# Supplementary material for: Musical improvisation enhances interpersonal coordination in subsequent conversation: Motor and speech evidence
Source: PLoS One. 2021 Apr 15;16(4):e0250166. doi: 10.1371/journal.pone.0250166 (PMC8049323; doi:10.1371/journal.pone.0250166)
Supplement: S3 Data — (XLSX) [file pone.0250166.s003.xlsx]

## Sheet: Fin_corp_poli-interv Q (av_std)
Condition	Dyad	Conversation	Keyword	Q+A abs#	Q/A	Pike #	Pike time
MI	203	1	completo	1	Q	1	0.206
MI	203	1	completo	1	Q	2	0.522
MI	203	1	completo	1	Q	3	0.836
MI	203	1	completo	1	Q	4	1.153
MI	203	1	completo	1	A	1	2.176
MI	203	1	dulcesalado	2	Q	1	0.525
MI	203	1	dulcesalado	2	Q	2	0.793
MI	203	1	dulcesalado	2	Q	3	1.052
MI	203	1	dulcesalado	2	Q	4	1.312
MI	203	1	dulcesalado	2	A	1	2.273
MI	203	1	tu3	3	Q	1	0.221
MI	203	1	tu3	3	Q	2	0.702
MI	203	1	tu3	3	A	1	1.211
MI	203	1	visto	4	Q	1	0.62
MI	203	1	visto	4	Q	2	1.258
MI	203	1	visto	4	Q	3	2.279
MI	203	1	visto	4	A	1	2.283
MI	203	2	bailes	5	Q	1	0.293
MI	203	2	bailes	5	Q	2	0.692
MI	203	2	bailes	5	Q	3	0.978
MI	203	2	bailes	5	Q	4	1.432
MI	203	2	bailes	5	Q	5	1.886
MI	203	2	bailes	5	Q	6	2.305
MI	203	2	bailes	5	Q	7	2.766
MI	203	2	bailes	5	A	1	3.976
MI	203	2	cercano	6	Q	1	0.487
MI	203	2	cercano	6	Q	2	1.129
MI	203	2	cercano	6	A	1	1.556
MI	203	2	decidiste	7	Q	1	2.745
MI	203	2	decidiste	7	q	2	3.173
MI	203	2	decidiste	7	A	1	3.721
MI	203	2	donde	8	Q	1	0.452
MI	203	2	donde	8	Q	2	0.887
MI	203	2	donde	8	Q	3	1.147
MI	203	2	donde	8	A	1	1.904
MI	203	2	familia2	9	Q	1	0.609
MI	203	2	familia2	9	Q	2	0.982
MI	203	2	familia2	9	Q	3	1.365
MI	203	2	familia2	9	Q	4	1.784
MI	203	2	familia2	9	Q	5	2.131
MI	203	2	familia2	9	A	1	2.646
MI	203	2	gusta	10	Q	1	0.377
MI	203	2	gusta	10	Q	2	0.71
MI	203	2	gusta	10	A	1	1.13
MI	203	2	hermano	11	Q	1	0.569
MI	203	2	hermano	11	Q	2	1.019
MI	203	2	hermano	11	A	1	1.431
MI	205	2	boxeo	12	Q	1	0.367
MI	205	2	boxeo	12	Q	2	0.792
MI	205	2	boxeo	12	A	1	1.221
MI	205	2	boxeo 2	13	Q	1	1.235
MI	205	2	boxeo 2	13	Q	2	1.692
MI	205	2	boxeo 2	13	A	1	2.12
MI	205	2	viven	14	Q	1	0.441
MI	205	2	viven	14	Q	2	1.096
MI	205	2	viven	14	A	1	2.493
MI	206	1	cuantos	15	Q	1	0.193
MI	206	1	cuantos	15	Q	2	0.808
MI	206	1	cuantos	15	Q	3	1.725
MI	206	1	cuantos	15	A	1	2.008
MI	206	1	tv2	16	Q	1	0.295
MI	206	1	tv2	16	Q	2	0.85
MI	206	1	tv2	16	Q	3	1.336
MI	206	1	tv2	16	Q	4	1.802
MI	206	1	tv2	16	A	1	2.462
MI	206	2	caso	17	Q	1	0.858
MI	206	2	caso	17	Q	2	1.057
MI	206	2	caso	17	A	1	1.905
MI	206	2	crisis	18	Q	1	0.767
MI	206	2	crisis	18	Q	2	1.39
MI	206	2	crisis	18	Q	3	1.726
MI	206	2	crisis	18	Q	4	2.039
MI	206	2	crisis	18	A	1	3.157
MI	206	2	grado	19	Q	1	0.44
MI	206	2	grado	19	Q	2	0.813
MI	206	2	grado	19	Q	3	1.184
MI	206	2	grado	19	Q	4	1.568
MI	206	2	grado	19	A	1	2.662
MI	206	2	miedo	20	Q	1	0.432
MI	206	2	miedo	20	Q	2	0.882
MI	206	2	miedo	20	A	1	1.7
MI	206	2	ti	21	Q	1	0.551
MI	206	2	ti	21	Q	2	1.002
MI	206	2	ti	21	A	1	2.717
MI	206	2	tu	22	Q	1	0.536
MI	206	2	tu	22	Q	2	0.829
MI	206	2	tu	22	A	1	1.543
MI	207	1	cambiaste	23	Q	1	0.326
MI	207	1	cambiaste	23	Q	2	0.569
MI	207	1	cambiaste	23	A	1	1.976
MI	207	1	estay	24	Q	1	0.193
MI	207	1	estay	24	Q	2	0.638
MI	207	1	estay	24	A	1	1.38
MI	207	1	respondemos	25	Q	1	0.48
MI	207	1	respondemos	25	Q	2	0.888
MI	207	1	respondemos	25	A	1	1.387
MI	207	1	tuyo	26	Q	1	0.181
MI	207	1	tuyo	26	Q	2	0.334
MI	207	1	tuyo	26	Q	3	0.487
MI	207	1	tuyo	26	Q	4	0.64
MI	207	1	tuyo	26	A	1	1.119
MI	207	2	donde	27	Q	1	0.197
MI	207	2	donde	27	Q	2	0.456
MI	207	2	donde	27	A	1	1.265
MI	207	2	exponentes	28	Q	1	0.264
MI	207	2	exponentes	28	Q	2	0.687
MI	207	2	exponentes	28	A	1	1.781
MI	207	2	fuiste	29	Q	1	0.145
MI	207	2	fuiste	29	Q	2	0.612
MI	207	2	fuiste	29	Q	3	1.074
MI	207	2	fuiste	29	A	1	1.98
MI	207	2	gusta1	30	Q	1	0.273
MI	207	2	gusta1	30	Q	2	0.444
MI	207	2	gusta1	30	A	1	1.124
MI	207	2	gusta	31	Q	1	1.654
MI	207	2	gusta	31	Q	2	1.856
MI	207	2	gusta	31	A	1	2.457
MI	209	1	año	32	Q	1	0.802
MI	209	1	año	32	Q	2	1.072
MI	209	1	año	32	A	1	2.129
MI	209	1	college	33	Q	3	0.88
MI	209	1	college	33	Q	4	1.438
MI	209	1	college	33	A	1	2.307
MI	209	1	estudiando2	34	Q	1	0.398
MI	209	1	estudiando2	34	Q	2	0.765
MI	209	1	estudiando2	34	A	1	1.94
MI	209	2	aca	35	Q	1	0.38
MI	209	2	aca	35	Q	2	0.511
MI	209	2	aca	35	A	1	1.158
MI	209	2	clases	36	Q	1	0.972
MI	209	2	clases	36	Q	2	1.587
MI	209	2	clases	36	A	1	2.068
MI	209	2	contento	37	Q	1	0.39
MI	209	2	contento	37	Q	2	0.688
MI	209	2	contento	37	A	1	1.251
MI	209	2	prueba	38	Q	1	0.309
MI	209	2	prueba	38	Q	2	0.745
MI	209	2	prueba	38	Q	3	1.273
MI	209	2	prueba	38	A	1	1.578
MI	209	2	santiago	39	Q	1	2.098
MI	209	2	santiago	39	Q	2	2.399
MI	209	2	santiago	39	A	1	3
MI	210	2	como	40	Q	1	0.387
MI	210	2	como	40	Q	2	0.688
MI	210	2	como	40	A	1	1.883
MI	214	1	generacion	41	Q	1	0.408
MI	214	1	generacion	41	Q	2	0.618
MI	214	1	generacion	41	A	1	1.711
MI	214	1	ramos	42	Q	1	0.216
MI	214	1	ramos	42	Q	2	0.432
MI	214	1	ramos	42	A	1	0.507
MI	214	1	repite	43	Q	1	0.604
MI	214	1	repite	43	Q	2	0.971
MI	214	1	repite	43	Q	3	1.261
MI	214	1	repite	43	Q	4	1.592
MI	214	1	repite	43	Q	5	1.923
MI	214	1	repite	43	Q	6	2.169
MI	214	1	repite	43	Q	7	2.451
MI	214	1	repite	43	A	1	3.081
MI	214	1	serio	44	Q	1	0.163
MI	214	1	serio	44	Q	2	0.472
MI	214	1	serio	44	A	1	0.804
MI	214	2	anglo	45	Q	1	0.517
MI	214	2	anglo	45	Q	2	0.747
MI	214	2	anglo	45	Q	3	1.076
MI	214	2	anglo	45	A	1	1.94
MI	214	2	carpa	46	Q	1	0.119
MI	214	2	carpa	46	Q	2	0.507
MI	214	2	carpa	46	Q	3	0.786
MI	214	2	carpa	46	Q	4	0.94
MI	214	2	carpa	46	A	1	1.431
MI	214	2	gente	47	Q	1	0.228
MI	214	2	gente	47	Q	2	0.64
MI	214	2	gente	47	A	1	1.748
MI	214	2	grandes	48	Q	1	0.162
MI	214	2	grandes	48	Q	2	0.496
MI	214	2	grandes	48	Q	3	0.871
MI	214	2	grandes	48	Q	4	1.264
MI	214	2	grandes	48	A	1	1.511
MI	214	2	malabares	49	Q	1	0.138
MI	214	2	malabares	49	Q	2	0.452
MI	214	2	malabares	49	A	1	1.578
MI	214	2	mascotas	50	Q	1	0.242
MI	214	2	mascotas	50	Q	2	0.601
MI	214	2	mascotas	50	Q	3	1.038
MI	214	2	mascotas	50	A	1	1.483
MI	214	2	pajaros	51	Q	1	0.442
MI	214	2	pajaros	51	Q	2	0.881
MI	214	2	pajaros	51	A	1	1.48
MI	214	2	plata	52	Q	1	0.699
MI	214	2	plata	52	Q	2	0.869
MI	214	2	plata	52	Q	3	1.111
MI	214	2	plata	52	A	1	1.665
MI	214	2	sur	53	Q	1	0.254
MI	214	2	sur	53	Q	2	0.609
MI	214	2	sur	53	A	1	2.061
MI	217	1	estudio	54	Q	1	0.184
MI	217	1	estudio	54	Q	2	0.691
MI	217	1	estudio	54	Q	3	1.459
MI	217	1	estudio	54	A	1	1.572
MI	217	1	marcapasos	55	Q	1	0.082
MI	217	1	marcapasos	55	Q	2	0.762
MI	217	1	marcapasos	55	Q	3	1.518
MI	217	1	marcapasos	55	A	1	1.978
MI	217	2	acerca	56	Q	1	0.124
MI	217	2	acerca	56	Q	2	0.502
MI	217	2	acerca	56	Q	3	0.88
MI	217	2	acerca	56	Q	4	1.287
MI	217	2	acerca	56	A	1	1.559
MI	217	2	casa	57	Q	1	0.372
MI	217	2	casa	57	Q	2	0.652
MI	217	2	casa	57	Q	3	0.932
MI	217	2	casa	57	Q	4	1.215
MI	217	2	casa	57	Q	5	1.469
MI	217	2	casa	57	Q	6	1.724
MI	217	2	casa	57	A	1	1.899
MI	217	2	libre2	58	Q	1	0.31
MI	217	2	libre2	58	Q	2	0.666
MI	217	2	libre2	58	Q	3	1.106
MI	217	2	libre2	58	Q	4	1.504
MI	217	2	libre2	58	Q	5	1.914
MI	217	2	libre2	58	Q	6	2.194
MI	217	2	libre2	58	A	1	2.072
MI	217	2	paga	59	Q	1	0.464
MI	217	2	paga	59	Q	2	0.926
MI	217	2	paga	59	A	1	1.254
MI	217	2	plan	60	Q	1	0.232
MI	217	2	plan	60	Q	2	0.691
MI	217	2	plan	60	A	1	1.253
MI	219	1	cochino	61	Q	1	0.358
MI	219	1	cochino	61	Q	2	0.699
MI	219	1	cochino	61	Q	3	0.985
MI	219	1	cochino	61	Q	4	1.293
MI	219	1	cochino	61	Q	5	1.602
MI	219	1	cochino	61	Q	6	1.909
MI	219	1	cochino	61	Q	7	2.218
MI	219	1	cochino	61	A	1	2.98
MI	219	1	dos	62	Q	1	0.525
MI	219	1	dos	62	Q	2	0.878
MI	219	1	dos	62	A	1	1.182
MI	219	1	programa	63	Q	2	2.322
MI	219	1	programa	63	Q	3	2.921
MI	219	1	programa	63	Q	4	3.437
MI	219	1	programa	63	A	1	4.384
MI	219	1	toca	64	Q	1	0.493
MI	219	1	toca	64	Q	2	0.675
MI	219	1	toca	64	Q	3	0.829
MI	219	1	toca	64	Q	4	0.982
MI	219	1	toca	64	A	1	1.407
MI	219	2	estudiar2	65	Q	1	0.487
MI	219	2	estudiar2	65	Q	2	0.957
MI	219	2	estudiar2	65	Q	3	1.365
MI	219	2	estudiar2	65	A	1	1.932
MI	219	2	opcion	66	Q	1	0.682
MI	219	2	opcion	66	Q	2	1.01
MI	219	2	opcion	66	A	1	1.306
MI	219	2	saco	67	Q	1	0.271
MI	219	2	saco	67	Q	2	0.59
MI	219	2	saco	67	A	1	0.959
MI	219	2	tercero	68	Q	1	0.266
MI	219	2	tercero	68	Q	2	0.571
MI	219	2	tercero	68	Q	3	0.877
MI	219	2	tercero	68	Q	4	1.158
MI	219	2	tercero	68	A	1	1.778
MI	223	1	parte	69	Q	1	0.283
MI	223	1	parte	69	Q	2	0.643
MI	223	1	parte	69	A	1	2.024
MI	223	1	trabajando	70	Q	1	0.671
MI	223	1	trabajando	70	Q	2	1.647
MI	223	1	trabajando	70	A	1	1.513
MI	223	2	dificil	71	Q	1	0.395
MI	223	2	dificil	71	Q	2	0.743
MI	223	2	dificil	71	A	1	1.176
MI	223	2	yo	72	Q	1	0.281
MI	223	2	yo	72	Q	2	0.627
MI	223	2	yo	72	A	1	0.86
MI	224	1	una	73	Q	1	0.264
MI	224	1	una	73	Q	2	0.52
MI	224	1	una	73	A	1	1
MI	224	2	bebe	74	Q	1	0.466
MI	224	2	bebe	74	Q	2	1
MI	224	2	bebe	74	A	1	1.134
MI	224	2	conociendo	75	Q	1	0.123
MI	224	2	conociendo	75	Q	2	0.704
MI	224	2	conociendo	75	A	1	1.192
MI	224	2	hija	76	Q	1	0.232
MI	224	2	hija	76	Q	2	0.64
MI	224	2	hija	76	A	1	1.307
MI	224	2	mochila	77	Q	1	0.217
MI	224	2	mochila	77	Q	2	0.55
MI	224	2	mochila	77	A	1	1.11
MI	224	2	tu	78	Q	1	0.243
MI	224	2	tu	78	Q	2	0.404
MI	224	2	tu	78	A	1	0.964
MI	225	1	año	79	Q	1	0.25
MI	225	1	año	79	Q	2	0.481
MI	225	1	año	79	A	1	0.709
MI	225	1	entera	80	Q	1	0.324
MI	225	1	entera	80	Q	2	0.766
MI	225	1	entera	80	A	1	1.682
MI	225	1	estudiando2	81	Q	1	0.124
MI	225	1	estudiando2	81	Q	2	0.58
MI	225	1	estudiando2	81	A	1	1.163
MI	225	1	hace	82	Q	1	0.236
MI	225	1	hace	82	Q	2	0.469
MI	225	1	hace	82	Q	3	0.725
MI	225	1	hace	82	Q	4	0.98
MI	225	1	hace	82	A	1	1.648
MI	225	2	abuela	83	Q	1	0.247
MI	225	2	abuela	83	Q	2	0.833
MI	225	2	abuela	83	Q	3	1.408
MI	225	2	abuela	83	Q	4	2.128
MI	225	2	abuela	83	Q	5	2.54
MI	225	2	abuela	83	A	1	2.823
MI	225	2	dale	84	Q	1	0.112
MI	225	2	dale	84	Q	3	0.706
MI	225	2	dale	84	A	1	1.185
MI	225	2	ingenieria	85	Q	1	0.084
MI	225	2	ingenieria	85	Q	2	0.351
MI	225	2	ingenieria	85	Q	3	0.589
MI	225	2	ingenieria	85	A	1	1.314
MI	225	2	japon	86	Q	1	0.288
MI	225	2	japon	86	Q	2	0.923
MI	225	2	japon	86	A	1	1.788
MI	225	2	mi	87	Q	1	0.306
MI	225	2	mi	87	Q	2	0.504
MI	225	2	mi	87	Q	3	0.789
MI	225	2	mi	87	A	1	0.851
MI	225	2	poco	88	Q	1	0.15
MI	225	2	poco	88	Q	2	0.521
MI	225	2	poco	88	A	1	0.472
MI	226	2	años2	89	Q	1	0.275
MI	226	2	años2	89	Q	2	0.596
MI	226	2	años2	89	Q	3	0.917
MI	226	2	años2	89	Q	4	1.14
MI	226	2	años2	89	Q	5	1.531
MI	226	2	años2	89	Q	6	1.863
MI	226	2	años2	89	A	1	2.288
MI	226	2	esudias	90	Q	1	0.3
MI	226	2	esudias	90	Q	2	0.592
MI	226	2	esudias	90	Q	3	1.068
MI	226	2	esudias	90	Q	4	1.447
MI	226	2	esudias	90	Q	5	1.827
MI	226	2	esudias	90	Q	6	2.206
MI	226	2	esudias	90	Q	7	2.627
MI	226	2	esudias	90	A	1	3.707
MI	226	2	musica2	91	Q	1	0.14
MI	226	2	musica2	91	Q	2	0.639
MI	226	2	musica2	91	Q	3	1.101
MI	226	2	musica2	91	Q	4	1.563
MI	226	2	musica2	91	A	1	1.092
HB	227	1	turnos	92	Q	1	0.674
HB	227	1	turnos	92	Q	2	1.279
HB	227	1	turnos	92	Q	3	1.728
HB	227	1	turnos	92	Q	4	2.218
HB	227	1	turnos	92	A	1	2.374
HB	227	2	pintura	93	Q	1	0.628
HB	227	2	pintura	93	Q	2	1.547
HB	227	2	pintura	93	Q	3	2.226
HB	227	2	pintura	93	Q	4	2.848
HB	227	2	pintura	93	A	1	2.884
HB	227	2	ramo	94	Q	1	0.675
HB	227	2	ramo	94	Q	2	1.216
HB	227	2	ramo	94	A	1	1.604
HB	228	1	favorita	95	Q	1	0.055
HB	228	1	favorita	95	Q	2	0.39
HB	228	1	favorita	95	Q	3	0.726
HB	228	1	favorita	95	Q	4	1.023
HB	228	1	favorita	95	Q	5	1.384
HB	228	1	favorita	95	Q	6	1.745
HB	228	1	favorita	95	A	1	2.064
HB	228	2	diseño	96	Q	1	0.847
HB	228	2	diseño	96	Q	2	1.131
HB	228	2	diseño	96	Q	3	1.467
HB	228	2	diseño	96	Q	4	1.802
HB	228	2	diseño	96	A	1	2.291
HB	228	2	jugai	97	Q	1	0.448
HB	228	2	jugai	97	Q	2	0.683
HB	228	2	jugai	97	Q	3	0.918
HB	228	2	jugai	97	Q	4	1.153
HB	228	2	jugai	97	A	1	1.707
HB	228	2	mismo	98	Q	1	1.066
HB	228	2	mismo	98	Q	2	1.407
HB	228	2	mismo	98	Q	3	1.645
HB	228	2	mismo	98	Q	4	1.883
HB	228	2	mismo	98	Q	5	2.19
HB	228	2	mismo	98	Q	6	2.438
HB	228	2	mismo	98	Q	7	2.685
HB	228	2	mismo	98	A	1	2.881
HB	228	2	tamo	99	Q	1	0.737
HB	228	2	tamo	99	Q	2	1.113
HB	228	2	tamo	99	Q	3	1.489
HB	228	2	tamo	99	Q	4	1.809
HB	228	2	tamo	99	A	1	1.878
HB	228	2	tu	100	Q	1	0.744
HB	228	2	tu	100	Q	2	1.304
HB	228	2	tu	100	A	1	0.778
HB	229	1	interactuar	101	Q	1	0.261
HB	229	1	interactuar	101	Q	2	0.623
HB	229	1	interactuar	101	Q	3	0.984
HB	229	1	interactuar	101	Q	4	1.455
HB	229	1	interactuar	101	A	1	2.512
HB	229	1	probado	102	Q	1	0.671
HB	229	1	probado	102	Q	2	1.232
HB	229	1	probado	102	Q	3	1.774
HB	229	1	probado	102	A	1	2.294
HB	229	2	enserio	103	Q	1	0.137
HB	229	2	enserio	103	Q	2	0.412
HB	229	2	enserio	103	A	1	0.802
HB	229	2	gusta	104	Q	1	1.554
HB	229	2	gusta	104	Q	2	1.856
HB	229	2	gusta	104	A	1	2.142
HB	229	2	musica2	105	Q	1	0.317
HB	229	2	musica2	105	Q	2	1.037
HB	229	2	musica2	105	A	1	1.231
HB	229	2	poscosecha	106	Q	1	0.684
HB	229	2	poscosecha	106	Q	2	0.957
HB	229	2	poscosecha	106	Q	3	1.338
HB	229	2	poscosecha	106	A	1	1.721
HB	229	2	practica	107	Q	1	0.728
HB	229	2	practica	107	Q	2	1.044
HB	229	2	practica	107	Q	3	1.403
HB	229	2	practica	107	Q	4	1.762
HB	229	2	practica	107	Q	5	2.341
HB	229	2	practica	107	A	1	2.035
HB	229	2	topado	108	Q	1	0.485
HB	229	2	topado	108	Q	2	0.893
HB	229	2	topado	108	Q	3	1.517
HB	229	2	topado	108	Q	4	2.112
HB	229	2	topado	108	Q	5	2.707
HB	229	2	topado	108	Q	6	3.451
HB	229	2	topado	108	Q	7	3.866
HB	229	2	topado	108	A	1	3.407
HB	229	2	tu2	109	Q	1	0.417
HB	229	2	tu2	109	Q	2	0.735
HB	229	2	tu2	109	Q	3	1.289
HB	229	2	tu2	109	A	1	2.306
HB	229	2	variedad	110	Q	1	0.31
HB	229	2	variedad	110	Q	2	0.836
HB	229	2	variedad	110	Q	3	1.576
HB	229	2	variedad	110	Q	4	2.167
HB	229	2	variedad	110	Q	5	2.673
HB	229	2	variedad	110	Q	6	3.178
HB	229	2	variedad	110	Q	7	3.777
HB	229	2	variedad	110	Q	8	4.081
HB	229	2	variedad	110	Q	9	4.565
HB	229	2	variedad	110	A	1	4.544
HB	230	1	visto	111	Q	1	0.047
HB	230	1	visto	111	Q	2	0.376
HB	230	1	visto	111	Q	3	0.668
HB	230	1	visto	111	Q	4	0.912
HB	230	1	visto	111	Q	5	1.155
HB	230	1	visto	111	A	1	1.679
HB	230	1	yo	112	Q	1	0.465
HB	230	1	yo	112	Q	2	0.75
HB	230	1	yo	112	A	1	1.231
HB	230	2	escuchado	113	Q	1	0.685
HB	230	2	escuchado	113	Q	2	0.985
HB	230	2	escuchado	113	Q	3	1.456
HB	230	2	escuchado	113	A	1	2.258
HB	230	2	leí	114	Q	1	1.639
HB	230	2	leí	114	Q	2	2.069
HB	230	2	leí	114	A	1	2.395
HB	230	2	mayores	115	Q	1	0.173
HB	230	2	mayores	115	Q	2	0.489
HB	230	2	mayores	115	A	1	0.842
HB	230	2	menor	116	Q	1	0.777
HB	230	2	menor	116	Q	2	1.168
HB	230	2	menor	116	A	1	1.722
HB	231	2	clasico	117	Q	1	0.125
HB	231	2	clasico	117	Q	2	0.516
HB	231	2	clasico	117	Q	3	0.89
HB	231	2	clasico	117	A	1	1.294
HB	231	2	investigacion	118	Q	1	0.618
HB	231	2	investigacion	118	Q	2	0.933
HB	231	2	investigacion	118	Q	3	1.228
HB	231	2	investigacion	118	Q	4	1.526
HB	231	2	investigacion	118	A	1	1.838
HB	231	2	leer	119	Q	1	0.532
HB	231	2	leer	119	Q	2	0.858
HB	231	2	leer	119	A	1	1.555
HB	232	1	sociologia	120	Q	1	0.505
HB	232	1	sociologia	120	Q	2	1.498
HB	232	1	sociologia	120	A	1	2.446
HB	232	2	enserio	121	Q	1	0.688
HB	232	2	enserio	121	Q	2	0.949
HB	232	2	enserio	121	A	1	1.402
HB	232	2	mayor	122	Q	1	0.611
HB	232	2	mayor	122	Q	2	0.943
HB	232	2	mayor	122	Q	3	1.347
HB	232	2	mayor	122	A	1	1.825
HB	233	2	estudiaste	123	Q	1	0.396
HB	233	2	estudiaste	123	Q	2	0.809
HB	233	2	estudiaste	123	A	1	2.073
HB	234	1	también	124	Q	1	273.3
HB	234	1	también	124	Q	2	256.7
HB	234	1	también	124	A	1	238.1
HB	234	2	toca	125	Q	1	176.4
HB	234	2	toca	125	Q	2	162.1
HB	234	2	toca	125	Q	3	236.9
HB	234	2	toca	125	A	1	235.3
HB	235	1	año2	126	Q	1	0.154
HB	235	1	año2	126	Q	2	0.331
HB	235	1	año2	126	A	1	0.595
HB	235	1	cuanto	127	Q	1	0.126
HB	235	1	cuanto	127	Q	2	0.536
HB	235	1	cuanto	127	A	1	1.054
HB	235	2	convencio	128	Q	1	0.135
HB	235	2	convencio	128	Q	2	0.626
HB	235	2	convencio	128	A	1	1.027
HB	235	2	especifico	129	Q	1	0.12
HB	235	2	especifico	129	Q	2	0.414
HB	235	2	especifico	129	Q	3	0.673
HB	235	2	especifico	129	Q	4	0.933
HB	235	2	especifico	129	Q	5	1.192
HB	235	2	especifico	129	A	1	1.27
HB	235	2	familia2	130	Q	1	0.216
HB	235	2	familia2	130	Q	2	0.447
HB	235	2	familia2	130	A	1	1.091
HB	235	2	familia3	131	Q	1	0.245
HB	235	2	familia3	131	Q	2	0.812
HB	235	2	familia3	131	Q	3	1.703
HB	235	2	familia3	131	A	1	2.739
HB	235	2	gusta2	132	Q	1	0.164
HB	235	2	gusta2	132	Q	2	0.454
HB	235	2	gusta2	132	A	1	1.051
HB	235	2	hermana	133	Q	1	0.182
HB	235	2	hermana	133	Q	2	0.861
HB	235	2	hermana	133	Q	3	1.337
HB	235	2	hermana	133	A	1	1.532
HB	236	1	aca	134	Q	1	0.163
HB	236	1	aca	134	Q	2	0.66
HB	236	1	aca	134	Q	3	1.003
HB	236	1	aca	134	A	1	1.384
HB	236	1	caseras	135	Q	1	0.121
HB	236	1	caseras	135	Q	2	0.399
HB	236	1	caseras	135	A	1	0.798
HB	236	1	marvel	136	Q	1	0.122
HB	236	1	marvel	136	Q	2	0.41
HB	236	1	marvel	136	Q	3	0.594
HB	236	1	marvel	136	A	1	1.273
HB	236	1	mi	137	Q	1	0.207
HB	236	1	mi	137	Q	2	0.679
HB	236	1	mi	137	A	1	1.287
HB	236	1	nada	138	Q	1	0.25
HB	236	1	nada	138	Q	2	0.687
HB	236	1	nada	138	A	1	1.448
HB	236	1	papas	139	Q	1	0.221
HB	236	1	papas	139	Q	2	0.497
HB	236	1	papas	139	Q	3	0.772
HB	236	1	papas	139	Q	4	1.061
HB	236	1	papas	139	Q	5	1.329
HB	236	1	papas	139	A	1	2.039
HB	236	1	visto	140	Q	1	0.131
HB	236	1	visto	140	Q	2	0.63
HB	236	1	visto	140	A	1	1.128
HB	236	2	austria	141	Q	1	0.256
HB	236	2	austria	141	Q	2	0.511
HB	236	2	austria	141	Q	3	0.76
HB	236	2	austria	141	Q	4	1.002
HB	236	2	austria	141	Q	5	1.245
HB	236	2	austria	141	Q	6	1.487
HB	236	2	austria	141	A	1	2.081
HB	236	2	campus	142	Q	1	0.175
HB	236	2	campus	142	Q	2	0.512
HB	236	2	campus	142	Q	3	0.911
HB	236	2	campus	142	A	1	1.486
HB	236	2	carretero	143	Q	1	0.129
HB	236	2	carretero	143	Q	2	0.539
HB	236	2	carretero	143	Q	3	0.888
HB	236	2	carretero	143	Q	4	1.154
HB	236	2	carretero	143	Q	5	1.405
HB	236	2	carretero	143	Q	6	1.647
HB	236	2	carretero	143	Q	7	1.906
HB	236	2	carretero	143	Q	8	2.535
HB	236	2	carretero	143	A	1	2.351
HB	236	2	catalanes	144	Q	2	0.397
HB	236	2	catalanes	144	Q	3	0.777
HB	236	2	catalanes	144	Q	4	1.157
HB	236	2	catalanes	144	A	1	1.675
HB	236	2	cubano	145	Q	1	0.151
HB	236	2	cubano	145	Q	2	0.405
HB	236	2	cubano	145	A	1	1.461
HB	236	2	eso	146	Q	1	0.162
HB	236	2	eso	146	Q	2	0.388
HB	236	2	eso	146	Q	3	0.693
HB	236	2	eso	146	Q	4	1.16
HB	236	2	eso	146	A	1	1.539
HB	236	2	ingles	147	Q	1	0.321
HB	236	2	ingles	147	Q	2	0.761
HB	236	2	ingles	147	A	1	0.654
HB	236	2	interesante	148	Q	1	0.39
HB	236	2	interesante	148	Q	2	0.843
HB	236	2	interesante	148	Q	3	1.335
HB	236	2	interesante	148	A	1	1.325
HB	236	2	mejorarlo	149	Q	1	0.154
HB	236	2	mejorarlo	149	Q	2	0.472
HB	236	2	mejorarlo	149	Q	3	0.805
HB	236	2	mejorarlo	149	Q	4	1.138
HB	236	2	mejorarlo	149	Q	5	1.473
HB	236	2	mejorarlo	149	A	1	1.73
HB	236	2	mil	150	Q	1	0.191
HB	236	2	mil	150	Q	2	0.749
HB	236	2	mil	150	Q	3	1.128
HB	236	2	mil	150	A	1	1.304
HB	236	2	musica2	151	Q	1	0.142
HB	236	2	musica2	151	Q	2	0.389
HB	236	2	musica2	151	Q	3	1.198
HB	236	2	musica2	151	A	1	1.779
HB	236	2	musica3	152	Q	1	0.174
HB	236	2	musica3	152	Q	2	0.354
HB	236	2	musica3	152	Q	3	0.676
HB	236	2	musica3	152	Q	4	1.005
HB	236	2	musica3	152	Q	5	1.32
HB	236	2	musica3	152	Q	6	1.635
HB	236	2	musica3	152	A	1	2.4
HB	236	2	organizacion	153	Q	1	0.349
HB	236	2	organizacion	153	Q	2	0.578
HB	236	2	organizacion	153	Q	2	0.806
HB	236	2	organizacion	153	Q	3	1.015
HB	236	2	organizacion	153	A	1	1.025
HB	236	2	planta	154	Q	1	0.143
HB	236	2	planta	154	Q	2	0.574
HB	236	2	planta	154	A	1	0.683
HB	236	2	poco	155	Q	1	0.243
HB	236	2	poco	155	Q	2	0.427
HB	236	2	poco	155	A	1	0.589
HB	236	2	recorrimos	156	Q	1	0.293
HB	236	2	recorrimos	156	Q	2	0.655
HB	236	2	recorrimos	156	Q	3	0.909
HB	236	2	recorrimos	156	Q	4	1.162
HB	236	2	recorrimos	156	Q	5	1.416
HB	236	2	recorrimos	156	Q	6	1.668
HB	236	2	recorrimos	156	A	1	2.413
HB	236	2	regiones	157	Q	1	0.221
HB	236	2	regiones	157	Q	2	0.484
HB	236	2	regiones	157	Q	3	0.988
HB	236	2	regiones	157	Q	4	1.363
HB	236	2	regiones	157	Q	5	1.8
HB	236	2	regiones	157	A	1	2.356
HB	236	2	silvio	158	Q	1	0.089
HB	236	2	silvio	158	Q	2	0.476
HB	236	2	silvio	158	A	1	0.6
HB	236	2	suave	159	Q	1	0.294
HB	236	2	suave	159	Q	2	0.731
HB	236	2	suave	159	Q	3	1.153
HB	236	2	suave	159	A	1	2.008
HB	236	2	tambien	160	Q	1	0.328
HB	236	2	tambien	160	Q	2	0.74
HB	236	2	tambien	160	A	1	1.13
HB	236	2	verano	161	Q	1	0.072
HB	236	2	verano	161	Q	2	0.271
HB	236	2	verano	161	A	1	0.772
HB	236	2	vicente	162	Q	1	0.352
HB	236	2	vicente	162	Q	2	0.485
HB	236	2	vicente	162	A	1	0.976
HB	239	1	año2	163	Q	1	0.393
HB	239	1	año2	163	Q	2	0.693
HB	239	1	año2	163	A	1	1.299
HB	239	1	parto	164	Q	1	0.143
HB	239	1	parto	164	Q	2	0.475
HB	239	1	parto	164	A	1	0.841
HB	239	1	programa2	165	Q	1	0.138
HB	239	1	programa2	165	Q	2	0.356
HB	239	1	programa2	165	Q	3	0.778
HB	239	1	programa2	165	A	1	1.192
HB	239	2	dia	166	Q	1	0.147
HB	239	2	dia	166	Q	2	0.646
HB	239	2	dia	166	Q	3	1.069
HB	239	2	dia	166	A	1	1.482
HB	239	2	parte	167	Q	1	0.265
HB	239	2	parte	167	Q	2	0.776
HB	239	2	parte	167	Q	3	1.197
HB	239	2	parte	167	A	1	2.078
HB	240	1	apellido	168	Q	1	0.345
HB	240	1	apellido	168	Q	2	0.632
HB	240	1	apellido	168	Q	3	0.958
HB	240	1	apellido	168	A	1	1.117
HB	240	1	caldillo	169	Q	1	0.261
HB	240	1	caldillo	169	Q	2	0.814
HB	240	1	caldillo	169	A	1	1.666
HB	240	1	cadillo2	170	Q	1	0.143
HB	240	1	cadillo2	170	Q	2	0.412
HB	240	1	cadillo2	170	Q	3	0.855
HB	240	1	cadillo2	170	Q	4	1.198
HB	240	1	cadillo2	170	A	1	1.731
HB	240	1	comida2	171	Q	1	0.147
HB	240	1	comida2	171	Q	2	0.423
HB	240	1	comida2	171	Q	3	0.811
HB	240	1	comida2	171	A	1	1.427
HB	240	1	preguntas	172	Q	1	0.386
HB	240	1	preguntas	172	Q	2	0.895
HB	240	1	preguntas	172	A	1	1.474
HB	240	2	diciembre	173	Q	1	0.192
HB	240	2	diciembre	173	Q	2	0.512
HB	240	2	diciembre	173	Q	3	0.825
HB	240	2	diciembre	173	A	1	1.239
HB	240	2	frente	174	Q	1	0.269
HB	240	2	frente	174	Q	2	0.641
HB	240	2	frente	174	Q	3	1.082
HB	240	2	frente	174	A	1	1.657
HB	241	2	fuiste	175	Q	1	1.279
HB	241	2	fuiste	175	Q	2	1.679
HB	241	2	fuiste	175	A	1	2.173
HB	241	2	gusto	176	Q	1	0.117
HB	241	2	gusto	176	Q	2	0.324
HB	241	2	gusto	176	A	1	1.624
HB	241	2	parte	177	Q	2	1.276
HB	241	2	parte	177	Q	3	1.876
HB	241	2	parte	177	A	1	2.35
HB	241	2	tipo	178	Q	1	0.251
HB	241	2	tipo	178	Q	2	0.529
HB	241	2	tipo	178	A	1	1.149
HB	241	2	variado	179	Q	1	0.133
HB	241	2	variado	179	Q	2	0.438
HB	241	2	variado	179	Q	3	0.972
HB	241	2	variado	179	Q	4	1.543
HB	241	2	variado	179	A	1	2.402
