# Supplementary material for: Musical improvisation enhances interpersonal coordination in subsequent conversation: Motor and speech evidence
Source: PLoS One. 2021 Apr 15;16(4):e0250166. doi: 10.1371/journal.pone.0250166 (PMC8049323; doi:10.1371/journal.pone.0250166)
Supplement: S1 File — (ZIP) [file pone.0250166.s004.zip › HB condition/EDITED_PC 241 T2.csv]

Format Version	1.21	Take Name	PC 241 T2	Capture Frame Rate	180.000000	Export Frame Rate	120.000000	Capture Start Time	2018-07-18 03.30.09 PM	Total Frames in Take	61844	Total Exported Frames	41230	Rotation Type	Quaternion	Length Units	Meters	Coordinate Space	Global
		Marker	Marker	Marker	Marker	Marker	Marker	Marker	Marker	Marker	Marker	Marker	Marker	Marker	Marker	Marker	Marker	Marker	Marker	Marker	Marker	Marker	Marker	Marker	Marker	Marker	Marker	Marker	Marker	Marker	Marker	Marker	Marker	Marker	Marker	Marker	Marker	Marker	Marker	Marker	Marker	Marker	Marker	Marker	Marker	Marker	Marker	Marker	Marker
		Unlabeled:5000	Unlabeled:5000	Unlabeled:5000	Unlabeled:5001	Unlabeled:5001	Unlabeled:5001	Unlabeled:5002	Unlabeled:5002	Unlabeled:5002	Unlabeled:5003	Unlabeled:5003	Unlabeled:5003	Unlabeled:5004	Unlabeled:5004	Unlabeled:5004	Unlabeled:5005	Unlabeled:5005	Unlabeled:5005	Unlabeled:5006	Unlabeled:5006	Unlabeled:5006	Unlabeled:5007	Unlabeled:5007	Unlabeled:5007	Unlabeled:5008	Unlabeled:5008	Unlabeled:5008	Unlabeled:5009	Unlabeled:5009	Unlabeled:5009	Unlabeled:5010	Unlabeled:5010	Unlabeled:5010	Unlabeled:5011	Unlabeled:5011	Unlabeled:5011	Unlabeled:5012	Unlabeled:5012	Unlabeled:5012	Unlabeled:5013	Unlabeled:5013	Unlabeled:5013	Unlabeled:5014	Unlabeled:5014	Unlabeled:5014	Unlabeled:5015	Unlabeled:5015	Unlabeled:5015
		8392B20CF49E35701388	8392B20CF49E35701388	8392B20CF49E35701388	8392B20CF49E35701389	8392B20CF49E35701389	8392B20CF49E35701389	8392B20CF49E3570138A	8392B20CF49E3570138A	8392B20CF49E3570138A	8392B20CF49E3570138B	8392B20CF49E3570138B	8392B20CF49E3570138B	8392B20CF49E3570138C	8392B20CF49E3570138C	8392B20CF49E3570138C	8392B20CF49E3570138D	8392B20CF49E3570138D	8392B20CF49E3570138D	8392B20CF49E3570138E	8392B20CF49E3570138E	8392B20CF49E3570138E	8392B20CF49E3570138F	8392B20CF49E3570138F	8392B20CF49E3570138F	8392B20CF49E35701390	8392B20CF49E35701390	8392B20CF49E35701390	8392B20CF49E35701391	8392B20CF49E35701391	8392B20CF49E35701391	8392B20CF49E35701392	8392B20CF49E35701392	8392B20CF49E35701392	8392B20CF49E35701393	8392B20CF49E35701393	8392B20CF49E35701393	8392B20CF49E35701394	8392B20CF49E35701394	8392B20CF49E35701394	8392B20CF49E35701395	8392B20CF49E35701395	8392B20CF49E35701395	8392B20CF49E35701396	8392B20CF49E35701396	8392B20CF49E35701396	8392B20CF49E35701397	8392B20CF49E35701397	8392B20CF49E35701397
		Position	Position	Position	Position	Position	Position	Position	Position	Position	Position	Position	Position	Position	Position	Position	Position	Position	Position	Position	Position	Position	Position	Position	Position	Position	Position	Position	Position	Position	Position	Position	Position	Position	Position	Position	Position	Position	Position	Position	Position	Position	Position	Position	Position	Position	Position	Position	Position
Frame	Time	X	Y	Z	X	Y	Z	X	Y	Z	X	Y	Z	X	Y	Z	X	Y	Z	X	Y	Z	X	Y	Z	X	Y	Z	X	Y	Z	X	Y	Z	X	Y	Z	X	Y	Z	X	Y	Z	X	Y	Z	X	Y	Z
14408	120.066667	-0.763009	0.652551	0.181271	-0.759187	0.656378	-0.041248	-0.736135	0.873563	0.164632	-0.725838	0.867650	-0.029087	-0.601184	1.220897	0.151506	-0.607623	1.241184	0.047984	-0.561850	0.710244	0.320586	-0.557817	0.700949	-0.164770	-0.557344	1.174290	0.145445	-0.258435	0.672874	-0.011682	-0.251242	0.694089	0.162156	-0.245581	0.657544	0.174581	-0.346514	0.074593	-0.062406							0.351691	0.693689	-0.174794
14409	120.075000	-0.763000	0.652500	0.181275	-0.759245	0.656523	-0.041114	-0.736222	0.873532	0.164674	-0.725912	0.867607	-0.029076	-0.600777	1.221094	0.151829	-0.607566	1.241112	0.048218	-0.561859	0.710246	0.320643	-0.557835	0.700950	-0.164701	-0.556887	1.174323	0.145551	-0.258452	0.672909	-0.011607	-0.251244	0.694050	0.162281	-0.245591	0.657484	0.174671	-0.346511	0.074605	-0.062413							0.351790	0.693731	-0.174682
14410	120.083333	-0.763080	0.652480	0.181294	-0.759251	0.656509	-0.041109	-0.736313	0.873509	0.164719	-0.725949	0.867591	-0.029043	-0.600233	1.221169	0.152010	-0.607511	1.240959	0.048468	-0.561867	0.710249	0.320708	-0.557846	0.700957	-0.164636	-0.556475	1.174412	0.145737	-0.258460	0.672944	-0.011535	-0.251261	0.694004	0.162407	-0.245603	0.657441	0.174772	-0.346516	0.074586	-0.062417							0.351840	0.693756	-0.174531
14411	120.091667	-0.763012	0.652407	0.181265	-0.759202	0.656341	-0.041238	-0.736390	0.873479	0.164754	-0.725959	0.867615	-0.028996	-0.599676	1.221347	0.152272	-0.607505	1.240888	0.048767	-0.561873	0.710258	0.320777	-0.557846	0.700970	-0.164566	-0.555964	1.174578	0.145882	-0.258462	0.672969	-0.011468	-0.251267	0.693962	0.162540	-0.245611	0.657403	0.174861	-0.346508	0.074581	-0.062425							0.351895	0.693783	-0.174383
14412	120.100000	-0.763039	0.652364	0.181269	-0.759266	0.656501	-0.041096	-0.736463	0.873454	0.164796	-0.726028	0.867578	-0.028981	-0.599174	1.221580	0.152674	-0.607493	1.240854	0.049046	-0.561880	0.710263	0.320837	-0.557844	0.700987	-0.164498	-0.555420	1.174658	0.146027	-0.258458	0.672996	-0.011401	-0.251257	0.693937	0.162655	-0.245619	0.657368	0.174944	-0.346508	0.074577	-0.062420							0.351949	0.693808	-0.174243
14413	120.108333	-0.763107	0.652351	0.181294	-0.759223	0.656408	-0.041158	-0.736555	0.873443	0.164849	-0.726051	0.867589	-0.028919	-0.598586	1.221791	0.152977	-0.607482	1.240723	0.049392	-0.561891	0.710271	0.320904	-0.557823	0.701011	-0.164436	-0.554835	1.174963	0.146201	-0.258451	0.673035	-0.011330	-0.251268	0.693923	0.162759	-0.245631	0.657346	0.175013	-0.346510	0.074574	-0.062414							0.351975	0.693816	-0.174118
14414	120.116667	-0.763091	0.652296	0.181289	-0.759279	0.656488	-0.041082	-0.736647	0.873431	0.164905	-0.725459	0.867373	-0.028560	-0.597911	1.221939	0.153260	-0.607532	1.240701	0.049662	-0.561903	0.710279	0.320984	-0.557809	0.701032	-0.164369	-0.554398	1.175060	0.146425	-0.258440	0.673079	-0.011262	-0.251271	0.693920	0.162849	-0.245644	0.657319	0.175071	-0.346508	0.074577	-0.062403							0.351906	0.693828	-0.173992
14415	120.125000	-0.763123	0.652258	0.181306	-0.759193	0.656312	-0.041210	-0.736725	0.873412	0.164968	-0.726131	0.867593	-0.028793	-0.597229	1.222234	0.153625	-0.607487	1.240758	0.050056	-0.561920	0.710295	0.321053	-0.557783	0.701071	-0.164319	-0.553838	1.175179	0.146576	-0.258439	0.673127	-0.011183	-0.251299	0.693928	0.162925	-0.245660	0.657305	0.175126	-0.346502	0.074589	-0.062398							0.351876	0.693736	-0.173843
14416	120.133333	-0.763156	0.652215	0.181322	-0.759282	0.656473	-0.041065	-0.736800	0.873392	0.165032	-0.726200	0.867622	-0.028741	-0.596545	1.222466	0.154007	-0.607400	1.240731	0.050653	-0.561933	0.710287	0.321129	-0.557765	0.701094	-0.164262	-0.553245	1.175405	0.146841	-0.258444	0.673175	-0.011098	-0.251336	0.693934	0.162997	-0.245676	0.657294	0.175172	-0.346505	0.074592	-0.062402							0.351801	0.693698	-0.173763
14417	120.141667	-0.763190	0.652168	0.181345	-0.759256	0.656387	-0.041112	-0.736687	0.873293	0.165086	-0.726199	0.867581	-0.028661	-0.595767	1.222719	0.154361	-0.607431	1.240748	0.050968	-0.561950	0.710294	0.321211	-0.557737	0.701120	-0.164221	-0.552585	1.175630	0.147003	-0.258441	0.673219	-0.011025	-0.251379	0.693932	0.163057	-0.245693	0.657290	0.175210	-0.346507	0.074583	-0.062403							0.351778	0.693703	-0.173760
14418	120.150000	-0.763224	0.652116	0.181361	-0.759227	0.656298	-0.041163	-0.736746	0.873257	0.165156	-0.726217	0.867585	-0.028603	-0.595057	1.223081	0.154913	-0.607476	1.240717	0.051343	-0.561960	0.710292	0.321303	-0.557725	0.701139	-0.164170	-0.552002	1.175753	0.147256	-0.258443	0.673263	-0.010949	-0.251425	0.693935	0.163108	-0.245705	0.657274	0.175231	-0.346509	0.074584	-0.062417							0.351718	0.693670	-0.173709
14419	120.158333	-0.763242	0.652061	0.181383	-0.759271	0.656370	-0.041070	-0.736873	0.873255	0.165231	-0.726320	0.867564	-0.028545	-0.594180	1.223171	0.155195	-0.607431	1.240667	0.051899	-0.561958	0.710302	0.321388	-0.557722	0.701159	-0.164126	-0.551343	1.175924	0.147473	-0.258443	0.673314	-0.010897	-0.251475	0.693940	0.163138	-0.245725	0.657272	0.175230	-0.346505	0.074581	-0.062434							0.351696	0.693669	-0.173688
14420	120.166667	-0.763256	0.652017	0.181404	-0.759316	0.656447	-0.040974	-0.736999	0.873259	0.165309	-0.726378	0.867528	-0.028476	-0.593407	1.223358	0.155631	-0.607439	1.240575	0.052340	-0.561952	0.710312	0.321468	-0.557718	0.701175	-0.164079	-0.550594	1.175957	0.147635	-0.258450	0.673369	-0.010858	-0.251523	0.693949	0.163158	-0.245744	0.657275	0.175219	-0.346500	0.074594	-0.062451							0.351705	0.693674	-0.173682
14421	120.175000	-0.763303	0.652008	0.181443	-0.759292	0.656289	-0.041077	-0.737088	0.873241	0.165394	-0.726404	0.867552	-0.028422	-0.592396	1.223418	0.156094	-0.607422	1.240505	0.052902	-0.561946	0.710329	0.321541	-0.557723	0.701197	-0.164039	-0.549810	1.176180	0.147839	-0.258480	0.673438	-0.010858	-0.251574	0.693976	0.163165	-0.245759	0.657297	0.175197	-0.346500	0.074576	-0.062451							0.351731	0.693692	-0.173700
14422	120.183333	-0.763272	0.651977	0.181462	-0.759325	0.656303	-0.041042	-0.737130	0.873220	0.165461	-0.726485	0.867513	-0.028348	-0.591530	1.223544	0.156503	-0.607472	1.240354	0.053326	-0.561931	0.710349	0.321611	-0.557737	0.701218	-0.163996	-0.549059	1.176153	0.147968	-0.258546	0.673522	-0.010902	-0.251625	0.694008	0.163163	-0.245779	0.657318	0.175167	-0.346497	0.074589	-0.062456							0.351769	0.693706	-0.173731
14423	120.191667	-0.763267	0.651976	0.181494	-0.759334	0.656305	-0.041010	-0.737150	0.873204	0.165524	-0.726539	0.867508	-0.028273	-0.590707	1.223629	0.156905	-0.607458	1.240231	0.053887	-0.561909	0.710371	0.321674	-0.557756	0.701248	-0.163955	-0.548314	1.176190	0.148108	-0.258640	0.673615	-0.010962	-0.251671	0.694056	0.163154	-0.245802	0.657363	0.175124	-0.346495	0.074588	-0.062454							0.351804	0.693719	-0.173793
14424	120.200000	-0.763266	0.651975	0.181527	-0.759409	0.656476	-0.040839	-0.737205	0.873189	0.165618	-0.726570	0.867519	-0.028154	-0.589802	1.223546	0.157283	-0.607438	1.239987	0.054490	-0.561889	0.710389	0.321740	-0.557790	0.701279	-0.163916	-0.547404	1.176374	0.148232	-0.258762	0.673603	-0.010924	-0.251719	0.694105	0.163148	-0.245830	0.657407	0.175082	-0.346495	0.074594	-0.062450							0.351837	0.693721	-0.173862
14425	120.208333	-0.763251	0.651986	0.181564	-0.759382	0.656323	-0.040936	-0.737237	0.873178	0.165701	-0.726626	0.867514	-0.028063	-0.588982	1.223756	0.157675	-0.607455	1.239836	0.055045	-0.561855	0.710425	0.321824	-0.557830	0.701302	-0.163880	-0.546612	1.176501	0.148392	-0.258989	0.673566	-0.010868	-0.251656	0.694159	0.163303	-0.245865	0.657445	0.175042	-0.346492	0.074577	-0.062449							0.351794	0.693667	-0.173877
14426	120.216667	-0.763239	0.651982	0.181592	-0.759428	0.656335	-0.040895	-0.737260	0.873165	0.165782	-0.726701	0.867487	-0.027941	-0.588057	1.223880	0.158124	-0.607446	1.239693	0.055513	-0.561826	0.710448	0.321904	-0.557885	0.701312	-0.163839	-0.545778	1.176542	0.148464	-0.259003	0.673710	-0.011075	-0.251774	0.694175	0.163130	-0.245896	0.657463	0.175020	-0.346485	0.074589	-0.062466							0.351793	0.693636	-0.173960
14427	120.225000	-0.763220	0.651978	0.181626	-0.759492	0.656492	-0.040728	-0.737284	0.873160	0.165878	-0.726778	0.867467	-0.027843	-0.587148	1.224003	0.158485	-0.607457	1.239650	0.056054	-0.561788	0.710464	0.321968	-0.557949	0.701303	-0.163787	-0.545030	1.176579	0.148622	-0.259078	0.673742	-0.011151	-0.251777	0.694199	0.163136	-0.245917	0.657486	0.174997	-0.346484	0.074575	-0.062463							0.351803	0.693628	-0.174078
14428	120.233333	-0.763220	0.651968	0.181655	-0.759516	0.656491	-0.040693	-0.737315	0.873160	0.165963	-0.726811	0.867492	-0.027752	-0.586056	1.224138	0.158756	-0.607431	1.239597	0.056588	-0.561750	0.710476	0.322033	-0.558024	0.701288	-0.163732	-0.544176	1.176773	0.148712	-0.259135	0.673761	-0.011225	-0.251570	0.694233	0.163494	-0.245930	0.657501	0.174996	-0.346480	0.074565	-0.062472							0.351804	0.693619	-0.174197
14429	120.241667	-0.763210	0.651951	0.181676	-0.759491	0.656344	-0.040782	-0.737326	0.873157	0.166052	-0.726865	0.867505	-0.027665	-0.585132	1.224382	0.159251	-0.607431	1.239578	0.057162	-0.561709	0.710488	0.322105	-0.558112	0.701256	-0.163663	-0.543421	1.176851	0.148886	-0.259161	0.673868	-0.011391	-0.251653	0.694225	0.163379	-0.245933	0.657489	0.175008	-0.346481	0.074572	-0.062480							0.351781	0.693590	-0.174264
14430	120.250000	-0.763210	0.651939	0.181698	-0.759509	0.656358	-0.040743	-0.737330	0.873158	0.166137	-0.726958	0.867491	-0.027574	-0.584077	1.224576	0.159565	-0.607437	1.239578	0.057781	-0.561672	0.710484	0.322171	-0.558208	0.701213	-0.163592	-0.542728	1.176871	0.148952	-0.259198	0.673896	-0.011450	-0.251520	0.694228	0.163637	-0.245938	0.657476	0.175040	-0.346477	0.074576	-0.062480							0.351756	0.693571	-0.174322
14431	120.258333	-0.763209	0.651924	0.181722	-0.759577	0.656532	-0.040577	-0.737306	0.873150	0.166229	-0.727004	0.867505	-0.027482	-0.583099	1.224770	0.159957	-0.607458	1.239493	0.058361	-0.561637	0.710466	0.322241	-0.558304	0.701164	-0.163519	-0.541760	1.177108	0.149067	-0.259247	0.673950	-0.011515	-0.251481	0.694218	0.163763	-0.245922	0.657442	0.175091	-0.346477	0.074584	-0.062469							0.351745	0.693559	-0.174361
14432	120.266667	-0.763208	0.651911	0.181739	-0.759600	0.656548	-0.040546	-0.737297	0.873160	0.166322	-0.727005	0.867552	-0.027391	-0.582164	1.224984	0.160273	-0.607559	1.239399	0.058932	-0.561603	0.710447	0.322322	-0.558412	0.701105	-0.163443	-0.540884	1.177316	0.149092	-0.259337	0.674029	-0.011593	-0.251453	0.694213	0.163908	-0.245915	0.657392	0.175126	-0.346488	0.074579	-0.062451							0.351741	0.693557	-0.174399
14433	120.275000	-0.763208	0.651894	0.181757	-0.759561	0.656400	-0.040643	-0.737156	0.873098	0.166388	-0.727072	0.867552	-0.027295	-0.581193	1.225175	0.160654	-0.607591	1.239259	0.059474	-0.561573	0.710403	0.322398	-0.558503	0.701042	-0.163384	-0.540027	1.177491	0.149182	-0.259632	0.674004	-0.011523	-0.251429	0.694209	0.164078	-0.245901	0.657366	0.175202	-0.346483	0.074587	-0.062459							0.351740	0.693556	-0.174423
14434	120.283333	-0.763203	0.651874	0.181773	-0.759645	0.656561	-0.040493	-0.737186	0.873119	0.166490	-0.727068	0.867569	-0.027188	-0.580246	1.225369	0.160969	-0.607653	1.239132	0.059893	-0.561544	0.710350	0.322474	-0.558592	0.700979	-0.163338	-0.539206	1.177634	0.149187	-0.259822	0.674111	-0.011683	-0.251398	0.694204	0.164271	-0.245896	0.657324	0.175279	-0.346481	0.074580	-0.062459							0.351731	0.693551	-0.174451
14435	120.291667	-0.763195	0.651855	0.181791	-0.759664	0.656557	-0.040461	-0.737137	0.873125	0.166586	-0.726778	0.867468	-0.026977	-0.579344	1.225521	0.161136	-0.607730	1.238984	0.060468	-0.561511	0.710296	0.322551	-0.558672	0.700918	-0.163291	-0.538440	1.177721	0.149238	-0.260019	0.674203	-0.011836	-0.251339	0.694257	0.164615	-0.245885	0.657276	0.175363	-0.346485	0.074577	-0.062470							0.351705	0.693535	-0.174475
14436	120.300000	-0.763172	0.651781	0.181857	-0.759679	0.656549	-0.040434	-0.737088	0.873120	0.166671	-0.727111	0.867580	-0.027010	-0.578442	1.225699	0.161373	-0.607795	1.238841	0.060907	-0.561474	0.710249	0.322630	-0.558754	0.700856	-0.163246	-0.537618	1.177978	0.149187	-0.260218	0.674298	-0.011985	-0.251323	0.694182	0.164659	-0.245870	0.657231	0.175463	-0.346486	0.074578	-0.062482							0.351667	0.693512	-0.174501
14437	120.308333	-0.763151	0.651840	0.181810	-0.759705	0.656553	-0.040412	-0.737032	0.873125	0.166753	-0.727113	0.867595	-0.026940	-0.577526	1.225934	0.161628	-0.607862	1.238659	0.061316	-0.561431	0.710202	0.322702	-0.558836	0.700808	-0.163193	-0.536822	1.178125	0.149244	-0.260486	0.674261	-0.011987	-0.251270	0.694158	0.164870	-0.245851	0.657161	0.175558	-0.346487	0.074582	-0.062494							0.351612	0.693485	-0.174532
14438	120.316667	-0.763118	0.651850	0.181823	-0.759724	0.656560	-0.040384	-0.736976	0.873132	0.166827	-0.727113	0.867616	-0.026871	-0.576653	1.226120	0.161839	-0.607965	1.238517	0.061715	-0.561392	0.710168	0.322758	-0.558917	0.700762	-0.163128	-0.536009	1.178299	0.149121	-0.260748	0.674222	-0.011970	-0.251202	0.694137	0.165096	-0.245814	0.657093	0.175653	-0.346493	0.074562	-0.062480							0.351550	0.693451	-0.174561
14439	120.325000	-0.763078	0.651834	0.181870	-0.759749	0.656568	-0.040350	-0.736901	0.873136	0.166907	-0.727109	0.867642	-0.026804	-0.575791	1.226305	0.161927	-0.608086	1.238289	0.062101	-0.561346	0.710144	0.322820	-0.559001	0.700709	-0.163044	-0.535212	1.178532	0.149024	-0.260870	0.674558	-0.012440	-0.251121	0.694110	0.165314	-0.245783	0.657026	0.175748	-0.346488	0.074579	-0.062481							0.351490	0.693415	-0.174598
14440	120.333333	-0.763048	0.651892	0.181869	-0.759764	0.656590	-0.040316	-0.736835	0.873151	0.166990	-0.727094	0.867675	-0.026735	-0.574948	1.226546	0.161997	-0.608170	1.238121	0.062413	-0.561299	0.710126	0.322867	-0.559088	0.700652	-0.162957	-0.534424	1.178784	0.148915	-0.261048	0.674610	-0.012629	-0.251052	0.694082	0.165536	-0.245748	0.656933	0.175836	-0.346487	0.074593	-0.062481							0.351435	0.693383	-0.174635
14441	120.341667	-0.763015	0.651924	0.181892	-0.759744	0.656534	-0.040348	-0.736753	0.873168	0.167048	-0.727095	0.867688	-0.026665	-0.574128	1.226882	0.162089	-0.608253	1.238046	0.062806	-0.561260	0.710125	0.322912	-0.559181	0.700593	-0.162866	-0.533702	1.179084	0.148786	-0.261145	0.674612	-0.012835	-0.250970	0.694058	0.165703	-0.245708	0.656868	0.175916	-0.346481	0.074604	-0.062475							0.351410	0.693371	-0.174694
14442	120.350000	-0.763067	0.651990	0.181958	-0.759774	0.656638	-0.040249	-0.736615	0.873203	0.167090	-0.727062	0.867733	-0.026611	-0.573306	1.227266	0.162077	-0.608283	1.238002	0.063222	-0.561216	0.710136	0.322947	-0.559273	0.700521	-0.162774	-0.533045	1.179406	0.148639	-0.261191	0.674581	-0.013021	-0.250892	0.694036	0.165845	-0.245670	0.656797	0.175975	-0.346476	0.074603	-0.062473							0.351262	0.693259	-0.174720
14443	120.358333	-0.762919	0.651981	0.181946	-0.759750	0.656573	-0.040289	-0.736554	0.873219	0.167158	-0.727054	0.867755	-0.026564	-0.572636	1.227745	0.161978	-0.608304	1.238067	0.063336	-0.561170	0.710161	0.322978	-0.559359	0.700443	-0.162691	-0.532467	1.179765	0.148477	-0.261176	0.674541	-0.013210	-0.250811	0.694002	0.165951	-0.245633	0.656743	0.176027	-0.346477	0.074598	-0.062471							0.351314	0.693351	-0.174809
14444	120.366667	-0.762971	0.652040	0.182004	-0.759729	0.656506	-0.040328	-0.736476	0.873283	0.167200	-0.727042	0.867771	-0.026525	-0.571924	1.228239	0.161892	-0.608286	1.238157	0.063388	-0.561122	0.710200	0.323009	-0.559441	0.700360	-0.162621	-0.531952	1.180149	0.148296	-0.261129	0.674477	-0.013395	-0.250738	0.693981	0.166029	-0.245597	0.656699	0.176070	-0.346475	0.074589	-0.062472							0.351448	0.693407	-0.174901
14445	120.375000	-0.762807	0.652040	0.181970	-0.759756	0.656601	-0.040233	-0.736374	0.873312	0.167229	-0.727026	0.867774	-0.026493	-0.571308	1.228702	0.161670	-0.608248	1.238285	0.063398	-0.561073	0.710258	0.323037	-0.559496	0.700278	-0.162556	-0.531514	1.180490	0.148081	-0.261039	0.674420	-0.013575	-0.250679	0.693980	0.166079	-0.245575	0.656671	0.176097	-0.346472	0.074580	-0.062466							0.351558	0.693432	-0.175040
14446	120.383333	-0.762872	0.652135	0.182015	-0.759775	0.656677	-0.040146	-0.736152	0.873287	0.167235	-0.727017	0.867774	-0.026465	-0.570703	1.229257	0.161390	-0.608202	1.238374	0.063322	-0.561014	0.710333	0.323059	-0.559535	0.700196	-0.162501	-0.531052	1.180900	0.147788	-0.260920	0.674384	-0.013757	-0.250631	0.693863	0.166051	-0.245559	0.656668	0.176111	-0.346473	0.074565	-0.062458							0.351526	0.693416	-0.175115
14447	120.391667	-0.762819	0.652177	0.182019	-0.759715	0.656524	-0.040260	-0.736125	0.873343	0.167270	-0.727009	0.867761	-0.026448	-0.570225	1.229674	0.161161	-0.608246	1.238476	0.063115	-0.560950	0.710428	0.323089	-0.559573	0.700109	-0.162451	-0.530693	1.181285	0.147563	-0.260831	0.674377	-0.013900	-0.250580	0.693902	0.166058	-0.245467	0.656516	0.176075	-0.346472	0.074564	-0.062464							0.351609	0.693424	-0.175274
14448	120.400000	-0.762677	0.652189	0.181982	-0.759704	0.656527	-0.040245	-0.736109	0.873407	0.167295	-0.727039	0.867708	-0.026430	-0.569732	1.230148	0.160793	-0.608207	1.238548	0.062868	-0.560877	0.710534	0.323112	-0.559612	0.700030	-0.162424	-0.530383	1.181623	0.147271	-0.260762	0.674380	-0.014014	-0.250538	0.693936	0.166054	-0.245476	0.656536	0.176058	-0.346477	0.074582	-0.062470							0.351607	0.693398	-0.175391
14449	120.408333	-0.762621	0.652228	0.181975	-0.759731	0.656686	-0.040098	-0.736029	0.873445	0.167296	-0.726995	0.867726	-0.026438	-0.569345	1.230587	0.160451	-0.608202	1.238593	0.062650	-0.560800	0.710656	0.323137	-0.559657	0.699957	-0.162418	-0.530019	1.182067	0.146893	-0.260721	0.674407	-0.014100	-0.250505	0.693980	0.166066	-0.245489	0.656572	0.176059	-0.346481	0.074568	-0.062458							0.351581	0.693367	-0.175512
14450	120.416667	-0.762572	0.652256	0.181962	-0.759670	0.656532	-0.040236	-0.735961	0.873490	0.167290	-0.727024	0.867666	-0.026442	-0.568879	1.231130	0.160299	-0.608173	1.238740	0.062437	-0.560717	0.710794	0.323176	-0.559694	0.699873	-0.162438	-0.529643	1.182392	0.146477	-0.260835	0.674124	-0.013801	-0.250468	0.694021	0.166095	-0.245598	0.656752	0.176114	-0.346483	0.074579	-0.062467							0.351541	0.693332	-0.175630
14451	120.425000	-0.762544	0.652303	0.181952	-0.759682	0.656608	-0.040175	-0.735871	0.873536	0.167252	-0.726993	0.867668	-0.026466	-0.568532	1.231579	0.159777	-0.608209	1.238824	0.062141	-0.560632	0.710934	0.323209	-0.559721	0.699794	-0.162483	-0.529375	1.182799	0.146141	-0.260842	0.674182	-0.013890	-0.250463	0.694065	0.166146	-0.245634	0.656765	0.176136	-0.346493	0.074579	-0.062461							0.351500	0.693299	-0.175744
14452	120.433333	-0.762556	0.652350	0.181946	-0.759639	0.656529	-0.040255	-0.735835	0.873591	0.167233	-0.726952	0.867667	-0.026495	-0.568158	1.232140	0.159515	-0.608172	1.238969	0.061815	-0.560553	0.711072	0.323243	-0.559737	0.699708	-0.162539	-0.529129	1.183176	0.145776	-0.260882	0.674246	-0.013987	-0.250389	0.694173	0.166374	-0.245658	0.656769	0.176176	-0.346500	0.074585	-0.062467							0.351469	0.693273	-0.175850
14453	120.441667	-0.762528	0.652379	0.181932	-0.759641	0.656612	-0.040202	-0.735739	0.873626	0.167170	-0.726931	0.867650	-0.026537	-0.567829	1.232650	0.159029	-0.608141	1.239149	0.061486	-0.560480	0.711197	0.323266	-0.559740	0.699625	-0.162612	-0.528918	1.183593	0.145391	-0.260943	0.674308	-0.014071	-0.250395	0.694120	0.166313	-0.245635	0.656678	0.176206	-0.346499	0.074587	-0.062475							0.351460	0.693261	-0.175944
14454	120.450000	-0.762454	0.652382	0.181899	-0.759639	0.656686	-0.040154	-0.735684	0.873669	0.167118	-0.726904	0.867630	-0.026584	-0.567529	1.233189	0.158567	-0.608124	1.239336	0.061091	-0.560417	0.711323	0.323291	-0.559740	0.699534	-0.162688	-0.528779	1.183930	0.145139	-0.261000	0.674375	-0.014135	-0.250380	0.694136	0.166423	-0.245608	0.656577	0.176247	-0.346502	0.074590	-0.062482							0.351468	0.693258	-0.176029
14455	120.458333	-0.762427	0.652409	0.181874	-0.759617	0.656671	-0.040181	-0.735640	0.873714	0.167051	-0.726872	0.867602	-0.026648	-0.567202	1.233705	0.158102	-0.608098	1.239498	0.060741	-0.560366	0.711430	0.323313	-0.559730	0.699437	-0.162764	-0.528582	1.184335	0.144694	-0.260850	0.674849	-0.014666	-0.250394	0.694160	0.166575	-0.245633	0.656550	0.176333	-0.346500	0.074585	-0.062482							0.351483	0.693262	-0.176105
14456	120.466667	-0.762399	0.652425	0.181839	-0.759560	0.656502	-0.040343	-0.735604	0.873752	0.166973	-0.726835	0.867568	-0.026715	-0.566920	1.234225	0.157610	-0.608082	1.239667	0.060356	-0.560326	0.711535	0.323328	-0.559714	0.699330	-0.162843	-0.528325	1.184830	0.144308	-0.260816	0.674995	-0.014785	-0.250406	0.694180	0.166748	-0.245655	0.656518	0.176435	-0.346498	0.074578	-0.062478							0.351500	0.693256	-0.176177
14457	120.475000	-0.762378	0.652450	0.181811	-0.759532	0.656502	-0.040377	-0.735570	0.873785	0.166883	-0.726790	0.867526	-0.026793	-0.566638	1.234700	0.157076	-0.608026	1.239787	0.059933	-0.560308	0.711637	0.323343	-0.559705	0.699210	-0.162920	-0.528185	1.185190	0.143890	-0.260861	0.674788	-0.014487	-0.250411	0.694211	0.166924	-0.245664	0.656493	0.176548	-0.346485	0.074589	-0.062485							0.351450	0.693267	-0.176241
14458	120.483333	-0.762362	0.652476	0.181770	-0.759533	0.656660	-0.040281	-0.735547	0.873815	0.166782	-0.726746	0.867484	-0.026883	-0.566462	1.235056	0.156622	-0.608043	1.239855	0.059457	-0.560305	0.711730	0.323346	-0.559702	0.699084	-0.162992	-0.528072	1.185476	0.143442	-0.260912	0.674451	-0.013994	-0.250386	0.694375	0.167142	-0.245680	0.656463	0.176663	-0.346486	0.074573	-0.062475							0.351465	0.693257	-0.176316
14459	120.491667	-0.762347	0.652517	0.181732	-0.759501	0.656659	-0.040328	-0.735519	0.873835	0.166663	-0.726376	0.867325	-0.026853	-0.566278	1.235421	0.155982	-0.608013	1.239825	0.059062	-0.560321	0.711830	0.323353	-0.559694	0.698947	-0.163056	-0.527896	1.185777	0.143319	-0.260780	0.674406	-0.013843	-0.250415	0.694329	0.167278	-0.245707	0.656433	0.176789	-0.346478	0.074572	-0.062467							0.351468	0.693239	-0.176381
14460	120.500000	-0.762345	0.652559	0.181687	-0.759478	0.656661	-0.040384	-0.735503	0.873859	0.166542	-0.726014	0.867173	-0.026828	-0.566167	1.235708	0.155475	-0.608062	1.239803	0.058482	-0.560350	0.711933	0.323348	-0.559693	0.698816	-0.163114	-0.527957	1.186008	0.142782	-0.260470	0.674672	-0.014054	-0.250417	0.694406	0.167449	-0.245752	0.656402	0.176918	-0.346478	0.074574	-0.062466							0.351513	0.693193	-0.176461
14461	120.508333	-0.762343	0.652600	0.181635	-0.759449	0.656578	-0.040502	-0.735511	0.873912	0.166395	-0.726310	0.867231	-0.027124	-0.566093	1.235857	0.154967	-0.608080	1.239693	0.058053	-0.560395	0.712043	0.323337	-0.559676	0.698683	-0.163169	-0.527781	1.186112	0.142193	-0.260257	0.674609	-0.013782	-0.250475	0.694435	0.167612	-0.245802	0.656382	0.177054	-0.346483	0.074569	-0.062460							0.351495	0.693160	-0.176534
14462	120.516667	-0.762341	0.652645	0.181585	-0.759450	0.656651	-0.040488	-0.735466	0.873953	0.166215	-0.725976	0.867079	-0.027098	-0.566070	1.235937	0.154444	-0.608158	1.239475	0.057531	-0.560450	0.712155	0.323322	-0.559654	0.698546	-0.163216	-0.527714	1.186218	0.141720	-0.260017	0.674560	-0.013462	-0.250545	0.694496	0.167777	-0.245866	0.656382	0.177201	-0.346493	0.074575	-0.062467							0.351483	0.693127	-0.176610
14463	120.525000	-0.762333	0.652689	0.181516	-0.759425	0.656564	-0.040603	-0.735400	0.873969	0.166066	-0.726591	0.867282	-0.027531	-0.566054	1.235946	0.153952	-0.608247	1.239264	0.057127	-0.560516	0.712281	0.323295	-0.559613	0.698414	-0.163266	-0.527674	1.186217	0.141361	-0.259800	0.674547	-0.013092	-0.250650	0.694591	0.167947	-0.245966	0.656397	0.177342	-0.346496	0.074558	-0.062457							0.351468	0.693099	-0.176706
14464	120.533333	-0.762336	0.652744	0.181462	-0.759410	0.656475	-0.040724	-0.735472	0.874068	0.165903	-0.726613	0.867200	-0.027645	-0.566056	1.235882	0.153447	-0.608342	1.239024	0.056625	-0.560588	0.712421	0.323257	-0.559569	0.698288	-0.163319	-0.527557	1.186273	0.140902	-0.259645	0.674581	-0.012742	-0.250791	0.694690	0.168121	-0.246086	0.656413	0.177493	-0.346506	0.074556	-0.062449							0.351450	0.693071	-0.176808
14465	120.541667	-0.762323	0.652806	0.181407	-0.759413	0.656526	-0.040716	-0.735470	0.874133	0.165729	-0.726616	0.867166	-0.027787	-0.566112	1.235815	0.152996	-0.608467	1.238778	0.056176	-0.560668	0.712559	0.323210	-0.559509	0.698154	-0.163391	-0.527542	1.186240	0.140418	-0.259558	0.674671	-0.012414	-0.250966	0.694779	0.168324	-0.246209	0.656654	0.177840	-0.346515	0.074563	-0.062449							0.351436	0.693040	-0.176912
14466	120.550000	-0.762323	0.652870	0.181346	-0.759414	0.656581	-0.040713	-0.735460	0.874197	0.165563	-0.726576	0.867146	-0.027925	-0.566180	1.235715	0.152556	-0.608309	1.238449	0.056172	-0.560748	0.712709	0.323161	-0.559438	0.698028	-0.163480	-0.527474	1.186225	0.140057	-0.259505	0.674760	-0.012103	-0.251127	0.694778	0.168699	-0.246383	0.656521	0.177867	-0.346520	0.074587	-0.062461							0.351423	0.693014	-0.177027
14467	120.558333	-0.762324	0.652932	0.181279	-0.759332	0.656398	-0.040914	-0.735318	0.874203	0.165383	-0.726555	0.867092	-0.028073	-0.566267	1.235621	0.152173	-0.608693	1.238283	0.055460	-0.560843	0.712859	0.323097	-0.559365	0.697894	-0.163561	-0.527428	1.186245	0.139651	-0.259459	0.674837	-0.011830	-0.251316	0.694866	0.168901	-0.246521	0.656763	0.178178	-0.346520	0.074586	-0.062461							0.351331	0.692925	-0.177126
14468	120.566667	-0.762328	0.652996	0.181206	-0.759344	0.656396	-0.040985	-0.735425	0.874315	0.165238	-0.726579	0.866983	-0.028247	-0.566322	1.235606	0.151807	-0.608729	1.238130	0.055184	-0.560945	0.713009	0.323032	-0.559283	0.697754	-0.163645	-0.527487	1.186447	0.139334	-0.259430	0.674882	-0.011592	-0.251475	0.694944	0.169105	-0.246669	0.656638	0.178171	-0.346519	0.074574	-0.062467							0.351406	0.692969	-0.177289
14469	120.575000	-0.762334	0.653058	0.181132	-0.759361	0.656521	-0.040930	-0.735417	0.874363	0.165072	-0.726231	0.866806	-0.028243	-0.566395	1.235621	0.151364	-0.608798	1.238084	0.054757	-0.561056	0.713155	0.322947	-0.559209	0.697618	-0.163738	-0.527490	1.186292	0.138880	-0.259414	0.674912	-0.011394	-0.251574	0.695026	0.169262	-0.246747	0.656681	0.178269	-0.346510	0.074593	-0.062483							0.351417	0.692960	-0.177437
14470	120.583333	-0.762337	0.653110	0.181059	-0.759299	0.656345	-0.041143	-0.735302	0.874356	0.164889	-0.725880	0.866632	-0.028234	-0.566505	1.235669	0.150912	-0.608853	1.238015	0.054333	-0.561181	0.713297	0.322859	-0.559147	0.697481	-0.163820	-0.527715	1.186199	0.138541	-0.259400	0.674930	-0.011231	-0.251618	0.695081	0.169376	-0.246794	0.656707	0.178339	-0.346506	0.074589	-0.062496							0.351423	0.692942	-0.177605
14471	120.591667	-0.762332	0.653157	0.180980	-0.759247	0.656317	-0.041215	-0.735406	0.874446	0.164723	-0.726505	0.866776	-0.028669	-0.566614	1.235712	0.150557	-0.608878	1.237999	0.053871	-0.561326	0.713446	0.322764	-0.559094	0.697349	-0.163896	-0.527764	1.186283	0.138226	-0.259373	0.674927	-0.011089	-0.251622	0.695145	0.169442	-0.246774	0.657110	0.178680	-0.346501	0.074585	-0.062485							0.351410	0.692916	-0.177789
14472	120.600000	-0.762325	0.653205	0.180907	-0.759214	0.656310	-0.041289	-0.735369	0.874471	0.164526	-0.726517	0.866703	-0.028863	-0.566782	1.235711	0.150175	-0.608948	1.237930	0.053463	-0.561473	0.713585	0.322650	-0.559059	0.697226	-0.163956	-0.527909	1.186250	0.137849	-0.259323	0.674906	-0.010961	-0.251602	0.695191	0.169488	-0.246807	0.656724	0.178406	-0.346489	0.074589	-0.062487							0.351392	0.692875	-0.177989
14473	120.608333	-0.762312	0.653240	0.180834	-0.759194	0.656378	-0.041283	-0.735387	0.874505	0.164364	-0.726514	0.866670	-0.028980	-0.566930	1.235635	0.149777	-0.608982	1.237844	0.053183	-0.561604	0.713728	0.322541	-0.559041	0.697097	-0.164012	-0.528023	1.186265	0.137510	-0.259247	0.674868	-0.010852	-0.251599	0.695230	0.169556	-0.246887	0.657300	0.178642	-0.346493	0.074581	-0.062472							0.351349	0.692832	-0.178201
14474	120.616667	-0.762296	0.653277	0.180763	-0.759117	0.656289	-0.041408	-0.735377	0.874537	0.164185	-0.726488	0.866642	-0.029158	-0.567102	1.235564	0.149432	-0.609301	1.237792	0.052556	-0.561718	0.713855	0.322418	-0.559045	0.696975	-0.164060	-0.528120	1.186264	0.137197	-0.259143	0.674819	-0.010741	-0.251719	0.695270	0.169502	-0.246799	0.657593	0.179081	-0.346492	0.074585	-0.062459							0.351307	0.692787	-0.178422
14475	120.625000	-0.762281	0.653317	0.180698	-0.759093	0.656285	-0.041472	-0.735387	0.874576	0.164018	-0.726198	0.866454	-0.029184	-0.567342	1.235461	0.149097	-0.609417	1.237661	0.052165	-0.561818	0.713976	0.322300	-0.559051	0.696852	-0.164106	-0.528281	1.186184	0.136807	-0.259026	0.674766	-0.010639	-0.251662	0.695316	0.169804	-0.246826	0.657594	0.179173	-0.346493	0.074579	-0.062448							0.351269	0.692745	-0.178655
14476	120.633333	-0.762266	0.653355	0.180639	-0.759126	0.656428	-0.041401	-0.735397	0.874612	0.163836	-0.725906	0.866270	-0.029177	-0.567601	1.235347	0.148720	-0.609558	1.237525	0.051758	-0.561903	0.714082	0.322183	-0.559069	0.696732	-0.164165	-0.528447	1.186104	0.136547	-0.258912	0.674707	-0.010548	-0.251797	0.695362	0.169774	-0.246860	0.657587	0.179245	-0.346492	0.074572	-0.062441							0.351174	0.692835	-0.178986
14477	120.641667	-0.762244	0.653385	0.180568	-0.759098	0.656396	-0.041467	-0.735401	0.874652	0.163671	-0.725922	0.866230	-0.029320	-0.567880	1.235191	0.148334	-0.609652	1.237362	0.051287	-0.561976	0.714178	0.322064	-0.559092	0.696618	-0.164224	-0.528690	1.186000	0.136202	-0.258792	0.674648	-0.010461	-0.251818	0.695413	0.169892	-0.246874	0.657601	0.179292	-0.346501	0.074560	-0.062447							0.351248	0.692726	-0.179117
14478	120.650000	-0.762233	0.653419	0.180498	-0.759068	0.656360	-0.041532	-0.735421	0.874701	0.163502	-0.725930	0.866188	-0.029453	-0.568190	1.235054	0.147980	-0.609797	1.237194	0.050831	-0.562049	0.714268	0.321950	-0.559115	0.696505	-0.164290	-0.528907	1.185892	0.135923	-0.258697	0.674604	-0.010397	-0.251739	0.695452	0.170146	-0.246890	0.657615	0.179327	-0.346501	0.074551	-0.062449							0.351308	0.692618	-0.179261
14479	120.658333	-0.762221	0.653438	0.180434	-0.759049	0.656316	-0.041597	-0.735404	0.874741	0.163344	-0.725947	0.866151	-0.029591	-0.568521	1.234864	0.147658	-0.609935	1.236929	0.050415	-0.562112	0.714349	0.321838	-0.559129	0.696398	-0.164374	-0.529148	1.185773	0.135611	-0.258642	0.674587	-0.010358	-0.251733	0.695468	0.170205	-0.246894	0.657618	0.179353	-0.346501	0.074548	-0.062452							0.351173	0.692609	-0.179598
14480	120.666667	-0.762213	0.653459	0.180365	-0.759029	0.656270	-0.041663	-0.735395	0.874781	0.163186	-0.725965	0.866113	-0.029731	-0.568863	1.234620	0.147285	-0.610157	1.236710	0.049973	-0.562165	0.714428	0.321729	-0.559138	0.696290	-0.164456	-0.529403	1.185609	0.135291	-0.258622	0.674578	-0.010347	-0.251731	0.695479	0.170236	-0.246904	0.657616	0.179363	-0.346506	0.074549	-0.062452							0.351211	0.692517	-0.179720
14481	120.675000	-0.762251	0.653499	0.180310	-0.758981	0.656139	-0.041791	-0.735451	0.874796	0.163044	-0.725961	0.866085	-0.029937	-0.569265	1.234365	0.147015	-0.610374	1.236375	0.049575	-0.562204	0.714486	0.321624	-0.559138	0.696181	-0.164543	-0.529642	1.185380	0.135076	-0.258622	0.674585	-0.010384	-0.251689	0.695469	0.170194	-0.246908	0.657616	0.179338	-0.346506	0.074556	-0.062452							0.350851	0.692391	-0.180049
14482	120.683333	-0.762216	0.653490	0.180235	-0.758943	0.656017	-0.041922	-0.735469	0.874826	0.162897	-0.725975	0.866027	-0.030085	-0.569678	1.234058	0.146615	-0.610655	1.236030	0.049234	-0.562230	0.714550	0.321519	-0.559139	0.696071	-0.164642	-0.529862	1.185295	0.134782	-0.258636	0.674589	-0.010445	-0.251656	0.695440	0.170127	-0.246895	0.657617	0.179279	-0.346502	0.074578	-0.062470							0.350835	0.692275	-0.180176
14483	120.691667	-0.762274	0.653532	0.180183	-0.758987	0.656073	-0.041910	-0.735426	0.874850	0.162700	-0.725967	0.865995	-0.030218	-0.570136	1.233780	0.146405	-0.610931	1.235595	0.048836	-0.562245	0.714605	0.321411	-0.559139	0.695949	-0.164738	-0.530149	1.185114	0.134490	-0.258651	0.674579	-0.010536	-0.251609	0.695446	0.170005	-0.246869	0.657670	0.179181	-0.346503	0.074577	-0.062462							0.350877	0.692263	-0.180304
14484	120.700000	-0.762255	0.653521	0.180111	-0.759037	0.656132	-0.041898	-0.735431	0.874876	0.162555	-0.725944	0.865950	-0.030350	-0.570596	1.233443	0.146013	-0.611213	1.235157	0.048397	-0.562250	0.714654	0.321304	-0.559144	0.695825	-0.164841	-0.530510	1.184921	0.134375	-0.258666	0.674564	-0.010648	-0.251675	0.695467	0.169665	-0.246847	0.657732	0.179045	-0.346499	0.074592	-0.062471							0.350788	0.692226	-0.180541
14485	120.708333	-0.762321	0.653556	0.180071	-0.759020	0.656027	-0.042002	-0.735466	0.874923	0.162426	-0.725923	0.865919	-0.030464	-0.571122	1.233082	0.145709	-0.611546	1.234704	0.048056	-0.562236	0.714688	0.321193	-0.559142	0.695697	-0.164952	-0.530840	1.184706	0.133997	-0.258674	0.674538	-0.010769	-0.251562	0.695515	0.169522	-0.246813	0.657806	0.178884	-0.346503	0.074582	-0.062477							0.350960	0.692213	-0.180607
14486	120.716667	-0.762315	0.653550	0.180023	-0.759003	0.655925	-0.042105	-0.735452	0.874962	0.162298	-0.725879	0.865907	-0.030614	-0.571663	1.232681	0.145402	-0.611850	1.234235	0.047571	-0.562215	0.714712	0.321083	-0.559146	0.695571	-0.165057	-0.531112	1.184466	0.133740	-0.258685	0.674500	-0.010888	-0.251467	0.695546	0.169361	-0.246771	0.657895	0.178704	-0.346504	0.074571	-0.062468							0.350888	0.692198	-0.180797
14487	120.725000	-0.762334	0.653557	0.179996	-0.759077	0.655982	-0.042065	-0.735453	0.874996	0.162192	-0.725864	0.865876	-0.030702	-0.572233	1.232261	0.145054	-0.612244	1.233681	0.047190	-0.562177	0.714735	0.320984	-0.559157	0.695440	-0.165156	-0.531473	1.184306	0.133508	-0.258677	0.674441	-0.010998	-0.251405	0.695604	0.169077	-0.246873	0.657676	0.178220	-0.346497	0.074587	-0.062478							0.350861	0.692159	-0.180963
14488	120.733333	-0.762356	0.653566	0.179973	-0.759157	0.656034	-0.042013	-0.735449	0.875031	0.162097	-0.725821	0.865869	-0.030816	-0.572817	1.231808	0.144753	-0.612632	1.233123	0.046854	-0.562125	0.714756	0.320890	-0.559168	0.695314	-0.165254	-0.531784	1.183979	0.133112	-0.258663	0.674383	-0.011112	-0.251355	0.695682	0.168774	-0.246985	0.657465	0.177708	-0.346501	0.074571	-0.062471							0.350837	0.692118	-0.181131
14489	120.741667	-0.762408	0.653586	0.179969	-0.759158	0.655923	-0.042089	-0.735425	0.875055	0.162004	-0.725804	0.865840	-0.030937	-0.573408	1.231368	0.144418	-0.613061	1.232533	0.046429	-0.562073	0.714779	0.320812	-0.559167	0.695196	-0.165346	-0.532085	1.183773	0.132910	-0.258641	0.674328	-0.011216	-0.251334	0.695780	0.168441	-0.246976	0.657615	0.177487	-0.346496	0.074565	-0.062465							0.350814	0.692070	-0.181300
14490	120.750000	-0.762387	0.653572	0.179948	-0.759253	0.655985	-0.042027	-0.735425	0.875100	0.161909	-0.725794	0.865805	-0.031035	-0.573955	1.230936	0.144144	-0.613432	1.232006	0.046034	-0.562019	0.714804	0.320724	-0.559159	0.695084	-0.165427	-0.532487	1.183540	0.132582	-0.258613	0.674278	-0.011324	-0.251332	0.695884	0.168101	-0.246962	0.657775	0.177266	-0.346497	0.074573	-0.062451							0.350793	0.692030	-0.181471
14491	120.758333	-0.762401	0.653578	0.179943	-0.759301	0.655965	-0.042025	-0.735383	0.875137	0.161834	-0.725773	0.865795	-0.031108	-0.574712	1.230488	0.143450	-0.613762	1.231410	0.045485	-0.561960	0.714845	0.320653	-0.559147	0.694979	-0.165505	-0.532888	1.183308	0.132360	-0.258563	0.674220	-0.011418	-0.251373	0.695971	0.167739	-0.246894	0.658096	0.177197	-0.346500	0.074563	-0.062440							0.350543	0.691902	-0.181704
14492	120.766667	-0.762481	0.653618	0.179963	-0.759348	0.655952	-0.042015	-0.735381	0.875158	0.161778	-0.725749	0.865778	-0.031169	-0.575396	1.230108	0.143025	-0.614091	1.230832	0.044881	-0.561902	0.714875	0.320589	-0.559125	0.694881	-0.165578	-0.533345	1.183068	0.132075	-0.258514	0.674164	-0.011504	-0.251497	0.696071	0.167188	-0.246660	0.658740	0.177379	-0.346489	0.074574	-0.062440							0.350433	0.691803	-0.181830
14493	120.775000	-0.762437	0.653587	0.179945	-0.759359	0.655855	-0.042070	-0.735353	0.875198	0.161729	-0.725713	0.865781	-0.031215	-0.576141	1.229670	0.142593	-0.614485	1.230230	0.044359	-0.561844	0.714924	0.320527	-0.559104	0.694788	-0.165642	-0.533847	1.182841	0.131793	-0.258466	0.674115	-0.011589	-0.251407	0.696172	0.166959	-0.246825	0.658581	0.176944	-0.346488	0.074563	-0.062435							0.350408	0.691752	-0.181988
14494	120.783333	-0.762463	0.653594	0.179962	-0.759360	0.655757	-0.042117	-0.735330	0.875246	0.161689	-0.725717	0.865760	-0.031260	-0.576875	1.229252	0.142183	-0.614903	1.229682	0.043776	-0.561779	0.714964	0.320467	-0.559079	0.694681	-0.165690	-0.534416	1.182544	0.131385	-0.258409	0.674063	-0.011659	-0.251446	0.696262	0.166566	-0.246841	0.658744	0.176753	-0.346485	0.074572	-0.062437							0.350380	0.691697	-0.182147
14495	120.791667	-0.762486	0.653599	0.179975	-0.759464	0.655908	-0.041969	-0.735272	0.875312	0.161649	-0.725702	0.865749	-0.031286	-0.577671	1.228725	0.141643	-0.615343	1.228956	0.043150	-0.561711	0.715010	0.320423	-0.559062	0.694574	-0.165734	-0.534953	1.182262	0.131132	-0.258352	0.674018	-0.011720	-0.251485	0.696367	0.166141	-0.246705	0.659045	0.176751	-0.346478	0.074582	-0.062441							0.350193	0.691638	-0.182261
14496	120.800000	-0.762511	0.653604	0.179993	-0.759489	0.655891	-0.041947	-0.735147	0.875363	0.161625	-0.725656	0.865787	-0.031318	-0.578520	1.228232	0.141116	-0.615808	1.228203	0.042452	-0.561636	0.715038	0.320378	-0.559048	0.694454	-0.165767	-0.535522	1.181934	0.130866	-0.258284	0.673960	-0.011773	-0.251593	0.696453	0.165725	-0.247061	0.658827	0.176094	-0.346474	0.074591	-0.062444							0.350168	0.691594	-0.182387
14497	120.808333	-0.762542	0.653608	0.180005	-0.759493	0.655815	-0.042004	-0.735198	0.875486	0.161627	-0.725649	0.865745	-0.031340	-0.579440	1.227617	0.140619	-0.616317	1.227336	0.041747	-0.561550	0.715079	0.320357	-0.559046	0.694327	-0.165790	-0.536113	1.181584	0.130476	-0.258215	0.673907	-0.011805	-0.251687	0.696585	0.165305	-0.246960	0.659333	0.176197	-0.346475	0.074583	-0.062432							0.350147	0.691556	-0.182503
14498	120.816667	-0.762573	0.653623	0.180015	-0.759539	0.655896	-0.041924	-0.735138	0.875553	0.161601	-0.725648	0.865761	-0.031367	-0.580401	1.226948	0.140097	-0.616942	1.226354	0.041164	-0.561456	0.715116	0.320338	-0.559048	0.694185	-0.165805	-0.536624	1.181247	0.130202	-0.258145	0.673851	-0.011835	-0.251855	0.696713	0.164908	-0.247190	0.659224	0.175702	-0.346476	0.074606	-0.062439							0.350266	0.691530	-0.182633
14499	120.825000	-0.762596	0.653631	0.180026	-0.759539	0.655835	-0.041979	-0.735030	0.875599	0.161563	-0.725610	0.865757	-0.031386	-0.581371	1.226252	0.139548	-0.617551	1.225326	0.040475	-0.561344	0.715154	0.320330	-0.559056	0.694023	-0.165810	-0.537178	1.180944	0.129796	-0.258075	0.673794	-0.011855	-0.252016	0.696916	0.164421	-0.247173	0.659487	0.175571	-0.346482	0.074609	-0.062415							0.350219	0.691495	-0.182702
14500	120.833333	-0.762618	0.653640	0.180033	-0.759540	0.655775	-0.042036	-0.734916	0.875643	0.161533	-0.725495	0.865778	-0.031407	-0.582392	1.225535	0.138997	-0.618178	1.224284	0.039845	-0.561232	0.715186	0.320334	-0.559067	0.693856	-0.165802	-0.537746	1.180637	0.129401	-0.258001	0.673735	-0.011871	-0.252212	0.697078	0.163943	-0.247035	0.659921	0.175706	-0.346480	0.074613	-0.062398							0.350157	0.691446	-0.182752
14501	120.841667	-0.762637	0.653653	0.180045	-0.759562	0.655788	-0.042022	-0.734908	0.875737	0.161520	-0.725499	0.865738	-0.031428	-0.583517	1.224828	0.138458	-0.618783	1.223250	0.038970	-0.561106	0.715213	0.320344	-0.559077	0.693686	-0.165788	-0.538328	1.180365	0.129122	-0.257935	0.673683	-0.011890	-0.252392	0.697218	0.163563	-0.247196	0.660040	0.175395	-0.346486	0.074600	-0.062375							0.350075	0.691382	-0.182771
14502	120.850000	-0.762643	0.653675	0.180058	-0.759627	0.655954	-0.041873	-0.734822	0.875798	0.161494	-0.725414	0.865710	-0.031451	-0.584495	1.224111	0.137761	-0.619396	1.222204	0.038134	-0.560972	0.715234	0.320352	-0.559083	0.693499	-0.165759	-0.539043	1.180037	0.128643	-0.257866	0.673633	-0.011911	-0.252569	0.697343	0.163195	-0.247226	0.660331	0.175341	-0.346476	0.074609	-0.062364							0.349983	0.691328	-0.182775
14503	120.858333	-0.762664	0.653710	0.180083	-0.759589	0.655796	-0.041989	-0.734760	0.875846	0.161495	-0.725635	0.865853	-0.031628	-0.585619	1.223471	0.137076	-0.620001	1.221196	0.037370	-0.560839	0.715263	0.320368	-0.559082	0.693323	-0.165724	-0.539735	1.179685	0.128285	-0.257826	0.673593	-0.011944	-0.252715	0.697471	0.162835	-0.247531	0.660313	0.174835	-0.346481	0.074595	-0.062346							0.350044	0.691300	-0.182640
14504	120.866667	-0.762637	0.653727	0.180095	-0.759621	0.655816	-0.041969	-0.734652	0.875886	0.161482	-0.725913	0.865921	-0.031799	-0.586764	1.222778	0.136380	-0.620561	1.220192	0.036462	-0.560701	0.715297	0.320384	-0.559079	0.693150	-0.165677	-0.540464	1.179382	0.127894	-0.257789	0.673565	-0.011990	-0.252895	0.697577	0.162509	-0.247698	0.660472	0.174577	-0.346475	0.074592	-0.062344							0.350021	0.691387	-0.182680
14505	120.875000	-0.762617	0.653765	0.180111	-0.759656	0.655904	-0.041898	-0.734558	0.875923	0.161476	-0.725849	0.865902	-0.031821	-0.587892	1.222107	0.135659	-0.621139	1.219244	0.035557	-0.560561	0.715334	0.320388	-0.559057	0.692986	-0.165624	-0.541250	1.179049	0.127392	-0.257759	0.673527	-0.012061	-0.253125	0.697698	0.162000	-0.247613	0.660719	0.174577	-0.346467	0.074594	-0.062338							0.349834	0.691291	-0.182579
14506	120.883333	-0.762597	0.653808	0.180124	-0.759642	0.655843	-0.041953	-0.734460	0.875959	0.161465	-0.725137	0.865687	-0.031550	-0.589024	1.221466	0.134918	-0.621731	1.218282	0.034683	-0.560414	0.715379	0.320388	-0.559027	0.692833	-0.165563	-0.542106	1.178894	0.127130	-0.257724	0.673481	-0.012150	-0.253153	0.697830	0.161841	-0.247662	0.660904	0.174410	-0.346460	0.074600	-0.062318							0.349878	0.691330	-0.182554
14507	120.891667	-0.762569	0.653862	0.180134	-0.759633	0.655863	-0.041947	-0.734361	0.876000	0.161445	-0.725382	0.865798	-0.031737	-0.590257	1.220837	0.134215	-0.622256	1.217328	0.033769	-0.560273	0.715432	0.320385	-0.558987	0.692693	-0.165486	-0.542820	1.178519	0.126633	-0.257676	0.673435	-0.012249	-0.253296	0.697884	0.161668	-0.247688	0.661012	0.174290	-0.346451	0.074609	-0.062312							0.349842	0.691312	-0.182476
14508	120.900000	-0.762540	0.653920	0.180136	-0.759622	0.655880	-0.041944	-0.734261	0.876038	0.161436	-0.725644	0.865909	-0.031879	-0.591347	1.220200	0.133407	-0.622800	1.216429	0.032807	-0.560125	0.715489	0.320374	-0.558947	0.692558	-0.165397	-0.543560	1.178151	0.126094	-0.257616	0.673364	-0.012360	-0.253396	0.697909	0.161622	-0.247705	0.661060	0.174256	-0.346437	0.074611	-0.062286							0.349801	0.691292	-0.182390
14509	120.908333	-0.762499	0.653980	0.180130	-0.759594	0.655912	-0.041944	-0.734124	0.876093	0.161410	-0.724995	0.865650	-0.031600	-0.592482	1.219591	0.132650	-0.623321	1.215527	0.031842	-0.559981	0.715555	0.320351	-0.558917	0.692427	-0.165297	-0.544361	1.177963	0.125621	-0.257528	0.673271	-0.012477	-0.253439	0.697918	0.161713	-0.247702	0.661056	0.174328	-0.346436	0.074629	-0.062277							0.349632	0.691199	-0.182255
14510	120.916667	-0.762452	0.654039	0.180124	-0.759615	0.656084	-0.041814	-0.734065	0.876117	0.161394	-0.724925	0.865655	-0.031618	-0.593590	1.219006	0.131888	-0.623787	1.214677	0.031003	-0.559859	0.715630	0.320314	-0.558909	0.692312	-0.165194	-0.545106	1.177778	0.125231	-0.257439	0.673176	-0.012580	-0.253415	0.697908	0.161896	-0.247683	0.660998	0.174455	-0.346435	0.074640	-0.062250							0.349447	0.691100	-0.182116
14511	120.925000	-0.762404	0.654097	0.180113	-0.759569	0.656115	-0.041819	-0.733935	0.876174	0.161367	-0.725207	0.865754	-0.031810	-0.594751	1.218500	0.131217	-0.624255	1.213880	0.030113	-0.559749	0.715710	0.320293	-0.558911	0.692202	-0.165096	-0.545862	1.177533	0.124778	-0.257316	0.673075	-0.012677	-0.253348	0.697828	0.162205	-0.247695	0.660841	0.174559	-0.346425	0.074650	-0.062241							0.349540	0.691153	-0.182069
14512	120.933333	-0.762349	0.654147	0.180099	-0.759442	0.655977	-0.041966	-0.733845	0.876216	0.161342	-0.724845	0.865644	-0.031654	-0.595743	1.218000	0.130473	-0.624788	1.213149	0.029183	-0.559663	0.715776	0.320228	-0.558918	0.692098	-0.165000	-0.546645	1.177311	0.124344	-0.257196	0.672960	-0.012789	-0.253254	0.697728	0.162537	-0.247675	0.660655	0.174667	-0.346423	0.074651	-0.062231							0.349437	0.691081	-0.181960
14513	120.941667	-0.762294	0.654206	0.180075	-0.759468	0.656169	-0.041851	-0.733766	0.876257	0.161314	-0.724819	0.865618	-0.031718	-0.596835	1.217665	0.129863	-0.625199	1.212563	0.028433	-0.559603	0.715850	0.320175	-0.558926	0.692010	-0.164920	-0.547410	1.177199	0.123993	-0.257091	0.672864	-0.012926	-0.253133	0.697619	0.162847	-0.247309	0.660617	0.175130	-0.346429	0.074649	-0.062219							0.349335	0.691018	-0.181860
14514	120.950000	-0.762246	0.654264	0.180050	-0.759407	0.656196	-0.041871	-0.733688	0.876283	0.161289	-0.724767	0.865629	-0.031760	-0.597748	1.217297	0.129155	-0.625675	1.211962	0.027582	-0.559555	0.715931	0.320125	-0.558930	0.691942	-0.164845	-0.548160	1.177135	0.123708	-0.256977	0.672782	-0.013075	-0.252994	0.697511	0.163135	-0.247085	0.660537	0.175403	-0.346431	0.074653	-0.062215							0.349247	0.690964	-0.181756
14515	120.958333	-0.762197	0.654326	0.180020	-0.759309	0.656064	-0.042022	-0.733603	0.876322	0.161242	-0.724748	0.865610	-0.031756	-0.598800	1.216965	0.128558	-0.626058	1.211500	0.026814	-0.559528	0.716006	0.320074	-0.558931	0.691893	-0.164785	-0.548951	1.176963	0.123329	-0.256886	0.672691	-0.013205	-0.252850	0.697406	0.163375	-0.247063	0.660206	0.175266	-0.346432	0.074638	-0.062204							0.349340	0.691086	-0.181735
14516	120.966667	-0.762158	0.654383	0.179986	-0.759219	0.656065	-0.042051	-0.733547	0.876338	0.161203	-0.724692	0.865562	-0.031815	-0.599668	1.216646	0.127977	-0.626473	1.211039	0.026146	-0.559504	0.716075	0.320028	-0.558937	0.691851	-0.164721	-0.549712	1.176803	0.122957	-0.256798	0.672594	-0.013316	-0.252700	0.697309	0.163559	-0.246931	0.660091	0.175353	-0.346437	0.074633	-0.062193							0.349303	0.691077	-0.181645
14517	120.975000	-0.762113	0.654422	0.179944	-0.759214	0.656238	-0.041941	-0.733545	0.876356	0.161173	-0.724656	0.865611	-0.031850	-0.600623	1.216348	0.127462	-0.626921	1.210502	0.025498	-0.559488	0.716141	0.319995	-0.558923	0.691826	-0.164690	-0.550382	1.176778	0.122713	-0.256704	0.672491	-0.013419	-0.252594	0.697258	0.163676	-0.246828	0.660011	0.175360	-0.346430	0.074629	-0.062174							0.349279	0.691075	-0.181563
14518	120.983333	-0.762177	0.654475	0.179935	-0.759066	0.656071	-0.042100	-0.733518	0.876359	0.161118	-0.724584	0.865577	-0.031906	-0.601405	1.216020	0.126951	-0.627442	1.210099	0.024747	-0.559477	0.716188	0.319977	-0.558910	0.691807	-0.164661	-0.551032	1.176604	0.122405	-0.256644	0.672414	-0.013502	-0.252536	0.697237	0.163705	-0.246754	0.659967	0.175333	-0.346428	0.074616	-0.062162							0.349257	0.691069	-0.181491
14519	120.991667	-0.762058	0.654459	0.179848	-0.759044	0.656145	-0.042066	-0.733486	0.876335	0.161046	-0.724570	0.865523	-0.031953	-0.602242	1.215688	0.126480	-0.627850	1.209729	0.024262	-0.559471	0.716229	0.319972	-0.558881	0.691798	-0.164654	-0.551650	1.176566	0.122205	-0.256627	0.672356	-0.013573	-0.252517	0.697211	0.163655	-0.246709	0.659954	0.175282	-0.346424	0.074616	-0.062158							0.349228	0.691046	-0.181431
14520	121.000000	-0.762043	0.654464	0.179800	-0.759022	0.656215	-0.042033	-0.733467	0.876306	0.160974	-0.724501	0.865551	-0.032032	-0.603117	1.215449	0.126155	-0.628308	1.209302	0.023748	-0.559461	0.716260	0.319975	-0.558844	0.691798	-0.164666	-0.552265	1.176481	0.121993	-0.256642	0.672306	-0.013639	-0.252512	0.697199	0.163552	-0.246679	0.659965	0.175218	-0.346419	0.074608	-0.062159							0.349183	0.691013	-0.181380
14521	121.008333	-0.762036	0.654460	0.179760	-0.758975	0.656204	-0.042062	-0.733473	0.876276	0.160912	-0.724465	0.865517	-0.032085	-0.603789	1.215118	0.125701	-0.628621	1.208910	0.023277	-0.559451	0.716283	0.319975	-0.558783	0.691813	-0.164699	-0.552880	1.176375	0.121758	-0.256675	0.672263	-0.013716	-0.252511	0.697209	0.163377	-0.246655	0.659988	0.175123	-0.346418	0.074621	-0.062192							0.349133	0.690954	-0.181334
14522	121.016667	-0.762031	0.654469	0.179705	-0.758860	0.656026	-0.042223	-0.733490	0.876242	0.160851	-0.724433	0.865486	-0.032138	-0.604689	1.214929	0.125392	-0.629016	1.208672	0.022843	-0.559442	0.716293	0.319973	-0.558723	0.691829	-0.164739	-0.553494	1.176271	0.121567	-0.256705	0.672219	-0.013770	-0.252582	0.697210	0.163212	-0.246654	0.660043	0.175015	-0.346418	0.074616	-0.062205							0.349073	0.690887	-0.181291
14523	121.025000	-0.762071	0.654489	0.179661	-0.758830	0.655997	-0.042258	-0.733518	0.876205	0.160792	-0.724387	0.865484	-0.032204	-0.605368	1.214681	0.125031	-0.629347	1.208366	0.022464	-0.559442	0.716294	0.319966	-0.558653	0.691853	-0.164792	-0.554065	1.176365	0.121498	-0.256734	0.672165	-0.013813	-0.252645	0.697232	0.163034	-0.246667	0.660100	0.174889	-0.346417	0.074613	-0.062224							0.348945	0.690831	-0.181271
14524	121.033333	-0.762015	0.654448	0.179584	-0.758883	0.656130	-0.042162	-0.733552	0.876168	0.160732	-0.724339	0.865484	-0.032267	-0.606189	1.214477	0.124721	-0.629748	1.208109	0.021997	-0.559445	0.716292	0.319957	-0.558582	0.691885	-0.164856	-0.554736	1.176167	0.121250	-0.256755	0.672125	-0.013847	-0.252721	0.697258	0.162858	-0.246691	0.660166	0.174773	-0.346421	0.074614	-0.062235							0.348818	0.690783	-0.181253
14525	121.041667	-0.762040	0.654434	0.179535	-0.758842	0.655996	-0.042268	-0.733639	0.876112	0.160682	-0.724315	0.865461	-0.032330	-0.606796	1.214454	0.124563	-0.629966	1.207874	0.021551	-0.559468	0.716277	0.319944	-0.558501	0.691921	-0.164931	-0.555236	1.176379	0.121395	-0.256766	0.672084	-0.013845	-0.252768	0.697264	0.162685	-0.246717	0.660205	0.174647	-0.346432	0.074617	-0.062240							0.348751	0.690743	-0.181219
14526	121.050000	-0.762067	0.654408	0.179480	-0.758867	0.656028	-0.042240	-0.733699	0.876076	0.160626	-0.724285	0.865429	-0.032388	-0.607491	1.214257	0.124284	-0.630224	1.207734	0.021122	-0.559504	0.716259	0.319933	-0.558430	0.691976	-0.165021	-0.555835	1.176320	0.121285	-0.256770	0.672049	-0.013835	-0.252817	0.697248	0.162516	-0.246747	0.660234	0.174530	-0.346430	0.074623	-0.062253							0.348700	0.690721	-0.181188
14527	121.058333	-0.762110	0.654374	0.179427	-0.758792	0.655812	-0.042415	-0.733759	0.876025	0.160577	-0.724262	0.865406	-0.032456	-0.608215	1.214047	0.123998	-0.630559	1.207514	0.020788	-0.559555	0.716230	0.319912	-0.558358	0.692020	-0.165113	-0.556438	1.176290	0.121159	-0.256779	0.672011	-0.013806	-0.252853	0.697202	0.162362	-0.246782	0.660234	0.174430	-0.346434	0.074614	-0.062260							0.348668	0.690703	-0.181159
14528	121.066667	-0.762159	0.654334	0.179369	-0.758882	0.655914	-0.042338	-0.733828	0.875970	0.160525	-0.724248	0.865384	-0.032518	-0.608829	1.213847	0.123634	-0.630962	1.207292	0.020468	-0.559624	0.716195	0.319888	-0.558296	0.692076	-0.165216	-0.557031	1.176275	0.121052	-0.256779	0.671976	-0.013781	-0.252868	0.697138	0.162230	-0.246812	0.660210	0.174361	-0.346438	0.074613	-0.062280							0.348641	0.690689	-0.181132
14529	121.075000	-0.762265	0.654313	0.179322	-0.758900	0.655849	-0.042392	-0.733906	0.875909	0.160471	-0.724235	0.865360	-0.032592	-0.609597	1.213740	0.123512	-0.631247	1.207161	0.020167	-0.559714	0.716154	0.319860	-0.558236	0.692142	-0.165338	-0.557612	1.176217	0.120932	-0.256785	0.671939	-0.013780	-0.252859	0.697034	0.162090	-0.246831	0.660163	0.174324	-0.346438	0.074595	-0.062297							0.348614	0.690675	-0.181117
14530	121.083333	-0.762268	0.654226	0.179244	-0.758925	0.655785	-0.042452	-0.733989	0.875848	0.160417	-0.724224	0.865325	-0.032697	-0.610294	1.213619	0.123261	-0.631576	1.207121	0.019856	-0.559818	0.716107	0.319822	-0.558190	0.692213	-0.165465	-0.558224	1.176214	0.120848	-0.256804	0.671911	-0.013805	-0.252835	0.696918	0.161957	-0.246850	0.660114	0.174308	-0.346439	0.074590	-0.062334							0.348588	0.690657	-0.181104
14531	121.091667	-0.762327	0.654192	0.179187	-0.758957	0.655719	-0.042505	-0.734078	0.875781	0.160368	-0.724236	0.865305	-0.032760	-0.610991	1.213561	0.123036	-0.631925	1.207036	0.019511	-0.559949	0.716059	0.319774	-0.558154	0.692294	-0.165588	-0.558825	1.176234	0.120814	-0.256831	0.671888	-0.013870	-0.252793	0.696787	0.161833	-0.246854	0.660047	0.174293	-0.346454	0.074559	-0.062344							0.348563	0.690633	-0.181095
14532	121.100000	-0.762379	0.654155	0.179144	-0.758999	0.655662	-0.042547	-0.734167	0.875721	0.160322	-0.724239	0.865286	-0.032812	-0.611673	1.213470	0.122783	-0.632238	1.206965	0.019252	-0.560097	0.716006	0.319714	-0.558127	0.692386	-0.165724	-0.559484	1.176235	0.120690	-0.256861	0.671865	-0.013960	-0.252730	0.696646	0.161702	-0.246848	0.659977	0.174289	-0.346458	0.074563	-0.062369							0.348538	0.690611	-0.181089
14533	121.108333	-0.762488	0.654142	0.179108	-0.759000	0.655529	-0.042646	-0.734259	0.875663	0.160288	-0.724277	0.865258	-0.032853	-0.612375	1.213399	0.122528	-0.632512	1.206969	0.018905	-0.560250	0.715952	0.319664	-0.558108	0.692493	-0.165848	-0.560102	1.176266	0.120691	-0.256889	0.671842	-0.014071	-0.252630	0.696500	0.161561	-0.246818	0.659894	0.174294	-0.346464	0.074559	-0.062375							0.348500	0.690571	-0.181082
14534	121.116667	-0.762510	0.654087	0.179067	-0.759088	0.655566	-0.042607	-0.734326	0.875590	0.160245	-0.724304	0.865224	-0.032882	-0.613066	1.213358	0.122296	-0.632735	1.206931	0.018740	-0.560415	0.715890	0.319604	-0.558097	0.692609	-0.165969	-0.560749	1.176305	0.120595	-0.256920	0.671817	-0.014182	-0.252718	0.696334	0.161091	-0.246779	0.659822	0.174306	-0.346473	0.074551	-0.062393							0.348457	0.690527	-0.181078
14535	121.125000	-0.762577	0.654054	0.179043	-0.759102	0.655437	-0.042688	-0.734433	0.875523	0.160237	-0.724293	0.865245	-0.032909	-0.613755	1.213242	0.122110	-0.633132	1.206946	0.018340	-0.560579	0.715838	0.319552	-0.558084	0.692731	-0.166084	-0.561358	1.176271	0.120537	-0.256926	0.671813	-0.014253	-0.252592	0.696193	0.160973	-0.246660	0.659830	0.174445	-0.346478	0.074565	-0.062409							0.348403	0.690468	-0.181075
14536	121.133333	-0.762635	0.654007	0.179026	-0.759200	0.655471	-0.042638	-0.734580	0.875437	0.160252	-0.724314	0.865227	-0.032923	-0.614458	1.213173	0.121899	-0.633376	1.206860	0.018180	-0.560742	0.715800	0.319512	-0.558075	0.692856	-0.166190	-0.561979	1.176306	0.120522	-0.256919	0.671811	-0.014295	-0.252473	0.696059	0.160846	-0.246530	0.659840	0.174567	-0.346489	0.074574	-0.062429							0.348323	0.690396	-0.181075
14537	121.141667	-0.762685	0.653954	0.179013	-0.759247	0.655350	-0.042708	-0.734636	0.875357	0.160239	-0.724362	0.865168	-0.032928	-0.615167	1.213068	0.121620	-0.633761	1.206891	0.017768	-0.560883	0.715756	0.319461	-0.558053	0.692987	-0.166285	-0.562652	1.176315	0.120412	-0.256901	0.671809	-0.014297	-0.252264	0.695946	0.160873	-0.246465	0.659784	0.174543	-0.346492	0.074565	-0.062450							0.348220	0.690309	-0.181084
14538	121.150000	-0.762735	0.653897	0.179005	-0.759268	0.655208	-0.042778	-0.734770	0.875271	0.160271	-0.724378	0.865136	-0.032939	-0.615934	1.213052	0.121520	-0.634030	1.206805	0.017559	-0.561012	0.715721	0.319417	-0.558038	0.693125	-0.166379	-0.563305	1.176350	0.120411	-0.256885	0.671830	-0.014267	-0.252298	0.695836	0.160541	-0.246412	0.659751	0.174502	-0.346497	0.074565	-0.062480							0.348099	0.690223	-0.181094
14539	121.158333	-0.762797	0.653848	0.179009	-0.759400	0.655324	-0.042644	-0.734874	0.875180	0.160303	-0.724355	0.865137	-0.032940	-0.616709	1.212941	0.121247	-0.634406	1.206805	0.017086	-0.561117	0.715686	0.319374	-0.558017	0.693277	-0.166480	-0.564007	1.176372	0.120322	-0.256902	0.671874	-0.014206	-0.252211	0.695771	0.160360	-0.246512	0.659572	0.174197	-0.346500	0.074562	-0.062515							0.347977	0.690142	-0.181120
14540	121.166667	-0.762828	0.653772	0.179015	-0.759400	0.655112	-0.042769	-0.734967	0.875080	0.160343	-0.724358	0.865093	-0.032936	-0.617462	1.212838	0.120977	-0.634644	1.206733	0.016867	-0.561199	0.715658	0.319338	-0.557990	0.693457	-0.166594	-0.564678	1.176395	0.120295	-0.256949	0.671932	-0.014138	-0.252142	0.695723	0.160155	-0.246349	0.659760	0.174356	-0.346498	0.074563	-0.062534							0.347865	0.690072	-0.181139
14541	121.175000	-0.762867	0.653723	0.179035	-0.759477	0.655073	-0.042752	-0.735051	0.874973	0.160387	-0.724395	0.865020	-0.032913	-0.618224	1.212763	0.120747	-0.634990	1.206867	0.016495	-0.561262	0.715621	0.319309	-0.557963	0.693630	-0.166687	-0.565372	1.176399	0.120217	-0.257023	0.671994	-0.014056	-0.251989	0.695702	0.160097	-0.246391	0.659700	0.174119	-0.346499	0.074566	-0.062553							0.347611	0.689964	-0.181151
14542	121.183333	-0.762901	0.653674	0.179057	-0.759563	0.655042	-0.042735	-0.735138	0.874862	0.160439	-0.724405	0.864978	-0.032898	-0.619012	1.212678	0.120449	-0.635395	1.206814	0.016122	-0.561305	0.715595	0.319291	-0.557932	0.693818	-0.166774	-0.566082	1.176423	0.120132	-0.257104	0.672067	-0.013947	-0.251847	0.695705	0.160035	-0.246436	0.659671	0.173875	-0.346503	0.074560	-0.062567							0.347608	0.689995	-0.181209
14543	121.191667	-0.762945	0.653637	0.179087	-0.759630	0.655001	-0.042718	-0.735213	0.874734	0.160516	-0.724392	0.864956	-0.032866	-0.619819	1.212623	0.120223	-0.635647	1.206843	0.015865	-0.561333	0.715568	0.319275	-0.557893	0.694014	-0.166854	-0.566827	1.176501	0.120092	-0.257170	0.672152	-0.013793	-0.251806	0.695719	0.159794	-0.246429	0.659739	0.173722	-0.346496	0.074560	-0.062573							0.347558	0.689962	-0.181224
14544	121.200000	-0.762948	0.653590	0.179091	-0.759699	0.654962	-0.042702	-0.735263	0.874605	0.160573	-0.724424	0.864903	-0.032829	-0.620622	1.212594	0.119954	-0.635961	1.207013	0.015485	-0.561350	0.715535	0.319259	-0.557856	0.694201	-0.166921	-0.567588	1.176562	0.120062	-0.257227	0.672247	-0.013610	-0.251732	0.695776	0.159526	-0.246428	0.659817	0.173566	-0.346498	0.074566	-0.062578							0.347514	0.689935	-0.181236
14545	121.208333	-0.762991	0.653568	0.179117	-0.759744	0.654924	-0.042692	-0.735328	0.874493	0.160660	-0.724434	0.864879	-0.032795	-0.621544	1.212480	0.119619	-0.636262	1.207068	0.015241	-0.561355	0.715516	0.319263	-0.557830	0.694389	-0.166977	-0.568350	1.176632	0.120045	-0.257334	0.672227	-0.013239	-0.251752	0.695790	0.159292	-0.246365	0.659983	0.173530	-0.346496	0.074557	-0.062572							0.347477	0.689901	-0.181241
14546	121.216667	-0.762987	0.653541	0.179112	-0.759890	0.655062	-0.042553	-0.735438	0.874365	0.160771	-0.724426	0.864913	-0.032768	-0.622364	1.212507	0.119467	-0.636640	1.207250	0.014879	-0.561354	0.715515	0.319273	-0.557808	0.694575	-0.167027	-0.569122	1.176694	0.120027	-0.257351	0.672474	-0.013149	-0.251760	0.695836	0.159033	-0.246300	0.660157	0.173491	-0.346500	0.074556	-0.062579							0.347438	0.689867	-0.181246
14547	121.225000	-0.763008	0.653521	0.179102	-0.759861	0.654872	-0.042676	-0.735390	0.874244	0.160867	-0.724447	0.864926	-0.032719	-0.623136	1.212502	0.119300	-0.636996	1.207239	0.014765	-0.561347	0.715505	0.319292	-0.557785	0.694761	-0.167076	-0.569854	1.176759	0.120031	-0.257469	0.672471	-0.012756	-0.251856	0.695860	0.158604	-0.246321	0.660241	0.173335	-0.346505	0.074560	-0.062598							0.347392	0.689838	-0.181239
14548	121.233333	-0.763001	0.653516	0.179091	-0.759894	0.654857	-0.042669	-0.735464	0.874153	0.161004	-0.724512	0.864925	-0.032697	-0.623855	1.212432	0.119085	-0.637363	1.207344	0.014489	-0.561341	0.715503	0.319317	-0.557767	0.694964	-0.167123	-0.570576	1.176879	0.120076	-0.257340	0.672904	-0.012863	-0.251761	0.695902	0.158513	-0.246340	0.660321	0.173183	-0.346516	0.074537	-0.062605							0.347342	0.689815	-0.181226
14549	121.241667	-0.763006	0.653507	0.179073	-0.759916	0.654864	-0.042662	-0.735559	0.874102	0.161142	-0.724546	0.864976	-0.032660	-0.624697	1.212429	0.119043	-0.637725	1.207287	0.014405	-0.561332	0.715515	0.319362	-0.557745	0.695181	-0.167156	-0.571241	1.176953	0.120125	-0.257490	0.672892	-0.012546	-0.251883	0.695934	0.158116	-0.246364	0.660391	0.173053	-0.346524	0.074543	-0.062619							0.347290	0.689784	-0.181207
14550	121.250000	-0.763018	0.653505	0.179073	-0.759936	0.654875	-0.042646	-0.735638	0.874055	0.161298	-0.724575	0.865080	-0.032586	-0.625468	1.212390	0.118947	-0.638151	1.207401	0.014174	-0.561316	0.715527	0.319415	-0.557708	0.695421	-0.167176	-0.571892	1.177062	0.120210	-0.257628	0.672857	-0.012269	-0.252014	0.695965	0.157751	-0.246389	0.660450	0.172947	-0.346527	0.074537	-0.062629							0.347238	0.689753	-0.181180
14551	121.258333	-0.763031	0.653480	0.179074	-0.759938	0.654897	-0.042614	-0.735660	0.873992	0.161463	-0.724613	0.865157	-0.032539	-0.626186	1.212327	0.118851	-0.638536	1.207365	0.014072	-0.561297	0.715540	0.319494	-0.557668	0.695676	-0.167183	-0.572553	1.177143	0.120242	-0.257511	0.673120	-0.012344	-0.252020	0.696018	0.157714	-0.246425	0.660510	0.172882	-0.346536	0.074548	-0.062644							0.347183	0.689728	-0.181146
14552	121.266667	-0.763036	0.653460	0.179101	-0.759927	0.654933	-0.042574	-0.735686	0.873927	0.161665	-0.724645	0.865268	-0.032442	-0.626926	1.212259	0.118767	-0.638803	1.207345	0.014091	-0.561278	0.715558	0.319585	-0.557634	0.695935	-0.167171	-0.573212	1.177169	0.120316	-0.257710	0.672946	-0.012066	-0.252149	0.696080	0.157560	-0.246606	0.660398	0.172614	-0.346540	0.074548	-0.062647							0.347137	0.689699	-0.181106
14553	121.275000	-0.763047	0.653417	0.179133	-0.759955	0.655068	-0.042453	-0.735753	0.873858	0.161897	-0.724743	0.865331	-0.032352	-0.627636	1.212147	0.118742	-0.639241	1.207329	0.013911	-0.561253	0.715573	0.319695	-0.557607	0.696210	-0.167142	-0.573836	1.177217	0.120418	-0.257718	0.672967	-0.012018	-0.252134	0.696165	0.157732	-0.246643	0.660431	0.172641	-0.346538	0.074556	-0.062652							0.347101	0.689669	-0.181064
14554	121.283333	-0.763097	0.653366	0.179192	-0.759888	0.655028	-0.042451	-0.735775	0.873773	0.162138	-0.724772	0.865450	-0.032263	-0.628319	1.212019	0.118666	-0.639635	1.207324	0.013666	-0.561222	0.715598	0.319823	-0.557578	0.696487	-0.167110	-0.574473	1.177262	0.120459	-0.257710	0.672963	-0.011994	-0.252193	0.696235	0.157767	-0.246670	0.660444	0.172692	-0.346528	0.074567	-0.062652							0.347063	0.689638	-0.181023
14555	121.291667	-0.763086	0.653286	0.179222	-0.759853	0.655066	-0.042392	-0.735805	0.873685	0.162375	-0.724832	0.865510	-0.032152	-0.629040	1.211908	0.118601	-0.639834	1.207287	0.013754	-0.561188	0.715638	0.319966	-0.557558	0.696780	-0.167048	-0.575062	1.177308	0.120563	-0.257681	0.672953	-0.012010	-0.252200	0.696268	0.157837	-0.246686	0.660450	0.172764	-0.346519	0.074573	-0.062651							0.347023	0.689617	-0.180980
14556	121.300000	-0.763079	0.653208	0.179260	-0.759866	0.655125	-0.042324	-0.735827	0.873592	0.162624	-0.724888	0.865551	-0.032030	-0.629661	1.211788	0.118479	-0.640272	1.207356	0.013457	-0.561156	0.715684	0.320109	-0.557549	0.697075	-0.166980	-0.575666	1.177333	0.120639	-0.257645	0.672927	-0.012052	-0.252221	0.696244	0.157747	-0.246691	0.660434	0.172819	-0.346509	0.074577	-0.062648							0.346981	0.689590	-0.180943
14557	121.308333	-0.763083	0.653128	0.179315	-0.759942	0.655323	-0.042122	-0.735858	0.873514	0.162883	-0.724914	0.865653	-0.031905	-0.630409	1.211754	0.118512	-0.640652	1.207526	0.013229	-0.561111	0.715728	0.320253	-0.557542	0.697366	-0.166906	-0.576277	1.177363	0.120690	-0.257592	0.672892	-0.012106	-0.252180	0.696257	0.157836	-0.246683	0.660412	0.172878	-0.346497	0.074571	-0.062635							0.346938	0.689567	-0.180905
14558	121.316667	-0.763131	0.653077	0.179392	-0.759964	0.655357	-0.042037	-0.735899	0.873429	0.163123	-0.724964	0.865714	-0.031733	-0.630984	1.211695	0.118424	-0.640842	1.207566	0.013320	-0.561080	0.715775	0.320398	-0.557537	0.697656	-0.166833	-0.576895	1.177471	0.120771	-0.257538	0.672868	-0.012159	-0.252127	0.696261	0.157909	-0.246670	0.660386	0.172940	-0.346489	0.074569	-0.062622							0.346884	0.689544	-0.180870
14559	121.325000	-0.763147	0.653023	0.179456	-0.759948	0.655321	-0.042008	-0.735968	0.873363	0.163382	-0.725049	0.865715	-0.031590	-0.631735	1.211818	0.118458	-0.641168	1.207829	0.013175	-0.561050	0.715822	0.320546	-0.557539	0.697926	-0.166755	-0.577585	1.177550	0.121061	-0.257387	0.672950	-0.012275	-0.252088	0.696253	0.157994	-0.246649	0.660350	0.172982	-0.346484	0.074559	-0.062598							0.346828	0.689509	-0.180835
14560	121.333333	-0.763169	0.652968	0.179527	-0.759964	0.655270	-0.041988	-0.735990	0.873277	0.163623	-0.725099	0.865739	-0.031390	-0.632380	1.211906	0.118423	-0.641454	1.208111	0.013041	-0.561023	0.715865	0.320712	-0.557544	0.698176	-0.166667	-0.578208	1.177637	0.121050	-0.257398	0.672823	-0.012182	-0.252041	0.696236	0.158053	-0.246625	0.660308	0.173012	-0.346492	0.074564	-0.062575							0.346796	0.689454	-0.180784
14561	121.341667	-0.763225	0.652927	0.179610	-0.760048	0.655387	-0.041830	-0.736012	0.873185	0.163882	-0.725113	0.865785	-0.031223	-0.633013	1.212133	0.118408	-0.641750	1.208348	0.013083	-0.560994	0.715909	0.320886	-0.557538	0.698401	-0.166577	-0.578856	1.177780	0.120993	-0.257327	0.672807	-0.012159	-0.251978	0.696212	0.158096	-0.246595	0.660277	0.173040	-0.346488	0.074566	-0.062563							0.346684	0.689436	-0.180758
14562	121.350000	-0.763308	0.652902	0.179702	-0.760131	0.655497	-0.041673	-0.735908	0.873043	0.164098	-0.725183	0.865750	-0.031044	-0.633664	1.212430	0.118399	-0.642086	1.208865	0.012926	-0.560960	0.715959	0.321077	-0.557539	0.698611	-0.166492	-0.579511	1.178071	0.121125	-0.257270	0.672801	-0.012137	-0.251927	0.696196	0.158159	-0.246560	0.660232	0.173054	-0.346496	0.074550	-0.062538							0.346565	0.689419	-0.180737
14563	121.358333	-0.763268	0.652843	0.179745	-0.760100	0.655365	-0.041725	-0.735981	0.872975	0.164348	-0.725243	0.865775	-0.030849	-0.634286	1.212700	0.118379	-0.642359	1.209270	0.012966	-0.560914	0.716008	0.321269	-0.557547	0.698810	-0.166400	-0.580183	1.178386	0.121423	-0.257225	0.672795	-0.012102	-0.251879	0.696180	0.158202	-0.246531	0.660197	0.173069	-0.346506	0.074560	-0.062554							0.346498	0.689385	-0.180711
14564	121.366667	-0.763325	0.652828	0.179833	-0.760191	0.655569	-0.041504	-0.735898	0.872842	0.164570	-0.725228	0.865769	-0.030626	-0.634962	1.213007	0.118294	-0.642554	1.209708	0.013078	-0.560862	0.716067	0.321457	-0.557568	0.699009	-0.166304	-0.580859	1.178651	0.121587	-0.257189	0.672803	-0.012061	-0.251863	0.696152	0.158216	-0.246509	0.660163	0.173083	-0.346507	0.074545	-0.062547							0.346426	0.689351	-0.180679
14565	121.375000	-0.763233	0.652770	0.179856	-0.760206	0.655626	-0.041422	-0.735901	0.872744	0.164824	-0.725260	0.865757	-0.030453	-0.635543	1.213359	0.118359	-0.642898	1.210114	0.013031	-0.560807	0.716129	0.321651	-0.557594	0.699200	-0.166204	-0.581594	1.178828	0.121536	-0.257171	0.672804	-0.012013	-0.251788	0.696162	0.158242	-0.246494	0.660145	0.173077	-0.346509	0.074563	-0.062558							0.346355	0.689315	-0.180640
14566	121.383333	-0.763337	0.652795	0.179962	-0.760209	0.655697	-0.041337	-0.735901	0.872653	0.165073	-0.725294	0.865697	-0.030261	-0.636224	1.213665	0.118413	-0.643204	1.210663	0.012926	-0.560746	0.716200	0.321848	-0.557627	0.699389	-0.166098	-0.582249	1.179085	0.121712	-0.257154	0.672809	-0.011966	-0.251785	0.696148	0.158242	-0.246468	0.660134	0.173068	-0.346511	0.074560	-0.062550							0.346291	0.689277	-0.180590
14567	121.391667	-0.763251	0.652744	0.180000	-0.760203	0.655786	-0.041246	-0.735931	0.872581	0.165318	-0.725285	0.865727	-0.030091	-0.636832	1.213921	0.118526	-0.643470	1.211038	0.013051	-0.560678	0.716289	0.322052	-0.557680	0.699569	-0.165976	-0.582899	1.179345	0.121958	-0.257148	0.672814	-0.011913	-0.251755	0.696144	0.158248	-0.246451	0.660123	0.173055	-0.346510	0.074577	-0.062553							0.346104	0.689184	-0.180557
14568	121.400000	-0.763265	0.652730	0.180083	-0.760192	0.655882	-0.041149	-0.735979	0.872524	0.165591	-0.725315	0.865674	-0.029904	-0.637445	1.214156	0.118654	-0.643897	1.211381	0.013062	-0.560605	0.716386	0.322268	-0.557726	0.699749	-0.165836	-0.583535	1.179591	0.122226	-0.257129	0.672813	-0.011846	-0.251755	0.696142	0.158244	-0.246432	0.660112	0.173039	-0.346505	0.074599	-0.062549							0.345932	0.689097	-0.180519
14569	121.408333	-0.763312	0.652733	0.180180	-0.760168	0.655976	-0.041050	-0.735797	0.872366	0.165814	-0.725291	0.865687	-0.029708	-0.638073	1.214424	0.118786	-0.644204	1.211786	0.013168	-0.560526	0.716476	0.322480	-0.557807	0.699918	-0.165671	-0.584137	1.179938	0.122514	-0.257111	0.672815	-0.011792	-0.251701	0.696138	0.158230	-0.246408	0.660107	0.173022	-0.346496	0.074604	-0.062533							0.345964	0.689141	-0.180459
14570	121.416667	-0.763264	0.652699	0.180244	-0.760148	0.656070	-0.040953	-0.735891	0.872380	0.166081	-0.725309	0.865664	-0.029509	-0.638749	1.214648	0.119013	-0.644559	1.212108	0.013381	-0.560442	0.716581	0.322709	-0.557884	0.700092	-0.165511	-0.584716	1.180255	0.122893	-0.257093	0.672811	-0.011747	-0.251698	0.696130	0.158193	-0.246388	0.660105	0.172992	-0.346492	0.074618	-0.062515							0.346008	0.689189	-0.180399
14571	121.425000	-0.763264	0.652687	0.180315	-0.760134	0.656147	-0.040859	-0.735752	0.872283	0.166285	-0.725251	0.865698	-0.029348	-0.639362	1.214862	0.119274	-0.644969	1.212354	0.013660	-0.560349	0.716676	0.322930	-0.557959	0.700255	-0.165345	-0.585460	1.180307	0.123180	-0.257068	0.672797	-0.011734	-0.251634	0.696134	0.158130	-0.246367	0.660106	0.172963	-0.346486	0.074618	-0.062501							0.345978	0.689175	-0.180309
14572	121.433333	-0.763253	0.652677	0.180381	-0.760115	0.656225	-0.040773	-0.735728	0.872239	0.166476	-0.725260	0.865682	-0.029203	-0.640007	1.215135	0.119662	-0.645398	1.212654	0.014006	-0.560254	0.716780	0.323164	-0.558035	0.700409	-0.165176	-0.586078	1.180503	0.123551	-0.257032	0.672766	-0.011739	-0.251632	0.696099	0.158066	-0.246348	0.660115	0.172926	-0.346479	0.074621	-0.062488							0.345942	0.689153	-0.180228
14573	121.441667	-0.763248	0.652666	0.180437	-0.760092	0.656290	-0.040693	-0.735587	0.872151	0.166662	-0.725472	0.865792	-0.029193	-0.640586	1.215351	0.120086	-0.645887	1.212880	0.014444	-0.560165	0.716876	0.323386	-0.558125	0.700561	-0.165003	-0.586658	1.180719	0.124022	-0.256983	0.672730	-0.011781	-0.251548	0.696066	0.158048	-0.246217	0.660266	0.173094	-0.346471	0.074596	-0.062477							0.345904	0.689136	-0.180153
14574	121.450000	-0.763241	0.652649	0.180489	-0.760069	0.656353	-0.040617	-0.735479	0.872040	0.166850	-0.725406	0.865784	-0.029041	-0.641144	1.215469	0.120584	-0.646410	1.213092	0.014935	-0.560069	0.716969	0.323617	-0.558222	0.700703	-0.164816	-0.587159	1.180946	0.124553	-0.256924	0.672687	-0.011834	-0.251558	0.696020	0.157851	-0.246186	0.660275	0.173067	-0.346473	0.074578	-0.062450							0.345865	0.689117	-0.180074
14575	121.458333	-0.763276	0.652662	0.180556	-0.760032	0.656416	-0.040550	-0.735363	0.871989	0.167041	-0.725333	0.865810	-0.028892	-0.641706	1.215555	0.121084	-0.647019	1.213209	0.015473	-0.559962	0.717036	0.323840	-0.558313	0.700843	-0.164639	-0.587653	1.181137	0.125065	-0.256864	0.672634	-0.011901	-0.251465	0.695970	0.157830	-0.246153	0.660262	0.173041	-0.346470	0.074571	-0.062453							0.345829	0.689097	-0.179989
14576	121.466667	-0.763220	0.652636	0.180592	-0.759908	0.656317	-0.040614	-0.735256	0.871933	0.167234	-0.725270	0.865840	-0.028712	-0.642203	1.215590	0.121725	-0.647552	1.213265	0.016215	-0.559856	0.717109	0.324076	-0.558403	0.700981	-0.164457	-0.588121	1.181285	0.125562	-0.256796	0.672584	-0.011972	-0.251357	0.695903	0.157810	-0.246121	0.660249	0.173016	-0.346473	0.074564	-0.062453							0.345659	0.688975	-0.179869
14577	121.475000	-0.763199	0.652622	0.180646	-0.759866	0.656463	-0.040486	-0.735169	0.871876	0.167440	-0.724924	0.865698	-0.028393	-0.642755	1.215564	0.122291	-0.648154	1.213515	0.016705	-0.559742	0.717170	0.324303	-0.558488	0.701149	-0.164273	-0.588584	1.181396	0.126049	-0.256730	0.672533	-0.012045	-0.251271	0.695804	0.157695	-0.246076	0.660212	0.172995	-0.346475	0.074554	-0.062448							0.345694	0.689022	-0.179798
14578	121.483333	-0.763173	0.652611	0.180699	-0.759659	0.656678	-0.040430	-0.735139	0.871797	0.167668	-0.724864	0.865699	-0.028244	-0.643273	1.215520	0.122915	-0.648800	1.213808	0.017227	-0.559625	0.717230	0.324539	-0.558567	0.701320	-0.164098	-0.589041	1.181432	0.126556	-0.256654	0.672487	-0.012107	-0.251251	0.695779	0.157532	-0.246016	0.660145	0.172980	-0.346472	0.074563	-0.062451							0.345595	0.688971	-0.179704
14579	121.491667	-0.763194	0.652625	0.180770	-0.759555	0.656605	-0.040497	-0.735033	0.871750	0.167893	-0.724787	0.865699	-0.028105	-0.643777	1.215530	0.123547	-0.649333	1.214029	0.017848	-0.559510	0.717260	0.324750	-0.558641	0.701511	-0.163921	-0.589518	1.181447	0.127052	-0.256580	0.672449	-0.012173	-0.250959	0.695538	0.157365	-0.245836	0.660247	0.172956	-0.346474	0.074570	-0.062456							0.345565	0.688969	-0.179627
14580	121.500000	-0.763115	0.652587	0.180808	-0.759486	0.656696	-0.040432	-0.734938	0.871702	0.168116	-0.724721	0.865703	-0.027969	-0.644295	1.215416	0.124060	-0.649896	1.214255	0.018443	-0.559399	0.717290	0.324950	-0.558707	0.701712	-0.163749	-0.589985	1.181383	0.127530	-0.256505	0.672415	-0.012226	-0.250615	0.695363	0.157296	-0.245699	0.660121	0.172929	-0.346476	0.074583	-0.062473							0.345536	0.688967	-0.179562
14581	121.508333	-0.763083	0.652566	0.180848	-0.759812	0.656822	-0.040250	-0.734907	0.871632	0.168335	-0.724808	0.865771	-0.027910	-0.644771	1.215264	0.124757	-0.650427	1.214455	0.019111	-0.559291	0.717337	0.325125	-0.558756	0.701929	-0.163602	-0.590416	1.181318	0.127986	-0.256428	0.672383	-0.012280	-0.250183	0.695125	0.157103	-0.245512	0.659954	0.172867	-0.346476	0.074591	-0.062483							0.345505	0.688960	-0.179512
14582	121.516667	-0.763151	0.652578	0.180933	-0.759779	0.656981	-0.040122	-0.734872	0.871566	0.168537	-0.724878	0.865848	-0.027818	-0.645219	1.215061	0.125347	-0.651078	1.214668	0.019556	-0.559180	0.717382	0.325284	-0.558790	0.702138	-0.163465	-0.590772	1.181193	0.128457	-0.256356	0.672350	-0.012327	-0.249698	0.694882	0.156878	-0.245287	0.659792	0.172799	-0.346474	0.074596	-0.062487							0.345472	0.688939	-0.179472
14583	121.525000	-0.763067	0.652500	0.180984	-0.759687	0.656969	-0.040130	-0.734943	0.871597	0.168753	-0.724904	0.865789	-0.027712	-0.645682	1.214847	0.125969	-0.651355	1.214846	0.020280	-0.559042	0.717430	0.325423	-0.558808	0.702333	-0.163340	-0.591127	1.181116	0.128918	-0.256271	0.672307	-0.012389	-0.249197	0.694635	0.156562	-0.245035	0.659667	0.172720	-0.346469	0.074617	-0.062512							0.345572	0.689002	-0.179465
14584	121.533333	-0.762998	0.652483	0.180976	-0.759602	0.656946	-0.040132	-0.734686	0.871456	0.168906	-0.724873	0.865839	-0.027566	-0.646057	1.214541	0.126611	-0.651729	1.214962	0.021042	-0.558887	0.717475	0.325552	-0.558821	0.702526	-0.163224	-0.591447	1.181046	0.129489	-0.256181	0.672251	-0.012445	-0.248663	0.694414	0.156266	-0.244768	0.659558	0.172636	-0.346464	0.074599	-0.062497							0.345527	0.688959	-0.179439
14585	121.541667	-0.762980	0.652447	0.181029	-0.759608	0.657142	-0.039946	-0.734663	0.871378	0.169091	-0.724887	0.865832	-0.027452	-0.646500	1.214218	0.127097	-0.652212	1.215087	0.021520	-0.558705	0.717518	0.325652	-0.558819	0.702720	-0.163123	-0.591781	1.180750	0.129780	-0.256083	0.672190	-0.012504	-0.248070	0.694285	0.156185	-0.244471	0.659479	0.172573	-0.346463	0.074597	-0.062501							0.345471	0.688908	-0.179414
14586	121.550000	-0.762962	0.652409	0.181083	-0.759563	0.657180	-0.039882	-0.734667	0.871309	0.169272	-0.724947	0.865780	-0.027341	-0.646866	1.213914	0.127691	-0.652536	1.215351	0.022012	-0.558495	0.717569	0.325737	-0.558813	0.702903	-0.163028	-0.592123	1.180554	0.130218	-0.255983	0.672134	-0.012565	-0.247467	0.694174	0.156127	-0.244182	0.659397	0.172521	-0.346460	0.074583	-0.062487							0.345351	0.688868	-0.179393
14587	121.558333	-0.762940	0.652377	0.181146	-0.759287	0.657117	-0.039867	-0.734595	0.871257	0.169417	-0.724996	0.865763	-0.027237	-0.647231	1.213589	0.128147	-0.652812	1.215468	0.022585	-0.558265	0.717639	0.325816	-0.558806	0.703075	-0.162966	-0.592444	1.180338	0.130704	-0.255878	0.672065	-0.012629	-0.246891	0.694042	0.155996	-0.243880	0.659312	0.172474	-0.346462	0.074588	-0.062481							0.345292	0.688825	-0.179348
14588	121.566667	-0.762915	0.652342	0.181216	-0.759432	0.657099	-0.039875	-0.734644	0.871180	0.169577	-0.725063	0.865750	-0.027146	-0.647637	1.213223	0.128650	-0.652979	1.215629	0.023144	-0.558010	0.717709	0.325878	-0.558803	0.703237	-0.162914	-0.592811	1.179906	0.130838	-0.255769	0.671993	-0.012696	-0.246309	0.693915	0.155860	-0.243566	0.659226	0.172426	-0.346464	0.074572	-0.062465							0.345248	0.688799	-0.179299
14589	121.575000	-0.762923	0.652322	0.181301	-0.759453	0.657274	-0.039700	-0.734884	0.871200	0.169771	-0.725148	0.865766	-0.027063	-0.647967	1.212786	0.129036	-0.653315	1.215754	0.023471	-0.557735	0.717790	0.325941	-0.558799	0.703386	-0.162879	-0.593063	1.179716	0.131468	-0.255655	0.671926	-0.012784	-0.245786	0.693750	0.155602	-0.243276	0.659141	0.172352	-0.346465	0.074566	-0.062461							0.345217	0.688784	-0.179235
14590	121.583333	-0.762919	0.652302	0.181364	-0.759435	0.657303	-0.039644	-0.734918	0.871161	0.169892	-0.725196	0.865736	-0.026959	-0.648329	1.212410	0.129549	-0.653457	1.215883	0.023853	-0.557454	0.717860	0.325989	-0.558800	0.703530	-0.162854	-0.593355	1.179369	0.131778	-0.255543	0.671856	-0.012878	-0.245207	0.693601	0.155314	-0.242984	0.659076	0.172268	-0.346463	0.074562	-0.062463							0.345194	0.688777	-0.179158
14591	121.591667	-0.762898	0.652270	0.181416	-0.759436	0.657317	-0.039595	-0.734855	0.871088	0.169968	-0.725321	0.865676	-0.026885	-0.648647	1.211966	0.129868	-0.653574	1.215907	0.024349	-0.557184	0.717920	0.326033	-0.558801	0.703665	-0.162848	-0.593644	1.179005	0.132027	-0.255436	0.671782	-0.012983	-0.244548	0.693566	0.155213	-0.242730	0.659128	0.172140	-0.346473	0.074553	-0.062460							0.345167	0.688782	-0.179075
14592	121.600000	-0.762887	0.652224	0.181467	-0.759450	0.657323	-0.039555	-0.734799	0.871011	0.170025	-0.725390	0.865696	-0.026830	-0.649026	1.211518	0.130188	-0.653676	1.215958	0.024780	-0.556919	0.717944	0.326076	-0.558803	0.703793	-0.162851	-0.593923	1.178630	0.132275	-0.255333	0.671714	-0.013098	-0.243927	0.693507	0.154867	-0.242393	0.659142	0.171954	-0.346475	0.074539	-0.062462							0.345147	0.688781	-0.178990
14593	121.608333	-0.762919	0.652172	0.181531	-0.759481	0.657303	-0.039516	-0.734867	0.870974	0.170110	-0.725408	0.865618	-0.026693	-0.649289	1.211050	0.130537	-0.653860	1.216071	0.024936	-0.556665	0.717915	0.326106	-0.558814	0.703896	-0.162868	-0.594205	1.178254	0.132557	-0.255243	0.671640	-0.013227	-0.243305	0.693462	0.154472	-0.242019	0.659185	0.171739	-0.346476	0.074554	-0.062480							0.345068	0.688735	-0.178893
14594	121.616667	-0.762938	0.652109	0.181583	-0.759521	0.657277	-0.039479	-0.735163	0.871000	0.170229	-0.725405	0.865540	-0.026587	-0.649675	1.210720	0.130830	-0.653882	1.216169	0.025249	-0.556417	0.717849	0.326137	-0.558831	0.703989	-0.162892	-0.594529	1.177866	0.132802	-0.255163	0.671562	-0.013361	-0.242683	0.693420	0.154078	-0.241616	0.659226	0.171518	-0.346478	0.074571	-0.062494							0.344987	0.688687	-0.178791
14595	121.625000	-0.763234	0.652214	0.181827	-0.759547	0.657166	-0.039515	-0.735292	0.870944	0.170318	-0.725523	0.865519	-0.026513	-0.649924	1.210260	0.131045	-0.653851	1.216198	0.025621	-0.556201	0.717743	0.326152	-0.558864	0.704076	-0.162930	-0.594841	1.177543	0.133178	-0.255097	0.671478	-0.013495	-0.242072	0.693382	0.153668	-0.241205	0.659278	0.171319	-0.346481	0.074578	-0.062500							0.344977	0.688685	-0.178701
14596	121.633333	-0.763284	0.652142	0.181879	-0.759631	0.657206	-0.039429	-0.735376	0.870857	0.170376	-0.725831	0.865633	-0.026626	-0.650266	1.209913	0.131396	-0.653891	1.216295	0.025820	-0.555996	0.717605	0.326145	-0.558896	0.704150	-0.162969	-0.595142	1.177150	0.133408	-0.255030	0.671395	-0.013632	-0.241442	0.693412	0.153431	-0.240763	0.659339	0.171119	-0.346474	0.074594	-0.062500							0.344976	0.688683	-0.178617
14597	121.641667	-0.763409	0.652070	0.181958	-0.759706	0.657153	-0.039422	-0.735463	0.870772	0.170439	-0.725969	0.865638	-0.026597	-0.650554	1.209495	0.131545	-0.653885	1.216350	0.026047	-0.555824	0.717439	0.326102	-0.558940	0.704214	-0.163019	-0.595410	1.176758	0.133609	-0.254967	0.671301	-0.013747	-0.240859	0.693405	0.153134	-0.240273	0.659389	0.170934	-0.346478	0.074596	-0.062505							0.345117	0.688746	-0.178551
14598	121.650000	-0.763420	0.651988	0.181950	-0.759785	0.657089	-0.039428	-0.735556	0.870692	0.170485	-0.726096	0.865645	-0.026570	-0.650801	1.209091	0.131751	-0.653852	1.216375	0.026265	-0.555685	0.717265	0.326033	-0.558991	0.704279	-0.163082	-0.595637	1.176387	0.133872	-0.254911	0.671212	-0.013848	-0.240339	0.693370	0.152869	-0.239801	0.659414	0.170769	-0.346474	0.074606	-0.062520							0.345113	0.688734	-0.178498
14599	121.658333	-0.763515	0.651916	0.181970	-0.759722	0.656939	-0.039496	-0.735667	0.870621	0.170532	-0.726192	0.865667	-0.026562	-0.651107	1.208691	0.131988	-0.653796	1.216274	0.026613	-0.555597	0.717060	0.325923	-0.559048	0.704341	-0.163149	-0.595863	1.176042	0.134101	-0.254870	0.671130	-0.013925	-0.239868	0.693316	0.152644	-0.239260	0.659684	0.170872	-0.346476	0.074593	-0.062520							0.345099	0.688726	-0.178468
14600	121.666667	-0.763362	0.651661	0.181794	-0.759954	0.656984	-0.039466	-0.735773	0.870551	0.170558	-0.726298	0.865701	-0.026566	-0.651254	1.208332	0.132202	-0.653798	1.216246	0.026744	-0.555535	0.716833	0.325791	-0.559107	0.704410	-0.163224	-0.596086	1.175692	0.134302	-0.254848	0.671069	-0.013991	-0.239440	0.693307	0.152443	-0.238622	0.659769	0.170739	-0.346477	0.074593	-0.062524							0.345084	0.688713	-0.178457
14601	121.675000	-0.763710	0.651751	0.181985	-0.759606	0.656871	-0.039607	-0.735878	0.870480	0.170580	-0.726390	0.865700	-0.026565	-0.651530	1.207953	0.132399	-0.653690	1.216287	0.026958	-0.555501	0.716585	0.325630	-0.559170	0.704492	-0.163301	-0.596265	1.175402	0.134572	-0.254845	0.671029	-0.014037	-0.239028	0.693320	0.152261	-0.237974	0.659847	0.170672	-0.346480	0.074573	-0.062509							0.345072	0.688704	-0.178448
14602	121.683333	-0.763811	0.651665	0.181985	-0.759879	0.656720	-0.039644	-0.735990	0.870408	0.170599	-0.726442	0.865735	-0.026566	-0.651766	1.207634	0.132637	-0.653631	1.216271	0.027149	-0.555486	0.716301	0.325444	-0.559229	0.704579	-0.163379	-0.596474	1.175002	0.134698	-0.254864	0.670998	-0.014058	-0.238728	0.693244	0.152222	-0.237541	0.659639	0.170833	-0.346484	0.074587	-0.062512							0.345057	0.688691	-0.178449
14603	121.691667	-0.763919	0.651579	0.182001	-0.760016	0.656761	-0.039607	-0.735998	0.870283	0.170584	-0.726502	0.865754	-0.026562	-0.651986	1.207294	0.132756	-0.653550	1.216157	0.027412	-0.555515	0.716017	0.325266	-0.559274	0.704683	-0.163460	-0.596647	1.174763	0.135012	-0.254894	0.670987	-0.014057	-0.238475	0.693103	0.152369	-0.237194	0.659462	0.170962	-0.346491	0.074570	-0.062484							0.345040	0.688675	-0.178459
14604	121.700000	-0.763803	0.651348	0.181846	-0.760192	0.656800	-0.039569	-0.736240	0.870225	0.170628	-0.726557	0.865772	-0.026563	-0.652116	1.206941	0.132844	-0.653539	1.216202	0.027586	-0.555583	0.715730	0.325098	-0.559314	0.704802	-0.163546	-0.596835	1.174458	0.135191	-0.254940	0.670982	-0.014019	-0.238287	0.692965	0.152642	-0.236904	0.659253	0.171141	-0.346492	0.074577	-0.062474							0.345013	0.688657	-0.178475
14605	121.708333	-0.763994	0.651361	0.181956	-0.760263	0.656678	-0.039654	-0.736299	0.870141	0.170622	-0.726514	0.865703	-0.026513	-0.652383	1.206721	0.133048	-0.653410	1.216318	0.027729	-0.555674	0.715460	0.324940	-0.559338	0.704926	-0.163641	-0.597033	1.174224	0.135382	-0.255000	0.670994	-0.013940	-0.238171	0.692865	0.153024	-0.236730	0.658886	0.171151	-0.346502	0.074571	-0.062461							0.344987	0.688637	-0.178493
14606	121.716667	-0.763904	0.651216	0.181871	-0.760410	0.656742	-0.039600	-0.736403	0.870083	0.170657	-0.726416	0.865724	-0.026425	-0.652592	1.206526	0.133158	-0.653335	1.216414	0.027877	-0.555770	0.715219	0.324804	-0.559346	0.705061	-0.163728	-0.597230	1.174012	0.135555	-0.255068	0.671024	-0.013838	-0.238141	0.692786	0.153449	-0.236526	0.658844	0.171577	-0.346509	0.074578	-0.062454							0.344965	0.688629	-0.178508
14607	121.725000	-0.763952	0.651177	0.181892	-0.760282	0.656691	-0.039734	-0.736457	0.870029	0.170684	-0.726467	0.865749	-0.026406	-0.652744	1.206306	0.133324	-0.653292	1.216456	0.028006	-0.555900	0.714984	0.324661	-0.559335	0.705194	-0.163819	-0.597444	1.173744	0.135691	-0.255134	0.671055	-0.013719	-0.238240	0.692715	0.153893	-0.236480	0.658660	0.171801	-0.346509	0.074588	-0.062459							0.344955	0.688628	-0.178530
14608	121.733333	-0.764009	0.651161	0.181921	-0.760364	0.656755	-0.039668	-0.736502	0.869984	0.170719	-0.726515	0.865774	-0.026383	-0.652849	1.206098	0.133460	-0.653163	1.216631	0.028131	-0.556048	0.714792	0.324542	-0.559312	0.705337	-0.163911	-0.597652	1.173504	0.135818	-0.255199	0.671087	-0.013594	-0.238465	0.692664	0.154315	-0.236642	0.658177	0.171643	-0.346503	0.074576	-0.062460							0.344949	0.688618	-0.178540
14609	121.741667	-0.764076	0.651169	0.181956	-0.760381	0.656606	-0.039789	-0.736526	0.869944	0.170761	-0.726529	0.865848	-0.026357	-0.653051	1.205939	0.133536	-0.653024	1.216706	0.028373	-0.556223	0.714641	0.324450	-0.559275	0.705486	-0.163996	-0.597824	1.173338	0.136055	-0.255260	0.671133	-0.013457	-0.238856	0.692651	0.154711	-0.236766	0.658072	0.171864	-0.346504	0.074593	-0.062470							0.344940	0.688609	-0.178533
14610	121.750000	-0.764277	0.651278	0.182148	-0.760412	0.656620	-0.039769	-0.736543	0.869913	0.170824	-0.726795	0.865983	-0.026443	-0.653245	1.205778	0.133749	-0.652998	1.216826	0.028453	-0.556402	0.714517	0.324401	-0.559222	0.705642	-0.164070	-0.597967	1.173111	0.136183	-0.255321	0.671182	-0.013307	-0.239372	0.692682	0.155075	-0.236951	0.658023	0.172073	-0.346496	0.074613	-0.062476							0.344936	0.688602	-0.178517
14611	121.758333	-0.764129	0.651164	0.181995	-0.760507	0.656740	-0.039685	-0.736541	0.869887	0.170891	-0.726788	0.866076	-0.026407	-0.653364	1.205535	0.133873	-0.653041	1.216843	0.028673	-0.556608	0.714416	0.324402	-0.559159	0.705799	-0.164130	-0.598067	1.172964	0.136372	-0.255359	0.671226	-0.013140	-0.240021	0.692758	0.155402	-0.237227	0.658058	0.172277	-0.346499	0.074620	-0.062470							0.344931	0.688594	-0.178486
14612	121.766667	-0.764197	0.651184	0.182034	-0.760493	0.656684	-0.039727	-0.736528	0.869867	0.170973	-0.726848	0.866083	-0.026358	-0.653503	1.205299	0.133957	-0.652963	1.217046	0.028950	-0.556821	0.714326	0.324438	-0.559092	0.705961	-0.164181	-0.598179	1.172819	0.136537	-0.255402	0.671267	-0.012962	-0.240789	0.692905	0.155688	-0.237567	0.658157	0.172461	-0.346498	0.074632	-0.062457							0.344916	0.688579	-0.178448
14613	121.775000	-0.764114	0.651142	0.182032	-0.760535	0.656712	-0.039707	-0.736515	0.869858	0.171046	-0.726839	0.866174	-0.026315	-0.653658	1.205173	0.134093	-0.652956	1.217097	0.029162	-0.557048	0.714244	0.324528	-0.559015	0.706129	-0.164221	-0.598279	1.172701	0.136711	-0.255425	0.671302	-0.012801	-0.241690	0.693087	0.155793	-0.237958	0.658415	0.172690	-0.346500	0.074633	-0.062430							0.344888	0.688552	-0.178409
14614	121.783333	-0.764115	0.651147	0.182058	-0.760614	0.656900	-0.039562	-0.736498	0.869853	0.171116	-0.726857	0.866216	-0.026268	-0.653712	1.205094	0.134328	-0.652855	1.217134	0.029496	-0.557270	0.714173	0.324641	-0.558940	0.706289	-0.164250	-0.598404	1.172558	0.136866	-0.255444	0.671337	-0.012638	-0.242549	0.693393	0.156025	-0.238396	0.658751	0.172885	-0.346499	0.074634	-0.062411							0.344845	0.688518	-0.178373
14615	121.791667	-0.764108	0.651163	0.182098	-0.760791	0.656884	-0.039470	-0.736477	0.869856	0.171186	-0.726890	0.866245	-0.026231	-0.653816	1.205150	0.134631	-0.652917	1.217364	0.029617	-0.557480	0.714101	0.324764	-0.558864	0.706463	-0.164284	-0.598531	1.172510	0.137110	-0.255461	0.671371	-0.012484	-0.243522	0.693682	0.156047	-0.238944	0.659064	0.172928	-0.346495	0.074643	-0.062401							0.344821	0.688605	-0.178476
14616	121.800000	-0.764095	0.651176	0.182133	-0.760716	0.656772	-0.039578	-0.736459	0.869859	0.171246	-0.726877	0.866315	-0.026198	-0.653983	1.205066	0.134794	-0.652901	1.217598	0.029839	-0.557671	0.714045	0.324896	-0.558796	0.706636	-0.164311	-0.598664	1.172446	0.137275	-0.255469	0.671403	-0.012345	-0.244485	0.693948	0.155957	-0.239391	0.659629	0.172935	-0.346498	0.074630	-0.062375							0.344780	0.688577	-0.178449
14617	121.808333	-0.764075	0.651201	0.182175	-0.760692	0.656897	-0.039501	-0.736449	0.869856	0.171308	-0.726867	0.866366	-0.026163	-0.654073	1.205138	0.135056	-0.653096	1.217745	0.029919	-0.557816	0.714012	0.325025	-0.558741	0.706799	-0.164343	-0.598772	1.172404	0.137466	-0.255554	0.671294	-0.012059	-0.245337	0.694220	0.155852	-0.240027	0.659781	0.172909	-0.346490	0.074629	-0.062367							0.344759	0.688559	-0.178420
14618	121.816667	-0.764050	0.651221	0.182222	-0.760692	0.657032	-0.039411	-0.736437	0.869844	0.171359	-0.726850	0.866406	-0.026128	-0.654155	1.205067	0.135222	-0.653079	1.217961	0.030139	-0.557927	0.713983	0.325140	-0.558695	0.706952	-0.164370	-0.598852	1.172430	0.137695	-0.255550	0.671310	-0.011990	-0.246019	0.694508	0.155754	-0.240501	0.660106	0.172866	-0.346486	0.074608	-0.062343							0.344756	0.688559	-0.178402
14619	121.825000	-0.764010	0.651238	0.182266	-0.760643	0.657077	-0.039391	-0.736425	0.869821	0.171415	-0.726821	0.866449	-0.026080	-0.654260	1.205022	0.135384	-0.652944	1.218057	0.030456	-0.557993	0.713982	0.325245	-0.558667	0.707102	-0.164402	-0.599004	1.172306	0.137784	-0.255299	0.671667	-0.012343	-0.246732	0.694653	0.155550	-0.240950	0.660408	0.172819	-0.346482	0.074605	-0.062342							0.344745	0.688441	-0.178244
14620	121.833333	-0.763972	0.651252	0.182319	-0.760595	0.657128	-0.039364	-0.736429	0.869797	0.171473	-0.726796	0.866457	-0.026061	-0.654308	1.204967	0.135504	-0.652895	1.218176	0.030832	-0.558038	0.713990	0.325335	-0.558646	0.707241	-0.164435	-0.599119	1.172264	0.137926	-0.255294	0.671654	-0.012329	-0.247262	0.694819	0.155408	-0.241326	0.660636	0.172772	-0.346489	0.074594	-0.062319							0.344765	0.688456	-0.178238
14621	121.841667	-0.763978	0.651295	0.182384	-0.760509	0.657102	-0.039401	-0.736462	0.869774	0.171548	-0.726744	0.866477	-0.026007	-0.654434	1.204991	0.135704	-0.653008	1.218314	0.030934	-0.558060	0.713998	0.325405	-0.558647	0.707368	-0.164467	-0.599208	1.172335	0.138204	-0.255282	0.671639	-0.012352	-0.247710	0.694897	0.155119	-0.241597	0.660843	0.172727	-0.346473	0.074623	-0.062312							0.344787	0.688480	-0.178245
14622	121.850000	-0.763876	0.651288	0.182419	-0.760504	0.657241	-0.039309	-0.736446	0.869741	0.171599	-0.726687	0.866489	-0.025960	-0.654512	1.205106	0.135995	-0.653083	1.218471	0.031065	-0.558065	0.714011	0.325446	-0.558654	0.707477	-0.164502	-0.599318	1.172306	0.138332	-0.255436	0.671389	-0.012186	-0.248005	0.695022	0.155026	-0.241800	0.661018	0.172693	-0.346478	0.074622	-0.062309							0.344810	0.688503	-0.178271
14623	121.858333	-0.763846	0.651317	0.182466	-0.760453	0.657302	-0.039277	-0.736464	0.869716	0.171657	-0.726645	0.866467	-0.025942	-0.654590	1.204979	0.136058	-0.653116	1.218632	0.031274	-0.558052	0.714022	0.325462	-0.558672	0.707573	-0.164542	-0.599387	1.172354	0.138503	-0.255266	0.671587	-0.012461	-0.248194	0.695141	0.155083	-0.241878	0.661294	0.172587	-0.346473	0.074625	-0.062295							0.344844	0.688523	-0.178325
14624	121.866667	-0.763796	0.651329	0.182504	-0.760390	0.657367	-0.039252	-0.736220	0.869593	0.171655	-0.726586	0.866467	-0.025902	-0.654670	1.205076	0.136348	-0.653215	1.218685	0.031339	-0.558023	0.714039	0.325461	-0.558691	0.707655	-0.164579	-0.599459	1.172386	0.138653	-0.255416	0.671334	-0.012328	-0.248309	0.695201	0.155001	-0.241944	0.661377	0.172549	-0.346487	0.074617	-0.062284							0.344878	0.688544	-0.178390
14625	121.875000	-0.763763	0.651348	0.182534	-0.760309	0.657424	-0.039232	-0.736273	0.869580	0.171715	-0.726555	0.866502	-0.025924	-0.654762	1.205253	0.136592	-0.653372	1.218776	0.031476	-0.557974	0.714048	0.325445	-0.558704	0.707734	-0.164616	-0.599563	1.172404	0.138789	-0.255062	0.671525	-0.012797	-0.248327	0.695227	0.154948	-0.241939	0.661415	0.172517	-0.346486	0.074634	-0.062289							0.344925	0.688565	-0.178473
14626	121.883333	-0.763867	0.651413	0.182614	-0.760231	0.657486	-0.039212	-0.736336	0.869556	0.171779	-0.726491	0.866481	-0.025890	-0.654833	1.205299	0.136741	-0.653317	1.218903	0.031736	-0.557906	0.714062	0.325425	-0.558711	0.707808	-0.164653	-0.599626	1.172514	0.139065	-0.255184	0.671427	-0.012678	-0.248228	0.695253	0.154924	-0.241887	0.661421	0.172488	-0.346481	0.074638	-0.062293							0.344969	0.688583	-0.178571
14627	121.891667	-0.763918	0.651477	0.182710	-0.760098	0.657472	-0.039251	-0.736318	0.869518	0.171802	-0.726484	0.866544	-0.025932	-0.654935	1.205398	0.136862	-0.653411	1.219090	0.032064	-0.557738	0.714195	0.325412	-0.558705	0.707874	-0.164679	-0.599728	1.172565	0.139201	-0.255170	0.671414	-0.012717	-0.248128	0.695237	0.154908	-0.241788	0.661388	0.172469	-0.346489	0.074635	-0.062290							0.344932	0.688560	-0.178679
14628	121.900000	-0.763961	0.651530	0.182799	-0.759984	0.657453	-0.039285	-0.736415	0.869489	0.171882	-0.726438	0.866534	-0.025966	-0.655008	1.205475	0.137020	-0.653446	1.219161	0.032354	-0.557719	0.714109	0.325414	-0.558688	0.707950	-0.164705	-0.599826	1.172617	0.139330	-0.255156	0.671403	-0.012754	-0.248042	0.695144	0.154758	-0.241738	0.661204	0.172547	-0.346489	0.074622	-0.062281							0.344893	0.688524	-0.178799
14629	121.908333	-0.763680	0.651359	0.182621	-0.759995	0.657680	-0.039115	-0.736451	0.869451	0.171939	-0.726383	0.866535	-0.025974	-0.655126	1.205470	0.137113	-0.653598	1.219206	0.032382	-0.557604	0.714134	0.325443	-0.558648	0.708013	-0.164722	-0.599913	1.172658	0.139440	-0.255343	0.671269	-0.012552	-0.247827	0.695174	0.154884	-0.241594	0.661229	0.172531	-0.346480	0.074632	-0.062280							0.344928	0.688531	-0.178924
14630	121.916667	-0.763799	0.651400	0.182691	-0.759867	0.657578	-0.039209	-0.736767	0.869508	0.172080	-0.726328	0.866542	-0.025964	-0.655076	1.205598	0.137342	-0.653652	1.219391	0.032484	-0.557490	0.714165	0.325486	-0.558596	0.708081	-0.164734	-0.599998	1.172689	0.139541	-0.255115	0.671394	-0.012738	-0.247715	0.695098	0.154869	-0.241509	0.661099	0.172597	-0.346474	0.074646	-0.062275							0.344967	0.688537	-0.179061
14631	121.925000	-0.763847	0.651447	0.182784	-0.759730	0.657646	-0.039207	-0.736794	0.869477	0.172143	-0.726257	0.866515	-0.025977	-0.655179	1.205626	0.137400	-0.653658	1.219394	0.032709	-0.557377	0.714206	0.325536	-0.558525	0.708138	-0.164741	-0.600079	1.172724	0.139625	-0.255012	0.671493	-0.012793	-0.247542	0.695105	0.155012	-0.241404	0.661050	0.172643	-0.346470	0.074636	-0.062263							0.345163	0.688632	-0.179218
14632	121.933333	-0.763902	0.651506	0.182864	-0.759783	0.657675	-0.039133	-0.736828	0.869452	0.172204	-0.726227	0.866538	-0.026038	-0.655288	1.205561	0.137377	-0.653770	1.219368	0.032725	-0.557273	0.714264	0.325600	-0.558442	0.708198	-0.164752	-0.600155	1.172761	0.139692	-0.254909	0.671586	-0.012845	-0.247440	0.695052	0.154981	-0.241299	0.660985	0.172670	-0.346462	0.074648	-0.062275							0.345222	0.688657	-0.179385
14633	121.941667	-0.763717	0.651376	0.182708	-0.759803	0.657881	-0.038976	-0.736850	0.869444	0.172262	-0.726142	0.866522	-0.026045	-0.655347	1.205735	0.137533	-0.653835	1.219579	0.032698	-0.557097	0.714434	0.325687	-0.558348	0.708252	-0.164759	-0.600226	1.172864	0.139826	-0.254863	0.671582	-0.012794	-0.247319	0.695058	0.155109	-0.241188	0.661021	0.172659	-0.346453	0.074632	-0.062274							0.345287	0.688678	-0.179565
14634	121.950000	-0.763778	0.651392	0.182729	-0.759660	0.657752	-0.039084	-0.736873	0.869436	0.172316	-0.726110	0.866562	-0.026099	-0.655513	1.205637	0.137456	-0.653925	1.219660	0.032784	-0.557100	0.714404	0.325788	-0.558254	0.708304	-0.164762	-0.600308	1.172930	0.139861	-0.255001	0.671496	-0.012574	-0.247223	0.695070	0.155239	-0.241158	0.660916	0.172728	-0.346448	0.074636	-0.062284							0.345403	0.688673	-0.179744
14635	121.958333	-0.763724	0.651357	0.182707	-0.759639	0.657807	-0.039050	-0.736886	0.869441	0.172353	-0.726048	0.866576	-0.026143	-0.655561	1.205849	0.137615	-0.653956	1.219752	0.032766	-0.556946	0.714606	0.325915	-0.558161	0.708357	-0.164773	-0.600394	1.172956	0.139875	-0.255119	0.671282	-0.012315	-0.247214	0.695029	0.155204	-0.241099	0.660970	0.172725	-0.346453	0.074613	-0.062287							0.345219	0.688549	-0.179894
14636	121.966667	-0.763678	0.651319	0.182676	-0.759622	0.657842	-0.039032	-0.736903	0.869443	0.172384	-0.725975	0.866641	-0.026201	-0.655631	1.205805	0.137491	-0.653950	1.219795	0.032895	-0.556969	0.714594	0.326056	-0.558060	0.708406	-0.164786	-0.600487	1.173028	0.139916	-0.255073	0.671293	-0.012259	-0.247153	0.695065	0.155326	-0.241054	0.661023	0.172729	-0.346454	0.074596	-0.062288							0.345308	0.688630	-0.180115
14637	121.975000	-0.763762	0.651332	0.182684	-0.759634	0.657933	-0.038958	-0.736920	0.869449	0.172410	-0.725936	0.866638	-0.026254	-0.655671	1.205988	0.137623	-0.654071	1.219979	0.032767	-0.556918	0.714698	0.326211	-0.557959	0.708458	-0.164803	-0.600571	1.173054	0.139903	-0.254948	0.671406	-0.012302	-0.247197	0.695035	0.155401	-0.241058	0.661003	0.172774	-0.346457	0.074598	-0.062305							0.345507	0.688668	-0.180311
14638	121.983333	-0.763849	0.651344	0.182699	-0.759559	0.657865	-0.039010	-0.736938	0.869454	0.172425	-0.725899	0.866629	-0.026304	-0.655724	1.206020	0.137604	-0.654115	1.220053	0.032792	-0.556870	0.714811	0.326388	-0.557855	0.708508	-0.164824	-0.600635	1.173101	0.139912	-0.254827	0.671522	-0.012338	-0.247230	0.695030	0.155472	-0.241072	0.660986	0.172823	-0.346463	0.074596	-0.062315							0.345535	0.688659	-0.180473
14639	121.991667	-0.763923	0.651380	0.182761	-0.759550	0.657873	-0.039002	-0.736954	0.869460	0.172432	-0.725822	0.866686	-0.026366	-0.655775	1.206104	0.137648	-0.654154	1.220071	0.032832	-0.556836	0.714921	0.326558	-0.557757	0.708569	-0.164861	-0.600679	1.173157	0.139923	-0.254794	0.671518	-0.012258	-0.247327	0.694963	0.155385	-0.241100	0.660968	0.172886	-0.346474	0.074594	-0.062317							0.345570	0.688665	-0.180628
14640	122.000000	-0.763745	0.651274	0.182631	-0.759624	0.658039	-0.038864	-0.736972	0.869471	0.172429	-0.725784	0.866695	-0.026424	-0.655854	1.206139	0.137645	-0.654221	1.220066	0.032779	-0.556801	0.715046	0.326727	-0.557663	0.708624	-0.164897	-0.600721	1.173225	0.139953	-0.254767	0.671522	-0.012182	-0.247339	0.694971	0.155453	-0.241112	0.660954	0.172952	-0.346486	0.074589	-0.062332							0.345619	0.688693	-0.180776
14641	122.008333	-0.763888	0.651322	0.182670	-0.759543	0.657883	-0.038991	-0.737006	0.869489	0.172426	-0.725760	0.866714	-0.026492	-0.655862	1.206166	0.137601	-0.654257	1.220165	0.032785	-0.556774	0.715176	0.326875	-0.557567	0.708668	-0.164945	-0.600768	1.173255	0.139919	-0.254831	0.671416	-0.012007	-0.247394	0.694970	0.155649	-0.241135	0.660907	0.173012	-0.346487	0.074593	-0.062344							0.345699	0.688734	-0.180906
14642	122.016667	-0.764128	0.651480	0.182855	-0.759515	0.657872	-0.038991	-0.737042	0.869508	0.172413	-0.725735	0.866726	-0.026560	-0.655934	1.206098	0.137449	-0.654282	1.220215	0.032704	-0.556755	0.715320	0.327015	-0.557479	0.708712	-0.165008	-0.600815	1.173297	0.139906	-0.254897	0.671317	-0.011840	-0.247457	0.694937	0.155656	-0.241152	0.660885	0.173068	-0.346498	0.074592	-0.062368							0.345898	0.688792	-0.180892
14643	122.025000	-0.763962	0.651396	0.182722	-0.759518	0.657875	-0.038991	-0.737079	0.869527	0.172390	-0.725727	0.866734	-0.026630	-0.655950	1.206287	0.137541	-0.654333	1.220136	0.032788	-0.556737	0.715456	0.327127	-0.557384	0.708748	-0.165079	-0.600852	1.173330	0.139879	-0.254678	0.671445	-0.011966	-0.247484	0.694926	0.155747	-0.241162	0.660861	0.173122	-0.346496	0.074596	-0.062386							0.346010	0.688862	-0.180961
14644	122.033333	-0.764029	0.651458	0.182777	-0.759579	0.658023	-0.038862	-0.737188	0.869553	0.172389	-0.725706	0.866758	-0.026737	-0.655960	1.206319	0.137459	-0.654359	1.220205	0.032636	-0.556722	0.715598	0.327237	-0.557299	0.708778	-0.165155	-0.600899	1.173352	0.139802	-0.254670	0.671465	-0.011912	-0.247493	0.694912	0.155832	-0.241155	0.660831	0.173159	-0.346496	0.074598	-0.062409							0.346126	0.688939	-0.181010
14645	122.041667	-0.764089	0.651473	0.182779	-0.759536	0.657926	-0.038934	-0.737185	0.869551	0.172324	-0.725707	0.866738	-0.026849	-0.655940	1.206334	0.137461	-0.654345	1.220267	0.032608	-0.556721	0.715731	0.327322	-0.557219	0.708793	-0.165228	-0.600906	1.173385	0.139763	-0.254663	0.671476	-0.011854	-0.247492	0.694900	0.155920	-0.241149	0.660807	0.173211	-0.346492	0.074598	-0.062429							0.346133	0.689016	-0.181145
14646	122.050000	-0.764029	0.651457	0.182729	-0.759518	0.657843	-0.039003	-0.737244	0.869556	0.172277	-0.725718	0.866711	-0.026943	-0.655998	1.206433	0.137421	-0.654352	1.220274	0.032544	-0.556723	0.715861	0.327397	-0.557149	0.708800	-0.165298	-0.600904	1.173418	0.139713	-0.254659	0.671489	-0.011800	-0.247468	0.694843	0.155959	-0.241135	0.660772	0.173252	-0.346497	0.074613	-0.062446							0.346361	0.689096	-0.181021
14647	122.058333	-0.763915	0.651386	0.182611	-0.759528	0.657891	-0.038950	-0.737334	0.869566	0.172246	-0.725730	0.866687	-0.027031	-0.656007	1.206472	0.137372	-0.654321	1.220175	0.032602	-0.556723	0.715982	0.327456	-0.557080	0.708800	-0.165376	-0.600906	1.173419	0.139571	-0.254663	0.671503	-0.011767	-0.247466	0.694879	0.156076	-0.241120	0.660740	0.173287	-0.346489	0.074613	-0.062461							0.346364	0.689172	-0.181116
14648	122.066667	-0.764127	0.651478	0.182731	-0.759510	0.657799	-0.039032	-0.737429	0.869571	0.172209	-0.725753	0.866663	-0.027126	-0.655996	1.206443	0.137180	-0.654386	1.220320	0.032439	-0.556724	0.716094	0.327503	-0.557021	0.708789	-0.165450	-0.600861	1.173612	0.139674	-0.254668	0.671515	-0.011747	-0.247433	0.694863	0.156146	-0.241105	0.660709	0.173319	-0.346487	0.074599	-0.062458							0.346688	0.689228	-0.180942
14649	122.075000	-0.764028	0.651459	0.182667	-0.759492	0.657773	-0.039051	-0.737428	0.869556	0.172131	-0.725764	0.866626	-0.027206	-0.656022	1.206609	0.137174	-0.654412	1.220307	0.032389	-0.556727	0.716216	0.327531	-0.556975	0.708781	-0.165521	-0.600904	1.173630	0.139526	-0.254672	0.671517	-0.011735	-0.247394	0.694797	0.156147	-0.241086	0.660685	0.173355	-0.346493	0.074604	-0.062462							0.346820	0.689314	-0.180891
14650	122.083333	-0.763994	0.651449	0.182644	-0.759463	0.657739	-0.039078	-0.737497	0.869564	0.172084	-0.725788	0.866592	-0.027289	-0.656020	1.206762	0.137117	-0.654465	1.220458	0.032269	-0.556727	0.716337	0.327552	-0.556939	0.708760	-0.165593	-0.600968	1.173664	0.139379	-0.254679	0.671523	-0.011737	-0.247381	0.694786	0.156174	-0.241074	0.660668	0.173376	-0.346501	0.074582	-0.062465							0.346967	0.689412	-0.180847
14651	122.091667	-0.763986	0.651455	0.182623	-0.759507	0.657814	-0.039031	-0.737337	0.869494	0.171986	-0.725815	0.866560	-0.027375	-0.656004	1.206950	0.137054	-0.654453	1.220555	0.032145	-0.556733	0.716447	0.327558	-0.556914	0.708744	-0.165661	-0.601027	1.173770	0.139309	-0.254685	0.671518	-0.011753	-0.247360	0.694855	0.156326	-0.241051	0.660650	0.173382	-0.346506	0.074563	-0.062473							0.347138	0.689519	-0.180814
14652	122.100000	-0.764009	0.651479	0.182614	-0.759446	0.657710	-0.039125	-0.737680	0.869608	0.172005	-0.725868	0.866488	-0.027455	-0.656011	1.207142	0.136997	-0.654672	1.220819	0.031937	-0.556743	0.716563	0.327551	-0.556900	0.708726	-0.165729	-0.601091	1.173898	0.139242	-0.254696	0.671517	-0.011780	-0.247334	0.694881	0.156403	-0.241063	0.660654	0.173374	-0.346517	0.074550	-0.062479							0.347343	0.689640	-0.180787
14653	122.108333	-0.763996	0.651489	0.182605	-0.759470	0.657708	-0.039138	-0.737594	0.869573	0.171911	-0.725895	0.866451	-0.027541	-0.656058	1.207383	0.136902	-0.654691	1.221058	0.032005	-0.556755	0.716679	0.327539	-0.556896	0.708706	-0.165787	-0.601166	1.174054	0.139149	-0.254700	0.671514	-0.011808	-0.247373	0.694856	0.156307	-0.241071	0.660656	0.173360	-0.346521	0.074548	-0.062494							0.347648	0.689772	-0.180760
14654	122.116667	-0.763975	0.651495	0.182593	-0.759442	0.657685	-0.039146	-0.737501	0.869535	0.171814	-0.725931	0.866499	-0.027661	-0.656101	1.207634	0.136858	-0.654533	1.221183	0.032099	-0.556769	0.716804	0.327523	-0.556897	0.708682	-0.165846	-0.601194	1.174331	0.139223	-0.254708	0.671501	-0.011834	-0.247417	0.694832	0.156193	-0.241088	0.660663	0.173346	-0.346532	0.074554	-0.062514							0.347966	0.689917	-0.180750
14655	122.125000	-0.763920	0.651479	0.182581	-0.759467	0.657679	-0.039149	-0.737696	0.869603	0.171795	-0.725921	0.866399	-0.027709	-0.656131	1.207785	0.136761	-0.654660	1.221477	0.031884	-0.556784	0.716922	0.327497	-0.556907	0.708671	-0.165902	-0.601280	1.174500	0.139131	-0.254720	0.671497	-0.011859	-0.247413	0.694847	0.156234	-0.241112	0.660682	0.173329	-0.346539	0.074541	-0.062520							0.348258	0.690066	-0.180788
14656	122.133333	-0.763926	0.651495	0.182584	-0.759506	0.657815	-0.039017	-0.737884	0.869663	0.171770	-0.725996	0.866382	-0.027861	-0.656133	1.208015	0.136677	-0.654705	1.221720	0.031846	-0.556802	0.717045	0.327467	-0.556920	0.708656	-0.165948	-0.601365	1.174652	0.139035	-0.254734	0.671489	-0.011881	-0.247464	0.694852	0.156139	-0.241139	0.660694	0.173309	-0.346535	0.074541	-0.062541							0.348526	0.690192	-0.180870
14657	122.141667	-0.763906	0.651523	0.182586	-0.759462	0.657648	-0.039140	-0.737775	0.869627	0.171680	-0.725996	0.866322	-0.027940	-0.656215	1.208328	0.136589	-0.654766	1.221907	0.031809	-0.556827	0.717163	0.327429	-0.556937	0.708646	-0.165997	-0.601469	1.174798	0.138936	-0.254742	0.671483	-0.011900	-0.247512	0.694825	0.156080	-0.241173	0.660713	0.173287	-0.346525	0.074563	-0.062552							0.348775	0.690256	-0.180975
14658	122.150000	-0.763867	0.651534	0.182592	-0.759462	0.657637	-0.039127	-0.737957	0.869701	0.171666	-0.726052	0.866315	-0.028048	-0.656232	1.208529	0.136514	-0.654918	1.222120	0.031608	-0.556858	0.717279	0.327382	-0.556942	0.708634	-0.166050	-0.601571	1.174934	0.138809	-0.254751	0.671478	-0.011919	-0.247551	0.694862	0.156067	-0.241214	0.660723	0.173271	-0.346524	0.074568	-0.062554							0.348975	0.690290	-0.181110
14659	122.158333	-0.763852	0.651581	0.182588	-0.759545	0.657789	-0.038999	-0.737986	0.869725	0.171620	-0.726090	0.866316	-0.028134	-0.656229	1.208705	0.136349	-0.654927	1.222360	0.031462	-0.556880	0.717397	0.327336	-0.556967	0.708618	-0.166090	-0.601642	1.175096	0.138706	-0.254766	0.671471	-0.011933	-0.247577	0.694848	0.156011	-0.241234	0.660757	0.173253	-0.346512	0.074576	-0.062559							0.348891	0.690220	-0.181342
14660	122.166667	-0.763799	0.651619	0.182575	-0.759534	0.657633	-0.039126	-0.738023	0.869754	0.171571	-0.726144	0.866270	-0.028216	-0.656277	1.208844	0.136196	-0.654986	1.222533	0.031376	-0.556909	0.717510	0.327281	-0.556985	0.708604	-0.166122	-0.601724	1.175248	0.138586	-0.254771	0.671466	-0.011942	-0.247598	0.694836	0.155962	-0.241267	0.660773	0.173235	-0.346506	0.074599	-0.062561							0.349078	0.690314	-0.181521
14661	122.175000	-0.763809	0.651671	0.182570	-0.759547	0.657614	-0.039125	-0.738054	0.869787	0.171523	-0.726186	0.866261	-0.028286	-0.656403	1.209014	0.136029	-0.655086	1.222604	0.031248	-0.556944	0.717621	0.327218	-0.557004	0.708590	-0.166165	-0.601791	1.175332	0.138448	-0.254778	0.671465	-0.011947	-0.247642	0.694904	0.155979	-0.241300	0.660797	0.173215	-0.346504	0.074598	-0.062549							0.349245	0.690315	-0.181601
14662	122.183333	-0.763779	0.651702	0.182552	-0.759651	0.657758	-0.039003	-0.738076	0.869818	0.171478	-0.726263	0.866292	-0.028389	-0.656435	1.209150	0.135937	-0.655216	1.222681	0.031079	-0.556973	0.717716	0.327169	-0.557013	0.708571	-0.166209	-0.601846	1.175405	0.138302	-0.254788	0.671463	-0.011962	-0.247653	0.694922	0.155957	-0.241321	0.660811	0.173185	-0.346504	0.074585	-0.062531							0.349402	0.690300	-0.181669
14663	122.191667	-0.763791	0.651740	0.182545	-0.759697	0.657745	-0.039017	-0.738103	0.869839	0.171431	-0.726351	0.866222	-0.028456	-0.656466	1.209233	0.135851	-0.655272	1.222813	0.030934	-0.556998	0.717813	0.327126	-0.557027	0.708547	-0.166243	-0.601902	1.175433	0.138023	-0.254801	0.671466	-0.011969	-0.247694	0.694917	0.155925	-0.241344	0.660822	0.173170	-0.346501	0.074589	-0.062525							0.349437	0.690255	-0.181823
14664	122.200000	-0.763760	0.651755	0.182512	-0.759696	0.657571	-0.039165	-0.738121	0.869853	0.171380	-0.726402	0.866188	-0.028514	-0.656540	1.209188	0.135622	-0.655395	1.222795	0.030760	-0.557013	0.717901	0.327080	-0.557035	0.708524	-0.166282	-0.601939	1.175503	0.137879	-0.254811	0.671468	-0.011975	-0.247707	0.694931	0.155901	-0.241363	0.660834	0.173154	-0.346509	0.074585	-0.062502							0.349479	0.690227	-0.181937
14665	122.208333	-0.763749	0.651785	0.182493	-0.759725	0.657544	-0.039175	-0.738142	0.869859	0.171334	-0.726454	0.866152	-0.028579	-0.656566	1.209296	0.135552	-0.655462	1.222766	0.030628	-0.557030	0.717969	0.327027	-0.557046	0.708491	-0.166324	-0.601969	1.175563	0.137758	-0.254823	0.671467	-0.011993	-0.247717	0.694912	0.155851	-0.241383	0.660854	0.173142	-0.346510	0.074588	-0.062480							0.349604	0.690326	-0.182018
14666	122.216667	-0.763735	0.651812	0.182469	-0.759857	0.657680	-0.039072	-0.738158	0.869872	0.171284	-0.726511	0.866117	-0.028641	-0.656618	1.209281	0.135377	-0.655465	1.222739	0.030583	-0.557037	0.718033	0.326976	-0.557057	0.708452	-0.166370	-0.601942	1.175768	0.137850	-0.254836	0.671467	-0.012013	-0.247718	0.694953	0.155850	-0.241388	0.660860	0.173127	-0.346518	0.074579	-0.062465							0.349717	0.690357	-0.181982
14667	122.225000	-0.763726	0.651842	0.182453	-0.759868	0.657579	-0.039164	-0.738140	0.869873	0.171232	-0.726602	0.866093	-0.028712	-0.656616	1.209310	0.135202	-0.655712	1.222889	0.030174	-0.557038	0.718104	0.326916	-0.557077	0.708398	-0.166410	-0.602041	1.175670	0.137497	-0.254841	0.671455	-0.012039	-0.247743	0.694950	0.155807	-0.241396	0.660875	0.173107	-0.346519	0.074582	-0.062445							0.349868	0.690431	-0.181945
14668	122.233333	-0.763710	0.651878	0.182441	-0.759878	0.657475	-0.039265	-0.738187	0.869896	0.171217	-0.726673	0.866070	-0.028768	-0.656647	1.209493	0.135154	-0.655704	1.222851	0.030096	-0.557036	0.718172	0.326858	-0.557096	0.708346	-0.166458	-0.602096	1.175727	0.137340	-0.254847	0.671445	-0.012068	-0.247748	0.694959	0.155762	-0.241471	0.660733	0.173147	-0.346517	0.074588	-0.062426							0.350087	0.690466	-0.181854
14669	122.241667	-0.763700	0.651924	0.182436	-0.759942	0.657524	-0.039229	-0.738197	0.869909	0.171186	-0.726708	0.866044	-0.028828	-0.656690	1.209513	0.134970	-0.655735	1.222734	0.030069	-0.557032	0.718228	0.326797	-0.557122	0.708290	-0.166511	-0.602137	1.175784	0.137206	-0.254861	0.671435	-0.012111	-0.247751	0.694963	0.155706	-0.241475	0.660754	0.173125	-0.346512	0.074584	-0.062408							0.350233	0.690493	-0.181712
14670	122.250000	-0.763685	0.651973	0.182423	-0.760000	0.657578	-0.039201	-0.738204	0.869920	0.171162	-0.726755	0.866038	-0.028915	-0.656758	1.209485	0.134768	-0.655766	1.222806	0.029939	-0.557025	0.718284	0.326736	-0.557150	0.708236	-0.166569	-0.602169	1.175832	0.137067	-0.254874	0.671430	-0.012150	-0.247762	0.694985	0.155669	-0.241482	0.660775	0.173097	-0.346510	0.074607	-0.062405							0.350266	0.690486	-0.181460
14671	122.258333	-0.763661	0.652015	0.182407	-0.759954	0.657390	-0.039378	-0.738214	0.869929	0.171134	-0.726841	0.865991	-0.028930	-0.656746	1.209525	0.134627	-0.655929	1.222853	0.029686	-0.557018	0.718341	0.326680	-0.557184	0.708182	-0.166615	-0.602205	1.175820	0.136866	-0.254893	0.671417	-0.012192	-0.247739	0.695024	0.155703	-0.241491	0.660798	0.173067	-0.346504	0.074606	-0.062391							0.350387	0.690554	-0.181267
14672	122.266667	-0.763645	0.652051	0.182381	-0.759969	0.657362	-0.039428	-0.738217	0.869919	0.171084	-0.726893	0.865952	-0.029047	-0.656766	1.209554	0.134508	-0.656079	1.222760	0.029478	-0.557004	0.718395	0.326623	-0.557223	0.708126	-0.166668	-0.602235	1.175803	0.136666	-0.254911	0.671402	-0.012226	-0.247768	0.695005	0.155571	-0.241500	0.660821	0.173043	-0.346489	0.074607	-0.062393							0.350498	0.690614	-0.181032
14673	122.275000	-0.763644	0.652086	0.182355	-0.760017	0.657410	-0.039413	-0.738233	0.869930	0.171051	-0.726943	0.865914	-0.029106	-0.656821	1.209605	0.134406	-0.656077	1.222758	0.029310	-0.556997	0.718446	0.326575	-0.557267	0.708079	-0.166719	-0.602238	1.175817	0.136525	-0.254932	0.671394	-0.012256	-0.247773	0.695016	0.155515	-0.241516	0.660855	0.173015	-0.346494	0.074607	-0.062383							0.350576	0.690658	-0.180706
14674	122.283333	-0.763688	0.652122	0.182342	-0.760053	0.657465	-0.039403	-0.738252	0.869928	0.170999	-0.727027	0.865827	-0.029165	-0.656795	1.209632	0.134274	-0.656118	1.222710	0.029185	-0.556989	0.718492	0.326527	-0.557313	0.708030	-0.166764	-0.602237	1.175828	0.136383	-0.254958	0.671390	-0.012279	-0.247743	0.695092	0.155646	-0.241529	0.660894	0.172998	-0.346490	0.074614	-0.062383							0.350638	0.690714	-0.180332
14675	122.291667	-0.763638	0.652133	0.182285	-0.760045	0.657367	-0.039526	-0.738274	0.869925	0.170936	-0.727079	0.865790	-0.029232	-0.656814	1.209520	0.134043	-0.656152	1.222677	0.029083	-0.556992	0.718544	0.326470	-0.557354	0.707982	-0.166802	-0.602241	1.175839	0.136239	-0.254984	0.671387	-0.012298	-0.247779	0.695082	0.155523	-0.241539	0.660910	0.172972	-0.346483	0.074628	-0.062373							0.350704	0.690819	-0.179920
14676	122.300000	-0.763645	0.652154	0.182249	-0.760059	0.657414	-0.039511	-0.738294	0.869921	0.170865	-0.727107	0.865807	-0.029304	-0.656801	1.209564	0.133968	-0.656202	1.222547	0.028824	-0.556994	0.718600	0.326418	-0.557392	0.707943	-0.166847	-0.602240	1.175770	0.135950	-0.255007	0.671382	-0.012308	-0.247771	0.695120	0.155565	-0.241555	0.660943	0.172952	-0.346491	0.074634	-0.062362							0.350782	0.690923	-0.179445
14677	122.308333	-0.763676	0.652181	0.182233	-0.760058	0.657394	-0.039565	-0.738179	0.869886	0.170762	-0.727178	0.865740	-0.029399	-0.656834	1.209535	0.133756	-0.656214	1.222571	0.028702	-0.557006	0.718658	0.326365	-0.557431	0.707896	-0.166877	-0.602234	1.175781	0.135802	-0.254959	0.671463	-0.012393	-0.247781	0.695136	0.155544	-0.241570	0.660954	0.172933	-0.346490	0.074638	-0.062349							0.350834	0.691014	-0.178924
14678	122.316667	-0.763651	0.652202	0.182198	-0.760053	0.657373	-0.039615	-0.738070	0.869861	0.170659	-0.727238	0.865714	-0.029437	-0.656857	1.209500	0.133516	-0.656261	1.222547	0.028555	-0.557032	0.718721	0.326306	-0.557466	0.707858	-0.166905	-0.602235	1.175799	0.135664	-0.255045	0.671375	-0.012323	-0.247811	0.695134	0.155521	-0.241587	0.660968	0.172927	-0.346489	0.074628	-0.062323							0.350784	0.691089	-0.178341
14679	122.325000	-0.763646	0.652229	0.182171	-0.760039	0.657355	-0.039663	-0.738093	0.869887	0.170587	-0.727257	0.865681	-0.029502	-0.656847	1.209559	0.133362	-0.656244	1.222571	0.028405	-0.557062	0.718794	0.326257	-0.557488	0.707822	-0.166935	-0.602250	1.175826	0.135507	-0.255057	0.671376	-0.012333	-0.247857	0.695116	0.155422	-0.241610	0.660974	0.172905	-0.346496	0.074621	-0.062307							0.350773	0.691138	-0.177721
14680	122.333333	-0.763636	0.652251	0.182135	-0.760023	0.657341	-0.039705	-0.738116	0.869909	0.170513	-0.727293	0.865644	-0.029568	-0.656843	1.209623	0.133207	-0.656100	1.222516	0.028186	-0.557095	0.718873	0.326202	-0.557514	0.707784	-0.166964	-0.602275	1.175867	0.135343	-0.255070	0.671374	-0.012344	-0.247899	0.695085	0.155316	-0.241632	0.660980	0.172893	-0.346499	0.074618	-0.062295							0.350655	0.691170	-0.177051
14681	122.341667	-0.763640	0.652289	0.182104	-0.760000	0.657334	-0.039759	-0.738400	0.870026	0.170502	-0.727309	0.865608	-0.029639	-0.656852	1.209657	0.133018	-0.656107	1.222704	0.027939	-0.557136	0.718977	0.326156	-0.557523	0.707752	-0.166997	-0.602285	1.175921	0.135205	-0.254927	0.671548	-0.012505	-0.247873	0.695146	0.155467	-0.241629	0.660961	0.172879	-0.346495	0.074612	-0.062293							0.350716	0.691265	-0.176321
14682	122.350000	-0.763639	0.652321	0.182077	-0.759972	0.657327	-0.039814	-0.738410	0.870055	0.170421	-0.727315	0.865559	-0.029713	-0.656820	1.209818	0.132953	-0.656154	1.222736	0.027705	-0.557171	0.719081	0.326113	-0.557533	0.707725	-0.167030	-0.602293	1.175996	0.135075	-0.254930	0.671542	-0.012524	-0.247902	0.695156	0.155461	-0.241668	0.660990	0.172877	-0.346487	0.074601	-0.062305							0.350509	0.691237	-0.175568
14683	122.358333	-0.763626	0.652342	0.182027	-0.759871	0.657156	-0.039995	-0.738396	0.870065	0.170318	-0.727314	0.865512	-0.029783	-0.656814	1.209932	0.132756	-0.656071	1.222925	0.027579	-0.557211	0.719181	0.326074	-0.557536	0.707692	-0.167073	-0.602311	1.176059	0.134906	-0.255106	0.671391	-0.012366	-0.247948	0.695127	0.155372	-0.241671	0.660982	0.172871	-0.346487	0.074591	-0.062308							0.350298	0.691225	-0.174883
14684	122.366667	-0.763618	0.652368	0.181987	-0.759905	0.657300	-0.039916	-0.738443	0.870094	0.170242	-0.727306	0.865457	-0.029847	-0.656850	1.210041	0.132495	-0.656067	1.223011	0.027487	-0.557249	0.719283	0.326040	-0.557546	0.707661	-0.167115	-0.602277	1.176293	0.135029	-0.254935	0.671530	-0.012540	-0.247992	0.695095	0.155273	-0.241671	0.660969	0.172871	-0.346485	0.074606	-0.062329							0.349957	0.691172	-0.174243
14685	122.375000	-0.763617	0.652402	0.181953	-0.759869	0.657287	-0.039965	-0.738432	0.870102	0.170139	-0.727323	0.865399	-0.029963	-0.656826	1.210224	0.132379	-0.655897	1.223273	0.027517	-0.557278	0.719391	0.326019	-0.557545	0.707635	-0.167151	-0.602375	1.176250	0.134699	-0.254933	0.671535	-0.012540	-0.248020	0.695107	0.155278	-0.241715	0.661004	0.172877	-0.346472	0.074607	-0.062332							0.349742	0.691095	-0.173405
14686	122.383333	-0.763620	0.652435	0.181929	-0.759837	0.657281	-0.040008	-0.738419	0.870127	0.170042	-0.727302	0.865380	-0.029993	-0.656774	1.210349	0.132277	-0.655924	1.223391	0.027307	-0.557310	0.719482	0.325990	-0.557540	0.707609	-0.167193	-0.602418	1.176275	0.134481	-0.254935	0.671535	-0.012539	-0.248051	0.695115	0.155283	-0.241755	0.661039	0.172891	-0.346478	0.074595	-0.062324							0.349661	0.691111	-0.172537
14687	122.391667	-0.763597	0.652425	0.181923	-0.759778	0.657192	-0.040110	-0.738440	0.870142	0.169965	-0.727286	0.865348	-0.030086	-0.656747	1.210509	0.132191	-0.655885	1.223513	0.027198	-0.557336	0.719571	0.325962	-0.557536	0.707584	-0.167237	-0.602395	1.176368	0.134318	-0.254939	0.671533	-0.012529	-0.248070	0.695120	0.155296	-0.241751	0.661013	0.172893	-0.346478	0.074616	-0.062335							0.349410	0.690996	-0.171557
14688	122.400000	-0.763616	0.652466	0.181910	-0.759779	0.657259	-0.040078	-0.738463	0.870163	0.169892	-0.727314	0.865272	-0.030145	-0.656732	1.210564	0.131997	-0.655718	1.223617	0.027200	-0.557358	0.719653	0.325941	-0.557522	0.707554	-0.167282	-0.602455	1.176388	0.134231	-0.254942	0.671537	-0.012518	-0.248087	0.695113	0.155294	-0.241745	0.660981	0.172891	-0.346484	0.074616	-0.062338							0.349162	0.690873	-0.170523
14689	122.408333	-0.763584	0.652431	0.181906	-0.759708	0.657077	-0.040245	-0.738491	0.870178	0.169816	-0.727266	0.865284	-0.030252	-0.656692	1.210685	0.131978	-0.655745	1.223636	0.027024	-0.557378	0.719720	0.325915	-0.557505	0.707524	-0.167327	-0.602347	1.176530	0.134054	-0.254956	0.671546	-0.012515	-0.248084	0.695149	0.155397	-0.241797	0.661030	0.172916	-0.346483	0.074612	-0.062354							0.349004	0.690778	-0.169528
14690	122.416667	-0.763604	0.652439	0.181893	-0.759739	0.657214	-0.040151	-0.738512	0.870181	0.169736	-0.727251	0.865249	-0.030313	-0.656696	1.210699	0.131797	-0.655711	1.223739	0.026760	-0.557395	0.719788	0.325902	-0.557479	0.707489	-0.167380	-0.602429	1.176477	0.134049	-0.255099	0.671373	-0.012360	-0.248115	0.695113	0.155329	-0.241762	0.660960	0.172903	-0.346490	0.074606	-0.062370							0.348857	0.690700	-0.168511
14691	122.425000	-0.763590	0.652398	0.181878	-0.759679	0.657029	-0.040323	-0.738536	0.870178	0.169659	-0.727257	0.865183	-0.030371	-0.656674	1.210801	0.131697	-0.655623	1.223857	0.026652	-0.557410	0.719848	0.325886	-0.557444	0.707456	-0.167430	-0.602391	1.176573	0.134065	-0.255021	0.671458	-0.012418	-0.248079	0.695158	0.155519	-0.241767	0.660948	0.172923	-0.346493	0.074607	-0.062393							0.348736	0.690593	-0.167462
14692	122.433333	-0.763640	0.652427	0.181853	-0.759678	0.656993	-0.040361	-0.738294	0.870093	0.169510	-0.727225	0.865163	-0.030439	-0.656656	1.210814	0.131510	-0.655559	1.223910	0.026584	-0.557419	0.719901	0.325879	-0.557408	0.707424	-0.167477	-0.602408	1.176534	0.133873	-0.255100	0.671366	-0.012331	-0.248084	0.695147	0.155549	-0.241768	0.660938	0.172948	-0.346493	0.074592	-0.062410							0.348493	0.690530	-0.166560
14693	122.441667	-0.763629	0.652381	0.181845	-0.759674	0.656957	-0.040398	-0.738316	0.870096	0.169432	-0.727204	0.865116	-0.030499	-0.656627	1.210878	0.131432	-0.655543	1.223858	0.026521	-0.557439	0.719945	0.325861	-0.557365	0.707391	-0.167525	-0.602394	1.176557	0.133806	-0.255094	0.671360	-0.012309	-0.248117	0.695104	0.155494	-0.241799	0.660945	0.172977	-0.346494	0.074586	-0.062426							0.348401	0.690424	-0.165568
14694	122.450000	-0.763639	0.652366	0.181829	-0.759666	0.656917	-0.040436	-0.738601	0.870198	0.169422	-0.727219	0.865030	-0.030557	-0.656593	1.210930	0.131366	-0.655374	1.223951	0.026560	-0.557461	0.719987	0.325855	-0.557317	0.707352	-0.167571	-0.602380	1.176588	0.133743	-0.255085	0.671359	-0.012279	-0.248104	0.695128	0.155617	-0.241832	0.660960	0.173013	-0.346493	0.074577	-0.062434							0.348444	0.690325	-0.164524
14695	122.458333	-0.763629	0.652344	0.181814	-0.759693	0.656968	-0.040402	-0.738609	0.870213	0.169359	-0.727162	0.865040	-0.030627	-0.656561	1.210925	0.131224	-0.655414	1.224071	0.026336	-0.557490	0.720025	0.325841	-0.557271	0.707320	-0.167614	-0.602373	1.176630	0.133678	-0.255078	0.671360	-0.012248	-0.248114	0.695125	0.155657	-0.241837	0.660955	0.173046	-0.346492	0.074588	-0.062447							0.348227	0.690226	-0.163731
14696	122.466667	-0.763604	0.652304	0.181805	-0.759670	0.656863	-0.040494	-0.738616	0.870232	0.169296	-0.727152	0.865027	-0.030687	-0.656505	1.211011	0.131190	-0.655364	1.224116	0.026293	-0.557522	0.720068	0.325831	-0.557216	0.707288	-0.167646	-0.602363	1.176669	0.133624	-0.255069	0.671368	-0.012220	-0.248141	0.695126	0.155696	-0.241856	0.660951	0.173072	-0.346495	0.074577	-0.062437							0.348120	0.690077	-0.162857
14697	122.475000	-0.763647	0.652367	0.181807	-0.759692	0.656916	-0.040453	-0.738612	0.870234	0.169226	-0.727128	0.864980	-0.030759	-0.656502	1.211044	0.131095	-0.655309	1.224136	0.026306	-0.557567	0.720107	0.325812	-0.557170	0.707260	-0.167692	-0.602365	1.176701	0.133570	-0.255061	0.671374	-0.012190	-0.248161	0.695126	0.155732	-0.241874	0.660956	0.173099	-0.346495	0.074580	-0.062446							0.348116	0.689948	-0.161967
14698	122.483333	-0.763611	0.652326	0.181791	-0.759715	0.656982	-0.040403	-0.738620	0.870280	0.169185	-0.727102	0.865004	-0.030790	-0.656471	1.211161	0.131103	-0.655237	1.224149	0.026315	-0.557615	0.720149	0.325791	-0.557128	0.707235	-0.167724	-0.602369	1.176726	0.133526	-0.255055	0.671386	-0.012163	-0.248191	0.695131	0.155773	-0.241889	0.660948	0.173126	-0.346496	0.074578	-0.062455							0.347943	0.689745	-0.161178
14699	122.491667	-0.763612	0.652337	0.181789	-0.759681	0.656815	-0.040551	-0.738612	0.870296	0.169128	-0.727068	0.865013	-0.030861	-0.656437	1.211231	0.131127	-0.655269	1.224213	0.026112	-0.557660	0.720182	0.325771	-0.557088	0.707217	-0.167752	-0.602319	1.176766	0.133395	-0.255054	0.671403	-0.012140	-0.248216	0.695136	0.155805	-0.241918	0.660938	0.173144	-0.346505	0.074580	-0.062467							0.347655	0.689530	-0.160496
14700	122.500000	-0.763665	0.652422	0.181780	-0.759661	0.656810	-0.040552	-0.738595	0.870312	0.169069	-0.727063	0.864989	-0.030874	-0.656429	1.211121	0.130959	-0.655269	1.224190	0.026083	-0.557710	0.720211	0.325750	-0.557055	0.707206	-0.167776	-0.602345	1.176755	0.133452	-0.255059	0.671405	-0.012115	-0.248249	0.695131	0.155844	-0.241943	0.660922	0.173166	-0.346519	0.074563	-0.062468							0.347501	0.689311	-0.159759
14701	122.508333	-0.763662	0.652430	0.181772	-0.759737	0.656873	-0.040511	-0.738590	0.870323	0.169025	-0.727037	0.864994	-0.030927	-0.656347	1.211227	0.131013	-0.655202	1.224222	0.026019	-0.557753	0.720223	0.325718	-0.557020	0.707204	-0.167813	-0.602250	1.176797	0.133351	-0.255064	0.671412	-0.012092	-0.248273	0.695124	0.155881	-0.241954	0.660912	0.173191	-0.346526	0.074568	-0.062488							0.347307	0.689119	-0.159137
14702	122.516667	-0.763653	0.652441	0.181759	-0.759784	0.656946	-0.040453	-0.738572	0.870329	0.168981	-0.727020	0.864980	-0.031011	-0.656342	1.211200	0.131012	-0.655165	1.224226	0.026004	-0.557790	0.720238	0.325696	-0.556998	0.707204	-0.167828	-0.602167	1.176788	0.133192	-0.255072	0.671424	-0.012064	-0.248294	0.695116	0.155918	-0.241972	0.660896	0.173211	-0.346530	0.074569	-0.062495							0.347147	0.688954	-0.158572
14703	122.525000	-0.763611	0.652405	0.181761	-0.759762	0.656781	-0.040594	-0.738556	0.870344	0.168944	-0.727011	0.864984	-0.031002	-0.656308	1.211167	0.130982	-0.655139	1.224167	0.025935	-0.557831	0.720250	0.325666	-0.556982	0.707210	-0.167840	-0.602158	1.176768	0.133282	-0.255085	0.671433	-0.012047	-0.248308	0.695113	0.155952	-0.241983	0.660881	0.173230	-0.346541	0.074556	-0.062502							0.347023	0.688832	-0.158102
14704	122.533333	-0.763612	0.652427	0.181776	-0.759787	0.656760	-0.040597	-0.738526	0.870355	0.168901	-0.726996	0.864989	-0.031046	-0.656237	1.211004	0.130778	-0.655096	1.224163	0.025911	-0.557862	0.720255	0.325625	-0.556974	0.707219	-0.167851	-0.602152	1.176749	0.133371	-0.255094	0.671434	-0.012031	-0.248291	0.695098	0.155963	-0.241994	0.660868	0.173245	-0.346547	0.074564	-0.062512							0.346917	0.688737	-0.157727
14705	122.541667	-0.763489	0.652323	0.181763	-0.759865	0.656915	-0.040461	-0.738506	0.870373	0.168887	-0.727033	0.865031	-0.031015	-0.656217	1.211126	0.130861	-0.654986	1.224185	0.025965	-0.557888	0.720261	0.325592	-0.556962	0.707222	-0.167861	-0.602114	1.176723	0.133334	-0.255097	0.671432	-0.012025	-0.248323	0.695099	0.155997	-0.241993	0.660867	0.173254	-0.346539	0.074573	-0.062515							0.346829	0.688665	-0.157466
14706	122.550000	-0.763555	0.652417	0.181793	-0.759890	0.656923	-0.040456	-0.738473	0.870396	0.168877	-0.726990	0.865013	-0.031059	-0.656174	1.211085	0.130886	-0.655004	1.224150	0.025825	-0.557904	0.720274	0.325554	-0.556957	0.707222	-0.167866	-0.602091	1.176629	0.133168	-0.255099	0.671434	-0.012024	-0.248323	0.695097	0.156005	-0.241994	0.660853	0.173252	-0.346533	0.074592	-0.062509							0.346760	0.688609	-0.157290
14707	122.558333	-0.763548	0.652438	0.181813	-0.759890	0.656842	-0.040512	-0.738436	0.870412	0.168870	-0.726990	0.865022	-0.031053	-0.656147	1.211053	0.130833	-0.654951	1.224190	0.025855	-0.557920	0.720269	0.325507	-0.556959	0.707216	-0.167876	-0.602048	1.176615	0.133145	-0.255104	0.671435	-0.012042	-0.248316	0.695102	0.155998	-0.241996	0.660864	0.173246	-0.346521	0.074599	-0.062502							0.346710	0.688584	-0.157223
14708	122.566667	-0.763538	0.652453	0.181827	-0.759937	0.656927	-0.040434	-0.738396	0.870427	0.168866	-0.726978	0.865050	-0.031011	-0.656116	1.211061	0.130799	-0.654839	1.224151	0.025965	-0.557916	0.720259	0.325452	-0.556970	0.707202	-0.167889	-0.602003	1.176601	0.133131	-0.255105	0.671432	-0.012058	-0.248285	0.695103	0.155960	-0.241985	0.660867	0.173233	-0.346510	0.074601	-0.062499							0.346691	0.688573	-0.157225
14709	122.575000	-0.763533	0.652471	0.181839	-0.759957	0.656935	-0.040427	-0.738351	0.870439	0.168868	-0.727018	0.865015	-0.030990	-0.656046	1.211049	0.130833	-0.654836	1.224190	0.025941	-0.557913	0.720248	0.325411	-0.556984	0.707191	-0.167898	-0.601936	1.176655	0.133252	-0.255106	0.671420	-0.012077	-0.248290	0.695108	0.155952	-0.241975	0.660873	0.173220	-0.346502	0.074602	-0.062489							0.346690	0.688581	-0.157286
14710	122.583333	-0.763517	0.652481	0.181848	-0.759973	0.656940	-0.040419	-0.738311	0.870448	0.168873	-0.726993	0.865038	-0.030958	-0.655982	1.211038	0.130858	-0.654805	1.224250	0.025871	-0.557897	0.720230	0.325361	-0.557007	0.707174	-0.167902	-0.601888	1.176640	0.133255	-0.255109	0.671405	-0.012102	-0.248269	0.695107	0.155918	-0.241970	0.660885	0.173205	-0.346492	0.074600	-0.062478							0.346573	0.688579	-0.157476
14711	122.591667	-0.763546	0.652541	0.181872	-0.759926	0.656783	-0.040548	-0.738272	0.870452	0.168881	-0.726968	0.865034	-0.031001	-0.655918	1.211077	0.130904	-0.654725	1.224245	0.025948	-0.557877	0.720199	0.325309	-0.557033	0.707159	-0.167907	-0.601831	1.176628	0.133258	-0.255116	0.671394	-0.012127	-0.248247	0.695113	0.155880	-0.241956	0.660887	0.173179	-0.346493	0.074597	-0.062473							0.346592	0.688598	-0.157606
14712	122.600000	-0.763559	0.652584	0.181879	-0.759995	0.656952	-0.040412	-0.738229	0.870456	0.168889	-0.726984	0.865047	-0.030929	-0.655853	1.211058	0.130904	-0.654603	1.224300	0.026064	-0.557853	0.720176	0.325256	-0.557073	0.707145	-0.167913	-0.601768	1.176623	0.133261	-0.255122	0.671382	-0.012159	-0.248224	0.695111	0.155835	-0.241933	0.660903	0.173152	-0.346493	0.074595	-0.062461							0.346613	0.688611	-0.157758
14713	122.608333	-0.763494	0.652517	0.181886	-0.759972	0.656880	-0.040474	-0.738199	0.870466	0.168900	-0.726973	0.865052	-0.030945	-0.655707	1.211055	0.130892	-0.654614	1.224309	0.026018	-0.557821	0.720150	0.325207	-0.557127	0.707132	-0.167897	-0.601696	1.176619	0.133265	-0.255134	0.671382	-0.012192	-0.248204	0.695120	0.155788	-0.241867	0.661017	0.173128	-0.346502	0.074590	-0.062435							0.346629	0.688624	-0.157925
14714	122.616667	-0.763490	0.652535	0.181898	-0.760004	0.656969	-0.040404	-0.738114	0.870460	0.168880	-0.726984	0.865065	-0.030906	-0.655697	1.211103	0.130968	-0.654661	1.224300	0.026026	-0.557788	0.720128	0.325160	-0.557170	0.707130	-0.167889	-0.601628	1.176616	0.133273	-0.255147	0.671383	-0.012226	-0.248184	0.695134	0.155745	-0.241798	0.661130	0.173104	-0.346512	0.074582	-0.062409							0.346636	0.688633	-0.158095
14715	122.625000	-0.763547	0.652625	0.181911	-0.759963	0.656895	-0.040470	-0.738143	0.870476	0.168912	-0.726987	0.865040	-0.030936	-0.655615	1.211105	0.131002	-0.654555	1.224365	0.026023	-0.557755	0.720110	0.325114	-0.557215	0.707125	-0.167874	-0.601549	1.176603	0.133281	-0.255155	0.671381	-0.012262	-0.248164	0.695140	0.155694	-0.241783	0.661149	0.173063	-0.346520	0.074577	-0.062379							0.346647	0.688651	-0.158273
14716	122.633333	-0.763492	0.652561	0.181911	-0.759985	0.656983	-0.040406	-0.738115	0.870478	0.168912	-0.726969	0.865068	-0.030878	-0.655532	1.211168	0.131086	-0.654487	1.224416	0.026077	-0.557720	0.720095	0.325057	-0.557256	0.707122	-0.167860	-0.601479	1.176605	0.133290	-0.255165	0.671382	-0.012303	-0.248129	0.695150	0.155628	-0.241766	0.661164	0.173025	-0.346527	0.074572	-0.062366							0.346674	0.688675	-0.158452
14717	122.641667	-0.763485	0.652559	0.181914	-0.759910	0.656823	-0.040551	-0.738039	0.870460	0.168880	-0.726966	0.865071	-0.030871	-0.655419	1.211110	0.131096	-0.654437	1.224454	0.026098	-0.557687	0.720075	0.325008	-0.557295	0.707119	-0.167843	-0.601391	1.176600	0.133306	-0.255171	0.671373	-0.012334	-0.248110	0.695163	0.155594	-0.241847	0.660978	0.172976	-0.346531	0.074579	-0.062370							0.346726	0.688717	-0.158632
14718	122.650000	-0.763548	0.652635	0.181917	-0.759948	0.656991	-0.040427	-0.738017	0.870453	0.168872	-0.726938	0.865058	-0.030925	-0.655392	1.211019	0.131005	-0.654441	1.224415	0.026095	-0.557657	0.720049	0.324960	-0.557329	0.707122	-0.167825	-0.601299	1.176585	0.133330	-0.255176	0.671367	-0.012363	-0.248080	0.695176	0.155544	-0.241826	0.660990	0.172944	-0.346531	0.074583	-0.062363							0.346927	0.688784	-0.158714
14719	122.658333	-0.763483	0.652549	0.181906	-0.759889	0.656913	-0.040505	-0.738022	0.870451	0.168871	-0.726936	0.865066	-0.030861	-0.655221	1.211100	0.131131	-0.654343	1.224467	0.026173	-0.557630	0.720017	0.324928	-0.557352	0.707119	-0.167811	-0.601182	1.176605	0.133245	-0.255176	0.671357	-0.012386	-0.248063	0.695135	0.155425	-0.241717	0.661042	0.172909	-0.346528	0.074585	-0.062376							0.346957	0.688843	-0.158935
14720	122.666667	-0.763481	0.652542	0.181896	-0.759885	0.657002	-0.040451	-0.737979	0.870434	0.168843	-0.726922	0.865064	-0.030862	-0.655084	1.211197	0.131222	-0.654197	1.224552	0.026289	-0.557603	0.719988	0.324906	-0.557365	0.707111	-0.167795	-0.601131	1.176597	0.133396	-0.255175	0.671351	-0.012400	-0.248052	0.695107	0.155322	-0.241648	0.661158	0.172913	-0.346520	0.074584	-0.062381							0.347124	0.688926	-0.159061
14721	122.675000	-0.763518	0.652581	0.181888	-0.759827	0.656934	-0.040533	-0.737962	0.870427	0.168824	-0.726897	0.865063	-0.030902	-0.654995	1.211213	0.131213	-0.654088	1.224557	0.026419	-0.557583	0.719962	0.324885	-0.557374	0.707106	-0.167779	-0.601002	1.176629	0.133326	-0.255177	0.671350	-0.012410	-0.247971	0.695167	0.155481	-0.241726	0.660925	0.172868	-0.346510	0.074606	-0.062391							0.347226	0.688998	-0.159226
14722	122.683333	-0.763327	0.652394	0.181837	-0.759770	0.656864	-0.040613	-0.737951	0.870431	0.168801	-0.726881	0.865070	-0.030884	-0.654911	1.211235	0.131198	-0.654067	1.224634	0.026414	-0.557572	0.719943	0.324859	-0.557380	0.707108	-0.167765	-0.600964	1.176625	0.133431	-0.255171	0.671347	-0.012401	-0.247980	0.695110	0.155313	-0.241699	0.660918	0.172862	-0.346499	0.074614	-0.062384							0.347319	0.689069	-0.159397
14723	122.691667	-0.763407	0.652484	0.181844	-0.759770	0.656958	-0.040561	-0.737939	0.870432	0.168776	-0.726861	0.865052	-0.030930	-0.654849	1.211274	0.131207	-0.653932	1.224738	0.026420	-0.557567	0.719926	0.324834	-0.557368	0.707100	-0.167752	-0.600839	1.176703	0.133496	-0.255164	0.671357	-0.012400	-0.247904	0.695167	0.155486	-0.241627	0.661033	0.172877	-0.346491	0.074623	-0.062375							0.347398	0.689121	-0.159571
14724	122.700000	-0.763484	0.652581	0.181849	-0.759769	0.657052	-0.040508	-0.737925	0.870437	0.168745	-0.726808	0.865063	-0.030969	-0.654719	1.211408	0.131293	-0.653902	1.224728	0.026456	-0.557561	0.719916	0.324822	-0.557350	0.707099	-0.167741	-0.600803	1.176740	0.133552	-0.255159	0.671369	-0.012384	-0.247866	0.695163	0.155493	-0.241689	0.660972	0.172897	-0.346484	0.074630	-0.062363							0.347448	0.689161	-0.159746
14725	122.708333	-0.763477	0.652603	0.181827	-0.759703	0.656909	-0.040658	-0.737916	0.870445	0.168714	-0.726753	0.865081	-0.030952	-0.654654	1.211406	0.131253	-0.653809	1.224815	0.026503	-0.557567	0.719906	0.324805	-0.557330	0.707094	-0.167729	-0.600711	1.176809	0.133621	-0.255154	0.671381	-0.012363	-0.247856	0.695166	0.155529	-0.241676	0.660967	0.172916	-0.346483	0.074635	-0.062345							0.347462	0.689173	-0.159939
14726	122.716667	-0.763468	0.652618	0.181813	-0.759679	0.656919	-0.040670	-0.737897	0.870445	0.168677	-0.726699	0.865070	-0.030964	-0.654634	1.211424	0.131286	-0.653595	1.224779	0.026451	-0.557581	0.719899	0.324793	-0.557309	0.707091	-0.167729	-0.600644	1.176837	0.133633	-0.255140	0.671381	-0.012342	-0.247882	0.695096	0.155384	-0.241560	0.661154	0.172955	-0.346488	0.074621	-0.062322							0.347451	0.689173	-0.160137
14727	122.725000	-0.763485	0.652636	0.181804	-0.759677	0.657007	-0.040621	-0.737880	0.870446	0.168639	-0.726656	0.865032	-0.031003	-0.654547	1.211480	0.131297	-0.653493	1.224971	0.026640	-0.557594	0.719892	0.324788	-0.557277	0.707077	-0.167730	-0.600589	1.176879	0.133634	-0.255134	0.671376	-0.012312	-0.247838	0.695148	0.155590	-0.241659	0.660943	0.172969	-0.346489	0.074602	-0.062319							0.347426	0.689167	-0.160357
14728	122.733333	-0.763510	0.652658	0.181799	-0.759637	0.656938	-0.040706	-0.737863	0.870447	0.168601	-0.726607	0.865010	-0.031043	-0.654468	1.211519	0.131311	-0.653513	1.225100	0.026486	-0.557620	0.719890	0.324787	-0.557247	0.707062	-0.167736	-0.600534	1.176900	0.133647	-0.255130	0.671375	-0.012283	-0.247843	0.695142	0.155630	-0.241662	0.660930	0.172995	-0.346498	0.074587	-0.062312							0.347402	0.689164	-0.160580
14729	122.741667	-0.763512	0.652721	0.181757	-0.759614	0.656945	-0.040722	-0.737849	0.870456	0.168558	-0.726542	0.864992	-0.031075	-0.654383	1.211625	0.131395	-0.653410	1.225180	0.026463	-0.557652	0.719896	0.324785	-0.557214	0.707057	-0.167750	-0.600488	1.176916	0.133651	-0.255127	0.671372	-0.012259	-0.247875	0.695099	0.155573	-0.241672	0.660914	0.173027	-0.346512	0.074564	-0.062315							0.347397	0.689177	-0.160811
14730	122.750000	-0.763452	0.652666	0.181721	-0.759638	0.657111	-0.040607	-0.737835	0.870466	0.168506	-0.726479	0.864982	-0.031113	-0.654381	1.211719	0.131637	-0.653269	1.225279	0.026394	-0.557685	0.719908	0.324775	-0.557173	0.707040	-0.167773	-0.600448	1.176935	0.133646	-0.255121	0.671372	-0.012233	-0.247859	0.695116	0.155688	-0.241683	0.660906	0.173051	-0.346511	0.074565	-0.062333							0.347285	0.689186	-0.161128
14731	122.758333	-0.763376	0.652597	0.181673	-0.759579	0.656965	-0.040761	-0.737815	0.870475	0.168456	-0.726406	0.865002	-0.031159	-0.654222	1.211742	0.131450	-0.653212	1.225333	0.026462	-0.557718	0.719938	0.324769	-0.557128	0.707036	-0.167797	-0.600373	1.176947	0.133497	-0.255113	0.671374	-0.012211	-0.247881	0.695119	0.155723	-0.241692	0.660902	0.173072	-0.346517	0.074546	-0.062335							0.347319	0.689231	-0.161355
14732	122.766667	-0.763461	0.652698	0.181660	-0.759559	0.656975	-0.040781	-0.737735	0.870469	0.168378	-0.726364	0.864973	-0.031194	-0.654184	1.211799	0.131371	-0.653156	1.225384	0.026529	-0.557753	0.719969	0.324764	-0.557076	0.707037	-0.167827	-0.600358	1.176986	0.133626	-0.255109	0.671384	-0.012189	-0.247897	0.695116	0.155757	-0.241703	0.660895	0.173092	-0.346515	0.074554	-0.062358							0.347376	0.689285	-0.161571
14733	122.775000	-0.763519	0.652782	0.181637	-0.759537	0.657055	-0.040724	-0.737521	0.870412	0.168298	-0.726290	0.864994	-0.031235	-0.654138	1.211859	0.131377	-0.653076	1.225460	0.026503	-0.557780	0.719994	0.324755	-0.557015	0.707030	-0.167856	-0.600318	1.177004	0.133618	-0.255095	0.671397	-0.012154	-0.247912	0.695111	0.155789	-0.241711	0.660888	0.173114	-0.346516	0.074571	-0.062370							0.347507	0.689366	-0.161739
14734	122.783333	-0.763469	0.652726	0.181609	-0.759554	0.657139	-0.040669	-0.737507	0.870422	0.168254	-0.726255	0.864987	-0.031224	-0.654083	1.211906	0.131354	-0.652950	1.225550	0.026386	-0.557808	0.720017	0.324753	-0.556951	0.707030	-0.167891	-0.600218	1.177014	0.133320	-0.255082	0.671409	-0.012116	-0.247923	0.695102	0.155832	-0.241719	0.660865	0.173132	-0.346516	0.074582	-0.062378							0.347630	0.689443	-0.161896
14735	122.791667	-0.763477	0.652731	0.181584	-0.759499	0.657068	-0.040742	-0.737637	0.870481	0.168244	-0.726205	0.864978	-0.031304	-0.654053	1.211989	0.131374	-0.652909	1.225663	0.026488	-0.557826	0.720033	0.324756	-0.556882	0.707039	-0.167919	-0.600191	1.177048	0.133318	-0.255074	0.671419	-0.012072	-0.247928	0.695098	0.155871	-0.241730	0.660853	0.173164	-0.346504	0.074608	-0.062400							0.347666	0.689481	-0.162079
14736	122.800000	-0.763535	0.652808	0.181579	-0.759515	0.657154	-0.040684	-0.737700	0.870524	0.168213	-0.726120	0.865017	-0.031343	-0.654036	1.212058	0.131368	-0.652820	1.225775	0.026488	-0.557846	0.720039	0.324765	-0.556809	0.707045	-0.167951	-0.600237	1.177081	0.133586	-0.255069	0.671428	-0.012030	-0.247929	0.695088	0.155916	-0.241737	0.660826	0.173190	-0.346506	0.074620	-0.062410							0.347676	0.689497	-0.162254
14737	122.808333	-0.763495	0.652774	0.181557	-0.759461	0.657078	-0.040750	-0.737439	0.870430	0.168130	-0.726089	0.864971	-0.031363	-0.653949	1.212125	0.131337	-0.652755	1.225830	0.026378	-0.557864	0.720032	0.324778	-0.556736	0.707051	-0.167992	-0.600190	1.177103	0.133449	-0.255056	0.671422	-0.011990	-0.247944	0.695059	0.155871	-0.241711	0.660732	0.173169	-0.346504	0.074624	-0.062431							0.347658	0.689484	-0.162436
14738	122.816667	-0.763467	0.652748	0.181531	-0.759479	0.657158	-0.040691	-0.737737	0.870533	0.168181	-0.726020	0.864964	-0.031387	-0.653864	1.212208	0.131353	-0.652713	1.225906	0.026380	-0.557877	0.720033	0.324791	-0.556671	0.707059	-0.168027	-0.600143	1.177134	0.133309	-0.255039	0.671424	-0.011959	-0.247942	0.695053	0.155861	-0.241716	0.660716	0.173191	-0.346505	0.074627	-0.062448							0.347612	0.689451	-0.162628
14739	122.825000	-0.763494	0.652790	0.181517	-0.759439	0.657084	-0.040767	-0.737718	0.870525	0.168156	-0.725980	0.864976	-0.031432	-0.653869	1.212245	0.131344	-0.652666	1.226022	0.026444	-0.557890	0.720042	0.324798	-0.556608	0.707070	-0.168064	-0.600161	1.177195	0.133427	-0.255024	0.671423	-0.011944	-0.247965	0.695036	0.155931	-0.241733	0.660750	0.173227	-0.346517	0.074602	-0.062449							0.347555	0.689415	-0.162826
14740	122.833333	-0.763458	0.652764	0.181495	-0.759400	0.657014	-0.040842	-0.737418	0.870418	0.168066	-0.725899	0.865029	-0.031475	-0.653837	1.212336	0.131388	-0.652615	1.226146	0.026483	-0.557898	0.720048	0.324803	-0.556552	0.707077	-0.168098	-0.600179	1.177270	0.133550	-0.255001	0.671426	-0.011937	-0.247938	0.695064	0.156030	-0.241725	0.660716	0.173209	-0.346523	0.074590	-0.062452							0.347503	0.689385	-0.163028
14741	122.841667	-0.763463	0.652777	0.181470	-0.759439	0.657099	-0.040790	-0.737396	0.870411	0.168048	-0.725834	0.864988	-0.031490	-0.653832	1.212396	0.131280	-0.652530	1.226282	0.026468	-0.557903	0.720059	0.324806	-0.556490	0.707090	-0.168141	-0.600125	1.177352	0.133395	-0.254971	0.671423	-0.011939	-0.247976	0.695011	0.155873	-0.241723	0.660714	0.173213	-0.346523	0.074581	-0.062458							0.347474	0.689368	-0.163223
14742	122.850000	-0.763466	0.652798	0.181453	-0.759444	0.657184	-0.040734	-0.737368	0.870394	0.168039	-0.725762	0.864942	-0.031502	-0.653811	1.212574	0.131309	-0.652557	1.226396	0.026423	-0.557907	0.720068	0.324819	-0.556437	0.707110	-0.168181	-0.600072	1.177452	0.133233	-0.254939	0.671425	-0.011937	-0.247969	0.695016	0.155886	-0.241738	0.660780	0.173261	-0.346523	0.074566	-0.062444							0.347450	0.689361	-0.163404
14743	122.858333	-0.763468	0.652816	0.181431	-0.759435	0.657207	-0.040744	-0.737284	0.870358	0.168032	-0.725588	0.864926	-0.031499	-0.653803	1.212736	0.131281	-0.652550	1.226597	0.026416	-0.557903	0.720071	0.324829	-0.556386	0.707140	-0.168220	-0.600053	1.177620	0.133212	-0.254913	0.671419	-0.011938	-0.247942	0.695057	0.156055	-0.241736	0.660767	0.173259	-0.346524	0.074549	-0.062445							0.347432	0.689354	-0.163566
14744	122.866667	-0.763465	0.652838	0.181408	-0.759363	0.657079	-0.040876	-0.737274	0.870329	0.168090	-0.725424	0.864857	-0.031466	-0.653842	1.212798	0.131147	-0.652538	1.226874	0.026452	-0.557895	0.720089	0.324848	-0.556333	0.707173	-0.168255	-0.600066	1.177834	0.133169	-0.254885	0.671414	-0.011932	-0.247993	0.694991	0.155898	-0.241723	0.660695	0.173220	-0.346532	0.074541	-0.062436							0.347414	0.689346	-0.163708
14745	122.875000	-0.763462	0.652864	0.181381	-0.759394	0.657213	-0.040807	-0.737130	0.870269	0.168125	-0.725261	0.864802	-0.031430	-0.653807	1.213188	0.131174	-0.652646	1.227185	0.026397	-0.557881	0.720142	0.324868	-0.556284	0.707220	-0.168298	-0.600120	1.178106	0.133107	-0.254850	0.671405	-0.011920	-0.247991	0.694990	0.155910	-0.241740	0.660719	0.173248	-0.346524	0.074548	-0.062449							0.347387	0.689386	-0.163868
14746	122.883333	-0.763463	0.652896	0.181345	-0.759371	0.657361	-0.040723	-0.737010	0.870225	0.168209	-0.725073	0.864728	-0.031379	-0.653979	1.213633	0.131181	-0.652783	1.227653	0.026375	-0.557859	0.720216	0.324900	-0.556236	0.707289	-0.168342	-0.600257	1.178446	0.132992	-0.254821	0.671398	-0.011918	-0.248011	0.694979	0.155902	-0.241762	0.660745	0.173277	-0.346524	0.074545	-0.062468							0.347369	0.689376	-0.163970
14747	122.891667	-0.763380	0.652870	0.181291	-0.759248	0.657308	-0.040819	-0.736992	0.870244	0.168345	-0.724897	0.864675	-0.031323	-0.654125	1.214168	0.131173	-0.652908	1.228348	0.026231	-0.557836	0.720352	0.324923	-0.556192	0.707379	-0.168388	-0.600499	1.178887	0.132904	-0.254804	0.671397	-0.011923	-0.247976	0.695033	0.156066	-0.241769	0.660707	0.173252	-0.346530	0.074551	-0.062485							0.347348	0.689368	-0.164062
14748	122.900000	-0.763234	0.652911	0.181078	-0.759162	0.657440	-0.040788	-0.736945	0.870291	0.168494	-0.724742	0.864601	-0.031242	-0.654292	1.214803	0.131097	-0.653093	1.229113	0.026264	-0.557814	0.720546	0.324934	-0.556146	0.707483	-0.168441	-0.600811	1.179353	0.132830	-0.254768	0.671390	-0.011933	-0.248033	0.694975	0.155881	-0.241771	0.660687	0.173224	-0.346529	0.074557	-0.062508							0.347332	0.689358	-0.164151
14749	122.908333	-0.763324	0.653089	0.181095	-0.759091	0.657769	-0.040617	-0.736740	0.870339	0.168616	-0.724591	0.864558	-0.031169	-0.654543	1.215446	0.131044	-0.653195	1.230002	0.026193	-0.557769	0.720804	0.324956	-0.556118	0.707626	-0.168490	-0.601186	1.179800	0.132676	-0.254741	0.671391	-0.011937	-0.248006	0.695024	0.155947	-0.241802	0.660742	0.173236	-0.346534	0.074575	-0.062530							0.347309	0.689353	-0.164243
14750	122.916667	-0.763316	0.653260	0.181098	-0.758949	0.657961	-0.040575	-0.736535	0.870411	0.168747	-0.724471	0.864537	-0.031107	-0.654652	1.216269	0.130986	-0.653424	1.230845	0.026226	-0.557714	0.721109	0.324985	-0.556086	0.707785	-0.168530	-0.601547	1.180263	0.132586	-0.254711	0.671393	-0.011937	-0.248002	0.695058	0.156008	-0.241833	0.660799	0.173250	-0.346543	0.074580	-0.062531							0.347272	0.689345	-0.164338
14751	122.925000	-0.763218	0.653419	0.181064	-0.758772	0.658088	-0.040582	-0.736324	0.870508	0.168878	-0.724316	0.864516	-0.031038	-0.654864	1.216935	0.131048	-0.653656	1.231539	0.026234	-0.557635	0.721473	0.325027	-0.556054	0.707976	-0.168577	-0.601879	1.180760	0.132506	-0.254681	0.671388	-0.011939	-0.248020	0.695038	0.155900	-0.241829	0.660777	0.173221	-0.346545	0.074596	-0.062539							0.347231	0.689319	-0.164430
14752	122.933333	-0.763071	0.653572	0.181029	-0.758569	0.658214	-0.040566	-0.736115	0.870641	0.169021	-0.724186	0.864517	-0.030980	-0.655085	1.217544	0.131084	-0.653895	1.232267	0.026176	-0.557534	0.721859	0.325083	-0.556020	0.708187	-0.168635	-0.602167	1.181198	0.132430	-0.254650	0.671376	-0.011931	-0.248037	0.695011	0.155794	-0.241849	0.660825	0.173237	-0.346557	0.074584	-0.062524							0.347187	0.689288	-0.164527
14753	122.941667	-0.762947	0.653753	0.181033	-0.758447	0.658393	-0.040485	-0.735872	0.870755	0.169122	-0.724097	0.864526	-0.030898	-0.655256	1.218028	0.131106	-0.654247	1.232772	0.026302	-0.557402	0.722284	0.325165	-0.555988	0.708410	-0.168693	-0.602385	1.181612	0.132396	-0.254619	0.671356	-0.011916	-0.247962	0.695068	0.155943	-0.241850	0.660832	0.173243	-0.346552	0.074597	-0.062527							0.347132	0.689252	-0.164625
14754	122.950000	-0.762727	0.653909	0.181028	-0.758307	0.658561	-0.040388	-0.735642	0.870868	0.169214	-0.723966	0.864567	-0.030905	-0.655401	1.218429	0.131209	-0.654562	1.233262	0.026408	-0.557249	0.722723	0.325271	-0.555958	0.708646	-0.168750	-0.602572	1.181982	0.132376	-0.254587	0.671340	-0.011902	-0.247922	0.695059	0.155924	-0.241831	0.660833	0.173251	-0.346548	0.074589	-0.062521							0.347083	0.689222	-0.164721
14755	122.958333	-0.762537	0.654050	0.181060	-0.758166	0.658685	-0.040274	-0.735477	0.870958	0.169296	-0.723879	0.864548	-0.030840	-0.655535	1.218711	0.131162	-0.654828	1.233542	0.026375	-0.557060	0.723166	0.325392	-0.555921	0.708861	-0.168816	-0.602740	1.182275	0.132326	-0.254558	0.671319	-0.011896	-0.247914	0.695001	0.155725	-0.241812	0.660841	0.173251	-0.346550	0.074565	-0.062517							0.347057	0.689198	-0.164817
14756	122.966667	-0.762342	0.654179	0.181102	-0.758082	0.658932	-0.040036	-0.735327	0.871040	0.169360	-0.723832	0.864540	-0.030788	-0.655762	1.218959	0.131378	-0.655161	1.233723	0.026363	-0.556851	0.723602	0.325536	-0.555886	0.709065	-0.168881	-0.602877	1.182524	0.132281	-0.254523	0.671303	-0.011902	-0.247833	0.694983	0.155677	-0.241773	0.660852	0.173239	-0.346543	0.074563	-0.062526							0.347050	0.689190	-0.164909
14757	122.975000	-0.762147	0.654277	0.181166	-0.757972	0.659010	-0.039921	-0.735192	0.871108	0.169415	-0.723755	0.864556	-0.030781	-0.655771	1.219149	0.131289	-0.655434	1.233872	0.026386	-0.556618	0.724007	0.325701	-0.555840	0.709245	-0.168945	-0.602996	1.182753	0.132247	-0.254481	0.671292	-0.011916	-0.247753	0.694985	0.155650	-0.241733	0.660844	0.173215	-0.346532	0.074547	-0.062529							0.347056	0.689197	-0.165007
14758	122.983333	-0.761951	0.654359	0.181235	-0.757872	0.659066	-0.039813	-0.735075	0.871155	0.169461	-0.723687	0.864569	-0.030779	-0.655933	1.219251	0.131301	-0.655692	1.234010	0.026490	-0.556380	0.724393	0.325868	-0.555801	0.709396	-0.169007	-0.603114	1.182902	0.132192	-0.254439	0.671288	-0.011947	-0.247665	0.694983	0.155614	-0.241641	0.660776	0.173160	-0.346528	0.074541	-0.062522							0.347060	0.689207	-0.165096
14759	122.991667	-0.761781	0.654427	0.181308	-0.757811	0.659002	-0.039808	-0.734976	0.871181	0.169494	-0.723671	0.864532	-0.030754	-0.656163	1.219314	0.131260	-0.655906	1.233951	0.026406	-0.556132	0.724737	0.326076	-0.555763	0.709506	-0.169077	-0.603231	1.182992	0.132128	-0.254400	0.671284	-0.011978	-0.247574	0.694978	0.155578	-0.241586	0.660782	0.173138	-0.346515	0.074549	-0.062517							0.347096	0.689219	-0.165216
14760	123.000000	-0.761636	0.654480	0.181401	-0.757715	0.659112	-0.039624	-0.734893	0.871190	0.169529	-0.723677	0.864480	-0.030699	-0.656291	1.219339	0.131230	-0.656195	1.233983	0.026315	-0.555891	0.725032	0.326306	-0.555722	0.709585	-0.169156	-0.603340	1.183033	0.132047	-0.254366	0.671279	-0.012011	-0.247490	0.694985	0.155557	-0.241566	0.660853	0.173165	-0.346514	0.074555	-0.062501							0.347054	0.689256	-0.165314
14761	123.008333	-0.761492	0.654512	0.181484	-0.757651	0.659104	-0.039559	-0.734830	0.871184	0.169560	-0.723634	0.864469	-0.030699	-0.656457	1.219189	0.131102	-0.656443	1.233934	0.026275	-0.555665	0.725257	0.326550	-0.555699	0.709609	-0.169221	-0.603450	1.183024	0.131951	-0.254342	0.671265	-0.012042	-0.247412	0.694979	0.155536	-0.241456	0.660992	0.173067	-0.346506	0.074558	-0.062487							0.347060	0.689263	-0.165397
14762	123.016667	-0.761319	0.654520	0.181544	-0.757596	0.659076	-0.039506	-0.734780	0.871159	0.169581	-0.723631	0.864402	-0.030725	-0.656621	1.219169	0.131074	-0.656707	1.233755	0.026260	-0.555452	0.725438	0.326805	-0.555684	0.709594	-0.169290	-0.603549	1.182993	0.131844	-0.254325	0.671251	-0.012077	-0.247296	0.695025	0.155696	-0.241407	0.660980	0.173055	-0.346500	0.074566	-0.062485							0.347084	0.689271	-0.165482
14763	123.025000	-0.761201	0.654515	0.181602	-0.757515	0.658947	-0.039546	-0.734748	0.871117	0.169595	-0.723676	0.864288	-0.030697	-0.656748	1.218900	0.130889	-0.656909	1.233561	0.026157	-0.555258	0.725576	0.327072	-0.555677	0.709532	-0.169363	-0.603622	1.182941	0.131751	-0.254315	0.671238	-0.012115	-0.247294	0.694963	0.155526	-0.241365	0.660966	0.173051	-0.346503	0.074568	-0.062495							0.347108	0.689280	-0.165571
14764	123.033333	-0.761107	0.654499	0.181649	-0.757443	0.658811	-0.039600	-0.734726	0.871066	0.169599	-0.723671	0.864177	-0.030696	-0.656864	1.218790	0.130905	-0.657122	1.233350	0.026013	-0.555088	0.725679	0.327333	-0.555675	0.709441	-0.169435	-0.603690	1.182832	0.131629	-0.254319	0.671228	-0.012150	-0.247256	0.694942	0.155521	-0.241327	0.660946	0.173046	-0.346505	0.074548	-0.062492							0.347120	0.689280	-0.165666
14765	123.041667	-0.761056	0.654470	0.181670	-0.757464	0.658837	-0.039544	-0.734722	0.871018	0.169598	-0.723726	0.864112	-0.030786	-0.657009	1.218626	0.130740	-0.657301	1.233072	0.025906	-0.554954	0.725746	0.327580	-0.555690	0.709317	-0.169494	-0.603759	1.182744	0.131516	-0.254329	0.671214	-0.012178	-0.247230	0.694925	0.155529	-0.241304	0.660918	0.173047	-0.346507	0.074548	-0.062514							0.347117	0.689272	-0.165761
14766	123.050000	-0.761026	0.654437	0.181680	-0.757420	0.658699	-0.039636	-0.734727	0.870969	0.169589	-0.723710	0.864036	-0.030810	-0.657179	1.218401	0.130528	-0.657453	1.232795	0.025795	-0.554841	0.725797	0.327800	-0.555705	0.709175	-0.169556	-0.603834	1.182597	0.131385	-0.254349	0.671213	-0.012200	-0.247220	0.694917	0.155557	-0.241284	0.660905	0.173056	-0.346506	0.074553	-0.062524							0.346985	0.689243	-0.165927
14767	123.058333	-0.761023	0.654406	0.181668	-0.757472	0.658725	-0.039613	-0.734750	0.870935	0.169574	-0.723807	0.863936	-0.030819	-0.657201	1.218084	0.130327	-0.657627	1.232502	0.025558	-0.554755	0.725835	0.328004	-0.555724	0.709024	-0.169603	-0.603902	1.182446	0.131256	-0.254377	0.671216	-0.012201	-0.247225	0.694895	0.155588	-0.241282	0.660879	0.173066	-0.346514	0.074534	-0.062522							0.346992	0.689242	-0.165995
14768	123.066667	-0.761048	0.654373	0.181649	-0.757540	0.658754	-0.039600	-0.734779	0.870891	0.169547	-0.723877	0.863873	-0.030884	-0.657424	1.217814	0.130102	-0.657696	1.232223	0.025381	-0.554696	0.725854	0.328182	-0.555752	0.708877	-0.169632	-0.603969	1.182275	0.131089	-0.254405	0.671228	-0.012185	-0.247246	0.694889	0.155627	-0.241286	0.660849	0.173082	-0.346515	0.074536	-0.062517							0.347119	0.689270	-0.165970
14769	123.075000	-0.761103	0.654338	0.181620	-0.757565	0.658625	-0.039725	-0.734814	0.870863	0.169522	-0.723951	0.863824	-0.030925	-0.657419	1.217615	0.130085	-0.657853	1.231820	0.025155	-0.554660	0.725852	0.328337	-0.555785	0.708737	-0.169650	-0.603986	1.182098	0.130964	-0.254445	0.671240	-0.012161	-0.247276	0.694876	0.155683	-0.241304	0.660837	0.173117	-0.346510	0.074554	-0.062506							0.347047	0.689251	-0.166034
14770	123.083333	-0.761180	0.654301	0.181581	-0.757609	0.658489	-0.039858	-0.734850	0.870843	0.169491	-0.724028	0.863784	-0.030964	-0.657445	1.217327	0.129964	-0.657916	1.231419	0.024933	-0.554639	0.725853	0.328472	-0.555822	0.708599	-0.169653	-0.603974	1.181928	0.130836	-0.254487	0.671259	-0.012120	-0.247312	0.694872	0.155737	-0.241326	0.660822	0.173152	-0.346732	0.074224	-0.062089							0.347082	0.689242	-0.166004
14771	123.091667	-0.761271	0.654265	0.181530	-0.757764	0.658589	-0.039808	-0.734899	0.870831	0.169446	-0.724147	0.863752	-0.031021	-0.657613	1.217067	0.129783	-0.658008	1.231133	0.024856	-0.554644	0.725831	0.328559	-0.555873	0.708472	-0.169636	-0.603954	1.181774	0.130719	-0.254529	0.671276	-0.012076	-0.247357	0.694865	0.155792	-0.241359	0.660813	0.173187	-0.346742	0.074227	-0.062070							0.347049	0.689219	-0.165991
14772	123.100000	-0.761377	0.654239	0.181460	-0.757872	0.658538	-0.039893	-0.734943	0.870827	0.169391	-0.724236	0.863781	-0.031089	-0.657638	1.216828	0.129600	-0.658027	1.230728	0.024912	-0.554668	0.725804	0.328612	-0.555931	0.708344	-0.169605	-0.603941	1.181609	0.130598	-0.254573	0.671293	-0.012040	-0.247416	0.694865	0.155843	-0.241402	0.660829	0.173227	-0.346749	0.074213	-0.062039							0.347015	0.689207	-0.165967
14773	123.108333	-0.761477	0.654227	0.181393	-0.757930	0.658330	-0.040112	-0.734985	0.870842	0.169331	-0.724321	0.863777	-0.031146	-0.657672	1.216538	0.129466	-0.658092	1.230508	0.024548	-0.554715	0.725779	0.328624	-0.555994	0.708228	-0.169561	-0.603933	1.181452	0.130476	-0.254621	0.671306	-0.012007	-0.247463	0.694870	0.155875	-0.241431	0.660814	0.173242	-0.346744	0.074224	-0.062049							0.347004	0.689203	-0.165931
14774	123.116667	-0.761585	0.654228	0.181327	-0.758056	0.658307	-0.040188	-0.735026	0.870861	0.169258	-0.724427	0.863751	-0.031201	-0.657756	1.216271	0.129185	-0.657955	1.230261	0.024642	-0.554775	0.725752	0.328601	-0.556061	0.708122	-0.169508	-0.603917	1.181303	0.130352	-0.254663	0.671321	-0.011980	-0.247521	0.694873	0.155900	-0.241477	0.660836	0.173265	-0.346752	0.074209	-0.062039							0.347005	0.689205	-0.165883
14775	123.125000	-0.761716	0.654232	0.181280	-0.758201	0.658359	-0.040206	-0.735062	0.870894	0.169187	-0.724497	0.863773	-0.031259	-0.657724	1.216118	0.129094	-0.658054	1.230009	0.024220	-0.554857	0.725710	0.328531	-0.556137	0.708033	-0.169443	-0.603883	1.181167	0.130224	-0.254707	0.671329	-0.011964	-0.247564	0.694854	0.155886	-0.241510	0.660843	0.173275	-0.346748	0.074230	-0.062046							0.347018	0.689218	-0.165831
14776	123.133333	-0.761824	0.654245	0.181218	-0.758275	0.658266	-0.040341	-0.735091	0.870924	0.169110	-0.724519	0.863855	-0.031340	-0.657678	1.215970	0.129052	-0.658071	1.229811	0.024048	-0.554950	0.725677	0.328444	-0.556220	0.707954	-0.169369	-0.603833	1.181036	0.130099	-0.254752	0.671350	-0.011953	-0.247622	0.694890	0.155916	-0.241548	0.660856	0.173274	-0.346764	0.074187	-0.062018							0.347029	0.689223	-0.165780
14777	123.141667	-0.761966	0.654255	0.181196	-0.758400	0.658252	-0.040383	-0.734879	0.870877	0.168975	-0.724599	0.863864	-0.031412	-0.657682	1.215838	0.128933	-0.658077	1.229620	0.023908	-0.555067	0.725628	0.328305	-0.556302	0.707885	-0.169289	-0.603790	1.180939	0.129981	-0.254788	0.671354	-0.011942	-0.247673	0.694897	0.155911	-0.241585	0.660876	0.173282	-0.346759	0.074202	-0.062017							0.347048	0.689234	-0.165741
14778	123.150000	-0.762108	0.654270	0.181178	-0.758592	0.658393	-0.040294	-0.734912	0.870912	0.168922	-0.724683	0.863876	-0.031425	-0.657676	1.215564	0.128530	-0.658015	1.229468	0.023652	-0.555195	0.725567	0.328144	-0.556387	0.707823	-0.169206	-0.603756	1.180848	0.129879	-0.254832	0.671360	-0.011940	-0.247711	0.694909	0.155917	-0.241627	0.660899	0.173285	-0.346760	0.074195	-0.062000							0.347067	0.689240	-0.165704
14779	123.158333	-0.762133	0.654259	0.181133	-0.758718	0.658375	-0.040321	-0.734950	0.870938	0.168867	-0.724699	0.863938	-0.031525	-0.657658	1.215538	0.128483	-0.657937	1.229357	0.023584	-0.555337	0.725500	0.327957	-0.556472	0.707775	-0.169119	-0.603729	1.180771	0.129783	-0.254882	0.671371	-0.011935	-0.247774	0.694911	0.155893	-0.241664	0.660911	0.173282	-0.346749	0.074224	-0.062000							0.347085	0.689245	-0.165683
14780	123.166667	-0.762214	0.654265	0.181115	-0.758777	0.658180	-0.040475	-0.734980	0.870957	0.168821	-0.724745	0.863976	-0.031548	-0.657610	1.215550	0.128468	-0.657903	1.229329	0.023449	-0.555479	0.725432	0.327753	-0.556556	0.707730	-0.169035	-0.603702	1.180717	0.129705	-0.254929	0.671374	-0.011935	-0.247811	0.694928	0.155869	-0.241703	0.660933	0.173278	-0.346750	0.074226	-0.061981							0.347104	0.689252	-0.165677
14781	123.175000	-0.762283	0.654269	0.181107	-0.758892	0.658155	-0.040481	-0.735019	0.870974	0.168770	-0.724815	0.863969	-0.031565	-0.657603	1.215506	0.128327	-0.657823	1.229281	0.023320	-0.555637	0.725352	0.327518	-0.556631	0.707689	-0.168961	-0.603687	1.180681	0.129612	-0.254966	0.671383	-0.011940	-0.247855	0.694939	0.155836	-0.241734	0.660959	0.173259	-0.346744	0.074250	-0.061976							0.347117	0.689252	-0.165687
14782	123.183333	-0.762337	0.654272	0.181102	-0.759029	0.658266	-0.040368	-0.735045	0.870983	0.168723	-0.724870	0.863947	-0.031640	-0.657569	1.215483	0.128228	-0.657676	1.229155	0.023413	-0.555789	0.725269	0.327263	-0.556710	0.707655	-0.168889	-0.603675	1.180655	0.129524	-0.254999	0.671387	-0.011953	-0.247886	0.694955	0.155788	-0.241762	0.660986	0.173238	-0.346742	0.074250	-0.061982							0.347121	0.689250	-0.165712
14783	123.191667	-0.762385	0.654270	0.181101	-0.759092	0.658155	-0.040447	-0.735083	0.870991	0.168675	-0.724904	0.863973	-0.031652	-0.657538	1.215492	0.128162	-0.657709	1.229240	0.023206	-0.555938	0.725166	0.326996	-0.556778	0.707627	-0.168835	-0.603662	1.180647	0.129470	-0.255025	0.671390	-0.011975	-0.247909	0.694974	0.155737	-0.241788	0.661002	0.173201	-0.346733	0.074273	-0.061993							0.347055	0.689230	-0.165796
14784	123.200000	-0.762419	0.654264	0.181102	-0.759107	0.658031	-0.040522	-0.735120	0.870998	0.168630	-0.724966	0.864013	-0.031673	-0.657514	1.215498	0.128097	-0.657621	1.229334	0.023141	-0.556074	0.725064	0.326728	-0.556837	0.707599	-0.168792	-0.603659	1.180645	0.129414	-0.255046	0.671395	-0.011999	-0.247871	0.695040	0.155840	-0.241824	0.660824	0.173211	-0.346737	0.074276	-0.061987							0.347112	0.689237	-0.165809
14785	123.208333	-0.762451	0.654253	0.181108	-0.759150	0.658068	-0.040470	-0.735164	0.870995	0.168587	-0.725034	0.863956	-0.031702	-0.657475	1.215535	0.128049	-0.657450	1.229351	0.023149	-0.556217	0.724961	0.326456	-0.556885	0.707573	-0.168759	-0.603648	1.180640	0.129378	-0.255054	0.671405	-0.012029	-0.247922	0.695039	0.155707	-0.241866	0.660868	0.173168	-0.346724	0.074298	-0.061993							0.347112	0.689237	-0.165863
14786	123.216667	-0.762504	0.654251	0.181122	-0.759183	0.658110	-0.040413	-0.735200	0.870990	0.168536	-0.725069	0.863939	-0.031730	-0.657405	1.215580	0.128065	-0.657454	1.229402	0.022990	-0.556357	0.724851	0.326182	-0.556930	0.707551	-0.168737	-0.603637	1.180627	0.129343	-0.255063	0.671405	-0.012061	-0.247921	0.695091	0.155733	-0.241864	0.660859	0.173108	-0.346739	0.074292	-0.061971							0.347113	0.689249	-0.165919
14787	123.225000	-0.762484	0.654218	0.181125	-0.759161	0.658011	-0.040487	-0.735248	0.870972	0.168495	-0.725131	0.863946	-0.031736	-0.657437	1.215621	0.128092	-0.657362	1.229454	0.023033	-0.556489	0.724732	0.325929	-0.556967	0.707527	-0.168727	-0.603616	1.180616	0.129324	-0.255068	0.671398	-0.012096	-0.247934	0.695111	0.155669	-0.241887	0.660875	0.173050	-0.346739	0.074285	-0.061957							0.347170	0.689276	-0.166022
14788	123.233333	-0.762495	0.654194	0.181135	-0.759159	0.658055	-0.040438	-0.735286	0.870946	0.168458	-0.725200	0.863907	-0.031762	-0.657398	1.215632	0.128080	-0.657311	1.229461	0.023011	-0.556615	0.724620	0.325686	-0.557000	0.707506	-0.168726	-0.603592	1.180609	0.129315	-0.255070	0.671388	-0.012137	-0.247953	0.695127	0.155602	-0.241909	0.660890	0.172998	-0.346753	0.074268	-0.061936							0.347172	0.689284	-0.166084
14789	123.241667	-0.762490	0.654158	0.181136	-0.759101	0.657948	-0.040519	-0.735329	0.870911	0.168423	-0.725238	0.863878	-0.031761	-0.657361	1.215579	0.128014	-0.657242	1.229529	0.023051	-0.556727	0.724506	0.325465	-0.557026	0.707490	-0.168740	-0.603564	1.180600	0.129320	-0.255058	0.671370	-0.012181	-0.248005	0.695113	0.155452	-0.241938	0.660919	0.172952	-0.346637	0.074426	-0.062132							0.347165	0.689294	-0.166153
14790	123.250000	-0.762473	0.654123	0.181136	-0.759070	0.657994	-0.040475	-0.735370	0.870872	0.168383	-0.725270	0.863826	-0.031787	-0.657336	1.215535	0.127960	-0.657180	1.229558	0.023061	-0.556833	0.724394	0.325256	-0.557050	0.707476	-0.168760	-0.603540	1.180585	0.129317	-0.255048	0.671353	-0.012226	-0.248054	0.695102	0.155303	-0.241968	0.660937	0.172891	-0.346518	0.074607	-0.062340							0.347156	0.689294	-0.166229
14791	123.258333	-0.762453	0.654079	0.181131	-0.759012	0.657960	-0.040500	-0.735405	0.870827	0.168341	-0.725287	0.863800	-0.031791	-0.657306	1.215577	0.127975	-0.657099	1.229636	0.023145	-0.556937	0.724293	0.325072	-0.557068	0.707463	-0.168794	-0.603532	1.180578	0.129329	-0.255035	0.671334	-0.012276	-0.248078	0.695112	0.155235	-0.241990	0.660968	0.172854	-0.346521	0.074581	-0.062338							0.347101	0.689294	-0.166316
14792	123.266667	-0.762419	0.654047	0.181117	-0.758877	0.657768	-0.040655	-0.735438	0.870785	0.168302	-0.725309	0.863762	-0.031797	-0.657211	1.215571	0.127918	-0.657036	1.229698	0.023199	-0.557029	0.724206	0.324910	-0.557073	0.707452	-0.168832	-0.603525	1.180571	0.129340	-0.255020	0.671318	-0.012330	-0.248112	0.695134	0.155186	-0.241920	0.661221	0.172829	-0.346520	0.074576	-0.062349							0.347033	0.689276	-0.166409
14793	123.275000	-0.762386	0.654020	0.181112	-0.758871	0.657907	-0.040554	-0.735473	0.870737	0.168256	-0.725316	0.863729	-0.031804	-0.657217	1.215675	0.128024	-0.656908	1.229732	0.023094	-0.557116	0.724131	0.324776	-0.557076	0.707455	-0.168871	-0.603519	1.180564	0.129359	-0.255005	0.671302	-0.012371	-0.248135	0.695149	0.155142	-0.241985	0.661133	0.172787	-0.346517	0.074573	-0.062358							0.346986	0.689244	-0.166516
14794	123.283333	-0.762350	0.654001	0.181102	-0.758801	0.657896	-0.040584	-0.735505	0.870724	0.168226	-0.725332	0.863678	-0.031843	-0.657186	1.215746	0.128098	-0.656877	1.229782	0.023223	-0.557199	0.724064	0.324661	-0.557069	0.707470	-0.168913	-0.603498	1.180560	0.129383	-0.254990	0.671293	-0.012400	-0.248164	0.695165	0.155113	-0.241962	0.661272	0.172786	-0.346511	0.074576	-0.062357							0.346926	0.689203	-0.166625
14795	123.291667	-0.762315	0.653986	0.181092	-0.758704	0.657816	-0.040681	-0.735625	0.870721	0.168197	-0.725330	0.863670	-0.031839	-0.657151	1.215765	0.128104	-0.656825	1.229843	0.023166	-0.557261	0.724015	0.324589	-0.557054	0.707493	-0.168954	-0.603481	1.180566	0.129406	-0.254980	0.671296	-0.012415	-0.248191	0.695184	0.155102	-0.241969	0.661310	0.172784	-0.346512	0.074583	-0.062352							0.346859	0.689158	-0.166732
14796	123.300000	-0.762289	0.653975	0.181076	-0.758596	0.657735	-0.040768	-0.735800	0.870735	0.168198	-0.725321	0.863637	-0.031853	-0.657153	1.215694	0.128008	-0.656752	1.229845	0.023147	-0.557317	0.723971	0.324532	-0.557030	0.707522	-0.168993	-0.603466	1.180580	0.129434	-0.254973	0.671290	-0.012412	-0.248216	0.695193	0.155105	-0.241979	0.661323	0.172795	-0.346505	0.074599	-0.062352							0.346800	0.689122	-0.166832
14797	123.308333	-0.762265	0.653967	0.181063	-0.758613	0.657898	-0.040675	-0.735813	0.870718	0.168156	-0.725307	0.863628	-0.031866	-0.657099	1.215854	0.128150	-0.656672	1.229999	0.023244	-0.557364	0.723941	0.324511	-0.557001	0.707558	-0.169031	-0.603467	1.180579	0.129467	-0.254972	0.671285	-0.012393	-0.248240	0.695195	0.155109	-0.242108	0.661079	0.172759	-0.346498	0.074597	-0.062344							0.346768	0.689105	-0.166918
14798	123.316667	-0.762254	0.653963	0.181035	-0.758479	0.657727	-0.040848	-0.735828	0.870704	0.168113	-0.725283	0.863618	-0.031872	-0.657096	1.215871	0.128101	-0.656565	1.230086	0.023251	-0.557402	0.723911	0.324505	-0.556962	0.707595	-0.169071	-0.603453	1.180585	0.129545	-0.254971	0.671285	-0.012373	-0.248271	0.695194	0.155135	-0.242114	0.661079	0.172780	-0.346490	0.074604	-0.062361							0.346759	0.689096	-0.166995
14799	123.325000	-0.762249	0.653946	0.181002	-0.758458	0.657740	-0.040885	-0.735702	0.870652	0.168037	-0.725289	0.863597	-0.031877	-0.657036	1.215917	0.128208	-0.656460	1.230174	0.023303	-0.557426	0.723895	0.324527	-0.556922	0.707630	-0.169105	-0.603455	1.180568	0.129588	-0.254976	0.671288	-0.012346	-0.248280	0.695184	0.155157	-0.242019	0.661297	0.172854	-0.346490	0.074604	-0.062374							0.346759	0.689106	-0.167053
14800	123.333333	-0.762245	0.653934	0.180966	-0.758431	0.657742	-0.040927	-0.735845	0.870672	0.168014	-0.725223	0.863607	-0.031911	-0.657034	1.215934	0.128215	-0.656397	1.230191	0.023338	-0.557440	0.723885	0.324566	-0.556872	0.707668	-0.169142	-0.603438	1.180550	0.129622	-0.254979	0.671293	-0.012307	-0.248296	0.695177	0.155202	-0.242130	0.661057	0.172844	-0.346486	0.074594	-0.062381							0.346766	0.689110	-0.167094
14801	123.341667	-0.762255	0.653926	0.180932	-0.758428	0.657817	-0.040903	-0.735857	0.870661	0.167966	-0.725206	0.863618	-0.031929	-0.657018	1.215930	0.128224	-0.656319	1.230177	0.023446	-0.557448	0.723882	0.324622	-0.556825	0.707706	-0.169169	-0.603419	1.180527	0.129668	-0.254979	0.671296	-0.012270	-0.248303	0.695165	0.155239	-0.242080	0.661152	0.172894	-0.346487	0.074585	-0.062395							0.346834	0.689113	-0.167160
14802	123.350000	-0.762270	0.653919	0.180901	-0.758391	0.657735	-0.040999	-0.735864	0.870650	0.167923	-0.725171	0.863619	-0.031955	-0.656956	1.215822	0.128270	-0.656272	1.230132	0.023476	-0.557447	0.723885	0.324693	-0.556782	0.707728	-0.169184	-0.603394	1.180497	0.129718	-0.254980	0.671300	-0.012239	-0.248313	0.695160	0.155276	-0.242020	0.661261	0.172950	-0.346494	0.074575	-0.062408							0.346835	0.689105	-0.167186
14803	123.358333	-0.762294	0.653917	0.180880	-0.758364	0.657720	-0.041023	-0.735876	0.870641	0.167880	-0.725145	0.863640	-0.031951	-0.656936	1.215768	0.128291	-0.656167	1.230089	0.023394	-0.557436	0.723888	0.324768	-0.556737	0.707750	-0.169194	-0.603366	1.180464	0.129759	-0.254978	0.671310	-0.012206	-0.248321	0.695142	0.155317	-0.242021	0.661242	0.172972	-0.346499	0.074558	-0.062407							0.346812	0.689090	-0.167207
14804	123.366667	-0.762327	0.653916	0.180863	-0.758396	0.657720	-0.041043	-0.735892	0.870640	0.167848	-0.725124	0.863642	-0.031975	-0.656943	1.215747	0.128359	-0.656093	1.230027	0.023360	-0.557415	0.723892	0.324860	-0.556696	0.707764	-0.169196	-0.603347	1.180407	0.129799	-0.254974	0.671326	-0.012174	-0.248276	0.695202	0.155531	-0.242022	0.661234	0.173003	-0.346502	0.074556	-0.062409							0.346774	0.689066	-0.167221
14805	123.375000	-0.762365	0.653909	0.180849	-0.758409	0.657709	-0.041054	-0.735904	0.870637	0.167821	-0.725107	0.863659	-0.031978	-0.656921	1.215651	0.128354	-0.656025	1.230007	0.023454	-0.557390	0.723871	0.324952	-0.556658	0.707771	-0.169191	-0.603323	1.180356	0.129849	-0.254975	0.671332	-0.012134	-0.248274	0.695193	0.155572	-0.242012	0.661220	0.173033	-0.346513	0.074551	-0.062400							0.346716	0.689035	-0.167240
14806	123.383333	-0.762411	0.653895	0.180845	-0.758431	0.657698	-0.041060	-0.735919	0.870634	0.167800	-0.725098	0.863680	-0.031983	-0.656822	1.215565	0.128339	-0.656008	1.229955	0.023560	-0.557360	0.723850	0.325050	-0.556621	0.707767	-0.169182	-0.603301	1.180282	0.129896	-0.254970	0.671344	-0.012097	-0.248255	0.695184	0.155603	-0.242009	0.661192	0.173053	-0.346514	0.074574	-0.062412							0.346652	0.689003	-0.167273
14807	123.391667	-0.762457	0.653877	0.180845	-0.758458	0.657685	-0.041064	-0.735935	0.870638	0.167789	-0.725092	0.863700	-0.031985	-0.656834	1.215487	0.128397	-0.655877	1.229862	0.023431	-0.557325	0.723828	0.325160	-0.556589	0.707757	-0.169169	-0.603268	1.180161	0.129926	-0.254968	0.671350	-0.012062	-0.248258	0.695177	0.155651	-0.242003	0.661178	0.173078	-0.346520	0.074557	-0.062402							0.346590	0.688966	-0.167329
14808	123.400000	-0.762496	0.653854	0.180848	-0.758483	0.657668	-0.041059	-0.735946	0.870631	0.167779	-0.725088	0.863722	-0.031985	-0.656768	1.215382	0.128416	-0.655783	1.229787	0.023477	-0.557284	0.723784	0.325256	-0.556559	0.707747	-0.169152	-0.603225	1.180065	0.129968	-0.254972	0.671358	-0.012027	-0.248261	0.695168	0.155698	-0.242026	0.661198	0.173116	-0.346527	0.074570	-0.062417							0.346535	0.688948	-0.167393
14809	123.408333	-0.762530	0.653819	0.180857	-0.758509	0.657646	-0.041054	-0.735957	0.870625	0.167783	-0.725080	0.863737	-0.031972	-0.656833	1.215284	0.128464	-0.655754	1.229704	0.023680	-0.557244	0.723723	0.325346	-0.556536	0.707730	-0.169127	-0.603173	1.179974	0.130028	-0.254971	0.671364	-0.011999	-0.248256	0.695163	0.155731	-0.242026	0.661031	0.173113	-0.346529	0.074566	-0.062436							0.346516	0.688945	-0.167470
14810	123.416667	-0.762564	0.653781	0.180874	-0.758548	0.657619	-0.041047	-0.735969	0.870614	0.167793	-0.725049	0.863739	-0.031948	-0.656773	1.215124	0.128488	-0.655653	1.229557	0.023817	-0.557201	0.723681	0.325436	-0.556523	0.707709	-0.169102	-0.603109	1.179872	0.130104	-0.254971	0.671378	-0.011978	-0.248247	0.695154	0.155760	-0.241999	0.661158	0.173150	-0.346529	0.074564	-0.062450							0.346514	0.688954	-0.167561
14811	123.425000	-0.762601	0.653731	0.180894	-0.758581	0.657586	-0.041035	-0.735973	0.870601	0.167808	-0.725068	0.863745	-0.031925	-0.656720	1.215016	0.128545	-0.655516	1.229437	0.023873	-0.557165	0.723603	0.325500	-0.556517	0.707675	-0.169068	-0.603027	1.179771	0.130205	-0.254974	0.671385	-0.011960	-0.248244	0.695148	0.155782	-0.242004	0.661007	0.173145	-0.346533	0.074561	-0.062461							0.346467	0.688961	-0.167620
14812	123.433333	-0.762642	0.653673	0.180919	-0.758595	0.657556	-0.041010	-0.735978	0.870584	0.167825	-0.725070	0.863742	-0.031898	-0.656602	1.214889	0.128682	-0.655444	1.229347	0.023859	-0.557129	0.723547	0.325580	-0.556524	0.707645	-0.169034	-0.602955	1.179668	0.130269	-0.254978	0.671397	-0.011951	-0.248240	0.695144	0.155798	-0.242041	0.660884	0.173149	-0.346534	0.074566	-0.062471							0.346488	0.688969	-0.167726
14813	123.441667	-0.762689	0.653622	0.180955	-0.758646	0.657525	-0.040994	-0.735984	0.870573	0.167843	-0.725074	0.863754	-0.031832	-0.656543	1.214722	0.128621	-0.655331	1.229280	0.023885	-0.557095	0.723476	0.325632	-0.556532	0.707596	-0.168991	-0.602879	1.179582	0.130329	-0.254992	0.671400	-0.011943	-0.248238	0.695138	0.155808	-0.242059	0.660950	0.173199	-0.346525	0.074572	-0.062485							0.346485	0.689000	-0.167874
14814	123.450000	-0.762726	0.653569	0.180995	-0.758697	0.657497	-0.040981	-0.735990	0.870556	0.167862	-0.725082	0.863736	-0.031829	-0.656477	1.214509	0.128524	-0.655266	1.229164	0.023916	-0.557068	0.723407	0.325677	-0.556557	0.707555	-0.168954	-0.602798	1.179502	0.130380	-0.255001	0.671405	-0.011935	-0.248239	0.695140	0.155814	-0.242054	0.660952	0.173203	-0.346530	0.074585	-0.062492							0.346480	0.689028	-0.168032
14815	123.458333	-0.762757	0.653527	0.181038	-0.758745	0.657473	-0.040954	-0.736000	0.870551	0.167878	-0.725093	0.863741	-0.031794	-0.656393	1.214468	0.128645	-0.655149	1.229143	0.023965	-0.557049	0.723329	0.325682	-0.556580	0.707504	-0.168906	-0.602758	1.179439	0.130568	-0.255017	0.671412	-0.011930	-0.248239	0.695144	0.155814	-0.242014	0.660901	0.173174	-0.346535	0.074571	-0.062485							0.346467	0.689019	-0.168187
14816	123.466667	-0.762778	0.653486	0.181079	-0.758763	0.657455	-0.040919	-0.736005	0.870547	0.167897	-0.725111	0.863768	-0.031732	-0.656305	1.214409	0.128666	-0.655006	1.229198	0.024049	-0.557030	0.723267	0.325689	-0.556615	0.707459	-0.168864	-0.602653	1.179375	0.130478	-0.255031	0.671414	-0.011931	-0.248244	0.695147	0.155807	-0.242036	0.660966	0.173207	-0.346537	0.074568	-0.062478							0.346529	0.688993	-0.168374
14817	123.475000	-0.762792	0.653447	0.181117	-0.758891	0.657601	-0.040766	-0.736002	0.870542	0.167911	-0.725130	0.863774	-0.031709	-0.656187	1.214513	0.128887	-0.654874	1.229176	0.024047	-0.557025	0.723200	0.325670	-0.556663	0.707413	-0.168809	-0.602593	1.179322	0.130515	-0.255051	0.671412	-0.011931	-0.248247	0.695155	0.155797	-0.242029	0.660977	0.173204	-0.346540	0.074564	-0.062482							0.346521	0.688989	-0.168587
14818	123.483333	-0.762832	0.653422	0.181168	-0.758860	0.657432	-0.040868	-0.735996	0.870538	0.167926	-0.725146	0.863802	-0.031654	-0.656113	1.214496	0.128916	-0.654712	1.229115	0.024235	-0.557026	0.723141	0.325643	-0.556718	0.707376	-0.168752	-0.602535	1.179271	0.130560	-0.255070	0.671414	-0.011938	-0.248250	0.695157	0.155785	-0.241943	0.661167	0.173170	-0.346545	0.074551	-0.062490							0.346502	0.688988	-0.168841
14819	123.491667	-0.762813	0.653396	0.181202	-0.758950	0.657518	-0.040763	-0.735985	0.870540	0.167946	-0.725191	0.863823	-0.031607	-0.656034	1.214474	0.128940	-0.654678	1.229140	0.024276	-0.557042	0.723084	0.325606	-0.556775	0.707350	-0.168700	-0.602478	1.179282	0.130800	-0.255087	0.671419	-0.011951	-0.248255	0.695160	0.155773	-0.242029	0.660990	0.173185	-0.346554	0.074547	-0.062494							0.346434	0.688972	-0.169122
14820	123.500000	-0.762787	0.653382	0.181240	-0.758972	0.657458	-0.040787	-0.735968	0.870542	0.167975	-0.725265	0.863818	-0.031530	-0.655949	1.214455	0.128975	-0.654561	1.229259	0.024282	-0.557070	0.723031	0.325558	-0.556835	0.707326	-0.168636	-0.602375	1.179221	0.130679	-0.255107	0.671418	-0.011961	-0.248255	0.695165	0.155760	-0.242035	0.660994	0.173185	-0.346551	0.074550	-0.062490							0.346354	0.688940	-0.169439
14821	123.508333	-0.762803	0.653395	0.181298	-0.759053	0.657629	-0.040607	-0.735946	0.870555	0.168017	-0.725308	0.863839	-0.031467	-0.655865	1.214448	0.129023	-0.654510	1.229238	0.024330	-0.557104	0.722994	0.325511	-0.556899	0.707315	-0.168577	-0.602293	1.179210	0.130721	-0.255129	0.671421	-0.011970	-0.248260	0.695168	0.155750	-0.242038	0.661000	0.173177	-0.346550	0.074554	-0.062483							0.346346	0.688929	-0.169865
14822	123.516667	-0.762753	0.653395	0.181336	-0.759092	0.657648	-0.040560	-0.735917	0.870562	0.168065	-0.725351	0.863865	-0.031401	-0.655779	1.214457	0.129070	-0.654421	1.229275	0.024368	-0.557139	0.722956	0.325458	-0.556963	0.707310	-0.168518	-0.602213	1.179211	0.130765	-0.255151	0.671419	-0.011980	-0.248259	0.695170	0.155740	-0.241930	0.661154	0.173130	-0.346542	0.074580	-0.062486							0.346376	0.688956	-0.170345
14823	123.525000	-0.762756	0.653426	0.181387	-0.759103	0.657520	-0.040639	-0.735882	0.870575	0.168122	-0.725393	0.863895	-0.031326	-0.655697	1.214501	0.129200	-0.654348	1.229368	0.024406	-0.557170	0.722927	0.325405	-0.557030	0.707308	-0.168450	-0.602139	1.179224	0.130814	-0.255165	0.671426	-0.011999	-0.248263	0.695175	0.155724	-0.242039	0.660971	0.173131	-0.346509	0.073586	-0.061972							0.346354	0.689020	-0.170857
14824	123.533333	-0.762756	0.653450	0.181433	-0.759170	0.657680	-0.040470	-0.735587	0.870500	0.168115	-0.725437	0.863922	-0.031250	-0.655628	1.214565	0.129293	-0.654279	1.229430	0.024452	-0.557195	0.722898	0.325352	-0.557094	0.707307	-0.168382	-0.602067	1.179251	0.130864	-0.255181	0.671425	-0.012008	-0.248266	0.695180	0.155708	-0.242069	0.661007	0.173130	-0.346482	0.073703	-0.062038							0.346553	0.689113	-0.171497
14825	123.541667	-0.762722	0.653463	0.181467	-0.759159	0.657550	-0.040560	-0.735680	0.870571	0.168204	-0.725477	0.863944	-0.031176	-0.655564	1.214649	0.129323	-0.654227	1.229476	0.024579	-0.557212	0.722873	0.325302	-0.557163	0.707313	-0.168312	-0.602009	1.179274	0.130908	-0.255199	0.671420	-0.012020	-0.248264	0.695189	0.155691	-0.241964	0.661189	0.173093	-0.346454	0.073802	-0.062102							0.346717	0.689284	-0.172177
14826	123.550000	-0.762691	0.653463	0.181496	-0.759165	0.657562	-0.040530	-0.735517	0.870539	0.168226	-0.725512	0.863963	-0.031106	-0.655497	1.214741	0.129375	-0.654123	1.229521	0.024693	-0.557223	0.722838	0.325254	-0.557227	0.707311	-0.168238	-0.601951	1.179305	0.130952	-0.255217	0.671423	-0.012037	-0.248263	0.695194	0.155673	-0.242043	0.660966	0.173061	-0.346426	0.073932	-0.062188							0.347059	0.689455	-0.172967
14827	123.558333	-0.762677	0.653463	0.181529	-0.759198	0.657592	-0.040501	-0.735603	0.870598	0.168303	-0.725556	0.863981	-0.031043	-0.655413	1.214738	0.129359	-0.654045	1.229614	0.024733	-0.557222	0.722806	0.325217	-0.557294	0.707304	-0.168173	-0.601886	1.179338	0.131002	-0.255226	0.671422	-0.012057	-0.248265	0.695198	0.155644	-0.242045	0.660982	0.173050	-0.346409	0.074016	-0.062254							0.347541	0.689699	-0.173958
14828	123.566667	-0.762665	0.653461	0.181569	-0.759242	0.657753	-0.040353	-0.735446	0.870548	0.168312	-0.725594	0.863988	-0.030984	-0.655355	1.214721	0.129350	-0.653985	1.229626	0.024762	-0.557212	0.722769	0.325192	-0.557372	0.707297	-0.168102	-0.601823	1.179361	0.131043	-0.255243	0.671417	-0.012077	-0.248264	0.695202	0.155617	-0.241958	0.661207	0.173029	-0.346382	0.074094	-0.062324							0.347930	0.689846	-0.175032
14829	123.575000	-0.762658	0.653446	0.181595	-0.759238	0.657627	-0.040455	-0.735412	0.870550	0.168360	-0.725627	0.863997	-0.030922	-0.655270	1.214802	0.129459	-0.653936	1.229672	0.024835	-0.557195	0.722711	0.325170	-0.557435	0.707283	-0.168033	-0.601759	1.179369	0.131105	-0.255249	0.671419	-0.012099	-0.248286	0.695173	0.155504	-0.241998	0.661101	0.173010	-0.346363	0.074197	-0.062382							0.348555	0.690146	-0.176271
14830	123.583333	-0.762646	0.653432	0.181625	-0.759205	0.657616	-0.040439	-0.735379	0.870544	0.168413	-0.725661	0.864003	-0.030868	-0.655173	1.214890	0.129581	-0.653924	1.229690	0.024953	-0.557164	0.722654	0.325160	-0.557494	0.707271	-0.167971	-0.601686	1.179379	0.131191	-0.255257	0.671421	-0.012126	-0.248256	0.695207	0.155562	-0.242032	0.661000	0.172999	-0.346344	0.074271	-0.062426							0.349231	0.690350	-0.177563
14831	123.591667	-0.762655	0.653435	0.181659	-0.759234	0.657712	-0.040350	-0.735476	0.870582	0.168501	-0.725704	0.864014	-0.030756	-0.655089	1.214906	0.129686	-0.653847	1.229729	0.024976	-0.557135	0.722594	0.325156	-0.557559	0.707257	-0.167915	-0.601630	1.179369	0.131233	-0.255264	0.671420	-0.012147	-0.248293	0.695151	0.155374	-0.242025	0.661000	0.172978	-0.346333	0.074346	-0.062448							0.349831	0.690493	-0.179236
14832	123.600000	-0.762666	0.653443	0.181689	-0.759259	0.657802	-0.040268	-0.735585	0.870602	0.168575	-0.725685	0.863968	-0.030666	-0.655008	1.214887	0.129769	-0.653826	1.229702	0.025046	-0.557101	0.722536	0.325156	-0.557623	0.707245	-0.167860	-0.601570	1.179349	0.131266	-0.255268	0.671419	-0.012170	-0.248282	0.695160	0.155345	-0.242010	0.661006	0.172953	-0.346331	0.074400	-0.062449							0.350625	0.690619	-0.180910
14833	123.608333	-0.762640	0.653442	0.181707	-0.759226	0.657658	-0.040391	-0.735534	0.870622	0.168616	-0.725702	0.863968	-0.030647	-0.654957	1.214886	0.129793	-0.653792	1.229676	0.025108	-0.557059	0.722483	0.325160	-0.557676	0.707225	-0.167816	-0.601495	1.179318	0.131302	-0.255276	0.671416	-0.012190	-0.248241	0.695207	0.155401	-0.242003	0.661021	0.172929	-0.346330	0.074443	-0.062439							0.351567	0.690766	-0.182767
14834	123.616667	-0.762614	0.653438	0.181717	-0.759205	0.657657	-0.040390	-0.735545	0.870606	0.168654	-0.725796	0.864028	-0.030616	-0.654834	1.214847	0.129924	-0.653684	1.229706	0.025128	-0.557021	0.722438	0.325169	-0.557727	0.707200	-0.167772	-0.601410	1.179295	0.131339	-0.255281	0.671413	-0.012216	-0.248256	0.695184	0.155295	-0.241984	0.661047	0.172924	-0.346508	0.074602	-0.062278							0.352545	0.690865	-0.184733
14835	123.625000	-0.762619	0.653454	0.181722	-0.759222	0.657735	-0.040328	-0.735533	0.870602	0.168679	-0.725762	0.863969	-0.030569	-0.654765	1.214791	0.129954	-0.653641	1.229658	0.025169	-0.556985	0.722394	0.325184	-0.557771	0.707178	-0.167732	-0.601325	1.179266	0.131371	-0.255288	0.671403	-0.012231	-0.248239	0.695195	0.155275	-0.241971	0.661066	0.172924	-0.346503	0.074607	-0.062266							0.353552	0.690979	-0.186945
14836	123.633333	-0.762587	0.653448	0.181715	-0.759233	0.657808	-0.040275	-0.735535	0.870581	0.168698	-0.725793	0.863968	-0.030511	-0.654730	1.214751	0.129945	-0.653622	1.229564	0.025165	-0.556954	0.722361	0.325209	-0.557816	0.707159	-0.167701	-0.601239	1.179238	0.131401	-0.255300	0.671396	-0.012245	-0.248224	0.695199	0.155263	-0.241960	0.661075	0.172923	-0.346507	0.074603	-0.062257							0.354360	0.690765	-0.189140
14837	123.641667	-0.762572	0.653452	0.181707	-0.759181	0.657658	-0.040416	-0.735518	0.870575	0.168711	-0.725809	0.863958	-0.030488	-0.654659	1.214684	0.129963	-0.653623	1.229513	0.025277	-0.556930	0.722337	0.325234	-0.557849	0.707136	-0.167675	-0.601168	1.179224	0.131435	-0.255313	0.671391	-0.012248	-0.248217	0.695194	0.155262	-0.241961	0.661074	0.172920	-0.346496	0.074599	-0.062253							0.355134	0.690408	-0.191511
14838	123.650000	-0.762566	0.653451	0.181697	-0.759143	0.657635	-0.040446	-0.735509	0.870572	0.168721	-0.725820	0.863950	-0.030474	-0.654576	1.214735	0.130102	-0.653488	1.229558	0.025362	-0.556913	0.722308	0.325263	-0.557879	0.707118	-0.167653	-0.601101	1.179208	0.131468	-0.255330	0.671395	-0.012245	-0.248212	0.695188	0.155268	-0.241954	0.661069	0.172930	-0.346483	0.074610	-0.062252							0.355737	0.689864	-0.193912
14839	123.658333	-0.762586	0.653463	0.181687	-0.759176	0.657785	-0.040330	-0.735508	0.870556	0.168725	-0.725836	0.863950	-0.030459	-0.654531	1.214611	0.129970	-0.653416	1.229574	0.025376	-0.556903	0.722284	0.325306	-0.557901	0.707104	-0.167636	-0.601056	1.179198	0.131499	-0.255346	0.671401	-0.012234	-0.248218	0.695182	0.155284	-0.241954	0.661061	0.172942	-0.346489	0.074614	-0.062263							0.356325	0.689132	-0.196402
14840	123.666667	-0.762567	0.653451	0.181651	-0.759131	0.657643	-0.040475	-0.735510	0.870543	0.168720	-0.725843	0.863951	-0.030440	-0.654471	1.214647	0.130011	-0.653419	1.229526	0.025414	-0.556906	0.722264	0.325339	-0.557916	0.707094	-0.167624	-0.601008	1.179195	0.131542	-0.255362	0.671413	-0.012221	-0.248178	0.695244	0.155466	-0.241961	0.661056	0.172946	-0.346487	0.074614	-0.062252							0.356794	0.688297	-0.198833
14841	123.675000	-0.762585	0.653454	0.181634	-0.759114	0.657706	-0.040437	-0.735476	0.870554	0.168710	-0.725854	0.863958	-0.030429	-0.654391	1.214747	0.130110	-0.653288	1.229621	0.025450	-0.556913	0.722243	0.325369	-0.557921	0.707090	-0.167609	-0.600958	1.179208	0.131575	-0.255370	0.671421	-0.012206	-0.248238	0.695178	0.155320	-0.241966	0.661045	0.172955	-0.346479	0.074631	-0.062253							0.357384	0.687332	-0.200999
14842	123.683333	-0.762617	0.653464	0.181627	-0.759100	0.657648	-0.040522	-0.735517	0.870544	0.168715	-0.725861	0.863966	-0.030426	-0.654310	1.214874	0.130225	-0.653212	1.229714	0.025445	-0.556924	0.722228	0.325391	-0.557920	0.707095	-0.167598	-0.600909	1.179226	0.131602	-0.255375	0.671424	-0.012187	-0.248254	0.695178	0.155340	-0.241975	0.661043	0.172966	-0.346478	0.074631	-0.062239							0.357848	0.686340	-0.203029
14843	123.691667	-0.762636	0.653460	0.181602	-0.759108	0.657789	-0.040425	-0.735531	0.870544	0.168691	-0.725861	0.863973	-0.030423	-0.654238	1.214880	0.130250	-0.653156	1.229678	0.025473	-0.556945	0.722216	0.325410	-0.557919	0.707096	-0.167586	-0.600853	1.179236	0.131645	-0.255381	0.671431	-0.012175	-0.248273	0.695180	0.155360	-0.241990	0.661036	0.172971	-0.346477	0.074637	-0.062244							0.358341	0.685447	-0.205070
14844	123.700000	-0.762647	0.653448	0.181566	-0.759090	0.657785	-0.040454	-0.735548	0.870545	0.168668	-0.725855	0.863978	-0.030431	-0.654177	1.214915	0.130223	-0.653036	1.229781	0.025457	-0.556967	0.722204	0.325433	-0.557909	0.707104	-0.167581	-0.600800	1.179240	0.131676	-0.255386	0.671433	-0.012158	-0.248291	0.695177	0.155381	-0.242000	0.661029	0.172975	-0.346482	0.074632	-0.062236							0.358721	0.684565	-0.207001
14845	123.708333	-0.762664	0.653432	0.181541	-0.759013	0.657620	-0.040616	-0.735563	0.870542	0.168638	-0.725839	0.863979	-0.030454	-0.654067	1.214956	0.130292	-0.652938	1.229798	0.025484	-0.556983	0.722190	0.325447	-0.557900	0.707107	-0.167582	-0.600743	1.179239	0.131686	-0.255381	0.671438	-0.012156	-0.248304	0.695173	0.155398	-0.242010	0.661026	0.172999	-0.346479	0.074627	-0.062238							0.358987	0.683737	-0.208847
14846	123.716667	-0.762715	0.653439	0.181527	-0.759051	0.657767	-0.040511	-0.735589	0.870525	0.168596	-0.725835	0.863967	-0.030463	-0.653988	1.214954	0.130272	-0.652761	1.229899	0.025478	-0.557000	0.722180	0.325467	-0.557883	0.707104	-0.167584	-0.600675	1.179237	0.131687	-0.255376	0.671433	-0.012148	-0.248215	0.695172	0.155594	-0.242023	0.661014	0.173013	-0.346479	0.074628	-0.062256							0.359339	0.682839	-0.210513
14847	123.725000	-0.762714	0.653412	0.181507	-0.759032	0.657761	-0.040534	-0.735619	0.870513	0.168552	-0.725816	0.863953	-0.030477	-0.653899	1.215014	0.130254	-0.652669	1.229856	0.025461	-0.557025	0.722155	0.325467	-0.557861	0.707107	-0.167590	-0.600599	1.179233	0.131701	-0.255374	0.671437	-0.012137	-0.248279	0.695222	0.155611	-0.242022	0.661003	0.173031	-0.346486	0.074601	-0.062253							0.359699	0.682005	-0.212029
14848	123.733333	-0.762711	0.653387	0.181476	-0.759009	0.657746	-0.040559	-0.735646	0.870505	0.168510	-0.725798	0.863935	-0.030490	-0.653826	1.215061	0.130246	-0.652520	1.229893	0.025494	-0.557055	0.722139	0.325464	-0.557838	0.707102	-0.167602	-0.600518	1.179221	0.131706	-0.255369	0.671451	-0.012120	-0.248331	0.695156	0.155474	-0.242020	0.660999	0.173044	-0.346492	0.074600	-0.062264							0.360131	0.681202	-0.213350
14849	123.741667	-0.762727	0.653372	0.181455	-0.758963	0.657647	-0.040645	-0.735431	0.870408	0.168399	-0.725798	0.863933	-0.030515	-0.653693	1.215036	0.130203	-0.652334	1.229998	0.025493	-0.557082	0.722120	0.325466	-0.557812	0.707097	-0.167612	-0.600420	1.179214	0.131722	-0.255366	0.671474	-0.012105	-0.248287	0.695220	0.155677	-0.242016	0.660985	0.173061	-0.346486	0.074600	-0.062275							0.360565	0.680372	-0.214378
14850	123.750000	-0.762781	0.653370	0.181446	-0.758981	0.657703	-0.040599	-0.735737	0.870484	0.168425	-0.725788	0.863919	-0.030526	-0.653602	1.215086	0.130224	-0.652158	1.229986	0.025472	-0.557112	0.722086	0.325449	-0.557781	0.707093	-0.167624	-0.600335	1.179191	0.131721	-0.255355	0.671483	-0.012085	-0.248323	0.695163	0.155548	-0.242043	0.661028	0.173107	-0.346485	0.074609	-0.062295							0.361027	0.679627	-0.215276
14851	123.758333	-0.762799	0.653355	0.181429	-0.758937	0.657597	-0.040688	-0.735784	0.870475	0.168374	-0.725780	0.863926	-0.030555	-0.653528	1.215103	0.130291	-0.651988	1.230013	0.025492	-0.557156	0.722052	0.325433	-0.557750	0.707080	-0.167640	-0.600245	1.179181	0.131732	-0.255348	0.671481	-0.012079	-0.248271	0.695204	0.155755	-0.242011	0.660940	0.173083	-0.346485	0.074597	-0.062293							0.361537	0.679106	-0.216145
14852	123.766667	-0.762824	0.653333	0.181405	-0.758967	0.657641	-0.040648	-0.735828	0.870462	0.168327	-0.725818	0.863863	-0.030596	-0.653292	1.215071	0.130122	-0.651700	1.229998	0.025694	-0.557201	0.722008	0.325413	-0.557721	0.707066	-0.167655	-0.600146	1.179186	0.131754	-0.255335	0.671474	-0.012073	-0.248264	0.695190	0.155788	-0.242012	0.660913	0.173100	-0.346488	0.074600	-0.062314							0.362052	0.678600	-0.217018
14853	123.775000	-0.762830	0.653303	0.181381	-0.758931	0.657538	-0.040737	-0.735879	0.870448	0.168281	-0.725785	0.863898	-0.030581	-0.653195	1.215154	0.130151	-0.651660	1.230014	0.025427	-0.557252	0.721965	0.325398	-0.557699	0.707052	-0.167665	-0.600064	1.179180	0.131765	-0.255328	0.671468	-0.012068	-0.248272	0.695177	0.155811	-0.241991	0.661020	0.173117	-0.346488	0.074588	-0.062320							0.362500	0.678329	-0.217617
14854	123.783333	-0.762869	0.653278	0.181368	-0.758962	0.657589	-0.040697	-0.735919	0.870431	0.168240	-0.725830	0.863935	-0.030705	-0.653063	1.215197	0.130198	-0.651526	1.230129	0.025474	-0.557311	0.721902	0.325374	-0.557684	0.707036	-0.167680	-0.599997	1.179172	0.131784	-0.255324	0.671476	-0.012067	-0.248234	0.695211	0.155862	-0.241941	0.661104	0.173130	-0.346496	0.074594	-0.062341							0.362870	0.678150	-0.218141
14855	123.791667	-0.762886	0.653248	0.181346	-0.758960	0.657556	-0.040719	-0.735959	0.870413	0.168198	-0.725758	0.863881	-0.030645	-0.652955	1.215224	0.130183	-0.651319	1.230075	0.025506	-0.557371	0.721843	0.325347	-0.557670	0.707020	-0.167695	-0.599934	1.179164	0.131800	-0.255318	0.671478	-0.012070	-0.248298	0.695177	0.155847	-0.241950	0.661109	0.173136	-0.346398	0.074533	-0.062440							0.363116	0.678067	-0.218563
14856	123.800000	-0.762880	0.653205	0.181319	-0.758962	0.657521	-0.040741	-0.735990	0.870398	0.168153	-0.725755	0.863852	-0.030703	-0.652858	1.215279	0.130190	-0.651194	1.230196	0.025337	-0.557436	0.721768	0.325320	-0.557660	0.706996	-0.167710	-0.599870	1.179188	0.131831	-0.255313	0.671482	-0.012069	-0.248306	0.695174	0.155863	-0.241959	0.661106	0.173148	-0.346294	0.074485	-0.062583							0.363270	0.678052	-0.218891
14857	123.808333	-0.762915	0.653194	0.181300	-0.758926	0.657414	-0.040831	-0.736022	0.870388	0.168108	-0.725767	0.863817	-0.030710	-0.652801	1.215310	0.130215	-0.651033	1.230214	0.025302	-0.557509	0.721699	0.325286	-0.557651	0.706971	-0.167723	-0.599803	1.179152	0.131845	-0.255313	0.671480	-0.012066	-0.248305	0.695174	0.155886	-0.242013	0.660978	0.173143	-0.346277	0.074547	-0.062659							0.363326	0.678048	-0.219097
14858	123.816667	-0.762950	0.653183	0.181284	-0.758958	0.657473	-0.040787	-0.736049	0.870381	0.168072	-0.725736	0.863835	-0.030743	-0.652746	1.215286	0.130210	-0.650919	1.230200	0.025333	-0.557583	0.721615	0.325245	-0.557646	0.706946	-0.167733	-0.599739	1.179102	0.131862	-0.255313	0.671483	-0.012055	-0.248311	0.695171	0.155920	-0.241972	0.661079	0.173171	-0.346277	0.074586	-0.062728							0.363325	0.678036	-0.219181
14859	123.825000	-0.762967	0.653168	0.181271	-0.758895	0.657294	-0.040934	-0.736072	0.870374	0.168038	-0.725744	0.863828	-0.030726	-0.652668	1.215282	0.130233	-0.650740	1.230170	0.025500	-0.557660	0.721538	0.325202	-0.557631	0.706928	-0.167739	-0.599725	1.178938	0.131861	-0.255312	0.671490	-0.012033	-0.248304	0.695172	0.155982	-0.241974	0.661058	0.173198	-0.346276	0.074631	-0.062757							0.363271	0.678077	-0.219095
14860	123.833333	-0.762991	0.653156	0.181261	-0.758897	0.657274	-0.040951	-0.736090	0.870369	0.168008	-0.725776	0.863907	-0.030816	-0.652603	1.215262	0.130269	-0.650682	1.230214	0.025486	-0.557734	0.721455	0.325165	-0.557614	0.706907	-0.167742	-0.599599	1.178992	0.131959	-0.255312	0.671500	-0.012015	-0.248292	0.695173	0.156065	-0.241976	0.661034	0.173231	-0.346277	0.074630	-0.062778							0.363228	0.678219	-0.218896
14861	123.841667	-0.763003	0.653140	0.181250	-0.758970	0.657430	-0.040831	-0.736100	0.870363	0.167983	-0.725742	0.863894	-0.030776	-0.652538	1.215165	0.130319	-0.650615	1.230110	0.025512	-0.557812	0.721373	0.325137	-0.557601	0.706891	-0.167734	-0.599536	1.178914	0.131979	-0.255301	0.671498	-0.011987	-0.248265	0.695189	0.156164	-0.242077	0.660771	0.173227	-0.346289	0.074624	-0.062779							0.363226	0.678582	-0.218571
14862	123.850000	-0.763021	0.653122	0.181245	-0.758978	0.657418	-0.040839	-0.736099	0.870356	0.167957	-0.725684	0.863870	-0.030794	-0.652730	1.215101	0.130216	-0.650563	1.230002	0.025538	-0.557888	0.721289	0.325104	-0.557583	0.706871	-0.167727	-0.599465	1.178831	0.132007	-0.255284	0.671495	-0.011969	-0.248280	0.695168	0.156228	-0.242076	0.660735	0.173249	-0.346299	0.074586	-0.062777							0.363283	0.678925	-0.218237
14863	123.858333	-0.763030	0.653101	0.181241	-0.758989	0.657404	-0.040846	-0.736091	0.870346	0.167935	-0.725660	0.863874	-0.030797	-0.652577	1.214817	0.130141	-0.650489	1.229867	0.025592	-0.557952	0.721214	0.325087	-0.557562	0.706853	-0.167710	-0.599397	1.178736	0.132035	-0.255255	0.671492	-0.011967	-0.248272	0.695164	0.156280	-0.242083	0.660713	0.173273	-0.346311	0.074534	-0.062755							0.363309	0.679443	-0.217714
14864	123.866667	-0.763030	0.653082	0.181239	-0.758940	0.657229	-0.040978	-0.736075	0.870330	0.167912	-0.725689	0.863930	-0.030842	-0.652611	1.214664	0.130125	-0.650436	1.229711	0.025652	-0.558009	0.721136	0.325067	-0.557543	0.706842	-0.167690	-0.599335	1.178641	0.132062	-0.255230	0.671485	-0.011961	-0.248276	0.695172	0.156319	-0.242087	0.660710	0.173296	-0.346321	0.074481	-0.062736							0.363355	0.679927	-0.217218
14865	123.875000	-0.763035	0.653075	0.181242	-0.759022	0.657390	-0.040836	-0.736050	0.870327	0.167900	-0.725597	0.863884	-0.030796	-0.652502	1.214469	0.130177	-0.650467	1.229520	0.025678	-0.558055	0.721085	0.325056	-0.557526	0.706828	-0.167665	-0.599279	1.178539	0.132079	-0.255193	0.671487	-0.011956	-0.248209	0.695267	0.156407	-0.242090	0.660722	0.173303	-0.346335	0.074433	-0.062706							0.363389	0.680421	-0.216712
14866	123.883333	-0.763026	0.653069	0.181238	-0.759044	0.657391	-0.040824	-0.736018	0.870330	0.167889	-0.725562	0.863896	-0.030789	-0.652588	1.214456	0.130307	-0.650456	1.229394	0.025695	-0.558097	0.721032	0.325044	-0.557512	0.706816	-0.167643	-0.599240	1.178451	0.132101	-0.255158	0.671485	-0.011957	-0.248289	0.695227	0.156371	-0.242088	0.660745	0.173319	-0.346348	0.074374	-0.062670							0.363392	0.680945	-0.216205
14867	123.891667	-0.763014	0.653088	0.181245	-0.759058	0.657400	-0.040811	-0.735977	0.870341	0.167882	-0.725535	0.863914	-0.030753	-0.652590	1.214327	0.130340	-0.650482	1.229292	0.025664	-0.558131	0.720995	0.325047	-0.557491	0.706809	-0.167616	-0.599212	1.178372	0.132115	-0.255118	0.671475	-0.011964	-0.248316	0.695250	0.156419	-0.242106	0.660767	0.173349	-0.346365	0.074303	-0.062623							0.363333	0.681457	-0.215703
14868	123.900000	-0.763000	0.653114	0.181269	-0.759033	0.657262	-0.040929	-0.735929	0.870355	0.167882	-0.725501	0.863940	-0.030778	-0.652636	1.214222	0.130345	-0.650495	1.229189	0.025683	-0.558153	0.720965	0.325055	-0.557476	0.706808	-0.167589	-0.599191	1.178290	0.132124	-0.255076	0.671462	-0.011958	-0.248341	0.695279	0.156492	-0.242128	0.660776	0.173407	-0.346382	0.074248	-0.062572							0.363188	0.681973	-0.215249
14869	123.908333	-0.762980	0.653139	0.181288	-0.759092	0.657430	-0.040772	-0.735614	0.870273	0.167831	-0.725457	0.863958	-0.030757	-0.652557	1.213984	0.130299	-0.650515	1.229066	0.025627	-0.558174	0.720940	0.325068	-0.557457	0.706808	-0.167565	-0.599188	1.178203	0.132129	-0.255053	0.671455	-0.011946	-0.248354	0.695291	0.156583	-0.242144	0.660769	0.173478	-0.346402	0.074198	-0.062524							0.362796	0.682415	-0.214820
14870	123.916667	-0.762957	0.653160	0.181310	-0.759107	0.657444	-0.040750	-0.735562	0.870286	0.167839	-0.725430	0.863979	-0.030744	-0.652696	1.213928	0.130285	-0.650464	1.228920	0.025875	-0.558183	0.720926	0.325088	-0.557441	0.706811	-0.167544	-0.599196	1.178122	0.132128	-0.255030	0.671452	-0.011931	-0.248359	0.695301	0.156687	-0.242157	0.660747	0.173546	-0.346428	0.074163	-0.062477							0.362157	0.682759	-0.214371
14871	123.925000	-0.762918	0.653169	0.181329	-0.759079	0.657296	-0.040859	-0.735508	0.870295	0.167858	-0.725410	0.864020	-0.030709	-0.652502	1.213792	0.130419	-0.650498	1.228866	0.025739	-0.558180	0.720918	0.325117	-0.557420	0.706818	-0.167525	-0.599216	1.178054	0.132129	-0.255010	0.671453	-0.011924	-0.248357	0.695266	0.156759	-0.242167	0.660723	0.173616	-0.346557	0.074568	-0.062541							0.361257	0.682978	-0.213890
14872	123.933333	-0.762908	0.653190	0.181351	-0.759126	0.657456	-0.040702	-0.735454	0.870303	0.167871	-0.725395	0.864038	-0.030698	-0.652552	1.213711	0.130412	-0.650494	1.228717	0.025675	-0.558172	0.720922	0.325154	-0.557398	0.706818	-0.167512	-0.599241	1.177993	0.132121	-0.254992	0.671458	-0.011921	-0.248371	0.695301	0.156886	-0.242178	0.660695	0.173678	-0.346557	0.074555	-0.062548							0.360370	0.683292	-0.213476
14873	123.941667	-0.762877	0.653200	0.181369	-0.759129	0.657464	-0.040681	-0.735399	0.870305	0.167888	-0.725379	0.864019	-0.030702	-0.652612	1.213631	0.130384	-0.650558	1.228651	0.025715	-0.558151	0.720940	0.325193	-0.557384	0.706827	-0.167494	-0.599266	1.177953	0.132114	-0.254955	0.671469	-0.011916	-0.248369	0.695300	0.156962	-0.242182	0.660676	0.173728	-0.346557	0.074553	-0.062555							0.358973	0.683382	-0.212588
14874	123.950000	-0.762849	0.653215	0.181379	-0.759094	0.657320	-0.040791	-0.735346	0.870309	0.167898	-0.725369	0.864038	-0.030659	-0.652685	1.213579	0.130394	-0.650557	1.228747	0.025846	-0.558117	0.720962	0.325232	-0.557371	0.706835	-0.167480	-0.599294	1.177928	0.132100	-0.254930	0.671493	-0.011932	-0.248361	0.695269	0.156988	-0.242190	0.660663	0.173763	-0.346553	0.074555	-0.062553							0.357323	0.683480	-0.211491
14875	123.958333	-0.762805	0.653225	0.181396	-0.759073	0.657322	-0.040773	-0.735303	0.870318	0.167918	-0.725373	0.864040	-0.030647	-0.652715	1.213554	0.130382	-0.650598	1.228706	0.025603	-0.558064	0.720993	0.325284	-0.557363	0.706839	-0.167459	-0.599319	1.177909	0.132075	-0.254984	0.671437	-0.011861	-0.248359	0.695316	0.157064	-0.242190	0.660668	0.173784	-0.346553	0.074567	-0.062547							0.355884	0.683640	-0.210228
14876	123.966667	-0.762790	0.653251	0.181415	-0.759131	0.657492	-0.040616	-0.735263	0.870327	0.167936	-0.725378	0.864045	-0.030624	-0.652749	1.213519	0.130345	-0.650635	1.228739	0.025491	-0.558000	0.721017	0.325333	-0.557363	0.706842	-0.167440	-0.599347	1.177892	0.132054	-0.255029	0.671371	-0.011811	-0.248372	0.695327	0.157090	-0.242195	0.660658	0.173782	-0.346551	0.074570	-0.062537							0.354661	0.684050	-0.208670
14877	123.975000	-0.762746	0.653264	0.181425	-0.759124	0.657497	-0.040601	-0.735201	0.870334	0.167943	-0.725388	0.864046	-0.030603	-0.653040	1.213534	0.130154	-0.650696	1.228664	0.025508	-0.557925	0.721051	0.325397	-0.557369	0.706841	-0.167422	-0.599379	1.177890	0.132041	-0.254952	0.671348	-0.011881	-0.248425	0.695329	0.157143	-0.242230	0.660660	0.173797	-0.346548	0.074574	-0.062531							0.353621	0.684652	-0.206846
14878	123.983333	-0.762704	0.653276	0.181442	-0.759105	0.657366	-0.040721	-0.735197	0.870342	0.167973	-0.725408	0.864047	-0.030587	-0.653007	1.213553	0.130231	-0.650632	1.228719	0.025441	-0.557840	0.721081	0.325468	-0.557386	0.706838	-0.167400	-0.599405	1.177880	0.132019	-0.254857	0.671307	-0.011978	-0.248464	0.695343	0.157207	-0.242265	0.660653	0.173827	-0.346544	0.074564	-0.062517							0.352656	0.685395	-0.204781
14879	123.991667	-0.762672	0.653286	0.181456	-0.759087	0.657435	-0.040648	-0.735175	0.870348	0.167989	-0.725441	0.864041	-0.030548	-0.653051	1.213539	0.130122	-0.650670	1.228679	0.025421	-0.557753	0.721108	0.325548	-0.557425	0.706829	-0.167376	-0.599422	1.177881	0.132007	-0.254764	0.671271	-0.012108	-0.248526	0.695276	0.157126	-0.242295	0.660636	0.173890	-0.346535	0.074582	-0.062518							0.351855	0.686236	-0.202456
14880	124.000000	-0.762642	0.653292	0.181473	-0.759092	0.657518	-0.040570	-0.735156	0.870342	0.168004	-0.725473	0.864040	-0.030499	-0.653086	1.213507	0.130068	-0.650646	1.228697	0.025362	-0.557672	0.721128	0.325622	-0.557491	0.706816	-0.167354	-0.599430	1.177879	0.131988	-0.254661	0.671213	-0.012257	-0.248534	0.695263	0.157225	-0.242311	0.660598	0.173948	-0.346531	0.074583	-0.062503							0.351086	0.687057	-0.199894
14881	124.008333	-0.762619	0.653298	0.181484	-0.759054	0.657450	-0.040631	-0.735085	0.870320	0.168004	-0.725488	0.864040	-0.030497	-0.653061	1.213538	0.130054	-0.650573	1.228693	0.025431	-0.557600	0.721154	0.325698	-0.557574	0.706811	-0.167341	-0.599429	1.177892	0.131974	-0.254539	0.671141	-0.012425	-0.248541	0.695266	0.157316	-0.242333	0.660588	0.173997	-0.346527	0.074568	-0.062489							0.350573	0.687768	-0.196993
14882	124.016667	-0.762600	0.653303	0.181492	-0.759067	0.657533	-0.040561	-0.735115	0.870319	0.168043	-0.725513	0.864045	-0.030504	-0.653049	1.213583	0.130101	-0.650595	1.228722	0.025331	-0.557538	0.721167	0.325769	-0.557672	0.706803	-0.167330	-0.599424	1.177898	0.131955	-0.254500	0.670910	-0.012414	-0.248537	0.695255	0.157418	-0.242349	0.660561	0.174054	-0.346527	0.074567	-0.062477							0.350140	0.688491	-0.194061
14883	124.025000	-0.762582	0.653305	0.181496	-0.759020	0.657451	-0.040626	-0.735081	0.870298	0.168057	-0.725567	0.864031	-0.030434	-0.653014	1.213599	0.130082	-0.650537	1.228778	0.025340	-0.557492	0.721165	0.325838	-0.557792	0.706792	-0.167319	-0.599408	1.177906	0.131950	-0.254279	0.670968	-0.012806	-0.248516	0.695230	0.157518	-0.242355	0.660507	0.174108	-0.346523	0.074558	-0.062459							0.350150	0.689088	-0.191112
14884	124.033333	-0.762564	0.653297	0.181497	-0.759058	0.657527	-0.040562	-0.735100	0.870295	0.168092	-0.725591	0.864006	-0.030399	-0.652960	1.213612	0.130074	-0.650513	1.228761	0.025322	-0.557458	0.721155	0.325894	-0.557927	0.706785	-0.167314	-0.599387	1.177906	0.131947	-0.254165	0.670870	-0.012990	-0.248483	0.695191	0.157628	-0.242358	0.660446	0.174167	-0.346519	0.074565	-0.062453							0.350130	0.689582	-0.188151
14885	124.041667	-0.762568	0.653293	0.181504	-0.759029	0.657435	-0.040633	-0.735100	0.870279	0.168111	-0.725628	0.863995	-0.030364	-0.652877	1.213619	0.130071	-0.650401	1.228835	0.025425	-0.557433	0.721145	0.325962	-0.558074	0.706768	-0.167316	-0.599350	1.177903	0.131959	-0.254041	0.670757	-0.013162	-0.248437	0.695139	0.157739	-0.242358	0.660381	0.174234	-0.346518	0.074568	-0.062435							0.350149	0.689940	-0.185324
14886	124.050000	-0.762574	0.653279	0.181515	-0.759004	0.657341	-0.040704	-0.735114	0.870267	0.168127	-0.725677	0.863984	-0.030338	-0.652799	1.213664	0.130136	-0.650355	1.228867	0.025384	-0.557420	0.721118	0.326021	-0.558233	0.706750	-0.167323	-0.599296	1.177893	0.131975	-0.253935	0.670632	-0.013330	-0.248399	0.695084	0.157854	-0.242354	0.660314	0.174301	-0.346513	0.074579	-0.062429							0.350081	0.690195	-0.182557
14887	124.058333	-0.762607	0.653285	0.181522	-0.759082	0.657490	-0.040580	-0.735130	0.870257	0.168137	-0.725713	0.863966	-0.030308	-0.652731	1.213542	0.130042	-0.650275	1.228807	0.025472	-0.557415	0.721080	0.326073	-0.558384	0.706731	-0.167343	-0.599224	1.177886	0.131998	-0.253833	0.670497	-0.013489	-0.248332	0.695090	0.158123	-0.242353	0.660250	0.174368	-0.346518	0.074563	-0.062406							0.349884	0.690352	-0.180130
14888	124.066667	-0.762595	0.653249	0.181523	-0.759087	0.657471	-0.040591	-0.735157	0.870248	0.168138	-0.725746	0.863944	-0.030276	-0.652650	1.213577	0.130082	-0.650187	1.228780	0.025608	-0.557419	0.721041	0.326114	-0.558536	0.706712	-0.167373	-0.599147	1.177893	0.132023	-0.253831	0.670219	-0.013432	-0.248308	0.695051	0.158205	-0.242240	0.660438	0.174468	-0.346516	0.074575	-0.062403							0.349735	0.690465	-0.177886
14889	124.075000	-0.762622	0.653246	0.181519	-0.759074	0.657311	-0.040739	-0.735176	0.870242	0.168134	-0.725788	0.863936	-0.030266	-0.652553	1.213683	0.130192	-0.650153	1.228875	0.025602	-0.557435	0.720995	0.326147	-0.558682	0.706684	-0.167410	-0.599064	1.177896	0.132035	-0.253689	0.670198	-0.013620	-0.248314	0.695025	0.158252	-0.242301	0.660304	0.174496	-0.346518	0.074573	-0.062401							0.349851	0.690613	-0.175833
14890	124.083333	-0.762673	0.653245	0.181525	-0.759070	0.657303	-0.040752	-0.735198	0.870236	0.168125	-0.725836	0.863928	-0.030252	-0.652257	1.213663	0.130281	-0.650120	1.228917	0.025527	-0.557450	0.720947	0.326165	-0.558827	0.706652	-0.167443	-0.598991	1.177890	0.132046	-0.253570	0.670214	-0.013705	-0.248379	0.694963	0.158100	-0.242354	0.660188	0.174526	-0.346515	0.074582	-0.062398							0.349821	0.690630	-0.174056
14891	124.091667	-0.762709	0.653240	0.181511	-0.759109	0.657318	-0.040764	-0.735219	0.870233	0.168109	-0.725880	0.863927	-0.030246	-0.652162	1.213690	0.130297	-0.650037	1.228974	0.025487	-0.557464	0.720900	0.326160	-0.558959	0.706626	-0.167488	-0.598930	1.177870	0.132045	-0.253510	0.670171	-0.013609	-0.248381	0.694993	0.158150	-0.242366	0.660200	0.174539	-0.346517	0.074583	-0.062392							0.349817	0.690526	-0.172555
14892	124.100000	-0.762710	0.653224	0.181487	-0.759136	0.657462	-0.040645	-0.735238	0.870232	0.168097	-0.725944	0.863870	-0.030290	-0.652318	1.213809	0.130201	-0.649856	1.229154	0.025613	-0.557479	0.720853	0.326140	-0.559081	0.706601	-0.167546	-0.598866	1.177844	0.132042	-0.253454	0.670118	-0.013474	-0.248357	0.695026	0.158171	-0.242362	0.660237	0.174542	-0.346513	0.074598	-0.062387							0.349626	0.690405	-0.171262
14893	124.108333	-0.762748	0.653210	0.181479	-0.759132	0.657391	-0.040725	-0.735253	0.870234	0.168080	-0.725985	0.863940	-0.030229	-0.652208	1.213793	0.130225	-0.649755	1.229174	0.025550	-0.557500	0.720811	0.326114	-0.559168	0.706588	-0.167602	-0.598791	1.177820	0.132019	-0.253433	0.670088	-0.013308	-0.248364	0.695034	0.158090	-0.242369	0.660277	0.174518	-0.346520	0.074594	-0.062373							0.349478	0.690269	-0.170276
14894	124.116667	-0.762833	0.653231	0.181475	-0.759175	0.657474	-0.040670	-0.735271	0.870238	0.168074	-0.726021	0.863937	-0.030224	-0.652124	1.213779	0.130204	-0.649662	1.229176	0.025487	-0.557525	0.720767	0.326082	-0.559235	0.706586	-0.167660	-0.598701	1.177786	0.132023	-0.253427	0.670067	-0.013106	-0.248410	0.695049	0.158007	-0.242380	0.660316	0.174479	-0.346522	0.074622	-0.062380							0.349326	0.690136	-0.169544
14895	124.125000	-0.762865	0.653220	0.181471	-0.759184	0.657392	-0.040743	-0.735287	0.870251	0.168072	-0.726071	0.863948	-0.030204	-0.652008	1.213759	0.130195	-0.649581	1.229137	0.025579	-0.557554	0.720727	0.326043	-0.559280	0.706586	-0.167718	-0.598610	1.177768	0.132024	-0.253447	0.670093	-0.012891	-0.248441	0.695029	0.157819	-0.242402	0.660350	0.174418	-0.346520	0.074605	-0.062365							0.349078	0.690013	-0.169063
14896	124.133333	-0.762910	0.653223	0.181446	-0.759198	0.657304	-0.040821	-0.735295	0.870257	0.168068	-0.726151	0.863918	-0.030181	-0.651935	1.213758	0.130207	-0.649422	1.229226	0.025733	-0.557589	0.720690	0.325998	-0.559312	0.706590	-0.167782	-0.598529	1.177750	0.132018	-0.253267	0.670230	-0.012865	-0.248505	0.695005	0.157627	-0.242424	0.660375	0.174352	-0.346520	0.074591	-0.062352							0.348912	0.689885	-0.168834
14897	124.141667	-0.762925	0.653199	0.181438	-0.759207	0.657279	-0.040836	-0.735307	0.870264	0.168068	-0.726164	0.863940	-0.030173	-0.651796	1.213757	0.130224	-0.649336	1.229207	0.025656	-0.557625	0.720661	0.325956	-0.559333	0.706585	-0.167830	-0.598445	1.177740	0.132047	-0.253317	0.670265	-0.012643	-0.248512	0.695014	0.157615	-0.242458	0.660401	0.174283	-0.346520	0.074585	-0.062358							0.348756	0.689786	-0.168880
14898	124.150000	-0.762962	0.653187	0.181436	-0.759263	0.657409	-0.040715	-0.735317	0.870263	0.168065	-0.726167	0.863949	-0.030163	-0.651737	1.213782	0.130195	-0.649281	1.229144	0.025651	-0.557653	0.720625	0.325899	-0.559345	0.706586	-0.167873	-0.598384	1.177727	0.132046	-0.253372	0.670299	-0.012414	-0.248631	0.695016	0.157439	-0.242487	0.660418	0.174208	-0.346522	0.074579	-0.062367							0.348605	0.689686	-0.169107
14899	124.158333	-0.763007	0.653191	0.181418	-0.759268	0.657310	-0.040787	-0.735323	0.870267	0.168052	-0.726191	0.863921	-0.030148	-0.651655	1.213798	0.130210	-0.649137	1.229234	0.025634	-0.557675	0.720589	0.325837	-0.559365	0.706575	-0.167896	-0.598330	1.177717	0.132050	-0.253414	0.670336	-0.012214	-0.248671	0.695054	0.157448	-0.242519	0.660433	0.174120	-0.346519	0.074573	-0.062365							0.348484	0.689629	-0.169568
14900	124.166667	-0.763023	0.653170	0.181398	-0.759297	0.657367	-0.040732	-0.735320	0.870264	0.168036	-0.726219	0.863895	-0.030144	-0.651598	1.213823	0.130196	-0.649079	1.229280	0.025724	-0.557692	0.720546	0.325775	-0.559377	0.706564	-0.167912	-0.598278	1.177715	0.132052	-0.253440	0.670371	-0.012019	-0.248745	0.695035	0.157304	-0.242542	0.660437	0.174019	-0.346519	0.074580	-0.062372							0.348362	0.689515	-0.170127
14901	124.175000	-0.763039	0.653153	0.181393	-0.759296	0.657282	-0.040806	-0.735335	0.870265	0.168018	-0.726199	0.863906	-0.030146	-0.651318	1.213786	0.130303	-0.649010	1.229253	0.025628	-0.557707	0.720492	0.325718	-0.559408	0.706550	-0.167909	-0.598234	1.177709	0.132058	-0.253444	0.670396	-0.011876	-0.248785	0.695048	0.157258	-0.242546	0.660442	0.173940	-0.346516	0.074572	-0.062372							0.348167	0.689428	-0.170764
14902	124.183333	-0.763051	0.653135	0.181382	-0.759310	0.657346	-0.040747	-0.735338	0.870257	0.167992	-0.726177	0.863921	-0.030151	-0.651498	1.213844	0.130216	-0.648954	1.229277	0.025655	-0.557729	0.720424	0.325657	-0.559437	0.706536	-0.167902	-0.598198	1.177700	0.132068	-0.253439	0.670398	-0.011760	-0.248782	0.695120	0.157394	-0.242559	0.660443	0.173853	-0.346518	0.074569	-0.062370							0.348113	0.689339	-0.171544
14903	124.191667	-0.763062	0.653120	0.181381	-0.759270	0.657182	-0.040881	-0.735335	0.870252	0.167980	-0.726185	0.863899	-0.030146	-0.651344	1.213796	0.130278	-0.648897	1.229326	0.025724	-0.557760	0.720364	0.325600	-0.559481	0.706515	-0.167895	-0.598169	1.177677	0.132081	-0.253470	0.670373	-0.011706	-0.248821	0.695142	0.157374	-0.242575	0.660455	0.173805	-0.346512	0.074586	-0.062384							0.347964	0.689249	-0.172333
14904	124.200000	-0.763138	0.653137	0.181395	-0.759252	0.657169	-0.040887	-0.735339	0.870243	0.167970	-0.726199	0.863883	-0.030149	-0.651214	1.213760	0.130325	-0.648881	1.229288	0.025747	-0.557787	0.720300	0.325546	-0.559527	0.706492	-0.167883	-0.598149	1.177643	0.132087	-0.253560	0.670334	-0.011669	-0.248877	0.695162	0.157352	-0.242591	0.660461	0.173770	-0.346513	0.074589	-0.062386							0.347808	0.689111	-0.173114
14905	124.208333	-0.762975	0.653048	0.181314	-0.759268	0.657237	-0.040823	-0.735338	0.870235	0.167960	-0.726145	0.863921	-0.030148	-0.651305	1.213762	0.130314	-0.648856	1.229235	0.025617	-0.557810	0.720244	0.325492	-0.559582	0.706466	-0.167869	-0.598128	1.177597	0.132090	-0.253567	0.670253	-0.011594	-0.248925	0.695168	0.157321	-0.242614	0.660479	0.173754	-0.346516	0.074579	-0.062401							0.347752	0.689015	-0.173950
14906	124.216667	-0.763075	0.653091	0.181393	-0.759285	0.657306	-0.040760	-0.735287	0.870221	0.167932	-0.726134	0.863920	-0.030141	-0.651186	1.213660	0.130318	-0.648839	1.229137	0.025629	-0.557832	0.720198	0.325434	-0.559641	0.706439	-0.167859	-0.598108	1.177555	0.132091	-0.253544	0.670150	-0.011548	-0.248968	0.695170	0.157277	-0.242640	0.660504	0.173738	-0.346512	0.074597	-0.062428							0.347626	0.688948	-0.174740
14907	124.225000	-0.763096	0.653090	0.181389	-0.759222	0.657139	-0.040894	-0.735333	0.870221	0.167940	-0.726154	0.863873	-0.030129	-0.651293	1.213606	0.130274	-0.648763	1.229099	0.025729	-0.557850	0.720158	0.325375	-0.559689	0.706413	-0.167850	-0.598083	1.177509	0.132083	-0.253504	0.670097	-0.011500	-0.249005	0.695188	0.157231	-0.242664	0.660549	0.173740	-0.346518	0.074584	-0.062434							0.347604	0.688864	-0.175513
14908	124.233333	-0.763011	0.653041	0.181367	-0.759208	0.657136	-0.040899	-0.735326	0.870206	0.167928	-0.726110	0.863905	-0.030135	-0.651158	1.213502	0.130348	-0.648853	1.229001	0.025561	-0.557862	0.720126	0.325323	-0.559731	0.706377	-0.167827	-0.598060	1.177466	0.132071	-0.253453	0.670049	-0.011446	-0.249033	0.695208	0.157175	-0.242671	0.660596	0.173747	-0.346516	0.074579	-0.062447							0.347530	0.688819	-0.176234
14909	124.241667	-0.763034	0.653054	0.181362	-0.759241	0.657284	-0.040767	-0.735321	0.870197	0.167920	-0.726102	0.863866	-0.030122	-0.651257	1.213441	0.130271	-0.648833	1.228996	0.025701	-0.557882	0.720102	0.325260	-0.559765	0.706342	-0.167812	-0.598044	1.177433	0.132049	-0.253370	0.669991	-0.011380	-0.249057	0.695223	0.157124	-0.242686	0.660644	0.173743	-0.346527	0.074574	-0.062450							0.347522	0.688732	-0.176886
14910	124.250000	-0.763039	0.653063	0.181362	-0.759218	0.657287	-0.040770	-0.735318	0.870192	0.167908	-0.726055	0.863860	-0.030116	-0.651229	1.213359	0.130289	-0.648851	1.228911	0.025641	-0.557903	0.720085	0.325204	-0.559771	0.706320	-0.167791	-0.598054	1.177408	0.132023	-0.253283	0.669943	-0.011322	-0.249089	0.695250	0.157080	-0.242710	0.660695	0.173740	-0.346530	0.074576	-0.062448							0.347449	0.688632	-0.177435
14911	124.258333	-0.763010	0.653053	0.181336	-0.759133	0.657130	-0.040900	-0.735303	0.870188	0.167899	-0.726086	0.863845	-0.030111	-0.651208	1.213305	0.130166	-0.648797	1.228928	0.025573	-0.557921	0.720088	0.325182	-0.559769	0.706300	-0.167767	-0.598088	1.177387	0.131990	-0.253196	0.669914	-0.011278	-0.249134	0.695273	0.157043	-0.242741	0.660748	0.173738	-0.346535	0.074566	-0.062445							0.347387	0.688553	-0.177934
14912	124.266667	-0.763073	0.653050	0.181366	-0.759131	0.657143	-0.040894	-0.735295	0.870179	0.167894	-0.726034	0.863847	-0.030109	-0.651373	1.213219	0.130046	-0.648762	1.228961	0.025500	-0.557938	0.720081	0.325166	-0.559751	0.706291	-0.167740	-0.598136	1.177370	0.131963	-0.253110	0.669884	-0.011237	-0.249176	0.695299	0.157010	-0.242770	0.660771	0.173733	-0.346542	0.074562	-0.062451							0.347220	0.688469	-0.178455
14913	124.275000	-0.762978	0.653043	0.181339	-0.759143	0.657304	-0.040765	-0.735282	0.870186	0.167892	-0.726036	0.863857	-0.030101	-0.651439	1.213193	0.129970	-0.648800	1.228896	0.025438	-0.557956	0.720095	0.325165	-0.559729	0.706293	-0.167715	-0.598258	1.177245	0.131881	-0.253022	0.669857	-0.011204	-0.249237	0.695304	0.156965	-0.242812	0.660803	0.173719	-0.346533	0.074567	-0.062461							0.347298	0.688477	-0.178755
14914	124.283333	-0.762972	0.653052	0.181335	-0.759117	0.657307	-0.040770	-0.735259	0.870182	0.167880	-0.726070	0.863825	-0.030085	-0.651442	1.213153	0.129843	-0.648735	1.228979	0.025425	-0.557967	0.720115	0.325172	-0.559693	0.706298	-0.167692	-0.598276	1.177354	0.131897	-0.252931	0.669829	-0.011178	-0.249313	0.695321	0.156901	-0.242854	0.660851	0.173697	-0.346533	0.074557	-0.062468							0.347252	0.688420	-0.179026
14915	124.291667	-0.762953	0.653061	0.181332	-0.759024	0.657147	-0.040901	-0.735250	0.870186	0.167888	-0.726013	0.863839	-0.030087	-0.651521	1.213255	0.129906	-0.648753	1.228982	0.025351	-0.557970	0.720147	0.325199	-0.559656	0.706312	-0.167668	-0.598354	1.177364	0.131851	-0.252848	0.669793	-0.011152	-0.249396	0.695350	0.156829	-0.242894	0.660897	0.173655	-0.346535	0.074548	-0.062474							0.347200	0.688359	-0.179231
14916	124.300000	-0.762937	0.653067	0.181332	-0.759086	0.657325	-0.040764	-0.735240	0.870186	0.167885	-0.725978	0.863863	-0.030082	-0.651616	1.213291	0.129907	-0.648797	1.228954	0.025266	-0.557970	0.720161	0.325224	-0.559622	0.706325	-0.167647	-0.598431	1.177362	0.131809	-0.252777	0.669770	-0.011144	-0.249482	0.695377	0.156747	-0.242928	0.660949	0.173606	-0.346535	0.074544	-0.062485							0.347135	0.688282	-0.179391
14917	124.308333	-0.762930	0.653082	0.181333	-0.759070	0.657325	-0.040761	-0.735189	0.870173	0.167856	-0.725959	0.863860	-0.030078	-0.651679	1.213292	0.129864	-0.648846	1.228913	0.025191	-0.557962	0.720196	0.325264	-0.559588	0.706343	-0.167634	-0.598495	1.177376	0.131786	-0.252727	0.669749	-0.011145	-0.249577	0.695413	0.156651	-0.242963	0.661013	0.173560	-0.346533	0.074557	-0.062504							0.347162	0.688222	-0.179552
14918	124.316667	-0.762901	0.653069	0.181328	-0.758989	0.657165	-0.040891	-0.735202	0.870173	0.167866	-0.725963	0.863820	-0.030067	-0.651951	1.213366	0.129786	-0.648816	1.228949	0.025198	-0.557946	0.720224	0.325307	-0.559548	0.706360	-0.167631	-0.598550	1.177366	0.131762	-0.252680	0.669736	-0.011130	-0.249665	0.695440	0.156549	-0.242992	0.661069	0.173503	-0.346531	0.074565	-0.062510							0.347073	0.688143	-0.179609
14919	124.325000	-0.762891	0.653078	0.181342	-0.759067	0.657341	-0.040748	-0.735199	0.870170	0.167853	-0.725938	0.863838	-0.030084	-0.652030	1.213332	0.129712	-0.648867	1.228916	0.025073	-0.557926	0.720241	0.325349	-0.559509	0.706378	-0.167628	-0.598609	1.177372	0.131735	-0.252670	0.669741	-0.011127	-0.249743	0.695454	0.156444	-0.243018	0.661117	0.173458	-0.346533	0.074558	-0.062507							0.346959	0.688048	-0.179638
14920	124.333333	-0.762882	0.653082	0.181350	-0.759069	0.657350	-0.040735	-0.735195	0.870164	0.167846	-0.725905	0.863856	-0.030083	-0.651895	1.213277	0.129735	-0.648901	1.228860	0.024995	-0.557903	0.720247	0.325395	-0.559469	0.706388	-0.167633	-0.598657	1.177360	0.131721	-0.252678	0.669743	-0.011120	-0.249790	0.695479	0.156338	-0.243043	0.661165	0.173411	-0.346529	0.074568	-0.062509							0.346734	0.687954	-0.179590
14921	124.341667	-0.762871	0.653085	0.181368	-0.759074	0.657353	-0.040720	-0.735191	0.870158	0.167846	-0.725904	0.863838	-0.030071	-0.652169	1.213249	0.129592	-0.648909	1.228877	0.025041	-0.557876	0.720254	0.325432	-0.559428	0.706396	-0.167649	-0.598701	1.177340	0.131708	-0.252687	0.669734	-0.011098	-0.249925	0.695405	0.156028	-0.243072	0.661222	0.173356	-0.346528	0.074566	-0.062503							0.346651	0.687905	-0.179563
14922	124.350000	-0.762842	0.653069	0.181385	-0.759048	0.657199	-0.040838	-0.735201	0.870158	0.167863	-0.725889	0.863859	-0.030080	-0.652207	1.213183	0.129447	-0.648896	1.228898	0.025010	-0.557846	0.720258	0.325468	-0.559391	0.706394	-0.167659	-0.598832	1.177255	0.131859	-0.252695	0.669738	-0.011065	-0.249989	0.695411	0.155887	-0.243098	0.661273	0.173298	-0.346533	0.074568	-0.062500							0.346606	0.687900	-0.179512
14923	124.358333	-0.762875	0.653075	0.181409	-0.759084	0.657273	-0.040756	-0.735203	0.870144	0.167866	-0.725890	0.863858	-0.030074	-0.652258	1.213203	0.129495	-0.648908	1.228869	0.024920	-0.557816	0.720259	0.325501	-0.559367	0.706390	-0.167673	-0.598818	1.177289	0.131774	-0.252705	0.669742	-0.011031	-0.250050	0.695425	0.155740	-0.243123	0.661333	0.173238	-0.346536	0.074564	-0.062506							0.346603	0.687919	-0.179441
14924	124.366667	-0.762892	0.653065	0.181434	-0.759119	0.657346	-0.040682	-0.735159	0.870130	0.167853	-0.725889	0.863849	-0.030059	-0.652287	1.213238	0.129554	-0.648945	1.228846	0.024953	-0.557791	0.720259	0.325524	-0.559355	0.706381	-0.167683	-0.598800	1.177279	0.131684	-0.252720	0.669752	-0.011007	-0.250056	0.695498	0.155760	-0.243149	0.661400	0.173173	-0.346536	0.074560	-0.062511							0.346611	0.687948	-0.179354
14925	124.375000	-0.762889	0.653043	0.181428	-0.759140	0.657269	-0.040735	-0.735217	0.870129	0.167879	-0.725900	0.863848	-0.030048	-0.652316	1.213231	0.129533	-0.648951	1.228862	0.024963	-0.557764	0.720257	0.325530	-0.559350	0.706375	-0.167698	-0.598865	1.177266	0.131788	-0.252735	0.669756	-0.011005	-0.250110	0.695509	0.155607	-0.243168	0.661471	0.173116	-0.346535	0.074558	-0.062507							0.346496	0.687889	-0.179299
14926	124.383333	-0.762894	0.653043	0.181440	-0.759129	0.657181	-0.040791	-0.735225	0.870126	0.167885	-0.725949	0.863802	-0.030044	-0.652329	1.213215	0.129489	-0.648856	1.228813	0.025208	-0.557735	0.720256	0.325543	-0.559358	0.706374	-0.167701	-0.598926	1.177238	0.131884	-0.252761	0.669758	-0.011015	-0.250162	0.695516	0.155452	-0.243200	0.661531	0.173046	-0.346529	0.074558	-0.062503							0.346486	0.687892	-0.179228
14927	124.391667	-0.762966	0.653026	0.181477	-0.759190	0.657332	-0.040653	-0.735235	0.870114	0.167887	-0.725924	0.863845	-0.030039	-0.652325	1.213246	0.129611	-0.649020	1.228830	0.025032	-0.557724	0.720251	0.325548	-0.559368	0.706375	-0.167701	-0.598838	1.177310	0.131741	-0.252781	0.669753	-0.011024	-0.250212	0.695529	0.155295	-0.243237	0.661585	0.172978	-0.346529	0.074565	-0.062502							0.346465	0.687879	-0.179160
14928	124.400000	-0.762939	0.653015	0.181461	-0.759166	0.657170	-0.040778	-0.735190	0.870097	0.167858	-0.725930	0.863843	-0.030027	-0.652321	1.213237	0.129619	-0.649026	1.228848	0.025080	-0.557718	0.720241	0.325547	-0.559381	0.706374	-0.167689	-0.598838	1.177329	0.131774	-0.252805	0.669750	-0.011036	-0.250260	0.695537	0.155152	-0.243183	0.661847	0.172893	-0.346532	0.074553	-0.062485							0.346425	0.687858	-0.179117
14929	124.408333	-0.762936	0.652994	0.181465	-0.759210	0.657240	-0.040708	-0.735254	0.870106	0.167881	-0.725973	0.863832	-0.029995	-0.652247	1.213224	0.129752	-0.648979	1.228927	0.025109	-0.557717	0.720230	0.325532	-0.559407	0.706373	-0.167674	-0.598838	1.177340	0.131802	-0.252824	0.669745	-0.011042	-0.250297	0.695540	0.155034	-0.243203	0.661899	0.172850	-0.346524	0.074574	-0.062489							0.346414	0.687793	-0.179091
14930	124.416667	-0.762955	0.652991	0.181477	-0.759254	0.657313	-0.040639	-0.735227	0.870092	0.167871	-0.726006	0.863813	-0.029999	-0.652072	1.213218	0.129758	-0.648978	1.228943	0.025142	-0.557722	0.720205	0.325516	-0.559437	0.706371	-0.167657	-0.598839	1.177362	0.131835	-0.252851	0.669740	-0.011041	-0.250322	0.695539	0.154922	-0.243297	0.661725	0.172824	-0.346527	0.074563	-0.062474							0.346305	0.687713	-0.179071
14931	124.425000	-0.762957	0.652987	0.181478	-0.759255	0.657226	-0.040706	-0.735292	0.870100	0.167899	-0.726004	0.863863	-0.029994	-0.652024	1.213228	0.129775	-0.648981	1.228934	0.025144	-0.557736	0.720170	0.325484	-0.559468	0.706362	-0.167641	-0.598836	1.177353	0.131865	-0.252890	0.669748	-0.011043	-0.250325	0.695537	0.154834	-0.243312	0.661744	0.172782	-0.346526	0.074562	-0.062470							0.346159	0.687657	-0.179129
14932	124.433333	-0.762988	0.652968	0.181498	-0.759229	0.657137	-0.040777	-0.735308	0.870097	0.167905	-0.726041	0.863870	-0.029994	-0.652029	1.213245	0.129813	-0.648953	1.228922	0.025219	-0.557755	0.720133	0.325449	-0.559496	0.706355	-0.167627	-0.598820	1.177338	0.131887	-0.252945	0.669759	-0.011037	-0.250337	0.695524	0.154748	-0.243236	0.661965	0.172734	-0.346524	0.074576	-0.062469							0.346034	0.687499	-0.179080
14933	124.441667	-0.763011	0.652963	0.181494	-0.759282	0.657213	-0.040716	-0.735327	0.870090	0.167907	-0.726095	0.863861	-0.029977	-0.651984	1.213270	0.129890	-0.648981	1.228882	0.025189	-0.557774	0.720088	0.325388	-0.559532	0.706347	-0.167609	-0.598796	1.177349	0.131907	-0.253011	0.669788	-0.011030	-0.250306	0.695519	0.154708	-0.243310	0.661750	0.172727	-0.346532	0.074569	-0.062466							0.346093	0.687432	-0.179090
14934	124.450000	-0.763017	0.652944	0.181488	-0.759311	0.657282	-0.040660	-0.735362	0.870086	0.167905	-0.726160	0.863845	-0.029969	-0.651962	1.213237	0.129871	-0.648934	1.228914	0.025300	-0.557795	0.720031	0.325312	-0.559562	0.706332	-0.167594	-0.598751	1.177332	0.131921	-0.253081	0.669823	-0.011007	-0.250262	0.695508	0.154683	-0.243299	0.661729	0.172706	-0.346524	0.074571	-0.062464							0.346104	0.687406	-0.179083
14935	124.458333	-0.763021	0.652942	0.181472	-0.759283	0.657122	-0.040797	-0.735385	0.870073	0.167904	-0.726185	0.863849	-0.029965	-0.652027	1.213295	0.129906	-0.648950	1.228861	0.025315	-0.557820	0.719973	0.325236	-0.559585	0.706314	-0.167572	-0.598701	1.177318	0.131946	-0.253152	0.669857	-0.010973	-0.250230	0.695487	0.154690	-0.243235	0.661811	0.172712	-0.346532	0.074570	-0.062466							0.345979	0.687353	-0.179054
14936	124.466667	-0.763045	0.652916	0.181483	-0.759341	0.657268	-0.040669	-0.735407	0.870062	0.167901	-0.726174	0.863884	-0.029960	-0.651852	1.213266	0.130017	-0.648912	1.228831	0.025210	-0.557852	0.719912	0.325153	-0.559614	0.706290	-0.167545	-0.598648	1.177334	0.132002	-0.253216	0.669890	-0.010927	-0.250189	0.695464	0.154704	-0.243256	0.661673	0.172720	-0.346529	0.074578	-0.062462							0.345859	0.687298	-0.179022
14937	124.475000	-0.763150	0.652946	0.181504	-0.759350	0.657262	-0.040674	-0.735427	0.870048	0.167899	-0.726217	0.863861	-0.029944	-0.651826	1.213251	0.129994	-0.648928	1.228826	0.025317	-0.557891	0.719858	0.325069	-0.559652	0.706272	-0.167518	-0.598610	1.177333	0.132021	-0.253275	0.669926	-0.010871	-0.250178	0.695431	0.154722	-0.243243	0.661619	0.172717	-0.346533	0.074580	-0.062456							0.345801	0.687260	-0.179017
14938	124.483333	-0.763157	0.652930	0.181502	-0.759301	0.657088	-0.040811	-0.735451	0.870036	0.167893	-0.726264	0.863831	-0.029940	-0.651764	1.213248	0.130025	-0.648870	1.228895	0.025412	-0.557935	0.719799	0.324984	-0.559689	0.706245	-0.167485	-0.598582	1.177336	0.132038	-0.253323	0.669957	-0.010821	-0.250107	0.695425	0.154760	-0.243209	0.661601	0.172726	-0.346538	0.074566	-0.062443							0.345758	0.687231	-0.179017
14939	124.491667	-0.763106	0.652893	0.181484	-0.759338	0.657155	-0.040751	-0.735602	0.870075	0.167924	-0.726285	0.863827	-0.029930	-0.651720	1.213290	0.130072	-0.648842	1.228913	0.025433	-0.557981	0.719745	0.324914	-0.559728	0.706222	-0.167456	-0.598552	1.177341	0.132061	-0.253365	0.669971	-0.010782	-0.250115	0.695404	0.154785	-0.243193	0.661578	0.172740	-0.346529	0.074570	-0.062444							0.345739	0.687193	-0.179007
14940	124.500000	-0.763098	0.652887	0.181485	-0.759371	0.657221	-0.040686	-0.735488	0.870020	0.167886	-0.726271	0.863864	-0.029923	-0.651676	1.213301	0.130072	-0.648862	1.228810	0.025306	-0.558038	0.719703	0.324845	-0.559768	0.706192	-0.167423	-0.598520	1.177348	0.132086	-0.253395	0.669983	-0.010757	-0.250068	0.695401	0.154841	-0.243191	0.661537	0.172761	-0.346530	0.074572	-0.062444							0.345704	0.687161	-0.179008
14941	124.508333	-0.763178	0.652906	0.181503	-0.759371	0.657135	-0.040757	-0.735506	0.870020	0.167877	-0.726326	0.863819	-0.029916	-0.651620	1.213376	0.130137	-0.648781	1.228922	0.025405	-0.558089	0.719665	0.324786	-0.559808	0.706168	-0.167392	-0.598490	1.177361	0.132096	-0.253425	0.669987	-0.010744	-0.250050	0.695388	0.154885	-0.243178	0.661510	0.172786	-0.346523	0.074585	-0.062454							0.345670	0.687125	-0.179009
14942	124.516667	-0.763185	0.652896	0.181503	-0.759330	0.657041	-0.040831	-0.735520	0.870021	0.167865	-0.726299	0.863857	-0.029910	-0.651581	1.213355	0.130120	-0.648797	1.228927	0.025501	-0.558138	0.719631	0.324724	-0.559848	0.706140	-0.167360	-0.598456	1.177369	0.132096	-0.253451	0.669988	-0.010736	-0.250052	0.695360	0.154931	-0.243166	0.661476	0.172817	-0.346521	0.074575	-0.062449							0.345638	0.687086	-0.179016
14943	124.525000	-0.763174	0.652893	0.181485	-0.759366	0.657117	-0.040771	-0.735532	0.870023	0.167848	-0.726310	0.863856	-0.029913	-0.651572	1.213360	0.130080	-0.648760	1.228925	0.025504	-0.558193	0.719599	0.324669	-0.559889	0.706117	-0.167329	-0.598433	1.177381	0.132101	-0.253469	0.669997	-0.010715	-0.250027	0.695350	0.155021	-0.243141	0.661449	0.172869	-0.346516	0.074576	-0.062454							0.345595	0.687042	-0.179019
14944	124.533333	-0.763195	0.652892	0.181482	-0.759397	0.657194	-0.040710	-0.735544	0.870022	0.167828	-0.726347	0.863816	-0.029906	-0.651559	1.213330	0.130027	-0.648687	1.229014	0.025501	-0.558252	0.719569	0.324614	-0.559924	0.706097	-0.167304	-0.598416	1.177385	0.132098	-0.253491	0.670003	-0.010687	-0.249991	0.695339	0.155131	-0.243117	0.661416	0.172947	-0.346514	0.074584	-0.062461							0.345556	0.686999	-0.179010
14945	124.541667	-0.763193	0.652891	0.181477	-0.759387	0.657118	-0.040782	-0.735547	0.870023	0.167809	-0.726348	0.863816	-0.029906	-0.651497	1.213344	0.130068	-0.648630	1.228971	0.025580	-0.558319	0.719548	0.324571	-0.559948	0.706086	-0.167285	-0.598397	1.177392	0.132100	-0.253514	0.670015	-0.010649	-0.249952	0.695312	0.155265	-0.243098	0.661352	0.173023	-0.346512	0.074583	-0.062457							0.345627	0.686944	-0.179040
14946	124.550000	-0.763093	0.652857	0.181430	-0.759374	0.657040	-0.040851	-0.735554	0.870024	0.167798	-0.726347	0.863813	-0.029908	-0.651460	1.213346	0.130037	-0.648579	1.228929	0.025658	-0.558378	0.719527	0.324531	-0.559963	0.706066	-0.167272	-0.598386	1.177401	0.132105	-0.253541	0.670033	-0.010602	-0.249909	0.695281	0.155414	-0.243069	0.661282	0.173113	-0.346510	0.074582	-0.062457							0.345465	0.686883	-0.178968
14947	124.558333	-0.763161	0.652889	0.181445	-0.759386	0.657115	-0.040788	-0.735553	0.870023	0.167772	-0.726335	0.863832	-0.029914	-0.651466	1.213361	0.130017	-0.648572	1.228982	0.025568	-0.558440	0.719518	0.324502	-0.559967	0.706057	-0.167265	-0.598371	1.177406	0.132103	-0.253571	0.670047	-0.010543	-0.249878	0.695216	0.155493	-0.243036	0.661211	0.173206	-0.346517	0.074575	-0.062458							0.345410	0.686813	-0.178918
14948	124.566667	-0.763184	0.652898	0.181440	-0.759366	0.657036	-0.040855	-0.735544	0.870028	0.167761	-0.726344	0.863808	-0.029907	-0.651434	1.213391	0.130043	-0.648552	1.229069	0.025518	-0.558492	0.719506	0.324480	-0.559961	0.706040	-0.167263	-0.598357	1.177421	0.132107	-0.253605	0.670067	-0.010487	-0.249845	0.695149	0.155569	-0.243007	0.661135	0.173289	-0.346520	0.074588	-0.062466							0.345338	0.686752	-0.178868
14949	124.575000	-0.763138	0.652893	0.181433	-0.759380	0.657101	-0.040792	-0.735547	0.870030	0.167749	-0.726333	0.863805	-0.029909	-0.651426	1.213397	0.130020	-0.648529	1.229017	0.025586	-0.558535	0.719507	0.324470	-0.559950	0.706033	-0.167267	-0.598346	1.177429	0.132106	-0.253629	0.670089	-0.010438	-0.249793	0.695115	0.155727	-0.242976	0.661060	0.173372	-0.346526	0.074564	-0.062451							0.345271	0.686688	-0.178802
14950	124.583333	-0.763190	0.652924	0.181450	-0.759365	0.657024	-0.040863	-0.735543	0.870033	0.167736	-0.726283	0.863835	-0.029914	-0.651434	1.213404	0.129959	-0.648471	1.228985	0.025596	-0.558574	0.719514	0.324463	-0.559936	0.706025	-0.167269	-0.598340	1.177445	0.132108	-0.253657	0.670111	-0.010387	-0.249741	0.695086	0.155861	-0.242938	0.660991	0.173454	-0.346523	0.074574	-0.062456							0.345148	0.686607	-0.178686
14951	124.591667	-0.763137	0.652907	0.181418	-0.759390	0.657175	-0.040738	-0.735535	0.870040	0.167719	-0.726287	0.863813	-0.029918	-0.651417	1.213437	0.129987	-0.648510	1.229095	0.025485	-0.558598	0.719518	0.324457	-0.559909	0.706020	-0.167276	-0.598344	1.177459	0.132102	-0.253679	0.670142	-0.010342	-0.249666	0.695095	0.156061	-0.242900	0.660933	0.173514	-0.346532	0.074558	-0.062453							0.345098	0.686585	-0.178612
14952	124.600000	-0.763101	0.652902	0.181409	-0.759392	0.657176	-0.040745	-0.735532	0.870039	0.167703	-0.726283	0.863787	-0.029916	-0.651441	1.213482	0.129928	-0.648536	1.229069	0.025505	-0.558612	0.719529	0.324464	-0.559883	0.706013	-0.167284	-0.598349	1.177475	0.132090	-0.253697	0.670164	-0.010298	-0.249595	0.695096	0.156249	-0.242868	0.660880	0.173564	-0.346530	0.074574	-0.062477							0.345066	0.686575	-0.178537
14953	124.608333	-0.763122	0.652923	0.181414	-0.759375	0.657107	-0.040813	-0.735530	0.870037	0.167681	-0.726244	0.863805	-0.029928	-0.651445	1.213519	0.129939	-0.648459	1.229057	0.025511	-0.558617	0.719542	0.324480	-0.559851	0.706009	-0.167292	-0.598350	1.177488	0.132097	-0.253707	0.670189	-0.010249	-0.249550	0.695078	0.156336	-0.242834	0.660834	0.173605	-0.346534	0.074557	-0.062470							0.345050	0.686572	-0.178462
14954	124.616667	-0.763174	0.652934	0.181441	-0.759355	0.657036	-0.040879	-0.735524	0.870029	0.167666	-0.726209	0.863821	-0.029940	-0.651446	1.213500	0.129901	-0.648447	1.229015	0.025621	-0.558620	0.719549	0.324509	-0.559818	0.706007	-0.167294	-0.598349	1.177490	0.132099	-0.253721	0.670215	-0.010198	-0.249517	0.695069	0.156412	-0.242812	0.660798	0.173636	-0.346528	0.074570	-0.062471							0.345041	0.686568	-0.178388
14955	124.625000	-0.763127	0.652906	0.181430	-0.759368	0.657184	-0.040742	-0.735491	0.870017	0.167647	-0.726193	0.863798	-0.029946	-0.651429	1.213486	0.129924	-0.648473	1.229071	0.025428	-0.558611	0.719550	0.324539	-0.559786	0.706003	-0.167304	-0.598343	1.177485	0.132111	-0.253736	0.670239	-0.010143	-0.249490	0.695052	0.156474	-0.242783	0.660767	0.173682	-0.346528	0.074578	-0.062472							0.345024	0.686564	-0.178329
14956	124.633333	-0.763093	0.652900	0.181432	-0.759336	0.657039	-0.040875	-0.735511	0.870011	0.167644	-0.726163	0.863822	-0.029969	-0.651433	1.213507	0.129945	-0.648490	1.229045	0.025501	-0.558597	0.719551	0.324576	-0.559750	0.706006	-0.167317	-0.598338	1.177473	0.132122	-0.253756	0.670260	-0.010090	-0.249469	0.695036	0.156529	-0.242761	0.660740	0.173714	-0.346529	0.074562	-0.062469							0.345013	0.686549	-0.178278
14957	124.641667	-0.763056	0.652873	0.181423	-0.759324	0.657033	-0.040874	-0.735511	0.870002	0.167636	-0.726152	0.863796	-0.029962	-0.651392	1.213594	0.130049	-0.648388	1.228975	0.025599	-0.558578	0.719557	0.324619	-0.559716	0.706002	-0.167330	-0.598326	1.177463	0.132139	-0.253776	0.670288	-0.010030	-0.249451	0.695028	0.156583	-0.242732	0.660710	0.173733	-0.346527	0.074564	-0.062472							0.345042	0.686524	-0.178279
14958	124.650000	-0.763063	0.652873	0.181444	-0.759340	0.657183	-0.040742	-0.735507	0.869991	0.167626	-0.726118	0.863814	-0.029974	-0.651318	1.213556	0.130155	-0.648426	1.229022	0.025456	-0.558555	0.719559	0.324657	-0.559676	0.705998	-0.167347	-0.598307	1.177450	0.132149	-0.253806	0.670330	-0.009971	-0.249358	0.695090	0.156699	-0.242705	0.660694	0.173756	-0.346524	0.074573	-0.062490							0.344974	0.686489	-0.178237
14959	124.658333	-0.763055	0.652883	0.181429	-0.759336	0.657184	-0.040742	-0.735486	0.869988	0.167604	-0.726138	0.863774	-0.029973	-0.651321	1.213558	0.130142	-0.648415	1.229006	0.025502	-0.558533	0.719561	0.324680	-0.559640	0.705991	-0.167365	-0.598282	1.177443	0.132150	-0.253856	0.670381	-0.009912	-0.249374	0.695053	0.156717	-0.242671	0.660672	0.173777	-0.346530	0.074561	-0.062482							0.344934	0.686453	-0.178222
14960	124.666667	-0.763055	0.652896	0.181435	-0.759279	0.657027	-0.040876	-0.735519	0.869990	0.167607	-0.726093	0.863811	-0.029982	-0.651313	1.213533	0.130112	-0.648373	1.229021	0.025496	-0.558510	0.719568	0.324703	-0.559604	0.705988	-0.167390	-0.598265	1.177443	0.132157	-0.253913	0.670432	-0.009844	-0.249313	0.695075	0.156800	-0.242644	0.660649	0.173798	-0.346527	0.074556	-0.062473							0.344900	0.686418	-0.178217
14961	124.675000	-0.763079	0.652897	0.181441	-0.759293	0.657029	-0.040878	-0.735514	0.869990	0.167595	-0.726054	0.863793	-0.029982	-0.651306	1.213537	0.130102	-0.648366	1.228977	0.025473	-0.558501	0.719566	0.324723	-0.559567	0.705978	-0.167405	-0.598246	1.177432	0.132159	-0.253987	0.670496	-0.009767	-0.249348	0.694991	0.156802	-0.242606	0.660613	0.173831	-0.346527	0.074558	-0.062476							0.344866	0.686396	-0.178222
14962	124.683333	-0.763029	0.652861	0.181424	-0.759329	0.657178	-0.040741	-0.735511	0.869984	0.167591	-0.726044	0.863783	-0.029981	-0.651253	1.213519	0.130173	-0.648366	1.228973	0.025454	-0.558499	0.719562	0.324747	-0.559544	0.705967	-0.167431	-0.598232	1.177420	0.132169	-0.254079	0.670560	-0.009670	-0.249048	0.695046	0.157244	-0.242577	0.660567	0.173878	-0.346518	0.074561	-0.062479							0.344831	0.686366	-0.178218
14963	124.691667	-0.763034	0.652870	0.181426	-0.759307	0.657029	-0.040872	-0.735473	0.869974	0.167576	-0.726096	0.863757	-0.029974	-0.651233	1.213516	0.130181	-0.648323	1.228987	0.025536	-0.558493	0.719545	0.324759	-0.559504	0.705959	-0.167447	-0.598254	1.177401	0.132301	-0.254188	0.670637	-0.009550	-0.249143	0.694977	0.157157	-0.242549	0.660514	0.173936	-0.346526	0.074563	-0.062470							0.344820	0.686341	-0.178223
14964	124.700000	-0.763035	0.652852	0.181448	-0.759306	0.657021	-0.040871	-0.735491	0.869970	0.167584	-0.726031	0.863782	-0.029979	-0.651213	1.213534	0.130218	-0.648330	1.228962	0.025559	-0.558494	0.719523	0.324769	-0.559472	0.705952	-0.167468	-0.598200	1.177393	0.132200	-0.254110	0.670852	-0.009547	-0.249227	0.694912	0.157079	-0.242514	0.660455	0.173995	-0.346527	0.074560	-0.062462							0.344814	0.686325	-0.178231
14965	124.708333	-0.763024	0.652845	0.181439	-0.759320	0.657096	-0.040802	-0.735478	0.869966	0.167582	-0.726027	0.863781	-0.029970	-0.651308	1.213530	0.130161	-0.648289	1.228968	0.025554	-0.558503	0.719506	0.324771	-0.559447	0.705943	-0.167480	-0.598217	1.177373	0.132335	-0.254230	0.670933	-0.009409	-0.249103	0.694912	0.157291	-0.242479	0.660394	0.174064	-0.346525	0.074569	-0.062462							0.344779	0.686318	-0.178250
14966	124.716667	-0.763034	0.652843	0.181447	-0.759336	0.657170	-0.040737	-0.735464	0.869967	0.167584	-0.726055	0.863750	-0.029959	-0.651157	1.213494	0.130234	-0.648281	1.228953	0.025594	-0.558514	0.719488	0.324759	-0.559420	0.705931	-0.167488	-0.598225	1.177351	0.132460	-0.254178	0.671198	-0.009423	-0.248923	0.694889	0.157632	-0.242442	0.660346	0.174131	-0.346532	0.074557	-0.062452							0.344786	0.686356	-0.178345
14967	124.725000	-0.763039	0.652856	0.181444	-0.759342	0.657179	-0.040735	-0.735456	0.869978	0.167588	-0.726046	0.863794	-0.029949	-0.651337	1.213544	0.130183	-0.648201	1.229010	0.025587	-0.558525	0.719476	0.324735	-0.559411	0.705914	-0.167477	-0.598151	1.177353	0.132348	-0.254282	0.671265	-0.009307	-0.249073	0.694828	0.157417	-0.242398	0.660287	0.174189	-0.346527	0.074571	-0.062461							0.344715	0.686282	-0.178330
14968	124.733333	-0.763036	0.652860	0.181457	-0.759291	0.657039	-0.040858	-0.735444	0.869992	0.167598	-0.726047	0.863848	-0.029938	-0.651309	1.213509	0.130167	-0.648231	1.228941	0.025606	-0.558542	0.719466	0.324708	-0.559410	0.705893	-0.167456	-0.598156	1.177330	0.132460	-0.254371	0.671323	-0.009214	-0.249024	0.694810	0.157522	-0.242355	0.660245	0.174240	-0.346526	0.074573	-0.062469							0.344803	0.686268	-0.178464
14969	124.741667	-0.763021	0.652876	0.181453	-0.759322	0.657138	-0.040780	-0.735425	0.870009	0.167613	-0.726036	0.863836	-0.029923	-0.651295	1.213524	0.130170	-0.648177	1.228958	0.025610	-0.558567	0.719453	0.324674	-0.559427	0.705879	-0.167418	-0.598121	1.177320	0.132463	-0.254444	0.671365	-0.009147	-0.248999	0.694758	0.157547	-0.242313	0.660195	0.174290	-0.346528	0.074575	-0.062464							0.344698	0.686229	-0.178534
14970	124.750000	-0.763032	0.652893	0.181484	-0.759359	0.657230	-0.040703	-0.735347	0.870019	0.167615	-0.726052	0.863837	-0.029904	-0.651212	1.213480	0.130180	-0.648122	1.228967	0.025613	-0.558590	0.719440	0.324645	-0.559459	0.705861	-0.167371	-0.598083	1.177303	0.132465	-0.254492	0.671381	-0.009103	-0.248979	0.694707	0.157558	-0.242280	0.660159	0.174340	-0.346526	0.074574	-0.062463							0.344572	0.686166	-0.178617
14971	124.758333	-0.763007	0.652903	0.181475	-0.759363	0.657157	-0.040757	-0.735377	0.870039	0.167656	-0.726034	0.863844	-0.029874	-0.651204	1.213478	0.130223	-0.648146	1.228869	0.025641	-0.558611	0.719426	0.324625	-0.559501	0.705842	-0.167320	-0.598046	1.177278	0.132472	-0.254515	0.671385	-0.009086	-0.248949	0.694690	0.157642	-0.242250	0.660123	0.174380	-0.346525	0.074587	-0.062463							0.344506	0.686034	-0.178726
14972	124.766667	-0.763033	0.652908	0.181509	-0.759360	0.657082	-0.040813	-0.735363	0.870048	0.167680	-0.725980	0.863885	-0.029852	-0.650912	1.213365	0.130272	-0.648115	1.228828	0.025655	-0.558632	0.719397	0.324605	-0.559557	0.705814	-0.167254	-0.597918	1.177271	0.132264	-0.254527	0.671375	-0.009091	-0.248932	0.694678	0.157708	-0.242237	0.660088	0.174419	-0.346523	0.074590	-0.062461							0.344410	0.685883	-0.178835
14973	124.775000	-0.763047	0.652902	0.181522	-0.759392	0.657224	-0.040673	-0.735317	0.870044	0.167685	-0.725979	0.863859	-0.029823	-0.650860	1.213323	0.130279	-0.648071	1.228799	0.025651	-0.558647	0.719372	0.324593	-0.559621	0.705777	-0.167187	-0.597899	1.177233	0.132394	-0.254527	0.671360	-0.009098	-0.248921	0.694666	0.157729	-0.242224	0.660081	0.174439	-0.346524	0.074577	-0.062451							0.344186	0.685764	-0.178953
14974	124.783333	-0.763059	0.652891	0.181533	-0.759373	0.657071	-0.040801	-0.735326	0.870046	0.167702	-0.725942	0.863870	-0.029809	-0.650804	1.213287	0.130279	-0.647944	1.228641	0.025890	-0.558651	0.719350	0.324579	-0.559672	0.705742	-0.167121	-0.597801	1.177233	0.132290	-0.254515	0.671350	-0.009125	-0.248918	0.694661	0.157723	-0.242229	0.660077	0.174437	-0.346519	0.074586	-0.062446							0.343973	0.685646	-0.179102
14975	124.791667	-0.763104	0.652895	0.181549	-0.759380	0.657148	-0.040739	-0.735322	0.870052	0.167704	-0.725942	0.863846	-0.029791	-0.650766	1.213274	0.130298	-0.648006	1.228694	0.025728	-0.558651	0.719319	0.324565	-0.559719	0.705707	-0.167063	-0.597828	1.177203	0.132514	-0.254501	0.671346	-0.009167	-0.248927	0.694670	0.157700	-0.242230	0.660110	0.174422	-0.346518	0.074577	-0.062443							0.343828	0.685515	-0.179244
14976	124.800000	-0.763157	0.652913	0.181558	-0.759362	0.657083	-0.040807	-0.735326	0.870056	0.167700	-0.725904	0.863863	-0.029792	-0.650732	1.213274	0.130314	-0.647998	1.228678	0.025694	-0.558651	0.719284	0.324541	-0.559756	0.705670	-0.167009	-0.597679	1.177219	0.132315	-0.254485	0.671338	-0.009200	-0.248945	0.694687	0.157656	-0.242247	0.660118	0.174385	-0.346516	0.074576	-0.062444							0.343699	0.685405	-0.179389
14977	124.808333	-0.763089	0.652890	0.181543	-0.759387	0.657243	-0.040680	-0.735299	0.870062	0.167683	-0.725914	0.863808	-0.029762	-0.650668	1.213254	0.130267	-0.647891	1.228739	0.025679	-0.558649	0.719266	0.324537	-0.559786	0.705638	-0.166966	-0.597694	1.177189	0.132401	-0.254472	0.671331	-0.009229	-0.248976	0.694701	0.157622	-0.242258	0.660156	0.174363	-0.346518	0.074568	-0.062445							0.343594	0.685307	-0.179541
14978	124.816667	-0.763075	0.652888	0.181540	-0.759379	0.657263	-0.040680	-0.735314	0.870073	0.167689	-0.725868	0.863850	-0.029783	-0.650623	1.213267	0.130265	-0.647815	1.228755	0.025705	-0.558646	0.719242	0.324523	-0.559800	0.705609	-0.166932	-0.597618	1.177194	0.132276	-0.254467	0.671334	-0.009246	-0.249000	0.694706	0.157577	-0.242275	0.660168	0.174331	-0.346516	0.074577	-0.062442							0.343502	0.685220	-0.179693
14979	124.825000	-0.763125	0.652906	0.181568	-0.759342	0.657199	-0.040739	-0.735307	0.870083	0.167685	-0.725859	0.863850	-0.029780	-0.650609	1.213268	0.130265	-0.647808	1.228717	0.025684	-0.558652	0.719236	0.324526	-0.559811	0.705586	-0.166910	-0.597657	1.177161	0.132483	-0.254472	0.671333	-0.009245	-0.248999	0.694742	0.157659	-0.242286	0.660172	0.174308	-0.346519	0.074573	-0.062439							0.343423	0.685127	-0.179833
14980	124.833333	-0.763101	0.652892	0.181570	-0.759354	0.657291	-0.040663	-0.735242	0.870084	0.167673	-0.725867	0.863880	-0.029758	-0.650596	1.213279	0.130279	-0.647743	1.228741	0.025651	-0.558658	0.719215	0.324513	-0.559814	0.705569	-0.166897	-0.597615	1.177158	0.132480	-0.254679	0.671203	-0.009117	-0.249039	0.694715	0.157592	-0.242289	0.660162	0.174303	-0.346525	0.074568	-0.062432							0.343363	0.685059	-0.179999
14981	124.841667	-0.763173	0.652924	0.181590	-0.759342	0.657295	-0.040654	-0.735240	0.870093	0.167690	-0.725888	0.863802	-0.029737	-0.650572	1.213176	0.130146	-0.647690	1.228778	0.025683	-0.558666	0.719216	0.324505	-0.559817	0.705558	-0.166907	-0.597617	1.177019	0.132402	-0.254486	0.671340	-0.009230	-0.249034	0.694704	0.157627	-0.242280	0.660142	0.174315	-0.346526	0.074571	-0.062436							0.343353	0.684973	-0.180157
14982	124.850000	-0.763156	0.652919	0.181580	-0.759334	0.657292	-0.040647	-0.735233	0.870107	0.167713	-0.725850	0.863840	-0.029740	-0.650506	1.213212	0.130122	-0.647635	1.228794	0.025631	-0.558676	0.719240	0.324507	-0.559819	0.705554	-0.166930	-0.597473	1.177196	0.132226	-0.254494	0.671340	-0.009234	-0.249013	0.694694	0.157675	-0.242264	0.660123	0.174338	-0.346516	0.074587	-0.062452							0.343350	0.684882	-0.180326
14983	124.858333	-0.763060	0.652915	0.181537	-0.759274	0.657134	-0.040777	-0.735213	0.870118	0.167724	-0.725857	0.863843	-0.029727	-0.650486	1.213315	0.130144	-0.647548	1.228749	0.025771	-0.558685	0.719259	0.324492	-0.559819	0.705550	-0.166961	-0.597465	1.177202	0.132347	-0.254609	0.671274	-0.009198	-0.248984	0.694685	0.157746	-0.242239	0.660085	0.174366	-0.346521	0.074579	-0.062449							0.343309	0.684800	-0.180496
14984	124.866667	-0.763072	0.652928	0.181535	-0.759321	0.657288	-0.040646	-0.735177	0.870126	0.167737	-0.725837	0.863831	-0.029703	-0.650438	1.213296	0.130069	-0.647527	1.228909	0.025666	-0.558696	0.719278	0.324472	-0.559825	0.705546	-0.167004	-0.597388	1.177243	0.132237	-0.254708	0.671202	-0.009172	-0.248953	0.694679	0.157820	-0.242210	0.660058	0.174406	-0.346519	0.074589	-0.062458							0.343257	0.684698	-0.180656
14985	124.875000	-0.763086	0.652953	0.181542	-0.759315	0.657287	-0.040646	-0.735128	0.870128	0.167737	-0.725867	0.863789	-0.029672	-0.650368	1.213410	0.130143	-0.647531	1.228902	0.025679	-0.558696	0.719306	0.324477	-0.559817	0.705550	-0.167047	-0.597391	1.177263	0.132337	-0.254778	0.671085	-0.009152	-0.248907	0.694638	0.157866	-0.242186	0.660026	0.174437	-0.346518	0.074589	-0.062463							0.343184	0.684576	-0.180802
14986	124.883333	-0.763014	0.652936	0.181531	-0.759304	0.657286	-0.040649	-0.735126	0.870143	0.167753	-0.725810	0.863849	-0.029649	-0.650305	1.213508	0.130210	-0.647543	1.228890	0.025694	-0.558694	0.719331	0.324489	-0.559817	0.705554	-0.167092	-0.597312	1.177310	0.132234	-0.254833	0.670956	-0.009144	-0.248871	0.694650	0.157945	-0.242166	0.659992	0.174466	-0.346518	0.074571	-0.062450							0.343032	0.684465	-0.180902
14987	124.891667	-0.762985	0.652941	0.181520	-0.759257	0.657215	-0.040717	-0.735057	0.870142	0.167740	-0.725794	0.863849	-0.029642	-0.650477	1.213604	0.130156	-0.647421	1.228869	0.025767	-0.558683	0.719331	0.324498	-0.559814	0.705566	-0.167132	-0.597272	1.177338	0.132245	-0.254806	0.670918	-0.009220	-0.248810	0.694651	0.158075	-0.242144	0.659966	0.174496	-0.346524	0.074565	-0.062453							0.342956	0.684367	-0.181009
14988	124.900000	-0.762998	0.652961	0.181526	-0.759263	0.657308	-0.040654	-0.735036	0.870144	0.167737	-0.725818	0.863850	-0.029627	-0.650436	1.213640	0.130160	-0.647428	1.229064	0.025614	-0.558664	0.719338	0.324531	-0.559811	0.705579	-0.167175	-0.597231	1.177366	0.132271	-0.254770	0.670869	-0.009308	-0.248806	0.694621	0.158056	-0.242128	0.659945	0.174519	-0.346520	0.074577	-0.062454							0.342890	0.684301	-0.181088
14989	124.908333	-0.762966	0.652963	0.181516	-0.759237	0.657244	-0.040723	-0.735042	0.870144	0.167746	-0.725769	0.863834	-0.029644	-0.650399	1.213671	0.130162	-0.647355	1.229013	0.025719	-0.558637	0.719340	0.324563	-0.559809	0.705594	-0.167215	-0.597213	1.177380	0.132249	-0.254717	0.670822	-0.009405	-0.248766	0.694565	0.158050	-0.242114	0.659928	0.174533	-0.346522	0.074571	-0.062449							0.342909	0.684244	-0.181173
14990	124.916667	-0.762948	0.652957	0.181499	-0.759204	0.657182	-0.040791	-0.735008	0.870141	0.167733	-0.725772	0.863848	-0.029690	-0.650369	1.213714	0.130174	-0.647406	1.228990	0.025629	-0.558611	0.719338	0.324599	-0.559798	0.705612	-0.167252	-0.597199	1.177385	0.132224	-0.254663	0.670779	-0.009507	-0.248741	0.694558	0.158074	-0.242101	0.659919	0.174536	-0.346515	0.074578	-0.062460							0.342869	0.684224	-0.181226
14991	124.925000	-0.762958	0.652959	0.181498	-0.759185	0.657258	-0.040732	-0.734995	0.870139	0.167723	-0.725749	0.863841	-0.029656	-0.650322	1.213699	0.130161	-0.647377	1.229046	0.025625	-0.558587	0.719338	0.324631	-0.559786	0.705634	-0.167283	-0.597166	1.177395	0.132229	-0.254593	0.670723	-0.009619	-0.248731	0.694582	0.158100	-0.242086	0.659914	0.174523	-0.346524	0.074576	-0.062457							0.342802	0.684219	-0.181272
14992	124.933333	-0.762986	0.652975	0.181496	-0.759195	0.657340	-0.040680	-0.734979	0.870128	0.167702	-0.725760	0.863790	-0.029683	-0.650278	1.213698	0.130171	-0.647339	1.229095	0.025596	-0.558559	0.719336	0.324665	-0.559771	0.705647	-0.167324	-0.597123	1.177397	0.132227	-0.254508	0.670661	-0.009737	-0.248727	0.694606	0.158117	-0.242084	0.659907	0.174501	-0.346531	0.074552	-0.062454							0.342809	0.684207	-0.181335
14993	124.941667	-0.762968	0.652960	0.181485	-0.759188	0.657336	-0.040686	-0.735112	0.870181	0.167735	-0.725716	0.863829	-0.029690	-0.650275	1.213682	0.130131	-0.647339	1.228980	0.025631	-0.558537	0.719337	0.324706	-0.559753	0.705656	-0.167361	-0.597086	1.177389	0.132216	-0.254405	0.670606	-0.009879	-0.248708	0.694564	0.158086	-0.242077	0.659906	0.174482	-0.346531	0.074555	-0.062465							0.342664	0.684294	-0.181462
14994	124.950000	-0.762950	0.652957	0.181470	-0.759133	0.657178	-0.040822	-0.735236	0.870222	0.167758	-0.725727	0.863838	-0.029704	-0.650246	1.213657	0.130134	-0.647353	1.228907	0.025630	-0.558519	0.719325	0.324738	-0.559737	0.705669	-0.167396	-0.597045	1.177374	0.132216	-0.254309	0.670545	-0.010020	-0.248700	0.694571	0.158121	-0.242070	0.659897	0.174473	-0.346532	0.074564	-0.062462							0.342676	0.684214	-0.181456
14995	124.958333	-0.762969	0.652946	0.181477	-0.759177	0.657325	-0.040694	-0.735225	0.870217	0.167753	-0.725725	0.863813	-0.029669	-0.650220	1.213623	0.130139	-0.647361	1.228856	0.025659	-0.558512	0.719313	0.324778	-0.559728	0.705675	-0.167436	-0.597007	1.177350	0.132219	-0.254204	0.670484	-0.010180	-0.248618	0.694601	0.158283	-0.242072	0.659876	0.174479	-0.346533	0.074564	-0.062469							0.342539	0.684190	-0.181480
14996	124.966667	-0.762958	0.652945	0.181474	-0.759181	0.657320	-0.040698	-0.735215	0.870213	0.167752	-0.725693	0.863815	-0.029700	-0.650183	1.213597	0.130152	-0.647333	1.228842	0.025640	-0.558506	0.719303	0.324813	-0.559718	0.705682	-0.167481	-0.596968	1.177327	0.132213	-0.254088	0.670403	-0.010352	-0.248676	0.694618	0.158296	-0.242069	0.659847	0.174491	-0.346533	0.074564	-0.062462							0.342462	0.684153	-0.181542
14997	124.975000	-0.762939	0.652945	0.181465	-0.759175	0.657246	-0.040762	-0.735207	0.870213	0.167759	-0.725700	0.863812	-0.029675	-0.650158	1.213571	0.130166	-0.647284	1.228788	0.025711	-0.558508	0.719288	0.324838	-0.559702	0.705697	-0.167526	-0.596932	1.177305	0.132220	-0.253977	0.670319	-0.010517	-0.248586	0.694588	0.158461	-0.242055	0.659802	0.174529	-0.346532	0.074568	-0.062473							0.342411	0.684099	-0.181620
14998	124.983333	-0.762958	0.652958	0.181477	-0.759141	0.657164	-0.040825	-0.735199	0.870218	0.167765	-0.725711	0.863818	-0.029659	-0.650128	1.213551	0.130175	-0.647233	1.228737	0.025784	-0.558513	0.719278	0.324858	-0.559692	0.705705	-0.167566	-0.596900	1.177285	0.132218	-0.253872	0.670234	-0.010704	-0.248587	0.694540	0.158457	-0.242044	0.659757	0.174571	-0.346408	0.074161	-0.062413							0.342354	0.684050	-0.181712
14999	124.991667	-0.762964	0.652963	0.181469	-0.759186	0.657242	-0.040758	-0.735190	0.870222	0.167764	-0.725718	0.863790	-0.029673	-0.650089	1.213540	0.130177	-0.647247	1.228863	0.025696	-0.558524	0.719276	0.324868	-0.559687	0.705723	-0.167618	-0.596875	1.177274	0.132220	-0.253778	0.670157	-0.010885	-0.248564	0.694571	0.158608	-0.242023	0.659710	0.174625	-0.346379	0.074225	-0.062485							0.342250	0.684021	-0.181815
15000	125.000000	-0.762963	0.652975	0.181466	-0.759199	0.657315	-0.040695	-0.735177	0.870229	0.167749	-0.725677	0.863806	-0.029722	-0.650088	1.213540	0.130190	-0.647308	1.228802	0.025727	-0.558539	0.719275	0.324864	-0.559671	0.705747	-0.167674	-0.596857	1.177266	0.132214	-0.253693	0.670085	-0.011051	-0.248507	0.694551	0.158729	-0.241999	0.659656	0.174677	-0.346356	0.074289	-0.062545							0.342245	0.684033	-0.181980
15001	125.008333	-0.762947	0.652971	0.181445	-0.759176	0.657166	-0.040831	-0.735177	0.870242	0.167748	-0.725672	0.863811	-0.029721	-0.650065	1.213548	0.130190	-0.647232	1.228795	0.025772	-0.558553	0.719279	0.324850	-0.559659	0.705771	-0.167727	-0.596842	1.177268	0.132214	-0.253623	0.670017	-0.011196	-0.248473	0.694539	0.158863	-0.241975	0.659615	0.174724	-0.346331	0.074348	-0.062617							0.342212	0.684016	-0.182080
15002	125.016667	-0.762975	0.652995	0.181457	-0.759213	0.657315	-0.040697	-0.735174	0.870254	0.167751	-0.725674	0.863826	-0.029722	-0.650047	1.213559	0.130191	-0.647151	1.228788	0.025816	-0.558571	0.719283	0.324830	-0.559644	0.705798	-0.167780	-0.596835	1.177264	0.132213	-0.253551	0.669962	-0.011318	-0.248444	0.694532	0.159010	-0.241954	0.659581	0.174780	-0.346310	0.074426	-0.062673							0.342188	0.684007	-0.182176
15003	125.025000	-0.762965	0.652981	0.181447	-0.759221	0.657236	-0.040765	-0.735165	0.870253	0.167739	-0.725691	0.863836	-0.029692	-0.649919	1.213546	0.130236	-0.647150	1.228951	0.025717	-0.558594	0.719275	0.324812	-0.559632	0.705823	-0.167828	-0.596866	1.177242	0.132312	-0.253483	0.669914	-0.011419	-0.248369	0.694529	0.159237	-0.241933	0.659539	0.174837	-0.346296	0.074521	-0.062746							0.342178	0.684003	-0.182272
15004	125.033333	-0.762964	0.652973	0.181456	-0.759228	0.657158	-0.040829	-0.735162	0.870254	0.167741	-0.725693	0.863841	-0.029725	-0.650003	1.213576	0.130209	-0.647121	1.228972	0.025716	-0.558618	0.719266	0.324797	-0.559621	0.705848	-0.167874	-0.596809	1.177256	0.132223	-0.253415	0.669872	-0.011507	-0.248352	0.694562	0.159440	-0.241913	0.659493	0.174886	-0.346290	0.074612	-0.062796							0.342174	0.684001	-0.182374
15005	125.041667	-0.763012	0.652989	0.181488	-0.759242	0.657148	-0.040827	-0.735165	0.870252	0.167740	-0.725688	0.863848	-0.029710	-0.649972	1.213570	0.130232	-0.647129	1.228924	0.025726	-0.558648	0.719248	0.324783	-0.559622	0.705872	-0.167917	-0.596792	1.177242	0.132223	-0.253358	0.669836	-0.011601	-0.248331	0.694552	0.159535	-0.241899	0.659459	0.174929	-0.346275	0.074719	-0.062862							0.342174	0.684005	-0.182480
15006	125.050000	-0.762986	0.652973	0.181496	-0.759278	0.657286	-0.040695	-0.735177	0.870253	0.167744	-0.725743	0.863798	-0.029698	-0.649945	1.213551	0.130244	-0.647074	1.228962	0.025734	-0.558680	0.719231	0.324771	-0.559622	0.705882	-0.167955	-0.596767	1.177220	0.132225	-0.253287	0.669795	-0.011697	-0.248163	0.694514	0.159796	-0.241889	0.659429	0.174959	-0.346262	0.074816	-0.062934							0.342071	0.683936	-0.182622
15007	125.058333	-0.762987	0.652987	0.181490	-0.759290	0.657275	-0.040693	-0.735178	0.870248	0.167731	-0.725713	0.863841	-0.029738	-0.649929	1.213541	0.130219	-0.647068	1.228914	0.025717	-0.558716	0.719198	0.324754	-0.559625	0.705891	-0.167994	-0.596746	1.177204	0.132207	-0.253224	0.669740	-0.011804	-0.248347	0.694508	0.159595	-0.241886	0.659417	0.174990	-0.346244	0.074913	-0.063005							0.342266	0.683985	-0.182722
15008	125.066667	-0.762974	0.652966	0.181479	-0.759305	0.657267	-0.040693	-0.735187	0.870245	0.167724	-0.725715	0.863838	-0.029744	-0.649700	1.213477	0.130257	-0.647049	1.228863	0.025691	-0.558755	0.719169	0.324750	-0.559643	0.705899	-0.168014	-0.596717	1.177185	0.132199	-0.253155	0.669693	-0.011921	-0.248333	0.694529	0.159738	-0.241887	0.659401	0.175015	-0.346232	0.074987	-0.063068							0.342354	0.683960	-0.182858
15009	125.075000	-0.763012	0.652982	0.181486	-0.759283	0.657178	-0.040764	-0.735204	0.870244	0.167720	-0.725746	0.863815	-0.029730	-0.649647	1.213447	0.130225	-0.646977	1.228904	0.025668	-0.558791	0.719143	0.324747	-0.559658	0.705896	-0.168026	-0.596693	1.177168	0.132191	-0.253080	0.669638	-0.012057	-0.248372	0.694505	0.159709	-0.241894	0.659390	0.175031	-0.346216	0.075062	-0.063137							0.342384	0.683945	-0.182989
15010	125.083333	-0.763031	0.652969	0.181483	-0.759319	0.657251	-0.040709	-0.735219	0.870245	0.167714	-0.725752	0.863843	-0.029698	-0.649522	1.213448	0.130282	-0.646924	1.228948	0.025671	-0.558825	0.719115	0.324743	-0.559685	0.705890	-0.168039	-0.596671	1.177160	0.132185	-0.253008	0.669570	-0.012196	-0.248329	0.694493	0.159858	-0.241904	0.659395	0.175050	-0.346209	0.075130	-0.063196							0.342407	0.683918	-0.183111
15011	125.091667	-0.763039	0.652956	0.181482	-0.759285	0.657092	-0.040850	-0.735249	0.870245	0.167706	-0.725751	0.863840	-0.029761	-0.649527	1.213470	0.130301	-0.646903	1.228917	0.025664	-0.558857	0.719084	0.324733	-0.559706	0.705881	-0.168051	-0.596690	1.177137	0.132272	-0.252965	0.669508	-0.012350	-0.248481	0.694508	0.159746	-0.241925	0.659392	0.175066	-0.346185	0.075191	-0.063248							0.342421	0.683875	-0.183231
15012	125.100000	-0.763096	0.652971	0.181479	-0.759273	0.657085	-0.040857	-0.735235	0.870236	0.167687	-0.725753	0.863841	-0.029762	-0.649587	1.213492	0.130241	-0.646855	1.228938	0.025642	-0.558888	0.719059	0.324727	-0.559751	0.705874	-0.168047	-0.596629	1.177155	0.132181	-0.252959	0.669427	-0.012520	-0.248442	0.694527	0.159970	-0.241942	0.659392	0.175092	-0.346173	0.075261	-0.063305							0.342298	0.683752	-0.183357
15013	125.108333	-0.763059	0.652946	0.181474	-0.759297	0.657164	-0.040796	-0.735243	0.870236	0.167684	-0.725765	0.863843	-0.029736	-0.649565	1.213447	0.130190	-0.646821	1.228975	0.025669	-0.558921	0.719031	0.324715	-0.559796	0.705859	-0.168039	-0.596604	1.177160	0.132189	-0.252903	0.669310	-0.012633	-0.248503	0.694528	0.160002	-0.241951	0.659371	0.175116	-0.346156	0.075318	-0.063337							0.342290	0.683706	-0.183444
15014	125.116667	-0.763139	0.652966	0.181494	-0.759323	0.657241	-0.040738	-0.735293	0.870241	0.167700	-0.725767	0.863846	-0.029768	-0.649470	1.213521	0.130345	-0.646810	1.229040	0.025664	-0.558952	0.719018	0.324708	-0.559846	0.705842	-0.168033	-0.596664	1.177123	0.132375	-0.252852	0.669212	-0.012774	-0.248580	0.694476	0.159854	-0.241946	0.659345	0.175116	-0.346144	0.075385	-0.063381							0.342277	0.683672	-0.183515
15015	125.125000	-0.763053	0.652926	0.181467	-0.759294	0.657171	-0.040805	-0.735249	0.870231	0.167667	-0.725765	0.863844	-0.029768	-0.649565	1.213441	0.130200	-0.646839	1.228961	0.025697	-0.558985	0.718999	0.324689	-0.559892	0.705822	-0.168012	-0.596555	1.177167	0.132193	-0.252800	0.669134	-0.012926	-0.248571	0.694470	0.159874	-0.241940	0.659323	0.175104	-0.346335	0.075001	-0.062929							0.342167	0.683694	-0.183597
15016	125.133333	-0.763047	0.652938	0.181448	-0.759257	0.657098	-0.040873	-0.735253	0.870233	0.167658	-0.725765	0.863847	-0.029770	-0.649630	1.213483	0.130182	-0.646772	1.228987	0.025693	-0.559010	0.718983	0.324675	-0.559934	0.705799	-0.167989	-0.596620	1.177129	0.132381	-0.252992	0.668984	-0.012923	-0.248575	0.694471	0.159901	-0.241942	0.659317	0.175095	-0.346532	0.074579	-0.062465							0.342149	0.683684	-0.183645
15017	125.141667	-0.763067	0.652946	0.181455	-0.759306	0.657253	-0.040751	-0.735255	0.870232	0.167653	-0.725775	0.863823	-0.029771	-0.649467	1.213565	0.130318	-0.646744	1.229036	0.025712	-0.559033	0.718970	0.324657	-0.559975	0.705774	-0.167963	-0.596596	1.177124	0.132379	-0.252929	0.668912	-0.013055	-0.248563	0.694491	0.159941	-0.241938	0.659310	0.175100	-0.346534	0.074573	-0.062472							0.342135	0.683679	-0.183674
15018	125.150000	-0.763041	0.652930	0.181426	-0.759299	0.657256	-0.040759	-0.735253	0.870235	0.167641	-0.725751	0.863844	-0.029781	-0.649584	1.213591	0.130311	-0.646791	1.228995	0.025729	-0.559044	0.718964	0.324637	-0.560006	0.705748	-0.167934	-0.596574	1.177116	0.132377	-0.252864	0.668858	-0.013154	-0.248526	0.694506	0.159967	-0.241933	0.659302	0.175100	-0.346529	0.074559	-0.062471							0.342126	0.683685	-0.183702
15019	125.158333	-0.763047	0.652937	0.181443	-0.759262	0.657105	-0.040894	-0.735251	0.870230	0.167634	-0.725746	0.863839	-0.029783	-0.649557	1.213577	0.130316	-0.646737	1.228969	0.025719	-0.559046	0.718960	0.324620	-0.560037	0.705730	-0.167904	-0.596505	1.177130	0.132289	-0.252700	0.668860	-0.013339	-0.248520	0.694471	0.159954	-0.241913	0.659298	0.175101	-0.346529	0.074558	-0.062470							0.342116	0.683692	-0.183715
15020	125.166667	-0.763130	0.652964	0.181472	-0.759276	0.657109	-0.040892	-0.735253	0.870234	0.167623	-0.725736	0.863837	-0.029785	-0.649509	1.213557	0.130300	-0.646734	1.228953	0.025723	-0.559040	0.718957	0.324601	-0.560063	0.705719	-0.167878	-0.596506	1.177101	0.132389	-0.252772	0.668764	-0.013327	-0.248515	0.694457	0.159955	-0.241894	0.659289	0.175101	-0.346528	0.074557	-0.062467							0.342110	0.683703	-0.183719
15021	125.175000	-0.763061	0.652942	0.181464	-0.759299	0.657251	-0.040754	-0.735256	0.870238	0.167624	-0.725768	0.863796	-0.029775	-0.649512	1.213431	0.130168	-0.646754	1.228908	0.025762	-0.559022	0.718954	0.324583	-0.560081	0.705699	-0.167853	-0.596493	1.177086	0.132377	-0.252741	0.668734	-0.013389	-0.248453	0.694500	0.160029	-0.241878	0.659284	0.175115	-0.346532	0.074552	-0.062466							0.342105	0.683712	-0.183723
15022	125.183333	-0.763044	0.652925	0.181472	-0.759281	0.657103	-0.040881	-0.735298	0.870252	0.167653	-0.725729	0.863841	-0.029779	-0.649489	1.213414	0.130190	-0.646757	1.228896	0.025763	-0.559011	0.718951	0.324565	-0.560096	0.705680	-0.167832	-0.596407	1.177110	0.132187	-0.252735	0.668713	-0.013439	-0.248426	0.694504	0.160077	-0.241859	0.659275	0.175135	-0.346527	0.074566	-0.062460							0.342103	0.683711	-0.183720
15023	125.191667	-0.763071	0.652945	0.181475	-0.759301	0.657248	-0.040738	-0.735242	0.870242	0.167631	-0.725719	0.863838	-0.029773	-0.649497	1.213509	0.130273	-0.646745	1.228862	0.025708	-0.558990	0.718953	0.324547	-0.560104	0.705667	-0.167816	-0.596392	1.177105	0.132192	-0.252749	0.668712	-0.013457	-0.248415	0.694463	0.160103	-0.241830	0.659245	0.175170	-0.346535	0.074571	-0.062454							0.342095	0.683704	-0.183719
15024	125.200000	-0.763053	0.652941	0.181491	-0.759300	0.657248	-0.040731	-0.735235	0.870249	0.167635	-0.725721	0.863839	-0.029700	-0.649517	1.213382	0.130134	-0.646758	1.228830	0.025735	-0.558979	0.718948	0.324530	-0.560105	0.705648	-0.167809	-0.596378	1.177094	0.132187	-0.252775	0.668713	-0.013455	-0.248356	0.694495	0.160345	-0.241802	0.659202	0.175205	-0.346536	0.074581	-0.062453							0.342076	0.683678	-0.183718
15025	125.208333	-0.763042	0.652938	0.181497	-0.759298	0.657247	-0.040726	-0.735219	0.870253	0.167643	-0.725729	0.863847	-0.029705	-0.649526	1.213465	0.130253	-0.646753	1.228813	0.025691	-0.558971	0.718950	0.324520	-0.560102	0.705628	-0.167807	-0.596465	1.176919	0.132207	-0.252813	0.668722	-0.013432	-0.248342	0.694428	0.160254	-0.241771	0.659164	0.175260	-0.346539	0.074582	-0.062456							0.342040	0.683645	-0.183720
15026	125.216667	-0.763012	0.652931	0.181485	-0.759292	0.657244	-0.040720	-0.735204	0.870258	0.167641	-0.725708	0.863836	-0.029698	-0.649533	1.213437	0.130217	-0.646737	1.228808	0.025670	-0.558970	0.718948	0.324506	-0.560095	0.705604	-0.167812	-0.596395	1.177052	0.132153	-0.252857	0.668734	-0.013399	-0.248278	0.694401	0.160336	-0.241743	0.659128	0.175320	-0.346544	0.074576	-0.062459							0.341988	0.683599	-0.183715
15027	125.225000	-0.763020	0.652940	0.181494	-0.759248	0.657095	-0.040851	-0.735187	0.870266	0.167646	-0.725690	0.863832	-0.029760	-0.649375	1.213284	0.130203	-0.646780	1.228720	0.025627	-0.558970	0.718944	0.324499	-0.560084	0.705583	-0.167818	-0.596400	1.177027	0.132136	-0.252911	0.668745	-0.013358	-0.248204	0.694408	0.160504	-0.241715	0.659128	0.175417	-0.346541	0.074576	-0.062471							0.341816	0.683580	-0.183712
15028	125.233333	-0.763028	0.652953	0.181502	-0.759274	0.657249	-0.040720	-0.735174	0.870273	0.167646	-0.725712	0.863779	-0.029722	-0.649380	1.213295	0.130240	-0.646766	1.228721	0.025610	-0.558972	0.718942	0.324497	-0.560081	0.705561	-0.167825	-0.596404	1.176995	0.132111	-0.252962	0.668762	-0.013312	-0.248191	0.694360	0.160501	-0.241682	0.659032	0.175436	-0.346536	0.074576	-0.062481							0.341731	0.683540	-0.183682
15029	125.241667	-0.763015	0.652957	0.181502	-0.759260	0.657179	-0.040788	-0.735156	0.870280	0.167645	-0.725685	0.863797	-0.029732	-0.649410	1.213181	0.130146	-0.646813	1.228623	0.025560	-0.558974	0.718947	0.324495	-0.560065	0.705531	-0.167823	-0.596404	1.176971	0.132080	-0.253013	0.668800	-0.013272	-0.248064	0.694459	0.160869	-0.241661	0.658999	0.175485	-0.346542	0.074568	-0.062476							0.341694	0.683524	-0.183650
15030	125.250000	-0.762991	0.652943	0.181487	-0.759214	0.657101	-0.040848	-0.735144	0.870296	0.167642	-0.725649	0.863818	-0.029766	-0.649412	1.213206	0.130183	-0.646876	1.228550	0.025515	-0.558974	0.718960	0.324496	-0.560053	0.705510	-0.167816	-0.596404	1.176954	0.132053	-0.253066	0.668834	-0.013223	-0.248153	0.694427	0.160745	-0.241638	0.658970	0.175520	-0.346538	0.074573	-0.062471							0.341671	0.683530	-0.183606
15031	125.258333	-0.762998	0.652983	0.181499	-0.759232	0.657181	-0.040778	-0.735130	0.870305	0.167639	-0.725657	0.863790	-0.029752	-0.649450	1.213106	0.130087	-0.646873	1.228492	0.025493	-0.558975	0.718976	0.324503	-0.560044	0.705496	-0.167811	-0.596405	1.176935	0.132022	-0.253113	0.668871	-0.013174	-0.248107	0.694313	0.160656	-0.241622	0.658953	0.175538	-0.346536	0.074565	-0.062463							0.341770	0.683571	-0.183524
15032	125.266667	-0.763001	0.652999	0.181501	-0.759255	0.657266	-0.040716	-0.735120	0.870313	0.167633	-0.725640	0.863818	-0.029725	-0.649423	1.213113	0.130166	-0.646855	1.228521	0.025440	-0.558976	0.719000	0.324514	-0.560031	0.705481	-0.167798	-0.596407	1.176919	0.131983	-0.253152	0.668905	-0.013112	-0.247890	0.694459	0.161145	-0.241610	0.658943	0.175551	-0.346542	0.074570	-0.062454							0.341879	0.683623	-0.183436
15033	125.275000	-0.762976	0.653009	0.181469	-0.759216	0.657119	-0.040849	-0.735113	0.870322	0.167619	-0.725644	0.863793	-0.029791	-0.649418	1.213055	0.130082	-0.646885	1.228458	0.025401	-0.558971	0.719027	0.324522	-0.560018	0.705461	-0.167784	-0.596408	1.176909	0.131950	-0.253180	0.668934	-0.013052	-0.247981	0.694318	0.160840	-0.241598	0.658940	0.175552	-0.346530	0.074575	-0.062456							0.341699	0.683638	-0.183428
15034	125.283333	-0.762951	0.653002	0.181466	-0.759226	0.657130	-0.040854	-0.735109	0.870331	0.167607	-0.725604	0.863806	-0.029800	-0.649423	1.213058	0.130058	-0.646817	1.228322	0.025529	-0.558966	0.719056	0.324530	-0.560016	0.705445	-0.167766	-0.596408	1.176905	0.131915	-0.253205	0.668955	-0.012997	-0.248110	0.694408	0.160796	-0.241592	0.658944	0.175551	-0.346527	0.074565	-0.062455							0.341837	0.683726	-0.183348
15035	125.291667	-0.763054	0.653050	0.181496	-0.759214	0.657195	-0.040793	-0.735107	0.870336	0.167593	-0.725627	0.863785	-0.029794	-0.649443	1.212964	0.129953	-0.646844	1.228338	0.025390	-0.558957	0.719082	0.324549	-0.560015	0.705423	-0.167747	-0.596403	1.176907	0.131892	-0.253216	0.668971	-0.012964	-0.248107	0.694352	0.160743	-0.241586	0.658941	0.175544	-0.346528	0.074562	-0.062460							0.341841	0.683716	-0.183324
15036	125.300000	-0.762934	0.653022	0.181449	-0.759235	0.657271	-0.040735	-0.735112	0.870335	0.167578	-0.725590	0.863791	-0.029819	-0.649397	1.212970	0.129935	-0.646911	1.228328	0.025256	-0.558948	0.719104	0.324567	-0.560018	0.705408	-0.167732	-0.596392	1.176909	0.131859	-0.253221	0.668981	-0.012946	-0.247881	0.694335	0.161035	-0.241583	0.658944	0.175546	-0.346524	0.074557	-0.062468							0.341957	0.683753	-0.183290
15037	125.308333	-0.762926	0.653010	0.181429	-0.759211	0.657184	-0.040806	-0.735112	0.870339	0.167567	-0.725588	0.863789	-0.029831	-0.649383	1.213019	0.129931	-0.646888	1.228313	0.025218	-0.558944	0.719127	0.324582	-0.560024	0.705381	-0.167711	-0.596385	1.176921	0.131841	-0.253225	0.668985	-0.012940	-0.248079	0.694308	0.160719	-0.241567	0.658937	0.175550	-0.346527	0.074562	-0.062483							0.341967	0.683735	-0.183283
15038	125.316667	-0.762921	0.653018	0.181437	-0.759185	0.657106	-0.040879	-0.735118	0.870339	0.167561	-0.725586	0.863777	-0.029835	-0.649414	1.213053	0.129863	-0.646860	1.228323	0.025185	-0.558937	0.719146	0.324587	-0.560031	0.705365	-0.167694	-0.596375	1.176939	0.131824	-0.253228	0.668990	-0.012938	-0.248064	0.694305	0.160748	-0.241549	0.658931	0.175566	-0.346526	0.074561	-0.062482							0.342058	0.683650	-0.183240
15039	125.325000	-0.762942	0.653032	0.181445	-0.759233	0.657254	-0.040749	-0.735128	0.870335	0.167552	-0.725610	0.863750	-0.029835	-0.649439	1.213040	0.129731	-0.646789	1.228401	0.025192	-0.558938	0.719166	0.324603	-0.560040	0.705346	-0.167675	-0.596362	1.176952	0.131806	-0.253221	0.669005	-0.012943	-0.248069	0.694284	0.160777	-0.241533	0.658909	0.175586	-0.346526	0.074571	-0.062472							0.342055	0.683626	-0.183260
15040	125.333333	-0.762932	0.653026	0.181433	-0.759240	0.657252	-0.040749	-0.735138	0.870339	0.167548	-0.725606	0.863769	-0.029847	-0.649481	1.213045	0.129853	-0.646739	1.228454	0.025160	-0.558937	0.719181	0.324606	-0.560050	0.705325	-0.167660	-0.596352	1.176974	0.131787	-0.253223	0.669019	-0.012948	-0.247928	0.694361	0.160891	-0.241508	0.658878	0.175606	-0.346523	0.074573	-0.062456							0.341957	0.683658	-0.183345
15041	125.341667	-0.762915	0.653020	0.181439	-0.759226	0.657107	-0.040882	-0.735150	0.870335	0.167546	-0.725623	0.863759	-0.029851	-0.649361	1.213182	0.129757	-0.646748	1.228425	0.025109	-0.558939	0.719194	0.324602	-0.560064	0.705307	-0.167651	-0.596331	1.176992	0.131773	-0.253228	0.669025	-0.012947	-0.247946	0.694301	0.160949	-0.241485	0.658842	0.175612	-0.346525	0.074588	-0.062454							0.341942	0.683621	-0.183398
15042	125.350000	-0.762946	0.653036	0.181448	-0.759198	0.657092	-0.040880	-0.735166	0.870337	0.167541	-0.725657	0.863760	-0.029862	-0.649315	1.213255	0.129791	-0.646673	1.228462	0.025112	-0.558937	0.719198	0.324588	-0.560080	0.705286	-0.167647	-0.596302	1.177011	0.131760	-0.253243	0.669030	-0.012948	-0.247909	0.694299	0.161055	-0.241461	0.658818	0.175620	-0.346529	0.074582	-0.062459							0.341931	0.683543	-0.183420
15043	125.358333	-0.762942	0.653020	0.181452	-0.759249	0.657238	-0.040758	-0.735185	0.870335	0.167534	-0.725692	0.863698	-0.029853	-0.649334	1.213250	0.129678	-0.646567	1.228508	0.025222	-0.558939	0.719203	0.324581	-0.560092	0.705267	-0.167648	-0.596264	1.177019	0.131741	-0.253255	0.669028	-0.012936	-0.247870	0.694292	0.161028	-0.241441	0.658797	0.175637	-0.346530	0.074564	-0.062454							0.341919	0.683518	-0.183498
15044	125.366667	-0.762924	0.652987	0.181429	-0.759257	0.657227	-0.040764	-0.735207	0.870330	0.167530	-0.725677	0.863730	-0.029866	-0.649146	1.213281	0.129722	-0.646555	1.228559	0.025144	-0.558941	0.719203	0.324577	-0.560102	0.705250	-0.167652	-0.596227	1.177026	0.131733	-0.253040	0.669128	-0.013094	-0.247861	0.694260	0.161093	-0.241422	0.658766	0.175642	-0.346534	0.074570	-0.062464							0.341719	0.683484	-0.183623
15045	125.375000	-0.762989	0.652998	0.181459	-0.759265	0.657217	-0.040765	-0.735224	0.870329	0.167526	-0.725700	0.863718	-0.029872	-0.649088	1.213314	0.129723	-0.646508	1.228485	0.025169	-0.558944	0.719185	0.324559	-0.560119	0.705235	-0.167654	-0.596187	1.177028	0.131722	-0.253157	0.669074	-0.012993	-0.247750	0.694260	0.161241	-0.241411	0.658751	0.175637	-0.346531	0.074560	-0.062470							0.341728	0.683484	-0.183705
15046	125.383333	-0.762971	0.652972	0.181475	-0.759273	0.657203	-0.040767	-0.735240	0.870322	0.167523	-0.725757	0.863666	-0.029868	-0.649027	1.213342	0.129718	-0.646461	1.228440	0.025259	-0.558946	0.719176	0.324547	-0.560135	0.705219	-0.167658	-0.596148	1.177029	0.131712	-0.253045	0.669118	-0.013075	-0.247856	0.694243	0.161102	-0.241403	0.658738	0.175624	-0.346536	0.074545	-0.062483							0.341733	0.683485	-0.183789
15047	125.391667	-0.762971	0.652966	0.181460	-0.759293	0.657191	-0.040770	-0.735255	0.870320	0.167520	-0.725785	0.863658	-0.029874	-0.648993	1.213401	0.129779	-0.646401	1.228550	0.025178	-0.558962	0.719169	0.324529	-0.560153	0.705203	-0.167667	-0.596105	1.177035	0.131699	-0.253045	0.669112	-0.013090	-0.247850	0.694251	0.161102	-0.241403	0.658753	0.175617	-0.346532	0.074559	-0.062481							0.341780	0.683485	-0.183899
15048	125.400000	-0.762973	0.652956	0.181450	-0.759291	0.657036	-0.040901	-0.735274	0.870324	0.167521	-0.725773	0.863696	-0.029879	-0.648891	1.213398	0.129731	-0.646398	1.228603	0.025125	-0.558984	0.719160	0.324512	-0.560174	0.705193	-0.167675	-0.596070	1.177035	0.131684	-0.253048	0.669113	-0.013109	-0.247742	0.694289	0.161260	-0.241411	0.658749	0.175601	-0.346536	0.074569	-0.062471							0.341778	0.683482	-0.183986
15049	125.408333	-0.762995	0.652959	0.181469	-0.759312	0.657027	-0.040896	-0.735286	0.870324	0.167525	-0.725837	0.863714	-0.029893	-0.648839	1.213422	0.129734	-0.646363	1.228599	0.025088	-0.559006	0.719146	0.324491	-0.560190	0.705188	-0.167682	-0.596033	1.177041	0.131681	-0.253045	0.669111	-0.013128	-0.247882	0.694278	0.161129	-0.241412	0.658760	0.175600	-0.346533	0.074576	-0.062459							0.341775	0.683476	-0.184071
15050	125.416667	-0.763005	0.652962	0.181473	-0.759356	0.657167	-0.040761	-0.735295	0.870323	0.167521	-0.725871	0.863669	-0.029880	-0.649039	1.213517	0.129761	-0.646314	1.228642	0.025133	-0.559028	0.719133	0.324473	-0.560212	0.705166	-0.167690	-0.595992	1.177040	0.131663	-0.253269	0.669015	-0.012981	-0.247715	0.694335	0.161484	-0.241411	0.658766	0.175609	-0.346532	0.074589	-0.062456							0.341773	0.683467	-0.184154
15051	125.425000	-0.763059	0.652980	0.181487	-0.759349	0.657011	-0.040895	-0.735299	0.870334	0.167528	-0.725837	0.863696	-0.029868	-0.648967	1.213512	0.129706	-0.646283	1.228642	0.025114	-0.559057	0.719111	0.324447	-0.560238	0.705153	-0.167700	-0.595955	1.177044	0.131656	-0.253054	0.669110	-0.013170	-0.247930	0.694316	0.161230	-0.241417	0.658763	0.175624	-0.346533	0.074581	-0.062456							0.341766	0.683445	-0.184232
15052	125.433333	-0.763039	0.652966	0.181487	-0.759386	0.657149	-0.040767	-0.735300	0.870340	0.167524	-0.725902	0.863672	-0.029833	-0.648736	1.213486	0.129819	-0.646204	1.228721	0.025133	-0.559088	0.719090	0.324427	-0.560268	0.705133	-0.167710	-0.595916	1.177039	0.131652	-0.253062	0.669100	-0.013187	-0.247768	0.694385	0.161493	-0.241413	0.658749	0.175653	-0.346536	0.074580	-0.062460							0.341745	0.683416	-0.184302
15053	125.441667	-0.763045	0.652954	0.181480	-0.759402	0.657143	-0.040775	-0.735296	0.870337	0.167521	-0.725910	0.863669	-0.029867	-0.648807	1.213521	0.129798	-0.646205	1.228697	0.025136	-0.559122	0.719070	0.324407	-0.560297	0.705115	-0.167722	-0.595884	1.177039	0.131646	-0.253181	0.669037	-0.013104	-0.247802	0.694346	0.161566	-0.241406	0.658715	0.175691	-0.346534	0.074570	-0.062470							0.341664	0.683382	-0.184333
15054	125.450000	-0.763043	0.652947	0.181479	-0.759410	0.657139	-0.040776	-0.735287	0.870338	0.167520	-0.725879	0.863704	-0.029875	-0.648670	1.213492	0.129819	-0.646202	1.228681	0.025133	-0.559164	0.719052	0.324385	-0.560318	0.705096	-0.167729	-0.595855	1.177039	0.131642	-0.253079	0.669075	-0.013191	-0.247927	0.694289	0.161477	-0.241389	0.658699	0.175745	-0.346533	0.074566	-0.062476							0.341629	0.683333	-0.184381
15055	125.458333	-0.763038	0.652949	0.181465	-0.759358	0.656979	-0.040909	-0.735285	0.870346	0.167513	-0.725879	0.863671	-0.029838	-0.648622	1.213491	0.129808	-0.646180	1.228681	0.025136	-0.559204	0.719029	0.324360	-0.560348	0.705081	-0.167727	-0.595832	1.177037	0.131638	-0.253084	0.669075	-0.013189	-0.247911	0.694271	0.161561	-0.241382	0.658655	0.175785	-0.346532	0.074557	-0.062471							0.341599	0.683281	-0.184427
15056	125.466667	-0.763058	0.652979	0.181455	-0.759431	0.657139	-0.040785	-0.735274	0.870344	0.167508	-0.725914	0.863665	-0.029868	-0.648590	1.213492	0.129800	-0.646167	1.228682	0.025137	-0.559241	0.719014	0.324339	-0.560371	0.705068	-0.167719	-0.595806	1.177032	0.131630	-0.253087	0.669075	-0.013193	-0.247719	0.694321	0.161810	-0.241367	0.658634	0.175828	-0.346531	0.074548	-0.062470							0.341513	0.683238	-0.184441
15057	125.475000	-0.763079	0.652965	0.181469	-0.759404	0.657064	-0.040847	-0.735269	0.870346	0.167508	-0.725913	0.863664	-0.029868	-0.648587	1.213467	0.129795	-0.646149	1.228668	0.025125	-0.559268	0.718999	0.324311	-0.560384	0.705048	-0.167715	-0.595786	1.177020	0.131621	-0.253086	0.669078	-0.013195	-0.247676	0.694277	0.161990	-0.241355	0.658592	0.175856	-0.346528	0.074565	-0.062469							0.341464	0.683216	-0.184447
15058	125.483333	-0.763029	0.652967	0.181446	-0.759430	0.657142	-0.040780	-0.735261	0.870346	0.167506	-0.725851	0.863686	-0.029860	-0.648558	1.213466	0.129796	-0.646149	1.228648	0.025134	-0.559295	0.718987	0.324293	-0.560399	0.705033	-0.167700	-0.595764	1.177012	0.131614	-0.253089	0.669079	-0.013199	-0.247652	0.694267	0.162038	-0.241346	0.658571	0.175890	-0.346530	0.074572	-0.062464							0.341426	0.683213	-0.184443
15059	125.491667	-0.763097	0.653006	0.181474	-0.759431	0.657147	-0.040779	-0.735255	0.870345	0.167507	-0.725868	0.863679	-0.029861	-0.648591	1.213412	0.129770	-0.646133	1.228637	0.025112	-0.559313	0.718971	0.324281	-0.560408	0.705033	-0.167682	-0.595744	1.176994	0.131602	-0.253107	0.669088	-0.013219	-0.247831	0.694226	0.161759	-0.241337	0.658555	0.175901	-0.346529	0.074581	-0.062463							0.341401	0.683213	-0.184433
15060	125.500000	-0.763048	0.652996	0.181470	-0.759425	0.657152	-0.040780	-0.735249	0.870350	0.167508	-0.725897	0.863679	-0.029832	-0.648552	1.213393	0.129788	-0.646148	1.228590	0.025123	-0.559321	0.718963	0.324274	-0.560411	0.705025	-0.167663	-0.595728	1.176979	0.131593	-0.253102	0.669089	-0.013246	-0.247630	0.694260	0.162085	-0.241333	0.658546	0.175909	-0.346526	0.074573	-0.062454							0.341375	0.683207	-0.184424
15061	125.508333	-0.763006	0.652977	0.181440	-0.759403	0.657082	-0.040849	-0.735234	0.870348	0.167507	-0.725847	0.863683	-0.029857	-0.648587	1.213365	0.129857	-0.646134	1.228561	0.025067	-0.559321	0.718954	0.324270	-0.560410	0.705020	-0.167642	-0.595714	1.176961	0.131590	-0.253299	0.668969	-0.013079	-0.247624	0.694253	0.162084	-0.241325	0.658538	0.175913	-0.346527	0.074581	-0.062468							0.341366	0.683193	-0.184419
15062	125.516667	-0.763068	0.653011	0.181476	-0.759380	0.657011	-0.040917	-0.735227	0.870347	0.167504	-0.725820	0.863706	-0.029861	-0.648554	1.213335	0.129767	-0.646154	1.228517	0.025059	-0.559315	0.718947	0.324270	-0.560406	0.705012	-0.167621	-0.595704	1.176948	0.131577	-0.253282	0.668955	-0.013099	-0.247817	0.694219	0.161774	-0.241325	0.658547	0.175915	-0.346532	0.074571	-0.062475							0.341365	0.683185	-0.184418
15063	125.525000	-0.763008	0.652987	0.181475	-0.759381	0.657088	-0.040847	-0.735221	0.870347	0.167501	-0.725852	0.863670	-0.029858	-0.648622	1.213335	0.129689	-0.646124	1.228526	0.025052	-0.559308	0.718941	0.324273	-0.560411	0.705006	-0.167594	-0.595701	1.176939	0.131568	-0.253256	0.668942	-0.013116	-0.247814	0.694227	0.161771	-0.241328	0.658547	0.175920	-0.346531	0.074572	-0.062481							0.341376	0.683187	-0.184419
15064	125.533333	-0.762989	0.652979	0.181473	-0.759382	0.657165	-0.040778	-0.735210	0.870344	0.167499	-0.725861	0.863677	-0.029861	-0.648580	1.213311	0.129755	-0.646119	1.228513	0.025029	-0.559293	0.718942	0.324283	-0.560393	0.704999	-0.167583	-0.595702	1.176939	0.131562	-0.253231	0.668931	-0.013130	-0.247612	0.694264	0.162079	-0.241325	0.658557	0.175927	-0.346537	0.074565	-0.062484							0.341399	0.683198	-0.184420
15065	125.541667	-0.762954	0.652974	0.181437	-0.759331	0.657017	-0.040904	-0.735203	0.870340	0.167499	-0.725803	0.863702	-0.029855	-0.648591	1.213291	0.129689	-0.646135	1.228479	0.024998	-0.559277	0.718943	0.324284	-0.560380	0.704994	-0.167570	-0.595707	1.176939	0.131555	-0.253198	0.668922	-0.013145	-0.247597	0.694271	0.162076	-0.241314	0.658566	0.175927	-0.346536	0.074572	-0.062483							0.341420	0.683207	-0.184429
15066	125.550000	-0.762957	0.652990	0.181460	-0.759330	0.657022	-0.040900	-0.735191	0.870336	0.167499	-0.725843	0.863657	-0.029808	-0.648636	1.213295	0.129623	-0.646061	1.228567	0.024989	-0.559258	0.718945	0.324290	-0.560364	0.704983	-0.167555	-0.595713	1.176933	0.131541	-0.253154	0.668915	-0.013165	-0.247773	0.694231	0.161777	-0.241303	0.658550	0.175922	-0.346533	0.074569	-0.062479							0.341429	0.683208	-0.184440
15067	125.558333	-0.762950	0.652997	0.181452	-0.759344	0.657168	-0.040762	-0.735176	0.870332	0.167501	-0.725830	0.863647	-0.029831	-0.648642	1.213283	0.129588	-0.646077	1.228537	0.024982	-0.559234	0.718941	0.324290	-0.560349	0.704973	-0.167550	-0.595720	1.176931	0.131522	-0.253108	0.668903	-0.013180	-0.247563	0.694275	0.162088	-0.241293	0.658548	0.175926	-0.346646	0.074403	-0.062262							0.341433	0.683197	-0.184449
15068	125.566667	-0.762929	0.652975	0.181434	-0.759332	0.657164	-0.040761	-0.735159	0.870323	0.167502	-0.725789	0.863680	-0.029831	-0.648592	1.213295	0.129674	-0.646050	1.228533	0.024926	-0.559212	0.718930	0.324291	-0.560340	0.704956	-0.167550	-0.595729	1.176926	0.131519	-0.253059	0.668892	-0.013210	-0.247538	0.694275	0.162100	-0.241272	0.658539	0.175927	-0.346759	0.074243	-0.062051							0.341427	0.683176	-0.184466
15069	125.575000	-0.762902	0.652971	0.181421	-0.759313	0.657090	-0.040828	-0.735148	0.870319	0.167500	-0.725783	0.863677	-0.029808	-0.648639	1.213300	0.129604	-0.646052	1.228505	0.024923	-0.559197	0.718924	0.324288	-0.560329	0.704945	-0.167555	-0.595732	1.176914	0.131513	-0.253015	0.668862	-0.013244	-0.247611	0.694248	0.161955	-0.241257	0.658531	0.175933	-0.346759	0.074228	-0.062034							0.341417	0.683151	-0.184480
15070	125.583333	-0.762897	0.652972	0.181421	-0.759262	0.657006	-0.040894	-0.735139	0.870314	0.167495	-0.725791	0.863608	-0.029792	-0.648647	1.213259	0.129558	-0.646048	1.228496	0.024959	-0.559185	0.718906	0.324290	-0.560329	0.704932	-0.167561	-0.595724	1.176906	0.131511	-0.252984	0.668835	-0.013307	-0.247686	0.694226	0.161813	-0.241242	0.658522	0.175939	-0.346745	0.074248	-0.062059							0.341398	0.683123	-0.184496
15071	125.591667	-0.762910	0.652984	0.181417	-0.759314	0.657155	-0.040774	-0.735138	0.870315	0.167491	-0.725800	0.863640	-0.029799	-0.648748	1.213277	0.129546	-0.646023	1.228490	0.024925	-0.559179	0.718900	0.324295	-0.560324	0.704916	-0.167574	-0.595704	1.176899	0.131499	-0.252946	0.668797	-0.013396	-0.247582	0.694243	0.161950	-0.241234	0.658524	0.175944	-0.346749	0.074229	-0.062052							0.341380	0.683093	-0.184522
15072	125.600000	-0.762896	0.652966	0.181385	-0.759310	0.657153	-0.040776	-0.735132	0.870310	0.167482	-0.725795	0.863661	-0.029797	-0.648841	1.213288	0.129491	-0.646032	1.228437	0.024908	-0.559176	0.718891	0.324298	-0.560325	0.704902	-0.167590	-0.595782	1.176832	0.131647	-0.252900	0.668756	-0.013508	-0.247480	0.694250	0.162079	-0.241231	0.658521	0.175938	-0.346756	0.074207	-0.062040							0.341369	0.683074	-0.184544
15073	125.608333	-0.762912	0.652969	0.181377	-0.759282	0.657006	-0.040903	-0.735125	0.870310	0.167484	-0.725814	0.863639	-0.029761	-0.648720	1.213241	0.129508	-0.645936	1.228492	0.024899	-0.559176	0.718875	0.324305	-0.560333	0.704894	-0.167595	-0.595673	1.176882	0.131492	-0.252854	0.668716	-0.013624	-0.247584	0.694238	0.161887	-0.241232	0.658538	0.175920	-0.346757	0.074213	-0.062038							0.341368	0.683071	-0.184570
15074	125.616667	-0.762938	0.652972	0.181370	-0.759332	0.657151	-0.040766	-0.735116	0.870311	0.167484	-0.725833	0.863610	-0.029754	-0.648608	1.213222	0.129588	-0.645934	1.228446	0.024933	-0.559174	0.718867	0.324320	-0.560349	0.704884	-0.167600	-0.595650	1.176862	0.131486	-0.252800	0.668674	-0.013746	-0.247701	0.694237	0.161687	-0.241246	0.658564	0.175899	-0.346749	0.074214	-0.062037							0.341379	0.683084	-0.184583
15075	125.625000	-0.762952	0.652967	0.181373	-0.759358	0.657141	-0.040763	-0.735110	0.870315	0.167492	-0.725871	0.863658	-0.029752	-0.648577	1.213203	0.129590	-0.645886	1.228440	0.024922	-0.559174	0.718831	0.324324	-0.560369	0.704872	-0.167602	-0.595670	1.176804	0.131573	-0.252744	0.668625	-0.013884	-0.247640	0.694275	0.161777	-0.241260	0.658605	0.175871	-0.346754	0.074227	-0.062033							0.341451	0.683118	-0.184555
15076	125.633333	-0.762940	0.652941	0.181372	-0.759386	0.657122	-0.040756	-0.735103	0.870317	0.167503	-0.725842	0.863669	-0.029721	-0.648502	1.213160	0.129603	-0.645866	1.228408	0.024963	-0.559169	0.718794	0.324332	-0.560398	0.704859	-0.167608	-0.595582	1.176802	0.131505	-0.252694	0.668571	-0.014026	-0.247583	0.694314	0.161858	-0.241280	0.658640	0.175830	-0.346775	0.074196	-0.062009							0.341432	0.683129	-0.184623
15077	125.641667	-0.763018	0.652937	0.181398	-0.759378	0.656944	-0.040889	-0.735104	0.870312	0.167510	-0.725866	0.863641	-0.029668	-0.648453	1.213107	0.129628	-0.645815	1.228384	0.024957	-0.559171	0.718745	0.324344	-0.560433	0.704834	-0.167606	-0.595523	1.176769	0.131531	-0.252658	0.668519	-0.014179	-0.247822	0.694290	0.161446	-0.241309	0.658669	0.175787	-0.346765	0.074211	-0.062021							0.341527	0.683135	-0.184609
15078	125.650000	-0.763008	0.652898	0.181396	-0.759455	0.657068	-0.040761	-0.735110	0.870300	0.167508	-0.725899	0.863612	-0.029628	-0.648413	1.213087	0.129701	-0.645797	1.228325	0.025019	-0.559166	0.718694	0.324366	-0.560471	0.704800	-0.167608	-0.595444	1.176737	0.131561	-0.252618	0.668466	-0.014330	-0.247834	0.694321	0.161225	-0.241338	0.658699	0.175745	-0.346753	0.074223	-0.062040							0.341463	0.683143	-0.184678
15079	125.658333	-0.763035	0.652872	0.181419	-0.759486	0.657032	-0.040761	-0.735114	0.870286	0.167502	-0.725906	0.863617	-0.029634	-0.648315	1.213002	0.129671	-0.645686	1.228288	0.025008	-0.559163	0.718627	0.324379	-0.560495	0.704753	-0.167611	-0.595372	1.176710	0.131598	-0.252577	0.668398	-0.014473	-0.247925	0.694311	0.161207	-0.241374	0.658743	0.175698	-0.346763	0.074232	-0.062046							0.341476	0.683141	-0.184714
15080	125.666667	-0.763169	0.652884	0.181468	-0.759447	0.656849	-0.040893	-0.735126	0.870272	0.167488	-0.725874	0.863622	-0.029575	-0.648256	1.212992	0.129737	-0.645551	1.228108	0.025240	-0.559163	0.718567	0.324388	-0.560532	0.704699	-0.167596	-0.595301	1.176681	0.131628	-0.252541	0.668339	-0.014609	-0.248033	0.694275	0.160904	-0.241416	0.658795	0.175652	-0.346755	0.074241	-0.062057							0.341482	0.683135	-0.184754
15081	125.675000	-0.763156	0.652848	0.181465	-0.759527	0.656913	-0.040844	-0.735146	0.870261	0.167463	-0.725913	0.863557	-0.029573	-0.648191	1.212985	0.129783	-0.645465	1.228258	0.025189	-0.559164	0.718503	0.324396	-0.560568	0.704643	-0.167580	-0.595235	1.176643	0.131654	-0.252498	0.668282	-0.014733	-0.248117	0.694291	0.160764	-0.241471	0.658858	0.175601	-0.346755	0.074231	-0.062057							0.341477	0.683120	-0.184797
15082	125.683333	-0.763202	0.652828	0.181480	-0.759576	0.656981	-0.040777	-0.735163	0.870257	0.167444	-0.725967	0.863560	-0.029581	-0.648091	1.212928	0.129742	-0.645417	1.228269	0.025119	-0.559166	0.718435	0.324400	-0.560598	0.704578	-0.167551	-0.595175	1.176602	0.131675	-0.252460	0.668240	-0.014845	-0.248184	0.694314	0.160632	-0.241527	0.658925	0.175555	-0.346752	0.074234	-0.062056							0.341466	0.683105	-0.184842
15083	125.691667	-0.763229	0.652820	0.181485	-0.759576	0.656902	-0.040847	-0.735184	0.870258	0.167423	-0.725958	0.863594	-0.029555	-0.648119	1.212914	0.129717	-0.645307	1.228258	0.025136	-0.559175	0.718381	0.324396	-0.560626	0.704522	-0.167516	-0.595115	1.176552	0.131686	-0.252413	0.668207	-0.014940	-0.248246	0.694346	0.160545	-0.241572	0.658981	0.175505	-0.346750	0.074248	-0.062054							0.341445	0.683077	-0.184876
15084	125.700000	-0.763177	0.652789	0.181450	-0.759626	0.656967	-0.040775	-0.735197	0.870265	0.167408	-0.725922	0.863588	-0.029565	-0.647925	1.212831	0.129736	-0.645242	1.228203	0.025167	-0.559185	0.718303	0.324376	-0.560648	0.704462	-0.167474	-0.595042	1.176498	0.131688	-0.252371	0.668178	-0.015026	-0.248300	0.694376	0.160470	-0.241629	0.659017	0.175459	-0.346751	0.074255	-0.062047							0.341423	0.683051	-0.184910
15085	125.708333	-0.763294	0.652803	0.181485	-0.759604	0.656878	-0.040840	-0.735205	0.870285	0.167396	-0.725992	0.863555	-0.029586	-0.648060	1.212828	0.129689	-0.645090	1.228198	0.025282	-0.559212	0.718255	0.324347	-0.560672	0.704405	-0.167437	-0.594993	1.176316	0.131663	-0.252337	0.668161	-0.015096	-0.248380	0.694398	0.160415	-0.241669	0.659064	0.175429	-0.346752	0.074247	-0.062036							0.341496	0.683045	-0.184847
15086	125.716667	-0.763242	0.652761	0.181450	-0.759667	0.656943	-0.040775	-0.735212	0.870306	0.167394	-0.726016	0.863615	-0.029548	-0.647741	1.212728	0.129787	-0.645011	1.228209	0.025236	-0.559238	0.718198	0.324328	-0.560690	0.704352	-0.167408	-0.594843	1.176374	0.131736	-0.252312	0.668149	-0.015157	-0.248455	0.694412	0.160374	-0.241703	0.659099	0.175413	-0.346757	0.074221	-0.062021							0.341479	0.683028	-0.184866
15087	125.725000	-0.763275	0.652739	0.181449	-0.759636	0.656772	-0.040910	-0.735208	0.870329	0.167395	-0.726032	0.863620	-0.029543	-0.647722	1.212707	0.129793	-0.644860	1.228192	0.025194	-0.559278	0.718156	0.324292	-0.560709	0.704288	-0.167374	-0.594754	1.176313	0.131749	-0.252302	0.668145	-0.015214	-0.248482	0.694430	0.160364	-0.241736	0.659115	0.175400	-0.346758	0.074223	-0.062024							0.341469	0.683012	-0.184881
15088	125.733333	-0.763384	0.652736	0.181477	-0.759629	0.656735	-0.040907	-0.735203	0.870347	0.167401	-0.726027	0.863564	-0.029542	-0.647521	1.212615	0.129775	-0.644697	1.228214	0.025231	-0.559314	0.718116	0.324261	-0.560731	0.704238	-0.167345	-0.594660	1.176243	0.131752	-0.252301	0.668146	-0.015259	-0.248501	0.694441	0.160366	-0.241774	0.659221	0.175471	-0.346762	0.074212	-0.062030							0.341457	0.683000	-0.184893
15089	125.741667	-0.763305	0.652647	0.181442	-0.759740	0.656868	-0.040780	-0.735190	0.870367	0.167402	-0.726066	0.863564	-0.029512	-0.647601	1.212491	0.129670	-0.644597	1.228070	0.025154	-0.559350	0.718081	0.324232	-0.560757	0.704175	-0.167311	-0.594628	1.176070	0.131722	-0.252300	0.668150	-0.015296	-0.248568	0.694445	0.160383	-0.241788	0.659135	0.175423	-0.346760	0.074221	-0.062036							0.341524	0.682986	-0.184906
15090	125.750000	-0.763355	0.652646	0.181445	-0.759764	0.656834	-0.040779	-0.735167	0.870372	0.167408	-0.726104	0.863557	-0.029486	-0.647277	1.212488	0.129839	-0.644383	1.228124	0.025080	-0.559380	0.718055	0.324201	-0.560785	0.704117	-0.167272	-0.594462	1.176107	0.131769	-0.252299	0.668154	-0.015334	-0.248609	0.694451	0.160412	-0.241805	0.659135	0.175437	-0.346764	0.074220	-0.062031							0.341471	0.683005	-0.184890
15091	125.758333	-0.763374	0.652627	0.181459	-0.759727	0.656659	-0.040908	-0.735130	0.870378	0.167394	-0.725998	0.863509	-0.029454	-0.647386	1.212481	0.129796	-0.644226	1.228049	0.025182	-0.559393	0.718025	0.324171	-0.560811	0.704060	-0.167230	-0.594340	1.176010	0.131766	-0.252298	0.668153	-0.015363	-0.248614	0.694466	0.160462	-0.241826	0.659144	0.175465	-0.346760	0.074221	-0.062049							0.341477	0.683021	-0.184891
15092	125.766667	-0.763385	0.652616	0.181476	-0.759733	0.656646	-0.040907	-0.735083	0.870382	0.167383	-0.725966	0.863436	-0.029437	-0.647271	1.212409	0.129816	-0.644055	1.228045	0.025257	-0.559395	0.718004	0.324150	-0.560849	0.704001	-0.167179	-0.594204	1.175935	0.131767	-0.252297	0.668159	-0.015393	-0.248636	0.694493	0.160529	-0.241846	0.659141	0.175484	-0.346769	0.074225	-0.062038							0.341487	0.683041	-0.184889
15093	125.775000	-0.763370	0.652620	0.181509	-0.759797	0.656799	-0.040784	-0.735020	0.870384	0.167358	-0.725943	0.863407	-0.029366	-0.646992	1.212281	0.129822	-0.643956	1.227860	0.025182	-0.559393	0.717985	0.324143	-0.560884	0.703952	-0.167133	-0.594067	1.175839	0.131776	-0.252298	0.668169	-0.015433	-0.248648	0.694553	0.160646	-0.241864	0.659148	0.175514	-0.346771	0.074226	-0.062031							0.341500	0.683056	-0.184889
15094	125.783333	-0.763276	0.652593	0.181548	-0.759718	0.656664	-0.040926	-0.734941	0.870384	0.167320	-0.725909	0.863384	-0.029346	-0.646817	1.212093	0.129992	-0.643769	1.227790	0.025270	-0.559385	0.717975	0.324144	-0.560921	0.703904	-0.167093	-0.593917	1.175721	0.131793	-0.252301	0.668184	-0.015483	-0.248717	0.694549	0.160710	-0.241886	0.659162	0.175555	-0.346775	0.074239	-0.062037							0.341504	0.683064	-0.184892
15095	125.791667	-0.763274	0.652724	0.181608	-0.759692	0.656775	-0.040894	-0.734791	0.870363	0.167219	-0.725806	0.863334	-0.029321	-0.646605	1.211934	0.129825	-0.643586	1.227649	0.025249	-0.559376	0.717973	0.324153	-0.560953	0.703868	-0.167053	-0.593742	1.175568	0.131838	-0.252299	0.668197	-0.015549	-0.248780	0.694598	0.160833	-0.241920	0.659177	0.175593	-0.346768	0.074250	-0.062043							0.341499	0.683060	-0.184895
15096	125.800000	-0.763189	0.652807	0.181675	-0.759677	0.656921	-0.040858	-0.734716	0.870357	0.167146	-0.725756	0.863254	-0.029304	-0.646706	1.211742	0.129753	-0.643383	1.227468	0.025240	-0.559376	0.717980	0.324162	-0.560981	0.703834	-0.167020	-0.593552	1.175383	0.131869	-0.252305	0.668208	-0.015621	-0.248851	0.694639	0.160960	-0.241947	0.659193	0.175646	-0.346762	0.074256	-0.062060							0.341491	0.683036	-0.184907
15097	125.808333	-0.763142	0.652902	0.181758	-0.759618	0.656992	-0.040886	-0.734680	0.870347	0.167061	-0.725706	0.863174	-0.029206	-0.646319	1.211375	0.129876	-0.643239	1.227061	0.025294	-0.559384	0.717971	0.324190	-0.561003	0.703804	-0.166993	-0.593321	1.175194	0.131892	-0.252298	0.668207	-0.015706	-0.248917	0.694681	0.161087	-0.241987	0.659196	0.175691	-0.346759	0.074250	-0.062070							0.341484	0.683015	-0.184928
15098	125.816667	-0.763131	0.652986	0.181836	-0.759572	0.657043	-0.040910	-0.734614	0.870310	0.166947	-0.725615	0.863133	-0.029168	-0.646174	1.211052	0.129924	-0.643158	1.226703	0.025257	-0.559405	0.717969	0.324218	-0.561031	0.703775	-0.166967	-0.593073	1.175035	0.131913	-0.252300	0.668199	-0.015786	-0.248978	0.694706	0.161212	-0.242016	0.659188	0.175747	-0.346759	0.074232	-0.062062							0.341473	0.682986	-0.184950
15099	125.825000	-0.763086	0.653008	0.181848	-0.759529	0.656939	-0.041044	-0.734602	0.870279	0.166842	-0.725605	0.863021	-0.029123	-0.646203	1.210699	0.129825	-0.642985	1.226279	0.025275	-0.559430	0.717949	0.324246	-0.561057	0.703760	-0.166945	-0.592832	1.174881	0.131937	-0.252305	0.668194	-0.015880	-0.248999	0.694739	0.161426	-0.242052	0.659208	0.175848	-0.346758	0.074241	-0.062065							0.341462	0.682965	-0.184975
15100	125.833333	-0.762934	0.652848	0.181779	-0.759568	0.657149	-0.040896	-0.734606	0.870241	0.166738	-0.725574	0.862964	-0.029093	-0.646219	1.210422	0.129833	-0.642921	1.225973	0.025123	-0.559464	0.717919	0.324271	-0.561097	0.703750	-0.166920	-0.592739	1.174483	0.131863	-0.252308	0.668189	-0.015981	-0.249050	0.694705	0.161478	-0.242056	0.659124	0.175897	-0.346772	0.074198	-0.062029							0.341468	0.682958	-0.185002
15101	125.841667	-0.763147	0.652989	0.181756	-0.759536	0.657045	-0.041002	-0.734483	0.870166	0.166607	-0.725556	0.862930	-0.029067	-0.645847	1.210074	0.129797	-0.642893	1.225773	0.025254	-0.559503	0.717875	0.324286	-0.561126	0.703746	-0.166900	-0.592447	1.174571	0.132015	-0.252308	0.668183	-0.016088	-0.249072	0.694700	0.161607	-0.242066	0.659095	0.175967	-0.346758	0.074217	-0.062032							0.341489	0.682974	-0.185030
15102	125.850000	-0.763206	0.652964	0.181680	-0.759491	0.657079	-0.040961	-0.734637	0.870203	0.166550	-0.725540	0.862923	-0.029032	-0.646030	1.209991	0.129798	-0.642792	1.225606	0.025252	-0.559546	0.717825	0.324285	-0.561163	0.703751	-0.166873	-0.592318	1.174419	0.132026	-0.252309	0.668169	-0.016197	-0.249104	0.694705	0.161744	-0.242080	0.659072	0.176032	-0.346763	0.074199	-0.062017							0.341521	0.683007	-0.185056
15103	125.858333	-0.763271	0.652950	0.181602	-0.759441	0.657197	-0.040894	-0.734364	0.870111	0.166385	-0.725530	0.862928	-0.028992	-0.645931	1.209783	0.129816	-0.642647	1.225492	0.025331	-0.559589	0.717775	0.324276	-0.561198	0.703770	-0.166856	-0.592230	1.174293	0.132031	-0.252313	0.668147	-0.016304	-0.249129	0.694740	0.161964	-0.242103	0.659055	0.176098	-0.344721	0.076973	-0.064295							0.341517	0.683045	-0.185077
15104	125.866667	-0.763312	0.652935	0.181523	-0.759332	0.657284	-0.040832	-0.734358	0.870127	0.166302	-0.725523	0.862946	-0.028949	-0.645879	1.209627	0.129825	-0.642585	1.225350	0.025354	-0.559628	0.717730	0.324263	-0.561230	0.703797	-0.166829	-0.592148	1.174175	0.132037	-0.252314	0.668118	-0.016405	-0.249175	0.694744	0.161991	-0.242131	0.659043	0.176157	-0.346750	0.074187	-0.062032							0.341519	0.683081	-0.185102
15105	125.875000	-0.763273	0.652904	0.181439	-0.759261	0.657184	-0.040867	-0.734338	0.870159	0.166224	-0.725492	0.862980	-0.028909	-0.645798	1.209429	0.129821	-0.642539	1.225273	0.025369	-0.559670	0.717706	0.324236	-0.561258	0.703837	-0.166808	-0.592060	1.174070	0.132045	-0.252317	0.668082	-0.016502	-0.249253	0.694807	0.162189	-0.242170	0.659025	0.176206	-0.346503	0.074552	-0.062474							0.341464	0.683118	-0.185208
15106	125.883333	-0.763144	0.652868	0.181329	-0.759332	0.657049	-0.040836	-0.734596	0.870295	0.166210	-0.725486	0.862981	-0.028861	-0.645517	1.209215	0.129913	-0.642467	1.225183	0.025411	-0.559695	0.717688	0.324190	-0.561284	0.703888	-0.166793	-0.591972	1.173983	0.132061	-0.252321	0.668051	-0.016592	-0.249305	0.694765	0.162202	-0.242208	0.659033	0.176247	-0.346501	0.074546	-0.062473							0.341519	0.683131	-0.185200
15107	125.891667	-0.763164	0.652892	0.181283	-0.759416	0.657143	-0.040767	-0.734566	0.870315	0.166145	-0.725458	0.862988	-0.028812	-0.645602	1.209091	0.129962	-0.642470	1.225070	0.025439	-0.559725	0.717693	0.324142	-0.561297	0.703943	-0.166769	-0.591890	1.173924	0.132081	-0.252312	0.668021	-0.016674	-0.249352	0.694831	0.162291	-0.242262	0.659052	0.176280	-0.346498	0.074540	-0.062484							0.341508	0.683123	-0.185242
15108	125.900000	-0.763099	0.652887	0.181218	-0.759516	0.657232	-0.040693	-0.734546	0.870321	0.166084	-0.725438	0.862991	-0.028768	-0.645578	1.208953	0.129976	-0.642553	1.224917	0.025510	-0.559743	0.717693	0.324087	-0.561304	0.703992	-0.166742	-0.591901	1.173888	0.132384	-0.252285	0.667994	-0.016759	-0.249459	0.694839	0.162301	-0.242331	0.659102	0.176306	-0.346484	0.074569	-0.062501							0.341491	0.683109	-0.185284
15109	125.908333	-0.763067	0.652876	0.181171	-0.759521	0.657229	-0.040685	-0.734546	0.870317	0.166016	-0.725428	0.862980	-0.028738	-0.645535	1.208869	0.130077	-0.642586	1.224871	0.025530	-0.559757	0.717687	0.324025	-0.561307	0.704036	-0.166713	-0.591873	1.173837	0.132423	-0.252268	0.667962	-0.016854	-0.249558	0.694881	0.162319	-0.242410	0.659146	0.176320	-0.346488	0.074566	-0.062487							0.341462	0.683077	-0.185319
15110	125.916667	-0.763067	0.652880	0.181121	-0.759545	0.657221	-0.040674	-0.734484	0.870277	0.165923	-0.725402	0.862928	-0.028685	-0.645725	1.208885	0.130080	-0.642528	1.224917	0.025579	-0.559771	0.717676	0.323957	-0.561313	0.704066	-0.166678	-0.591785	1.173747	0.132192	-0.252229	0.667929	-0.016920	-0.249653	0.694854	0.162282	-0.242487	0.659184	0.176328	-0.346489	0.074570	-0.062485							0.341425	0.683038	-0.185344
15111	125.925000	-0.763126	0.652918	0.181077	-0.759582	0.657219	-0.040669	-0.734535	0.870261	0.165881	-0.725417	0.862912	-0.028657	-0.645509	1.208773	0.130172	-0.642454	1.224801	0.025819	-0.559789	0.717652	0.323886	-0.561315	0.704082	-0.166652	-0.591793	1.173712	0.132370	-0.252174	0.667898	-0.016958	-0.249719	0.694922	0.162264	-0.242549	0.659239	0.176314	-0.346487	0.074573	-0.062484							0.341350	0.682981	-0.185408
15112	125.933333	-0.763164	0.652938	0.181035	-0.759616	0.657224	-0.040657	-0.734596	0.870246	0.165842	-0.725510	0.862956	-0.028666	-0.645678	1.208723	0.130107	-0.642611	1.224772	0.025710	-0.559807	0.717625	0.323817	-0.561319	0.704084	-0.166623	-0.591753	1.173764	0.132664	-0.252124	0.667873	-0.016988	-0.249777	0.694975	0.162266	-0.242601	0.659274	0.176296	-0.346485	0.074565	-0.062471							0.341370	0.682947	-0.185364
15113	125.941667	-0.763113	0.652898	0.180909	-0.759614	0.657151	-0.040697	-0.734575	0.870218	0.165762	-0.725515	0.862935	-0.028584	-0.645665	1.208730	0.130235	-0.642605	1.224766	0.025759	-0.559840	0.717577	0.323736	-0.561310	0.704087	-0.166599	-0.591699	1.173712	0.132621	-0.252088	0.667846	-0.017046	-0.249835	0.694947	0.162196	-0.242678	0.659294	0.176301	-0.346490	0.074552	-0.062468							0.341346	0.682932	-0.185344
15114	125.950000	-0.763077	0.652852	0.180777	-0.759567	0.657073	-0.040740	-0.734562	0.870197	0.165687	-0.725296	0.862818	-0.028378	-0.645660	1.208743	0.130362	-0.642658	1.224631	0.025874	-0.559882	0.717535	0.323650	-0.561307	0.704092	-0.166570	-0.591698	1.173726	0.132703	-0.252059	0.667817	-0.017099	-0.249930	0.694975	0.162187	-0.242756	0.659331	0.176310	-0.346491	0.074552	-0.062469							0.341333	0.682932	-0.185313
15115	125.958333	-0.763452	0.652991	0.180948	-0.759683	0.657164	-0.040655	-0.734724	0.870232	0.165697	-0.725359	0.862841	-0.028315	-0.645658	1.208554	0.130250	-0.642626	1.224610	0.025932	-0.559932	0.717474	0.323561	-0.561311	0.704098	-0.166535	-0.591685	1.173712	0.132727	-0.252024	0.667794	-0.017151	-0.250031	0.695024	0.162224	-0.242818	0.659357	0.176332	-0.346493	0.074556	-0.062476							0.341367	0.682946	-0.185278
15116	125.966667	-0.763478	0.652954	0.180877	-0.759474	0.657060	-0.040677	-0.734771	0.870243	0.165655	-0.725427	0.862874	-0.028254	-0.645646	1.208644	0.130396	-0.642666	1.224616	0.025876	-0.559992	0.717405	0.323459	-0.561326	0.704115	-0.166494	-0.591648	1.173770	0.132815	-0.251987	0.667772	-0.017203	-0.249907	0.695076	0.162627	-0.242859	0.659360	0.176342	-0.346500	0.074533	-0.062460							0.341402	0.682969	-0.185239
15117	125.975000	-0.763582	0.652943	0.180839	-0.759807	0.657179	-0.040595	-0.734728	0.870279	0.165585	-0.725505	0.862899	-0.028156	-0.645629	1.208679	0.130478	-0.642663	1.224597	0.025990	-0.560071	0.717346	0.323348	-0.561363	0.704129	-0.166442	-0.591653	1.173671	0.132727	-0.251964	0.667752	-0.017273	-0.250192	0.695047	0.162359	-0.242893	0.659341	0.176366	-0.346496	0.074544	-0.062456							0.341415	0.682984	-0.185171
15118	125.983333	-0.763728	0.652984	0.180786	-0.759920	0.657286	-0.040495	-0.734784	0.870311	0.165562	-0.725567	0.862930	-0.028103	-0.645605	1.208681	0.130520	-0.642619	1.224622	0.026072	-0.560164	0.717275	0.323246	-0.561413	0.704146	-0.166382	-0.591555	1.173685	0.132539	-0.251948	0.667727	-0.017373	-0.250239	0.695019	0.162435	-0.242909	0.659311	0.176398	-0.346494	0.074552	-0.062452							0.341396	0.683020	-0.185127
15119	125.991667	-0.763812	0.652961	0.180737	-0.759946	0.657209	-0.040531	-0.734893	0.870369	0.165563	-0.725643	0.862960	-0.028006	-0.645578	1.208622	0.130539	-0.642707	1.224566	0.026109	-0.560281	0.717196	0.323137	-0.561487	0.704173	-0.166322	-0.591591	1.173661	0.132676	-0.251915	0.667676	-0.017507	-0.250133	0.695001	0.162688	-0.242910	0.659268	0.176441	-0.346491	0.074569	-0.062447							0.341426	0.683015	-0.185057
15120	126.000000	-0.763883	0.652937	0.180691	-0.759964	0.657123	-0.040572	-0.734841	0.870352	0.165484	-0.726014	0.863106	-0.028044	-0.645594	1.208636	0.130583	-0.642672	1.224552	0.026108	-0.560414	0.717119	0.323030	-0.561574	0.704187	-0.166246	-0.591559	1.173641	0.132594	-0.251894	0.667603	-0.017667	-0.250227	0.694955	0.162631	-0.242911	0.659207	0.176498	-0.346491	0.074572	-0.062441							0.341429	0.683027	-0.185023
15121	126.008333	-0.763940	0.652908	0.180658	-0.760016	0.657105	-0.040551	-0.734833	0.870358	0.165435	-0.726080	0.863143	-0.027989	-0.645603	1.208568	0.130590	-0.642699	1.224520	0.026168	-0.560560	0.717045	0.322922	-0.561683	0.704190	-0.166166	-0.591559	1.173557	0.132606	-0.251858	0.667498	-0.017857	-0.250122	0.694913	0.162942	-0.242917	0.659145	0.176594	-0.346488	0.074579	-0.062448							0.341421	0.683021	-0.185009
15122	126.016667	-0.763992	0.652883	0.180634	-0.760156	0.657247	-0.040401	-0.734963	0.870397	0.165455	-0.726141	0.863170	-0.027928	-0.645625	1.208462	0.130597	-0.642743	1.224402	0.026177	-0.560710	0.716974	0.322821	-0.561803	0.704183	-0.166086	-0.591557	1.173503	0.132626	-0.251823	0.667392	-0.018078	-0.250240	0.694851	0.162908	-0.242925	0.659091	0.176699	-0.346478	0.074582	-0.062460							0.341487	0.682988	-0.185024
15123	126.025000	-0.764040	0.652883	0.180601	-0.759682	0.657037	-0.040546	-0.734954	0.870375	0.165405	-0.726193	0.863190	-0.027879	-0.645668	1.208248	0.130476	-0.642766	1.224307	0.026156	-0.560844	0.716911	0.322734	-0.561933	0.704157	-0.165994	-0.591537	1.173451	0.132642	-0.251783	0.667265	-0.018304	-0.250171	0.694819	0.163192	-0.242950	0.659030	0.176789	-0.346482	0.074585	-0.062461							0.341460	0.682958	-0.185044
15124	126.033333	-0.764060	0.652864	0.180586	-0.759714	0.657010	-0.040529	-0.734951	0.870352	0.165371	-0.726256	0.863200	-0.027833	-0.645708	1.208156	0.130524	-0.642754	1.224188	0.026107	-0.560965	0.716846	0.322626	-0.562065	0.704118	-0.165899	-0.591619	1.173361	0.132857	-0.251737	0.667144	-0.018539	-0.250200	0.694784	0.163268	-0.242977	0.658996	0.176855	-0.346480	0.074594	-0.062470							0.341412	0.682916	-0.185084
15125	126.041667	-0.764089	0.652850	0.180564	-0.759777	0.657071	-0.040447	-0.734981	0.870339	0.165359	-0.726183	0.863138	-0.027705	-0.645746	1.208005	0.130480	-0.642811	1.224085	0.026095	-0.561064	0.716800	0.322552	-0.562201	0.704070	-0.165800	-0.591609	1.173332	0.132860	-0.251680	0.667011	-0.018773	-0.250179	0.694771	0.163393	-0.243005	0.658976	0.176890	-0.346479	0.074593	-0.062469							0.341309	0.682905	-0.185181
15126	126.050000	-0.764102	0.652838	0.180540	-0.759828	0.657138	-0.040366	-0.735004	0.870313	0.165351	-0.726119	0.863064	-0.027585	-0.645781	1.207897	0.130448	-0.642821	1.223976	0.026047	-0.561136	0.716753	0.322477	-0.562336	0.704017	-0.165697	-0.591622	1.173306	0.132852	-0.251621	0.666889	-0.019025	-0.250163	0.694779	0.163504	-0.243033	0.658971	0.176913	-0.346480	0.074593	-0.062464							0.341262	0.682908	-0.185233
15127	126.058333	-0.764094	0.652835	0.180510	-0.759814	0.657053	-0.040405	-0.735098	0.870276	0.165374	-0.726189	0.863035	-0.027525	-0.645837	1.207941	0.130517	-0.642870	1.223899	0.026013	-0.561193	0.716702	0.322407	-0.562468	0.703957	-0.165592	-0.591643	1.173314	0.132862	-0.251575	0.666761	-0.019264	-0.250202	0.694801	0.163539	-0.243071	0.658986	0.176912	-0.346481	0.074586	-0.062444							0.341275	0.682954	-0.185205
15128	126.066667	-0.764102	0.652847	0.180478	-0.760222	0.656988	-0.040411	-0.735117	0.870240	0.165374	-0.726286	0.862967	-0.027422	-0.645883	1.207953	0.130496	-0.642943	1.223814	0.026080	-0.561238	0.716650	0.322335	-0.562599	0.703898	-0.165485	-0.591708	1.173291	0.132835	-0.251517	0.666641	-0.019495	-0.250272	0.694787	0.163510	-0.243110	0.659005	0.176898	-0.346486	0.074582	-0.062433							0.341280	0.682988	-0.185157
15129	126.075000	-0.764074	0.652819	0.180453	-0.759792	0.657031	-0.040363	-0.735093	0.870188	0.165355	-0.726325	0.862912	-0.027319	-0.645936	1.207967	0.130451	-0.642870	1.223916	0.025926	-0.561279	0.716598	0.322282	-0.562722	0.703833	-0.165370	-0.591774	1.173307	0.132833	-0.251457	0.666523	-0.019708	-0.250373	0.694838	0.163550	-0.243152	0.659014	0.176873	-0.346484	0.074592	-0.062430							0.341271	0.683008	-0.185110
15130	126.083333	-0.764052	0.652815	0.180420	-0.759725	0.656923	-0.040422	-0.735135	0.870160	0.165371	-0.726364	0.862913	-0.027206	-0.645995	1.208001	0.130412	-0.642854	1.223904	0.025833	-0.561320	0.716554	0.322239	-0.562841	0.703769	-0.165252	-0.591864	1.173305	0.132808	-0.251390	0.666408	-0.019908	-0.250471	0.694897	0.163586	-0.243176	0.659038	0.176843	-0.346488	0.074589	-0.062436							0.341271	0.683022	-0.185075
15131	126.091667	-0.764026	0.652818	0.180390	-0.759711	0.656992	-0.040357	-0.735133	0.870118	0.165367	-0.726444	0.862899	-0.027146	-0.646048	1.208025	0.130358	-0.642933	1.224012	0.025820	-0.561351	0.716515	0.322199	-0.562967	0.703718	-0.165143	-0.591947	1.173319	0.132800	-0.251431	0.666160	-0.019910	-0.250512	0.694909	0.163578	-0.243188	0.659065	0.176803	-0.346496	0.074574	-0.062434							0.341282	0.683033	-0.185050
15132	126.100000	-0.763991	0.652811	0.180368	-0.759634	0.656901	-0.040422	-0.735140	0.870083	0.165361	-0.726503	0.862810	-0.027042	-0.646113	1.208071	0.130316	-0.642886	1.224058	0.025745	-0.561378	0.716485	0.322168	-0.563085	0.703666	-0.165028	-0.592021	1.173341	0.132790	-0.251481	0.665905	-0.019898	-0.250552	0.694949	0.163603	-0.243182	0.659079	0.176754	-0.346507	0.074554	-0.062439							0.341304	0.683067	-0.185043
15133	126.108333	-0.763958	0.652814	0.180351	-0.759608	0.656978	-0.040352	-0.735130	0.870055	0.165355	-0.726545	0.862782	-0.026962	-0.646225	1.208039	0.130180	-0.642911	1.223946	0.025618	-0.561398	0.716473	0.322152	-0.563205	0.703624	-0.164919	-0.592024	1.173328	0.132475	-0.251429	0.665793	-0.020083	-0.250697	0.694956	0.163436	-0.243173	0.659093	0.176711	-0.346499	0.074564	-0.062452							0.341345	0.683120	-0.185058
15134	126.116667	-0.763926	0.652820	0.180336	-0.759542	0.656904	-0.040412	-0.735121	0.870041	0.165355	-0.726589	0.862763	-0.026884	-0.646250	1.208051	0.130119	-0.642934	1.223804	0.025487	-0.561409	0.716472	0.322142	-0.563318	0.703601	-0.164792	-0.592072	1.173340	0.132428	-0.251383	0.665689	-0.020252	-0.250698	0.694963	0.163430	-0.243163	0.659098	0.176679	-0.346500	0.074565	-0.062454							0.341393	0.683185	-0.185087
15135	126.125000	-0.763867	0.652800	0.180332	-0.759504	0.656911	-0.040400	-0.735120	0.870017	0.165361	-0.726628	0.862748	-0.026819	-0.646299	1.207997	0.130034	-0.642874	1.223873	0.025507	-0.561408	0.716462	0.322139	-0.563429	0.703582	-0.164674	-0.592101	1.173352	0.132416	-0.251345	0.665582	-0.020399	-0.250527	0.694983	0.163589	-0.243136	0.659089	0.176660	-0.346501	0.074583	-0.062451							0.341415	0.683261	-0.185131
15136	126.133333	-0.763661	0.652691	0.180156	-0.759465	0.656928	-0.040383	-0.735052	0.869988	0.165335	-0.726663	0.862733	-0.026754	-0.646158	1.207942	0.129987	-0.642904	1.223711	0.025353	-0.561399	0.716469	0.322151	-0.563532	0.703571	-0.164567	-0.592140	1.173344	0.132357	-0.251313	0.665489	-0.020538	-0.250512	0.694961	0.163560	-0.243111	0.659080	0.176650	-0.346502	0.074596	-0.062442							0.341436	0.683305	-0.185175
15137	126.141667	-0.763694	0.652736	0.180241	-0.759424	0.656942	-0.040359	-0.735107	0.870011	0.165381	-0.726691	0.862730	-0.026690	-0.646195	1.207893	0.129889	-0.642837	1.223624	0.025347	-0.561384	0.716473	0.322163	-0.563626	0.703553	-0.164467	-0.592169	1.173331	0.132321	-0.251295	0.665393	-0.020660	-0.250552	0.694953	0.163490	-0.243069	0.659076	0.176640	-0.346496	0.074586	-0.062439							0.341430	0.683323	-0.185231
15138	126.150000	-0.763721	0.652785	0.180318	-0.759410	0.657116	-0.040213	-0.735106	0.870024	0.165398	-0.726688	0.862775	-0.026645	-0.646228	1.207876	0.129822	-0.642806	1.223619	0.025156	-0.561363	0.716477	0.322175	-0.563717	0.703545	-0.164372	-0.592181	1.173323	0.132287	-0.251279	0.665309	-0.020769	-0.250479	0.694966	0.163616	-0.243023	0.659075	0.176622	-0.346498	0.074592	-0.062448							0.341401	0.683327	-0.185283
15139	126.158333	-0.763681	0.652789	0.180312	-0.759303	0.656964	-0.040321	-0.735070	0.870032	0.165393	-0.726734	0.862759	-0.026571	-0.646465	1.207892	0.129663	-0.642781	1.223620	0.025238	-0.561340	0.716494	0.322192	-0.563792	0.703540	-0.164291	-0.592192	1.173322	0.132254	-0.251275	0.665230	-0.020864	-0.250516	0.694968	0.163610	-0.242986	0.659077	0.176600	-0.346494	0.074583	-0.062451							0.341370	0.683329	-0.185327
15140	126.166667	-0.763422	0.652666	0.180111	-0.759309	0.657140	-0.040180	-0.735038	0.870052	0.165393	-0.726744	0.862795	-0.026508	-0.646502	1.207842	0.129556	-0.642790	1.223498	0.025168	-0.561326	0.716507	0.322215	-0.563864	0.703537	-0.164210	-0.592194	1.173320	0.132216	-0.251269	0.665163	-0.020936	-0.250443	0.695118	0.164005	-0.242955	0.659096	0.176583	-0.346485	0.074579	-0.062461							0.341345	0.683332	-0.185363
15141	126.175000	-0.763611	0.652792	0.180298	-0.759236	0.657072	-0.040230	-0.735105	0.870097	0.165450	-0.726753	0.862845	-0.026487	-0.646434	1.207738	0.129464	-0.642697	1.223407	0.025099	-0.561321	0.716523	0.322244	-0.563929	0.703543	-0.164144	-0.592248	1.173281	0.132221	-0.251272	0.665121	-0.020991	-0.250708	0.695082	0.163702	-0.242932	0.659105	0.176570	-0.346486	0.074572	-0.062470							0.341315	0.683359	-0.185383
15142	126.183333	-0.763585	0.652801	0.180303	-0.759209	0.657025	-0.040281	-0.735114	0.870120	0.165474	-0.726802	0.862932	-0.026460	-0.646390	1.207631	0.129364	-0.642738	1.223366	0.024934	-0.561317	0.716546	0.322283	-0.563988	0.703549	-0.164077	-0.592319	1.173157	0.132050	-0.251275	0.665094	-0.021026	-0.250717	0.695135	0.163912	-0.242918	0.659088	0.176577	-0.346488	0.074564	-0.062466							0.341296	0.683382	-0.185398
15143	126.191667	-0.763447	0.652740	0.180206	-0.759174	0.657032	-0.040262	-0.735061	0.870134	0.165479	-0.726746	0.862898	-0.026410	-0.646398	1.207648	0.129308	-0.642724	1.223262	0.024800	-0.561332	0.716583	0.322347	-0.564036	0.703566	-0.164020	-0.592287	1.173297	0.132208	-0.251294	0.665078	-0.021044	-0.250584	0.695230	0.164434	-0.242906	0.659085	0.176620	-0.346494	0.074548	-0.062446							0.341292	0.683412	-0.185396
15144	126.200000	-0.763308	0.652681	0.180114	-0.759210	0.657211	-0.040117	-0.735131	0.870151	0.165546	-0.726763	0.862978	-0.026354	-0.646585	1.207727	0.129196	-0.642703	1.223218	0.024719	-0.561350	0.716618	0.322419	-0.564073	0.703578	-0.163970	-0.592324	1.173241	0.132006	-0.251311	0.665068	-0.021058	-0.250537	0.695264	0.164696	-0.242899	0.659038	0.176695	-0.346493	0.074566	-0.062451							0.341304	0.683443	-0.185383
15145	126.208333	-0.763514	0.652816	0.180321	-0.759222	0.657223	-0.040104	-0.735129	0.870153	0.165591	-0.726699	0.862965	-0.026337	-0.646630	1.207861	0.129131	-0.642649	1.223206	0.024642	-0.561364	0.716649	0.322502	-0.564092	0.703604	-0.163927	-0.592339	1.173334	0.132069	-0.251326	0.665065	-0.021060	-0.250742	0.695149	0.164600	-0.242890	0.658965	0.176791	-0.346500	0.074558	-0.062424							0.341325	0.683483	-0.185358
15146	126.216667	-0.763496	0.652827	0.180331	-0.759231	0.657086	-0.040223	-0.735126	0.870142	0.165638	-0.726674	0.862965	-0.026330	-0.646604	1.207919	0.129113	-0.642549	1.223305	0.024536	-0.561390	0.716670	0.322582	-0.564100	0.703630	-0.163890	-0.592385	1.173317	0.131962	-0.251339	0.665049	-0.021048	-0.250516	0.695137	0.165196	-0.242860	0.658885	0.176902	-0.346499	0.074562	-0.062415							0.341351	0.683511	-0.185323
15147	126.225000	-0.763418	0.652781	0.180256	-0.759263	0.657152	-0.040162	-0.735065	0.870128	0.165667	-0.726646	0.862977	-0.026282	-0.646613	1.207869	0.128911	-0.642466	1.223306	0.024480	-0.561424	0.716674	0.322661	-0.564100	0.703644	-0.163859	-0.592403	1.173293	0.131864	-0.251338	0.665032	-0.021039	-0.250707	0.695094	0.165101	-0.242810	0.658808	0.176982	-0.346500	0.074579	-0.062432							0.341376	0.683530	-0.185296
15148	126.233333	-0.763491	0.652834	0.180343	-0.759307	0.657060	-0.040233	-0.735137	0.870101	0.165744	-0.726583	0.863022	-0.026239	-0.646590	1.207893	0.128848	-0.642446	1.223207	0.024437	-0.561470	0.716665	0.322741	-0.564088	0.703655	-0.163840	-0.592267	1.173488	0.131976	-0.251331	0.665012	-0.021031	-0.250676	0.695068	0.165314	-0.242749	0.658732	0.177021	-0.346504	0.074577	-0.062443							0.341397	0.683543	-0.185267
15149	126.241667	-0.763497	0.652809	0.180331	-0.759345	0.657037	-0.040247	-0.735160	0.870081	0.165805	-0.726605	0.863061	-0.026247	-0.646365	1.207814	0.128851	-0.642358	1.223151	0.024338	-0.561531	0.716624	0.322820	-0.564059	0.703655	-0.163821	-0.592356	1.173219	0.131741	-0.251326	0.664998	-0.021016	-0.250408	0.695065	0.165804	-0.242663	0.658682	0.177030	-0.346500	0.074575	-0.062452							0.341407	0.683542	-0.185229
15150	126.250000	-0.763516	0.652786	0.180328	-0.759340	0.656989	-0.040263	-0.735189	0.870063	0.165875	-0.726564	0.863031	-0.026191	-0.646320	1.207787	0.128798	-0.642211	1.223071	0.024292	-0.561595	0.716574	0.322906	-0.564022	0.703655	-0.163812	-0.592299	1.173178	0.131725	-0.251322	0.664981	-0.021000	-0.250341	0.695027	0.165917	-0.242562	0.658631	0.177001	-0.346500	0.074584	-0.062464							0.341411	0.683532	-0.185189
15151	126.258333	-0.763433	0.652670	0.180231	-0.759394	0.656959	-0.040269	-0.735220	0.870043	0.165938	-0.726535	0.863048	-0.026193	-0.646254	1.207723	0.128746	-0.642123	1.222895	0.024212	-0.561653	0.716494	0.323003	-0.563966	0.703644	-0.163808	-0.592212	1.173109	0.131708	-0.251319	0.664958	-0.020990	-0.250218	0.695007	0.166008	-0.242447	0.658564	0.176921	-0.346494	0.074588	-0.062461							0.341341	0.683519	-0.185148
15152	126.266667	-0.763592	0.652680	0.180347	-0.759447	0.656924	-0.040264	-0.735247	0.870020	0.165999	-0.726471	0.863109	-0.026150	-0.646126	1.207616	0.128688	-0.641971	1.222676	0.024156	-0.561707	0.716402	0.323105	-0.563893	0.703625	-0.163812	-0.592115	1.173016	0.131688	-0.251320	0.664933	-0.020989	-0.250134	0.694925	0.165888	-0.242334	0.658512	0.176811	-0.346494	0.074600	-0.062454							0.341325	0.683471	-0.185099
15153	126.275000	-0.763625	0.652598	0.180366	-0.759469	0.656882	-0.040246	-0.735276	0.869997	0.166055	-0.726637	0.863208	-0.026265	-0.646056	1.207466	0.128711	-0.641775	1.222415	0.024148	-0.561750	0.716289	0.323211	-0.563800	0.703600	-0.163817	-0.591989	1.172904	0.131687	-0.251323	0.664913	-0.020984	-0.250014	0.694849	0.165785	-0.242210	0.658450	0.176670	-0.346491	0.074598	-0.062452							0.341370	0.683422	-0.185033
15154	126.283333	-0.763735	0.652545	0.180428	-0.759532	0.656838	-0.040227	-0.735013	0.869862	0.166058	-0.726772	0.863281	-0.026314	-0.645909	1.207236	0.128638	-0.641692	1.222227	0.024013	-0.561792	0.716156	0.323326	-0.563698	0.703576	-0.163823	-0.591835	1.172780	0.131685	-0.251314	0.664897	-0.020973	-0.249873	0.694777	0.165645	-0.242084	0.658399	0.176511	-0.346484	0.074597	-0.062431							0.341384	0.683430	-0.184960
15155	126.291667	-0.763469	0.652317	0.180253	-0.759608	0.656878	-0.040142	-0.735070	0.869843	0.166127	-0.726440	0.863178	-0.026148	-0.645924	1.207104	0.128704	-0.641558	1.221874	0.024001	-0.561801	0.716025	0.323438	-0.563587	0.703537	-0.163825	-0.591669	1.172645	0.131697	-0.251294	0.664897	-0.020965	-0.249864	0.694716	0.165328	-0.241983	0.658382	0.176354	-0.346487	0.074599	-0.062419							0.341307	0.683504	-0.184842
15156	126.300000	-0.763497	0.652266	0.180288	-0.759651	0.656756	-0.040190	-0.735446	0.869948	0.166261	-0.726385	0.863238	-0.026168	-0.645679	1.206922	0.128614	-0.641396	1.221569	0.024074	-0.561797	0.715890	0.323550	-0.563482	0.703504	-0.163824	-0.591507	1.172526	0.131723	-0.251271	0.664884	-0.020971	-0.249658	0.694701	0.165375	-0.241903	0.658366	0.176212	-0.346490	0.074586	-0.062408							0.341380	0.683571	-0.184763
15157	126.308333	-0.763517	0.652223	0.180322	-0.759717	0.656707	-0.040171	-0.735440	0.869900	0.166299	-0.726430	0.863294	-0.026207	-0.645579	1.206665	0.128551	-0.641338	1.221461	0.023986	-0.561777	0.715760	0.323640	-0.563381	0.703466	-0.163829	-0.591331	1.172446	0.131790	-0.251241	0.664854	-0.020999	-0.249595	0.694679	0.165319	-0.241844	0.658360	0.176127	-0.346491	0.074583	-0.062412							0.341455	0.683635	-0.184700
15158	126.316667	-0.763535	0.652167	0.180351	-0.759788	0.656664	-0.040148	-0.735428	0.869854	0.166338	-0.726362	0.863284	-0.026184	-0.645394	1.206562	0.128558	-0.641191	1.221344	0.023954	-0.561749	0.715636	0.323721	-0.563284	0.703431	-0.163825	-0.591183	1.172324	0.131812	-0.251206	0.664825	-0.021036	-0.249549	0.694659	0.165309	-0.241798	0.658341	0.176085	-0.346483	0.074586	-0.062419							0.341518	0.683689	-0.184648
15159	126.325000	-0.763570	0.652128	0.180392	-0.759908	0.656792	-0.039991	-0.735509	0.869848	0.166412	-0.726325	0.863315	-0.026191	-0.645249	1.206536	0.128642	-0.641093	1.221140	0.024010	-0.561720	0.715517	0.323781	-0.563195	0.703408	-0.163828	-0.591048	1.172263	0.131918	-0.251168	0.664782	-0.021077	-0.249591	0.694627	0.165180	-0.241748	0.658315	0.176068	-0.346487	0.074570	-0.062412							0.341547	0.683733	-0.184618
15160	126.333333	-0.763608	0.652085	0.180421	-0.759890	0.656589	-0.040097	-0.735520	0.869833	0.166454	-0.726315	0.863393	-0.026228	-0.645323	1.206541	0.128650	-0.640933	1.221024	0.024093	-0.561684	0.715409	0.323814	-0.563120	0.703395	-0.163831	-0.590907	1.172209	0.132023	-0.251131	0.664740	-0.021125	-0.249433	0.694623	0.165413	-0.241697	0.658281	0.176057	-0.346487	0.074567	-0.062406							0.341550	0.683767	-0.184605
15161	126.341667	-0.763648	0.652050	0.180437	-0.759959	0.656664	-0.040003	-0.735478	0.869810	0.166481	-0.726241	0.863431	-0.026257	-0.644953	1.206457	0.128763	-0.640745	1.221062	0.024090	-0.561671	0.715306	0.323838	-0.563054	0.703391	-0.163832	-0.590765	1.172138	0.132071	-0.251085	0.664696	-0.021166	-0.249314	0.694651	0.165643	-0.241632	0.658235	0.176057	-0.346484	0.074580	-0.062403							0.341600	0.683782	-0.184656
15162	126.350000	-0.763678	0.652035	0.180451	-0.760021	0.656750	-0.039917	-0.735476	0.869810	0.166538	-0.726136	0.863422	-0.026203	-0.644828	1.206469	0.128867	-0.640635	1.220873	0.024156	-0.561665	0.715207	0.323845	-0.563000	0.703388	-0.163833	-0.590624	1.172075	0.132124	-0.251049	0.664654	-0.021201	-0.249212	0.694625	0.165752	-0.241565	0.658175	0.176058	-0.346484	0.074597	-0.062399							0.341473	0.683778	-0.184643
15163	126.358333	-0.763707	0.652034	0.180461	-0.759992	0.656683	-0.039974	-0.735424	0.869810	0.166589	-0.726056	0.863466	-0.026196	-0.644677	1.206391	0.128914	-0.640399	1.220790	0.024338	-0.561674	0.715125	0.323839	-0.562950	0.703398	-0.163840	-0.590479	1.172023	0.132188	-0.251013	0.664616	-0.021223	-0.249354	0.694523	0.165402	-0.241506	0.658117	0.176086	-0.346483	0.074594	-0.062392							0.341530	0.683740	-0.184715
15164	126.366667	-0.763729	0.652037	0.180464	-0.759956	0.656627	-0.040038	-0.735354	0.869821	0.166657	-0.726231	0.863622	-0.026330	-0.644542	1.206287	0.128910	-0.640376	1.220745	0.024269	-0.561682	0.715048	0.323836	-0.562908	0.703413	-0.163840	-0.590338	1.171973	0.132259	-0.250984	0.664593	-0.021237	-0.249280	0.694498	0.165532	-0.241459	0.658066	0.176141	-0.346481	0.074610	-0.062396							0.341434	0.683716	-0.184752
15165	126.375000	-0.763747	0.652057	0.180472	-0.759974	0.656751	-0.039979	-0.735229	0.869830	0.166711	-0.725989	0.863617	-0.026278	-0.644498	1.206299	0.128959	-0.640146	1.220775	0.024314	-0.561694	0.714986	0.323833	-0.562874	0.703432	-0.163846	-0.590196	1.171897	0.132311	-0.250964	0.664573	-0.021228	-0.249176	0.694495	0.165805	-0.241434	0.658013	0.176217	-0.346480	0.074617	-0.062410							0.341334	0.683680	-0.184794
15166	126.383333	-0.763767	0.652080	0.180486	-0.759985	0.656888	-0.039918	-0.735159	0.869845	0.166804	-0.725750	0.863612	-0.026177	-0.644207	1.206173	0.129010	-0.640024	1.220631	0.024409	-0.561706	0.714926	0.323828	-0.562836	0.703457	-0.163860	-0.590048	1.171800	0.132346	-0.250942	0.664569	-0.021184	-0.249250	0.694433	0.165726	-0.241419	0.657973	0.176280	-0.346484	0.074620	-0.062414							0.341127	0.683664	-0.184836
15167	126.391667	-0.764001	0.652245	0.180700	-0.759907	0.656852	-0.039980	-0.734997	0.869847	0.166858	-0.725644	0.863720	-0.026190	-0.644031	1.206094	0.129074	-0.639802	1.220496	0.024614	-0.561711	0.714866	0.323827	-0.562792	0.703492	-0.163873	-0.589900	1.171670	0.132383	-0.250925	0.664588	-0.021098	-0.249272	0.694436	0.165754	-0.241426	0.657964	0.176299	-0.346484	0.074611	-0.062416							0.341047	0.683665	-0.184847
15168	126.400000	-0.763994	0.652271	0.180727	-0.759891	0.656989	-0.039912	-0.734843	0.869877	0.166939	-0.725532	0.863761	-0.026183	-0.643803	1.205972	0.129239	-0.639646	1.220536	0.024577	-0.561700	0.714803	0.323826	-0.562747	0.703525	-0.163890	-0.589740	1.171541	0.132427	-0.250924	0.664628	-0.020993	-0.249297	0.694467	0.165773	-0.241430	0.657970	0.176294	-0.346482	0.074600	-0.062407							0.340963	0.683718	-0.184846
15169	126.408333	-0.763841	0.652228	0.180664	-0.759808	0.656961	-0.039967	-0.734751	0.869896	0.167035	-0.725568	0.863817	-0.026255	-0.643700	1.205787	0.129395	-0.639477	1.220409	0.024622	-0.561691	0.714723	0.323826	-0.562692	0.703566	-0.163922	-0.589537	1.171421	0.132497	-0.250917	0.664703	-0.020857	-0.249246	0.694552	0.165937	-0.241438	0.657997	0.176267	-0.346485	0.074600	-0.062407							0.340921	0.683787	-0.184800
15170	126.416667	-0.763906	0.652338	0.180798	-0.759728	0.656936	-0.040025	-0.734660	0.869912	0.167145	-0.725370	0.863778	-0.026216	-0.643521	1.205545	0.129279	-0.639293	1.220212	0.024513	-0.561662	0.714646	0.323855	-0.562625	0.703608	-0.163960	-0.589341	1.171292	0.132527	-0.250926	0.664782	-0.020726	-0.249357	0.694569	0.165856	-0.241446	0.658021	0.176241	-0.346486	0.074592	-0.062399							0.340814	0.683870	-0.184691
15171	126.425000	-0.763715	0.652288	0.180766	-0.759646	0.656977	-0.040015	-0.734583	0.869920	0.167252	-0.725262	0.863822	-0.026196	-0.643366	1.205417	0.129340	-0.639164	1.220063	0.024651	-0.561630	0.714553	0.323870	-0.562551	0.703647	-0.164013	-0.589145	1.171186	0.132567	-0.250941	0.664862	-0.020645	-0.249314	0.694645	0.166099	-0.241443	0.658035	0.176228	-0.346485	0.074598	-0.062404							0.340773	0.683965	-0.184584
15172	126.433333	-0.763515	0.652228	0.180737	-0.759682	0.657187	-0.039880	-0.734329	0.869843	0.167347	-0.725120	0.863852	-0.026206	-0.643208	1.205268	0.129339	-0.638952	1.220028	0.024803	-0.561592	0.714461	0.323899	-0.562463	0.703681	-0.164063	-0.588964	1.171104	0.132612	-0.250952	0.664942	-0.020573	-0.249386	0.694652	0.166037	-0.241425	0.658037	0.176213	-0.346487	0.074582	-0.062395							0.340748	0.684052	-0.184459
15173	126.441667	-0.763430	0.652256	0.180808	-0.759583	0.657061	-0.040014	-0.734222	0.869833	0.167428	-0.725018	0.863842	-0.026192	-0.643142	1.205328	0.129435	-0.638753	1.219938	0.024889	-0.561537	0.714365	0.323935	-0.562371	0.703725	-0.164127	-0.588815	1.171021	0.132656	-0.250975	0.665011	-0.020509	-0.249366	0.694667	0.166121	-0.241408	0.658018	0.176215	-0.346495	0.074575	-0.062390							0.340808	0.684160	-0.184298
15174	126.450000	-0.763580	0.652447	0.181069	-0.759534	0.657098	-0.040024	-0.734165	0.869823	0.167515	-0.724984	0.863864	-0.026237	-0.642837	1.205313	0.129585	-0.638576	1.220048	0.024921	-0.561484	0.714268	0.323976	-0.562281	0.703773	-0.164200	-0.588678	1.171007	0.132846	-0.251004	0.665064	-0.020438	-0.249329	0.694668	0.166185	-0.241384	0.657990	0.176231	-0.346494	0.074586	-0.062407							0.340769	0.684176	-0.184165
15175	126.458333	-0.763266	0.652335	0.180936	-0.759481	0.657204	-0.039981	-0.734114	0.869814	0.167608	-0.725024	0.863897	-0.026303	-0.642668	1.205354	0.129605	-0.638371	1.220133	0.024996	-0.561428	0.714183	0.324024	-0.562189	0.703819	-0.164277	-0.588574	1.170936	0.132904	-0.251015	0.665116	-0.020369	-0.249272	0.694649	0.166232	-0.241353	0.657960	0.176266	-0.346495	0.074578	-0.062412							0.340924	0.684233	-0.183948
15176	126.466667	-0.763175	0.652380	0.180980	-0.759949	0.657365	-0.039907	-0.734058	0.869803	0.167685	-0.724830	0.863826	-0.026203	-0.642449	1.205302	0.129568	-0.638162	1.220180	0.025115	-0.561367	0.714103	0.324071	-0.562099	0.703875	-0.164361	-0.588478	1.170818	0.132940	-0.251025	0.665161	-0.020310	-0.249208	0.694621	0.166274	-0.241309	0.657921	0.176292	-0.346497	0.074565	-0.062410							0.341111	0.684299	-0.183780
15177	126.475000	-0.763086	0.652426	0.181027	-0.759784	0.657238	-0.040052	-0.734001	0.869799	0.167753	-0.724711	0.863841	-0.026263	-0.642253	1.205407	0.129696	-0.637969	1.220291	0.025146	-0.561306	0.714042	0.324107	-0.562009	0.703947	-0.164443	-0.588379	1.170718	0.132974	-0.251026	0.665196	-0.020254	-0.249125	0.694596	0.166337	-0.241243	0.657889	0.176321	-0.346492	0.074577	-0.062429							0.341147	0.684205	-0.183765
15178	126.483333	-0.763101	0.652504	0.181111	-0.759700	0.657273	-0.040078	-0.734192	0.869881	0.167874	-0.724687	0.863876	-0.026320	-0.642080	1.205424	0.129804	-0.637744	1.220331	0.025196	-0.561254	0.713994	0.324148	-0.561922	0.704020	-0.164525	-0.588266	1.170606	0.133012	-0.251020	0.665221	-0.020202	-0.249041	0.694582	0.166416	-0.241172	0.657848	0.176342	-0.346491	0.074573	-0.062441							0.341438	0.684223	-0.183623
15179	126.491667	-0.762944	0.652512	0.181143	-0.759688	0.657406	-0.040023	-0.734119	0.869877	0.167924	-0.724578	0.863870	-0.026336	-0.641929	1.205324	0.129856	-0.637585	1.220204	0.025224	-0.561200	0.713961	0.324189	-0.561839	0.704121	-0.164612	-0.588118	1.170501	0.133059	-0.251010	0.665247	-0.020164	-0.248970	0.694573	0.166482	-0.241095	0.657828	0.176339	-0.346493	0.074585	-0.062450							0.341678	0.684271	-0.183467
15180	126.500000	-0.762871	0.652562	0.181202	-0.759689	0.657536	-0.039972	-0.734037	0.869880	0.167982	-0.724465	0.863931	-0.026386	-0.641756	1.205113	0.129901	-0.637449	1.220012	0.025335	-0.561150	0.713933	0.324230	-0.561763	0.704226	-0.164697	-0.587929	1.170404	0.133109	-0.250993	0.665262	-0.020130	-0.248873	0.694582	0.166536	-0.241005	0.657811	0.176323	-0.346490	0.074583	-0.062451							0.341918	0.684330	-0.183316
15181	126.508333	-0.762907	0.652687	0.181351	-0.759395	0.657572	-0.039993	-0.733955	0.869893	0.168040	-0.724408	0.863964	-0.026429	-0.641797	1.204967	0.129901	-0.637243	1.219833	0.025487	-0.561108	0.713915	0.324264	-0.561688	0.704356	-0.164790	-0.587711	1.170327	0.133173	-0.250992	0.665270	-0.020106	-0.248649	0.694607	0.166727	-0.240897	0.657787	0.176267	-0.346491	0.074584	-0.062457							0.342145	0.684369	-0.183134
15182	126.516667	-0.762726	0.652668	0.181318	-0.759070	0.657462	-0.040148	-0.733872	0.869913	0.168110	-0.724325	0.863994	-0.026455	-0.641595	1.204681	0.129863	-0.637152	1.219741	0.025489	-0.561074	0.713907	0.324306	-0.561618	0.704493	-0.164883	-0.587504	1.170268	0.133235	-0.250976	0.665268	-0.020081	-0.248668	0.694554	0.166461	-0.240798	0.657762	0.176163	-0.346492	0.074586	-0.062462							0.342384	0.684474	-0.182951
15183	126.525000	-0.762640	0.652732	0.181387	-0.759542	0.657707	-0.039968	-0.733782	0.869933	0.168191	-0.724222	0.864078	-0.026486	-0.641571	1.204633	0.129889	-0.637053	1.219651	0.025502	-0.561047	0.713907	0.324353	-0.561539	0.704632	-0.164982	-0.587345	1.170225	0.133265	-0.250763	0.665552	-0.020423	-0.248525	0.694544	0.166262	-0.240682	0.657771	0.175998	-0.346494	0.074575	-0.062455							0.342419	0.684497	-0.182823
15184	126.533333	-0.762787	0.652959	0.181658	-0.759494	0.657790	-0.039957	-0.733683	0.869979	0.168288	-0.724118	0.864175	-0.026517	-0.641558	1.204651	0.129910	-0.636839	1.219635	0.025715	-0.561018	0.713925	0.324413	-0.561445	0.704781	-0.165083	-0.587237	1.170199	0.133297	-0.250715	0.665546	-0.020343	-0.248412	0.694522	0.166031	-0.240581	0.657772	0.175792	-0.346497	0.074584	-0.062469							0.342372	0.684496	-0.182716
15185	126.541667	-0.762733	0.653044	0.181751	-0.759299	0.657789	-0.039998	-0.733585	0.870026	0.168389	-0.724368	0.864440	-0.026739	-0.641336	1.204750	0.130111	-0.636754	1.219813	0.025636	-0.560971	0.713958	0.324487	-0.561341	0.704940	-0.165192	-0.587171	1.170191	0.133330	-0.250675	0.665539	-0.020273	-0.248318	0.694481	0.165781	-0.240500	0.657765	0.175598	-0.346498	0.074580	-0.062454							0.342303	0.684420	-0.182633
15186	126.550000	-0.762672	0.653132	0.181842	-0.759143	0.657802	-0.040041	-0.733488	0.870079	0.168493	-0.724259	0.864501	-0.026752	-0.641089	1.204886	0.130271	-0.636604	1.219969	0.025690	-0.560913	0.714000	0.324570	-0.561233	0.705102	-0.165308	-0.587359	1.170318	0.133579	-0.250663	0.665549	-0.020222	-0.248250	0.694436	0.165604	-0.240435	0.657748	0.175456	-0.346497	0.074564	-0.062446							0.342076	0.684322	-0.182585
15187	126.558333	-0.762572	0.653218	0.181922	-0.759167	0.658037	-0.039906	-0.733388	0.870131	0.168603	-0.724051	0.864508	-0.026704	-0.640958	1.205065	0.130338	-0.636455	1.220117	0.025760	-0.560827	0.714058	0.324666	-0.561113	0.705263	-0.165442	-0.587085	1.170238	0.133385	-0.250652	0.665558	-0.020192	-0.248213	0.694413	0.165513	-0.240399	0.657735	0.175392	-0.346494	0.074576	-0.062461							0.341742	0.684215	-0.182566
15188	126.566667	-0.762469	0.653285	0.181979	-0.758901	0.658136	-0.039974	-0.733306	0.870172	0.168703	-0.724114	0.864612	-0.026802	-0.640815	1.205249	0.130370	-0.636342	1.220352	0.025796	-0.560725	0.714126	0.324763	-0.560994	0.705429	-0.165577	-0.587020	1.170319	0.133433	-0.250635	0.665561	-0.020173	-0.248191	0.694411	0.165489	-0.240384	0.657739	0.175404	-0.346494	0.074569	-0.062451							0.341370	0.684111	-0.182620
15189	126.575000	-0.762431	0.653357	0.182053	-0.758909	0.658011	-0.040078	-0.733241	0.870204	0.168794	-0.724067	0.864693	-0.026888	-0.640917	1.205490	0.130416	-0.636140	1.220618	0.025842	-0.560606	0.714176	0.324859	-0.560869	0.705588	-0.165715	-0.586809	1.170687	0.133680	-0.250610	0.665550	-0.020173	-0.248169	0.694416	0.165524	-0.240373	0.657728	0.175447	-0.346489	0.074580	-0.062447							0.340956	0.683954	-0.182649
15190	126.583333	-0.762412	0.653414	0.182112	-0.759068	0.658200	-0.039923	-0.733199	0.870228	0.168868	-0.724071	0.864765	-0.026940	-0.640777	1.205576	0.130372	-0.635952	1.220825	0.025922	-0.560490	0.714218	0.324949	-0.560746	0.705738	-0.165856	-0.586713	1.170833	0.133762	-0.250576	0.665525	-0.020181	-0.248149	0.694414	0.165607	-0.240365	0.657699	0.175504	-0.346485	0.074579	-0.062442							0.340583	0.683829	-0.182749
15191	126.591667	-0.762318	0.653438	0.182124	-0.759002	0.658139	-0.040010	-0.732891	0.870162	0.168867	-0.723872	0.864762	-0.026948	-0.640504	1.205802	0.130447	-0.635720	1.220964	0.025972	-0.560381	0.714249	0.325031	-0.560629	0.705880	-0.166007	-0.586673	1.170860	0.133782	-0.250553	0.665490	-0.020200	-0.248115	0.694434	0.165714	-0.240358	0.657693	0.175593	-0.346484	0.074582	-0.062441							0.340237	0.683699	-0.182861
15192	126.600000	-0.762276	0.653471	0.182147	-0.759029	0.658240	-0.039966	-0.732867	0.870177	0.168906	-0.723724	0.864712	-0.026928	-0.640209	1.206167	0.130655	-0.635522	1.221418	0.026086	-0.560279	0.714274	0.325114	-0.560500	0.706017	-0.166162	-0.586626	1.170854	0.133812	-0.250520	0.665456	-0.020214	-0.248103	0.694454	0.165787	-0.240350	0.657688	0.175692	-0.346491	0.074571	-0.062435							0.339729	0.683511	-0.182997
15193	126.608333	-0.762252	0.653507	0.182171	-0.758979	0.658168	-0.040056	-0.732908	0.870181	0.168948	-0.723747	0.864806	-0.027021	-0.640027	1.206443	0.130745	-0.635240	1.221669	0.026257	-0.560175	0.714299	0.325209	-0.560377	0.706141	-0.166318	-0.586573	1.170822	0.133833	-0.250494	0.665431	-0.020207	-0.248088	0.694470	0.165829	-0.240355	0.657680	0.175770	-0.346483	0.074586	-0.062442							0.339461	0.683396	-0.183097
15194	126.616667	-0.762234	0.653534	0.182185	-0.758931	0.658091	-0.040140	-0.732960	0.870177	0.168983	-0.723826	0.864851	-0.027077	-0.639978	1.206693	0.130917	-0.635027	1.221962	0.026226	-0.560076	0.714324	0.325302	-0.560250	0.706252	-0.166467	-0.586259	1.171152	0.133983	-0.250480	0.665429	-0.020180	-0.248042	0.694515	0.166012	-0.240383	0.657681	0.175859	-0.346493	0.074579	-0.062434							0.339350	0.683354	-0.183165
15195	126.625000	-0.762219	0.653557	0.182202	-0.758972	0.658180	-0.040082	-0.733006	0.870167	0.169002	-0.723846	0.864907	-0.027140	-0.639510	1.206724	0.130734	-0.634683	1.222243	0.026344	-0.559968	0.714349	0.325409	-0.560120	0.706360	-0.166620	-0.586168	1.171063	0.133943	-0.250477	0.665452	-0.020121	-0.248073	0.694484	0.165878	-0.240400	0.657666	0.175946	-0.346492	0.074576	-0.062416							0.339100	0.683261	-0.183266
15196	126.633333	-0.762210	0.653572	0.182205	-0.759007	0.658264	-0.040023	-0.733045	0.870163	0.169018	-0.723900	0.864918	-0.027232	-0.639091	1.206917	0.130936	-0.634339	1.222440	0.026481	-0.559859	0.714367	0.325515	-0.559993	0.706456	-0.166774	-0.586024	1.171045	0.134063	-0.250488	0.665485	-0.020047	-0.248071	0.694486	0.165895	-0.240431	0.657667	0.176039	-0.346498	0.074584	-0.062419							0.338947	0.683149	-0.183354
15197	126.641667	-0.762203	0.653572	0.182201	-0.758969	0.658177	-0.040096	-0.733071	0.870167	0.169036	-0.723930	0.864979	-0.027199	-0.638933	1.207025	0.131260	-0.634123	1.222546	0.026536	-0.559752	0.714363	0.325604	-0.559873	0.706524	-0.166940	-0.585820	1.170950	0.134054	-0.250500	0.665539	-0.019956	-0.248002	0.694530	0.166051	-0.240459	0.657667	0.176126	-0.346497	0.074593	-0.062417							0.338778	0.683055	-0.183440
15198	126.650000	-0.762209	0.653560	0.182184	-0.759016	0.658248	-0.040034	-0.733097	0.870150	0.169045	-0.723976	0.864972	-0.027267	-0.638780	1.207151	0.131135	-0.633818	1.222666	0.026598	-0.559654	0.714351	0.325676	-0.559769	0.706567	-0.167094	-0.585533	1.171063	0.134136	-0.250527	0.665600	-0.019876	-0.248098	0.694520	0.165913	-0.240487	0.657673	0.176202	-0.346500	0.074590	-0.062407							0.338638	0.682904	-0.183540
15199	126.658333	-0.762218	0.653535	0.182155	-0.758979	0.658140	-0.040103	-0.733110	0.870132	0.169047	-0.724047	0.864947	-0.027216	-0.638491	1.207199	0.131212	-0.633524	1.222692	0.026769	-0.559577	0.714321	0.325723	-0.559681	0.706593	-0.167244	-0.585276	1.171050	0.134190	-0.250568	0.665659	-0.019799	-0.248100	0.694525	0.165920	-0.240511	0.657673	0.176253	-0.346499	0.074580	-0.062400							0.338673	0.682823	-0.183589
15200	126.666667	-0.762235	0.653506	0.182114	-0.759040	0.658193	-0.040038	-0.733122	0.870116	0.169055	-0.724119	0.864899	-0.027258	-0.638179	1.207269	0.131288	-0.633116	1.222783	0.027033	-0.559520	0.714266	0.325761	-0.559610	0.706597	-0.167381	-0.585018	1.171032	0.134247	-0.250612	0.665721	-0.019741	-0.248068	0.694508	0.165926	-0.240515	0.657666	0.176286	-0.346498	0.074582	-0.062396							0.338755	0.682746	-0.183620
15201	126.675000	-0.762262	0.653479	0.182067	-0.759017	0.658068	-0.040111	-0.733128	0.870102	0.169061	-0.724176	0.864874	-0.027192	-0.637850	1.207323	0.131376	-0.632984	1.222923	0.026955	-0.559492	0.714201	0.325775	-0.559563	0.706569	-0.167497	-0.584700	1.171105	0.134312	-0.250662	0.665777	-0.019715	-0.247862	0.694555	0.166247	-0.240500	0.657641	0.176292	-0.346495	0.074583	-0.062397							0.339126	0.682675	-0.183568
15202	126.683333	-0.762300	0.653442	0.182012	-0.759085	0.658100	-0.040047	-0.733137	0.870092	0.169064	-0.724196	0.864882	-0.027185	-0.637493	1.207358	0.131430	-0.632720	1.223053	0.027042	-0.559487	0.714113	0.325774	-0.559544	0.706524	-0.167589	-0.584383	1.171197	0.134392	-0.250716	0.665816	-0.019716	-0.247948	0.694486	0.165998	-0.240470	0.657620	0.176316	-0.346486	0.074596	-0.062405							0.339276	0.682620	-0.183563
15203	126.691667	-0.762358	0.653388	0.181958	-0.759092	0.657966	-0.040110	-0.733153	0.870094	0.169063	-0.724259	0.864828	-0.027223	-0.637203	1.207534	0.131537	-0.632310	1.223217	0.027254	-0.559505	0.714012	0.325742	-0.559550	0.706459	-0.167654	-0.584118	1.171220	0.134492	-0.250748	0.665840	-0.019733	-0.247652	0.694513	0.166484	-0.240440	0.657556	0.176374	-0.346480	0.074601	-0.062394							0.339426	0.682611	-0.183517
15204	126.700000	-0.762429	0.653328	0.181905	-0.759112	0.657818	-0.040180	-0.733170	0.870097	0.169057	-0.724588	0.864931	-0.027320	-0.636889	1.207753	0.131742	-0.631929	1.223315	0.027495	-0.559535	0.713903	0.325688	-0.559578	0.706382	-0.167692	-0.583973	1.171069	0.134496	-0.250766	0.665847	-0.019771	-0.247606	0.694445	0.166531	-0.240405	0.657477	0.176458	-0.346472	0.074602	-0.062382							0.339447	0.682631	-0.183362
15205	126.708333	-0.762520	0.653252	0.181849	-0.759224	0.657896	-0.040046	-0.733205	0.870118	0.169036	-0.724329	0.864817	-0.027193	-0.636482	1.207901	0.131869	-0.631724	1.223507	0.027477	-0.559571	0.713812	0.325605	-0.559637	0.706281	-0.167692	-0.583695	1.171167	0.134571	-0.250762	0.665834	-0.019833	-0.247621	0.694379	0.166503	-0.240385	0.657395	0.176569	-0.346472	0.074596	-0.062370							0.339501	0.682652	-0.183250
15206	126.716667	-0.762622	0.653169	0.181790	-0.759285	0.657815	-0.040050	-0.733230	0.870142	0.169013	-0.724338	0.864819	-0.027203	-0.636192	1.208151	0.132008	-0.631483	1.223707	0.027522	-0.559598	0.713731	0.325513	-0.559700	0.706184	-0.167666	-0.583425	1.171353	0.134764	-0.250760	0.665793	-0.019921	-0.247666	0.694299	0.166499	-0.240368	0.657296	0.176688	-0.346470	0.074597	-0.062372							0.339796	0.682702	-0.183105
15207	126.725000	-0.762757	0.653083	0.181740	-0.759314	0.657655	-0.040126	-0.733379	0.870216	0.169004	-0.724649	0.864940	-0.027395	-0.635803	1.208384	0.132101	-0.631023	1.223967	0.027709	-0.559619	0.713652	0.325416	-0.559777	0.706085	-0.167601	-0.583178	1.171444	0.134822	-0.250760	0.665730	-0.020045	-0.247584	0.694264	0.166688	-0.240364	0.657200	0.176850	-0.346473	0.074583	-0.062359							0.339722	0.682747	-0.182880
15208	126.733333	-0.762889	0.652995	0.181704	-0.759346	0.657489	-0.040204	-0.733522	0.870293	0.168997	-0.724431	0.864878	-0.027290	-0.635473	1.208715	0.132220	-0.630689	1.224295	0.027585	-0.559639	0.713581	0.325310	-0.559859	0.705988	-0.167512	-0.583084	1.171381	0.134913	-0.250763	0.665670	-0.020208	-0.247553	0.694216	0.166892	-0.240368	0.657112	0.177049	-0.346475	0.074584	-0.062360							0.339574	0.682715	-0.182725
15209	126.741667	-0.762872	0.652835	0.181556	-0.759558	0.657502	-0.040154	-0.733535	0.870331	0.168960	-0.724427	0.864916	-0.027260	-0.635082	1.208947	0.132418	-0.630320	1.224532	0.027763	-0.559653	0.713538	0.325205	-0.559953	0.705881	-0.167388	-0.582666	1.171578	0.134972	-0.250760	0.665586	-0.020374	-0.247455	0.694238	0.167261	-0.240414	0.657032	0.177271	-0.346478	0.074581	-0.062360							0.339598	0.682763	-0.182471
15210	126.750000	-0.763164	0.652830	0.181644	-0.759505	0.657345	-0.040224	-0.733540	0.870373	0.168931	-0.724422	0.864954	-0.027289	-0.634600	1.209066	0.132350	-0.629852	1.224732	0.028036	-0.559668	0.713510	0.325104	-0.560034	0.705788	-0.167237	-0.582395	1.171623	0.135029	-0.250749	0.665483	-0.020550	-0.247447	0.694218	0.167585	-0.240485	0.656969	0.177499	-0.346484	0.074581	-0.062372							0.339529	0.682715	-0.182260
15211	126.758333	-0.762992	0.652646	0.181412	-0.759642	0.657292	-0.040250	-0.733548	0.870460	0.168931	-0.724436	0.865014	-0.027284	-0.634268	1.209359	0.132649	-0.629580	1.224959	0.028038	-0.559678	0.713486	0.325006	-0.560117	0.705683	-0.167053	-0.582066	1.171689	0.135097	-0.250801	0.665219	-0.020537	-0.247622	0.694128	0.167439	-0.240559	0.656912	0.177706	-0.346486	0.074580	-0.062366							0.339379	0.682677	-0.182037
15212	126.766667	-0.763293	0.652769	0.181574	-0.759678	0.657397	-0.040132	-0.733609	0.870487	0.168933	-0.724391	0.865092	-0.027255	-0.633856	1.209478	0.132898	-0.629162	1.224985	0.028254	-0.559684	0.713467	0.324915	-0.560200	0.705573	-0.166831	-0.581676	1.171750	0.135214	-0.250843	0.664962	-0.020532	-0.247502	0.694167	0.167903	-0.240641	0.656866	0.177880	-0.346491	0.074572	-0.062368							0.339216	0.682625	-0.181815
15213	126.775000	-0.763347	0.652737	0.181578	-0.759656	0.657208	-0.040281	-0.733549	0.870550	0.168912	-0.724396	0.865125	-0.027252	-0.633371	1.209602	0.132900	-0.628862	1.225062	0.028442	-0.559695	0.713442	0.324826	-0.560294	0.705449	-0.166583	-0.581285	1.171865	0.135286	-0.250789	0.664830	-0.020718	-0.247675	0.694089	0.167746	-0.240716	0.656843	0.178021	-0.346491	0.074593	-0.062387							0.339030	0.682612	-0.181635
15214	126.783333	-0.763388	0.652724	0.181593	-0.759683	0.657194	-0.040296	-0.733554	0.870590	0.168921	-0.724411	0.865148	-0.027284	-0.632993	1.209775	0.132995	-0.628523	1.225359	0.028391	-0.559699	0.713419	0.324743	-0.560389	0.705321	-0.166335	-0.580905	1.171975	0.135370	-0.250713	0.664704	-0.020914	-0.247544	0.694147	0.168175	-0.240779	0.656830	0.178125	-0.346502	0.074588	-0.062383							0.338512	0.682575	-0.181480
15215	126.791667	-0.763390	0.652706	0.181620	-0.759722	0.657280	-0.040245	-0.733564	0.870626	0.168912	-0.724456	0.865255	-0.027287	-0.632511	1.210029	0.133179	-0.628115	1.225607	0.028777	-0.559732	0.713379	0.324668	-0.560491	0.705181	-0.166080	-0.580564	1.172038	0.135405	-0.250636	0.664575	-0.021103	-0.247540	0.694148	0.168253	-0.240812	0.656824	0.178191	-0.346495	0.074590	-0.062388							0.338512	0.682570	-0.181326
15216	126.800000	-0.763406	0.652732	0.181642	-0.759757	0.657372	-0.040199	-0.733573	0.870653	0.168914	-0.724703	0.865419	-0.027430	-0.632080	1.210344	0.133295	-0.627827	1.225949	0.028798	-0.559764	0.713350	0.324605	-0.560592	0.705032	-0.165832	-0.580177	1.172346	0.135654	-0.250562	0.664458	-0.021285	-0.247519	0.694132	0.168300	-0.240833	0.656812	0.178236	-0.346488	0.074614	-0.062417							0.338541	0.682578	-0.181187
15217	126.808333	-0.763389	0.652741	0.181670	-0.759631	0.657337	-0.040317	-0.733593	0.870675	0.168917	-0.724398	0.865242	-0.027275	-0.631588	1.210747	0.133382	-0.627293	1.226437	0.029023	-0.559801	0.713311	0.324538	-0.560683	0.704883	-0.165589	-0.579895	1.172472	0.135677	-0.250517	0.664355	-0.021440	-0.247507	0.694087	0.168273	-0.240842	0.656775	0.178282	-0.346494	0.074601	-0.062421							0.338503	0.682596	-0.181078
15218	126.816667	-0.763368	0.652745	0.181703	-0.759670	0.657241	-0.040361	-0.733615	0.870692	0.168921	-0.724429	0.865242	-0.027247	-0.631068	1.211294	0.133707	-0.626804	1.226877	0.029132	-0.559840	0.713277	0.324496	-0.560767	0.704740	-0.165372	-0.579716	1.172399	0.135492	-0.250487	0.664271	-0.021579	-0.247361	0.694092	0.168554	-0.240853	0.656719	0.178330	-0.346485	0.074612	-0.062441							0.338522	0.682632	-0.181014
15219	126.825000	-0.763332	0.652728	0.181749	-0.759680	0.657330	-0.040301	-0.733656	0.870702	0.168932	-0.724585	0.865358	-0.027332	-0.630568	1.211678	0.133808	-0.626362	1.227409	0.029361	-0.559869	0.713238	0.324487	-0.560844	0.704614	-0.165184	-0.579393	1.172666	0.135611	-0.250490	0.664217	-0.021702	-0.247449	0.694018	0.168429	-0.240872	0.656671	0.178407	-0.346500	0.074583	-0.062426							0.338646	0.682678	-0.180983
15220	126.833333	-0.763309	0.652726	0.181796	-0.759637	0.657264	-0.040366	-0.733709	0.870715	0.168950	-0.724503	0.865379	-0.027280	-0.630031	1.212124	0.134025	-0.625928	1.227772	0.029399	-0.559888	0.713205	0.324499	-0.560916	0.704494	-0.165031	-0.578964	1.173069	0.136011	-0.250525	0.664179	-0.021823	-0.247343	0.693987	0.168663	-0.240888	0.656611	0.178487	-0.346504	0.074582	-0.062432							0.338821	0.682733	-0.180987
15221	126.841667	-0.763276	0.652714	0.181847	-0.759615	0.657278	-0.040360	-0.733678	0.870708	0.168934	-0.724473	0.865292	-0.027218	-0.629564	1.212434	0.134296	-0.625363	1.228067	0.029664	-0.559893	0.713151	0.324522	-0.560980	0.704388	-0.164906	-0.578685	1.172994	0.136007	-0.250597	0.664175	-0.021919	-0.247355	0.693901	0.168660	-0.240905	0.656550	0.178562	-0.346503	0.074585	-0.062434							0.338931	0.682822	-0.181023
15222	126.850000	-0.763247	0.652695	0.181900	-0.759585	0.657288	-0.040350	-0.733705	0.870707	0.168944	-0.724493	0.865309	-0.027164	-0.629042	1.212651	0.134400	-0.625034	1.228211	0.029793	-0.559887	0.713100	0.324568	-0.561029	0.704297	-0.164807	-0.578455	1.172686	0.135899	-0.250697	0.664196	-0.022005	-0.247332	0.693875	0.168798	-0.240911	0.656493	0.178623	-0.346499	0.074578	-0.062426							0.339064	0.682918	-0.181086
15223	126.858333	-0.763247	0.652692	0.181962	-0.759589	0.657362	-0.040268	-0.733708	0.870707	0.168957	-0.724517	0.865392	-0.027154	-0.628615	1.212684	0.134678	-0.624699	1.228208	0.029967	-0.559878	0.713039	0.324630	-0.561079	0.704216	-0.164739	-0.577981	1.172838	0.136064	-0.250812	0.664223	-0.022092	-0.247308	0.693843	0.168837	-0.240913	0.656438	0.178666	-0.346625	0.074389	-0.062205							0.339448	0.682989	-0.181266
15224	126.866667	-0.763168	0.652657	0.181997	-0.759615	0.657448	-0.040179	-0.733762	0.870713	0.169001	-0.724515	0.865334	-0.027073	-0.628184	1.212639	0.134713	-0.624342	1.228087	0.030284	-0.559865	0.712972	0.324698	-0.561120	0.704141	-0.164694	-0.577358	1.173106	0.136422	-0.250935	0.664249	-0.022179	-0.247375	0.693729	0.168755	-0.240914	0.656385	0.178683	-0.346740	0.074212	-0.062004							0.339677	0.683079	-0.181415
15225	126.875000	-0.763125	0.652638	0.182042	-0.759567	0.657373	-0.040224	-0.733690	0.870715	0.169002	-0.724517	0.865384	-0.027038	-0.627814	1.212585	0.134886	-0.624136	1.228078	0.030364	-0.559860	0.712899	0.324788	-0.561169	0.704075	-0.164673	-0.576913	1.173217	0.136654	-0.251061	0.664259	-0.022278	-0.247391	0.693695	0.168788	-0.240912	0.656352	0.178690	-0.346738	0.074217	-0.062002							0.339976	0.683144	-0.181594
15226	126.883333	-0.763101	0.652636	0.182089	-0.759524	0.657298	-0.040264	-0.733652	0.870722	0.169039	-0.724587	0.865438	-0.027031	-0.627409	1.212490	0.135054	-0.623978	1.227993	0.030464	-0.559848	0.712823	0.324893	-0.561217	0.704012	-0.164665	-0.576612	1.172894	0.136453	-0.251175	0.664258	-0.022393	-0.247397	0.693661	0.168821	-0.240903	0.656313	0.178701	-0.346725	0.074235	-0.062025							0.340093	0.683258	-0.181778
15227	126.891667	-0.763138	0.652674	0.182157	-0.759532	0.657377	-0.040169	-0.733641	0.870741	0.169109	-0.724493	0.865428	-0.026945	-0.627078	1.212537	0.135339	-0.623685	1.227939	0.030663	-0.559834	0.712760	0.324995	-0.561275	0.703955	-0.164667	-0.576161	1.173065	0.136618	-0.251273	0.664243	-0.022511	-0.247398	0.693631	0.168865	-0.240899	0.656287	0.178717	-0.346726	0.074229	-0.062023							0.340328	0.683318	-0.181971
15228	126.900000	-0.763014	0.652652	0.182178	-0.759486	0.657310	-0.040213	-0.733521	0.870745	0.169143	-0.724469	0.865418	-0.026875	-0.626638	1.212636	0.135491	-0.623451	1.228162	0.030749	-0.559808	0.712702	0.325101	-0.561337	0.703907	-0.164665	-0.576032	1.172919	0.136740	-0.251352	0.664208	-0.022654	-0.247398	0.693612	0.168916	-0.240894	0.656264	0.178720	-0.346718	0.074252	-0.062047							0.340559	0.683384	-0.182162
15229	126.908333	-0.762830	0.652590	0.182125	-0.759447	0.657334	-0.040186	-0.733444	0.870766	0.169205	-0.724418	0.865435	-0.026812	-0.626308	1.212776	0.135589	-0.623147	1.228332	0.030981	-0.559782	0.712669	0.325215	-0.561399	0.703878	-0.164669	-0.575778	1.172950	0.136846	-0.251400	0.664132	-0.022817	-0.247387	0.693598	0.168986	-0.240877	0.656247	0.178733	-0.346491	0.074575	-0.062471							0.340560	0.683450	-0.182364
15230	126.916667	-0.762917	0.652710	0.182267	-0.759411	0.657353	-0.040161	-0.733412	0.870808	0.169301	-0.724697	0.865703	-0.026960	-0.625953	1.213027	0.136042	-0.622884	1.228481	0.031174	-0.559740	0.712649	0.325325	-0.561455	0.703861	-0.164676	-0.575360	1.173157	0.136996	-0.251415	0.664031	-0.023009	-0.247376	0.693581	0.169046	-0.240782	0.656053	0.178692	-0.346494	0.074586	-0.062469							0.340672	0.683564	-0.182493
15231	126.925000	-0.762872	0.652738	0.182308	-0.759459	0.657555	-0.040000	-0.733274	0.870829	0.169336	-0.724305	0.865562	-0.026709	-0.625592	1.213228	0.136174	-0.622603	1.228807	0.031327	-0.559686	0.712666	0.325439	-0.561505	0.703866	-0.164673	-0.575145	1.173138	0.137040	-0.251448	0.663889	-0.023258	-0.247544	0.693540	0.168741	-0.240823	0.656204	0.178727	-0.346503	0.074579	-0.062458							0.340910	0.683675	-0.182662
15232	126.933333	-0.762803	0.652768	0.182339	-0.759426	0.657609	-0.039978	-0.733186	0.870860	0.169399	-0.724301	0.865576	-0.026653	-0.625262	1.213412	0.136268	-0.622297	1.229007	0.031493	-0.559624	0.712700	0.325536	-0.561550	0.703896	-0.164676	-0.574778	1.173331	0.137125	-0.251468	0.663718	-0.023543	-0.247488	0.693509	0.168769	-0.240780	0.656183	0.178721	-0.346504	0.074583	-0.062451							0.341192	0.683820	-0.182718
15233	126.941667	-0.762660	0.652728	0.182284	-0.759340	0.657507	-0.040080	-0.733107	0.870897	0.169460	-0.724230	0.865663	-0.026614	-0.624815	1.213557	0.136324	-0.622001	1.229056	0.031740	-0.559546	0.712745	0.325629	-0.561585	0.703943	-0.164675	-0.574426	1.173534	0.137494	-0.251497	0.663541	-0.023846	-0.247410	0.693461	0.168782	-0.240723	0.656133	0.178704	-0.346506	0.074591	-0.062447							0.341218	0.683920	-0.182883
15234	126.950000	-0.762528	0.652696	0.182218	-0.759375	0.657719	-0.039927	-0.733033	0.870928	0.169511	-0.724204	0.865719	-0.026578	-0.624534	1.213652	0.136639	-0.621810	1.229202	0.031742	-0.559467	0.712806	0.325714	-0.561603	0.704004	-0.164691	-0.574028	1.173738	0.137648	-0.251525	0.663365	-0.024146	-0.247327	0.693399	0.168786	-0.240652	0.656075	0.178690	-0.346507	0.074580	-0.062443							0.341348	0.684005	-0.182953
15235	126.958333	-0.762728	0.652881	0.182432	-0.759335	0.657768	-0.039909	-0.732960	0.870961	0.169560	-0.724153	0.865752	-0.026511	-0.624131	1.213731	0.136589	-0.621514	1.229373	0.031903	-0.559374	0.712873	0.325794	-0.561601	0.704068	-0.164706	-0.573757	1.173723	0.137536	-0.251553	0.663202	-0.024444	-0.247205	0.693333	0.168798	-0.240554	0.656030	0.178679	-0.346507	0.074574	-0.062442							0.341365	0.684060	-0.183041
15236	126.966667	-0.762677	0.652902	0.182448	-0.759304	0.657809	-0.039890	-0.732894	0.870994	0.169611	-0.724130	0.865796	-0.026456	-0.623770	1.214001	0.136679	-0.621177	1.229567	0.032048	-0.559278	0.712934	0.325862	-0.561591	0.704139	-0.164732	-0.573532	1.173671	0.137441	-0.251576	0.663050	-0.024737	-0.247063	0.693283	0.168804	-0.240433	0.655986	0.178649	-0.346499	0.074578	-0.062444							0.341164	0.684065	-0.183117
15237	126.975000	-0.762435	0.652782	0.182288	-0.759247	0.657772	-0.039942	-0.732810	0.871026	0.169644	-0.724122	0.865815	-0.026449	-0.623340	1.214196	0.136848	-0.620767	1.229864	0.032173	-0.559189	0.712982	0.325913	-0.561561	0.704203	-0.164768	-0.573276	1.173743	0.137530	-0.251586	0.662904	-0.025025	-0.246916	0.693244	0.168789	-0.240324	0.655783	0.178427	-0.346501	0.074558	-0.062430							0.341158	0.684111	-0.183175
15238	126.983333	-0.762652	0.652980	0.182498	-0.759236	0.657883	-0.039860	-0.732790	0.871093	0.169705	-0.724090	0.865870	-0.026381	-0.622963	1.214379	0.136926	-0.620335	1.229997	0.032455	-0.559107	0.713022	0.325955	-0.561528	0.704253	-0.164798	-0.572921	1.173984	0.137848	-0.251572	0.662766	-0.025303	-0.246762	0.693219	0.168745	-0.240194	0.655626	0.178197	-0.346493	0.074563	-0.062427							0.341361	0.684201	-0.183227
15239	126.991667	-0.762580	0.652981	0.182503	-0.759203	0.657915	-0.039849	-0.732749	0.871115	0.169733	-0.724097	0.865900	-0.026359	-0.622602	1.214544	0.136989	-0.620056	1.230260	0.032408	-0.559049	0.713053	0.325987	-0.561486	0.704297	-0.164823	-0.572828	1.173741	0.137718	-0.251529	0.662646	-0.025539	-0.246493	0.693201	0.168856	-0.240041	0.655609	0.178051	-0.346491	0.074560	-0.062415							0.341490	0.684265	-0.183169
15240	127.000000	-0.762308	0.652843	0.182330	-0.759176	0.657946	-0.039842	-0.732713	0.871134	0.169763	-0.724099	0.865917	-0.026345	-0.622187	1.214658	0.137148	-0.619723	1.230449	0.032520	-0.559006	0.713071	0.326015	-0.561449	0.704325	-0.164836	-0.572468	1.173735	0.137736	-0.251451	0.662530	-0.025704	-0.246237	0.693186	0.168949	-0.239890	0.655584	0.177911	-0.346486	0.074576	-0.062410							0.341178	0.684240	-0.183331
15241	127.008333	-0.762307	0.652869	0.182347	-0.759134	0.657888	-0.039906	-0.732696	0.871156	0.169780	-0.724107	0.865938	-0.026316	-0.621838	1.214730	0.137257	-0.619395	1.230452	0.032692	-0.558972	0.713066	0.326044	-0.561427	0.704325	-0.164844	-0.572169	1.173774	0.137811	-0.251349	0.662452	-0.025779	-0.246088	0.693147	0.168863	-0.239703	0.655873	0.178038	-0.346482	0.074580	-0.062408							0.341366	0.684323	-0.183347
15242	127.016667	-0.762268	0.652863	0.182347	-0.759117	0.657969	-0.039843	-0.732667	0.871159	0.169796	-0.724077	0.866001	-0.026273	-0.621419	1.214764	0.137317	-0.619119	1.230555	0.032752	-0.558953	0.713040	0.326070	-0.561415	0.704315	-0.164853	-0.571866	1.173797	0.137887	-0.251239	0.662415	-0.025776	-0.245951	0.693108	0.168777	-0.239573	0.655841	0.177921	-0.346473	0.074582	-0.062410							0.341326	0.684314	-0.183506
15243	127.025000	-0.762378	0.652929	0.182441	-0.759096	0.657973	-0.039849	-0.732660	0.871172	0.169812	-0.724097	0.865986	-0.026261	-0.621083	1.214832	0.137420	-0.618744	1.230636	0.032824	-0.558954	0.712992	0.326098	-0.561408	0.704295	-0.164865	-0.571709	1.173549	0.137927	-0.251142	0.662421	-0.025665	-0.245855	0.693067	0.168723	-0.239466	0.655815	0.177828	-0.346482	0.074582	-0.062415							0.341361	0.684346	-0.183583
15244	127.033333	-0.762303	0.652860	0.182361	-0.759076	0.657968	-0.039856	-0.732652	0.871180	0.169823	-0.724098	0.866008	-0.026271	-0.620739	1.214838	0.137520	-0.618419	1.230654	0.032939	-0.558971	0.712912	0.326128	-0.561395	0.704279	-0.164888	-0.571379	1.173544	0.137989	-0.251047	0.662461	-0.025527	-0.245956	0.692988	0.168372	-0.239376	0.655770	0.177771	-0.346482	0.074591	-0.062421							0.341638	0.684456	-0.183528
15245	127.041667	-0.762391	0.652894	0.182437	-0.759022	0.657877	-0.039925	-0.732643	0.871175	0.169830	-0.724055	0.866062	-0.026278	-0.620414	1.214835	0.137715	-0.618154	1.230677	0.032969	-0.558998	0.712821	0.326151	-0.561369	0.704259	-0.164925	-0.570913	1.173569	0.138006	-0.250985	0.662519	-0.025390	-0.245885	0.692934	0.168402	-0.239309	0.655703	0.177758	-0.346486	0.074582	-0.062419							0.341552	0.684416	-0.183670
15246	127.050000	-0.762526	0.652938	0.182526	-0.759046	0.657947	-0.039862	-0.732634	0.871173	0.169830	-0.724029	0.866082	-0.026280	-0.619969	1.214767	0.137677	-0.617797	1.230505	0.033237	-0.559032	0.712719	0.326162	-0.561332	0.704245	-0.164969	-0.570628	1.173443	0.138046	-0.250943	0.662581	-0.025241	-0.245809	0.692866	0.168464	-0.239243	0.655626	0.177754	-0.346500	0.074575	-0.062416							0.341665	0.684484	-0.183703
15247	127.058333	-0.762302	0.652745	0.182332	-0.759041	0.657933	-0.039870	-0.732632	0.871184	0.169832	-0.724020	0.866086	-0.026293	-0.619682	1.214692	0.137780	-0.617631	1.230571	0.033135	-0.559084	0.712608	0.326162	-0.561285	0.704231	-0.165020	-0.570372	1.173323	0.138103	-0.250913	0.662664	-0.025072	-0.245739	0.692803	0.168550	-0.239172	0.655557	0.177737	-0.346495	0.074576	-0.062411							0.341679	0.684478	-0.183775
15248	127.066667	-0.762374	0.652742	0.182327	-0.759045	0.657927	-0.039882	-0.732622	0.871202	0.169827	-0.723971	0.866129	-0.026307	-0.619409	1.214640	0.137897	-0.617404	1.230477	0.033188	-0.559153	0.712487	0.326121	-0.561232	0.704221	-0.165065	-0.570125	1.173259	0.138206	-0.250913	0.662761	-0.024879	-0.245670	0.692756	0.168671	-0.239102	0.655488	0.177698	-0.346095	0.075911	-0.063621							0.341694	0.684479	-0.183832
15249	127.075000	-0.762517	0.652809	0.182399	-0.759053	0.657918	-0.039889	-0.732616	0.871215	0.169805	-0.723926	0.866163	-0.026342	-0.619125	1.214626	0.137974	-0.617212	1.230458	0.033291	-0.559245	0.712396	0.326070	-0.561176	0.704197	-0.165117	-0.569702	1.173325	0.138190	-0.250914	0.662883	-0.024671	-0.245578	0.692712	0.168823	-0.239028	0.655409	0.177665	-0.346108	0.075766	-0.063515							0.341717	0.684491	-0.183890
15250	127.083333	-0.762659	0.652877	0.182468	-0.759061	0.657913	-0.039903	-0.732605	0.871250	0.169787	-0.723876	0.866188	-0.026348	-0.618850	1.214598	0.138008	-0.616909	1.230376	0.033547	-0.559356	0.712302	0.325994	-0.561123	0.704180	-0.165166	-0.569479	1.173249	0.138189	-0.250922	0.663014	-0.024440	-0.245328	0.692687	0.169314	-0.238948	0.655319	0.177675	-0.346123	0.075598	-0.063410							0.341750	0.684507	-0.183934
15251	127.091667	-0.762591	0.652802	0.182353	-0.759076	0.657914	-0.039918	-0.732594	0.871275	0.169756	-0.723830	0.866195	-0.026392	-0.618532	1.214637	0.138044	-0.616749	1.230440	0.033497	-0.559474	0.712227	0.325930	-0.561083	0.704159	-0.165202	-0.569346	1.173114	0.138185	-0.250919	0.663146	-0.024207	-0.245143	0.692606	0.169631	-0.238866	0.655177	0.177717	-0.346127	0.075442	-0.063318							0.341786	0.684524	-0.183963
15252	127.100000	-0.762764	0.652894	0.182424	-0.759079	0.657765	-0.040065	-0.732578	0.871301	0.169725	-0.723754	0.866245	-0.026402	-0.618334	1.214674	0.138097	-0.616624	1.230443	0.033425	-0.559595	0.712143	0.325845	-0.561034	0.704145	-0.165235	-0.569130	1.173119	0.138187	-0.250896	0.663289	-0.023957	-0.245043	0.692491	0.169778	-0.238787	0.655040	0.177763	-0.346133	0.075272	-0.063229							0.341824	0.684537	-0.183973
15253	127.108333	-0.762777	0.652887	0.182398	-0.759101	0.657895	-0.039938	-0.732557	0.871326	0.169692	-0.723633	0.866267	-0.026436	-0.618153	1.214642	0.138182	-0.616355	1.230379	0.033524	-0.559708	0.712073	0.325765	-0.561000	0.704138	-0.165243	-0.568975	1.173016	0.138158	-0.250854	0.663450	-0.023647	-0.244928	0.692334	0.169919	-0.238725	0.654956	0.177799	-0.346142	0.075128	-0.063138							0.341864	0.684548	-0.183967
15254	127.116667	-0.762538	0.652715	0.182187	-0.759123	0.657886	-0.039938	-0.732530	0.871358	0.169669	-0.723496	0.866300	-0.026475	-0.617931	1.214579	0.138100	-0.616182	1.230343	0.033468	-0.559815	0.712007	0.325700	-0.560962	0.704144	-0.165236	-0.568932	1.172725	0.138154	-0.250823	0.663628	-0.023267	-0.244854	0.692280	0.170080	-0.238675	0.654877	0.177817	-0.346162	0.074997	-0.063059							0.341898	0.684550	-0.183935
15255	127.125000	-0.762698	0.652805	0.182269	-0.759117	0.657808	-0.040000	-0.732499	0.871387	0.169653	-0.723411	0.866319	-0.026465	-0.617769	1.214414	0.138070	-0.616086	1.230169	0.033435	-0.559914	0.711935	0.325625	-0.560922	0.704165	-0.165228	-0.568727	1.172672	0.138128	-0.250795	0.663795	-0.022854	-0.244772	0.692219	0.170170	-0.238617	0.654792	0.177787	-0.346177	0.074873	-0.062964							0.341917	0.684546	-0.183883
15256	127.133333	-0.762856	0.652902	0.182350	-0.759159	0.657885	-0.039924	-0.732459	0.871432	0.169635	-0.723283	0.866373	-0.026534	-0.617695	1.214179	0.138129	-0.616043	1.229903	0.033390	-0.560000	0.711881	0.325563	-0.560864	0.704192	-0.165224	-0.568499	1.172576	0.138064	-0.250765	0.663984	-0.022447	-0.244709	0.692161	0.170177	-0.238554	0.654739	0.177722	-0.346212	0.074730	-0.062842							0.341680	0.684461	-0.183969
15257	127.141667	-0.762884	0.652921	0.182335	-0.759180	0.657890	-0.039914	-0.732414	0.871482	0.169617	-0.723164	0.866440	-0.026525	-0.617592	1.213906	0.137926	-0.615941	1.229586	0.033331	-0.560073	0.711832	0.325490	-0.560784	0.704231	-0.165232	-0.568338	1.172440	0.138003	-0.250757	0.664198	-0.022053	-0.244728	0.692111	0.169913	-0.238511	0.654731	0.177604	-0.346366	0.074620	-0.062597							0.341682	0.684462	-0.183906
15258	127.150000	-0.762878	0.652929	0.182313	-0.759198	0.657902	-0.039909	-0.732362	0.871540	0.169602	-0.723050	0.866499	-0.026552	-0.617503	1.213602	0.137757	-0.615911	1.229192	0.033289	-0.560141	0.711788	0.325427	-0.560680	0.704271	-0.165247	-0.568326	1.172046	0.137890	-0.250741	0.664395	-0.021664	-0.244663	0.692122	0.169698	-0.238775	0.654544	0.177039	-0.346496	0.074585	-0.062421							0.341682	0.684468	-0.183839
15259	127.158333	-0.762919	0.652964	0.182300	-0.759170	0.657758	-0.040032	-0.732269	0.871591	0.169562	-0.722927	0.866585	-0.026578	-0.617578	1.213289	0.137639	-0.616086	1.228839	0.033001	-0.560195	0.711740	0.325364	-0.560557	0.704305	-0.165266	-0.568115	1.172036	0.137822	-0.250612	0.664714	-0.021467	-0.244590	0.692152	0.169374	-0.238729	0.654626	0.176826	-0.346505	0.074594	-0.062426							0.341684	0.684489	-0.183773
15260	127.166667	-0.762918	0.652987	0.182290	-0.759223	0.657922	-0.039893	-0.732213	0.871654	0.169547	-0.722798	0.866665	-0.026610	-0.617657	1.213023	0.137715	-0.616106	1.228532	0.032943	-0.560239	0.711686	0.325304	-0.560429	0.704324	-0.165292	-0.567888	1.172115	0.137765	-0.250474	0.665010	-0.021294	-0.244564	0.692150	0.168951	-0.238665	0.654703	0.176553	-0.346512	0.074583	-0.062421							0.341728	0.684481	-0.183683
15261	127.175000	-0.762898	0.652990	0.182271	-0.759227	0.657924	-0.039887	-0.731896	0.871624	0.169464	-0.722649	0.866700	-0.026638	-0.617559	1.212826	0.137379	-0.616046	1.228315	0.032819	-0.560279	0.711623	0.325263	-0.560290	0.704314	-0.165326	-0.567849	1.171960	0.137659	-0.250402	0.665122	-0.020939	-0.244504	0.692110	0.168283	-0.238588	0.654794	0.176207	-0.346518	0.074570	-0.062428							0.341760	0.684510	-0.183633
15262	127.183333	-0.762859	0.652991	0.182264	-0.759209	0.657779	-0.040012	-0.731802	0.871660	0.169444	-0.722493	0.866715	-0.026666	-0.617637	1.212753	0.137300	-0.616105	1.228215	0.032702	-0.560305	0.711547	0.325224	-0.560161	0.704280	-0.165360	-0.567986	1.171770	0.137599	-0.250302	0.665202	-0.020598	-0.244408	0.692111	0.167778	-0.238510	0.654864	0.175811	-0.346518	0.074547	-0.062433							0.341805	0.684547	-0.183586
15263	127.191667	-0.762841	0.653006	0.182280	-0.759191	0.657848	-0.039928	-0.731699	0.871680	0.169416	-0.722387	0.866742	-0.026719	-0.617643	1.212729	0.137220	-0.616088	1.228221	0.032522	-0.560312	0.711488	0.325210	-0.560050	0.704240	-0.165408	-0.567877	1.171831	0.137459	-0.250184	0.665269	-0.020341	-0.244271	0.692171	0.167543	-0.238276	0.655032	0.175593	-0.346512	0.074553	-0.062447							0.341741	0.684608	-0.183501
15264	127.200000	-0.762757	0.653006	0.182284	-0.759199	0.657937	-0.039835	-0.731601	0.871703	0.169403	-0.722270	0.866744	-0.026754	-0.617649	1.212718	0.137075	-0.616080	1.228213	0.032442	-0.560306	0.711429	0.325194	-0.559942	0.704189	-0.165464	-0.567855	1.171912	0.137352	-0.250068	0.665308	-0.020130	-0.244181	0.692172	0.167280	-0.238006	0.655183	0.175440	-0.346514	0.074550	-0.062444							0.341797	0.684650	-0.183456
15265	127.208333	-0.762704	0.653030	0.182304	-0.759190	0.657957	-0.039813	-0.731702	0.871802	0.169437	-0.722159	0.866756	-0.026743	-0.617656	1.212701	0.136986	-0.616071	1.228187	0.032320	-0.560290	0.711395	0.325186	-0.559849	0.704132	-0.165518	-0.567906	1.171798	0.137255	-0.249948	0.665324	-0.020012	-0.244076	0.692126	0.167049	-0.237901	0.655166	0.175153	-0.346501	0.074563	-0.062449							0.342228	0.684783	-0.183354
15266	127.216667	-0.762426	0.652912	0.182147	-0.759180	0.657989	-0.039791	-0.731620	0.871832	0.169427	-0.722097	0.866761	-0.026800	-0.617672	1.212646	0.136917	-0.616110	1.228109	0.032195	-0.560265	0.711378	0.325177	-0.559761	0.704077	-0.165581	-0.567918	1.171739	0.137166	-0.249803	0.665321	-0.019921	-0.243937	0.692091	0.166785	-0.237770	0.654725	0.174587	-0.346493	0.074557	-0.062436							0.342279	0.684860	-0.183363
15267	127.225000	-0.762569	0.653095	0.182356	-0.759146	0.657952	-0.039836	-0.731516	0.871868	0.169407	-0.722043	0.866763	-0.026811	-0.617693	1.212511	0.136762	-0.616086	1.227918	0.032202	-0.560232	0.711382	0.325176	-0.559676	0.704016	-0.165651	-0.567844	1.171847	0.137380	-0.249678	0.665344	-0.019851	-0.243786	0.692048	0.166506	-0.237939	0.654862	0.174237	-0.346490	0.074575	-0.062423							0.342183	0.684852	-0.183376
15268	127.233333	-0.762521	0.653158	0.182375	-0.759161	0.658070	-0.039741	-0.731464	0.871894	0.169404	-0.722013	0.866771	-0.026816	-0.617688	1.212319	0.136707	-0.616044	1.227646	0.032166	-0.560190	0.711390	0.325186	-0.559599	0.703957	-0.165727	-0.567792	1.171747	0.137287	-0.249569	0.665381	-0.019753	-0.243626	0.691998	0.166263	-0.237793	0.654800	0.174010	-0.346488	0.074582	-0.062405							0.342257	0.684837	-0.183483
15269	127.241667	-0.762441	0.653178	0.182401	-0.759096	0.657956	-0.039866	-0.731324	0.871937	0.169387	-0.721997	0.866771	-0.026810	-0.617727	1.212043	0.136616	-0.616137	1.227312	0.032038	-0.560131	0.711404	0.325212	-0.559526	0.703905	-0.165824	-0.567750	1.171496	0.137048	-0.249443	0.665429	-0.019593	-0.243432	0.691945	0.166078	-0.237698	0.654771	0.173844	-0.346494	0.074582	-0.062403							0.342485	0.684932	-0.183393
15270	127.250000	-0.762387	0.653219	0.182423	-0.759053	0.657979	-0.039853	-0.731287	0.871960	0.169406	-0.721989	0.866760	-0.026801	-0.617778	1.211764	0.136486	-0.616280	1.227136	0.031773	-0.560057	0.711416	0.325250	-0.559453	0.703840	-0.165937	-0.567678	1.171242	0.136813	-0.249314	0.665478	-0.019400	-0.243248	0.691886	0.165961	-0.237598	0.654723	0.173720	-0.346497	0.074583	-0.062408							0.342708	0.684990	-0.183421
15271	127.258333	-0.762325	0.653251	0.182436	-0.759047	0.658153	-0.039716	-0.731182	0.872001	0.169418	-0.721982	0.866730	-0.026793	-0.617748	1.211452	0.136422	-0.616302	1.226739	0.031766	-0.559963	0.711431	0.325306	-0.559394	0.703776	-0.166069	-0.567548	1.171116	0.136720	-0.249201	0.665530	-0.019196	-0.243086	0.691826	0.165907	-0.237503	0.654659	0.173644	-0.346501	0.074582	-0.062417							0.342750	0.684973	-0.183472
15272	127.266667	-0.762267	0.653275	0.182450	-0.759006	0.658173	-0.039712	-0.730980	0.871985	0.169375	-0.721981	0.866691	-0.026769	-0.617777	1.211219	0.136325	-0.616315	1.226449	0.031736	-0.559866	0.711450	0.325371	-0.559334	0.703713	-0.166206	-0.567451	1.170992	0.136634	-0.249095	0.665577	-0.018995	-0.242923	0.691764	0.165872	-0.237409	0.654587	0.173605	-0.346506	0.074567	-0.062414							0.342783	0.684951	-0.183522
15273	127.275000	-0.762241	0.653305	0.182471	-0.758929	0.658116	-0.039776	-0.730707	0.871946	0.169357	-0.721986	0.866650	-0.026754	-0.617780	1.211065	0.136240	-0.616382	1.226266	0.031512	-0.559756	0.711480	0.325453	-0.559269	0.703659	-0.166357	-0.567383	1.170906	0.136532	-0.249017	0.665608	-0.018812	-0.242755	0.691689	0.165853	-0.237303	0.654521	0.173594	-0.346506	0.074566	-0.062409							0.342875	0.685100	-0.183555
15274	127.283333	-0.762162	0.653323	0.182472	-0.758920	0.658224	-0.039709	-0.730626	0.871973	0.169372	-0.722004	0.866629	-0.026735	-0.617748	1.210945	0.136020	-0.616371	1.226156	0.031368	-0.559630	0.711513	0.325540	-0.559204	0.703601	-0.166506	-0.567376	1.170786	0.136460	-0.248950	0.665633	-0.018641	-0.242600	0.691628	0.165856	-0.237205	0.654453	0.173579	-0.346507	0.074572	-0.062403							0.342826	0.685139	-0.183569
15275	127.291667	-0.762135	0.653381	0.182488	-0.758881	0.658257	-0.039699	-0.730615	0.872035	0.169404	-0.722013	0.866610	-0.026726	-0.617700	1.210857	0.135884	-0.616353	1.226079	0.031278	-0.559513	0.711552	0.325628	-0.559159	0.703556	-0.166649	-0.567221	1.170988	0.136609	-0.248901	0.665651	-0.018501	-0.242458	0.691586	0.165928	-0.237114	0.654408	0.173575	-0.346503	0.074587	-0.062388							0.342778	0.685078	-0.183674
15276	127.300000	-0.762100	0.653417	0.182507	-0.758852	0.658293	-0.039685	-0.730608	0.872094	0.169442	-0.722025	0.866600	-0.026714	-0.617644	1.210724	0.135806	-0.616343	1.226052	0.031107	-0.559402	0.711601	0.325725	-0.559113	0.703508	-0.166770	-0.567188	1.170913	0.136493	-0.248856	0.665665	-0.018389	-0.242316	0.691567	0.166070	-0.237021	0.654348	0.173603	-0.346501	0.074580	-0.062366							0.342842	0.685095	-0.183754
15277	127.308333	-0.762081	0.653457	0.182557	-0.758791	0.658177	-0.039792	-0.730525	0.872124	0.169471	-0.722048	0.866620	-0.026694	-0.617689	1.210634	0.135717	-0.616379	1.225886	0.031027	-0.559285	0.711647	0.325838	-0.559100	0.703466	-0.166876	-0.567182	1.170717	0.136318	-0.248797	0.665658	-0.018301	-0.242154	0.691557	0.166264	-0.236936	0.654276	0.173669	-0.346490	0.074583	-0.062343							0.342877	0.685093	-0.183820
15278	127.316667	-0.762005	0.653463	0.182580	-0.758824	0.658359	-0.039636	-0.730439	0.872158	0.169506	-0.722060	0.866631	-0.026680	-0.617672	1.210509	0.135639	-0.616450	1.225698	0.030863	-0.559166	0.711690	0.325953	-0.559111	0.703430	-0.166963	-0.567077	1.170771	0.136281	-0.248729	0.665628	-0.018231	-0.242055	0.691498	0.166457	-0.236852	0.654181	0.173755	-0.346497	0.074583	-0.062319							0.342909	0.685085	-0.183892
15279	127.325000	-0.761979	0.653509	0.182615	-0.758828	0.658382	-0.039604	-0.730365	0.872189	0.169544	-0.722066	0.866633	-0.026653	-0.617685	1.210375	0.135618	-0.616369	1.225441	0.030929	-0.559056	0.711746	0.326079	-0.559148	0.703397	-0.167037	-0.567217	1.170302	0.135871	-0.248657	0.665576	-0.018177	-0.241905	0.691436	0.166623	-0.236774	0.654080	0.173853	-0.346491	0.074581	-0.062315							0.342940	0.685079	-0.183951
15280	127.333333	-0.761922	0.653500	0.182653	-0.758845	0.658402	-0.039568	-0.730243	0.872209	0.169556	-0.722068	0.866635	-0.026618	-0.617670	1.210246	0.135432	-0.616434	1.225235	0.030799	-0.558945	0.711794	0.326205	-0.559199	0.703363	-0.167107	-0.567224	1.170133	0.135767	-0.248607	0.665524	-0.018148	-0.241750	0.691373	0.166729	-0.236700	0.653981	0.173933	-0.346486	0.074563	-0.062288							0.342967	0.685068	-0.184015
15281	127.341667	-0.761901	0.653520	0.182687	-0.758832	0.658282	-0.039642	-0.730239	0.872254	0.169608	-0.722071	0.866626	-0.026592	-0.617697	1.210097	0.135289	-0.616531	1.225129	0.030610	-0.558834	0.711839	0.326327	-0.559252	0.703331	-0.167160	-0.567088	1.170161	0.135678	-0.248571	0.665475	-0.018139	-0.241605	0.691328	0.166775	-0.236504	0.654004	0.174143	-0.346481	0.074571	-0.062285							0.342989	0.685061	-0.184067
15282	127.350000	-0.761875	0.653512	0.182722	-0.758887	0.658409	-0.039499	-0.730179	0.872278	0.169630	-0.722077	0.866615	-0.026569	-0.617744	1.209951	0.135431	-0.616549	1.224940	0.030610	-0.558729	0.711880	0.326437	-0.559306	0.703308	-0.167222	-0.566977	1.170284	0.135599	-0.248541	0.665443	-0.018153	-0.241459	0.691292	0.166797	-0.236308	0.654034	0.174306	-0.346482	0.074578	-0.062279							0.343001	0.685055	-0.184115
15283	127.358333	-0.761878	0.653525	0.182748	-0.758911	0.658414	-0.039478	-0.730141	0.872314	0.169642	-0.722083	0.866609	-0.026546	-0.617660	1.209893	0.135124	-0.616577	1.224842	0.030497	-0.558640	0.711922	0.326538	-0.559349	0.703282	-0.167261	-0.566997	1.170135	0.135475	-0.248535	0.665419	-0.018200	-0.241328	0.691280	0.166808	-0.236233	0.654009	0.174288	-0.346488	0.074572	-0.062257							0.342999	0.685045	-0.184158
15284	127.366667	-0.761883	0.653523	0.182777	-0.758934	0.658417	-0.039465	-0.730118	0.872346	0.169643	-0.722092	0.866603	-0.026540	-0.617643	1.209877	0.135050	-0.616622	1.224756	0.030407	-0.558556	0.711959	0.326633	-0.559382	0.703250	-0.167292	-0.566884	1.170203	0.135389	-0.248531	0.665409	-0.018275	-0.241186	0.691275	0.166801	-0.236151	0.653972	0.174245	-0.346478	0.074583	-0.062249							0.342987	0.685031	-0.184203
15285	127.375000	-0.761903	0.653542	0.182790	-0.758913	0.658336	-0.039525	-0.730096	0.872366	0.169633	-0.722110	0.866601	-0.026547	-0.617603	1.209850	0.134950	-0.616781	1.224750	0.030179	-0.558471	0.711999	0.326709	-0.559413	0.703206	-0.167316	-0.566744	1.170474	0.135570	-0.248537	0.665413	-0.018369	-0.241053	0.691251	0.166789	-0.236310	0.653777	0.173870	-0.346480	0.074596	-0.062251							0.342970	0.685004	-0.184237
15286	127.383333	-0.761911	0.653531	0.182797	-0.758955	0.658412	-0.039461	-0.730087	0.872391	0.169617	-0.722129	0.866603	-0.026555	-0.617553	1.209884	0.134880	-0.616784	1.224743	0.030084	-0.558396	0.712039	0.326780	-0.559446	0.703159	-0.167327	-0.566710	1.170428	0.135406	-0.248548	0.665415	-0.018477	-0.240911	0.691209	0.166784	-0.236225	0.653725	0.173840	-0.346475	0.074608	-0.062243							0.342950	0.684973	-0.184267
15287	127.391667	-0.761941	0.653540	0.182806	-0.758964	0.658411	-0.039466	-0.730051	0.872400	0.169589	-0.722145	0.866602	-0.026579	-0.617523	1.209886	0.134827	-0.616729	1.224709	0.030080	-0.558324	0.712075	0.326844	-0.559479	0.703087	-0.167319	-0.566780	1.170341	0.135373	-0.248568	0.665419	-0.018585	-0.240731	0.691157	0.166788	-0.236145	0.653652	0.173831	-0.346468	0.074622	-0.062243							0.342925	0.684931	-0.184286
15288	127.400000	-0.762042	0.653569	0.182816	-0.758959	0.658320	-0.039567	-0.730088	0.872435	0.169575	-0.722158	0.866596	-0.026601	-0.617485	1.209849	0.134761	-0.616807	1.224667	0.029911	-0.558266	0.712109	0.326895	-0.559514	0.703007	-0.167303	-0.566666	1.170406	0.135286	-0.248589	0.665418	-0.018705	-0.240576	0.691087	0.166795	-0.236069	0.653584	0.173844	-0.346466	0.074629	-0.062247							0.342652	0.684836	-0.184393
15289	127.408333	-0.762084	0.653589	0.182792	-0.758924	0.658337	-0.039563	-0.730095	0.872459	0.169542	-0.722199	0.866603	-0.026640	-0.617482	1.209727	0.134604	-0.616880	1.224500	0.029812	-0.558212	0.712156	0.326944	-0.559559	0.702909	-0.167270	-0.566749	1.170101	0.134898	-0.248609	0.665414	-0.018825	-0.240429	0.691033	0.166833	-0.236003	0.653549	0.173876	-0.346460	0.074620	-0.062237							0.342632	0.684794	-0.184389
15290	127.416667	-0.762103	0.653573	0.182764	-0.758887	0.658257	-0.039652	-0.730066	0.872478	0.169488	-0.722207	0.866585	-0.026647	-0.617456	1.209749	0.134601	-0.616848	1.224309	0.029831	-0.558170	0.712209	0.326983	-0.559604	0.702811	-0.167227	-0.566846	1.169882	0.134786	-0.248621	0.665422	-0.018944	-0.240294	0.690993	0.166883	-0.235961	0.653510	0.173911	-0.346459	0.074622	-0.062237							0.342609	0.684754	-0.184377
15291	127.425000	-0.762140	0.653592	0.182720	-0.758935	0.658334	-0.039608	-0.730129	0.872517	0.169475	-0.722233	0.866571	-0.026688	-0.617460	1.209683	0.134482	-0.616986	1.224300	0.029566	-0.558138	0.712264	0.327003	-0.559654	0.702686	-0.167174	-0.566667	1.170065	0.134714	-0.248644	0.665446	-0.019071	-0.240158	0.690955	0.166914	-0.235895	0.653464	0.173926	-0.346459	0.074615	-0.062226							0.342817	0.684761	-0.184269
15292	127.433333	-0.762154	0.653582	0.182675	-0.758950	0.658399	-0.039570	-0.730103	0.872540	0.169409	-0.722247	0.866549	-0.026717	-0.617447	1.209634	0.134365	-0.616920	1.224127	0.029619	-0.558109	0.712329	0.327019	-0.559707	0.702554	-0.167115	-0.566625	1.170128	0.134591	-0.248664	0.665475	-0.019216	-0.240036	0.690932	0.166933	-0.235838	0.653426	0.173936	-0.346453	0.074623	-0.062215							0.342769	0.684717	-0.184252
15293	127.441667	-0.762193	0.653577	0.182635	-0.758953	0.658390	-0.039600	-0.730178	0.872587	0.169394	-0.722263	0.866523	-0.026755	-0.617437	1.209624	0.134273	-0.616951	1.224081	0.029529	-0.558084	0.712396	0.327027	-0.559763	0.702426	-0.167045	-0.566715	1.169926	0.134479	-0.248671	0.665501	-0.019354	-0.239937	0.690935	0.166940	-0.235773	0.653381	0.173921	-0.346455	0.074614	-0.062191							0.342698	0.684661	-0.184232
15294	127.450000	-0.762235	0.653567	0.182605	-0.758954	0.658378	-0.039629	-0.730163	0.872605	0.169337	-0.722262	0.866486	-0.026772	-0.617409	1.209595	0.134084	-0.617024	1.223968	0.029465	-0.558057	0.712462	0.327020	-0.559827	0.702287	-0.166954	-0.566787	1.169839	0.134368	-0.248688	0.665521	-0.019472	-0.239864	0.690949	0.166949	-0.235713	0.653346	0.173910	-0.346460	0.074607	-0.062166							0.342622	0.684597	-0.184208
15295	127.458333	-0.762250	0.653537	0.182573	-0.758934	0.658277	-0.039724	-0.730243	0.872635	0.169316	-0.722272	0.866451	-0.026820	-0.617440	1.209593	0.134015	-0.617171	1.223994	0.029186	-0.558027	0.712522	0.327012	-0.559879	0.702150	-0.166868	-0.566486	1.170273	0.134528	-0.248710	0.665535	-0.019571	-0.239824	0.690961	0.166968	-0.235696	0.653352	0.173931	-0.346461	0.074596	-0.062157							0.342611	0.684491	-0.184161
15296	127.466667	-0.762264	0.653505	0.182548	-0.758942	0.658322	-0.039688	-0.730275	0.872648	0.169274	-0.722300	0.866364	-0.026850	-0.617482	1.209566	0.133934	-0.617210	1.223927	0.029068	-0.558005	0.712580	0.327004	-0.559943	0.702008	-0.166766	-0.566492	1.170255	0.134440	-0.248745	0.665546	-0.019654	-0.239803	0.690974	0.167000	-0.235688	0.653356	0.173962	-0.346468	0.074590	-0.062165							0.342390	0.684426	-0.184094
15297	127.475000	-0.762336	0.653517	0.182526	-0.758933	0.658297	-0.039722	-0.730317	0.872647	0.169237	-0.722258	0.866349	-0.026888	-0.617510	1.209556	0.133851	-0.617292	1.223859	0.028966	-0.557992	0.712635	0.326983	-0.560005	0.701870	-0.166657	-0.566498	1.170268	0.134353	-0.248786	0.665553	-0.019714	-0.239766	0.690975	0.167045	-0.235679	0.653344	0.174004	-0.346467	0.074572	-0.062176							0.342292	0.684343	-0.184048
15298	127.483333	-0.762309	0.653451	0.182492	-0.758858	0.658109	-0.039887	-0.730361	0.872643	0.169195	-0.722254	0.866290	-0.026926	-0.617538	1.209425	0.133640	-0.617391	1.223805	0.028825	-0.557985	0.712688	0.326951	-0.560054	0.701740	-0.166553	-0.566523	1.170286	0.134271	-0.248822	0.665562	-0.019765	-0.239703	0.690978	0.167124	-0.235675	0.653331	0.174055	-0.346465	0.074578	-0.062206							0.342271	0.684239	-0.184010
15299	127.491667	-0.762353	0.653456	0.182464	-0.758912	0.658250	-0.039774	-0.730405	0.872641	0.169150	-0.722268	0.866223	-0.026968	-0.617563	1.209586	0.133672	-0.617435	1.223710	0.028816	-0.557999	0.712737	0.326910	-0.560094	0.701614	-0.166448	-0.566696	1.170032	0.133891	-0.248861	0.665583	-0.019804	-0.239670	0.690966	0.167239	-0.235663	0.653304	0.174103	-0.346463	0.074572	-0.062226							0.342231	0.684215	-0.183932
15300	127.500000	-0.762375	0.653435	0.182439	-0.758903	0.658233	-0.039794	-0.730454	0.872643	0.169102	-0.722287	0.866158	-0.027010	-0.617615	1.209621	0.133600	-0.617496	1.223614	0.028774	-0.558028	0.712790	0.326860	-0.560127	0.701496	-0.166338	-0.566918	1.169930	0.133836	-0.248898	0.665615	-0.019822	-0.239606	0.690976	0.167389	-0.235742	0.653326	0.174157	-0.346474	0.074579	-0.062241							0.342078	0.684126	-0.183869
15301	127.508333	-0.762395	0.653418	0.182423	-0.758865	0.658136	-0.039877	-0.730507	0.872647	0.169057	-0.722281	0.866135	-0.027049	-0.617681	1.209618	0.133438	-0.617540	1.223621	0.028653	-0.558077	0.712823	0.326781	-0.560146	0.701389	-0.166238	-0.566815	1.170077	0.133706	-0.248925	0.665666	-0.019809	-0.239527	0.690951	0.167551	-0.235725	0.653283	0.174213	-0.346465	0.074601	-0.062253							0.341970	0.684101	-0.183836
15302	127.516667	-0.762411	0.653400	0.182411	-0.758831	0.658041	-0.039955	-0.730562	0.872648	0.169015	-0.722284	0.866124	-0.027094	-0.617735	1.209691	0.133266	-0.617730	1.223644	0.028402	-0.558144	0.712864	0.326697	-0.560156	0.701292	-0.166143	-0.566880	1.170123	0.133617	-0.248938	0.665725	-0.019780	-0.239431	0.690924	0.167728	-0.235698	0.653223	0.174277	-0.346462	0.074621	-0.062264							0.341890	0.684090	-0.183798
15303	127.525000	-0.762413	0.653375	0.182409	-0.758894	0.658178	-0.039833	-0.730614	0.872653	0.168976	-0.722318	0.866077	-0.027144	-0.617874	1.209690	0.133343	-0.617815	1.223654	0.028210	-0.558222	0.712888	0.326606	-0.560157	0.701194	-0.166056	-0.566972	1.170106	0.133465	-0.248956	0.665790	-0.019742	-0.239307	0.690937	0.168034	-0.235551	0.653116	0.174390	-0.346458	0.074627	-0.062273							0.341881	0.684080	-0.183713
15304	127.533333	-0.762414	0.653344	0.182404	-0.758838	0.657994	-0.039975	-0.730666	0.872653	0.168937	-0.722350	0.866027	-0.027187	-0.617879	1.209683	0.133074	-0.617880	1.223572	0.028128	-0.558308	0.712908	0.326516	-0.560145	0.701107	-0.165984	-0.566896	1.170395	0.133642	-0.248972	0.665851	-0.019689	-0.239163	0.690831	0.168203	-0.235625	0.653071	0.174454	-0.346464	0.074613	-0.062265							0.341877	0.684079	-0.183634
15305	127.541667	-0.762433	0.653337	0.182399	-0.758872	0.658037	-0.039919	-0.730713	0.872648	0.168905	-0.722379	0.865989	-0.027208	-0.617947	1.209650	0.132969	-0.617970	1.223469	0.028104	-0.558404	0.712929	0.326432	-0.560128	0.701029	-0.165924	-0.566955	1.170389	0.133551	-0.248985	0.665900	-0.019621	-0.239138	0.690767	0.168287	-0.235595	0.652990	0.174553	-0.346464	0.074611	-0.062283							0.341977	0.684082	-0.183468
15306	127.550000	-0.762421	0.653291	0.182397	-0.758910	0.658083	-0.039858	-0.730757	0.872637	0.168861	-0.722378	0.865978	-0.027243	-0.618042	1.209504	0.132775	-0.618147	1.223377	0.027854	-0.558496	0.712947	0.326347	-0.560107	0.700957	-0.165877	-0.567014	1.170382	0.133455	-0.249002	0.665945	-0.019555	-0.239118	0.690697	0.168359	-0.235559	0.652909	0.174645	-0.346468	0.074624	-0.062315							0.341877	0.684058	-0.183527
15307	127.558333	-0.762439	0.653280	0.182386	-0.758889	0.657964	-0.039938	-0.730801	0.872617	0.168813	-0.722419	0.865898	-0.027301	-0.618185	1.209452	0.132642	-0.618248	1.223257	0.027822	-0.558585	0.712972	0.326266	-0.560076	0.700897	-0.165850	-0.567073	1.170375	0.133375	-0.249021	0.665988	-0.019488	-0.239063	0.690646	0.168476	-0.235531	0.652853	0.174723	-0.346479	0.074571	-0.062306							0.341828	0.684045	-0.183508
15308	127.566667	-0.762458	0.653269	0.182375	-0.758940	0.658016	-0.039878	-0.730845	0.872606	0.168768	-0.722443	0.865858	-0.027344	-0.618330	1.209458	0.132582	-0.618319	1.223065	0.027806	-0.558669	0.712998	0.326181	-0.560052	0.700848	-0.165824	-0.567158	1.170343	0.133269	-0.249046	0.666026	-0.019432	-0.239017	0.690611	0.168576	-0.235506	0.652805	0.174790	-0.346488	0.074550	-0.062320							0.341869	0.683998	-0.183492
15309	127.575000	-0.762437	0.653207	0.182374	-0.758913	0.657831	-0.040014	-0.730739	0.872539	0.168693	-0.722464	0.865826	-0.027383	-0.618406	1.209394	0.132512	-0.618581	1.223004	0.027534	-0.558750	0.713034	0.326083	-0.560015	0.700803	-0.165816	-0.567320	1.170196	0.133106	-0.249064	0.666072	-0.019386	-0.238981	0.690585	0.168658	-0.235488	0.652766	0.174844	-0.346496	0.074540	-0.062321							0.341808	0.683977	-0.183487
15310	127.583333	-0.762448	0.653187	0.182380	-0.758990	0.657972	-0.039876	-0.730784	0.872539	0.168658	-0.722496	0.865810	-0.027416	-0.618538	1.209331	0.132448	-0.618742	1.222963	0.027436	-0.558814	0.713067	0.325981	-0.559983	0.700768	-0.165818	-0.567358	1.170291	0.133031	-0.249088	0.666129	-0.019354	-0.238943	0.690571	0.168729	-0.235467	0.652736	0.174888	-0.346501	0.074539	-0.062324							0.341748	0.683954	-0.183488
15311	127.591667	-0.762463	0.653176	0.182398	-0.758974	0.657802	-0.039999	-0.730899	0.872568	0.168651	-0.722530	0.865799	-0.027451	-0.618635	1.209217	0.132245	-0.618801	1.222769	0.027488	-0.558864	0.713102	0.325901	-0.559957	0.700741	-0.165831	-0.567446	1.170239	0.132879	-0.249119	0.666176	-0.019330	-0.238902	0.690554	0.168782	-0.235451	0.652706	0.174920	-0.346497	0.074548	-0.062317							0.341731	0.683920	-0.183479
15312	127.600000	-0.762470	0.653159	0.182418	-0.759071	0.657947	-0.039848	-0.730865	0.872546	0.168616	-0.722566	0.865787	-0.027473	-0.618758	1.209092	0.132099	-0.618982	1.222646	0.027401	-0.558904	0.713133	0.325827	-0.559931	0.700718	-0.165856	-0.567673	1.170051	0.132785	-0.249151	0.666229	-0.019324	-0.238765	0.690467	0.169099	-0.235433	0.652675	0.174945	-0.346500	0.074540	-0.062305							0.341713	0.683888	-0.183476
15313	127.608333	-0.762477	0.653141	0.182436	-0.759119	0.657918	-0.039837	-0.730897	0.872541	0.168601	-0.722623	0.865782	-0.027497	-0.618941	1.209164	0.132170	-0.619264	1.222575	0.027194	-0.558930	0.713153	0.325764	-0.559917	0.700687	-0.165885	-0.567713	1.170122	0.132645	-0.249187	0.666274	-0.019321	-0.238826	0.690517	0.168881	-0.235415	0.652645	0.174958	-0.346493	0.074568	-0.062328							0.341699	0.683861	-0.183469
15314	127.616667	-0.762473	0.653109	0.182459	-0.759162	0.657890	-0.039826	-0.730937	0.872530	0.168583	-0.722682	0.865767	-0.027521	-0.619098	1.209002	0.131915	-0.619438	1.222551	0.027038	-0.558942	0.713180	0.325714	-0.559910	0.700656	-0.165931	-0.568024	1.169816	0.132424	-0.249217	0.666308	-0.019325	-0.238779	0.690502	0.168917	-0.235394	0.652624	0.174968	-0.346494	0.074574	-0.062347							0.341686	0.683847	-0.183468
15315	127.625000	-0.762478	0.653101	0.182477	-0.759222	0.657777	-0.039885	-0.731132	0.872581	0.168597	-0.722690	0.865724	-0.027545	-0.619244	1.209038	0.131910	-0.619667	1.222473	0.026940	-0.558955	0.713200	0.325670	-0.559910	0.700625	-0.165971	-0.568054	1.169920	0.132352	-0.249243	0.666326	-0.019330	-0.238678	0.690454	0.169089	-0.235370	0.652593	0.174968	-0.346489	0.074568	-0.062367							0.341678	0.683845	-0.183466
15316	127.633333	-0.762480	0.653091	0.182486	-0.759284	0.657814	-0.039813	-0.731011	0.872505	0.168550	-0.722772	0.865708	-0.027565	-0.619396	1.209077	0.131881	-0.619716	1.222342	0.027007	-0.558954	0.713227	0.325632	-0.559913	0.700591	-0.166012	-0.568151	1.170061	0.132433	-0.249266	0.666336	-0.019354	-0.238573	0.690396	0.169247	-0.235338	0.652564	0.174967	-0.346489	0.074568	-0.062389							0.341677	0.683853	-0.183471
15317	127.641667	-0.762477	0.653066	0.182492	-0.759318	0.657706	-0.039868	-0.731211	0.872552	0.168565	-0.722817	0.865673	-0.027597	-0.619541	1.209024	0.131751	-0.619982	1.222404	0.026763	-0.558944	0.713254	0.325603	-0.559930	0.700565	-0.166056	-0.568177	1.170280	0.132449	-0.249268	0.666325	-0.019396	-0.238561	0.690403	0.169138	-0.235305	0.652537	0.174975	-0.346491	0.074582	-0.062415							0.341645	0.683862	-0.183453
15318	127.650000	-0.762498	0.653071	0.182503	-0.759405	0.657753	-0.039791	-0.731252	0.872542	0.168554	-0.722937	0.865626	-0.027620	-0.619665	1.208998	0.131681	-0.620111	1.222354	0.026723	-0.558921	0.713287	0.325580	-0.559955	0.700545	-0.166095	-0.568314	1.170271	0.132367	-0.249257	0.666309	-0.019441	-0.238461	0.690326	0.169267	-0.235266	0.652508	0.174979	-0.346489	0.074599	-0.062415							0.341660	0.683879	-0.183459
15319	127.658333	-0.762521	0.653064	0.182519	-0.759475	0.657699	-0.039812	-0.731296	0.872537	0.168544	-0.722971	0.865640	-0.027630	-0.619842	1.208960	0.131614	-0.620299	1.222277	0.026670	-0.558899	0.713319	0.325555	-0.559986	0.700532	-0.166127	-0.568424	1.170259	0.132293	-0.249241	0.666285	-0.019495	-0.238400	0.690310	0.169259	-0.235231	0.652485	0.174969	-0.346496	0.074590	-0.062398							0.341700	0.683895	-0.183484
15320	127.666667	-0.762515	0.653052	0.182520	-0.759461	0.657551	-0.039898	-0.731340	0.872539	0.168541	-0.723058	0.865633	-0.027641	-0.619948	1.208839	0.131512	-0.620416	1.222070	0.026741	-0.558870	0.713361	0.325535	-0.560018	0.700526	-0.166151	-0.568539	1.170247	0.132213	-0.249217	0.666265	-0.019561	-0.238415	0.690392	0.168986	-0.235199	0.652469	0.174964	-0.346495	0.074596	-0.062382							0.341740	0.683907	-0.183512
15321	127.675000	-0.762536	0.653054	0.182530	-0.759571	0.657620	-0.039821	-0.731385	0.872543	0.168541	-0.723150	0.865632	-0.027649	-0.620191	1.208867	0.131572	-0.620729	1.222085	0.026473	-0.558833	0.713408	0.325523	-0.560051	0.700517	-0.166182	-0.568643	1.170242	0.132140	-0.249197	0.666245	-0.019627	-0.238270	0.690309	0.169216	-0.235168	0.652455	0.174943	-0.346507	0.074582	-0.062349							0.341756	0.683905	-0.183535
15322	127.683333	-0.762600	0.653113	0.182536	-0.759647	0.657681	-0.039746	-0.731425	0.872545	0.168544	-0.723237	0.865626	-0.027651	-0.620301	1.208703	0.131301	-0.620913	1.222030	0.026362	-0.558801	0.713452	0.325512	-0.560090	0.700521	-0.166213	-0.568745	1.170242	0.132069	-0.249184	0.666224	-0.019693	-0.238223	0.690277	0.169184	-0.235141	0.652442	0.174930	-0.346504	0.074579	-0.062329							0.341767	0.683907	-0.183568
15323	127.691667	-0.762595	0.653055	0.182556	-0.759651	0.657505	-0.039870	-0.731467	0.872545	0.168546	-0.723329	0.865620	-0.027644	-0.620425	1.208665	0.131232	-0.621089	1.221873	0.026371	-0.558766	0.713499	0.325496	-0.560127	0.700516	-0.166234	-0.568940	1.170138	0.131918	-0.249176	0.666210	-0.019752	-0.238171	0.690271	0.169160	-0.235117	0.652430	0.174916	-0.346503	0.074581	-0.062331							0.341821	0.683902	-0.183598
15324	127.700000	-0.762630	0.653046	0.182564	-0.759659	0.657489	-0.039852	-0.731505	0.872537	0.168549	-0.723413	0.865608	-0.027644	-0.620555	1.208644	0.131163	-0.621331	1.221846	0.026193	-0.558724	0.713551	0.325482	-0.560166	0.700511	-0.166252	-0.569007	1.170274	0.131893	-0.249177	0.666197	-0.019801	-0.238111	0.690281	0.169141	-0.235091	0.652416	0.174909	-0.346508	0.074554	-0.062312							0.341877	0.683900	-0.183626
15325	127.708333	-0.762630	0.653023	0.182564	-0.759767	0.657616	-0.039727	-0.731583	0.872533	0.168563	-0.723514	0.865573	-0.027640	-0.620745	1.208765	0.131316	-0.621471	1.221889	0.026207	-0.558693	0.713589	0.325464	-0.560213	0.700505	-0.166265	-0.569287	1.170037	0.131727	-0.249178	0.666190	-0.019826	-0.238061	0.690271	0.169122	-0.235068	0.652412	0.174909	-0.346496	0.074572	-0.062321							0.341885	0.683901	-0.183655
15326	127.716667	-0.762664	0.653014	0.182574	-0.759800	0.657595	-0.039723	-0.731576	0.872513	0.168543	-0.723611	0.865534	-0.027641	-0.620834	1.208644	0.131014	-0.621718	1.221820	0.026120	-0.558663	0.713619	0.325439	-0.560256	0.700495	-0.166272	-0.569430	1.170065	0.131685	-0.249191	0.666190	-0.019843	-0.238029	0.690241	0.169099	-0.235042	0.652394	0.174907	-0.346495	0.074583	-0.062321							0.341882	0.683912	-0.183664
15327	127.725000	-0.762678	0.652991	0.182576	-0.759804	0.657493	-0.039788	-0.731631	0.872500	0.168550	-0.723674	0.865517	-0.027644	-0.621032	1.208822	0.131136	-0.621898	1.221804	0.026086	-0.558641	0.713641	0.325416	-0.560295	0.700482	-0.166268	-0.569505	1.170209	0.131678	-0.249202	0.666196	-0.019851	-0.237972	0.690243	0.169086	-0.235008	0.652378	0.174911	-0.346491	0.074579	-0.062295							0.341879	0.683926	-0.183660
15328	127.733333	-0.762703	0.652979	0.182583	-0.759855	0.657549	-0.039726	-0.731682	0.872483	0.168548	-0.723792	0.865498	-0.027653	-0.621206	1.208751	0.130974	-0.622081	1.221802	0.026031	-0.558620	0.713665	0.325379	-0.560322	0.700457	-0.166255	-0.569706	1.170199	0.131610	-0.249213	0.666211	-0.019855	-0.237987	0.690322	0.169195	-0.234976	0.652373	0.174920	-0.346484	0.074600	-0.062279							0.341882	0.683942	-0.183639
15329	127.741667	-0.762753	0.653025	0.182571	-0.759873	0.657533	-0.039736	-0.731736	0.872468	0.168542	-0.723853	0.865469	-0.027656	-0.621354	1.208792	0.130922	-0.622255	1.221835	0.025977	-0.558611	0.713692	0.325345	-0.560362	0.700434	-0.166234	-0.569780	1.170341	0.131584	-0.249219	0.666230	-0.019857	-0.237963	0.690187	0.168942	-0.234949	0.652358	0.174921	-0.346483	0.074619	-0.062265							0.341848	0.683984	-0.183612
15330	127.750000	-0.762704	0.652956	0.182552	-0.759895	0.657511	-0.039752	-0.731779	0.872452	0.168528	-0.723918	0.865435	-0.027668	-0.621514	1.208837	0.130857	-0.622468	1.221796	0.025926	-0.558602	0.713717	0.325302	-0.560408	0.700401	-0.166195	-0.569874	1.170470	0.131506	-0.249226	0.666238	-0.019855	-0.237865	0.690205	0.169057	-0.234920	0.652349	0.174924	-0.346485	0.074605	-0.062250							0.341911	0.683983	-0.183581
15331	127.758333	-0.762754	0.652964	0.182553	-0.759858	0.657408	-0.039834	-0.731837	0.872438	0.168515	-0.723988	0.865406	-0.027680	-0.621667	1.208882	0.130793	-0.622657	1.221818	0.025845	-0.558601	0.713743	0.325257	-0.560447	0.700355	-0.166153	-0.570188	1.170345	0.131428	-0.249227	0.666233	-0.019864	-0.237824	0.690202	0.169053	-0.234899	0.652336	0.174937	-0.346481	0.074625	-0.062265							0.341907	0.684008	-0.183556
15332	127.766667	-0.762766	0.652956	0.182522	-0.759905	0.657457	-0.039805	-0.731894	0.872424	0.168487	-0.724073	0.865335	-0.027680	-0.621575	1.209000	0.130891	-0.622805	1.221869	0.025736	-0.558601	0.713769	0.325205	-0.560489	0.700310	-0.166112	-0.570207	1.170583	0.131397	-0.249230	0.666235	-0.019879	-0.237801	0.690181	0.169036	-0.234880	0.652329	0.174950	-0.346477	0.074616	-0.062269							0.341910	0.684039	-0.183535
15333	127.775000	-0.762780	0.652976	0.182489	-0.759904	0.657430	-0.039834	-0.731943	0.872410	0.168447	-0.724100	0.865343	-0.027708	-0.621877	1.208874	0.130719	-0.622995	1.221842	0.025635	-0.558616	0.713790	0.325152	-0.560523	0.700266	-0.166064	-0.570418	1.170472	0.131305	-0.249227	0.666213	-0.019888	-0.237778	0.690161	0.169026	-0.234863	0.652310	0.174974	-0.346479	0.074607	-0.062277							0.341924	0.684073	-0.183509
15334	127.783333	-0.762790	0.652949	0.182464	-0.759898	0.657408	-0.039861	-0.731864	0.872345	0.168386	-0.724147	0.865318	-0.027729	-0.621892	1.208817	0.130525	-0.623221	1.221763	0.025576	-0.558636	0.713802	0.325079	-0.560548	0.700223	-0.166009	-0.570507	1.170579	0.131278	-0.249228	0.666194	-0.019901	-0.237746	0.690135	0.169017	-0.234845	0.652285	0.174989	-0.346479	0.074607	-0.062285							0.341942	0.684113	-0.183482
15335	127.791667	-0.762806	0.652941	0.182429	-0.759889	0.657398	-0.039887	-0.731923	0.872337	0.168341	-0.724198	0.865296	-0.027753	-0.622058	1.208804	0.130457	-0.623394	1.221579	0.025569	-0.558661	0.713814	0.324988	-0.560572	0.700183	-0.165952	-0.570780	1.170364	0.131090	-0.249222	0.666188	-0.019915	-0.237733	0.690098	0.168954	-0.234833	0.652270	0.175002	-0.346482	0.074603	-0.062279							0.341962	0.684155	-0.183459
15336	127.800000	-0.762837	0.652984	0.182382	-0.759879	0.657389	-0.039908	-0.731988	0.872329	0.168298	-0.724272	0.865236	-0.027774	-0.622209	1.208692	0.130385	-0.623603	1.221491	0.025455	-0.558693	0.713841	0.324896	-0.560589	0.700150	-0.165896	-0.570768	1.170580	0.131124	-0.249215	0.666183	-0.019927	-0.237695	0.690111	0.169005	-0.234811	0.652264	0.175019	-0.346477	0.074610	-0.062269							0.341986	0.684194	-0.183437
15337	127.808333	-0.762850	0.652951	0.182354	-0.759839	0.657300	-0.039999	-0.732024	0.872309	0.168239	-0.724275	0.865248	-0.027800	-0.622671	1.208705	0.130345	-0.623842	1.221371	0.025381	-0.558738	0.713855	0.324811	-0.560603	0.700117	-0.165842	-0.571083	1.170288	0.131007	-0.249203	0.666185	-0.019942	-0.237670	0.690108	0.168984	-0.234806	0.652260	0.175028	-0.346477	0.074610	-0.062251							0.342044	0.684229	-0.183375
15338	127.816667	-0.762871	0.652928	0.182324	-0.759795	0.657214	-0.040089	-0.732067	0.872296	0.168186	-0.724307	0.865225	-0.027825	-0.622840	1.208633	0.130313	-0.624100	1.221256	0.025325	-0.558790	0.713874	0.324714	-0.560612	0.700086	-0.165792	-0.571283	1.170174	0.130917	-0.249187	0.666195	-0.019948	-0.237647	0.690108	0.168965	-0.234798	0.652252	0.175023	-0.346474	0.074625	-0.062248							0.342007	0.684251	-0.183424
15339	127.825000	-0.762907	0.652955	0.182294	-0.759798	0.657267	-0.040050	-0.732314	0.872341	0.168171	-0.724365	0.865191	-0.027867	-0.622881	1.208590	0.130358	-0.624309	1.221184	0.025239	-0.558838	0.713904	0.324632	-0.560610	0.700048	-0.165743	-0.571123	1.170563	0.130994	-0.249167	0.666201	-0.019963	-0.237627	0.690106	0.168938	-0.234790	0.652254	0.175025	-0.346475	0.074619	-0.062245							0.342065	0.684264	-0.183385
15340	127.833333	-0.762917	0.652965	0.182260	-0.759824	0.657329	-0.040019	-0.732402	0.872321	0.168118	-0.724394	0.865143	-0.027892	-0.622957	1.208460	0.130316	-0.624477	1.221044	0.025250	-0.558893	0.713932	0.324554	-0.560601	0.700013	-0.165701	-0.571252	1.170464	0.130882	-0.249147	0.666199	-0.019958	-0.237610	0.690103	0.168917	-0.234784	0.652247	0.175023	-0.346481	0.074610	-0.062249							0.342025	0.684271	-0.183458
15341	127.841667	-0.762925	0.652935	0.182229	-0.759781	0.657223	-0.040110	-0.732440	0.872324	0.168064	-0.724387	0.865130	-0.027933	-0.623108	1.208445	0.130296	-0.624631	1.220816	0.025349	-0.558949	0.713960	0.324479	-0.560602	0.699985	-0.165667	-0.571365	1.170513	0.130939	-0.249123	0.666186	-0.019960	-0.237591	0.690089	0.168903	-0.234779	0.652241	0.175042	-0.346471	0.074607	-0.062265							0.342029	0.684265	-0.183478
15342	127.850000	-0.762974	0.652947	0.182206	-0.759740	0.657113	-0.040202	-0.732528	0.872315	0.168020	-0.724371	0.865113	-0.027968	-0.623339	1.208242	0.130143	-0.624847	1.220691	0.025311	-0.558999	0.713988	0.324417	-0.560588	0.699953	-0.165632	-0.571483	1.170480	0.130917	-0.249100	0.666170	-0.019952	-0.237585	0.690068	0.168887	-0.234772	0.652220	0.175060	-0.346469	0.074594	-0.062272							0.342028	0.684258	-0.183501
[truncated: 6,266 more rows]
[truncated: 120 more columns]
