# Supplementary material for: Musical improvisation enhances interpersonal coordination in subsequent conversation: Motor and speech evidence
Source: PLoS One. 2021 Apr 15;16(4):e0250166. doi: 10.1371/journal.pone.0250166 (PMC8049323; doi:10.1371/journal.pone.0250166)
Supplement: S1 File — (ZIP) [file pone.0250166.s004.zip › HB condition/EDITED_PC 230 T2.csv]

Format Version	1.21	Take Name	PC 230 T2	Capture Frame Rate	180.000000	Export Frame Rate	120.000000	Capture Start Time	2018-07-12 03.40.53 PM	Total Frames in Take	44421	Total Exported Frames	29614	Rotation Type	Quaternion	Length Units	Meters	Coordinate Space	Global
		Marker	Marker	Marker	Marker	Marker	Marker	Marker	Marker	Marker	Marker	Marker	Marker	Marker	Marker	Marker	Marker	Marker	Marker	Marker	Marker	Marker	Marker	Marker	Marker	Marker	Marker	Marker	Marker	Marker	Marker	Marker	Marker	Marker	Marker	Marker	Marker	Marker	Marker	Marker	Marker	Marker	Marker	Marker	Marker	Marker	Marker	Marker	Marker
		Unlabeled:5000	Unlabeled:5000	Unlabeled:5000	Unlabeled:5001	Unlabeled:5001	Unlabeled:5001	Unlabeled:5002	Unlabeled:5002	Unlabeled:5002	Unlabeled:5003	Unlabeled:5003	Unlabeled:5003	Unlabeled:5004	Unlabeled:5004	Unlabeled:5004	Unlabeled:5005	Unlabeled:5005	Unlabeled:5005	Unlabeled:5006	Unlabeled:5006	Unlabeled:5006	Unlabeled:5007	Unlabeled:5007	Unlabeled:5007	Unlabeled:5008	Unlabeled:5008	Unlabeled:5008	Unlabeled:5009	Unlabeled:5009	Unlabeled:5009	Unlabeled:5010	Unlabeled:5010	Unlabeled:5010	Unlabeled:5011	Unlabeled:5011	Unlabeled:5011	Unlabeled:5012	Unlabeled:5012	Unlabeled:5012	Unlabeled:5013	Unlabeled:5013	Unlabeled:5013	Unlabeled:5014	Unlabeled:5014	Unlabeled:5014	Unlabeled:5015	Unlabeled:5015	Unlabeled:5015
		8392B20CF49E35701388	8392B20CF49E35701388	8392B20CF49E35701388	8392B20CF49E35701389	8392B20CF49E35701389	8392B20CF49E35701389	8392B20CF49E3570138A	8392B20CF49E3570138A	8392B20CF49E3570138A	8392B20CF49E3570138B	8392B20CF49E3570138B	8392B20CF49E3570138B	8392B20CF49E3570138C	8392B20CF49E3570138C	8392B20CF49E3570138C	8392B20CF49E3570138D	8392B20CF49E3570138D	8392B20CF49E3570138D	8392B20CF49E3570138E	8392B20CF49E3570138E	8392B20CF49E3570138E	8392B20CF49E3570138F	8392B20CF49E3570138F	8392B20CF49E3570138F	8392B20CF49E35701390	8392B20CF49E35701390	8392B20CF49E35701390	8392B20CF49E35701391	8392B20CF49E35701391	8392B20CF49E35701391	8392B20CF49E35701392	8392B20CF49E35701392	8392B20CF49E35701392	8392B20CF49E35701393	8392B20CF49E35701393	8392B20CF49E35701393	8392B20CF49E35701394	8392B20CF49E35701394	8392B20CF49E35701394	8392B20CF49E35701395	8392B20CF49E35701395	8392B20CF49E35701395	8392B20CF49E35701396	8392B20CF49E35701396	8392B20CF49E35701396	8392B20CF49E35701397	8392B20CF49E35701397	8392B20CF49E35701397
		Position	Position	Position	Position	Position	Position	Position	Position	Position	Position	Position	Position	Position	Position	Position	Position	Position	Position	Position	Position	Position	Position	Position	Position	Position	Position	Position	Position	Position	Position	Position	Position	Position	Position	Position	Position	Position	Position	Position	Position	Position	Position	Position	Position	Position	Position	Position	Position
Frame	Time	X	Y	Z	X	Y	Z	X	Y	Z	X	Y	Z	X	Y	Z	X	Y	Z	X	Y	Z	X	Y	Z	X	Y	Z	X	Y	Z	X	Y	Z	X	Y	Z	X	Y	Z	X	Y	Z	X	Y	Z	X	Y	Z
14408	120.066667	-0.798205	0.625575	0.048723	-0.776444	0.649718	-0.113109	-0.716322	0.899742	0.095484	-0.698579	0.882094	-0.116745	-0.506473	0.731089	0.245321				-0.567506	1.098850	0.027833	-0.572473	1.162773	0.019750	-0.553727	1.159883	-0.083784	-0.297307	0.059564	0.439196							-0.260668	0.066714	0.416563	-0.564543	0.082533	-0.293189				0.288696	0.075434	-0.076000
14409	120.075000	-0.798216	0.625582	0.048709	-0.776443	0.649698	-0.113149	-0.716318	0.899753	0.095435	-0.698555	0.882075	-0.116804	-0.506396	0.731225	0.245261				-0.567585	1.098761	0.027658	-0.572644	1.162660	0.019530	-0.553788	1.159748	-0.083998	-0.297294	0.059557	0.439200							-0.260664	0.066711	0.416563	-0.564405	0.082589	-0.293215				0.288701	0.075412	-0.075999
14410	120.083333	-0.798226	0.625588	0.048694	-0.776446	0.649683	-0.113190	-0.716315	0.899765	0.095393	-0.698514	0.882048	-0.116944	-0.506491	0.731119	0.245237				-0.567670	1.098684	0.027472	-0.572803	1.162544	0.019316	-0.553871	1.159642	-0.084214	-0.297315	0.059569	0.439199							-0.260662	0.066714	0.416561	-0.564287	0.082894	-0.293499				0.288695	0.075416	-0.075997
14411	120.091667	-0.798232	0.625593	0.048679	-0.776456	0.649696	-0.113210	-0.716305	0.899772	0.095352	-0.698526	0.882004	-0.116969	-0.506395	0.731253	0.245219				-0.567759	1.098624	0.027299	-0.572916	1.162467	0.019068	-0.553913	1.159531	-0.084445	-0.297339	0.059604	0.439199							-0.260675	0.066731	0.416564	-0.564373	0.082721	-0.293365				0.288696	0.075420	-0.075994
14412	120.100000	-0.798239	0.625594	0.048659	-0.776454	0.649696	-0.113230	-0.716325	0.899774	0.095388	-0.698505	0.882009	-0.116952	-0.506390	0.731262	0.245203				-0.567847	1.098562	0.027116	-0.573055	1.162390	0.018820	-0.553990	1.159408	-0.084596	-0.297334	0.059614	0.439195							-0.260691	0.066745	0.416561	-0.564449	0.082557	-0.293229				0.288698	0.075421	-0.075990
14413	120.108333	-0.798241	0.625594	0.048652	-0.776451	0.649709	-0.113232	-0.716308	0.899738	0.095297	-0.698484	0.882010	-0.116950	-0.506390	0.731261	0.245187				-0.567932	1.098496	0.026909	-0.573206	1.162352	0.018627	-0.554041	1.159294	-0.084800	-0.297356	0.059605	0.439197							-0.260685	0.066744	0.416559	-0.564413	0.082576	-0.293216				0.288687	0.075439	-0.075984
14414	120.116667	-0.798230	0.625585	0.048646	-0.776443	0.649720	-0.113234	-0.716289	0.899773	0.095347	-0.698440	0.881992	-0.117060	-0.506392	0.731254	0.245172				-0.568015	1.098426	0.026726	-0.573349	1.162267	0.018400	-0.554113	1.159148	-0.084987	-0.297339	0.059606	0.439196							-0.260693	0.066746	0.416565	-0.564301	0.082904	-0.293487				0.288680	0.075460	-0.075972
14415	120.125000	-0.798224	0.625587	0.048640	-0.776447	0.649738	-0.113225	-0.716267	0.899774	0.095339	-0.698429	0.881975	-0.117072	-0.506391	0.731252	0.245154				-0.568082	1.098377	0.026553	-0.573467	1.162187	0.018163	-0.554151	1.159028	-0.085221	-0.297338	0.059606	0.439203							-0.260681	0.066739	0.416566	-0.564443	0.082718	-0.293328				0.288677	0.075467	-0.075954
14416	120.133333	-0.798210	0.625585	0.048639	-0.776409	0.649714	-0.113246	-0.716247	0.899779	0.095331	-0.698454	0.881949	-0.116970	-0.506392	0.731237	0.245131				-0.568144	1.098316	0.026395	-0.573614	1.162093	0.017948	-0.554227	1.158869	-0.085393	-0.297330	0.059593	0.439211							-0.260676	0.066728	0.416565	-0.564571	0.082526	-0.293181				0.288678	0.075459	-0.075946
14417	120.141667	-0.798190	0.625590	0.048639	-0.776408	0.649726	-0.113230	-0.716189	0.899795	0.095245	-0.698429	0.881910	-0.117063	-0.506394	0.731241	0.245113				-0.568204	1.098206	0.026219	-0.573724	1.161990	0.017712	-0.554269	1.158730	-0.085618	-0.297342	0.059577	0.439207							-0.260675	0.066717	0.416572	-0.564341	0.082766	-0.293352				0.288684	0.075443	-0.075941
14418	120.150000	-0.798176	0.625609	0.048639	-0.776403	0.649748	-0.113207	-0.716188	0.899811	0.095320	-0.698390	0.881918	-0.117090	-0.506394	0.731236	0.245084				-0.568254	1.098099	0.026045	-0.573843	1.161879	0.017515	-0.554331	1.158571	-0.085851	-0.297313	0.059558	0.439206							-0.260676	0.066719	0.416566	-0.564304	0.082899	-0.293506				0.288691	0.075420	-0.075943
14419	120.158333	-0.798159	0.625630	0.048639	-0.776376	0.649745	-0.113214	-0.716146	0.899829	0.095323	-0.698391	0.881900	-0.117072	-0.506395	0.731244	0.245062				-0.568282	1.097989	0.025885	-0.573973	1.161739	0.017295	-0.554419	1.158407	-0.086080	-0.297330	0.059593	0.439201							-0.260687	0.066731	0.416567	-0.564378	0.082728	-0.293377				0.288697	0.075410	-0.075950
14420	120.166667	-0.798144	0.625650	0.048642	-0.776363	0.649775	-0.113189	-0.716068	0.899862	0.095260	-0.698362	0.881910	-0.117071	-0.506392	0.731244	0.245034				-0.568315	1.097888	0.025732	-0.574112	1.161631	0.017099	-0.554523	1.158254	-0.086271	-0.297366	0.059596	0.439202							-0.260685	0.066729	0.416558	-0.564465	0.082552	-0.293228				0.288702	0.075402	-0.075954
14421	120.175000	-0.798127	0.625677	0.048648	-0.776323	0.649784	-0.113186	-0.716016	0.899883	0.095278	-0.698367	0.881922	-0.116972	-0.506387	0.731249	0.245004				-0.568352	1.097788	0.025565	-0.574237	1.161488	0.016875	-0.554662	1.158080	-0.086431	-0.297358	0.059598	0.439194							-0.260690	0.066739	0.416556	-0.564338	0.082733	-0.293361				0.288696	0.075405	-0.075954
14422	120.183333	-0.798110	0.625700	0.048658	-0.776304	0.649814	-0.113167	-0.715962	0.899898	0.095312	-0.698356	0.881924	-0.116955	-0.506375	0.731252	0.244977				-0.568393	1.097711	0.025404	-0.574360	1.161399	0.016670	-0.554748	1.157934	-0.086678	-0.297347	0.059603	0.439200							-0.260689	0.066732	0.416554	-0.564299	0.082883	-0.293498				0.288688	0.075420	-0.075941
14423	120.191667	-0.798098	0.625717	0.048666	-0.776289	0.649864	-0.113127	-0.715952	0.899912	0.095433	-0.698365	0.881907	-0.116898	-0.506358	0.731256	0.244964				-0.568434	1.097648	0.025244	-0.574480	1.161319	0.016417	-0.554850	1.157779	-0.086898	-0.297323	0.059589	0.439186							-0.260684	0.066730	0.416559	-0.564510	0.082522	-0.293202				0.288682	0.075426	-0.075945
14424	120.200000	-0.798085	0.625725	0.048683	-0.776238	0.649882	-0.113111	-0.715871	0.899930	0.095406	-0.698346	0.881916	-0.116868	-0.506343	0.731263	0.244954				-0.568489	1.097587	0.025036	-0.574609	1.161263	0.016176	-0.554967	1.157635	-0.087092	-0.297328	0.059583	0.439193							-0.260677	0.066723	0.416558	-0.564380	0.082592	-0.293199				0.288677	0.075435	-0.075940
14425	120.208333	-0.798079	0.625739	0.048701	-0.776189	0.649908	-0.113100	-0.715848	0.899943	0.095525	-0.698347	0.881883	-0.116901	-0.506320	0.731266	0.244948				-0.568549	1.097577	0.024842	-0.574757	1.161256	0.015966	-0.555072	1.157535	-0.087348	-0.297312	0.059570	0.439197							-0.260662	0.066707	0.416559	-0.564301	0.082901	-0.293492				0.288665	0.075442	-0.075928
14426	120.216667	-0.798077	0.625751	0.048717	-0.776189	0.649972	-0.113068	-0.715830	0.899963	0.095650	-0.698382	0.881868	-0.116794	-0.506291	0.731280	0.244949				-0.568613	1.097563	0.024633	-0.574874	1.161194	0.015676	-0.555155	1.157468	-0.087647	-0.297312	0.059575	0.439202							-0.260665	0.066710	0.416562	-0.564467	0.082563	-0.293224				0.288671	0.075438	-0.075945
14427	120.225000	-0.798079	0.625765	0.048746	-0.776133	0.649998	-0.113058	-0.715792	0.899989	0.095719	-0.698427	0.881834	-0.116717	-0.506263	0.731305	0.244960				-0.568690	1.097532	0.024391	-0.575011	1.161171	0.015384	-0.555279	1.157381	-0.087877	-0.297290	0.059560	0.439197							-0.260657	0.066703	0.416555	-0.564463	0.082562	-0.293234				0.288673	0.075429	-0.075958
14428	120.233333	-0.798087	0.625777	0.048771	-0.776134	0.650057	-0.113019	-0.715716	0.900019	0.095724	-0.698449	0.881790	-0.116726	-0.506306	0.731270	0.245026				-0.568778	1.097511	0.024128	-0.575141	1.161141	0.015119	-0.555401	1.157318	-0.088122	-0.297315	0.059584	0.439195							-0.260667	0.066720	0.416557	-0.564381	0.082604	-0.293230				0.288676	0.075424	-0.075967
14429	120.241667	-0.798094	0.625785	0.048800	-0.776087	0.650105	-0.112957	-0.715730	0.900030	0.095938	-0.698512	0.881763	-0.116571	-0.506263	0.731323	0.245040				-0.568862	1.097461	0.023829	-0.575288	1.161086	0.014817	-0.555511	1.157300	-0.088485	-0.297301	0.059573	0.439195							-0.260683	0.066733	0.416558	-0.564343	0.082748	-0.293380				0.288668	0.075427	-0.075984
14430	120.250000	-0.798099	0.625787	0.048828	-0.776046	0.650143	-0.112913	-0.715655	0.900074	0.095986	-0.698559	0.881739	-0.116456	-0.506131	0.731472	0.245009				-0.568960	1.097384	0.023482	-0.575461	1.161005	0.014485	-0.555635	1.157278	-0.088844	-0.297324	0.059603	0.439192							-0.260687	0.066736	0.416563	-0.564490	0.082805	-0.293524				0.288665	0.075420	-0.075993
14431	120.258333	-0.798088	0.625782	0.048863	-0.776019	0.650272	-0.112793	-0.715627	0.900109	0.096195	-0.698606	0.881745	-0.116255	-0.506157	0.731491	0.245078				-0.569093	1.097316	0.023057	-0.575670	1.160913	0.014081	-0.555798	1.157268	-0.089201	-0.297332	0.059595	0.439196							-0.260680	0.066727	0.416557	-0.564430	0.082566	-0.293229				0.288662	0.075421	-0.075997
14432	120.266667	-0.798101	0.625781	0.048883	-0.775922	0.650408	-0.112670	-0.715565	0.900151	0.096329	-0.698676	0.881716	-0.116090	-0.506087	0.731607	0.245101				-0.569233	1.097238	0.022597	-0.575918	1.160811	0.013635	-0.555924	1.157264	-0.089573	-0.297332	0.059595	0.439210							-0.260687	0.066724	0.416566	-0.564309	0.082890	-0.293510				0.288649	0.075420	-0.075994
14433	120.275000	-0.798094	0.625784	0.048903	-0.775729	0.650612	-0.112497	-0.715527	0.900240	0.096604	-0.698778	0.881659	-0.115919	-0.505958	0.731803	0.245110				-0.569418	1.097182	0.022077	-0.576175	1.160794	0.013160	-0.556028	1.157300	-0.090047	-0.297333	0.059591	0.439208							-0.260682	0.066726	0.416566	-0.564482	0.082531	-0.293208				0.288651	0.075408	-0.075996
14434	120.283333	-0.798079	0.625804	0.048933	-0.775604	0.650805	-0.112395	-0.715479	0.900343	0.096888	-0.698901	0.881611	-0.115715	-0.505816	0.732022	0.245126				-0.569627	1.097148	0.021510	-0.576426	1.160740	0.012597	-0.556123	1.157334	-0.090556	-0.297335	0.059590	0.439205							-0.260679	0.066721	0.416572	-0.564463	0.082547	-0.293237				0.288656	0.075395	-0.075997
14435	120.291667	-0.798036	0.625837	0.048966	-0.775398	0.651023	-0.112303	-0.715380	0.900440	0.097039	-0.699049	0.881603	-0.115470	-0.505708	0.732207	0.245152				-0.569919	1.097309	0.021079	-0.576712	1.160731	0.012017	-0.556191	1.157377	-0.091094	-0.297334	0.059579	0.439203							-0.260691	0.066726	0.416568	-0.564376	0.082591	-0.293244				0.288666	0.075394	-0.076005
14436	120.300000	-0.798014	0.625884	0.048994	-0.775219	0.651217	-0.112208	-0.715264	0.900563	0.097289	-0.699221	0.881565	-0.115237	-0.505598	0.732419	0.245185				-0.570177	1.097444	0.020562	-0.577018	1.160735	0.011420	-0.556268	1.157418	-0.091644	-0.297335	0.059574	0.439197							-0.260691	0.066733	0.416566	-0.564296	0.082874	-0.293546				0.288675	0.075383	-0.076014
14437	120.308333	-0.797987	0.625943	0.049033	-0.775013	0.651405	-0.112116	-0.715153	0.900709	0.097554	-0.699444	0.881513	-0.114973	-0.505520	0.732678	0.245261				-0.570362	1.097167	0.019777	-0.577308	1.160729	0.010826	-0.556377	1.157438	-0.092198	-0.297348	0.059598	0.439199							-0.260703	0.066744	0.416561	-0.564420	0.082552	-0.293272				0.288605	0.075467	-0.075907
14438	120.316667	-0.797973	0.626017	0.049070	-0.774945	0.651552	-0.112055	-0.715047	0.900888	0.097939	-0.699679	0.881451	-0.114708	-0.505438	0.732785	0.245275				-0.570616	1.097207	0.019228	-0.577622	1.160766	0.010271	-0.556499	1.157458	-0.092799	-0.297348	0.059594	0.439203							-0.260702	0.066743	0.416558	-0.564462	0.082526	-0.293290				0.288692	0.075390	-0.076050
14439	120.325000	-0.797891	0.626078	0.049151	-0.774877	0.651704	-0.111934	-0.714897	0.900996	0.098074	-0.699894	0.881374	-0.114526	-0.505215	0.733162	0.245306				-0.570963	1.097527	0.018953	-0.577993	1.160793	0.009707	-0.556712	1.157454	-0.093262	-0.297324	0.059575	0.439197							-0.260700	0.066741	0.416562	-0.564433	0.082681	-0.293447				0.288696	0.075405	-0.076058
14440	120.333333	-0.797829	0.626144	0.049231	-0.774860	0.651844	-0.111783	-0.714762	0.901114	0.098317	-0.700155	0.881292	-0.114211	-0.505071	0.733447	0.245354				-0.571201	1.097579	0.018399	-0.578352	1.160849	0.009162	-0.556943	1.157475	-0.093780	-0.297344	0.059588	0.439200							-0.260695	0.066725	0.416562	-0.564401	0.082576	-0.293287				0.288689	0.075417	-0.076069
14441	120.341667	-0.797756	0.626216	0.049319	-0.774796	0.651917	-0.111622	-0.714639	0.901215	0.098542	-0.700389	0.881219	-0.113993	-0.504978	0.733747	0.245509				-0.571512	1.097693	0.017981	-0.578716	1.160926	0.008632	-0.557184	1.157475	-0.094287	-0.297345	0.059593	0.439209							-0.260698	0.066731	0.416572	-0.564556	0.082487	-0.293289				0.288637	0.075499	-0.075969
14442	120.350000	-0.797675	0.626284	0.049429	-0.774869	0.651952	-0.111484	-0.714520	0.901299	0.098755	-0.700631	0.881107	-0.113819	-0.504842	0.733996	0.245554				-0.571807	1.097771	0.017512	-0.579095	1.161015	0.008128	-0.557453	1.157493	-0.094758	-0.297294	0.059548	0.439210							-0.260685	0.066713	0.416575	-0.564513	0.082510	-0.293300				0.288713	0.075424	-0.076113
14443	120.358333	-0.797610	0.626359	0.049547	-0.774910	0.651942	-0.111314	-0.714419	0.901363	0.098956	-0.700905	0.881015	-0.113517	-0.504634	0.734249	0.245546				-0.572113	1.097914	0.017096	-0.579452	1.161127	0.007613	-0.557712	1.157516	-0.095255	-0.297351	0.059577	0.439213							-0.260681	0.066703	0.416577	-0.564476	0.082659	-0.293437				0.288731	0.075419	-0.076129
14444	120.366667	-0.797556	0.626443	0.049684	-0.774878	0.651947	-0.111079	-0.714334	0.901416	0.099152	-0.701152	0.880937	-0.113326	-0.504568	0.734459	0.245712				-0.572398	1.098027	0.016659	-0.579816	1.161253	0.007132	-0.558033	1.157521	-0.095693	-0.297336	0.059589	0.439218							-0.260678	0.066704	0.416576	-0.564520	0.082503	-0.293281				0.288753	0.075414	-0.076142
14445	120.375000	-0.797508	0.626530	0.049834	-0.775003	0.651840	-0.110963	-0.714302	0.901452	0.099390	-0.701419	0.880830	-0.113144	-0.504352	0.734759	0.245667				-0.572726	1.098195	0.016340	-0.580201	1.161394	0.006699	-0.558326	1.157551	-0.096150	-0.297330	0.059590	0.439209							-0.260686	0.066714	0.416580	-0.564513	0.082511	-0.293270				0.288762	0.075430	-0.076158
14446	120.383333	-0.797462	0.626597	0.049992	-0.774963	0.651797	-0.110731	-0.714242	0.901488	0.099526	-0.701671	0.880720	-0.113022	-0.504177	0.735040	0.245681				-0.573060	1.098377	0.016065	-0.580564	1.161536	0.006303	-0.558695	1.157555	-0.096485	-0.297288	0.059558	0.439212							-0.260682	0.066711	0.416568	-0.564423	0.082566	-0.293249				0.288774	0.075446	-0.076168
14447	120.391667	-0.797419	0.626651	0.050151	-0.775074	0.651664	-0.110624	-0.714228	0.901503	0.099687	-0.701948	0.880637	-0.112787	-0.504097	0.735224	0.245794				-0.573408	1.098551	0.015857	-0.580945	1.161682	0.005970	-0.559070	1.157581	-0.096851	-0.297294	0.059560	0.439204							-0.260675	0.066696	0.416564	-0.564362	0.082684	-0.293450				0.288636	0.075396	-0.075998
14448	120.400000	-0.797384	0.626676	0.050291	-0.775178	0.651612	-0.110452	-0.714215	0.901482	0.099813	-0.702192	0.880562	-0.112610	-0.504011	0.735440	0.245852				-0.573631	1.098461	0.015416	-0.581321	1.161814	0.005694	-0.559474	1.157630	-0.097172	-0.297311	0.059585	0.439204							-0.260653	0.066683	0.416560	-0.564473	0.082540	-0.293233				0.288544	0.075461	-0.075857
14449	120.408333	-0.797347	0.626670	0.050408	-0.775209	0.651527	-0.110332	-0.714248	0.901477	0.099945	-0.702425	0.880472	-0.112473	-0.503934	0.735662	0.245877				-0.573991	1.098805	0.015426	-0.581710	1.161919	0.005480	-0.559951	1.157652	-0.097412	-0.297295	0.059572	0.439200							-0.260643	0.066668	0.416560	-0.564369	0.082592	-0.293215				0.288655	0.075378	-0.076000
14450	120.416667	-0.797310	0.626652	0.050509	-0.775207	0.651440	-0.110244	-0.714280	0.901437	0.100039	-0.702652	0.880376	-0.112348	-0.503979	0.735776	0.245971				-0.574329	1.098896	0.015313	-0.582099	1.161959	0.005272	-0.560450	1.157650	-0.097570	-0.297235	0.059520	0.439196							-0.260627	0.066653	0.416554	-0.564356	0.082600	-0.293203				0.288649	0.075373	-0.075985
14451	120.425000	-0.797284	0.626610	0.050584	-0.775279	0.651402	-0.110148	-0.714332	0.901392	0.100117	-0.702877	0.880277	-0.112280	-0.503862	0.736018	0.245920				-0.574555	1.098828	0.015041	-0.582479	1.162001	0.005123	-0.560962	1.157667	-0.097750	-0.297250	0.059531	0.439197							-0.260618	0.066641	0.416550	-0.564404	0.082704	-0.293333				0.288654	0.075351	-0.075989
14452	120.433333	-0.797273	0.626573	0.050649	-0.775355	0.651369	-0.110080	-0.714405	0.901346	0.100190	-0.703138	0.880185	-0.112125	-0.503861	0.736143	0.245935				-0.574846	1.099013	0.014997	-0.582864	1.162048	0.004975	-0.561483	1.157687	-0.097906	-0.297272	0.059555	0.439197							-0.260611	0.066632	0.416545	-0.564347	0.082610	-0.293193				0.288667	0.075339	-0.075989
14453	120.441667	-0.797275	0.626534	0.050703	-0.775354	0.651287	-0.110081	-0.714497	0.901310	0.100255	-0.703362	0.880107	-0.112075	-0.503871	0.736246	0.245933				-0.575161	1.099089	0.014939	-0.583277	1.162122	0.004868	-0.562008	1.157715	-0.098057	-0.297245	0.059543	0.439193							-0.260596	0.066627	0.416534	-0.564393	0.082580	-0.293189				0.288661	0.075341	-0.075984
14454	120.450000	-0.797288	0.626509	0.050744	-0.775361	0.651242	-0.110057	-0.714611	0.901264	0.100309	-0.703576	0.880021	-0.112109	-0.503896	0.736321	0.245919				-0.575419	1.098967	0.014718	-0.583665	1.162200	0.004789	-0.562523	1.157754	-0.098163	-0.297266	0.059560	0.439190							-0.260606	0.066637	0.416533	-0.564352	0.082607	-0.293182				0.288651	0.075346	-0.075974
14455	120.458333	-0.797313	0.626481	0.050778	-0.775419	0.651215	-0.110033	-0.714743	0.901224	0.100364	-0.703814	0.879985	-0.111977	-0.503930	0.736368	0.245879				-0.575768	1.099231	0.014819	-0.584067	1.162344	0.004741	-0.563077	1.157804	-0.098211	-0.297246	0.059562	0.439183							-0.260610	0.066646	0.416528	-0.564367	0.082727	-0.293321				0.288652	0.075367	-0.075973
14456	120.466667	-0.797338	0.626452	0.050803	-0.775535	0.651224	-0.109998	-0.714899	0.901191	0.100409	-0.704056	0.879921	-0.111987	-0.503979	0.736398	0.245825				-0.576034	1.099259	0.014713	-0.584416	1.162483	0.004709	-0.563587	1.157887	-0.098264	-0.297231	0.059552	0.439188							-0.260590	0.066635	0.416520	-0.564374	0.082603	-0.293172				0.288631	0.075392	-0.075949
14457	120.475000	-0.797382	0.626414	0.050805	-0.775602	0.651166	-0.110006	-0.715060	0.901142	0.100436	-0.704275	0.879919	-0.111887	-0.504035	0.736409	0.245745				-0.576402	1.099645	0.014921	-0.584776	1.162642	0.004725	-0.564076	1.158008	-0.098308	-0.297236	0.059565	0.439183							-0.260596	0.066637	0.416523	-0.564425	0.082579	-0.293181				0.288622	0.075393	-0.075941
14458	120.483333	-0.797423	0.626360	0.050794	-0.775676	0.651098	-0.110033	-0.715239	0.901087	0.100453	-0.704503	0.879881	-0.111841	-0.504108	0.736401	0.245650				-0.576683	1.099797	0.014904	-0.585114	1.162804	0.004750	-0.564572	1.158155	-0.098354	-0.297256	0.059578	0.439189							-0.260592	0.066636	0.416525	-0.564592	0.082501	-0.293164				0.288604	0.075395	-0.075929
14459	120.491667	-0.797470	0.626287	0.050756	-0.775740	0.651015	-0.110073	-0.715419	0.901019	0.100450	-0.704713	0.879835	-0.111869	-0.504249	0.736347	0.245583				-0.577040	1.099991	0.015007	-0.585439	1.162986	0.004799	-0.565083	1.158294	-0.098305	-0.297229	0.059554	0.439187							-0.260588	0.066627	0.416534	-0.564401	0.082592	-0.293199				0.288601	0.075368	-0.075935
14460	120.500000	-0.797529	0.626203	0.050699	-0.775814	0.650921	-0.110145	-0.715603	0.900942	0.100431	-0.704919	0.879784	-0.111914	-0.504434	0.736241	0.245521				-0.577391	1.100218	0.015136	-0.585744	1.163171	0.004864	-0.565553	1.158464	-0.098273	-0.297216	0.059536	0.439192							-0.260588	0.066627	0.416529	-0.564333	0.082880	-0.293502				0.288587	0.075341	-0.075934
14461	120.508333	-0.797606	0.626107	0.050618	-0.775892	0.650831	-0.110225	-0.715800	0.900859	0.100399	-0.705127	0.879754	-0.111947	-0.504557	0.736206	0.245389				-0.577635	1.100273	0.015075	-0.586067	1.163375	0.004981	-0.566049	1.158657	-0.098184	-0.297239	0.059557	0.439190							-0.260598	0.066643	0.416538	-0.564446	0.082556	-0.293226				0.288593	0.075304	-0.075947
14462	120.516667	-0.797683	0.626024	0.050540	-0.775958	0.650727	-0.110333	-0.716003	0.900775	0.100363	-0.705358	0.879719	-0.111927	-0.504700	0.736050	0.245113				-0.577943	1.100588	0.015257	-0.586347	1.163602	0.005122	-0.566480	1.158891	-0.098165	-0.297265	0.059575	0.439186							-0.260607	0.066652	0.416526	-0.564475	0.082528	-0.293236				0.288586	0.075287	-0.075947
14463	120.525000	-0.797760	0.625938	0.050462	-0.776062	0.650664	-0.110408	-0.716227	0.900709	0.100331	-0.705550	0.879702	-0.112046	-0.504758	0.736073	0.244915				-0.578277	1.100893	0.015518	-0.586614	1.163859	0.005303	-0.566984	1.159104	-0.097934	-0.297256	0.059580	0.439181							-0.260613	0.066658	0.416519	-0.564431	0.082541	-0.293223				0.288581	0.075275	-0.075940
14464	120.533333	-0.797856	0.625875	0.050374	-0.776188	0.650610	-0.110473	-0.716447	0.900641	0.100291	-0.705789	0.879690	-0.112051	-0.504912	0.735991	0.244733				-0.578538	1.101125	0.015652	-0.586868	1.164119	0.005509	-0.567442	1.159383	-0.097769	-0.297280	0.059587	0.439173							-0.260635	0.066686	0.416517	-0.564375	0.082578	-0.293214				0.288573	0.075279	-0.075924
14465	120.541667	-0.797934	0.625791	0.050313	-0.776348	0.650590	-0.110511	-0.716671	0.900561	0.100243	-0.706030	0.879690	-0.112103	-0.505074	0.735903	0.244550				-0.578801	1.101372	0.015835	-0.587078	1.164377	0.005705	-0.567864	1.159669	-0.097598	-0.297306	0.059621	0.439174							-0.260643	0.066696	0.416516	-0.564552	0.082504	-0.293174				0.288516	0.075322	-0.075835
14466	120.550000	-0.798026	0.625724	0.050249	-0.776438	0.650494	-0.110602	-0.716901	0.900491	0.100201	-0.706252	0.879711	-0.112104	-0.505232	0.735797	0.244324				-0.579092	1.101681	0.016100	-0.587285	1.164688	0.005941	-0.568299	1.159962	-0.097375	-0.297288	0.059593	0.439163							-0.260641	0.066689	0.416515	-0.564362	0.082592	-0.293192				0.288546	0.075285	-0.075883
14467	120.558333	-0.798086	0.625634	0.050205	-0.776550	0.650415	-0.110665	-0.717137	0.900410	0.100162	-0.706499	0.879664	-0.112211	-0.505423	0.735699	0.244204				-0.579300	1.101976	0.016229	-0.587483	1.165018	0.006217	-0.568689	1.160285	-0.097184	-0.297255	0.059561	0.439175							-0.260637	0.066683	0.416518	-0.564428	0.082684	-0.293322				0.288541	0.075296	-0.075874
14468	120.566667	-0.798187	0.625566	0.050140	-0.776645	0.650313	-0.110745	-0.717377	0.900326	0.100114	-0.706725	0.879662	-0.112273	-0.505597	0.735548	0.243936				-0.579595	1.102314	0.016518	-0.587634	1.165345	0.006461	-0.569046	1.160635	-0.096978	-0.297283	0.059568	0.439170							-0.260635	0.066686	0.416522	-0.564469	0.082775	-0.293499				0.288525	0.075260	-0.075874
14469	120.575000	-0.798262	0.625483	0.050086	-0.776749	0.650211	-0.110818	-0.717612	0.900231	0.100059	-0.706961	0.879668	-0.112240	-0.505741	0.735492	0.243783				-0.579813	1.102530	0.016651	-0.587786	1.165723	0.006741	-0.569402	1.160964	-0.096736	-0.297274	0.059570	0.439181							-0.260638	0.066678	0.416529	-0.564423	0.082557	-0.293216				0.288510	0.075243	-0.075890
14470	120.583333	-0.798337	0.625397	0.050035	-0.776876	0.650127	-0.110870	-0.717839	0.900140	0.100007	-0.707174	0.879642	-0.112393	-0.505902	0.735418	0.243693				-0.580001	1.102713	0.016765	-0.587905	1.166063	0.007021	-0.569685	1.161333	-0.096544	-0.297293	0.059585	0.439178							-0.260648	0.066693	0.416534	-0.564577	0.082487	-0.293204				0.288495	0.075225	-0.075908
14471	120.591667	-0.798412	0.625319	0.049991	-0.776939	0.650024	-0.110944	-0.718061	0.900052	0.099955	-0.707410	0.879607	-0.112460	-0.506049	0.735369	0.243561				-0.580228	1.103031	0.017024	-0.587999	1.166400	0.007336	-0.570018	1.161669	-0.096237	-0.297257	0.059557	0.439184							-0.260653	0.066708	0.416539	-0.564355	0.082722	-0.293374				0.288497	0.075213	-0.075919
14472	120.600000	-0.798491	0.625248	0.049950	-0.776936	0.649976	-0.110946	-0.718280	0.899960	0.099909	-0.707655	0.879602	-0.112435	-0.506192	0.735308	0.243427				-0.580441	1.103337	0.017296	-0.588086	1.166683	0.007624	-0.570336	1.162015	-0.095931	-0.297318	0.059611	0.439190							-0.260657	0.066715	0.416537	-0.564387	0.082829	-0.293535				0.288487	0.075199	-0.075919
14473	120.608333	-0.798564	0.625180	0.049927	-0.777129	0.649863	-0.111047	-0.718521	0.899888	0.099923	-0.707887	0.879581	-0.112480	-0.506347	0.735214	0.243256				-0.580617	1.103624	0.017569	-0.588189	1.167019	0.007993	-0.570635	1.162425	-0.095669	-0.297318	0.059620	0.439182							-0.260668	0.066735	0.416538	-0.564440	0.082553	-0.293221				0.288482	0.075217	-0.075915
14474	120.616667	-0.798634	0.625119	0.049905	-0.777211	0.649801	-0.111067	-0.718716	0.899817	0.099859	-0.708093	0.879584	-0.112539	-0.506410	0.735147	0.243008				-0.580791	1.103927	0.017880	-0.588282	1.167351	0.008379	-0.570971	1.162785	-0.095297	-0.297321	0.059622	0.439190							-0.260669	0.066737	0.416536	-0.564395	0.082566	-0.293204				0.288476	0.075226	-0.075902
14475	120.625000	-0.798687	0.625045	0.049900	-0.777317	0.649741	-0.111088	-0.718912	0.899740	0.099850	-0.708341	0.879554	-0.112490	-0.506551	0.735049	0.242885				-0.580952	1.104248	0.018223	-0.588335	1.167692	0.008778	-0.571274	1.163169	-0.094924	-0.297318	0.059608	0.439190							-0.260673	0.066739	0.416543	-0.564487	0.082540	-0.293190				0.288475	0.075234	-0.075877
14476	120.633333	-0.798746	0.624978	0.049897	-0.777288	0.649681	-0.111072	-0.719107	0.899662	0.099850	-0.708569	0.879543	-0.112421	-0.506652	0.734981	0.242720				-0.581085	1.104549	0.018564	-0.588366	1.168045	0.009231	-0.571579	1.163557	-0.094530	-0.297266	0.059569	0.439189							-0.260670	0.066726	0.416540	-0.564475	0.082534	-0.293202				0.288475	0.075237	-0.075866
14477	120.641667	-0.798801	0.624906	0.049889	-0.777426	0.649575	-0.111130	-0.719310	0.899577	0.099905	-0.708778	0.879496	-0.112476	-0.506919	0.734700	0.242693				-0.581210	1.104875	0.018926	-0.588463	1.168504	0.009952	-0.571856	1.163965	-0.094155	-0.297318	0.059599	0.439197							-0.260669	0.066724	0.416551	-0.564384	0.082576	-0.293194				0.288467	0.075210	-0.075860
14478	120.650000	-0.798850	0.624828	0.049888	-0.777543	0.649453	-0.111205	-0.719477	0.899475	0.099877	-0.709011	0.879459	-0.112466	-0.507047	0.734570	0.242613				-0.581329	1.105253	0.019293	-0.588382	1.168796	0.010094	-0.572108	1.164397	-0.093808	-0.297306	0.059580	0.439189							-0.260664	0.066712	0.416546	-0.564388	0.082564	-0.293197				0.288470	0.075181	-0.075877
14479	120.658333	-0.798897	0.624757	0.049888	-0.777610	0.649369	-0.111231	-0.719664	0.899363	0.099908	-0.709211	0.879429	-0.112492	-0.507174	0.734422	0.242546				-0.581446	1.105622	0.019633	-0.588365	1.169176	0.010482	-0.572386	1.164826	-0.093417	-0.297319	0.059596	0.439187							-0.260664	0.066716	0.416541	-0.564417	0.082669	-0.293371				0.288472	0.075158	-0.075881
14480	120.666667	-0.798944	0.624686	0.049892	-0.777633	0.649273	-0.111280	-0.719843	0.899247	0.099960	-0.709433	0.879412	-0.112435	-0.507224	0.734310	0.242404				-0.581568	1.106008	0.019989	-0.588355	1.169571	0.010898	-0.572605	1.165252	-0.093066	-0.297324	0.059607	0.439178							-0.260674	0.066727	0.416540	-0.564553	0.082487	-0.293185				0.288467	0.075152	-0.075891
14481	120.675000	-0.798988	0.624630	0.049906	-0.777692	0.649234	-0.111282	-0.720018	0.899127	0.100033	-0.709656	0.879389	-0.112442	-0.507314	0.734155	0.242264				-0.581676	1.106409	0.020353	-0.588325	1.169998	0.011304	-0.572824	1.165678	-0.092700	-0.297327	0.059610	0.439179							-0.260683	0.066733	0.416534	-0.564357	0.082592	-0.293206				0.288462	0.075158	-0.075887
14482	120.683333	-0.799029	0.624576	0.049930	-0.777744	0.649212	-0.111270	-0.720193	0.899001	0.100127	-0.709914	0.879394	-0.112255	-0.507541	0.733883	0.242375				-0.582077	1.107111	0.021137	-0.588270	1.170401	0.011707	-0.573060	1.166069	-0.092296	-0.297329	0.059607	0.439179							-0.260680	0.066736	0.416533	-0.564278	0.082889	-0.293475				0.288453	0.075172	-0.075867
14483	120.691667	-0.799066	0.624531	0.049967	-0.777796	0.649202	-0.111236	-0.720384	0.898889	0.100320	-0.710153	0.879398	-0.112152	-0.507644	0.733706	0.242368				-0.582166	1.107517	0.021546	-0.588226	1.170835	0.012142	-0.573266	1.166445	-0.091932	-0.297300	0.059592	0.439184							-0.260678	0.066741	0.416539	-0.564399	0.082705	-0.293329				0.288453	0.075192	-0.075861
14484	120.700000	-0.799094	0.624481	0.050006	-0.777844	0.649183	-0.111204	-0.720532	0.898768	0.100412	-0.710378	0.879406	-0.112039	-0.507747	0.733507	0.242365				-0.582238	1.107905	0.021964	-0.588167	1.171260	0.012570	-0.573521	1.166787	-0.091519	-0.297323	0.059610	0.439185							-0.260661	0.066716	0.416538	-0.564361	0.082605	-0.293172				0.288440	0.075194	-0.075847
14485	120.708333	-0.799116	0.624424	0.050042	-0.777863	0.649150	-0.111166	-0.720637	0.898624	0.100545	-0.710617	0.879380	-0.111923	-0.507786	0.733219	0.242150				-0.582271	1.108302	0.022431	-0.588093	1.171670	0.013035	-0.573829	1.167130	-0.091116	-0.297283	0.059566	0.439188							-0.260656	0.066715	0.416546	-0.564363	0.082595	-0.293168				0.288438	0.075191	-0.075860
14486	120.716667	-0.799104	0.624343	0.050098	-0.777888	0.649102	-0.111145	-0.720729	0.898472	0.100682	-0.710849	0.879376	-0.111754	-0.507879	0.733013	0.242194				-0.582282	1.108710	0.022925	-0.588033	1.172052	0.013504	-0.574153	1.167465	-0.090705	-0.297298	0.059576	0.439190							-0.260651	0.066709	0.416549	-0.564478	0.082783	-0.293479				0.288430	0.075174	-0.075880
14487	120.725000	-0.799119	0.624269	0.050118	-0.777912	0.649064	-0.111121	-0.720911	0.898350	0.100894	-0.711094	0.879360	-0.111562	-0.507968	0.732846	0.242144				-0.582258	1.109133	0.023447	-0.587920	1.172496	0.014024	-0.574461	1.167756	-0.090231	-0.297298	0.059583	0.439197							-0.260647	0.066711	0.416551	-0.564333	0.082728	-0.293338				0.288420	0.075152	-0.075920
14488	120.733333	-0.799173	0.624220	0.050119	-0.777958	0.649040	-0.111083	-0.721102	0.898226	0.101118	-0.711293	0.879366	-0.111464	-0.508088	0.732508	0.242120				-0.582213	1.109554	0.023974	-0.587796	1.172917	0.014538	-0.574741	1.168084	-0.089776	-0.297296	0.059590	0.439193							-0.260649	0.066710	0.416555	-0.564465	0.082523	-0.293217				0.288413	0.075134	-0.075962
14489	120.741667	-0.799187	0.624144	0.050152	-0.777988	0.648983	-0.111075	-0.721197	0.898067	0.101295	-0.711537	0.879359	-0.111237	-0.508178	0.732283	0.242135				-0.582144	1.109995	0.024504	-0.587613	1.173382	0.015071	-0.575005	1.168440	-0.089302	-0.297281	0.059580	0.439193							-0.260654	0.066721	0.416549	-0.564332	0.082720	-0.293366				0.288404	0.075125	-0.075997
14490	120.750000	-0.799240	0.624093	0.050168	-0.778024	0.648956	-0.111037	-0.721380	0.897938	0.101545	-0.711769	0.879353	-0.111039	-0.508261	0.732068	0.242159				-0.582061	1.110456	0.025050	-0.587401	1.173905	0.015617	-0.575293	1.168760	-0.088746	-0.297303	0.059597	0.439185							-0.260650	0.066724	0.416546	-0.564449	0.082538	-0.293224				0.288395	0.075135	-0.076006
14491	120.758333	-0.799268	0.624032	0.050221	-0.778049	0.648978	-0.110933	-0.721526	0.897797	0.101785	-0.711974	0.879404	-0.110830	-0.508325	0.731898	0.242277				-0.581961	1.110979	0.025638	-0.587143	1.174423	0.016170	-0.575512	1.169148	-0.088287	-0.297308	0.059608	0.439188							-0.260661	0.066729	0.416545	-0.564399	0.082567	-0.293201				0.288373	0.075151	-0.076004
14492	120.766667	-0.799333	0.623998	0.050264	-0.778147	0.648932	-0.110918	-0.721671	0.897640	0.102028	-0.712197	0.879407	-0.110659	-0.508425	0.731621	0.242236				-0.581837	1.111504	0.026240	-0.586876	1.174988	0.016716	-0.575740	1.169501	-0.087767	-0.297310	0.059605	0.439181							-0.260662	0.066729	0.416543	-0.564357	0.082598	-0.293173				0.288355	0.075171	-0.075993
14493	120.775000	-0.799373	0.623962	0.050318	-0.778197	0.648937	-0.110849	-0.721818	0.897493	0.102267	-0.712373	0.879476	-0.110393	-0.508490	0.731413	0.242308				-0.581690	1.112091	0.026866	-0.586555	1.175604	0.017282	-0.575958	1.169824	-0.087265	-0.297268	0.059576	0.439191							-0.260647	0.066711	0.416537	-0.564348	0.082732	-0.293328				0.288340	0.075175	-0.075982
14494	120.783333	-0.799413	0.623920	0.050372	-0.778144	0.648967	-0.110735	-0.721958	0.897337	0.102516	-0.712555	0.879517	-0.110178	-0.508547	0.731213	0.242391				-0.581520	1.112722	0.027562	-0.586197	1.176235	0.017832	-0.576191	1.170153	-0.086753	-0.297263	0.059567	0.439185							-0.260652	0.066714	0.416539	-0.564434	0.082552	-0.293185				0.288323	0.075162	-0.075985
14495	120.791667	-0.799456	0.623872	0.050420	-0.778269	0.648923	-0.110747	-0.722114	0.897195	0.102825	-0.712719	0.879557	-0.109937	-0.508604	0.731026	0.242500				-0.581317	1.113411	0.028273	-0.585799	1.176921	0.018429	-0.576405	1.170516	-0.086266	-0.297298	0.059585	0.439187							-0.260655	0.066715	0.416544	-0.564358	0.082591	-0.293187				0.288298	0.075132	-0.076009
14496	120.800000	-0.799488	0.623809	0.050456	-0.778294	0.648909	-0.110711	-0.722230	0.897023	0.102992	-0.712901	0.879549	-0.109753	-0.508610	0.730910	0.242586				-0.581086	1.114125	0.029007	-0.585349	1.177628	0.019033	-0.576603	1.170854	-0.085734	-0.297301	0.059584	0.439180							-0.260649	0.066705	0.416539	-0.564364	0.082578	-0.293204				0.288281	0.075093	-0.076043
14497	120.808333	-0.799528	0.623746	0.050486	-0.778352	0.648906	-0.110682	-0.722361	0.896865	0.103212	-0.713047	0.879588	-0.109519	-0.508680	0.730717	0.242775				-0.580814	1.114815	0.029722	-0.584844	1.178299	0.019546	-0.576821	1.171204	-0.085100	-0.297326	0.059595	0.439191							-0.260651	0.066712	0.416542	-0.564373	0.082689	-0.293367				0.288253	0.075059	-0.076080
14498	120.816667	-0.799571	0.623676	0.050518	-0.778338	0.648879	-0.110653	-0.722486	0.896715	0.103423	-0.713200	0.879603	-0.109256	-0.508701	0.730751	0.243032				-0.580520	1.115511	0.030420	-0.584306	1.178980	0.020092	-0.576846	1.171650	-0.084760	-0.297307	0.059599	0.439183							-0.260657	0.066718	0.416540	-0.564456	0.082519	-0.293230				0.288217	0.075037	-0.076095
14499	120.825000	-0.799615	0.623613	0.050555	-0.778382	0.648897	-0.110581	-0.722607	0.896572	0.103640	-0.713319	0.879635	-0.109057	-0.508810	0.730388	0.243115				-0.580199	1.116170	0.031089	-0.583724	1.179624	0.020623	-0.576946	1.171964	-0.084145	-0.297311	0.059607	0.439184							-0.260658	0.066718	0.416540	-0.564366	0.082579	-0.293223				0.288195	0.075022	-0.076108
14500	120.833333	-0.799671	0.623553	0.050609	-0.778462	0.648920	-0.110496	-0.722730	0.896451	0.103854	-0.713448	0.879663	-0.108846	-0.508865	0.730266	0.243258				-0.579844	1.116813	0.031736	-0.583121	1.180252	0.021103	-0.577009	1.172277	-0.083513	-0.297304	0.059597	0.439187							-0.260658	0.066720	0.416543	-0.564364	0.082600	-0.293211				0.288159	0.075051	-0.076105
14501	120.841667	-0.799723	0.623506	0.050676	-0.778510	0.648908	-0.110421	-0.722867	0.896350	0.104066	-0.713598	0.879686	-0.108615	-0.508904	0.730172	0.243400				-0.579449	1.117429	0.032368	-0.582514	1.180890	0.021644	-0.576836	1.172586	-0.083117	-0.297329	0.059600	0.439195							-0.260649	0.066718	0.416544	-0.564503	0.082673	-0.293331				0.288122	0.075063	-0.076081
14502	120.850000	-0.799772	0.623463	0.050758	-0.778580	0.648901	-0.110329	-0.723003	0.896251	0.104269	-0.713715	0.879719	-0.108442	-0.508892	0.730171	0.243528				-0.579031	1.118019	0.032979	-0.581843	1.181495	0.022130	-0.576750	1.172954	-0.082681	-0.297297	0.059586	0.439193							-0.260645	0.066713	0.416552	-0.564451	0.082577	-0.293197				0.288076	0.075080	-0.076056
14503	120.858333	-0.799809	0.623422	0.050838	-0.778564	0.648841	-0.110238	-0.723130	0.896161	0.104452	-0.713856	0.879723	-0.108279	-0.508850	0.730414	0.243805				-0.578583	1.118592	0.033569	-0.581143	1.182073	0.022655	-0.576558	1.173338	-0.082205	-0.297293	0.059576	0.439194							-0.260645	0.066704	0.416550	-0.564369	0.082615	-0.293177				0.288042	0.075066	-0.076035
14504	120.866667	-0.799839	0.623371	0.050926	-0.778552	0.648784	-0.110153	-0.723264	0.896132	0.104755	-0.713966	0.879725	-0.108159	-0.508882	0.730385	0.243977				-0.578134	1.119135	0.034129	-0.580421	1.182629	0.023169	-0.576314	1.173740	-0.081710	-0.297238	0.059539	0.439195							-0.260638	0.066703	0.416549	-0.564475	0.082805	-0.293479				0.288004	0.075021	-0.076034
14505	120.875000	-0.799871	0.623337	0.050984	-0.778545	0.648724	-0.110084	-0.723369	0.896004	0.104749	-0.714061	0.879746	-0.107992	-0.508912	0.730368	0.244137				-0.577673	1.119653	0.034689	-0.579620	1.183150	0.023712	-0.575970	1.174198	-0.081090	-0.297264	0.059554	0.439191							-0.260631	0.066694	0.416549	-0.564428	0.082817	-0.293493				0.287963	0.074980	-0.076047
14506	120.883333	-0.799906	0.623316	0.051041	-0.778529	0.648674	-0.110026	-0.723473	0.895937	0.104864	-0.714171	0.879721	-0.107879	-0.508967	0.730320	0.244411				-0.577213	1.120137	0.035227	-0.578825	1.183615	0.024219	-0.575610	1.174644	-0.080574	-0.297290	0.059582	0.439186							-0.260641	0.066703	0.416551	-0.564375	0.082598	-0.293207				0.287917	0.074943	-0.076058
14507	120.891667	-0.799933	0.623292	0.051101	-0.778887	0.648660	-0.110054	-0.723547	0.895871	0.104948	-0.714226	0.879745	-0.107782	-0.508977	0.730313	0.244533				-0.576770	1.120564	0.035715	-0.578036	1.184082	0.024780	-0.575231	1.175213	-0.080154	-0.297293	0.059583	0.439186							-0.260642	0.066702	0.416547	-0.564378	0.082588	-0.293198				0.287874	0.074892	-0.076073
14508	120.900000	-0.799961	0.623288	0.051162	-0.778935	0.648652	-0.110011	-0.723614	0.895810	0.105017	-0.714272	0.879771	-0.107692	-0.509025	0.730112	0.244617				-0.576309	1.120961	0.036199	-0.577250	1.184503	0.025389	-0.574740	1.175733	-0.079478	-0.297247	0.059549	0.439188							-0.260636	0.066695	0.416535	-0.564375	0.082826	-0.293493				0.287814	0.074874	-0.076074
14509	120.908333	-0.799986	0.623302	0.051211	-0.778864	0.648730	-0.109873	-0.723679	0.895770	0.105073	-0.714318	0.879809	-0.107483	-0.508996	0.730228	0.244755				-0.575839	1.121307	0.036652	-0.576440	1.184872	0.025961	-0.574250	1.176327	-0.078967	-0.297297	0.059584	0.439192							-0.260646	0.066704	0.416549	-0.564340	0.082872	-0.293475				0.287752	0.074881	-0.076035
14510	120.916667	-0.800003	0.623326	0.051258	-0.778995	0.648714	-0.109896	-0.723741	0.895734	0.105127	-0.714346	0.879829	-0.107415	-0.508937	0.730372	0.244767				-0.575365	1.121619	0.037086	-0.575645	1.185231	0.026578	-0.573676	1.176929	-0.078292	-0.297290	0.059583	0.439189							-0.260644	0.066693	0.416554	-0.564373	0.082621	-0.293166				0.287690	0.074887	-0.076028
14511	120.925000	-0.800025	0.623352	0.051294	-0.779022	0.648752	-0.109842	-0.723794	0.895706	0.105167	-0.714360	0.879859	-0.107359	-0.508954	0.730347	0.244897				-0.574885	1.121908	0.037478	-0.574846	1.185557	0.027166	-0.573031	1.177581	-0.077740	-0.297268	0.059553	0.439194							-0.260641	0.066694	0.416555	-0.564422	0.082725	-0.293297				0.287621	0.074898	-0.076016
14512	120.933333	-0.800044	0.623369	0.051325	-0.779029	0.648760	-0.109808	-0.723891	0.895671	0.105283	-0.714365	0.879871	-0.107377	-0.508977	0.730305	0.245003				-0.574426	1.122223	0.037840	-0.574015	1.185929	0.027790	-0.572363	1.178301	-0.077307	-0.297252	0.059543	0.439193							-0.260639	0.066692	0.416550	-0.564475	0.082839	-0.293446				0.287562	0.074879	-0.076025
14513	120.941667	-0.800044	0.623371	0.051332	-0.779036	0.648755	-0.109794	-0.723874	0.895693	0.105210	-0.714340	0.879920	-0.107348	-0.508991	0.730289	0.245046				-0.573982	1.122561	0.038194	-0.573164	1.186295	0.028343	-0.571523	1.178996	-0.076664	-0.297274	0.059559	0.439199							-0.260643	0.066698	0.416552	-0.564346	0.082776	-0.293311				0.287492	0.074886	-0.076049
14514	120.950000	-0.800037	0.623367	0.051317	-0.779049	0.648740	-0.109794	-0.723887	0.895693	0.105205	-0.714297	0.879962	-0.107339	-0.508989	0.730272	0.245079				-0.573562	1.122936	0.038498	-0.572310	1.186698	0.028895	-0.570665	1.179778	-0.076145	-0.297300	0.059581	0.439199							-0.260645	0.066698	0.416552	-0.564477	0.082568	-0.293193				0.287428	0.074864	-0.076095
14515	120.958333	-0.800033	0.623362	0.051285	-0.779061	0.648730	-0.109808	-0.723873	0.895696	0.105174	-0.714238	0.879992	-0.107355	-0.509031	0.730044	0.245054				-0.573166	1.123348	0.038793	-0.571421	1.187130	0.029407	-0.569759	1.180610	-0.075722	-0.297298	0.059578	0.439192							-0.260648	0.066705	0.416556	-0.564403	0.082730	-0.293352				0.287360	0.074826	-0.076149
14516	120.966667	-0.800019	0.623361	0.051239	-0.778971	0.648777	-0.109760	-0.723878	0.895685	0.105186	-0.714154	0.880020	-0.107390	-0.508988	0.730069	0.245003				-0.572784	1.123764	0.039070	-0.570534	1.187563	0.029941	-0.568795	1.181405	-0.075139	-0.297300	0.059575	0.439193							-0.260646	0.066704	0.416551	-0.564513	0.082798	-0.293477				0.287189	0.074901	-0.076049
14517	120.975000	-0.800019	0.623372	0.051188	-0.779048	0.648776	-0.109810	-0.723808	0.895700	0.105045	-0.714042	0.880027	-0.107498	-0.508968	0.730071	0.244992				-0.572399	1.124171	0.039336	-0.569693	1.188056	0.030513	-0.567769	1.182212	-0.074726	-0.297300	0.059577	0.439194							-0.260650	0.066709	0.416552	-0.564446	0.082570	-0.293192				0.287170	0.074839	-0.076122
14518	120.983333	-0.800031	0.623406	0.051129	-0.779066	0.648741	-0.109894	-0.723766	0.895698	0.104957	-0.713914	0.880059	-0.107539	-0.508940	0.730086	0.244974				-0.571995	1.124546	0.039613	-0.568783	1.188461	0.031044	-0.566728	1.182993	-0.074294	-0.297306	0.059588	0.439196							-0.260645	0.066702	0.416549	-0.564403	0.082593	-0.293179				0.287139	0.074784	-0.076193
14519	120.991667	-0.800018	0.623424	0.051087	-0.779052	0.648769	-0.109944	-0.723714	0.895707	0.104858	-0.713778	0.880087	-0.107557	-0.508912	0.730106	0.244939				-0.571575	1.124860	0.039882	-0.567855	1.188775	0.031582	-0.565632	1.183703	-0.073772	-0.297282	0.059565	0.439196							-0.260658	0.066712	0.416557	-0.564539	0.082530	-0.293169				0.287143	0.074808	-0.076241
14520	121.000000	-0.800012	0.623457	0.051036	-0.779036	0.648812	-0.110008	-0.723665	0.895717	0.104742	-0.713603	0.880092	-0.107737	-0.508892	0.730131	0.244911				-0.571141	1.125115	0.040166	-0.566927	1.189084	0.032187	-0.564550	1.184365	-0.073213	-0.297304	0.059578	0.439195							-0.260659	0.066715	0.416560	-0.564203	0.082903	-0.293510				0.287142	0.074806	-0.076273
14521	121.008333	-0.800001	0.623490	0.050983	-0.778977	0.648854	-0.110077	-0.723616	0.895736	0.104624	-0.713402	0.880146	-0.107790	-0.508920	0.730098	0.244917				-0.570687	1.125323	0.040436	-0.566021	1.189268	0.032706	-0.563443	1.184988	-0.072689	-0.297301	0.059566	0.439193							-0.260662	0.066713	0.416557	-0.564356	0.082754	-0.293324				0.287072	0.074773	-0.076240
14522	121.016667	-0.799995	0.623542	0.050907	-0.778916	0.648895	-0.110158	-0.723549	0.895753	0.104482	-0.713187	0.880164	-0.107973	-0.508922	0.730102	0.244884				-0.570224	1.125486	0.040714	-0.565122	1.189408	0.033221	-0.562331	1.185586	-0.072144	-0.297315	0.059593	0.439191							-0.260669	0.066720	0.416560	-0.564401	0.082586	-0.293190				0.287006	0.074747	-0.076208
14523	121.025000	-0.799966	0.623576	0.050836	-0.778791	0.648969	-0.110214	-0.723516	0.895779	0.104426	-0.712964	0.880212	-0.108022	-0.508925	0.730124	0.244826				-0.569761	1.125576	0.040956	-0.564191	1.189532	0.033798	-0.561204	1.186116	-0.071597	-0.297293	0.059573	0.439196							-0.260680	0.066733	0.416564	-0.564452	0.082681	-0.293359				0.286921	0.074674	-0.076181
14524	121.033333	-0.799923	0.623619	0.050765	-0.778761	0.649000	-0.110344	-0.723399	0.895811	0.104168	-0.712691	0.880268	-0.108198	-0.508963	0.730090	0.244847				-0.569292	1.125628	0.041221	-0.563278	1.189567	0.034346	-0.560085	1.186594	-0.071062	-0.297330	0.059598	0.439193							-0.260679	0.066730	0.416562	-0.564408	0.082568	-0.293224				0.286842	0.074639	-0.076136
14525	121.041667	-0.799878	0.623664	0.050684	-0.778670	0.649063	-0.110434	-0.723324	0.895852	0.104019	-0.712405	0.880309	-0.108364	-0.509005	0.730036	0.244793				-0.568838	1.125628	0.041443	-0.562422	1.189553	0.034893	-0.558947	1.187046	-0.070540	-0.297336	0.059598	0.439203							-0.260684	0.066729	0.416565	-0.564450	0.082557	-0.293232				0.286764	0.074597	-0.076079
14526	121.050000	-0.799819	0.623709	0.050604	-0.778571	0.649144	-0.110515	-0.723201	0.895878	0.103838	-0.712102	0.880369	-0.108530	-0.509027	0.729986	0.244784				-0.568379	1.125605	0.041667	-0.561549	1.189533	0.035398	-0.557811	1.187432	-0.070042	-0.297340	0.059605	0.439205							-0.260686	0.066738	0.416566	-0.564593	0.082493	-0.293197				0.286685	0.074585	-0.076011
14527	121.058333	-0.799756	0.623769	0.050526	-0.778281	0.649183	-0.110581	-0.723088	0.895924	0.103673	-0.711795	0.880428	-0.108645	-0.509028	0.729944	0.244814				-0.567941	1.125542	0.041863	-0.560759	1.189464	0.035823	-0.556691	1.187733	-0.069538	-0.297333	0.059583	0.439207							-0.260686	0.066730	0.416572	-0.564445	0.082557	-0.293210				0.286604	0.074568	-0.075949
14528	121.066667	-0.799691	0.623835	0.050448	-0.778143	0.649248	-0.110651	-0.722953	0.895969	0.103511	-0.711456	0.880493	-0.108831	-0.509026	0.729873	0.244846				-0.567500	1.125438	0.042070	-0.560006	1.189339	0.036255	-0.555569	1.187959	-0.069111	-0.297342	0.059593	0.439221							-0.260677	0.066721	0.416574	-0.564396	0.082573	-0.293196				0.286526	0.074546	-0.075889
14529	121.075000	-0.799625	0.623916	0.050380	-0.778143	0.649351	-0.110714	-0.722803	0.896031	0.103362	-0.711093	0.880594	-0.108918	-0.509036	0.729755	0.244832				-0.567069	1.125290	0.042256	-0.559255	1.189178	0.036701	-0.554493	1.188088	-0.068678	-0.297339	0.059585	0.439217							-0.260689	0.066721	0.416578	-0.564400	0.082568	-0.293193				0.286452	0.074539	-0.075840
14530	121.083333	-0.799558	0.623998	0.050316	-0.778147	0.649451	-0.110769	-0.722639	0.896088	0.103228	-0.710734	0.880674	-0.108990	-0.509043	0.729623	0.244827				-0.566636	1.125111	0.042447	-0.558557	1.188997	0.037058	-0.553462	1.188138	-0.068292	-0.297297	0.059555	0.439220							-0.260698	0.066733	0.416584	-0.564286	0.082582	-0.293252				0.286320	0.074494	-0.075974
14531	121.091667	-0.799491	0.624081	0.050264	-0.778036	0.649569	-0.110774	-0.722459	0.896138	0.103098	-0.710342	0.880758	-0.109167	-0.509033	0.729507	0.244870				-0.566176	1.124913	0.042636	-0.557910	1.188782	0.037406	-0.552459	1.188109	-0.067926	-0.297344	0.059585	0.439217							-0.260698	0.066731	0.416582	-0.564447	0.082651	-0.293365				0.286249	0.074468	-0.075932
14532	121.100000	-0.799419	0.624149	0.050205	-0.777972	0.649591	-0.110880	-0.722270	0.896188	0.102984	-0.709949	0.880847	-0.109280	-0.509026	0.729382	0.244921				-0.565704	1.124683	0.042827	-0.557304	1.188513	0.037725	-0.551519	1.188053	-0.067583	-0.297356	0.059606	0.439223							-0.260706	0.066734	0.416580	-0.564406	0.082538	-0.293229				0.286174	0.074440	-0.075908
14533	121.108333	-0.799347	0.624214	0.050145	-0.777872	0.649663	-0.110932	-0.722052	0.896218	0.102865	-0.709565	0.880915	-0.109374	-0.508984	0.729348	0.245001				-0.565226	1.124443	0.043019	-0.556772	1.188289	0.038028	-0.550595	1.187973	-0.067266	-0.297346	0.059595	0.439213							-0.260704	0.066735	0.416576	-0.564503	0.082606	-0.293384				0.286110	0.074422	-0.075894
14534	121.116667	-0.799235	0.624246	0.050116	-0.777789	0.649734	-0.110966	-0.721830	0.896243	0.102762	-0.709172	0.880977	-0.109444	-0.508991	0.729080	0.245035				-0.564742	1.124198	0.043218	-0.556257	1.188042	0.038326	-0.549718	1.187861	-0.066948	-0.297308	0.059568	0.439218							-0.260702	0.066735	0.416579	-0.564487	0.082476	-0.293240				0.286040	0.074416	-0.075873
14535	121.125000	-0.799183	0.624314	0.050071	-0.777731	0.649837	-0.110963	-0.721594	0.896265	0.102672	-0.708777	0.881031	-0.109547	-0.508973	0.728903	0.245099				-0.564250	1.123950	0.043411	-0.555747	1.187820	0.038628	-0.548830	1.187717	-0.066613	-0.297345	0.059582	0.439214							-0.260698	0.066726	0.416577	-0.564362	0.082686	-0.293369				0.285956	0.074423	-0.075856
14536	121.133333	-0.799128	0.624390	0.050029	-0.777669	0.649937	-0.110951	-0.721347	0.896293	0.102606	-0.708348	0.881134	-0.109589	-0.508946	0.728725	0.245168				-0.563760	1.123701	0.043591	-0.555237	1.187570	0.038889	-0.547952	1.187586	-0.066297	-0.297351	0.059587	0.439217							-0.260698	0.066717	0.416578	-0.564393	0.082551	-0.293207				0.285866	0.074434	-0.075821
14537	121.141667	-0.799057	0.624469	0.050017	-0.777543	0.649997	-0.110969	-0.721089	0.896323	0.102546	-0.707901	0.881229	-0.109646	-0.508878	0.728587	0.245258				-0.563268	1.123456	0.043768	-0.554675	1.187343	0.039204	-0.547023	1.187453	-0.066026	-0.297347	0.059586	0.439216							-0.260705	0.066721	0.416581	-0.564431	0.082661	-0.293345				0.285766	0.074466	-0.075751
14538	121.150000	-0.798981	0.624560	0.050017	-0.777301	0.650085	-0.110952	-0.720827	0.896352	0.102503	-0.707474	0.881333	-0.109567	-0.508819	0.728414	0.245430				-0.562774	1.123206	0.043944	-0.554132	1.187071	0.039448	-0.546132	1.187294	-0.065720	-0.297350	0.059575	0.439221							-0.260702	0.066715	0.416586	-0.564473	0.082509	-0.293197				0.285639	0.074465	-0.075696
14539	121.158333	-0.798892	0.624674	0.050020	-0.777293	0.650202	-0.110939	-0.720554	0.896388	0.102485	-0.707010	0.881429	-0.109635	-0.508747	0.728256	0.245541				-0.562281	1.122967	0.044117	-0.553544	1.186816	0.039712	-0.545219	1.187128	-0.065430	-0.297354	0.059586	0.439224							-0.260709	0.066714	0.416587	-0.564378	0.082558	-0.293199				0.285482	0.074507	-0.075551
14540	121.166667	-0.798810	0.624795	0.050028	-0.777225	0.650284	-0.110968	-0.720280	0.896425	0.102478	-0.706576	0.881499	-0.109645	-0.508607	0.728344	0.245707				-0.561777	1.122712	0.044292	-0.552992	1.186565	0.039998	-0.544311	1.186961	-0.065154	-0.297359	0.059592	0.439231							-0.260708	0.066718	0.416589	-0.564387	0.082546	-0.293210				0.285437	0.074490	-0.075464
14541	121.175000	-0.798720	0.624918	0.050033	-0.777135	0.650392	-0.110959	-0.720000	0.896468	0.102470	-0.706121	0.881607	-0.109666	-0.508599	0.727944	0.245719				-0.561280	1.122441	0.044462	-0.552467	1.186299	0.040236	-0.543440	1.186770	-0.064870	-0.297359	0.059595	0.439228							-0.260710	0.066713	0.416585	-0.564481	0.082627	-0.293370				0.285251	0.074439	-0.075365
14542	121.183333	-0.798625	0.625038	0.050041	-0.776934	0.650557	-0.110867	-0.719723	0.896509	0.102467	-0.705658	0.881724	-0.109677	-0.508570	0.727732	0.245741				-0.560781	1.122170	0.044648	-0.551936	1.186009	0.040497	-0.542568	1.186575	-0.064592	-0.297367	0.059591	0.439230							-0.260722	0.066726	0.416594	-0.564484	0.082496	-0.293234				0.285132	0.074416	-0.075219
14543	121.191667	-0.798519	0.625159	0.050047	-0.776877	0.650653	-0.110870	-0.719429	0.896552	0.102467	-0.705231	0.881817	-0.109701	-0.508518	0.727592	0.245818				-0.560244	1.121909	0.044875	-0.551394	1.185759	0.040799	-0.541706	1.186376	-0.064264	-0.297367	0.059597	0.439237							-0.260722	0.066714	0.416592	-0.564400	0.082543	-0.293225				0.285032	0.074393	-0.075054
14544	121.200000	-0.798417	0.625283	0.050060	-0.776807	0.650754	-0.110881	-0.719212	0.896637	0.102592	-0.704783	0.881942	-0.109722	-0.508474	0.727460	0.245902				-0.559711	1.121651	0.045097	-0.550848	1.185527	0.041118	-0.540837	1.186210	-0.063945	-0.297368	0.059602	0.439231							-0.260720	0.066713	0.416592	-0.564392	0.082553	-0.293222				0.284961	0.074381	-0.074885
14545	121.208333	-0.798302	0.625391	0.050075	-0.776685	0.650879	-0.110849	-0.718843	0.896641	0.102489	-0.704358	0.882048	-0.109643	-0.508374	0.727431	0.245980				-0.559165	1.121392	0.045345	-0.550261	1.185257	0.041450	-0.539986	1.186033	-0.063568	-0.297383	0.059592	0.439233							-0.260716	0.066700	0.416595	-0.564495	0.082624	-0.293352				0.284928	0.074372	-0.074731
14546	121.216667	-0.798221	0.625523	0.050075	-0.776605	0.651007	-0.110837	-0.718521	0.896696	0.102441	-0.703943	0.882133	-0.109623	-0.508329	0.727326	0.246090				-0.558607	1.121145	0.045600	-0.549653	1.184997	0.041804	-0.539122	1.185871	-0.063179	-0.297364	0.059589	0.439231							-0.260710	0.066694	0.416594	-0.564578	0.082460	-0.293179				0.284928	0.074373	-0.074592
14547	121.225000	-0.798118	0.625653	0.050080	-0.776498	0.651143	-0.110811	-0.718212	0.896754	0.102439	-0.703494	0.882212	-0.109634	-0.508251	0.727296	0.246358				-0.558053	1.120902	0.045859	-0.549077	1.184744	0.042147	-0.538261	1.185763	-0.062812	-0.297361	0.059581	0.439234							-0.260715	0.066690	0.416595	-0.564392	0.082555	-0.293181				0.284967	0.074369	-0.074487
14548	121.233333	-0.798016	0.625796	0.050089	-0.776379	0.651266	-0.110800	-0.717905	0.896808	0.102434	-0.703032	0.882286	-0.109693	-0.508188	0.727234	0.246555				-0.557496	1.120678	0.046122	-0.548484	1.184508	0.042504	-0.537379	1.185660	-0.062435	-0.297376	0.059603	0.439235							-0.260716	0.066690	0.416588	-0.564490	0.082753	-0.293465				0.285040	0.074351	-0.074391
14549	121.241667	-0.797897	0.625933	0.050108	-0.776190	0.651408	-0.110766	-0.717612	0.896874	0.102490	-0.702620	0.882384	-0.109545	-0.508211	0.727071	0.246529				-0.556946	1.120469	0.046398	-0.547835	1.184214	0.042779	-0.536517	1.185551	-0.062023	-0.297389	0.059599	0.439239							-0.260715	0.066683	0.416589	-0.564404	0.082779	-0.293473				0.285112	0.074352	-0.074264
14550	121.250000	-0.797789	0.626091	0.050110	-0.775994	0.651555	-0.110727	-0.717345	0.896908	0.102554	-0.702164	0.882478	-0.109577	-0.508096	0.727050	0.246735				-0.556399	1.120269	0.046677	-0.547268	1.184094	0.043274	-0.535684	1.185461	-0.061578	-0.297370	0.059595	0.439240							-0.260717	0.066687	0.416595	-0.564478	0.082478	-0.293202				0.285269	0.074301	-0.074256
14551	121.258333	-0.797669	0.626237	0.050125	-0.775964	0.651645	-0.110770	-0.717002	0.896966	0.102455	-0.701753	0.882562	-0.109545	-0.508031	0.727009	0.246852				-0.555851	1.120085	0.046958	-0.546655	1.183874	0.043610	-0.534890	1.185315	-0.060984	-0.297366	0.059594	0.439239							-0.260715	0.066683	0.416592	-0.564484	0.082476	-0.293190				0.285414	0.074289	-0.074196
14552	121.266667	-0.797537	0.626388	0.050145	-0.775795	0.651775	-0.110737	-0.716755	0.897030	0.102584	-0.701346	0.882673	-0.109456	-0.507898	0.727228	0.247084				-0.555310	1.119901	0.047241	-0.546036	1.183658	0.043942	-0.534022	1.185273	-0.060553	-0.297364	0.059598	0.439241							-0.260712	0.066670	0.416591	-0.564389	0.082764	-0.293504				0.285578	0.074302	-0.074148
14553	121.275000	-0.797410	0.626539	0.050173	-0.775727	0.651929	-0.110692	-0.716441	0.897062	0.102455	-0.700936	0.882775	-0.109457	-0.507835	0.727101	0.247193				-0.554776	1.119733	0.047528	-0.545424	1.183496	0.044366	-0.533099	1.185298	-0.060207	-0.297327	0.059561	0.439239							-0.260702	0.066654	0.416588	-0.564345	0.082683	-0.293339				0.285729	0.074312	-0.074148
14554	121.283333	-0.797275	0.626686	0.050199	-0.775610	0.652066	-0.110656	-0.716167	0.897103	0.102445	-0.700532	0.882852	-0.109550	-0.507780	0.727137	0.247509				-0.554246	1.119560	0.047816	-0.544823	1.183331	0.044785	-0.532181	1.185318	-0.059847	-0.297354	0.059583	0.439244							-0.260687	0.066651	0.416595	-0.564381	0.082549	-0.293184				0.285890	0.074337	-0.074147
14555	121.291667	-0.797154	0.626829	0.050222	-0.775451	0.652176	-0.110653	-0.715911	0.897150	0.102425	-0.700160	0.882946	-0.109460	-0.507737	0.727135	0.247636				-0.553711	1.119398	0.048102	-0.544239	1.183129	0.045173	-0.531297	1.185321	-0.059411	-0.297351	0.059585	0.439245							-0.260691	0.066645	0.416589	-0.564417	0.082533	-0.293185				0.286019	0.074367	-0.074184
14556	121.300000	-0.797018	0.626957	0.050254	-0.775359	0.652298	-0.110635	-0.715699	0.897217	0.102522	-0.699762	0.883031	-0.109431	-0.507701	0.727134	0.247756				-0.553189	1.119232	0.048395	-0.543654	1.182961	0.045590	-0.530434	1.185321	-0.058961	-0.297306	0.059562	0.439243							-0.260676	0.066627	0.416583	-0.564467	0.082762	-0.293465				0.286129	0.074398	-0.074218
14557	121.308333	-0.796908	0.627083	0.050270	-0.775238	0.652408	-0.110630	-0.715428	0.897237	0.102381	-0.699353	0.883091	-0.109532	-0.507686	0.727085	0.247824				-0.552680	1.119095	0.048721	-0.543042	1.182784	0.046013	-0.529550	1.185288	-0.058511	-0.297356	0.059590	0.439243							-0.260699	0.066645	0.416589	-0.564411	0.082534	-0.293181				0.286217	0.074421	-0.074270
14558	121.316667	-0.796792	0.627207	0.050279	-0.775086	0.652486	-0.110644	-0.715189	0.897283	0.102359	-0.698980	0.883136	-0.109516	-0.507571	0.727336	0.248045				-0.552154	1.118883	0.048977	-0.542430	1.182583	0.046424	-0.528663	1.185236	-0.058044	-0.297363	0.059598	0.439245							-0.260695	0.066638	0.416587	-0.564367	0.082531	-0.293184				0.286297	0.074456	-0.074321
14559	121.325000	-0.796690	0.627331	0.050269	-0.774975	0.652579	-0.110639	-0.714947	0.897323	0.102327	-0.698572	0.883248	-0.109444	-0.507573	0.727134	0.248107				-0.551650	1.118679	0.049283	-0.541850	1.182385	0.046865	-0.527827	1.185194	-0.057542	-0.297368	0.059607	0.439246							-0.260703	0.066639	0.416584	-0.564466	0.082600	-0.293328				0.286346	0.074488	-0.074378
14560	121.333333	-0.796589	0.627445	0.050274	-0.774869	0.652680	-0.110629	-0.714712	0.897364	0.102292	-0.698183	0.883299	-0.109516	-0.507519	0.727147	0.248213				-0.551151	1.118458	0.049567	-0.541284	1.182186	0.047310	-0.526968	1.185147	-0.057059	-0.297325	0.059569	0.439245							-0.260696	0.066622	0.416580	-0.564460	0.082470	-0.293197				0.286322	0.074583	-0.074331
14561	121.341667	-0.796491	0.627555	0.050274	-0.774761	0.652785	-0.110609	-0.714472	0.897411	0.102248	-0.697798	0.883399	-0.109481	-0.507459	0.727171	0.248329				-0.550647	1.118243	0.049881	-0.540718	1.181956	0.047759	-0.526153	1.185097	-0.056591	-0.297357	0.059588	0.439249							-0.260695	0.066618	0.416583	-0.564364	0.082520	-0.293180				0.286435	0.074581	-0.074495
14562	121.350000	-0.796397	0.627668	0.050276	-0.774663	0.652888	-0.110588	-0.714236	0.897466	0.102203	-0.697414	0.883505	-0.109445	-0.507401	0.727180	0.248432				-0.550151	1.117997	0.050186	-0.540168	1.181734	0.048215	-0.525299	1.185048	-0.056124	-0.297363	0.059588	0.439256							-0.260695	0.066610	0.416587	-0.564355	0.082511	-0.293165				0.286474	0.074638	-0.074537
14563	121.358333	-0.796313	0.627789	0.050272	-0.774579	0.652992	-0.110571	-0.714016	0.897531	0.102201	-0.697024	0.883594	-0.109470	-0.507336	0.727188	0.248538				-0.549665	1.117729	0.050470	-0.539639	1.181454	0.048638	-0.524503	1.184952	-0.055636	-0.297358	0.059579	0.439252							-0.260690	0.066597	0.416585	-0.564360	0.082652	-0.293299				0.286519	0.074689	-0.074573
14564	121.366667	-0.796226	0.627898	0.050261	-0.774492	0.653099	-0.110565	-0.713789	0.897587	0.102097	-0.696598	0.883673	-0.109607	-0.507161	0.727545	0.248885				-0.549184	1.117456	0.050757	-0.539126	1.181176	0.049049	-0.523723	1.184833	-0.055173	-0.297352	0.059577	0.439251							-0.260690	0.066592	0.416584	-0.564349	0.082780	-0.293450				0.286569	0.074746	-0.074615
14565	121.375000	-0.796144	0.628012	0.050252	-0.774367	0.653169	-0.110585	-0.713554	0.897639	0.102032	-0.696217	0.883765	-0.109585	-0.507121	0.727486	0.248899				-0.548718	1.117201	0.051080	-0.538633	1.180872	0.049453	-0.522952	1.184693	-0.054673	-0.297359	0.059583	0.439254							-0.260695	0.066597	0.416588	-0.564337	0.082551	-0.293141				0.286615	0.074780	-0.074652
14566	121.383333	-0.796070	0.628129	0.050240	-0.774256	0.653253	-0.110604	-0.713395	0.897734	0.102091	-0.695762	0.883853	-0.109703	-0.507034	0.727532	0.249080				-0.548232	1.116866	0.051319	-0.538140	1.180563	0.049847	-0.522191	1.184558	-0.054254	-0.297358	0.059591	0.439258							-0.260704	0.066605	0.416588	-0.564512	0.082473	-0.293122				0.286658	0.074815	-0.074701
14567	121.391667	-0.796005	0.628238	0.050228	-0.774197	0.653361	-0.110614	-0.713173	0.897798	0.101986	-0.695370	0.883913	-0.109698	-0.507023	0.727412	0.249022				-0.547792	1.116625	0.051672	-0.537688	1.180257	0.050239	-0.521454	1.184388	-0.053825	-0.297358	0.059590	0.439251							-0.260697	0.066604	0.416581	-0.564348	0.082786	-0.293439				0.286696	0.074841	-0.074732
14568	121.400000	-0.795925	0.628339	0.050220	-0.774135	0.653451	-0.110635	-0.712951	0.897870	0.101880	-0.694946	0.883991	-0.109743	-0.506968	0.727402	0.249117				-0.547350	1.116338	0.051951	-0.537219	1.179959	0.050604	-0.520713	1.184216	-0.053409	-0.297370	0.059612	0.439254							-0.260706	0.066621	0.416584	-0.564432	0.082481	-0.293176				0.286732	0.074866	-0.074770
14569	121.408333	-0.795869	0.628443	0.050200	-0.774044	0.653559	-0.110631	-0.712740	0.897920	0.101811	-0.694538	0.884059	-0.109791	-0.506915	0.727391	0.249225				-0.546894	1.115998	0.052194	-0.536772	1.179653	0.050994	-0.520021	1.184054	-0.052960	-0.297343	0.059583	0.439251							-0.260705	0.066609	0.416578	-0.564314	0.082668	-0.293311				0.286756	0.074901	-0.074787
14570	121.416667	-0.795824	0.628542	0.050177	-0.773960	0.653649	-0.110638	-0.712540	0.897972	0.101752	-0.694143	0.884106	-0.109890	-0.506770	0.727556	0.249415				-0.546474	1.115724	0.052525	-0.536338	1.179361	0.051409	-0.519381	1.183862	-0.052453	-0.297366	0.059600	0.439259							-0.260708	0.066610	0.416585	-0.564452	0.082465	-0.293170				0.286774	0.074939	-0.074800
14571	121.425000	-0.795783	0.628625	0.050158	-0.773857	0.653753	-0.110611	-0.712359	0.898008	0.101717	-0.693752	0.884178	-0.109904	-0.506821	0.727241	0.249447				-0.546055	1.115392	0.052804	-0.535921	1.179019	0.051783	-0.518819	1.183547	-0.051905	-0.297339	0.059574	0.439256							-0.260698	0.066595	0.416587	-0.564417	0.082622	-0.293289				0.286793	0.074964	-0.074803
14572	121.433333	-0.795744	0.628710	0.050117	-0.773826	0.653832	-0.110629	-0.712154	0.898058	0.101610	-0.693375	0.884206	-0.110046	-0.506793	0.727204	0.249574				-0.545640	1.115032	0.053091	-0.535531	1.178671	0.052164	-0.518078	1.183426	-0.051691	-0.297367	0.059589	0.439264							-0.260694	0.066585	0.416590	-0.564362	0.082516	-0.293133				0.286810	0.074998	-0.074799
14573	121.441667	-0.795713	0.628784	0.050084	-0.773769	0.653912	-0.110636	-0.711962	0.898100	0.101529	-0.693001	0.884289	-0.110058	-0.506747	0.727175	0.249648				-0.545213	1.114585	0.053263	-0.535131	1.178319	0.052534	-0.517485	1.183198	-0.051222	-0.297348	0.059572	0.439267							-0.260705	0.066594	0.416594	-0.564397	0.082513	-0.293144				0.286829	0.075019	-0.074803
14574	121.450000	-0.795682	0.628846	0.050046	-0.773715	0.653983	-0.110647	-0.711781	0.898147	0.101453	-0.692632	0.884342	-0.110131	-0.506700	0.727146	0.249715				-0.544842	1.114309	0.053620	-0.534772	1.177952	0.052865	-0.516897	1.182964	-0.050891	-0.297363	0.059576	0.439258							-0.260705	0.066580	0.416581	-0.564160	0.082844	-0.293488				0.286848	0.075041	-0.074805
14575	121.458333	-0.795654	0.628911	0.050010	-0.773679	0.654043	-0.110656	-0.711607	0.898192	0.101375	-0.692289	0.884368	-0.110211	-0.506659	0.727110	0.249781				-0.544452	1.113960	0.053860	-0.534423	1.177599	0.053214	-0.516409	1.182733	-0.050362	-0.297356	0.059585	0.439258							-0.260711	0.066596	0.416587	-0.564227	0.082711	-0.293302				0.286870	0.075068	-0.074817
14576	121.466667	-0.795631	0.628978	0.049978	-0.773650	0.654096	-0.110658	-0.711446	0.898248	0.101409	-0.691902	0.884446	-0.110245	-0.506616	0.727081	0.249828				-0.544074	1.113628	0.054096	-0.534075	1.177287	0.053573	-0.515894	1.182495	-0.049917	-0.297381	0.059600	0.439256							-0.260733	0.066619	0.416586	-0.564432	0.082748	-0.293423				0.286888	0.075091	-0.074828
14577	121.475000	-0.795605	0.629054	0.049957	-0.773624	0.654157	-0.110652	-0.711278	0.898247	0.101280	-0.691562	0.884478	-0.110284	-0.506590	0.727052	0.249871				-0.543706	1.113335	0.054329	-0.533741	1.177001	0.053882	-0.515230	1.182423	-0.049738	-0.297364	0.059589	0.439251							-0.260730	0.066611	0.416577	-0.564336	0.082661	-0.293301				0.286912	0.075115	-0.074835
14578	121.483333	-0.795584	0.629124	0.049953	-0.773594	0.654212	-0.110632	-0.711076	0.898323	0.101228	-0.691218	0.884530	-0.110306	-0.506508	0.727243	0.249978				-0.543345	1.113078	0.054567	-0.533386	1.176753	0.054230	-0.514679	1.182266	-0.049360	-0.297397	0.059623	0.439258							-0.260730	0.066616	0.416580	-0.564256	0.082822	-0.293431				0.286929	0.075146	-0.074849
14579	121.491667	-0.795563	0.629205	0.049955	-0.773559	0.654282	-0.110612	-0.710942	0.898352	0.101233	-0.690879	0.884559	-0.110348	-0.506536	0.727025	0.249967				-0.543001	1.112849	0.054805	-0.533039	1.176500	0.054551	-0.514261	1.182047	-0.048806	-0.297389	0.059608	0.439254							-0.260722	0.066607	0.416580	-0.564422	0.082494	-0.293142				0.286949	0.075189	-0.074855
14580	121.500000	-0.795539	0.629284	0.049965	-0.773510	0.654351	-0.110583	-0.710793	0.898409	0.101269	-0.690563	0.884631	-0.110296	-0.506521	0.727012	0.250008				-0.542662	1.112620	0.055048	-0.532680	1.176286	0.054887	-0.513751	1.181952	-0.048434	-0.297387	0.059599	0.439259							-0.260719	0.066591	0.416580	-0.564258	0.082832	-0.293425				0.286984	0.075246	-0.074842
14581	121.508333	-0.795507	0.629364	0.049975	-0.773526	0.654438	-0.110557	-0.710613	0.898464	0.101134	-0.690257	0.884660	-0.110405	-0.506475	0.727090	0.250054				-0.542338	1.112413	0.055271	-0.532320	1.176057	0.055172	-0.513263	1.181864	-0.048056	-0.297396	0.059593	0.439261							-0.260727	0.066588	0.416585	-0.564298	0.082680	-0.293276				0.287011	0.075293	-0.074838
14582	121.516667	-0.795469	0.629443	0.049980	-0.773466	0.654500	-0.110555	-0.710480	0.898510	0.101090	-0.689951	0.884740	-0.110403	-0.506431	0.727167	0.250102				-0.542020	1.112222	0.055497	-0.531992	1.175885	0.055498	-0.512788	1.181795	-0.047683	-0.297383	0.059590	0.439259							-0.260716	0.066583	0.416581	-0.564337	0.082528	-0.293122				0.287049	0.075353	-0.074827
14583	121.525000	-0.795426	0.629514	0.049982	-0.773407	0.654579	-0.110554	-0.710369	0.898546	0.101075	-0.689652	0.884807	-0.110498	-0.506450	0.726938	0.250056				-0.541723	1.112052	0.055683	-0.531684	1.175704	0.055780	-0.512321	1.181749	-0.047357	-0.297376	0.059595	0.439258							-0.260718	0.066588	0.416577	-0.564389	0.082636	-0.293261				0.287078	0.075400	-0.074808
14584	121.533333	-0.795382	0.629581	0.049990	-0.773384	0.654672	-0.110553	-0.710230	0.898589	0.100986	-0.689358	0.884897	-0.110534	-0.506523	0.726858	0.250164				-0.541441	1.111900	0.055861	-0.531364	1.175552	0.056052	-0.511866	1.181728	-0.047047	-0.297376	0.059600	0.439254							-0.260724	0.066595	0.416578	-0.564344	0.082778	-0.293432				0.287104	0.075450	-0.074777
14585	121.541667	-0.795341	0.629649	0.049997	-0.773333	0.654771	-0.110556	-0.710148	0.898620	0.100987	-0.689084	0.884946	-0.110629	-0.506503	0.726827	0.250174				-0.541168	1.111790	0.056041	-0.531057	1.175433	0.056322	-0.511418	1.181691	-0.046799	-0.297385	0.059615	0.439250							-0.260716	0.066599	0.416568	-0.564305	0.082690	-0.293284				0.287131	0.075492	-0.074749
14586	121.550000	-0.795307	0.629713	0.050002	-0.773284	0.654876	-0.110543	-0.710052	0.898650	0.100962	-0.688817	0.885018	-0.110668	-0.506497	0.726784	0.250184				-0.540921	1.111682	0.056186	-0.530741	1.175325	0.056582	-0.510969	1.181748	-0.046486	-0.297373	0.059612	0.439243							-0.260720	0.066608	0.416564	-0.564352	0.082540	-0.293143				0.287162	0.075532	-0.074719
14587	121.558333	-0.795276	0.629767	0.050013	-0.773237	0.654961	-0.110521	-0.709957	0.898663	0.100923	-0.688584	0.885091	-0.110669	-0.506487	0.726744	0.250199				-0.540694	1.111605	0.056326	-0.530439	1.175225	0.056808	-0.510532	1.181768	-0.046222	-0.297361	0.059609	0.439243							-0.260703	0.066594	0.416560	-0.564496	0.082605	-0.293277				0.287223	0.075566	-0.074667
14588	121.566667	-0.795229	0.629811	0.050029	-0.773181	0.655014	-0.110520	-0.709834	0.898684	0.100819	-0.688369	0.885135	-0.110720	-0.506488	0.726690	0.250214				-0.540480	1.111543	0.056467	-0.530154	1.175146	0.057052	-0.510120	1.181794	-0.045965	-0.297324	0.059586	0.439247							-0.260688	0.066581	0.416555	-0.564279	0.082841	-0.293429				0.287271	0.075632	-0.074482
14589	121.575000	-0.795211	0.629845	0.050031	-0.773165	0.655071	-0.110486	-0.709749	0.898694	0.100788	-0.688143	0.885196	-0.110810	-0.506479	0.726641	0.250233				-0.540300	1.111515	0.056567	-0.529874	1.175096	0.057248	-0.509729	1.181837	-0.045738	-0.297311	0.059580	0.439244							-0.260700	0.066568	0.416561	-0.564310	0.082690	-0.293282				0.287574	0.075590	-0.074451
14590	121.583333	-0.795177	0.629870	0.050035	-0.773094	0.655082	-0.110474	-0.709669	0.898684	0.100746	-0.687927	0.885269	-0.110867	-0.506469	0.726586	0.250244				-0.540144	1.111504	0.056656	-0.529610	1.175055	0.057418	-0.509359	1.181911	-0.045536	-0.297356	0.059608	0.439250							-0.260679	0.066556	0.416549	-0.564346	0.082531	-0.293135				0.287942	0.075598	-0.074245
14591	121.591667	-0.795173	0.629894	0.050027	-0.773078	0.655098	-0.110467	-0.709603	0.898671	0.100707	-0.687764	0.885315	-0.110841	-0.506455	0.726535	0.250255				-0.540021	1.111506	0.056729	-0.529365	1.175038	0.057590	-0.508894	1.182059	-0.045495	-0.297344	0.059600	0.439240							-0.260680	0.066559	0.416550	-0.564257	0.082835	-0.293424				0.288558	0.075658	-0.073921
14592	121.600000	-0.795130	0.629904	0.050032	-0.773069	0.655110	-0.110460	-0.709545	0.898651	0.100671	-0.687590	0.885333	-0.110965	-0.506446	0.726478	0.250257				-0.539928	1.111546	0.056794	-0.529117	1.175056	0.057727	-0.508552	1.182158	-0.045321	-0.297386	0.059604	0.439238							-0.260677	0.066553	0.416544	-0.564143	0.082838	-0.293472				0.289357	0.075709	-0.073519
14593	121.608333	-0.795109	0.629926	0.050032	-0.773064	0.655130	-0.110450	-0.709497	0.898624	0.100630	-0.687446	0.885360	-0.110986	-0.506437	0.726416	0.250253				-0.539851	1.111636	0.056840	-0.528891	1.175100	0.057841	-0.508318	1.182174	-0.045043	-0.297348	0.059614	0.439234							-0.260684	0.066574	0.416544	-0.564246	0.082830	-0.293416				0.290387	0.075715	-0.072975
14594	121.616667	-0.795084	0.629946	0.050031	-0.773066	0.655158	-0.110437	-0.709497	0.898603	0.100693	-0.687309	0.885380	-0.111007	-0.506429	0.726356	0.250242				-0.539798	1.111728	0.056879	-0.528687	1.175179	0.057946	-0.508037	1.182332	-0.044860	-0.297363	0.059635	0.439235							-0.260671	0.066565	0.416527	-0.564412	0.082483	-0.293129				0.291503	0.075700	-0.072546
14595	121.625000	-0.795070	0.629987	0.050031	-0.773043	0.655176	-0.110429	-0.709426	0.898595	0.100622	-0.687162	0.885410	-0.111072	-0.506427	0.726302	0.250230				-0.539765	1.111835	0.056909	-0.528505	1.175265	0.058060	-0.507798	1.182433	-0.044732	-0.297354	0.059637	0.439218							-0.260678	0.066570	0.416525	-0.564249	0.082829	-0.293414				0.292842	0.075678	-0.072067
14596	121.633333	-0.795044	0.630010	0.050041	-0.773059	0.655208	-0.110406	-0.709391	0.898573	0.100543	-0.687036	0.885406	-0.111180	-0.506429	0.726250	0.250216				-0.539749	1.111944	0.056933	-0.528349	1.175364	0.058159	-0.507460	1.182639	-0.044836	-0.297401	0.059655	0.439238							-0.260669	0.066562	0.416524	-0.564322	0.082538	-0.293116				0.294384	0.075641	-0.071618
14597	121.641667	-0.795023	0.630032	0.050046	-0.773029	0.655204	-0.110399	-0.709422	0.898557	0.100606	-0.686890	0.885458	-0.111246	-0.506433	0.726212	0.250201				-0.539747	1.112057	0.056952	-0.528308	1.175510	0.058211	-0.507288	1.182785	-0.044762	-0.297356	0.059632	0.439227							-0.260678	0.066566	0.416529	-0.564339	0.082794	-0.293408				0.296130	0.075619	-0.071128
14598	121.650000	-0.795005	0.630042	0.050038	-0.773010	0.655208	-0.110377	-0.709421	0.898527	0.100521	-0.686810	0.885444	-0.111257	-0.506366	0.726193	0.250050				-0.539766	1.112163	0.056958	-0.528231	1.175604	0.058260	-0.507139	1.182900	-0.044689	-0.297340	0.059614	0.439225							-0.260672	0.066554	0.416526	-0.564436	0.082740	-0.293409				0.298066	0.075576	-0.070657
14599	121.658333	-0.794998	0.630042	0.050021	-0.773027	0.655210	-0.110368	-0.709395	0.898544	0.100423	-0.686679	0.885446	-0.111383	-0.506464	0.726034	0.249919				-0.539808	1.112264	0.056952	-0.528205	1.175680	0.058286	-0.507045	1.182998	-0.044641	-0.297320	0.059598	0.439230							-0.260667	0.066551	0.416530	-0.564264	0.082833	-0.293402				0.300166	0.075571	-0.070069
14600	121.666667	-0.794976	0.630023	0.049999	-0.772983	0.655170	-0.110391	-0.709464	0.898529	0.100452	-0.686584	0.885410	-0.111455	-0.506367	0.726209	0.249937				-0.539869	1.112376	0.056937	-0.528214	1.175773	0.058295	-0.507076	1.183012	-0.044445	-0.297349	0.059614	0.439237							-0.260669	0.066551	0.416532	-0.564348	0.082526	-0.293107				0.302433	0.075498	-0.069594
14601	121.675000	-0.794968	0.630007	0.049955	-0.772989	0.655152	-0.110410	-0.709484	0.898539	0.100370	-0.686444	0.885378	-0.111606	-0.506386	0.726201	0.249890				-0.539959	1.112474	0.056914	-0.528261	1.175871	0.058285	-0.507055	1.183106	-0.044407	-0.297357	0.059629	0.439235							-0.260681	0.066565	0.416533	-0.564385	0.082496	-0.293130				0.304793	0.075532	-0.068921
14602	121.683333	-0.794964	0.629990	0.049910	-0.772968	0.655112	-0.110449	-0.709506	0.898505	0.100157	-0.686307	0.885303	-0.111808	-0.506417	0.726197	0.249848				-0.540061	1.112581	0.056883	-0.528335	1.175970	0.058258	-0.507098	1.183219	-0.044385	-0.297364	0.059637	0.439232							-0.260689	0.066567	0.416536	-0.564270	0.082815	-0.293410				0.307393	0.075525	-0.068309
14603	121.691667	-0.794946	0.629959	0.049870	-0.772981	0.655083	-0.110481	-0.709562	0.898498	0.100040	-0.686134	0.885243	-0.111952	-0.506453	0.726198	0.249804				-0.540179	1.112679	0.056869	-0.528424	1.176063	0.058245	-0.506999	1.183308	-0.044490	-0.297363	0.059630	0.439234							-0.260692	0.066570	0.416539	-0.564316	0.082784	-0.293411				0.309704	0.075426	-0.067758
14604	121.700000	-0.794951	0.629950	0.049822	-0.773023	0.655065	-0.110504	-0.709626	0.898496	0.099915	-0.685938	0.885217	-0.112058	-0.506501	0.726191	0.249756				-0.540297	1.112759	0.056859	-0.528521	1.176142	0.058247	-0.506974	1.183418	-0.044592	-0.297383	0.059644	0.439248							-0.260702	0.066578	0.416547	-0.564349	0.082518	-0.293116				0.312070	0.075401	-0.067010
14605	121.708333	-0.794950	0.629933	0.049781	-0.773000	0.655014	-0.110535	-0.709737	0.898493	0.099853	-0.685719	0.885145	-0.112289	-0.506561	0.726189	0.249714				-0.540427	1.112819	0.056867	-0.528659	1.176214	0.058224	-0.507056	1.183456	-0.044595	-0.297362	0.059625	0.439244							-0.260693	0.066568	0.416546	-0.564430	0.082483	-0.293095				0.314302	0.075342	-0.066451
14606	121.716667	-0.794969	0.629922	0.049719	-0.773037	0.654980	-0.110569	-0.709779	0.898513	0.099641	-0.685481	0.885095	-0.112433	-0.506666	0.726135	0.249703				-0.540563	1.112864	0.056880	-0.528805	1.176265	0.058222	-0.507173	1.183489	-0.044687	-0.297367	0.059625	0.439251							-0.260699	0.066563	0.416555	-0.564258	0.082826	-0.293387				0.316458	0.075298	-0.065947
14607	121.725000	-0.794973	0.629904	0.049666	-0.773037	0.654953	-0.110598	-0.709860	0.898516	0.099484	-0.685234	0.885004	-0.112669	-0.506737	0.726132	0.249655				-0.540712	1.112907	0.056871	-0.528976	1.176305	0.058214	-0.507291	1.183512	-0.044604	-0.297389	0.059617	0.439255							-0.260704	0.066562	0.416560	-0.564253	0.082823	-0.293380				0.318470	0.075278	-0.065501
14608	121.733333	-0.795007	0.629896	0.049584	-0.773053	0.654926	-0.110644	-0.709975	0.898531	0.099420	-0.684952	0.884935	-0.112953	-0.506803	0.726136	0.249609				-0.540862	1.112942	0.056870	-0.529174	1.176336	0.058207	-0.507423	1.183519	-0.044606	-0.297370	0.059609	0.439260							-0.260700	0.066561	0.416563	-0.564491	0.082462	-0.293083				0.320371	0.075312	-0.065106
14609	121.741667	-0.795025	0.629874	0.049508	-0.772994	0.654865	-0.110729	-0.710042	0.898514	0.099163	-0.684654	0.884885	-0.113166	-0.506867	0.726133	0.249558				-0.541014	1.112953	0.056859	-0.529353	1.176360	0.058190	-0.507563	1.183517	-0.044663	-0.297369	0.059608	0.439259							-0.260713	0.066563	0.416568	-0.564279	0.082701	-0.293196				0.322153	0.075285	-0.064700
14610	121.750000	-0.795049	0.629844	0.049423	-0.773028	0.654865	-0.110784	-0.710115	0.898514	0.098966	-0.684437	0.884894	-0.113543	-0.506929	0.726137	0.249505				-0.541168	1.112967	0.056840	-0.529537	1.176371	0.058164	-0.507725	1.183547	-0.044647	-0.297382	0.059609	0.439254							-0.260722	0.066573	0.416570	-0.564228	0.082829	-0.293378				0.323814	0.075272	-0.064323
14611	121.758333	-0.795060	0.629818	0.049342	-0.773008	0.654850	-0.110862	-0.710237	0.898524	0.098840	-0.684133	0.884858	-0.113743	-0.506982	0.726133	0.249456				-0.541324	1.112970	0.056826	-0.529734	1.176390	0.058140	-0.507881	1.183542	-0.044648	-0.297378	0.059607	0.439263							-0.260734	0.066586	0.416573	-0.564226	0.082830	-0.293374				0.325283	0.075263	-0.063983
14612	121.766667	-0.795074	0.629795	0.049273	-0.773008	0.654854	-0.110929	-0.710368	0.898528	0.098724	-0.683830	0.884794	-0.113973	-0.507033	0.726130	0.249408				-0.541493	1.112986	0.056813	-0.529954	1.176415	0.058135	-0.508062	1.183564	-0.044658	-0.297410	0.059629	0.439269							-0.260745	0.066589	0.416578	-0.564386	0.082742	-0.293360				0.326618	0.075276	-0.063674
14613	121.775000	-0.795083	0.629777	0.049211	-0.772967	0.654857	-0.110983	-0.710395	0.898485	0.098504	-0.683510	0.884705	-0.114236	-0.507080	0.726125	0.249369				-0.541664	1.113003	0.056820	-0.530163	1.176444	0.058085	-0.508228	1.183569	-0.044712	-0.297405	0.059610	0.439268							-0.260755	0.066594	0.416589	-0.564316	0.082777	-0.293359				0.327766	0.075278	-0.063402
14614	121.783333	-0.795061	0.629741	0.049184	-0.772986	0.654885	-0.111025	-0.710420	0.898525	0.098296	-0.683175	0.884622	-0.114490	-0.507118	0.726119	0.249325				-0.541836	1.113039	0.056832	-0.530376	1.176489	0.058090	-0.508393	1.183578	-0.044753	-0.297374	0.059581	0.439275							-0.260758	0.066589	0.416602	-0.564231	0.082825	-0.293360				0.328775	0.075299	-0.063148
14615	121.791667	-0.795082	0.629744	0.049124	-0.772950	0.654891	-0.111077	-0.710506	0.898514	0.098164	-0.682803	0.884572	-0.114703	-0.507164	0.726125	0.249279				-0.541995	1.113082	0.056864	-0.530586	1.176535	0.058110	-0.508550	1.183601	-0.044748	-0.297414	0.059601	0.439286							-0.260757	0.066590	0.416609	-0.564273	0.082695	-0.293184				0.329634	0.075320	-0.062952
14616	121.800000	-0.795106	0.629761	0.049062	-0.772866	0.654894	-0.111119	-0.710567	0.898574	0.098122	-0.682440	0.884522	-0.114801	-0.507208	0.726143	0.249241				-0.542153	1.113108	0.056901	-0.530795	1.176581	0.058132	-0.508706	1.183641	-0.044645	-0.297428	0.059610	0.439296							-0.260761	0.066580	0.416614	-0.564123	0.082824	-0.293417				0.330378	0.075361	-0.062790
14617	121.808333	-0.795111	0.629770	0.049007	-0.772839	0.654905	-0.111182	-0.710603	0.898561	0.097846	-0.682048	0.884478	-0.115069	-0.507243	0.726174	0.249207				-0.542298	1.113141	0.056945	-0.530979	1.176619	0.058151	-0.508979	1.183558	-0.044485	-0.297435	0.059611	0.439301							-0.260765	0.066579	0.416615	-0.564228	0.082819	-0.293358				0.331074	0.075387	-0.062614
14618	121.816667	-0.795110	0.629778	0.048940	-0.772796	0.654920	-0.111249	-0.710623	0.898600	0.097653	-0.681660	0.884425	-0.115301	-0.507273	0.726203	0.249172				-0.542431	1.113167	0.057000	-0.531166	1.176648	0.058184	-0.509151	1.183566	-0.044426	-0.297401	0.059583	0.439297							-0.260782	0.066601	0.416625	-0.564219	0.082822	-0.293360				0.331580	0.075403	-0.062539
14619	121.825000	-0.795099	0.629789	0.048868	-0.772717	0.654946	-0.111329	-0.710689	0.898627	0.097535	-0.681293	0.884370	-0.115534	-0.507313	0.726232	0.249142				-0.542548	1.113197	0.057062	-0.531324	1.176671	0.058232	-0.509190	1.183693	-0.044483	-0.297447	0.059618	0.439300							-0.260792	0.066608	0.416626	-0.564242	0.082682	-0.293221				0.332105	0.075454	-0.062414
14620	121.833333	-0.795084	0.629801	0.048795	-0.772591	0.654976	-0.111404	-0.710710	0.898647	0.097328	-0.680895	0.884347	-0.115761	-0.507347	0.726255	0.249112				-0.542663	1.113202	0.057130	-0.531508	1.176690	0.058307	-0.509343	1.183703	-0.044419	-0.297459	0.059621	0.439297							-0.260795	0.066616	0.416622	-0.564441	0.082464	-0.293044				0.332586	0.075482	-0.062306
14621	121.841667	-0.795057	0.629816	0.048735	-0.772536	0.655035	-0.111475	-0.710775	0.898623	0.097247	-0.680520	0.884307	-0.115993	-0.507427	0.726242	0.249139				-0.542769	1.113184	0.057207	-0.531667	1.176697	0.058372	-0.509471	1.183705	-0.044348	-0.297459	0.059616	0.439300							-0.260804	0.066622	0.416632	-0.564183	0.082840	-0.293366				0.332934	0.075519	-0.062230
14622	121.850000	-0.795023	0.629833	0.048688	-0.772445	0.655099	-0.111535	-0.710818	0.898690	0.097143	-0.680136	0.884290	-0.116223	-0.507508	0.726220	0.249175				-0.542878	1.113179	0.057288	-0.531829	1.176695	0.058444	-0.509593	1.183702	-0.044277	-0.297466	0.059625	0.439311							-0.260806	0.066617	0.416635	-0.564173	0.082842	-0.293360				0.333236	0.075544	-0.062153
14623	121.858333	-0.794982	0.629862	0.048656	-0.772344	0.655164	-0.111578	-0.710855	0.898671	0.096988	-0.679790	0.884248	-0.116289	-0.507547	0.726209	0.249168				-0.542983	1.113142	0.057380	-0.531996	1.176694	0.058528	-0.509716	1.183690	-0.044203	-0.297477	0.059611	0.439315							-0.260805	0.066604	0.416639	-0.564201	0.082793	-0.293382				0.333436	0.075477	-0.062112
14624	121.866667	-0.794951	0.629898	0.048633	-0.772248	0.655237	-0.111609	-0.710840	0.898702	0.096838	-0.679443	0.884168	-0.116441	-0.507583	0.726183	0.249167				-0.543081	1.113126	0.057472	-0.532164	1.176688	0.058604	-0.509954	1.183591	-0.043920	-0.297455	0.059591	0.439314							-0.260801	0.066596	0.416643	-0.564174	0.082828	-0.293346				0.333668	0.075478	-0.062071
14625	121.875000	-0.794924	0.629938	0.048617	-0.772215	0.655316	-0.111627	-0.710874	0.898701	0.096785	-0.679040	0.884175	-0.116520	-0.507618	0.726157	0.249172				-0.543177	1.113099	0.057573	-0.532314	1.176670	0.058678	-0.510071	1.183555	-0.043827	-0.297476	0.059597	0.439315							-0.260815	0.066600	0.416653	-0.564171	0.082826	-0.293343				0.333867	0.075640	-0.062147
14626	121.883333	-0.794892	0.629983	0.048603	-0.772110	0.655365	-0.111651	-0.710917	0.898752	0.096779	-0.678684	0.884111	-0.116651	-0.507653	0.726131	0.249186				-0.543264	1.113063	0.057684	-0.532478	1.176648	0.058778	-0.510209	1.183510	-0.043708	-0.297460	0.059602	0.439317							-0.260806	0.066598	0.416644	-0.564414	0.082461	-0.293037				0.334026	0.075815	-0.062243
14627	121.891667	-0.794865	0.630023	0.048596	-0.772039	0.655407	-0.111668	-0.710841	0.898757	0.096651	-0.678305	0.884078	-0.116743	-0.507680	0.726099	0.249203				-0.543341	1.113002	0.057790	-0.532588	1.176564	0.058870	-0.510303	1.183455	-0.043622	-0.297472	0.059606	0.439317							-0.260820	0.066606	0.416646	-0.564300	0.082635	-0.293184				0.334122	0.075875	-0.062249
14628	121.900000	-0.794844	0.630059	0.048586	-0.772047	0.655465	-0.111669	-0.710800	0.898777	0.096547	-0.677911	0.884045	-0.116842	-0.507704	0.726068	0.249231				-0.543409	1.112912	0.057897	-0.532700	1.176453	0.058961	-0.510395	1.183385	-0.043522	-0.297477	0.059612	0.439316							-0.260816	0.066614	0.416647	-0.564167	0.082824	-0.293344				0.334180	0.075935	-0.062257
14629	121.908333	-0.794807	0.630079	0.048583	-0.771988	0.655488	-0.111677	-0.710758	0.898794	0.096490	-0.677531	0.883977	-0.116983	-0.507723	0.726027	0.249259				-0.543462	1.112810	0.058009	-0.532837	1.176356	0.059067	-0.510482	1.183274	-0.043404	-0.297499	0.059626	0.439317							-0.260822	0.066619	0.416645	-0.564163	0.082831	-0.293348				0.334203	0.076014	-0.062256
14630	121.916667	-0.794793	0.630101	0.048579	-0.771919	0.655492	-0.111691	-0.710748	0.898806	0.096514	-0.677175	0.883931	-0.117025	-0.507732	0.725973	0.249295				-0.543507	1.112686	0.058118	-0.532967	1.176254	0.059174	-0.510516	1.183195	-0.043322	-0.297464	0.059610	0.439313							-0.260814	0.066619	0.416644	-0.564165	0.082840	-0.293349				0.334213	0.076072	-0.062237
14631	121.925000	-0.794763	0.630122	0.048595	-0.771846	0.655507	-0.111688	-0.710681	0.898816	0.096445	-0.676792	0.883924	-0.117071	-0.507735	0.725922	0.249338				-0.543538	1.112555	0.058239	-0.533091	1.176146	0.059290	-0.510574	1.183071	-0.043191	-0.297455	0.059599	0.439316							-0.260803	0.066601	0.416643	-0.564160	0.082843	-0.293343				0.334234	0.076125	-0.062218
14632	121.933333	-0.794742	0.630148	0.048610	-0.771875	0.655577	-0.111665	-0.710636	0.898835	0.096469	-0.676420	0.883897	-0.117147	-0.507734	0.725863	0.249383				-0.543555	1.112412	0.058374	-0.533196	1.176034	0.059396	-0.510498	1.183013	-0.043310	-0.297438	0.059581	0.439311							-0.260794	0.066573	0.416647	-0.564159	0.082839	-0.293344				0.334258	0.076199	-0.062183
14633	121.941667	-0.794730	0.630183	0.048632	-0.771804	0.655616	-0.111666	-0.710570	0.898836	0.096454	-0.676025	0.883785	-0.117159	-0.507720	0.725802	0.249426				-0.543574	1.112287	0.058478	-0.533291	1.175900	0.059507	-0.510505	1.182890	-0.043172	-0.297415	0.059574	0.439313							-0.260784	0.066574	0.416639	-0.564109	0.082829	-0.293369				0.334257	0.076306	-0.062193
14634	121.950000	-0.794723	0.630221	0.048655	-0.771744	0.655680	-0.111655	-0.710515	0.898841	0.096450	-0.675764	0.883810	-0.117264	-0.507712	0.725740	0.249471				-0.543584	1.112164	0.058573	-0.533371	1.175771	0.059608	-0.510502	1.182803	-0.042972	-0.297435	0.059587	0.439312							-0.260770	0.066561	0.416630	-0.564021	0.082860	-0.293371				0.334262	0.076419	-0.062223
14635	121.958333	-0.794712	0.630272	0.048682	-0.771714	0.655752	-0.111645	-0.710418	0.898864	0.096420	-0.675444	0.883808	-0.117233	-0.507613	0.725722	0.249430				-0.543585	1.112039	0.058654	-0.533438	1.175653	0.059692	-0.510465	1.182712	-0.042851	-0.297439	0.059596	0.439300							-0.260781	0.066576	0.416623	-0.564156	0.082819	-0.293342				0.334359	0.076503	-0.062189
14636	121.966667	-0.794694	0.630332	0.048713	-0.771659	0.655815	-0.111645	-0.710357	0.898878	0.096472	-0.675146	0.883798	-0.117248	-0.507585	0.725666	0.249488				-0.543576	1.111915	0.058733	-0.533490	1.175541	0.059778	-0.510415	1.182632	-0.042742	-0.297446	0.059616	0.439292							-0.260786	0.066593	0.416612	-0.564159	0.082825	-0.293341				0.334456	0.076596	-0.062152
14637	121.975000	-0.794686	0.630382	0.048745	-0.771626	0.655882	-0.111630	-0.710291	0.898897	0.096497	-0.674789	0.883741	-0.117241	-0.507570	0.725599	0.249556				-0.543566	1.111795	0.058812	-0.533528	1.175428	0.059868	-0.510406	1.182481	-0.042510	-0.297455	0.059637	0.439288							-0.260789	0.066601	0.416603	-0.564152	0.082823	-0.293338				0.334499	0.076706	-0.062143
14638	121.983333	-0.794673	0.630442	0.048779	-0.771592	0.655949	-0.111612	-0.710156	0.898924	0.096447	-0.674585	0.883808	-0.117264	-0.507546	0.725534	0.249633				-0.543543	1.111675	0.058894	-0.533536	1.175323	0.059988	-0.510378	1.182369	-0.042290	-0.297448	0.059626	0.439280							-0.260781	0.066595	0.416599	-0.564151	0.082839	-0.293341				0.334535	0.076802	-0.062121
14639	121.991667	-0.794656	0.630489	0.048818	-0.771564	0.656010	-0.111590	-0.710066	0.898948	0.096488	-0.674336	0.883785	-0.117285	-0.507522	0.725462	0.249708				-0.543510	1.111533	0.058990	-0.533541	1.175205	0.060087	-0.510271	1.182268	-0.042160	-0.297439	0.059616	0.439286							-0.260771	0.066574	0.416599	-0.564152	0.082847	-0.293334				0.334575	0.076875	-0.062083
14640	122.000000	-0.794636	0.630527	0.048860	-0.771542	0.656063	-0.111572	-0.710018	0.898950	0.096597	-0.674081	0.883797	-0.117289	-0.507504	0.725389	0.249786				-0.543457	1.111422	0.059093	-0.533528	1.175104	0.060203	-0.510177	1.182170	-0.041994	-0.297473	0.059627	0.439298							-0.260781	0.066563	0.416604	-0.564158	0.082847	-0.293328				0.334607	0.076942	-0.062054
14641	122.008333	-0.794623	0.630575	0.048899	-0.771522	0.656100	-0.111557	-0.709922	0.898981	0.096646	-0.673862	0.883790	-0.117267	-0.507437	0.725370	0.249837				-0.543397	1.111321	0.059199	-0.533510	1.175011	0.060330	-0.510019	1.182082	-0.041886	-0.297423	0.059593	0.439295							-0.260769	0.066556	0.416610	-0.564321	0.082757	-0.293341				0.334649	0.076999	-0.062037
14642	122.016667	-0.794607	0.630623	0.048931	-0.771503	0.656135	-0.111546	-0.709806	0.899010	0.096620	-0.673596	0.883849	-0.117237	-0.507425	0.725310	0.249911				-0.543339	1.111226	0.059304	-0.533459	1.174914	0.060445	-0.509885	1.181991	-0.041717	-0.297409	0.059572	0.439287							-0.260757	0.066555	0.416612	-0.564245	0.082555	-0.293048				0.334693	0.077065	-0.062028
14643	122.025000	-0.794596	0.630666	0.048962	-0.771479	0.656162	-0.111541	-0.709738	0.899033	0.096703	-0.673386	0.883865	-0.117226	-0.507467	0.725182	0.249964				-0.543266	1.111132	0.059406	-0.533441	1.174839	0.060552	-0.509716	1.181884	-0.041555	-0.297422	0.059593	0.439296							-0.260756	0.066550	0.416611	-0.564098	0.082867	-0.293358				0.334731	0.077143	-0.062035
14644	122.033333	-0.794583	0.630706	0.048985	-0.771553	0.656252	-0.111629	-0.709697	0.899020	0.096766	-0.673192	0.883884	-0.117254	-0.507400	0.725213	0.250023				-0.543186	1.111042	0.059509	-0.533404	1.174765	0.060674	-0.509485	1.181856	-0.041458	-0.297460	0.059621	0.439301							-0.260767	0.066556	0.416605	-0.564179	0.082829	-0.293334				0.334664	0.077220	-0.062105
14645	122.041667	-0.794563	0.630737	0.048993	-0.771472	0.656248	-0.111597	-0.709589	0.899066	0.096787	-0.673014	0.883911	-0.117218	-0.507389	0.725165	0.250078				-0.543091	1.110955	0.059612	-0.533272	1.174648	0.060815	-0.509329	1.181769	-0.041265	-0.297423	0.059610	0.439293							-0.260767	0.066574	0.416606	-0.564068	0.082830	-0.293394				0.334709	0.077300	-0.062109
14646	122.050000	-0.794538	0.630761	0.048999	-0.771493	0.656304	-0.111655	-0.709502	0.899081	0.096796	-0.672839	0.883949	-0.117184	-0.507368	0.725117	0.250127				-0.542996	1.110870	0.059718	-0.533120	1.174515	0.060917	-0.509110	1.181716	-0.041122	-0.297432	0.059620	0.439291							-0.260772	0.066571	0.416597	-0.564174	0.082829	-0.293338				0.334754	0.077368	-0.062127
14647	122.058333	-0.794521	0.630781	0.049002	-0.771462	0.656339	-0.111668	-0.709458	0.899122	0.096955	-0.672549	0.883861	-0.117104	-0.507354	0.725066	0.250178				-0.542885	1.110778	0.059825	-0.533083	1.174494	0.061043	-0.508876	1.181657	-0.040953	-0.297430	0.059612	0.439282							-0.260771	0.066573	0.416603	-0.564167	0.082839	-0.293341				0.334868	0.077453	-0.062097
14648	122.066667	-0.794499	0.630803	0.049008	-0.771427	0.656375	-0.111683	-0.709394	0.899131	0.096995	-0.672554	0.883963	-0.117140	-0.507369	0.724954	0.250255				-0.542773	1.110683	0.059929	-0.532965	1.174413	0.061210	-0.508644	1.181589	-0.040787	-0.297428	0.059614	0.439292							-0.260766	0.066563	0.416599	-0.564060	0.082842	-0.293394				0.334877	0.077565	-0.062138
14649	122.075000	-0.794484	0.630825	0.049015	-0.771399	0.656417	-0.111701	-0.709318	0.899103	0.096941	-0.672354	0.884024	-0.117144	-0.507350	0.724896	0.250301				-0.542650	1.110592	0.060037	-0.532827	1.174318	0.061361	-0.508398	1.181545	-0.040629	-0.297419	0.059601	0.439289							-0.260770	0.066556	0.416603	-0.564056	0.082853	-0.293394				0.334959	0.077685	-0.062142
14650	122.083333	-0.794472	0.630855	0.049021	-0.771366	0.656464	-0.111720	-0.709270	0.899138	0.097058	-0.672200	0.884043	-0.117136	-0.507334	0.724833	0.250333				-0.542522	1.110503	0.060153	-0.532674	1.174226	0.061501	-0.508176	1.181436	-0.040499	-0.297412	0.059586	0.439285							-0.260747	0.066539	0.416598	-0.564164	0.082852	-0.293336				0.335130	0.077802	-0.062090
14651	122.091667	-0.794471	0.630889	0.049027	-0.771339	0.656507	-0.111749	-0.709218	0.899132	0.097055	-0.672031	0.884099	-0.117111	-0.507326	0.724775	0.250358				-0.542386	1.110416	0.060286	-0.532531	1.174136	0.061668	-0.507942	1.181397	-0.040266	-0.297440	0.059605	0.439293							-0.260753	0.066539	0.416598	-0.564161	0.082852	-0.293337				0.335236	0.077874	-0.062092
14652	122.100000	-0.794468	0.630927	0.049031	-0.771309	0.656548	-0.111776	-0.709174	0.899130	0.097044	-0.671872	0.884147	-0.117156	-0.507324	0.724718	0.250385				-0.542245	1.110341	0.060422	-0.532373	1.174045	0.061837	-0.507677	1.181359	-0.040054	-0.297432	0.059618	0.439288							-0.260769	0.066544	0.416594	-0.564052	0.082853	-0.293398				0.335393	0.077899	-0.062110
14653	122.108333	-0.794464	0.630963	0.049033	-0.771287	0.656598	-0.111813	-0.709109	0.899165	0.097052	-0.671737	0.884193	-0.117131	-0.507321	0.724663	0.250410				-0.542103	1.110265	0.060561	-0.532167	1.173954	0.062012	-0.507410	1.181302	-0.039847	-0.297427	0.059615	0.439283							-0.260761	0.066554	0.416586	-0.564201	0.082695	-0.293196				0.335639	0.077923	-0.062123
14654	122.116667	-0.794461	0.630991	0.049035	-0.771259	0.656650	-0.111850	-0.709086	0.899186	0.097120	-0.671609	0.884240	-0.117146	-0.507405	0.724556	0.250531				-0.541959	1.110173	0.060689	-0.531975	1.173838	0.062160	-0.507159	1.181232	-0.039637	-0.297433	0.059613	0.439277							-0.260767	0.066556	0.416587	-0.564166	0.082828	-0.293337				0.335949	0.077936	-0.062113
14655	122.125000	-0.794451	0.631012	0.049033	-0.771209	0.656686	-0.111883	-0.709022	0.899197	0.097080	-0.671501	0.884284	-0.117181	-0.507410	0.724488	0.250559				-0.541800	1.110061	0.060823	-0.531785	1.173746	0.062368	-0.506881	1.181212	-0.039421	-0.297458	0.059634	0.439285							-0.260772	0.066572	0.416592	-0.564164	0.082835	-0.293339				0.336359	0.077922	-0.062071
14656	122.133333	-0.794446	0.631027	0.049031	-0.771210	0.656736	-0.111907	-0.709009	0.899191	0.097135	-0.671395	0.884349	-0.117176	-0.507416	0.724412	0.250588				-0.541635	1.109967	0.060941	-0.531566	1.173634	0.062564	-0.506597	1.181183	-0.039215	-0.297426	0.059613	0.439284							-0.260761	0.066556	0.416586	-0.564013	0.082880	-0.293379				0.336740	0.077869	-0.062063
14657	122.141667	-0.794440	0.631035	0.049024	-0.771172	0.656770	-0.111938	-0.708940	0.899208	0.097130	-0.671184	0.884294	-0.117104	-0.507427	0.724332	0.250609				-0.541482	1.109860	0.061041	-0.531375	1.173537	0.062737	-0.506292	1.181168	-0.039031	-0.297419	0.059601	0.439284							-0.260757	0.066545	0.416597	-0.564106	0.082844	-0.293367				0.337349	0.077824	-0.061931
14658	122.150000	-0.794439	0.631049	0.049016	-0.771174	0.656822	-0.111962	-0.708884	0.899207	0.097096	-0.671226	0.884462	-0.117196	-0.507438	0.724254	0.250625				-0.541334	1.109782	0.061139	-0.531186	1.173450	0.062911	-0.505977	1.181170	-0.038824	-0.297412	0.059587	0.439292							-0.260759	0.066545	0.416601	-0.564157	0.082851	-0.293342				0.337943	0.077746	-0.061839
14659	122.158333	-0.794435	0.631075	0.049005	-0.771117	0.656844	-0.112006	-0.708843	0.899212	0.097103	-0.671169	0.884497	-0.117233	-0.507446	0.724180	0.250633				-0.541183	1.109735	0.061229	-0.530972	1.173372	0.063084	-0.505666	1.181174	-0.038614	-0.297419	0.059605	0.439295							-0.260770	0.066542	0.416603	-0.564164	0.082870	-0.293311				0.338532	0.077671	-0.061750
14660	122.166667	-0.794438	0.631108	0.048991	-0.771094	0.656885	-0.112042	-0.708775	0.899228	0.097044	-0.671099	0.884558	-0.117213	-0.507369	0.724154	0.250531				-0.541037	1.109672	0.061319	-0.530768	1.173310	0.063261	-0.505354	1.181201	-0.038406	-0.297427	0.059618	0.439295							-0.260756	0.066546	0.416593	-0.564162	0.082854	-0.293347				0.339260	0.077600	-0.061607
14661	122.175000	-0.794443	0.631148	0.048980	-0.771119	0.656943	-0.112082	-0.708756	0.899250	0.097128	-0.671044	0.884598	-0.117222	-0.507368	0.724095	0.250505				-0.540895	1.109630	0.061431	-0.530563	1.173251	0.063432	-0.505021	1.181243	-0.038295	-0.297426	0.059611	0.439285							-0.260755	0.066545	0.416586	-0.564165	0.082850	-0.293352				0.340008	0.077553	-0.061465
14662	122.183333	-0.794448	0.631185	0.048969	-0.771103	0.656975	-0.112125	-0.708718	0.899294	0.097186	-0.670992	0.884639	-0.117231	-0.507369	0.724050	0.250488				-0.540754	1.109589	0.061534	-0.530353	1.173189	0.063604	-0.504652	1.181328	-0.038166	-0.297435	0.059620	0.439273							-0.260770	0.066568	0.416586	-0.564166	0.082847	-0.293353				0.340791	0.077504	-0.061329
14663	122.191667	-0.794450	0.631215	0.048961	-0.771048	0.656992	-0.112179	-0.708688	0.899282	0.097144	-0.670956	0.884659	-0.117233	-0.507369	0.724016	0.250476				-0.540623	1.109535	0.061628	-0.530145	1.173120	0.063803	-0.504379	1.181361	-0.037980	-0.297434	0.059632	0.439277							-0.260767	0.066568	0.416583	-0.564191	0.082800	-0.293373				0.341639	0.077427	-0.061165
14664	122.200000	-0.794457	0.631238	0.048953	-0.771032	0.657029	-0.112221	-0.708650	0.899303	0.097201	-0.670894	0.884701	-0.117234	-0.507370	0.723989	0.250472				-0.540500	1.109470	0.061718	-0.529958	1.173043	0.063981	-0.504199	1.181320	-0.037582	-0.297431	0.059629	0.439275							-0.260768	0.066570	0.416582	-0.564240	0.082537	-0.293059				0.342434	0.077314	-0.061020
14665	122.208333	-0.794446	0.631254	0.048953	-0.771043	0.657073	-0.112256	-0.708581	0.899335	0.097203	-0.670842	0.884724	-0.117237	-0.507362	0.723956	0.250471				-0.540551	1.109383	0.061745	-0.529786	1.172960	0.064149	-0.504014	1.181319	-0.037392	-0.297416	0.059604	0.439268							-0.260758	0.066549	0.416579	-0.564165	0.082828	-0.293349				0.343462	0.077243	-0.060818
14666	122.216667	-0.794442	0.631260	0.048960	-0.771027	0.657105	-0.112295	-0.708526	0.899333	0.097194	-0.670829	0.884710	-0.117233	-0.507355	0.723930	0.250478				-0.540284	1.109315	0.061879	-0.529626	1.172883	0.064336	-0.503722	1.181370	-0.037198	-0.297456	0.059616	0.439282							-0.260752	0.066538	0.416580	-0.564311	0.082741	-0.293354				0.344349	0.077103	-0.060675
14667	122.225000	-0.794430	0.631275	0.048970	-0.770977	0.657108	-0.112337	-0.708460	0.899345	0.097176	-0.670754	0.884766	-0.117260	-0.507343	0.723899	0.250485				-0.540357	1.109268	0.061916	-0.529498	1.172802	0.064469	-0.503517	1.181367	-0.037081	-0.297411	0.059597	0.439282							-0.260748	0.066535	0.416582	-0.564144	0.082713	-0.293195				0.345416	0.076985	-0.060491
14668	122.233333	-0.794420	0.631306	0.048989	-0.771002	0.657151	-0.112360	-0.708398	0.899360	0.097159	-0.670708	0.884797	-0.117250	-0.507321	0.723873	0.250493				-0.540089	1.109180	0.062007	-0.529392	1.172724	0.064592	-0.503286	1.181384	-0.036881	-0.297409	0.059594	0.439273							-0.260747	0.066534	0.416582	-0.564155	0.082829	-0.293352				0.346422	0.076831	-0.060359
14669	122.241667	-0.794417	0.631348	0.049008	-0.770974	0.657167	-0.112401	-0.708381	0.899382	0.097267	-0.670702	0.884785	-0.117287	-0.507300	0.723853	0.250502				-0.540178	1.109160	0.062020	-0.529264	1.172669	0.064674	-0.503131	1.181375	-0.036757	-0.297416	0.059611	0.439275							-0.260754	0.066548	0.416580	-0.564156	0.082831	-0.293360				0.347423	0.076683	-0.060252
14670	122.250000	-0.794416	0.631392	0.049033	-0.770946	0.657180	-0.112432	-0.708336	0.899392	0.097271	-0.670650	0.884839	-0.117283	-0.507278	0.723839	0.250515				-0.540124	1.109120	0.062069	-0.529182	1.172616	0.064786	-0.502941	1.181373	-0.036622	-0.297427	0.059632	0.439276							-0.260767	0.066560	0.416579	-0.564009	0.082881	-0.293394				0.348394	0.076523	-0.060157
14671	122.258333	-0.794414	0.631436	0.049061	-0.770937	0.657202	-0.112456	-0.708292	0.899438	0.097353	-0.670495	0.884777	-0.117186	-0.507255	0.723820	0.250532				-0.540067	1.109071	0.062114	-0.529098	1.172559	0.064891	-0.502794	1.181373	-0.036498	-0.297434	0.059640	0.439274							-0.260764	0.066565	0.416574	-0.564152	0.082849	-0.293357				0.349335	0.076350	-0.060096
14672	122.266667	-0.794414	0.631473	0.049088	-0.770963	0.657243	-0.112463	-0.708275	0.899423	0.097374	-0.670616	0.884893	-0.117293	-0.507234	0.723808	0.250558				-0.540018	1.109014	0.062159	-0.529027	1.172492	0.064989	-0.502659	1.181375	-0.036385	-0.297439	0.059644	0.439273							-0.260772	0.066571	0.416577	-0.564157	0.082848	-0.293347				0.350197	0.076195	-0.060041
14673	122.275000	-0.794414	0.631499	0.049110	-0.770915	0.657248	-0.112474	-0.708241	0.899422	0.097398	-0.670573	0.884950	-0.117232	-0.507215	0.723790	0.250588				-0.539886	1.108942	0.062231	-0.528980	1.172428	0.065089	-0.502443	1.181467	-0.036426	-0.297440	0.059644	0.439280							-0.260766	0.066566	0.416576	-0.564223	0.082824	-0.293347				0.350966	0.076059	-0.060017
14674	122.283333	-0.794413	0.631517	0.049130	-0.770902	0.657272	-0.112479	-0.708174	0.899457	0.097427	-0.670548	0.884987	-0.117208	-0.507197	0.723776	0.250636				-0.539761	1.108855	0.062299	-0.528952	1.172370	0.065191	-0.502377	1.181445	-0.036327	-0.297428	0.059628	0.439284							-0.260764	0.066555	0.416584	-0.564232	0.082558	-0.293050				0.351601	0.075923	-0.060003
14675	122.291667	-0.794411	0.631515	0.049146	-0.770904	0.657302	-0.112484	-0.708142	0.899475	0.097536	-0.670506	0.885040	-0.117154	-0.507169	0.723752	0.250671				-0.539729	1.108791	0.062359	-0.528926	1.172296	0.065267	-0.502313	1.181424	-0.036238	-0.297425	0.059612	0.439284							-0.260760	0.066547	0.416587	-0.564134	0.082709	-0.293229				0.352064	0.075798	-0.060031
14676	122.300000	-0.794411	0.631515	0.049157	-0.770871	0.657318	-0.112503	-0.708088	0.899482	0.097553	-0.670524	0.885010	-0.117136	-0.507150	0.723728	0.250710				-0.539713	1.108720	0.062419	-0.528915	1.172221	0.065347	-0.502266	1.181390	-0.036151	-0.297419	0.059599	0.439283							-0.260759	0.066543	0.416585	-0.564150	0.082840	-0.293342				0.352364	0.075668	-0.060070
14677	122.308333	-0.794410	0.631528	0.049165	-0.770897	0.657359	-0.112514	-0.708060	0.899454	0.097549	-0.670484	0.885039	-0.117136	-0.507125	0.723701	0.250746				-0.539689	1.108641	0.062496	-0.528913	1.172154	0.065423	-0.502245	1.181355	-0.036062	-0.297444	0.059616	0.439286							-0.260761	0.066539	0.416585	-0.564084	0.082849	-0.293358				0.352371	0.075555	-0.060183
14678	122.316667	-0.794404	0.631538	0.049174	-0.770852	0.657361	-0.112542	-0.707996	0.899457	0.097507	-0.670420	0.885104	-0.117113	-0.507103	0.723675	0.250780				-0.539675	1.108590	0.062571	-0.528930	1.172099	0.065512	-0.502241	1.181317	-0.035982	-0.297433	0.059620	0.439281							-0.260768	0.066555	0.416585	-0.564400	0.082456	-0.293036				0.352334	0.075464	-0.060213
14679	122.325000	-0.794404	0.631561	0.049188	-0.770867	0.657387	-0.112559	-0.707995	0.899471	0.097632	-0.670397	0.885128	-0.117111	-0.507081	0.723643	0.250804				-0.539675	1.108531	0.062641	-0.528946	1.172021	0.065568	-0.502237	1.181293	-0.035896	-0.297434	0.059627	0.439275							-0.260779	0.066569	0.416581	-0.564187	0.082681	-0.293207				0.352333	0.075405	-0.060222
14680	122.333333	-0.794396	0.631579	0.049204	-0.770879	0.657402	-0.112565	-0.707983	0.899461	0.097652	-0.670433	0.885097	-0.117100	-0.507063	0.723616	0.250827				-0.539677	1.108467	0.062701	-0.528969	1.171967	0.065647	-0.502392	1.181177	-0.035589	-0.297429	0.059622	0.439261							-0.260773	0.066565	0.416572	-0.564152	0.082823	-0.293344				0.352255	0.075335	-0.060294
14681	122.341667	-0.794378	0.631582	0.049237	-0.770841	0.657392	-0.112576	-0.707967	0.899464	0.097682	-0.670393	0.885149	-0.117116	-0.507051	0.723581	0.250855				-0.539692	1.108406	0.062760	-0.529000	1.171909	0.065743	-0.502407	1.181167	-0.035525	-0.297414	0.059619	0.439273							-0.260786	0.066583	0.416574	-0.564135	0.082817	-0.293377				0.352193	0.075301	-0.060345
14682	122.350000	-0.794398	0.631610	0.049249	-0.770834	0.657402	-0.112575	-0.707939	0.899479	0.097721	-0.670358	0.885214	-0.117066	-0.507043	0.723548	0.250878				-0.539708	1.108341	0.062821	-0.529042	1.171862	0.065835	-0.502448	1.181152	-0.035434	-0.297440	0.059628	0.439279							-0.260772	0.066562	0.416581	-0.564148	0.082852	-0.293338				0.352145	0.075277	-0.060382
14683	122.358333	-0.794401	0.631617	0.049267	-0.770835	0.657415	-0.112569	-0.707917	0.899474	0.097705	-0.670368	0.885217	-0.117058	-0.507041	0.723525	0.250905				-0.539737	1.108277	0.062865	-0.529099	1.171802	0.065903	-0.502428	1.181177	-0.035439	-0.297426	0.059609	0.439277							-0.260769	0.066556	0.416583	-0.564146	0.082857	-0.293335				0.352120	0.075249	-0.060395
14684	122.366667	-0.794407	0.631626	0.049284	-0.770799	0.657413	-0.112577	-0.707924	0.899469	0.097779	-0.670355	0.885251	-0.117020	-0.507040	0.723504	0.250928				-0.539772	1.108213	0.062908	-0.529163	1.171750	0.065971	-0.502402	1.181202	-0.035454	-0.297423	0.059609	0.439279							-0.260758	0.066537	0.416584	-0.564150	0.082860	-0.293331				0.352097	0.075207	-0.060406
14685	122.375000	-0.794407	0.631622	0.049288	-0.770765	0.657421	-0.112584	-0.707914	0.899473	0.097802	-0.670372	0.885249	-0.117023	-0.507044	0.723483	0.250944				-0.539808	1.108151	0.062939	-0.529230	1.171688	0.066023	-0.502433	1.181158	-0.035387	-0.297390	0.059591	0.439282							-0.260762	0.066526	0.416585	-0.564212	0.082700	-0.293185				0.352087	0.075161	-0.060418
14686	122.383333	-0.794414	0.631624	0.049294	-0.770728	0.657430	-0.112599	-0.707910	0.899477	0.097824	-0.670364	0.885282	-0.116993	-0.507045	0.723472	0.250958				-0.539849	1.108099	0.062963	-0.529296	1.171633	0.066057	-0.502459	1.181145	-0.035337	-0.297378	0.059584	0.439287							-0.260749	0.066525	0.416581	-0.564156	0.082852	-0.293334				0.352067	0.075123	-0.060428
14687	122.391667	-0.794415	0.631625	0.049296	-0.770764	0.657439	-0.112627	-0.707913	0.899472	0.097838	-0.670382	0.885270	-0.117005	-0.507039	0.723457	0.250961				-0.539899	1.108048	0.062972	-0.529370	1.171573	0.066076	-0.502624	1.181070	-0.035103	-0.297421	0.059612	0.439278							-0.260763	0.066547	0.416577	-0.564158	0.082841	-0.293335				0.352057	0.075072	-0.060436
14688	122.400000	-0.794425	0.631622	0.049289	-0.770764	0.657445	-0.112647	-0.707929	0.899456	0.097845	-0.670394	0.885288	-0.116964	-0.507033	0.723446	0.250959				-0.539944	1.108001	0.062978	-0.529455	1.171520	0.066103	-0.502613	1.181042	-0.035076	-0.297432	0.059631	0.439278							-0.260768	0.066553	0.416571	-0.564156	0.082834	-0.293341				0.352044	0.075028	-0.060449
14689	122.408333	-0.794429	0.631619	0.049292	-0.770770	0.657454	-0.112662	-0.707934	0.899460	0.097858	-0.670397	0.885296	-0.116997	-0.507031	0.723441	0.250968				-0.540001	1.107946	0.062982	-0.529527	1.171466	0.066120	-0.502631	1.181002	-0.035030	-0.297440	0.059640	0.439274							-0.260771	0.066565	0.416573	-0.564082	0.082858	-0.293364				0.352042	0.074986	-0.060460
14690	122.416667	-0.794436	0.631618	0.049297	-0.770807	0.657478	-0.112659	-0.707943	0.899462	0.097865	-0.670406	0.885311	-0.116993	-0.507024	0.723426	0.250975				-0.540061	1.107884	0.062978	-0.529608	1.171408	0.066137	-0.502662	1.180969	-0.034994	-0.297431	0.059633	0.439271							-0.260773	0.066562	0.416573	-0.564152	0.082837	-0.293341				0.352031	0.074931	-0.060464
14691	122.425000	-0.794442	0.631620	0.049302	-0.770784	0.657465	-0.112666	-0.707954	0.899449	0.097872	-0.670404	0.885347	-0.116970	-0.507025	0.723410	0.250986				-0.540125	1.107808	0.062967	-0.529704	1.171334	0.066146	-0.502692	1.180938	-0.034972	-0.297428	0.059627	0.439269							-0.260765	0.066554	0.416570	-0.564146	0.082842	-0.293339				0.352013	0.074879	-0.060470
14692	122.433333	-0.794451	0.631622	0.049307	-0.770791	0.657467	-0.112666	-0.707970	0.899441	0.097876	-0.670428	0.885341	-0.116980	-0.507027	0.723397	0.251000				-0.540189	1.107709	0.062946	-0.529810	1.171267	0.066149	-0.502703	1.180906	-0.034953	-0.297426	0.059621	0.439278							-0.260763	0.066553	0.416573	-0.564297	0.082761	-0.293337				0.351986	0.074831	-0.060462
14693	122.441667	-0.794464	0.631619	0.049311	-0.770796	0.657462	-0.112667	-0.707972	0.899451	0.097884	-0.670428	0.885371	-0.116959	-0.507025	0.723388	0.251006				-0.540251	1.107635	0.062915	-0.529919	1.171200	0.066144	-0.502722	1.180867	-0.034937	-0.297415	0.059606	0.439272							-0.260749	0.066536	0.416570	-0.564118	0.082714	-0.293217				0.351950	0.074797	-0.060475
14694	122.450000	-0.794474	0.631613	0.049307	-0.770833	0.657467	-0.112662	-0.707996	0.899441	0.097881	-0.670444	0.885375	-0.116963	-0.507029	0.723378	0.251011				-0.540319	1.107544	0.062874	-0.530026	1.171120	0.066102	-0.502744	1.180822	-0.034929	-0.297413	0.059609	0.439275							-0.260754	0.066542	0.416572	-0.564131	0.082855	-0.293341				0.351910	0.074756	-0.060486
14695	122.458333	-0.794499	0.631613	0.049309	-0.770812	0.657442	-0.112679	-0.707990	0.899443	0.097837	-0.670461	0.885383	-0.116971	-0.507028	0.723367	0.251006				-0.540387	1.107464	0.062827	-0.530119	1.171028	0.066070	-0.502738	1.180774	-0.034939	-0.297417	0.059610	0.439269							-0.260750	0.066541	0.416565	-0.564171	0.082709	-0.293188				0.351854	0.074741	-0.060511
14696	122.466667	-0.794511	0.631605	0.049307	-0.770855	0.657442	-0.112683	-0.708036	0.899445	0.097897	-0.670479	0.885388	-0.116982	-0.507032	0.723354	0.250990				-0.540455	1.107377	0.062786	-0.530217	1.170948	0.066030	-0.502738	1.180722	-0.034963	-0.297419	0.059622	0.439268							-0.260757	0.066549	0.416566	-0.564132	0.082853	-0.293333				0.351796	0.074722	-0.060552
14697	122.475000	-0.794521	0.631594	0.049300	-0.770857	0.657418	-0.112693	-0.708048	0.899446	0.097859	-0.670516	0.885365	-0.117014	-0.507037	0.723336	0.250977				-0.540527	1.107291	0.062716	-0.530318	1.170857	0.065991	-0.502744	1.180662	-0.034957	-0.297448	0.059641	0.439264							-0.260767	0.066565	0.416561	-0.564134	0.082851	-0.293323				0.351739	0.074704	-0.060602
14698	122.483333	-0.794537	0.631573	0.049287	-0.770862	0.657399	-0.112698	-0.708068	0.899446	0.097852	-0.670545	0.885364	-0.116988	-0.507046	0.723319	0.250965				-0.540601	1.107183	0.062648	-0.530416	1.170757	0.065947	-0.502750	1.180590	-0.034951	-0.297438	0.059640	0.439268							-0.260776	0.066576	0.416566	-0.564283	0.082783	-0.293313				0.351664	0.074688	-0.060651
14699	122.491667	-0.794550	0.631554	0.049283	-0.770901	0.657390	-0.112688	-0.708058	0.899452	0.097804	-0.670555	0.885367	-0.117019	-0.507052	0.723291	0.250950				-0.540670	1.107076	0.062570	-0.530518	1.170628	0.065901	-0.502741	1.180515	-0.035042	-0.297430	0.059638	0.439269							-0.260764	0.066563	0.416566	-0.564137	0.082854	-0.293321				0.351562	0.074652	-0.060678
14700	122.500000	-0.794557	0.631528	0.049272	-0.770941	0.657381	-0.112672	-0.708100	0.899437	0.097829	-0.670585	0.885349	-0.117028	-0.507065	0.723272	0.250949				-0.540731	1.106953	0.062493	-0.530626	1.170502	0.065851	-0.502737	1.180450	-0.035055	-0.297425	0.059623	0.439273							-0.260781	0.066559	0.416574	-0.564147	0.082849	-0.293329				0.351464	0.074639	-0.060734
14701	122.508333	-0.794577	0.631509	0.049261	-0.770944	0.657357	-0.112670	-0.708117	0.899426	0.097822	-0.670612	0.885330	-0.117036	-0.507068	0.723241	0.250937				-0.540786	1.106814	0.062419	-0.530742	1.170389	0.065814	-0.502731	1.180385	-0.035033	-0.297412	0.059617	0.439279							-0.260761	0.066552	0.416577	-0.564108	0.082732	-0.293211				0.351293	0.074600	-0.060795
14702	122.516667	-0.794593	0.631492	0.049249	-0.770946	0.657331	-0.112668	-0.708133	0.899418	0.097812	-0.670638	0.885313	-0.117048	-0.507080	0.723215	0.250939				-0.540846	1.106681	0.062332	-0.530835	1.170276	0.065764	-0.502722	1.180328	-0.035022	-0.297420	0.059611	0.439277							-0.260760	0.066546	0.416582	-0.563999	0.082890	-0.293385				0.351213	0.074590	-0.060819
14703	122.525000	-0.794622	0.631476	0.049237	-0.770966	0.657315	-0.112662	-0.708148	0.899422	0.097803	-0.670663	0.885295	-0.117062	-0.507082	0.723180	0.250922				-0.540892	1.106555	0.062238	-0.530926	1.170162	0.065706	-0.502701	1.180243	-0.035039	-0.297430	0.059621	0.439280							-0.260763	0.066551	0.416584	-0.564102	0.082735	-0.293227				0.351079	0.074580	-0.060879
14704	122.533333	-0.794635	0.631464	0.049214	-0.770985	0.657297	-0.112659	-0.708173	0.899413	0.097784	-0.670682	0.885280	-0.117076	-0.507087	0.723149	0.250904				-0.540936	1.106436	0.062146	-0.531016	1.170029	0.065647	-0.502672	1.180167	-0.035067	-0.297468	0.059636	0.439281							-0.260773	0.066566	0.416580	-0.564141	0.082856	-0.293361				0.350940	0.074585	-0.060940
14705	122.541667	-0.794651	0.631452	0.049193	-0.771026	0.657286	-0.112651	-0.708191	0.899420	0.097769	-0.670820	0.885303	-0.117207	-0.507088	0.723110	0.250878				-0.540973	1.106320	0.062052	-0.531089	1.169907	0.065577	-0.502643	1.180101	-0.035107	-0.297441	0.059636	0.439278							-0.260774	0.066569	0.416576	-0.564161	0.082815	-0.293383				0.350793	0.074583	-0.061000
14706	122.550000	-0.794672	0.631433	0.049178	-0.771028	0.657257	-0.112646	-0.708218	0.899432	0.097780	-0.670799	0.885325	-0.117223	-0.507096	0.723077	0.250857				-0.541009	1.106209	0.061945	-0.531148	1.169797	0.065452	-0.502653	1.180064	-0.035134	-0.297440	0.059639	0.439279							-0.260775	0.066571	0.416571	-0.564092	0.082572	-0.293109				0.350645	0.074590	-0.061055
14707	122.558333	-0.794681	0.631409	0.049154	-0.771085	0.657249	-0.112625	-0.708217	0.899444	0.097746	-0.670810	0.885307	-0.117240	-0.507099	0.723038	0.250827				-0.541046	1.106100	0.061841	-0.531209	1.169680	0.065371	-0.502563	1.180014	-0.035184	-0.297447	0.059644	0.439275							-0.260772	0.066570	0.416571	-0.564165	0.082721	-0.293195				0.350492	0.074597	-0.061114
14708	122.566667	-0.794679	0.631384	0.049128	-0.771070	0.657213	-0.112605	-0.708235	0.899445	0.097705	-0.670816	0.885288	-0.117250	-0.507103	0.722999	0.250798				-0.541082	1.105967	0.061702	-0.531281	1.169575	0.065298	-0.502413	1.179924	-0.035280	-0.297474	0.059648	0.439275							-0.260769	0.066569	0.416575	-0.564127	0.082861	-0.293324				0.350338	0.074598	-0.061163
14709	122.575000	-0.794680	0.631355	0.049100	-0.771104	0.657189	-0.112569	-0.708242	0.899452	0.097682	-0.670858	0.885225	-0.117238	-0.507110	0.722968	0.250769				-0.541112	1.105865	0.061563	-0.531331	1.169479	0.065194	-0.502388	1.179836	-0.035321	-0.297433	0.059628	0.439272							-0.260766	0.066563	0.416572	-0.564123	0.082855	-0.293326				0.350185	0.074605	-0.061214
14710	122.583333	-0.794683	0.631335	0.049074	-0.771102	0.657157	-0.112541	-0.708234	0.899476	0.097666	-0.670814	0.885242	-0.117275	-0.507114	0.722941	0.250741				-0.541139	1.105768	0.061407	-0.531393	1.169393	0.065091	-0.502289	1.179813	-0.035425	-0.297431	0.059627	0.439279							-0.260761	0.066555	0.416576	-0.563976	0.082895	-0.293369				0.350038	0.074603	-0.061276
14711	122.591667	-0.794688	0.631306	0.049053	-0.771159	0.657149	-0.112501	-0.708246	0.899444	0.097604	-0.670833	0.885190	-0.117278	-0.507119	0.722914	0.250709				-0.541165	1.105688	0.061238	-0.531439	1.169320	0.064965	-0.502221	1.179745	-0.035473	-0.297444	0.059622	0.439274							-0.260758	0.066556	0.416577	-0.564131	0.082853	-0.293344				0.349886	0.074597	-0.061338
14712	122.600000	-0.794686	0.631290	0.049032	-0.771176	0.657126	-0.112474	-0.708229	0.899484	0.097613	-0.670802	0.885186	-0.117293	-0.507124	0.722892	0.250679				-0.541200	1.105626	0.061053	-0.531487	1.169239	0.064818	-0.502104	1.179733	-0.035571	-0.297476	0.059642	0.439286							-0.260780	0.066571	0.416578	-0.563991	0.082898	-0.293390				0.349741	0.074595	-0.061408
14713	122.608333	-0.794692	0.631286	0.049015	-0.771180	0.657101	-0.112444	-0.708201	0.899509	0.097603	-0.670798	0.885154	-0.117310	-0.507135	0.722876	0.250656				-0.541231	1.105590	0.060858	-0.531506	1.169197	0.064649	-0.502002	1.179734	-0.035668	-0.297442	0.059630	0.439279							-0.260771	0.066568	0.416579	-0.564140	0.082851	-0.293366				0.349555	0.074584	-0.061505
14714	122.616667	-0.794687	0.631278	0.049009	-0.771228	0.657100	-0.112407	-0.708162	0.899533	0.097594	-0.670771	0.885143	-0.117305	-0.507134	0.722858	0.250621				-0.541267	1.105566	0.060637	-0.531550	1.169173	0.064449	-0.501860	1.179769	-0.035808	-0.297456	0.059640	0.439289							-0.260770	0.066570	0.416582	-0.564229	0.082568	-0.293087				0.349454	0.074605	-0.061547
14715	122.625000	-0.794680	0.631284	0.049009	-0.771249	0.657103	-0.112370	-0.708135	0.899546	0.097594	-0.670772	0.885098	-0.117284	-0.507133	0.722840	0.250603				-0.541314	1.105563	0.060401	-0.531586	1.169160	0.064264	-0.501724	1.179777	-0.035931	-0.297466	0.059635	0.439289							-0.260785	0.066581	0.416592	-0.564150	0.082868	-0.293380				0.349310	0.074610	-0.061600
14716	122.633333	-0.794669	0.631295	0.049011	-0.771262	0.657117	-0.112332	-0.708078	0.899575	0.097582	-0.670738	0.885085	-0.117294	-0.507125	0.722822	0.250586				-0.541355	1.105566	0.060163	-0.531621	1.169154	0.064060	-0.501585	1.179792	-0.036065	-0.297487	0.059639	0.439299							-0.260793	0.066593	0.416599	-0.564047	0.082878	-0.293435				0.349153	0.074623	-0.061653
14717	122.641667	-0.794650	0.631303	0.049011	-0.771232	0.657134	-0.112299	-0.707998	0.899609	0.097547	-0.670715	0.885071	-0.117245	-0.507112	0.722804	0.250581				-0.541392	1.105549	0.059903	-0.531662	1.169149	0.063847	-0.501415	1.179804	-0.036240	-0.297448	0.059619	0.439293							-0.260780	0.066571	0.416601	-0.564236	0.082834	-0.293379				0.349015	0.074623	-0.061701
14718	122.650000	-0.794631	0.631318	0.049014	-0.771240	0.657166	-0.112259	-0.707940	0.899636	0.097601	-0.670662	0.885082	-0.117233	-0.507092	0.722782	0.250573				-0.541267	1.105410	0.059375	-0.531721	1.169116	0.063594	-0.501250	1.179822	-0.036446	-0.297442	0.059603	0.439292							-0.260783	0.066561	0.416605	-0.564168	0.082853	-0.293382				0.348874	0.074618	-0.061747
14719	122.658333	-0.794612	0.631337	0.049009	-0.771197	0.657189	-0.112232	-0.707866	0.899649	0.097580	-0.670630	0.885062	-0.117230	-0.507068	0.722765	0.250574				-0.541304	1.105369	0.059070	-0.531789	1.169096	0.063333	-0.501114	1.179792	-0.036646	-0.297473	0.059619	0.439308							-0.260799	0.066568	0.416619	-0.564245	0.082813	-0.293400				0.348736	0.074626	-0.061814
14720	122.666667	-0.794589	0.631373	0.049006	-0.771147	0.657209	-0.112206	-0.707785	0.899666	0.097557	-0.670574	0.885067	-0.117206	-0.507039	0.722766	0.250585				-0.541336	1.105307	0.058761	-0.531871	1.169054	0.063023	-0.501008	1.179726	-0.036867	-0.297457	0.059616	0.439303							-0.260788	0.066563	0.416612	-0.564168	0.082848	-0.293402				0.348604	0.074636	-0.061894
14721	122.675000	-0.794562	0.631402	0.048999	-0.771134	0.657225	-0.112201	-0.707675	0.899717	0.097563	-0.670545	0.885030	-0.117191	-0.507006	0.722761	0.250598				-0.541388	1.105264	0.058431	-0.531957	1.169006	0.062697	-0.500850	1.179657	-0.037130	-0.297463	0.059624	0.439304							-0.260806	0.066588	0.416611	-0.564236	0.082553	-0.293125				0.348464	0.074647	-0.061984
14722	122.683333	-0.794531	0.631437	0.048991	-0.771124	0.657257	-0.112170	-0.707611	0.899745	0.097611	-0.670470	0.885045	-0.117188	-0.506977	0.722761	0.250617				-0.541428	1.105218	0.058108	-0.532047	1.168947	0.062329	-0.500714	1.179577	-0.037395	-0.297467	0.059624	0.439296							-0.260814	0.066598	0.416615	-0.564165	0.082844	-0.293420				0.348329	0.074657	-0.062067
14723	122.691667	-0.794498	0.631472	0.048992	-0.771051	0.657268	-0.112133	-0.707504	0.899794	0.097606	-0.670435	0.885013	-0.117195	-0.506941	0.722765	0.250641				-0.541458	1.105161	0.057798	-0.532158	1.168923	0.062013	-0.500556	1.179498	-0.037668	-0.297508	0.059635	0.439299							-0.260817	0.066605	0.416610	-0.564166	0.082849	-0.293420				0.348211	0.074659	-0.062127
14724	122.700000	-0.794460	0.631493	0.049004	-0.770988	0.657281	-0.112086	-0.707420	0.899837	0.097663	-0.670358	0.885034	-0.117155	-0.506905	0.722774	0.250676				-0.541488	1.105123	0.057483	-0.532229	1.168894	0.061636	-0.500397	1.179406	-0.037953	-0.297467	0.059620	0.439300							-0.260826	0.066604	0.416612	-0.564054	0.082857	-0.293460				0.348024	0.074652	-0.062202
14725	122.708333	-0.794424	0.631512	0.049024	-0.770999	0.657306	-0.112034	-0.707329	0.899858	0.097638	-0.670304	0.885029	-0.117132	-0.506866	0.722774	0.250705				-0.541507	1.105106	0.057169	-0.532299	1.168880	0.061297	-0.500239	1.179372	-0.038360	-0.297473	0.059616	0.439305							-0.260813	0.066586	0.416619	-0.564210	0.082718	-0.293253				0.347991	0.074680	-0.062195
14726	122.716667	-0.794380	0.631534	0.049041	-0.771029	0.657355	-0.111964	-0.707236	0.899916	0.097664	-0.670267	0.885000	-0.117195	-0.506818	0.722778	0.250741				-0.541515	1.105071	0.056868	-0.532334	1.168846	0.060948	-0.500037	1.179229	-0.038629	-0.297467	0.059608	0.439310							-0.260813	0.066585	0.416627	-0.564174	0.082871	-0.293389				0.347895	0.074688	-0.062226
14727	122.725000	-0.794334	0.631546	0.049060	-0.770911	0.657337	-0.111921	-0.707154	0.899932	0.097680	-0.670224	0.884980	-0.117111	-0.506772	0.722786	0.250774				-0.541505	1.105058	0.056578	-0.532383	1.168862	0.060615	-0.499730	1.179237	-0.039109	-0.297486	0.059609	0.439320							-0.260820	0.066578	0.416640	-0.564417	0.082493	-0.293090				0.347808	0.074680	-0.062242
14728	122.733333	-0.794292	0.631567	0.049072	-0.770884	0.657362	-0.111873	-0.707070	0.899951	0.097700	-0.670150	0.884998	-0.117064	-0.506722	0.722803	0.250801				-0.541487	1.105048	0.056284	-0.532462	1.168945	0.060545	-0.499633	1.179052	-0.039200	-0.297461	0.059597	0.439320							-0.260804	0.066569	0.416639	-0.564254	0.082566	-0.293115				0.347730	0.074673	-0.062271
14729	122.741667	-0.794249	0.631594	0.049079	-0.770906	0.657391	-0.111848	-0.706975	0.899982	0.097686	-0.670096	0.884983	-0.117048	-0.506678	0.722827	0.250824				-0.541456	1.105065	0.056016	-0.532453	1.168959	0.060222	-0.499433	1.178955	-0.039465	-0.297463	0.059596	0.439329							-0.260800	0.066562	0.416639	-0.564221	0.082698	-0.293265				0.347667	0.074657	-0.062308
14730	122.750000	-0.794205	0.631625	0.049081	-0.770851	0.657428	-0.111807	-0.706907	0.900009	0.097694	-0.670072	0.884936	-0.117054	-0.506636	0.722856	0.250842				-0.541424	1.105070	0.055751	-0.532423	1.168975	0.059880	-0.499179	1.178864	-0.039765	-0.297508	0.059620	0.439331							-0.260820	0.066576	0.416643	-0.564344	0.082738	-0.293428				0.347592	0.074651	-0.062346
14731	122.758333	-0.794170	0.631659	0.049078	-0.770802	0.657456	-0.111785	-0.706826	0.900033	0.097683	-0.670008	0.884937	-0.117020	-0.506598	0.722892	0.250859				-0.541374	1.105091	0.055502	-0.532385	1.168994	0.059596	-0.498964	1.178782	-0.039996	-0.297476	0.059612	0.439327							-0.260818	0.066584	0.416642	-0.564297	0.082645	-0.293279				0.347529	0.074649	-0.062381
14732	122.766667	-0.794135	0.631686	0.049080	-0.770754	0.657478	-0.111761	-0.706751	0.900058	0.097706	-0.669942	0.884945	-0.116984	-0.506571	0.722923	0.250874				-0.541326	1.105141	0.055267	-0.532337	1.169013	0.059320	-0.498750	1.178685	-0.040202	-0.297472	0.059618	0.439321							-0.260810	0.066583	0.416638	-0.564248	0.082541	-0.293127				0.347464	0.074650	-0.062402
14733	122.775000	-0.794097	0.631713	0.049083	-0.770681	0.657483	-0.111767	-0.706691	0.900088	0.097705	-0.669793	0.884830	-0.116892	-0.506550	0.722939	0.250880				-0.541260	1.105168	0.055063	-0.532262	1.169041	0.059037	-0.498501	1.178651	-0.040482	-0.297475	0.059614	0.439321							-0.260806	0.066576	0.416630	-0.564202	0.082710	-0.293270				0.347404	0.074653	-0.062414
14734	122.783333	-0.794060	0.631731	0.049089	-0.770646	0.657522	-0.111721	-0.706636	0.900116	0.097704	-0.669842	0.884926	-0.116946	-0.506535	0.722950	0.250887				-0.541190	1.105187	0.054872	-0.532188	1.169072	0.058800	-0.498265	1.178571	-0.040668	-0.297501	0.059618	0.439316							-0.260800	0.066564	0.416635	-0.564231	0.082569	-0.293109				0.347343	0.074655	-0.062413
14735	122.791667	-0.794023	0.631747	0.049093	-0.770601	0.657547	-0.111701	-0.706570	0.900156	0.097711	-0.669788	0.884920	-0.116939	-0.506533	0.722955	0.250896				-0.541113	1.105202	0.054693	-0.532096	1.169090	0.058598	-0.498084	1.178524	-0.040819	-0.297483	0.059605	0.439321							-0.260799	0.066561	0.416638	-0.564133	0.082723	-0.293275				0.347287	0.074644	-0.062411
14736	122.800000	-0.793989	0.631763	0.049093	-0.770542	0.657542	-0.111702	-0.706523	0.900161	0.097673	-0.669732	0.884914	-0.116934	-0.506525	0.722955	0.250888				-0.541021	1.105209	0.054527	-0.531997	1.169094	0.058411	-0.497812	1.178440	-0.041008	-0.297452	0.059584	0.439314							-0.260796	0.066554	0.416639	-0.564218	0.082576	-0.293107				0.347229	0.074638	-0.062415
14737	122.808333	-0.793949	0.631781	0.049093	-0.770530	0.657585	-0.111672	-0.706472	0.900186	0.097644	-0.669671	0.884901	-0.116939	-0.506531	0.722951	0.250878				-0.540921	1.105202	0.054362	-0.531865	1.169106	0.058206	-0.497553	1.178425	-0.041233	-0.297481	0.059599	0.439318							-0.260804	0.066549	0.416632	-0.564215	0.082822	-0.293407				0.347172	0.074622	-0.062442
14738	122.816667	-0.793913	0.631804	0.049095	-0.770501	0.657600	-0.111661	-0.706399	0.900222	0.097585	-0.669630	0.884868	-0.116955	-0.506536	0.722950	0.250878				-0.540818	1.105193	0.054213	-0.531753	1.169096	0.058044	-0.497285	1.178416	-0.041461	-0.297497	0.059616	0.439318							-0.260804	0.066554	0.416628	-0.564109	0.082571	-0.293170				0.347108	0.074629	-0.062478
14739	122.825000	-0.793884	0.631836	0.049100	-0.770478	0.657620	-0.111658	-0.706356	0.900219	0.097558	-0.669549	0.884893	-0.116956	-0.506583	0.722895	0.250855				-0.540716	1.105173	0.054071	-0.531642	1.169082	0.057896	-0.497107	1.178332	-0.041551	-0.297465	0.059608	0.439309							-0.260801	0.066560	0.416626	-0.564218	0.082552	-0.293127				0.347041	0.074626	-0.062509
14740	122.833333	-0.793845	0.631873	0.049110	-0.770447	0.657640	-0.111650	-0.706299	0.900238	0.097522	-0.669521	0.884861	-0.116964	-0.506625	0.722838	0.250831				-0.540617	1.105148	0.053940	-0.531525	1.169055	0.057755	-0.496908	1.178257	-0.041656	-0.297460	0.059605	0.439302							-0.260818	0.066583	0.416630	-0.564221	0.082558	-0.293129				0.346961	0.074639	-0.062548
14741	122.841667	-0.793824	0.631901	0.049122	-0.770428	0.657663	-0.111640	-0.706246	0.900283	0.097518	-0.669457	0.884882	-0.116963	-0.506577	0.722899	0.250838				-0.540503	1.105133	0.053862	-0.531401	1.169027	0.057645	-0.496694	1.178200	-0.041750	-0.297470	0.059621	0.439308							-0.260808	0.066570	0.416627	-0.564189	0.082693	-0.293266				0.346878	0.074650	-0.062571
14742	122.850000	-0.793787	0.631923	0.049133	-0.770408	0.657681	-0.111627	-0.706145	0.900326	0.097447	-0.669397	0.884902	-0.116960	-0.506615	0.722833	0.250823				-0.540396	1.105090	0.053771	-0.531271	1.169003	0.057565	-0.496620	1.178057	-0.041652	-0.297461	0.059611	0.439307							-0.260805	0.066570	0.416626	-0.564037	0.082846	-0.293452				0.346780	0.074666	-0.062573
14743	122.858333	-0.793769	0.631941	0.049139	-0.770365	0.657700	-0.111615	-0.706123	0.900345	0.097529	-0.669361	0.884904	-0.116952	-0.506595	0.722817	0.250811				-0.540278	1.105054	0.053703	-0.531124	1.168951	0.057488	-0.496445	1.178019	-0.041702	-0.297458	0.059606	0.439313							-0.260786	0.066555	0.416624	-0.564227	0.082555	-0.293098				0.346676	0.074678	-0.062586
14744	122.866667	-0.793757	0.631942	0.049136	-0.770372	0.657721	-0.111611	-0.706056	0.900374	0.097534	-0.669327	0.884907	-0.116954	-0.506578	0.722794	0.250798				-0.540162	1.105002	0.053629	-0.530998	1.168902	0.057440	-0.496286	1.177957	-0.041731	-0.297449	0.059598	0.439315							-0.260784	0.066547	0.416630	-0.564147	0.082866	-0.293382				0.346558	0.074680	-0.062593
14745	122.875000	-0.793733	0.631943	0.049119	-0.770361	0.657724	-0.111616	-0.706008	0.900353	0.097484	-0.669311	0.884883	-0.116976	-0.506565	0.722767	0.250782				-0.540041	1.104946	0.053569	-0.530865	1.168845	0.057386	-0.496123	1.177895	-0.041768	-0.297451	0.059603	0.439321							-0.260791	0.066546	0.416629	-0.564127	0.082730	-0.293276				0.346346	0.074671	-0.062656
14746	122.883333	-0.793717	0.631943	0.049099	-0.770352	0.657724	-0.111628	-0.705941	0.900356	0.097432	-0.669262	0.884902	-0.116975	-0.506550	0.722739	0.250766				-0.539924	1.104889	0.053506	-0.530738	1.168789	0.057334	-0.495944	1.177838	-0.041826	-0.297446	0.059590	0.439315							-0.260778	0.066540	0.416623	-0.564220	0.082567	-0.293117				0.346211	0.074666	-0.062696
14747	122.891667	-0.793715	0.631945	0.049080	-0.770353	0.657717	-0.111643	-0.705909	0.900345	0.097428	-0.669233	0.884893	-0.116998	-0.506458	0.722818	0.250756				-0.539801	1.104846	0.053465	-0.530611	1.168725	0.057275	-0.495763	1.177828	-0.041927	-0.297448	0.059602	0.439310							-0.260788	0.066549	0.416623	-0.564187	0.082697	-0.293277				0.346151	0.074672	-0.062696
14748	122.900000	-0.793721	0.631953	0.049064	-0.770353	0.657706	-0.111655	-0.705859	0.900359	0.097390	-0.669207	0.884885	-0.117026	-0.506455	0.722780	0.250738				-0.539688	1.104795	0.053416	-0.530486	1.168656	0.057223	-0.495679	1.177735	-0.041876	-0.297465	0.059620	0.439312							-0.260787	0.066552	0.416614	-0.564229	0.082544	-0.293144				0.346006	0.074667	-0.062736
14749	122.908333	-0.793727	0.631965	0.049056	-0.770363	0.657693	-0.111662	-0.705796	0.900385	0.097310	-0.669182	0.884874	-0.117061	-0.506460	0.722743	0.250717				-0.539576	1.104738	0.053369	-0.530365	1.168601	0.057194	-0.495503	1.177692	-0.041932	-0.297484	0.059630	0.439306							-0.260788	0.066559	0.416608	-0.564172	0.082552	-0.293174				0.345863	0.074678	-0.062764
14750	122.916667	-0.793734	0.631975	0.049050	-0.770328	0.657667	-0.111663	-0.705791	0.900397	0.097325	-0.669151	0.884882	-0.117074	-0.506465	0.722702	0.250692				-0.539463	1.104690	0.053331	-0.530155	1.168454	0.056890	-0.495367	1.177641	-0.041927	-0.297454	0.059611	0.439291							-0.260792	0.066564	0.416606	-0.564237	0.082537	-0.293132				0.345727	0.074698	-0.062780
14751	122.925000	-0.793748	0.631985	0.049058	-0.770387	0.657672	-0.111660	-0.705751	0.900441	0.097294	-0.669147	0.884861	-0.117089	-0.506478	0.722665	0.250665				-0.539352	1.104632	0.053294	-0.530062	1.168448	0.057004	-0.495165	1.177576	-0.041977	-0.297455	0.059614	0.439302							-0.260789	0.066561	0.416606	-0.564203	0.082684	-0.293259				0.345603	0.074720	-0.062786
14752	122.933333	-0.793739	0.631990	0.049044	-0.770416	0.657687	-0.111642	-0.705720	0.900478	0.097259	-0.669128	0.884844	-0.117179	-0.506493	0.722627	0.250631				-0.539248	1.104573	0.053249	-0.529959	1.168440	0.057105	-0.494969	1.177506	-0.041996	-0.297457	0.059614	0.439303							-0.260788	0.066554	0.416611	-0.564056	0.082845	-0.293443				0.345494	0.074737	-0.062781
14753	122.941667	-0.793740	0.631996	0.049035	-0.770397	0.657688	-0.111635	-0.705711	0.900475	0.097196	-0.669076	0.884872	-0.117152	-0.506508	0.722598	0.250601				-0.539145	1.104500	0.053191	-0.529830	1.168367	0.057076	-0.494812	1.177460	-0.042026	-0.297441	0.059599	0.439295							-0.260788	0.066545	0.416603	-0.564199	0.082707	-0.293245				0.345422	0.074758	-0.062797
14754	122.950000	-0.793738	0.631991	0.049017	-0.770428	0.657697	-0.111652	-0.705687	0.900494	0.097142	-0.669043	0.884856	-0.117196	-0.506514	0.722558	0.250553				-0.539030	1.104450	0.053131	-0.529707	1.168298	0.057035	-0.494723	1.177441	-0.042031	-0.297443	0.059600	0.439297							-0.260781	0.066543	0.416603	-0.564230	0.082571	-0.293106				0.345362	0.074759	-0.062816
14755	122.958333	-0.793738	0.631989	0.048994	-0.770432	0.657693	-0.111675	-0.705663	0.900503	0.097083	-0.669010	0.884821	-0.117279	-0.506534	0.722536	0.250515				-0.538921	1.104347	0.053049	-0.529589	1.168217	0.056976	-0.494558	1.177358	-0.042077	-0.297442	0.059605	0.439296							-0.260782	0.066552	0.416601	-0.564236	0.082813	-0.293409				0.345327	0.074746	-0.062854
14756	122.966667	-0.793731	0.631985	0.048966	-0.770429	0.657690	-0.111701	-0.705618	0.900550	0.097031	-0.668981	0.884783	-0.117303	-0.506550	0.722519	0.250475				-0.538823	1.104273	0.052973	-0.529483	1.168139	0.056917	-0.494390	1.177274	-0.042137	-0.297491	0.059626	0.439301							-0.260784	0.066555	0.416600	-0.564160	0.082850	-0.293431				0.345306	0.074725	-0.062885
14757	122.975000	-0.793736	0.631993	0.048939	-0.770426	0.657685	-0.111724	-0.705596	0.900552	0.096929	-0.668946	0.884758	-0.117372	-0.506558	0.722504	0.250437				-0.538725	1.104211	0.052893	-0.529382	1.168066	0.056855	-0.494245	1.177209	-0.042170	-0.297453	0.059620	0.439293							-0.260783	0.066561	0.416598	-0.564196	0.082698	-0.293303				0.345294	0.074713	-0.062910
14758	122.983333	-0.793740	0.632002	0.048919	-0.770426	0.657686	-0.111741	-0.705592	0.900556	0.096874	-0.668927	0.884716	-0.117436	-0.506564	0.722486	0.250393				-0.538625	1.104158	0.052816	-0.529260	1.168003	0.056777	-0.494094	1.177161	-0.042234	-0.297456	0.059622	0.439296							-0.260792	0.066576	0.416604	-0.564236	0.082549	-0.293159				0.345297	0.074695	-0.062901
14759	122.991667	-0.793736	0.632005	0.048902	-0.770435	0.657686	-0.111744	-0.705568	0.900607	0.096874	-0.668869	0.884738	-0.117438	-0.506571	0.722481	0.250360				-0.538540	1.104115	0.052750	-0.529159	1.167966	0.056720	-0.493913	1.177126	-0.042314	-0.297460	0.059624	0.439303							-0.260798	0.066577	0.416611	-0.564102	0.082839	-0.293471				0.345287	0.074696	-0.062886
14760	123.000000	-0.793744	0.632019	0.048898	-0.770438	0.657687	-0.111744	-0.705535	0.900642	0.096829	-0.668865	0.884703	-0.117514	-0.506574	0.722475	0.250321				-0.538459	1.104084	0.052683	-0.528968	1.167836	0.056385	-0.493774	1.177070	-0.042324	-0.297468	0.059633	0.439306							-0.260807	0.066587	0.416615	-0.564150	0.082845	-0.293426				0.345294	0.074707	-0.062849
14761	123.008333	-0.793742	0.632029	0.048889	-0.770443	0.657693	-0.111742	-0.705504	0.900665	0.096754	-0.668831	0.884696	-0.117551	-0.506573	0.722474	0.250287				-0.538366	1.104051	0.052610	-0.528863	1.167805	0.056340	-0.493634	1.177037	-0.042357	-0.297461	0.059615	0.439307							-0.260804	0.066572	0.416617	-0.564234	0.082556	-0.293112				0.345309	0.074711	-0.062807
14762	123.016667	-0.793741	0.632038	0.048881	-0.770449	0.657691	-0.111745	-0.705471	0.900683	0.096681	-0.668767	0.884710	-0.117620	-0.506570	0.722475	0.250255				-0.538279	1.104001	0.052530	-0.528762	1.167749	0.056276	-0.493502	1.176996	-0.042399	-0.297453	0.059599	0.439302							-0.260795	0.066567	0.416618	-0.564157	0.082856	-0.293387				0.345333	0.074695	-0.062760
14763	123.025000	-0.793722	0.632041	0.048858	-0.770440	0.657687	-0.111763	-0.705415	0.900740	0.096635	-0.668740	0.884688	-0.117637	-0.506570	0.722472	0.250213				-0.538191	1.103934	0.052439	-0.528751	1.167787	0.056464	-0.493366	1.176939	-0.042453	-0.297475	0.059612	0.439305							-0.260813	0.066573	0.416622	-0.564080	0.082713	-0.293303				0.345375	0.074666	-0.062742
14764	123.033333	-0.793718	0.632056	0.048849	-0.770427	0.657679	-0.111791	-0.705384	0.900786	0.096647	-0.668692	0.884692	-0.117687	-0.506565	0.722479	0.250181				-0.538110	1.103851	0.052321	-0.528681	1.167699	0.056378	-0.493228	1.176879	-0.042517	-0.297466	0.059617	0.439312							-0.260803	0.066561	0.416620	-0.564229	0.082556	-0.293116				0.345414	0.074639	-0.062737
14765	123.041667	-0.793710	0.632065	0.048829	-0.770412	0.657677	-0.111822	-0.705342	0.900790	0.096558	-0.668683	0.884646	-0.117756	-0.506565	0.722499	0.250155				-0.538025	1.103780	0.052226	-0.528607	1.167627	0.056277	-0.493088	1.176811	-0.042590	-0.297479	0.059615	0.439305							-0.260801	0.066563	0.416614	-0.564220	0.082552	-0.293132				0.345463	0.074608	-0.062746
14766	123.050000	-0.793694	0.632070	0.048813	-0.770400	0.657675	-0.111855	-0.705400	0.900906	0.096525	-0.668649	0.884628	-0.117852	-0.506559	0.722519	0.250137				-0.537949	1.103702	0.052113	-0.528537	1.167556	0.056183	-0.492925	1.176742	-0.042677	-0.297469	0.059622	0.439308							-0.260798	0.066571	0.416612	-0.564146	0.082841	-0.293442				0.345512	0.074572	-0.062758
14767	123.058333	-0.793697	0.632097	0.048800	-0.770383	0.657684	-0.111880	-0.705278	0.900905	0.096415	-0.668618	0.884623	-0.117890	-0.506557	0.722553	0.250120				-0.537866	1.103631	0.052014	-0.528456	1.167482	0.056087	-0.492784	1.176682	-0.042744	-0.297480	0.059618	0.439302							-0.260804	0.066569	0.416615	-0.564124	0.082701	-0.293331				0.345550	0.074562	-0.062757
14768	123.066667	-0.793692	0.632125	0.048796	-0.770373	0.657697	-0.111899	-0.705161	0.900887	0.096303	-0.668593	0.884623	-0.117920	-0.506546	0.722593	0.250110				-0.537782	1.103565	0.051916	-0.528369	1.167400	0.055988	-0.492637	1.176631	-0.042801	-0.297459	0.059612	0.439296							-0.260800	0.066571	0.416613	-0.564055	0.082611	-0.293177				0.345570	0.074564	-0.062747
14769	123.075000	-0.793690	0.632162	0.048802	-0.770363	0.657715	-0.111913	-0.705249	0.901017	0.096375	-0.668583	0.884601	-0.117966	-0.506533	0.722634	0.250102				-0.537709	1.103495	0.051820	-0.528295	1.167326	0.055921	-0.492562	1.176608	-0.042814	-0.297453	0.059605	0.439297							-0.260802	0.066567	0.416615	-0.564174	0.082718	-0.293278				0.345568	0.074575	-0.062726
14770	123.083333	-0.793684	0.632199	0.048809	-0.770356	0.657734	-0.111926	-0.705209	0.901046	0.096319	-0.668577	0.884581	-0.118010	-0.506513	0.722673	0.250095				-0.537633	1.103418	0.051728	-0.528216	1.167253	0.055835	-0.492376	1.176520	-0.042878	-0.297450	0.059592	0.439298							-0.260797	0.066572	0.416617	-0.564139	0.082871	-0.293401				0.345542	0.074597	-0.062704
14771	123.091667	-0.793668	0.632222	0.048813	-0.770345	0.657740	-0.111942	-0.705041	0.900987	0.096239	-0.668551	0.884572	-0.118032	-0.506498	0.722716	0.250097				-0.537549	1.103302	0.051636	-0.528179	1.167157	0.055779	-0.492241	1.176448	-0.042931	-0.297472	0.059609	0.439305							-0.260796	0.066558	0.416613	-0.564106	0.082594	-0.293156				0.345511	0.074597	-0.062690
14772	123.100000	-0.793659	0.632247	0.048808	-0.770280	0.657726	-0.111962	-0.704977	0.901014	0.096218	-0.668527	0.884561	-0.118063	-0.506474	0.722750	0.250096				-0.537475	1.103200	0.051540	-0.528131	1.167057	0.055713	-0.492144	1.176354	-0.042960	-0.297451	0.059608	0.439303							-0.260795	0.066560	0.416613	-0.563994	0.082908	-0.293425				0.345459	0.074606	-0.062703
14773	123.108333	-0.793642	0.632263	0.048806	-0.770314	0.657728	-0.111992	-0.704984	0.901074	0.096192	-0.668515	0.884528	-0.118124	-0.506450	0.722790	0.250099				-0.537398	1.103121	0.051469	-0.528086	1.166950	0.055624	-0.492026	1.176244	-0.043042	-0.297470	0.059626	0.439306							-0.260801	0.066574	0.416612	-0.564181	0.082704	-0.293251				0.345401	0.074605	-0.062720
14774	123.116667	-0.793626	0.632277	0.048803	-0.770310	0.657732	-0.112001	-0.704858	0.901063	0.096111	-0.668505	0.884498	-0.118183	-0.506423	0.722820	0.250101				-0.537326	1.102993	0.051394	-0.528040	1.166844	0.055563	-0.491924	1.176146	-0.043085	-0.297460	0.059616	0.439297							-0.260804	0.066580	0.416613	-0.564030	0.082850	-0.293477				0.345343	0.074602	-0.062738
14775	123.125000	-0.793605	0.632288	0.048808	-0.770296	0.657724	-0.112010	-0.704866	0.901124	0.096118	-0.668472	0.884504	-0.118220	-0.506397	0.722853	0.250109				-0.537256	1.102897	0.051327	-0.527952	1.166704	0.055378	-0.491841	1.176081	-0.043120	-0.297505	0.059638	0.439306							-0.260799	0.066571	0.416605	-0.564028	0.082841	-0.293482				0.345292	0.074596	-0.062757
14776	123.133333	-0.793595	0.632310	0.048814	-0.770295	0.657726	-0.112021	-0.704739	0.901116	0.096051	-0.668451	0.884495	-0.118255	-0.506373	0.722882	0.250111				-0.537180	1.102811	0.051275	-0.527863	1.166564	0.055205	-0.491760	1.176014	-0.043134	-0.297466	0.059634	0.439301							-0.260797	0.066572	0.416608	-0.564222	0.082550	-0.293131				0.345246	0.074606	-0.062762
14777	123.141667	-0.793586	0.632333	0.048833	-0.770284	0.657738	-0.112022	-0.704734	0.901204	0.096063	-0.668464	0.884452	-0.118316	-0.506389	0.722883	0.250152				-0.537114	1.102748	0.051234	-0.527804	1.166497	0.055162	-0.491636	1.176027	-0.043216	-0.297465	0.059626	0.439300							-0.260797	0.066570	0.416603	-0.564085	0.082847	-0.293443				0.345230	0.074613	-0.062765
14778	123.150000	-0.793577	0.632361	0.048847	-0.770281	0.657751	-0.112023	-0.704597	0.901191	0.095979	-0.668406	0.884495	-0.118284	-0.506320	0.722937	0.250128				-0.537046	1.102689	0.051196	-0.527733	1.166436	0.055158	-0.491585	1.175949	-0.043173	-0.297446	0.059614	0.439295							-0.260786	0.066558	0.416601	-0.564285	0.082784	-0.293411				0.345231	0.074623	-0.062746
14779	123.158333	-0.793574	0.632391	0.048862	-0.770275	0.657766	-0.112031	-0.704674	0.901291	0.096070	-0.668383	0.884498	-0.118295	-0.506298	0.722955	0.250133				-0.536981	1.102638	0.051165	-0.527668	1.166389	0.055141	-0.491545	1.175940	-0.043163	-0.297446	0.059609	0.439292							-0.260776	0.066543	0.416596	-0.564128	0.082605	-0.293121				0.345258	0.074630	-0.062733
14780	123.166667	-0.793571	0.632417	0.048871	-0.770261	0.657764	-0.112068	-0.704605	0.901324	0.096066	-0.668367	0.884481	-0.118374	-0.506271	0.722970	0.250133				-0.536916	1.102584	0.051141	-0.527606	1.166335	0.055111	-0.491493	1.175911	-0.043178	-0.297437	0.059597	0.439287							-0.260776	0.066554	0.416597	-0.564197	0.082587	-0.293099				0.345318	0.074628	-0.062728
14781	123.175000	-0.793557	0.632435	0.048869	-0.770267	0.657792	-0.112077	-0.704445	0.901241	0.095989	-0.668358	0.884462	-0.118350	-0.506252	0.722975	0.250136				-0.536838	1.102520	0.051126	-0.527549	1.166277	0.055101	-0.491386	1.175840	-0.043204	-0.297441	0.059609	0.439290							-0.260779	0.066557	0.416595	-0.564072	0.082877	-0.293417				0.345414	0.074603	-0.062730
14782	123.183333	-0.793546	0.632453	0.048863	-0.770262	0.657798	-0.112112	-0.704485	0.901362	0.096039	-0.668294	0.884495	-0.118367	-0.506229	0.722977	0.250135				-0.536767	1.102462	0.051112	-0.527566	1.166310	0.055358	-0.491335	1.175790	-0.043225	-0.297476	0.059620	0.439287							-0.260776	0.066552	0.416586	-0.564226	0.082802	-0.293417				0.345528	0.074568	-0.062736
14783	123.191667	-0.793544	0.632471	0.048857	-0.770200	0.657787	-0.112152	-0.704450	0.901349	0.096019	-0.668252	0.884495	-0.118417	-0.506214	0.722969	0.250135				-0.536690	1.102404	0.051110	-0.527503	1.166265	0.055335	-0.491293	1.175735	-0.043243	-0.297449	0.059621	0.439288							-0.260786	0.066560	0.416594	-0.564054	0.082868	-0.293441				0.345684	0.074536	-0.062729
14784	123.200000	-0.793541	0.632489	0.048853	-0.770239	0.657815	-0.112189	-0.704405	0.901357	0.096005	-0.668231	0.884480	-0.118473	-0.506204	0.722965	0.250133				-0.536614	1.102367	0.051135	-0.527427	1.166209	0.055328	-0.491316	1.175720	-0.043236	-0.297456	0.059628	0.439286							-0.260792	0.066573	0.416590	-0.564128	0.082839	-0.293436				0.345869	0.074500	-0.062708
14785	123.208333	-0.793542	0.632511	0.048863	-0.770230	0.657832	-0.112214	-0.704366	0.901378	0.096022	-0.668182	0.884502	-0.118456	-0.506198	0.722951	0.250138				-0.536540	1.102321	0.051159	-0.527366	1.166157	0.055341	-0.491230	1.175643	-0.043264	-0.297458	0.059633	0.439295							-0.260788	0.066567	0.416592	-0.564180	0.082815	-0.293453				0.346082	0.074468	-0.062649
14786	123.216667	-0.793544	0.632538	0.048878	-0.770226	0.657853	-0.112236	-0.704194	0.901330	0.096002	-0.668132	0.884521	-0.118468	-0.506195	0.722937	0.250144				-0.536469	1.102281	0.051190	-0.527223	1.166032	0.055110	-0.491215	1.175601	-0.043259	-0.297485	0.059629	0.439296							-0.260783	0.066567	0.416593	-0.564063	0.082607	-0.293179				0.346242	0.074428	-0.062606
14787	123.225000	-0.793553	0.632572	0.048896	-0.770193	0.657863	-0.112263	-0.704160	0.901326	0.096000	-0.668099	0.884534	-0.118472	-0.506186	0.722918	0.250149				-0.536400	1.102240	0.051224	-0.527239	1.166099	0.055399	-0.491236	1.175580	-0.043239	-0.297444	0.059612	0.439293							-0.260780	0.066560	0.416598	-0.564182	0.082714	-0.293273				0.346620	0.074425	-0.062454
14788	123.233333	-0.793561	0.632611	0.048915	-0.770222	0.657915	-0.112277	-0.704124	0.901341	0.095999	-0.668051	0.884562	-0.118464	-0.506175	0.722902	0.250158				-0.536333	1.102193	0.051262	-0.527181	1.166060	0.055425	-0.491176	1.175516	-0.043280	-0.297435	0.059606	0.439289							-0.260766	0.066546	0.416592	-0.564146	0.082874	-0.293406				0.346948	0.074412	-0.062331
14789	123.241667	-0.793564	0.632629	0.048923	-0.770197	0.657931	-0.112300	-0.704087	0.901350	0.096005	-0.668004	0.884581	-0.118457	-0.506172	0.722879	0.250172				-0.536264	1.102139	0.051300	-0.527128	1.166002	0.055463	-0.491166	1.175458	-0.043281	-0.297440	0.059607	0.439294							-0.260776	0.066555	0.416602	-0.564181	0.082734	-0.293249				0.347312	0.074376	-0.062194
14790	123.250000	-0.793563	0.632648	0.048926	-0.770166	0.657938	-0.112332	-0.704029	0.901363	0.095978	-0.667961	0.884578	-0.118500	-0.506167	0.722854	0.250179				-0.536195	1.102069	0.051330	-0.527065	1.165944	0.055469	-0.491165	1.175383	-0.043279	-0.297434	0.059596	0.439289							-0.260779	0.066551	0.416601	-0.564211	0.082586	-0.293104				0.347707	0.074339	-0.062064
14791	123.258333	-0.793562	0.632658	0.048916	-0.770179	0.657954	-0.112371	-0.704006	0.901363	0.095954	-0.667924	0.884568	-0.118537	-0.506165	0.722828	0.250181				-0.536120	1.101981	0.051350	-0.527017	1.165865	0.055486	-0.491152	1.175310	-0.043293	-0.297446	0.059614	0.439290							-0.260777	0.066557	0.416595	-0.564182	0.082719	-0.293259				0.348116	0.074296	-0.061936
14792	123.266667	-0.793561	0.632665	0.048904	-0.770188	0.657968	-0.112419	-0.703968	0.901358	0.095925	-0.667890	0.884559	-0.118581	-0.506163	0.722806	0.250186				-0.536053	1.101924	0.051355	-0.526966	1.165790	0.055494	-0.491169	1.175208	-0.043276	-0.297451	0.059621	0.439298							-0.260780	0.066558	0.416593	-0.564026	0.082869	-0.293482				0.348520	0.074254	-0.061796
14793	123.275000	-0.793554	0.632678	0.048896	-0.770143	0.657966	-0.112467	-0.703886	0.901361	0.095809	-0.667840	0.884573	-0.118593	-0.506155	0.722789	0.250185				-0.535981	1.101833	0.051361	-0.526922	1.165730	0.055487	-0.491126	1.175182	-0.043326	-0.297459	0.059628	0.439291							-0.260796	0.066564	0.416596	-0.564140	0.082835	-0.293434				0.348919	0.074208	-0.061624
14794	123.283333	-0.793552	0.632696	0.048895	-0.770074	0.657959	-0.112509	-0.703869	0.901389	0.095895	-0.667809	0.884581	-0.118617	-0.506150	0.722783	0.250190				-0.535920	1.101782	0.051377	-0.526876	1.165682	0.055482	-0.491134	1.175105	-0.043301	-0.297459	0.059632	0.439290							-0.260807	0.066563	0.416595	-0.564213	0.082543	-0.293145				0.349303	0.074181	-0.061424
14795	123.291667	-0.793539	0.632728	0.048895	-0.770118	0.658012	-0.112534	-0.703825	0.901408	0.095885	-0.667777	0.884601	-0.118624	-0.506134	0.722784	0.250188				-0.535864	1.101772	0.051388	-0.526835	1.165650	0.055490	-0.491120	1.175066	-0.043311	-0.297453	0.059619	0.439281							-0.260796	0.066576	0.416592	-0.564170	0.082693	-0.293284				0.349600	0.074153	-0.061248
14796	123.300000	-0.793535	0.632764	0.048899	-0.770094	0.658058	-0.112542	-0.703791	0.901416	0.095870	-0.667722	0.884648	-0.118650	-0.506126	0.722797	0.250200				-0.535809	1.101703	0.051409	-0.526804	1.165622	0.055504	-0.491121	1.175033	-0.043317	-0.297461	0.059626	0.439293							-0.260800	0.066570	0.416589	-0.564285	0.082774	-0.293431				0.349949	0.074145	-0.061037
14797	123.308333	-0.793520	0.632796	0.048909	-0.770043	0.658093	-0.112557	-0.703718	0.901440	0.095822	-0.667710	0.884650	-0.118625	-0.506111	0.722815	0.250213				-0.535752	1.101664	0.051426	-0.526778	1.165578	0.055506	-0.491129	1.175007	-0.043310	-0.297488	0.059635	0.439299							-0.260801	0.066563	0.416597	-0.564107	0.082728	-0.293293				0.350213	0.074132	-0.060881
14798	123.316667	-0.793504	0.632832	0.048912	-0.770019	0.658123	-0.112590	-0.703671	0.901475	0.095873	-0.667676	0.884673	-0.118629	-0.506095	0.722831	0.250223				-0.535702	1.101619	0.051443	-0.526766	1.165549	0.055527	-0.491140	1.174964	-0.043303	-0.297455	0.059607	0.439291							-0.260807	0.066549	0.416602	-0.564119	0.082886	-0.293400				0.350431	0.074126	-0.060751
14799	123.325000	-0.793478	0.632857	0.048915	-0.769972	0.658153	-0.112614	-0.703635	0.901458	0.095817	-0.667637	0.884696	-0.118624	-0.506081	0.722851	0.250237				-0.535643	1.101553	0.051466	-0.526741	1.165458	0.055511	-0.491157	1.174921	-0.043310	-0.297453	0.059606	0.439298							-0.260783	0.066550	0.416603	-0.564197	0.082852	-0.293403				0.350588	0.074136	-0.060688
14800	123.333333	-0.793452	0.632880	0.048914	-0.769946	0.658179	-0.112652	-0.703597	0.901473	0.095849	-0.667575	0.884737	-0.118648	-0.506060	0.722864	0.250243				-0.535590	1.101479	0.051472	-0.526746	1.165388	0.055509	-0.491178	1.174866	-0.043333	-0.297457	0.059610	0.439297							-0.260786	0.066554	0.416603	-0.564011	0.082881	-0.293474				0.350683	0.074142	-0.060659
14801	123.341667	-0.793414	0.632895	0.048923	-0.769863	0.658183	-0.112698	-0.703527	0.901475	0.095790	-0.667553	0.884729	-0.118700	-0.506040	0.722875	0.250252				-0.535539	1.101400	0.051470	-0.526747	1.165313	0.055482	-0.491207	1.174794	-0.043365	-0.297479	0.059627	0.439305							-0.260801	0.066566	0.416608	-0.564041	0.082735	-0.293340				0.350723	0.074149	-0.060668
14802	123.350000	-0.793379	0.632911	0.048939	-0.769862	0.658210	-0.112735	-0.703487	0.901475	0.095832	-0.667532	0.884731	-0.118709	-0.506019	0.722881	0.250263				-0.535491	1.101320	0.051466	-0.526757	1.165250	0.055455	-0.491216	1.174723	-0.043438	-0.297456	0.059614	0.439300							-0.260791	0.066566	0.416607	-0.564198	0.082557	-0.293140				0.350722	0.074164	-0.060690
14803	123.358333	-0.793349	0.632940	0.048968	-0.769795	0.658219	-0.112787	-0.703407	0.901483	0.095794	-0.667474	0.884777	-0.118748	-0.506001	0.722876	0.250271				-0.535440	1.101242	0.051465	-0.526772	1.165186	0.055426	-0.491245	1.174646	-0.043479	-0.297460	0.059621	0.439307							-0.260800	0.066565	0.416612	-0.564134	0.082812	-0.293465				0.350690	0.074182	-0.060722
14804	123.366667	-0.793313	0.632968	0.049006	-0.769764	0.658245	-0.112841	-0.703364	0.901480	0.095825	-0.667465	0.884778	-0.118731	-0.505987	0.722868	0.250283				-0.535387	1.101174	0.051473	-0.526792	1.165124	0.055420	-0.491278	1.174579	-0.043513	-0.297455	0.059619	0.439302							-0.260791	0.066556	0.416606	-0.564078	0.082576	-0.293186				0.350647	0.074221	-0.060766
14805	123.375000	-0.793252	0.632999	0.049059	-0.769726	0.658261	-0.112914	-0.703287	0.901491	0.095811	-0.667428	0.884809	-0.118735	-0.505971	0.722841	0.250285				-0.535327	1.101114	0.051489	-0.526749	1.165038	0.055254	-0.491345	1.174479	-0.043503	-0.297451	0.059611	0.439302							-0.260796	0.066555	0.416613	-0.564181	0.082813	-0.293404				0.350597	0.074246	-0.060798
14806	123.383333	-0.793229	0.633057	0.049080	-0.769739	0.658318	-0.112966	-0.703209	0.901502	0.095790	-0.667353	0.884866	-0.118762	-0.505962	0.722801	0.250289				-0.535260	1.101052	0.051513	-0.526780	1.165045	0.055368	-0.491386	1.174419	-0.043520	-0.297496	0.059630	0.439313							-0.260785	0.066555	0.416615	-0.563994	0.082862	-0.293443				0.350566	0.074278	-0.060837
14807	123.391667	-0.793185	0.633110	0.049103	-0.769668	0.658331	-0.113025	-0.703150	0.901508	0.095826	-0.667248	0.884870	-0.118702	-0.505964	0.722766	0.250284				-0.535184	1.100995	0.051546	-0.526763	1.164996	0.055368	-0.491405	1.174370	-0.043541	-0.297450	0.059605	0.439306							-0.260792	0.066549	0.416614	-0.564242	0.082784	-0.293377				0.350537	0.074291	-0.060870
14808	123.400000	-0.793134	0.633152	0.049111	-0.769586	0.658325	-0.113095	-0.703075	0.901526	0.095813	-0.667140	0.884851	-0.118688	-0.505970	0.722715	0.250263				-0.535095	1.100932	0.051581	-0.526736	1.164949	0.055366	-0.491426	1.174304	-0.043556	-0.297495	0.059623	0.439311							-0.260796	0.066531	0.416612	-0.563934	0.082909	-0.293415				0.350532	0.074298	-0.060908
14809	123.408333	-0.793087	0.633187	0.049110	-0.769595	0.658362	-0.113142	-0.703010	0.901550	0.095804	-0.667036	0.884907	-0.118668	-0.505981	0.722692	0.250233				-0.534994	1.100863	0.051627	-0.526714	1.164878	0.055389	-0.491436	1.174241	-0.043586	-0.297464	0.059618	0.439305							-0.260789	0.066540	0.416603	-0.564022	0.082869	-0.293423				0.350540	0.074288	-0.060922
14810	123.416667	-0.793040	0.633223	0.049104	-0.769558	0.658402	-0.113192	-0.702958	0.901542	0.095722	-0.666915	0.884956	-0.118626	-0.506000	0.722667	0.250190				-0.534878	1.100779	0.051685	-0.526673	1.164820	0.055395	-0.491443	1.174140	-0.043587	-0.297461	0.059617	0.439298							-0.260798	0.066557	0.416611	-0.564221	0.082795	-0.293412				0.350567	0.074278	-0.060921
14811	123.425000	-0.792982	0.633264	0.049097	-0.769493	0.658431	-0.113246	-0.702874	0.901569	0.095634	-0.666785	0.885014	-0.118698	-0.506029	0.722654	0.250146				-0.534735	1.100695	0.051780	-0.526623	1.164741	0.055418	-0.491433	1.174036	-0.043581	-0.297452	0.059604	0.439296							-0.260792	0.066545	0.416602	-0.563938	0.082899	-0.293494				0.350609	0.074257	-0.060882
14812	123.433333	-0.792921	0.633310	0.049086	-0.769432	0.658459	-0.113299	-0.702823	0.901639	0.095659	-0.666591	0.885126	-0.118707	-0.506062	0.722646	0.250091				-0.534575	1.100568	0.051867	-0.526556	1.164618	0.055432	-0.491456	1.173917	-0.043566	-0.297492	0.059625	0.439298							-0.260789	0.066545	0.416598	-0.564078	0.082861	-0.293440				0.350652	0.074244	-0.060825
14813	123.441667	-0.792859	0.633368	0.049074	-0.769440	0.658540	-0.113342	-0.702751	0.901643	0.095509	-0.666367	0.885137	-0.118705	-0.506105	0.722638	0.250037				-0.534373	1.100350	0.051985	-0.526487	1.164420	0.055482	-0.491404	1.173661	-0.043520	-0.297443	0.059604	0.439292							-0.260796	0.066541	0.416602	-0.564122	0.082706	-0.293285				0.350706	0.074229	-0.060739
14814	123.450000	-0.792799	0.633435	0.049059	-0.769365	0.658615	-0.113374	-0.702684	0.901694	0.095401	-0.666067	0.885209	-0.118739	-0.506160	0.722626	0.249981				-0.534140	1.100060	0.052127	-0.526399	1.164166	0.055545	-0.491332	1.173340	-0.043470	-0.297451	0.059618	0.439307							-0.260784	0.066543	0.416603	-0.564229	0.082769	-0.293422				0.350767	0.074213	-0.060641
14815	123.458333	-0.792720	0.633508	0.049027	-0.769217	0.658666	-0.113433	-0.702656	0.901779	0.095260	-0.665788	0.885249	-0.118753	-0.506309	0.722494	0.249919				-0.533862	1.099708	0.052295	-0.526299	1.163863	0.055628	-0.491255	1.172991	-0.043446	-0.297438	0.059603	0.439300							-0.260771	0.066525	0.416597	-0.564053	0.082724	-0.293289				0.350825	0.074207	-0.060553
14816	123.466667	-0.792636	0.633580	0.048982	-0.769147	0.658778	-0.113478	-0.702634	0.901877	0.095158	-0.665438	0.885370	-0.118798	-0.506287	0.722583	0.249870				-0.533554	1.099310	0.052449	-0.526207	1.163466	0.055664	-0.491198	1.172578	-0.043357	-0.297426	0.059593	0.439293							-0.260785	0.066524	0.416601	-0.564226	0.082776	-0.293397				0.350892	0.074200	-0.060481
14817	123.475000	-0.792542	0.633659	0.048919	-0.768922	0.658863	-0.113554	-0.702540	0.901905	0.095009	-0.665132	0.885461	-0.118871	-0.506353	0.722534	0.249813				-0.533205	1.098798	0.052562	-0.526124	1.163016	0.055722	-0.491082	1.172095	-0.043329	-0.297439	0.059612	0.439304							-0.260771	0.066526	0.416594	-0.564228	0.082764	-0.293397				0.350968	0.074175	-0.060439
14818	123.483333	-0.792452	0.633745	0.048853	-0.768754	0.658990	-0.113642	-0.702431	0.901893	0.094811	-0.664845	0.885562	-0.118946	-0.506419	0.722473	0.249748				-0.532827	1.098250	0.052642	-0.526016	1.162476	0.055692	-0.490919	1.171590	-0.043336	-0.297442	0.059613	0.439294							-0.260778	0.066525	0.416596	-0.564154	0.082547	-0.293118				0.351040	0.074144	-0.060400
14819	123.491667	-0.792350	0.633834	0.048789	-0.768541	0.659139	-0.113739	-0.702271	0.901920	0.094690	-0.664623	0.885618	-0.119025	-0.506475	0.722383	0.249671				-0.532412	1.097594	0.052648	-0.525889	1.161877	0.055619	-0.490707	1.171014	-0.043351	-0.297439	0.059617	0.439293							-0.260775	0.066536	0.416588	-0.564108	0.082688	-0.293277				0.351109	0.074124	-0.060376
14820	123.500000	-0.792243	0.633930	0.048731	-0.768351	0.659323	-0.113804	-0.702129	0.901918	0.094578	-0.664412	0.885702	-0.119025	-0.506526	0.722273	0.249585				-0.531999	1.096918	0.052603	-0.525760	1.161240	0.055511	-0.490433	1.170426	-0.043435	-0.297449	0.059638	0.439296							-0.260775	0.066538	0.416587	-0.564205	0.082760	-0.293446				0.351171	0.074112	-0.060352
14821	123.508333	-0.792110	0.634029	0.048708	-0.768181	0.659494	-0.113861	-0.701942	0.901921	0.094467	-0.664226	0.885803	-0.119002	-0.506560	0.722167	0.249495				-0.531593	1.096322	0.052498	-0.525663	1.160672	0.055362	-0.490119	1.169879	-0.043463	-0.297446	0.059630	0.439289							-0.260780	0.066538	0.416589	-0.564057	0.082810	-0.293487				0.351107	0.074062	-0.060544
14822	123.516667	-0.791999	0.634154	0.048679	-0.767996	0.659649	-0.113887	-0.701784	0.901922	0.094452	-0.664126	0.885864	-0.118963	-0.506579	0.722050	0.249403				-0.531223	1.095804	0.052367	-0.525525	1.160182	0.055161	-0.489738	1.169402	-0.043545	-0.297484	0.059638	0.439289							-0.260772	0.066536	0.416587	-0.564127	0.082538	-0.293152				0.351185	0.074071	-0.060447
14823	123.525000	-0.791877	0.634265	0.048677	-0.767904	0.659782	-0.113874	-0.701579	0.901935	0.094420	-0.664047	0.885856	-0.118863	-0.506579	0.721941	0.249317				-0.530894	1.095424	0.052218	-0.525293	1.159718	0.054677	-0.489362	1.168955	-0.043572	-0.297400	0.059589	0.439281							-0.260758	0.066521	0.416582	-0.564122	0.082691	-0.293299				0.351215	0.074071	-0.060372
14824	123.533333	-0.791728	0.634367	0.048673	-0.767798	0.659877	-0.113834	-0.701364	0.901971	0.094408	-0.663958	0.885898	-0.118748	-0.506565	0.721842	0.249230				-0.530603	1.095159	0.052069	-0.525098	1.159447	0.054431	-0.488821	1.168603	-0.043705	-0.297425	0.059611	0.439281							-0.260753	0.066513	0.416579	-0.564143	0.082799	-0.293432				0.351237	0.074087	-0.060304
14825	123.541667	-0.791623	0.634460	0.048674	-0.767743	0.659928	-0.113806	-0.701168	0.901994	0.094394	-0.663966	0.885925	-0.118699	-0.506540	0.721749	0.249135				-0.530351	1.095005	0.051946	-0.524861	1.159321	0.054205	-0.488277	1.168291	-0.043865	-0.297445	0.059623	0.439285							-0.260754	0.066511	0.416575	-0.563960	0.082711	-0.293317				0.351255	0.074089	-0.060245
14826	123.550000	-0.791529	0.634541	0.048671	-0.767773	0.659942	-0.113788	-0.700974	0.902005	0.094344	-0.663989	0.885955	-0.118667	-0.506517	0.721678	0.249046				-0.530104	1.094916	0.051846	-0.524680	1.159325	0.054252	-0.487631	1.168121	-0.044164	-0.297412	0.059607	0.439271							-0.260738	0.066504	0.416565	-0.564052	0.082836	-0.293397				0.351271	0.074081	-0.060203
14827	123.558333	-0.791451	0.634614	0.048659	-0.767676	0.659902	-0.113778	-0.700789	0.902066	0.094353	-0.663975	0.886045	-0.118671	-0.506480	0.721615	0.248944				-0.529879	1.094867	0.051794	-0.524404	1.159254	0.054063	-0.487203	1.167788	-0.044175	-0.297424	0.059624	0.439274							-0.260746	0.066510	0.416568	-0.564127	0.082783	-0.293398				0.351291	0.074078	-0.060169
14828	123.566667	-0.791380	0.634673	0.048634	-0.767609	0.659859	-0.113780	-0.700673	0.902082	0.094400	-0.663995	0.886131	-0.118603	-0.506537	0.721459	0.248853				-0.529668	1.094783	0.051734	-0.524161	1.159176	0.053930	-0.486814	1.167434	-0.044212	-0.297421	0.059623	0.439275							-0.260737	0.066502	0.416560	-0.564156	0.082781	-0.293425				0.351317	0.074066	-0.060137
14829	123.575000	-0.791325	0.634728	0.048606	-0.767601	0.659819	-0.113787	-0.700527	0.902092	0.094391	-0.664068	0.886165	-0.118588	-0.506432	0.721527	0.248774				-0.529484	1.094650	0.051691	-0.523926	1.159044	0.053780	-0.486429	1.167144	-0.044330	-0.297392	0.059613	0.439267							-0.260749	0.066519	0.416561	-0.564062	0.082806	-0.293428				0.351348	0.074053	-0.060102
14830	123.583333	-0.791277	0.634773	0.048582	-0.767587	0.659831	-0.113779	-0.700413	0.902103	0.094398	-0.664147	0.886236	-0.118486	-0.506490	0.721381	0.248711				-0.529315	1.094462	0.051636	-0.523739	1.158857	0.053659	-0.486116	1.166795	-0.044350	-0.297415	0.059634	0.439266							-0.260753	0.066518	0.416566	-0.564148	0.082512	-0.293145				0.351377	0.074048	-0.060059
14831	123.591667	-0.791249	0.634813	0.048568	-0.767517	0.659835	-0.113777	-0.700348	0.902144	0.094498	-0.664270	0.886281	-0.118448	-0.506474	0.721346	0.248682				-0.529168	1.094266	0.051591	-0.523621	1.158637	0.053512	-0.485863	1.166484	-0.044454	-0.297401	0.059625	0.439270							-0.260731	0.066512	0.416555	-0.564201	0.082738	-0.293456				0.351410	0.074039	-0.059992
14832	123.600000	-0.791232	0.634840	0.048566	-0.767508	0.659873	-0.113753	-0.700297	0.902142	0.094547	-0.664388	0.886347	-0.118429	-0.506463	0.721305	0.248678				-0.529063	1.094022	0.051528	-0.523573	1.158403	0.053364	-0.485667	1.166151	-0.044526	-0.297399	0.059633	0.439260							-0.260716	0.066510	0.416550	-0.564226	0.082727	-0.293455				0.351444	0.074038	-0.059916
14833	123.608333	-0.791206	0.634851	0.048588	-0.767516	0.659913	-0.113703	-0.700260	0.902127	0.094573	-0.664560	0.886386	-0.118304	-0.506384	0.721376	0.248717				-0.529001	1.093774	0.051469	-0.523607	1.158175	0.053238	-0.485482	1.165838	-0.044596	-0.297402	0.059629	0.439258							-0.260707	0.066494	0.416534	-0.564127	0.082666	-0.293286				0.351469	0.074035	-0.059834
14834	123.616667	-0.791267	0.634862	0.048590	-0.767573	0.659937	-0.113687	-0.700263	0.902126	0.094662	-0.664694	0.886434	-0.118257	-0.506396	0.721339	0.248780				-0.528960	1.093502	0.051416	-0.523651	1.157908	0.053086	-0.485320	1.165431	-0.044677	-0.297383	0.059633	0.439253							-0.260694	0.066498	0.416528	-0.564232	0.082738	-0.293440				0.351494	0.074032	-0.059756
14835	123.625000	-0.791316	0.634840	0.048618	-0.767639	0.659939	-0.113627	-0.700269	0.902128	0.094802	-0.664862	0.886460	-0.118077	-0.506492	0.721185	0.248857				-0.528943	1.093193	0.051342	-0.523702	1.157595	0.052931	-0.485196	1.165057	-0.044752	-0.297378	0.059634	0.439243							-0.260696	0.066503	0.416521	-0.564115	0.082773	-0.293464				0.351517	0.074031	-0.059699
14836	123.633333	-0.791381	0.634790	0.048645	-0.767721	0.659896	-0.113571	-0.700263	0.902053	0.094828	-0.665020	0.886450	-0.117985	-0.506400	0.721274	0.248979				-0.528949	1.092883	0.051267	-0.523801	1.157296	0.052793	-0.485061	1.164682	-0.044865	-0.297370	0.059634	0.439232							-0.260702	0.066515	0.416515	-0.564189	0.082505	-0.293146				0.351534	0.074033	-0.059655
14837	123.641667	-0.791459	0.634710	0.048684	-0.767863	0.659824	-0.113507	-0.700356	0.901999	0.095001	-0.665203	0.886398	-0.117862	-0.506385	0.721239	0.249102				-0.528963	1.092517	0.051187	-0.523922	1.156947	0.052663	-0.484929	1.164341	-0.045038	-0.297376	0.059645	0.439231							-0.260701	0.066515	0.416506	-0.564155	0.082646	-0.293304				0.351555	0.074019	-0.059607
14838	123.650000	-0.791551	0.634620	0.048732	-0.768023	0.659723	-0.113433	-0.700410	0.901922	0.095108	-0.665405	0.886332	-0.117740	-0.506364	0.721206	0.249245				-0.528995	1.092123	0.051110	-0.524043	1.156562	0.052501	-0.484992	1.163874	-0.044949	-0.297376	0.059654	0.439232							-0.260694	0.066508	0.416505	-0.564272	0.082695	-0.293464				0.351577	0.074007	-0.059572
14839	123.658333	-0.791647	0.634515	0.048800	-0.768183	0.659610	-0.113337	-0.700495	0.901856	0.095267	-0.665609	0.886294	-0.117556	-0.506333	0.721178	0.249393				-0.529026	1.091726	0.051053	-0.524134	1.156082	0.052116	-0.484775	1.163504	-0.045137	-0.297367	0.059643	0.439226							-0.260682	0.066500	0.416496	-0.564094	0.082505	-0.293227				0.351598	0.073993	-0.059548
14840	123.666667	-0.791778	0.634423	0.048890	-0.768366	0.659487	-0.113232	-0.700579	0.901793	0.095398	-0.665853	0.886202	-0.117397	-0.506308	0.721144	0.249542				-0.529059	1.091307	0.050982	-0.524285	1.155662	0.051980	-0.484773	1.163070	-0.045160	-0.297360	0.059629	0.439217							-0.260691	0.066512	0.416499	-0.564217	0.082496	-0.293174				0.351620	0.073990	-0.059516
14841	123.675000	-0.791886	0.634336	0.048999	-0.768606	0.659372	-0.113128	-0.700566	0.901651	0.095454	-0.666081	0.886107	-0.117277	-0.506287	0.721125	0.249687				-0.529110	1.090922	0.050940	-0.524469	1.155285	0.051901	-0.484679	1.162757	-0.045268	-0.297339	0.059621	0.439223							-0.260691	0.066508	0.416499	-0.564165	0.082522	-0.293197				0.351637	0.073988	-0.059486
14842	123.683333	-0.792004	0.634261	0.049117	-0.768788	0.659270	-0.113028	-0.700654	0.901646	0.095619	-0.666310	0.886037	-0.117087	-0.506277	0.721114	0.249821				-0.529180	1.090557	0.050907	-0.524725	1.155033	0.052115	-0.484652	1.162378	-0.045255	-0.297364	0.059634	0.439221							-0.260681	0.066505	0.416498	-0.564157	0.082811	-0.293448				0.351648	0.073993	-0.059462
14843	123.691667	-0.792153	0.634219	0.049206	-0.768960	0.659181	-0.112929	-0.700748	0.901613	0.095736	-0.666547	0.885957	-0.116925	-0.506320	0.721048	0.249941				-0.529261	1.090245	0.050877	-0.524884	1.154707	0.052038	-0.484703	1.161947	-0.045118	-0.297367	0.059641	0.439221							-0.260689	0.066517	0.416500	-0.564197	0.082678	-0.293288				0.351658	0.073997	-0.059452
14844	123.700000	-0.792256	0.634152	0.049312	-0.769111	0.659110	-0.112834	-0.700845	0.901572	0.095844	-0.666783	0.885858	-0.116800	-0.506364	0.720975	0.250038				-0.529360	1.089978	0.050864	-0.525034	1.154460	0.051979	-0.484665	1.161622	-0.045074	-0.297372	0.059643	0.439223							-0.260696	0.066525	0.416503	-0.564232	0.082553	-0.293143				0.351668	0.074016	-0.059462
14845	123.708333	-0.792382	0.634103	0.049388	-0.769292	0.659052	-0.112766	-0.700953	0.901523	0.095945	-0.666986	0.885792	-0.116623	-0.506273	0.721063	0.250131				-0.529450	1.089717	0.050851	-0.525175	1.154199	0.051946	-0.484617	1.161358	-0.045028	-0.297355	0.059634	0.439227							-0.260700	0.066529	0.416505	-0.564196	0.082700	-0.293284				0.351680	0.074015	-0.059500
14846	123.716667	-0.792530	0.634054	0.049438	-0.769432	0.659016	-0.112686	-0.701042	0.901513	0.096094	-0.667188	0.885722	-0.116483	-0.506269	0.721016	0.250207				-0.529539	1.089499	0.050850	-0.525307	1.153977	0.051945	-0.484462	1.161206	-0.045122	-0.297374	0.059642	0.439225							-0.260705	0.066534	0.416510	-0.564161	0.082848	-0.293428				0.351686	0.074016	-0.059551
14847	123.725000	-0.792640	0.633995	0.049480	-0.769496	0.658963	-0.112628	-0.701145	0.901457	0.096197	-0.667349	0.885694	-0.116350	-0.506260	0.720948	0.250278				-0.529629	1.089294	0.050859	-0.525407	1.153762	0.051926	-0.484420	1.161019	-0.045050	-0.297382	0.059639	0.439236							-0.260707	0.066532	0.416515	-0.564197	0.082705	-0.293290				0.351698	0.074007	-0.059603
14848	123.733333	-0.792743	0.633934	0.049512	-0.769565	0.658941	-0.112569	-0.701240	0.901385	0.096229	-0.667475	0.885711	-0.116172	-0.506250	0.720860	0.250340				-0.529714	1.089112	0.050886	-0.525544	1.153582	0.051953	-0.484383	1.160859	-0.044959	-0.297391	0.059642	0.439245							-0.260714	0.066533	0.416526	-0.564227	0.082568	-0.293145				0.351724	0.074000	-0.059654
14849	123.741667	-0.792843	0.633868	0.049529	-0.769628	0.658938	-0.112517	-0.701337	0.901363	0.096368	-0.667615	0.885719	-0.116002	-0.506266	0.720760	0.250391				-0.529807	1.088947	0.050926	-0.525655	1.153437	0.051991	-0.484403	1.160678	-0.044780	-0.297367	0.059613	0.439250							-0.260716	0.066521	0.416535	-0.564276	0.082790	-0.293443				0.351751	0.073998	-0.059711
14850	123.750000	-0.792929	0.633817	0.049536	-0.769674	0.658951	-0.112453	-0.701441	0.901313	0.096461	-0.667712	0.885758	-0.115890	-0.506301	0.720649	0.250432				-0.529897	1.088851	0.050985	-0.525773	1.153350	0.052040	-0.484415	1.160534	-0.044601	-0.297393	0.059617	0.439250							-0.260722	0.066522	0.416539	-0.564147	0.082877	-0.293426				0.351791	0.073992	-0.059770
14851	123.758333	-0.792996	0.633776	0.049532	-0.769670	0.658950	-0.112418	-0.701497	0.901317	0.096576	-0.667802	0.885802	-0.115792	-0.506356	0.720533	0.250461				-0.529989	1.088822	0.051054	-0.525881	1.153336	0.052097	-0.484364	1.160476	-0.044489	-0.297402	0.059620	0.439262							-0.260736	0.066529	0.416545	-0.564148	0.082886	-0.293418				0.351837	0.074006	-0.059817
14852	123.766667	-0.793058	0.633742	0.049512	-0.769728	0.658976	-0.112385	-0.701564	0.901282	0.096626	-0.667901	0.885835	-0.115721	-0.506415	0.720415	0.250480				-0.530074	1.088833	0.051139	-0.525958	1.153324	0.052147	-0.484338	1.160427	-0.044341	-0.297412	0.059624	0.439264							-0.260748	0.066529	0.416557	-0.564378	0.082527	-0.293092				0.351902	0.074015	-0.059864
14853	123.775000	-0.793102	0.633711	0.049485	-0.769740	0.658993	-0.112361	-0.701620	0.901262	0.096730	-0.667977	0.885920	-0.115575	-0.506466	0.720301	0.250484				-0.530160	1.088877	0.051240	-0.526044	1.153390	0.052248	-0.484258	1.160449	-0.044224	-0.297427	0.059631	0.439264							-0.260754	0.066545	0.416556	-0.564209	0.082868	-0.293399				0.351961	0.074022	-0.059908
14854	123.783333	-0.793129	0.633679	0.049449	-0.769680	0.658984	-0.112356	-0.701710	0.901199	0.096849	-0.668041	0.885988	-0.115529	-0.506516	0.720195	0.250470				-0.530240	1.088937	0.051351	-0.526111	1.153439	0.052378	-0.484199	1.160475	-0.044077	-0.297435	0.059636	0.439265							-0.260768	0.066567	0.416561	-0.564131	0.082906	-0.293406				0.352014	0.074023	-0.059952
14855	123.791667	-0.793137	0.633633	0.049400	-0.769663	0.659007	-0.112341	-0.701759	0.901170	0.096969	-0.668143	0.886040	-0.115419	-0.506566	0.720100	0.250460				-0.530314	1.088996	0.051491	-0.526144	1.153500	0.052518	-0.484197	1.160510	-0.043872	-0.297454	0.059639	0.439268							-0.260760	0.066551	0.416560	-0.564200	0.082603	-0.293127				0.352062	0.074021	-0.059994
14856	123.800000	-0.793133	0.633580	0.049349	-0.769626	0.659019	-0.112346	-0.701824	0.901105	0.097015	-0.668220	0.886118	-0.115356	-0.506619	0.720006	0.250450				-0.530386	1.089061	0.051643	-0.526161	1.153567	0.052656	-0.484156	1.160555	-0.043703	-0.297478	0.059640	0.439280							-0.260777	0.066570	0.416576	-0.564091	0.082607	-0.293193				0.352100	0.074004	-0.060020
14857	123.808333	-0.793127	0.633532	0.049304	-0.769565	0.659039	-0.112346	-0.701888	0.901063	0.097178	-0.668288	0.886213	-0.115217	-0.506672	0.719923	0.250456				-0.530459	1.089145	0.051821	-0.526193	1.153643	0.052824	-0.484151	1.160625	-0.043510	-0.297437	0.059621	0.439278							-0.260769	0.066552	0.416579	-0.564162	0.082735	-0.293301				0.352113	0.074013	-0.060055
14858	123.816667	-0.793113	0.633488	0.049259	-0.769451	0.659053	-0.112346	-0.701940	0.901003	0.097272	-0.668362	0.886302	-0.115104	-0.506717	0.719840	0.250473				-0.530528	1.089261	0.052021	-0.526238	1.153720	0.053006	-0.484153	1.160665	-0.043302	-0.297431	0.059600	0.439274							-0.260762	0.066540	0.416584	-0.564192	0.082601	-0.293165				0.352127	0.074017	-0.060096
14859	123.825000	-0.793097	0.633444	0.049218	-0.769404	0.659098	-0.112344	-0.701993	0.900923	0.097349	-0.668441	0.886372	-0.115001	-0.506755	0.719772	0.250518				-0.530607	1.089364	0.052219	-0.526295	1.153832	0.053207	-0.484159	1.160701	-0.043091	-0.297436	0.059604	0.439286							-0.260783	0.066545	0.416589	-0.564281	0.082541	-0.293158				0.352132	0.074022	-0.060129
14860	123.833333	-0.793074	0.633419	0.049183	-0.769365	0.659140	-0.112332	-0.702062	0.900803	0.097381	-0.668536	0.886437	-0.114849	-0.506789	0.719706	0.250570				-0.530689	1.089463	0.052409	-0.526330	1.153910	0.053388	-0.484156	1.160748	-0.042901	-0.297436	0.059609	0.439296							-0.260777	0.066553	0.416591	-0.564272	0.082777	-0.293462				0.352135	0.074037	-0.060161
14861	123.841667	-0.793043	0.633401	0.049152	-0.769305	0.659171	-0.112324	-0.702076	0.900796	0.097523	-0.668613	0.886489	-0.114758	-0.506803	0.719649	0.250630				-0.530762	1.089552	0.052599	-0.526372	1.154015	0.053557	-0.484163	1.160793	-0.042716	-0.297448	0.059620	0.439290							-0.260777	0.066559	0.416592	-0.564121	0.082877	-0.293451				0.352134	0.074055	-0.060196
14862	123.850000	-0.793015	0.633390	0.049128	-0.769245	0.659193	-0.112311	-0.702089	0.900744	0.097588	-0.668669	0.886569	-0.114618	-0.506811	0.719588	0.250687				-0.530830	1.089636	0.052792	-0.526448	1.154115	0.053754	-0.484187	1.160890	-0.042533	-0.297445	0.059616	0.439277							-0.260789	0.066576	0.416594	-0.564189	0.082589	-0.293162				0.352132	0.074081	-0.060223
14863	123.858333	-0.792979	0.633375	0.049108	-0.769188	0.659200	-0.112297	-0.702109	0.900685	0.097662	-0.668739	0.886585	-0.114543	-0.506812	0.719530	0.250745				-0.530896	1.089693	0.052996	-0.526477	1.154141	0.053829	-0.484241	1.160981	-0.042310	-0.297451	0.059628	0.439283							-0.260779	0.066569	0.416586	-0.564131	0.082591	-0.293188				0.352132	0.074091	-0.060252
14864	123.866667	-0.792946	0.633360	0.049102	-0.769131	0.659204	-0.112279	-0.702146	0.900589	0.097720	-0.668757	0.886648	-0.114475	-0.506806	0.719472	0.250794				-0.530957	1.089751	0.053199	-0.526476	1.154153	0.053920	-0.484355	1.161114	-0.042011	-0.297444	0.059624	0.439283							-0.260784	0.066574	0.416592	-0.563992	0.082887	-0.293506				0.352133	0.074104	-0.060284
14865	123.875000	-0.792899	0.633343	0.049105	-0.769059	0.659202	-0.112271	-0.702142	0.900552	0.097794	-0.668789	0.886684	-0.114403	-0.506797	0.719420	0.250832				-0.531019	1.089800	0.053425	-0.526536	1.154180	0.054216	-0.484445	1.161261	-0.041749	-0.297442	0.059616	0.439282							-0.260774	0.066561	0.416588	-0.564179	0.082840	-0.293460				0.352138	0.074111	-0.060311
14866	123.883333	-0.792844	0.633329	0.049118	-0.768939	0.659196	-0.112246	-0.702151	0.900478	0.097845	-0.668831	0.886723	-0.114250	-0.506778	0.719361	0.250854				-0.531086	1.089830	0.053634	-0.526695	1.154302	0.054795	-0.484594	1.161476	-0.041485	-0.297425	0.059602	0.439284							-0.260766	0.066541	0.416580	-0.564178	0.082584	-0.293174				0.352138	0.074110	-0.060334
14867	123.891667	-0.792797	0.633329	0.049136	-0.768951	0.659211	-0.112238	-0.702186	0.900411	0.097891	-0.668851	0.886740	-0.114236	-0.506762	0.719313	0.250866				-0.531167	1.089875	0.053852	-0.526776	1.154336	0.055076	-0.484700	1.161566	-0.041228	-0.297443	0.059611	0.439285							-0.260757	0.066527	0.416583	-0.564296	0.082638	-0.293317				0.352139	0.074112	-0.060343
14868	123.900000	-0.792748	0.633340	0.049164	-0.768883	0.659227	-0.112201	-0.702216	0.900352	0.097934	-0.668839	0.886790	-0.114210	-0.506751	0.719268	0.250856				-0.531259	1.089928	0.054053	-0.526878	1.154397	0.055324	-0.484844	1.161697	-0.040972	-0.297412	0.059593	0.439280							-0.260747	0.066528	0.416586	-0.564000	0.082856	-0.293511				0.352139	0.074127	-0.060365
14869	123.908333	-0.792711	0.633355	0.049190	-0.768815	0.659261	-0.112175	-0.702242	0.900312	0.097978	-0.668844	0.886819	-0.114163	-0.506752	0.719241	0.250840				-0.531374	1.090016	0.054235	-0.527009	1.154497	0.055526	-0.484982	1.161824	-0.040786	-0.297411	0.059599	0.439276							-0.260741	0.066524	0.416575	-0.564184	0.082564	-0.293164				0.352138	0.074140	-0.060379
14870	123.916667	-0.792680	0.633370	0.049213	-0.768770	0.659286	-0.112157	-0.702270	0.900274	0.098021	-0.668870	0.886833	-0.114061	-0.506770	0.719224	0.250816				-0.531491	1.090117	0.054412	-0.527163	1.154577	0.055709	-0.485023	1.162049	-0.040729	-0.297364	0.059572	0.439269							-0.260744	0.066513	0.416569	-0.564192	0.082554	-0.293150				0.352132	0.074158	-0.060393
14871	123.925000	-0.792648	0.633382	0.049226	-0.768732	0.659297	-0.112139	-0.702293	0.900258	0.098042	-0.668850	0.886867	-0.114029	-0.506799	0.719211	0.250787				-0.531619	1.090217	0.054573	-0.527315	1.154691	0.055908	-0.485150	1.162164	-0.040571	-0.297385	0.059600	0.439270							-0.260738	0.066537	0.416568	-0.564050	0.082717	-0.293344				0.352128	0.074164	-0.060411
14872	123.933333	-0.792613	0.633389	0.049243	-0.768692	0.659301	-0.112124	-0.702334	0.900268	0.098153	-0.668818	0.886901	-0.113995	-0.506823	0.719204	0.250758				-0.531747	1.090295	0.054733	-0.527452	1.154759	0.056072	-0.485415	1.162177	-0.040230	-0.297410	0.059619	0.439266							-0.260737	0.066536	0.416561	-0.563976	0.082896	-0.293472				0.352114	0.074184	-0.060412
14873	123.941667	-0.792583	0.633383	0.049246	-0.768663	0.659301	-0.112113	-0.702366	0.900200	0.098117	-0.668791	0.886913	-0.113964	-0.506859	0.719197	0.250732				-0.531855	1.090308	0.054879	-0.527576	1.154797	0.056255	-0.485534	1.162315	-0.040102	-0.297398	0.059609	0.439261							-0.260727	0.066529	0.416558	-0.564168	0.082712	-0.293294				0.352108	0.074188	-0.060415
14874	123.950000	-0.792549	0.633368	0.049240	-0.768637	0.659295	-0.112108	-0.702406	0.900178	0.098139	-0.668761	0.886922	-0.113906	-0.506896	0.719182	0.250711				-0.531951	1.090301	0.055017	-0.527725	1.154793	0.056444	-0.485725	1.162406	-0.039899	-0.297400	0.059613	0.439266							-0.260727	0.066530	0.416565	-0.564095	0.082594	-0.293220				0.352103	0.074190	-0.060413
14875	123.958333	-0.792519	0.633349	0.049234	-0.768613	0.659287	-0.112096	-0.702405	0.900181	0.098147	-0.668694	0.886950	-0.113919	-0.506931	0.719164	0.250696				-0.532037	1.090289	0.055155	-0.527891	1.154787	0.056628	-0.485915	1.162485	-0.039706	-0.297397	0.059608	0.439269							-0.260720	0.066513	0.416560	-0.564191	0.082679	-0.293347				0.352088	0.074182	-0.060398
14876	123.966667	-0.792491	0.633327	0.049226	-0.768596	0.659288	-0.112085	-0.702446	0.900154	0.098207	-0.668638	0.886956	-0.113918	-0.506962	0.719143	0.250683				-0.532126	1.090294	0.055278	-0.528039	1.154790	0.056783	-0.486107	1.162571	-0.039537	-0.297381	0.059592	0.439263							-0.260720	0.066512	0.416561	-0.564209	0.082574	-0.293190				0.352081	0.074174	-0.060389
14877	123.975000	-0.792481	0.633312	0.049215	-0.768584	0.659286	-0.112074	-0.702482	0.900102	0.098157	-0.668588	0.886958	-0.113903	-0.506988	0.719125	0.250684				-0.532212	1.090322	0.055400	-0.528152	1.154838	0.056918	-0.486242	1.162665	-0.039407	-0.297366	0.059585	0.439268							-0.260712	0.066495	0.416559	-0.564217	0.082549	-0.293182				0.352074	0.074169	-0.060376
14878	123.983333	-0.792480	0.633318	0.049204	-0.768578	0.659288	-0.112070	-0.702503	0.900116	0.098211	-0.668545	0.886976	-0.113845	-0.507012	0.719105	0.250688				-0.532289	1.090379	0.055532	-0.528240	1.154869	0.057056	-0.486338	1.162766	-0.039283	-0.297397	0.059611	0.439270							-0.260731	0.066510	0.416569	-0.564103	0.082563	-0.293234				0.352068	0.074170	-0.060366
14879	123.991667	-0.792485	0.633315	0.049193	-0.768564	0.659298	-0.112063	-0.702531	0.900100	0.098225	-0.668499	0.886979	-0.113845	-0.507017	0.719085	0.250696				-0.532367	1.090438	0.055653	-0.528305	1.154923	0.057190	-0.486333	1.162943	-0.039270	-0.297396	0.059613	0.439265							-0.260725	0.066526	0.416561	-0.564181	0.082698	-0.293320				0.352063	0.074180	-0.060359
14880	124.000000	-0.792496	0.633309	0.049182	-0.768561	0.659307	-0.112059	-0.702562	0.900048	0.098184	-0.668461	0.886983	-0.113846	-0.507025	0.719065	0.250705				-0.532433	1.090477	0.055768	-0.528371	1.154959	0.057336	-0.486486	1.162925	-0.039031	-0.297404	0.059620	0.439260							-0.260730	0.066530	0.416555	-0.564142	0.082833	-0.293459				0.352060	0.074175	-0.060345
14881	124.008333	-0.792505	0.633307	0.049159	-0.768524	0.659318	-0.112053	-0.702587	0.900031	0.098226	-0.668436	0.886996	-0.113819	-0.507025	0.719041	0.250730				-0.532485	1.090471	0.055878	-0.528426	1.154958	0.057454	-0.486580	1.162926	-0.038900	-0.297400	0.059620	0.439262							-0.260737	0.066537	0.416562	-0.564162	0.082548	-0.293188				0.352052	0.074178	-0.060326
14882	124.016667	-0.792513	0.633288	0.049134	-0.768546	0.659324	-0.112062	-0.702577	0.900002	0.098170	-0.668422	0.887011	-0.113793	-0.507025	0.719011	0.250755				-0.532534	1.090436	0.055979	-0.528498	1.154930	0.057559	-0.486667	1.162895	-0.038802	-0.297449	0.059631	0.439276							-0.260739	0.066533	0.416565	-0.564147	0.082835	-0.293449				0.352059	0.074165	-0.060311
14883	124.025000	-0.792535	0.633264	0.049118	-0.768545	0.659327	-0.112069	-0.702630	0.899978	0.098303	-0.668414	0.887019	-0.113767	-0.507010	0.718971	0.250782				-0.532579	1.090359	0.056062	-0.528603	1.154865	0.057647	-0.486795	1.162866	-0.038710	-0.297431	0.059620	0.439275							-0.260741	0.066533	0.416575	-0.564259	0.082658	-0.293322				0.352042	0.074156	-0.060283
14884	124.033333	-0.792551	0.633239	0.049104	-0.768548	0.659327	-0.112076	-0.702642	0.899926	0.098291	-0.668413	0.887028	-0.113737	-0.507000	0.718931	0.250808				-0.532606	1.090265	0.056144	-0.528720	1.154786	0.057739	-0.486904	1.162835	-0.038649	-0.297396	0.059595	0.439273							-0.260739	0.066526	0.416577	-0.564218	0.082553	-0.293182				0.352035	0.074141	-0.060259
14885	124.041667	-0.792565	0.633218	0.049087	-0.768555	0.659331	-0.112083	-0.702659	0.899913	0.098351	-0.668425	0.887042	-0.113687	-0.507002	0.718885	0.250844				-0.532646	1.090176	0.056220	-0.528810	1.154691	0.057807	-0.487008	1.162780	-0.038569	-0.297370	0.059572	0.439278							-0.260749	0.066523	0.416583	-0.564158	0.082560	-0.293206				0.352024	0.074129	-0.060242
14886	124.050000	-0.792593	0.633199	0.049074	-0.768562	0.659330	-0.112089	-0.702692	0.899891	0.098428	-0.668470	0.887016	-0.113659	-0.506999	0.718844	0.250871				-0.532688	1.090107	0.056296	-0.528899	1.154602	0.057889	-0.487089	1.162752	-0.038513	-0.297420	0.059609	0.439286							-0.260743	0.066530	0.416585	-0.564139	0.082856	-0.293478				0.352012	0.074126	-0.060240
14887	124.058333	-0.792619	0.633185	0.049066	-0.768579	0.659325	-0.112090	-0.702722	0.899814	0.098369	-0.668458	0.887044	-0.113658	-0.506997	0.718805	0.250896				-0.532724	1.090060	0.056350	-0.528963	1.154555	0.057951	-0.487076	1.162814	-0.038573	-0.297420	0.059602	0.439281							-0.260750	0.066534	0.416583	-0.564174	0.082706	-0.293335				0.352005	0.074126	-0.060242
14888	124.066667	-0.792642	0.633170	0.049052	-0.768593	0.659314	-0.112092	-0.702721	0.899829	0.098409	-0.668472	0.887052	-0.113630	-0.506993	0.718775	0.250918				-0.532767	1.090018	0.056425	-0.529023	1.154520	0.058008	-0.487143	1.162785	-0.038520	-0.297427	0.059610	0.439283							-0.260757	0.066535	0.416588	-0.564213	0.082551	-0.293175				0.351998	0.074125	-0.060241
14889	124.075000	-0.792669	0.633153	0.049047	-0.768611	0.659293	-0.112082	-0.702751	0.899837	0.098465	-0.668493	0.887055	-0.113572	-0.506998	0.718747	0.250939				-0.532799	1.089976	0.056469	-0.529063	1.154488	0.058075	-0.487195	1.162769	-0.038464	-0.297434	0.059617	0.439286							-0.260758	0.066539	0.416584	-0.564105	0.082718	-0.293345				0.351986	0.074139	-0.060242
14890	124.083333	-0.792691	0.633132	0.049039	-0.768633	0.659272	-0.112072	-0.702787	0.899802	0.098476	-0.668521	0.887027	-0.113557	-0.507010	0.718726	0.250951				-0.532811	1.089952	0.056538	-0.529095	1.154450	0.058139	-0.487238	1.162755	-0.038401	-0.297426	0.059611	0.439284							-0.260770	0.066556	0.416592	-0.564006	0.082863	-0.293511				0.351983	0.074138	-0.060227
14891	124.091667	-0.792713	0.633104	0.049032	-0.768652	0.659245	-0.112065	-0.702792	0.899786	0.098437	-0.668505	0.887044	-0.113537	-0.507022	0.718711	0.250961				-0.532826	1.089909	0.056591	-0.529127	1.154421	0.058220	-0.487301	1.162744	-0.038336	-0.297425	0.059603	0.439286							-0.260759	0.066543	0.416590	-0.564195	0.082568	-0.293163				0.351972	0.074136	-0.060226
14892	124.100000	-0.792733	0.633078	0.049028	-0.768672	0.659225	-0.112058	-0.702803	0.899791	0.098440	-0.668518	0.887034	-0.113506	-0.507037	0.718700	0.250962				-0.532833	1.089872	0.056637	-0.529142	1.154372	0.058266	-0.487474	1.162649	-0.038121	-0.297426	0.059598	0.439287							-0.260752	0.066520	0.416591	-0.564187	0.082569	-0.293164				0.351973	0.074126	-0.060214
14893	124.108333	-0.792753	0.633061	0.049032	-0.768693	0.659200	-0.112062	-0.702855	0.899778	0.098468	-0.668534	0.887017	-0.113530	-0.507053	0.718690	0.250955				-0.532841	1.089820	0.056661	-0.529176	1.154360	0.058318	-0.487502	1.162644	-0.038077	-0.297423	0.059601	0.439294							-0.260758	0.066528	0.416600	-0.564262	0.082529	-0.293158				0.351975	0.074116	-0.060209
14894	124.116667	-0.792772	0.633050	0.049038	-0.768705	0.659196	-0.112060	-0.702863	0.899793	0.098466	-0.668532	0.887006	-0.113584	-0.507066	0.718693	0.250936				-0.532845	1.089821	0.056684	-0.529176	1.154353	0.058356	-0.487493	1.162657	-0.038058	-0.297426	0.059605	0.439295							-0.260756	0.066537	0.416602	-0.563957	0.082911	-0.293495				0.351973	0.074108	-0.060217
14895	124.125000	-0.792790	0.633051	0.049050	-0.768718	0.659186	-0.112066	-0.702900	0.899783	0.098438	-0.668563	0.886989	-0.113559	-0.507075	0.718705	0.250915				-0.532854	1.089828	0.056697	-0.529161	1.154361	0.058375	-0.487477	1.162666	-0.038039	-0.297425	0.059602	0.439293							-0.260759	0.066535	0.416599	-0.564143	0.082718	-0.293322				0.351977	0.074098	-0.060215
14896	124.133333	-0.792789	0.633035	0.049084	-0.768732	0.659171	-0.112073	-0.702944	0.899784	0.098456	-0.668606	0.886977	-0.113533	-0.507085	0.718724	0.250886				-0.532867	1.089842	0.056713	-0.529150	1.154350	0.058396	-0.487470	1.162658	-0.038013	-0.297471	0.059617	0.439295							-0.260752	0.066533	0.416594	-0.564075	0.082579	-0.293227				0.351971	0.074098	-0.060214
14897	124.141667	-0.792811	0.633054	0.049088	-0.768746	0.659171	-0.112071	-0.703000	0.899763	0.098450	-0.668648	0.886963	-0.113584	-0.507097	0.718749	0.250861				-0.532879	1.089893	0.056724	-0.529139	1.154391	0.058400	-0.487456	1.162694	-0.038012	-0.297433	0.059611	0.439285							-0.260772	0.066556	0.416598	-0.564188	0.082821	-0.293458				0.351968	0.074106	-0.060206
14898	124.150000	-0.792825	0.633062	0.049094	-0.768761	0.659173	-0.112055	-0.703037	0.899758	0.098456	-0.668708	0.886954	-0.113566	-0.507107	0.718772	0.250836				-0.532883	1.089935	0.056712	-0.529141	1.154431	0.058396	-0.487454	1.162739	-0.038014	-0.297431	0.059602	0.439283							-0.260775	0.066557	0.416596	-0.564079	0.082587	-0.293213				0.351964	0.074116	-0.060199
14899	124.158333	-0.792827	0.633047	0.049101	-0.768780	0.659160	-0.112036	-0.703056	0.899765	0.098444	-0.668731	0.886976	-0.113582	-0.507115	0.718803	0.250819				-0.532896	1.089989	0.056691	-0.529138	1.154496	0.058388	-0.487447	1.162793	-0.038015	-0.297429	0.059601	0.439287							-0.260766	0.066548	0.416593	-0.564101	0.082730	-0.293328				0.351968	0.074121	-0.060197
14900	124.166667	-0.792813	0.633004	0.049121	-0.768793	0.659130	-0.112024	-0.703076	0.899742	0.098373	-0.668810	0.886949	-0.113551	-0.507122	0.718821	0.250805				-0.532919	1.090050	0.056662	-0.529124	1.154549	0.058375	-0.487388	1.162863	-0.038047	-0.297422	0.059595	0.439285							-0.260774	0.066537	0.416598	-0.564081	0.082583	-0.293205				0.351959	0.074118	-0.060184
14901	124.175000	-0.792811	0.632975	0.049128	-0.768814	0.659103	-0.112010	-0.703145	0.899729	0.098465	-0.668854	0.886956	-0.113558	-0.507129	0.718833	0.250791				-0.532923	1.090139	0.056636	-0.529094	1.154651	0.058355	-0.487345	1.162918	-0.038061	-0.297415	0.059588	0.439286							-0.260755	0.066535	0.416594	-0.564197	0.082828	-0.293451				0.351962	0.074118	-0.060184
14902	124.183333	-0.792808	0.632947	0.049131	-0.768828	0.659067	-0.111995	-0.703164	0.899735	0.098469	-0.668928	0.886949	-0.113499	-0.507135	0.718844	0.250777				-0.532934	1.090225	0.056613	-0.529059	1.154722	0.058341	-0.487365	1.162989	-0.038050	-0.297418	0.059589	0.439288							-0.260741	0.066520	0.416585	-0.564199	0.082573	-0.293157				0.351969	0.074115	-0.060184
14903	124.191667	-0.792809	0.632934	0.049121	-0.768852	0.659034	-0.111984	-0.703185	0.899705	0.098392	-0.668990	0.886941	-0.113506	-0.507146	0.718858	0.250765				-0.532942	1.090255	0.056597	-0.529006	1.154764	0.058318	-0.487270	1.163013	-0.038112	-0.297432	0.059599	0.439290							-0.260749	0.066523	0.416593	-0.564279	0.082530	-0.293157				0.351971	0.074116	-0.060197
14904	124.200000	-0.792804	0.632915	0.049131	-0.768876	0.658999	-0.111979	-0.703231	0.899712	0.098459	-0.669034	0.886957	-0.113510	-0.507155	0.718867	0.250746				-0.532944	1.090283	0.056608	-0.528994	1.154784	0.058315	-0.487296	1.163004	-0.038106	-0.297416	0.059602	0.439289							-0.260756	0.066545	0.416595	-0.564003	0.082863	-0.293517				0.351974	0.074115	-0.060209
14905	124.208333	-0.792811	0.632916	0.049134	-0.768881	0.658976	-0.111978	-0.703258	0.899675	0.098424	-0.669096	0.886939	-0.113535	-0.507163	0.718881	0.250726				-0.532945	1.090285	0.056618	-0.529018	1.154779	0.058321	-0.487350	1.162998	-0.038115	-0.297423	0.059611	0.439276							-0.260756	0.066545	0.416585	-0.564154	0.082717	-0.293314				0.351987	0.074128	-0.060228
14906	124.216667	-0.792836	0.632952	0.049118	-0.768886	0.658958	-0.111989	-0.703249	0.899720	0.098451	-0.669156	0.886947	-0.113463	-0.507175	0.718900	0.250713				-0.532943	1.090287	0.056629	-0.529067	1.154768	0.058337	-0.487459	1.163006	-0.038103	-0.297420	0.059611	0.439277							-0.260761	0.066553	0.416584	-0.564193	0.082572	-0.293163				0.351991	0.074138	-0.060229
14907	124.225000	-0.792836	0.632950	0.049123	-0.768980	0.658982	-0.111988	-0.703234	0.899713	0.098367	-0.669195	0.886933	-0.113496	-0.507173	0.718928	0.250705				-0.532951	1.090289	0.056641	-0.529080	1.154789	0.058336	-0.487474	1.163012	-0.038137	-0.297420	0.059620	0.439277							-0.260751	0.066548	0.416577	-0.564076	0.082597	-0.293216				0.351996	0.074140	-0.060224
14908	124.233333	-0.792839	0.632947	0.049131	-0.768948	0.658964	-0.112007	-0.703233	0.899717	0.098343	-0.669225	0.886916	-0.113556	-0.507175	0.718955	0.250706				-0.532962	1.090293	0.056649	-0.529084	1.154799	0.058332	-0.487554	1.163015	-0.038121	-0.297426	0.059621	0.439279							-0.260761	0.066561	0.416582	-0.564005	0.082874	-0.293498				0.351998	0.074149	-0.060218
14909	124.241667	-0.792843	0.632949	0.049135	-0.768923	0.658956	-0.112026	-0.703262	0.899727	0.098426	-0.669239	0.886921	-0.113550	-0.507170	0.718988	0.250715				-0.532971	1.090290	0.056655	-0.529100	1.154795	0.058341	-0.487608	1.163008	-0.038135	-0.297413	0.059610	0.439276							-0.260741	0.066536	0.416575	-0.564156	0.082726	-0.293300				0.351999	0.074140	-0.060200
14910	124.250000	-0.792862	0.632973	0.049117	-0.768892	0.658948	-0.112054	-0.703256	0.899696	0.098342	-0.669274	0.886903	-0.113494	-0.507158	0.719016	0.250721				-0.532999	1.090276	0.056644	-0.529115	1.154781	0.058323	-0.487667	1.163008	-0.038161	-0.297396	0.059584	0.439272							-0.260735	0.066532	0.416581	-0.564199	0.082566	-0.293158				0.352000	0.074136	-0.060194
14911	124.258333	-0.792838	0.632949	0.049132	-0.768937	0.658982	-0.112065	-0.703277	0.899664	0.098311	-0.669257	0.886930	-0.113512	-0.507150	0.719042	0.250725				-0.533026	1.090294	0.056611	-0.529170	1.154800	0.058286	-0.487733	1.163024	-0.038218	-0.297377	0.059578	0.439277							-0.260744	0.066519	0.416579	-0.564054	0.082713	-0.293362				0.351993	0.074125	-0.060191
14912	124.266667	-0.792833	0.632953	0.049129	-0.768898	0.658990	-0.112083	-0.703291	0.899682	0.098363	-0.669267	0.886907	-0.113580	-0.507140	0.719071	0.250724				-0.533062	1.090325	0.056554	-0.529246	1.154848	0.058237	-0.487812	1.163065	-0.038271	-0.297400	0.059594	0.439276							-0.260747	0.066524	0.416581	-0.564127	0.082848	-0.293457				0.352001	0.074126	-0.060203
14913	124.275000	-0.792835	0.632959	0.049122	-0.768840	0.658980	-0.112114	-0.703296	0.899673	0.098281	-0.669289	0.886896	-0.113617	-0.507132	0.719099	0.250712				-0.533100	1.090413	0.056520	-0.529274	1.154923	0.058180	-0.487880	1.163158	-0.038305	-0.297400	0.059598	0.439275							-0.260724	0.066519	0.416572	-0.564166	0.082701	-0.293317				0.352000	0.074132	-0.060220
14914	124.283333	-0.792843	0.632971	0.049106	-0.768879	0.659002	-0.112125	-0.703329	0.899672	0.098251	-0.669351	0.886860	-0.113610	-0.507126	0.719128	0.250692				-0.533151	1.090503	0.056493	-0.529285	1.154993	0.058161	-0.487856	1.163274	-0.038376	-0.297403	0.059604	0.439269							-0.260743	0.066537	0.416571	-0.564089	0.082572	-0.293229				0.351997	0.074134	-0.060238
14915	124.291667	-0.792827	0.632937	0.049119	-0.768860	0.658975	-0.112138	-0.703371	0.899683	0.098223	-0.669360	0.886875	-0.113688	-0.507131	0.719158	0.250663				-0.533190	1.090555	0.056464	-0.529260	1.155034	0.058166	-0.487898	1.163313	-0.038349	-0.297457	0.059631	0.439276							-0.260752	0.066547	0.416575	-0.564279	0.082527	-0.293161				0.352006	0.074149	-0.060250
14916	124.300000	-0.792823	0.632927	0.049114	-0.768851	0.658941	-0.112146	-0.703422	0.899712	0.098237	-0.669412	0.886841	-0.113757	-0.507140	0.719196	0.250627				-0.533219	1.090555	0.056433	-0.529244	1.155035	0.058175	-0.487946	1.163357	-0.038351	-0.297418	0.059618	0.439270							-0.260747	0.066549	0.416575	-0.564118	0.082859	-0.293449				0.352003	0.074154	-0.060250
14917	124.308333	-0.792828	0.632917	0.049101	-0.768871	0.658905	-0.112142	-0.703459	0.899709	0.098150	-0.669443	0.886840	-0.113780	-0.507161	0.719236	0.250586				-0.533233	1.090513	0.056405	-0.529273	1.154999	0.058166	-0.488024	1.163372	-0.038428	-0.297413	0.059608	0.439274							-0.260750	0.066542	0.416578	-0.564191	0.082577	-0.293151				0.352009	0.074153	-0.060239
14918	124.316667	-0.792838	0.632915	0.049083	-0.768936	0.658888	-0.112132	-0.703524	0.899700	0.098128	-0.669488	0.886838	-0.113763	-0.507195	0.719276	0.250542				-0.533246	1.090463	0.056368	-0.529349	1.154960	0.058136	-0.488168	1.163333	-0.038450	-0.297413	0.059601	0.439279							-0.260747	0.066530	0.416580	-0.564344	0.082503	-0.293128				0.352007	0.074142	-0.060225
14919	124.325000	-0.792835	0.632874	0.049087	-0.768950	0.658837	-0.112153	-0.703538	0.899731	0.098085	-0.669527	0.886810	-0.113787	-0.507224	0.719321	0.250502				-0.533278	1.090420	0.056319	-0.529440	1.154925	0.058067	-0.488275	1.163320	-0.038521	-0.297409	0.059593	0.439285							-0.260750	0.066524	0.416588	-0.564160	0.082693	-0.293319				0.352008	0.074131	-0.060229
14920	124.333333	-0.792847	0.632857	0.049076	-0.768933	0.658794	-0.112161	-0.703541	0.899735	0.097976	-0.669573	0.886758	-0.113863	-0.507248	0.719371	0.250466				-0.533314	1.090396	0.056272	-0.529527	1.154915	0.058002	-0.488373	1.163283	-0.038581	-0.297405	0.059581	0.439281							-0.260742	0.066517	0.416587	-0.564173	0.082581	-0.293146				0.352010	0.074134	-0.060236
14921	124.341667	-0.792861	0.632859	0.049053	-0.768988	0.658775	-0.112177	-0.703582	0.899744	0.097938	-0.669620	0.886731	-0.113861	-0.507272	0.719428	0.250441				-0.533364	1.090387	0.056229	-0.529587	1.154901	0.057946	-0.488446	1.163264	-0.038666	-0.297407	0.059585	0.439283							-0.260742	0.066518	0.416587	-0.564254	0.082529	-0.293130				0.352013	0.074126	-0.060244
14922	124.350000	-0.792863	0.632839	0.049050	-0.768998	0.658750	-0.112190	-0.703607	0.899783	0.097946	-0.669656	0.886721	-0.113893	-0.507285	0.719479	0.250420				-0.533407	1.090374	0.056180	-0.529624	1.154881	0.057893	-0.488509	1.163216	-0.038733	-0.297420	0.059596	0.439287							-0.260756	0.066521	0.416590	-0.564272	0.082506	-0.293138				0.352010	0.074130	-0.060255
14923	124.358333	-0.792880	0.632849	0.049032	-0.769023	0.658733	-0.112212	-0.703625	0.899788	0.097895	-0.669721	0.886679	-0.113951	-0.507289	0.719529	0.250410				-0.533450	1.090354	0.056112	-0.529669	1.154872	0.057815	-0.488514	1.163242	-0.038898	-0.297418	0.059604	0.439285							-0.260750	0.066530	0.416583	-0.564031	0.082862	-0.293457				0.352010	0.074133	-0.060259
14924	124.366667	-0.792901	0.632857	0.049013	-0.768982	0.658706	-0.112229	-0.703647	0.899796	0.097848	-0.669763	0.886668	-0.114041	-0.507277	0.719577	0.250409				-0.533489	1.090351	0.056026	-0.529735	1.154857	0.057737	-0.488514	1.163285	-0.039061	-0.297423	0.059604	0.439280							-0.260767	0.066547	0.416588	-0.564164	0.082572	-0.293132				0.352010	0.074140	-0.060258
14925	124.375000	-0.792896	0.632847	0.049009	-0.769037	0.658702	-0.112242	-0.703653	0.899797	0.097766	-0.669839	0.886657	-0.114074	-0.507260	0.719618	0.250420				-0.533538	1.090348	0.055916	-0.529794	1.154868	0.057635	-0.488554	1.163312	-0.039160	-0.297428	0.059604	0.439283							-0.260762	0.066545	0.416588	-0.564197	0.082689	-0.293274				0.352010	0.074148	-0.060258
14926	124.383333	-0.792897	0.632825	0.049007	-0.769097	0.658693	-0.112251	-0.703621	0.899822	0.097666	-0.669948	0.886607	-0.114114	-0.507226	0.719670	0.250442				-0.533588	1.090374	0.055787	-0.529846	1.154907	0.057501	-0.488560	1.163364	-0.039294	-0.297431	0.059610	0.439293							-0.260776	0.066542	0.416598	-0.563972	0.082873	-0.293478				0.352005	0.074151	-0.060251
14927	124.391667	-0.792910	0.632823	0.048988	-0.769093	0.658668	-0.112245	-0.703656	0.899837	0.097699	-0.670015	0.886594	-0.114205	-0.507197	0.719714	0.250456				-0.533643	1.090433	0.055651	-0.529863	1.154955	0.057376	-0.488663	1.163290	-0.039252	-0.297420	0.059596	0.439287							-0.260759	0.066540	0.416598	-0.564077	0.082882	-0.293424				0.352008	0.074145	-0.060253
14928	124.400000	-0.792945	0.632841	0.048945	-0.769130	0.658635	-0.112246	-0.703652	0.899865	0.097665	-0.670120	0.886567	-0.114206	-0.507171	0.719772	0.250477				-0.533700	1.090483	0.055508	-0.529883	1.154999	0.057243	-0.488649	1.163311	-0.039367	-0.297418	0.059589	0.439289							-0.260765	0.066542	0.416605	-0.564164	0.082590	-0.293138				0.352010	0.074146	-0.060261
14929	124.408333	-0.792952	0.632830	0.048923	-0.769219	0.658597	-0.112261	-0.703630	0.899906	0.097606	-0.670189	0.886547	-0.114289	-0.507155	0.719839	0.250485				-0.533754	1.090507	0.055356	-0.529880	1.155033	0.057070	-0.488617	1.163314	-0.039516	-0.297428	0.059593	0.439294							-0.260767	0.066535	0.416604	-0.564121	0.082719	-0.293308				0.352012	0.074148	-0.060267
14930	124.416667	-0.792989	0.632839	0.048881	-0.769267	0.658545	-0.112262	-0.703620	0.899950	0.097582	-0.670240	0.886520	-0.114431	-0.507148	0.719913	0.250479				-0.533795	1.090525	0.055195	-0.529906	1.155056	0.056892	-0.488598	1.163299	-0.039676	-0.297438	0.059609	0.439296							-0.260766	0.066541	0.416603	-0.564218	0.082801	-0.293430				0.352015	0.074151	-0.060272
14931	124.425000	-0.793017	0.632838	0.048843	-0.769266	0.658486	-0.112255	-0.703611	0.900000	0.097539	-0.670359	0.886442	-0.114416	-0.507143	0.719989	0.250454				-0.533824	1.090536	0.055018	-0.529937	1.155049	0.056688	-0.488477	1.163367	-0.039999	-0.297437	0.059603	0.439290							-0.260775	0.066552	0.416601	-0.564116	0.082730	-0.293276				0.352018	0.074159	-0.060283
14932	124.433333	-0.793045	0.632828	0.048805	-0.769314	0.658429	-0.112257	-0.703584	0.900076	0.097503	-0.670415	0.886422	-0.114427	-0.507154	0.720079	0.250429				-0.533850	1.090528	0.054831	-0.529984	1.155031	0.056486	-0.488621	1.163247	-0.040019	-0.297454	0.059622	0.439301							-0.260780	0.066555	0.416600	-0.564086	0.082863	-0.293419				0.352026	0.074156	-0.060285
14933	124.441667	-0.793073	0.632818	0.048766	-0.769410	0.658375	-0.112262	-0.703571	0.900108	0.097409	-0.670472	0.886378	-0.114517	-0.507151	0.720164	0.250388				-0.533872	1.090539	0.054657	-0.529992	1.155032	0.056251	-0.488504	1.163179	-0.040255	-0.297449	0.059619	0.439289							-0.260777	0.066560	0.416596	-0.564142	0.082680	-0.293285				0.352027	0.074156	-0.060280
14934	124.450000	-0.793093	0.632798	0.048734	-0.769454	0.658325	-0.112254	-0.703542	0.900167	0.097332	-0.670542	0.886324	-0.114563	-0.507153	0.720255	0.250344				-0.533887	1.090543	0.054474	-0.530004	1.155038	0.056052	-0.488458	1.163113	-0.040444	-0.297436	0.059606	0.439289							-0.260779	0.066558	0.416598	-0.564087	0.082854	-0.293404				0.352031	0.074159	-0.060271
14935	124.458333	-0.793121	0.632782	0.048705	-0.769491	0.658291	-0.112238	-0.703563	0.900226	0.097387	-0.670633	0.886239	-0.114658	-0.507156	0.720346	0.250306				-0.533890	1.090556	0.054291	-0.530001	1.155062	0.055846	-0.488419	1.163054	-0.040630	-0.297443	0.059605	0.439295							-0.260783	0.066548	0.416605	-0.564029	0.082862	-0.293434				0.352030	0.074152	-0.060263
14936	124.466667	-0.793141	0.632765	0.048686	-0.769527	0.658265	-0.112219	-0.703562	0.900263	0.097355	-0.670704	0.886224	-0.114641	-0.507154	0.720434	0.250265				-0.533897	1.090559	0.054099	-0.529997	1.155059	0.055643	-0.488363	1.163004	-0.040860	-0.297389	0.059570	0.439291							-0.260763	0.066545	0.416604	-0.564220	0.082787	-0.293417				0.352025	0.074148	-0.060253
14937	124.475000	-0.793156	0.632756	0.048678	-0.769557	0.658251	-0.112204	-0.703538	0.900337	0.097348	-0.670804	0.886152	-0.114723	-0.507140	0.720519	0.250230				-0.533910	1.090551	0.053880	-0.529995	1.155074	0.055369	-0.488294	1.162967	-0.041095	-0.297437	0.059598	0.439298							-0.260764	0.066541	0.416603	-0.564072	0.082853	-0.293437				0.352024	0.074147	-0.060255
14938	124.483333	-0.793172	0.632756	0.048678	-0.769583	0.658236	-0.112181	-0.703532	0.900379	0.097335	-0.670881	0.886120	-0.114759	-0.507131	0.720605	0.250205				-0.533924	1.090586	0.053661	-0.529975	1.155103	0.055114	-0.488265	1.162899	-0.041313	-0.297431	0.059595	0.439297							-0.260761	0.066529	0.416594	-0.564123	0.082618	-0.293138				0.352024	0.074151	-0.060257
14939	124.491667	-0.793188	0.632768	0.048692	-0.769612	0.658233	-0.112154	-0.703529	0.900425	0.097345	-0.670999	0.886075	-0.114768	-0.507112	0.720683	0.250179				-0.533947	1.090623	0.053436	-0.529981	1.155133	0.054858	-0.488189	1.162897	-0.041607	-0.297436	0.059597	0.439295							-0.260775	0.066541	0.416601	-0.564082	0.082854	-0.293465				0.352022	0.074152	-0.060266
14940	124.500000	-0.793200	0.632784	0.048711	-0.769631	0.658227	-0.112123	-0.703525	0.900459	0.097328	-0.671119	0.886029	-0.114774	-0.507094	0.720749	0.250149				-0.533966	1.090693	0.053216	-0.529989	1.155176	0.054593	-0.488172	1.162834	-0.041834	-0.297437	0.059605	0.439287							-0.260775	0.066554	0.416600	-0.564071	0.082883	-0.293425				0.352022	0.074166	-0.060281
14941	124.508333	-0.793217	0.632792	0.048737	-0.769646	0.658218	-0.112082	-0.703521	0.900491	0.097339	-0.671260	0.885977	-0.114765	-0.507072	0.720817	0.250127				-0.534001	1.090751	0.052998	-0.530001	1.155239	0.054297	-0.488188	1.162812	-0.042086	-0.297444	0.059606	0.439286							-0.260778	0.066560	0.416594	-0.564047	0.082749	-0.293294				0.352018	0.074170	-0.060284
14942	124.516667	-0.793231	0.632788	0.048765	-0.769662	0.658201	-0.112039	-0.703495	0.900512	0.097273	-0.671373	0.885977	-0.114739	-0.507054	0.720874	0.250103				-0.534056	1.090799	0.052776	-0.530021	1.155295	0.054038	-0.488108	1.162763	-0.042353	-0.297445	0.059615	0.439290							-0.260780	0.066564	0.416598	-0.564315	0.082517	-0.293113				0.352018	0.074172	-0.060284
14943	124.525000	-0.793248	0.632780	0.048801	-0.769675	0.658174	-0.111994	-0.703522	0.900553	0.097416	-0.671516	0.885918	-0.114778	-0.507077	0.720875	0.250088				-0.534099	1.090837	0.052568	-0.530056	1.155336	0.053788	-0.488105	1.162732	-0.042636	-0.297444	0.059613	0.439290							-0.260774	0.066550	0.416595	-0.564017	0.082743	-0.293327				0.352015	0.074174	-0.060283
14944	124.533333	-0.793259	0.632759	0.048833	-0.769683	0.658142	-0.111951	-0.703511	0.900555	0.097440	-0.671659	0.885900	-0.114700	-0.507095	0.720873	0.250075				-0.534150	1.090863	0.052347	-0.530118	1.155360	0.053530	-0.488144	1.162694	-0.042882	-0.297434	0.059598	0.439284							-0.260770	0.066553	0.416594	-0.563977	0.082871	-0.293465				0.352013	0.074169	-0.060290
14945	124.541667	-0.793271	0.632739	0.048865	-0.769683	0.658107	-0.111902	-0.703499	0.900554	0.097493	-0.671815	0.885848	-0.114701	-0.507066	0.720925	0.250069				-0.534209	1.090869	0.052136	-0.530169	1.155391	0.053255	-0.488224	1.162660	-0.043130	-0.297436	0.059607	0.439292							-0.260765	0.066545	0.416599	-0.564089	0.082854	-0.293430				0.352014	0.074167	-0.060284
14946	124.550000	-0.793288	0.632722	0.048901	-0.769732	0.658074	-0.111871	-0.703464	0.900536	0.097471	-0.671967	0.885841	-0.114627	-0.507024	0.720981	0.250074				-0.534280	1.090878	0.051928	-0.530268	1.155401	0.053009	-0.488328	1.162625	-0.043375	-0.297428	0.059599	0.439297							-0.260768	0.066542	0.416604	-0.563971	0.082875	-0.293465				0.352016	0.074151	-0.060281
14947	124.558333	-0.793294	0.632695	0.048935	-0.769763	0.658055	-0.111844	-0.703475	0.900527	0.097578	-0.672149	0.885786	-0.114638	-0.506977	0.721033	0.250072				-0.534352	1.090918	0.051755	-0.530379	1.155428	0.052774	-0.488468	1.162600	-0.043607	-0.297425	0.059601	0.439287							-0.260762	0.066535	0.416595	-0.564193	0.082705	-0.293251				0.352014	0.074152	-0.060287
14948	124.566667	-0.793301	0.632678	0.048970	-0.769765	0.658030	-0.111823	-0.703458	0.900498	0.097596	-0.672298	0.885799	-0.114566	-0.506927	0.721089	0.250082				-0.534446	1.090968	0.051604	-0.530499	1.155470	0.052568	-0.488620	1.162585	-0.043819	-0.297419	0.059594	0.439285							-0.260762	0.066545	0.416594	-0.564063	0.082892	-0.293398				0.352013	0.074155	-0.060295
14949	124.575000	-0.793303	0.632661	0.049006	-0.769781	0.658006	-0.111801	-0.703475	0.900461	0.097676	-0.672466	0.885795	-0.114524	-0.506781	0.721252	0.250104				-0.534549	1.091017	0.051490	-0.530610	1.155525	0.052402	-0.488778	1.162594	-0.044042	-0.297418	0.059594	0.439284							-0.260758	0.066543	0.416592	-0.564171	0.082721	-0.293242				0.352014	0.074162	-0.060306
14950	124.583333	-0.793295	0.632649	0.049048	-0.769837	0.658007	-0.111764	-0.703465	0.900431	0.097686	-0.672620	0.885770	-0.114551	-0.506731	0.721296	0.250117				-0.534662	1.091077	0.051401	-0.530724	1.155570	0.052256	-0.488969	1.162615	-0.044249	-0.297433	0.059621	0.439286							-0.260757	0.066546	0.416592	-0.564272	0.082558	-0.293079				0.352018	0.074170	-0.060313
14951	124.591667	-0.793293	0.632648	0.049085	-0.769814	0.657964	-0.111744	-0.703488	0.900406	0.097761	-0.672759	0.885771	-0.114481	-0.506781	0.721217	0.250119				-0.534785	1.091123	0.051344	-0.530886	1.155626	0.052206	-0.489260	1.162637	-0.044356	-0.297426	0.059598	0.439287							-0.260766	0.066539	0.416600	-0.563973	0.082931	-0.293414				0.352019	0.074174	-0.060309
14952	124.600000	-0.793290	0.632648	0.049119	-0.769826	0.657936	-0.111718	-0.703507	0.900385	0.097825	-0.672894	0.885747	-0.114460	-0.506752	0.721256	0.250125				-0.534909	1.091146	0.051304	-0.531062	1.155659	0.052155	-0.489524	1.162695	-0.044505	-0.297419	0.059590	0.439293							-0.260755	0.066537	0.416599	-0.564053	0.082909	-0.293371				0.352027	0.074174	-0.060303
14953	124.608333	-0.793285	0.632644	0.049137	-0.769828	0.657918	-0.111692	-0.703501	0.900365	0.097808	-0.673000	0.885743	-0.114418	-0.506737	0.721296	0.250130				-0.535019	1.091142	0.051278	-0.531248	1.155671	0.052129	-0.489859	1.162723	-0.044586	-0.297413	0.059578	0.439288							-0.260747	0.066528	0.416598	-0.564211	0.082712	-0.293230				0.352031	0.074173	-0.060299
14954	124.616667	-0.793249	0.632624	0.049164	-0.769827	0.657879	-0.111690	-0.703504	0.900395	0.097903	-0.673034	0.885785	-0.114471	-0.506726	0.721329	0.250122				-0.535134	1.091111	0.051242	-0.531441	1.155642	0.052109	-0.490218	1.162777	-0.044672	-0.297453	0.059594	0.439294							-0.260745	0.066528	0.416601	-0.564190	0.082830	-0.293393				0.352031	0.074172	-0.060302
14955	124.625000	-0.793274	0.632630	0.049144	-0.769800	0.657850	-0.111696	-0.703528	0.900329	0.097831	-0.673137	0.885749	-0.114492	-0.506720	0.721362	0.250104				-0.535250	1.091056	0.051194	-0.531641	1.155596	0.052074	-0.490575	1.162792	-0.044716	-0.297436	0.059588	0.439293							-0.260750	0.066532	0.416606	-0.564001	0.082901	-0.293415				0.352033	0.074163	-0.060293
14956	124.633333	-0.793270	0.632619	0.049131	-0.769819	0.657830	-0.111711	-0.703514	0.900339	0.097813	-0.673193	0.885756	-0.114532	-0.506718	0.721404	0.250083				-0.535359	1.090999	0.051137	-0.531837	1.155539	0.052028	-0.490898	1.162835	-0.044812	-0.297430	0.059591	0.439288							-0.260769	0.066534	0.416607	-0.564057	0.082898	-0.293394				0.352027	0.074173	-0.060299
14957	124.641667	-0.793268	0.632610	0.049110	-0.769835	0.657827	-0.111729	-0.703500	0.900342	0.097753	-0.673226	0.885788	-0.114566	-0.506716	0.721442	0.250043				-0.535471	1.090954	0.051068	-0.532032	1.155496	0.051978	-0.491203	1.162901	-0.044907	-0.297418	0.059586	0.439285							-0.260757	0.066541	0.416599	-0.564288	0.082535	-0.293091				0.352023	0.074174	-0.060302
14958	124.650000	-0.793228	0.632581	0.049111	-0.769808	0.657805	-0.111755	-0.703503	0.900340	0.097723	-0.673250	0.885795	-0.114695	-0.506709	0.721479	0.249997				-0.535573	1.090921	0.051002	-0.532221	1.155465	0.051922	-0.491489	1.162956	-0.045029	-0.297416	0.059588	0.439285							-0.260767	0.066559	0.416599	-0.564169	0.082864	-0.293415				0.352025	0.074169	-0.060302
14959	124.658333	-0.793255	0.632590	0.049069	-0.769806	0.657797	-0.111781	-0.703487	0.900352	0.097673	-0.673297	0.885812	-0.114718	-0.506694	0.721507	0.249922				-0.535674	1.090914	0.050922	-0.532381	1.155473	0.051842	-0.491682	1.163078	-0.045216	-0.297429	0.059597	0.439286							-0.260765	0.066548	0.416598	-0.564053	0.082917	-0.293411				0.352029	0.074174	-0.060300
14960	124.666667	-0.793251	0.632589	0.049045	-0.769799	0.657794	-0.111814	-0.703446	0.900357	0.097539	-0.673339	0.885825	-0.114779	-0.506678	0.721570	0.249898				-0.535773	1.090917	0.050844	-0.532514	1.155486	0.051782	-0.491999	1.163046	-0.045201	-0.297433	0.059606	0.439292							-0.260758	0.066536	0.416593	-0.564299	0.082537	-0.293094				0.352032	0.074175	-0.060296
14961	124.675000	-0.793243	0.632594	0.049020	-0.769803	0.657800	-0.111848	-0.703442	0.900377	0.097519	-0.673370	0.885834	-0.114892	-0.506572	0.721712	0.249819				-0.535857	1.090950	0.050758	-0.532650	1.155507	0.051712	-0.492199	1.163113	-0.045303	-0.297420	0.059585	0.439285							-0.260754	0.066533	0.416599	-0.564091	0.082611	-0.293144				0.352036	0.074174	-0.060291
14962	124.683333	-0.793206	0.632584	0.049010	-0.769752	0.657792	-0.111909	-0.703434	0.900396	0.097497	-0.673401	0.885844	-0.115003	-0.506556	0.721752	0.249743				-0.535933	1.090980	0.050660	-0.532751	1.155536	0.051638	-0.492379	1.163193	-0.045409	-0.297463	0.059608	0.439297							-0.260756	0.066537	0.416607	-0.563959	0.082883	-0.293458				0.352046	0.074167	-0.060289
14963	124.691667	-0.793206	0.632595	0.048976	-0.769744	0.657801	-0.111959	-0.703414	0.900414	0.097430	-0.673439	0.885868	-0.115056	-0.506537	0.721798	0.249669				-0.536001	1.091017	0.050552	-0.532839	1.155582	0.051562	-0.492512	1.163308	-0.045568	-0.297417	0.059580	0.439290							-0.260752	0.066535	0.416600	-0.564053	0.082900	-0.293402				0.352049	0.074165	-0.060291
14964	124.700000	-0.793233	0.632627	0.048917	-0.769722	0.657810	-0.112022	-0.703366	0.900490	0.097400	-0.673462	0.885909	-0.115123	-0.506527	0.721843	0.249587				-0.536064	1.091059	0.050438	-0.532907	1.155614	0.051454	-0.492651	1.163381	-0.045692	-0.297425	0.059599	0.439294							-0.260759	0.066541	0.416602	-0.564202	0.082803	-0.293413				0.352052	0.074177	-0.060305
14965	124.708333	-0.793211	0.632624	0.048885	-0.769711	0.657817	-0.112088	-0.703372	0.900449	0.097278	-0.673498	0.885915	-0.115240	-0.506522	0.721896	0.249500				-0.536116	1.091095	0.050309	-0.532960	1.155656	0.051345	-0.492781	1.163442	-0.045804	-0.297446	0.059614	0.439290							-0.260761	0.066548	0.416599	-0.564104	0.082719	-0.293267				0.352056	0.074172	-0.060306
14966	124.716667	-0.793187	0.632625	0.048860	-0.769698	0.657819	-0.112159	-0.703350	0.900471	0.097196	-0.673533	0.885912	-0.115352	-0.506522	0.721950	0.249413				-0.536162	1.091142	0.050162	-0.532991	1.155704	0.051198	-0.492893	1.163477	-0.045936	-0.297432	0.059614	0.439290							-0.260760	0.066552	0.416595	-0.564146	0.082595	-0.293110				0.352051	0.074187	-0.060313
14967	124.725000	-0.793220	0.632657	0.048796	-0.769692	0.657809	-0.112223	-0.703334	0.900476	0.097106	-0.673581	0.885921	-0.115399	-0.506525	0.722000	0.249328				-0.536210	1.091170	0.049983	-0.533021	1.155750	0.051038	-0.492971	1.163518	-0.046093	-0.297439	0.059628	0.439283							-0.260761	0.066557	0.416584	-0.564061	0.082858	-0.293414				0.352057	0.074195	-0.060321
14968	124.733333	-0.793216	0.632665	0.048761	-0.769688	0.657797	-0.112284	-0.703290	0.900527	0.097037	-0.673654	0.885891	-0.115509	-0.506526	0.722043	0.249242				-0.536243	1.091200	0.049809	-0.533051	1.155767	0.050871	-0.493007	1.163571	-0.046300	-0.297435	0.059622	0.439282							-0.260760	0.066561	0.416586	-0.564303	0.082515	-0.293095				0.352064	0.074188	-0.060314
14969	124.741667	-0.793198	0.632656	0.048750	-0.769689	0.657775	-0.112338	-0.703274	0.900530	0.096948	-0.673701	0.885897	-0.115621	-0.506525	0.722088	0.249169				-0.536268	1.091202	0.049613	-0.533071	1.155757	0.050678	-0.493049	1.163576	-0.046492	-0.297452	0.059628	0.439284							-0.260772	0.066562	0.416588	-0.564120	0.082732	-0.293261				0.352066	0.074183	-0.060309
14970	124.750000	-0.793215	0.632667	0.048710	-0.769694	0.657742	-0.112392	-0.703241	0.900530	0.096804	-0.673750	0.885896	-0.115736	-0.506610	0.722019	0.249108				-0.536281	1.091192	0.049396	-0.533096	1.155751	0.050474	-0.493069	1.163575	-0.046707	-0.297461	0.059621	0.439286							-0.260762	0.066550	0.416584	-0.564095	0.082867	-0.293405				0.352069	0.074168	-0.060302
14971	124.758333	-0.793219	0.632675	0.048691	-0.769699	0.657703	-0.112462	-0.703193	0.900550	0.096679	-0.673823	0.885876	-0.115832	-0.506603	0.722059	0.249041				-0.536296	1.091172	0.049136	-0.533103	1.155745	0.050218	-0.493067	1.163565	-0.046941	-0.297417	0.059602	0.439282							-0.260742	0.066538	0.416583	-0.564177	0.082822	-0.293422				0.352077	0.074171	-0.060299
14972	124.766667	-0.793220	0.632681	0.048678	-0.769723	0.657691	-0.112498	-0.703146	0.900567	0.096548	-0.673912	0.885819	-0.115977	-0.506592	0.722091	0.248975				-0.536302	1.091183	0.048874	-0.533105	1.155752	0.049964	-0.492941	1.163670	-0.047355	-0.297422	0.059605	0.439283							-0.260750	0.066545	0.416583	-0.564067	0.082579	-0.293187				0.352082	0.074170	-0.060300
14973	124.775000	-0.793220	0.632688	0.048665	-0.769723	0.657653	-0.112562	-0.703145	0.900586	0.096541	-0.673986	0.885806	-0.116054	-0.506568	0.722139	0.248913				-0.536303	1.091198	0.048611	-0.533097	1.155769	0.049700	-0.492920	1.163666	-0.047618	-0.297462	0.059627	0.439285							-0.260759	0.066552	0.416587	-0.564035	0.082868	-0.293444				0.352087	0.074174	-0.060310
14974	124.783333	-0.793221	0.632692	0.048659	-0.769730	0.657616	-0.112622	-0.703119	0.900611	0.096463	-0.674064	0.885791	-0.116129	-0.506542	0.722194	0.248857				-0.536307	1.091238	0.048341	-0.533082	1.155795	0.049434	-0.493010	1.163570	-0.047733	-0.297416	0.059607	0.439274							-0.260752	0.066555	0.416582	-0.564107	0.082848	-0.293428				0.352088	0.074177	-0.060316
14975	124.791667	-0.793226	0.632704	0.048659	-0.769787	0.657584	-0.112673	-0.703089	0.900623	0.096346	-0.674153	0.885757	-0.116233	-0.506514	0.722254	0.248794				-0.536318	1.091274	0.048069	-0.533036	1.155852	0.049123	-0.492937	1.163634	-0.048068	-0.297424	0.059625	0.439279							-0.260755	0.066563	0.416577	-0.564235	0.082658	-0.293270				0.352094	0.074186	-0.060332
14976	124.800000	-0.793230	0.632714	0.048667	-0.769845	0.657552	-0.112720	-0.703087	0.900647	0.096324	-0.674267	0.885693	-0.116369	-0.506496	0.722321	0.248732				-0.536328	1.091354	0.047818	-0.533013	1.155915	0.048863	-0.492845	1.163716	-0.048430	-0.297427	0.059622	0.439272							-0.260766	0.066572	0.416576	-0.564195	0.082550	-0.293123				0.352109	0.074176	-0.060345
14977	124.808333	-0.793212	0.632704	0.048689	-0.769854	0.657514	-0.112744	-0.703086	0.900655	0.096261	-0.674356	0.885663	-0.116454	-0.506392	0.722473	0.248638				-0.536347	1.091437	0.047581	-0.532988	1.155995	0.048633	-0.492825	1.163765	-0.048720	-0.297419	0.059619	0.439270							-0.260754	0.066560	0.416575	-0.564124	0.082837	-0.293406				0.352107	0.074192	-0.060351
14978	124.816667	-0.793239	0.632721	0.048679	-0.769903	0.657474	-0.112785	-0.703053	0.900663	0.096104	-0.674430	0.885669	-0.116504	-0.506377	0.722550	0.248572				-0.536363	1.091542	0.047356	-0.532956	1.156107	0.048378	-0.493026	1.163741	-0.048775	-0.297416	0.059617	0.439278							-0.260741	0.066549	0.416575	-0.564367	0.082470	-0.293088				0.352112	0.074193	-0.060362
14979	124.825000	-0.793244	0.632722	0.048688	-0.769968	0.657454	-0.112810	-0.703075	0.900688	0.096096	-0.674532	0.885617	-0.116645	-0.506363	0.722622	0.248497				-0.536400	1.091664	0.047128	-0.532943	1.156221	0.048159	-0.492941	1.163847	-0.049132	-0.297420	0.059612	0.439279							-0.260746	0.066549	0.416579	-0.564165	0.082698	-0.293264				0.352123	0.074196	-0.060388
14980	124.833333	-0.793249	0.632720	0.048692	-0.769989	0.657418	-0.112842	-0.703096	0.900706	0.096096	-0.674630	0.885599	-0.116687	-0.506351	0.722693	0.248426				-0.536436	1.091797	0.046935	-0.532911	1.156339	0.047947	-0.493015	1.163914	-0.049356	-0.297408	0.059605	0.439277							-0.260743	0.066547	0.416577	-0.564134	0.082845	-0.293411				0.352124	0.074195	-0.060405
14981	124.841667	-0.793257	0.632713	0.048690	-0.769956	0.657363	-0.112883	-0.703109	0.900725	0.096037	-0.674721	0.885586	-0.116756	-0.506340	0.722766	0.248360				-0.536483	1.091923	0.046759	-0.532911	1.156462	0.047772	-0.493140	1.163965	-0.049523	-0.297416	0.059615	0.439274							-0.260737	0.066546	0.416570	-0.564141	0.082843	-0.293411				0.352129	0.074202	-0.060427
14982	124.850000	-0.793268	0.632697	0.048688	-0.769967	0.657326	-0.112920	-0.703158	0.900713	0.095996	-0.674818	0.885554	-0.116868	-0.506330	0.722843	0.248291				-0.536530	1.092047	0.046605	-0.532921	1.156579	0.047608	-0.493263	1.164057	-0.049732	-0.297409	0.059610	0.439266							-0.260738	0.066551	0.416569	-0.564309	0.082751	-0.293420				0.352128	0.074205	-0.060453
14983	124.858333	-0.793274	0.632681	0.048686	-0.770023	0.657313	-0.112949	-0.703188	0.900727	0.095935	-0.674857	0.885592	-0.116915	-0.506331	0.722929	0.248233				-0.536595	1.092165	0.046458	-0.532940	1.156716	0.047446	-0.493429	1.164169	-0.049937	-0.297416	0.059617	0.439269							-0.260747	0.066563	0.416568	-0.564276	0.082519	-0.293140				0.352140	0.074217	-0.060477
14984	124.866667	-0.793279	0.632668	0.048686	-0.770030	0.657272	-0.112974	-0.703209	0.900754	0.095858	-0.674929	0.885569	-0.117034	-0.506329	0.723009	0.248172				-0.536655	1.092292	0.046328	-0.532989	1.156858	0.047321	-0.493627	1.164269	-0.050122	-0.297461	0.059641	0.439273							-0.260752	0.066568	0.416565	-0.564163	0.082835	-0.293422				0.352145	0.074212	-0.060508
14985	124.875000	-0.793285	0.632654	0.048687	-0.770032	0.657244	-0.113008	-0.703232	0.900757	0.095732	-0.674981	0.885567	-0.117035	-0.506422	0.722980	0.248111				-0.536727	1.092385	0.046229	-0.533056	1.156951	0.047211	-0.493854	1.164380	-0.050293	-0.297417	0.059629	0.439266							-0.260744	0.066563	0.416565	-0.564248	0.082786	-0.293427				0.352145	0.074219	-0.060533
14986	124.883333	-0.793288	0.632642	0.048689	-0.770058	0.657217	-0.113047	-0.703302	0.900771	0.095730	-0.675035	0.885523	-0.117150	-0.506426	0.723061	0.248051				-0.536801	1.092472	0.046135	-0.533141	1.157014	0.047123	-0.494098	1.164471	-0.050466	-0.297408	0.059612	0.439264							-0.260743	0.066558	0.416571	-0.564333	0.082741	-0.293430				0.352149	0.074226	-0.060557
14987	124.891667	-0.793294	0.632638	0.048688	-0.770078	0.657214	-0.113060	-0.703329	0.900799	0.095651	-0.675030	0.885531	-0.117238	-0.506429	0.723137	0.247981				-0.536887	1.092551	0.046058	-0.533233	1.157103	0.047033	-0.494358	1.164566	-0.050667	-0.297411	0.059614	0.439266							-0.260739	0.066554	0.416568	-0.564160	0.082680	-0.293314				0.352148	0.074232	-0.060582
14988	124.900000	-0.793298	0.632632	0.048690	-0.770085	0.657199	-0.113091	-0.703348	0.900786	0.095452	-0.675044	0.885515	-0.117305	-0.506435	0.723209	0.247907				-0.536980	1.092619	0.045986	-0.533363	1.157187	0.046968	-0.494576	1.164714	-0.050942	-0.297455	0.059636	0.439274							-0.260740	0.066563	0.416570	-0.564179	0.082830	-0.293426				0.352148	0.074234	-0.060601
14989	124.908333	-0.793297	0.632621	0.048684	-0.770047	0.657157	-0.113135	-0.703403	0.900792	0.095409	-0.675058	0.885491	-0.117350	-0.506442	0.723282	0.247824				-0.537084	1.092684	0.045932	-0.533496	1.157256	0.046893	-0.495005	1.164716	-0.050949	-0.297403	0.059613	0.439271							-0.260736	0.066562	0.416571	-0.564297	0.082641	-0.293287				0.352151	0.074233	-0.060645
14990	124.916667	-0.793297	0.632612	0.048679	-0.770090	0.657140	-0.113177	-0.703433	0.900807	0.095294	-0.675069	0.885457	-0.117449	-0.506446	0.723352	0.247731				-0.537193	1.092737	0.045866	-0.533667	1.157312	0.046823	-0.495340	1.164817	-0.051114	-0.297411	0.059613	0.439267							-0.260744	0.066557	0.416573	-0.564256	0.082533	-0.293155				0.352156	0.074232	-0.060671
14991	124.925000	-0.793294	0.632600	0.048667	-0.770039	0.657107	-0.113214	-0.703493	0.900816	0.095259	-0.675088	0.885436	-0.117526	-0.506459	0.723428	0.247639				-0.537300	1.092801	0.045813	-0.533816	1.157374	0.046762	-0.495679	1.164904	-0.051248	-0.297421	0.059613	0.439267							-0.260743	0.066573	0.416576	-0.564209	0.082682	-0.293309				0.352151	0.074237	-0.060708
14992	124.933333	-0.793294	0.632579	0.048653	-0.770024	0.657080	-0.113248	-0.703555	0.900824	0.095226	-0.675139	0.885401	-0.117543	-0.506389	0.723586	0.247505				-0.537413	1.092879	0.045766	-0.533967	1.157439	0.046699	-0.495944	1.165092	-0.051512	-0.297405	0.059609	0.439265							-0.260741	0.066569	0.416575	-0.564019	0.082875	-0.293502				0.352151	0.074237	-0.060743
14993	124.941667	-0.793292	0.632560	0.048641	-0.770006	0.657060	-0.113290	-0.703577	0.900836	0.095070	-0.675170	0.885386	-0.117698	-0.506416	0.723658	0.247409				-0.537531	1.092958	0.045708	-0.534122	1.157517	0.046646	-0.496374	1.165161	-0.051565	-0.297412	0.059617	0.439274							-0.260736	0.066568	0.416574	-0.564334	0.082511	-0.293172				0.352142	0.074244	-0.060762
14994	124.950000	-0.793289	0.632539	0.048630	-0.770034	0.657067	-0.113313	-0.703668	0.900850	0.095122	-0.675195	0.885382	-0.117811	-0.506442	0.723734	0.247318				-0.537654	1.093058	0.045655	-0.534282	1.157615	0.046586	-0.496690	1.165247	-0.051629	-0.297415	0.059615	0.439275							-0.260747	0.066578	0.416581	-0.564143	0.082551	-0.293228				0.352139	0.074247	-0.060780
14995	124.958333	-0.793282	0.632524	0.048618	-0.769959	0.657044	-0.113340	-0.703718	0.900856	0.095043	-0.675287	0.885358	-0.117790	-0.506462	0.723800	0.247226				-0.537784	1.093169	0.045594	-0.534456	1.157739	0.046540	-0.497208	1.165376	-0.051657	-0.297411	0.059604	0.439272							-0.260741	0.066566	0.416579	-0.564183	0.082832	-0.293467				0.352132	0.074252	-0.060792
14996	124.966667	-0.793275	0.632515	0.048605	-0.769902	0.657037	-0.113356	-0.703780	0.900867	0.095000	-0.675355	0.885363	-0.117833	-0.506483	0.723868	0.247139				-0.537918	1.093282	0.045526	-0.534605	1.157859	0.046459	-0.497342	1.165522	-0.051865	-0.297419	0.059607	0.439281							-0.260746	0.066569	0.416588	-0.564194	0.082830	-0.293460				0.352120	0.074262	-0.060818
14997	124.975000	-0.793265	0.632512	0.048590	-0.769914	0.657050	-0.113369	-0.703839	0.900850	0.094926	-0.675445	0.885343	-0.117911	-0.506546	0.723888	0.247061				-0.538062	1.093407	0.045442	-0.534780	1.157971	0.046395	-0.497549	1.165728	-0.052025	-0.297411	0.059594	0.439278							-0.260760	0.066583	0.416594	-0.564301	0.082493	-0.293197				0.352115	0.074261	-0.060848
14998	124.983333	-0.793249	0.632507	0.048576	-0.769888	0.657042	-0.113391	-0.703889	0.900871	0.094897	-0.675556	0.885330	-0.117889	-0.506608	0.723911	0.246983				-0.538209	1.093526	0.045360	-0.534957	1.158105	0.046328	-0.498122	1.165783	-0.051919	-0.297425	0.059607	0.439284							-0.260764	0.066588	0.416601	-0.564276	0.082522	-0.293190				0.352103	0.074261	-0.060882
14999	124.991667	-0.793239	0.632504	0.048562	-0.769863	0.657039	-0.113398	-0.703963	0.900799	0.094742	-0.675665	0.885310	-0.117941	-0.506619	0.723982	0.246901				-0.538355	1.093661	0.045278	-0.535120	1.158234	0.046241	-0.498414	1.165925	-0.052044	-0.297395	0.059581	0.439278							-0.260760	0.066585	0.416595	-0.564209	0.082814	-0.293483				0.352095	0.074272	-0.060916
15000	125.000000	-0.793228	0.632501	0.048545	-0.769810	0.657030	-0.113386	-0.704017	0.900838	0.094789	-0.675743	0.885308	-0.118045	-0.506634	0.724055	0.246825				-0.538506	1.093759	0.045195	-0.535298	1.158341	0.046171	-0.498755	1.166040	-0.052134	-0.297432	0.059615	0.439286							-0.260762	0.066585	0.416596	-0.564164	0.082529	-0.293259				0.352078	0.074274	-0.060948
15001	125.008333	-0.793206	0.632483	0.048535	-0.769830	0.657011	-0.113400	-0.704065	0.900855	0.094780	-0.675885	0.885255	-0.118028	-0.506651	0.724127	0.246762				-0.538657	1.093858	0.045116	-0.535482	1.158440	0.046100	-0.498921	1.166226	-0.052329	-0.297424	0.059601	0.439281							-0.260763	0.066583	0.416597	-0.564218	0.082556	-0.293206				0.352061	0.074262	-0.060967
15002	125.016667	-0.793190	0.632466	0.048523	-0.769815	0.656984	-0.113392	-0.704111	0.900869	0.094772	-0.675961	0.885243	-0.118093	-0.506660	0.724202	0.246697				-0.538810	1.093944	0.045012	-0.535672	1.158528	0.046010	-0.499299	1.166358	-0.052389	-0.297425	0.059597	0.439285							-0.260760	0.066584	0.416601	-0.564269	0.082533	-0.293221				0.352037	0.074269	-0.060983
15003	125.025000	-0.793173	0.632444	0.048515	-0.769773	0.656953	-0.113362	-0.704164	0.900827	0.094632	-0.676071	0.885230	-0.118013	-0.506665	0.724266	0.246642				-0.538961	1.094040	0.044933	-0.535862	1.158622	0.045930	-0.499619	1.166469	-0.052470	-0.297423	0.059596	0.439284							-0.260757	0.066587	0.416607	-0.564237	0.082673	-0.293356				0.352021	0.074259	-0.060980
15004	125.033333	-0.793168	0.632422	0.048516	-0.769768	0.656918	-0.113344	-0.704243	0.900835	0.094679	-0.676194	0.885156	-0.118105	-0.506673	0.724330	0.246600				-0.539114	1.094135	0.044858	-0.536037	1.158712	0.045846	-0.499878	1.166573	-0.052610	-0.297418	0.059592	0.439292							-0.260759	0.066579	0.416614	-0.564276	0.082538	-0.293210				0.352002	0.074265	-0.060988
15005	125.041667	-0.793163	0.632389	0.048513	-0.769813	0.656884	-0.113339	-0.704305	0.900833	0.094651	-0.676288	0.885132	-0.118094	-0.506677	0.724387	0.246561				-0.539264	1.094218	0.044766	-0.536224	1.158798	0.045766	-0.500147	1.166667	-0.052725	-0.297419	0.059581	0.439288							-0.260754	0.066576	0.416612	-0.564215	0.082539	-0.293234				0.351979	0.074264	-0.060993
15006	125.050000	-0.793165	0.632358	0.048513	-0.769819	0.656849	-0.113322	-0.704368	0.900806	0.094575	-0.676406	0.885076	-0.118145	-0.506684	0.724438	0.246522				-0.539418	1.094295	0.044672	-0.536400	1.158877	0.045681	-0.500413	1.166770	-0.052853	-0.297419	0.059578	0.439295							-0.260748	0.066575	0.416617	-0.564275	0.082535	-0.293207				0.351964	0.074259	-0.061010
15007	125.058333	-0.793175	0.632328	0.048509	-0.769810	0.656812	-0.113298	-0.704401	0.900829	0.094531	-0.676504	0.885046	-0.118115	-0.506692	0.724493	0.246485				-0.539569	1.094352	0.044583	-0.536586	1.158927	0.045561	-0.500664	1.166833	-0.052987	-0.297443	0.059591	0.439296							-0.260769	0.066583	0.416623	-0.564183	0.082675	-0.293382				0.351943	0.074261	-0.061047
15008	125.066667	-0.793193	0.632309	0.048507	-0.769890	0.656793	-0.113282	-0.704493	0.900825	0.094578	-0.676627	0.884980	-0.118186	-0.506698	0.724539	0.246450				-0.539718	1.094380	0.044477	-0.536753	1.158971	0.045452	-0.500921	1.166881	-0.053120	-0.297466	0.059606	0.439302							-0.260765	0.066595	0.416623	-0.564455	0.082431	-0.293207				0.351919	0.074250	-0.061084
15009	125.075000	-0.793209	0.632281	0.048508	-0.769912	0.656758	-0.113269	-0.704553	0.900815	0.094555	-0.676758	0.884915	-0.118188	-0.506665	0.724641	0.246414				-0.539853	1.094414	0.044385	-0.536948	1.158992	0.045359	-0.501196	1.166928	-0.053261	-0.297426	0.059582	0.439294							-0.260775	0.066605	0.416631	-0.564198	0.082665	-0.293392				0.351886	0.074249	-0.061119
15010	125.083333	-0.793230	0.632257	0.048511	-0.769901	0.656705	-0.113260	-0.704624	0.900777	0.094482	-0.676871	0.884874	-0.118241	-0.506632	0.724743	0.246379				-0.539989	1.094434	0.044297	-0.537116	1.159015	0.045247	-0.501467	1.166952	-0.053376	-0.297429	0.059588	0.439297							-0.260783	0.066603	0.416632	-0.564297	0.082502	-0.293222				0.351853	0.074237	-0.061148
15011	125.091667	-0.793254	0.632237	0.048504	-0.769915	0.656674	-0.113232	-0.704658	0.900793	0.094403	-0.676980	0.884844	-0.118218	-0.506640	0.724796	0.246345				-0.540218	1.094484	0.044209	-0.537294	1.159036	0.045134	-0.501694	1.166971	-0.053504	-0.297425	0.059587	0.439299							-0.260770	0.066602	0.416634	-0.564232	0.082519	-0.293249				0.351818	0.074238	-0.061170
15012	125.100000	-0.793282	0.632207	0.048506	-0.770009	0.656658	-0.113206	-0.704756	0.900806	0.094499	-0.677130	0.884769	-0.118239	-0.506650	0.724842	0.246307				-0.540441	1.094537	0.044132	-0.537453	1.159057	0.045012	-0.501916	1.166989	-0.053629	-0.297428	0.059585	0.439299							-0.260766	0.066599	0.416628	-0.564382	0.082474	-0.293234				0.351778	0.074232	-0.061174
15013	125.108333	-0.793304	0.632183	0.048504	-0.770047	0.656622	-0.113186	-0.704832	0.900793	0.094463	-0.677216	0.884754	-0.118274	-0.506662	0.724881	0.246275				-0.540558	1.094582	0.044047	-0.537611	1.159100	0.044911	-0.502132	1.167017	-0.053763	-0.297428	0.059579	0.439297							-0.260767	0.066599	0.416634	-0.564294	0.082530	-0.293219				0.351735	0.074236	-0.061189
15014	125.116667	-0.793329	0.632155	0.048506	-0.770041	0.656564	-0.113172	-0.704910	0.900800	0.094445	-0.677357	0.884702	-0.118165	-0.506677	0.724907	0.246236				-0.540682	1.094617	0.043951	-0.537754	1.159138	0.044805	-0.502338	1.167022	-0.053891	-0.297429	0.059581	0.439297							-0.260760	0.066592	0.416633	-0.564289	0.082543	-0.293214				0.351692	0.074248	-0.061208
15015	125.125000	-0.793361	0.632130	0.048502	-0.770082	0.656533	-0.113143	-0.704989	0.900802	0.094430	-0.677455	0.884657	-0.118235	-0.506692	0.724927	0.246205				-0.540793	1.094677	0.043864	-0.537879	1.159176	0.044711	-0.502500	1.167071	-0.054001	-0.297426	0.059581	0.439299							-0.260765	0.066605	0.416635	-0.564342	0.082514	-0.293216				0.351655	0.074251	-0.061235
15016	125.133333	-0.793395	0.632101	0.048501	-0.770167	0.656496	-0.113132	-0.705050	0.900829	0.094428	-0.677568	0.884585	-0.118269	-0.506707	0.724936	0.246186				-0.540917	1.094706	0.043766	-0.538006	1.159219	0.044587	-0.502662	1.167088	-0.054111	-0.297428	0.059581	0.439291							-0.260776	0.066611	0.416641	-0.564386	0.082488	-0.293227				0.351618	0.074241	-0.061271
15017	125.141667	-0.793426	0.632063	0.048497	-0.770218	0.656444	-0.113117	-0.705125	0.900790	0.094353	-0.677660	0.884534	-0.118290	-0.506716	0.724937	0.246157				-0.541019	1.094752	0.043675	-0.538108	1.159255	0.044481	-0.502793	1.167105	-0.054260	-0.297428	0.059577	0.439293							-0.260768	0.066602	0.416634	-0.564258	0.082672	-0.293372				0.351520	0.074232	-0.061358
15018	125.150000	-0.793462	0.632022	0.048490	-0.770268	0.656390	-0.113111	-0.705163	0.900789	0.094265	-0.677769	0.884476	-0.118237	-0.506733	0.724939	0.246134				-0.541119	1.094784	0.043598	-0.538209	1.159322	0.044362	-0.502787	1.167126	-0.054449	-0.297474	0.059599	0.439306							-0.260774	0.066616	0.416642	-0.564388	0.082725	-0.293535				0.351429	0.074218	-0.061445
15019	125.158333	-0.793503	0.631982	0.048482	-0.770299	0.656335	-0.113087	-0.705278	0.900771	0.094334	-0.677873	0.884390	-0.118267	-0.506753	0.724939	0.246111				-0.541206	1.094815	0.043515	-0.538300	1.159341	0.044267	-0.503064	1.167130	-0.054544	-0.297437	0.059590	0.439298							-0.260778	0.066616	0.416637	-0.564296	0.082525	-0.293242				0.351376	0.074226	-0.061491
15020	125.166667	-0.793542	0.631943	0.048478	-0.770373	0.656284	-0.113071	-0.705354	0.900736	0.094270	-0.677960	0.884350	-0.118239	-0.506778	0.724946	0.246091				-0.541296	1.094842	0.043416	-0.538373	1.159368	0.044136	-0.503176	1.167139	-0.054664	-0.297430	0.059580	0.439296							-0.260777	0.066612	0.416636	-0.564296	0.082519	-0.293237				0.351330	0.074227	-0.061522
15021	125.175000	-0.793579	0.631902	0.048478	-0.770425	0.656242	-0.113055	-0.705406	0.900769	0.094282	-0.678069	0.884289	-0.118253	-0.506804	0.724944	0.246067				-0.541371	1.094904	0.043338	-0.538461	1.159431	0.044049	-0.503117	1.167147	-0.054843	-0.297450	0.059581	0.439301							-0.260788	0.066623	0.416645	-0.564247	0.082692	-0.293381				0.351335	0.074245	-0.061506
15022	125.183333	-0.793615	0.631861	0.048474	-0.770468	0.656203	-0.113040	-0.705491	0.900756	0.094303	-0.678173	0.884234	-0.118298	-0.506830	0.724944	0.246044				-0.541443	1.094970	0.043256	-0.538543	1.159510	0.043961	-0.503199	1.167149	-0.054938	-0.297431	0.059584	0.439301							-0.260777	0.066618	0.416641	-0.564293	0.082553	-0.293223				0.351346	0.074257	-0.061489
15023	125.191667	-0.793657	0.631837	0.048478	-0.770492	0.656170	-0.113034	-0.705565	0.900728	0.094255	-0.678240	0.884232	-0.118248	-0.506856	0.724934	0.246023				-0.541512	1.095055	0.043192	-0.538592	1.159588	0.043881	-0.503411	1.167182	-0.054974	-0.297435	0.059585	0.439304							-0.260783	0.066624	0.416648	-0.564345	0.082533	-0.293218				0.351315	0.074263	-0.061512
15024	125.200000	-0.793689	0.631811	0.048477	-0.770544	0.656153	-0.113003	-0.705598	0.900762	0.094260	-0.678322	0.884212	-0.118245	-0.506880	0.724924	0.246003				-0.541571	1.095152	0.043129	-0.538625	1.159679	0.043790	-0.503449	1.167230	-0.055063	-0.297430	0.059573	0.439298							-0.260784	0.066625	0.416649	-0.564294	0.082563	-0.293215				0.351292	0.074270	-0.061543
15025	125.208333	-0.793716	0.631785	0.048468	-0.770567	0.656131	-0.113002	-0.705661	0.900744	0.094244	-0.678413	0.884182	-0.118268	-0.506899	0.724915	0.245979				-0.541623	1.095258	0.043073	-0.538633	1.159789	0.043711	-0.503458	1.167301	-0.055167	-0.297432	0.059575	0.439305							-0.260781	0.066614	0.416646	-0.564350	0.082656	-0.293356				0.351267	0.074257	-0.061572
15026	125.216667	-0.793732	0.631762	0.048459	-0.770586	0.656108	-0.113002	-0.705726	0.900755	0.094293	-0.678483	0.884178	-0.118244	-0.506918	0.724905	0.245961				-0.541696	1.095355	0.043010	-0.538627	1.159908	0.043643	-0.503487	1.167338	-0.055213	-0.297441	0.059587	0.439307							-0.260780	0.066630	0.416642	-0.564481	0.082463	-0.293219				0.351237	0.074240	-0.061600
15027	125.225000	-0.793751	0.631742	0.048450	-0.770600	0.656093	-0.113000	-0.705755	0.900755	0.094272	-0.678512	0.884130	-0.118213	-0.506933	0.724902	0.245947				-0.541740	1.095467	0.042976	-0.538607	1.160024	0.043601	-0.503478	1.167422	-0.055258	-0.297434	0.059571	0.439295							-0.260785	0.066630	0.416649	-0.564346	0.082513	-0.293244				0.351267	0.074288	-0.061462
15028	125.233333	-0.793785	0.631726	0.048432	-0.770615	0.656084	-0.112995	-0.705784	0.900756	0.094256	-0.678573	0.884040	-0.118162	-0.506946	0.724901	0.245934				-0.541773	1.095589	0.042958	-0.538568	1.160131	0.043561	-0.503479	1.167475	-0.055295	-0.297440	0.059572	0.439296							-0.260790	0.066627	0.416647	-0.564224	0.082815	-0.293538				0.351239	0.074285	-0.061498
15029	125.241667	-0.793782	0.631702	0.048426	-0.770626	0.656075	-0.112987	-0.705852	0.900712	0.094259	-0.678614	0.884073	-0.118162	-0.506955	0.724894	0.245922				-0.541800	1.095680	0.042943	-0.538547	1.160213	0.043543	-0.503486	1.167519	-0.055314	-0.297415	0.059558	0.439301							-0.260787	0.066620	0.416649	-0.564355	0.082634	-0.293379				0.351212	0.074285	-0.061515
15030	125.250000	-0.793795	0.631689	0.048419	-0.770637	0.656072	-0.112977	-0.705864	0.900715	0.094247	-0.678681	0.884065	-0.118171	-0.506966	0.724890	0.245919				-0.541826	1.095753	0.042943	-0.538537	1.160279	0.043540	-0.503507	1.167553	-0.055331	-0.297450	0.059583	0.439305							-0.260780	0.066619	0.416644	-0.564403	0.082480	-0.293233				0.351182	0.074297	-0.061528
15031	125.258333	-0.793808	0.631678	0.048412	-0.770646	0.656067	-0.112964	-0.705875	0.900740	0.094284	-0.678761	0.884050	-0.118093	-0.506974	0.724883	0.245928				-0.541851	1.095812	0.042959	-0.538538	1.160336	0.043543	-0.503527	1.167597	-0.055357	-0.297443	0.059574	0.439302							-0.260796	0.066636	0.416653	-0.564268	0.082685	-0.293367				0.351158	0.074312	-0.061548
15032	125.266667	-0.793816	0.631669	0.048407	-0.770652	0.656056	-0.112953	-0.705880	0.900732	0.094274	-0.678792	0.884079	-0.118017	-0.506982	0.724861	0.245941				-0.541873	1.095854	0.042975	-0.538544	1.160381	0.043553	-0.503560	1.167607	-0.055364	-0.297444	0.059567	0.439308							-0.260783	0.066625	0.416652	-0.564234	0.082837	-0.293505				0.351145	0.074310	-0.061580
15033	125.275000	-0.793824	0.631656	0.048398	-0.770661	0.656041	-0.112950	-0.705906	0.900698	0.094290	-0.678806	0.884090	-0.118010	-0.506993	0.724826	0.245958				-0.541894	1.095889	0.043001	-0.538553	1.160417	0.043566	-0.503587	1.167612	-0.055363	-0.297449	0.059584	0.439311							-0.260796	0.066629	0.416661	-0.564401	0.082625	-0.293364				0.351131	0.074310	-0.061617
15034	125.283333	-0.793825	0.631643	0.048392	-0.770661	0.656019	-0.112947	-0.705902	0.900689	0.094332	-0.678831	0.884044	-0.118077	-0.507001	0.724776	0.245974				-0.541907	1.095919	0.043022	-0.538557	1.160437	0.043574	-0.503604	1.167637	-0.055369	-0.297443	0.059575	0.439309							-0.260786	0.066633	0.416652	-0.564408	0.082488	-0.293242				0.351121	0.074296	-0.061665
15035	125.291667	-0.793822	0.631630	0.048384	-0.770617	0.655979	-0.112908	-0.705886	0.900671	0.094321	-0.678830	0.884063	-0.117998	-0.507007	0.724715	0.245986				-0.541922	1.095939	0.043038	-0.538562	1.160475	0.043605	-0.503625	1.167652	-0.055363	-0.297437	0.059566	0.439303							-0.260782	0.066623	0.416654	-0.564275	0.082682	-0.293389				0.351113	0.074286	-0.061723
15036	125.300000	-0.793815	0.631626	0.048372	-0.770576	0.655932	-0.112870	-0.705838	0.900651	0.094248	-0.678823	0.884079	-0.117945	-0.507011	0.724653	0.246008				-0.541936	1.095944	0.043060	-0.538559	1.160481	0.043627	-0.503675	1.167643	-0.055343	-0.297482	0.059607	0.439321							-0.260794	0.066618	0.416657	-0.564311	0.082522	-0.293253				0.351020	0.074259	-0.061809
15037	125.308333	-0.793811	0.631618	0.048368	-0.770619	0.655957	-0.112905	-0.705853	0.900635	0.094370	-0.678817	0.884064	-0.117941	-0.507002	0.724586	0.246015				-0.541938	1.095935	0.043086	-0.538580	1.160479	0.043659	-0.503681	1.167643	-0.055313	-0.297441	0.059586	0.439305							-0.260785	0.066626	0.416646	-0.564405	0.082482	-0.293256				0.351092	0.074279	-0.061795
15038	125.316667	-0.793806	0.631621	0.048366	-0.770573	0.655930	-0.112852	-0.705791	0.900632	0.094339	-0.678805	0.884055	-0.117932	-0.506994	0.724523	0.246019				-0.541934	1.095914	0.043112	-0.538594	1.160446	0.043680	-0.503720	1.167644	-0.055295	-0.297437	0.059574	0.439300							-0.260788	0.066643	0.416645	-0.564312	0.082536	-0.293258				0.351073	0.074288	-0.061804
15039	125.325000	-0.793806	0.631630	0.048366	-0.770569	0.655940	-0.112842	-0.705750	0.900619	0.094357	-0.678765	0.884084	-0.117874	-0.506985	0.724463	0.246029				-0.541932	1.095874	0.043153	-0.538623	1.160421	0.043727	-0.503755	1.167603	-0.055241	-0.297433	0.059572	0.439292							-0.260788	0.066634	0.416645	-0.564239	0.082827	-0.293540				0.351056	0.074304	-0.061800
15040	125.333333	-0.793788	0.631633	0.048374	-0.770660	0.656015	-0.112906	-0.705715	0.900596	0.094414	-0.678704	0.884127	-0.117835	-0.506981	0.724398	0.246034				-0.541923	1.095816	0.043205	-0.538652	1.160373	0.043775	-0.503786	1.167569	-0.055199	-0.297439	0.059587	0.439299							-0.260798	0.066631	0.416646	-0.564130	0.082837	-0.293583				0.350951	0.074300	-0.061823
15041	125.341667	-0.793774	0.631648	0.048380	-0.770653	0.656032	-0.112897	-0.705655	0.900581	0.094440	-0.678692	0.884178	-0.117854	-0.506987	0.724339	0.246050				-0.541906	1.095741	0.043259	-0.538670	1.160291	0.043825	-0.503844	1.167527	-0.055128	-0.297440	0.059584	0.439298							-0.260785	0.066627	0.416647	-0.564281	0.082686	-0.293378				0.351020	0.074309	-0.061779
15042	125.350000	-0.793755	0.631660	0.048386	-0.770546	0.655985	-0.112815	-0.705588	0.900541	0.094410	-0.678570	0.884149	-0.117822	-0.506989	0.724282	0.246064				-0.541883	1.095653	0.043317	-0.538702	1.160211	0.043888	-0.503882	1.167486	-0.055071	-0.297429	0.059566	0.439294							-0.260786	0.066628	0.416646	-0.564414	0.082487	-0.293243				0.351006	0.074302	-0.061791
15043	125.358333	-0.793731	0.631680	0.048385	-0.770527	0.656006	-0.112821	-0.705503	0.900540	0.094443	-0.678514	0.884155	-0.117741	-0.506998	0.724228	0.246076				-0.541843	1.095558	0.043365	-0.538720	1.160111	0.043950	-0.503870	1.167445	-0.055012	-0.297437	0.059576	0.439300							-0.260785	0.066619	0.416649	-0.564287	0.082681	-0.293386				0.351001	0.074280	-0.061815
15044	125.366667	-0.793703	0.631700	0.048381	-0.770597	0.656085	-0.112910	-0.705421	0.900495	0.094453	-0.678408	0.884165	-0.117778	-0.507004	0.724175	0.246083				-0.541790	1.095429	0.043406	-0.538726	1.160004	0.044005	-0.503884	1.167399	-0.054908	-0.297437	0.059577	0.439306							-0.260778	0.066619	0.416649	-0.564325	0.082529	-0.293259				0.351001	0.074268	-0.061849
15045	125.375000	-0.793672	0.631727	0.048378	-0.770468	0.656051	-0.112851	-0.705318	0.900543	0.094514	-0.678320	0.884172	-0.117748	-0.507013	0.724138	0.246092				-0.541701	1.095326	0.043452	-0.538719	1.159885	0.044067	-0.503813	1.167353	-0.054861	-0.297438	0.059568	0.439301							-0.260785	0.066630	0.416651	-0.564427	0.082467	-0.293272				0.350997	0.074244	-0.061875
15046	125.383333	-0.793651	0.631774	0.048368	-0.770426	0.656087	-0.112873	-0.705201	0.900563	0.094488	-0.678204	0.884213	-0.117753	-0.507015	0.724109	0.246092				-0.541603	1.095220	0.043504	-0.538699	1.159765	0.044148	-0.503759	1.167310	-0.054768	-0.297426	0.059561	0.439293							-0.260779	0.066627	0.416643	-0.564262	0.082808	-0.293569				0.350992	0.074244	-0.061898
15047	125.391667	-0.793601	0.631815	0.048382	-0.770416	0.656165	-0.112947	-0.705103	0.900579	0.094509	-0.678100	0.884266	-0.117719	-0.507015	0.724092	0.246093				-0.541516	1.095120	0.043553	-0.538654	1.159663	0.044198	-0.503662	1.167251	-0.054704	-0.297457	0.059588	0.439301							-0.260792	0.066633	0.416646	-0.564351	0.082629	-0.293424				0.350981	0.074252	-0.061900
15048	125.400000	-0.793562	0.631882	0.048401	-0.770397	0.656261	-0.113022	-0.705022	0.900569	0.094483	-0.678026	0.884279	-0.117701	-0.507010	0.724073	0.246087				-0.541422	1.095025	0.043603	-0.538613	1.159566	0.044276	-0.503580	1.167215	-0.054590	-0.297434	0.059587	0.439299							-0.260802	0.066645	0.416648	-0.564526	0.082416	-0.293253				0.350964	0.074263	-0.061883
15049	125.408333	-0.793521	0.631965	0.048412	-0.770328	0.656340	-0.113051	-0.704882	0.900639	0.094499	-0.677886	0.884361	-0.117714	-0.507002	0.724071	0.246092				-0.541320	1.094939	0.043648	-0.538566	1.159486	0.044340	-0.503489	1.167159	-0.054495	-0.297432	0.059583	0.439298							-0.260774	0.066627	0.416638	-0.564393	0.082486	-0.293261				0.350956	0.074285	-0.061859
15050	125.416667	-0.793475	0.632043	0.048430	-0.770256	0.656423	-0.113075	-0.704775	0.900653	0.094465	-0.677769	0.884417	-0.117699	-0.506989	0.724062	0.246095				-0.541222	1.094866	0.043691	-0.538516	1.159417	0.044407	-0.503232	1.167151	-0.054469	-0.297437	0.059582	0.439298							-0.260773	0.066624	0.416643	-0.564281	0.082816	-0.293541				0.350943	0.074286	-0.061836
15051	125.425000	-0.793417	0.632110	0.048452	-0.770134	0.656498	-0.113105	-0.704629	0.900688	0.094395	-0.677632	0.884511	-0.117639	-0.506979	0.724051	0.246095				-0.541133	1.094812	0.043736	-0.538447	1.159352	0.044460	-0.503163	1.167164	-0.054356	-0.297451	0.059587	0.439299							-0.260783	0.066623	0.416640	-0.564450	0.082481	-0.293247				0.350934	0.074279	-0.061831
15052	125.433333	-0.793351	0.632176	0.048467	-0.770091	0.656595	-0.113130	-0.704556	0.900718	0.094501	-0.677502	0.884562	-0.117624	-0.506962	0.724027	0.246098				-0.541054	1.094771	0.043764	-0.538357	1.159302	0.044505	-0.503068	1.167167	-0.054223	-0.297429	0.059576	0.439306							-0.260790	0.066611	0.416643	-0.564441	0.082469	-0.293279				0.350927	0.074265	-0.061838
15053	125.441667	-0.793291	0.632237	0.048472	-0.769969	0.656665	-0.113155	-0.704449	0.900720	0.094470	-0.677376	0.884594	-0.117601	-0.506949	0.724003	0.246097				-0.540966	1.094763	0.043779	-0.538274	1.159292	0.044557	-0.502882	1.167234	-0.054131	-0.297427	0.059571	0.439297							-0.260771	0.066606	0.416643	-0.564408	0.082475	-0.293283				0.350924	0.074245	-0.061859
15054	125.450000	-0.793232	0.632304	0.048465	-0.769845	0.656754	-0.113160	-0.704347	0.900724	0.094445	-0.677216	0.884649	-0.117651	-0.506938	0.723974	0.246099				-0.540888	1.094770	0.043792	-0.538203	1.159324	0.044644	-0.502695	1.167286	-0.054034	-0.297429	0.059567	0.439297							-0.260789	0.066612	0.416642	-0.564284	0.082798	-0.293592				0.350911	0.074238	-0.061879
15055	125.458333	-0.793175	0.632358	0.048456	-0.769790	0.656833	-0.113161	-0.704214	0.900752	0.094417	-0.677075	0.884705	-0.117605	-0.506930	0.723936	0.246103				-0.540802	1.094807	0.043831	-0.538094	1.159334	0.044712	-0.502522	1.167366	-0.053933	-0.297439	0.059585	0.439303							-0.260791	0.066624	0.416649	-0.564447	0.082457	-0.293297				0.350896	0.074233	-0.061878
15056	125.466667	-0.793124	0.632402	0.048450	-0.769693	0.656896	-0.113149	-0.704104	0.900791	0.094470	-0.676928	0.884736	-0.117598	-0.506925	0.723897	0.246117				-0.540724	1.094824	0.043844	-0.538006	1.159368	0.044781	-0.502336	1.167452	-0.053829	-0.297422	0.059566	0.439291							-0.260774	0.066617	0.416645	-0.564354	0.082506	-0.293296				0.350874	0.074236	-0.061868
15057	125.475000	-0.793074	0.632445	0.048442	-0.769632	0.656947	-0.113128	-0.704001	0.900791	0.094445	-0.676767	0.884797	-0.117537	-0.506913	0.723862	0.246132				-0.540648	1.094846	0.043868	-0.537912	1.159385	0.044851	-0.502143	1.167510	-0.053722	-0.297437	0.059580	0.439304							-0.260791	0.066638	0.416651	-0.564451	0.082586	-0.293438				0.350853	0.074248	-0.061839
15058	125.483333	-0.793024	0.632476	0.048439	-0.769650	0.657030	-0.113100	-0.703914	0.900809	0.094482	-0.676624	0.884796	-0.117546	-0.506901	0.723830	0.246156				-0.540377	1.094774	0.043880	-0.537815	1.159397	0.044922	-0.501931	1.167567	-0.053616	-0.297439	0.059576	0.439303							-0.260789	0.066636	0.416647	-0.564541	0.082415	-0.293258				0.350838	0.074267	-0.061814
15059	125.491667	-0.792971	0.632507	0.048438	-0.769556	0.657075	-0.113072	-0.703792	0.900854	0.094509	-0.676441	0.884854	-0.117502	-0.506879	0.723791	0.246194				-0.540276	1.094770	0.043909	-0.537713	1.159386	0.044980	-0.501726	1.167604	-0.053514	-0.297433	0.059572	0.439307							-0.260773	0.066615	0.416645	-0.564438	0.082462	-0.293269				0.350824	0.074263	-0.061787
15060	125.500000	-0.792913	0.632537	0.048431	-0.769491	0.657113	-0.113058	-0.703687	0.900864	0.094510	-0.676273	0.884890	-0.117456	-0.506856	0.723757	0.246229				-0.540176	1.094752	0.043927	-0.537586	1.159353	0.045006	-0.501511	1.167624	-0.053428	-0.297435	0.059570	0.439309							-0.260778	0.066615	0.416654	-0.564282	0.082805	-0.293538				0.350811	0.074248	-0.061769
15061	125.508333	-0.792845	0.632565	0.048421	-0.769410	0.657144	-0.113074	-0.703560	0.900884	0.094441	-0.676157	0.884930	-0.117513	-0.506837	0.723722	0.246273				-0.540071	1.094719	0.043937	-0.537477	1.159304	0.045030	-0.501283	1.167637	-0.053357	-0.297443	0.059568	0.439312							-0.260766	0.066606	0.416655	-0.564442	0.082453	-0.293272				0.350803	0.074237	-0.061766
15062	125.516667	-0.792780	0.632592	0.048400	-0.769332	0.657203	-0.113071	-0.703496	0.900894	0.094498	-0.676019	0.884996	-0.117590	-0.506815	0.723686	0.246315				-0.539963	1.094687	0.043929	-0.537368	1.159275	0.045054	-0.500867	1.167650	-0.053366	-0.297420	0.059552	0.439302							-0.260767	0.066591	0.416650	-0.564442	0.082441	-0.293284				0.350803	0.074220	-0.061775
15063	125.525000	-0.792720	0.632636	0.048376	-0.769256	0.657260	-0.113067	-0.703401	0.900917	0.094483	-0.675852	0.885011	-0.117594	-0.506802	0.723652	0.246354				-0.539865	1.094654	0.043911	-0.537261	1.159235	0.045062	-0.500793	1.167646	-0.053219	-0.297423	0.059557	0.439301							-0.260774	0.066607	0.416651	-0.564393	0.082471	-0.293301				0.350795	0.074205	-0.061797
15064	125.533333	-0.792675	0.632677	0.048345	-0.769188	0.657327	-0.113066	-0.703299	0.900949	0.094463	-0.675721	0.885005	-0.117565	-0.506788	0.723620	0.246391				-0.539764	1.094627	0.043885	-0.537145	1.159222	0.045093	-0.500547	1.167649	-0.053141	-0.297429	0.059568	0.439306							-0.260773	0.066613	0.416648	-0.564440	0.082699	-0.293606				0.350784	0.074208	-0.061805
15065	125.541667	-0.792624	0.632719	0.048326	-0.769101	0.657396	-0.113063	-0.703192	0.900980	0.094414	-0.675529	0.885059	-0.117567	-0.506779	0.723589	0.246426				-0.539656	1.094608	0.043852	-0.537017	1.159192	0.045106	-0.500293	1.167679	-0.053062	-0.297464	0.059591	0.439306							-0.260787	0.066620	0.416649	-0.564435	0.082450	-0.293307				0.350772	0.074218	-0.061790
15066	125.550000	-0.792585	0.632760	0.048308	-0.769061	0.657476	-0.113052	-0.703104	0.901037	0.094453	-0.675380	0.885087	-0.117519	-0.506766	0.723558	0.246455				-0.539544	1.094593	0.043821	-0.536885	1.159172	0.045114	-0.499854	1.167711	-0.053064	-0.297439	0.059576	0.439302							-0.260793	0.066609	0.416651	-0.564225	0.082523	-0.293349				0.350760	0.074235	-0.061778
15067	125.558333	-0.792552	0.632805	0.048296	-0.768993	0.657532	-0.113036	-0.702998	0.901055	0.094406	-0.675230	0.885114	-0.117519	-0.506802	0.723501	0.246505				-0.539434	1.094570	0.043775	-0.536745	1.159153	0.045112	-0.499638	1.167755	-0.053021	-0.297437	0.059577	0.439302							-0.260788	0.066618	0.416651	-0.564353	0.082643	-0.293435				0.350754	0.074246	-0.061757
15068	125.566667	-0.792503	0.632834	0.048293	-0.768925	0.657583	-0.113018	-0.702893	0.901082	0.094360	-0.675082	0.885140	-0.117526	-0.506833	0.723436	0.246546				-0.539320	1.094543	0.043716	-0.536612	1.159120	0.045108	-0.499413	1.167762	-0.052873	-0.297482	0.059592	0.439320							-0.260797	0.066613	0.416660	-0.564434	0.082483	-0.293290				0.350747	0.074257	-0.061736
15069	125.575000	-0.792464	0.632861	0.048287	-0.768895	0.657634	-0.112995	-0.702801	0.901117	0.094358	-0.674947	0.885141	-0.117551	-0.506828	0.723425	0.246563				-0.539203	1.094510	0.043633	-0.536478	1.159083	0.045088	-0.498882	1.167866	-0.053019	-0.297433	0.059562	0.439314							-0.260779	0.066604	0.416656	-0.564404	0.082490	-0.293282				0.350739	0.074244	-0.061730
15070	125.583333	-0.792419	0.632881	0.048286	-0.768824	0.657668	-0.112975	-0.702725	0.901158	0.094424	-0.674806	0.885163	-0.117576	-0.506815	0.723418	0.246574				-0.539091	1.094479	0.043526	-0.536318	1.159052	0.045027	-0.498477	1.168003	-0.053115	-0.297437	0.059558	0.439318							-0.260777	0.066599	0.416663	-0.564368	0.082490	-0.293285				0.350732	0.074233	-0.061738
15071	125.591667	-0.792363	0.632902	0.048288	-0.768778	0.657704	-0.112956	-0.702626	0.901188	0.094400	-0.674697	0.885156	-0.117571	-0.506801	0.723420	0.246572				-0.538983	1.094440	0.043401	-0.536185	1.159009	0.044976	-0.498209	1.167967	-0.052959	-0.297432	0.059549	0.439317							-0.260778	0.066599	0.416669	-0.564419	0.082595	-0.293452				0.350731	0.074215	-0.061753
15072	125.600000	-0.792303	0.632930	0.048287	-0.768680	0.657747	-0.112920	-0.702516	0.901209	0.094292	-0.674570	0.885176	-0.117598	-0.506790	0.723429	0.246562				-0.538866	1.094401	0.043249	-0.536051	1.158961	0.044931	-0.497835	1.168020	-0.052909	-0.297474	0.059573	0.439330							-0.260805	0.066609	0.416676	-0.564457	0.082441	-0.293316				0.350727	0.074206	-0.061773
15073	125.608333	-0.792240	0.632964	0.048291	-0.768666	0.657792	-0.112906	-0.702459	0.901259	0.094344	-0.674465	0.885185	-0.117604	-0.506782	0.723436	0.246542				-0.538758	1.094348	0.043084	-0.535909	1.158907	0.044853	-0.497487	1.168084	-0.052859	-0.297462	0.059570	0.439323							-0.260787	0.066610	0.416669	-0.564461	0.082438	-0.293316				0.350722	0.074209	-0.061782
15074	125.616667	-0.792183	0.633007	0.048299	-0.768574	0.657833	-0.112859	-0.702383	0.901298	0.094305	-0.674375	0.885198	-0.117612	-0.506781	0.723442	0.246513				-0.538653	1.094280	0.042915	-0.535809	1.158853	0.044819	-0.497145	1.168165	-0.052811	-0.297451	0.059578	0.439326							-0.260786	0.066609	0.416670	-0.564373	0.082483	-0.293304				0.350720	0.074221	-0.061778
15075	125.625000	-0.792118	0.633063	0.048305	-0.768517	0.657872	-0.112825	-0.702288	0.901362	0.094276	-0.674287	0.885215	-0.117597	-0.506706	0.723530	0.246465				-0.538561	1.094182	0.042718	-0.535705	1.158762	0.044758	-0.496803	1.168222	-0.052751	-0.297441	0.059567	0.439320							-0.260787	0.066612	0.416669	-0.564513	0.082423	-0.293291				0.350715	0.074239	-0.061767
15076	125.633333	-0.792056	0.633114	0.048320	-0.768515	0.657931	-0.112775	-0.702213	0.901417	0.094237	-0.674209	0.885229	-0.117585	-0.506715	0.723517	0.246429				-0.538473	1.094063	0.042514	-0.535618	1.158636	0.044683	-0.496457	1.168277	-0.052718	-0.297484	0.059579	0.439330							-0.260805	0.066615	0.416680	-0.564459	0.082462	-0.293293				0.350708	0.074257	-0.061756
15077	125.641667	-0.791994	0.633161	0.048334	-0.768429	0.657942	-0.112760	-0.702122	0.901485	0.094194	-0.674157	0.885212	-0.117600	-0.506720	0.723504	0.246391				-0.538381	1.093907	0.042267	-0.535555	1.158464	0.044565	-0.496144	1.168329	-0.052685	-0.297436	0.059558	0.439321							-0.260783	0.066593	0.416673	-0.564417	0.082488	-0.293284				0.350710	0.074259	-0.061743
15078	125.650000	-0.791906	0.633193	0.048355	-0.768361	0.657976	-0.112726	-0.702030	0.901528	0.094096	-0.674105	0.885192	-0.117649	-0.506722	0.723490	0.246346				-0.538307	1.093720	0.041991	-0.535508	1.158264	0.044410	-0.495791	1.168400	-0.052676	-0.297437	0.059557	0.439331							-0.260777	0.066590	0.416676	-0.564301	0.082809	-0.293567				0.350711	0.074259	-0.061752
15079	125.658333	-0.791860	0.633235	0.048344	-0.768320	0.658003	-0.112709	-0.701939	0.901587	0.094028	-0.674029	0.885192	-0.117695	-0.506720	0.723484	0.246294				-0.538249	1.093532	0.041692	-0.535499	1.158076	0.044271	-0.495480	1.168450	-0.052646	-0.297446	0.059555	0.439331							-0.260782	0.066591	0.416680	-0.564564	0.082412	-0.293274				0.350709	0.074254	-0.061770
15080	125.666667	-0.791791	0.633256	0.048348	-0.768321	0.658033	-0.112700	-0.701870	0.901640	0.094001	-0.674006	0.885137	-0.117723	-0.506711	0.723487	0.246233				-0.538193	1.093342	0.041366	-0.535497	1.157889	0.044117	-0.495116	1.168509	-0.052671	-0.297429	0.059540	0.439326							-0.260790	0.066588	0.416680	-0.564471	0.082455	-0.293316				0.350702	0.074249	-0.061797
15081	125.675000	-0.791744	0.633271	0.048343	-0.768283	0.658064	-0.112666	-0.701776	0.901716	0.093906	-0.673959	0.885108	-0.117752	-0.506690	0.723493	0.246162				-0.538155	1.093159	0.041048	-0.535504	1.157686	0.043966	-0.494807	1.168562	-0.052654	-0.297435	0.059550	0.439322							-0.260777	0.066586	0.416673	-0.564473	0.082440	-0.293329				0.350688	0.074242	-0.061825
15082	125.683333	-0.791701	0.633292	0.048332	-0.768234	0.658076	-0.112645	-0.701690	0.901781	0.093854	-0.673894	0.885082	-0.117891	-0.506672	0.723508	0.246081				-0.538113	1.092967	0.040726	-0.535520	1.157483	0.043828	-0.494513	1.168615	-0.052623	-0.297432	0.059553	0.439318							-0.260787	0.066595	0.416672	-0.564583	0.082377	-0.293306				0.350677	0.074261	-0.061851
15083	125.691667	-0.791670	0.633323	0.048329	-0.768229	0.658092	-0.112614	-0.701603	0.901853	0.093736	-0.673870	0.885033	-0.117938	-0.506657	0.723540	0.245993				-0.538096	1.092740	0.040431	-0.535548	1.157270	0.043686	-0.494238	1.168685	-0.052565	-0.297461	0.059570	0.439327							-0.260797	0.066610	0.416678	-0.564472	0.082439	-0.293325				0.350664	0.074270	-0.061853
15084	125.700000	-0.791637	0.633347	0.048327	-0.768260	0.658110	-0.112581	-0.701539	0.901884	0.093569	-0.673840	0.884974	-0.118051	-0.506649	0.723577	0.245915				-0.538064	1.092521	0.040070	-0.535613	1.157027	0.043569	-0.493983	1.168756	-0.052495	-0.297431	0.059547	0.439324							-0.260783	0.066605	0.416678	-0.564473	0.082451	-0.293313				0.350653	0.074281	-0.061857
15085	125.708333	-0.791628	0.633375	0.048316	-0.768254	0.658102	-0.112565	-0.701462	0.901955	0.093444	-0.673802	0.884943	-0.118061	-0.506737	0.723521	0.245836				-0.538064	1.092294	0.039758	-0.535688	1.156789	0.043448	-0.493725	1.168876	-0.052453	-0.297417	0.059536	0.439331							-0.260784	0.066590	0.416682	-0.564433	0.082479	-0.293298				0.350641	0.074293	-0.061863
15086	125.716667	-0.791614	0.633412	0.048300	-0.768193	0.658068	-0.112575	-0.701388	0.902031	0.093310	-0.673801	0.884842	-0.118229	-0.506737	0.723582	0.245756				-0.538069	1.092071	0.039442	-0.535783	1.156544	0.043348	-0.493513	1.169013	-0.052368	-0.297425	0.059534	0.439326							-0.260767	0.066582	0.416686	-0.564475	0.082468	-0.293293				0.350627	0.074310	-0.061871
15087	125.725000	-0.791572	0.633428	0.048305	-0.768228	0.658066	-0.112572	-0.701328	0.902099	0.093153	-0.673727	0.884819	-0.118361	-0.506739	0.723638	0.245663				-0.538083	1.091832	0.039119	-0.535883	1.156294	0.043239	-0.493320	1.169125	-0.052275	-0.297423	0.059537	0.439332							-0.260788	0.066586	0.416691	-0.564528	0.082442	-0.293281				0.350620	0.074311	-0.061892
15088	125.733333	-0.791543	0.633453	0.048285	-0.768215	0.658049	-0.112589	-0.701238	0.902180	0.092942	-0.673691	0.884745	-0.118529	-0.506744	0.723715	0.245569				-0.538031	1.091622	0.038675	-0.535993	1.156033	0.043137	-0.493146	1.169252	-0.052180	-0.297430	0.059530	0.439327							-0.260770	0.066574	0.416679	-0.564480	0.082465	-0.293297				0.350613	0.074302	-0.061918
15089	125.741667	-0.791515	0.633477	0.048253	-0.768170	0.658027	-0.112621	-0.701179	0.902260	0.092753	-0.673632	0.884694	-0.118718	-0.506695	0.723846	0.245442				-0.538076	1.091424	0.038361	-0.536125	1.155812	0.043048	-0.492979	1.169396	-0.052085	-0.297433	0.059543	0.439330							-0.260782	0.066586	0.416684	-0.564495	0.082461	-0.293291				0.350599	0.074317	-0.061950
15090	125.750000	-0.791503	0.633522	0.048200	-0.768092	0.658008	-0.112659	-0.701097	0.902330	0.092480	-0.673585	0.884625	-0.118935	-0.506651	0.723980	0.245301				-0.538122	1.091237	0.038054	-0.536192	1.155602	0.042990	-0.492804	1.169562	-0.051991	-0.297432	0.059550	0.439323							-0.260787	0.066607	0.416678	-0.564582	0.082409	-0.293294				0.350582	0.074330	-0.061972
15091	125.758333	-0.791464	0.633536	0.048173	-0.768076	0.658018	-0.112696	-0.701081	0.902424	0.092350	-0.673544	0.884559	-0.119067	-0.506648	0.724086	0.245159				-0.538238	1.091038	0.037858	-0.536306	1.155389	0.042877	-0.492663	1.169751	-0.051900	-0.297471	0.059574	0.439330							-0.260805	0.066609	0.416685	-0.564436	0.082479	-0.293322				0.350576	0.074333	-0.061986
15092	125.766667	-0.791428	0.633549	0.048147	-0.768076	0.658029	-0.112722	-0.701033	0.902497	0.092138	-0.673482	0.884506	-0.119284	-0.506655	0.724194	0.245021				-0.538479	1.090997	0.037620	-0.536436	1.155230	0.042791	-0.492537	1.169924	-0.051812	-0.297439	0.059544	0.439318							-0.260802	0.066616	0.416688	-0.564395	0.082504	-0.293316				0.350567	0.074344	-0.061986
15093	125.775000	-0.791421	0.633606	0.048089	-0.768003	0.658026	-0.112773	-0.700985	0.902589	0.091944	-0.673419	0.884466	-0.119427	-0.506710	0.724264	0.244871				-0.538458	1.090803	0.037326	-0.536589	1.155057	0.042734	-0.492465	1.170120	-0.051726	-0.297444	0.059556	0.439332							-0.260791	0.066609	0.416688	-0.564490	0.082457	-0.293302				0.350547	0.074356	-0.061983
15094	125.783333	-0.791394	0.633636	0.048045	-0.767974	0.658028	-0.112825	-0.700940	0.902678	0.091718	-0.673367	0.884407	-0.119622	-0.506764	0.724341	0.244732				-0.538612	1.090742	0.037117	-0.536723	1.154909	0.042666	-0.492405	1.170325	-0.051645	-0.297440	0.059545	0.439334							-0.260797	0.066606	0.416693	-0.564582	0.082404	-0.293293				0.350539	0.074353	-0.061979
15095	125.791667	-0.791368	0.633672	0.047997	-0.767941	0.658027	-0.112872	-0.700927	0.902754	0.091472	-0.673328	0.884330	-0.119840	-0.506774	0.724464	0.244579				-0.538645	1.090690	0.036794	-0.536851	1.154788	0.042614	-0.492321	1.170496	-0.051541	-0.297459	0.059539	0.439337							-0.260787	0.066587	0.416690	-0.564481	0.082452	-0.293303				0.350527	0.074363	-0.061980
15096	125.800000	-0.791341	0.633701	0.047941	-0.767900	0.658025	-0.112935	-0.700911	0.902821	0.091213	-0.673274	0.884273	-0.120037	-0.506793	0.724582	0.244414				-0.538747	1.090670	0.036554	-0.536981	1.154685	0.042539	-0.492266	1.170702	-0.051475	-0.297440	0.059526	0.439337							-0.260795	0.066582	0.416697	-0.564482	0.082461	-0.293299				0.350513	0.074374	-0.061994
15097	125.808333	-0.791318	0.633731	0.047871	-0.767857	0.658019	-0.113004	-0.700897	0.902893	0.090962	-0.673109	0.884162	-0.120201	-0.506777	0.724757	0.244245				-0.538808	1.090518	0.036416	-0.537113	1.154608	0.042482	-0.492278	1.170904	-0.051401	-0.297443	0.059536	0.439334							-0.260796	0.066598	0.416698	-0.564586	0.082409	-0.293279				0.350500	0.074380	-0.062001
15098	125.816667	-0.791288	0.633753	0.047798	-0.767806	0.658014	-0.113081	-0.700906	0.902969	0.090744	-0.673160	0.884191	-0.120494	-0.506771	0.724913	0.244055				-0.538907	1.090430	0.036288	-0.537286	1.154553	0.042351	-0.492220	1.171129	-0.051383	-0.297451	0.059548	0.439338							-0.260808	0.066612	0.416702	-0.564481	0.082453	-0.293315				0.350482	0.074395	-0.062016
15099	125.825000	-0.791247	0.633766	0.047717	-0.767810	0.658010	-0.113171	-0.700915	0.903014	0.090462	-0.673125	0.884140	-0.120713	-0.506858	0.724993	0.243897				-0.538992	1.090467	0.036057	-0.537331	1.154526	0.042282	-0.492195	1.171345	-0.051368	-0.297461	0.059560	0.439332							-0.260801	0.066617	0.416689	-0.564478	0.082461	-0.293326				0.350461	0.074405	-0.062019
15100	125.833333	-0.791213	0.633771	0.047628	-0.767744	0.657988	-0.113253	-0.700895	0.903084	0.090154	-0.673086	0.884100	-0.120943	-0.506941	0.725063	0.243744				-0.539069	1.090518	0.035814	-0.537437	1.154530	0.042167	-0.492162	1.171570	-0.051381	-0.297456	0.059566	0.439333							-0.260805	0.066628	0.416692	-0.564394	0.082752	-0.293633				0.350436	0.074413	-0.062022
15101	125.841667	-0.791176	0.633770	0.047555	-0.767652	0.657970	-0.113317	-0.700942	0.903118	0.089991	-0.673079	0.884025	-0.121206	-0.506993	0.725168	0.243584				-0.539133	1.090578	0.035600	-0.537543	1.154591	0.042071	-0.492173	1.171792	-0.051394	-0.297457	0.059559	0.439334							-0.260805	0.066631	0.416697	-0.564533	0.082417	-0.293324				0.350420	0.074412	-0.062008
15102	125.850000	-0.791132	0.633763	0.047481	-0.767651	0.657955	-0.113392	-0.700997	0.903170	0.089780	-0.673046	0.883991	-0.121417	-0.507037	0.725263	0.243431				-0.539226	1.090693	0.035410	-0.537603	1.154672	0.041939	-0.492153	1.172012	-0.051446	-0.297451	0.059554	0.439337							-0.260817	0.066627	0.416703	-0.564480	0.082451	-0.293328				0.350394	0.074412	-0.061975
15103	125.858333	-0.791103	0.633751	0.047417	-0.767606	0.657937	-0.113453	-0.701022	0.903208	0.089527	-0.672982	0.883909	-0.121557	-0.507082	0.725356	0.243284				-0.539297	1.090821	0.035218	-0.537676	1.154811	0.041828	-0.492078	1.172236	-0.051564	-0.297451	0.059542	0.439340							-0.260804	0.066609	0.416699	-0.564475	0.082447	-0.293337				0.350377	0.074411	-0.061954
15104	125.866667	-0.791079	0.633739	0.047349	-0.767576	0.657917	-0.113524	-0.701085	0.903230	0.089314	-0.673021	0.883906	-0.121763	-0.507124	0.725434	0.243118				-0.539372	1.090975	0.035038	-0.537683	1.154942	0.041673	-0.492038	1.172387	-0.051669	-0.297439	0.059527	0.439335							-0.260801	0.066608	0.416701	-0.564576	0.082405	-0.293313				0.350350	0.074405	-0.061931
15105	125.875000	-0.791056	0.633731	0.047285	-0.767525	0.657895	-0.113592	-0.701133	0.903271	0.089123	-0.673044	0.883839	-0.121971	-0.507077	0.725607	0.242929				-0.539443	1.091146	0.034849	-0.537724	1.155137	0.041492	-0.492089	1.172594	-0.051783	-0.297463	0.059546	0.439342							-0.260795	0.066610	0.416699	-0.564475	0.082442	-0.293331				0.350335	0.074407	-0.061922
15106	125.883333	-0.791036	0.633715	0.047224	-0.767492	0.657877	-0.113658	-0.701201	0.903298	0.088943	-0.673069	0.883785	-0.122149	-0.507202	0.725608	0.242788				-0.539500	1.091303	0.034667	-0.537703	1.155293	0.041331	-0.492018	1.172697	-0.051967	-0.297444	0.059543	0.439327							-0.260791	0.066611	0.416687	-0.564471	0.082455	-0.293339				0.350310	0.074418	-0.061926
15107	125.891667	-0.791026	0.633705	0.047157	-0.767463	0.657858	-0.113729	-0.701251	0.903326	0.088756	-0.673076	0.883778	-0.122263	-0.507232	0.725693	0.242626				-0.539577	1.091480	0.034474	-0.537745	1.155458	0.041136	-0.491989	1.172959	-0.052275	-0.297463	0.059551	0.439318							-0.260810	0.066638	0.416692	-0.564434	0.082462	-0.293336				0.350290	0.074422	-0.061917
15108	125.900000	-0.791020	0.633695	0.047095	-0.767447	0.657831	-0.113788	-0.701322	0.903355	0.088626	-0.673102	0.883743	-0.122416	-0.507260	0.725769	0.242460				-0.539665	1.091652	0.034301	-0.537734	1.155605	0.040947	-0.492058	1.172984	-0.052434	-0.297447	0.059560	0.439323							-0.260799	0.066640	0.416678	-0.564576	0.082392	-0.293333				0.350268	0.074420	-0.061905
15109	125.908333	-0.791010	0.633671	0.047043	-0.767422	0.657813	-0.113838	-0.701382	0.903375	0.088475	-0.673155	0.883693	-0.122553	-0.507298	0.725839	0.242304				-0.539716	1.091773	0.034102	-0.537758	1.155737	0.040715	-0.492096	1.173059	-0.052645	-0.297456	0.059570	0.439320							-0.260805	0.066648	0.416680	-0.564483	0.082438	-0.293345				0.350246	0.074424	-0.061902
15110	125.916667	-0.791005	0.633644	0.046998	-0.767411	0.657789	-0.113883	-0.701436	0.903374	0.088273	-0.673228	0.883628	-0.122688	-0.507347	0.725899	0.242153				-0.539766	1.091900	0.033910	-0.537830	1.155877	0.040526	-0.492153	1.173088	-0.052867	-0.297494	0.059584	0.439326							-0.260783	0.066632	0.416671	-0.564387	0.082481	-0.293350				0.350234	0.074433	-0.061902
15111	125.925000	-0.791008	0.633622	0.046962	-0.767360	0.657737	-0.113934	-0.701504	0.903394	0.088205	-0.673154	0.883554	-0.122705	-0.507358	0.725994	0.242001				-0.539836	1.092021	0.033714	-0.537866	1.156019	0.040300	-0.492325	1.173153	-0.053098	-0.297440	0.059547	0.439317							-0.260786	0.066630	0.416673	-0.564485	0.082444	-0.293351				0.350216	0.074427	-0.061892
15112	125.933333	-0.791018	0.633596	0.046934	-0.767357	0.657706	-0.113967	-0.701556	0.903394	0.088068	-0.673315	0.883570	-0.122935	-0.507367	0.726089	0.241856				-0.539911	1.092140	0.033519	-0.537912	1.156138	0.040071	-0.492397	1.173258	-0.053491	-0.297433	0.059545	0.439321							-0.260780	0.066624	0.416681	-0.564567	0.082397	-0.293343				0.350201	0.074427	-0.061894
15113	125.941667	-0.791016	0.633564	0.046915	-0.767387	0.657697	-0.113987	-0.701614	0.903449	0.088007	-0.673255	0.883467	-0.122985	-0.507501	0.726058	0.241767				-0.539960	1.092241	0.033285	-0.537952	1.156265	0.039801	-0.492494	1.173275	-0.053769	-0.297437	0.059538	0.439312							-0.260781	0.066620	0.416678	-0.564476	0.082440	-0.293354				0.350188	0.074428	-0.061898
15114	125.950000	-0.791029	0.633539	0.046901	-0.767424	0.657686	-0.114009	-0.701658	0.903474	0.087893	-0.673363	0.883416	-0.122955	-0.507535	0.726125	0.241665				-0.540022	1.092331	0.033096	-0.537996	1.156357	0.039560	-0.492578	1.173293	-0.054087	-0.297421	0.059536	0.439309							-0.260754	0.066611	0.416669	-0.564397	0.082475	-0.293341				0.350174	0.074447	-0.061907
15115	125.958333	-0.791051	0.633517	0.046876	-0.767416	0.657648	-0.114042	-0.701705	0.903492	0.087801	-0.673428	0.883370	-0.123101	-0.507557	0.726203	0.241574				-0.540085	1.092420	0.032907	-0.538050	1.156457	0.039331	-0.492715	1.173252	-0.054324	-0.297424	0.059553	0.439310							-0.260772	0.066638	0.416668	-0.564532	0.082418	-0.293341				0.350154	0.074449	-0.061929
15116	125.966667	-0.791064	0.633484	0.046862	-0.767410	0.657614	-0.114068	-0.701768	0.903515	0.087720	-0.673520	0.883296	-0.123216	-0.507568	0.726292	0.241490				-0.540153	1.092503	0.032703	-0.538149	1.156556	0.039055	-0.492886	1.173257	-0.054612	-0.297418	0.059552	0.439298							-0.260778	0.066651	0.416664	-0.564490	0.082439	-0.293352				0.350148	0.074459	-0.061952
15117	125.975000	-0.791085	0.633452	0.046851	-0.767468	0.657591	-0.114088	-0.701806	0.903548	0.087621	-0.673607	0.883243	-0.123284	-0.507572	0.726390	0.241417				-0.540218	1.092571	0.032521	-0.538162	1.156622	0.038867	-0.493077	1.173275	-0.054884	-0.297426	0.059565	0.439296							-0.260774	0.066648	0.416656	-0.564489	0.082437	-0.293357				0.350150	0.074458	-0.061978
15118	125.983333	-0.791108	0.633425	0.046840	-0.767508	0.657570	-0.114083	-0.701858	0.903588	0.087573	-0.673697	0.883211	-0.123285	-0.507572	0.726492	0.241358				-0.540283	1.092611	0.032337	-0.538227	1.156690	0.038624	-0.493284	1.173364	-0.055215	-0.297430	0.059570	0.439296							-0.260778	0.066657	0.416659	-0.564397	0.082492	-0.293367				0.350152	0.074463	-0.062007
15119	125.991667	-0.791133	0.633392	0.046834	-0.767483	0.657502	-0.114108	-0.701897	0.903606	0.087506	-0.673797	0.883147	-0.123346	-0.507568	0.726595	0.241312				-0.540366	1.092668	0.032142	-0.538316	1.156727	0.038427	-0.493554	1.173385	-0.055441	-0.297425	0.059565	0.439293							-0.260771	0.066649	0.416649	-0.564477	0.082452	-0.293385				0.350165	0.074462	-0.062020
15120	126.000000	-0.791171	0.633373	0.046833	-0.767517	0.657457	-0.114104	-0.701947	0.903625	0.087448	-0.673903	0.883082	-0.123398	-0.507559	0.726704	0.241277				-0.540444	1.092684	0.031948	-0.538407	1.156743	0.038210	-0.493714	1.173323	-0.055683	-0.297419	0.059556	0.439297							-0.260763	0.066642	0.416653	-0.564478	0.082439	-0.293378				0.350182	0.074462	-0.062032
15121	126.008333	-0.791184	0.633342	0.046849	-0.767568	0.657412	-0.114102	-0.701983	0.903657	0.087417	-0.674008	0.883020	-0.123474	-0.507537	0.726817	0.241252				-0.540513	1.092692	0.031749	-0.538521	1.156767	0.038006	-0.493973	1.173354	-0.055959	-0.297430	0.059557	0.439297							-0.260763	0.066631	0.416651	-0.564473	0.082452	-0.293381				0.350198	0.074465	-0.062040
15122	126.016667	-0.791215	0.633324	0.046865	-0.767629	0.657376	-0.114107	-0.702001	0.903706	0.087377	-0.674128	0.882964	-0.123489	-0.507507	0.726934	0.241226				-0.540577	1.092747	0.031492	-0.538641	1.156813	0.037794	-0.494206	1.173394	-0.056253	-0.297404	0.059540	0.439293							-0.260754	0.066634	0.416645	-0.564585	0.082399	-0.293351				0.350212	0.074480	-0.062048
15123	126.025000	-0.791244	0.633307	0.046883	-0.767666	0.657339	-0.114096	-0.702041	0.903719	0.087334	-0.674260	0.882885	-0.123550	-0.507470	0.727050	0.241203				-0.540664	1.092776	0.031296	-0.538748	1.156851	0.037572	-0.494384	1.173394	-0.056524	-0.297412	0.059547	0.439293							-0.260760	0.066640	0.416653	-0.564581	0.082408	-0.293342				0.350233	0.074486	-0.062050
15124	126.033333	-0.791271	0.633288	0.046898	-0.767704	0.657306	-0.114084	-0.702061	0.903780	0.087319	-0.674394	0.882808	-0.123605	-0.507431	0.727181	0.241188				-0.540740	1.092831	0.031062	-0.538860	1.156904	0.037352	-0.494568	1.173451	-0.056862	-0.297409	0.059551	0.439288							-0.260754	0.066633	0.416647	-0.564482	0.082455	-0.293359				0.350254	0.074497	-0.062059
15125	126.041667	-0.791295	0.633257	0.046917	-0.767740	0.657267	-0.114069	-0.702102	0.903792	0.087270	-0.674522	0.882750	-0.123613	-0.507389	0.727309	0.241171				-0.540847	1.092862	0.030893	-0.538960	1.156941	0.037131	-0.494852	1.173497	-0.057091	-0.297421	0.059565	0.439290							-0.260772	0.066644	0.416648	-0.564445	0.082481	-0.293357				0.350272	0.074514	-0.062071
15126	126.050000	-0.791314	0.633241	0.046935	-0.767729	0.657226	-0.114044	-0.702120	0.903844	0.087257	-0.674652	0.882690	-0.123623	-0.507350	0.727449	0.241161				-0.540946	1.092883	0.030723	-0.539065	1.156976	0.036931	-0.494942	1.173412	-0.057394	-0.297461	0.059577	0.439293							-0.260770	0.066654	0.416643	-0.564593	0.082409	-0.293349				0.350294	0.074520	-0.062081
15127	126.058333	-0.791349	0.633213	0.046951	-0.767783	0.657172	-0.114039	-0.702161	0.903850	0.087186	-0.674792	0.882593	-0.123680	-0.507315	0.727580	0.241143				-0.541025	1.092898	0.030535	-0.539164	1.156999	0.036734	-0.495156	1.173416	-0.057640	-0.297415	0.059563	0.439290							-0.260761	0.066650	0.416650	-0.564402	0.082498	-0.293361				0.350325	0.074507	-0.062086
15128	126.066667	-0.791362	0.633172	0.046974	-0.767832	0.657120	-0.114026	-0.702212	0.903863	0.087120	-0.674948	0.882493	-0.123681	-0.507283	0.727699	0.241132				-0.541110	1.092903	0.030359	-0.539276	1.156994	0.036549	-0.495368	1.173404	-0.057887	-0.297420	0.059563	0.439292							-0.260760	0.066648	0.416649	-0.564480	0.082448	-0.293372				0.350360	0.074484	-0.062079
15129	126.075000	-0.791370	0.633142	0.047000	-0.767885	0.657075	-0.113999	-0.702259	0.903914	0.087133	-0.675063	0.882422	-0.123744	-0.507261	0.727818	0.241113				-0.541199	1.092899	0.030172	-0.539362	1.157031	0.036337	-0.495574	1.173409	-0.058123	-0.297418	0.059555	0.439297							-0.260746	0.066633	0.416653	-0.564494	0.082458	-0.293365				0.350390	0.074491	-0.062084
15130	126.083333	-0.791393	0.633118	0.047019	-0.767893	0.657017	-0.113990	-0.702297	0.903948	0.087079	-0.675191	0.882320	-0.123872	-0.507243	0.727924	0.241086				-0.541280	1.092900	0.029995	-0.539451	1.157027	0.036141	-0.495801	1.173371	-0.058311	-0.297401	0.059541	0.439299							-0.260751	0.066632	0.416660	-0.564474	0.082465	-0.293374				0.350426	0.074487	-0.062089
15131	126.091667	-0.791411	0.633101	0.047037	-0.767927	0.656983	-0.113989	-0.702347	0.903962	0.087000	-0.675349	0.882239	-0.123870	-0.507230	0.728025	0.241047				-0.541356	1.092893	0.029807	-0.539556	1.157022	0.035954	-0.495981	1.173369	-0.058560	-0.297395	0.059535	0.439292							-0.260759	0.066643	0.416663	-0.564471	0.082473	-0.293377				0.350458	0.074497	-0.062099
15132	126.100000	-0.791428	0.633087	0.047053	-0.767981	0.656950	-0.113974	-0.702396	0.903984	0.086923	-0.675468	0.882176	-0.123918	-0.507226	0.728121	0.240991				-0.541436	1.092894	0.029623	-0.539697	1.157031	0.035761	-0.496168	1.173451	-0.058879	-0.297402	0.059541	0.439294							-0.260745	0.066633	0.416656	-0.564470	0.082481	-0.293370				0.350486	0.074513	-0.062107
15133	126.108333	-0.791449	0.633086	0.047059	-0.767964	0.656908	-0.113978	-0.702434	0.904055	0.086918	-0.675590	0.882127	-0.123978	-0.507235	0.728216	0.240917				-0.541519	1.092927	0.029438	-0.539776	1.157043	0.035551	-0.496354	1.173474	-0.059112	-0.297410	0.059556	0.439291							-0.260764	0.066647	0.416651	-0.564471	0.082477	-0.293361				0.350511	0.074540	-0.062120
15134	126.116667	-0.791466	0.633078	0.047062	-0.767987	0.656886	-0.113981	-0.702475	0.904091	0.086859	-0.675707	0.882080	-0.124022	-0.507246	0.728323	0.240851				-0.541599	1.092968	0.029254	-0.539866	1.157072	0.035376	-0.496537	1.173431	-0.059272	-0.297410	0.059562	0.439288							-0.260758	0.066655	0.416647	-0.564470	0.082476	-0.293357				0.350536	0.074563	-0.062139
15135	126.125000	-0.791480	0.633064	0.047064	-0.768002	0.656872	-0.113971	-0.702533	0.904096	0.086741	-0.675833	0.882007	-0.124133	-0.507257	0.728423	0.240779				-0.541597	1.092950	0.029057	-0.539952	1.157109	0.035178	-0.496721	1.173463	-0.059486	-0.297426	0.059561	0.439285							-0.260760	0.066658	0.416650	-0.564471	0.082478	-0.293360				0.350565	0.074574	-0.062151
15136	126.133333	-0.791488	0.633047	0.047062	-0.768014	0.656839	-0.113982	-0.702546	0.904129	0.086603	-0.675944	0.881982	-0.124111	-0.507272	0.728527	0.240706				-0.541591	1.092943	0.028857	-0.540049	1.157172	0.034993	-0.496935	1.173516	-0.059696	-0.297407	0.059551	0.439287							-0.260756	0.066646	0.416650	-0.564379	0.082539	-0.293363				0.350584	0.074577	-0.062157
15137	126.141667	-0.791497	0.633031	0.047062	-0.768069	0.656832	-0.113980	-0.702624	0.904171	0.086630	-0.676061	0.881908	-0.124201	-0.507274	0.728642	0.240631				-0.541692	1.093001	0.028692	-0.540132	1.157254	0.034833	-0.497116	1.173570	-0.059893	-0.297400	0.059544	0.439288							-0.260747	0.066643	0.416650	-0.564478	0.082598	-0.293502				0.350618	0.074572	-0.062161
15138	126.150000	-0.791503	0.633013	0.047059	-0.768031	0.656786	-0.113996	-0.702688	0.904172	0.086530	-0.676169	0.881842	-0.124288	-0.507276	0.728752	0.240551				-0.541793	1.093067	0.028529	-0.540199	1.157328	0.034659	-0.497237	1.173703	-0.060191	-0.297392	0.059539	0.439294							-0.260744	0.066635	0.416659	-0.564469	0.082476	-0.293367				0.350644	0.074564	-0.062156
15139	126.158333	-0.791504	0.632992	0.047060	-0.768077	0.656774	-0.114009	-0.702746	0.904208	0.086457	-0.676287	0.881786	-0.124302	-0.507280	0.728865	0.240466				-0.541897	1.093143	0.028376	-0.540304	1.157405	0.034522	-0.497381	1.173822	-0.060444	-0.297391	0.059532	0.439296							-0.260757	0.066633	0.416664	-0.564434	0.082485	-0.293360				0.350664	0.074561	-0.062158
15140	126.166667	-0.791516	0.632981	0.047054	-0.768076	0.656749	-0.114040	-0.702797	0.904241	0.086381	-0.676380	0.881749	-0.124383	-0.507280	0.728983	0.240392				-0.542004	1.093208	0.028228	-0.540410	1.157478	0.034391	-0.497616	1.173851	-0.060575	-0.297394	0.059540	0.439296							-0.260733	0.066623	0.416657	-0.564474	0.082464	-0.293363				0.350678	0.074565	-0.062163
15141	126.175000	-0.791507	0.632968	0.047035	-0.768027	0.656708	-0.114066	-0.702862	0.904275	0.086294	-0.676477	0.881699	-0.124470	-0.507288	0.729095	0.240310				-0.542211	1.093347	0.028093	-0.540525	1.157549	0.034231	-0.497802	1.173861	-0.060685	-0.297404	0.059553	0.439293							-0.260747	0.066647	0.416658	-0.564527	0.082455	-0.293347				0.350686	0.074584	-0.062176
15142	126.183333	-0.791508	0.632960	0.047025	-0.767979	0.656680	-0.114087	-0.702938	0.904292	0.086198	-0.676574	0.881651	-0.124560	-0.507302	0.729205	0.240229				-0.542244	1.093360	0.027895	-0.540641	1.157610	0.034082	-0.497994	1.173951	-0.060867	-0.297405	0.059554	0.439290							-0.260749	0.066647	0.416651	-0.564474	0.082477	-0.293352				0.350699	0.074599	-0.062181
15143	126.191667	-0.791501	0.632948	0.047006	-0.768063	0.656675	-0.114124	-0.703004	0.904325	0.086121	-0.676669	0.881587	-0.124677	-0.507314	0.729302	0.240150				-0.542367	1.093425	0.027724	-0.540763	1.157642	0.033912	-0.498184	1.174047	-0.061050	-0.297428	0.059568	0.439291							-0.260764	0.066663	0.416656	-0.564477	0.082472	-0.293354				0.350713	0.074619	-0.062194
15144	126.200000	-0.791495	0.632936	0.046986	-0.767973	0.656623	-0.114163	-0.703066	0.904351	0.086037	-0.676757	0.881548	-0.124741	-0.507335	0.729387	0.240064				-0.542492	1.093481	0.027561	-0.540899	1.157729	0.033756	-0.498383	1.174132	-0.061223	-0.297404	0.059559	0.439286							-0.260743	0.066647	0.416642	-0.564576	0.082421	-0.293338				0.350733	0.074632	-0.062206
15145	126.208333	-0.791493	0.632920	0.046972	-0.767968	0.656596	-0.114193	-0.703116	0.904361	0.085896	-0.676836	0.881489	-0.124881	-0.507357	0.729454	0.239977				-0.542620	1.093524	0.027391	-0.541049	1.157776	0.033585	-0.498589	1.174283	-0.061467	-0.297400	0.059554	0.439286							-0.260747	0.066653	0.416647	-0.564471	0.082470	-0.293356				0.350757	0.074636	-0.062214
15146	126.216667	-0.791490	0.632904	0.046958	-0.768056	0.656595	-0.114201	-0.703173	0.904369	0.085780	-0.676915	0.881436	-0.125021	-0.507376	0.729508	0.239885				-0.542947	1.093693	0.027285	-0.541195	1.157857	0.033468	-0.498772	1.174352	-0.061667	-0.297386	0.059537	0.439282							-0.260747	0.066644	0.416648	-0.564468	0.082466	-0.293361				0.350786	0.074635	-0.062220
15147	126.225000	-0.791487	0.632890	0.046946	-0.767984	0.656529	-0.114239	-0.703218	0.904408	0.085704	-0.677036	0.881372	-0.125044	-0.507404	0.729559	0.239796				-0.543083	1.093733	0.027132	-0.541331	1.157883	0.033308	-0.498970	1.174339	-0.061768	-0.297387	0.059542	0.439289							-0.260729	0.066624	0.416646	-0.564383	0.082487	-0.293379				0.350815	0.074637	-0.062213
15148	126.233333	-0.791489	0.632876	0.046932	-0.767975	0.656484	-0.114267	-0.703271	0.904437	0.085653	-0.677129	0.881302	-0.125196	-0.507432	0.729602	0.239695				-0.543033	1.093662	0.026916	-0.541483	1.157925	0.033156	-0.499174	1.174399	-0.061944	-0.297381	0.059539	0.439289							-0.260725	0.066620	0.416644	-0.564469	0.082470	-0.293352				0.350837	0.074645	-0.062219
15149	126.241667	-0.791500	0.632862	0.046917	-0.768004	0.656439	-0.114297	-0.703329	0.904435	0.085532	-0.677225	0.881276	-0.125238	-0.507467	0.729633	0.239575				-0.543171	1.093703	0.026753	-0.541657	1.157969	0.033026	-0.499380	1.174461	-0.062120	-0.297387	0.059546	0.439285							-0.260728	0.066631	0.416643	-0.564427	0.082617	-0.293500				0.350864	0.074652	-0.062220
15150	126.250000	-0.791509	0.632843	0.046901	-0.768074	0.656393	-0.114315	-0.703390	0.904429	0.085417	-0.677323	0.881245	-0.125280	-0.507496	0.729675	0.239463				-0.543303	1.093735	0.026590	-0.541813	1.157987	0.032848	-0.499605	1.174517	-0.062273	-0.297387	0.059552	0.439277							-0.260751	0.066635	0.416640	-0.564470	0.082454	-0.293348				0.350888	0.074665	-0.062225
15151	126.258333	-0.791519	0.632823	0.046883	-0.768087	0.656334	-0.114342	-0.703420	0.904444	0.085285	-0.677405	0.881204	-0.125413	-0.507525	0.729721	0.239355				-0.543452	1.093765	0.026408	-0.541973	1.158009	0.032679	-0.499800	1.174592	-0.062480	-0.297393	0.059561	0.439275							-0.260737	0.066650	0.416632	-0.564530	0.082435	-0.293337				0.350905	0.074686	-0.062238
15152	126.266667	-0.791538	0.632794	0.046864	-0.768144	0.656275	-0.114360	-0.703468	0.904432	0.085143	-0.677504	0.881154	-0.125516	-0.507550	0.729761	0.239248				-0.543584	1.093783	0.026231	-0.542137	1.158025	0.032505	-0.499986	1.174662	-0.062701	-0.297394	0.059568	0.439274							-0.260729	0.066642	0.416629	-0.564482	0.082473	-0.293343				0.350926	0.074691	-0.062226
15153	126.275000	-0.791550	0.632767	0.046854	-0.768207	0.656217	-0.114381	-0.703559	0.904446	0.085131	-0.677604	0.881082	-0.125675	-0.507571	0.729806	0.239141				-0.543713	1.093796	0.026059	-0.542279	1.158054	0.032308	-0.500125	1.174701	-0.062917	-0.297398	0.059570	0.439280							-0.260732	0.066647	0.416633	-0.564479	0.082461	-0.293341				0.350941	0.074697	-0.062226
15154	126.283333	-0.791567	0.632729	0.046842	-0.768268	0.656155	-0.114403	-0.703614	0.904432	0.084990	-0.677695	0.881034	-0.125768	-0.507592	0.729845	0.239039				-0.543831	1.093807	0.025889	-0.542425	1.158045	0.032124	-0.500306	1.174714	-0.063068	-0.297419	0.059569	0.439280							-0.260749	0.066642	0.416642	-0.564485	0.082457	-0.293341				0.350949	0.074703	-0.062218
15155	126.291667	-0.791587	0.632702	0.046830	-0.768289	0.656085	-0.114422	-0.703691	0.904428	0.084926	-0.677789	0.881000	-0.125812	-0.507618	0.729880	0.238943				-0.543958	1.093815	0.025707	-0.542548	1.158066	0.031962	-0.500430	1.174653	-0.063203	-0.297382	0.059553	0.439284							-0.260721	0.066628	0.416638	-0.564490	0.082570	-0.293491				0.350965	0.074688	-0.062204
15156	126.300000	-0.791614	0.632674	0.046816	-0.768307	0.656019	-0.114436	-0.703743	0.904469	0.084851	-0.677886	0.880950	-0.125911	-0.507638	0.729915	0.238849				-0.544066	1.093824	0.025536	-0.542636	1.158094	0.031775	-0.500564	1.174669	-0.063392	-0.297370	0.059531	0.439280							-0.260720	0.066617	0.416638	-0.564584	0.082402	-0.293320				0.350971	0.074685	-0.062200
15157	126.308333	-0.791644	0.632658	0.046801	-0.768397	0.655968	-0.114471	-0.703790	0.904459	0.084704	-0.677974	0.880898	-0.126050	-0.507674	0.729947	0.238756				-0.544170	1.093843	0.025368	-0.542761	1.158103	0.031613	-0.500686	1.174675	-0.063574	-0.297371	0.059539	0.439280							-0.260728	0.066625	0.416642	-0.564473	0.082456	-0.293338				0.350980	0.074700	-0.062203
15158	126.316667	-0.791669	0.632638	0.046784	-0.768437	0.655924	-0.114496	-0.703872	0.904470	0.084644	-0.678076	0.880828	-0.126188	-0.507696	0.729982	0.238661				-0.544270	1.093859	0.025204	-0.542877	1.158131	0.031440	-0.500817	1.174688	-0.063736	-0.297377	0.059541	0.439278							-0.260734	0.066629	0.416635	-0.564472	0.082455	-0.293332				0.350979	0.074713	-0.062206
15159	126.325000	-0.791707	0.632620	0.046756	-0.768483	0.655878	-0.114527	-0.703921	0.904479	0.084523	-0.678157	0.880786	-0.126249	-0.507723	0.730015	0.238565				-0.544372	1.093880	0.025033	-0.542950	1.158145	0.031265	-0.500923	1.174703	-0.063902	-0.297390	0.059560	0.439277							-0.260730	0.066646	0.416630	-0.564525	0.082435	-0.293315				0.350980	0.074725	-0.062208
15160	126.333333	-0.791737	0.632604	0.046728	-0.768523	0.655835	-0.114565	-0.703978	0.904505	0.084405	-0.678244	0.880705	-0.126393	-0.507750	0.730055	0.238479				-0.544464	1.093899	0.024864	-0.543040	1.158154	0.031108	-0.500995	1.174794	-0.064169	-0.297394	0.059582	0.439280							-0.260741	0.066661	0.416630	-0.564473	0.082462	-0.293324				0.350980	0.074740	-0.062225
15161	126.341667	-0.791764	0.632574	0.046699	-0.768548	0.655792	-0.114592	-0.704031	0.904516	0.084271	-0.678301	0.880678	-0.126419	-0.507772	0.730095	0.238395				-0.544527	1.093912	0.024679	-0.543104	1.158148	0.030910	-0.500980	1.174916	-0.064496	-0.297411	0.059573	0.439267							-0.260744	0.066664	0.416627	-0.564476	0.082460	-0.293322				0.350976	0.074753	-0.062237
15162	126.350000	-0.791788	0.632535	0.046667	-0.768590	0.655741	-0.114626	-0.704081	0.904519	0.084136	-0.678365	0.880616	-0.126521	-0.507796	0.730138	0.238314				-0.544584	1.093920	0.024499	-0.543179	1.158154	0.030742	-0.501076	1.174923	-0.064661	-0.297394	0.059575	0.439276							-0.260737	0.066662	0.416628	-0.564589	0.082409	-0.293310				0.350975	0.074748	-0.062250
15163	126.358333	-0.791818	0.632502	0.046643	-0.768627	0.655689	-0.114654	-0.704173	0.904511	0.084103	-0.678422	0.880543	-0.126646	-0.507818	0.730183	0.238244				-0.544680	1.093938	0.024366	-0.543233	1.158183	0.030571	-0.501159	1.174930	-0.064823	-0.297390	0.059558	0.439270							-0.260735	0.066650	0.416629	-0.564579	0.082414	-0.293323				0.350982	0.074739	-0.062253
15164	126.366667	-0.791839	0.632474	0.046621	-0.768691	0.655644	-0.114686	-0.704241	0.904533	0.084018	-0.678478	0.880479	-0.126764	-0.507837	0.730223	0.238179				-0.544736	1.093959	0.024228	-0.543263	1.158189	0.030405	-0.501225	1.174857	-0.064922	-0.297378	0.059550	0.439278							-0.260735	0.066648	0.416634	-0.564478	0.082456	-0.293340				0.350987	0.074733	-0.062254
15165	126.375000	-0.791871	0.632444	0.046603	-0.768666	0.655566	-0.114723	-0.704282	0.904560	0.083915	-0.678517	0.880440	-0.126811	-0.507851	0.730269	0.238132				-0.544796	1.093976	0.024067	-0.543319	1.158222	0.030285	-0.501390	1.174760	-0.064964	-0.297364	0.059536	0.439279							-0.260732	0.066636	0.416634	-0.564441	0.082471	-0.293330				0.350979	0.074733	-0.062247
15166	126.383333	-0.791899	0.632427	0.046584	-0.768732	0.655548	-0.114727	-0.704337	0.904586	0.083849	-0.678556	0.880397	-0.126863	-0.507867	0.730313	0.238081				-0.544840	1.093992	0.023927	-0.543353	1.158242	0.030142	-0.501541	1.174794	-0.065096	-0.297388	0.059558	0.439280							-0.260733	0.066648	0.416637	-0.564484	0.082455	-0.293326				0.350971	0.074733	-0.062238
15167	126.391667	-0.791916	0.632408	0.046561	-0.768719	0.655484	-0.114767	-0.704381	0.904583	0.083735	-0.678607	0.880313	-0.126977	-0.507872	0.730364	0.238034				-0.544880	1.094010	0.023788	-0.543366	1.158263	0.029961	-0.501553	1.174784	-0.065308	-0.297386	0.059554	0.439284							-0.260733	0.066652	0.416635	-0.564496	0.082582	-0.293473				0.350965	0.074739	-0.062240
15168	126.400000	-0.791946	0.632399	0.046544	-0.768837	0.655475	-0.114794	-0.704421	0.904604	0.083628	-0.678623	0.880272	-0.127072	-0.507878	0.730424	0.237983				-0.544914	1.094033	0.023646	-0.543388	1.158279	0.029798	-0.501559	1.174851	-0.065573	-0.297390	0.059563	0.439277							-0.260750	0.066669	0.416644	-0.564485	0.082455	-0.293324				0.350965	0.074746	-0.062243
15169	126.408333	-0.791969	0.632381	0.046523	-0.768810	0.655404	-0.114844	-0.704457	0.904656	0.083602	-0.678655	0.880206	-0.127155	-0.507880	0.730490	0.237936				-0.544941	1.094061	0.023493	-0.543411	1.158306	0.029645	-0.501616	1.174852	-0.065737	-0.297401	0.059574	0.439279							-0.260745	0.066666	0.416636	-0.564545	0.082417	-0.293318				0.350956	0.074750	-0.062257
15170	126.416667	-0.791984	0.632360	0.046501	-0.768828	0.655370	-0.114877	-0.704485	0.904665	0.083514	-0.678679	0.880162	-0.127203	-0.507872	0.730561	0.237888				-0.544966	1.094088	0.023341	-0.543441	1.158371	0.029513	-0.501664	1.174867	-0.065915	-0.297395	0.059567	0.439273							-0.260752	0.066679	0.416638	-0.564593	0.082403	-0.293312				0.350949	0.074744	-0.062260
15171	126.425000	-0.791989	0.632335	0.046477	-0.768836	0.655335	-0.114899	-0.704516	0.904672	0.083413	-0.678704	0.880085	-0.127323	-0.507871	0.730630	0.237853				-0.544990	1.094124	0.023160	-0.543424	1.158382	0.029325	-0.501683	1.174875	-0.066126	-0.297396	0.059574	0.439278							-0.260744	0.066665	0.416634	-0.564535	0.082434	-0.293328				0.350949	0.074737	-0.062261
15172	126.433333	-0.792007	0.632313	0.046463	-0.768877	0.655327	-0.114915	-0.704524	0.904680	0.083292	-0.678741	0.880030	-0.127315	-0.507866	0.730702	0.237822				-0.545004	1.094164	0.022997	-0.543420	1.158423	0.029154	-0.501705	1.174870	-0.066306	-0.297387	0.059557	0.439280							-0.260745	0.066666	0.416637	-0.564480	0.082460	-0.293333				0.350945	0.074717	-0.062252
15173	126.441667	-0.792013	0.632293	0.046439	-0.768839	0.655279	-0.114932	-0.704557	0.904711	0.083299	-0.678747	0.879988	-0.127410	-0.507858	0.730767	0.237783				-0.545013	1.094212	0.022834	-0.543433	1.158487	0.028989	-0.501719	1.174888	-0.066491	-0.297389	0.059557	0.439276							-0.260747	0.066654	0.416642	-0.564527	0.082434	-0.293323				0.350943	0.074713	-0.062245
15174	126.450000	-0.792023	0.632283	0.046425	-0.768841	0.655261	-0.114944	-0.704577	0.904706	0.083190	-0.678771	0.879935	-0.127463	-0.507854	0.730839	0.237758				-0.545024	1.094271	0.022678	-0.543389	1.158539	0.028795	-0.501713	1.174912	-0.066685	-0.297395	0.059559	0.439280							-0.260740	0.066653	0.416640	-0.564470	0.082476	-0.293336				0.350937	0.074708	-0.062234
15175	126.458333	-0.792032	0.632282	0.046422	-0.768848	0.655251	-0.114961	-0.704570	0.904743	0.083109	-0.678808	0.879870	-0.127548	-0.507852	0.730904	0.237730				-0.545024	1.094330	0.022526	-0.543340	1.158608	0.028609	-0.501709	1.174871	-0.066790	-0.297389	0.059557	0.439280							-0.260744	0.066661	0.416641	-0.564467	0.082464	-0.293327				0.350929	0.074705	-0.062236
15176	126.466667	-0.792034	0.632288	0.046422	-0.768851	0.655236	-0.114959	-0.704590	0.904771	0.083093	-0.678840	0.879821	-0.127618	-0.507848	0.730972	0.237704				-0.545028	1.094391	0.022367	-0.543321	1.158676	0.028472	-0.501715	1.174880	-0.066960	-0.297401	0.059562	0.439281							-0.260743	0.066661	0.416638	-0.564476	0.082451	-0.293315				0.350924	0.074719	-0.062238
15177	126.475000	-0.792037	0.632298	0.046427	-0.768852	0.655222	-0.114968	-0.704578	0.904827	0.083045	-0.678862	0.879797	-0.127630	-0.507848	0.731050	0.237682				-0.545015	1.094469	0.022216	-0.543282	1.158744	0.028319	-0.501717	1.174983	-0.067240	-0.297403	0.059572	0.439278							-0.260747	0.066669	0.416637	-0.564473	0.082459	-0.293321				0.350914	0.074719	-0.062236
15178	126.483333	-0.792028	0.632306	0.046430	-0.768853	0.655204	-0.114974	-0.704569	0.904862	0.083014	-0.678889	0.879776	-0.127602	-0.507840	0.731124	0.237653				-0.544999	1.094524	0.022074	-0.543239	1.158804	0.028125	-0.501668	1.174911	-0.067411	-0.297399	0.059568	0.439277							-0.260749	0.066672	0.416640	-0.564572	0.082407	-0.293303				0.350899	0.074722	-0.062232
15179	126.491667	-0.792014	0.632307	0.046434	-0.768854	0.655191	-0.114983	-0.704550	0.904887	0.082932	-0.678900	0.879725	-0.127713	-0.507826	0.731191	0.237626				-0.544970	1.094562	0.021932	-0.543204	1.158821	0.027933	-0.501679	1.174882	-0.067578	-0.297403	0.059569	0.439280							-0.260749	0.066672	0.416639	-0.564588	0.082408	-0.293309				0.350896	0.074712	-0.062222
15180	126.500000	-0.791987	0.632308	0.046431	-0.768851	0.655174	-0.114985	-0.704547	0.904925	0.082931	-0.678909	0.879696	-0.127721	-0.507816	0.731262	0.237603				-0.544936	1.094588	0.021789	-0.543166	1.158857	0.027754	-0.501655	1.174842	-0.067766	-0.297445	0.059583	0.439286							-0.260739	0.066661	0.416642	-0.564482	0.082452	-0.293324				0.350887	0.074703	-0.062209
15181	126.508333	-0.791978	0.632307	0.046445	-0.768844	0.655156	-0.114987	-0.704522	0.904941	0.082884	-0.678955	0.879621	-0.127795	-0.507795	0.731323	0.237579				-0.544894	1.094605	0.021644	-0.543085	1.158869	0.027568	-0.501647	1.174816	-0.067957	-0.297393	0.059561	0.439282							-0.260743	0.066657	0.416645	-0.564440	0.082480	-0.293319				0.350881	0.074693	-0.062181
15182	126.516667	-0.791955	0.632308	0.046450	-0.768835	0.655136	-0.114982	-0.704508	0.904933	0.082832	-0.678983	0.879574	-0.127810	-0.507779	0.731380	0.237558				-0.544850	1.094628	0.021505	-0.543040	1.158893	0.027415	-0.501621	1.174802	-0.068171	-0.297386	0.059555	0.439284							-0.260736	0.066647	0.416640	-0.564585	0.082411	-0.293304				0.350874	0.074678	-0.062161
15183	126.525000	-0.791935	0.632318	0.046455	-0.768836	0.655130	-0.114982	-0.704475	0.904982	0.082811	-0.678966	0.879576	-0.127871	-0.507757	0.731434	0.237542				-0.544792	1.094641	0.021361	-0.542985	1.158922	0.027261	-0.501621	1.174792	-0.068320	-0.297388	0.059551	0.439286							-0.260739	0.066658	0.416647	-0.564477	0.082463	-0.293318				0.350874	0.074676	-0.062138
15184	126.533333	-0.791923	0.632338	0.046470	-0.768856	0.655117	-0.114989	-0.704458	0.905006	0.082777	-0.678977	0.879556	-0.127896	-0.507744	0.731485	0.237527				-0.544748	1.094659	0.021213	-0.542924	1.158949	0.027109	-0.501592	1.174779	-0.068511	-0.297397	0.059571	0.439288							-0.260738	0.066658	0.416645	-0.564388	0.082510	-0.293309				0.350874	0.074675	-0.062122
15185	126.541667	-0.791905	0.632356	0.046480	-0.768825	0.655108	-0.114974	-0.704399	0.905059	0.082769	-0.678984	0.879546	-0.127898	-0.507726	0.731533	0.237510				-0.544702	1.094680	0.021084	-0.542866	1.158970	0.026969	-0.501570	1.174768	-0.068679	-0.297390	0.059563	0.439283							-0.260737	0.066656	0.416642	-0.564477	0.082472	-0.293321				0.350900	0.074492	-0.061897
15186	126.550000	-0.791888	0.632375	0.046487	-0.768824	0.655097	-0.114975	-0.704360	0.905085	0.082721	-0.678987	0.879532	-0.127901	-0.507714	0.731574	0.237490				-0.544650	1.094680	0.020956	-0.542804	1.158979	0.026831	-0.501553	1.174744	-0.068839	-0.297394	0.059571	0.439285							-0.260737	0.066655	0.416639	-0.564483	0.082458	-0.293311				0.350864	0.074534	-0.061914
15187	126.558333	-0.791874	0.632389	0.046491	-0.768816	0.655090	-0.114982	-0.704312	0.905132	0.082695	-0.679007	0.879469	-0.127962	-0.507700	0.731615	0.237473				-0.544594	1.094665	0.020833	-0.542753	1.158968	0.026679	-0.501546	1.174715	-0.069002	-0.297388	0.059568	0.439278							-0.260736	0.066654	0.416635	-0.564481	0.082460	-0.293319				0.350867	0.074566	-0.061942
15188	126.566667	-0.791860	0.632400	0.046498	-0.768849	0.655099	-0.114981	-0.704281	0.905143	0.082653	-0.678985	0.879451	-0.128011	-0.507687	0.731650	0.237449				-0.544529	1.094639	0.020702	-0.542679	1.158943	0.026516	-0.501518	1.174678	-0.069206	-0.297393	0.059567	0.439275							-0.260742	0.066655	0.416629	-0.564480	0.082457	-0.293322				0.350852	0.074609	-0.061960
15189	126.575000	-0.791842	0.632400	0.046498	-0.768806	0.655077	-0.114991	-0.704231	0.905162	0.082597	-0.678973	0.879431	-0.128027	-0.507665	0.731679	0.237421				-0.544461	1.094594	0.020568	-0.542617	1.158918	0.026351	-0.501503	1.174620	-0.069377	-0.297386	0.059560	0.439280							-0.260733	0.066645	0.416635	-0.564536	0.082424	-0.293303				0.350850	0.074622	-0.061968
15190	126.583333	-0.791833	0.632402	0.046502	-0.768802	0.655077	-0.114998	-0.704199	0.905183	0.082598	-0.678955	0.879416	-0.128046	-0.507646	0.731708	0.237400				-0.544384	1.094557	0.020442	-0.542563	1.158881	0.026209	-0.501484	1.174564	-0.069541	-0.297386	0.059558	0.439284							-0.260734	0.066645	0.416637	-0.564488	0.082446	-0.293309				0.350842	0.074630	-0.061955
15191	126.591667	-0.791812	0.632409	0.046498	-0.768794	0.655071	-0.115001	-0.704150	0.905202	0.082530	-0.678941	0.879392	-0.128102	-0.507631	0.731733	0.237380				-0.544310	1.094519	0.020325	-0.542483	1.158817	0.026052	-0.501468	1.174510	-0.069697	-0.297405	0.059562	0.439286							-0.260728	0.066641	0.416633	-0.564533	0.082436	-0.293298				0.350848	0.074628	-0.061936
15192	126.600000	-0.791802	0.632436	0.046503	-0.768823	0.655093	-0.114997	-0.704108	0.905216	0.082449	-0.678930	0.879370	-0.128155	-0.507615	0.731758	0.237362				-0.544240	1.094483	0.020215	-0.542426	1.158773	0.025911	-0.501461	1.174412	-0.069847	-0.297383	0.059555	0.439278							-0.260744	0.066639	0.416640	-0.564481	0.082465	-0.293311				0.350848	0.074624	-0.061911
15193	126.608333	-0.791798	0.632457	0.046506	-0.768779	0.655081	-0.115012	-0.704044	0.905270	0.082409	-0.678908	0.879383	-0.128161	-0.507601	0.731786	0.237339				-0.544159	1.094449	0.020118	-0.542354	1.158753	0.025816	-0.501422	1.174361	-0.070003	-0.297384	0.059562	0.439278							-0.260732	0.066649	0.416634	-0.564585	0.082418	-0.293287				0.350845	0.074629	-0.061903
15194	126.616667	-0.791784	0.632472	0.046505	-0.768774	0.655086	-0.115023	-0.704015	0.905310	0.082429	-0.678911	0.879323	-0.128267	-0.507583	0.731813	0.237315				-0.544072	1.094405	0.020027	-0.542281	1.158710	0.025712	-0.501446	1.174304	-0.070137	-0.297399	0.059575	0.439290							-0.260728	0.066641	0.416628	-0.564486	0.082458	-0.293308				0.350851	0.074633	-0.061893
15195	126.625000	-0.791767	0.632496	0.046511	-0.768765	0.655079	-0.115034	-0.703983	0.905307	0.082328	-0.678878	0.879329	-0.128264	-0.507579	0.731857	0.237290				-0.543996	1.094351	0.019948	-0.542194	1.158649	0.025605	-0.501366	1.174207	-0.070267	-0.297392	0.059568	0.439282							-0.260732	0.066640	0.416634	-0.564445	0.082612	-0.293460				0.350848	0.074637	-0.061888
15196	126.633333	-0.791759	0.632516	0.046507	-0.768761	0.655076	-0.115054	-0.703933	0.905341	0.082248	-0.678860	0.879304	-0.128308	-0.507570	0.731890	0.237254				-0.543916	1.094281	0.019865	-0.542120	1.158570	0.025493	-0.501389	1.174129	-0.070394	-0.297390	0.059562	0.439279							-0.260727	0.066646	0.416631	-0.564597	0.082414	-0.293293				0.350845	0.074637	-0.061888
15197	126.641667	-0.791749	0.632524	0.046494	-0.768754	0.655071	-0.115082	-0.703908	0.905379	0.082254	-0.678840	0.879266	-0.128386	-0.507569	0.731932	0.237216				-0.543826	1.094193	0.019777	-0.542067	1.158506	0.025415	-0.501379	1.174050	-0.070497	-0.297381	0.059563	0.439284							-0.260725	0.066638	0.416631	-0.564543	0.082431	-0.293308				0.350847	0.074649	-0.061889
15198	126.650000	-0.791734	0.632521	0.046482	-0.768749	0.655064	-0.115105	-0.703886	0.905372	0.082130	-0.678808	0.879248	-0.128426	-0.507567	0.731965	0.237176				-0.543736	1.094083	0.019677	-0.542003	1.158426	0.025312	-0.501285	1.173906	-0.070525	-0.297380	0.059557	0.439280							-0.260717	0.066626	0.416629	-0.564409	0.082508	-0.293315				0.350848	0.074652	-0.061887
15199	126.658333	-0.791723	0.632519	0.046468	-0.768738	0.655056	-0.115129	-0.703859	0.905396	0.082046	-0.678773	0.879222	-0.128493	-0.507566	0.731997	0.237136				-0.543648	1.094003	0.019579	-0.541928	1.158338	0.025217	-0.501169	1.174017	-0.070896	-0.297400	0.059562	0.439282							-0.260724	0.066640	0.416632	-0.564406	0.082625	-0.293462				0.350851	0.074641	-0.061868
15200	126.666667	-0.791715	0.632524	0.046447	-0.768730	0.655055	-0.115154	-0.703821	0.905426	0.081955	-0.678754	0.879175	-0.128607	-0.507568	0.732018	0.237097				-0.543562	1.093931	0.019496	-0.541848	1.158282	0.025137	-0.501074	1.174031	-0.071055	-0.297387	0.059564	0.439276							-0.260728	0.066642	0.416634	-0.564600	0.082402	-0.293293				0.350861	0.074638	-0.061854
15201	126.675000	-0.791711	0.632532	0.046431	-0.768715	0.655068	-0.115189	-0.703785	0.905466	0.081877	-0.678723	0.879165	-0.128683	-0.507572	0.732039	0.237053				-0.543485	1.093900	0.019413	-0.541765	1.158242	0.025080	-0.501104	1.173835	-0.070950	-0.297384	0.059571	0.439279							-0.260734	0.066649	0.416632	-0.564540	0.082428	-0.293312				0.350871	0.074643	-0.061834
15202	126.683333	-0.791709	0.632550	0.046419	-0.768715	0.655080	-0.115204	-0.703749	0.905509	0.081799	-0.678672	0.879186	-0.128716	-0.507578	0.732058	0.237013				-0.543407	1.093876	0.019344	-0.541667	1.158199	0.025006	-0.501068	1.173796	-0.070993	-0.297380	0.059559	0.439273							-0.260733	0.066654	0.416631	-0.564488	0.082457	-0.293316				0.350879	0.074644	-0.061821
15203	126.691667	-0.791703	0.632570	0.046403	-0.768710	0.655090	-0.115213	-0.703691	0.905575	0.081680	-0.678630	0.879186	-0.128799	-0.507586	0.732076	0.236963				-0.543327	1.093852	0.019274	-0.541575	1.158189	0.024972	-0.500998	1.173839	-0.071064	-0.297391	0.059565	0.439271							-0.260734	0.066648	0.416623	-0.564543	0.082431	-0.293308				0.350887	0.074645	-0.061803
15204	126.700000	-0.791699	0.632594	0.046383	-0.768683	0.655109	-0.115219	-0.703685	0.905603	0.081626	-0.678587	0.879181	-0.128888	-0.507594	0.732097	0.236905				-0.543250	1.093825	0.019186	-0.541460	1.158170	0.024920	-0.500961	1.173847	-0.071088	-0.297394	0.059572	0.439275							-0.260734	0.066643	0.416618	-0.564492	0.082447	-0.293312				0.350901	0.074645	-0.061796
15205	126.708333	-0.791694	0.632611	0.046368	-0.768646	0.655131	-0.115245	-0.703637	0.905640	0.081491	-0.678590	0.879110	-0.128986	-0.507594	0.732128	0.236841				-0.543157	1.093776	0.019116	-0.541368	1.158116	0.024880	-0.500915	1.173823	-0.071082	-0.297388	0.059573	0.439277							-0.260732	0.066649	0.416628	-0.564488	0.082458	-0.293334				0.350902	0.074640	-0.061789
15206	126.716667	-0.791679	0.632619	0.046345	-0.768620	0.655131	-0.115250	-0.703594	0.905691	0.081396	-0.678532	0.879106	-0.129109	-0.507601	0.732171	0.236776				-0.543076	1.093719	0.019008	-0.541288	1.158043	0.024841	-0.500862	1.173852	-0.071182	-0.297421	0.059572	0.439277							-0.260730	0.066640	0.416625	-0.564414	0.082503	-0.293335				0.350896	0.074639	-0.061785
15207	126.725000	-0.791661	0.632622	0.046319	-0.768607	0.655144	-0.115281	-0.703568	0.905711	0.081277	-0.678498	0.879081	-0.129163	-0.507607	0.732223	0.236705				-0.542989	1.093638	0.018916	-0.541217	1.157955	0.024781	-0.500807	1.173917	-0.071310	-0.297367	0.059550	0.439281							-0.260733	0.066645	0.416635	-0.564546	0.082434	-0.293333				0.350897	0.074632	-0.061782
15208	126.733333	-0.791648	0.632628	0.046290	-0.768567	0.655143	-0.115304	-0.703493	0.905758	0.081103	-0.678443	0.879039	-0.129362	-0.507608	0.732284	0.236634				-0.542912	1.093568	0.018808	-0.541150	1.157848	0.024695	-0.500775	1.173902	-0.071373	-0.297384	0.059553	0.439279							-0.260723	0.066638	0.416634	-0.564493	0.082457	-0.293338				0.350904	0.074630	-0.061779
15209	126.741667	-0.791632	0.632635	0.046265	-0.768544	0.655146	-0.115328	-0.703481	0.905796	0.081063	-0.678412	0.879022	-0.129385	-0.507604	0.732353	0.236565				-0.542837	1.093493	0.018691	-0.541096	1.157794	0.024624	-0.500753	1.173801	-0.071358	-0.297383	0.059551	0.439281							-0.260730	0.066640	0.416636	-0.564448	0.082612	-0.293484				0.350900	0.074637	-0.061784
15210	126.750000	-0.791615	0.632646	0.046239	-0.768520	0.655146	-0.115348	-0.703445	0.905836	0.080955	-0.678386	0.878985	-0.129482	-0.507604	0.732420	0.236500				-0.542768	1.093429	0.018584	-0.541057	1.157725	0.024553	-0.500591	1.173992	-0.071687	-0.297382	0.059553	0.439280							-0.260747	0.066642	0.416643	-0.564490	0.082456	-0.293323				0.350901	0.074641	-0.061782
15211	126.758333	-0.791601	0.632669	0.046220	-0.768495	0.655151	-0.115374	-0.703374	0.905880	0.080780	-0.678351	0.878965	-0.129592	-0.507601	0.732486	0.236432				-0.542712	1.093392	0.018482	-0.541016	1.157665	0.024468	-0.500576	1.173949	-0.071727	-0.297389	0.059560	0.439283							-0.260735	0.066651	0.416636	-0.564537	0.082435	-0.293310				0.350905	0.074651	-0.061786
15212	126.766667	-0.791586	0.632693	0.046203	-0.768471	0.655162	-0.115395	-0.703349	0.905933	0.080760	-0.678300	0.878973	-0.129671	-0.507600	0.732549	0.236364				-0.542661	1.093367	0.018377	-0.540955	1.157658	0.024385	-0.500566	1.173920	-0.071764	-0.297391	0.059569	0.439285							-0.260739	0.066660	0.416642	-0.564481	0.082454	-0.293310				0.350909	0.074665	-0.061786
15213	126.775000	-0.791570	0.632718	0.046193	-0.768446	0.655157	-0.115418	-0.703312	0.905972	0.080667	-0.678292	0.878913	-0.129800	-0.507590	0.732603	0.236304				-0.542612	1.093353	0.018264	-0.540900	1.157624	0.024291	-0.500550	1.173917	-0.071828	-0.297394	0.059562	0.439283							-0.260736	0.066645	0.416637	-0.564481	0.082462	-0.293316				0.350913	0.074664	-0.061796
15214	126.783333	-0.791544	0.632739	0.046177	-0.768419	0.655150	-0.115445	-0.703284	0.905967	0.080511	-0.678275	0.878874	-0.129872	-0.507583	0.732652	0.236246				-0.542573	1.093344	0.018147	-0.540842	1.157610	0.024166	-0.500533	1.173949	-0.071900	-0.297385	0.059549	0.439277							-0.260734	0.066634	0.416635	-0.564396	0.082501	-0.293307				0.350919	0.074653	-0.061813
15215	126.791667	-0.791518	0.632754	0.046157	-0.768394	0.655144	-0.115481	-0.703245	0.906018	0.080473	-0.678208	0.878893	-0.129957	-0.507568	0.732700	0.236188				-0.542531	1.093334	0.018019	-0.540804	1.157606	0.024064	-0.500480	1.173962	-0.072018	-0.297384	0.059553	0.439284							-0.260739	0.066644	0.416644	-0.564535	0.082431	-0.293312				0.350919	0.074651	-0.061830
15216	126.800000	-0.791487	0.632770	0.046133	-0.768367	0.655138	-0.115512	-0.703207	0.906031	0.080355	-0.678178	0.878863	-0.130058	-0.507552	0.732739	0.236135				-0.542494	1.093331	0.017894	-0.540775	1.157601	0.023956	-0.500469	1.173970	-0.072103	-0.297387	0.059555	0.439283							-0.260727	0.066635	0.416638	-0.564485	0.082436	-0.293319				0.350920	0.074643	-0.061841
15217	126.808333	-0.791461	0.632787	0.046109	-0.768337	0.655130	-0.115536	-0.703169	0.906036	0.080218	-0.678170	0.878799	-0.130200	-0.507545	0.732776	0.236094				-0.542459	1.093325	0.017761	-0.540744	1.157593	0.023841	-0.500465	1.173950	-0.072180	-0.297389	0.059544	0.439280							-0.260731	0.066634	0.416641	-0.564432	0.082607	-0.293481				0.350923	0.074646	-0.061843
15218	126.816667	-0.791433	0.632798	0.046086	-0.768300	0.655109	-0.115584	-0.703129	0.906085	0.080184	-0.678136	0.878812	-0.130249	-0.507538	0.732808	0.236053				-0.542418	1.093323	0.017622	-0.540708	1.157604	0.023725	-0.500433	1.174008	-0.072338	-0.297382	0.059536	0.439277							-0.260738	0.066645	0.416641	-0.564579	0.082406	-0.293306				0.350925	0.074653	-0.061838
15219	126.825000	-0.791411	0.632824	0.046063	-0.768272	0.655116	-0.115598	-0.703103	0.906104	0.080096	-0.678134	0.878772	-0.130376	-0.507536	0.732838	0.236010				-0.542390	1.093322	0.017476	-0.540681	1.157603	0.023610	-0.500418	1.173920	-0.072391	-0.297384	0.059550	0.439281							-0.260735	0.066641	0.416639	-0.564472	0.082450	-0.293320				0.350935	0.074659	-0.061832
15220	126.833333	-0.791396	0.632848	0.046043	-0.768229	0.655102	-0.115619	-0.703074	0.906112	0.079977	-0.678139	0.878763	-0.130414	-0.507535	0.732869	0.235972				-0.542368	1.093343	0.017336	-0.540650	1.157614	0.023480	-0.500428	1.173876	-0.072430	-0.297397	0.059564	0.439286							-0.260743	0.066654	0.416641	-0.564465	0.082467	-0.293318				0.350942	0.074676	-0.061822
15221	126.841667	-0.791378	0.632864	0.046033	-0.768269	0.655124	-0.115628	-0.703020	0.906147	0.079859	-0.678133	0.878758	-0.130471	-0.507535	0.732904	0.235930				-0.542347	1.093356	0.017201	-0.540631	1.157645	0.023345	-0.500407	1.173947	-0.072627	-0.297386	0.059552	0.439279							-0.260737	0.066643	0.416639	-0.564425	0.082479	-0.293311				0.350937	0.074687	-0.061807
15222	126.850000	-0.791367	0.632875	0.046018	-0.768207	0.655085	-0.115660	-0.702988	0.906171	0.079769	-0.678133	0.878728	-0.130604	-0.507530	0.732940	0.235882				-0.542326	1.093364	0.017075	-0.540616	1.157656	0.023214	-0.500375	1.173970	-0.072843	-0.297381	0.059557	0.439279							-0.260731	0.066637	0.416634	-0.564583	0.082397	-0.293294				0.350945	0.074682	-0.061801
15223	126.858333	-0.791356	0.632873	0.046003	-0.768265	0.655088	-0.115676	-0.702995	0.906173	0.079745	-0.678140	0.878701	-0.130673	-0.507523	0.732989	0.235828				-0.542305	1.093374	0.016945	-0.540599	1.157670	0.023054	-0.500303	1.174033	-0.073109	-0.297395	0.059569	0.439287							-0.260734	0.066643	0.416637	-0.564533	0.082418	-0.293308				0.350950	0.074675	-0.061812
15224	126.866667	-0.791343	0.632866	0.045983	-0.768215	0.655038	-0.115710	-0.702987	0.906159	0.079638	-0.678151	0.878671	-0.130745	-0.507518	0.733044	0.235777				-0.542285	1.093375	0.016817	-0.540577	1.157672	0.022902	-0.500341	1.173906	-0.073135	-0.297384	0.059554	0.439286							-0.260734	0.066647	0.416639	-0.564471	0.082452	-0.293328				0.350953	0.074675	-0.061826
15225	126.875000	-0.791334	0.632856	0.045970	-0.768243	0.655004	-0.115735	-0.702969	0.906191	0.079578	-0.678166	0.878651	-0.130757	-0.507514	0.733098	0.235726				-0.542266	1.093368	0.016681	-0.540536	1.157652	0.022742	-0.500350	1.173977	-0.073341	-0.297376	0.059550	0.439277							-0.260730	0.066631	0.416634	-0.564477	0.082444	-0.293323				0.350949	0.074673	-0.061844
15226	126.883333	-0.791326	0.632848	0.045947	-0.768302	0.655001	-0.115741	-0.702966	0.906198	0.079515	-0.678171	0.878629	-0.130846	-0.507514	0.733152	0.235673				-0.542250	1.093352	0.016548	-0.540506	1.157635	0.022581	-0.500287	1.173933	-0.073527	-0.297389	0.059570	0.439288							-0.260733	0.066643	0.416637	-0.564477	0.082448	-0.293327				0.350950	0.074669	-0.061847
15227	126.891667	-0.791322	0.632843	0.045938	-0.768294	0.654961	-0.115758	-0.702950	0.906204	0.079395	-0.678202	0.878573	-0.130950	-0.507516	0.733210	0.235630				-0.542233	1.093339	0.016419	-0.540492	1.157610	0.022449	-0.500300	1.173916	-0.073660	-0.297380	0.059557	0.439275							-0.260722	0.066634	0.416630	-0.564477	0.082444	-0.293317				0.350956	0.074673	-0.061853
15228	126.900000	-0.791320	0.632849	0.045933	-0.768337	0.654939	-0.115776	-0.702938	0.906240	0.079329	-0.678202	0.878562	-0.131029	-0.507523	0.733262	0.235591				-0.542227	1.093332	0.016264	-0.540484	1.157599	0.022318	-0.500300	1.173907	-0.073795	-0.297382	0.059561	0.439272							-0.260720	0.066633	0.416624	-0.564482	0.082441	-0.293307				0.350959	0.074678	-0.061858
15229	126.908333	-0.791315	0.632855	0.045943	-0.768319	0.654905	-0.115783	-0.702962	0.906263	0.079297	-0.678243	0.878528	-0.131057	-0.507527	0.733311	0.235548				-0.542222	1.093328	0.016132	-0.540475	1.157604	0.022193	-0.500386	1.173855	-0.073854	-0.297381	0.059557	0.439273							-0.260717	0.066633	0.416620	-0.564493	0.082436	-0.293293				0.350957	0.074685	-0.061856
15230	126.916667	-0.791346	0.632885	0.045933	-0.768348	0.654888	-0.115791	-0.702942	0.906296	0.079201	-0.678256	0.878512	-0.131154	-0.507531	0.733358	0.235501				-0.542221	1.093329	0.015998	-0.540470	1.157609	0.022065	-0.500472	1.173802	-0.073911	-0.297385	0.059568	0.439275							-0.260724	0.066636	0.416622	-0.564487	0.082443	-0.293315				0.350953	0.074691	-0.061855
15231	126.925000	-0.791356	0.632903	0.045936	-0.768368	0.654868	-0.115795	-0.702956	0.906311	0.079132	-0.678285	0.878487	-0.131192	-0.507531	0.733405	0.235462				-0.542219	1.093348	0.015866	-0.540461	1.157632	0.021925	-0.500328	1.173913	-0.074232	-0.297376	0.059562	0.439272							-0.260719	0.066633	0.416619	-0.564453	0.082461	-0.293307				0.350963	0.074699	-0.061855
15232	126.933333	-0.791364	0.632914	0.045937	-0.768433	0.654847	-0.115810	-0.702950	0.906351	0.079077	-0.678302	0.878452	-0.131324	-0.507528	0.733451	0.235421				-0.542216	1.093361	0.015727	-0.540451	1.157632	0.021767	-0.500266	1.173810	-0.074276	-0.297372	0.059552	0.439265							-0.260721	0.066636	0.416620	-0.564493	0.082431	-0.293315				0.350971	0.074695	-0.061853
15233	126.941667	-0.791374	0.632917	0.045928	-0.768454	0.654823	-0.115822	-0.702962	0.906356	0.079007	-0.678349	0.878430	-0.131292	-0.507524	0.733487	0.235379				-0.542216	1.093366	0.015587	-0.540441	1.157637	0.021629	-0.500231	1.173851	-0.074482	-0.297373	0.059555	0.439267							-0.260729	0.066637	0.416622	-0.564553	0.082400	-0.293311				0.350977	0.074697	-0.061873
15234	126.950000	-0.791387	0.632920	0.045919	-0.768475	0.654800	-0.115836	-0.702954	0.906388	0.078960	-0.678375	0.878395	-0.131371	-0.507517	0.733528	0.235347				-0.542213	1.093370	0.015458	-0.540406	1.157667	0.021474	-0.500238	1.173811	-0.074578	-0.297372	0.059562	0.439266							-0.260723	0.066639	0.416617	-0.564498	0.082438	-0.293324				0.350988	0.074687	-0.061885
15235	126.958333	-0.791388	0.632908	0.045905	-0.768488	0.654778	-0.115844	-0.702960	0.906402	0.078905	-0.678410	0.878349	-0.131479	-0.507512	0.733575	0.235319				-0.542213	1.093365	0.015319	-0.540410	1.157649	0.021356	-0.500240	1.173800	-0.074713	-0.297372	0.059560	0.439270							-0.260722	0.066644	0.416618	-0.564499	0.082442	-0.293323				0.350991	0.074702	-0.061897
15236	126.966667	-0.791390	0.632896	0.045893	-0.768499	0.654750	-0.115844	-0.702982	0.906383	0.078830	-0.678452	0.878332	-0.131466	-0.507502	0.733607	0.235288				-0.542208	1.093355	0.015197	-0.540393	1.157629	0.021223	-0.500270	1.173852	-0.074912	-0.297380	0.059562	0.439266							-0.260719	0.066638	0.416616	-0.564493	0.082453	-0.293327				0.350996	0.074700	-0.061894
15237	126.975000	-0.791405	0.632889	0.045880	-0.768518	0.654737	-0.115864	-0.702970	0.906409	0.078754	-0.678485	0.878281	-0.131564	-0.507503	0.733640	0.235260				-0.542211	1.093348	0.015093	-0.540400	1.157629	0.021117	-0.500316	1.173731	-0.074906	-0.297382	0.059572	0.439272							-0.260730	0.066651	0.416626	-0.564548	0.082421	-0.293301				0.350998	0.074699	-0.061888
15238	126.983333	-0.791413	0.632881	0.045874	-0.768531	0.654725	-0.115876	-0.702978	0.906437	0.078752	-0.678494	0.878277	-0.131628	-0.507505	0.733676	0.235237				-0.542209	1.093338	0.014997	-0.540399	1.157618	0.021004	-0.500297	1.173667	-0.074974	-0.297378	0.059569	0.439271							-0.260718	0.066638	0.416620	-0.564492	0.082452	-0.293316				0.351008	0.074696	-0.061886
15239	126.991667	-0.791424	0.632874	0.045869	-0.768541	0.654710	-0.115882	-0.702979	0.906442	0.078653	-0.678563	0.878231	-0.131606	-0.507498	0.733723	0.235212				-0.542209	1.093342	0.014904	-0.540392	1.157620	0.020900	-0.500324	1.173717	-0.075181	-0.297377	0.059564	0.439271							-0.260724	0.066635	0.416617	-0.564498	0.082445	-0.293310				0.351007	0.074706	-0.061884
15240	127.000000	-0.791435	0.632867	0.045865	-0.768554	0.654692	-0.115891	-0.702986	0.906452	0.078593	-0.678576	0.878227	-0.131628	-0.507492	0.733757	0.235184				-0.542213	1.093343	0.014821	-0.540399	1.157629	0.020797	-0.500355	1.173768	-0.075382	-0.297418	0.059567	0.439273							-0.260721	0.066632	0.416616	-0.564603	0.082399	-0.293284				0.351012	0.074712	-0.061891
15241	127.008333	-0.791446	0.632856	0.045857	-0.768566	0.654660	-0.115900	-0.703015	0.906466	0.078593	-0.678614	0.878184	-0.131697	-0.507482	0.733797	0.235160				-0.542210	1.093339	0.014741	-0.540398	1.157635	0.020701	-0.500311	1.173738	-0.075523	-0.297375	0.059558	0.439273							-0.260726	0.066641	0.416626	-0.564555	0.082418	-0.293293				0.351017	0.074710	-0.061896
15242	127.016667	-0.791451	0.632840	0.045848	-0.768578	0.654634	-0.115917	-0.703047	0.906474	0.078592	-0.678648	0.878138	-0.131769	-0.507480	0.733835	0.235140				-0.542210	1.093346	0.014661	-0.540402	1.157638	0.020607	-0.500334	1.173731	-0.075632	-0.297380	0.059555	0.439274							-0.260727	0.066640	0.416630	-0.564497	0.082422	-0.293304				0.351024	0.074702	-0.061911
15243	127.025000	-0.791458	0.632832	0.045840	-0.768583	0.654598	-0.115928	-0.703076	0.906462	0.078521	-0.678668	0.878123	-0.131781	-0.507477	0.733869	0.235122				-0.542207	1.093359	0.014588	-0.540378	1.157660	0.020512	-0.500339	1.173723	-0.075730	-0.297377	0.059557	0.439269							-0.260724	0.066625	0.416621	-0.564545	0.082408	-0.293297				0.351031	0.074704	-0.061929
15244	127.033333	-0.791459	0.632814	0.045825	-0.768594	0.654565	-0.115943	-0.703103	0.906456	0.078494	-0.678688	0.878107	-0.131797	-0.507477	0.733897	0.235100				-0.542210	1.093369	0.014514	-0.540360	1.157666	0.020425	-0.500354	1.173719	-0.075818	-0.297392	0.059581	0.439278							-0.260728	0.066652	0.416624	-0.564595	0.082388	-0.293286				0.351031	0.074694	-0.061944
15245	127.041667	-0.791463	0.632807	0.045815	-0.768606	0.654551	-0.115956	-0.703112	0.906471	0.078457	-0.678714	0.878063	-0.131856	-0.507473	0.733928	0.235080				-0.542209	1.093385	0.014450	-0.540350	1.157683	0.020355	-0.500387	1.173725	-0.075900	-0.297386	0.059572	0.439273							-0.260728	0.066644	0.416618	-0.564531	0.082419	-0.293299				0.351033	0.074695	-0.061950
15246	127.050000	-0.791463	0.632797	0.045812	-0.768617	0.654534	-0.115957	-0.703140	0.906447	0.078375	-0.678742	0.878027	-0.131910	-0.507479	0.733955	0.235068				-0.542210	1.093401	0.014390	-0.540344	1.157702	0.020295	-0.500360	1.173727	-0.076003	-0.297382	0.059562	0.439266							-0.260724	0.066644	0.416616	-0.564474	0.082451	-0.293305				0.351031	0.074700	-0.061949
15247	127.058333	-0.791468	0.632797	0.045812	-0.768627	0.654525	-0.115947	-0.703140	0.906486	0.078348	-0.678763	0.878039	-0.131879	-0.507476	0.733975	0.235045				-0.542215	1.093411	0.014336	-0.540338	1.157704	0.020238	-0.500427	1.173733	-0.076057	-0.297381	0.059557	0.439267							-0.260730	0.066641	0.416619	-0.564527	0.082435	-0.293285				0.351030	0.074706	-0.061949
15248	127.066667	-0.791478	0.632807	0.045822	-0.768639	0.654519	-0.115944	-0.703175	0.906496	0.078373	-0.678799	0.878007	-0.131941	-0.507478	0.733987	0.235018				-0.542218	1.093407	0.014298	-0.540337	1.157713	0.020184	-0.500485	1.173728	-0.076137	-0.297382	0.059566	0.439273							-0.260718	0.066638	0.416620	-0.564472	0.082464	-0.293300				0.351027	0.074711	-0.061946
15249	127.075000	-0.791483	0.632813	0.045829	-0.768645	0.654507	-0.115928	-0.703177	0.906519	0.078340	-0.678819	0.878013	-0.131933	-0.507482	0.734008	0.234999				-0.542221	1.093416	0.014263	-0.540342	1.157719	0.020137	-0.500634	1.173589	-0.076060	-0.297376	0.059550	0.439276							-0.260725	0.066639	0.416628	-0.564531	0.082431	-0.293284				0.351025	0.074710	-0.061943
15250	127.083333	-0.791493	0.632820	0.045836	-0.768530	0.654406	-0.115881	-0.703178	0.906534	0.078312	-0.678844	0.877993	-0.131972	-0.507484	0.734023	0.234976				-0.542232	1.093432	0.014214	-0.540346	1.157722	0.020095	-0.500500	1.173660	-0.076267	-0.297368	0.059538	0.439270							-0.260715	0.066626	0.416626	-0.564484	0.082451	-0.293289				0.351020	0.074710	-0.061955
15251	127.091667	-0.791494	0.632819	0.045835	-0.768624	0.654464	-0.115896	-0.703205	0.906539	0.078329	-0.678854	0.878002	-0.131939	-0.507490	0.734038	0.234955				-0.542233	1.093426	0.014188	-0.540352	1.157720	0.020050	-0.500701	1.173592	-0.076184	-0.297376	0.059546	0.439277							-0.260726	0.066640	0.416630	-0.564544	0.082423	-0.293288				0.351023	0.074697	-0.061967
15252	127.100000	-0.791499	0.632816	0.045826	-0.768566	0.654410	-0.115874	-0.703208	0.906540	0.078309	-0.678870	0.877985	-0.131961	-0.507495	0.734052	0.234933				-0.542240	1.093430	0.014146	-0.540364	1.157726	0.020011	-0.500763	1.173473	-0.076102	-0.297376	0.059552	0.439276							-0.260724	0.066647	0.416628	-0.564595	0.082390	-0.293281				0.351028	0.074689	-0.061986
15253	127.108333	-0.791500	0.632805	0.045815	-0.768617	0.654428	-0.115923	-0.703192	0.906543	0.078258	-0.678880	0.877948	-0.132056	-0.507497	0.734070	0.234916				-0.542243	1.093427	0.014113	-0.540359	1.157717	0.019956	-0.500775	1.173456	-0.076180	-0.297378	0.059556	0.439270							-0.260726	0.066641	0.416627	-0.564489	0.082440	-0.293310				0.351020	0.074678	-0.062002
15254	127.116667	-0.791497	0.632790	0.045807	-0.768575	0.654378	-0.115895	-0.703215	0.906533	0.078274	-0.678891	0.877951	-0.132002	-0.507500	0.734090	0.234905				-0.542249	1.093418	0.014090	-0.540360	1.157698	0.019924	-0.500796	1.173443	-0.076244	-0.297389	0.059569	0.439268							-0.260735	0.066652	0.416622	-0.564489	0.082424	-0.293304				0.351016	0.074676	-0.062015
15255	127.125000	-0.791497	0.632777	0.045797	-0.768630	0.654399	-0.115934	-0.703212	0.906527	0.078258	-0.678907	0.877945	-0.132013	-0.507500	0.734107	0.234895				-0.542249	1.093405	0.014073	-0.540355	1.157687	0.019888	-0.500828	1.173432	-0.076281	-0.297370	0.059560	0.439272							-0.260730	0.066656	0.416616	-0.564530	0.082418	-0.293286				0.351017	0.074677	-0.062007
15256	127.133333	-0.791502	0.632772	0.045798	-0.768693	0.654420	-0.115967	-0.703211	0.906504	0.078204	-0.678920	0.877939	-0.132018	-0.507498	0.734125	0.234892				-0.542249	1.093393	0.014068	-0.540371	1.157683	0.019894	-0.500867	1.173415	-0.076299	-0.297387	0.059572	0.439270							-0.260732	0.066647	0.416617	-0.564479	0.082446	-0.293287				0.351018	0.074684	-0.061997
15257	127.141667	-0.791506	0.632772	0.045805	-0.768701	0.654416	-0.115955	-0.703195	0.906538	0.078220	-0.678945	0.877907	-0.132043	-0.507491	0.734137	0.234895				-0.542247	1.093386	0.014071	-0.540383	1.157682	0.019895	-0.500912	1.173439	-0.076353	-0.297380	0.059559	0.439268							-0.260724	0.066637	0.416618	-0.564429	0.082484	-0.293288				0.351016	0.074685	-0.061989
15258	127.150000	-0.791511	0.632776	0.045817	-0.768612	0.654349	-0.115876	-0.703217	0.906540	0.078258	-0.678934	0.877941	-0.132001	-0.507487	0.734152	0.234903				-0.542248	1.093383	0.014081	-0.540385	1.157680	0.019881	-0.500925	1.173469	-0.076434	-0.297371	0.059546	0.439268							-0.260733	0.066635	0.416626	-0.564576	0.082414	-0.293269				0.351015	0.074687	-0.061986
15259	127.158333	-0.791521	0.632782	0.045825	-0.768625	0.654338	-0.115875	-0.703219	0.906538	0.078245	-0.678946	0.877920	-0.132036	-0.507478	0.734164	0.234914				-0.542252	1.093378	0.014093	-0.540366	1.157669	0.019892	-0.500995	1.173394	-0.076287	-0.297373	0.059551	0.439271							-0.260718	0.066635	0.416626	-0.564522	0.082432	-0.293282				0.351019	0.074676	-0.061984
15260	127.166667	-0.791528	0.632788	0.045833	-0.768636	0.654336	-0.115876	-0.703215	0.906552	0.078275	-0.678949	0.877919	-0.132033	-0.507471	0.734172	0.234928				-0.542254	1.093377	0.014101	-0.540382	1.157672	0.019917	-0.500987	1.173398	-0.076340	-0.297374	0.059550	0.439266							-0.260722	0.066633	0.416625	-0.564396	0.082755	-0.293598				0.351021	0.074661	-0.061984
15261	127.175000	-0.791532	0.632796	0.045834	-0.768639	0.654328	-0.115879	-0.703206	0.906557	0.078265	-0.678950	0.877920	-0.132010	-0.507461	0.734176	0.234943				-0.542250	1.093371	0.014109	-0.540392	1.157671	0.019934	-0.501025	1.173457	-0.076416	-0.297377	0.059553	0.439269							-0.260718	0.066632	0.416621	-0.564486	0.082441	-0.293304				0.351021	0.074644	-0.061980
15262	127.183333	-0.791532	0.632789	0.045833	-0.768644	0.654328	-0.115882	-0.703218	0.906549	0.078279	-0.678952	0.877915	-0.131985	-0.507458	0.734169	0.234954				-0.542248	1.093357	0.014122	-0.540382	1.157646	0.019926	-0.501069	1.173455	-0.076400	-0.297384	0.059569	0.439266							-0.260729	0.066647	0.416614	-0.564589	0.082394	-0.293285				0.351023	0.074638	-0.061977
15263	127.191667	-0.791536	0.632785	0.045829	-0.768647	0.654321	-0.115887	-0.703210	0.906549	0.078277	-0.678955	0.877912	-0.131988	-0.507450	0.734159	0.234967				-0.542242	1.093340	0.014132	-0.540382	1.157635	0.019949	-0.501094	1.173391	-0.076280	-0.297375	0.059564	0.439268							-0.260728	0.066652	0.416622	-0.564487	0.082437	-0.293299				0.351021	0.074621	-0.061964
15264	127.200000	-0.791534	0.632778	0.045824	-0.768646	0.654321	-0.115888	-0.703218	0.906504	0.078223	-0.678955	0.877912	-0.131986	-0.507448	0.734152	0.234981				-0.542234	1.093326	0.014149	-0.540369	1.157614	0.019964	-0.501102	1.173389	-0.076260	-0.297382	0.059566	0.439267							-0.260723	0.066645	0.416616	-0.564491	0.082449	-0.293296				0.351008	0.074632	-0.061955
15265	127.208333	-0.791531	0.632766	0.045830	-0.768647	0.654321	-0.115884	-0.703224	0.906514	0.078257	-0.678952	0.877905	-0.132036	-0.507447	0.734135	0.234987				-0.542223	1.093302	0.014162	-0.540366	1.157599	0.020000	-0.501100	1.173416	-0.076293	-0.297353	0.059546	0.439265							-0.260718	0.066638	0.416620	-0.564546	0.082421	-0.293280				0.351027	0.074599	-0.061924
15266	127.216667	-0.791532	0.632761	0.045830	-0.768638	0.654319	-0.115879	-0.703222	0.906504	0.078244	-0.678960	0.877923	-0.131976	-0.507447	0.734116	0.234989				-0.542214	1.093285	0.014178	-0.540363	1.157583	0.020024	-0.501103	1.173384	-0.076216	-0.297370	0.059554	0.439268							-0.260707	0.066624	0.416617	-0.564492	0.082445	-0.293290				0.351038	0.074568	-0.061886
15267	127.225000	-0.791537	0.632766	0.045843	-0.768639	0.654328	-0.115871	-0.703223	0.906521	0.078282	-0.678972	0.877921	-0.132008	-0.507452	0.734099	0.234990				-0.542194	1.093260	0.014207	-0.540362	1.157569	0.020046	-0.501096	1.173383	-0.076191	-0.297365	0.059546	0.439269							-0.260713	0.066629	0.416622	-0.564453	0.082475	-0.293299				0.351055	0.074490	-0.061810
15268	127.233333	-0.791538	0.632769	0.045850	-0.768641	0.654330	-0.115860	-0.703200	0.906541	0.078266	-0.678958	0.877938	-0.132064	-0.507458	0.734082	0.234987				-0.542188	1.093259	0.014219	-0.540330	1.157535	0.020044	-0.501073	1.173385	-0.076168	-0.297366	0.059545	0.439270							-0.260714	0.066633	0.416629	-0.564501	0.082448	-0.293303				0.351056	0.074617	-0.061975
15269	127.241667	-0.791540	0.632784	0.045849	-0.768630	0.654347	-0.115856	-0.703214	0.906557	0.078334	-0.678968	0.877968	-0.131946	-0.507465	0.734066	0.234976				-0.542177	1.093271	0.014230	-0.540334	1.157572	0.020084	-0.501033	1.173381	-0.076144	-0.297351	0.059544	0.439269							-0.260716	0.066631	0.416621	-0.564450	0.082467	-0.293310				0.351064	0.074612	-0.061988
15270	127.250000	-0.791543	0.632797	0.045848	-0.768631	0.654363	-0.115847	-0.703207	0.906566	0.078341	-0.678973	0.877964	-0.131985	-0.507475	0.734056	0.234968				-0.542161	1.093265	0.014251	-0.540314	1.157580	0.020105	-0.501009	1.173372	-0.076095	-0.297382	0.059567	0.439270							-0.260718	0.066642	0.416618	-0.564489	0.082444	-0.293309				0.351063	0.074617	-0.062000
15271	127.258333	-0.791546	0.632806	0.045844	-0.768630	0.654373	-0.115835	-0.703184	0.906577	0.078317	-0.678973	0.877989	-0.131917	-0.507482	0.734046	0.234966				-0.542149	1.093279	0.014273	-0.540295	1.157587	0.020139	-0.500965	1.173400	-0.076072	-0.297383	0.059569	0.439266							-0.260728	0.066649	0.416618	-0.564481	0.082436	-0.293307				0.351068	0.074637	-0.062004
15272	127.266667	-0.791543	0.632802	0.045844	-0.768623	0.654386	-0.115824	-0.703184	0.906578	0.078323	-0.678976	0.877978	-0.131952	-0.507487	0.734040	0.234964				-0.542140	1.093288	0.014300	-0.540278	1.157589	0.020172	-0.500920	1.173468	-0.076143	-0.297378	0.059573	0.439260							-0.260721	0.066640	0.416617	-0.564388	0.082499	-0.293299				0.351060	0.074649	-0.062007
15273	127.275000	-0.791533	0.632788	0.045836	-0.768617	0.654389	-0.115810	-0.703201	0.906561	0.078359	-0.678971	0.877996	-0.131888	-0.507487	0.734035	0.234968				-0.542129	1.093289	0.014331	-0.540262	1.157591	0.020215	-0.500937	1.173430	-0.075959	-0.297383	0.059567	0.439265							-0.260727	0.066645	0.416614	-0.564575	0.082413	-0.293273				0.351062	0.074657	-0.061998
15274	127.283333	-0.791532	0.632778	0.045835	-0.768608	0.654391	-0.115803	-0.703199	0.906531	0.078318	-0.678997	0.877953	-0.131898	-0.507489	0.734031	0.234975				-0.542118	1.093291	0.014367	-0.540246	1.157596	0.020264	-0.500912	1.173451	-0.075909	-0.297382	0.059559	0.439269							-0.260732	0.066647	0.416626	-0.564472	0.082452	-0.293298				0.351063	0.074637	-0.061995
15275	127.291667	-0.791526	0.632772	0.045837	-0.768593	0.654392	-0.115793	-0.703180	0.906571	0.078370	-0.678962	0.877977	-0.131914	-0.507484	0.734038	0.234987				-0.542114	1.093304	0.014410	-0.540228	1.157599	0.020321	-0.500877	1.173513	-0.075935	-0.297376	0.059551	0.439269							-0.260722	0.066637	0.416625	-0.564435	0.082588	-0.293450				0.351063	0.074630	-0.061999
15276	127.300000	-0.791516	0.632764	0.045836	-0.768576	0.654395	-0.115787	-0.703160	0.906559	0.078313	-0.678948	0.877999	-0.131849	-0.507476	0.734040	0.234995				-0.542110	1.093308	0.014457	-0.540218	1.157601	0.020376	-0.500887	1.173551	-0.075912	-0.297368	0.059543	0.439267							-0.260711	0.066621	0.416623	-0.564397	0.082476	-0.293293				0.351063	0.074614	-0.062006
15277	127.308333	-0.791518	0.632763	0.045837	-0.768556	0.654401	-0.115781	-0.703203	0.906544	0.078409	-0.678939	0.877990	-0.131867	-0.507478	0.734042	0.235002				-0.542107	1.093315	0.014501	-0.540213	1.157602	0.020429	-0.500874	1.173532	-0.075774	-0.297356	0.059534	0.439272							-0.260731	0.066635	0.416629	-0.564544	0.082417	-0.293290				0.351057	0.074609	-0.062003
15278	127.316667	-0.791520	0.632775	0.045845	-0.768536	0.654421	-0.115772	-0.703184	0.906558	0.078390	-0.678925	0.878011	-0.131822	-0.507477	0.734039	0.235010				-0.542104	1.093322	0.014536	-0.540211	1.157613	0.020478	-0.500888	1.173565	-0.075705	-0.297372	0.059554	0.439274							-0.260726	0.066635	0.416629	-0.564486	0.082450	-0.293303				0.351045	0.074626	-0.062000
15279	127.325000	-0.791514	0.632785	0.045849	-0.768515	0.654443	-0.115766	-0.703192	0.906573	0.078430	-0.678911	0.878012	-0.131832	-0.507479	0.734045	0.235030				-0.542106	1.093335	0.014579	-0.540217	1.157623	0.020527	-0.500880	1.173589	-0.075662	-0.297375	0.059554	0.439272							-0.260717	0.066624	0.416622	-0.564483	0.082456	-0.293306				0.351048	0.074626	-0.061995
15280	127.333333	-0.791508	0.632789	0.045851	-0.768499	0.654466	-0.115765	-0.703171	0.906572	0.078376	-0.678896	0.878031	-0.131793	-0.507476	0.734038	0.235040				-0.542110	1.093344	0.014616	-0.540221	1.157630	0.020565	-0.500872	1.173608	-0.075623	-0.297381	0.059554	0.439268							-0.260730	0.066642	0.416628	-0.564581	0.082407	-0.293284				0.351045	0.074628	-0.061995
15281	127.341667	-0.791499	0.632790	0.045849	-0.768475	0.654472	-0.115755	-0.703204	0.906556	0.078444	-0.678879	0.878023	-0.131811	-0.507475	0.734026	0.235058				-0.542108	1.093344	0.014654	-0.540224	1.157624	0.020609	-0.500890	1.173643	-0.075625	-0.297388	0.059570	0.439272							-0.260727	0.066645	0.416626	-0.564522	0.082435	-0.293296				0.351050	0.074629	-0.062002
15282	127.350000	-0.791488	0.632785	0.045846	-0.768457	0.654480	-0.115747	-0.703196	0.906556	0.078435	-0.678859	0.878017	-0.131828	-0.507471	0.734021	0.235076				-0.542107	1.093350	0.014689	-0.540219	1.157620	0.020650	-0.500863	1.173683	-0.075649	-0.297380	0.059567	0.439275							-0.260727	0.066641	0.416629	-0.564466	0.082456	-0.293301				0.351046	0.074642	-0.062003
15283	127.358333	-0.791475	0.632776	0.045846	-0.768446	0.654480	-0.115740	-0.703209	0.906546	0.078461	-0.678844	0.878028	-0.131755	-0.507468	0.734015	0.235093				-0.542103	1.093349	0.014730	-0.540224	1.157617	0.020691	-0.500795	1.173728	-0.075651	-0.297374	0.059554	0.439275							-0.260727	0.066638	0.416626	-0.564469	0.082453	-0.293296				0.351047	0.074638	-0.062002
15284	127.366667	-0.791465	0.632767	0.045841	-0.768437	0.654474	-0.115742	-0.703220	0.906532	0.078489	-0.678816	0.878040	-0.131749	-0.507467	0.734003	0.235110				-0.542104	1.093344	0.014767	-0.540227	1.157615	0.020726	-0.500901	1.173702	-0.075541	-0.297418	0.059569	0.439275							-0.260720	0.066634	0.416632	-0.564567	0.082396	-0.293280				0.351056	0.074616	-0.062008
15285	127.375000	-0.791461	0.632766	0.045847	-0.768436	0.654472	-0.115738	-0.703220	0.906529	0.078508	-0.678806	0.878034	-0.131763	-0.507472	0.733995	0.235125				-0.542107	1.093344	0.014805	-0.540220	1.157609	0.020779	-0.500877	1.173724	-0.075524	-0.297371	0.059551	0.439274							-0.260719	0.066632	0.416626	-0.564518	0.082417	-0.293300				0.351054	0.074607	-0.062015
15286	127.383333	-0.791464	0.632769	0.045856	-0.768438	0.654477	-0.115726	-0.703206	0.906555	0.078545	-0.678798	0.878033	-0.131763	-0.507476	0.733982	0.235139				-0.542116	1.093343	0.014848	-0.540225	1.157609	0.020819	-0.500899	1.173732	-0.075480	-0.297388	0.059572	0.439279							-0.260716	0.066626	0.416625	-0.564383	0.082741	-0.293614				0.351045	0.074609	-0.062014
15287	127.391667	-0.791481	0.632785	0.045867	-0.768500	0.654524	-0.115750	-0.703233	0.906530	0.078563	-0.678792	0.878074	-0.131672	-0.507485	0.733963	0.235152				-0.542126	1.093340	0.014896	-0.540236	1.157604	0.020861	-0.500723	1.173794	-0.075565	-0.297371	0.059540	0.439266							-0.260719	0.066625	0.416617	-0.564439	0.082599	-0.293436				0.351037	0.074619	-0.062004
15288	127.400000	-0.791492	0.632791	0.045879	-0.768459	0.654501	-0.115700	-0.703238	0.906531	0.078596	-0.678794	0.878085	-0.131636	-0.507490	0.733945	0.235168				-0.542130	1.093332	0.014946	-0.540250	1.157599	0.020905	-0.500873	1.173717	-0.075404	-0.297422	0.059575	0.439279							-0.260728	0.066648	0.416628	-0.564477	0.082458	-0.293295				0.351029	0.074631	-0.061996
15289	127.408333	-0.791503	0.632794	0.045885	-0.768511	0.654536	-0.115733	-0.703230	0.906552	0.078630	-0.678797	0.878081	-0.131645	-0.507496	0.733931	0.235191				-0.542139	1.093322	0.014995	-0.540260	1.157585	0.020950	-0.500895	1.173678	-0.075337	-0.297381	0.059569	0.439271							-0.260724	0.066642	0.416624	-0.564436	0.082596	-0.293437				0.351027	0.074637	-0.062000
15290	127.416667	-0.791508	0.632782	0.045888	-0.768468	0.654501	-0.115691	-0.703239	0.906544	0.078648	-0.678800	0.878071	-0.131657	-0.507503	0.733911	0.235208				-0.542138	1.093295	0.015027	-0.540277	1.157567	0.021000	-0.500707	1.173730	-0.075459	-0.297383	0.059566	0.439269							-0.260727	0.066638	0.416623	-0.564484	0.082446	-0.293299				0.351021	0.074640	-0.062003
15291	127.425000	-0.791517	0.632767	0.045886	-0.768475	0.654498	-0.115696	-0.703263	0.906496	0.078648	-0.678790	0.878094	-0.131607	-0.507504	0.733889	0.235227				-0.542138	1.093266	0.015068	-0.540281	1.157536	0.021036	-0.500842	1.173643	-0.075272	-0.297382	0.059566	0.439272							-0.260721	0.066636	0.416620	-0.564534	0.082433	-0.293294				0.351017	0.074626	-0.062010
15292	127.433333	-0.791515	0.632743	0.045882	-0.768476	0.654488	-0.115695	-0.703263	0.906474	0.078657	-0.678794	0.878089	-0.131572	-0.507504	0.733867	0.235251				-0.542131	1.093236	0.015099	-0.540285	1.157509	0.021074	-0.500730	1.173699	-0.075375	-0.297378	0.059563	0.439271							-0.260719	0.066634	0.416625	-0.564481	0.082454	-0.293306				0.351019	0.074618	-0.062008
15293	127.441667	-0.791520	0.632726	0.045876	-0.768483	0.654481	-0.115695	-0.703270	0.906445	0.078646	-0.678800	0.878061	-0.131633	-0.507504	0.733844	0.235269				-0.542123	1.093195	0.015143	-0.540287	1.157487	0.021115	-0.500849	1.173602	-0.075165	-0.297372	0.059556	0.439272							-0.260718	0.066631	0.416620	-0.564481	0.082445	-0.293315				0.351019	0.074607	-0.062005
15294	127.450000	-0.791529	0.632717	0.045882	-0.768488	0.654481	-0.115688	-0.703273	0.906447	0.078691	-0.678801	0.878089	-0.131550	-0.507501	0.733822	0.235291				-0.542126	1.093189	0.015176	-0.540279	1.157468	0.021160	-0.500716	1.173686	-0.075278	-0.297372	0.059547	0.439269							-0.260713	0.066612	0.416617	-0.564391	0.082483	-0.293317				0.351016	0.074601	-0.061990
15295	127.458333	-0.791541	0.632726	0.045890	-0.768499	0.654487	-0.115681	-0.703269	0.906463	0.078727	-0.678821	0.878073	-0.131560	-0.507499	0.733800	0.235307				-0.542122	1.093187	0.015247	-0.540271	1.157469	0.021219	-0.500873	1.173566	-0.075010	-0.297375	0.059554	0.439274							-0.260717	0.066632	0.416625	-0.564402	0.082617	-0.293459				0.351007	0.074602	-0.061974
15296	127.466667	-0.791553	0.632739	0.045906	-0.768511	0.654496	-0.115668	-0.703267	0.906460	0.078726	-0.678840	0.878088	-0.131496	-0.507491	0.733782	0.235322				-0.542129	1.093200	0.015303	-0.540265	1.157474	0.021277	-0.500763	1.173617	-0.075055	-0.297368	0.059545	0.439270							-0.260710	0.066624	0.416624	-0.564393	0.082495	-0.293298				0.351012	0.074602	-0.061957
15297	127.475000	-0.791572	0.632751	0.045915	-0.768524	0.654500	-0.115651	-0.703271	0.906471	0.078751	-0.678835	0.878111	-0.131496	-0.507484	0.733760	0.235322				-0.542127	1.093200	0.015355	-0.540264	1.157470	0.021332	-0.500831	1.173577	-0.074889	-0.297359	0.059546	0.439272							-0.260722	0.066638	0.416624	-0.564474	0.082461	-0.293305				0.351004	0.074612	-0.061932
15298	127.483333	-0.791583	0.632755	0.045919	-0.768536	0.654498	-0.115637	-0.703295	0.906468	0.078808	-0.678875	0.878086	-0.131479	-0.507483	0.733747	0.235324				-0.542126	1.093199	0.015402	-0.540261	1.157469	0.021390	-0.500806	1.173674	-0.074916	-0.297338	0.059537	0.439272							-0.260729	0.066643	0.416622	-0.564471	0.082462	-0.293307				0.350997	0.074609	-0.061924
15299	127.491667	-0.791587	0.632748	0.045915	-0.768547	0.654494	-0.115640	-0.703277	0.906482	0.078819	-0.678858	0.878112	-0.131458	-0.507482	0.733746	0.235330				-0.542123	1.093194	0.015438	-0.540254	1.157476	0.021456	-0.500934	1.173632	-0.074829	-0.297383	0.059560	0.439274							-0.260729	0.066647	0.416625	-0.564475	0.082464	-0.293307				0.350993	0.074612	-0.061920
15300	127.500000	-0.791591	0.632731	0.045911	-0.768548	0.654483	-0.115638	-0.703296	0.906453	0.078829	-0.678836	0.878132	-0.131467	-0.507483	0.733743	0.235333				-0.542115	1.093190	0.015479	-0.540245	1.157427	0.021485	-0.500837	1.173673	-0.074852	-0.297383	0.059558	0.439271							-0.260731	0.066649	0.416625	-0.564493	0.082709	-0.293601				0.350993	0.074596	-0.061912
15301	127.508333	-0.791588	0.632707	0.045900	-0.768553	0.654475	-0.115649	-0.703289	0.906448	0.078844	-0.678870	0.878087	-0.131429	-0.507483	0.733738	0.235339				-0.542114	1.093173	0.015519	-0.540234	1.157429	0.021525	-0.501022	1.173538	-0.074589	-0.297384	0.059554	0.439273							-0.260727	0.066641	0.416626	-0.564572	0.082403	-0.293302				0.350983	0.074575	-0.061910
15302	127.516667	-0.791585	0.632690	0.045893	-0.768550	0.654470	-0.115652	-0.703285	0.906449	0.078859	-0.678852	0.878100	-0.131471	-0.507485	0.733728	0.235350				-0.542112	1.093163	0.015558	-0.540247	1.157428	0.021600	-0.500958	1.173565	-0.074597	-0.297382	0.059555	0.439282							-0.260721	0.066634	0.416631	-0.564484	0.082439	-0.293316				0.350969	0.074563	-0.061900
15303	127.525000	-0.791587	0.632690	0.045898	-0.768550	0.654476	-0.115648	-0.703303	0.906420	0.078846	-0.678864	0.878118	-0.131374	-0.507490	0.733725	0.235366				-0.542114	1.093163	0.015610	-0.540246	1.157424	0.021645	-0.500979	1.173651	-0.074666	-0.297375	0.059546	0.439275							-0.260722	0.066636	0.416629	-0.564391	0.082628	-0.293476				0.350961	0.074562	-0.061883
15304	127.533333	-0.791591	0.632698	0.045907	-0.768548	0.654481	-0.115639	-0.703320	0.906445	0.078927	-0.678858	0.878144	-0.131366	-0.507494	0.733714	0.235375				-0.542119	1.093168	0.015664	-0.540252	1.157424	0.021690	-0.500896	1.173703	-0.074640	-0.297370	0.059534	0.439269							-0.260725	0.066634	0.416629	-0.564488	0.082450	-0.293317				0.350943	0.074566	-0.061866
15305	127.541667	-0.791601	0.632715	0.045919	-0.768552	0.654502	-0.115635	-0.703319	0.906438	0.078901	-0.678858	0.878160	-0.131366	-0.507492	0.733707	0.235391				-0.542134	1.093180	0.015725	-0.540251	1.157434	0.021767	-0.501053	1.173651	-0.074501	-0.297382	0.059554	0.439278							-0.260724	0.066634	0.416626	-0.564490	0.082446	-0.293302				0.350872	0.074569	-0.061881
15306	127.550000	-0.791611	0.632733	0.045929	-0.768549	0.654511	-0.115627	-0.703322	0.906443	0.078888	-0.678879	0.878154	-0.131347	-0.507493	0.733700	0.235404				-0.542139	1.093187	0.015775	-0.540252	1.157439	0.021824	-0.501081	1.173629	-0.074431	-0.297383	0.059557	0.439280							-0.260729	0.066647	0.416631	-0.564489	0.082448	-0.293294				0.350893	0.074580	-0.061833
15307	127.558333	-0.791612	0.632733	0.045932	-0.768528	0.654515	-0.115620	-0.703340	0.906435	0.078909	-0.678874	0.878178	-0.131329	-0.507488	0.733694	0.235414				-0.542145	1.093192	0.015811	-0.540262	1.157444	0.021866	-0.501028	1.173673	-0.074450	-0.297387	0.059562	0.439273							-0.260732	0.066652	0.416631	-0.564459	0.082611	-0.293429				0.350856	0.074570	-0.061838
15308	127.566667	-0.791614	0.632722	0.045926	-0.768538	0.654507	-0.115630	-0.703353	0.906414	0.078924	-0.678861	0.878190	-0.131316	-0.507484	0.733680	0.235422				-0.542146	1.093189	0.015846	-0.540279	1.157447	0.021914	-0.501198	1.173653	-0.074328	-0.297390	0.059561	0.439271							-0.260729	0.066638	0.416623	-0.564587	0.082414	-0.293277				0.350794	0.074562	-0.061846
15309	127.575000	-0.791601	0.632696	0.045915	-0.768528	0.654488	-0.115634	-0.703345	0.906408	0.078930	-0.678851	0.878174	-0.131336	-0.507484	0.733672	0.235433				-0.542153	1.093172	0.015861	-0.540290	1.157437	0.021945	-0.501170	1.173727	-0.074368	-0.297361	0.059540	0.439270							-0.260730	0.066647	0.416630	-0.564530	0.082432	-0.293289				0.350736	0.074542	-0.061864
15310	127.583333	-0.791589	0.632668	0.045906	-0.768523	0.654467	-0.115641	-0.703338	0.906381	0.078900	-0.678865	0.878136	-0.131339	-0.507486	0.733670	0.235445				-0.542157	1.093156	0.015882	-0.540293	1.157424	0.021969	-0.501141	1.173793	-0.074414	-0.297380	0.059549	0.439275							-0.260729	0.066633	0.416629	-0.564466	0.082461	-0.293310				0.350656	0.074524	-0.061882
15311	127.591667	-0.791581	0.632651	0.045902	-0.768524	0.654456	-0.115643	-0.703354	0.906364	0.078951	-0.678847	0.878154	-0.131321	-0.507489	0.733662	0.235452				-0.542161	1.093152	0.015906	-0.540296	1.157399	0.021974	-0.501222	1.173645	-0.074243	-0.297377	0.059548	0.439276							-0.260721	0.066625	0.416626	-0.564466	0.082459	-0.293322				0.350579	0.074499	-0.061901
15312	127.600000	-0.791577	0.632645	0.045903	-0.768519	0.654454	-0.115633	-0.703366	0.906353	0.078932	-0.678864	0.878130	-0.131334	-0.507491	0.733662	0.235457				-0.542168	1.093148	0.015932	-0.540308	1.157409	0.022010	-0.501243	1.173743	-0.074323	-0.297373	0.059543	0.439278							-0.260719	0.066631	0.416633	-0.564465	0.082460	-0.293321				0.350487	0.074504	-0.061914
15313	127.608333	-0.791579	0.632664	0.045918	-0.768520	0.654462	-0.115622	-0.703356	0.906376	0.078921	-0.678847	0.878165	-0.131360	-0.507490	0.733664	0.235461				-0.542176	1.093155	0.015950	-0.540327	1.157418	0.022038	-0.501224	1.173782	-0.074327	-0.297400	0.059554	0.439277							-0.260720	0.066626	0.416629	-0.564470	0.082447	-0.293311				0.350394	0.074524	-0.061927
15314	127.616667	-0.791585	0.632692	0.045934	-0.768525	0.654481	-0.115610	-0.703358	0.906397	0.078927	-0.678874	0.878160	-0.131312	-0.507495	0.733671	0.235456				-0.542191	1.093166	0.015976	-0.540340	1.157433	0.022064	-0.501107	1.173775	-0.074336	-0.297377	0.059545	0.439272							-0.260728	0.066633	0.416628	-0.564385	0.082501	-0.293292				0.350303	0.074545	-0.061937
15315	127.625000	-0.791589	0.632713	0.045946	-0.768527	0.654498	-0.115599	-0.703388	0.906405	0.078955	-0.678863	0.878203	-0.131280	-0.507491	0.733681	0.235451				-0.542201	1.093175	0.015988	-0.540348	1.157435	0.022084	-0.501252	1.173766	-0.074235	-0.297384	0.059559	0.439275							-0.260732	0.066650	0.416626	-0.564573	0.082415	-0.293274				0.350197	0.074567	-0.061949
15316	127.633333	-0.791591	0.632729	0.045950	-0.768528	0.654509	-0.115595	-0.703389	0.906417	0.078957	-0.678891	0.878158	-0.131334	-0.507488	0.733688	0.235449				-0.542208	1.093173	0.015994	-0.540365	1.157439	0.022096	-0.501300	1.173788	-0.074262	-0.297386	0.059561	0.439271							-0.260727	0.066646	0.416624	-0.564480	0.082466	-0.293286				0.350103	0.074576	-0.061972
15317	127.641667	-0.791588	0.632725	0.045947	-0.768500	0.654495	-0.115599	-0.703375	0.906424	0.078924	-0.678874	0.878185	-0.131279	-0.507485	0.733694	0.235448				-0.542214	1.093160	0.015989	-0.540379	1.157425	0.022097	-0.501242	1.173841	-0.074311	-0.297385	0.059560	0.439271							-0.260722	0.066640	0.416623	-0.564478	0.082454	-0.293289				0.349921	0.074555	-0.062061
15318	127.650000	-0.791578	0.632708	0.045936	-0.768511	0.654478	-0.115617	-0.703382	0.906399	0.078923	-0.678855	0.878180	-0.131298	-0.507479	0.733695	0.235449				-0.542219	1.093136	0.015980	-0.540378	1.157395	0.022078	-0.501323	1.173665	-0.074154	-0.297379	0.059558	0.439273							-0.260721	0.066630	0.416625	-0.564580	0.082399	-0.293282				0.349835	0.074530	-0.062106
15319	127.658333	-0.791570	0.632681	0.045915	-0.768506	0.654454	-0.115631	-0.703374	0.906370	0.078916	-0.678859	0.878148	-0.131327	-0.507477	0.733694	0.235451				-0.542221	1.093103	0.015968	-0.540402	1.157378	0.022065	-0.501301	1.173726	-0.074254	-0.297376	0.059550	0.439276							-0.260713	0.066626	0.416626	-0.564527	0.082419	-0.293307				0.349856	0.074517	-0.062090
15320	127.666667	-0.791564	0.632658	0.045904	-0.768506	0.654439	-0.115647	-0.703361	0.906389	0.078923	-0.678863	0.878124	-0.131349	-0.507474	0.733691	0.235458				-0.542221	1.093083	0.015955	-0.540414	1.157359	0.022051	-0.501433	1.173644	-0.074189	-0.297359	0.059530	0.439269							-0.260713	0.066623	0.416633	-0.564473	0.082452	-0.293325				0.349672	0.074505	-0.062189
15321	127.675000	-0.791566	0.632656	0.045897	-0.768512	0.654440	-0.115652	-0.703362	0.906367	0.078885	-0.678863	0.878130	-0.131352	-0.507476	0.733690	0.235463				-0.542226	1.093084	0.015951	-0.540428	1.157354	0.022035	-0.501333	1.173698	-0.074276	-0.297371	0.059543	0.439277							-0.260721	0.066626	0.416634	-0.564430	0.082478	-0.293322				0.349701	0.074523	-0.062148
15322	127.683333	-0.791577	0.632666	0.045899	-0.768518	0.654453	-0.115646	-0.703381	0.906391	0.078966	-0.678853	0.878171	-0.131323	-0.507474	0.733686	0.235469				-0.542234	1.093098	0.015947	-0.540435	1.157360	0.022027	-0.501097	1.173825	-0.074545	-0.297378	0.059553	0.439273							-0.260717	0.066630	0.416627	-0.564577	0.082407	-0.293305				0.349634	0.074379	-0.061965
15323	127.691667	-0.791596	0.632688	0.045908	-0.768534	0.654469	-0.115645	-0.703376	0.906387	0.078919	-0.678885	0.878149	-0.131347	-0.507476	0.733679	0.235465				-0.542250	1.093107	0.015943	-0.540442	1.157378	0.022027	-0.501384	1.173663	-0.074261	-0.297383	0.059562	0.439271							-0.260723	0.066643	0.416620	-0.564524	0.082428	-0.293296				0.349551	0.074461	-0.062034
15324	127.700000	-0.791609	0.632708	0.045921	-0.768548	0.654479	-0.115636	-0.703391	0.906399	0.078948	-0.678902	0.878173	-0.131261	-0.507474	0.733675	0.235472				-0.542258	1.093122	0.015943	-0.540449	1.157387	0.022022	-0.501402	1.173609	-0.074221	-0.297429	0.059590	0.439277							-0.260727	0.066651	0.416615	-0.564398	0.082506	-0.293293				0.349463	0.074533	-0.062107
15325	127.708333	-0.791623	0.632717	0.045931	-0.768565	0.654483	-0.115635	-0.703379	0.906405	0.078944	-0.678881	0.878198	-0.131269	-0.507465	0.733667	0.235472				-0.542260	1.093111	0.015945	-0.540459	1.157384	0.022013	-0.501350	1.173718	-0.074406	-0.297389	0.059566	0.439267							-0.260728	0.066644	0.416618	-0.564531	0.082435	-0.293285				0.349393	0.074566	-0.062177
15326	127.716667	-0.791633	0.632713	0.045932	-0.768575	0.654478	-0.115641	-0.703374	0.906384	0.078952	-0.678877	0.878191	-0.131281	-0.507458	0.733656	0.235476				-0.542262	1.093086	0.015941	-0.540470	1.157368	0.022001	-0.501432	1.173559	-0.074256	-0.297378	0.059558	0.439268							-0.260727	0.066640	0.416615	-0.564480	0.082441	-0.293300				0.349324	0.074591	-0.062236
15327	127.725000	-0.791634	0.632693	0.045926	-0.768576	0.654458	-0.115648	-0.703393	0.906375	0.078950	-0.678888	0.878147	-0.131316	-0.507452	0.733652	0.235477				-0.542258	1.093053	0.015936	-0.540475	1.157344	0.021987	-0.501442	1.173523	-0.074282	-0.297376	0.059548	0.439264							-0.260728	0.066636	0.416621	-0.564531	0.082419	-0.293301				0.349274	0.074574	-0.062289
15328	127.733333	-0.791629	0.632668	0.045920	-0.768574	0.654438	-0.115657	-0.703379	0.906367	0.078911	-0.678876	0.878152	-0.131283	-0.507454	0.733648	0.235483				-0.542249	1.093017	0.015934	-0.540475	1.157308	0.021973	-0.501451	1.173486	-0.074303	-0.297376	0.059547	0.439272							-0.260742	0.066635	0.416631	-0.564483	0.082424	-0.293306				0.349222	0.074583	-0.062328
15329	127.741667	-0.791624	0.632650	0.045912	-0.768576	0.654428	-0.115664	-0.703405	0.906347	0.078920	-0.678872	0.878145	-0.131328	-0.507458	0.733654	0.235487				-0.542243	1.092996	0.015925	-0.540462	1.157274	0.021942	-0.501465	1.173435	-0.074321	-0.297378	0.059548	0.439274							-0.260719	0.066629	0.416632	-0.564482	0.082437	-0.293303				0.349169	0.074591	-0.062362
15330	127.750000	-0.791624	0.632640	0.045901	-0.768573	0.654424	-0.115665	-0.703416	0.906347	0.078907	-0.678874	0.878150	-0.131339	-0.507464	0.733649	0.235481				-0.542235	1.092984	0.015914	-0.540473	1.157272	0.021940	-0.501464	1.173431	-0.074333	-0.297379	0.059550	0.439275							-0.260717	0.066635	0.416629	-0.564468	0.082451	-0.293308				0.349123	0.074614	-0.062382
15331	127.758333	-0.791631	0.632645	0.045899	-0.768572	0.654428	-0.115659	-0.703426	0.906364	0.078908	-0.678888	0.878147	-0.131387	-0.507469	0.733654	0.235479				-0.542237	1.092995	0.015908	-0.540460	1.157267	0.021921	-0.501466	1.173441	-0.074333	-0.297373	0.059550	0.439271							-0.260734	0.066638	0.416631	-0.564428	0.082485	-0.293302				0.349076	0.074639	-0.062408
15332	127.766667	-0.791645	0.632651	0.045903	-0.768572	0.654437	-0.115648	-0.703405	0.906413	0.078918	-0.678910	0.878172	-0.131313	-0.507479	0.733660	0.235477				-0.542239	1.093016	0.015901	-0.540440	1.157274	0.021906	-0.501382	1.173619	-0.074509	-0.297372	0.059546	0.439269							-0.260733	0.066649	0.416625	-0.564395	0.082502	-0.293296				0.349029	0.074658	-0.062435
15333	127.775000	-0.791652	0.632676	0.045909	-0.768575	0.654452	-0.115639	-0.703416	0.906418	0.078919	-0.678920	0.878175	-0.131381	-0.507482	0.733660	0.235471				-0.542234	1.093050	0.015900	-0.540446	1.157325	0.021935	-0.501412	1.173492	-0.074392	-0.297381	0.059558	0.439265							-0.260736	0.066651	0.416625	-0.564486	0.082582	-0.293458				0.348996	0.074662	-0.062469
15334	127.783333	-0.791658	0.632691	0.045908	-0.768578	0.654463	-0.115641	-0.703439	0.906423	0.078918	-0.678925	0.878191	-0.131407	-0.507482	0.733663	0.235468				-0.542236	1.093078	0.015898	-0.540424	1.157354	0.021942	-0.501427	1.173517	-0.074349	-0.297384	0.059563	0.439271							-0.260720	0.066636	0.416621	-0.564585	0.082415	-0.293292				0.348955	0.074665	-0.062496
15335	127.791667	-0.791661	0.632697	0.045913	-0.768578	0.654460	-0.115628	-0.703449	0.906432	0.078922	-0.678969	0.878167	-0.131353	-0.507479	0.733665	0.235466				-0.542231	1.093101	0.015888	-0.540392	1.157368	0.021931	-0.501334	1.173704	-0.074503	-0.297377	0.059553	0.439272							-0.260738	0.066644	0.416629	-0.564479	0.082461	-0.293311				0.348908	0.074660	-0.062523
15336	127.800000	-0.791661	0.632695	0.045911	-0.768546	0.654457	-0.115615	-0.703450	0.906430	0.078923	-0.678970	0.878185	-0.131331	-0.507474	0.733671	0.235465				-0.542226	1.093120	0.015885	-0.540379	1.157397	0.021940	-0.501399	1.173575	-0.074365	-0.297379	0.059547	0.439271							-0.260728	0.066639	0.416630	-0.564322	0.082744	-0.293667				0.348862	0.074664	-0.062545
15337	127.808333	-0.791652	0.632681	0.045905	-0.768588	0.654454	-0.115621	-0.703456	0.906423	0.078914	-0.678989	0.878148	-0.131398	-0.507469	0.733688	0.235463				-0.542220	1.093137	0.015880	-0.540364	1.157416	0.021939	-0.501390	1.173579	-0.074353	-0.297378	0.059544	0.439276							-0.260722	0.066631	0.416628	-0.564479	0.082446	-0.293311				0.348817	0.074671	-0.062580
15338	127.816667	-0.791644	0.632664	0.045897	-0.768590	0.654447	-0.115623	-0.703445	0.906427	0.078881	-0.679007	0.878143	-0.131353	-0.507465	0.733711	0.235464				-0.542216	1.093161	0.015873	-0.540348	1.157434	0.021929	-0.501381	1.173672	-0.074453	-0.297371	0.059523	0.439268							-0.260724	0.066626	0.416631	-0.564470	0.082454	-0.293309				0.348770	0.074684	-0.062617
15339	127.825000	-0.791637	0.632653	0.045892	-0.768587	0.654439	-0.115616	-0.703453	0.906427	0.078877	-0.679014	0.878130	-0.131358	-0.507462	0.733734	0.235463				-0.542212	1.093179	0.015869	-0.540325	1.157444	0.021919	-0.501327	1.173646	-0.074464	-0.297406	0.059566	0.439282							-0.260741	0.066640	0.416634	-0.564479	0.082452	-0.293301				0.348711	0.074703	-0.062636
15340	127.833333	-0.791627	0.632644	0.045889	-0.768588	0.654433	-0.115622	-0.703462	0.906409	0.078894	-0.679010	0.878145	-0.131339	-0.507460	0.733753	0.235463				-0.542210	1.093204	0.015874	-0.540311	1.157442	0.021895	-0.501383	1.173606	-0.074378	-0.297387	0.059557	0.439272							-0.260734	0.066647	0.416625	-0.564473	0.082448	-0.293300				0.348666	0.074706	-0.062676
15341	127.841667	-0.791630	0.632645	0.045888	-0.768577	0.654427	-0.115622	-0.703473	0.906415	0.078891	-0.679020	0.878132	-0.131353	-0.507455	0.733766	0.235462				-0.542208	1.093213	0.015872	-0.540311	1.157468	0.021911	-0.501411	1.173596	-0.074401	-0.297386	0.059559	0.439271							-0.260724	0.066642	0.416622	-0.564469	0.082445	-0.293303				0.348615	0.074712	-0.062714
15342	127.850000	-0.791628	0.632650	0.045896	-0.768569	0.654422	-0.115622	-0.703457	0.906436	0.078879	-0.679027	0.878119	-0.131360	-0.507455	0.733773	0.235463				-0.542209	1.093221	0.015873	-0.540314	1.157478	0.021914	-0.501400	1.173610	-0.074410	-0.297400	0.059575	0.439281							-0.260726	0.066642	0.416619	-0.564468	0.082447	-0.293302				0.348572	0.074707	-0.062743
15343	127.858333	-0.791631	0.632657	0.045907	-0.768559	0.654418	-0.115615	-0.703457	0.906428	0.078896	-0.679022	0.878141	-0.131321	-0.507448	0.733770	0.235471				-0.542210	1.093226	0.015878	-0.540314	1.157482	0.021914	-0.501426	1.173627	-0.074467	-0.297382	0.059559	0.439273							-0.260722	0.066632	0.416623	-0.564379	0.082502	-0.293303				0.348445	0.074687	-0.062826
15344	127.866667	-0.791632	0.632666	0.045919	-0.768550	0.654420	-0.115605	-0.703462	0.906390	0.078903	-0.679019	0.878149	-0.131329	-0.507441	0.733759	0.235478				-0.542210	1.093222	0.015886	-0.540320	1.157484	0.021914	-0.501483	1.173598	-0.074444	-0.297369	0.059541	0.439269							-0.260725	0.066637	0.416630	-0.564469	0.082722	-0.293595				0.348405	0.074696	-0.062845
15345	127.875000	-0.791622	0.632679	0.045925	-0.768550	0.654433	-0.115597	-0.703450	0.906437	0.078918	-0.679043	0.878124	-0.131361	-0.507436	0.733748	0.235476				-0.542212	1.093214	0.015882	-0.540316	1.157481	0.021905	-0.501488	1.173576	-0.074475	-0.297379	0.059553	0.439275							-0.260719	0.066627	0.416623	-0.564462	0.082469	-0.293297				0.348405	0.074729	-0.062827
15346	127.883333	-0.791613	0.632682	0.045929	-0.768546	0.654439	-0.115586	-0.703442	0.906471	0.078953	-0.679053	0.878117	-0.131376	-0.507437	0.733752	0.235486				-0.542218	1.093208	0.015878	-0.540331	1.157483	0.021893	-0.501491	1.173562	-0.074525	-0.297371	0.059547	0.439270							-0.260737	0.066630	0.416631	-0.564451	0.082471	-0.293300				0.348322	0.074727	-0.062868
15347	127.891667	-0.791605	0.632685	0.045924	-0.768551	0.654440	-0.115586	-0.703450	0.906433	0.078925	-0.679030	0.878165	-0.131315	-0.507436	0.733759	0.235489				-0.542219	1.093201	0.015871	-0.540286	1.157444	0.021886	-0.501530	1.173562	-0.074575	-0.297374	0.059548	0.439268							-0.260717	0.066628	0.416621	-0.564466	0.082466	-0.293283				0.348270	0.074733	-0.062885
15348	127.900000	-0.791600	0.632681	0.045917	-0.768557	0.654445	-0.115592	-0.703454	0.906434	0.078924	-0.679029	0.878160	-0.131322	-0.507431	0.733766	0.235493				-0.542222	1.093185	0.015860	-0.540235	1.157411	0.021870	-0.501551	1.173508	-0.074562	-0.297379	0.059555	0.439265							-0.260729	0.066644	0.416624	-0.564572	0.082415	-0.293282				0.348219	0.074738	-0.062910
15349	127.908333	-0.791601	0.632677	0.045914	-0.768564	0.654438	-0.115597	-0.703443	0.906443	0.078916	-0.679037	0.878136	-0.131381	-0.507424	0.733777	0.235499				-0.542228	1.093173	0.015850	-0.540379	1.157446	0.021827	-0.501588	1.173522	-0.074634	-0.297387	0.059567	0.439270							-0.260725	0.066641	0.416623	-0.564525	0.082427	-0.293293				0.348205	0.074755	-0.062922
15350	127.916667	-0.791606	0.632672	0.045918	-0.768570	0.654433	-0.115607	-0.703446	0.906428	0.078924	-0.679043	0.878126	-0.131347	-0.507421	0.733784	0.235506				-0.542235	1.093155	0.015846	-0.540281	1.157385	0.021864	-0.501600	1.173536	-0.074738	-0.297389	0.059575	0.439274							-0.260721	0.066637	0.416618	-0.564482	0.082436	-0.293306				0.348106	0.074726	-0.062965
15351	127.925000	-0.791607	0.632668	0.045923	-0.768572	0.654419	-0.115601	-0.703444	0.906437	0.078960	-0.679032	0.878137	-0.131322	-0.507414	0.733782	0.235515				-0.542237	1.093136	0.015846	-0.540295	1.157366	0.021835	-0.501642	1.173468	-0.074707	-0.297374	0.059556	0.439268							-0.260720	0.066640	0.416621	-0.564482	0.082432	-0.293318				0.348132	0.074751	-0.062945
15352	127.933333	-0.791614	0.632667	0.045930	-0.768574	0.654410	-0.115592	-0.703446	0.906421	0.078944	-0.679061	0.878087	-0.131379	-0.507403	0.733776	0.235518				-0.542242	1.093119	0.015850	-0.540421	1.157399	0.021772	-0.501667	1.173473	-0.074776	-0.297374	0.059554	0.439279							-0.260710	0.066629	0.416623	-0.564479	0.082444	-0.293314				0.348072	0.074746	-0.062960
15353	127.941667	-0.791619	0.632670	0.045938	-0.768584	0.654409	-0.115592	-0.703447	0.906436	0.078948	-0.679040	0.878113	-0.131360	-0.507399	0.733774	0.235531				-0.542251	1.093107	0.015852	-0.540372	1.157365	0.021795	-0.501723	1.173464	-0.074778	-0.297369	0.059547	0.439275							-0.260713	0.066628	0.416628	-0.564480	0.082450	-0.293310				0.347994	0.074767	-0.062973
15354	127.950000	-0.791626	0.632672	0.045944	-0.768595	0.654409	-0.115582	-0.703458	0.906428	0.078958	-0.679044	0.878140	-0.131298	-0.507398	0.733770	0.235539				-0.542256	1.093099	0.015852	-0.540446	1.157392	0.021754	-0.501707	1.173451	-0.074820	-0.297365	0.059551	0.439281							-0.260702	0.066617	0.416621	-0.564475	0.082452	-0.293295				0.347910	0.074793	-0.062981
15355	127.958333	-0.791632	0.632668	0.045942	-0.768604	0.654407	-0.115581	-0.703463	0.906445	0.078975	-0.679035	0.878142	-0.131337	-0.507398	0.733771	0.235538				-0.542259	1.093100	0.015836	-0.540454	1.157389	0.021735	-0.501716	1.173432	-0.074822	-0.297364	0.059545	0.439272							-0.260712	0.066627	0.416628	-0.564578	0.082416	-0.293271				0.347845	0.074797	-0.062989
15356	127.966667	-0.791638	0.632667	0.045930	-0.768611	0.654401	-0.115584	-0.703456	0.906447	0.078915	-0.679067	0.878091	-0.131373	-0.507403	0.733775	0.235536				-0.542268	1.093102	0.015813	-0.540464	1.157395	0.021713	-0.501816	1.173465	-0.074809	-0.297375	0.059569	0.439276							-0.260720	0.066641	0.416624	-0.564468	0.082470	-0.293294				0.347777	0.074803	-0.062993
15357	127.975000	-0.791642	0.632660	0.045921	-0.768623	0.654400	-0.115599	-0.703485	0.906441	0.078925	-0.679068	0.878097	-0.131365	-0.507408	0.733784	0.235535				-0.542276	1.093103	0.015784	-0.540465	1.157395	0.021682	-0.501731	1.173438	-0.074858	-0.297379	0.059562	0.439266							-0.260729	0.066654	0.416626	-0.564430	0.082479	-0.293289				0.347702	0.074796	-0.063006
15358	127.983333	-0.791646	0.632653	0.045910	-0.768633	0.654393	-0.115608	-0.703492	0.906439	0.078912	-0.679059	0.878116	-0.131340	-0.507414	0.733786	0.235532				-0.542280	1.093111	0.015765	-0.540462	1.157395	0.021650	-0.501707	1.173367	-0.074800	-0.297384	0.059569	0.439270							-0.260729	0.066655	0.416625	-0.564577	0.082402	-0.293281				0.347639	0.074763	-0.063004
15359	127.991667	-0.791651	0.632645	0.045906	-0.768631	0.654385	-0.115615	-0.703498	0.906433	0.078907	-0.679078	0.878071	-0.131385	-0.507419	0.733792	0.235528				-0.542287	1.093106	0.015752	-0.540463	1.157393	0.021631	-0.501706	1.173405	-0.074921	-0.297381	0.059567	0.439272							-0.260728	0.066652	0.416619	-0.564533	0.082416	-0.293290				0.347583	0.074718	-0.062976
15360	128.000000	-0.791655	0.632643	0.045909	-0.768631	0.654378	-0.115616	-0.703482	0.906444	0.078883	-0.679080	0.878082	-0.131365	-0.507420	0.733791	0.235522				-0.542289	1.093110	0.015750	-0.540463	1.157394	0.021622	-0.501766	1.173413	-0.074923	-0.297375	0.059551	0.439268							-0.260721	0.066642	0.416622	-0.564480	0.082445	-0.293309				0.347541	0.074671	-0.062944
15361	128.008333	-0.791665	0.632648	0.045919	-0.768631	0.654372	-0.115609	-0.703512	0.906448	0.078916	-0.679086	0.878092	-0.131349	-0.507425	0.733792	0.235518				-0.542292	1.093104	0.015749	-0.540445	1.157375	0.021595	-0.501712	1.173351	-0.074897	-0.297375	0.059549	0.439273							-0.260727	0.066638	0.416631	-0.564443	0.082462	-0.293302				0.347449	0.074850	-0.063126
15362	128.016667	-0.791674	0.632655	0.045929	-0.768641	0.654375	-0.115608	-0.703505	0.906465	0.078904	-0.679090	0.878106	-0.131325	-0.507429	0.733798	0.235512				-0.542295	1.093105	0.015756	-0.540468	1.157395	0.021618	-0.501707	1.173368	-0.074953	-0.297378	0.059552	0.439273							-0.260719	0.066634	0.416628	-0.564590	0.082407	-0.293282				0.347379	0.074845	-0.063106
15363	128.025000	-0.791681	0.632656	0.045928	-0.768645	0.654381	-0.115600	-0.703534	0.906464	0.078931	-0.679097	0.878116	-0.131320	-0.507424	0.733797	0.235495				-0.542298	1.093109	0.015764	-0.540463	1.157401	0.021620	-0.501744	1.173329	-0.074877	-0.297377	0.059549	0.439276							-0.260721	0.066634	0.416626	-0.564490	0.082456	-0.293296				0.347315	0.074853	-0.063085
15364	128.033333	-0.791688	0.632645	0.045923	-0.768652	0.654381	-0.115604	-0.703524	0.906482	0.078903	-0.679110	0.878107	-0.131341	-0.507425	0.733805	0.235488				-0.542298	1.093112	0.015769	-0.540465	1.157406	0.021620	-0.501804	1.173379	-0.074969	-0.297377	0.059553	0.439270							-0.260737	0.066645	0.416627	-0.564483	0.082469	-0.293299				0.347252	0.074863	-0.063074
15365	128.041667	-0.791686	0.632641	0.045911	-0.768646	0.654381	-0.115612	-0.703548	0.906454	0.078887	-0.679109	0.878119	-0.131336	-0.507429	0.733817	0.235485				-0.542298	1.093116	0.015773	-0.540405	1.157377	0.021624	-0.501796	1.173379	-0.074948	-0.297395	0.059575	0.439277							-0.260738	0.066659	0.416625	-0.564539	0.082429	-0.293287				0.347202	0.074862	-0.063074
15366	128.050000	-0.791681	0.632628	0.045894	-0.768644	0.654376	-0.115620	-0.703552	0.906490	0.078958	-0.679130	0.878081	-0.131400	-0.507427	0.733816	0.235482				-0.542302	1.093124	0.015784	-0.540468	1.157410	0.021620	-0.501777	1.173347	-0.074967	-0.297390	0.059570	0.439269							-0.260735	0.066657	0.416624	-0.564590	0.082398	-0.293288				0.347158	0.074858	-0.063079
15367	128.058333	-0.791678	0.632611	0.045890	-0.768636	0.654369	-0.115633	-0.703560	0.906446	0.078895	-0.679108	0.878100	-0.131406	-0.507424	0.733817	0.235486				-0.542305	1.093128	0.015796	-0.540409	1.157393	0.021647	-0.501835	1.173335	-0.074916	-0.297388	0.059568	0.439272							-0.260735	0.066652	0.416627	-0.564444	0.082468	-0.293301				0.347118	0.074854	-0.063099
15368	128.066667	-0.791681	0.632604	0.045887	-0.768633	0.654359	-0.115639	-0.703553	0.906450	0.078880	-0.679118	0.878096	-0.131377	-0.507422	0.733815	0.235491				-0.542307	1.093135	0.015816	-0.540356	1.157382	0.021678	-0.501681	1.173367	-0.075025	-0.297385	0.059560	0.439270							-0.260729	0.066649	0.416634	-0.564484	0.082442	-0.293310				0.347085	0.074844	-0.063106
15369	128.075000	-0.791681	0.632607	0.045895	-0.768628	0.654362	-0.115632	-0.703579	0.906435	0.078907	-0.679109	0.878111	-0.131351	-0.507422	0.733808	0.235500				-0.542321	1.093145	0.015841	-0.540412	1.157411	0.021678	-0.501770	1.173291	-0.074899	-0.297376	0.059553	0.439273							-0.260723	0.066640	0.416633	-0.564535	0.082406	-0.293294				0.347059	0.074831	-0.063106
15370	128.083333	-0.791691	0.632616	0.045908	-0.768627	0.654364	-0.115620	-0.703592	0.906437	0.078920	-0.679139	0.878078	-0.131402	-0.507419	0.733804	0.235500				-0.542331	1.093156	0.015862	-0.540367	1.157412	0.021722	-0.501857	1.173351	-0.074962	-0.297367	0.059542	0.439281							-0.260720	0.066634	0.416637	-0.564483	0.082444	-0.293305				0.347039	0.074834	-0.063107
15371	128.091667	-0.791696	0.632620	0.045916	-0.768646	0.654380	-0.115609	-0.703597	0.906448	0.078921	-0.679126	0.878114	-0.131383	-0.507419	0.733807	0.235497				-0.542346	1.093173	0.015878	-0.540482	1.157470	0.021693	-0.501895	1.173375	-0.074948	-0.297370	0.059538	0.439276							-0.260719	0.066628	0.416631	-0.564475	0.082445	-0.293293				0.347004	0.074845	-0.063094
15372	128.100000	-0.791699	0.632626	0.045922	-0.768641	0.654374	-0.115605	-0.703602	0.906459	0.078912	-0.679141	0.878124	-0.131341	-0.507420	0.733819	0.235494				-0.542356	1.093190	0.015891	-0.540488	1.157485	0.021698	-0.501915	1.173324	-0.074853	-0.297384	0.059557	0.439273							-0.260723	0.066635	0.416632	-0.564385	0.082506	-0.293279				0.346968	0.074852	-0.063064
15373	128.108333	-0.791704	0.632617	0.045915	-0.768643	0.654370	-0.115605	-0.703637	0.906444	0.078949	-0.679148	0.878122	-0.131344	-0.507418	0.733822	0.235480				-0.542372	1.093203	0.015894	-0.540501	1.157495	0.021695	-0.501975	1.173364	-0.074883	-0.297395	0.059573	0.439277							-0.260732	0.066649	0.416628	-0.564427	0.082744	-0.293577				0.346918	0.074850	-0.063019
15374	128.116667	-0.791698	0.632599	0.045906	-0.768647	0.654356	-0.115610	-0.703637	0.906442	0.078927	-0.679150	0.878117	-0.131342	-0.507417	0.733825	0.235469				-0.542387	1.093200	0.015891	-0.540511	1.157494	0.021688	-0.501937	1.173368	-0.074967	-0.297391	0.059572	0.439277							-0.260738	0.066669	0.416631	-0.564461	0.082471	-0.293287				0.346870	0.074848	-0.062965
15375	128.125000	-0.791689	0.632584	0.045900	-0.768659	0.654348	-0.115610	-0.703639	0.906426	0.078922	-0.679150	0.878114	-0.131323	-0.507421	0.733829	0.235470				-0.542393	1.093204	0.015887	-0.540422	1.157454	0.021721	-0.501794	1.173551	-0.075200	-0.297381	0.059562	0.439265							-0.260736	0.066656	0.416623	-0.564472	0.082456	-0.293291				0.346818	0.074816	-0.062910
15376	128.133333	-0.791681	0.632567	0.045900	-0.768649	0.654318	-0.115626	-0.703644	0.906444	0.078969	-0.679156	0.878108	-0.131336	-0.507426	0.733826	0.235473				-0.542403	1.093203	0.015893	-0.540433	1.157453	0.021720	-0.501986	1.173418	-0.075009	-0.297332	0.059532	0.439272							-0.260733	0.066653	0.416625	-0.564380	0.082505	-0.293299				0.346770	0.074781	-0.062845
15377	128.141667	-0.791674	0.632564	0.045903	-0.768643	0.654305	-0.115624	-0.703643	0.906403	0.078916	-0.679168	0.878081	-0.131364	-0.507423	0.733822	0.235482				-0.542420	1.093205	0.015903	-0.540442	1.157451	0.021711	-0.502013	1.173324	-0.074958	-0.297379	0.059557	0.439276							-0.260724	0.066640	0.416628	-0.564526	0.082427	-0.293308				0.346718	0.074760	-0.062788
15378	128.150000	-0.791674	0.632570	0.045916	-0.768646	0.654299	-0.115621	-0.703661	0.906409	0.078924	-0.679174	0.878085	-0.131364	-0.507426	0.733820	0.235492				-0.542437	1.093218	0.015914	-0.540455	1.157463	0.021718	-0.502032	1.173353	-0.075019	-0.297367	0.059540	0.439272							-0.260708	0.066622	0.416631	-0.564481	0.082441	-0.293314				0.346673	0.074750	-0.062714
15379	128.158333	-0.791685	0.632580	0.045927	-0.768653	0.654312	-0.115614	-0.703653	0.906431	0.078907	-0.679182	0.878105	-0.131343	-0.507420	0.733824	0.235499				-0.542459	1.093234	0.015927	-0.540479	1.157483	0.021739	-0.502026	1.173405	-0.075028	-0.297369	0.059543	0.439277							-0.260721	0.066624	0.416629	-0.564444	0.082468	-0.293306				0.346643	0.074747	-0.062664
15380	128.166667	-0.791697	0.632605	0.045938	-0.768657	0.654326	-0.115598	-0.703684	0.906437	0.078945	-0.679194	0.878129	-0.131316	-0.507417	0.733833	0.235504				-0.542479	1.093245	0.015933	-0.540503	1.157502	0.021741	-0.502133	1.173296	-0.074860	-0.297376	0.059555	0.439279							-0.260721	0.066636	0.416630	-0.564489	0.082439	-0.293293				0.346616	0.074766	-0.062615
15381	128.175000	-0.791705	0.632613	0.045937	-0.768661	0.654342	-0.115591	-0.703694	0.906446	0.078953	-0.679210	0.878132	-0.131328	-0.507405	0.733836	0.235496				-0.542497	1.093247	0.015939	-0.540526	1.157509	0.021737	-0.502142	1.173313	-0.074906	-0.297376	0.059565	0.439274							-0.260715	0.066642	0.416621	-0.564533	0.082439	-0.293276				0.346615	0.074789	-0.062593
15382	128.183333	-0.791716	0.632610	0.045930	-0.768664	0.654346	-0.115596	-0.703688	0.906453	0.078930	-0.679224	0.878136	-0.131319	-0.507398	0.733843	0.235494				-0.542511	1.093256	0.015942	-0.540550	1.157511	0.021745	-0.502216	1.173304	-0.074862	-0.297379	0.059563	0.439268							-0.260732	0.066660	0.416621	-0.564483	0.082452	-0.293276				0.346626	0.074803	-0.062592
15383	128.191667	-0.791718	0.632590	0.045919	-0.768671	0.654333	-0.115605	-0.703709	0.906432	0.078953	-0.679221	0.878136	-0.131341	-0.507397	0.733850	0.235497				-0.542528	1.093250	0.015953	-0.540569	1.157510	0.021740	-0.502254	1.173285	-0.074866	-0.297387	0.059574	0.439269							-0.260730	0.066654	0.416621	-0.564436	0.082473	-0.293276				0.346643	0.074787	-0.062609
15384	128.200000	-0.791711	0.632568	0.045908	-0.768699	0.654328	-0.115604	-0.703710	0.906446	0.079005	-0.679235	0.878132	-0.131306	-0.507391	0.733845	0.235495				-0.542542	1.093233	0.015961	-0.540702	1.157537	0.021710	-0.502295	1.173254	-0.074871	-0.297383	0.059575	0.439272							-0.260729	0.066656	0.416621	-0.564571	0.082413	-0.293286				0.346671	0.074754	-0.062623
15385	128.208333	-0.791716	0.632535	0.045898	-0.768674	0.654285	-0.115636	-0.703720	0.906391	0.078951	-0.679246	0.878087	-0.131361	-0.507396	0.733843	0.235504				-0.542558	1.093220	0.015978	-0.540611	1.157479	0.021740	-0.502350	1.173232	-0.074879	-0.297371	0.059558	0.439270							-0.260726	0.066645	0.416624	-0.564532	0.082426	-0.293300				0.346700	0.074723	-0.062627
15386	128.216667	-0.791722	0.632519	0.045900	-0.768678	0.654264	-0.115646	-0.703729	0.906384	0.078958	-0.679283	0.878046	-0.131330	-0.507392	0.733838	0.235508				-0.542575	1.093224	0.015995	-0.540631	1.157472	0.021750	-0.502376	1.173230	-0.074905	-0.297373	0.059545	0.439270							-0.260722	0.066639	0.416629	-0.564485	0.082455	-0.293323				0.346724	0.074692	-0.062625
15387	128.225000	-0.791729	0.632520	0.045905	-0.768688	0.654273	-0.115642	-0.703739	0.906413	0.079036	-0.679250	0.878104	-0.131302	-0.507392	0.733843	0.235511				-0.542590	1.093228	0.016009	-0.540648	1.157478	0.021757	-0.502412	1.173223	-0.074906	-0.297391	0.059555	0.439277							-0.260720	0.066626	0.416625	-0.564528	0.082426	-0.293308				0.346733	0.074689	-0.062602
15388	128.233333	-0.791744	0.632534	0.045915	-0.768704	0.654288	-0.115632	-0.703709	0.906357	0.078966	-0.679267	0.878120	-0.131272	-0.507393	0.733844	0.235510				-0.542613	1.093233	0.016019	-0.540667	1.157490	0.021761	-0.502296	1.173316	-0.075055	-0.297370	0.059552	0.439275							-0.260717	0.066635	0.416626	-0.564482	0.082452	-0.293306				0.346730	0.074707	-0.062570
15389	128.241667	-0.791763	0.632553	0.045925	-0.768723	0.654303	-0.115618	-0.703765	0.906418	0.079014	-0.679289	0.878124	-0.131277	-0.507390	0.733844	0.235507				-0.542631	1.093245	0.016015	-0.540686	1.157506	0.021761	-0.502478	1.173236	-0.074926	-0.297374	0.059555	0.439272							-0.260720	0.066640	0.416621	-0.564491	0.082464	-0.293264				0.346728	0.074750	-0.062559
15390	128.250000	-0.791778	0.632564	0.045932	-0.768737	0.654313	-0.115606	-0.703774	0.906425	0.079020	-0.679306	0.878128	-0.131260	-0.507389	0.733844	0.235509				-0.542649	1.093254	0.016015	-0.540710	1.157519	0.021747	-0.502533	1.173239	-0.074907	-0.297385	0.059559	0.439263							-0.260727	0.066648	0.416618	-0.564481	0.082470	-0.293268				0.346705	0.074790	-0.062562
15391	128.258333	-0.791785	0.632560	0.045931	-0.768748	0.654307	-0.115617	-0.703791	0.906432	0.079051	-0.679316	0.878131	-0.131231	-0.507384	0.733839	0.235509				-0.542663	1.093244	0.016005	-0.540729	1.157513	0.021726	-0.502565	1.173202	-0.074928	-0.297384	0.059569	0.439264							-0.260736	0.066657	0.416616	-0.564573	0.082418	-0.293262				0.346697	0.074787	-0.062587
15392	128.266667	-0.791788	0.632542	0.045927	-0.768750	0.654284	-0.115631	-0.703817	0.906380	0.079000	-0.679323	0.878109	-0.131246	-0.507378	0.733827	0.235508				-0.542676	1.093223	0.015998	-0.540748	1.157494	0.021711	-0.502597	1.173163	-0.074954	-0.297383	0.059567	0.439271							-0.260726	0.066653	0.416617	-0.564589	0.082379	-0.293273				0.346690	0.074770	-0.062633
15393	128.275000	-0.791783	0.632519	0.045923	-0.768746	0.654255	-0.115647	-0.703808	0.906395	0.079001	-0.679352	0.878047	-0.131311	-0.507378	0.733815	0.235517				-0.542688	1.093200	0.015993	-0.540763	1.157472	0.021696	-0.502616	1.173148	-0.074984	-0.297379	0.059556	0.439270							-0.260723	0.066639	0.416624	-0.564488	0.082434	-0.293311				0.346683	0.074749	-0.062671
15394	128.283333	-0.791781	0.632501	0.045921	-0.768746	0.654232	-0.115657	-0.703827	0.906402	0.079061	-0.679330	0.878082	-0.131286	-0.507375	0.733810	0.235524				-0.542694	1.093181	0.015990	-0.540783	1.157449	0.021681	-0.502646	1.173133	-0.075020	-0.297382	0.059555	0.439275							-0.260714	0.066635	0.416622	-0.564492	0.082438	-0.293315				0.346679	0.074740	-0.062690
15395	128.291667	-0.791782	0.632488	0.045927	-0.768743	0.654230	-0.115649	-0.703826	0.906407	0.079046	-0.679345	0.878084	-0.131289	-0.507371	0.733799	0.235527				-0.542712	1.093168	0.015989	-0.540804	1.157434	0.021670	-0.502676	1.173112	-0.075016	-0.297373	0.059552	0.439280							-0.260715	0.066633	0.416628	-0.564494	0.082576	-0.293468				0.346683	0.074744	-0.062701
15396	128.300000	-0.791797	0.632497	0.045935	-0.768747	0.654242	-0.115629	-0.703836	0.906394	0.079008	-0.679363	0.878089	-0.131307	-0.507374	0.733792	0.235525				-0.542728	1.093169	0.015986	-0.540824	1.157433	0.021663	-0.502656	1.173128	-0.075076	-0.297369	0.059538	0.439275							-0.260722	0.066639	0.416632	-0.564587	0.082410	-0.293286				0.346682	0.074758	-0.062693
15397	128.308333	-0.791812	0.632516	0.045950	-0.768756	0.654263	-0.115604	-0.703847	0.906419	0.079025	-0.679414	0.878083	-0.131252	-0.507371	0.733800	0.235519				-0.542747	1.093189	0.015981	-0.540842	1.157449	0.021656	-0.502678	1.173132	-0.075068	-0.297375	0.059546	0.439269							-0.260719	0.066633	0.416629	-0.564394	0.082507	-0.293282				0.346690	0.074793	-0.062697
15398	128.316667	-0.791822	0.632526	0.045962	-0.768762	0.654288	-0.115580	-0.703844	0.906474	0.079092	-0.679412	0.878142	-0.131236	-0.507367	0.733813	0.235512				-0.542765	1.093209	0.015969	-0.540854	1.157476	0.021639	-0.502723	1.173145	-0.075049	-0.297418	0.059570	0.439275							-0.260753	0.066664	0.416636	-0.564574	0.082433	-0.293260				0.346702	0.074829	-0.062697
15399	128.325000	-0.791835	0.632539	0.045960	-0.768765	0.654300	-0.115571	-0.703863	0.906453	0.079038	-0.679420	0.878153	-0.131269	-0.507362	0.733822	0.235505				-0.542781	1.093231	0.015951	-0.540864	1.157493	0.021640	-0.502699	1.173163	-0.075098	-0.297396	0.059580	0.439269							-0.260735	0.066660	0.416620	-0.564481	0.082610	-0.293415				0.346705	0.074856	-0.062719
15400	128.333333	-0.791839	0.632538	0.045950	-0.768767	0.654293	-0.115571	-0.703869	0.906452	0.079039	-0.679451	0.878121	-0.131260	-0.507357	0.733837	0.235507				-0.542794	1.093245	0.015937	-0.540872	1.157513	0.021619	-0.502705	1.173167	-0.075116	-0.297399	0.059584	0.439275							-0.260735	0.066665	0.416622	-0.564474	0.082462	-0.293274				0.346723	0.074854	-0.062750
15401	128.341667	-0.791834	0.632517	0.045939	-0.768767	0.654261	-0.115589	-0.703877	0.906442	0.079067	-0.679470	0.878088	-0.131225	-0.507351	0.733854	0.235514				-0.542803	1.093252	0.015924	-0.540871	1.157524	0.021601	-0.502714	1.173187	-0.075131	-0.297383	0.059562	0.439269							-0.260733	0.066656	0.416628	-0.564432	0.082469	-0.293301				0.346747	0.074827	-0.062793
15402	128.350000	-0.791817	0.632482	0.045938	-0.768793	0.654256	-0.115589	-0.703890	0.906434	0.079093	-0.679478	0.878072	-0.131256	-0.507343	0.733875	0.235526				-0.542815	1.093253	0.015920	-0.540877	1.157519	0.021599	-0.502754	1.173175	-0.075120	-0.297372	0.059549	0.439270							-0.260727	0.066648	0.416630	-0.564478	0.082433	-0.293321				0.346770	0.074796	-0.062809
15403	128.358333	-0.791811	0.632468	0.045926	-0.768764	0.654216	-0.115597	-0.703884	0.906402	0.079017	-0.679497	0.878029	-0.131284	-0.507337	0.733895	0.235538				-0.542827	1.093255	0.015923	-0.540883	1.157523	0.021602	-0.502747	1.173193	-0.075175	-0.297371	0.059542	0.439279							-0.260722	0.066626	0.416633	-0.564583	0.082388	-0.293303				0.346780	0.074787	-0.062798
15404	128.366667	-0.791811	0.632465	0.045932	-0.768761	0.654215	-0.115596	-0.703894	0.906406	0.079019	-0.679480	0.878049	-0.131352	-0.507332	0.733920	0.235555				-0.542844	1.093268	0.015935	-0.540895	1.157530	0.021612	-0.502774	1.173212	-0.075169	-0.297377	0.059545	0.439283							-0.260709	0.066615	0.416630	-0.564471	0.082443	-0.293317				0.346799	0.074809	-0.062785
15405	128.375000	-0.791815	0.632472	0.045940	-0.768763	0.654234	-0.115579	-0.703905	0.906426	0.079045	-0.679515	0.878067	-0.131233	-0.507329	0.733953	0.235561				-0.542866	1.093293	0.015946	-0.540912	1.157550	0.021612	-0.502755	1.173237	-0.075170	-0.297386	0.059540	0.439275							-0.260726	0.066629	0.416637	-0.564526	0.082435	-0.293278				0.346813	0.074839	-0.062761
15406	128.383333	-0.791818	0.632487	0.045951	-0.768791	0.654275	-0.115564	-0.703908	0.906473	0.079082	-0.679518	0.878093	-0.131267	-0.507326	0.733977	0.235569				-0.542887	1.093320	0.015959	-0.540938	1.157565	0.021630	-0.502901	1.173247	-0.075105	-0.297386	0.059559	0.439275							-0.260731	0.066654	0.416632	-0.564580	0.082413	-0.293243				0.346825	0.074874	-0.062753
15407	128.391667	-0.791825	0.632510	0.045950	-0.768751	0.654283	-0.115578	-0.703927	0.906456	0.079028	-0.679554	0.878079	-0.131233	-0.507315	0.733999	0.235572				-0.542907	1.093339	0.015963	-0.540965	1.157596	0.021622	-0.502939	1.173262	-0.075114	-0.297388	0.059572	0.439271							-0.260728	0.066654	0.416623	-0.564394	0.082651	-0.293400				0.346832	0.074916	-0.062766
15408	128.400000	-0.791831	0.632526	0.045947	-0.768746	0.654289	-0.115593	-0.703932	0.906461	0.079021	-0.679560	0.878068	-0.131262	-0.507304	0.734013	0.235576				-0.542930	1.093352	0.015965	-0.540992	1.157608	0.021618	-0.502977	1.173265	-0.075128	-0.297389	0.059579	0.439264							-0.260734	0.066664	0.416617	-0.564390	0.082536	-0.293254				0.346843	0.074927	-0.062802
15409	128.408333	-0.791820	0.632515	0.045944	-0.768731	0.654287	-0.115598	-0.703946	0.906448	0.079037	-0.679521	0.878103	-0.131256	-0.507291	0.734017	0.235588				-0.542946	1.093339	0.015959	-0.541019	1.157603	0.021615	-0.503038	1.173261	-0.075144	-0.297393	0.059578	0.439263							-0.260740	0.066666	0.416620	-0.564483	0.082468	-0.293268				0.346858	0.074914	-0.062839
15410	128.416667	-0.791810	0.632499	0.045930	-0.768721	0.654258	-0.115632	-0.703937	0.906443	0.079046	-0.679512	0.878077	-0.131307	-0.507278	0.734017	0.235596				-0.542962	1.093319	0.015959	-0.541048	1.157585	0.021609	-0.503086	1.173241	-0.075164	-0.297379	0.059558	0.439268							-0.260737	0.066659	0.416630	-0.564473	0.082448	-0.293317				0.346874	0.074896	-0.062871
15411	128.425000	-0.791793	0.632478	0.045925	-0.768715	0.654235	-0.115647	-0.703929	0.906409	0.078999	-0.679520	0.878043	-0.131282	-0.507262	0.734014	0.235610				-0.542976	1.093297	0.015967	-0.541078	1.157566	0.021595	-0.503144	1.173220	-0.075180	-0.297371	0.059553	0.439279							-0.260713	0.066625	0.416626	-0.564474	0.082433	-0.293329				0.346898	0.074876	-0.062898
15412	128.433333	-0.791780	0.632462	0.045924	-0.768712	0.654219	-0.115647	-0.703928	0.906397	0.079002	-0.679480	0.878043	-0.131381	-0.507253	0.734014	0.235618				-0.542997	1.093282	0.015974	-0.541110	1.157556	0.021597	-0.503206	1.173204	-0.075189	-0.297362	0.059529	0.439271							-0.260707	0.066612	0.416629	-0.564391	0.082423	-0.293377				0.346918	0.074881	-0.062911
15413	128.441667	-0.791778	0.632466	0.045938	-0.768730	0.654240	-0.115633	-0.703926	0.906432	0.079061	-0.679501	0.878066	-0.131277	-0.507247	0.734022	0.235614				-0.543020	1.093277	0.015987	-0.541151	1.157547	0.021598	-0.503264	1.173207	-0.075186	-0.297360	0.059533	0.439280							-0.260715	0.066623	0.416634	-0.564521	0.082417	-0.293307				0.346939	0.074917	-0.062917
15414	128.450000	-0.791790	0.632488	0.045950	-0.768727	0.654255	-0.115629	-0.703937	0.906438	0.079071	-0.679492	0.878080	-0.131355	-0.507244	0.734033	0.235603				-0.543052	1.093284	0.016006	-0.541197	1.157560	0.021613	-0.503339	1.173192	-0.075183	-0.297366	0.059545	0.439277							-0.260719	0.066639	0.416635	-0.564385	0.082509	-0.293290				0.346962	0.074959	-0.062914
15415	128.458333	-0.791810	0.632508	0.045963	-0.768737	0.654268	-0.115619	-0.703947	0.906440	0.079078	-0.679519	0.878101	-0.131253	-0.507252	0.734045	0.235593				-0.543082	1.093290	0.016020	-0.541239	1.157559	0.021615	-0.503397	1.173196	-0.075186	-0.297375	0.059556	0.439269							-0.260723	0.066647	0.416624	-0.564424	0.082489	-0.293273				0.346982	0.074997	-0.062913
15416	128.466667	-0.791829	0.632528	0.045966	-0.768751	0.654277	-0.115622	-0.703945	0.906466	0.079091	-0.679533	0.878112	-0.131226	-0.507252	0.734048	0.235576				-0.543109	1.093288	0.016032	-0.541277	1.157555	0.021609	-0.503468	1.173187	-0.075202	-0.297388	0.059585	0.439268							-0.260727	0.066654	0.416613	-0.564470	0.082476	-0.293263				0.346999	0.075021	-0.062919
15417	128.475000	-0.791835	0.632525	0.045974	-0.768762	0.654269	-0.115630	-0.703951	0.906458	0.079073	-0.679565	0.878068	-0.131227	-0.507255	0.734048	0.235560				-0.543135	1.093270	0.016029	-0.541338	1.157551	0.021618	-0.503505	1.173173	-0.075245	-0.297393	0.059593	0.439266							-0.260735	0.066675	0.416616	-0.564469	0.082474	-0.293273				0.347041	0.075014	-0.062917
15418	128.483333	-0.791838	0.632513	0.045968	-0.768767	0.654242	-0.115647	-0.703953	0.906436	0.079048	-0.679573	0.878030	-0.131259	-0.507260	0.734044	0.235554				-0.543165	1.093237	0.016019	-0.541387	1.157530	0.021615	-0.503571	1.173132	-0.075253	-0.297391	0.059582	0.439267							-0.260727	0.066652	0.416613	-0.564393	0.082497	-0.293285				0.347086	0.074986	-0.062909
15419	128.491667	-0.791833	0.632479	0.045967	-0.768779	0.654213	-0.115667	-0.703970	0.906416	0.079077	-0.679546	0.878051	-0.131253	-0.507265	0.734027	0.235559				-0.543172	1.093197	0.016009	-0.541425	1.157498	0.021603	-0.503628	1.173115	-0.075260	-0.297373	0.059557	0.439266							-0.260721	0.066649	0.416618	-0.564522	0.082425	-0.293296				0.347128	0.074946	-0.062887
15420	128.500000	-0.791832	0.632455	0.045962	-0.768822	0.654196	-0.115670	-0.703966	0.906395	0.079033	-0.679555	0.877998	-0.131339	-0.507271	0.734012	0.235567				-0.543191	1.093163	0.015997	-0.541459	1.157471	0.021592	-0.503674	1.173103	-0.075281	-0.297356	0.059532	0.439269							-0.260707	0.066629	0.416627	-0.564480	0.082448	-0.293325				0.347170	0.074919	-0.062849
15421	128.508333	-0.791836	0.632448	0.045965	-0.768801	0.654175	-0.115675	-0.703972	0.906388	0.079029	-0.679582	0.877985	-0.131264	-0.507274	0.734009	0.235572				-0.543222	1.093160	0.015994	-0.541489	1.157461	0.021579	-0.503688	1.173097	-0.075335	-0.297356	0.059535	0.439277							-0.260696	0.066607	0.416624	-0.564435	0.082461	-0.293321				0.347217	0.074906	-0.062799
15422	128.516667	-0.791850	0.632450	0.045972	-0.768813	0.654182	-0.115667	-0.703985	0.906409	0.079071	-0.679573	0.878012	-0.131262	-0.507272	0.734012	0.235573				-0.543251	1.093173	0.015995	-0.541590	1.157482	0.021544	-0.503747	1.173098	-0.075302	-0.297366	0.059536	0.439273							-0.260712	0.066629	0.416627	-0.564585	0.082399	-0.293300				0.347247	0.074921	-0.062755
15423	128.525000	-0.791866	0.632467	0.045982	-0.768864	0.654204	-0.115659	-0.704011	0.906405	0.079048	-0.679594	0.878025	-0.131252	-0.507275	0.734024	0.235577				-0.543283	1.093197	0.015996	-0.541572	1.157500	0.021563	-0.503769	1.173106	-0.075330	-0.297374	0.059554	0.439274							-0.260716	0.066640	0.416626	-0.564483	0.082447	-0.293288				0.347270	0.074950	-0.062724
15424	128.533333	-0.791884	0.632488	0.045995	-0.768856	0.654212	-0.115655	-0.704019	0.906448	0.079084	-0.679645	0.877983	-0.131261	-0.507266	0.734048	0.235572				-0.543313	1.093230	0.015997	-0.541631	1.157536	0.021546	-0.503776	1.173136	-0.075355	-0.297390	0.059577	0.439272							-0.260725	0.066648	0.416619	-0.564476	0.082464	-0.293278				0.347296	0.074977	-0.062707
15425	128.541667	-0.791908	0.632501	0.046001	-0.768861	0.654215	-0.115656	-0.704039	0.906435	0.079059	-0.679647	0.878004	-0.131244	-0.507257	0.734076	0.235575				-0.543335	1.093251	0.015990	-0.541579	1.157541	0.021549	-0.503808	1.173126	-0.075350	-0.297392	0.059579	0.439258							-0.260735	0.066665	0.416614	-0.564397	0.082510	-0.293258				0.347317	0.074994	-0.062709
15426	128.550000	-0.791921	0.632497	0.046000	-0.768866	0.654202	-0.115668	-0.704037	0.906455	0.079089	-0.679646	0.878013	-0.131232	-0.507250	0.734093	0.235579				-0.543352	1.093251	0.015979	-0.541595	1.157545	0.021533	-0.503842	1.173116	-0.075347	-0.297378	0.059565	0.439258							-0.260734	0.066669	0.416614	-0.564582	0.082420	-0.293252				0.347330	0.074991	-0.062734
15427	128.558333	-0.791918	0.632468	0.045998	-0.768882	0.654181	-0.115679	-0.704048	0.906435	0.079069	-0.679679	0.877941	-0.131265	-0.507244	0.734109	0.235590				-0.543360	1.093231	0.015966	-0.541615	1.157532	0.021529	-0.503854	1.173112	-0.075382	-0.297402	0.059574	0.439273							-0.260724	0.066648	0.416617	-0.564527	0.082433	-0.293280				0.347346	0.074960	-0.062759
15428	128.566667	-0.791918	0.632439	0.045990	-0.768872	0.654149	-0.115697	-0.704054	0.906408	0.079045	-0.679669	0.877920	-0.131338	-0.507232	0.734119	0.235598				-0.543370	1.093221	0.015967	-0.541626	1.157523	0.021518	-0.503868	1.173116	-0.075415	-0.297372	0.059556	0.439273							-0.260720	0.066642	0.416634	-0.564466	0.082453	-0.293322				0.347359	0.074934	-0.062782
15429	128.575000	-0.791920	0.632419	0.045987	-0.768888	0.654143	-0.115699	-0.704070	0.906391	0.079057	-0.679682	0.877919	-0.131264	-0.507226	0.734141	0.235603				-0.543382	1.093206	0.015957	-0.541638	1.157514	0.021521	-0.503909	1.173093	-0.075407	-0.297371	0.059537	0.439275							-0.260715	0.066632	0.416635	-0.564521	0.082430	-0.293315				0.347371	0.074927	-0.062803
15430	128.583333	-0.791921	0.632405	0.045986	-0.768908	0.654153	-0.115697	-0.704073	0.906395	0.079045	-0.679681	0.877935	-0.131250	-0.507224	0.734158	0.235606				-0.543393	1.093219	0.015972	-0.541654	1.157519	0.021528	-0.503964	1.173079	-0.075384	-0.297374	0.059547	0.439283							-0.260716	0.066632	0.416633	-0.564572	0.082406	-0.293307				0.347374	0.074937	-0.062809
15431	128.591667	-0.791937	0.632413	0.045987	-0.768925	0.654170	-0.115692	-0.704088	0.906414	0.079068	-0.679704	0.877939	-0.131231	-0.507213	0.734198	0.235599				-0.543412	1.093253	0.015991	-0.541660	1.157546	0.021540	-0.503998	1.173108	-0.075382	-0.297371	0.059546	0.439279							-0.260721	0.066637	0.416634	-0.564429	0.082480	-0.293302				0.347368	0.074981	-0.062811
15432	128.600000	-0.791953	0.632433	0.045998	-0.768933	0.654194	-0.115688	-0.704097	0.906420	0.079049	-0.679732	0.877921	-0.131259	-0.507208	0.734239	0.235595				-0.543434	1.093298	0.016016	-0.541659	1.157589	0.021543	-0.503974	1.173145	-0.075428	-0.297383	0.059560	0.439270							-0.260727	0.066657	0.416622	-0.564388	0.082512	-0.293275				0.347364	0.075021	-0.062803
15433	128.608333	-0.791968	0.632449	0.046006	-0.768915	0.654185	-0.115694	-0.704121	0.906457	0.079096	-0.679716	0.877974	-0.131226	-0.507202	0.734279	0.235591				-0.543453	1.093322	0.016012	-0.541664	1.157621	0.021556	-0.504046	1.173159	-0.075382	-0.297389	0.059569	0.439264							-0.260746	0.066676	0.416622	-0.564482	0.082471	-0.293252				0.347364	0.075049	-0.062795
15434	128.616667	-0.791978	0.632455	0.046015	-0.768947	0.654201	-0.115698	-0.704132	0.906449	0.079056	-0.679726	0.877975	-0.131225	-0.507200	0.734318	0.235593				-0.543464	1.093352	0.016034	-0.541682	1.157641	0.021561	-0.504088	1.173179	-0.075361	-0.297400	0.059588	0.439267							-0.260739	0.066671	0.416622	-0.564574	0.082422	-0.293235				0.347368	0.075046	-0.062789
15435	128.625000	-0.791977	0.632446	0.046016	-0.768954	0.654175	-0.115714	-0.704141	0.906451	0.079056	-0.679767	0.877910	-0.131246	-0.507193	0.734341	0.235596				-0.543485	1.093355	0.016019	-0.541691	1.157652	0.021561	-0.504102	1.173180	-0.075395	-0.297381	0.059562	0.439267							-0.260742	0.066673	0.416627	-0.564479	0.082457	-0.293273				0.347396	0.075021	-0.062781
15436	128.633333	-0.791975	0.632428	0.046020	-0.768918	0.654126	-0.115738	-0.704142	0.906438	0.079051	-0.679746	0.877896	-0.131276	-0.507190	0.734359	0.235605				-0.543505	1.093356	0.016000	-0.541705	1.157651	0.021547	-0.504108	1.173193	-0.075439	-0.297372	0.059547	0.439273							-0.260715	0.066637	0.416623	-0.564481	0.082453	-0.293287				0.347421	0.074974	-0.062771
15437	128.641667	-0.791968	0.632407	0.046018	-0.768944	0.654107	-0.115754	-0.704135	0.906465	0.079102	-0.679720	0.877916	-0.131268	-0.507187	0.734377	0.235616				-0.543525	1.093346	0.015980	-0.541724	1.157648	0.021526	-0.504162	1.173156	-0.075422	-0.297369	0.059537	0.439277							-0.260722	0.066634	0.416638	-0.564532	0.082418	-0.293288				0.347462	0.074934	-0.062747
15438	128.650000	-0.791961	0.632395	0.046015	-0.768945	0.654082	-0.115782	-0.704143	0.906413	0.079026	-0.679727	0.877868	-0.131361	-0.507178	0.734391	0.235617				-0.543535	1.093341	0.015977	-0.541747	1.157648	0.021500	-0.504185	1.173175	-0.075444	-0.297326	0.059512	0.439278							-0.260723	0.066622	0.416636	-0.564396	0.082746	-0.293619				0.347513	0.074911	-0.062715
15439	128.658333	-0.791965	0.632399	0.046019	-0.768961	0.654107	-0.115776	-0.704144	0.906414	0.079023	-0.679722	0.877900	-0.131262	-0.507167	0.734418	0.235615				-0.543567	1.093357	0.015939	-0.541783	1.157655	0.021470	-0.504203	1.173168	-0.075496	-0.297355	0.059536	0.439281							-0.260724	0.066632	0.416632	-0.564474	0.082447	-0.293316				0.347551	0.074911	-0.062661
15440	128.666667	-0.791972	0.632418	0.046027	-0.768967	0.654127	-0.115784	-0.704117	0.906432	0.078963	-0.679717	0.877915	-0.131270	-0.507154	0.734446	0.235612				-0.543594	1.093377	0.015919	-0.541819	1.157669	0.021441	-0.504223	1.173186	-0.075539	-0.297381	0.059560	0.439267							-0.260722	0.066643	0.416621	-0.564391	0.082503	-0.293297				0.347584	0.074924	-0.062589
15441	128.675000	-0.791989	0.632448	0.046041	-0.768946	0.654139	-0.115798	-0.704142	0.906463	0.079058	-0.679751	0.877906	-0.131257	-0.507139	0.734480	0.235599				-0.543626	1.093401	0.015913	-0.541861	1.157690	0.021423	-0.504297	1.173171	-0.075521	-0.297389	0.059575	0.439266							-0.260734	0.066669	0.416620	-0.564482	0.082469	-0.293282				0.347602	0.074951	-0.062529
15442	128.683333	-0.792000	0.632478	0.046057	-0.768960	0.654159	-0.115814	-0.704148	0.906478	0.079085	-0.679724	0.877928	-0.131334	-0.507129	0.734506	0.235592				-0.543656	1.093421	0.015911	-0.541901	1.157711	0.021407	-0.504312	1.173201	-0.075579	-0.297396	0.059592	0.439262							-0.260736	0.066675	0.416616	-0.564480	0.082470	-0.293279				0.347616	0.074968	-0.062468
15443	128.691667	-0.792011	0.632492	0.046075	-0.768956	0.654169	-0.115819	-0.704129	0.906479	0.079030	-0.679723	0.877936	-0.131297	-0.507119	0.734529	0.235587				-0.543688	1.093432	0.015905	-0.541937	1.157723	0.021389	-0.504389	1.173162	-0.075560	-0.297396	0.059580	0.439265							-0.260742	0.066673	0.416614	-0.564481	0.082467	-0.293280				0.347640	0.074940	-0.062424
15444	128.700000	-0.792012	0.632493	0.046093	-0.768967	0.654172	-0.115833	-0.704131	0.906513	0.079123	-0.679723	0.877939	-0.131259	-0.507112	0.734548	0.235590				-0.543716	1.093431	0.015894	-0.541968	1.157729	0.021376	-0.504340	1.173235	-0.075697	-0.297392	0.059576	0.439273							-0.260735	0.066661	0.416626	-0.564477	0.082465	-0.293287				0.347652	0.074883	-0.062386
15445	128.708333	-0.792014	0.632484	0.046103	-0.768958	0.654151	-0.115852	-0.704138	0.906490	0.079124	-0.679703	0.877925	-0.131313	-0.507102	0.734561	0.235594				-0.543743	1.093411	0.015874	-0.542006	1.157720	0.021357	-0.504462	1.173151	-0.075614	-0.297397	0.059562	0.439276							-0.260730	0.066641	0.416632	-0.564478	0.082448	-0.293286				0.347651	0.074857	-0.062358
15446	128.716667	-0.792011	0.632468	0.046105	-0.768924	0.654122	-0.115880	-0.704131	0.906460	0.079079	-0.679703	0.877886	-0.131341	-0.507095	0.734578	0.235608				-0.543772	1.093400	0.015854	-0.542043	1.157709	0.021329	-0.504510	1.173136	-0.075642	-0.297364	0.059532	0.439274							-0.260709	0.066626	0.416632	-0.564479	0.082450	-0.293288				0.347643	0.074830	-0.062331
15447	128.725000	-0.792005	0.632451	0.046103	-0.768922	0.654118	-0.115897	-0.704120	0.906464	0.079095	-0.679717	0.877869	-0.131285	-0.507088	0.734598	0.235615				-0.543793	1.093385	0.015828	-0.542082	1.157699	0.021296	-0.504558	1.173122	-0.075669	-0.297369	0.059542	0.439276							-0.260710	0.066629	0.416635	-0.564482	0.082448	-0.293282				0.347643	0.074812	-0.062333
15448	128.733333	-0.791999	0.632442	0.046096	-0.769059	0.654188	-0.115995	-0.704119	0.906449	0.079098	-0.679701	0.877880	-0.131291	-0.507077	0.734617	0.235614				-0.543826	1.093378	0.015807	-0.542123	1.157687	0.021257	-0.504604	1.173105	-0.075703	-0.297370	0.059549	0.439270							-0.260713	0.066634	0.416623	-0.564582	0.082394	-0.293289				0.347628	0.074817	-0.062326
15449	128.741667	-0.792005	0.632444	0.046094	-0.769001	0.654138	-0.116001	-0.704127	0.906425	0.079058	-0.679727	0.877844	-0.131302	-0.507070	0.734635	0.235621				-0.543853	1.093377	0.015790	-0.542164	1.157669	0.021208	-0.504645	1.173091	-0.075769	-0.297391	0.059581	0.439271							-0.260728	0.066658	0.416622	-0.564393	0.082614	-0.293455				0.347628	0.074820	-0.062343
15450	128.750000	-0.792012	0.632457	0.046099	-0.768925	0.654097	-0.115989	-0.704115	0.906434	0.079042	-0.679703	0.877865	-0.131341	-0.507068	0.734655	0.235632				-0.543881	1.093384	0.015780	-0.542207	1.157673	0.021181	-0.504713	1.173078	-0.075773	-0.297391	0.059582	0.439271							-0.260736	0.066673	0.416617	-0.564397	0.082498	-0.293303				0.347618	0.074832	-0.062338
15451	128.758333	-0.792021	0.632477	0.046114	-0.768988	0.654144	-0.116034	-0.704113	0.906456	0.079073	-0.679695	0.877893	-0.131331	-0.507057	0.734673	0.235643				-0.543908	1.093394	0.015783	-0.542253	1.157691	0.021176	-0.504770	1.173083	-0.075791	-0.297397	0.059591	0.439258							-0.260746	0.066680	0.416615	-0.564492	0.082463	-0.293282				0.347622	0.074843	-0.062313
15452	128.766667	-0.792030	0.632496	0.046131	-0.769073	0.654188	-0.116092	-0.704120	0.906483	0.079112	-0.679693	0.877887	-0.131401	-0.507049	0.734683	0.235663				-0.543931	1.093400	0.015784	-0.542296	1.157709	0.021183	-0.504823	1.173092	-0.075808	-0.297387	0.059584	0.439265							-0.260737	0.066676	0.416613	-0.564484	0.082459	-0.293287				0.347622	0.074856	-0.062272
15453	128.775000	-0.792047	0.632511	0.046160	-0.769086	0.654200	-0.116085	-0.704117	0.906478	0.079088	-0.679710	0.877873	-0.131375	-0.507037	0.734690	0.235688				-0.543961	1.093403	0.015786	-0.542325	1.157721	0.021185	-0.504872	1.173095	-0.075813	-0.297374	0.059560	0.439269							-0.260719	0.066648	0.416617	-0.564443	0.082489	-0.293278				0.347648	0.074825	-0.062225
15454	128.783333	-0.792056	0.632524	0.046180	-0.769092	0.654203	-0.116095	-0.704114	0.906490	0.079107	-0.679712	0.877899	-0.131283	-0.507032	0.734706	0.235717				-0.543981	1.093401	0.015781	-0.542349	1.157729	0.021187	-0.504881	1.173107	-0.075868	-0.297360	0.059530	0.439275							-0.260713	0.066635	0.416622	-0.564393	0.082507	-0.293271				0.347669	0.074824	-0.062172
15455	128.791667	-0.792060	0.632527	0.046185	-0.769095	0.654202	-0.116117	-0.704122	0.906490	0.079128	-0.679696	0.877910	-0.131307	-0.507026	0.734724	0.235735				-0.544001	1.093397	0.015768	-0.542374	1.157729	0.021163	-0.504944	1.173098	-0.075845	-0.297361	0.059530	0.439275							-0.260709	0.066625	0.416628	-0.564531	0.082441	-0.293263				0.347695	0.074808	-0.062127
15456	128.800000	-0.792078	0.632522	0.046179	-0.769090	0.654179	-0.116160	-0.704114	0.906504	0.079145	-0.679708	0.877860	-0.131403	-0.507011	0.734739	0.235743				-0.544023	1.093392	0.015745	-0.542394	1.157720	0.021135	-0.504973	1.173082	-0.075872	-0.297360	0.059541	0.439275							-0.260717	0.066633	0.416626	-0.564587	0.082408	-0.293256				0.347718	0.074796	-0.062097
15457	128.808333	-0.792064	0.632505	0.046170	-0.769092	0.654169	-0.116197	-0.704111	0.906477	0.079087	-0.679710	0.877850	-0.131352	-0.507003	0.734757	0.235750				-0.544036	1.093380	0.015717	-0.542424	1.157702	0.021079	-0.504992	1.173058	-0.075916	-0.297380	0.059561	0.439276							-0.260728	0.066653	0.416629	-0.564438	0.082458	-0.293296				0.347698	0.074759	-0.062119
15458	128.816667	-0.792062	0.632490	0.046164	-0.768956	0.654074	-0.116161	-0.704131	0.906456	0.079102	-0.679690	0.877859	-0.131361	-0.506994	0.734777	0.235752				-0.544048	1.093369	0.015688	-0.542443	1.157681	0.021039	-0.504976	1.173038	-0.076001	-0.297395	0.059578	0.439269							-0.260729	0.066665	0.416618	-0.564399	0.082465	-0.293303				0.347785	0.074739	-0.062076
15459	128.825000	-0.792074	0.632490	0.046167	-0.769092	0.654140	-0.116265	-0.704104	0.906490	0.079121	-0.679691	0.877858	-0.131378	-0.506982	0.734789	0.235752				-0.544056	1.093355	0.015660	-0.542455	1.157663	0.020993	-0.504910	1.173077	-0.076102	-0.297389	0.059579	0.439262							-0.260741	0.066682	0.416619	-0.564477	0.082434	-0.293317				0.347750	0.074721	-0.062100
15460	128.833333	-0.792082	0.632495	0.046178	-0.769114	0.654156	-0.116276	-0.704109	0.906494	0.079128	-0.679707	0.877856	-0.131347	-0.506969	0.734800	0.235758				-0.544069	1.093364	0.015644	-0.542470	1.157660	0.020968	-0.504908	1.173131	-0.076190	-0.297389	0.059586	0.439266							-0.260740	0.066680	0.416625	-0.564480	0.082448	-0.293303				0.347817	0.074708	-0.062047
15461	128.841667	-0.792092	0.632510	0.046206	-0.769103	0.654153	-0.116281	-0.704100	0.906514	0.079134	-0.679692	0.877889	-0.131417	-0.506962	0.734799	0.235765				-0.544081	1.093370	0.015635	-0.542482	1.157683	0.020965	-0.505064	1.173042	-0.076029	-0.297362	0.059557	0.439273							-0.260732	0.066665	0.416626	-0.564432	0.082483	-0.293292				0.347720	0.074728	-0.062071
15462	128.850000	-0.792126	0.632535	0.046239	-0.769091	0.654165	-0.116263	-0.704098	0.906540	0.079178	-0.679713	0.877910	-0.131351	-0.506950	0.734810	0.235771				-0.544090	1.093404	0.015640	-0.542493	1.157718	0.020972	-0.505027	1.173070	-0.076074	-0.297377	0.059548	0.439267							-0.260720	0.066642	0.416627	-0.564571	0.082426	-0.293249				0.347821	0.074762	-0.061979
15463	128.858333	-0.792145	0.632563	0.046268	-0.769134	0.654188	-0.116260	-0.704086	0.906576	0.079205	-0.679724	0.877928	-0.131340	-0.506947	0.734817	0.235767				-0.544100	1.093429	0.015627	-0.542490	1.157756	0.020972	-0.505047	1.173091	-0.076058	-0.297369	0.059541	0.439272							-0.260717	0.066637	0.416631	-0.564478	0.082467	-0.293261				0.347781	0.074770	-0.061990
15464	128.866667	-0.792157	0.632582	0.046280	-0.769175	0.654229	-0.116247	-0.704081	0.906569	0.079161	-0.679760	0.877899	-0.131359	-0.506946	0.734842	0.235763				-0.544109	1.093464	0.015622	-0.542488	1.157790	0.020966	-0.505037	1.173122	-0.076094	-0.297326	0.059515	0.439278							-0.260719	0.066633	0.416628	-0.564488	0.082472	-0.293262				0.347729	0.074791	-0.062018
15465	128.875000	-0.792162	0.632585	0.046277	-0.769177	0.654233	-0.116271	-0.704071	0.906595	0.079177	-0.679738	0.877931	-0.131337	-0.506944	0.734868	0.235758				-0.544111	1.093486	0.015594	-0.542483	1.157812	0.020945	-0.505046	1.173137	-0.076116	-0.297358	0.059544	0.439270							-0.260730	0.066655	0.416628	-0.564448	0.082493	-0.293276				0.347792	0.074797	-0.062000
15466	128.883333	-0.792152	0.632582	0.046258	-0.769118	0.654196	-0.116314	-0.704061	0.906611	0.079186	-0.679740	0.877887	-0.131456	-0.506938	0.734893	0.235753				-0.544111	1.093497	0.015571	-0.542488	1.157818	0.020915	-0.505062	1.173144	-0.076145	-0.297387	0.059568	0.439266							-0.260735	0.066666	0.416624	-0.564602	0.082395	-0.293278				0.347765	0.074770	-0.062066
15467	128.891667	-0.792141	0.632566	0.046236	-0.769158	0.654189	-0.116358	-0.704059	0.906582	0.079163	-0.679734	0.877886	-0.131411	-0.506933	0.734917	0.235761				-0.544116	1.093503	0.015557	-0.542487	1.157814	0.020893	-0.505107	1.173147	-0.076177	-0.297397	0.059586	0.439268							-0.260745	0.066677	0.416625	-0.564500	0.082426	-0.293317				0.347816	0.074766	-0.062058
15468	128.900000	-0.792131	0.632555	0.046226	-0.769142	0.654170	-0.116392	-0.704050	0.906540	0.079108	-0.679723	0.877856	-0.131499	-0.506924	0.734941	0.235777				-0.544118	1.093508	0.015559	-0.542491	1.157803	0.020868	-0.505106	1.173130	-0.076201	-0.297351	0.059550	0.439267							-0.260747	0.066679	0.416627	-0.564494	0.082420	-0.293332				0.347775	0.074760	-0.062119
15469	128.908333	-0.792125	0.632554	0.046237	-0.769134	0.654171	-0.116404	-0.704056	0.906553	0.079162	-0.679706	0.877890	-0.131419	-0.506908	0.734956	0.235793				-0.544130	1.093515	0.015566	-0.542496	1.157809	0.020864	-0.505139	1.173131	-0.076213	-0.297392	0.059569	0.439270							-0.260737	0.066661	0.416621	-0.564553	0.082408	-0.293308				0.347796	0.074759	-0.062119
15470	128.916667	-0.792137	0.632569	0.046255	-0.769084	0.654170	-0.116404	-0.704021	0.906579	0.079199	-0.679703	0.877904	-0.131409	-0.506886	0.734977	0.235812				-0.544141	1.093524	0.015579	-0.542510	1.157821	0.020869	-0.505175	1.173133	-0.076219	-0.297381	0.059566	0.439276							-0.260731	0.066645	0.416629	-0.564602	0.082403	-0.293274				0.347922	0.074764	-0.062028
15471	128.925000	-0.792139	0.632595	0.046286	-0.769123	0.654197	-0.116415	-0.704029	0.906586	0.079224	-0.679703	0.877924	-0.131387	-0.506874	0.734998	0.235836				-0.544158	1.093531	0.015593	-0.542532	1.157841	0.020884	-0.505212	1.173136	-0.076224	-0.297381	0.059559	0.439279							-0.260726	0.066648	0.416637	-0.564539	0.082437	-0.293264				0.348115	0.074727	-0.061858
15472	128.933333	-0.792124	0.632613	0.046310	-0.769113	0.654215	-0.116420	-0.704023	0.906591	0.079206	-0.679719	0.877931	-0.131337	-0.506858	0.735026	0.235858				-0.544173	1.093539	0.015594	-0.542554	1.157854	0.020883	-0.505251	1.173132	-0.076237	-0.297368	0.059538	0.439278							-0.260720	0.066633	0.416629	-0.564480	0.082465	-0.293262				0.348100	0.074707	-0.061850
[truncated: 6,136 more rows]
[truncated: 294 more columns]
