# Supplementary material for: Musical improvisation enhances interpersonal coordination in subsequent conversation: Motor and speech evidence
Source: PLoS One. 2021 Apr 15;16(4):e0250166. doi: 10.1371/journal.pone.0250166 (PMC8049323; doi:10.1371/journal.pone.0250166)
Supplement: S1 File — (ZIP) [file pone.0250166.s004.zip › HB condition/EDITED_PC 241 T1.csv]

Format Version	1.21	Take Name	PC 241 T1	Capture Frame Rate	180.000000	Export Frame Rate	120.000000	Capture Start Time	2018-07-18 03.20.24 PM	Total Frames in Take	22257	Total Exported Frames	14838	Rotation Type	Quaternion	Length Units	Meters	Coordinate Space	Global
		Marker	Marker	Marker	Marker	Marker	Marker	Marker	Marker	Marker	Marker	Marker	Marker	Marker	Marker	Marker	Marker	Marker	Marker	Marker	Marker	Marker	Marker	Marker	Marker	Marker	Marker	Marker	Marker	Marker	Marker	Marker	Marker	Marker	Marker	Marker	Marker	Marker	Marker	Marker	Marker	Marker	Marker	Marker	Marker	Marker	Marker	Marker	Marker
		Unlabeled:5000	Unlabeled:5000	Unlabeled:5000	Unlabeled:5001	Unlabeled:5001	Unlabeled:5001	Unlabeled:5002	Unlabeled:5002	Unlabeled:5002	Unlabeled:5003	Unlabeled:5003	Unlabeled:5003	Unlabeled:5004	Unlabeled:5004	Unlabeled:5004	Unlabeled:5005	Unlabeled:5005	Unlabeled:5005	Unlabeled:5006	Unlabeled:5006	Unlabeled:5006	Unlabeled:5007	Unlabeled:5007	Unlabeled:5007	Unlabeled:5008	Unlabeled:5008	Unlabeled:5008	Unlabeled:5009	Unlabeled:5009	Unlabeled:5009	Unlabeled:5010	Unlabeled:5010	Unlabeled:5010	Unlabeled:5011	Unlabeled:5011	Unlabeled:5011	Unlabeled:5012	Unlabeled:5012	Unlabeled:5012	Unlabeled:5013	Unlabeled:5013	Unlabeled:5013	Unlabeled:5014	Unlabeled:5014	Unlabeled:5014	Unlabeled:5015	Unlabeled:5015	Unlabeled:5015
		8392B20CF49E35701388	8392B20CF49E35701388	8392B20CF49E35701388	8392B20CF49E35701389	8392B20CF49E35701389	8392B20CF49E35701389	8392B20CF49E3570138A	8392B20CF49E3570138A	8392B20CF49E3570138A	8392B20CF49E3570138B	8392B20CF49E3570138B	8392B20CF49E3570138B	8392B20CF49E3570138C	8392B20CF49E3570138C	8392B20CF49E3570138C	8392B20CF49E3570138D	8392B20CF49E3570138D	8392B20CF49E3570138D	8392B20CF49E3570138E	8392B20CF49E3570138E	8392B20CF49E3570138E	8392B20CF49E3570138F	8392B20CF49E3570138F	8392B20CF49E3570138F	8392B20CF49E35701390	8392B20CF49E35701390	8392B20CF49E35701390	8392B20CF49E35701391	8392B20CF49E35701391	8392B20CF49E35701391	8392B20CF49E35701392	8392B20CF49E35701392	8392B20CF49E35701392	8392B20CF49E35701393	8392B20CF49E35701393	8392B20CF49E35701393	8392B20CF49E35701394	8392B20CF49E35701394	8392B20CF49E35701394	8392B20CF49E35701395	8392B20CF49E35701395	8392B20CF49E35701395	8392B20CF49E35701396	8392B20CF49E35701396	8392B20CF49E35701396	8392B20CF49E35701397	8392B20CF49E35701397	8392B20CF49E35701397
		Position	Position	Position	Position	Position	Position	Position	Position	Position	Position	Position	Position	Position	Position	Position	Position	Position	Position	Position	Position	Position	Position	Position	Position	Position	Position	Position	Position	Position	Position	Position	Position	Position	Position	Position	Position	Position	Position	Position	Position	Position	Position	Position	Position	Position	Position	Position	Position
Frame	Time	X	Y	Z	X	Y	Z	X	Y	Z	X	Y	Z	X	Y	Z	X	Y	Z	X	Y	Z	X	Y	Z	X	Y	Z	X	Y	Z	X	Y	Z	X	Y	Z	X	Y	Z	X	Y	Z	X	Y	Z	X	Y	Z
7637	63.641667	-0.858391	0.692092	0.161026	-0.851941	0.686845	-0.054435	-0.817207	0.901450	0.153081	-0.804174	0.901684	-0.041702	-0.691469	1.269997	0.119541	-0.703684	1.267354	0.014769	-0.650252	1.220690	0.121769	-0.677847	0.741692	0.320767	-0.683770	0.735002	-0.187604	-0.375484	0.630752	-0.092609	-0.361480	0.619748	0.263680	-0.356139	0.640918	0.232267	-0.301818	0.075615	0.235208	-0.302009	0.081583	-0.079262	-0.291267	0.079814	0.205268	0.471832	0.556440	-0.260634
7638	63.650000	-0.858389	0.692087	0.161026	-0.851936	0.686837	-0.054437	-0.817202	0.901446	0.153083	-0.804206	0.901627	-0.041696	-0.691459	1.270044	0.119528	-0.703616	1.267471	0.014731	-0.650225	1.220690	0.121774	-0.677835	0.741699	0.320745	-0.683775	0.734998	-0.187626	-0.375486	0.630744	-0.092617	-0.361459	0.619755	0.263671	-0.356131	0.640910	0.232245	-0.301815	0.075594	0.235198	-0.301971	0.081678	-0.079314	-0.291148	0.079853	0.205284	0.471836	0.556537	-0.260365
7639	63.658333	-0.858360	0.692084	0.161025	-0.851932	0.686834	-0.054438	-0.817189	0.901451	0.153086	-0.804161	0.901665	-0.041713	-0.691414	1.270052	0.119548	-0.703591	1.267435	0.014703	-0.650203	1.220649	0.121736	-0.677821	0.741698	0.320741	-0.683774	0.734990	-0.187636	-0.375484	0.630740	-0.092627	-0.361488	0.619725	0.263632	-0.356123	0.640906	0.232232	-0.301816	0.075586	0.235206	-0.301920	0.081624	-0.079422	-0.291381	0.079724	0.205220	0.471868	0.556630	-0.260124
7640	63.666667	-0.858366	0.692092	0.161030	-0.851931	0.686836	-0.054436	-0.817188	0.901462	0.153096	-0.804153	0.901671	-0.041705	-0.691416	1.270090	0.119536	-0.703597	1.267405	0.014727	-0.650185	1.220707	0.121769	-0.677805	0.741699	0.320739	-0.683765	0.734996	-0.187632	-0.375482	0.630742	-0.092617	-0.361483	0.619725	0.263623	-0.356117	0.640899	0.232219	-0.301818	0.075578	0.235210	-0.301977	0.081668	-0.079312	-0.291144	0.079832	0.205292	0.471926	0.556738	-0.259921
7641	63.675000	-0.858368	0.692087	0.161030	-0.851930	0.686847	-0.054428	-0.817183	0.901460	0.153102	-0.804182	0.901664	-0.041702	-0.691377	1.270106	0.119538	-0.703515	1.267489	0.014704	-0.650165	1.220704	0.121766	-0.677794	0.741685	0.320745	-0.683761	0.735010	-0.187615	-0.375480	0.630746	-0.092605	-0.361462	0.619737	0.263626	-0.356113	0.640904	0.232215	-0.301824	0.075590	0.235214	-0.302005	0.081577	-0.079261	-0.291386	0.079732	0.205239	0.472033	0.556870	-0.259751
7642	63.683333	-0.858379	0.692107	0.161040	-0.851926	0.686860	-0.054417	-0.817142	0.901480	0.153100	-0.804166	0.901704	-0.041698	-0.691351	1.270136	0.119533	-0.703489	1.267484	0.014688	-0.650150	1.220613	0.121682	-0.677778	0.741685	0.320749	-0.683753	0.735019	-0.187591	-0.375472	0.630757	-0.092595	-0.361477	0.619728	0.263604	-0.356107	0.640909	0.232205	-0.301819	0.075611	0.235219	-0.302003	0.081576	-0.079256	-0.291386	0.079750	0.205247	0.472164	0.557011	-0.259605
7643	63.691667	-0.858362	0.692100	0.161031	-0.851922	0.686799	-0.054484	-0.817179	0.901474	0.153121	-0.804180	0.901717	-0.041690	-0.691329	1.270119	0.119525	-0.703485	1.267467	0.014689	-0.650135	1.220713	0.121751	-0.677776	0.741675	0.320753	-0.683748	0.735032	-0.187568	-0.375467	0.630761	-0.092587	-0.361470	0.619725	0.263599	-0.356058	0.640930	0.232275	-0.301821	0.075621	0.235217	-0.301865	0.081812	-0.079429	-0.291153	0.079888	0.205315	0.472317	0.557166	-0.259496
7644	63.700000	-0.858371	0.692100	0.161038	-0.851929	0.686877	-0.054412	-0.817172	0.901456	0.153126	-0.804216	0.901683	-0.041654	-0.691304	1.270109	0.119501	-0.703433	1.267522	0.014706	-0.650099	1.220743	0.121774	-0.677767	0.741669	0.320767	-0.683750	0.735037	-0.187545	-0.375463	0.630767	-0.092584	-0.361467	0.619724	0.263592	-0.356014	0.640942	0.232338	-0.301814	0.075620	0.235216	-0.301970	0.081696	-0.079288	-0.291157	0.079896	0.205311	0.472484	0.557332	-0.259400
7645	63.708333	-0.858369	0.692097	0.161050	-0.851931	0.686872	-0.054413	-0.817151	0.901476	0.153142	-0.804191	0.901721	-0.041660	-0.691269	1.270118	0.119527	-0.703439	1.267445	0.014716	-0.650093	1.220668	0.121710	-0.677760	0.741653	0.320783	-0.683758	0.735034	-0.187524	-0.375462	0.630766	-0.092589	-0.361468	0.619720	0.263590	-0.356010	0.640938	0.232335	-0.301815	0.075619	0.235212	-0.301988	0.081640	-0.079280	-0.291267	0.079824	0.205276	0.472683	0.557493	-0.259306
7646	63.716667	-0.858362	0.692085	0.161044	-0.851934	0.686861	-0.054414	-0.817168	0.901453	0.153164	-0.804201	0.901708	-0.041649	-0.691265	1.270132	0.119532	-0.703415	1.267488	0.014686	-0.650085	1.220739	0.121734	-0.677758	0.741649	0.320799	-0.683770	0.735022	-0.187508	-0.375468	0.630763	-0.092598	-0.361466	0.619715	0.263593	-0.356014	0.640931	0.232332	-0.301811	0.075611	0.235202	-0.302005	0.081587	-0.079277	-0.291142	0.079865	0.205291	0.472894	0.557637	-0.259217
7647	63.725000	-0.858361	0.692077	0.161057	-0.851940	0.686845	-0.054416	-0.817154	0.901453	0.153171	-0.804219	0.901699	-0.041609	-0.691234	1.270087	0.119495	-0.703405	1.267466	0.014730	-0.650047	1.220726	0.121767	-0.677757	0.741650	0.320817	-0.683789	0.735008	-0.187489	-0.375469	0.630762	-0.092603	-0.361469	0.619712	0.263592	-0.356061	0.640912	0.232269	-0.301811	0.075605	0.235202	-0.301975	0.081685	-0.079321	-0.291380	0.079743	0.205219	0.473131	0.557733	-0.259122
7648	63.733333	-0.858382	0.692078	0.161058	-0.851948	0.686836	-0.054413	-0.817151	0.901434	0.153178	-0.804265	0.901649	-0.041618	-0.691208	1.270123	0.119517	-0.703375	1.267524	0.014719	-0.650027	1.220730	0.121790	-0.677754	0.741644	0.320838	-0.683810	0.734991	-0.187466	-0.375481	0.630760	-0.092607	-0.361472	0.619704	0.263599	-0.356112	0.640896	0.232208	-0.301814	0.075599	0.235203	-0.301977	0.081681	-0.079322	-0.291379	0.079730	0.205220	0.473372	0.557788	-0.259018
7649	63.741667	-0.858379	0.692077	0.161072	-0.851957	0.686829	-0.054414	-0.817133	0.901441	0.153188	-0.804242	0.901690	-0.041621	-0.691183	1.270120	0.119548	-0.703351	1.267499	0.014779	-0.650034	1.220656	0.121733	-0.677752	0.741653	0.320862	-0.683836	0.734972	-0.187447	-0.375487	0.630760	-0.092611	-0.361469	0.619704	0.263606	-0.356116	0.640892	0.232212	-0.301811	0.075602	0.235208	-0.302010	0.081576	-0.079283	-0.291375	0.079732	0.205223	0.473590	0.557813	-0.258900
7650	63.750000	-0.858373	0.692072	0.161068	-0.851967	0.686827	-0.054411	-0.817157	0.901446	0.153212	-0.804278	0.901696	-0.041620	-0.691178	1.270147	0.119571	-0.703369	1.267464	0.014644	-0.650008	1.220649	0.121748	-0.677748	0.741660	0.320886	-0.683864	0.734963	-0.187423	-0.375495	0.630765	-0.092618	-0.361469	0.619709	0.263617	-0.356118	0.640893	0.232224	-0.301814	0.075599	0.235221	-0.301931	0.081879	-0.079336	-0.291377	0.079743	0.205232	0.473789	0.557852	-0.258760
7651	63.758333	-0.858385	0.692081	0.161081	-0.851974	0.686832	-0.054406	-0.817160	0.901435	0.153222	-0.804278	0.901699	-0.041588	-0.691159	1.270164	0.119587	-0.703353	1.267528	0.014783	-0.649998	1.220737	0.121817	-0.677745	0.741670	0.320902	-0.683894	0.734948	-0.187400	-0.375504	0.630768	-0.092621	-0.361465	0.619708	0.263623	-0.356118	0.640903	0.232233	-0.301814	0.075611	0.235225	-0.301929	0.081878	-0.079319	-0.291266	0.079814	0.205280	0.473947	0.557913	-0.258614
7652	63.766667	-0.858402	0.692077	0.161087	-0.851989	0.686837	-0.054406	-0.817173	0.901427	0.153234	-0.804345	0.901662	-0.041571	-0.691110	1.270163	0.119619	-0.703294	1.267553	0.014839	-0.649989	1.220742	0.121830	-0.677742	0.741677	0.320926	-0.683922	0.734930	-0.187377	-0.375516	0.630774	-0.092627	-0.361464	0.619714	0.263633	-0.356117	0.640915	0.232245	-0.301812	0.075625	0.235224	-0.302007	0.081588	-0.079248	-0.291384	0.079771	0.205262	0.474070	0.557979	-0.258473
7653	63.775000	-0.858415	0.692069	0.161090	-0.851997	0.686835	-0.054404	-0.817164	0.901431	0.153229	-0.804317	0.901704	-0.041569	-0.691098	1.270179	0.119646	-0.703306	1.267552	0.014844	-0.649970	1.220665	0.121782	-0.677740	0.741679	0.320936	-0.683945	0.734921	-0.187358	-0.375528	0.630763	-0.092640	-0.361462	0.619716	0.263644	-0.356072	0.640928	0.232322	-0.301814	0.075626	0.235227	-0.302004	0.081580	-0.079244	-0.291386	0.079776	0.205259	0.474174	0.558032	-0.258340
7654	63.783333	-0.858417	0.692069	0.161095	-0.852010	0.686826	-0.054410	-0.817165	0.901431	0.153234	-0.804334	0.901704	-0.041575	-0.691079	1.270181	0.119665	-0.703339	1.267538	0.014915	-0.649970	1.220741	0.121851	-0.677741	0.741687	0.320952	-0.683969	0.734908	-0.187343	-0.375527	0.630771	-0.092644	-0.361460	0.619712	0.263658	-0.356028	0.640936	0.232400	-0.301815	0.075604	0.235232	-0.301818	0.082003	-0.079471	-0.291148	0.079893	0.205314	0.474264	0.558059	-0.258240
7655	63.791667	-0.858433	0.692062	0.161099	-0.852021	0.686818	-0.054413	-0.817180	0.901437	0.153244	-0.804384	0.901668	-0.041573	-0.691085	1.270172	0.119674	-0.703290	1.267619	0.014853	-0.649967	1.220732	0.121857	-0.677746	0.741687	0.320964	-0.683988	0.734903	-0.187334	-0.375535	0.630771	-0.092655	-0.361469	0.619704	0.263666	-0.356081	0.640916	0.232341	-0.301818	0.075595	0.235221	-0.301970	0.081677	-0.079303	-0.291263	0.079815	0.205270	0.474373	0.558084	-0.258175
7656	63.800000	-0.858445	0.692056	0.161100	-0.852030	0.686806	-0.054417	-0.817184	0.901424	0.153247	-0.804335	0.901691	-0.041571	-0.691065	1.270186	0.119658	-0.703231	1.267600	0.014882	-0.649944	1.220625	0.121824	-0.677752	0.741690	0.320979	-0.683998	0.734892	-0.187322	-0.375554	0.630749	-0.092663	-0.361475	0.619703	0.263677	-0.356040	0.640924	0.232415	-0.301809	0.075604	0.235216	-0.302012	0.081568	-0.079273	-0.291379	0.079744	0.205233	0.474504	0.558112	-0.258141
7657	63.808333	-0.858452	0.692050	0.161104	-0.852035	0.686802	-0.054415	-0.817180	0.901431	0.153237	-0.804346	0.901689	-0.041580	-0.691059	1.270141	0.119630	-0.703252	1.267606	0.014900	-0.649963	1.220648	0.121801	-0.677755	0.741688	0.320993	-0.684007	0.734888	-0.187309	-0.375552	0.630760	-0.092654	-0.361484	0.619695	0.263687	-0.356048	0.640918	0.232429	-0.301821	0.075593	0.235225	-0.301865	0.081784	-0.079503	-0.291380	0.079738	0.205234	0.474666	0.558139	-0.258143
7658	63.816667	-0.858443	0.692039	0.161100	-0.852037	0.686801	-0.054413	-0.817191	0.901438	0.153259	-0.804349	0.901694	-0.041582	-0.691071	1.270167	0.119671	-0.703305	1.267549	0.014915	-0.649963	1.220648	0.121805	-0.677762	0.741691	0.320999	-0.684015	0.734891	-0.187298	-0.375552	0.630770	-0.092642	-0.361494	0.619689	0.263690	-0.356151	0.640890	0.232304	-0.301810	0.075608	0.235223	-0.301891	0.081894	-0.079405	-0.291379	0.079737	0.205238	0.474860	0.558166	-0.258156
7659	63.825000	-0.858464	0.692046	0.161111	-0.852039	0.686812	-0.054405	-0.817189	0.901444	0.153263	-0.804382	0.901649	-0.041548	-0.691099	1.270212	0.119683	-0.703223	1.267609	0.014881	-0.649962	1.220735	0.121862	-0.677767	0.741693	0.321001	-0.684014	0.734894	-0.187289	-0.375562	0.630755	-0.092638	-0.361501	0.619692	0.263696	-0.356107	0.640906	0.232377	-0.301819	0.075608	0.235227	-0.301991	0.081643	-0.079291	-0.291263	0.079806	0.205282	0.475058	0.558192	-0.258172
7660	63.833333	-0.858468	0.692052	0.161120	-0.852038	0.686822	-0.054400	-0.817210	0.901430	0.153268	-0.804451	0.901667	-0.041557	-0.691064	1.270167	0.119645	-0.703206	1.267636	0.014888	-0.649939	1.220717	0.121884	-0.677771	0.741697	0.320996	-0.684008	0.734899	-0.187284	-0.375563	0.630757	-0.092628	-0.361506	0.619698	0.263697	-0.356160	0.640860	0.232279	-0.301834	0.075605	0.235235	-0.302010	0.081590	-0.079268	-0.291386	0.079769	0.205257	0.475248	0.558215	-0.258201
7661	63.841667	-0.858463	0.692046	0.161119	-0.852038	0.686828	-0.054394	-0.817212	0.901444	0.153270	-0.804355	0.901699	-0.041558	-0.691058	1.270226	0.119670	-0.703211	1.267651	0.014870	-0.649967	1.220678	0.121805	-0.677777	0.741712	0.320992	-0.683999	0.734908	-0.187282	-0.375556	0.630774	-0.092617	-0.361510	0.619703	0.263696	-0.356163	0.640864	0.232275	-0.301824	0.075619	0.235229	-0.301964	0.081752	-0.079295	-0.291383	0.079776	0.205261	0.475401	0.558253	-0.258255
7662	63.850000	-0.858468	0.692050	0.161127	-0.852041	0.686831	-0.054388	-0.817218	0.901447	0.153276	-0.804387	0.901647	-0.041540	-0.691071	1.270273	0.119709	-0.703167	1.267690	0.014845	-0.649983	1.220773	0.121859	-0.677782	0.741723	0.320981	-0.683987	0.734914	-0.187288	-0.375545	0.630784	-0.092609	-0.361474	0.619729	0.263727	-0.356162	0.640902	0.232306	-0.301814	0.075613	0.235233	-0.301967	0.081696	-0.079301	-0.291147	0.079898	0.205313	0.475535	0.558309	-0.258336
7663	63.858333	-0.858463	0.692043	0.161128	-0.852040	0.686822	-0.054387	-0.817213	0.901457	0.153270	-0.804354	0.901683	-0.041557	-0.691051	1.270261	0.119645	-0.703172	1.267685	0.014817	-0.649987	1.220747	0.121830	-0.677786	0.741726	0.320968	-0.683974	0.734917	-0.187295	-0.375546	0.630765	-0.092610	-0.361506	0.619707	0.263691	-0.356161	0.640881	0.232280	-0.301824	0.075604	0.235227	-0.301961	0.081730	-0.079298	-0.291264	0.079826	0.205278	0.475630	0.558379	-0.258449
7664	63.866667	-0.858468	0.692048	0.161137	-0.852041	0.686813	-0.054389	-0.817225	0.901438	0.153267	-0.804388	0.901691	-0.041561	-0.691049	1.270248	0.119605	-0.703136	1.267697	0.014779	-0.649997	1.220729	0.121802	-0.677783	0.741740	0.320954	-0.683962	0.734925	-0.187311	-0.375533	0.630778	-0.092603	-0.361504	0.619710	0.263688	-0.356160	0.640892	0.232292	-0.301622	0.075271	0.235194	-0.301965	0.081672	-0.079314	-0.291142	0.079872	0.205298	0.475706	0.558441	-0.258575
7665	63.875000	-0.858466	0.692040	0.161132	-0.852039	0.686811	-0.054386	-0.817243	0.901433	0.153274	-0.804382	0.901628	-0.041549	-0.691057	1.270306	0.119619	-0.703108	1.267754	0.014821	-0.650014	1.220815	0.121849	-0.677779	0.741750	0.320941	-0.683951	0.734939	-0.187324	-0.375529	0.630785	-0.092594	-0.361481	0.619724	0.263696	-0.356158	0.640889	0.232278	-0.301715	0.075431	0.235202	-0.301993	0.081567	-0.079277	-0.291379	0.079744	0.205237	0.475765	0.558502	-0.258724
7666	63.883333	-0.858460	0.692030	0.161132	-0.852035	0.686808	-0.054385	-0.817228	0.901462	0.153272	-0.804387	0.901626	-0.041557	-0.691051	1.270342	0.119614	-0.703093	1.267750	0.014760	-0.650051	1.220823	0.121807	-0.677773	0.741751	0.320926	-0.683937	0.734953	-0.187331	-0.375525	0.630787	-0.092582	-0.361464	0.619738	0.263704	-0.356153	0.640884	0.232267	-0.301807	0.075604	0.235222	-0.301985	0.081551	-0.079269	-0.291375	0.079744	0.205229	0.475834	0.558576	-0.258909
7667	63.891667	-0.858458	0.692025	0.161121	-0.852031	0.686808	-0.054383	-0.817247	0.901440	0.153264	-0.804351	0.901675	-0.041574	-0.691056	1.270367	0.119624	-0.703067	1.267749	0.014747	-0.650033	1.220797	0.121821	-0.677768	0.741756	0.320907	-0.683928	0.734965	-0.187337	-0.375521	0.630798	-0.092579	-0.361490	0.619723	0.263673	-0.356102	0.640898	0.232324	-0.301816	0.075586	0.235232	-0.301917	0.081746	-0.079313	-0.291263	0.079799	0.205275	0.475916	0.558676	-0.259121
7668	63.900000	-0.858446	0.692025	0.161118	-0.852029	0.686814	-0.054380	-0.817259	0.901439	0.153256	-0.804389	0.901636	-0.041562	-0.691061	1.270360	0.119603	-0.703011	1.267790	0.014680	-0.650040	1.220767	0.121799	-0.677771	0.741758	0.320890	-0.683918	0.734978	-0.187345	-0.375516	0.630810	-0.092566	-0.361482	0.619727	0.263672	-0.356051	0.640911	0.232386	-0.301813	0.075611	0.235231	-0.301886	0.081845	-0.079321	-0.291148	0.079875	0.205320	0.476011	0.558789	-0.259346
7669	63.908333	-0.858472	0.692035	0.161125	-0.852033	0.686819	-0.054376	-0.817333	0.901459	0.153273	-0.804384	0.901683	-0.041588	-0.691057	1.270374	0.119560	-0.702989	1.267846	0.014719	-0.650052	1.220838	0.121842	-0.677768	0.741753	0.320872	-0.683911	0.734993	-0.187357	-0.375516	0.630828	-0.092555	-0.361474	0.619730	0.263660	-0.356047	0.640912	0.232376	-0.301815	0.075617	0.235235	-0.301914	0.081643	-0.079284	-0.291264	0.079832	0.205292	0.476125	0.558923	-0.259568
7670	63.916667	-0.858478	0.692038	0.161119	-0.852037	0.686821	-0.054376	-0.817320	0.901491	0.153262	-0.804394	0.901647	-0.041579	-0.691053	1.270365	0.119573	-0.703004	1.267794	0.014725	-0.650048	1.220769	0.121798	-0.677770	0.741738	0.320858	-0.683907	0.734999	-0.187367	-0.375519	0.630849	-0.092551	-0.361472	0.619738	0.263654	-0.356043	0.640913	0.232364	-0.301828	0.075607	0.235236	-0.301939	0.081527	-0.079243	-0.291385	0.079778	0.205264	0.476258	0.559042	-0.259795
7671	63.925000	-0.858477	0.692021	0.161116	-0.852039	0.686814	-0.054379	-0.817316	0.901443	0.153239	-0.804371	0.901672	-0.041599	-0.691049	1.270350	0.119570	-0.702965	1.267814	0.014716	-0.650053	1.220797	0.121822	-0.677777	0.741731	0.320841	-0.683906	0.735002	-0.187386	-0.375521	0.630853	-0.092549	-0.361469	0.619739	0.263645	-0.356094	0.640899	0.232282	-0.301815	0.075622	0.235227	-0.301824	0.081785	-0.079380	-0.291268	0.079832	0.205288	0.476393	0.559123	-0.260063
7672	63.933333	-0.858489	0.692030	0.161124	-0.852045	0.686804	-0.054384	-0.817357	0.901450	0.153241	-0.804381	0.901648	-0.041598	-0.691074	1.270382	0.119547	-0.702790	1.267743	0.014915	-0.650057	1.220822	0.121853	-0.677784	0.741715	0.320819	-0.683907	0.735003	-0.187406	-0.375528	0.630855	-0.092553	-0.361472	0.619729	0.263633	-0.356144	0.640885	0.232202	-0.301814	0.075618	0.235221	-0.301886	0.081607	-0.079295	-0.291145	0.079876	0.205307	0.476514	0.559131	-0.260365
7673	63.941667	-0.858485	0.692023	0.161124	-0.852051	0.686793	-0.054388	-0.817331	0.901426	0.153222	-0.804388	0.901645	-0.041614	-0.691056	1.270361	0.119566	-0.702858	1.267741	0.014778	-0.650056	1.220774	0.121839	-0.677793	0.741691	0.320810	-0.683907	0.735003	-0.187422	-0.375539	0.630860	-0.092559	-0.361474	0.619725	0.263629	-0.356102	0.640888	0.232259	-0.301715	0.075436	0.235204	-0.301912	0.081488	-0.079270	-0.291380	0.079748	0.205242	0.476646	0.559061	-0.260732
7674	63.950000	-0.858499	0.692014	0.161114	-0.852065	0.686785	-0.054389	-0.817359	0.901451	0.153230	-0.804361	0.901690	-0.041644	-0.691046	1.270349	0.119592	-0.702910	1.267772	0.014719	-0.650058	1.220796	0.121870	-0.677804	0.741669	0.320791	-0.683907	0.735001	-0.187428	-0.375545	0.630861	-0.092562	-0.361481	0.619723	0.263620	-0.356058	0.640892	0.232319	-0.301623	0.075262	0.235190	-0.301784	0.081785	-0.079399	-0.291381	0.079735	0.205233	0.476804	0.558945	-0.261148
7675	63.958333	-0.858500	0.692011	0.161114	-0.852072	0.686782	-0.054388	-0.817338	0.901418	0.153204	-0.804383	0.901652	-0.041627	-0.691026	1.270298	0.119566	-0.702865	1.267796	0.014700	-0.650051	1.220749	0.121862	-0.677817	0.741657	0.320760	-0.683912	0.735008	-0.187435	-0.375555	0.630873	-0.092555	-0.361483	0.619709	0.263610	-0.356111	0.640877	0.232240	-0.301718	0.075431	0.235205	-0.301777	0.081729	-0.079400	-0.291140	0.079855	0.205301	0.477024	0.558763	-0.261625
7676	63.966667	-0.858507	0.692009	0.161108	-0.852086	0.686784	-0.054386	-0.817301	0.901400	0.153183	-0.804441	0.901672	-0.041640	-0.691041	1.270328	0.119579	-0.702685	1.267744	0.014940	-0.650045	1.220775	0.121900	-0.677831	0.741645	0.320730	-0.683914	0.735017	-0.187430	-0.375564	0.630891	-0.092549	-0.361486	0.619707	0.263599	-0.356067	0.640891	0.232303	-0.301814	0.075605	0.235234	-0.301759	0.081689	-0.079425	-0.291137	0.079864	0.205299	0.477305	0.558549	-0.262135
7677	63.975000	-0.858517	0.692013	0.161099	-0.852103	0.686794	-0.054385	-0.817304	0.901407	0.153176	-0.804363	0.901713	-0.041652	-0.691012	1.270309	0.119633	-0.702813	1.267831	0.014753	-0.650004	1.220735	0.121940	-0.677846	0.741630	0.320697	-0.683925	0.735035	-0.187434	-0.375579	0.630909	-0.092550	-0.361472	0.619729	0.263604	-0.356068	0.640893	0.232287	-0.301812	0.075628	0.235226	-0.301872	0.081468	-0.079256	-0.291378	0.079762	0.205245	0.477629	0.558322	-0.262673
7678	63.983333	-0.858528	0.692017	0.161097	-0.852114	0.686796	-0.054389	-0.817371	0.901456	0.153198	-0.804366	0.901723	-0.041664	-0.691000	1.270302	0.119655	-0.702810	1.267796	0.014776	-0.650017	1.220756	0.121926	-0.677858	0.741628	0.320662	-0.683933	0.735050	-0.187436	-0.375585	0.630923	-0.092552	-0.361494	0.619723	0.263577	-0.356070	0.640896	0.232270	-0.301815	0.075629	0.235228	-0.301829	0.081577	-0.079290	-0.291386	0.079774	0.205256	0.477947	0.558092	-0.263200
7679	63.991667	-0.858529	0.692023	0.161092	-0.852126	0.686795	-0.054392	-0.817335	0.901447	0.153179	-0.804414	0.901718	-0.041661	-0.690995	1.270292	0.119668	-0.702600	1.267751	0.015031	-0.650008	1.220677	0.121886	-0.677868	0.741630	0.320624	-0.683946	0.735061	-0.187442	-0.375596	0.630920	-0.092563	-0.361473	0.619737	0.263569	-0.356064	0.640897	0.232245	-0.301815	0.075621	0.235228	-0.301681	0.081895	-0.079469	-0.291265	0.079835	0.205287	0.478228	0.557883	-0.263694
7680	64.000000	-0.858529	0.692031	0.161084	-0.852134	0.686790	-0.054398	-0.817372	0.901475	0.153192	-0.804361	0.901734	-0.041661	-0.690986	1.270288	0.119679	-0.702552	1.267809	0.015009	-0.650006	1.220753	0.121940	-0.677875	0.741631	0.320585	-0.683953	0.735068	-0.187446	-0.375612	0.630921	-0.092581	-0.361459	0.619761	0.263557	-0.356063	0.640894	0.232215	-0.301837	0.075592	0.235229	-0.301865	0.081457	-0.079247	-0.291151	0.079891	0.205307	0.478453	0.557693	-0.264136
7681	64.008333	-0.858534	0.692038	0.161084	-0.852133	0.686788	-0.054403	-0.817317	0.901475	0.153163	-0.804427	0.901790	-0.041723	-0.690974	1.270316	0.119689	-0.702497	1.267843	0.015026	-0.650007	1.220715	0.121922	-0.677875	0.741635	0.320548	-0.683965	0.735080	-0.187447	-0.375621	0.630924	-0.092596	-0.361488	0.619728	0.263484	-0.356115	0.640878	0.232090	-0.301823	0.075606	0.235215	-0.301805	0.081615	-0.079329	-0.291388	0.079760	0.205242	0.478598	0.557516	-0.264484
7682	64.016667	-0.858527	0.692041	0.161078	-0.852132	0.686788	-0.054408	-0.817291	0.901455	0.153146	-0.804373	0.901739	-0.041689	-0.690955	1.270349	0.119660	-0.702445	1.267900	0.015010	-0.650015	1.220680	0.121896	-0.677875	0.741645	0.320513	-0.683975	0.735087	-0.187459	-0.375625	0.630919	-0.092618	-0.361496	0.619748	0.263452	-0.356168	0.640855	0.231963	-0.301629	0.075278	0.235182	-0.301676	0.081883	-0.079481	-0.291388	0.079751	0.205238	0.478673	0.557362	-0.264721
7683	64.025000	-0.858521	0.692047	0.161081	-0.852130	0.686786	-0.054409	-0.817342	0.901456	0.153154	-0.804397	0.901747	-0.041688	-0.690973	1.270383	0.119688	-0.702454	1.268058	0.014887	-0.650043	1.220701	0.121881	-0.677868	0.741650	0.320475	-0.683987	0.735095	-0.187470	-0.375627	0.630918	-0.092631	-0.361484	0.619689	0.263324	-0.356166	0.640856	0.231906	-0.301723	0.075432	0.235205	-0.301802	0.081559	-0.079358	-0.291265	0.079802	0.205264	0.478667	0.557229	-0.264802
7684	64.033333	-0.858533	0.692052	0.161068	-0.852125	0.686791	-0.054407	-0.817318	0.901439	0.153135	-0.804387	0.901741	-0.041695	-0.690951	1.270414	0.119621	-0.702502	1.268175	0.014708	-0.650072	1.220781	0.121911	-0.677855	0.741652	0.320441	-0.683993	0.735104	-0.187473	-0.375626	0.630919	-0.092642	-0.361514	0.619693	0.263224	-0.356164	0.640730	0.231707	-0.301810	0.075610	0.235215	-0.301682	0.081887	-0.079495	-0.291379	0.079745	0.205235	0.478602	0.557113	-0.264778
7685	64.041667	-0.858514	0.692045	0.161071	-0.852133	0.686793	-0.054395	-0.817305	0.901454	0.153121	-0.804389	0.901737	-0.041694	-0.690916	1.270432	0.119543	-0.702446	1.268230	0.014677	-0.650109	1.220807	0.121887	-0.677843	0.741658	0.320412	-0.683998	0.735113	-0.187478	-0.375624	0.630922	-0.092657	-0.361511	0.619718	0.263190	-0.356155	0.640804	0.231727	-0.301816	0.075619	0.235222	-0.301801	0.081568	-0.079348	-0.291384	0.079755	0.205240	0.478490	0.557008	-0.264636
7686	64.050000	-0.858510	0.692046	0.161076	-0.852120	0.686798	-0.054393	-0.817328	0.901449	0.153123	-0.804446	0.901693	-0.041684	-0.690877	1.270452	0.119471	-0.702359	1.268332	0.014627	-0.650149	1.220826	0.121864	-0.677820	0.741666	0.320389	-0.683995	0.735114	-0.187489	-0.375619	0.630923	-0.092667	-0.361468	0.619706	0.263140	-0.356146	0.640880	0.231747	-0.301818	0.075627	0.235224	-0.301680	0.081892	-0.079481	-0.291386	0.079772	0.205238	0.478348	0.556916	-0.264423
7687	64.058333	-0.858503	0.692041	0.161079	-0.852122	0.686794	-0.054391	-0.817420	0.901471	0.153145	-0.804478	0.901710	-0.041706	-0.690998	1.270536	0.119486	-0.702315	1.268338	0.014551	-0.650217	1.220805	0.121775	-0.677805	0.741666	0.320363	-0.683989	0.735103	-0.187499	-0.375612	0.630921	-0.092670	-0.361479	0.619734	0.263105	-0.356132	0.640813	0.231630	-0.301815	0.075624	0.235221	-0.301839	0.081523	-0.079288	-0.291144	0.079885	0.205305	0.478176	0.556824	-0.264128
7688	64.066667	-0.858497	0.692036	0.161087	-0.852118	0.686785	-0.054390	-0.817439	0.901470	0.153142	-0.804466	0.901725	-0.041713	-0.691007	1.270549	0.119456	-0.702262	1.268399	0.014532	-0.650254	1.220858	0.121777	-0.677790	0.741659	0.320345	-0.683978	0.735092	-0.187508	-0.375606	0.630916	-0.092673	-0.361470	0.619750	0.263080	-0.356125	0.640751	0.231525	-0.301830	0.075611	0.235221	-0.301818	0.081579	-0.079316	-0.291379	0.079763	0.205251	0.477983	0.556764	-0.263787
7689	64.075000	-0.858495	0.692025	0.161084	-0.852103	0.686696	-0.054462	-0.817361	0.901439	0.153100	-0.804506	0.901713	-0.041731	-0.691049	1.270598	0.119380	-0.702238	1.268409	0.014487	-0.650278	1.220840	0.121733	-0.677774	0.741650	0.320334	-0.683966	0.735079	-0.187519	-0.375597	0.630906	-0.092672	-0.361436	0.619782	0.263120	-0.356119	0.640756	0.231503	-0.301811	0.075618	0.235212	-0.301655	0.081858	-0.079537	-0.291378	0.079762	0.205238	0.477765	0.556755	-0.263418
7690	64.083333	-0.858492	0.692018	0.161095	-0.852108	0.686760	-0.054391	-0.817469	0.901460	0.153129	-0.804477	0.901718	-0.041729	-0.691068	1.270623	0.119330	-0.702219	1.268397	0.014400	-0.650308	1.220823	0.121691	-0.677763	0.741640	0.320324	-0.683951	0.735070	-0.187533	-0.375590	0.630901	-0.092666	-0.361421	0.619740	0.263038	-0.356109	0.640751	0.231479	-0.301807	0.075607	0.235200	-0.301824	0.081572	-0.079320	-0.291377	0.079757	0.205236	0.477528	0.556772	-0.263037
7691	64.091667	-0.858495	0.692011	0.161091	-0.852099	0.686756	-0.054390	-0.817443	0.901435	0.153110	-0.804470	0.901710	-0.041745	-0.691120	1.270618	0.119286	-0.702182	1.268430	0.014364	-0.650340	1.220880	0.121719	-0.677761	0.741626	0.320322	-0.683932	0.735058	-0.187533	-0.375585	0.630895	-0.092652	-0.361417	0.619739	0.263033	-0.356106	0.640749	0.231476	-0.301809	0.075599	0.235210	-0.301860	0.081467	-0.079282	-0.291262	0.079805	0.205262	0.477290	0.556773	-0.262680
7692	64.100000	-0.858494	0.692003	0.161087	-0.852096	0.686755	-0.054386	-0.817422	0.901414	0.153090	-0.804446	0.901731	-0.041780	-0.691148	1.270639	0.119251	-0.702144	1.268458	0.014329	-0.650386	1.220907	0.121693	-0.677763	0.741620	0.320329	-0.683911	0.735055	-0.187532	-0.375577	0.630892	-0.092637	-0.361440	0.619758	0.263048	-0.356108	0.640747	0.231478	-0.301808	0.075607	0.235206	-0.301863	0.081459	-0.079277	-0.291379	0.079746	0.205225	0.477073	0.556763	-0.262350
7693	64.108333	-0.858494	0.692013	0.161093	-0.852094	0.686757	-0.054384	-0.817425	0.901414	0.153084	-0.804483	0.901708	-0.041769	-0.691175	1.270649	0.119203	-0.702169	1.268456	0.014220	-0.650421	1.220849	0.121634	-0.677763	0.741610	0.320332	-0.683895	0.735062	-0.187524	-0.375571	0.630896	-0.092618	-0.361415	0.619769	0.263107	-0.356107	0.640751	0.231490	-0.301809	0.075618	0.235209	-0.301682	0.081892	-0.079491	-0.291260	0.079808	0.205257	0.476883	0.556733	-0.262078
7694	64.116667	-0.858495	0.692010	0.161092	-0.852096	0.686761	-0.054381	-0.817439	0.901415	0.153082	-0.804510	0.901686	-0.041757	-0.691207	1.270649	0.119165	-0.702163	1.268456	0.014167	-0.650468	1.220849	0.121624	-0.677769	0.741604	0.320339	-0.683887	0.735071	-0.187516	-0.375571	0.630893	-0.092606	-0.361416	0.619727	0.263054	-0.356110	0.640756	0.231507	-0.301812	0.075625	0.235213	-0.301773	0.081262	-0.078888	-0.291141	0.079866	0.205287	0.476703	0.556703	-0.261870
7695	64.125000	-0.858497	0.692021	0.161090	-0.852094	0.686764	-0.054377	-0.817448	0.901412	0.153072	-0.804424	0.901709	-0.041760	-0.691251	1.270628	0.119164	-0.702143	1.268437	0.014207	-0.650486	1.220896	0.121670	-0.677781	0.741599	0.320354	-0.683874	0.735083	-0.187503	-0.375567	0.630890	-0.092586	-0.361452	0.619752	0.263071	-0.356120	0.640762	0.231519	-0.301812	0.075622	0.235218	-0.301830	0.081571	-0.079301	-0.291264	0.079817	0.205264	0.476550	0.556651	-0.261758
7696	64.133333	-0.858508	0.692018	0.161082	-0.852097	0.686766	-0.054383	-0.817442	0.901407	0.153048	-0.804391	0.901704	-0.041769	-0.691280	1.270616	0.119167	-0.702162	1.268453	0.014193	-0.650498	1.220873	0.121681	-0.677796	0.741592	0.320376	-0.683865	0.735097	-0.187498	-0.375562	0.630886	-0.092571	-0.361462	0.619759	0.263079	-0.356130	0.640771	0.231533	-0.301807	0.075621	0.235216	-0.301867	0.081477	-0.079260	-0.291384	0.079758	0.205239	0.476436	0.556586	-0.261704
7697	64.141667	-0.858515	0.692020	0.161080	-0.852103	0.686758	-0.054390	-0.817461	0.901410	0.153037	-0.804410	0.901666	-0.041770	-0.691310	1.270596	0.119168	-0.702181	1.268382	0.014156	-0.650514	1.220806	0.121637	-0.677810	0.741589	0.320393	-0.683853	0.735110	-0.187499	-0.375561	0.630886	-0.092553	-0.361437	0.619782	0.263144	-0.356142	0.640779	0.231538	-0.301811	0.075613	0.235217	-0.301810	0.081627	-0.079319	-0.291385	0.079759	0.205243	0.476366	0.556518	-0.261736
7698	64.150000	-0.858525	0.692008	0.161064	-0.852102	0.686757	-0.054402	-0.817483	0.901405	0.153023	-0.804349	0.901711	-0.041794	-0.691335	1.270563	0.119179	-0.702194	1.268364	0.014171	-0.650533	1.220884	0.121691	-0.677821	0.741578	0.320410	-0.683845	0.735122	-0.187501	-0.375562	0.630881	-0.092536	-0.361451	0.619760	0.263086	-0.356148	0.640786	0.231547	-0.301814	0.075601	0.235217	-0.301752	0.081689	-0.079424	-0.291144	0.079875	0.205298	0.476326	0.556454	-0.261821
7699	64.158333	-0.858541	0.692013	0.161059	-0.852098	0.686755	-0.054416	-0.817493	0.901396	0.152991	-0.804377	0.901767	-0.041859	-0.691342	1.270544	0.119198	-0.702182	1.268378	0.014234	-0.650521	1.220755	0.121683	-0.677831	0.741568	0.320438	-0.683832	0.735129	-0.187504	-0.375565	0.630878	-0.092530	-0.361468	0.619778	0.263104	-0.356152	0.640786	0.231554	-0.301815	0.075611	0.235207	-0.301840	0.081587	-0.079313	-0.291263	0.079813	0.205264	0.476306	0.556388	-0.261955
7700	64.166667	-0.858545	0.692012	0.161047	-0.852094	0.686759	-0.054430	-0.817501	0.901387	0.152950	-0.804325	0.901725	-0.041850	-0.691342	1.270525	0.119225	-0.702206	1.268394	0.014250	-0.650539	1.220837	0.121798	-0.677845	0.741557	0.320461	-0.683822	0.735138	-0.187514	-0.375560	0.630880	-0.092515	-0.361462	0.619863	0.263253	-0.356163	0.640791	0.231566	-0.301817	0.075611	0.235209	-0.301842	0.081586	-0.079316	-0.291383	0.079747	0.205236	0.476298	0.556315	-0.262104
7701	64.175000	-0.858553	0.692014	0.161031	-0.852093	0.686767	-0.054443	-0.817517	0.901379	0.152934	-0.804316	0.901729	-0.041865	-0.691379	1.270466	0.119239	-0.702218	1.268345	0.014230	-0.650551	1.220734	0.121715	-0.677862	0.741547	0.320478	-0.683812	0.735142	-0.187524	-0.375560	0.630877	-0.092507	-0.361454	0.619854	0.263260	-0.356172	0.640800	0.231579	-0.301815	0.075619	0.235210	-0.301770	0.081753	-0.079400	-0.291144	0.079877	0.205299	0.476302	0.556242	-0.262252
7702	64.183333	-0.858560	0.692018	0.161013	-0.852086	0.686773	-0.054457	-0.817517	0.901372	0.152905	-0.804310	0.901733	-0.041879	-0.691402	1.270455	0.119289	-0.702247	1.268344	0.014290	-0.650560	1.220688	0.121729	-0.677875	0.741540	0.320496	-0.683799	0.735145	-0.187538	-0.375562	0.630873	-0.092504	-0.361468	0.619882	0.263294	-0.356183	0.640813	0.231597	-0.301838	0.075600	0.235230	-0.301848	0.081604	-0.079311	-0.291146	0.079881	0.205294	0.476298	0.556167	-0.262388
7703	64.191667	-0.858564	0.692029	0.161001	-0.852086	0.686782	-0.054461	-0.817522	0.901376	0.152900	-0.804406	0.901828	-0.041962	-0.691422	1.270415	0.119316	-0.702214	1.268358	0.014378	-0.650580	1.220773	0.121846	-0.677895	0.741536	0.320514	-0.683789	0.735144	-0.187551	-0.375558	0.630870	-0.092510	-0.361477	0.619838	0.263255	-0.356193	0.640828	0.231624	-0.301825	0.075618	0.235235	-0.301794	0.081710	-0.079376	-0.291384	0.079763	0.205243	0.476286	0.556094	-0.262495
7704	64.200000	-0.858562	0.692039	0.160995	-0.852079	0.686786	-0.054464	-0.817521	0.901382	0.152908	-0.804316	0.901733	-0.041881	-0.691445	1.270383	0.119346	-0.702227	1.268322	0.014331	-0.650586	1.220637	0.121761	-0.677912	0.741528	0.320535	-0.683785	0.735143	-0.187568	-0.375554	0.630865	-0.092518	-0.361446	0.619933	0.263410	-0.356208	0.640973	0.231821	-0.301821	0.075633	0.235232	-0.301770	0.081801	-0.079380	-0.291386	0.079774	0.205247	0.476276	0.556032	-0.262579
7705	64.208333	-0.858558	0.692046	0.160989	-0.852071	0.686787	-0.054460	-0.817521	0.901388	0.152923	-0.804319	0.901727	-0.041865	-0.691478	1.270355	0.119360	-0.702263	1.268338	0.014376	-0.650604	1.220620	0.121776	-0.677926	0.741536	0.320539	-0.683784	0.735142	-0.187598	-0.375556	0.630857	-0.092531	-0.361484	0.619891	0.263424	-0.356236	0.640922	0.231791	-0.301833	0.075610	0.235241	-0.301853	0.081606	-0.079306	-0.291272	0.079826	0.205287	0.476267	0.555985	-0.262628
7706	64.216667	-0.858556	0.692047	0.160990	-0.852064	0.686783	-0.054456	-0.817531	0.901395	0.152960	-0.804324	0.901721	-0.041851	-0.691493	1.270341	0.119382	-0.702259	1.268378	0.014451	-0.650620	1.220602	0.121791	-0.677934	0.741538	0.320555	-0.683779	0.735148	-0.187625	-0.375558	0.630846	-0.092546	-0.361484	0.619911	0.263493	-0.356259	0.640871	0.231762	-0.301820	0.075608	0.235237	-0.301890	0.081505	-0.079270	-0.291154	0.079883	0.205313	0.476256	0.555947	-0.262655
7707	64.225000	-0.858554	0.692047	0.160991	-0.852057	0.686776	-0.054454	-0.817518	0.901399	0.152978	-0.804417	0.901803	-0.041910	-0.691545	1.270294	0.119468	-0.702320	1.268297	0.014470	-0.650652	1.220711	0.121902	-0.677937	0.741551	0.320570	-0.683778	0.735146	-0.187648	-0.375559	0.630847	-0.092567	-0.361480	0.619902	0.263555	-0.356158	0.640971	0.232024	-0.301821	0.075607	0.235225	-0.301837	0.081655	-0.079331	-0.291395	0.079766	0.205257	0.476253	0.555919	-0.262661
7708	64.233333	-0.858540	0.692040	0.160996	-0.852059	0.686771	-0.054447	-0.817515	0.901405	0.153014	-0.804318	0.901700	-0.041810	-0.691548	1.270298	0.119369	-0.702299	1.268348	0.014471	-0.650663	1.220596	0.121825	-0.677933	0.741561	0.320586	-0.683776	0.735157	-0.187667	-0.375554	0.630844	-0.092580	-0.361442	0.619912	0.263623	-0.356105	0.641060	0.232223	-0.301821	0.075615	0.235222	-0.301859	0.081606	-0.079311	-0.291398	0.079760	0.205255	0.476248	0.555913	-0.262656
7709	64.241667	-0.858530	0.692044	0.161004	-0.852055	0.686767	-0.054441	-0.817505	0.901408	0.153045	-0.804314	0.901689	-0.041786	-0.691569	1.270327	0.119453	-0.702330	1.268358	0.014462	-0.650685	1.220661	0.121884	-0.677917	0.741572	0.320600	-0.683878	0.735100	-0.187702	-0.375554	0.630837	-0.092596	-0.361461	0.619877	0.263636	-0.356099	0.641060	0.232271	-0.301828	0.075605	0.235227	-0.301860	0.081607	-0.079312	-0.291154	0.079876	0.205306	0.476230	0.555909	-0.262630
7710	64.250000	-0.858515	0.692036	0.161001	-0.852052	0.686769	-0.054437	-0.817493	0.901410	0.153074	-0.804313	0.901690	-0.041769	-0.691595	1.270344	0.119484	-0.702336	1.268350	0.014491	-0.650709	1.220722	0.121949	-0.677899	0.741586	0.320621	-0.683975	0.735048	-0.187727	-0.375546	0.630840	-0.092594	-0.361451	0.619870	0.263659	-0.356093	0.641067	0.232301	-0.301833	0.075601	0.235230	-0.301901	0.081510	-0.079280	-0.291162	0.079877	0.205306	0.476206	0.555910	-0.262604
7711	64.258333	-0.858503	0.692052	0.161018	-0.852051	0.686778	-0.054428	-0.817477	0.901408	0.153100	-0.804343	0.901669	-0.041756	-0.691617	1.270345	0.119461	-0.702379	1.268307	0.014485	-0.650728	1.220678	0.121917	-0.677870	0.741591	0.320650	-0.683867	0.735140	-0.187704	-0.375542	0.630842	-0.092598	-0.361446	0.619865	0.263666	-0.356182	0.641043	0.232177	-0.301819	0.075627	0.235220	-0.301846	0.081713	-0.079319	-0.291390	0.079764	0.205240	0.476182	0.555889	-0.262593
7712	64.266667	-0.858487	0.692047	0.161017	-0.852039	0.686787	-0.054417	-0.817468	0.901415	0.153129	-0.804354	0.901650	-0.041725	-0.691645	1.270332	0.119440	-0.702377	1.268323	0.014463	-0.650755	1.220634	0.121894	-0.677838	0.741605	0.320669	-0.683959	0.735097	-0.187715	-0.375538	0.630832	-0.092606	-0.361433	0.619857	0.263659	-0.356174	0.641047	0.232181	-0.301823	0.075634	0.235222	-0.301898	0.081521	-0.079273	-0.291155	0.079885	0.205302	0.476153	0.555857	-0.262604
7713	64.275000	-0.858476	0.692065	0.161035	-0.852030	0.686796	-0.054410	-0.817450	0.901417	0.153168	-0.804334	0.901678	-0.041713	-0.691668	1.270365	0.119491	-0.702427	1.268360	0.014508	-0.650789	1.220748	0.121999	-0.677807	0.741613	0.320695	-0.683953	0.735132	-0.187698	-0.375530	0.630838	-0.092581	-0.361416	0.619850	0.263652	-0.356164	0.641025	0.232160	-0.301827	0.075610	0.235231	-0.301824	0.081576	-0.079415	-0.291150	0.079890	0.205303	0.476135	0.555794	-0.262665
7714	64.283333	-0.858464	0.692066	0.161046	-0.852016	0.686805	-0.054403	-0.817418	0.901452	0.153213	-0.804346	0.901730	-0.041734	-0.691681	1.270365	0.119507	-0.702428	1.268366	0.014547	-0.650816	1.220756	0.122010	-0.677767	0.741616	0.320734	-0.683941	0.735160	-0.187673	-0.375524	0.630833	-0.092574	-0.361402	0.619842	0.263642	-0.356147	0.641040	0.232172	-0.301822	0.075622	0.235214	-0.301907	0.081523	-0.079279	-0.291389	0.079766	0.205239	0.476128	0.555708	-0.262773
7715	64.291667	-0.858447	0.692080	0.161056	-0.852005	0.686811	-0.054398	-0.817445	0.901437	0.153265	-0.804361	0.901663	-0.041675	-0.691705	1.270390	0.119532	-0.702449	1.268378	0.014559	-0.650848	1.220764	0.122032	-0.677734	0.741628	0.320767	-0.683930	0.735193	-0.187653	-0.375516	0.630832	-0.092564	-0.361388	0.619835	0.263628	-0.356133	0.641035	0.232165	-0.301821	0.075611	0.235214	-0.301724	0.081951	-0.079501	-0.291388	0.079757	0.205235	0.476148	0.555621	-0.262932
7716	64.300000	-0.858433	0.692095	0.161073	-0.851997	0.686820	-0.054392	-0.817475	0.901453	0.153328	-0.804314	0.901714	-0.041655	-0.691730	1.270389	0.119530	-0.702499	1.268349	0.014583	-0.650878	1.220680	0.121983	-0.677703	0.741648	0.320787	-0.683924	0.735225	-0.187627	-0.375510	0.630831	-0.092555	-0.361378	0.619831	0.263625	-0.356123	0.641034	0.232166	-0.301819	0.075619	0.235204	-0.301872	0.081623	-0.079323	-0.291386	0.079758	0.205235	0.476188	0.555528	-0.263121
7717	64.308333	-0.858416	0.692101	0.161082	-0.851990	0.686826	-0.054385	-0.817464	0.901452	0.153381	-0.804336	0.901711	-0.041647	-0.691781	1.270430	0.119609	-0.702487	1.268444	0.014581	-0.650913	1.220783	0.122078	-0.677673	0.741662	0.320817	-0.683708	0.735398	-0.187560	-0.375508	0.630834	-0.092548	-0.361369	0.619824	0.263628	-0.356113	0.641034	0.232168	-0.301822	0.075612	0.235211	-0.301816	0.081568	-0.079418	-0.291154	0.079877	0.205292	0.476241	0.555449	-0.263335
7718	64.316667	-0.858399	0.692103	0.161098	-0.851985	0.686833	-0.054380	-0.817437	0.901454	0.153425	-0.804345	0.901715	-0.041627	-0.691710	1.270420	0.119569	-0.702528	1.268414	0.014642	-0.650944	1.220795	0.122112	-0.677641	0.741686	0.320854	-0.683697	0.735426	-0.187531	-0.375506	0.630839	-0.092547	-0.361363	0.619808	0.263627	-0.356105	0.641025	0.232172	-0.301817	0.075615	0.235205	-0.301704	0.081691	-0.079588	-0.291393	0.079761	0.205230	0.476301	0.555375	-0.263539
7719	64.325000	-0.858382	0.692109	0.161101	-0.851989	0.686839	-0.054373	-0.817435	0.901444	0.153475	-0.804370	0.901694	-0.041598	-0.691802	1.270457	0.119665	-0.702531	1.268465	0.014693	-0.650972	1.220797	0.122140	-0.677623	0.741704	0.320881	-0.683699	0.735462	-0.187518	-0.375504	0.630838	-0.092541	-0.361356	0.619796	0.263627	-0.356098	0.641020	0.232181	-0.301820	0.075625	0.235209	-0.301918	0.081525	-0.079275	-0.291270	0.079817	0.205255	0.476351	0.555319	-0.263729
7720	64.333333	-0.858381	0.692108	0.161110	-0.851991	0.686840	-0.054367	-0.817445	0.901443	0.153526	-0.804401	0.901728	-0.041581	-0.691831	1.270463	0.119716	-0.702544	1.268512	0.014712	-0.651002	1.220796	0.122176	-0.677605	0.741722	0.320916	-0.683694	0.735493	-0.187496	-0.375505	0.630843	-0.092535	-0.361356	0.619782	0.263628	-0.356099	0.641012	0.232188	-0.301821	0.075624	0.235216	-0.301920	0.081534	-0.079272	-0.291153	0.079880	0.205282	0.476388	0.555267	-0.263886
7721	64.341667	-0.858378	0.692109	0.161119	-0.852000	0.686843	-0.054364	-0.817426	0.901475	0.153580	-0.804429	0.901728	-0.041570	-0.691849	1.270465	0.119767	-0.702553	1.268537	0.014754	-0.651031	1.220786	0.122216	-0.677581	0.741741	0.320962	-0.683692	0.735526	-0.187483	-0.375506	0.630841	-0.092535	-0.361358	0.619767	0.263629	-0.356098	0.640985	0.232182	-0.301822	0.075631	0.235213	-0.301922	0.081532	-0.079274	-0.291270	0.079821	0.205252	0.476401	0.555223	-0.264009
7722	64.350000	-0.858378	0.692104	0.161128	-0.852005	0.686838	-0.054357	-0.817413	0.901431	0.153612	-0.804431	0.901670	-0.041532	-0.691863	1.270470	0.119818	-0.702602	1.268552	0.014852	-0.651051	1.220776	0.122260	-0.677562	0.741764	0.321013	-0.683694	0.735550	-0.187473	-0.375506	0.630836	-0.092541	-0.361359	0.619761	0.263630	-0.356097	0.640962	0.232169	-0.301821	0.075638	0.235207	-0.301712	0.081721	-0.079581	-0.291391	0.079755	0.205226	0.476406	0.555169	-0.264103
7723	64.358333	-0.858376	0.692099	0.161136	-0.852012	0.686832	-0.054356	-0.817410	0.901427	0.153655	-0.804450	0.901701	-0.041514	-0.691886	1.270453	0.119870	-0.702630	1.268538	0.014903	-0.651067	1.220749	0.122305	-0.677544	0.741771	0.321065	-0.683696	0.735577	-0.187474	-0.375503	0.630829	-0.092545	-0.361367	0.619752	0.263632	-0.356046	0.641002	0.232284	-0.301814	0.075625	0.235204	-0.301892	0.081642	-0.079325	-0.291151	0.079870	0.205293	0.476400	0.555110	-0.264175
7724	64.366667	-0.858392	0.692091	0.161151	-0.852018	0.686821	-0.054354	-0.817443	0.901470	0.153723	-0.804459	0.901727	-0.041511	-0.691902	1.270448	0.119931	-0.702625	1.268565	0.014912	-0.651079	1.220720	0.122352	-0.677526	0.741778	0.321123	-0.683691	0.735602	-0.187472	-0.375506	0.630830	-0.092554	-0.361367	0.619750	0.263635	-0.356097	0.640980	0.232220	-0.301817	0.075606	0.235207	-0.301886	0.081644	-0.079326	-0.291147	0.079868	0.205286	0.476391	0.555050	-0.264238
7725	64.375000	-0.858396	0.692087	0.161159	-0.852030	0.686819	-0.054352	-0.817423	0.901437	0.153742	-0.804483	0.901725	-0.041508	-0.691904	1.270434	0.120007	-0.702679	1.268588	0.015071	-0.651104	1.220720	0.122406	-0.677509	0.741784	0.321181	-0.683688	0.735631	-0.187475	-0.375505	0.630831	-0.092560	-0.361367	0.619758	0.263639	-0.356099	0.640986	0.232215	-0.301727	0.075445	0.235199	-0.301784	0.081775	-0.079473	-0.291267	0.079814	0.205256	0.476386	0.554991	-0.264293
7726	64.383333	-0.858388	0.692085	0.161164	-0.852043	0.686812	-0.054352	-0.817418	0.901414	0.153763	-0.804530	0.901686	-0.041489	-0.691913	1.270417	0.120075	-0.702695	1.268594	0.015099	-0.651128	1.220682	0.122453	-0.677489	0.741788	0.321236	-0.683685	0.735662	-0.187481	-0.375501	0.630834	-0.092559	-0.361378	0.619763	0.263637	-0.356006	0.641011	0.232348	-0.301819	0.075622	0.235202	-0.301850	0.081834	-0.079347	-0.291386	0.079760	0.205232	0.476384	0.554943	-0.264354
7727	64.391667	-0.858400	0.692088	0.161173	-0.852055	0.686814	-0.054357	-0.817449	0.901414	0.153793	-0.804528	0.901684	-0.041491	-0.691956	1.270406	0.120109	-0.702717	1.268589	0.015140	-0.651150	1.220683	0.122495	-0.677477	0.741798	0.321289	-0.683674	0.735699	-0.187493	-0.375506	0.630838	-0.092559	-0.361379	0.619769	0.263627	-0.356116	0.640989	0.232198	-0.301722	0.075465	0.235183	-0.301888	0.081655	-0.079327	-0.291151	0.079880	0.205289	0.476383	0.554897	-0.264419
7728	64.400000	-0.858406	0.692096	0.161180	-0.852059	0.686823	-0.054359	-0.817481	0.901461	0.153832	-0.804485	0.901728	-0.041511	-0.691992	1.270417	0.120201	-0.702699	1.268701	0.015183	-0.651194	1.220672	0.122534	-0.677462	0.741811	0.321341	-0.683661	0.735744	-0.187509	-0.375512	0.630836	-0.092555	-0.361386	0.619770	0.263622	-0.356131	0.640981	0.232186	-0.301830	0.075616	0.235205	-0.301923	0.081553	-0.079292	-0.291387	0.079773	0.205228	0.476377	0.554851	-0.264484
7729	64.408333	-0.858406	0.692100	0.161186	-0.852061	0.686834	-0.054355	-0.817492	0.901461	0.153849	-0.804498	0.901713	-0.041531	-0.692032	1.270420	0.120244	-0.702725	1.268683	0.015212	-0.651250	1.220750	0.122645	-0.677445	0.741824	0.321396	-0.683647	0.735781	-0.187522	-0.375515	0.630836	-0.092554	-0.361393	0.619766	0.263620	-0.356136	0.640975	0.232180	-0.301818	0.075636	0.235208	-0.301889	0.081698	-0.079317	-0.291389	0.079769	0.205226	0.476370	0.554808	-0.264535
7730	64.416667	-0.858408	0.692107	0.161198	-0.852061	0.686841	-0.054350	-0.817556	0.901444	0.153885	-0.804482	0.901700	-0.041512	-0.692070	1.270410	0.120266	-0.702739	1.268661	0.015222	-0.651302	1.220642	0.122605	-0.677431	0.741842	0.321448	-0.683631	0.735822	-0.187542	-0.375521	0.630835	-0.092544	-0.361402	0.619765	0.263627	-0.356145	0.640972	0.232181	-0.301819	0.075637	0.235209	-0.301892	0.081654	-0.079324	-0.291153	0.079892	0.205282	0.476354	0.554759	-0.264575
7731	64.425000	-0.858407	0.692113	0.161211	-0.852056	0.686850	-0.054352	-0.817513	0.901422	0.153883	-0.804492	0.901780	-0.041552	-0.692128	1.270431	0.120288	-0.702799	1.268722	0.015224	-0.651354	1.220741	0.122720	-0.677413	0.741865	0.321491	-0.683612	0.735872	-0.187566	-0.375532	0.630824	-0.092549	-0.361410	0.619772	0.263633	-0.356154	0.640965	0.232186	-0.301825	0.075632	0.235213	-0.301894	0.081653	-0.079325	-0.291156	0.079883	0.205291	0.476331	0.554711	-0.264607
7732	64.433333	-0.858405	0.692117	0.161224	-0.852055	0.686861	-0.054354	-0.817516	0.901472	0.153921	-0.804489	0.901770	-0.041576	-0.692164	1.270433	0.120337	-0.702799	1.268704	0.015319	-0.651399	1.220708	0.122778	-0.677398	0.741902	0.321547	-0.683588	0.735917	-0.187593	-0.375537	0.630824	-0.092537	-0.361412	0.619771	0.263639	-0.356158	0.640958	0.232195	-0.301824	0.075631	0.235209	-0.301929	0.081547	-0.079291	-0.291154	0.079881	0.205294	0.476303	0.554670	-0.264621
7733	64.441667	-0.858409	0.692120	0.161228	-0.852054	0.686865	-0.054353	-0.817484	0.901425	0.153919	-0.804425	0.901774	-0.041589	-0.692143	1.270408	0.120307	-0.702793	1.268768	0.015338	-0.651466	1.220728	0.122805	-0.677382	0.741925	0.321580	-0.683560	0.735968	-0.187626	-0.375532	0.630829	-0.092528	-0.361414	0.619769	0.263651	-0.356158	0.640953	0.232203	-0.301822	0.075624	0.235206	-0.301823	0.081815	-0.079424	-0.291392	0.079758	0.205232	0.476260	0.554634	-0.264614
7734	64.450000	-0.858394	0.692120	0.161225	-0.852062	0.686871	-0.054356	-0.817589	0.901455	0.153999	-0.804488	0.901734	-0.041597	-0.692195	1.270414	0.120337	-0.702921	1.268837	0.015233	-0.651541	1.220698	0.122819	-0.677373	0.741958	0.321620	-0.683520	0.736019	-0.187658	-0.375618	0.630723	-0.092334	-0.361420	0.619775	0.263659	-0.356155	0.640951	0.232213	-0.301821	0.075610	0.235200	-0.301859	0.081839	-0.079355	-0.291160	0.079878	0.205289	0.476217	0.554597	-0.264593
7735	64.458333	-0.858405	0.692121	0.161243	-0.852063	0.686873	-0.054359	-0.817585	0.901472	0.154026	-0.804418	0.901757	-0.041604	-0.692320	1.270433	0.120370	-0.702826	1.268744	0.015396	-0.651602	1.220704	0.122848	-0.677361	0.741988	0.321656	-0.683474	0.736078	-0.187686	-0.375606	0.630727	-0.092317	-0.361419	0.619773	0.263664	-0.356110	0.640959	0.232284	-0.301822	0.075618	0.235205	-0.301922	0.081596	-0.079308	-0.291157	0.079883	0.205290	0.476164	0.554555	-0.264569
7736	64.466667	-0.858400	0.692122	0.161246	-0.852061	0.686878	-0.054364	-0.817556	0.901473	0.154033	-0.804378	0.901778	-0.041644	-0.692408	1.270453	0.120470	-0.702888	1.268808	0.015424	-0.651638	1.220721	0.122921	-0.677350	0.742017	0.321693	-0.683421	0.736134	-0.187711	-0.375593	0.630731	-0.092296	-0.361421	0.619783	0.263667	-0.356154	0.640941	0.232214	-0.301822	0.075624	0.235206	-0.301935	0.081556	-0.079288	-0.291400	0.079765	0.205237	0.476113	0.554517	-0.264544
7737	64.475000	-0.858399	0.692130	0.161250	-0.852061	0.686884	-0.054368	-0.817609	0.901447	0.154059	-0.804384	0.901747	-0.041642	-0.692465	1.270457	0.120492	-0.702945	1.268962	0.015293	-0.651737	1.220665	0.122890	-0.677337	0.742035	0.321720	-0.683361	0.736196	-0.187740	-0.375580	0.630736	-0.092272	-0.361417	0.619773	0.263663	-0.356152	0.640939	0.232213	-0.301821	0.075634	0.235209	-0.301826	0.081819	-0.079405	-0.291158	0.079895	0.205296	0.476069	0.554479	-0.264509
7738	64.483333	-0.858391	0.692132	0.161252	-0.852049	0.686894	-0.054367	-0.817605	0.901436	0.154081	-0.804373	0.901755	-0.041662	-0.692548	1.270463	0.120483	-0.703011	1.268944	0.015331	-0.651815	1.220616	0.122900	-0.677320	0.742050	0.321752	-0.683516	0.736120	-0.187818	-0.375565	0.630732	-0.092245	-0.361414	0.619767	0.263664	-0.356053	0.640961	0.232350	-0.301827	0.075641	0.235216	-0.301896	0.081658	-0.079313	-0.291393	0.079776	0.205240	0.476024	0.554452	-0.264473
7739	64.491667	-0.858382	0.692132	0.161253	-0.852042	0.686898	-0.054367	-0.817618	0.901467	0.154112	-0.804319	0.901801	-0.041702	-0.692598	1.270468	0.120521	-0.702962	1.268960	0.015403	-0.651871	1.220680	0.123022	-0.677308	0.742060	0.321786	-0.683456	0.736175	-0.187843	-0.375549	0.630727	-0.092223	-0.361411	0.619766	0.263666	-0.356051	0.640957	0.232353	-0.301824	0.075642	0.235216	-0.301934	0.081556	-0.079275	-0.291153	0.079900	0.205297	0.475970	0.554437	-0.264433
7740	64.500000	-0.858373	0.692134	0.161259	-0.852029	0.686906	-0.054370	-0.817625	0.901418	0.154120	-0.804393	0.901896	-0.041793	-0.692658	1.270471	0.120519	-0.702952	1.268948	0.015492	-0.651977	1.220717	0.123062	-0.677288	0.742063	0.321811	-0.683396	0.736235	-0.187867	-0.375532	0.630729	-0.092209	-0.361405	0.619758	0.263669	-0.356143	0.640926	0.232221	-0.301633	0.075302	0.235192	-0.301862	0.081850	-0.079341	-0.291389	0.079770	0.205241	0.475913	0.554429	-0.264388
7741	64.508333	-0.858360	0.692136	0.161263	-0.852012	0.686913	-0.054369	-0.817632	0.901434	0.154145	-0.804289	0.901779	-0.041731	-0.692744	1.270475	0.120585	-0.703022	1.269074	0.015369	-0.652057	1.220707	0.123087	-0.677276	0.742067	0.321840	-0.683137	0.736418	-0.187851	-0.375516	0.630723	-0.092191	-0.361399	0.619750	0.263674	-0.356138	0.640922	0.232228	-0.301824	0.075627	0.235221	-0.301830	0.081816	-0.079407	-0.291150	0.079882	0.205292	0.475854	0.554422	-0.264342
7742	64.516667	-0.858353	0.692140	0.161269	-0.851998	0.686920	-0.054377	-0.817631	0.901403	0.154156	-0.804243	0.901794	-0.041756	-0.692830	1.270438	0.120607	-0.702957	1.269034	0.015527	-0.652119	1.220700	0.123116	-0.677266	0.742065	0.321869	-0.683089	0.736465	-0.187875	-0.375501	0.630718	-0.092189	-0.361391	0.619750	0.263676	-0.356135	0.640918	0.232226	-0.301819	0.075625	0.235210	-0.301899	0.081651	-0.079327	-0.291155	0.079875	0.205294	0.475795	0.554414	-0.264316
7743	64.525000	-0.858337	0.692148	0.161276	-0.851987	0.686922	-0.054378	-0.817654	0.901417	0.154176	-0.804228	0.901796	-0.041787	-0.692886	1.270437	0.120652	-0.703021	1.268991	0.015563	-0.652168	1.220708	0.123180	-0.677254	0.742065	0.321889	-0.683044	0.736516	-0.187904	-0.375489	0.630714	-0.092182	-0.361383	0.619740	0.263676	-0.356127	0.640916	0.232227	-0.301819	0.075619	0.235202	-0.301845	0.081755	-0.079395	-0.291273	0.079818	0.205256	0.475752	0.554394	-0.264298
7744	64.533333	-0.858325	0.692155	0.161276	-0.851964	0.686781	-0.054523	-0.817641	0.901391	0.154180	-0.804254	0.901764	-0.041808	-0.692946	1.270436	0.120695	-0.703115	1.269130	0.015512	-0.652241	1.220587	0.123120	-0.677242	0.742075	0.321910	-0.683000	0.736569	-0.187927	-0.375477	0.630714	-0.092179	-0.361374	0.619734	0.263671	-0.356124	0.640913	0.232227	-0.301819	0.075620	0.235198	-0.301606	0.082019	-0.079757	-0.291395	0.079766	0.205223	0.475716	0.554375	-0.264294
7745	64.541667	-0.858305	0.692163	0.161273	-0.851966	0.686944	-0.054383	-0.817661	0.901405	0.154200	-0.804179	0.901819	-0.041833	-0.692998	1.270428	0.120734	-0.703087	1.269137	0.015614	-0.652303	1.220687	0.123242	-0.677234	0.742067	0.321924	-0.682956	0.736624	-0.187949	-0.375470	0.630716	-0.092167	-0.361372	0.619730	0.263674	-0.356118	0.640911	0.232231	-0.301827	0.075613	0.235204	-0.301917	0.081593	-0.079296	-0.291394	0.079763	0.205227	0.475686	0.554353	-0.264317
7746	64.550000	-0.858298	0.692166	0.161277	-0.851955	0.686954	-0.054385	-0.817652	0.901410	0.154209	-0.804164	0.901833	-0.041861	-0.693042	1.270449	0.120806	-0.703081	1.269129	0.015765	-0.652357	1.220678	0.123287	-0.677228	0.742068	0.321944	-0.682920	0.736682	-0.187966	-0.375468	0.630716	-0.092150	-0.361367	0.619725	0.263670	-0.356117	0.640907	0.232235	-0.301816	0.075629	0.235208	-0.301934	0.081544	-0.079273	-0.291157	0.079887	0.205291	0.475659	0.554328	-0.264364
7747	64.558333	-0.858278	0.692176	0.161275	-0.851943	0.686969	-0.054385	-0.817689	0.901401	0.154216	-0.804163	0.901855	-0.041907	-0.693092	1.270436	0.120891	-0.703205	1.269232	0.015682	-0.652403	1.220673	0.123355	-0.677220	0.742069	0.321963	-0.682880	0.736744	-0.187981	-0.375462	0.630720	-0.092141	-0.361359	0.619721	0.263671	-0.356114	0.640907	0.232238	-0.301825	0.075629	0.235217	-0.301900	0.081653	-0.079307	-0.291278	0.079841	0.205263	0.475644	0.554305	-0.264418
7748	64.566667	-0.858270	0.692187	0.161277	-0.851935	0.686977	-0.054385	-0.817693	0.901415	0.154231	-0.804138	0.901877	-0.041928	-0.693161	1.270436	0.120936	-0.703200	1.269267	0.015728	-0.652468	1.220568	0.123328	-0.677210	0.742075	0.321975	-0.682846	0.736808	-0.187999	-0.375456	0.630718	-0.092126	-0.361359	0.619712	0.263669	-0.356109	0.640906	0.232242	-0.301826	0.075637	0.235220	-0.301895	0.081652	-0.079299	-0.291395	0.079781	0.205241	0.475622	0.554288	-0.264493
7749	64.575000	-0.858263	0.692200	0.161286	-0.851931	0.686983	-0.054382	-0.817692	0.901416	0.154244	-0.804132	0.901863	-0.041970	-0.693187	1.270406	0.121025	-0.703165	1.269289	0.015874	-0.652510	1.220605	0.123412	-0.677207	0.742078	0.321984	-0.682813	0.736865	-0.188008	-0.375460	0.630726	-0.092119	-0.361359	0.619708	0.263671	-0.356113	0.640897	0.232240	-0.301823	0.075638	0.235222	-0.301921	0.081609	-0.079284	-0.291396	0.079774	0.205235	0.475588	0.554265	-0.264575
7750	64.583333	-0.858251	0.692209	0.161288	-0.851911	0.686835	-0.054523	-0.817691	0.901421	0.154262	-0.804089	0.901892	-0.041965	-0.693250	1.270420	0.121058	-0.703136	1.269274	0.016006	-0.652551	1.220640	0.123490	-0.677202	0.742088	0.321992	-0.682786	0.736930	-0.188027	-0.375462	0.630722	-0.092122	-0.361359	0.619704	0.263669	-0.356110	0.640891	0.232241	-0.301816	0.075629	0.235209	-0.301933	0.081551	-0.079270	-0.291153	0.079885	0.205291	0.475556	0.554234	-0.264665
7751	64.591667	-0.858030	0.692032	0.161148	-0.851915	0.686916	-0.054457	-0.817661	0.901395	0.154267	-0.804080	0.901912	-0.041996	-0.693292	1.270398	0.121184	-0.703179	1.269353	0.016007	-0.652599	1.220578	0.123507	-0.677190	0.742101	0.322002	-0.682753	0.736989	-0.188044	-0.375457	0.630718	-0.092122	-0.361353	0.619697	0.263665	-0.356107	0.640887	0.232233	-0.301818	0.075620	0.235204	-0.301848	0.081849	-0.079376	-0.291272	0.079825	0.205258	0.475535	0.554192	-0.264768
7752	64.600000	-0.857812	0.691845	0.161001	-0.851918	0.686996	-0.054391	-0.817671	0.901387	0.154285	-0.804062	0.901927	-0.042019	-0.693343	1.270378	0.121223	-0.703163	1.269335	0.016094	-0.652639	1.220478	0.123550	-0.677177	0.742115	0.322009	-0.682726	0.737046	-0.188063	-0.375459	0.630724	-0.092125	-0.361348	0.619697	0.263662	-0.356100	0.640887	0.232227	-0.301823	0.075617	0.235199	-0.301938	0.081551	-0.079289	-0.291389	0.079753	0.205223	0.475522	0.554152	-0.264884
7753	64.608333	-0.857801	0.691858	0.161000	-0.851918	0.687003	-0.054392	-0.817669	0.901412	0.154313	-0.804043	0.901946	-0.042040	-0.693374	1.270339	0.121246	-0.703224	1.269412	0.016069	-0.652713	1.220610	0.123668	-0.677165	0.742124	0.322013	-0.682800	0.737039	-0.188100	-0.375457	0.630723	-0.092129	-0.361344	0.619694	0.263662	-0.356093	0.640879	0.232230	-0.301740	0.075434	0.235193	-0.301923	0.081606	-0.079310	-0.291275	0.079816	0.205258	0.475528	0.554137	-0.265008
7754	64.616667	-0.858217	0.692269	0.161300	-0.851918	0.687010	-0.054395	-0.817623	0.901423	0.154335	-0.804031	0.901958	-0.042065	-0.693430	1.270339	0.121329	-0.703180	1.269424	0.016162	-0.652763	1.220469	0.123613	-0.677154	0.742139	0.322023	-0.682874	0.737027	-0.188140	-0.375453	0.630722	-0.092130	-0.361335	0.619694	0.263660	-0.356091	0.640880	0.232226	-0.301819	0.075624	0.235196	-0.301936	0.081547	-0.079293	-0.291152	0.079884	0.205285	0.475560	0.554145	-0.265145
7755	64.625000	-0.857796	0.691887	0.161015	-0.851910	0.686943	-0.054464	-0.817617	0.901383	0.154338	-0.804027	0.901981	-0.042090	-0.693477	1.270312	0.121364	-0.703155	1.269413	0.016251	-0.652797	1.220414	0.123675	-0.677139	0.742151	0.322029	-0.682849	0.737082	-0.188162	-0.375447	0.630728	-0.092125	-0.361330	0.619690	0.263654	-0.356084	0.640882	0.232224	-0.301823	0.075631	0.235205	-0.301860	0.081841	-0.079340	-0.291391	0.079774	0.205228	0.475613	0.554163	-0.265308
7756	64.633333	-0.857789	0.691898	0.161019	-0.851913	0.687022	-0.054393	-0.817662	0.901435	0.154380	-0.804111	0.902064	-0.042166	-0.693528	1.270289	0.121403	-0.703159	1.269424	0.016282	-0.652849	1.220393	0.123714	-0.677125	0.742156	0.322033	-0.682614	0.737262	-0.188133	-0.375448	0.630731	-0.092123	-0.361328	0.619692	0.263652	-0.356083	0.640888	0.232227	-0.301827	0.075642	0.235210	-0.301939	0.081555	-0.079267	-0.291392	0.079781	0.205233	0.475682	0.554207	-0.265480
7757	64.641667	-0.857987	0.692093	0.161167	-0.851912	0.687030	-0.054393	-0.817610	0.901423	0.154393	-0.804043	0.902056	-0.042174	-0.693572	1.270249	0.121417	-0.703203	1.269471	0.016261	-0.652903	1.220372	0.123747	-0.677108	0.742170	0.322047	-0.682586	0.737305	-0.188160	-0.375448	0.630729	-0.092123	-0.361328	0.619692	0.263648	-0.356083	0.640889	0.232228	-0.301836	0.075634	0.235225	-0.301936	0.081557	-0.079270	-0.291396	0.079778	0.205234	0.475754	0.554259	-0.265671
7758	64.650000	-0.858183	0.692292	0.161309	-0.851912	0.687033	-0.054400	-0.817601	0.901390	0.154404	-0.803980	0.902042	-0.042181	-0.693627	1.270236	0.121459	-0.703174	1.269451	0.016332	-0.652957	1.220348	0.123780	-0.677093	0.742178	0.322065	-0.682561	0.737336	-0.188185	-0.375445	0.630728	-0.092127	-0.361319	0.619683	0.263646	-0.356078	0.640883	0.232226	-0.301830	0.075637	0.235224	-0.301865	0.081849	-0.079331	-0.291154	0.079899	0.205286	0.475839	0.554302	-0.265869
7759	64.658333	-0.857772	0.691907	0.161028	-0.851906	0.686955	-0.054473	-0.817428	0.901286	0.154348	-0.804044	0.902046	-0.042236	-0.693670	1.270203	0.121476	-0.703177	1.269467	0.016360	-0.653009	1.220325	0.123820	-0.677076	0.742179	0.322077	-0.682533	0.737370	-0.188218	-0.375444	0.630724	-0.092131	-0.361317	0.619678	0.263642	-0.356077	0.640882	0.232220	-0.301730	0.075469	0.235194	-0.301904	0.081649	-0.079317	-0.291396	0.079765	0.205224	0.475931	0.554347	-0.266054
7760	64.666667	-0.857757	0.691909	0.161025	-0.851909	0.687023	-0.054404	-0.817604	0.901433	0.154479	-0.803999	0.902011	-0.042191	-0.693715	1.270198	0.121517	-0.703191	1.269476	0.016382	-0.653050	1.220443	0.123940	-0.677060	0.742186	0.322089	-0.682511	0.737401	-0.188253	-0.375447	0.630715	-0.092132	-0.361313	0.619674	0.263640	-0.356073	0.640876	0.232218	-0.301822	0.075624	0.235195	-0.301905	0.081654	-0.079334	-0.291394	0.079765	0.205217	0.476020	0.554402	-0.266220
7761	64.675000	-0.857754	0.691912	0.161038	-0.851902	0.687024	-0.054406	-0.817615	0.901430	0.154502	-0.803970	0.902047	-0.042233	-0.693773	1.270172	0.121553	-0.703198	1.269509	0.016397	-0.653097	1.220297	0.123893	-0.677047	0.742186	0.322113	-0.682483	0.737436	-0.188279	-0.375447	0.630714	-0.092133	-0.361309	0.619668	0.263640	-0.356070	0.640870	0.232217	-0.301822	0.075615	0.235203	-0.301928	0.081595	-0.079313	-0.291274	0.079815	0.205245	0.476134	0.554492	-0.266344
7762	64.683333	-0.857752	0.691917	0.161041	-0.851901	0.687030	-0.054409	-0.817198	0.901133	0.154311	-0.804068	0.902111	-0.042324	-0.693803	1.270174	0.121605	-0.703186	1.269513	0.016450	-0.653128	1.220280	0.123930	-0.677029	0.742189	0.322136	-0.682452	0.737477	-0.188306	-0.375441	0.630710	-0.092127	-0.361308	0.619659	0.263637	-0.356066	0.640866	0.232217	-0.301822	0.075617	0.235193	-0.301910	0.081655	-0.079331	-0.291391	0.079759	0.205216	0.476262	0.554620	-0.266442
7763	64.691667	-0.857744	0.691922	0.161041	-0.851895	0.687038	-0.054411	-0.817614	0.901435	0.154548	-0.804083	0.902113	-0.042318	-0.693840	1.270132	0.121603	-0.703193	1.269559	0.016475	-0.653170	1.220274	0.123966	-0.677015	0.742193	0.322157	-0.682420	0.737521	-0.188325	-0.375437	0.630711	-0.092117	-0.361304	0.619657	0.263632	-0.356060	0.640869	0.232219	-0.301820	0.075625	0.235197	-0.301925	0.081598	-0.079308	-0.291395	0.079768	0.205219	0.476384	0.554775	-0.266517
7764	64.700000	-0.857736	0.691927	0.161045	-0.851882	0.686897	-0.054546	-0.817606	0.901434	0.154570	-0.804008	0.902073	-0.042254	-0.693878	1.270176	0.121717	-0.703203	1.269554	0.016498	-0.653204	1.220266	0.123997	-0.676998	0.742199	0.322183	-0.682388	0.737573	-0.188342	-0.375436	0.630719	-0.092109	-0.361305	0.619656	0.263634	-0.356062	0.640863	0.232219	-0.301828	0.075640	0.235204	-0.301907	0.081660	-0.079318	-0.291393	0.079780	0.205228	0.476498	0.554938	-0.266593
7765	64.708333	-0.857733	0.691936	0.161050	-0.851888	0.687054	-0.054407	-0.817403	0.901312	0.154505	-0.803975	0.902133	-0.042303	-0.693900	1.270165	0.121732	-0.703245	1.269587	0.016577	-0.653249	1.220288	0.124057	-0.676987	0.742212	0.322211	-0.682354	0.737625	-0.188352	-0.375433	0.630722	-0.092096	-0.361300	0.619655	0.263634	-0.356059	0.640868	0.232224	-0.301829	0.075647	0.235216	-0.301855	0.081774	-0.079382	-0.291158	0.079904	0.205288	0.476620	0.555108	-0.266678
7766	64.716667	-0.857725	0.691941	0.161056	-0.851879	0.686913	-0.054550	-0.817602	0.901389	0.154604	-0.803980	0.902139	-0.042330	-0.693921	1.270179	0.121784	-0.703237	1.269659	0.016640	-0.653275	1.220255	0.124072	-0.676969	0.742223	0.322242	-0.682327	0.737675	-0.188364	-0.375427	0.630725	-0.092094	-0.361295	0.619651	0.263633	-0.356058	0.640866	0.232221	-0.301825	0.075655	0.235212	-0.301907	0.081660	-0.079306	-0.291397	0.079788	0.205229	0.476732	0.555270	-0.266771
7767	64.725000	-0.857714	0.691948	0.161060	-0.851888	0.687058	-0.054411	-0.817611	0.901435	0.154648	-0.803994	0.902157	-0.042374	-0.693945	1.270160	0.121799	-0.703237	1.269670	0.016676	-0.653304	1.220253	0.124111	-0.676953	0.742231	0.322265	-0.682300	0.737723	-0.188374	-0.375426	0.630725	-0.092087	-0.361294	0.619645	0.263634	-0.356055	0.640863	0.232228	-0.301729	0.075483	0.235194	-0.301889	0.081755	-0.079325	-0.291391	0.079776	0.205223	0.476831	0.555410	-0.266876
7768	64.733333	-0.857711	0.691952	0.161066	-0.851885	0.687054	-0.054414	-0.817608	0.901442	0.154681	-0.803959	0.902138	-0.042361	-0.693969	1.270176	0.121857	-0.703250	1.269665	0.016667	-0.653335	1.220245	0.124154	-0.676944	0.742236	0.322293	-0.682272	0.737778	-0.188390	-0.375423	0.630722	-0.092087	-0.361290	0.619643	0.263643	-0.356053	0.640859	0.232233	-0.301631	0.075314	0.235172	-0.301945	0.081549	-0.079280	-0.291394	0.079772	0.205220	0.476912	0.555538	-0.266990
7769	64.741667	-0.857706	0.691952	0.161075	-0.851883	0.686976	-0.054489	-0.817607	0.901435	0.154698	-0.803945	0.902156	-0.042362	-0.694043	1.270128	0.122023	-0.703271	1.269680	0.016782	-0.653359	1.220242	0.124199	-0.676932	0.742240	0.322324	-0.682249	0.737823	-0.188399	-0.375422	0.630714	-0.092082	-0.361292	0.619635	0.263647	-0.356052	0.640850	0.232243	-0.301632	0.075291	0.235170	-0.301929	0.081598	-0.079309	-0.291152	0.079877	0.205273	0.476997	0.555632	-0.267124
7770	64.750000	-0.857714	0.691951	0.161085	-0.851893	0.687052	-0.054426	-0.817610	0.901434	0.154711	-0.803955	0.902212	-0.042395	-0.694000	1.270165	0.121954	-0.703271	1.269712	0.016815	-0.653382	1.220227	0.124253	-0.676922	0.742238	0.322354	-0.682228	0.737872	-0.188404	-0.375418	0.630711	-0.092070	-0.361288	0.619627	0.263657	-0.356051	0.640844	0.232256	-0.301630	0.075284	0.235163	-0.301910	0.081646	-0.079326	-0.291389	0.079759	0.205215	0.477078	0.555700	-0.267266
7771	64.758333	-0.857709	0.691952	0.161084	-0.851892	0.687053	-0.054428	-0.817615	0.901428	0.154720	-0.803911	0.902163	-0.042397	-0.694014	1.270147	0.122004	-0.703268	1.269729	0.016837	-0.653397	1.220213	0.124300	-0.676912	0.742228	0.322382	-0.682199	0.737919	-0.188413	-0.375416	0.630712	-0.092059	-0.361285	0.619621	0.263665	-0.356048	0.640842	0.232270	-0.301729	0.075452	0.235175	-0.301928	0.081601	-0.079311	-0.291394	0.079758	0.205222	0.477153	0.555736	-0.267427
7772	64.766667	-0.857711	0.691957	0.161088	-0.851890	0.687063	-0.054433	-0.817627	0.901426	0.154723	-0.803908	0.902208	-0.042442	-0.694038	1.270140	0.122077	-0.703276	1.269762	0.016929	-0.653408	1.220186	0.124351	-0.676910	0.742223	0.322408	-0.682169	0.737961	-0.188414	-0.375417	0.630712	-0.092044	-0.361284	0.619614	0.263675	-0.356048	0.640843	0.232283	-0.301823	0.075625	0.235200	-0.301947	0.081539	-0.079275	-0.291160	0.079884	0.205286	0.477230	0.555757	-0.267591
7773	64.775000	-0.857709	0.691960	0.161092	-0.851880	0.687005	-0.054508	-0.817625	0.901399	0.154713	-0.803904	0.902221	-0.042461	-0.694044	1.270087	0.122119	-0.703314	1.269721	0.016971	-0.653434	1.220176	0.124374	-0.676906	0.742214	0.322436	-0.682142	0.738001	-0.188421	-0.375408	0.630722	-0.092028	-0.361282	0.619606	0.263682	-0.356052	0.640846	0.232291	-0.301824	0.075642	0.235205	-0.301890	0.081751	-0.079325	-0.291278	0.079839	0.205259	0.477301	0.555780	-0.267759
7774	64.783333	-0.857714	0.691969	0.161099	-0.851877	0.687096	-0.054450	-0.817638	0.901421	0.154726	-0.803906	0.902258	-0.042496	-0.694082	1.270064	0.122135	-0.703307	1.269762	0.016996	-0.653457	1.220159	0.124403	-0.676899	0.742210	0.322457	-0.682118	0.738038	-0.188429	-0.375402	0.630725	-0.092021	-0.361285	0.619604	0.263688	-0.356053	0.640842	0.232299	-0.301845	0.075638	0.235213	-0.301870	0.081846	-0.079320	-0.291399	0.079786	0.205230	0.477377	0.555806	-0.267917
7775	64.791667	-0.857702	0.691978	0.161099	-0.851864	0.687112	-0.054456	-0.817637	0.901433	0.154735	-0.803865	0.902229	-0.042487	-0.694129	1.270026	0.122254	-0.703321	1.269754	0.017027	-0.653475	1.220123	0.124430	-0.676890	0.742214	0.322475	-0.682093	0.738070	-0.188441	-0.375399	0.630727	-0.092012	-0.361290	0.619601	0.263691	-0.356062	0.640775	0.232228	-0.301824	0.075651	0.235209	-0.301913	0.081656	-0.079301	-0.291400	0.079782	0.205228	0.477439	0.555834	-0.268072
7776	64.800000	-0.857692	0.691989	0.161105	-0.851847	0.687127	-0.054464	-0.817635	0.901435	0.154748	-0.803884	0.902277	-0.042534	-0.694197	1.269986	0.122330	-0.703312	1.269774	0.017041	-0.653505	1.220096	0.124450	-0.676891	0.742224	0.322496	-0.682068	0.738098	-0.188454	-0.375397	0.630728	-0.092008	-0.361291	0.619602	0.263700	-0.356059	0.640842	0.232310	-0.301824	0.075644	0.235208	-0.301948	0.081556	-0.079270	-0.291394	0.079777	0.205223	0.477499	0.555845	-0.268220
7777	64.808333	-0.857685	0.692002	0.161109	-0.851836	0.687146	-0.054467	-0.817626	0.901448	0.154770	-0.803865	0.902263	-0.042522	-0.694191	1.269978	0.122273	-0.703276	1.269822	0.017028	-0.653571	1.220078	0.124432	-0.676877	0.742238	0.322513	-0.682047	0.738123	-0.188480	-0.375395	0.630726	-0.092007	-0.361287	0.619596	0.263710	-0.356058	0.640837	0.232318	-0.301636	0.075308	0.235176	-0.301913	0.081657	-0.079319	-0.291276	0.079831	0.205249	0.477552	0.555826	-0.268344
7778	64.816667	-0.857677	0.692015	0.161117	-0.851815	0.687158	-0.054463	-0.817617	0.901468	0.154804	-0.803871	0.902288	-0.042538	-0.694245	1.269955	0.122367	-0.703272	1.269840	0.017067	-0.653587	1.220051	0.124480	-0.676871	0.742256	0.322523	-0.682028	0.738149	-0.188505	-0.375392	0.630718	-0.092009	-0.361285	0.619595	0.263718	-0.356057	0.640830	0.232327	-0.301651	0.075277	0.235174	-0.301909	0.081663	-0.079330	-0.291394	0.079763	0.205215	0.477583	0.555797	-0.268451
7779	64.825000	-0.857665	0.692029	0.161122	-0.851806	0.687167	-0.054460	-0.817614	0.901473	0.154837	-0.803827	0.902278	-0.042511	-0.694241	1.269949	0.122317	-0.703271	1.269847	0.017081	-0.653605	1.220067	0.124519	-0.676862	0.742283	0.322540	-0.682011	0.738176	-0.188528	-0.375390	0.630716	-0.092012	-0.361286	0.619592	0.263724	-0.356058	0.640830	0.232338	-0.301629	0.075288	0.235162	-0.301949	0.081545	-0.079291	-0.291396	0.079762	0.205219	0.477558	0.555757	-0.268520
7780	64.833333	-0.857650	0.692037	0.161129	-0.851798	0.687176	-0.054461	-0.817669	0.901525	0.154907	-0.803817	0.902310	-0.042508	-0.694296	1.269932	0.122418	-0.703293	1.269830	0.017103	-0.653636	1.220083	0.124549	-0.676857	0.742304	0.322550	-0.681998	0.738202	-0.188553	-0.375388	0.630715	-0.092016	-0.361281	0.619591	0.263733	-0.356055	0.640837	0.232347	-0.301633	0.075295	0.235161	-0.301916	0.081657	-0.079332	-0.291156	0.079887	0.205279	0.477505	0.555719	-0.268568
7781	64.841667	-0.857644	0.692042	0.161136	-0.851798	0.687184	-0.054455	-0.817648	0.901526	0.154935	-0.803867	0.902308	-0.042499	-0.694262	1.269962	0.122316	-0.703261	1.269889	0.017116	-0.653653	1.220052	0.124557	-0.676838	0.742340	0.322576	-0.681983	0.738228	-0.188576	-0.375386	0.630722	-0.092016	-0.361283	0.619593	0.263731	-0.356054	0.640841	0.232348	-0.301827	0.075633	0.235202	-0.301917	0.081656	-0.079327	-0.291395	0.079774	0.205223	0.477454	0.555656	-0.268605
7782	64.850000	-0.857639	0.692049	0.161146	-0.851798	0.687194	-0.054451	-0.817644	0.901532	0.154981	-0.803800	0.902310	-0.042483	-0.694283	1.269965	0.122336	-0.703305	1.269852	0.017142	-0.653672	1.220029	0.124559	-0.676818	0.742367	0.322591	-0.681969	0.738254	-0.188593	-0.375380	0.630723	-0.092024	-0.361280	0.619596	0.263728	-0.356054	0.640845	0.232346	-0.301842	0.075622	0.235209	-0.301912	0.081655	-0.079312	-0.291402	0.079779	0.205231	0.477408	0.555563	-0.268668
7783	64.858333	-0.857630	0.692054	0.161158	-0.851795	0.687126	-0.054520	-0.817627	0.901530	0.155014	-0.803842	0.902267	-0.042466	-0.694298	1.269950	0.122320	-0.703266	1.269907	0.017126	-0.653698	1.220093	0.124610	-0.676793	0.742388	0.322618	-0.681956	0.738268	-0.188611	-0.375377	0.630727	-0.092025	-0.361271	0.619599	0.263727	-0.356049	0.640851	0.232342	-0.301828	0.075650	0.235210	-0.301933	0.081608	-0.079290	-0.291402	0.079786	0.205226	0.477361	0.555432	-0.268747
7784	64.866667	-0.857621	0.692060	0.161173	-0.851790	0.687203	-0.054439	-0.817609	0.901529	0.155056	-0.803841	0.902261	-0.042452	-0.694348	1.269991	0.122377	-0.703256	1.269937	0.017161	-0.653732	1.220046	0.124611	-0.676767	0.742410	0.322651	-0.681944	0.738289	-0.188619	-0.375373	0.630730	-0.092027	-0.361264	0.619600	0.263725	-0.356045	0.640856	0.232339	-0.301843	0.075633	0.235213	-0.301945	0.081554	-0.079269	-0.291163	0.079904	0.205284	0.477303	0.555289	-0.268832
7785	64.875000	-0.857611	0.692055	0.161192	-0.851785	0.687208	-0.054431	-0.817613	0.901532	0.155086	-0.803878	0.902306	-0.042472	-0.694327	1.270007	0.122372	-0.703268	1.269932	0.017174	-0.653768	1.220053	0.124633	-0.676737	0.742416	0.322691	-0.681938	0.738300	-0.188625	-0.375368	0.630726	-0.092025	-0.361256	0.619601	0.263730	-0.356042	0.640852	0.232340	-0.301736	0.075483	0.235194	-0.301932	0.081604	-0.079287	-0.291403	0.079776	0.205226	0.477237	0.555164	-0.268896
7786	64.883333	-0.857598	0.692055	0.161206	-0.851781	0.687210	-0.054423	-0.817608	0.901530	0.155125	-0.803849	0.902267	-0.042421	-0.694291	1.269983	0.122324	-0.703246	1.269947	0.017134	-0.653798	1.220055	0.124655	-0.676704	0.742418	0.322732	-0.681929	0.738315	-0.188629	-0.375360	0.630721	-0.092020	-0.361251	0.619600	0.263729	-0.356038	0.640848	0.232340	-0.301639	0.075316	0.235174	-0.301718	0.081734	-0.079563	-0.291403	0.079769	0.205228	0.477200	0.554950	-0.269043
7787	64.891667	-0.857596	0.692047	0.161223	-0.851772	0.687210	-0.054415	-0.817585	0.901518	0.155163	-0.803847	0.902277	-0.042391	-0.694403	1.270017	0.122411	-0.703239	1.269976	0.017193	-0.653821	1.220055	0.124681	-0.676672	0.742415	0.322777	-0.681921	0.738330	-0.188623	-0.375358	0.630714	-0.092017	-0.361242	0.619593	0.263733	-0.356036	0.640845	0.232339	-0.301634	0.075301	0.235171	-0.301919	0.081658	-0.079323	-0.291396	0.079764	0.205218	0.477083	0.554974	-0.268940
7788	64.900000	-0.857598	0.692047	0.161245	-0.851771	0.687212	-0.054411	-0.817587	0.901509	0.155196	-0.803837	0.902305	-0.042385	-0.694425	1.270011	0.122432	-0.703278	1.269928	0.017212	-0.653847	1.220119	0.124758	-0.676642	0.742412	0.322832	-0.681921	0.738344	-0.188608	-0.375355	0.630715	-0.092013	-0.361239	0.619589	0.263736	-0.356032	0.640837	0.232345	-0.301633	0.075296	0.235162	-0.301957	0.081543	-0.079277	-0.291156	0.079878	0.205280	0.477001	0.554875	-0.268922
7789	64.908333	-0.857591	0.692044	0.161257	-0.851776	0.687217	-0.054399	-0.817595	0.901503	0.155219	-0.803893	0.902334	-0.042375	-0.694397	1.269982	0.122413	-0.703282	1.269922	0.017225	-0.653854	1.220078	0.124750	-0.676620	0.742407	0.322881	-0.681915	0.738353	-0.188592	-0.375350	0.630717	-0.092007	-0.361232	0.619581	0.263741	-0.356031	0.640769	0.232274	-0.301726	0.075458	0.235180	-0.301917	0.081650	-0.079322	-0.291395	0.079765	0.205223	0.476916	0.554754	-0.268870
7790	64.916667	-0.857587	0.692043	0.161273	-0.851777	0.687215	-0.054401	-0.817582	0.901488	0.155241	-0.803881	0.902305	-0.042311	-0.694367	1.269954	0.122399	-0.703218	1.269915	0.017229	-0.653869	1.220111	0.124802	-0.676602	0.742404	0.322926	-0.681914	0.738364	-0.188570	-0.375345	0.630722	-0.092003	-0.361228	0.619578	0.263740	-0.356030	0.640836	0.232352	-0.301817	0.075635	0.235197	-0.301917	0.081655	-0.079323	-0.291391	0.079770	0.205215	0.476823	0.554612	-0.268800
7791	64.925000	-0.857583	0.692040	0.161279	-0.851779	0.687218	-0.054396	-0.817579	0.901476	0.155262	-0.803901	0.902317	-0.042308	-0.694474	1.269985	0.122507	-0.703253	1.269976	0.017261	-0.653869	1.220070	0.124798	-0.676594	0.742395	0.322970	-0.681922	0.738369	-0.188542	-0.375349	0.630729	-0.091999	-0.361224	0.619573	0.263749	-0.356029	0.640835	0.232359	-0.301832	0.075627	0.235205	-0.301949	0.081585	-0.079270	-0.291155	0.079895	0.205274	0.476715	0.554444	-0.268724
7792	64.933333	-0.857581	0.692038	0.161293	-0.851782	0.687217	-0.054396	-0.817600	0.901467	0.155277	-0.803969	0.902393	-0.042274	-0.694483	1.269989	0.122554	-0.703256	1.269961	0.017284	-0.653880	1.220096	0.124848	-0.676594	0.742386	0.323011	-0.681932	0.738377	-0.188505	-0.375354	0.630734	-0.091996	-0.361224	0.619564	0.263755	-0.356039	0.640807	0.232341	-0.301825	0.075657	0.235210	-0.301946	0.081556	-0.079268	-0.291392	0.079782	0.205218	0.476584	0.554250	-0.268653
7793	64.941667	-0.857576	0.692033	0.161304	-0.851786	0.687212	-0.054391	-0.817577	0.901449	0.155303	-0.803958	0.902376	-0.042275	-0.694482	1.269938	0.122556	-0.703278	1.269933	0.017339	-0.653885	1.220082	0.124884	-0.676598	0.742373	0.323043	-0.681947	0.738375	-0.188474	-0.375357	0.630735	-0.091996	-0.361228	0.619564	0.263772	-0.356037	0.640818	0.232375	-0.301825	0.075649	0.235206	-0.301857	0.081853	-0.079362	-0.291401	0.079777	0.205217	0.476450	0.554017	-0.268606
7794	64.950000	-0.857575	0.692028	0.161316	-0.851788	0.687208	-0.054392	-0.817576	0.901436	0.155319	-0.803917	0.902320	-0.042222	-0.694464	1.269920	0.122612	-0.703237	1.269960	0.017450	-0.653886	1.220070	0.124921	-0.676604	0.742358	0.323073	-0.681966	0.738365	-0.188438	-0.375359	0.630737	-0.091996	-0.361233	0.619554	0.263784	-0.356039	0.640834	0.232409	-0.301824	0.075648	0.235201	-0.301916	0.081656	-0.079319	-0.291392	0.079770	0.205210	0.476300	0.553774	-0.268583
7795	64.958333	-0.857576	0.692031	0.161326	-0.851784	0.687207	-0.054384	-0.817573	0.901420	0.155331	-0.803939	0.902318	-0.042170	-0.694483	1.269915	0.122644	-0.703256	1.269950	0.017468	-0.653874	1.220066	0.124965	-0.676622	0.742337	0.323098	-0.681989	0.738361	-0.188404	-0.375368	0.630731	-0.091997	-0.361237	0.619545	0.263807	-0.356048	0.640801	0.232404	-0.301734	0.075460	0.235189	-0.301954	0.081551	-0.079277	-0.291158	0.079882	0.205268	0.476174	0.553408	-0.268691
7796	64.966667	-0.857573	0.692025	0.161332	-0.851794	0.687215	-0.054373	-0.817591	0.901410	0.155338	-0.804059	0.902372	-0.042160	-0.694472	1.269935	0.122727	-0.703384	1.269999	0.017380	-0.653842	1.219995	0.124955	-0.676637	0.742307	0.323118	-0.682017	0.738345	-0.188366	-0.375372	0.630730	-0.092002	-0.361248	0.619544	0.263824	-0.356055	0.640805	0.232425	-0.301631	0.075307	0.235164	-0.301881	0.081851	-0.079338	-0.291392	0.079764	0.205216	0.475989	0.553139	-0.268721
7797	64.975000	-0.857570	0.692023	0.161340	-0.851796	0.687208	-0.054368	-0.817583	0.901374	0.155349	-0.803978	0.902314	-0.042078	-0.694449	1.269914	0.122767	-0.703265	1.269913	0.017608	-0.653820	1.220061	0.125047	-0.676662	0.742274	0.323131	-0.682045	0.738332	-0.188332	-0.375378	0.630735	-0.092003	-0.361250	0.619541	0.263838	-0.356055	0.640828	0.232467	-0.301828	0.075629	0.235193	-0.301803	0.081812	-0.079472	-0.291396	0.079768	0.205214	0.475787	0.552832	-0.268784
7798	64.983333	-0.857565	0.692012	0.161347	-0.851802	0.687208	-0.054363	-0.817595	0.901361	0.155345	-0.804036	0.902361	-0.042084	-0.694435	1.269921	0.122836	-0.703260	1.269912	0.017638	-0.653788	1.219996	0.125036	-0.676691	0.742242	0.323130	-0.682075	0.738316	-0.188288	-0.375389	0.630742	-0.092015	-0.361255	0.619532	0.263849	-0.356057	0.640832	0.232478	-0.301824	0.075632	0.235193	-0.301935	0.081658	-0.079324	-0.291162	0.079901	0.205272	0.475579	0.552472	-0.268876
7799	64.991667	-0.857571	0.692009	0.161348	-0.851805	0.687205	-0.054366	-0.817612	0.901343	0.155330	-0.804020	0.902319	-0.042029	-0.694448	1.269879	0.122915	-0.703323	1.270007	0.017570	-0.653770	1.219992	0.125061	-0.676719	0.742204	0.323122	-0.682104	0.738302	-0.188247	-0.375395	0.630738	-0.092017	-0.361263	0.619533	0.263854	-0.356071	0.640801	0.232456	-0.301836	0.075628	0.235196	-0.301933	0.081701	-0.079317	-0.291282	0.079838	0.205245	0.475341	0.552063	-0.268998
7800	65.000000	-0.857579	0.692001	0.161347	-0.851812	0.687200	-0.054364	-0.817602	0.901271	0.155289	-0.804136	0.902382	-0.042062	-0.694402	1.269899	0.122872	-0.703201	1.269976	0.017742	-0.653759	1.219996	0.125083	-0.676752	0.742164	0.323108	-0.682133	0.738283	-0.188213	-0.375395	0.630747	-0.092021	-0.361270	0.619533	0.263862	-0.356081	0.640800	0.232461	-0.301830	0.075646	0.235198	-0.301852	0.081869	-0.079408	-0.291397	0.079781	0.205218	0.475072	0.551648	-0.269118
7801	65.008333	-0.857585	0.691996	0.161347	-0.851809	0.687191	-0.054370	-0.817633	0.901279	0.155291	-0.804102	0.902357	-0.042046	-0.694382	1.269899	0.122905	-0.703150	1.270013	0.017714	-0.653758	1.220030	0.125115	-0.676782	0.742123	0.323086	-0.682165	0.738256	-0.188171	-0.375397	0.630746	-0.092024	-0.361274	0.619534	0.263871	-0.356083	0.640800	0.232472	-0.301826	0.075650	0.235201	-0.301915	0.081761	-0.079328	-0.291400	0.079779	0.205216	0.474785	0.551242	-0.269250
7802	65.016667	-0.857598	0.691989	0.161346	-0.851804	0.687182	-0.054366	-0.817643	0.901241	0.155264	-0.804098	0.902314	-0.041979	-0.694380	1.269886	0.122877	-0.703109	1.270018	0.017711	-0.653753	1.219998	0.125104	-0.676816	0.742081	0.323066	-0.682401	0.738095	-0.188184	-0.375402	0.630746	-0.092028	-0.361284	0.619533	0.263881	-0.356091	0.640800	0.232478	-0.301826	0.075658	0.235206	-0.301972	0.081547	-0.079273	-0.291162	0.079896	0.205270	0.474499	0.550852	-0.269398
7803	65.025000	-0.857605	0.691967	0.161345	-0.851805	0.687164	-0.054367	-0.817639	0.901231	0.155254	-0.804171	0.902348	-0.041988	-0.694358	1.269903	0.122897	-0.703146	1.270162	0.017577	-0.653752	1.220029	0.125122	-0.676849	0.742037	0.323035	-0.682217	0.738198	-0.188102	-0.375402	0.630733	-0.092029	-0.361288	0.619530	0.263887	-0.356097	0.640797	0.232490	-0.301825	0.075643	0.235205	-0.301918	0.081751	-0.079326	-0.291277	0.079831	0.205240	0.474220	0.550512	-0.269551
7804	65.033333	-0.857642	0.691977	0.161380	-0.851808	0.687154	-0.054358	-0.817689	0.901215	0.155243	-0.804157	0.902311	-0.041941	-0.694334	1.269928	0.122880	-0.702990	1.270088	0.017677	-0.653749	1.220070	0.125139	-0.676880	0.741991	0.322996	-0.682244	0.738170	-0.188075	-0.375403	0.630734	-0.092023	-0.361292	0.619534	0.263896	-0.356095	0.640826	0.232533	-0.301829	0.075642	0.235201	-0.301940	0.081659	-0.079315	-0.291399	0.079767	0.205218	0.473961	0.550208	-0.269716
7805	65.041667	-0.857630	0.691921	0.161345	-0.851815	0.687142	-0.054352	-0.817719	0.901204	0.155231	-0.804276	0.902374	-0.041976	-0.694333	1.269973	0.122859	-0.702933	1.270176	0.017671	-0.653751	1.220025	0.125095	-0.676921	0.741951	0.322952	-0.682265	0.738135	-0.188043	-0.375406	0.630726	-0.092023	-0.361296	0.619534	0.263902	-0.356101	0.640825	0.232528	-0.301730	0.075473	0.235186	-0.301920	0.081757	-0.079324	-0.291393	0.079769	0.205223	0.473717	0.549950	-0.269901
7806	65.050000	-0.857674	0.691926	0.161383	-0.851829	0.687131	-0.054346	-0.817719	0.901201	0.155218	-0.804220	0.902307	-0.041909	-0.694318	1.269992	0.122824	-0.702833	1.270236	0.017603	-0.653753	1.220041	0.125082	-0.676964	0.741913	0.322909	-0.682498	0.737973	-0.188069	-0.375409	0.630728	-0.092018	-0.361307	0.619533	0.263913	-0.356106	0.640815	0.232521	-0.301642	0.075299	0.235182	-0.301944	0.081655	-0.079316	-0.291396	0.079778	0.205222	0.473491	0.549723	-0.270085
7807	65.058333	-0.857672	0.691868	0.161349	-0.851850	0.687112	-0.054337	-0.817790	0.901181	0.155209	-0.804284	0.902330	-0.041920	-0.694263	1.270034	0.122774	-0.702791	1.270313	0.017508	-0.653763	1.220051	0.125070	-0.677007	0.741885	0.322848	-0.682311	0.738066	-0.187991	-0.375410	0.630727	-0.092016	-0.361312	0.619529	0.263904	-0.356111	0.640812	0.232521	-0.301820	0.075628	0.235193	-0.301887	0.081762	-0.079391	-0.291277	0.079835	0.205248	0.473297	0.549520	-0.270274
7808	65.066667	-0.857716	0.691866	0.161382	-0.851871	0.687092	-0.054333	-0.817754	0.901132	0.155164	-0.804344	0.902355	-0.041938	-0.694288	1.270044	0.122731	-0.702652	1.270329	0.017561	-0.653753	1.220064	0.125055	-0.677052	0.741852	0.322787	-0.682330	0.738031	-0.187969	-0.375412	0.630729	-0.092005	-0.361324	0.619528	0.263907	-0.356116	0.640815	0.232524	-0.301818	0.075626	0.235190	-0.301940	0.081654	-0.079322	-0.291396	0.079773	0.205219	0.473127	0.549319	-0.270471
7809	65.075000	-0.857736	0.691843	0.161384	-0.851889	0.687069	-0.054329	-0.817789	0.901126	0.155147	-0.804281	0.902285	-0.041887	-0.694261	1.270074	0.122733	-0.702525	1.270342	0.017487	-0.653754	1.220074	0.125039	-0.677100	0.741819	0.322723	-0.682359	0.737989	-0.187938	-0.375415	0.630734	-0.091994	-0.361333	0.619533	0.263911	-0.356123	0.640820	0.232526	-0.301824	0.075636	0.235199	-0.301963	0.081595	-0.079294	-0.291395	0.079773	0.205217	0.472985	0.549123	-0.270676
7810	65.083333	-0.857764	0.691815	0.161382	-0.851905	0.687044	-0.054325	-0.817885	0.901124	0.155158	-0.804296	0.902278	-0.041892	-0.694245	1.270052	0.122686	-0.702539	1.270428	0.017283	-0.653738	1.220083	0.125015	-0.677146	0.741786	0.322666	-0.682376	0.737960	-0.187911	-0.375416	0.630729	-0.091978	-0.361344	0.619537	0.263913	-0.356130	0.640822	0.232536	-0.301833	0.075649	0.235205	-0.301983	0.081545	-0.079264	-0.291157	0.079894	0.205271	0.472849	0.548920	-0.270875
7811	65.091667	-0.857778	0.691775	0.161360	-0.851917	0.687020	-0.054321	-0.817918	0.901130	0.155143	-0.804388	0.902337	-0.041950	-0.694159	1.270106	0.122630	-0.702353	1.270388	0.017400	-0.653711	1.220103	0.125004	-0.677187	0.741753	0.322592	-0.682378	0.737938	-0.187883	-0.375420	0.630731	-0.091966	-0.361356	0.619537	0.263925	-0.356142	0.640826	0.232545	-0.301829	0.075648	0.235204	-0.301968	0.081595	-0.079287	-0.291398	0.079775	0.205212	0.472715	0.548730	-0.271047
7812	65.100000	-0.857813	0.691750	0.161359	-0.851932	0.687004	-0.054320	-0.817915	0.901162	0.155119	-0.804407	0.902335	-0.041971	-0.694160	1.270147	0.122618	-0.702260	1.270436	0.017330	-0.653690	1.220122	0.124991	-0.677230	0.741728	0.322521	-0.682386	0.737918	-0.187863	-0.375420	0.630731	-0.091947	-0.361367	0.619539	0.263930	-0.356148	0.640832	0.232557	-0.301826	0.075645	0.235203	-0.301952	0.081652	-0.079308	-0.291395	0.079771	0.205216	0.472578	0.548550	-0.271176
7813	65.108333	-0.857834	0.691733	0.161352	-0.851946	0.686985	-0.054318	-0.817971	0.901153	0.155112	-0.804375	0.902309	-0.041955	-0.694128	1.270178	0.122568	-0.702172	1.270541	0.017228	-0.653685	1.220136	0.124969	-0.677271	0.741714	0.322445	-0.682389	0.737893	-0.187836	-0.375421	0.630722	-0.091926	-0.361386	0.619542	0.263941	-0.356160	0.640838	0.232567	-0.301640	0.075315	0.235176	-0.301975	0.081592	-0.079279	-0.291162	0.079891	0.205281	0.472440	0.548395	-0.271244
7814	65.116667	-0.857855	0.691717	0.161340	-0.851956	0.686972	-0.054319	-0.817992	0.901151	0.155083	-0.804355	0.902274	-0.041949	-0.694084	1.270225	0.122522	-0.702067	1.270665	0.017103	-0.653680	1.220153	0.124939	-0.677312	0.741712	0.322368	-0.682394	0.737880	-0.187823	-0.375424	0.630719	-0.091906	-0.361398	0.619544	0.263948	-0.356173	0.640843	0.232576	-0.301638	0.075313	0.235173	-0.301992	0.081551	-0.079264	-0.291159	0.079892	0.205284	0.472294	0.548273	-0.271255
7815	65.125000	-0.857879	0.691706	0.161328	-0.851967	0.686966	-0.054324	-0.818021	0.901195	0.155061	-0.804406	0.902318	-0.041993	-0.694026	1.270267	0.122451	-0.701728	1.270576	0.017259	-0.653658	1.220176	0.124918	-0.677354	0.741715	0.322287	-0.682391	0.737863	-0.187812	-0.375425	0.630725	-0.091891	-0.361414	0.619547	0.263952	-0.356179	0.640840	0.232577	-0.301734	0.075473	0.235186	-0.301935	0.081754	-0.079320	-0.291281	0.079840	0.205259	0.472145	0.548191	-0.271184
7816	65.133333	-0.857897	0.691700	0.161317	-0.851974	0.686961	-0.054328	-0.818024	0.901198	0.155034	-0.804420	0.902310	-0.041992	-0.693954	1.270268	0.122330	-0.701476	1.270604	0.017334	-0.653621	1.220214	0.124928	-0.677390	0.741723	0.322200	-0.682401	0.737841	-0.187812	-0.375424	0.630729	-0.091878	-0.361425	0.619550	0.263946	-0.356182	0.640844	0.232577	-0.301822	0.075640	0.235197	-0.301952	0.081657	-0.079311	-0.291397	0.079781	0.205231	0.471998	0.548145	-0.271059
7817	65.141667	-0.857908	0.691696	0.161305	-0.851979	0.686957	-0.054335	-0.818041	0.901213	0.155005	-0.804412	0.902310	-0.042016	-0.693893	1.270339	0.122284	-0.701349	1.270818	0.017150	-0.653646	1.220186	0.124836	-0.677426	0.741738	0.322122	-0.682390	0.737831	-0.187809	-0.375428	0.630725	-0.091869	-0.361436	0.619549	0.263948	-0.356193	0.640841	0.232572	-0.301824	0.075637	0.235201	-0.301932	0.081751	-0.079322	-0.291395	0.079783	0.205230	0.471865	0.548121	-0.270874
7818	65.150000	-0.857918	0.691696	0.161293	-0.851981	0.686949	-0.054349	-0.818054	0.901228	0.154973	-0.804410	0.902306	-0.042042	-0.693864	1.270367	0.122186	-0.701323	1.271021	0.016780	-0.653645	1.220164	0.124783	-0.677448	0.741759	0.322051	-0.682385	0.737815	-0.187814	-0.375425	0.630726	-0.091868	-0.361444	0.619559	0.263946	-0.356195	0.640839	0.232570	-0.301828	0.075640	0.235201	-0.301915	0.081848	-0.079332	-0.291159	0.079897	0.205279	0.471751	0.548114	-0.270672
7819	65.158333	-0.857936	0.691696	0.161284	-0.851977	0.686865	-0.054433	-0.818068	0.901247	0.154937	-0.804457	0.902337	-0.042097	-0.693811	1.270355	0.122135	-0.701081	1.271056	0.016766	-0.653625	1.220132	0.124736	-0.677455	0.741784	0.321981	-0.682397	0.737798	-0.187837	-0.375428	0.630726	-0.091869	-0.361450	0.619561	0.263940	-0.356201	0.640838	0.232560	-0.301824	0.075642	0.235208	-0.301851	0.081775	-0.079448	-0.291400	0.079775	0.205220	0.471678	0.548128	-0.270480
7820	65.166667	-0.857942	0.691697	0.161273	-0.851988	0.686928	-0.054376	-0.818079	0.901262	0.154903	-0.804472	0.902317	-0.042107	-0.693779	1.270295	0.122091	-0.700911	1.271180	0.016573	-0.653609	1.220120	0.124695	-0.677454	0.741810	0.321915	-0.682395	0.737788	-0.187851	-0.375431	0.630718	-0.091882	-0.361455	0.619567	0.263939	-0.356203	0.640838	0.232548	-0.301828	0.075650	0.235209	-0.301961	0.081643	-0.079305	-0.291397	0.079779	0.205218	0.471638	0.548167	-0.270307
7821	65.175000	-0.857951	0.691693	0.161258	-0.851993	0.686913	-0.054388	-0.818092	0.901296	0.154876	-0.804480	0.902310	-0.042135	-0.693743	1.270246	0.122032	-0.700719	1.271168	0.016522	-0.653588	1.220017	0.124640	-0.677444	0.741841	0.321863	-0.682404	0.737776	-0.187872	-0.375438	0.630720	-0.091894	-0.361460	0.619574	0.263937	-0.356201	0.640837	0.232549	-0.301741	0.075486	0.235198	-0.302000	0.081576	-0.079255	-0.291281	0.079834	0.205248	0.471633	0.548221	-0.270164
7822	65.183333	-0.857959	0.691697	0.161246	-0.852001	0.686904	-0.054399	-0.818036	0.901277	0.154802	-0.804581	0.902313	-0.042238	-0.693716	1.270168	0.121973	-0.700440	1.271140	0.016611	-0.653553	1.219958	0.124616	-0.677429	0.741865	0.321813	-0.682410	0.737764	-0.187901	-0.375441	0.630716	-0.091909	-0.361458	0.619578	0.263930	-0.356199	0.640839	0.232541	-0.301644	0.075317	0.235183	-0.301880	0.081760	-0.079415	-0.291404	0.079783	0.205227	0.471646	0.548291	-0.270060
7823	65.191667	-0.857964	0.691691	0.161227	-0.852003	0.686897	-0.054413	-0.818107	0.901313	0.154795	-0.804506	0.902288	-0.042208	-0.693612	1.270042	0.121897	-0.700329	1.271209	0.016504	-0.653517	1.219862	0.124587	-0.677416	0.741892	0.321767	-0.682415	0.737744	-0.187926	-0.375442	0.630713	-0.091922	-0.361458	0.619581	0.263918	-0.356194	0.640833	0.232530	-0.301835	0.075643	0.235218	-0.301961	0.081732	-0.079280	-0.291405	0.079788	0.205230	0.471690	0.548371	-0.270001
7824	65.200000	-0.857975	0.691690	0.161205	-0.852004	0.686895	-0.054424	-0.818109	0.901329	0.154755	-0.804487	0.902309	-0.042215	-0.693635	1.269936	0.121958	-0.700132	1.271246	0.016420	-0.653454	1.219740	0.124584	-0.677402	0.741917	0.321739	-0.682421	0.737728	-0.187956	-0.375444	0.630709	-0.091941	-0.361456	0.619579	0.263914	-0.356186	0.640825	0.232518	-0.301835	0.075645	0.235211	-0.302007	0.081544	-0.079257	-0.291405	0.079795	0.205238	0.471744	0.548457	-0.269978
7825	65.208333	-0.857959	0.691683	0.161181	-0.852001	0.686891	-0.054436	-0.818169	0.901372	0.154727	-0.804459	0.902330	-0.042271	-0.693602	1.269783	0.121867	-0.699978	1.271223	0.016396	-0.653445	1.219546	0.124472	-0.677388	0.741936	0.321717	-0.682422	0.737697	-0.187989	-0.375446	0.630703	-0.091960	-0.361452	0.619581	0.263892	-0.356180	0.640823	0.232497	-0.301743	0.075473	0.235199	-0.301970	0.081693	-0.079290	-0.291289	0.079853	0.205269	0.471818	0.548538	-0.269995
7826	65.216667	-0.857936	0.691676	0.161151	-0.851996	0.686885	-0.054452	-0.818214	0.901393	0.154701	-0.804504	0.902329	-0.042312	-0.693574	1.269627	0.121834	-0.699844	1.271185	0.016367	-0.653411	1.219385	0.124440	-0.677377	0.741953	0.321699	-0.682422	0.737659	-0.188024	-0.375442	0.630692	-0.091978	-0.361450	0.619572	0.263876	-0.356178	0.640813	0.232481	-0.301830	0.075640	0.235209	-0.301973	0.081644	-0.079300	-0.291407	0.079791	0.205239	0.471906	0.548615	-0.270039
7827	65.225000	-0.857945	0.691693	0.161152	-0.851984	0.686880	-0.054466	-0.818093	0.901352	0.154601	-0.804428	0.902286	-0.042332	-0.693500	1.269499	0.121859	-0.699726	1.271204	0.016352	-0.653351	1.219342	0.124481	-0.677362	0.741957	0.321690	-0.682422	0.737618	-0.188061	-0.375440	0.630682	-0.091998	-0.361443	0.619571	0.263868	-0.356176	0.640810	0.232467	-0.301834	0.075641	0.235212	-0.301994	0.081597	-0.079289	-0.291403	0.079778	0.205232	0.472021	0.548692	-0.270127
7828	65.233333	-0.857923	0.691682	0.161128	-0.851977	0.686876	-0.054483	-0.818129	0.901375	0.154574	-0.804435	0.902258	-0.042431	-0.693475	1.269372	0.121869	-0.699588	1.271150	0.016369	-0.653312	1.219235	0.124453	-0.677349	0.741967	0.321686	-0.682419	0.737578	-0.188099	-0.375437	0.630677	-0.092013	-0.361445	0.619566	0.263858	-0.356177	0.640804	0.232457	-0.301832	0.075645	0.235210	-0.302011	0.081539	-0.079272	-0.291404	0.079771	0.205219	0.472140	0.548774	-0.270233
7829	65.241667	-0.857911	0.691685	0.161120	-0.851964	0.686869	-0.054495	-0.818135	0.901384	0.154539	-0.804437	0.902279	-0.042457	-0.693474	1.269227	0.121931	-0.699479	1.271131	0.016362	-0.653257	1.219152	0.124449	-0.677332	0.741979	0.321684	-0.682411	0.737537	-0.188130	-0.375433	0.630666	-0.092021	-0.361444	0.619564	0.263853	-0.356175	0.640750	0.232395	-0.301831	0.075645	0.235212	-0.301947	0.081736	-0.079315	-0.291281	0.079828	0.205245	0.472260	0.548863	-0.270348
7830	65.250000	-0.857905	0.691683	0.161114	-0.851953	0.686870	-0.054501	-0.818092	0.901388	0.154491	-0.804369	0.902259	-0.042505	-0.693425	1.269158	0.121899	-0.699376	1.271111	0.016331	-0.653204	1.219035	0.124397	-0.677313	0.741986	0.321679	-0.682400	0.737508	-0.188158	-0.375429	0.630663	-0.092024	-0.361442	0.619561	0.263847	-0.356170	0.640828	0.232478	-0.301833	0.075648	0.235213	-0.301925	0.081835	-0.079328	-0.291403	0.079766	0.205226	0.472377	0.548949	-0.270473
7831	65.258333	-0.857889	0.691690	0.161107	-0.851948	0.686879	-0.054508	-0.818073	0.901400	0.154471	-0.804343	0.902244	-0.042522	-0.693374	1.269094	0.121844	-0.699265	1.271134	0.016352	-0.653176	1.219022	0.124437	-0.677292	0.742011	0.321687	-0.682381	0.737481	-0.188181	-0.375420	0.630665	-0.092020	-0.361440	0.619563	0.263843	-0.356171	0.640828	0.232472	-0.301732	0.075480	0.235199	-0.302012	0.081535	-0.079255	-0.291280	0.079833	0.205253	0.472503	0.549016	-0.270624
7832	65.266667	-0.857881	0.691697	0.161097	-0.851943	0.686887	-0.054510	-0.818082	0.901471	0.154486	-0.804314	0.902237	-0.042518	-0.693361	1.269047	0.121806	-0.699152	1.271152	0.016294	-0.653154	1.218868	0.124349	-0.677267	0.742037	0.321689	-0.682362	0.737474	-0.188202	-0.375416	0.630661	-0.092019	-0.361434	0.619567	0.263830	-0.356167	0.640803	0.232431	-0.301646	0.075308	0.235191	-0.302009	0.081544	-0.079258	-0.291400	0.079781	0.205229	0.472631	0.549059	-0.270792
7833	65.275000	-0.857868	0.691716	0.161090	-0.851935	0.686895	-0.054514	-0.818025	0.901436	0.154446	-0.804280	0.902261	-0.042507	-0.693332	1.269028	0.121780	-0.699005	1.271180	0.016279	-0.653141	1.218884	0.124369	-0.677239	0.742060	0.321685	-0.682348	0.737472	-0.188216	-0.375416	0.630668	-0.092023	-0.361423	0.619562	0.263816	-0.356157	0.640813	0.232429	-0.301829	0.075647	0.235207	-0.301949	0.081748	-0.079312	-0.291283	0.079850	0.205265	0.472752	0.549087	-0.270961
7834	65.283333	-0.857855	0.691727	0.161081	-0.851921	0.686753	-0.054657	-0.817935	0.901427	0.154419	-0.804259	0.902251	-0.042525	-0.693305	1.269024	0.121743	-0.698782	1.271057	0.016450	-0.653123	1.218765	0.124328	-0.677207	0.742087	0.321690	-0.682334	0.737477	-0.188231	-0.375411	0.630667	-0.092032	-0.361411	0.619560	0.263796	-0.356146	0.640828	0.232426	-0.301826	0.075639	0.235200	-0.301971	0.081656	-0.079308	-0.291402	0.079791	0.205234	0.472866	0.549109	-0.271130
7835	65.291667	-0.857846	0.691741	0.161080	-0.851920	0.686899	-0.054524	-0.817953	0.901475	0.154430	-0.804233	0.902267	-0.042547	-0.693302	1.268993	0.121691	-0.698790	1.271164	0.016133	-0.653095	1.218749	0.124330	-0.677172	0.742107	0.321697	-0.682325	0.737483	-0.188245	-0.375408	0.630663	-0.092044	-0.361401	0.619560	0.263775	-0.356133	0.640799	0.232386	-0.301829	0.075633	0.235204	-0.301987	0.081587	-0.079290	-0.291405	0.079785	0.205227	0.472960	0.549115	-0.271279
7836	65.300000	-0.857832	0.691748	0.161075	-0.851912	0.686900	-0.054532	-0.817972	0.901521	0.154435	-0.804182	0.902249	-0.042542	-0.693298	1.268976	0.121627	-0.698714	1.271147	0.016099	-0.653115	1.218766	0.124244	-0.677135	0.742124	0.321704	-0.682315	0.737499	-0.188252	-0.375410	0.630655	-0.092052	-0.361388	0.619556	0.263758	-0.356126	0.640784	0.232349	-0.301837	0.075643	0.235202	-0.302009	0.081536	-0.079272	-0.291402	0.079775	0.205221	0.473028	0.549107	-0.271403
7837	65.308333	-0.857818	0.691764	0.161068	-0.851897	0.686824	-0.054609	-0.817869	0.901450	0.154374	-0.804148	0.902263	-0.042560	-0.693298	1.268956	0.121539	-0.698623	1.271129	0.015997	-0.653101	1.218773	0.124206	-0.677104	0.742132	0.321716	-0.682304	0.737510	-0.188264	-0.375402	0.630660	-0.092057	-0.361378	0.619555	0.263748	-0.356112	0.640744	0.232298	-0.301832	0.075649	0.235204	-0.301933	0.081834	-0.079338	-0.291284	0.079830	0.205245	0.473081	0.549083	-0.271498
7838	65.316667	-0.857797	0.691774	0.161056	-0.851888	0.686904	-0.054545	-0.817872	0.901495	0.154374	-0.804097	0.902251	-0.042564	-0.693301	1.268980	0.121456	-0.698546	1.271097	0.015910	-0.653051	1.218869	0.124232	-0.677076	0.742135	0.321732	-0.682291	0.737517	-0.188279	-0.375402	0.630654	-0.092061	-0.361366	0.619551	0.263734	-0.356103	0.640801	0.232358	-0.301829	0.075649	0.235199	-0.302004	0.081602	-0.079259	-0.291402	0.079762	0.205210	0.473116	0.549045	-0.271563
7839	65.325000	-0.857790	0.691783	0.161058	-0.851867	0.686914	-0.054552	-0.817852	0.901502	0.154362	-0.804059	0.902262	-0.042584	-0.693296	1.268978	0.121341	-0.698417	1.271034	0.015936	-0.653107	1.218805	0.124120	-0.677061	0.742125	0.321745	-0.682272	0.737530	-0.188292	-0.375395	0.630651	-0.092054	-0.361359	0.619551	0.263734	-0.356097	0.640800	0.232355	-0.301832	0.075642	0.235204	-0.301992	0.081585	-0.079292	-0.291165	0.079876	0.205272	0.473139	0.549024	-0.271582
7840	65.333333	-0.857778	0.691787	0.161060	-0.851851	0.686929	-0.054547	-0.817864	0.901477	0.154336	-0.803997	0.902314	-0.042601	-0.693314	1.269026	0.121285	-0.698372	1.271115	0.015727	-0.653132	1.218823	0.124072	-0.677047	0.742114	0.321754	-0.682253	0.737547	-0.188304	-0.375388	0.630653	-0.092049	-0.361352	0.619550	0.263732	-0.356094	0.640800	0.232351	-0.301832	0.075642	0.235202	-0.301926	0.081840	-0.079333	-0.291163	0.079888	0.205274	0.473148	0.549020	-0.271562
7841	65.341667	-0.857761	0.691807	0.161053	-0.851826	0.686878	-0.054610	-0.817813	0.901512	0.154341	-0.804020	0.902326	-0.042612	-0.693316	1.269055	0.121180	-0.698267	1.271158	0.015614	-0.653143	1.218896	0.124048	-0.677049	0.742100	0.321766	-0.682228	0.737557	-0.188316	-0.375382	0.630652	-0.092038	-0.361348	0.619548	0.263734	-0.356093	0.640798	0.232353	-0.301839	0.075636	0.235205	-0.301988	0.081598	-0.079287	-0.291401	0.079779	0.205222	0.473149	0.549037	-0.271502
7842	65.350000	-0.857743	0.691811	0.161039	-0.851811	0.686974	-0.054536	-0.817797	0.901521	0.154338	-0.803991	0.902327	-0.042601	-0.693334	1.269082	0.121055	-0.698218	1.271229	0.015499	-0.653157	1.218969	0.124024	-0.677047	0.742083	0.321778	-0.682204	0.737566	-0.188330	-0.375374	0.630654	-0.092035	-0.361348	0.619544	0.263733	-0.356093	0.640796	0.232355	-0.301848	0.075630	0.235210	-0.302010	0.081541	-0.079263	-0.291401	0.079781	0.205223	0.473143	0.549058	-0.271428
7843	65.358333	-0.857737	0.691840	0.161050	-0.851794	0.686985	-0.054531	-0.817783	0.901529	0.154335	-0.803956	0.902389	-0.042611	-0.693342	1.269110	0.120985	-0.698143	1.271209	0.015483	-0.653182	1.218932	0.123952	-0.677049	0.742073	0.321790	-0.682185	0.737570	-0.188342	-0.375368	0.630651	-0.092034	-0.361348	0.619540	0.263734	-0.356097	0.640794	0.232356	-0.301832	0.075635	0.235201	-0.301987	0.081594	-0.079286	-0.291162	0.079902	0.205284	0.473144	0.549077	-0.271353
7844	65.366667	-0.857728	0.691857	0.161049	-0.851782	0.686849	-0.054662	-0.817761	0.901537	0.154338	-0.803969	0.902341	-0.042578	-0.693354	1.269114	0.120926	-0.698117	1.271202	0.015397	-0.653190	1.218896	0.123893	-0.677057	0.742061	0.321793	-0.682168	0.737574	-0.188359	-0.375361	0.630652	-0.092037	-0.361350	0.619538	0.263730	-0.356096	0.640797	0.232356	-0.301832	0.075645	0.235201	-0.301887	0.081857	-0.079406	-0.291166	0.079902	0.205281	0.473145	0.549090	-0.271295
7845	65.375000	-0.857713	0.691865	0.161052	-0.851764	0.686991	-0.054518	-0.817753	0.901538	0.154342	-0.803957	0.902335	-0.042556	-0.693354	1.269113	0.120900	-0.698113	1.271192	0.015325	-0.653181	1.218941	0.123879	-0.677061	0.742052	0.321801	-0.682156	0.737574	-0.188376	-0.375355	0.630652	-0.092039	-0.361350	0.619536	0.263733	-0.356100	0.640798	0.232358	-0.301830	0.075645	0.235204	-0.301990	0.081588	-0.079293	-0.291405	0.079781	0.205225	0.473147	0.549079	-0.271258
7846	65.383333	-0.857704	0.691864	0.161062	-0.851760	0.686990	-0.054513	-0.817738	0.901540	0.154354	-0.803946	0.902326	-0.042537	-0.693336	1.269125	0.120884	-0.698106	1.271166	0.015341	-0.653152	1.219021	0.123901	-0.677069	0.742045	0.321809	-0.682151	0.737575	-0.188393	-0.375353	0.630651	-0.092041	-0.361352	0.619536	0.263730	-0.356102	0.640794	0.232362	-0.301828	0.075645	0.235209	-0.301926	0.081844	-0.079341	-0.291167	0.079891	0.205285	0.473160	0.549057	-0.271237
7847	65.391667	-0.857696	0.691866	0.161070	-0.851756	0.686981	-0.054501	-0.817723	0.901549	0.154368	-0.803911	0.902349	-0.042509	-0.693355	1.269120	0.120851	-0.698108	1.271133	0.015315	-0.653156	1.218914	0.123823	-0.677068	0.742042	0.321815	-0.682146	0.737570	-0.188402	-0.375354	0.630646	-0.092042	-0.361353	0.619532	0.263734	-0.356104	0.640732	0.232290	-0.301832	0.075645	0.235206	-0.301951	0.081742	-0.079327	-0.291282	0.079820	0.205242	0.473175	0.549026	-0.271237
7848	65.400000	-0.857686	0.691865	0.161080	-0.851753	0.686983	-0.054486	-0.817704	0.901561	0.154385	-0.803950	0.902353	-0.042521	-0.693323	1.269140	0.120837	-0.698128	1.271120	0.015317	-0.653161	1.218952	0.123801	-0.677069	0.742044	0.321822	-0.682145	0.737563	-0.188406	-0.375355	0.630647	-0.092041	-0.361354	0.619535	0.263739	-0.356107	0.640791	0.232363	-0.301824	0.075633	0.235210	-0.301969	0.081636	-0.079309	-0.291400	0.079767	0.205213	0.473194	0.548997	-0.271263
7849	65.408333	-0.857674	0.691858	0.161091	-0.851754	0.686917	-0.054537	-0.817695	0.901562	0.154410	-0.803929	0.902338	-0.042478	-0.693264	1.269163	0.120849	-0.698145	1.271155	0.015346	-0.653112	1.219076	0.123900	-0.677062	0.742044	0.321834	-0.682147	0.737559	-0.188402	-0.375350	0.630644	-0.092027	-0.361354	0.619533	0.263736	-0.356104	0.640798	0.232367	-0.301837	0.075632	0.235211	-0.301866	0.081762	-0.079450	-0.291403	0.079764	0.205225	0.473219	0.548946	-0.271310
7850	65.416667	-0.857671	0.691859	0.161105	-0.851756	0.686999	-0.054451	-0.817685	0.901574	0.154439	-0.803922	0.902318	-0.042447	-0.693292	1.269214	0.120894	-0.698164	1.271160	0.015352	-0.653251	1.218989	0.123910	-0.677045	0.742052	0.321848	-0.682149	0.737562	-0.188383	-0.375351	0.630653	-0.092014	-0.361357	0.619534	0.263739	-0.356104	0.640800	0.232366	-0.301827	0.075641	0.235207	-0.302005	0.081535	-0.079259	-0.291402	0.079773	0.205232	0.473247	0.548896	-0.271371
7851	65.425000	-0.857666	0.691856	0.161116	-0.851754	0.686940	-0.054501	-0.817660	0.901556	0.154451	-0.803919	0.902324	-0.042407	-0.693237	1.269238	0.120878	-0.698175	1.271192	0.015369	-0.653202	1.219065	0.123888	-0.677024	0.742071	0.321854	-0.682153	0.737558	-0.188366	-0.375348	0.630655	-0.092001	-0.361351	0.619537	0.263724	-0.356103	0.640787	0.232343	-0.301829	0.075643	0.235213	-0.301966	0.081652	-0.079297	-0.291164	0.079900	0.205299	0.473273	0.548848	-0.271425
7852	65.433333	-0.857667	0.691859	0.161128	-0.851755	0.687017	-0.054416	-0.817662	0.901591	0.154486	-0.803950	0.902372	-0.042403	-0.693270	1.269288	0.120920	-0.698165	1.271226	0.015352	-0.653123	1.219143	0.123905	-0.676997	0.742082	0.321865	-0.682156	0.737546	-0.188342	-0.375339	0.630659	-0.091994	-0.361348	0.619540	0.263713	-0.356095	0.640804	0.232343	-0.301828	0.075638	0.235208	-0.301919	0.081845	-0.079325	-0.291397	0.079785	0.205242	0.473297	0.548808	-0.271462
7853	65.441667	-0.857666	0.691854	0.161141	-0.851754	0.687022	-0.054408	-0.817653	0.901589	0.154510	-0.803910	0.902351	-0.042356	-0.693187	1.269262	0.120822	-0.698187	1.271219	0.015356	-0.653231	1.219087	0.123866	-0.676972	0.742105	0.321892	-0.682165	0.737540	-0.188310	-0.375335	0.630663	-0.091983	-0.361342	0.619544	0.263703	-0.356041	0.640813	0.232399	-0.301832	0.075627	0.235203	-0.301983	0.081593	-0.079278	-0.291280	0.079836	0.205263	0.473319	0.548792	-0.271475
7854	65.450000	-0.857671	0.691852	0.161152	-0.851759	0.687020	-0.054400	-0.817654	0.901593	0.154535	-0.803907	0.902364	-0.042318	-0.693291	1.269289	0.120876	-0.698230	1.271249	0.015283	-0.653307	1.219030	0.123860	-0.676941	0.742124	0.321909	-0.682181	0.737528	-0.188275	-0.375332	0.630660	-0.091982	-0.361336	0.619550	0.263695	-0.356081	0.640797	0.232317	-0.301821	0.075638	0.235201	-0.301997	0.081533	-0.079269	-0.291154	0.079884	0.205286	0.473337	0.548776	-0.271472
7855	65.458333	-0.857676	0.691849	0.161164	-0.851759	0.687014	-0.054393	-0.817651	0.901591	0.154560	-0.803987	0.902330	-0.042328	-0.693317	1.269273	0.120856	-0.698229	1.271135	0.015310	-0.653156	1.219147	0.123885	-0.676917	0.742144	0.321933	-0.682198	0.737511	-0.188229	-0.375332	0.630666	-0.091975	-0.361329	0.619553	0.263695	-0.356078	0.640732	0.232243	-0.301826	0.075632	0.235206	-0.301940	0.081740	-0.079319	-0.291275	0.079820	0.205247	0.473356	0.548767	-0.271465
7856	65.466667	-0.857686	0.691843	0.161175	-0.851765	0.687005	-0.054382	-0.817664	0.901585	0.154586	-0.804042	0.902337	-0.042263	-0.693351	1.269239	0.120845	-0.698255	1.271068	0.015278	-0.653186	1.219036	0.123841	-0.676893	0.742157	0.321967	-0.682219	0.737496	-0.188184	-0.375334	0.630670	-0.091970	-0.361325	0.619555	0.263697	-0.356072	0.640798	0.232318	-0.301823	0.075641	0.235201	-0.301809	0.081698	-0.079529	-0.291392	0.079757	0.205213	0.473373	0.548749	-0.271448
7857	65.475000	-0.857684	0.691835	0.161185	-0.851778	0.687001	-0.054374	-0.817661	0.901584	0.154612	-0.804043	0.902325	-0.042234	-0.693394	1.269189	0.120815	-0.698334	1.271070	0.015209	-0.653222	1.219101	0.123829	-0.676880	0.742174	0.322015	-0.682254	0.737476	-0.188141	-0.375342	0.630673	-0.091967	-0.361326	0.619558	0.263704	-0.356072	0.640799	0.232320	-0.301824	0.075631	0.235214	-0.301964	0.081643	-0.079304	-0.291395	0.079758	0.205216	0.473391	0.548735	-0.271426
7858	65.483333	-0.857686	0.691825	0.161198	-0.851789	0.686995	-0.054363	-0.817662	0.901586	0.154645	-0.804046	0.902310	-0.042199	-0.693469	1.269129	0.120774	-0.698341	1.270912	0.015219	-0.653246	1.219070	0.123823	-0.676867	0.742188	0.322055	-0.682287	0.737456	-0.188092	-0.375357	0.630671	-0.091966	-0.361329	0.619562	0.263715	-0.356075	0.640802	0.232332	-0.301832	0.075632	0.235219	-0.302002	0.081535	-0.079261	-0.291158	0.079883	0.205282	0.473409	0.548730	-0.271400
7859	65.491667	-0.857694	0.691818	0.161196	-0.851808	0.686993	-0.054354	-0.817676	0.901584	0.154667	-0.804101	0.902285	-0.042169	-0.693521	1.269079	0.120768	-0.698408	1.270874	0.015209	-0.653286	1.218930	0.123766	-0.676859	0.742197	0.322096	-0.682328	0.737429	-0.188043	-0.375362	0.630681	-0.091961	-0.361333	0.619566	0.263723	-0.356080	0.640742	0.232267	-0.301828	0.075640	0.235215	-0.301981	0.081638	-0.079271	-0.291279	0.079838	0.205265	0.473434	0.548721	-0.271397
7860	65.500000	-0.857713	0.691805	0.161203	-0.851825	0.686990	-0.054347	-0.817686	0.901580	0.154683	-0.804231	0.902329	-0.042166	-0.693578	1.269022	0.120767	-0.698497	1.270843	0.015205	-0.653306	1.218858	0.123775	-0.676856	0.742208	0.322142	-0.682377	0.737400	-0.187998	-0.375374	0.630685	-0.091971	-0.361339	0.619567	0.263732	-0.356084	0.640808	0.232351	-0.301824	0.075642	0.235211	-0.301961	0.081656	-0.079301	-0.291401	0.079789	0.205243	0.473470	0.548699	-0.271431
7861	65.508333	-0.857728	0.691792	0.161201	-0.851838	0.686982	-0.054344	-0.817694	0.901577	0.154703	-0.804187	0.902266	-0.042095	-0.693638	1.268963	0.120763	-0.698542	1.270768	0.015174	-0.653328	1.218820	0.123773	-0.676854	0.742220	0.322189	-0.682421	0.737374	-0.187953	-0.375390	0.630690	-0.091977	-0.361340	0.619559	0.263736	-0.356093	0.640801	0.232358	-0.301827	0.075643	0.235210	-0.301979	0.081605	-0.079283	-0.291396	0.079786	0.205244	0.473508	0.548662	-0.271487
7862	65.516667	-0.857744	0.691780	0.161208	-0.851856	0.686972	-0.054343	-0.817703	0.901569	0.154714	-0.804213	0.902255	-0.042070	-0.693684	1.268890	0.120762	-0.698586	1.270653	0.015229	-0.653352	1.218793	0.123776	-0.676856	0.742229	0.322231	-0.682469	0.737341	-0.187915	-0.375403	0.630685	-0.091995	-0.361346	0.619560	0.263746	-0.356101	0.640672	0.232211	-0.301823	0.075638	0.235203	-0.301918	0.081842	-0.079335	-0.291161	0.079893	0.205298	0.473553	0.548617	-0.271560
7863	65.525000	-0.857764	0.691766	0.161209	-0.851871	0.686952	-0.054345	-0.817725	0.901554	0.154718	-0.804287	0.902278	-0.042080	-0.693725	1.268846	0.120791	-0.698698	1.270614	0.015214	-0.653379	1.218779	0.123789	-0.676857	0.742233	0.322272	-0.682513	0.737304	-0.187876	-0.375418	0.630691	-0.092007	-0.361353	0.619563	0.263757	-0.356107	0.640800	0.232373	-0.301823	0.075639	0.235202	-0.301965	0.081645	-0.079314	-0.291274	0.079835	0.205252	0.473582	0.548566	-0.271628
7864	65.533333	-0.857778	0.691752	0.161210	-0.851896	0.686941	-0.054348	-0.817757	0.901536	0.154734	-0.804282	0.902232	-0.042041	-0.693752	1.268790	0.120792	-0.698792	1.270669	0.015198	-0.653381	1.218900	0.123872	-0.676858	0.742232	0.322310	-0.682555	0.737283	-0.187844	-0.375431	0.630690	-0.092016	-0.361359	0.619560	0.263776	-0.356112	0.640805	0.232390	-0.301817	0.075638	0.235204	-0.301967	0.081643	-0.079315	-0.291391	0.079764	0.205217	0.473599	0.548515	-0.271685
7865	65.541667	-0.857797	0.691734	0.161211	-0.851915	0.686920	-0.054347	-0.817765	0.901522	0.154731	-0.804305	0.902218	-0.042029	-0.693789	1.268779	0.120823	-0.698814	1.270592	0.015256	-0.653442	1.218767	0.123829	-0.676866	0.742227	0.322339	-0.682588	0.737256	-0.187804	-0.375442	0.630692	-0.092018	-0.361367	0.619561	0.263790	-0.356122	0.640792	0.232394	-0.301824	0.075635	0.235216	-0.301957	0.081686	-0.079299	-0.291153	0.079882	0.205279	0.473605	0.548458	-0.271725
7866	65.550000	-0.857816	0.691715	0.161217	-0.851939	0.686910	-0.054347	-0.817755	0.901464	0.154707	-0.804344	0.902210	-0.042020	-0.693825	1.268806	0.120878	-0.698888	1.270573	0.015323	-0.653481	1.218764	0.123855	-0.676875	0.742219	0.322361	-0.682617	0.737250	-0.187772	-0.375447	0.630694	-0.092022	-0.361370	0.619564	0.263806	-0.356123	0.640805	0.232420	-0.301823	0.075626	0.235221	-0.301919	0.081839	-0.079327	-0.291153	0.079884	0.205287	0.473600	0.548400	-0.271756
7867	65.558333	-0.857830	0.691702	0.161214	-0.851958	0.686902	-0.054341	-0.817799	0.901480	0.154729	-0.804398	0.902239	-0.042034	-0.693865	1.268798	0.120871	-0.698930	1.270599	0.015342	-0.653518	1.218769	0.123880	-0.676882	0.742211	0.322377	-0.682637	0.737240	-0.187742	-0.375455	0.630698	-0.092017	-0.361377	0.619561	0.263815	-0.356128	0.640806	0.232435	-0.301827	0.075643	0.235222	-0.301939	0.081751	-0.079315	-0.291392	0.079774	0.205236	0.473579	0.548332	-0.271764
7868	65.566667	-0.857846	0.691697	0.161210	-0.851976	0.686899	-0.054345	-0.817808	0.901444	0.154712	-0.804426	0.902219	-0.042015	-0.693886	1.268776	0.120894	-0.698822	1.270531	0.015642	-0.653547	1.218775	0.123891	-0.676892	0.742202	0.322392	-0.682863	0.737104	-0.187764	-0.375461	0.630693	-0.092014	-0.361379	0.619559	0.263821	-0.356130	0.640811	0.232441	-0.301824	0.075645	0.235218	-0.301997	0.081549	-0.079261	-0.291157	0.079903	0.205302	0.473551	0.548266	-0.271759
7869	65.575000	-0.857861	0.691692	0.161207	-0.851988	0.686896	-0.054348	-0.817849	0.901470	0.154722	-0.804470	0.902204	-0.042005	-0.693918	1.268797	0.120933	-0.698983	1.270684	0.015439	-0.653577	1.218788	0.123909	-0.676901	0.742196	0.322386	-0.682772	0.737173	-0.187726	-0.375464	0.630702	-0.092016	-0.361385	0.619561	0.263822	-0.356137	0.640729	0.232357	-0.301824	0.075645	0.235212	-0.301978	0.081604	-0.079277	-0.291159	0.079910	0.205303	0.473516	0.548196	-0.271740
7870	65.583333	-0.857880	0.691691	0.161199	-0.851989	0.686893	-0.054354	-0.817868	0.901439	0.154708	-0.804513	0.902186	-0.041997	-0.693951	1.268850	0.121008	-0.699048	1.270678	0.015405	-0.653607	1.218799	0.123923	-0.676915	0.742191	0.322378	-0.682679	0.737242	-0.187692	-0.375470	0.630705	-0.092021	-0.361393	0.619563	0.263819	-0.356139	0.640812	0.232439	-0.301824	0.075642	0.235209	-0.301965	0.081646	-0.079301	-0.291161	0.079908	0.205301	0.473479	0.548128	-0.271721
7871	65.591667	-0.857904	0.691698	0.161210	-0.851990	0.686815	-0.054429	-0.817904	0.901456	0.154716	-0.804566	0.902277	-0.042057	-0.693971	1.268878	0.121036	-0.699075	1.270718	0.015416	-0.653641	1.218809	0.123922	-0.676926	0.742191	0.322367	-0.682683	0.737250	-0.187692	-0.375469	0.630712	-0.092030	-0.361396	0.619564	0.263811	-0.356144	0.640780	0.232399	-0.301828	0.075636	0.235214	-0.301874	0.081682	-0.079447	-0.291397	0.079788	0.205234	0.473449	0.548065	-0.271699
7872	65.600000	-0.857935	0.691701	0.161218	-0.852000	0.686881	-0.054362	-0.817945	0.901475	0.154722	-0.804518	0.902215	-0.042011	-0.693988	1.268878	0.121019	-0.699135	1.270704	0.015493	-0.653667	1.218837	0.123957	-0.676943	0.742183	0.322345	-0.682686	0.737262	-0.187699	-0.375474	0.630699	-0.092031	-0.361401	0.619568	0.263810	-0.356149	0.640784	0.232396	-0.301824	0.075641	0.235204	-0.302003	0.081540	-0.079276	-0.291394	0.079776	0.205231	0.473421	0.548008	-0.271684
7873	65.608333	-0.857919	0.691663	0.161186	-0.852006	0.686872	-0.054363	-0.817940	0.901415	0.154685	-0.804538	0.902208	-0.042015	-0.693999	1.268926	0.121058	-0.699059	1.270734	0.015585	-0.653700	1.218846	0.123959	-0.676960	0.742174	0.322316	-0.682683	0.737270	-0.187710	-0.375473	0.630709	-0.092036	-0.361408	0.619568	0.263808	-0.356148	0.640800	0.232412	-0.301825	0.075643	0.235213	-0.301920	0.081842	-0.079342	-0.291274	0.079830	0.205252	0.473408	0.547943	-0.271679
7874	65.616667	-0.857930	0.691645	0.161183	-0.852021	0.686858	-0.054364	-0.817965	0.901403	0.154677	-0.804548	0.902200	-0.042014	-0.694017	1.268956	0.121075	-0.699138	1.270789	0.015506	-0.653712	1.218877	0.123987	-0.676979	0.742162	0.322283	-0.682674	0.737275	-0.187720	-0.375476	0.630706	-0.092031	-0.361412	0.619573	0.263810	-0.356148	0.640817	0.232430	-0.301837	0.075624	0.235215	-0.301997	0.081606	-0.079258	-0.291391	0.079763	0.205222	0.473402	0.547881	-0.271692
7875	65.625000	-0.857946	0.691643	0.161191	-0.852033	0.686842	-0.054365	-0.818041	0.901432	0.154699	-0.804569	0.902197	-0.042028	-0.694095	1.268944	0.121186	-0.699157	1.270840	0.015509	-0.653737	1.218913	0.123995	-0.677001	0.742149	0.322253	-0.682669	0.737297	-0.187741	-0.375477	0.630706	-0.092030	-0.361418	0.619576	0.263805	-0.356152	0.640821	0.232432	-0.301826	0.075640	0.235219	-0.302001	0.081530	-0.079267	-0.291394	0.079768	0.205229	0.473407	0.547831	-0.271712
7876	65.633333	-0.857966	0.691636	0.161197	-0.852047	0.686832	-0.054363	-0.818048	0.901397	0.154679	-0.804590	0.902200	-0.042038	-0.694055	1.268989	0.121016	-0.699169	1.270866	0.015507	-0.653750	1.218924	0.124011	-0.677022	0.742129	0.322213	-0.682653	0.737313	-0.187754	-0.375476	0.630705	-0.092027	-0.361422	0.619581	0.263803	-0.356156	0.640826	0.232428	-0.301829	0.075640	0.235223	-0.302002	0.081546	-0.079268	-0.291391	0.079778	0.205234	0.473412	0.547784	-0.271738
7877	65.641667	-0.857951	0.691610	0.161162	-0.852056	0.686822	-0.054360	-0.818042	0.901385	0.154649	-0.804616	0.902183	-0.042065	-0.694084	1.269058	0.121051	-0.699182	1.270826	0.015472	-0.653781	1.218945	0.124010	-0.677043	0.742107	0.322167	-0.682637	0.737331	-0.187780	-0.375472	0.630712	-0.092018	-0.361422	0.619585	0.263796	-0.356155	0.640767	0.232352	-0.301826	0.075648	0.235222	-0.301918	0.081761	-0.079346	-0.291275	0.079845	0.205275	0.473417	0.547738	-0.271779
7878	65.650000	-0.857963	0.691607	0.161153	-0.852065	0.686821	-0.054358	-0.818132	0.901400	0.154668	-0.804674	0.902261	-0.042092	-0.694109	1.269092	0.121038	-0.699184	1.270817	0.015449	-0.653832	1.218990	0.124002	-0.677065	0.742085	0.322131	-0.682624	0.737353	-0.187801	-0.375473	0.630712	-0.092018	-0.361422	0.619586	0.263784	-0.356155	0.640810	0.232382	-0.301840	0.075635	0.235220	-0.301918	0.081850	-0.079322	-0.291392	0.079800	0.205244	0.473429	0.547693	-0.271837
7879	65.658333	-0.857995	0.691621	0.161173	-0.852071	0.686814	-0.054364	-0.818160	0.901391	0.154649	-0.804623	0.902210	-0.042063	-0.694129	1.269114	0.121013	-0.699179	1.270899	0.015464	-0.653849	1.218978	0.124013	-0.677086	0.742068	0.322098	-0.682601	0.737364	-0.187823	-0.375465	0.630714	-0.092023	-0.361422	0.619591	0.263771	-0.356157	0.640811	0.232369	-0.301821	0.075649	0.235208	-0.301979	0.081600	-0.079283	-0.291393	0.079789	0.205241	0.473441	0.547649	-0.271903
7880	65.666667	-0.858007	0.691620	0.161162	-0.852076	0.686804	-0.054371	-0.818187	0.901384	0.154633	-0.804626	0.902206	-0.042074	-0.694099	1.269098	0.120948	-0.699178	1.270876	0.015451	-0.653876	1.219114	0.124075	-0.677107	0.742045	0.322058	-0.682585	0.737382	-0.187846	-0.375463	0.630715	-0.092020	-0.361422	0.619588	0.263754	-0.356157	0.640808	0.232354	-0.301821	0.075647	0.235198	-0.301918	0.081839	-0.079328	-0.291150	0.079906	0.205283	0.473457	0.547600	-0.271969
7881	65.675000	-0.857993	0.691592	0.161122	-0.852082	0.686795	-0.054378	-0.818173	0.901359	0.154590	-0.804675	0.902206	-0.042111	-0.694152	1.269132	0.120963	-0.699187	1.270862	0.015425	-0.653898	1.219063	0.124050	-0.677128	0.742021	0.322021	-0.682567	0.737396	-0.187868	-0.375464	0.630714	-0.092022	-0.361425	0.619593	0.263748	-0.356153	0.640846	0.232379	-0.301820	0.075648	0.235199	-0.301961	0.081646	-0.079308	-0.291274	0.079850	0.205248	0.473472	0.547557	-0.272039
7882	65.683333	-0.858005	0.691586	0.161117	-0.852088	0.686781	-0.054389	-0.818323	0.901401	0.154614	-0.804678	0.902254	-0.042148	-0.694132	1.269127	0.120932	-0.699195	1.270865	0.015399	-0.653949	1.219052	0.123999	-0.677150	0.741988	0.321992	-0.682555	0.737415	-0.187891	-0.375465	0.630710	-0.092016	-0.361428	0.619590	0.263738	-0.356156	0.640847	0.232376	-0.301822	0.075640	0.235206	-0.301963	0.081647	-0.079318	-0.291390	0.079766	0.205221	0.473487	0.547512	-0.272112
7883	65.691667	-0.858023	0.691586	0.161118	-0.852098	0.686770	-0.054398	-0.818317	0.901396	0.154581	-0.804608	0.902213	-0.042139	-0.694231	1.269170	0.120995	-0.699187	1.270914	0.015437	-0.653932	1.219136	0.124094	-0.677166	0.741963	0.321968	-0.682535	0.737430	-0.187904	-0.375465	0.630707	-0.092010	-0.361427	0.619586	0.263741	-0.356157	0.640849	0.232376	-0.301819	0.075644	0.235207	-0.301979	0.081589	-0.079293	-0.291394	0.079766	0.205218	0.473505	0.547473	-0.272191
7884	65.700000	-0.858024	0.691565	0.161095	-0.852106	0.686762	-0.054403	-0.818350	0.901380	0.154561	-0.804612	0.902211	-0.042152	-0.694217	1.269169	0.120991	-0.699186	1.270910	0.015422	-0.653948	1.219137	0.124099	-0.677188	0.741936	0.321945	-0.682521	0.737454	-0.187917	-0.375466	0.630712	-0.092000	-0.361428	0.619589	0.263747	-0.356155	0.640851	0.232382	-0.301824	0.075647	0.235213	-0.301916	0.081841	-0.079334	-0.291390	0.079771	0.205223	0.473527	0.547433	-0.272265
7885	65.708333	-0.858032	0.691560	0.161078	-0.852106	0.686755	-0.054407	-0.818321	0.901358	0.154519	-0.804631	0.902244	-0.042188	-0.694155	1.269140	0.120957	-0.699187	1.270908	0.015449	-0.653955	1.219148	0.124104	-0.677208	0.741904	0.321917	-0.682506	0.737472	-0.187929	-0.375462	0.630719	-0.091996	-0.361430	0.619586	0.263751	-0.356161	0.640851	0.232392	-0.301824	0.075656	0.235213	-0.301974	0.081601	-0.079284	-0.291273	0.079838	0.205264	0.473542	0.547398	-0.272330
7886	65.716667	-0.858041	0.691560	0.161065	-0.852113	0.686756	-0.054418	-0.818385	0.901380	0.154508	-0.804598	0.902239	-0.042192	-0.694159	1.269123	0.120975	-0.699183	1.270927	0.015479	-0.653935	1.219127	0.124137	-0.677222	0.741876	0.321897	-0.682492	0.737489	-0.187939	-0.375463	0.630721	-0.091996	-0.361437	0.619586	0.263758	-0.356163	0.640824	0.232365	-0.301825	0.075652	0.235216	-0.301987	0.081549	-0.079260	-0.291395	0.079792	0.205238	0.473556	0.547369	-0.272392
7887	65.725000	-0.858050	0.691557	0.161048	-0.852114	0.686755	-0.054423	-0.818324	0.901351	0.154438	-0.804567	0.902273	-0.042234	-0.694195	1.269139	0.121029	-0.699183	1.270920	0.015498	-0.653933	1.219119	0.124147	-0.677246	0.741855	0.321876	-0.682480	0.737502	-0.187946	-0.375462	0.630716	-0.091995	-0.361441	0.619584	0.263757	-0.356165	0.640819	0.232369	-0.301824	0.075655	0.235210	-0.301950	0.081704	-0.079297	-0.291277	0.079864	0.205264	0.473567	0.547335	-0.272445
7888	65.733333	-0.858058	0.691557	0.161036	-0.852117	0.686755	-0.054433	-0.818302	0.901345	0.154389	-0.804579	0.902259	-0.042229	-0.694150	1.269104	0.121032	-0.699178	1.270931	0.015505	-0.653940	1.218992	0.124104	-0.677265	0.741831	0.321855	-0.682472	0.737514	-0.187958	-0.375462	0.630722	-0.091999	-0.361443	0.619583	0.263755	-0.356162	0.640849	0.232403	-0.301821	0.075654	0.235207	-0.301913	0.081853	-0.079329	-0.291159	0.079910	0.205301	0.473579	0.547305	-0.272491
7889	65.741667	-0.858063	0.691559	0.161028	-0.852112	0.686750	-0.054442	-0.818376	0.901359	0.154391	-0.804582	0.902314	-0.042283	-0.694227	1.269111	0.121126	-0.699111	1.270856	0.015645	-0.653930	1.218974	0.124119	-0.677283	0.741805	0.321832	-0.682464	0.737513	-0.187968	-0.375459	0.630719	-0.092013	-0.361448	0.619579	0.263756	-0.356169	0.640832	0.232386	-0.301823	0.075646	0.235205	-0.301894	0.081661	-0.079438	-0.291393	0.079785	0.205235	0.473595	0.547281	-0.272534
7890	65.750000	-0.858054	0.691560	0.161016	-0.852106	0.686755	-0.054449	-0.818349	0.901335	0.154347	-0.804529	0.902268	-0.042322	-0.694213	1.269101	0.121151	-0.699190	1.271002	0.015530	-0.653902	1.219080	0.124193	-0.677302	0.741787	0.321821	-0.682461	0.737513	-0.187980	-0.375458	0.630716	-0.092020	-0.361454	0.619576	0.263753	-0.356175	0.640815	0.232371	-0.301829	0.075633	0.235212	-0.301994	0.081536	-0.079277	-0.291394	0.079783	0.205225	0.473615	0.547264	-0.272575
7891	65.758333	-0.858052	0.691562	0.161012	-0.852093	0.686754	-0.054452	-0.818344	0.901336	0.154322	-0.804525	0.902257	-0.042301	-0.694168	1.269062	0.121153	-0.699193	1.270951	0.015606	-0.653895	1.219009	0.124178	-0.677313	0.741768	0.321799	-0.682463	0.737505	-0.187994	-0.375459	0.630709	-0.092024	-0.361457	0.619572	0.263759	-0.356175	0.640828	0.232388	-0.301822	0.075638	0.235208	-0.301955	0.081690	-0.079310	-0.291392	0.079772	0.205224	0.473641	0.547259	-0.272608
7892	65.766667	-0.858039	0.691567	0.161007	-0.852083	0.686755	-0.054451	-0.818301	0.901333	0.154281	-0.804513	0.902251	-0.042274	-0.694107	1.269045	0.121157	-0.699122	1.270987	0.015697	-0.653890	1.218944	0.124160	-0.677329	0.741753	0.321780	-0.682461	0.737500	-0.188005	-0.375456	0.630713	-0.092038	-0.361458	0.619572	0.263760	-0.356182	0.640715	0.232264	-0.301829	0.075640	0.235215	-0.301956	0.081639	-0.079311	-0.291156	0.079887	0.205282	0.473673	0.547257	-0.272636
7893	65.775000	-0.858026	0.691578	0.161006	-0.852069	0.686765	-0.054451	-0.818322	0.901332	0.154272	-0.804495	0.902247	-0.042302	-0.694168	1.269090	0.121254	-0.699141	1.271005	0.015782	-0.653862	1.219029	0.124233	-0.677339	0.741742	0.321765	-0.682465	0.737482	-0.188012	-0.375452	0.630711	-0.092039	-0.361459	0.619572	0.263764	-0.356183	0.640836	0.232398	-0.301822	0.075650	0.235211	-0.301974	0.081603	-0.079294	-0.291391	0.079774	0.205230	0.473705	0.547265	-0.272668
7894	65.783333	-0.858011	0.691585	0.160999	-0.852052	0.686776	-0.054444	-0.818333	0.901330	0.154261	-0.804474	0.902272	-0.042305	-0.694141	1.269076	0.121305	-0.699128	1.271117	0.015707	-0.653863	1.219057	0.124248	-0.677350	0.741732	0.321748	-0.682473	0.737467	-0.188017	-0.375447	0.630710	-0.092045	-0.361460	0.619579	0.263770	-0.356183	0.640827	0.232390	-0.301821	0.075649	0.235220	-0.301951	0.081659	-0.079305	-0.291160	0.079900	0.205301	0.473737	0.547269	-0.272707
7895	65.791667	-0.857996	0.691589	0.161001	-0.852040	0.686787	-0.054440	-0.818286	0.901323	0.154226	-0.804492	0.902235	-0.042310	-0.694136	1.269104	0.121303	-0.699095	1.271121	0.015757	-0.653858	1.219073	0.124252	-0.677358	0.741727	0.321732	-0.682481	0.737435	-0.188022	-0.375447	0.630707	-0.092052	-0.361454	0.619578	0.263767	-0.356182	0.640829	0.232390	-0.301828	0.075647	0.235224	-0.301932	0.081758	-0.079316	-0.291158	0.079902	0.205304	0.473762	0.547260	-0.272741
7896	65.800000	-0.857983	0.691600	0.161004	-0.852028	0.686792	-0.054434	-0.818318	0.901323	0.154219	-0.804482	0.902222	-0.042333	-0.694121	1.269111	0.121325	-0.699073	1.271131	0.015787	-0.653833	1.218991	0.124242	-0.677361	0.741716	0.321709	-0.682489	0.737400	-0.188027	-0.375441	0.630700	-0.092063	-0.361443	0.619574	0.263772	-0.356177	0.640827	0.232393	-0.301827	0.075641	0.235222	-0.301952	0.081653	-0.079305	-0.291160	0.079914	0.205308	0.473780	0.547243	-0.272780
7897	65.808333	-0.857970	0.691601	0.160997	-0.852015	0.686797	-0.054434	-0.818312	0.901315	0.154201	-0.804505	0.902253	-0.042329	-0.694089	1.269098	0.121331	-0.699067	1.271140	0.015773	-0.653808	1.219081	0.124285	-0.677369	0.741708	0.321694	-0.682505	0.737358	-0.188028	-0.375441	0.630699	-0.092075	-0.361439	0.619571	0.263770	-0.356170	0.640829	0.232391	-0.301823	0.075653	0.235212	-0.301956	0.081662	-0.079309	-0.291395	0.079794	0.205248	0.473794	0.547219	-0.272816
7898	65.816667	-0.857959	0.691604	0.160998	-0.852001	0.686793	-0.054429	-0.818309	0.901307	0.154180	-0.804474	0.902232	-0.042287	-0.694082	1.269096	0.121344	-0.699047	1.271251	0.015760	-0.653801	1.219065	0.124272	-0.677371	0.741690	0.321675	-0.682519	0.737319	-0.188021	-0.375439	0.630685	-0.092081	-0.361431	0.619568	0.263768	-0.356165	0.640825	0.232390	-0.301823	0.075648	0.235210	-0.301997	0.081540	-0.079270	-0.291388	0.079779	0.205239	0.473804	0.547193	-0.272848
7899	65.825000	-0.857946	0.691603	0.161006	-0.851995	0.686794	-0.054422	-0.818301	0.901296	0.154166	-0.804495	0.902209	-0.042295	-0.693987	1.269059	0.121275	-0.699023	1.271168	0.015783	-0.653781	1.219043	0.124274	-0.677376	0.741667	0.321662	-0.682534	0.737281	-0.188012	-0.375437	0.630681	-0.092092	-0.361417	0.619565	0.263765	-0.356154	0.640788	0.232345	-0.301816	0.075643	0.235204	-0.301937	0.081743	-0.079327	-0.291272	0.079832	0.205261	0.473818	0.547166	-0.272877
7900	65.833333	-0.857929	0.691608	0.161012	-0.851986	0.686788	-0.054415	-0.818298	0.901284	0.154152	-0.804504	0.902248	-0.042355	-0.693982	1.269056	0.121276	-0.698990	1.271196	0.015823	-0.653775	1.218987	0.124246	-0.677379	0.741642	0.321652	-0.682548	0.737246	-0.187991	-0.375435	0.630678	-0.092091	-0.361409	0.619561	0.263763	-0.356146	0.640848	0.232418	-0.301815	0.075643	0.235208	-0.301959	0.081642	-0.079317	-0.291383	0.079762	0.205225	0.473834	0.547143	-0.272917
7901	65.841667	-0.857917	0.691603	0.161018	-0.851983	0.686789	-0.054407	-0.818286	0.901273	0.154146	-0.804532	0.902231	-0.042267	-0.693986	1.269086	0.121323	-0.698981	1.271222	0.015797	-0.653837	1.219014	0.124293	-0.677384	0.741616	0.321649	-0.682563	0.737222	-0.187962	-0.375435	0.630676	-0.092092	-0.361403	0.619558	0.263761	-0.356146	0.640832	0.232399	-0.301813	0.075643	0.235211	-0.301976	0.081584	-0.079293	-0.291267	0.079818	0.205255	0.473856	0.547121	-0.272953
7902	65.850000	-0.857909	0.691607	0.161025	-0.851978	0.686786	-0.054393	-0.818284	0.901268	0.154144	-0.804491	0.902194	-0.042232	-0.693919	1.269084	0.121291	-0.698955	1.271284	0.015791	-0.653744	1.219076	0.124301	-0.677388	0.741591	0.321639	-0.682582	0.737201	-0.187923	-0.375437	0.630678	-0.092094	-0.361401	0.619550	0.263754	-0.356144	0.640820	0.232387	-0.301814	0.075640	0.235224	-0.301911	0.081844	-0.079340	-0.291147	0.079876	0.205291	0.473871	0.547104	-0.272992
7903	65.858333	-0.857902	0.691608	0.161030	-0.851981	0.686786	-0.054385	-0.818286	0.901265	0.154138	-0.804471	0.902210	-0.042220	-0.693979	1.269109	0.121389	-0.698894	1.271287	0.015849	-0.653810	1.218968	0.124287	-0.677397	0.741568	0.321633	-0.682600	0.737188	-0.187882	-0.375437	0.630681	-0.092087	-0.361399	0.619554	0.263758	-0.356143	0.640839	0.232400	-0.301815	0.075644	0.235219	-0.301975	0.081604	-0.079289	-0.291385	0.079770	0.205237	0.473889	0.547082	-0.273031
7904	65.866667	-0.857899	0.691601	0.161035	-0.851979	0.686783	-0.054378	-0.818293	0.901263	0.154127	-0.804456	0.902215	-0.042223	-0.693848	1.269114	0.121345	-0.698875	1.271322	0.015873	-0.653708	1.219074	0.124312	-0.677409	0.741547	0.321626	-0.682614	0.737172	-0.187841	-0.375435	0.630682	-0.092077	-0.361397	0.619548	0.263754	-0.356147	0.640825	0.232386	-0.301819	0.075649	0.235212	-0.301869	0.081865	-0.079403	-0.291386	0.079775	0.205245	0.473902	0.547052	-0.273072
7905	65.875000	-0.857903	0.691607	0.161030	-0.851983	0.686782	-0.054375	-0.818301	0.901261	0.154110	-0.804413	0.902174	-0.042181	-0.693849	1.269119	0.121418	-0.698840	1.271360	0.015916	-0.653668	1.219077	0.124322	-0.677424	0.741524	0.321615	-0.682838	0.737033	-0.187855	-0.375436	0.630687	-0.092068	-0.361396	0.619552	0.263755	-0.356149	0.640779	0.232332	-0.301815	0.075643	0.235216	-0.301931	0.081747	-0.079314	-0.291148	0.079903	0.205301	0.473908	0.547018	-0.273104
7906	65.883333	-0.857903	0.691607	0.161028	-0.851983	0.686785	-0.054379	-0.818314	0.901261	0.154090	-0.804399	0.902169	-0.042167	-0.693823	1.269156	0.121489	-0.698836	1.271362	0.015931	-0.653630	1.219091	0.124336	-0.677440	0.741503	0.321605	-0.682643	0.737156	-0.187769	-0.375436	0.630694	-0.092058	-0.361397	0.619550	0.263759	-0.356150	0.640833	0.232391	-0.301813	0.075649	0.235212	-0.301953	0.081652	-0.079303	-0.291386	0.079794	0.205239	0.473913	0.546990	-0.273134
7907	65.891667	-0.857905	0.691605	0.161026	-0.851980	0.686788	-0.054387	-0.818332	0.901258	0.154062	-0.804407	0.902209	-0.042215	-0.693772	1.269200	0.121530	-0.698789	1.271485	0.016008	-0.653664	1.219051	0.124355	-0.677456	0.741485	0.321603	-0.682658	0.737143	-0.187740	-0.375438	0.630690	-0.092054	-0.361398	0.619551	0.263763	-0.356152	0.640835	0.232392	-0.301816	0.075639	0.235214	-0.301950	0.081657	-0.079313	-0.291386	0.079782	0.205236	0.473921	0.546966	-0.273161
7908	65.900000	-0.858319	0.691995	0.161312	-0.851976	0.686796	-0.054394	-0.818348	0.901258	0.154034	-0.804423	0.902194	-0.042277	-0.693618	1.269228	0.121499	-0.698746	1.271572	0.016039	-0.653560	1.219119	0.124364	-0.677477	0.741461	0.321593	-0.682872	0.736992	-0.187768	-0.375435	0.630691	-0.092042	-0.361401	0.619551	0.263768	-0.356155	0.640861	0.232428	-0.301808	0.075643	0.235202	-0.301957	0.081650	-0.079314	-0.291380	0.079769	0.205224	0.473929	0.546946	-0.273185
7909	65.908333	-0.858124	0.691797	0.161166	-0.851975	0.686801	-0.054406	-0.818361	0.901252	0.154002	-0.804417	0.902213	-0.042267	-0.693591	1.269275	0.121570	-0.698708	1.271635	0.016090	-0.653526	1.219128	0.124383	-0.677499	0.741446	0.321581	-0.682668	0.737118	-0.187707	-0.375435	0.630690	-0.092036	-0.361407	0.619553	0.263779	-0.356161	0.640852	0.232425	-0.301812	0.075636	0.235209	-0.301959	0.081645	-0.079317	-0.291147	0.079881	0.205282	0.473940	0.546927	-0.273209
7910	65.916667	-0.857934	0.691608	0.161014	-0.851971	0.686811	-0.054417	-0.818376	0.901257	0.153972	-0.804442	0.902274	-0.042296	-0.693558	1.269349	0.121683	-0.698667	1.271703	0.016128	-0.653496	1.219131	0.124402	-0.677521	0.741432	0.321571	-0.682675	0.737102	-0.187698	-0.375436	0.630687	-0.092028	-0.361412	0.619551	0.263790	-0.356171	0.640840	0.232424	-0.301813	0.075643	0.235208	-0.301988	0.081535	-0.079276	-0.291382	0.079754	0.205225	0.473953	0.546913	-0.273231
7911	65.925000	-0.857943	0.691606	0.161007	-0.851970	0.686819	-0.054416	-0.818394	0.901263	0.153953	-0.804432	0.902241	-0.042282	-0.693478	1.269331	0.121729	-0.698573	1.271700	0.016294	-0.653457	1.219123	0.124417	-0.677542	0.741419	0.321555	-0.682784	0.737023	-0.187732	-0.375441	0.630688	-0.092021	-0.361424	0.619550	0.263802	-0.356180	0.640843	0.232440	-0.301814	0.075649	0.235220	-0.301933	0.081698	-0.079341	-0.291265	0.079823	0.205261	0.473966	0.546911	-0.273245
7912	65.933333	-0.858360	0.691998	0.161289	-0.851971	0.686831	-0.054420	-0.818409	0.901281	0.153937	-0.804484	0.902229	-0.042262	-0.693416	1.269324	0.121769	-0.698613	1.271767	0.016215	-0.653414	1.219111	0.124436	-0.677570	0.741419	0.321534	-0.682685	0.737074	-0.187723	-0.375440	0.630694	-0.092020	-0.361435	0.619555	0.263815	-0.356187	0.640845	0.232454	-0.301819	0.075654	0.235221	-0.301954	0.081656	-0.079311	-0.291148	0.079892	0.205301	0.473974	0.546906	-0.273250
7913	65.941667	-0.858177	0.691795	0.161140	-0.851974	0.686827	-0.054417	-0.818427	0.901297	0.153925	-0.804532	0.902251	-0.042274	-0.693402	1.269304	0.121914	-0.698547	1.271720	0.016371	-0.653357	1.219085	0.124454	-0.677591	0.741421	0.321523	-0.682694	0.737052	-0.187745	-0.375445	0.630694	-0.092035	-0.361441	0.619557	0.263822	-0.356195	0.640849	0.232466	-0.301817	0.075647	0.235225	-0.301933	0.081754	-0.079314	-0.291270	0.079840	0.205272	0.473982	0.546900	-0.273256
7914	65.950000	-0.858396	0.691995	0.161283	-0.851982	0.686823	-0.054416	-0.818428	0.901309	0.153930	-0.804579	0.902272	-0.042281	-0.693332	1.269289	0.121891	-0.698493	1.271623	0.016539	-0.653302	1.219062	0.124471	-0.677612	0.741430	0.321511	-0.682914	0.736895	-0.187827	-0.375448	0.630695	-0.092050	-0.361454	0.619557	0.263831	-0.356202	0.640859	0.232471	-0.301818	0.075651	0.235221	-0.301953	0.081658	-0.079304	-0.291389	0.079783	0.205254	0.473993	0.546893	-0.273266
7915	65.958333	-0.858407	0.691983	0.161285	-0.851998	0.686812	-0.054414	-0.818445	0.901323	0.153924	-0.804543	0.902237	-0.042267	-0.693296	1.269231	0.121896	-0.698616	1.271752	0.016373	-0.653311	1.218970	0.124475	-0.677622	0.741440	0.321495	-0.682823	0.736932	-0.187839	-0.375457	0.630689	-0.092072	-0.361456	0.619557	0.263835	-0.356205	0.640853	0.232475	-0.301819	0.075648	0.235216	-0.301953	0.081697	-0.079294	-0.291149	0.079905	0.205308	0.473996	0.546868	-0.273291
7916	65.966667	-0.858416	0.691970	0.161291	-0.852012	0.686797	-0.054409	-0.818444	0.901324	0.153932	-0.804550	0.902191	-0.042302	-0.693275	1.269223	0.121952	-0.698584	1.271701	0.016475	-0.653216	1.219018	0.124497	-0.677629	0.741448	0.321483	-0.682727	0.736969	-0.187849	-0.375463	0.630694	-0.092095	-0.361459	0.619562	0.263839	-0.356203	0.640852	0.232484	-0.301815	0.075640	0.235217	-0.301914	0.081839	-0.079327	-0.291155	0.079897	0.205300	0.473999	0.546833	-0.273325
7917	65.975000	-0.858422	0.691957	0.161293	-0.852031	0.686777	-0.054408	-0.818446	0.901330	0.153938	-0.804584	0.902146	-0.042220	-0.693293	1.269170	0.122037	-0.698590	1.271692	0.016455	-0.653199	1.218947	0.124469	-0.677624	0.741453	0.321481	-0.682738	0.736943	-0.187882	-0.375471	0.630687	-0.092113	-0.361460	0.619560	0.263844	-0.356203	0.640854	0.232486	-0.301813	0.075637	0.235220	-0.301972	0.081594	-0.079294	-0.291265	0.079833	0.205267	0.474004	0.546798	-0.273371
7918	65.983333	-0.858422	0.691947	0.161301	-0.852042	0.686761	-0.054405	-0.818447	0.901328	0.153940	-0.804550	0.902167	-0.042248	-0.693239	1.269163	0.121953	-0.698625	1.271731	0.016454	-0.653185	1.218986	0.124502	-0.677619	0.741463	0.321486	-0.682746	0.736917	-0.187903	-0.375473	0.630681	-0.092124	-0.361462	0.619563	0.263840	-0.356202	0.640857	0.232488	-0.301811	0.075641	0.235219	-0.301957	0.081655	-0.079317	-0.291381	0.079766	0.205237	0.474008	0.546767	-0.273414
7919	65.991667	-0.858425	0.691940	0.161303	-0.852060	0.686752	-0.054402	-0.818447	0.901334	0.153941	-0.804623	0.902140	-0.042262	-0.693237	1.269156	0.121960	-0.698604	1.271787	0.016451	-0.653176	1.218907	0.124470	-0.677603	0.741477	0.321492	-0.682751	0.736902	-0.187920	-0.375475	0.630683	-0.092125	-0.361459	0.619566	0.263840	-0.356200	0.640856	0.232480	-0.301808	0.075645	0.235224	-0.301951	0.081694	-0.079307	-0.291142	0.079882	0.205301	0.474010	0.546746	-0.273441
7920	66.000000	-0.858427	0.691944	0.161308	-0.852070	0.686750	-0.054400	-0.818447	0.901339	0.153945	-0.804626	0.902086	-0.042213	-0.693300	1.269137	0.122115	-0.698602	1.271721	0.016466	-0.653184	1.218975	0.124489	-0.677579	0.741490	0.321501	-0.682757	0.736894	-0.187926	-0.375476	0.630680	-0.092125	-0.361457	0.619571	0.263838	-0.356197	0.640857	0.232472	-0.301816	0.075634	0.235235	-0.301824	0.081667	-0.079561	-0.291140	0.079885	0.205303	0.474012	0.546730	-0.273462
7921	66.008333	-0.858225	0.691751	0.161164	-0.852072	0.686756	-0.054401	-0.818443	0.901343	0.153947	-0.804581	0.902139	-0.042239	-0.693273	1.269161	0.122041	-0.698623	1.271761	0.016471	-0.653190	1.218922	0.124440	-0.677559	0.741505	0.321523	-0.682761	0.736889	-0.187924	-0.375473	0.630682	-0.092123	-0.361450	0.619578	0.263826	-0.356196	0.640858	0.232463	-0.301813	0.075641	0.235231	-0.301864	0.081660	-0.079424	-0.291266	0.079837	0.205282	0.474016	0.546723	-0.273477
7922	66.016667	-0.858429	0.691955	0.161302	-0.852071	0.686768	-0.054406	-0.818442	0.901348	0.153948	-0.804574	0.902150	-0.042264	-0.693249	1.269158	0.121941	-0.698659	1.271758	0.016433	-0.653192	1.218982	0.124456	-0.677533	0.741522	0.321539	-0.682763	0.736887	-0.187917	-0.375474	0.630680	-0.092118	-0.361447	0.619581	0.263815	-0.356193	0.640860	0.232451	-0.301816	0.075649	0.235223	-0.301999	0.081555	-0.079270	-0.291386	0.079782	0.205255	0.474017	0.546717	-0.273494
7923	66.025000	-0.858436	0.691968	0.161302	-0.852067	0.686771	-0.054415	-0.818446	0.901354	0.153944	-0.804592	0.902138	-0.042312	-0.693258	1.269204	0.121942	-0.698606	1.271700	0.016529	-0.653191	1.218982	0.124445	-0.677508	0.741548	0.321554	-0.682768	0.736889	-0.187905	-0.375472	0.630686	-0.092119	-0.361443	0.619586	0.263812	-0.356183	0.640859	0.232439	-0.301818	0.075642	0.235226	-0.301940	0.081760	-0.079322	-0.291149	0.079907	0.205306	0.474024	0.546705	-0.273507
7924	66.033333	-0.858442	0.691971	0.161301	-0.852063	0.686772	-0.054422	-0.818449	0.901357	0.153945	-0.804585	0.902156	-0.042277	-0.693328	1.269175	0.122047	-0.698561	1.271649	0.016556	-0.653213	1.219012	0.124416	-0.677488	0.741571	0.321574	-0.682774	0.736890	-0.187889	-0.375469	0.630686	-0.092120	-0.361433	0.619587	0.263798	-0.356181	0.640859	0.232429	-0.301813	0.075650	0.235212	-0.301967	0.081650	-0.079308	-0.291386	0.079783	0.205239	0.474028	0.546689	-0.273521
7925	66.041667	-0.858446	0.691970	0.161296	-0.852060	0.686765	-0.054432	-0.818456	0.901353	0.153939	-0.804663	0.902194	-0.042314	-0.693337	1.269197	0.122023	-0.698632	1.271721	0.016457	-0.653225	1.218938	0.124343	-0.677470	0.741598	0.321603	-0.682777	0.736890	-0.187871	-0.375466	0.630685	-0.092127	-0.361425	0.619587	0.263798	-0.356175	0.640865	0.232426	-0.301815	0.075643	0.235211	-0.301977	0.081604	-0.079300	-0.291387	0.079778	0.205236	0.474033	0.546674	-0.273539
7926	66.050000	-0.858445	0.691964	0.161294	-0.852062	0.686758	-0.054436	-0.818464	0.901353	0.153938	-0.804723	0.902138	-0.042299	-0.693277	1.269253	0.121839	-0.698688	1.271810	0.016272	-0.653260	1.218948	0.124311	-0.677451	0.741617	0.321620	-0.682778	0.736890	-0.187851	-0.375465	0.630687	-0.092130	-0.361419	0.619588	0.263797	-0.356173	0.640868	0.232428	-0.301814	0.075650	0.235210	-0.301999	0.081546	-0.079283	-0.291145	0.079891	0.205290	0.474036	0.546652	-0.273566
7927	66.058333	-0.858442	0.691956	0.161286	-0.852062	0.686753	-0.054440	-0.818472	0.901354	0.153938	-0.804680	0.902139	-0.042300	-0.693272	1.269306	0.121815	-0.698647	1.271768	0.016383	-0.653275	1.219067	0.124352	-0.677439	0.741647	0.321647	-0.682785	0.736892	-0.187834	-0.375459	0.630690	-0.092125	-0.361412	0.619591	0.263809	-0.356167	0.640873	0.232434	-0.301813	0.075655	0.235211	-0.301963	0.081654	-0.079319	-0.291384	0.079772	0.205227	0.474043	0.546627	-0.273591
7928	66.066667	-0.858442	0.691958	0.161285	-0.852062	0.686748	-0.054446	-0.818482	0.901353	0.153933	-0.804637	0.902143	-0.042301	-0.693304	1.269333	0.121820	-0.698709	1.271861	0.016232	-0.653297	1.219087	0.124331	-0.677430	0.741674	0.321669	-0.682790	0.736889	-0.187810	-0.375457	0.630694	-0.092123	-0.361404	0.619590	0.263814	-0.356164	0.640874	0.232444	-0.301809	0.075650	0.235211	-0.301962	0.081658	-0.079320	-0.291141	0.079892	0.205286	0.474051	0.546599	-0.273620
7929	66.075000	-0.858431	0.691956	0.161278	-0.852063	0.686745	-0.054449	-0.818492	0.901353	0.153930	-0.804709	0.902192	-0.042341	-0.693311	1.269339	0.121788	-0.698725	1.271882	0.016235	-0.653318	1.219053	0.124278	-0.677425	0.741688	0.321688	-0.682797	0.736888	-0.187800	-0.375455	0.630696	-0.092119	-0.361404	0.619587	0.263826	-0.356164	0.640875	0.232457	-0.301807	0.075654	0.235217	-0.301977	0.081611	-0.079295	-0.291381	0.079773	0.205236	0.474063	0.546574	-0.273645
7930	66.083333	-0.858429	0.691958	0.161279	-0.852065	0.686744	-0.054452	-0.818503	0.901353	0.153927	-0.804700	0.902127	-0.042279	-0.693308	1.269358	0.121740	-0.698631	1.271768	0.016424	-0.653335	1.219115	0.124288	-0.677418	0.741708	0.321700	-0.682806	0.736876	-0.187794	-0.375455	0.630698	-0.092119	-0.361404	0.619586	0.263836	-0.356163	0.640877	0.232470	-0.301809	0.075654	0.235221	-0.301915	0.081855	-0.079337	-0.291147	0.079896	0.205305	0.474072	0.546552	-0.273667
7931	66.091667	-0.858226	0.691762	0.161126	-0.852066	0.686740	-0.054456	-0.818512	0.901354	0.153922	-0.804761	0.902133	-0.042317	-0.693346	1.269399	0.121733	-0.698708	1.271821	0.016269	-0.653356	1.219063	0.124219	-0.677421	0.741724	0.321712	-0.682822	0.736855	-0.187789	-0.375455	0.630695	-0.092126	-0.361401	0.619586	0.263846	-0.356164	0.640879	0.232482	-0.301810	0.075652	0.235218	-0.301953	0.081656	-0.079308	-0.291141	0.079901	0.205306	0.474080	0.546537	-0.273686
7932	66.100000	-0.858427	0.691963	0.161271	-0.852066	0.686736	-0.054463	-0.818517	0.901354	0.153916	-0.804725	0.902143	-0.042301	-0.693401	1.269415	0.121675	-0.698784	1.271879	0.016144	-0.653386	1.219139	0.124248	-0.677424	0.741738	0.321717	-0.682841	0.736838	-0.187790	-0.375455	0.630696	-0.092132	-0.361404	0.619588	0.263849	-0.356164	0.640877	0.232492	-0.301813	0.075640	0.235225	-0.301948	0.081664	-0.079307	-0.291142	0.079898	0.205299	0.474089	0.546527	-0.273700
7933	66.108333	-0.858429	0.691961	0.161270	-0.852072	0.686733	-0.054471	-0.818534	0.901349	0.153910	-0.804824	0.902151	-0.042355	-0.693410	1.269388	0.121666	-0.698816	1.271844	0.016135	-0.653417	1.219074	0.124176	-0.677425	0.741747	0.321718	-0.682860	0.736815	-0.187797	-0.375463	0.630691	-0.092157	-0.361407	0.619588	0.263854	-0.356167	0.640877	0.232493	-0.301809	0.075648	0.235217	-0.301988	0.081548	-0.079272	-0.291260	0.079844	0.205267	0.474095	0.546517	-0.273713
7934	66.116667	-0.858431	0.691953	0.161268	-0.852079	0.686725	-0.054477	-0.818535	0.901343	0.153911	-0.804823	0.902070	-0.042327	-0.693442	1.269411	0.121611	-0.698837	1.271832	0.016101	-0.653446	1.219135	0.124215	-0.677434	0.741751	0.321712	-0.682879	0.736785	-0.187803	-0.375470	0.630687	-0.092169	-0.361411	0.619584	0.263852	-0.356171	0.640877	0.232490	-0.301808	0.075645	0.235207	-0.301953	0.081650	-0.079320	-0.291144	0.079897	0.205296	0.474101	0.546499	-0.273728
7935	66.125000	-0.858038	0.691552	0.160983	-0.852087	0.686717	-0.054484	-0.818553	0.901338	0.153898	-0.804821	0.902128	-0.042331	-0.693486	1.269379	0.121598	-0.698867	1.271807	0.016079	-0.653465	1.219068	0.124166	-0.677440	0.741754	0.321703	-0.682905	0.736770	-0.187810	-0.375477	0.630690	-0.092189	-0.361413	0.619583	0.263849	-0.356171	0.640877	0.232491	-0.301809	0.075646	0.235213	-0.301970	0.081597	-0.079295	-0.291143	0.079891	0.205285	0.474097	0.546488	-0.273746
7936	66.133333	-0.858049	0.691544	0.160992	-0.852100	0.686709	-0.054490	-0.818570	0.901330	0.153893	-0.804860	0.902139	-0.042358	-0.693526	1.269306	0.121563	-0.698908	1.271794	0.016059	-0.653480	1.219003	0.124116	-0.677450	0.741759	0.321694	-0.682929	0.736753	-0.187818	-0.375482	0.630688	-0.092196	-0.361416	0.619582	0.263849	-0.356177	0.640878	0.232490	-0.301812	0.075653	0.235212	-0.301990	0.081554	-0.079278	-0.291384	0.079770	0.205232	0.474092	0.546475	-0.273758
7937	66.141667	-0.858063	0.691528	0.160993	-0.852117	0.686705	-0.054486	-0.818579	0.901326	0.153887	-0.804923	0.902081	-0.042377	-0.693558	1.269289	0.121566	-0.698950	1.271744	0.016059	-0.653501	1.218998	0.124076	-0.677452	0.741750	0.321680	-0.682949	0.736741	-0.187822	-0.375492	0.630691	-0.092206	-0.361423	0.619587	0.263845	-0.356181	0.640879	0.232485	-0.301813	0.075660	0.235221	-0.301950	0.081699	-0.079308	-0.291269	0.079831	0.205264	0.474084	0.546463	-0.273772
7938	66.150000	-0.858084	0.691517	0.160999	-0.852134	0.686696	-0.054482	-0.818603	0.901330	0.153876	-0.804911	0.902020	-0.042298	-0.693585	1.269252	0.121543	-0.698981	1.271723	0.016041	-0.653495	1.218971	0.124091	-0.677458	0.741746	0.321661	-0.682970	0.736722	-0.187821	-0.375501	0.630695	-0.092210	-0.361429	0.619589	0.263843	-0.356182	0.640872	0.232482	-0.301817	0.075659	0.235222	-0.301956	0.081658	-0.079304	-0.291146	0.079899	0.205297	0.474072	0.546448	-0.273784
7939	66.158333	-0.858101	0.691498	0.161003	-0.852150	0.686681	-0.054478	-0.818627	0.901328	0.153886	-0.804911	0.902042	-0.042318	-0.693609	1.269232	0.121536	-0.699002	1.271713	0.016031	-0.653512	1.219012	0.124111	-0.677463	0.741738	0.321643	-0.682988	0.736707	-0.187826	-0.375510	0.630696	-0.092214	-0.361430	0.619590	0.263836	-0.356180	0.640879	0.232478	-0.301819	0.075653	0.235229	-0.301936	0.081763	-0.079326	-0.291263	0.079840	0.205277	0.474059	0.546435	-0.273786
7940	66.166667	-0.858123	0.691491	0.161013	-0.852170	0.686673	-0.054476	-0.818675	0.901336	0.153886	-0.804901	0.902062	-0.042344	-0.693629	1.269222	0.121533	-0.699042	1.271765	0.015964	-0.653536	1.218986	0.124067	-0.677467	0.741734	0.321627	-0.683008	0.736691	-0.187826	-0.375519	0.630698	-0.092230	-0.361438	0.619597	0.263829	-0.356182	0.640880	0.232469	-0.301819	0.075655	0.235223	-0.301988	0.081563	-0.079281	-0.291385	0.079784	0.205245	0.474043	0.546423	-0.273779
7941	66.175000	-0.858143	0.691482	0.161013	-0.852183	0.686666	-0.054476	-0.818665	0.901334	0.153872	-0.804970	0.902004	-0.042334	-0.693632	1.269249	0.121507	-0.699035	1.271751	0.015973	-0.653659	1.218877	0.124055	-0.677468	0.741732	0.321596	-0.683024	0.736674	-0.187830	-0.375525	0.630696	-0.092235	-0.361442	0.619595	0.263816	-0.356183	0.640876	0.232454	-0.301814	0.075651	0.235218	-0.301953	0.081711	-0.079316	-0.291270	0.079846	0.205273	0.474033	0.546427	-0.273763
7942	66.183333	-0.858154	0.691477	0.161011	-0.852193	0.686660	-0.054471	-0.818707	0.901345	0.153875	-0.804989	0.901989	-0.042310	-0.693644	1.269259	0.121495	-0.699041	1.271730	0.016004	-0.653585	1.218936	0.124013	-0.677480	0.741725	0.321578	-0.683035	0.736656	-0.187834	-0.375534	0.630691	-0.092247	-0.361447	0.619601	0.263805	-0.356185	0.640877	0.232443	-0.301818	0.075658	0.235212	-0.301953	0.081660	-0.079317	-0.291382	0.079777	0.205233	0.474031	0.546439	-0.273748
7943	66.191667	-0.858163	0.691474	0.161005	-0.852202	0.686659	-0.054473	-0.818716	0.901341	0.153873	-0.804960	0.902019	-0.042350	-0.693686	1.269265	0.121567	-0.699047	1.271750	0.015991	-0.653611	1.218989	0.123995	-0.677487	0.741732	0.321556	-0.683043	0.736652	-0.187828	-0.375541	0.630690	-0.092247	-0.361452	0.619605	0.263794	-0.356189	0.640876	0.232432	-0.301814	0.075645	0.235215	-0.301971	0.081610	-0.079310	-0.291142	0.079897	0.205293	0.474029	0.546454	-0.273731
7944	66.200000	-0.858170	0.691469	0.160999	-0.852206	0.686657	-0.054475	-0.818743	0.901346	0.153862	-0.805023	0.902034	-0.042415	-0.693658	1.269314	0.121491	-0.699086	1.271829	0.015929	-0.653615	1.218971	0.124004	-0.677496	0.741731	0.321531	-0.683052	0.736645	-0.187830	-0.375548	0.630698	-0.092250	-0.361459	0.619609	0.263793	-0.356193	0.640883	0.232422	-0.301811	0.075658	0.235215	-0.301987	0.081558	-0.079289	-0.291384	0.079785	0.205232	0.474033	0.546467	-0.273723
7945	66.208333	-0.858226	0.691496	0.161017	-0.852210	0.686657	-0.054473	-0.818759	0.901348	0.153852	-0.805006	0.901990	-0.042351	-0.693653	1.269354	0.121484	-0.699074	1.271790	0.015992	-0.653641	1.219082	0.124024	-0.677506	0.741728	0.321514	-0.683058	0.736647	-0.187824	-0.375554	0.630699	-0.092246	-0.361467	0.619615	0.263786	-0.356197	0.640880	0.232424	-0.301819	0.075641	0.235220	-0.301930	0.081757	-0.079341	-0.291378	0.079772	0.205231	0.474051	0.546476	-0.273747
7946	66.216667	-0.858189	0.691464	0.160995	-0.852213	0.686660	-0.054472	-0.818776	0.901350	0.153843	-0.804995	0.902025	-0.042378	-0.693666	1.269359	0.121470	-0.699085	1.271805	0.015994	-0.653661	1.219149	0.124052	-0.677525	0.741728	0.321503	-0.683062	0.736659	-0.187822	-0.375555	0.630704	-0.092240	-0.361474	0.619618	0.263790	-0.356201	0.640888	0.232423	-0.301810	0.075659	0.235224	-0.301947	0.081661	-0.079321	-0.291140	0.079900	0.205290	0.474074	0.546475	-0.273794
7947	66.225000	-0.858248	0.691489	0.161001	-0.852221	0.686657	-0.054475	-0.818789	0.901345	0.153837	-0.805003	0.902047	-0.042395	-0.693681	1.269402	0.121497	-0.699122	1.271811	0.015938	-0.653675	1.219155	0.124051	-0.677540	0.741724	0.321493	-0.683062	0.736664	-0.187811	-0.375553	0.630706	-0.092230	-0.361481	0.619620	0.263790	-0.356203	0.640887	0.232431	-0.301811	0.075660	0.235220	-0.301964	0.081607	-0.079300	-0.291263	0.079833	0.205275	0.474109	0.546463	-0.273867
7948	66.233333	-0.858206	0.691452	0.160978	-0.852229	0.686657	-0.054476	-0.818821	0.901344	0.153828	-0.805015	0.902005	-0.042399	-0.693693	1.269393	0.121471	-0.699141	1.271869	0.015930	-0.653680	1.219027	0.123984	-0.677557	0.741717	0.321480	-0.683064	0.736677	-0.187812	-0.375554	0.630707	-0.092226	-0.361489	0.619625	0.263800	-0.356205	0.640891	0.232435	-0.301813	0.075656	0.235228	-0.301866	0.081869	-0.079407	-0.291378	0.079787	0.205248	0.474141	0.546454	-0.273945
7949	66.241667	-0.858215	0.691442	0.160967	-0.852233	0.686653	-0.054484	-0.818803	0.901329	0.153809	-0.805015	0.902001	-0.042417	-0.693702	1.269382	0.121455	-0.699106	1.271821	0.015952	-0.653689	1.219041	0.123981	-0.677572	0.741714	0.321473	-0.683058	0.736681	-0.187806	-0.375548	0.630708	-0.092221	-0.361492	0.619628	0.263800	-0.356207	0.640894	0.232440	-0.301812	0.075657	0.235223	-0.301926	0.081759	-0.079327	-0.291265	0.079851	0.205277	0.474174	0.546443	-0.274022
7950	66.250000	-0.858221	0.691440	0.160958	-0.852236	0.686653	-0.054495	-0.818816	0.901328	0.153800	-0.804992	0.902031	-0.042436	-0.693717	1.269385	0.121450	-0.699049	1.271732	0.016106	-0.653707	1.219172	0.124037	-0.677589	0.741710	0.321468	-0.683052	0.736691	-0.187811	-0.375544	0.630708	-0.092218	-0.361496	0.619631	0.263810	-0.356214	0.640895	0.232443	-0.301815	0.075657	0.235219	-0.301774	0.081720	-0.079573	-0.291153	0.079940	0.205284	0.474196	0.546437	-0.274090
7951	66.258333	-0.858224	0.691433	0.160949	-0.852232	0.686641	-0.054506	-0.818599	0.901187	0.153690	-0.804994	0.902018	-0.042442	-0.693736	1.269399	0.121473	-0.699192	1.271812	0.015915	-0.653784	1.219042	0.123997	-0.677595	0.741704	0.321464	-0.683043	0.736698	-0.187817	-0.375539	0.630703	-0.092211	-0.361495	0.619628	0.263811	-0.356212	0.640891	0.232448	-0.301818	0.075655	0.235220	-0.301986	0.081561	-0.079284	-0.291270	0.079854	0.205271	0.474219	0.546427	-0.274148
7952	66.266667	-0.858322	0.691484	0.160974	-0.852228	0.686636	-0.054511	-0.818816	0.901300	0.153773	-0.805029	0.901987	-0.042391	-0.693753	1.269380	0.121439	-0.699166	1.271851	0.015890	-0.653724	1.219077	0.123979	-0.677598	0.741693	0.321460	-0.683029	0.736694	-0.187827	-0.375535	0.630700	-0.092206	-0.361495	0.619623	0.263815	-0.356211	0.640888	0.232450	-0.301819	0.075664	0.235215	-0.301912	0.081862	-0.079356	-0.291383	0.079782	0.205235	0.474236	0.546421	-0.274203
7953	66.275000	-0.858224	0.691433	0.160939	-0.852217	0.686635	-0.054516	-0.818388	0.901044	0.153580	-0.805009	0.902007	-0.042452	-0.693720	1.269374	0.121419	-0.699098	1.271755	0.016022	-0.653738	1.219082	0.123976	-0.677601	0.741683	0.321464	-0.683014	0.736698	-0.187837	-0.375528	0.630696	-0.092205	-0.361492	0.619607	0.263820	-0.356208	0.640881	0.232460	-0.301816	0.075652	0.235217	-0.301931	0.081758	-0.079339	-0.291148	0.079895	0.205296	0.474245	0.546414	-0.274241
7954	66.283333	-0.858207	0.691425	0.160939	-0.852208	0.686636	-0.054517	-0.818811	0.901282	0.153763	-0.805009	0.901983	-0.042465	-0.693772	1.269398	0.121462	-0.699138	1.271796	0.015956	-0.653753	1.219177	0.124047	-0.677594	0.741669	0.321466	-0.682993	0.736707	-0.187848	-0.375520	0.630695	-0.092193	-0.361488	0.619596	0.263832	-0.356203	0.640873	0.232476	-0.301823	0.075640	0.235226	-0.301988	0.081557	-0.079284	-0.291147	0.079894	0.205294	0.474247	0.546410	-0.274267
7955	66.291667	-0.858204	0.691427	0.160941	-0.852199	0.686641	-0.054512	-0.818811	0.901279	0.153751	-0.805008	0.902025	-0.042483	-0.693743	1.269381	0.121429	-0.699178	1.271816	0.015900	-0.653752	1.219105	0.124030	-0.677590	0.741661	0.321470	-0.682982	0.736709	-0.187854	-0.375513	0.630692	-0.092189	-0.361481	0.619591	0.263835	-0.356202	0.640867	0.232480	-0.301816	0.075655	0.235225	-0.301928	0.081762	-0.079335	-0.291265	0.079835	0.205273	0.474244	0.546398	-0.274277
7956	66.300000	-0.858187	0.691426	0.160947	-0.852191	0.686643	-0.054508	-0.818812	0.901273	0.153745	-0.804991	0.901986	-0.042480	-0.693706	1.269336	0.121388	-0.699172	1.271825	0.015905	-0.653747	1.219028	0.124013	-0.677584	0.741653	0.321471	-0.682969	0.736715	-0.187860	-0.375508	0.630694	-0.092186	-0.361472	0.619591	0.263842	-0.356196	0.640869	0.232485	-0.301829	0.075644	0.235235	-0.301796	0.081994	-0.079504	-0.291379	0.079784	0.205250	0.474229	0.546384	-0.274277
7957	66.308333	-0.858179	0.691430	0.160949	-0.852178	0.686649	-0.054505	-0.818388	0.901026	0.153552	-0.804959	0.902012	-0.042484	-0.693715	1.269344	0.121417	-0.699156	1.271844	0.015916	-0.653765	1.219107	0.124036	-0.677574	0.741655	0.321478	-0.682956	0.736721	-0.187870	-0.375503	0.630692	-0.092188	-0.361462	0.619590	0.263841	-0.356195	0.640870	0.232484	-0.301812	0.075659	0.235232	-0.301863	0.081765	-0.079447	-0.291142	0.079906	0.205308	0.474209	0.546370	-0.274266
7958	66.316667	-0.858173	0.691441	0.160953	-0.852174	0.686657	-0.054504	-0.818386	0.901034	0.153548	-0.804924	0.902036	-0.042452	-0.693727	1.269300	0.121415	-0.699091	1.271822	0.015936	-0.653771	1.219152	0.124069	-0.677565	0.741664	0.321479	-0.682949	0.736727	-0.187880	-0.375502	0.630690	-0.092199	-0.361459	0.619591	0.263833	-0.356189	0.640872	0.232475	-0.301814	0.075654	0.235233	-0.301980	0.081553	-0.079276	-0.291140	0.079905	0.205309	0.474181	0.546351	-0.274254
7959	66.325000	-0.858167	0.691446	0.160951	-0.852164	0.686659	-0.054503	-0.818590	0.901156	0.153636	-0.804952	0.901990	-0.042479	-0.693786	1.269308	0.121524	-0.699099	1.271817	0.016023	-0.653842	1.219027	0.124085	-0.677558	0.741671	0.321480	-0.682942	0.736732	-0.187895	-0.375499	0.630692	-0.092203	-0.361455	0.619593	0.263830	-0.356187	0.640874	0.232467	-0.301808	0.075657	0.235221	-0.301966	0.081607	-0.079300	-0.291381	0.079793	0.205244	0.474154	0.546332	-0.274243
7960	66.333333	-0.858159	0.691450	0.160955	-0.852158	0.686664	-0.054505	-0.818378	0.901034	0.153538	-0.804934	0.901982	-0.042494	-0.693712	1.269297	0.121428	-0.699113	1.271869	0.015933	-0.653748	1.218994	0.124045	-0.677551	0.741684	0.321481	-0.682939	0.736736	-0.187907	-0.375499	0.630695	-0.092212	-0.361451	0.619598	0.263824	-0.356183	0.640874	0.232462	-0.301809	0.075663	0.235216	-0.301902	0.081848	-0.079339	-0.291144	0.079911	0.205292	0.474136	0.546319	-0.274235
7961	66.341667	-0.858155	0.691453	0.160960	-0.852147	0.686664	-0.054497	-0.818378	0.901035	0.153539	-0.804879	0.902018	-0.042509	-0.693709	1.269284	0.121446	-0.699089	1.271822	0.016011	-0.653744	1.219040	0.124059	-0.677543	0.741691	0.321485	-0.682932	0.736736	-0.187910	-0.375495	0.630690	-0.092217	-0.361449	0.619600	0.263824	-0.356181	0.640873	0.232457	-0.301815	0.075645	0.235224	-0.301869	0.081819	-0.079409	-0.291262	0.079846	0.205266	0.474129	0.546305	-0.274233
7962	66.350000	-0.858151	0.691455	0.160967	-0.852140	0.686668	-0.054488	-0.818375	0.901037	0.153542	-0.804914	0.902054	-0.042493	-0.693835	1.269285	0.121675	-0.699077	1.271833	0.016019	-0.653886	1.218977	0.124102	-0.677537	0.741690	0.321488	-0.682930	0.736742	-0.187919	-0.375494	0.630687	-0.092219	-0.361446	0.619598	0.263820	-0.356178	0.640866	0.232455	-0.301811	0.075654	0.235215	-0.301943	0.081662	-0.079321	-0.291384	0.079778	0.205242	0.474130	0.546301	-0.274239
7963	66.358333	-0.858143	0.691453	0.160973	-0.852138	0.686672	-0.054478	-0.818582	0.901155	0.153637	-0.804933	0.902018	-0.042520	-0.693725	1.269275	0.121575	-0.699072	1.271829	0.016028	-0.653725	1.218988	0.124082	-0.677534	0.741686	0.321489	-0.682922	0.736743	-0.187919	-0.375488	0.630686	-0.092212	-0.361444	0.619596	0.263826	-0.356175	0.640859	0.232459	-0.301811	0.075646	0.235228	-0.301910	0.081850	-0.079345	-0.291145	0.079896	0.205300	0.474142	0.546297	-0.274251
7964	66.366667	-0.858138	0.691446	0.160977	-0.852136	0.686675	-0.054472	-0.818367	0.901025	0.153548	-0.804882	0.901975	-0.042480	-0.693670	1.269255	0.121506	-0.699035	1.271804	0.016062	-0.653708	1.219102	0.124160	-0.677535	0.741678	0.321493	-0.682919	0.736747	-0.187919	-0.375482	0.630681	-0.092200	-0.361443	0.619594	0.263830	-0.356174	0.640860	0.232467	-0.301815	0.075659	0.235227	-0.301951	0.081659	-0.079321	-0.291385	0.079772	0.205243	0.474156	0.546301	-0.274265
7965	66.375000	-0.858135	0.691442	0.160983	-0.852134	0.686685	-0.054460	-0.818357	0.901025	0.153544	-0.804842	0.902041	-0.042455	-0.693716	1.269326	0.121610	-0.699026	1.271792	0.016091	-0.653661	1.219048	0.124184	-0.677542	0.741669	0.321502	-0.682905	0.736754	-0.187912	-0.375483	0.630684	-0.092185	-0.361442	0.619591	0.263839	-0.356174	0.640858	0.232478	-0.301816	0.075657	0.235231	-0.301965	0.081610	-0.079298	-0.291265	0.079837	0.205282	0.474174	0.546301	-0.274274
7966	66.383333	-0.858140	0.691440	0.160985	-0.852133	0.686693	-0.054450	-0.818366	0.901023	0.153552	-0.804917	0.902052	-0.042487	-0.693750	1.269272	0.121759	-0.699035	1.271834	0.016065	-0.653655	1.218957	0.124139	-0.677543	0.741654	0.321508	-0.682893	0.736756	-0.187906	-0.375484	0.630685	-0.092173	-0.361447	0.619590	0.263839	-0.356175	0.640859	0.232481	-0.301814	0.075663	0.235227	-0.301986	0.081561	-0.079282	-0.291384	0.079787	0.205253	0.474181	0.546302	-0.274277
7967	66.391667	-0.858146	0.691439	0.160988	-0.852136	0.686694	-0.054445	-0.818574	0.901151	0.153652	-0.804859	0.902039	-0.042480	-0.693589	1.269292	0.121568	-0.698965	1.271792	0.016102	-0.653618	1.219087	0.124238	-0.677551	0.741642	0.321510	-0.682885	0.736763	-0.187900	-0.375480	0.630688	-0.092161	-0.361446	0.619588	0.263840	-0.356175	0.640859	0.232480	-0.301813	0.075657	0.235226	-0.301928	0.081758	-0.079328	-0.291144	0.079903	0.205307	0.474185	0.546300	-0.274279
7968	66.400000	-0.858150	0.691441	0.160986	-0.852137	0.686693	-0.054448	-0.818350	0.901027	0.153569	-0.804894	0.902037	-0.042486	-0.693628	1.269311	0.121618	-0.698930	1.271792	0.016113	-0.653592	1.219100	0.124260	-0.677558	0.741626	0.321518	-0.682878	0.736773	-0.187893	-0.375479	0.630693	-0.092157	-0.361446	0.619585	0.263837	-0.356178	0.640861	0.232475	-0.301812	0.075660	0.235214	-0.301905	0.081854	-0.079349	-0.291144	0.079897	0.205300	0.474183	0.546293	-0.274276
7969	66.408333	-0.858151	0.691437	0.160994	-0.852146	0.686686	-0.054442	-0.818357	0.901034	0.153583	-0.804906	0.902090	-0.042464	-0.693627	1.269303	0.121720	-0.698892	1.271798	0.016136	-0.653571	1.219098	0.124281	-0.677566	0.741602	0.321519	-0.682868	0.736778	-0.187877	-0.375480	0.630692	-0.092154	-0.361453	0.619583	0.263839	-0.356177	0.640853	0.232476	-0.301809	0.075659	0.235209	-0.301946	0.081660	-0.079327	-0.291258	0.079842	0.205262	0.474174	0.546281	-0.274273
7970	66.416667	-0.858157	0.691436	0.161000	-0.852161	0.686680	-0.054441	-0.818352	0.901036	0.153599	-0.804866	0.902045	-0.042431	-0.693546	1.269233	0.121788	-0.698866	1.271766	0.016167	-0.653551	1.218988	0.124248	-0.677569	0.741579	0.321531	-0.682863	0.736783	-0.187864	-0.375483	0.630691	-0.092148	-0.361449	0.619576	0.263843	-0.356180	0.640851	0.232479	-0.301809	0.075662	0.235207	-0.301905	0.081850	-0.079345	-0.291379	0.079778	0.205227	0.474164	0.546266	-0.274269
7971	66.425000	-0.858157	0.691429	0.161003	-0.852168	0.686664	-0.054434	-0.818330	0.901028	0.153615	-0.804881	0.902109	-0.042453	-0.693504	1.269295	0.121726	-0.698814	1.271767	0.016162	-0.653507	1.219067	0.124330	-0.677576	0.741551	0.321540	-0.682865	0.736796	-0.187846	-0.375485	0.630691	-0.092138	-0.361454	0.619568	0.263852	-0.356182	0.640844	0.232488	-0.301712	0.075491	0.235206	-0.301949	0.081655	-0.079324	-0.291378	0.079777	0.205237	0.474151	0.546248	-0.274266
7972	66.433333	-0.858166	0.691418	0.161004	-0.852178	0.686660	-0.054430	-0.818323	0.901021	0.153622	-0.804800	0.902102	-0.042437	-0.693470	1.269290	0.121776	-0.698791	1.271757	0.016211	-0.653469	1.219049	0.124354	-0.677578	0.741519	0.321549	-0.682867	0.736811	-0.187833	-0.375491	0.630690	-0.092126	-0.361452	0.619561	0.263862	-0.356182	0.640835	0.232500	-0.301812	0.075654	0.235218	-0.301945	0.081664	-0.079326	-0.291382	0.079778	0.205239	0.474145	0.546237	-0.274258
7973	66.441667	-0.858371	0.691615	0.161158	-0.852179	0.686666	-0.054423	-0.818644	0.901221	0.153768	-0.804840	0.902142	-0.042420	-0.693435	1.269278	0.121809	-0.698756	1.271747	0.016243	-0.653507	1.218940	0.124363	-0.677585	0.741489	0.321559	-0.682868	0.736820	-0.187809	-0.375496	0.630692	-0.092114	-0.361460	0.619560	0.263871	-0.356186	0.640834	0.232510	-0.301816	0.075653	0.235230	-0.301969	0.081608	-0.079294	-0.291261	0.079839	0.205277	0.474135	0.546227	-0.274250
7974	66.450000	-0.858659	0.691868	0.161341	-0.852177	0.686674	-0.054420	-0.818662	0.901224	0.153768	-0.804821	0.902165	-0.042384	-0.693391	1.269245	0.121812	-0.698703	1.271750	0.016242	-0.653390	1.219028	0.124403	-0.677589	0.741459	0.321565	-0.682869	0.736822	-0.187799	-0.375495	0.630697	-0.092102	-0.361464	0.619562	0.263877	-0.356189	0.640834	0.232513	-0.301813	0.075663	0.235233	-0.301914	0.081857	-0.079332	-0.291387	0.079784	0.205255	0.474131	0.546223	-0.274246
7975	66.458333	-0.858176	0.691429	0.161033	-0.852169	0.686687	-0.054422	-0.818321	0.901017	0.153601	-0.804766	0.902173	-0.042426	-0.693347	1.269239	0.121843	-0.698654	1.271765	0.016311	-0.653343	1.219001	0.124442	-0.677598	0.741433	0.321564	-0.682872	0.736833	-0.187794	-0.375498	0.630698	-0.092100	-0.361468	0.619563	0.263878	-0.356194	0.640834	0.232513	-0.301816	0.075663	0.235229	-0.301933	0.081759	-0.079320	-0.291389	0.079790	0.205249	0.474121	0.546217	-0.274237
7976	66.466667	-0.858560	0.691830	0.161314	-0.852157	0.686704	-0.054430	-0.818321	0.901018	0.153586	-0.804727	0.902157	-0.042392	-0.693299	1.269242	0.121865	-0.698477	1.271657	0.016541	-0.653325	1.219004	0.124452	-0.677609	0.741416	0.321561	-0.682869	0.736832	-0.187794	-0.375497	0.630694	-0.092100	-0.361478	0.619566	0.263878	-0.356200	0.640831	0.232512	-0.301819	0.075650	0.235234	-0.301909	0.081864	-0.079340	-0.291149	0.079910	0.205299	0.474107	0.546214	-0.274223
7977	66.475000	-0.858557	0.691840	0.161309	-0.852141	0.686720	-0.054441	-0.818630	0.901229	0.153710	-0.804791	0.902131	-0.042427	-0.693287	1.269241	0.121983	-0.698514	1.271817	0.016395	-0.653305	1.218945	0.124439	-0.677620	0.741403	0.321553	-0.682870	0.736834	-0.187797	-0.375498	0.630695	-0.092103	-0.361483	0.619563	0.263884	-0.356204	0.640825	0.232513	-0.301815	0.075659	0.235222	-0.301951	0.081698	-0.079308	-0.291269	0.079849	0.205270	0.474093	0.546207	-0.274201
7978	66.483333	-0.858150	0.691455	0.161012	-0.852124	0.686736	-0.054447	-0.818330	0.901035	0.153553	-0.804752	0.902213	-0.042443	-0.693210	1.269236	0.121907	-0.698336	1.271720	0.016578	-0.653264	1.218981	0.124483	-0.677636	0.741394	0.321551	-0.682866	0.736832	-0.187812	-0.375494	0.630697	-0.092112	-0.361489	0.619559	0.263890	-0.356210	0.640826	0.232516	-0.301825	0.075636	0.235217	-0.301954	0.081652	-0.079320	-0.291385	0.079783	0.205235	0.474072	0.546209	-0.274174
7979	66.491667	-0.858343	0.691661	0.161157	-0.852106	0.686744	-0.054453	-0.818656	0.901239	0.153699	-0.804753	0.902196	-0.042486	-0.693206	1.269231	0.122021	-0.698394	1.271862	0.016477	-0.653230	1.218973	0.124496	-0.677652	0.741393	0.321539	-0.682861	0.736836	-0.187824	-0.375493	0.630694	-0.092117	-0.361492	0.619563	0.263895	-0.356214	0.640826	0.232520	-0.301812	0.075658	0.235218	-0.301972	0.081605	-0.079305	-0.291263	0.079842	0.205269	0.474061	0.546198	-0.274150
7980	66.500000	-0.858542	0.691868	0.161301	-0.852086	0.686746	-0.054449	-0.818617	0.901240	0.153684	-0.804688	0.902177	-0.042407	-0.693125	1.269255	0.121966	-0.698350	1.271881	0.016503	-0.653205	1.218859	0.124442	-0.677660	0.741395	0.321527	-0.682852	0.736842	-0.187843	-0.375489	0.630690	-0.092126	-0.361494	0.619561	0.263904	-0.356216	0.640822	0.232527	-0.301817	0.075645	0.235229	-0.301952	0.081660	-0.079324	-0.291142	0.079896	0.205306	0.474048	0.546195	-0.274135
7981	66.508333	-0.858332	0.691667	0.161152	-0.852085	0.686746	-0.054441	-0.818627	0.901249	0.153700	-0.804782	0.902156	-0.042449	-0.693081	1.269244	0.121970	-0.698275	1.271944	0.016492	-0.653173	1.218912	0.124485	-0.677666	0.741400	0.321519	-0.682848	0.736836	-0.187854	-0.375481	0.630687	-0.092130	-0.361492	0.619556	0.263896	-0.356212	0.640817	0.232532	-0.301814	0.075660	0.235231	-0.301930	0.081754	-0.079325	-0.291381	0.079777	0.205254	0.474043	0.546187	-0.274127
7982	66.516667	-0.858123	0.691463	0.161003	-0.852079	0.686748	-0.054432	-0.818634	0.901257	0.153718	-0.804727	0.902192	-0.042379	-0.693050	1.269286	0.122000	-0.698223	1.271977	0.016490	-0.653150	1.218968	0.124531	-0.677669	0.741414	0.321510	-0.682838	0.736844	-0.187871	-0.375473	0.630686	-0.092136	-0.361487	0.619560	0.263901	-0.356211	0.640823	0.232530	-0.301808	0.075659	0.235232	-0.301949	0.081664	-0.079318	-0.291145	0.079901	0.205319	0.474043	0.546186	-0.274130
7983	66.525000	-0.858120	0.691463	0.161006	-0.852081	0.686748	-0.054424	-0.818610	0.901262	0.153721	-0.804716	0.902185	-0.042414	-0.693012	1.269304	0.121988	-0.698199	1.272023	0.016505	-0.653140	1.218979	0.124534	-0.677662	0.741430	0.321508	-0.682828	0.736845	-0.187881	-0.375467	0.630685	-0.092137	-0.361481	0.619565	0.263894	-0.356204	0.640829	0.232527	-0.301809	0.075664	0.235238	-0.301946	0.081659	-0.079307	-0.291138	0.079906	0.205316	0.474045	0.546183	-0.274139
7984	66.533333	-0.858507	0.691862	0.161306	-0.852081	0.686742	-0.054415	-0.818613	0.901267	0.153739	-0.804722	0.902108	-0.042387	-0.692987	1.269353	0.122001	-0.698137	1.272023	0.016522	-0.653138	1.218892	0.124478	-0.677649	0.741447	0.321504	-0.682819	0.736845	-0.187894	-0.375461	0.630687	-0.092141	-0.361470	0.619571	0.263883	-0.356197	0.640830	0.232518	-0.301816	0.075651	0.235243	-0.301939	0.081677	-0.079320	-0.291139	0.079903	0.205314	0.474051	0.546181	-0.274157
7985	66.541667	-0.858099	0.691460	0.161011	-0.852085	0.686738	-0.054413	-0.818634	0.901298	0.153751	-0.804742	0.902169	-0.042412	-0.692981	1.269367	0.122056	-0.698090	1.272146	0.016472	-0.653115	1.218964	0.124511	-0.677629	0.741456	0.321507	-0.682806	0.736848	-0.187912	-0.375457	0.630682	-0.092141	-0.361466	0.619573	0.263871	-0.356187	0.640833	0.232502	-0.301807	0.075659	0.235227	-0.301930	0.081762	-0.079333	-0.291377	0.079791	0.205246	0.474056	0.546192	-0.274179
7986	66.550000	-0.858090	0.691463	0.161016	-0.852085	0.686737	-0.054411	-0.818676	0.901326	0.153774	-0.804705	0.902208	-0.042381	-0.692944	1.269414	0.121988	-0.698065	1.272169	0.016437	-0.653112	1.219029	0.124531	-0.677608	0.741463	0.321516	-0.682794	0.736852	-0.187926	-0.375454	0.630681	-0.092142	-0.361455	0.619573	0.263859	-0.356182	0.640830	0.232490	-0.301806	0.075655	0.235223	-0.301984	0.081557	-0.079279	-0.291373	0.079780	0.205238	0.474065	0.546200	-0.274198
7987	66.558333	-0.858086	0.691466	0.161023	-0.852081	0.686738	-0.054406	-0.818589	0.901281	0.153751	-0.804678	0.902202	-0.042375	-0.692939	1.269421	0.121955	-0.698016	1.272144	0.016466	-0.653190	1.218952	0.124514	-0.677581	0.741469	0.321533	-0.682782	0.736863	-0.187928	-0.375447	0.630680	-0.092127	-0.361448	0.619570	0.263848	-0.356173	0.640823	0.232476	-0.301812	0.075644	0.235223	-0.301981	0.081561	-0.079285	-0.291142	0.079896	0.205293	0.474080	0.546211	-0.274211
7988	66.566667	-0.858082	0.691467	0.161030	-0.852074	0.686741	-0.054402	-0.818567	0.901279	0.153755	-0.804736	0.902149	-0.042389	-0.692939	1.269424	0.121921	-0.697983	1.272067	0.016398	-0.653097	1.219056	0.124514	-0.677556	0.741468	0.321549	-0.682768	0.736872	-0.187932	-0.375446	0.630684	-0.092115	-0.361443	0.619569	0.263839	-0.356166	0.640846	0.232499	-0.301811	0.075649	0.235221	-0.301899	0.081857	-0.079344	-0.291383	0.079779	0.205244	0.474089	0.546229	-0.274218
7989	66.575000	-0.858087	0.691465	0.161038	-0.852069	0.686752	-0.054396	-0.818681	0.901331	0.153808	-0.804696	0.902200	-0.042362	-0.692933	1.269419	0.121889	-0.697942	1.272113	0.016392	-0.653109	1.219056	0.124501	-0.677537	0.741465	0.321574	-0.682756	0.736887	-0.187919	-0.375439	0.630681	-0.092103	-0.361435	0.619563	0.263840	-0.356164	0.640821	0.232470	-0.301806	0.075658	0.235224	-0.301825	0.081935	-0.079452	-0.291382	0.079774	0.205243	0.474096	0.546249	-0.274216
7990	66.583333	-0.858495	0.691856	0.161338	-0.852065	0.686766	-0.054390	-0.818651	0.901326	0.153812	-0.804698	0.902218	-0.042343	-0.692939	1.269432	0.121886	-0.697949	1.272164	0.016287	-0.653117	1.219051	0.124493	-0.677519	0.741463	0.321605	-0.682748	0.736904	-0.187907	-0.375436	0.630688	-0.092088	-0.361429	0.619566	0.263841	-0.356160	0.640823	0.232473	-0.301810	0.075663	0.235230	-0.301966	0.081564	-0.079259	-0.291146	0.079894	0.205309	0.474101	0.546257	-0.274218
7991	66.591667	-0.858499	0.691852	0.161349	-0.852067	0.686777	-0.054382	-0.818662	0.901326	0.153837	-0.804623	0.902185	-0.042317	-0.692948	1.269417	0.121853	-0.697923	1.272036	0.016334	-0.653115	1.219039	0.124482	-0.677514	0.741453	0.321632	-0.682742	0.736918	-0.187895	-0.375429	0.630689	-0.092077	-0.361425	0.619564	0.263841	-0.356158	0.640826	0.232477	-0.301811	0.075666	0.235233	-0.301929	0.081674	-0.079293	-0.291141	0.079903	0.205310	0.474106	0.546255	-0.274234
7992	66.600000	-0.858510	0.691847	0.161359	-0.852077	0.686783	-0.054378	-0.818547	0.901272	0.153806	-0.804677	0.902234	-0.042383	-0.692942	1.269387	0.121860	-0.697926	1.272064	0.016262	-0.653107	1.219028	0.124483	-0.677512	0.741448	0.321662	-0.682736	0.736921	-0.187879	-0.375427	0.630700	-0.092066	-0.361424	0.619561	0.263843	-0.356158	0.640824	0.232485	-0.301805	0.075672	0.235230	-0.301928	0.081678	-0.079290	-0.291370	0.079791	0.205250	0.474115	0.546254	-0.274259
7993	66.608333	-0.858537	0.691858	0.161395	-0.852080	0.686783	-0.054375	-0.818598	0.901296	0.153854	-0.804669	0.902220	-0.042305	-0.692938	1.269345	0.121841	-0.697927	1.272003	0.016303	-0.653079	1.219009	0.124488	-0.677509	0.741442	0.321694	-0.682743	0.736924	-0.187870	-0.375427	0.630698	-0.092072	-0.361423	0.619556	0.263848	-0.356158	0.640825	0.232483	-0.301803	0.075666	0.235223	-0.301946	0.081624	-0.079281	-0.291250	0.079847	0.205270	0.474124	0.546244	-0.274290
7994	66.616667	-0.858550	0.691846	0.161408	-0.852088	0.686780	-0.054372	-0.818560	0.901270	0.153859	-0.804610	0.902188	-0.042272	-0.692923	1.269325	0.121848	-0.697946	1.271938	0.016356	-0.653048	1.218950	0.124451	-0.677511	0.741436	0.321727	-0.682753	0.736909	-0.187863	-0.375431	0.630698	-0.092084	-0.361426	0.619558	0.263850	-0.356162	0.640821	0.232482	-0.301801	0.075659	0.235210	-0.301737	0.081689	-0.079552	-0.291134	0.079894	0.205297	0.474132	0.546239	-0.274315
7995	66.625000	-0.858544	0.691827	0.161403	-0.852100	0.686769	-0.054369	-0.818568	0.901291	0.153882	-0.804663	0.902169	-0.042287	-0.692922	1.269313	0.121885	-0.697944	1.271899	0.016349	-0.653021	1.218983	0.124506	-0.677514	0.741433	0.321762	-0.682765	0.736899	-0.187856	-0.375438	0.630697	-0.092092	-0.361435	0.619557	0.263847	-0.356167	0.640817	0.232480	-0.301801	0.075645	0.235211	-0.301899	0.081729	-0.079340	-0.291249	0.079830	0.205260	0.474143	0.546241	-0.274333
7996	66.633333	-0.858560	0.691829	0.161430	-0.852111	0.686762	-0.054364	-0.818612	0.901313	0.153910	-0.804701	0.902202	-0.042264	-0.692900	1.269310	0.121916	-0.697948	1.271907	0.016373	-0.652999	1.218974	0.124517	-0.677515	0.741431	0.321807	-0.682786	0.736883	-0.187848	-0.375446	0.630700	-0.092101	-0.361442	0.619558	0.263835	-0.356173	0.640815	0.232471	-0.301800	0.075649	0.235211	-0.301880	0.081869	-0.079340	-0.291374	0.079776	0.205229	0.474145	0.546246	-0.274342
7997	66.641667	-0.858564	0.691827	0.161433	-0.852120	0.686754	-0.054364	-0.818630	0.901313	0.153923	-0.804669	0.902180	-0.042254	-0.692868	1.269297	0.121926	-0.697943	1.271911	0.016399	-0.652982	1.218964	0.124538	-0.677513	0.741442	0.321855	-0.682806	0.736874	-0.187837	-0.375458	0.630702	-0.092103	-0.361447	0.619564	0.263833	-0.356181	0.640744	0.232376	-0.301805	0.075657	0.235211	-0.301903	0.081775	-0.079320	-0.291373	0.079775	0.205236	0.474153	0.546250	-0.274342
7998	66.650000	-0.858565	0.691825	0.161438	-0.852130	0.686754	-0.054358	-0.818650	0.901312	0.153937	-0.804670	0.902149	-0.042203	-0.692842	1.269322	0.121971	-0.697965	1.271910	0.016459	-0.652965	1.218964	0.124551	-0.677514	0.741452	0.321900	-0.682827	0.736858	-0.187820	-0.375469	0.630708	-0.092110	-0.361457	0.619574	0.263828	-0.356187	0.640820	0.232456	-0.301816	0.075657	0.235232	-0.301921	0.081678	-0.079303	-0.291377	0.079778	0.205243	0.474161	0.546255	-0.274338
7999	66.658333	-0.858368	0.691629	0.161298	-0.852138	0.686751	-0.054358	-0.818610	0.901301	0.153925	-0.804750	0.902135	-0.042204	-0.692811	1.269341	0.122000	-0.697970	1.271967	0.016442	-0.653030	1.218896	0.124577	-0.677507	0.741467	0.321954	-0.682849	0.736846	-0.187810	-0.375481	0.630709	-0.092118	-0.361463	0.619586	0.263825	-0.356196	0.640825	0.232446	-0.301815	0.075665	0.235233	-0.301916	0.081726	-0.079291	-0.291261	0.079846	0.205284	0.474163	0.546261	-0.274328
8000	66.666667	-0.858167	0.691430	0.161151	-0.852143	0.686751	-0.054359	-0.818651	0.901311	0.153943	-0.804781	0.902166	-0.042265	-0.692779	1.269331	0.121991	-0.697923	1.271976	0.016484	-0.652924	1.218945	0.124601	-0.677501	0.741484	0.322005	-0.682874	0.736838	-0.187797	-0.375489	0.630716	-0.092128	-0.361466	0.619593	0.263824	-0.356202	0.640832	0.232448	-0.301814	0.075666	0.235237	-0.301918	0.081687	-0.079303	-0.291385	0.079793	0.205258	0.474167	0.546274	-0.274314
8001	66.675000	-0.858569	0.691831	0.161447	-0.852147	0.686755	-0.054357	-0.818612	0.901304	0.153931	-0.804733	0.902194	-0.042207	-0.692760	1.269363	0.122030	-0.697960	1.272022	0.016491	-0.652917	1.218962	0.124602	-0.677492	0.741509	0.322059	-0.682898	0.736830	-0.187777	-0.375497	0.630715	-0.092137	-0.361468	0.619599	0.263835	-0.356206	0.640839	0.232454	-0.301814	0.075676	0.235236	-0.301854	0.081671	-0.079414	-0.291381	0.079797	0.205255	0.474159	0.546281	-0.274301
8002	66.683333	-0.858170	0.691434	0.161155	-0.852143	0.686757	-0.054360	-0.818613	0.901309	0.153934	-0.804700	0.902179	-0.042184	-0.692747	1.269385	0.122058	-0.697939	1.272002	0.016545	-0.653046	1.218857	0.124598	-0.677483	0.741538	0.322103	-0.682919	0.736830	-0.187764	-0.375505	0.630714	-0.092147	-0.361471	0.619601	0.263848	-0.356210	0.640839	0.232466	-0.301816	0.075655	0.235239	-0.301926	0.081686	-0.079306	-0.291145	0.079909	0.205310	0.474147	0.546282	-0.274284
8003	66.691667	-0.858369	0.691636	0.161303	-0.852140	0.686759	-0.054366	-0.818636	0.901319	0.153946	-0.804771	0.902161	-0.042215	-0.692741	1.269391	0.122058	-0.697979	1.272025	0.016532	-0.652907	1.218993	0.124597	-0.677474	0.741564	0.322148	-0.682936	0.736822	-0.187745	-0.375509	0.630710	-0.092161	-0.361472	0.619592	0.263856	-0.356209	0.640860	0.232505	-0.301805	0.075659	0.235222	-0.301908	0.081775	-0.079335	-0.291259	0.079839	0.205270	0.474145	0.546283	-0.274275
8004	66.700000	-0.858172	0.691442	0.161160	-0.852132	0.686755	-0.054365	-0.818653	0.901322	0.153955	-0.804791	0.902212	-0.042214	-0.692745	1.269397	0.122048	-0.697943	1.272074	0.016442	-0.652915	1.218901	0.124530	-0.677464	0.741592	0.322192	-0.682949	0.736826	-0.187734	-0.375514	0.630707	-0.092170	-0.361469	0.619584	0.263865	-0.356218	0.640835	0.232478	-0.301805	0.075655	0.235216	-0.301929	0.081676	-0.079337	-0.291371	0.079773	0.205232	0.474149	0.546285	-0.274270
8005	66.708333	-0.858369	0.691643	0.161313	-0.852134	0.686758	-0.054363	-0.818639	0.901323	0.153949	-0.804742	0.902155	-0.042177	-0.692757	1.269410	0.122032	-0.697934	1.272053	0.016509	-0.652927	1.219012	0.124579	-0.677452	0.741619	0.322235	-0.682955	0.736828	-0.187715	-0.375516	0.630706	-0.092168	-0.361468	0.619588	0.263876	-0.356217	0.640833	0.232495	-0.301802	0.075652	0.235215	-0.301854	0.081671	-0.079452	-0.291135	0.079892	0.205293	0.474165	0.546291	-0.274273
8006	66.716667	-0.858576	0.691840	0.161464	-0.852132	0.686749	-0.054356	-0.818662	0.901331	0.153963	-0.804777	0.902118	-0.042221	-0.692776	1.269429	0.122007	-0.697937	1.272021	0.016482	-0.652953	1.219023	0.124560	-0.677433	0.741650	0.322274	-0.682961	0.736827	-0.187696	-0.375515	0.630707	-0.092160	-0.361463	0.619585	0.263882	-0.356213	0.640826	0.232505	-0.301805	0.075652	0.235216	-0.301928	0.081680	-0.079328	-0.291376	0.079775	0.205238	0.474185	0.546307	-0.274280
8007	66.725000	-0.858179	0.691430	0.161172	-0.852145	0.686752	-0.054349	-0.818645	0.901326	0.153959	-0.804836	0.902186	-0.042213	-0.692794	1.269446	0.121979	-0.697898	1.272093	0.016439	-0.652983	1.219034	0.124552	-0.677418	0.741668	0.322307	-0.682959	0.736831	-0.187684	-0.375510	0.630711	-0.092150	-0.361458	0.619585	0.263886	-0.356211	0.640836	0.232508	-0.301808	0.075666	0.235224	-0.301927	0.081681	-0.079322	-0.291370	0.079781	0.205247	0.474206	0.546318	-0.274284
8008	66.733333	-0.858187	0.691426	0.161175	-0.852148	0.686754	-0.054340	-0.818668	0.901327	0.153968	-0.804826	0.902205	-0.042218	-0.692808	1.269480	0.121957	-0.697880	1.272132	0.016443	-0.653018	1.219041	0.124540	-0.677397	0.741691	0.322334	-0.682954	0.736833	-0.187671	-0.375506	0.630718	-0.092135	-0.361448	0.619590	0.263890	-0.356204	0.640841	0.232517	-0.301806	0.075677	0.235230	-0.301924	0.081691	-0.079317	-0.291133	0.079909	0.205316	0.474229	0.546329	-0.274282
8009	66.741667	-0.858193	0.691418	0.161183	-0.852151	0.686754	-0.054332	-0.818674	0.901330	0.153970	-0.804816	0.902173	-0.042224	-0.692848	1.269479	0.121933	-0.697900	1.272086	0.016397	-0.653059	1.219052	0.124523	-0.677376	0.741709	0.322355	-0.682945	0.736837	-0.187667	-0.375504	0.630719	-0.092123	-0.361441	0.619590	0.263891	-0.356200	0.640841	0.232515	-0.301813	0.075674	0.235235	-0.301945	0.081635	-0.079288	-0.291374	0.079791	0.205259	0.474247	0.546347	-0.274281
8010	66.750000	-0.858680	0.691862	0.161500	-0.852169	0.686749	-0.054325	-0.818680	0.901332	0.153967	-0.804824	0.902108	-0.042165	-0.692880	1.269483	0.121906	-0.697908	1.272074	0.016378	-0.653089	1.219067	0.124515	-0.677356	0.741716	0.322361	-0.682935	0.736827	-0.187664	-0.375500	0.630717	-0.092111	-0.361430	0.619591	0.263887	-0.356191	0.640844	0.232511	-0.301809	0.075672	0.235230	-0.301854	0.081889	-0.079392	-0.291140	0.079910	0.205312	0.474260	0.546352	-0.274278
8011	66.758333	-0.858243	0.691436	0.161193	-0.852155	0.686742	-0.054335	-0.818689	0.901326	0.153963	-0.804842	0.902194	-0.042225	-0.692919	1.269471	0.121872	-0.697938	1.272159	0.016298	-0.653114	1.219066	0.124506	-0.677346	0.741716	0.322367	-0.682928	0.736827	-0.187676	-0.375494	0.630716	-0.092101	-0.361424	0.619586	0.263878	-0.356186	0.640840	0.232501	-0.301806	0.075667	0.235228	-0.301929	0.081677	-0.079315	-0.291377	0.079784	0.205246	0.474276	0.546350	-0.274287
8012	66.766667	-0.858202	0.691408	0.161171	-0.852155	0.686740	-0.054340	-0.818697	0.901324	0.153955	-0.804816	0.902197	-0.042253	-0.692964	1.269464	0.121841	-0.697920	1.272102	0.016374	-0.653143	1.219067	0.124500	-0.677342	0.741714	0.322358	-0.682918	0.736819	-0.187683	-0.375490	0.630708	-0.092096	-0.361423	0.619588	0.263872	-0.356185	0.640841	0.232494	-0.301809	0.075657	0.235218	-0.301932	0.081674	-0.079319	-0.291140	0.079896	0.205296	0.474299	0.546347	-0.274312
8013	66.775000	-0.858402	0.691603	0.161312	-0.852155	0.686731	-0.054346	-0.818651	0.901287	0.153926	-0.804796	0.902111	-0.042207	-0.692991	1.269448	0.121835	-0.697953	1.272035	0.016339	-0.653174	1.219061	0.124496	-0.677342	0.741700	0.322341	-0.682906	0.736816	-0.187702	-0.375492	0.630709	-0.092096	-0.361426	0.619584	0.263864	-0.356181	0.640835	0.232483	-0.301806	0.075646	0.235215	-0.301929	0.081671	-0.079329	-0.291141	0.079892	0.205291	0.474322	0.546342	-0.274354
8014	66.783333	-0.858300	0.691460	0.161195	-0.852155	0.686727	-0.054355	-0.818711	0.901307	0.153936	-0.804861	0.902119	-0.042243	-0.693014	1.269418	0.121844	-0.697972	1.272006	0.016318	-0.653203	1.219054	0.124498	-0.677355	0.741685	0.322318	-0.682903	0.736809	-0.187716	-0.375490	0.630704	-0.092092	-0.361428	0.619584	0.263857	-0.356186	0.640828	0.232473	-0.301803	0.075648	0.235212	-0.301785	0.081992	-0.079509	-0.291376	0.079771	0.205231	0.474346	0.546339	-0.274405
8015	66.791667	-0.858209	0.691401	0.161153	-0.852153	0.686724	-0.054362	-0.818498	0.901162	0.153828	-0.804835	0.902138	-0.042257	-0.693037	1.269384	0.121842	-0.697992	1.272061	0.016301	-0.653218	1.219039	0.124510	-0.677378	0.741664	0.322289	-0.682890	0.736815	-0.187734	-0.375485	0.630704	-0.092090	-0.361434	0.619590	0.263854	-0.356188	0.640832	0.232469	-0.301720	0.075471	0.235212	-0.301929	0.081676	-0.079324	-0.291258	0.079829	0.205271	0.474371	0.546331	-0.274455
8016	66.800000	-0.858694	0.691848	0.161462	-0.852151	0.686724	-0.054363	-0.818723	0.901283	0.153915	-0.804793	0.902175	-0.042290	-0.693062	1.269375	0.121874	-0.698047	1.271968	0.016358	-0.653229	1.219028	0.124514	-0.677403	0.741637	0.322251	-0.682884	0.736826	-0.187747	-0.375484	0.630700	-0.092083	-0.361440	0.619591	0.263857	-0.356193	0.640832	0.232472	-0.301804	0.075664	0.235223	-0.301959	0.081581	-0.079274	-0.291140	0.079898	0.205311	0.474390	0.546326	-0.274501
8017	66.808333	-0.858254	0.691429	0.161152	-0.852150	0.686731	-0.054370	-0.818494	0.901143	0.153796	-0.804768	0.902088	-0.042260	-0.693067	1.269342	0.121871	-0.698076	1.271953	0.016379	-0.653228	1.219011	0.124528	-0.677438	0.741613	0.322203	-0.682874	0.736836	-0.187755	-0.375483	0.630709	-0.092074	-0.361454	0.619596	0.263855	-0.356197	0.640838	0.232476	-0.301811	0.075663	0.235233	-0.301903	0.081783	-0.079318	-0.291140	0.079921	0.205301	0.474410	0.546327	-0.274534
8018	66.816667	-0.858214	0.691404	0.161131	-0.852147	0.686738	-0.054378	-0.818291	0.901012	0.153688	-0.804793	0.902158	-0.042291	-0.693094	1.269314	0.121908	-0.698090	1.271971	0.016407	-0.653207	1.218969	0.124562	-0.677473	0.741588	0.322151	-0.682861	0.736847	-0.187770	-0.375477	0.630715	-0.092075	-0.361466	0.619596	0.263862	-0.356206	0.640845	0.232481	-0.301820	0.075657	0.235239	-0.301885	0.081880	-0.079321	-0.291373	0.079795	0.205256	0.474423	0.546324	-0.274559
8019	66.825000	-0.858213	0.691403	0.161122	-0.852144	0.686742	-0.054383	-0.818613	0.901207	0.153819	-0.804753	0.902145	-0.042289	-0.693098	1.269302	0.121934	-0.698119	1.271972	0.016394	-0.653222	1.218980	0.124559	-0.677518	0.741566	0.322103	-0.682846	0.736859	-0.187782	-0.375475	0.630714	-0.092073	-0.361471	0.619603	0.263866	-0.356210	0.640845	0.232484	-0.301809	0.075672	0.235245	-0.301849	0.081847	-0.079391	-0.291259	0.079853	0.205284	0.474431	0.546328	-0.274565
8020	66.833333	-0.858214	0.691406	0.161114	-0.852138	0.686745	-0.054389	-0.818636	0.901209	0.153812	-0.804709	0.902130	-0.042297	-0.693095	1.269299	0.121958	-0.698141	1.272010	0.016387	-0.653219	1.218972	0.124570	-0.677556	0.741541	0.322039	-0.682837	0.736872	-0.187795	-0.375472	0.630713	-0.092075	-0.361481	0.619606	0.263867	-0.356214	0.640848	0.232493	-0.301810	0.075661	0.235241	-0.301961	0.081578	-0.079259	-0.291373	0.079796	0.205249	0.474437	0.546332	-0.274568
8021	66.841667	-0.858265	0.691435	0.161125	-0.852139	0.686743	-0.054397	-0.818323	0.901005	0.153640	-0.804798	0.902122	-0.042357	-0.693096	1.269279	0.121963	-0.698134	1.271924	0.016455	-0.653226	1.218865	0.124524	-0.677589	0.741518	0.321977	-0.682823	0.736878	-0.187807	-0.375470	0.630712	-0.092087	-0.361487	0.619604	0.263872	-0.356217	0.640849	0.232491	-0.301806	0.075659	0.235230	-0.301923	0.081729	-0.079312	-0.291251	0.079845	0.205271	0.474434	0.546343	-0.274567
8022	66.850000	-0.858222	0.691407	0.161103	-0.852140	0.686740	-0.054401	-0.818321	0.901001	0.153632	-0.804753	0.902162	-0.042394	-0.693093	1.269272	0.121991	-0.698152	1.271995	0.016446	-0.653217	1.218858	0.124538	-0.677620	0.741493	0.321923	-0.682814	0.736892	-0.187825	-0.375467	0.630710	-0.092097	-0.361493	0.619600	0.263870	-0.356219	0.640848	0.232492	-0.301802	0.075656	0.235221	-0.301923	0.081680	-0.079323	-0.291374	0.079777	0.205240	0.474430	0.546351	-0.274566
8023	66.858333	-0.858315	0.691464	0.161134	-0.852145	0.686740	-0.054405	-0.818314	0.900997	0.153618	-0.804760	0.902127	-0.042340	-0.693086	1.269286	0.122005	-0.698119	1.271933	0.016485	-0.653214	1.218910	0.124578	-0.677654	0.741467	0.321860	-0.682804	0.736903	-0.187838	-0.375467	0.630704	-0.092102	-0.361498	0.619596	0.263873	-0.356220	0.640840	0.232496	-0.301806	0.075647	0.235226	-0.301944	0.081625	-0.079311	-0.291138	0.079891	0.205303	0.474428	0.546352	-0.274574
8024	66.866667	-0.858327	0.691465	0.161127	-0.852149	0.686737	-0.054408	-0.818346	0.900998	0.153606	-0.804793	0.902129	-0.042381	-0.693075	1.269291	0.122015	-0.698099	1.271951	0.016497	-0.653194	1.218966	0.124625	-0.677675	0.741437	0.321802	-0.682800	0.736916	-0.187849	-0.375468	0.630705	-0.092110	-0.361500	0.619596	0.263872	-0.356222	0.640837	0.232490	-0.301802	0.075653	0.235227	-0.301926	0.081670	-0.079324	-0.291373	0.079772	0.205250	0.474426	0.546353	-0.274583
8025	66.875000	-0.858225	0.691397	0.161087	-0.852148	0.686739	-0.054410	-0.818337	0.900988	0.153594	-0.804732	0.902161	-0.042385	-0.693054	1.269279	0.121997	-0.698085	1.272070	0.016448	-0.653188	1.218950	0.124638	-0.677688	0.741411	0.321757	-0.682793	0.736937	-0.187867	-0.375471	0.630707	-0.092110	-0.361498	0.619596	0.263862	-0.356218	0.640837	0.232486	-0.301807	0.075659	0.235230	-0.301926	0.081673	-0.079314	-0.291376	0.079785	0.205257	0.474432	0.546358	-0.274592
8026	66.883333	-0.858222	0.691396	0.161078	-0.852154	0.686734	-0.054409	-0.818778	0.901241	0.153773	-0.804754	0.902198	-0.042390	-0.693042	1.269292	0.122002	-0.698055	1.271993	0.016535	-0.653197	1.218969	0.124631	-0.677701	0.741383	0.321712	-0.682788	0.736948	-0.187873	-0.375470	0.630714	-0.092110	-0.361502	0.619600	0.263853	-0.356216	0.640847	0.232478	-0.301810	0.075672	0.235238	-0.301963	0.081577	-0.079271	-0.291141	0.079913	0.205320	0.474436	0.546366	-0.274603
8027	66.891667	-0.858321	0.691461	0.161109	-0.852157	0.686733	-0.054416	-0.818556	0.901104	0.153672	-0.804715	0.902139	-0.042367	-0.693035	1.269331	0.122024	-0.698009	1.272024	0.016511	-0.653197	1.218972	0.124637	-0.677703	0.741368	0.321670	-0.682786	0.736956	-0.187887	-0.375476	0.630714	-0.092119	-0.361498	0.619603	0.263841	-0.356212	0.640848	0.232468	-0.301810	0.075671	0.235241	-0.301903	0.081734	-0.079332	-0.291141	0.079906	0.205318	0.474445	0.546370	-0.274613
8028	66.900000	-0.858244	0.691409	0.161069	-0.852161	0.686729	-0.054422	-0.818356	0.900980	0.153569	-0.804746	0.902198	-0.042402	-0.693021	1.269338	0.122018	-0.697958	1.272061	0.016503	-0.653166	1.218944	0.124660	-0.677705	0.741349	0.321637	-0.682784	0.736964	-0.187898	-0.375477	0.630714	-0.092130	-0.361496	0.619608	0.263823	-0.356209	0.640855	0.232447	-0.301804	0.075674	0.235233	-0.301928	0.081675	-0.079307	-0.291377	0.079792	0.205243	0.474451	0.546372	-0.274628
8029	66.908333	-0.858233	0.691405	0.161066	-0.852167	0.686727	-0.054429	-0.818353	0.900975	0.153561	-0.804749	0.902182	-0.042452	-0.693007	1.269322	0.121997	-0.697926	1.272129	0.016463	-0.653163	1.218940	0.124657	-0.677703	0.741340	0.321615	-0.682785	0.736971	-0.187914	-0.375484	0.630711	-0.092139	-0.361492	0.619612	0.263808	-0.356202	0.640856	0.232434	-0.301807	0.075666	0.235228	-0.301928	0.081674	-0.079316	-0.291257	0.079843	0.205272	0.474466	0.546381	-0.274642
8030	66.916667	-0.858328	0.691461	0.161097	-0.852176	0.686723	-0.054435	-0.818321	0.900969	0.153553	-0.804712	0.902137	-0.042351	-0.692991	1.269336	0.122007	-0.697870	1.272097	0.016486	-0.653334	1.218869	0.124674	-0.677703	0.741326	0.321592	-0.682787	0.736977	-0.187923	-0.375484	0.630717	-0.092144	-0.361490	0.619614	0.263790	-0.356199	0.640856	0.232420	-0.301805	0.075666	0.235217	-0.301963	0.081572	-0.079287	-0.291378	0.079787	0.205238	0.474478	0.546396	-0.274657
8031	66.925000	-0.858316	0.691438	0.161064	-0.852192	0.686728	-0.054432	-0.818345	0.900969	0.153558	-0.804767	0.902133	-0.042440	-0.692971	1.269324	0.122002	-0.697806	1.272069	0.016451	-0.653165	1.218895	0.124616	-0.677700	0.741319	0.321582	-0.682789	0.736977	-0.187938	-0.375488	0.630711	-0.092153	-0.361472	0.619616	0.263786	-0.356193	0.640869	0.232421	-0.301802	0.075661	0.235216	-0.301930	0.081680	-0.079331	-0.291254	0.079837	0.205268	0.474488	0.546415	-0.274672
8032	66.933333	-0.858253	0.691396	0.161067	-0.852189	0.686728	-0.054438	-0.818353	0.900970	0.153556	-0.804764	0.902183	-0.042408	-0.692947	1.269309	0.122007	-0.697778	1.272127	0.016430	-0.653132	1.218793	0.124606	-0.677699	0.741308	0.321583	-0.682787	0.736966	-0.187940	-0.375492	0.630711	-0.092157	-0.361486	0.619604	0.263767	-0.356194	0.640705	0.232226	-0.301806	0.075655	0.235218	-0.301933	0.081674	-0.079337	-0.291373	0.079777	0.205234	0.474501	0.546438	-0.274687
8033	66.941667	-0.858298	0.691420	0.161088	-0.852196	0.686732	-0.054435	-0.818656	0.901166	0.153703	-0.804706	0.902167	-0.042420	-0.692918	1.269285	0.122002	-0.697711	1.272085	0.016465	-0.653106	1.218845	0.124637	-0.677697	0.741297	0.321578	-0.682791	0.736968	-0.187948	-0.375492	0.630705	-0.092162	-0.361487	0.619601	0.263758	-0.356191	0.640854	0.232388	-0.301808	0.075652	0.235224	-0.301929	0.081680	-0.079334	-0.291255	0.079848	0.205259	0.474510	0.546467	-0.274702
8034	66.950000	-0.858342	0.691441	0.161110	-0.852200	0.686738	-0.054430	-0.818300	0.900958	0.153553	-0.804682	0.902140	-0.042420	-0.692893	1.269271	0.122015	-0.697667	1.272032	0.016466	-0.653046	1.218893	0.124701	-0.677701	0.741292	0.321584	-0.682793	0.736964	-0.187950	-0.375495	0.630702	-0.092161	-0.361487	0.619605	0.263754	-0.356190	0.640859	0.232386	-0.301806	0.075662	0.235222	-0.301968	0.081575	-0.079282	-0.291136	0.079897	0.205305	0.474518	0.546500	-0.274713
8035	66.958333	-0.858500	0.691613	0.161249	-0.852208	0.686741	-0.054424	-0.818494	0.901058	0.153648	-0.804718	0.902144	-0.042400	-0.692880	1.269242	0.122102	-0.697626	1.272016	0.016469	-0.653027	1.218747	0.124636	-0.677705	0.741284	0.321598	-0.682794	0.736956	-0.187950	-0.375497	0.630709	-0.092169	-0.361487	0.619609	0.263755	-0.356192	0.640863	0.232386	-0.301812	0.075667	0.235231	-0.301932	0.081682	-0.079322	-0.291256	0.079846	0.205270	0.474530	0.546527	-0.274727
8036	66.966667	-0.858257	0.691378	0.161086	-0.852198	0.686742	-0.054421	-0.818655	0.901163	0.153730	-0.804710	0.902192	-0.042396	-0.692806	1.269259	0.122047	-0.697570	1.272064	0.016507	-0.652984	1.218831	0.124695	-0.677708	0.741273	0.321613	-0.682798	0.736946	-0.187948	-0.375498	0.630704	-0.092175	-0.361489	0.619616	0.263752	-0.356193	0.640867	0.232381	-0.301811	0.075681	0.235229	-0.301937	0.081672	-0.079309	-0.291377	0.079789	0.205242	0.474538	0.546558	-0.274740
8037	66.975000	-0.858694	0.691805	0.161409	-0.852202	0.686744	-0.054413	-0.818626	0.901153	0.153742	-0.804734	0.902158	-0.042387	-0.692752	1.269234	0.122042	-0.697510	1.272058	0.016508	-0.652939	1.218772	0.124683	-0.677711	0.741262	0.321631	-0.682801	0.736929	-0.187949	-0.375498	0.630701	-0.092177	-0.361491	0.619625	0.263758	-0.356198	0.640872	0.232385	-0.301810	0.075678	0.235224	-0.301880	0.081602	-0.079408	-0.291260	0.079851	0.205269	0.474546	0.546573	-0.274747
8038	66.983333	-0.858335	0.691430	0.161142	-0.852195	0.686748	-0.054405	-0.818610	0.901153	0.153748	-0.804724	0.902162	-0.042340	-0.692694	1.269215	0.122032	-0.697458	1.272030	0.016509	-0.652887	1.218721	0.124675	-0.677714	0.741254	0.321654	-0.682811	0.736913	-0.187948	-0.375498	0.630701	-0.092186	-0.361458	0.619650	0.263787	-0.356201	0.640901	0.232415	-0.301813	0.075662	0.235225	-0.301895	0.081862	-0.079343	-0.291135	0.079907	0.205288	0.474549	0.546589	-0.274762
8039	66.991667	-0.858236	0.691372	0.161115	-0.852195	0.686745	-0.054400	-0.818640	0.901164	0.153772	-0.804698	0.902159	-0.042359	-0.692629	1.269236	0.122095	-0.697393	1.272005	0.016517	-0.652834	1.218714	0.124689	-0.677714	0.741246	0.321683	-0.682811	0.736894	-0.187940	-0.375497	0.630692	-0.092192	-0.361479	0.619636	0.263779	-0.356208	0.640884	0.232401	-0.301806	0.075671	0.235218	-0.301936	0.081670	-0.079328	-0.291259	0.079841	0.205258	0.474554	0.546596	-0.274775
8040	67.000000	-0.858228	0.691366	0.161125	-0.852196	0.686746	-0.054394	-0.818626	0.901163	0.153786	-0.804694	0.902186	-0.042349	-0.692550	1.269204	0.122094	-0.697335	1.272053	0.016556	-0.652758	1.218820	0.124760	-0.677715	0.741234	0.321709	-0.682811	0.736881	-0.187930	-0.375503	0.630691	-0.092184	-0.361497	0.619621	0.263778	-0.356217	0.640871	0.232396	-0.301804	0.075660	0.235213	-0.301936	0.081671	-0.079340	-0.291373	0.079780	0.205231	0.474562	0.546604	-0.274788
8041	67.008333	-0.858425	0.691562	0.161279	-0.852189	0.686751	-0.054379	-0.818604	0.901165	0.153791	-0.804727	0.902169	-0.042336	-0.692434	1.269202	0.122067	-0.697264	1.272053	0.016535	-0.652700	1.218828	0.124768	-0.677713	0.741231	0.321737	-0.682815	0.736881	-0.187915	-0.375503	0.630691	-0.092178	-0.361503	0.619619	0.263791	-0.356222	0.640862	0.232404	-0.301803	0.075659	0.235215	-0.301975	0.081559	-0.079296	-0.291257	0.079834	0.205268	0.474564	0.546603	-0.274798
8042	67.016667	-0.858319	0.691418	0.161174	-0.852185	0.686761	-0.054365	-0.818567	0.901171	0.153802	-0.804643	0.902188	-0.042294	-0.692320	1.269248	0.122079	-0.697154	1.272035	0.016589	-0.652651	1.218735	0.124719	-0.677709	0.741223	0.321762	-0.682816	0.736884	-0.187895	-0.375501	0.630688	-0.092163	-0.361508	0.619616	0.263803	-0.356227	0.640861	0.232418	-0.301809	0.075657	0.235216	-0.301894	0.081862	-0.079357	-0.291141	0.079896	0.205302	0.474566	0.546600	-0.274806
8043	67.025000	-0.858619	0.691768	0.161444	-0.852183	0.686763	-0.054355	-0.818584	0.901183	0.153836	-0.804705	0.902247	-0.042309	-0.692262	1.269319	0.122121	-0.697095	1.272104	0.016570	-0.652594	1.218808	0.124766	-0.677705	0.741226	0.321799	-0.682807	0.736897	-0.187870	-0.375502	0.630694	-0.092152	-0.361506	0.619615	0.263815	-0.356236	0.640859	0.232424	-0.301809	0.075659	0.235227	-0.301937	0.081673	-0.079332	-0.291374	0.079782	0.205251	0.474571	0.546599	-0.274807
8044	67.033333	-0.858609	0.691772	0.161451	-0.852169	0.686770	-0.054348	-0.818564	0.901195	0.153855	-0.804685	0.902271	-0.042302	-0.692208	1.269383	0.122159	-0.696979	1.272167	0.016646	-0.652686	1.218771	0.124819	-0.677694	0.741229	0.321822	-0.682801	0.736918	-0.187840	-0.375502	0.630693	-0.092134	-0.361508	0.619619	0.263822	-0.356238	0.640858	0.232430	-0.301813	0.075671	0.235233	-0.301936	0.081667	-0.079318	-0.291376	0.079785	0.205254	0.474577	0.546601	-0.274812
8045	67.041667	-0.858489	0.691638	0.161346	-0.852175	0.686779	-0.054334	-0.818556	0.901223	0.153885	-0.804648	0.902187	-0.042240	-0.692108	1.269450	0.122120	-0.696841	1.272241	0.016615	-0.652500	1.218904	0.124824	-0.677683	0.741237	0.321847	-0.682799	0.736932	-0.187809	-0.375496	0.630699	-0.092117	-0.361511	0.619636	0.263828	-0.356239	0.640867	0.232427	-0.301807	0.075667	0.235238	-0.301932	0.081678	-0.079317	-0.291140	0.079906	0.205317	0.474582	0.546605	-0.274818
8046	67.050000	-0.858679	0.691835	0.161494	-0.852161	0.686782	-0.054330	-0.818586	0.901257	0.153920	-0.804605	0.902206	-0.042196	-0.692015	1.269507	0.122117	-0.696725	1.272281	0.016616	-0.652450	1.218926	0.124839	-0.677672	0.741248	0.321872	-0.682792	0.736949	-0.187782	-0.375490	0.630699	-0.092099	-0.361507	0.619641	0.263824	-0.356244	0.640879	0.232423	-0.301811	0.075657	0.235244	-0.301926	0.081674	-0.079317	-0.291140	0.079909	0.205312	0.474593	0.546611	-0.274821
8047	67.058333	-0.858586	0.691787	0.161478	-0.852155	0.686786	-0.054331	-0.818593	0.901258	0.153932	-0.804599	0.902248	-0.042216	-0.691958	1.269516	0.122240	-0.696630	1.272374	0.016594	-0.652393	1.218913	0.124830	-0.677658	0.741253	0.321900	-0.682786	0.736965	-0.187764	-0.375482	0.630704	-0.092087	-0.361500	0.619644	0.263824	-0.356242	0.640880	0.232414	-0.301806	0.075665	0.235236	-0.301952	0.081622	-0.079301	-0.291372	0.079788	0.205247	0.474610	0.546621	-0.274828
8048	67.066667	-0.858588	0.691786	0.161482	-0.852142	0.686787	-0.054330	-0.818560	0.901256	0.153921	-0.804581	0.902170	-0.042215	-0.691855	1.269557	0.122177	-0.696528	1.272346	0.016634	-0.652487	1.218824	0.124884	-0.677652	0.741259	0.321923	-0.682780	0.736977	-0.187748	-0.375477	0.630700	-0.092074	-0.361498	0.619636	0.263820	-0.356239	0.640887	0.232415	-0.301808	0.075663	0.235226	-0.301935	0.081672	-0.079327	-0.291372	0.079785	0.205238	0.474625	0.546639	-0.274825
8049	67.075000	-0.858586	0.691789	0.161488	-0.852136	0.686802	-0.054330	-0.818552	0.901256	0.153908	-0.804548	0.902200	-0.042174	-0.691805	1.269538	0.122190	-0.696432	1.272345	0.016642	-0.652282	1.218911	0.124871	-0.677646	0.741258	0.321938	-0.682769	0.736976	-0.187738	-0.375466	0.630702	-0.092057	-0.361480	0.619653	0.263835	-0.356241	0.640895	0.232426	-0.301806	0.075658	0.235226	-0.301914	0.081766	-0.079342	-0.291129	0.079899	0.205299	0.474632	0.546670	-0.274807
8050	67.083333	-0.858579	0.691789	0.161490	-0.852117	0.686816	-0.054335	-0.818541	0.901252	0.153891	-0.804555	0.902296	-0.042261	-0.691757	1.269492	0.122181	-0.696208	1.272208	0.016845	-0.652223	1.218874	0.124880	-0.677642	0.741250	0.321968	-0.682760	0.736976	-0.187728	-0.375459	0.630703	-0.092045	-0.361495	0.619639	0.263828	-0.356245	0.640882	0.232405	-0.301805	0.075657	0.235222	-0.301926	0.081673	-0.079329	-0.291372	0.079778	0.205239	0.474638	0.546696	-0.274785
8051	67.091667	-0.858576	0.691798	0.161487	-0.852095	0.686762	-0.054416	-0.818531	0.901252	0.153868	-0.804508	0.902285	-0.042260	-0.691715	1.269434	0.122209	-0.696173	1.272267	0.016762	-0.652246	1.218756	0.124875	-0.677652	0.741239	0.321979	-0.682746	0.736968	-0.187727	-0.375454	0.630699	-0.092025	-0.361501	0.619631	0.263836	-0.356252	0.640875	0.232416	-0.301804	0.075658	0.235227	-0.301858	0.081660	-0.079444	-0.291373	0.079785	0.205246	0.474645	0.546712	-0.274764
8052	67.100000	-0.858571	0.691811	0.161480	-0.852089	0.686859	-0.054356	-0.818527	0.901258	0.153848	-0.804482	0.902239	-0.042237	-0.691668	1.269372	0.122208	-0.696000	1.272211	0.016857	-0.652126	1.218652	0.124811	-0.677654	0.741234	0.321993	-0.682739	0.736955	-0.187731	-0.375452	0.630693	-0.092008	-0.361510	0.619627	0.263844	-0.356261	0.640876	0.232428	-0.301803	0.075665	0.235230	-0.301966	0.081563	-0.079272	-0.291137	0.079903	0.205314	0.474650	0.546718	-0.274745
8053	67.108333	-0.858607	0.691846	0.161484	-0.852070	0.686873	-0.054363	-0.818512	0.901262	0.153836	-0.804463	0.902263	-0.042257	-0.691631	1.269269	0.122203	-0.696038	1.272272	0.016641	-0.652063	1.218650	0.124831	-0.677669	0.741236	0.321997	-0.682728	0.736941	-0.187745	-0.375443	0.630694	-0.091997	-0.361511	0.619624	0.263849	-0.356270	0.640873	0.232432	-0.301807	0.075659	0.235242	-0.301916	0.081767	-0.079319	-0.291142	0.079904	0.205319	0.474652	0.546718	-0.274719
8054	67.116667	-0.858560	0.691829	0.161466	-0.852054	0.686882	-0.054378	-0.818437	0.901231	0.153787	-0.804473	0.902315	-0.042307	-0.691598	1.269200	0.122228	-0.695779	1.272181	0.016840	-0.651992	1.218552	0.124854	-0.677678	0.741230	0.322007	-0.682720	0.736923	-0.187763	-0.375438	0.630693	-0.092001	-0.361514	0.619617	0.263847	-0.356277	0.640874	0.232432	-0.301807	0.075667	0.235236	-0.301933	0.081669	-0.079306	-0.291379	0.079789	0.205253	0.474650	0.546716	-0.274697
8055	67.125000	-0.858561	0.691833	0.161459	-0.852040	0.686882	-0.054376	-0.818425	0.901240	0.153793	-0.804449	0.902254	-0.042265	-0.691546	1.269114	0.122192	-0.695658	1.272171	0.016867	-0.651962	1.218396	0.124808	-0.677684	0.741238	0.322000	-0.682716	0.736903	-0.187789	-0.375438	0.630688	-0.092006	-0.361518	0.619623	0.263845	-0.356279	0.640875	0.232430	-0.301812	0.075670	0.235242	-0.301934	0.081672	-0.079304	-0.291378	0.079788	0.205257	0.474650	0.546731	-0.274671
8056	67.133333	-0.858559	0.691836	0.161455	-0.852036	0.686880	-0.054381	-0.818481	0.901285	0.153827	-0.804485	0.902202	-0.042282	-0.691502	1.269018	0.122160	-0.695654	1.272224	0.016648	-0.652080	1.218218	0.124845	-0.677686	0.741253	0.321974	-0.682713	0.736885	-0.187819	-0.375440	0.630687	-0.092024	-0.361523	0.619627	0.263844	-0.356273	0.640910	0.232452	-0.301804	0.075674	0.235236	-0.301939	0.081667	-0.079304	-0.291140	0.079902	0.205309	0.474649	0.546751	-0.274648
8057	67.141667	-0.858554	0.691838	0.161460	-0.852040	0.686878	-0.054378	-0.818473	0.901292	0.153829	-0.804433	0.902244	-0.042257	-0.691467	1.268985	0.122195	-0.695577	1.272260	0.016610	-0.651867	1.218286	0.124803	-0.677689	0.741270	0.321962	-0.682705	0.736866	-0.187847	-0.375429	0.630687	-0.092041	-0.361484	0.619654	0.263847	-0.356272	0.640909	0.232434	-0.301810	0.075654	0.235241	-0.301889	0.081770	-0.079362	-0.291257	0.079843	0.205279	0.474656	0.546778	-0.274628
8058	67.150000	-0.858547	0.691841	0.161462	-0.852043	0.686868	-0.054375	-0.818478	0.901303	0.153824	-0.804425	0.902281	-0.042300	-0.691412	1.268924	0.122237	-0.695456	1.272241	0.016670	-0.651814	1.218250	0.124798	-0.677682	0.741283	0.321949	-0.682698	0.736856	-0.187875	-0.375431	0.630686	-0.092063	-0.361516	0.619634	0.263805	-0.356271	0.640881	0.232381	-0.301804	0.075659	0.235233	-0.301932	0.081667	-0.079328	-0.291374	0.079776	0.205246	0.474668	0.546803	-0.274601
8059	67.158333	-0.858537	0.691836	0.161469	-0.852053	0.686866	-0.054364	-0.818428	0.901286	0.153820	-0.804390	0.902197	-0.042268	-0.691367	1.268902	0.122192	-0.695349	1.272277	0.016656	-0.651941	1.218145	0.124858	-0.677669	0.741295	0.321936	-0.682696	0.736859	-0.187902	-0.375428	0.630683	-0.092066	-0.361512	0.619639	0.263784	-0.356266	0.640881	0.232354	-0.301802	0.075656	0.235228	-0.301948	0.081611	-0.079303	-0.291254	0.079835	0.205282	0.474685	0.546836	-0.274566
8060	67.166667	-0.858518	0.691835	0.161478	-0.852058	0.686858	-0.054355	-0.818457	0.901310	0.153829	-0.804349	0.902198	-0.042235	-0.691238	1.268878	0.122095	-0.695239	1.272289	0.016647	-0.651737	1.218254	0.124838	-0.677659	0.741299	0.321919	-0.682691	0.736862	-0.187917	-0.375430	0.630689	-0.092066	-0.361504	0.619645	0.263764	-0.356263	0.640873	0.232330	-0.301805	0.075656	0.235230	-0.301887	0.081854	-0.079350	-0.291132	0.079889	0.205317	0.474706	0.546881	-0.274537
8061	67.175000	-0.858514	0.691836	0.161484	-0.852061	0.686866	-0.054351	-0.818457	0.901317	0.153815	-0.804369	0.902240	-0.042285	-0.691226	1.268922	0.122188	-0.695130	1.272396	0.016618	-0.651732	1.218215	0.124820	-0.677644	0.741306	0.321917	-0.682684	0.736885	-0.187934	-0.375431	0.630696	-0.092068	-0.361499	0.619655	0.263751	-0.356249	0.640899	0.232331	-0.301805	0.075651	0.235242	-0.301930	0.081672	-0.079328	-0.291255	0.079840	0.205292	0.474744	0.546924	-0.274521
8062	67.183333	-0.858510	0.691839	0.161487	-0.852057	0.686871	-0.054351	-0.818462	0.901324	0.153801	-0.804349	0.902285	-0.042322	-0.691200	1.268993	0.122268	-0.695031	1.272501	0.016642	-0.651709	1.218246	0.124859	-0.677633	0.741305	0.321906	-0.682673	0.736908	-0.187943	-0.375429	0.630693	-0.092064	-0.361489	0.619659	0.263733	-0.356241	0.640886	0.232298	-0.301804	0.075667	0.235246	-0.301935	0.081670	-0.079320	-0.291370	0.079784	0.205260	0.474797	0.546969	-0.274516
8063	67.191667	-0.858513	0.691849	0.161489	-0.852051	0.686883	-0.054352	-0.818425	0.901304	0.153776	-0.804271	0.902217	-0.042300	-0.691138	1.268966	0.122206	-0.694912	1.272509	0.016650	-0.651842	1.218107	0.124882	-0.677627	0.741295	0.321891	-0.682661	0.736933	-0.187956	-0.375426	0.630700	-0.092068	-0.361484	0.619670	0.263718	-0.356184	0.640917	0.232368	-0.301810	0.075662	0.235245	-0.301928	0.081672	-0.079320	-0.291376	0.079785	0.205256	0.474863	0.547018	-0.274525
8064	67.200000	-0.858522	0.691849	0.161486	-0.852041	0.686895	-0.054353	-0.818446	0.901317	0.153786	-0.804227	0.902260	-0.042310	-0.691094	1.268977	0.122217	-0.694848	1.272522	0.016659	-0.651669	1.218188	0.124857	-0.677627	0.741289	0.321886	-0.682647	0.736964	-0.187963	-0.375426	0.630707	-0.092073	-0.361482	0.619668	0.263706	-0.356132	0.640953	0.232443	-0.301800	0.075674	0.235236	-0.301922	0.081679	-0.079331	-0.291373	0.079786	0.205252	0.474928	0.547084	-0.274535
8065	67.208333	-0.858529	0.691859	0.161490	-0.852031	0.686907	-0.054359	-0.818425	0.901302	0.153769	-0.804226	0.902299	-0.042339	-0.691069	1.268945	0.122215	-0.694746	1.272442	0.016771	-0.651629	1.218224	0.124882	-0.677639	0.741271	0.321883	-0.682732	0.736926	-0.187986	-0.375421	0.630707	-0.092074	-0.361478	0.619673	0.263699	-0.356225	0.640919	0.232282	-0.301806	0.075665	0.235239	-0.301928	0.081669	-0.079327	-0.291374	0.079787	0.205249	0.475004	0.547171	-0.274534
8066	67.216667	-0.858527	0.691854	0.161487	-0.852026	0.686916	-0.054360	-0.818456	0.901313	0.153778	-0.804232	0.902264	-0.042299	-0.691055	1.268911	0.122204	-0.694773	1.272503	0.016681	-0.651598	1.218213	0.124892	-0.677650	0.741253	0.321880	-0.682816	0.736893	-0.188019	-0.375412	0.630709	-0.092078	-0.361477	0.619670	0.263694	-0.356223	0.640932	0.232294	-0.301806	0.075670	0.235228	-0.301783	0.081632	-0.079558	-0.291372	0.079782	0.205245	0.475071	0.547266	-0.274516
8067	67.225000	-0.858535	0.691857	0.161493	-0.852021	0.686920	-0.054354	-0.818455	0.901307	0.153787	-0.804211	0.902282	-0.042322	-0.691045	1.268887	0.122229	-0.694745	1.272497	0.016690	-0.651575	1.218193	0.124904	-0.677670	0.741221	0.321869	-0.682796	0.736926	-0.188031	-0.375411	0.630712	-0.092075	-0.361480	0.619661	0.263691	-0.356229	0.640917	0.232281	-0.301804	0.075663	0.235226	-0.301949	0.081618	-0.079316	-0.291136	0.079896	0.205308	0.475148	0.547380	-0.274476
8068	67.233333	-0.858527	0.691850	0.161502	-0.852021	0.686924	-0.054354	-0.818461	0.901303	0.153791	-0.804192	0.902314	-0.042317	-0.691037	1.268859	0.122257	-0.694714	1.272517	0.016750	-0.651569	1.218132	0.124909	-0.677686	0.741198	0.321874	-0.682780	0.736953	-0.188040	-0.375406	0.630715	-0.092071	-0.361485	0.619652	0.263696	-0.356236	0.640890	0.232272	-0.301808	0.075660	0.235221	-0.301856	0.081876	-0.079428	-0.291137	0.079894	0.205306	0.475223	0.547511	-0.274418
8069	67.241667	-0.858519	0.691846	0.161512	-0.852023	0.686924	-0.054349	-0.818444	0.901287	0.153806	-0.804216	0.902321	-0.042346	-0.691031	1.268879	0.122323	-0.694639	1.272470	0.016879	-0.651559	1.218160	0.124955	-0.677701	0.741162	0.321868	-0.682760	0.736973	-0.188051	-0.375401	0.630711	-0.092067	-0.361489	0.619640	0.263701	-0.356235	0.640898	0.232300	-0.301803	0.075655	0.235224	-0.301873	0.081674	-0.079465	-0.291257	0.079838	0.205279	0.475299	0.547674	-0.274332
8070	67.250000	-0.858507	0.691838	0.161516	-0.852022	0.686925	-0.054350	-0.818445	0.901280	0.153810	-0.804217	0.902281	-0.042270	-0.691019	1.268851	0.122320	-0.694587	1.272382	0.017001	-0.651745	1.218048	0.125034	-0.677711	0.741140	0.321869	-0.682542	0.737125	-0.188016	-0.375398	0.630712	-0.092057	-0.361495	0.619632	0.263707	-0.356243	0.640880	0.232291	-0.301805	0.075659	0.235230	-0.301969	0.081572	-0.079297	-0.291369	0.079783	0.205247	0.475379	0.547864	-0.274232
8071	67.258333	-0.858502	0.691841	0.161525	-0.852021	0.686925	-0.054353	-0.818441	0.901270	0.153810	-0.804217	0.902279	-0.042261	-0.691026	1.268832	0.122361	-0.694711	1.272518	0.016823	-0.651675	1.218074	0.125051	-0.677725	0.741117	0.321861	-0.682530	0.737137	-0.188027	-0.375395	0.630715	-0.092054	-0.361496	0.619632	0.263713	-0.356238	0.640916	0.232334	-0.301803	0.075665	0.235237	-0.301934	0.081672	-0.079325	-0.291132	0.079898	0.205317	0.475481	0.548085	-0.274138
8072	67.266667	-0.858502	0.691845	0.161532	-0.852019	0.686925	-0.054359	-0.818377	0.901220	0.153787	-0.804194	0.902302	-0.042292	-0.691060	1.268846	0.122477	-0.694760	1.272541	0.016843	-0.651743	1.218053	0.125118	-0.677737	0.741095	0.321858	-0.682523	0.737143	-0.188035	-0.375393	0.630716	-0.092053	-0.361491	0.619638	0.263717	-0.356241	0.640884	0.232304	-0.301808	0.075658	0.235249	-0.301889	0.081866	-0.079347	-0.291131	0.079902	0.205312	0.475589	0.548333	-0.274049
8073	67.275000	-0.858501	0.691850	0.161534	-0.852013	0.686923	-0.054362	-0.818381	0.901212	0.153792	-0.804242	0.902328	-0.042304	-0.691119	1.268754	0.122568	-0.694782	1.272506	0.016923	-0.651676	1.218032	0.125132	-0.677742	0.741082	0.321851	-0.682518	0.737145	-0.188042	-0.375391	0.630718	-0.092059	-0.361489	0.619641	0.263724	-0.356233	0.640898	0.232326	-0.301802	0.075678	0.235236	-0.301874	0.081597	-0.079413	-0.291365	0.079784	0.205245	0.475693	0.548590	-0.273972
8074	67.283333	-0.858502	0.691846	0.161535	-0.852012	0.686929	-0.054365	-0.818444	0.901237	0.153825	-0.804228	0.902276	-0.042249	-0.691141	1.268715	0.122568	-0.694849	1.272431	0.016973	-0.651748	1.218002	0.125198	-0.677746	0.741074	0.321837	-0.682520	0.737151	-0.188051	-0.375389	0.630717	-0.092062	-0.361456	0.619665	0.263752	-0.356223	0.640914	0.232346	-0.301799	0.075669	0.235230	-0.301967	0.081568	-0.079291	-0.291364	0.079780	0.205243	0.475806	0.548865	-0.273901
8075	67.291667	-0.858505	0.691849	0.161543	-0.852007	0.686931	-0.054366	-0.818412	0.901211	0.153818	-0.804219	0.902295	-0.042289	-0.691170	1.268637	0.122620	-0.694908	1.272383	0.017039	-0.651593	1.218052	0.125212	-0.677752	0.741066	0.321831	-0.682518	0.737156	-0.188049	-0.375387	0.630717	-0.092065	-0.361484	0.619645	0.263730	-0.356223	0.640917	0.232348	-0.301797	0.075676	0.235230	-0.301889	0.081775	-0.079374	-0.291128	0.079900	0.205300	0.475924	0.549124	-0.273832
8076	67.300000	-0.858512	0.691846	0.161544	-0.852011	0.686936	-0.054369	-0.818379	0.901186	0.153813	-0.804228	0.902315	-0.042273	-0.691223	1.268570	0.122688	-0.695018	1.272275	0.017124	-0.651577	1.217965	0.125245	-0.677768	0.741058	0.321830	-0.682519	0.737161	-0.188040	-0.375382	0.630714	-0.092067	-0.361482	0.619647	0.263733	-0.356219	0.640914	0.232350	-0.301797	0.075663	0.235228	-0.301927	0.081667	-0.079328	-0.291127	0.079908	0.205306	0.476053	0.549400	-0.273770
8077	67.308333	-0.858517	0.691842	0.161549	-0.852007	0.686862	-0.054439	-0.818448	0.901214	0.153848	-0.804248	0.902303	-0.042249	-0.691278	1.268482	0.122741	-0.695056	1.272223	0.017188	-0.651700	1.217888	0.125289	-0.677773	0.741051	0.321830	-0.682519	0.737175	-0.188030	-0.375382	0.630721	-0.092065	-0.361486	0.619643	0.263736	-0.356222	0.640897	0.232338	-0.301793	0.075661	0.235231	-0.301947	0.081622	-0.079312	-0.291366	0.079784	0.205251	0.476189	0.549699	-0.273708
8078	67.316667	-0.858523	0.691837	0.161550	-0.852019	0.686938	-0.054365	-0.818386	0.901174	0.153826	-0.804270	0.902285	-0.042229	-0.691349	1.268387	0.122807	-0.695154	1.272191	0.017211	-0.651800	1.217802	0.125357	-0.677781	0.741047	0.321828	-0.682523	0.737179	-0.188017	-0.375377	0.630721	-0.092057	-0.361454	0.619665	0.263771	-0.356219	0.640907	0.232365	-0.301794	0.075661	0.235229	-0.301965	0.081562	-0.079285	-0.291127	0.079895	0.205317	0.476351	0.550003	-0.273656
8079	67.325000	-0.858580	0.691863	0.161570	-0.852023	0.686938	-0.054362	-0.818426	0.901186	0.153847	-0.804291	0.902302	-0.042274	-0.691400	1.268304	0.122851	-0.695240	1.272035	0.017342	-0.651664	1.217761	0.125303	-0.677781	0.741052	0.321832	-0.682740	0.737049	-0.188045	-0.375377	0.630723	-0.092052	-0.361490	0.619642	0.263746	-0.356226	0.640875	0.232338	-0.301793	0.075654	0.235234	-0.301883	0.081862	-0.079346	-0.291125	0.079903	0.205317	0.476523	0.550325	-0.273596
8080	67.333333	-0.858542	0.691841	0.161565	-0.852027	0.686936	-0.054361	-0.818403	0.901166	0.153835	-0.804340	0.902346	-0.042294	-0.691454	1.268192	0.122940	-0.695378	1.272098	0.017323	-0.651682	1.217640	0.125337	-0.677789	0.741059	0.321843	-0.682747	0.737054	-0.188028	-0.375379	0.630729	-0.092052	-0.361493	0.619646	0.263756	-0.356230	0.640881	0.232345	-0.301792	0.075669	0.235238	-0.301928	0.081669	-0.079320	-0.291366	0.079794	0.205256	0.476694	0.550687	-0.273500
8081	67.341667	-0.858542	0.691838	0.161563	-0.852031	0.686936	-0.054357	-0.818441	0.901181	0.153850	-0.804362	0.902314	-0.042256	-0.691541	1.268104	0.122925	-0.695370	1.271940	0.017512	-0.651862	1.217549	0.125408	-0.677791	0.741078	0.321852	-0.682551	0.737180	-0.187960	-0.375382	0.630727	-0.092051	-0.361496	0.619648	0.263756	-0.356227	0.640897	0.232367	-0.301795	0.075673	0.235237	-0.301855	0.081657	-0.079442	-0.291246	0.079843	0.205278	0.476852	0.551093	-0.273414
8082	67.350000	-0.858548	0.691836	0.161567	-0.852037	0.686937	-0.054353	-0.818478	0.901201	0.153868	-0.804354	0.902270	-0.042284	-0.691601	1.268016	0.122946	-0.695494	1.271927	0.017487	-0.651740	1.217551	0.125388	-0.677789	0.741090	0.321855	-0.682563	0.737171	-0.187948	-0.375383	0.630733	-0.092056	-0.361500	0.619648	0.263757	-0.356231	0.640886	0.232353	-0.301794	0.075670	0.235228	-0.301890	0.081859	-0.079344	-0.291355	0.079787	0.205238	0.477010	0.551490	-0.273338
8083	67.358333	-0.858558	0.691839	0.161575	-0.852039	0.686940	-0.054350	-0.818419	0.901161	0.153846	-0.804340	0.902278	-0.042238	-0.691655	1.267966	0.123020	-0.695583	1.271931	0.017459	-0.651769	1.217522	0.125400	-0.677785	0.741111	0.321866	-0.682682	0.737096	-0.187956	-0.375389	0.630734	-0.092062	-0.361499	0.619654	0.263757	-0.356229	0.640922	0.232386	-0.301795	0.075670	0.235225	-0.301927	0.081676	-0.079334	-0.291120	0.079900	0.205298	0.477159	0.551871	-0.273263
8084	67.366667	-0.858561	0.691840	0.161579	-0.852047	0.686941	-0.054345	-0.818470	0.901165	0.153872	-0.804474	0.902299	-0.042251	-0.691762	1.267905	0.123067	-0.695590	1.271875	0.017518	-0.651804	1.217481	0.125425	-0.677782	0.741131	0.321877	-0.682597	0.737154	-0.187912	-0.375396	0.630738	-0.092061	-0.361496	0.619662	0.263758	-0.356233	0.640897	0.232352	-0.301790	0.075670	0.235224	-0.301783	0.081627	-0.079561	-0.291357	0.079784	0.205243	0.477294	0.552227	-0.273168
8085	67.375000	-0.858557	0.691839	0.161588	-0.852057	0.686949	-0.054340	-0.818444	0.901147	0.153854	-0.804392	0.902248	-0.042203	-0.691791	1.267850	0.123051	-0.695630	1.271836	0.017531	-0.651855	1.217456	0.125442	-0.677769	0.741154	0.321882	-0.682617	0.737149	-0.187902	-0.375403	0.630738	-0.092064	-0.361494	0.619662	0.263754	-0.356232	0.640895	0.232349	-0.301794	0.075661	0.235230	-0.301846	0.081702	-0.079463	-0.291356	0.079782	0.205248	0.477397	0.552542	-0.273072
8086	67.383333	-0.858649	0.691887	0.161619	-0.852061	0.686958	-0.054332	-0.818466	0.901138	0.153855	-0.804456	0.902233	-0.042194	-0.691802	1.267760	0.123025	-0.695680	1.271817	0.017528	-0.651944	1.217359	0.125403	-0.677760	0.741174	0.321898	-0.682639	0.737145	-0.187888	-0.375409	0.630741	-0.092062	-0.361496	0.619664	0.263755	-0.356229	0.640894	0.232345	-0.301794	0.075657	0.235244	-0.301937	0.081666	-0.079336	-0.291350	0.079780	0.205246	0.477504	0.552829	-0.272978
8087	67.391667	-0.858564	0.691834	0.161594	-0.852066	0.686952	-0.054328	-0.818484	0.901123	0.153852	-0.804466	0.902230	-0.042203	-0.691947	1.267706	0.123114	-0.695750	1.271801	0.017487	-0.651985	1.217312	0.125407	-0.677759	0.741194	0.321917	-0.682659	0.737137	-0.187871	-0.375414	0.630741	-0.092062	-0.361493	0.619663	0.263755	-0.356227	0.640901	0.232347	-0.301791	0.075662	0.235225	-0.301896	0.081774	-0.079378	-0.291238	0.079856	0.205271	0.477608	0.553105	-0.272873
8088	67.400000	-0.858572	0.691830	0.161590	-0.852074	0.686950	-0.054331	-0.818559	0.901116	0.153861	-0.804498	0.902195	-0.042196	-0.692026	1.267659	0.123114	-0.695796	1.271667	0.017592	-0.652017	1.217278	0.125409	-0.677758	0.741209	0.321932	-0.682672	0.737142	-0.187858	-0.375416	0.630743	-0.092058	-0.361492	0.619672	0.263755	-0.356223	0.640904	0.232350	-0.301785	0.075666	0.235223	-0.301932	0.081673	-0.079335	-0.291354	0.079788	0.205248	0.477667	0.553508	-0.272641
8089	67.408333	-0.858630	0.691847	0.161594	-0.852086	0.686936	-0.054334	-0.818565	0.901097	0.153841	-0.804545	0.902210	-0.042251	-0.692075	1.267570	0.123074	-0.695838	1.271664	0.017582	-0.652095	1.217268	0.125440	-0.677754	0.741229	0.321937	-0.682791	0.737065	-0.187871	-0.375414	0.630743	-0.092060	-0.361490	0.619667	0.263756	-0.356223	0.640905	0.232354	-0.301790	0.075672	0.235226	-0.301909	0.081673	-0.079371	-0.291232	0.079849	0.205271	0.477760	0.553833	-0.272479
8090	67.416667	-0.858688	0.691859	0.161594	-0.852097	0.686923	-0.054341	-0.818613	0.901090	0.153841	-0.804551	0.902164	-0.042209	-0.692128	1.267560	0.123098	-0.695934	1.271629	0.017540	-0.652064	1.217318	0.125440	-0.677758	0.741248	0.321945	-0.682900	0.736993	-0.187884	-0.375415	0.630744	-0.092060	-0.361487	0.619677	0.263760	-0.356224	0.640913	0.232356	-0.301790	0.075664	0.235234	-0.301895	0.081859	-0.079350	-0.291117	0.079902	0.205301	0.477849	0.554179	-0.272334
8091	67.425000	-0.858662	0.691827	0.161575	-0.852108	0.686909	-0.054348	-0.818638	0.901076	0.153822	-0.804588	0.902186	-0.042252	-0.692172	1.267555	0.123115	-0.695953	1.271670	0.017539	-0.652128	1.217247	0.125421	-0.677762	0.741252	0.321952	-0.682909	0.736991	-0.187877	-0.375411	0.630746	-0.092062	-0.361487	0.619677	0.263760	-0.356222	0.640916	0.232353	-0.301786	0.075673	0.235227	-0.301969	0.081565	-0.079293	-0.291234	0.079846	0.205263	0.477947	0.554522	-0.272233
8092	67.433333	-0.858327	0.691446	0.161288	-0.852116	0.686897	-0.054353	-0.818665	0.901066	0.153807	-0.804646	0.902189	-0.042267	-0.692223	1.267567	0.123074	-0.695963	1.271732	0.017535	-0.652178	1.217321	0.125436	-0.677769	0.741259	0.321954	-0.682909	0.736995	-0.187875	-0.375411	0.630744	-0.092065	-0.361491	0.619682	0.263761	-0.356226	0.640925	0.232363	-0.301786	0.075675	0.235220	-0.301785	0.081620	-0.079552	-0.291351	0.079788	0.205234	0.478028	0.554830	-0.272187
8093	67.441667	-0.858737	0.691833	0.161568	-0.852128	0.686893	-0.054356	-0.818693	0.901063	0.153792	-0.804633	0.902171	-0.042261	-0.692270	1.267592	0.123055	-0.695966	1.271782	0.017510	-0.652243	1.217326	0.125433	-0.677787	0.741265	0.321956	-0.682807	0.737054	-0.187850	-0.375407	0.630750	-0.092058	-0.361495	0.619680	0.263764	-0.356230	0.640934	0.232378	-0.301789	0.075669	0.235225	-0.301892	0.081859	-0.079347	-0.291118	0.079914	0.205291	0.478096	0.555082	-0.272190
8094	67.450000	-0.858669	0.691778	0.161534	-0.852135	0.686888	-0.054361	-0.818814	0.901084	0.153807	-0.804617	0.902153	-0.042261	-0.692317	1.267615	0.123054	-0.695992	1.271806	0.017518	-0.652314	1.217330	0.125425	-0.677801	0.741266	0.321959	-0.682700	0.737119	-0.187820	-0.375406	0.630747	-0.092055	-0.361502	0.619680	0.263765	-0.356234	0.640922	0.232366	-0.301789	0.075669	0.235223	-0.301930	0.081671	-0.079329	-0.291116	0.079900	0.205303	0.478138	0.555280	-0.272218
8095	67.458333	-0.858763	0.691826	0.161551	-0.852145	0.686890	-0.054366	-0.818846	0.901083	0.153796	-0.804687	0.902142	-0.042301	-0.692388	1.267661	0.123073	-0.696023	1.271819	0.017507	-0.652382	1.217307	0.125413	-0.677822	0.741267	0.321953	-0.682806	0.737064	-0.187854	-0.375411	0.630751	-0.092055	-0.361512	0.619686	0.263773	-0.356244	0.640921	0.232375	-0.301789	0.075669	0.235226	-0.301949	0.081620	-0.079313	-0.291238	0.079848	0.205279	0.478143	0.555404	-0.272251
8096	67.466667	-0.858764	0.691818	0.161540	-0.852153	0.686889	-0.054375	-0.818874	0.901077	0.153779	-0.804757	0.902137	-0.042333	-0.692438	1.267617	0.123021	-0.696050	1.271842	0.017467	-0.652420	1.217345	0.125410	-0.677839	0.741269	0.321937	-0.682702	0.737135	-0.187834	-0.375413	0.630752	-0.092053	-0.361525	0.619677	0.263781	-0.356255	0.640923	0.232381	-0.301787	0.075661	0.235228	-0.301968	0.081562	-0.079286	-0.291355	0.079786	0.205253	0.478127	0.555467	-0.272298
8097	67.475000	-0.858782	0.691821	0.161535	-0.852164	0.686882	-0.054383	-0.818901	0.901069	0.153761	-0.804667	0.902132	-0.042296	-0.692516	1.267621	0.123038	-0.696112	1.271830	0.017456	-0.652472	1.217347	0.125405	-0.677858	0.741280	0.321923	-0.682695	0.737147	-0.187846	-0.375417	0.630753	-0.092054	-0.361535	0.619684	0.263785	-0.356263	0.640926	0.232387	-0.301795	0.075667	0.235231	-0.301891	0.081777	-0.079377	-0.291236	0.079849	0.205278	0.478111	0.555423	-0.272385
8098	67.483333	-0.858798	0.691818	0.161525	-0.852174	0.686878	-0.054396	-0.818925	0.901057	0.153744	-0.804673	0.902120	-0.042313	-0.692577	1.267578	0.122988	-0.696165	1.271775	0.017425	-0.652541	1.217287	0.125393	-0.677878	0.741285	0.321903	-0.682694	0.737161	-0.187855	-0.375422	0.630758	-0.092056	-0.361542	0.619685	0.263793	-0.356265	0.640930	0.232395	-0.301794	0.075657	0.235233	-0.301933	0.081672	-0.079329	-0.291118	0.079910	0.205298	0.478107	0.555311	-0.272518
8099	67.491667	-0.858814	0.691814	0.161520	-0.852183	0.686870	-0.054407	-0.818957	0.901052	0.153732	-0.804776	0.902095	-0.042402	-0.692677	1.267557	0.123042	-0.696230	1.271772	0.017440	-0.652583	1.217328	0.125386	-0.677892	0.741290	0.321872	-0.682692	0.737178	-0.187873	-0.375430	0.630760	-0.092061	-0.361550	0.619690	0.263794	-0.356273	0.640934	0.232397	-0.301790	0.075674	0.235224	-0.301931	0.081669	-0.079332	-0.291356	0.079787	0.205238	0.478115	0.555098	-0.272728
8100	67.500000	-0.858828	0.691811	0.161511	-0.852194	0.686859	-0.054419	-0.818980	0.901040	0.153715	-0.804747	0.902131	-0.042428	-0.692709	1.267566	0.122939	-0.696252	1.271775	0.017420	-0.652620	1.217370	0.125380	-0.677909	0.741296	0.321847	-0.682689	0.737188	-0.187888	-0.375430	0.630765	-0.092059	-0.361551	0.619695	0.263792	-0.356271	0.640944	0.232401	-0.301795	0.075679	0.235225	-0.301787	0.081998	-0.079510	-0.291117	0.079911	0.205300	0.478123	0.554866	-0.272944
8101	67.508333	-0.858845	0.691801	0.161505	-0.852208	0.686851	-0.054421	-0.819007	0.901025	0.153698	-0.804736	0.902059	-0.042401	-0.692763	1.267611	0.122961	-0.696305	1.271767	0.017396	-0.652678	1.217384	0.125372	-0.677923	0.741295	0.321822	-0.682889	0.737073	-0.187948	-0.375430	0.630764	-0.092057	-0.361557	0.619700	0.263794	-0.356274	0.640941	0.232402	-0.301793	0.075669	0.235240	-0.301929	0.081671	-0.079332	-0.291237	0.079858	0.205260	0.478206	0.554718	-0.273140
8102	67.516667	-0.858856	0.691799	0.161503	-0.852223	0.686847	-0.054426	-0.819035	0.901011	0.153684	-0.804725	0.902090	-0.042377	-0.692811	1.267644	0.122949	-0.696357	1.271862	0.017327	-0.652745	1.217406	0.125357	-0.677935	0.741296	0.321798	-0.682881	0.737088	-0.187960	-0.375433	0.630768	-0.092058	-0.361562	0.619696	0.263793	-0.356274	0.640940	0.232398	-0.301796	0.075667	0.235242	-0.301925	0.081669	-0.079325	-0.291120	0.079914	0.205305	0.478287	0.554761	-0.273342
8103	67.525000	-0.858865	0.691792	0.161495	-0.852237	0.686844	-0.054426	-0.819064	0.901006	0.153666	-0.804825	0.902067	-0.042455	-0.692859	1.267695	0.122936	-0.696350	1.271897	0.017351	-0.652823	1.217398	0.125353	-0.677944	0.741298	0.321776	-0.682667	0.737229	-0.187930	-0.375426	0.630768	-0.092054	-0.361571	0.619702	0.263790	-0.356280	0.640940	0.232402	-0.301791	0.075675	0.235230	-0.301861	0.081661	-0.079444	-0.291356	0.079795	0.205251	0.478207	0.554870	-0.273428
8104	67.533333	-0.858873	0.691783	0.161491	-0.852265	0.686835	-0.054425	-0.819089	0.900996	0.153645	-0.804793	0.902118	-0.042435	-0.692927	1.267723	0.122931	-0.696368	1.271906	0.017388	-0.652898	1.217382	0.125358	-0.677955	0.741293	0.321751	-0.682868	0.737105	-0.188000	-0.375424	0.630766	-0.092054	-0.361574	0.619705	0.263790	-0.356288	0.640940	0.232394	-0.301792	0.075678	0.235227	-0.301782	0.081991	-0.079507	-0.291122	0.079922	0.205315	0.478088	0.554983	-0.273450
8105	67.541667	-0.858882	0.691790	0.161480	-0.852255	0.686836	-0.054433	-0.819112	0.900987	0.153633	-0.804763	0.902049	-0.042453	-0.692967	1.267758	0.122891	-0.696404	1.271922	0.017398	-0.652966	1.217438	0.125372	-0.677966	0.741289	0.321734	-0.682653	0.737243	-0.187964	-0.375425	0.630766	-0.092050	-0.361587	0.619709	0.263788	-0.356294	0.640941	0.232394	-0.301796	0.075674	0.235230	-0.301933	0.081678	-0.079328	-0.291239	0.079864	0.205282	0.477970	0.555082	-0.273440
8106	67.550000	-0.858888	0.691784	0.161477	-0.852255	0.686833	-0.054436	-0.819136	0.900976	0.153618	-0.804858	0.902050	-0.042465	-0.692935	1.267729	0.122858	-0.696432	1.271983	0.017306	-0.653002	1.217479	0.125391	-0.677976	0.741282	0.321720	-0.682647	0.737245	-0.187982	-0.375426	0.630765	-0.092054	-0.361598	0.619712	0.263781	-0.356305	0.640946	0.232391	-0.301789	0.075680	0.235231	-0.301760	0.081736	-0.079593	-0.291357	0.079803	0.205248	0.477822	0.555141	-0.273382
8107	67.558333	-0.858891	0.691786	0.161462	-0.852268	0.686827	-0.054439	-0.819154	0.900971	0.153602	-0.804863	0.902028	-0.042500	-0.693083	1.267738	0.122889	-0.696463	1.271909	0.017356	-0.653052	1.217400	0.125341	-0.677988	0.741280	0.321701	-0.682641	0.737248	-0.188000	-0.375426	0.630764	-0.092069	-0.361613	0.619713	0.263782	-0.356314	0.640948	0.232389	-0.301788	0.075675	0.235227	-0.301931	0.081670	-0.079329	-0.291353	0.079793	0.205241	0.477672	0.555172	-0.273276
8108	67.566667	-0.858899	0.691785	0.161457	-0.852261	0.686813	-0.054448	-0.819166	0.900965	0.153591	-0.804853	0.902060	-0.042497	-0.693149	1.267701	0.122851	-0.696517	1.271888	0.017356	-0.653082	1.217400	0.125339	-0.677994	0.741279	0.321690	-0.682642	0.737248	-0.188012	-0.375426	0.630755	-0.092073	-0.361630	0.619709	0.263777	-0.356330	0.640949	0.232386	-0.301793	0.075675	0.235228	-0.301927	0.081672	-0.079333	-0.291351	0.079789	0.205239	0.477517	0.555195	-0.273140
8109	67.575000	-0.858898	0.691780	0.161448	-0.852263	0.686811	-0.054452	-0.819177	0.900959	0.153577	-0.804790	0.902025	-0.042482	-0.693236	1.267651	0.122945	-0.696600	1.271866	0.017334	-0.653105	1.217471	0.125382	-0.678003	0.741275	0.321678	-0.682641	0.737255	-0.188024	-0.375427	0.630760	-0.092081	-0.361643	0.619720	0.263784	-0.356345	0.640958	0.232383	-0.301790	0.075670	0.235231	-0.301947	0.081620	-0.079314	-0.291231	0.079842	0.205263	0.477359	0.555226	-0.272995
8110	67.583333	-0.858511	0.691381	0.161147	-0.852260	0.686805	-0.054454	-0.819191	0.900957	0.153566	-0.804875	0.902028	-0.042507	-0.693267	1.267649	0.122868	-0.696643	1.271887	0.017297	-0.653131	1.217460	0.125386	-0.678002	0.741270	0.321667	-0.682640	0.737259	-0.188030	-0.375428	0.630761	-0.092088	-0.361652	0.619723	0.263781	-0.356355	0.640961	0.232382	-0.301787	0.075674	0.235230	-0.301751	0.081748	-0.079602	-0.291350	0.079783	0.205240	0.477192	0.555239	-0.272851
8111	67.591667	-0.858515	0.691379	0.161142	-0.852264	0.686805	-0.054455	-0.819193	0.900961	0.153556	-0.804859	0.902003	-0.042525	-0.693311	1.267603	0.122842	-0.696678	1.271794	0.017364	-0.653176	1.217407	0.125366	-0.677999	0.741269	0.321655	-0.682639	0.737267	-0.188041	-0.375427	0.630763	-0.092092	-0.361659	0.619722	0.263774	-0.356359	0.640964	0.232378	-0.301789	0.075674	0.235227	-0.301941	0.081622	-0.079311	-0.291232	0.079845	0.205278	0.477016	0.555220	-0.272738
8112	67.600000	-0.858514	0.691379	0.161136	-0.852268	0.686807	-0.054456	-0.819194	0.900964	0.153548	-0.804845	0.902080	-0.042561	-0.693360	1.267619	0.122878	-0.696691	1.271807	0.017329	-0.653217	1.217436	0.125390	-0.677993	0.741272	0.321654	-0.682639	0.737273	-0.188045	-0.375426	0.630768	-0.092091	-0.361659	0.619722	0.263766	-0.356367	0.640964	0.232363	-0.301795	0.075678	0.235233	-0.301924	0.081682	-0.079335	-0.291115	0.079909	0.205308	0.476847	0.555191	-0.272642
8113	67.608333	-0.858702	0.691579	0.161279	-0.852265	0.686815	-0.054454	-0.819200	0.900966	0.153541	-0.804845	0.902050	-0.042533	-0.693438	1.267549	0.122942	-0.696765	1.271781	0.017350	-0.653255	1.217408	0.125386	-0.677988	0.741273	0.321642	-0.682633	0.737282	-0.188047	-0.375427	0.630767	-0.092092	-0.361652	0.619722	0.263757	-0.356402	0.640959	0.232341	-0.301792	0.075673	0.235235	-0.301921	0.081685	-0.079339	-0.291235	0.079859	0.205279	0.476703	0.555157	-0.272567
8114	67.616667	-0.858514	0.691387	0.161132	-0.852271	0.686817	-0.054457	-0.819246	0.900984	0.153541	-0.804849	0.902008	-0.042532	-0.693484	1.267526	0.122925	-0.696809	1.271722	0.017393	-0.653277	1.217406	0.125404	-0.677982	0.741273	0.321628	-0.682628	0.737284	-0.188050	-0.375428	0.630769	-0.092093	-0.361653	0.619707	0.263748	-0.356442	0.640943	0.232313	-0.301792	0.075683	0.235224	-0.301959	0.081585	-0.079299	-0.291352	0.079798	0.205247	0.476577	0.555112	-0.272507
8115	67.625000	-0.858512	0.691392	0.161129	-0.852275	0.686816	-0.054452	-0.819210	0.900966	0.153521	-0.804883	0.902044	-0.042575	-0.693501	1.267488	0.122902	-0.696861	1.271704	0.017393	-0.653297	1.217353	0.125395	-0.677976	0.741274	0.321626	-0.682622	0.737283	-0.188052	-0.375425	0.630773	-0.092093	-0.361669	0.619686	0.263732	-0.356413	0.640945	0.232337	-0.301789	0.075675	0.235230	-0.301923	0.081681	-0.079338	-0.291232	0.079858	0.205269	0.476466	0.555070	-0.272468
8116	67.633333	-0.858508	0.691392	0.161127	-0.852270	0.686813	-0.054457	-0.819214	0.900963	0.153516	-0.804800	0.902043	-0.042557	-0.693561	1.267454	0.122939	-0.696927	1.271644	0.017407	-0.653302	1.217382	0.125426	-0.677975	0.741266	0.321630	-0.682623	0.737282	-0.188053	-0.375424	0.630772	-0.092095	-0.361666	0.619677	0.263732	-0.356384	0.640958	0.232369	-0.301794	0.075681	0.235225	-0.301926	0.081683	-0.079340	-0.291114	0.079913	0.205292	0.476375	0.555021	-0.272451
8117	67.641667	-0.858703	0.691585	0.161279	-0.852270	0.686809	-0.054454	-0.819219	0.900951	0.153512	-0.804837	0.902034	-0.042577	-0.693595	1.267402	0.122946	-0.696964	1.271647	0.017432	-0.653315	1.217345	0.125414	-0.677976	0.741263	0.321632	-0.682619	0.737276	-0.188051	-0.375425	0.630770	-0.092094	-0.361662	0.619675	0.263735	-0.356412	0.640952	0.232358	-0.301786	0.075678	0.235223	-0.301923	0.081684	-0.079346	-0.291234	0.079850	0.205265	0.476304	0.554974	-0.272459
8118	67.650000	-0.858502	0.691376	0.161128	-0.852271	0.686803	-0.054447	-0.819225	0.900941	0.153513	-0.804839	0.901976	-0.042546	-0.693607	1.267383	0.122951	-0.697008	1.271642	0.017462	-0.653330	1.217351	0.125449	-0.677975	0.741253	0.321641	-0.682618	0.737267	-0.188061	-0.375419	0.630765	-0.092088	-0.361659	0.619670	0.263745	-0.356381	0.640964	0.232394	-0.301792	0.075678	0.235230	-0.301925	0.081669	-0.079334	-0.291354	0.079784	0.205235	0.476249	0.554927	-0.272482
8119	67.658333	-0.858897	0.691771	0.161426	-0.852270	0.686798	-0.054441	-0.819223	0.900924	0.153508	-0.804815	0.902026	-0.042569	-0.693633	1.267372	0.122983	-0.697035	1.271626	0.017469	-0.653339	1.217342	0.125462	-0.677978	0.741238	0.321648	-0.682617	0.737254	-0.188060	-0.375418	0.630765	-0.092092	-0.361663	0.619656	0.263755	-0.356389	0.640960	0.232411	-0.301786	0.075682	0.235227	-0.301774	0.082000	-0.079516	-0.291231	0.079849	0.205269	0.476208	0.554876	-0.272519
8120	67.666667	-0.858896	0.691763	0.161426	-0.852274	0.686797	-0.054432	-0.819232	0.900916	0.153508	-0.804799	0.902002	-0.042553	-0.693650	1.267367	0.123021	-0.697089	1.271631	0.017422	-0.653343	1.217296	0.125433	-0.677982	0.741224	0.321659	-0.682618	0.737243	-0.188058	-0.375416	0.630765	-0.092083	-0.361674	0.619640	0.263771	-0.356402	0.640950	0.232429	-0.301791	0.075687	0.235228	-0.301919	0.081676	-0.079329	-0.291113	0.079912	0.205304	0.476167	0.554827	-0.272553
8121	67.675000	-0.858899	0.691758	0.161434	-0.852269	0.686801	-0.054426	-0.819252	0.900916	0.153508	-0.804847	0.901994	-0.042556	-0.693644	1.267378	0.123036	-0.697018	1.271579	0.017610	-0.653338	1.217302	0.125438	-0.677992	0.741212	0.321667	-0.682620	0.737235	-0.188061	-0.375417	0.630762	-0.092079	-0.361685	0.619624	0.263785	-0.356423	0.640946	0.232445	-0.301792	0.075679	0.235235	-0.301849	0.081665	-0.079448	-0.291230	0.079856	0.205275	0.476144	0.554775	-0.272593
8122	67.683333	-0.858902	0.691756	0.161434	-0.852282	0.686804	-0.054413	-0.819270	0.900914	0.153509	-0.804847	0.902039	-0.042573	-0.693616	1.267405	0.123032	-0.697088	1.271657	0.017514	-0.653334	1.217355	0.125479	-0.678001	0.741200	0.321674	-0.682623	0.737217	-0.188059	-0.375416	0.630761	-0.092079	-0.361707	0.619609	0.263798	-0.356444	0.640941	0.232460	-0.301784	0.075675	0.235225	-0.301883	0.081867	-0.079358	-0.291354	0.079798	0.205246	0.476126	0.554740	-0.272631
8123	67.691667	-0.858895	0.691758	0.161443	-0.852277	0.686807	-0.054407	-0.819240	0.900904	0.153504	-0.804837	0.901981	-0.042532	-0.693618	1.267411	0.123048	-0.697095	1.271654	0.017525	-0.653322	1.217346	0.125461	-0.678010	0.741194	0.321684	-0.682625	0.737207	-0.188054	-0.375417	0.630764	-0.092080	-0.361724	0.619588	0.263812	-0.356507	0.640929	0.232466	-0.301790	0.075671	0.235226	-0.301924	0.081673	-0.079338	-0.291111	0.079911	0.205302	0.476104	0.554722	-0.272649
8124	67.700000	-0.858895	0.691755	0.161447	-0.852257	0.686814	-0.054406	-0.819236	0.900909	0.153513	-0.804841	0.902002	-0.042497	-0.693595	1.267429	0.123049	-0.697090	1.271777	0.017512	-0.653349	1.217342	0.125397	-0.678012	0.741190	0.321691	-0.682636	0.737215	-0.188047	-0.375415	0.630765	-0.092082	-0.361746	0.619566	0.263856	-0.356503	0.640939	0.232537	-0.301789	0.075665	0.235226	-0.301925	0.081677	-0.079344	-0.291109	0.079912	0.205293	0.476078	0.554687	-0.272667
8125	67.708333	-0.858891	0.691760	0.161452	-0.852271	0.686807	-0.054403	-0.819234	0.900913	0.153522	-0.804922	0.902000	-0.042540	-0.693563	1.267467	0.123042	-0.697062	1.271790	0.017474	-0.653321	1.217368	0.125461	-0.678012	0.741195	0.321690	-0.682648	0.737218	-0.188039	-0.375420	0.630770	-0.092089	-0.361763	0.619532	0.263911	-0.356534	0.640928	0.232613	-0.301785	0.075678	0.235224	-0.301796	0.081822	-0.079521	-0.291346	0.079787	0.205235	0.476070	0.554662	-0.272690
8126	67.716667	-0.858891	0.691760	0.161457	-0.852286	0.686799	-0.054395	-0.819227	0.900915	0.153526	-0.804928	0.902070	-0.042567	-0.693528	1.267496	0.123027	-0.696999	1.271802	0.017537	-0.653319	1.217388	0.125479	-0.678013	0.741202	0.321688	-0.682658	0.737218	-0.188027	-0.375424	0.630773	-0.092092	-0.361782	0.619479	0.263979	-0.356565	0.640910	0.232705	-0.301787	0.075677	0.235226	-0.301775	0.082002	-0.079520	-0.291107	0.079899	0.205298	0.476041	0.554614	-0.272722
8127	67.725000	-0.858894	0.691762	0.161456	-0.852289	0.686793	-0.054399	-0.819227	0.900919	0.153531	-0.804823	0.902008	-0.042486	-0.693500	1.267488	0.123020	-0.696980	1.271742	0.017513	-0.653304	1.217368	0.125458	-0.678014	0.741215	0.321693	-0.682671	0.737226	-0.188013	-0.375426	0.630767	-0.092096	-0.361796	0.619420	0.264049	-0.356587	0.640889	0.232803	-0.301790	0.075681	0.235227	-0.301924	0.081678	-0.079338	-0.291112	0.079901	0.205301	0.476026	0.554579	-0.272760
8128	67.733333	-0.858899	0.691756	0.161454	-0.852287	0.686789	-0.054406	-0.819233	0.900918	0.153524	-0.804861	0.901956	-0.042491	-0.693464	1.267502	0.123056	-0.696947	1.271750	0.017511	-0.653273	1.217356	0.125429	-0.678018	0.741224	0.321690	-0.682681	0.737225	-0.187999	-0.375427	0.630776	-0.092098	-0.361805	0.619371	0.264124	-0.356609	0.640728	0.232739	-0.301792	0.075688	0.235232	-0.301917	0.081679	-0.079342	-0.291112	0.079907	0.205298	0.475992	0.554553	-0.272787
8129	67.741667	-0.858908	0.691753	0.161449	-0.852303	0.686785	-0.054407	-0.819252	0.900922	0.153511	-0.804875	0.901976	-0.042507	-0.693468	1.267493	0.123009	-0.696958	1.271757	0.017476	-0.653235	1.217366	0.125446	-0.678025	0.741235	0.321689	-0.682685	0.737224	-0.187990	-0.375429	0.630779	-0.092093	-0.361776	0.619356	0.264216	-0.356551	0.640891	0.233065	-0.301791	0.075685	0.235232	-0.301922	0.081683	-0.079333	-0.291349	0.079794	0.205245	0.475964	0.554532	-0.272818
8130	67.750000	-0.858915	0.691758	0.161444	-0.852310	0.686784	-0.054414	-0.819242	0.900919	0.153485	-0.804816	0.901996	-0.042532	-0.693424	1.267499	0.122980	-0.696916	1.271724	0.017483	-0.653191	1.217423	0.125450	-0.678034	0.741241	0.321699	-0.682691	0.737215	-0.187983	-0.375430	0.630779	-0.092088	-0.361833	0.619311	0.264257	-0.356649	0.640718	0.232902	-0.301799	0.075674	0.235238	-0.301921	0.081692	-0.079333	-0.291356	0.079795	0.205251	0.475938	0.554510	-0.272856
8131	67.758333	-0.858917	0.691760	0.161437	-0.852289	0.686796	-0.054434	-0.819270	0.900925	0.153457	-0.804813	0.901973	-0.042534	-0.693391	1.267517	0.122993	-0.696868	1.271731	0.017484	-0.653163	1.217435	0.125431	-0.678050	0.741245	0.321703	-0.682689	0.737205	-0.187973	-0.375429	0.630770	-0.092074	-0.361856	0.619281	0.264301	-0.356682	0.640708	0.232960	-0.301795	0.075685	0.235226	-0.301924	0.081683	-0.079335	-0.291119	0.079916	0.205303	0.475914	0.554481	-0.272901
8132	67.766667	-0.858922	0.691770	0.161432	-0.852275	0.686808	-0.054447	-0.819259	0.900924	0.153424	-0.804929	0.902022	-0.042610	-0.693410	1.267536	0.123089	-0.696789	1.271806	0.017438	-0.653147	1.217444	0.125406	-0.678066	0.741254	0.321712	-0.682684	0.737194	-0.187973	-0.375430	0.630765	-0.092061	-0.361878	0.619257	0.264338	-0.356721	0.640694	0.232996	-0.301789	0.075676	0.235221	-0.301957	0.081584	-0.079313	-0.291354	0.079794	0.205240	0.475886	0.554445	-0.272940
8133	67.775000	-0.858914	0.691781	0.161420	-0.852274	0.686816	-0.054455	-0.819273	0.900933	0.153391	-0.804805	0.902025	-0.042622	-0.693286	1.267612	0.122913	-0.696696	1.271866	0.017395	-0.653143	1.217381	0.125332	-0.678084	0.741273	0.321717	-0.682676	0.737180	-0.187978	-0.375428	0.630769	-0.092054	-0.361904	0.619238	0.264363	-0.356758	0.640670	0.233027	-0.301787	0.075673	0.235220	-0.301923	0.081676	-0.079341	-0.291236	0.079850	0.205269	0.475865	0.554416	-0.272983
8134	67.783333	-0.858915	0.691792	0.161409	-0.852253	0.686829	-0.054466	-0.819257	0.900932	0.153364	-0.804783	0.902010	-0.042638	-0.693240	1.267653	0.122832	-0.696589	1.271946	0.017363	-0.653125	1.217476	0.125332	-0.678103	0.741289	0.321716	-0.682669	0.737178	-0.187981	-0.375427	0.630763	-0.092052	-0.361916	0.619222	0.264382	-0.356776	0.640642	0.233047	-0.301785	0.075677	0.235226	-0.301921	0.081675	-0.079344	-0.291117	0.079899	0.205303	0.475834	0.554385	-0.273013
8135	67.791667	-0.858718	0.691600	0.161259	-0.852246	0.686834	-0.054471	-0.819274	0.900952	0.153347	-0.804787	0.901984	-0.042642	-0.693184	1.267711	0.122805	-0.696488	1.272072	0.017259	-0.653124	1.217472	0.125228	-0.678124	0.741322	0.321714	-0.682662	0.737171	-0.187994	-0.375425	0.630766	-0.092054	-0.361931	0.619216	0.264398	-0.356776	0.640599	0.233040	-0.301789	0.075677	0.235226	-0.301923	0.081678	-0.079343	-0.291115	0.079895	0.205300	0.475796	0.554360	-0.273027
8136	67.800000	-0.858915	0.691806	0.161404	-0.852250	0.686834	-0.054468	-0.819298	0.900974	0.153325	-0.804843	0.901996	-0.042675	-0.693140	1.267770	0.122777	-0.696379	1.272107	0.017269	-0.653094	1.217470	0.125161	-0.678137	0.741366	0.321713	-0.682659	0.737166	-0.188017	-0.375423	0.630767	-0.092065	-0.361943	0.619195	0.264399	-0.356786	0.640555	0.233029	-0.301786	0.075681	0.235230	-0.301960	0.081569	-0.079298	-0.291347	0.079783	0.205239	0.475760	0.554332	-0.273035
8137	67.808333	-0.858915	0.691808	0.161395	-0.852257	0.686830	-0.054466	-0.819286	0.900996	0.153311	-0.804775	0.901974	-0.042651	-0.693061	1.267785	0.122718	-0.696274	1.272202	0.017158	-0.653064	1.217474	0.125118	-0.678136	0.741426	0.321710	-0.682651	0.737164	-0.188045	-0.375420	0.630774	-0.092081	-0.361970	0.619228	0.264432	-0.356816	0.640611	0.233081	-0.301792	0.075685	0.235233	-0.301923	0.081673	-0.079332	-0.291232	0.079847	0.205274	0.475711	0.554304	-0.273034
8138	67.816667	-0.858913	0.691809	0.161397	-0.852274	0.686822	-0.054458	-0.819270	0.901013	0.153304	-0.804744	0.901996	-0.042661	-0.693000	1.267827	0.122688	-0.696171	1.272210	0.017134	-0.653004	1.217486	0.125116	-0.678132	0.741481	0.321711	-0.682647	0.737160	-0.188073	-0.375420	0.630776	-0.092089	-0.362042	0.619265	0.264459	-0.356867	0.640586	0.233050	-0.301790	0.075686	0.235232	-0.301927	0.081685	-0.079338	-0.291111	0.079915	0.205309	0.475659	0.554270	-0.273024
8139	67.825000	-0.858918	0.691801	0.161399	-0.852289	0.686814	-0.054453	-0.819263	0.901029	0.153302	-0.804794	0.901960	-0.042668	-0.692940	1.267848	0.122674	-0.696106	1.272260	0.017089	-0.653092	1.217441	0.125087	-0.678117	0.741536	0.321719	-0.682642	0.737158	-0.188107	-0.375422	0.630779	-0.092100	-0.362064	0.619282	0.264484	-0.356868	0.640605	0.233082	-0.301790	0.075687	0.235230	-0.301923	0.081684	-0.079334	-0.291232	0.079863	0.205280	0.475605	0.554231	-0.273013
8140	67.833333	-0.858921	0.691800	0.161403	-0.852306	0.686803	-0.054450	-0.819271	0.901048	0.153289	-0.804798	0.901968	-0.042686	-0.692885	1.267882	0.122632	-0.696023	1.272356	0.017020	-0.652951	1.217507	0.125031	-0.678099	0.741581	0.321727	-0.682632	0.737147	-0.188146	-0.375420	0.630776	-0.092105	-0.362074	0.619296	0.264499	-0.356883	0.640620	0.233115	-0.301791	0.075687	0.235234	-0.301886	0.081859	-0.079346	-0.291356	0.079809	0.205253	0.475556	0.554194	-0.273009
8141	67.841667	-0.858920	0.691796	0.161402	-0.852312	0.686796	-0.054455	-0.819271	0.901068	0.153278	-0.804738	0.901947	-0.042695	-0.692806	1.267917	0.122602	-0.695949	1.272391	0.017008	-0.652898	1.217525	0.125008	-0.678081	0.741624	0.321745	-0.682617	0.737136	-0.188185	-0.375422	0.630767	-0.092101	-0.362041	0.619315	0.264520	-0.356831	0.640690	0.233188	-0.301790	0.075682	0.235231	-0.301921	0.081726	-0.079322	-0.291352	0.079797	0.205254	0.475523	0.554158	-0.273006
8142	67.850000	-0.858926	0.691796	0.161401	-0.852321	0.686786	-0.054453	-0.819256	0.901069	0.153272	-0.804680	0.901937	-0.042693	-0.692743	1.267953	0.122596	-0.695841	1.272384	0.017046	-0.652866	1.217475	0.124963	-0.678053	0.741652	0.321758	-0.682602	0.737120	-0.188219	-0.375419	0.630759	-0.092101	-0.362107	0.619298	0.264487	-0.356852	0.640717	0.233225	-0.301787	0.075678	0.235231	-0.301921	0.081679	-0.079342	-0.291103	0.079903	0.205304	0.475502	0.554129	-0.273008
8143	67.858333	-0.858927	0.691795	0.161396	-0.852311	0.686788	-0.054455	-0.819270	0.901080	0.153245	-0.804718	0.901944	-0.042741	-0.692656	1.267987	0.122532	-0.695769	1.272472	0.016993	-0.652829	1.217485	0.124936	-0.678018	0.741683	0.321792	-0.682585	0.737109	-0.188248	-0.375414	0.630755	-0.092099	-0.362122	0.619307	0.264450	-0.356856	0.640610	0.233078	-0.301785	0.075673	0.235233	-0.301884	0.081860	-0.079357	-0.291224	0.079841	0.205278	0.475491	0.554115	-0.273012
8144	67.866667	-0.858932	0.691802	0.161391	-0.852294	0.686800	-0.054467	-0.819272	0.901086	0.153224	-0.804679	0.901959	-0.042769	-0.692600	1.268016	0.122486	-0.695672	1.272491	0.016997	-0.652806	1.217503	0.124906	-0.677976	0.741712	0.321830	-0.682572	0.737104	-0.188271	-0.375407	0.630754	-0.092097	-0.362140	0.619337	0.264382	-0.356854	0.640655	0.233056	-0.301787	0.075675	0.235231	-0.301919	0.081677	-0.079339	-0.291115	0.079921	0.205288	0.475488	0.554100	-0.273012
8145	67.875000	-0.858939	0.691805	0.161385	-0.852277	0.686811	-0.054472	-0.819257	0.901088	0.153213	-0.804695	0.901913	-0.042772	-0.692558	1.268046	0.122438	-0.695573	1.272561	0.016894	-0.652843	1.217440	0.124851	-0.677921	0.741742	0.321878	-0.682554	0.737102	-0.188287	-0.375404	0.630754	-0.092098	-0.362182	0.619349	0.264271	-0.356782	0.640642	0.232998	-0.301782	0.075682	0.235236	-0.301958	0.081568	-0.079296	-0.291225	0.079839	0.205276	0.475486	0.554094	-0.273016
8146	67.883333	-0.858947	0.691810	0.161377	-0.852288	0.686819	-0.054471	-0.819257	0.901092	0.153197	-0.804691	0.901917	-0.042787	-0.692580	1.268057	0.122535	-0.695509	1.272633	0.016827	-0.652751	1.217543	0.124818	-0.677861	0.741759	0.321923	-0.682543	0.737102	-0.188300	-0.375400	0.630763	-0.092093	-0.362196	0.619386	0.264159	-0.356875	0.640597	0.232735	-0.301784	0.075681	0.235239	-0.301773	0.081992	-0.079511	-0.291345	0.079786	0.205248	0.475474	0.554084	-0.273011
8147	67.891667	-0.858944	0.691778	0.161339	-0.852271	0.686831	-0.054483	-0.819247	0.901098	0.153186	-0.804626	0.901949	-0.042803	-0.692472	1.268120	0.122337	-0.695401	1.272685	0.016790	-0.652722	1.217587	0.124784	-0.677790	0.741786	0.321979	-0.682530	0.737099	-0.188310	-0.375394	0.630760	-0.092094	-0.362205	0.619447	0.264002	-0.356861	0.640574	0.232529	-0.301783	0.075684	0.235245	-0.301849	0.081834	-0.079419	-0.291104	0.079913	0.205316	0.475457	0.554071	-0.272998
8148	67.900000	-0.858956	0.691814	0.161359	-0.852270	0.686839	-0.054487	-0.819222	0.901098	0.153188	-0.804618	0.901901	-0.042849	-0.692427	1.268185	0.122325	-0.695307	1.272706	0.016764	-0.652716	1.217560	0.124729	-0.677718	0.741803	0.322017	-0.682520	0.737100	-0.188319	-0.375396	0.630759	-0.092091	-0.362209	0.619521	0.263829	-0.356709	0.640593	0.232481	-0.301789	0.075671	0.235252	-0.301922	0.081679	-0.079332	-0.291100	0.079918	0.205318	0.475427	0.554041	-0.272974
8149	67.908333	-0.858950	0.691783	0.161342	-0.852272	0.686839	-0.054486	-0.819218	0.901114	0.153186	-0.804619	0.901938	-0.042802	-0.692387	1.268214	0.122277	-0.695236	1.272820	0.016661	-0.652864	1.217467	0.124751	-0.677636	0.741822	0.322060	-0.682517	0.737101	-0.188322	-0.375395	0.630762	-0.092087	-0.362233	0.619627	0.263674	-0.356782	0.640496	0.232041	-0.301788	0.075678	0.235246	-0.301940	0.081626	-0.079312	-0.291230	0.079864	0.205292	0.475398	0.553992	-0.272952
8150	67.916667	-0.858941	0.691784	0.161340	-0.852288	0.686833	-0.054482	-0.819213	0.901129	0.153181	-0.804612	0.901973	-0.042827	-0.692260	1.268176	0.122140	-0.695164	1.272847	0.016654	-0.652701	1.217609	0.124686	-0.677552	0.741837	0.322092	-0.682517	0.737097	-0.188328	-0.375398	0.630760	-0.092090	-0.362251	0.619732	0.263519	-0.356769	0.640319	0.231654	-0.301792	0.075662	0.235269	-0.301925	0.081676	-0.079328	-0.291354	0.079796	0.205267	0.475359	0.553923	-0.272935
8151	67.925000	-0.858944	0.691805	0.161348	-0.852274	0.686828	-0.054489	-0.819191	0.901136	0.153187	-0.804577	0.901957	-0.042815	-0.692274	1.268174	0.122125	-0.695108	1.272794	0.016624	-0.652690	1.217594	0.124658	-0.677481	0.741857	0.322113	-0.682522	0.737092	-0.188328	-0.375403	0.630754	-0.092090	-0.362246	0.619814	0.263386	-0.356732	0.640287	0.231442	-0.301789	0.075670	0.235248	-0.301926	0.081678	-0.079340	-0.291111	0.079906	0.205328	0.475312	0.553829	-0.272916
8152	67.933333	-0.858935	0.691796	0.161336	-0.852277	0.686822	-0.054494	-0.819171	0.901140	0.153191	-0.804584	0.901895	-0.042788	-0.692300	1.268162	0.122117	-0.695072	1.272719	0.016603	-0.652672	1.217583	0.124634	-0.677405	0.741871	0.322117	-0.682528	0.737092	-0.188326	-0.375408	0.630757	-0.092094	-0.362232	0.619883	0.263260	-0.356689	0.640262	0.231250	-0.301790	0.075668	0.235241	-0.301929	0.081670	-0.079339	-0.291107	0.079899	0.205324	0.475265	0.553710	-0.272905
8153	67.941667	-0.858937	0.691831	0.161355	-0.852281	0.686815	-0.054495	-0.819157	0.901147	0.153189	-0.804577	0.901935	-0.042813	-0.692277	1.268102	0.122056	-0.695070	1.272770	0.016528	-0.652735	1.217489	0.124628	-0.677340	0.741892	0.322120	-0.682533	0.737083	-0.188322	-0.375410	0.630760	-0.092103	-0.362213	0.619939	0.263149	-0.356651	0.640260	0.231118	-0.301785	0.075671	0.235252	-0.301763	0.081867	-0.079560	-0.291226	0.079848	0.205288	0.475221	0.553547	-0.272900
8154	67.950000	-0.858930	0.691832	0.161343	-0.852280	0.686814	-0.054497	-0.819133	0.901145	0.153183	-0.804556	0.901971	-0.042835	-0.692305	1.268090	0.122062	-0.695064	1.272744	0.016519	-0.652616	1.217477	0.124563	-0.677273	0.741917	0.322121	-0.682541	0.737082	-0.188315	-0.375416	0.630759	-0.092114	-0.362204	0.619926	0.262988	-0.356624	0.640269	0.231005	-0.301788	0.075677	0.235254	-0.301962	0.081573	-0.079291	-0.291348	0.079788	0.205264	0.475176	0.553340	-0.272900
8155	67.958333	-0.858928	0.691823	0.161331	-0.852279	0.686817	-0.054495	-0.819114	0.901151	0.153188	-0.804553	0.901953	-0.042858	-0.692293	1.268054	0.122062	-0.695059	1.272671	0.016548	-0.652569	1.217509	0.124546	-0.677216	0.741935	0.322111	-0.682543	0.737083	-0.188303	-0.375414	0.630760	-0.092127	-0.362177	0.619849	0.262764	-0.356676	0.640374	0.230960	-0.301790	0.075686	0.235255	-0.301926	0.081677	-0.079328	-0.291229	0.079854	0.205295	0.475138	0.553100	-0.272907
8156	67.966667	-0.858926	0.691846	0.161342	-0.852282	0.686820	-0.054498	-0.819043	0.901150	0.153172	-0.804570	0.901939	-0.042818	-0.692302	1.268011	0.122046	-0.695064	1.272723	0.016468	-0.652691	1.217338	0.124512	-0.677158	0.741950	0.322098	-0.682543	0.737089	-0.188288	-0.375416	0.630756	-0.092137	-0.362231	0.619994	0.262687	-0.356674	0.640237	0.230670	-0.301783	0.075684	0.235256	-0.301963	0.081569	-0.079282	-0.291344	0.079793	0.205269	0.475115	0.552850	-0.272936
8157	67.975000	-0.858913	0.691853	0.161339	-0.852289	0.686820	-0.054496	-0.819004	0.901143	0.153178	-0.804551	0.901960	-0.042832	-0.692299	1.267994	0.122014	-0.695028	1.272702	0.016480	-0.652644	1.217355	0.124508	-0.677104	0.741973	0.322094	-0.682539	0.737095	-0.188284	-0.375416	0.630762	-0.092149	-0.362271	0.620111	0.262602	-0.356699	0.640198	0.230462	-0.301783	0.075681	0.235246	-0.301919	0.081718	-0.079318	-0.291227	0.079855	0.205297	0.475112	0.552638	-0.272976
8158	67.983333	-0.858909	0.691856	0.161340	-0.852280	0.686822	-0.054501	-0.818961	0.901141	0.153191	-0.804490	0.901945	-0.042816	-0.692309	1.268025	0.122000	-0.694970	1.272683	0.016465	-0.652547	1.217507	0.124486	-0.677041	0.741994	0.322090	-0.682539	0.737099	-0.188276	-0.375415	0.630762	-0.092164	-0.362308	0.620316	0.262644	-0.356718	0.640155	0.230248	-0.301786	0.075666	0.235239	-0.301956	0.081566	-0.079292	-0.291104	0.079906	0.205320	0.475122	0.552446	-0.273021
8159	67.991667	-0.858899	0.691856	0.161341	-0.852277	0.686817	-0.054502	-0.818951	0.901162	0.153205	-0.804509	0.901958	-0.042830	-0.692308	1.268068	0.121962	-0.694975	1.272719	0.016455	-0.652581	1.217495	0.124454	-0.676975	0.742018	0.322096	-0.682536	0.737109	-0.188271	-0.375414	0.630757	-0.092180	-0.362392	0.620433	0.262501	-0.356780	0.640226	0.230093	-0.301783	0.075667	0.235234	-0.301919	0.081673	-0.079344	-0.291103	0.079899	0.205314	0.475138	0.552261	-0.273086
8160	68.000000	-0.858903	0.691857	0.161346	-0.852280	0.686815	-0.054500	-0.818867	0.901154	0.153196	-0.804495	0.901910	-0.042800	-0.692303	1.268125	0.121916	-0.694874	1.272887	0.016348	-0.652648	1.217494	0.124421	-0.676898	0.742044	0.322103	-0.682537	0.737121	-0.188272	-0.375417	0.630761	-0.092191	-0.362479	0.620573	0.262348	-0.356810	0.640304	0.229940	-0.301782	0.075673	0.235231	-0.301952	0.081570	-0.079308	-0.291112	0.079906	0.205314	0.475153	0.552070	-0.273174
8161	68.008333	-0.858907	0.691867	0.161349	-0.852286	0.686812	-0.054500	-0.818830	0.901165	0.153199	-0.804460	0.901980	-0.042828	-0.692278	1.268167	0.121874	-0.694800	1.272944	0.016312	-0.652691	1.217536	0.124388	-0.676803	0.742067	0.322110	-0.682543	0.737119	-0.188277	-0.375420	0.630765	-0.092211	-0.362565	0.620726	0.262166	-0.356826	0.640302	0.229689	-0.301783	0.075674	0.235236	-0.301903	0.081767	-0.079347	-0.291223	0.079855	0.205268	0.475174	0.551890	-0.273274
8162	68.016667	-0.858904	0.691871	0.161353	-0.852286	0.686816	-0.054499	-0.818807	0.901176	0.153205	-0.804440	0.901953	-0.042810	-0.692270	1.268214	0.121805	-0.694598	1.272863	0.016455	-0.652741	1.217565	0.124358	-0.676697	0.742085	0.322110	-0.682547	0.737119	-0.188286	-0.375417	0.630766	-0.092224	-0.362629	0.620871	0.261982	-0.356817	0.640131	0.229252	-0.301782	0.075681	0.235236	-0.301775	0.081992	-0.079519	-0.291102	0.079900	0.205305	0.475193	0.551711	-0.273371
8163	68.025000	-0.858908	0.691880	0.161355	-0.852284	0.686824	-0.054491	-0.818780	0.901184	0.153206	-0.804464	0.901948	-0.042805	-0.692293	1.268205	0.121765	-0.694656	1.273015	0.016187	-0.652771	1.217548	0.124335	-0.676596	0.742084	0.322108	-0.682549	0.737111	-0.188293	-0.375419	0.630772	-0.092238	-0.362668	0.621002	0.261807	-0.356802	0.640119	0.228997	-0.301786	0.075684	0.235240	-0.301939	0.081627	-0.079324	-0.291104	0.079909	0.205307	0.475214	0.551563	-0.273453
8164	68.033333	-0.858901	0.691890	0.161355	-0.852282	0.686839	-0.054484	-0.818765	0.901193	0.153202	-0.804454	0.901914	-0.042766	-0.692343	1.268157	0.121777	-0.694676	1.272998	0.016102	-0.652943	1.217309	0.124316	-0.676497	0.742082	0.322115	-0.682554	0.737095	-0.188307	-0.375419	0.630773	-0.092248	-0.362692	0.621107	0.261645	-0.356781	0.640258	0.228934	-0.301787	0.075685	0.235243	-0.301953	0.081572	-0.079303	-0.291103	0.079918	0.205308	0.475215	0.551440	-0.273515
8165	68.041667	-0.858883	0.691897	0.161359	-0.852287	0.686855	-0.054471	-0.818746	0.901195	0.153195	-0.804451	0.901989	-0.042803	-0.692394	1.268038	0.121703	-0.694570	1.272697	0.016366	-0.652764	1.217440	0.124315	-0.676404	0.742058	0.322115	-0.682565	0.737066	-0.188322	-0.375418	0.630772	-0.092264	-0.362689	0.621180	0.261507	-0.356785	0.640127	0.228611	-0.301788	0.075686	0.235246	-0.301902	0.081776	-0.079349	-0.291227	0.079852	0.205291	0.475211	0.551302	-0.273564
8166	68.050000	-0.858867	0.691904	0.161362	-0.852251	0.686869	-0.054468	-0.818737	0.901187	0.153178	-0.804452	0.901936	-0.042764	-0.692472	1.267917	0.121738	-0.694718	1.272675	0.016177	-0.652748	1.217330	0.124301	-0.676333	0.742030	0.322111	-0.682574	0.737035	-0.188336	-0.375417	0.630763	-0.092275	-0.362678	0.621240	0.261387	-0.356739	0.640017	0.228354	-0.301788	0.075680	0.235241	-0.301920	0.081685	-0.079346	-0.291106	0.079921	0.205324	0.475209	0.551153	-0.273605
8167	68.058333	-0.858850	0.691917	0.161367	-0.852237	0.686872	-0.054463	-0.818726	0.901186	0.153171	-0.804421	0.901913	-0.042743	-0.692517	1.267733	0.121721	-0.694802	1.272546	0.016105	-0.652875	1.217113	0.124314	-0.676289	0.741986	0.322098	-0.682592	0.736992	-0.188351	-0.375419	0.630751	-0.092298	-0.362668	0.621235	0.261218	-0.356693	0.639986	0.228229	-0.301789	0.075669	0.235241	-0.301879	0.081625	-0.079454	-0.291104	0.079906	0.205311	0.475208	0.551014	-0.273641
8168	68.066667	-0.858831	0.691928	0.161370	-0.852222	0.686874	-0.054462	-0.818715	0.901194	0.153159	-0.804373	0.901960	-0.042773	-0.692619	1.267544	0.121749	-0.694872	1.272358	0.016077	-0.652717	1.217159	0.124310	-0.676267	0.741941	0.322082	-0.682620	0.736949	-0.188372	-0.375420	0.630745	-0.092320	-0.362637	0.621292	0.261206	-0.356654	0.639965	0.228125	-0.301776	0.075664	0.235226	-0.301775	0.081984	-0.079525	-0.291337	0.079778	0.205249	0.475193	0.550875	-0.273651
8169	68.075000	-0.858817	0.691925	0.161367	-0.852214	0.686876	-0.054455	-0.818709	0.901176	0.153143	-0.804396	0.901948	-0.042762	-0.692641	1.267389	0.121689	-0.694930	1.272156	0.016286	-0.652714	1.217073	0.124332	-0.676270	0.741893	0.322060	-0.682637	0.736915	-0.188377	-0.375422	0.630744	-0.092334	-0.362620	0.621304	0.261147	-0.356634	0.639950	0.228049	-0.301778	0.075666	0.235225	-0.301882	0.081772	-0.079401	-0.291337	0.079783	0.205240	0.475169	0.550740	-0.273656
8170	68.083333	-0.858816	0.691926	0.161364	-0.852200	0.686879	-0.054456	-0.818694	0.901172	0.153132	-0.804396	0.901906	-0.042751	-0.692761	1.267302	0.121776	-0.695022	1.272096	0.016251	-0.652873	1.216869	0.124377	-0.676293	0.741849	0.322029	-0.682657	0.736879	-0.188364	-0.375429	0.630744	-0.092349	-0.362612	0.621322	0.261105	-0.356625	0.639935	0.227991	-0.301780	0.075673	0.235228	-0.301919	0.081668	-0.079353	-0.291096	0.079900	0.205299	0.475142	0.550594	-0.273656
8171	68.091667	-0.858814	0.691907	0.161346	-0.852197	0.686879	-0.054457	-0.818684	0.901168	0.153118	-0.804357	0.901892	-0.042726	-0.692803	1.267153	0.121839	-0.694997	1.271890	0.016509	-0.652854	1.216829	0.124399	-0.676342	0.741799	0.322002	-0.682686	0.736847	-0.188356	-0.375425	0.630746	-0.092363	-0.362608	0.621330	0.261086	-0.356626	0.639930	0.227967	-0.301781	0.075677	0.235227	-0.301954	0.081560	-0.079307	-0.291097	0.079897	0.205294	0.475125	0.550444	-0.273663
8172	68.100000	-0.858819	0.691902	0.161338	-0.852202	0.686876	-0.054460	-0.818675	0.901152	0.153104	-0.804359	0.901949	-0.042761	-0.692854	1.267068	0.121904	-0.695208	1.271916	0.016298	-0.652681	1.216913	0.124400	-0.676398	0.741754	0.321976	-0.682709	0.736819	-0.188331	-0.375426	0.630745	-0.092368	-0.362613	0.621328	0.261085	-0.356629	0.639923	0.227968	-0.301778	0.075679	0.235228	-0.301839	0.081875	-0.079430	-0.291335	0.079778	0.205240	0.475105	0.550288	-0.273678
8173	68.108333	-0.858822	0.691896	0.161339	-0.852196	0.686874	-0.054456	-0.818665	0.901147	0.153100	-0.804343	0.901931	-0.042739	-0.692892	1.266982	0.121948	-0.695262	1.271858	0.016395	-0.652759	1.216786	0.124439	-0.676463	0.741701	0.321940	-0.682715	0.736812	-0.188307	-0.375421	0.630744	-0.092362	-0.362612	0.621314	0.261102	-0.356629	0.639912	0.227989	-0.301779	0.075681	0.235233	-0.301844	0.081831	-0.079427	-0.291335	0.079787	0.205247	0.475094	0.550143	-0.273699
8174	68.116667	-0.858824	0.691899	0.161343	-0.852192	0.686874	-0.054454	-0.818655	0.901140	0.153092	-0.804324	0.901855	-0.042706	-0.692925	1.266912	0.121988	-0.695288	1.271835	0.016454	-0.652875	1.216639	0.124499	-0.676525	0.741653	0.321908	-0.682714	0.736809	-0.188266	-0.375420	0.630743	-0.092352	-0.362613	0.621303	0.261123	-0.356624	0.639903	0.228021	-0.301782	0.075678	0.235237	-0.301918	0.081678	-0.079338	-0.291099	0.079907	0.205316	0.475087	0.549990	-0.273729
8175	68.125000	-0.858824	0.691900	0.161341	-0.852190	0.686872	-0.054462	-0.818649	0.901131	0.153079	-0.804311	0.901928	-0.042740	-0.692943	1.266857	0.122042	-0.695349	1.271819	0.016493	-0.652778	1.216737	0.124560	-0.676574	0.741615	0.321875	-0.682719	0.736804	-0.188235	-0.375409	0.630739	-0.092345	-0.362607	0.621285	0.261140	-0.356614	0.639896	0.228050	-0.301786	0.075672	0.235238	-0.301801	0.081768	-0.079459	-0.291222	0.079850	0.205282	0.475086	0.549846	-0.273779
8176	68.133333	-0.858823	0.691906	0.161340	-0.852189	0.686874	-0.054470	-0.818641	0.901122	0.153070	-0.804329	0.901949	-0.042764	-0.693006	1.266811	0.122244	-0.695365	1.271804	0.016597	-0.652723	1.216738	0.124542	-0.676612	0.741582	0.321842	-0.682712	0.736798	-0.188203	-0.375401	0.630738	-0.092333	-0.362592	0.621278	0.261147	-0.356597	0.639888	0.228059	-0.301784	0.075675	0.235233	-0.301956	0.081631	-0.079278	-0.291104	0.079905	0.205312	0.475084	0.549707	-0.273827
8177	68.141667	-0.858822	0.691910	0.161340	-0.852182	0.686879	-0.054469	-0.818644	0.901113	0.153052	-0.804255	0.901910	-0.042716	-0.692964	1.266827	0.122148	-0.695378	1.271836	0.016652	-0.652773	1.216684	0.124611	-0.676639	0.741559	0.321810	-0.682695	0.736802	-0.188171	-0.375391	0.630735	-0.092320	-0.362573	0.621274	0.261139	-0.356568	0.639881	0.228055	-0.301782	0.075668	0.235228	-0.301918	0.081669	-0.079351	-0.291219	0.079852	0.205266	0.475082	0.549610	-0.273864
8178	68.150000	-0.858813	0.691916	0.161336	-0.852176	0.686886	-0.054476	-0.818646	0.901105	0.153037	-0.804245	0.901913	-0.042721	-0.693035	1.266771	0.122371	-0.695426	1.271857	0.016649	-0.652757	1.216685	0.124706	-0.676653	0.741535	0.321779	-0.682685	0.736807	-0.188144	-0.375384	0.630735	-0.092307	-0.362550	0.621272	0.261122	-0.356536	0.639874	0.228037	-0.301775	0.075671	0.235223	-0.301916	0.081664	-0.079353	-0.291104	0.079897	0.205305	0.475079	0.549529	-0.273881
8179	68.158333	-0.858812	0.691926	0.161338	-0.852180	0.686895	-0.054477	-0.818670	0.901099	0.153030	-0.804251	0.901935	-0.042739	-0.693024	1.266681	0.122333	-0.695469	1.271815	0.016706	-0.652841	1.216571	0.124703	-0.676659	0.741518	0.321745	-0.682679	0.736818	-0.188127	-0.375380	0.630741	-0.092293	-0.362527	0.621275	0.261098	-0.356499	0.639856	0.228006	-0.301777	0.075671	0.235231	-0.301934	0.081615	-0.079333	-0.291218	0.079835	0.205272	0.475082	0.549461	-0.273894
8180	68.166667	-0.858810	0.691934	0.161333	-0.852180	0.686900	-0.054475	-0.818657	0.901085	0.153013	-0.804222	0.901916	-0.042718	-0.693022	1.266587	0.122297	-0.695497	1.271705	0.016827	-0.652745	1.216603	0.124755	-0.676659	0.741508	0.321721	-0.682670	0.736832	-0.188119	-0.375378	0.630744	-0.092270	-0.362503	0.621268	0.261065	-0.356459	0.639836	0.227967	-0.301781	0.075674	0.235241	-0.301915	0.081667	-0.079344	-0.291336	0.079781	0.205253	0.475083	0.549393	-0.273899
8181	68.175000	-0.858811	0.691934	0.161331	-0.852182	0.686910	-0.054475	-0.818706	0.901091	0.153012	-0.804235	0.901897	-0.042715	-0.693080	1.266505	0.122377	-0.695567	1.271564	0.016831	-0.652692	1.216539	0.124806	-0.676651	0.741491	0.321711	-0.682666	0.736842	-0.188117	-0.375379	0.630754	-0.092258	-0.362484	0.621272	0.261024	-0.356421	0.639819	0.227921	-0.301780	0.075676	0.235244	-0.301908	0.081716	-0.079332	-0.291099	0.079910	0.205315	0.475105	0.549325	-0.273907
8182	68.183333	-0.858825	0.691927	0.161327	-0.852187	0.686914	-0.054473	-0.818682	0.901073	0.153000	-0.804230	0.901922	-0.042725	-0.693133	1.266417	0.122434	-0.695642	1.271499	0.016910	-0.652799	1.216333	0.124805	-0.676639	0.741475	0.321701	-0.682665	0.736848	-0.188118	-0.375382	0.630748	-0.092244	-0.362470	0.621284	0.260975	-0.356391	0.639805	0.227865	-0.301784	0.075672	0.235260	-0.301945	0.081567	-0.079299	-0.291101	0.079912	0.205319	0.475125	0.549260	-0.273916
8183	68.191667	-0.858840	0.691921	0.161322	-0.852190	0.686913	-0.054476	-0.818717	0.901077	0.153003	-0.804232	0.901921	-0.042733	-0.693129	1.266343	0.122455	-0.695669	1.271443	0.016923	-0.652695	1.216425	0.124838	-0.676626	0.741463	0.321704	-0.682661	0.736858	-0.188137	-0.375387	0.630751	-0.092236	-0.362459	0.621308	0.260914	-0.356372	0.639791	0.227787	-0.301786	0.075674	0.235253	-0.301850	0.081871	-0.079388	-0.291105	0.079911	0.205326	0.475135	0.549210	-0.273927
8184	68.200000	-0.858855	0.691913	0.161314	-0.852196	0.686906	-0.054480	-0.818758	0.901077	0.153009	-0.804231	0.901919	-0.042727	-0.693174	1.266279	0.122479	-0.695675	1.271437	0.016972	-0.652727	1.216439	0.124908	-0.676613	0.741448	0.321703	-0.682658	0.736865	-0.188161	-0.375389	0.630746	-0.092236	-0.362457	0.621332	0.260855	-0.356358	0.639786	0.227710	-0.301786	0.075671	0.235248	-0.301944	0.081568	-0.079293	-0.291337	0.079789	0.205263	0.475142	0.549172	-0.273937
8185	68.208333	-0.858866	0.691903	0.161310	-0.852203	0.686897	-0.054480	-0.818775	0.901069	0.153010	-0.804262	0.901901	-0.042724	-0.693187	1.266263	0.122455	-0.695677	1.271447	0.016926	-0.652788	1.216292	0.124855	-0.676599	0.741441	0.321705	-0.682649	0.736877	-0.188182	-0.375391	0.630744	-0.092235	-0.362457	0.621365	0.260794	-0.356345	0.639788	0.227632	-0.301791	0.075654	0.235257	-0.301931	0.081620	-0.079318	-0.291108	0.079906	0.205322	0.475143	0.549131	-0.273949
8186	68.216667	-0.858881	0.691893	0.161304	-0.852216	0.686883	-0.054488	-0.818756	0.901050	0.153002	-0.804263	0.901918	-0.042744	-0.693221	1.266301	0.122534	-0.695662	1.271432	0.016954	-0.652982	1.216209	0.124937	-0.676585	0.741437	0.321704	-0.682640	0.736886	-0.188205	-0.375393	0.630742	-0.092237	-0.362457	0.621389	0.260732	-0.356330	0.639786	0.227558	-0.301792	0.075659	0.235249	-0.301951	0.081567	-0.079300	-0.291109	0.079903	0.205311	0.475150	0.549090	-0.273974
8187	68.225000	-0.858891	0.691893	0.161311	-0.852228	0.686873	-0.054488	-0.818819	0.901062	0.153020	-0.804321	0.901957	-0.042767	-0.693218	1.266311	0.122476	-0.695621	1.271484	0.016995	-0.652843	1.216314	0.124917	-0.676575	0.741436	0.321700	-0.682620	0.736907	-0.188229	-0.375397	0.630743	-0.092238	-0.362451	0.621405	0.260678	-0.356318	0.639780	0.227491	-0.301783	0.075671	0.235238	-0.301893	0.081765	-0.079355	-0.291344	0.079788	0.205248	0.475154	0.549032	-0.273995
8188	68.233333	-0.858896	0.691899	0.161321	-0.852237	0.686865	-0.054488	-0.818836	0.901059	0.153025	-0.804283	0.901947	-0.042748	-0.693181	1.266303	0.122442	-0.695558	1.271527	0.016983	-0.652866	1.216317	0.124941	-0.676564	0.741432	0.321698	-0.682601	0.736932	-0.188243	-0.375396	0.630748	-0.092238	-0.362429	0.621421	0.260627	-0.356303	0.639771	0.227426	-0.301783	0.075677	0.235235	-0.301908	0.081665	-0.079341	-0.291108	0.079908	0.205308	0.475151	0.548986	-0.274014
8189	68.241667	-0.858899	0.691889	0.161324	-0.852246	0.686865	-0.054486	-0.818836	0.901047	0.153025	-0.804276	0.901931	-0.042725	-0.693179	1.266348	0.122514	-0.695534	1.271555	0.017003	-0.652875	1.216334	0.124960	-0.676555	0.741429	0.321694	-0.682579	0.736972	-0.188253	-0.375394	0.630752	-0.092227	-0.362428	0.621436	0.260580	-0.356285	0.639755	0.227364	-0.301780	0.075683	0.235242	-0.301929	0.081617	-0.079317	-0.291221	0.079851	0.205281	0.475149	0.548933	-0.274029
8190	68.250000	-0.858902	0.691857	0.161307	-0.852270	0.686858	-0.054475	-0.818795	0.900970	0.152994	-0.804284	0.901918	-0.042727	-0.693244	1.266428	0.122577	-0.695542	1.271594	0.017042	-0.652868	1.216365	0.124983	-0.676543	0.741429	0.321696	-0.682559	0.737010	-0.188258	-0.375390	0.630754	-0.092217	-0.362413	0.621450	0.260528	-0.356263	0.639729	0.227294	-0.301790	0.075674	0.235252	-0.301763	0.081998	-0.079517	-0.291100	0.079916	0.205316	0.475152	0.548884	-0.274051
8191	68.258333	-0.858904	0.691855	0.161314	-0.852257	0.686866	-0.054481	-0.818878	0.901032	0.153038	-0.804321	0.901917	-0.042724	-0.693216	1.266491	0.122597	-0.695518	1.271663	0.017070	-0.652850	1.216462	0.125023	-0.676528	0.741427	0.321700	-0.682536	0.737047	-0.188263	-0.375387	0.630759	-0.092211	-0.362397	0.621463	0.260472	-0.356242	0.639702	0.227218	-0.301783	0.075681	0.235246	-0.301907	0.081682	-0.079339	-0.291341	0.079796	0.205263	0.475155	0.548826	-0.274082
8192	68.266667	-0.858911	0.691879	0.161339	-0.852257	0.686867	-0.054484	-0.818926	0.901031	0.153054	-0.804369	0.901887	-0.042711	-0.693192	1.266572	0.122630	-0.695469	1.271802	0.017099	-0.652854	1.216554	0.125058	-0.676515	0.741426	0.321704	-0.682521	0.737094	-0.188267	-0.375388	0.630761	-0.092211	-0.362371	0.621477	0.260408	-0.356209	0.639659	0.227125	-0.301784	0.075678	0.235241	-0.301903	0.081679	-0.079341	-0.291098	0.079914	0.205322	0.475155	0.548769	-0.274114
8193	68.275000	-0.858918	0.691854	0.161321	-0.852262	0.686873	-0.054490	-0.818903	0.900979	0.153034	-0.804302	0.901925	-0.042719	-0.693120	1.266670	0.122641	-0.695381	1.271966	0.017105	-0.652984	1.216525	0.125095	-0.676494	0.741432	0.321712	-0.682511	0.737134	-0.188264	-0.375381	0.630762	-0.092214	-0.362340	0.621492	0.260315	-0.356164	0.639618	0.227009	-0.301779	0.075673	0.235246	-0.301835	0.081830	-0.079431	-0.291101	0.079909	0.205318	0.475161	0.548716	-0.274153
8194	68.283333	-0.858920	0.691849	0.161320	-0.852262	0.686876	-0.054495	-0.819003	0.901006	0.153051	-0.804371	0.901973	-0.042753	-0.693057	1.266755	0.122715	-0.695165	1.271901	0.017355	-0.652973	1.216496	0.125094	-0.676476	0.741442	0.321715	-0.682497	0.737168	-0.188262	-0.375378	0.630765	-0.092219	-0.362294	0.621515	0.260217	-0.356116	0.639720	0.227046	-0.301781	0.075673	0.235243	-0.301761	0.081989	-0.079521	-0.291339	0.079786	0.205255	0.475173	0.548664	-0.274196
8195	68.291667	-0.858930	0.691865	0.161330	-0.852255	0.686885	-0.054496	-0.819063	0.900987	0.153057	-0.804442	0.901962	-0.042744	-0.693005	1.266785	0.122751	-0.695150	1.272022	0.017300	-0.652973	1.216542	0.125146	-0.676461	0.741446	0.321715	-0.682495	0.737206	-0.188258	-0.375375	0.630771	-0.092227	-0.362245	0.621543	0.260107	-0.356072	0.639508	0.226710	-0.301780	0.075673	0.235232	-0.301909	0.081664	-0.079347	-0.291221	0.079858	0.205263	0.475189	0.548624	-0.274247
8196	68.300000	-0.858931	0.691851	0.161328	-0.852253	0.686893	-0.054497	-0.819075	0.900986	0.153040	-0.804472	0.901937	-0.042727	-0.692976	1.266743	0.122757	-0.695185	1.272074	0.017307	-0.653141	1.216282	0.125175	-0.676451	0.741451	0.321718	-0.682492	0.737239	-0.188245	-0.375373	0.630776	-0.092239	-0.362197	0.621566	0.260000	-0.356032	0.639450	0.226551	-0.301776	0.075674	0.235230	-0.301943	0.081569	-0.079317	-0.291099	0.079902	0.205309	0.475208	0.548593	-0.274298
8197	68.308333	-0.858935	0.691846	0.161332	-0.852261	0.686897	-0.054492	-0.819158	0.900972	0.153038	-0.804466	0.901967	-0.042718	-0.693030	1.266621	0.122841	-0.695256	1.272063	0.017321	-0.653036	1.216285	0.125205	-0.676440	0.741453	0.321719	-0.682507	0.737257	-0.188239	-0.375369	0.630783	-0.092247	-0.362158	0.621597	0.259917	-0.355980	0.639397	0.226425	-0.301781	0.075669	0.235241	-0.301907	0.081665	-0.079352	-0.291102	0.079907	0.205305	0.475223	0.548561	-0.274345
8198	68.316667	-0.858938	0.691833	0.161339	-0.852261	0.686900	-0.054480	-0.819222	0.900988	0.153051	-0.804529	0.901986	-0.042708	-0.693077	1.266475	0.122903	-0.695331	1.271894	0.017456	-0.652920	1.216271	0.125236	-0.676440	0.741443	0.321714	-0.682528	0.737267	-0.188233	-0.375367	0.630793	-0.092264	-0.362124	0.621610	0.259837	-0.355941	0.639349	0.226314	-0.301780	0.075678	0.235246	-0.301760	0.081985	-0.079517	-0.291341	0.079793	0.205260	0.475231	0.548525	-0.274379
8199	68.325000	-0.858948	0.691851	0.161368	-0.852267	0.686904	-0.054464	-0.819261	0.900985	0.153074	-0.804583	0.901958	-0.042680	-0.693147	1.266293	0.123005	-0.695394	1.271833	0.017479	-0.652886	1.216187	0.125278	-0.676447	0.741429	0.321710	-0.682553	0.737252	-0.188221	-0.375372	0.630794	-0.092275	-0.362093	0.621621	0.259789	-0.355904	0.639289	0.226225	-0.301781	0.075684	0.235252	-0.301889	0.081770	-0.079355	-0.291221	0.079852	0.205295	0.475234	0.548498	-0.274402
8200	68.333333	-0.858947	0.691845	0.161378	-0.852274	0.686902	-0.054451	-0.819283	0.900975	0.153077	-0.804596	0.901885	-0.042621	-0.693224	1.266137	0.123056	-0.695475	1.271686	0.017570	-0.652875	1.216058	0.125299	-0.676465	0.741405	0.321699	-0.682590	0.737227	-0.188211	-0.375377	0.630794	-0.092293	-0.362058	0.621613	0.259741	-0.355860	0.639227	0.226152	-0.301781	0.075685	0.235252	-0.301910	0.081674	-0.079341	-0.291105	0.079923	0.205336	0.475220	0.548470	-0.274411
8201	68.341667	-0.858944	0.691836	0.161385	-0.852274	0.686895	-0.054441	-0.819303	0.900950	0.153075	-0.804589	0.901905	-0.042611	-0.693321	1.266045	0.123253	-0.695574	1.271649	0.017595	-0.652852	1.216026	0.125351	-0.676493	0.741372	0.321685	-0.682633	0.737179	-0.188201	-0.375388	0.630787	-0.092319	-0.362024	0.621588	0.259716	-0.355811	0.639161	0.226104	-0.301785	0.075677	0.235256	-0.301854	0.081873	-0.079395	-0.291104	0.079918	0.205329	0.475203	0.548441	-0.274409
8202	68.350000	-0.858946	0.691825	0.161390	-0.852276	0.686881	-0.054434	-0.819326	0.900962	0.153086	-0.804658	0.901929	-0.042630	-0.693332	1.265966	0.123238	-0.695606	1.271562	0.017737	-0.652922	1.215976	0.125429	-0.676532	0.741333	0.321665	-0.682680	0.737132	-0.188189	-0.375398	0.630783	-0.092337	-0.361987	0.621556	0.259708	-0.355763	0.639095	0.226083	-0.301779	0.075671	0.235244	-0.301910	0.081671	-0.079351	-0.291337	0.079791	0.205258	0.475178	0.548412	-0.274407
8203	68.358333	-0.858949	0.691819	0.161396	-0.852278	0.686871	-0.054432	-0.819341	0.900957	0.153088	-0.804728	0.901875	-0.042610	-0.693368	1.265899	0.123309	-0.695634	1.271599	0.017789	-0.653076	1.215763	0.125465	-0.676575	0.741298	0.321638	-0.682719	0.737076	-0.188161	-0.375410	0.630777	-0.092354	-0.361952	0.621521	0.259731	-0.355724	0.639120	0.226183	-0.301783	0.075672	0.235237	-0.301841	0.081831	-0.079445	-0.291216	0.079849	0.205282	0.475162	0.548386	-0.274399
8204	68.366667	-0.858961	0.691812	0.161407	-0.852282	0.686862	-0.054429	-0.819358	0.900948	0.153091	-0.804706	0.901820	-0.042573	-0.693410	1.265821	0.123385	-0.695717	1.271600	0.017821	-0.653043	1.215811	0.125526	-0.676623	0.741259	0.321608	-0.682755	0.737033	-0.188126	-0.375419	0.630777	-0.092360	-0.361916	0.621494	0.259769	-0.355688	0.639006	0.226132	-0.301780	0.075676	0.235232	-0.301943	0.081561	-0.079322	-0.291096	0.079900	0.205301	0.475149	0.548373	-0.274399
8205	68.375000	-0.858969	0.691798	0.161404	-0.852306	0.686852	-0.054416	-0.819374	0.900943	0.153094	-0.804713	0.901890	-0.042605	-0.693440	1.265661	0.123479	-0.695788	1.271518	0.017937	-0.653076	1.215724	0.125581	-0.676672	0.741222	0.321579	-0.682784	0.736993	-0.188076	-0.375430	0.630788	-0.092356	-0.361870	0.621461	0.259823	-0.355650	0.638970	0.226182	-0.301779	0.075676	0.235232	-0.301874	0.081768	-0.079407	-0.291215	0.079844	0.205270	0.475137	0.548358	-0.274405
8206	68.383333	-0.858982	0.691789	0.161408	-0.852301	0.686852	-0.054413	-0.819387	0.900934	0.153096	-0.804748	0.901830	-0.042560	-0.693504	1.265532	0.123569	-0.695874	1.271422	0.018041	-0.653082	1.215604	0.125654	-0.676724	0.741182	0.321545	-0.682804	0.736962	-0.188020	-0.375431	0.630797	-0.092349	-0.361830	0.621423	0.259884	-0.355625	0.638931	0.226247	-0.301775	0.075679	0.235235	-0.301910	0.081675	-0.079359	-0.291096	0.079906	0.205308	0.475136	0.548350	-0.274421
8207	68.391667	-0.858987	0.691781	0.161414	-0.852324	0.686849	-0.054404	-0.819400	0.900929	0.153104	-0.804808	0.901880	-0.042585	-0.693647	1.265356	0.123653	-0.696030	1.271256	0.018140	-0.653165	1.215310	0.125657	-0.676775	0.741146	0.321514	-0.682820	0.736949	-0.187956	-0.375432	0.630806	-0.092336	-0.361813	0.621374	0.259957	-0.355601	0.638893	0.226323	-0.301774	0.075686	0.235244	-0.301855	0.081791	-0.079423	-0.291090	0.079915	0.205312	0.475129	0.548335	-0.274435
8208	68.400000	-0.858997	0.691779	0.161420	-0.852351	0.686844	-0.054399	-0.819405	0.900916	0.153109	-0.804743	0.901877	-0.042552	-0.693685	1.265119	0.123707	-0.696209	1.271142	0.018199	-0.653083	1.215302	0.125705	-0.676813	0.741122	0.321500	-0.682833	0.736938	-0.187892	-0.375427	0.630817	-0.092322	-0.361805	0.621347	0.260014	-0.355586	0.638867	0.226382	-0.301774	0.075689	0.235255	-0.301644	0.081940	-0.079666	-0.291091	0.079918	0.205326	0.475129	0.548323	-0.274450
8209	68.408333	-0.859013	0.691767	0.161420	-0.852356	0.686839	-0.054401	-0.819418	0.900906	0.153109	-0.804777	0.901884	-0.042556	-0.693835	1.264980	0.123867	-0.696340	1.271005	0.018303	-0.653053	1.215266	0.125795	-0.676833	0.741094	0.321483	-0.682845	0.736928	-0.187835	-0.375427	0.630823	-0.092312	-0.361809	0.621339	0.260047	-0.355582	0.638845	0.226398	-0.301777	0.075697	0.235256	-0.301763	0.082004	-0.079514	-0.291217	0.079867	0.205298	0.475121	0.548310	-0.274461
8210	68.416667	-0.859024	0.691752	0.161413	-0.852360	0.686823	-0.054407	-0.819434	0.900898	0.153104	-0.804837	0.901860	-0.042559	-0.693891	1.264876	0.123948	-0.696420	1.270922	0.018406	-0.653044	1.215197	0.125831	-0.676845	0.741074	0.321467	-0.682859	0.736922	-0.187788	-0.375427	0.630828	-0.092309	-0.361811	0.621363	0.260068	-0.355575	0.638835	0.226396	-0.301781	0.075692	0.235253	-0.301941	0.081572	-0.079297	-0.291095	0.079925	0.205327	0.475111	0.548291	-0.274471
8211	68.425000	-0.859044	0.691747	0.161408	-0.852369	0.686812	-0.054418	-0.819416	0.900868	0.153074	-0.804839	0.901851	-0.042563	-0.693922	1.264812	0.124015	-0.696485	1.270917	0.018468	-0.653183	1.215046	0.125912	-0.676842	0.741051	0.321454	-0.682875	0.736915	-0.187752	-0.375421	0.630824	-0.092315	-0.361808	0.621402	0.260067	-0.355566	0.638840	0.226367	-0.301781	0.075678	0.235253	-0.301860	0.081626	-0.079452	-0.291101	0.079920	0.205322	0.475096	0.548267	-0.274481
8212	68.433333	-0.859059	0.691741	0.161393	-0.852386	0.686798	-0.054431	-0.819434	0.900821	0.153045	-0.804773	0.901840	-0.042539	-0.693932	1.264754	0.124055	-0.696517	1.270930	0.018493	-0.653110	1.215091	0.125927	-0.676835	0.741026	0.321445	-0.682885	0.736909	-0.187727	-0.375317	0.630938	-0.092498	-0.361788	0.621446	0.260058	-0.355546	0.638849	0.226325	-0.301777	0.075659	0.235256	-0.301871	0.081858	-0.079371	-0.291095	0.079909	0.205315	0.475085	0.548240	-0.274496
8213	68.441667	-0.859075	0.691741	0.161378	-0.852387	0.686794	-0.054442	-0.819485	0.900856	0.153039	-0.804817	0.901849	-0.042567	-0.693957	1.264751	0.124119	-0.696565	1.270898	0.018616	-0.653149	1.215034	0.125966	-0.676837	0.741007	0.321430	-0.682896	0.736912	-0.187713	-0.375359	0.630875	-0.092410	-0.361773	0.621498	0.260056	-0.355539	0.638877	0.226293	-0.301779	0.075671	0.235250	-0.301897	0.081761	-0.079361	-0.291332	0.079787	0.205264	0.475080	0.548212	-0.274513
8214	68.450000	-0.859082	0.691749	0.161370	-0.852376	0.686803	-0.054457	-0.819486	0.900794	0.152989	-0.804821	0.901822	-0.042567	-0.693986	1.264735	0.124177	-0.696580	1.270925	0.018660	-0.653316	1.214967	0.126029	-0.676838	0.740995	0.321420	-0.682902	0.736922	-0.187701	-0.375410	0.630833	-0.092324	-0.361763	0.621548	0.260072	-0.355538	0.638923	0.226298	-0.301780	0.075675	0.235254	-0.301947	0.081570	-0.079314	-0.291099	0.079905	0.205324	0.475080	0.548193	-0.274528
8215	68.458333	-0.859075	0.691738	0.161339	-0.852378	0.686818	-0.054464	-0.819481	0.900813	0.152974	-0.804837	0.901838	-0.042584	-0.693995	1.264711	0.124211	-0.696625	1.270927	0.018701	-0.653233	1.215004	0.126029	-0.676839	0.740980	0.321403	-0.682901	0.736940	-0.187701	-0.375356	0.630902	-0.092421	-0.361748	0.621582	0.260105	-0.355539	0.638963	0.226321	-0.301780	0.075678	0.235264	-0.301889	0.081721	-0.079359	-0.291218	0.079854	0.205305	0.475084	0.548188	-0.274546
8216	68.466667	-0.859067	0.691730	0.161316	-0.852377	0.686828	-0.054465	-0.819515	0.900785	0.152954	-0.804817	0.901892	-0.042608	-0.693995	1.264703	0.124240	-0.696669	1.271020	0.018731	-0.653150	1.215046	0.126019	-0.676844	0.740977	0.321389	-0.682906	0.736964	-0.187711	-0.375301	0.630981	-0.092526	-0.361736	0.621605	0.260135	-0.355542	0.639013	0.226351	-0.301787	0.075673	0.235280	-0.301913	0.081677	-0.079330	-0.291102	0.079914	0.205347	0.475085	0.548184	-0.274560
8217	68.475000	-0.859066	0.691776	0.161336	-0.852357	0.686837	-0.054470	-0.819485	0.900810	0.152937	-0.804845	0.901867	-0.042587	-0.694011	1.264733	0.124261	-0.696631	1.271010	0.018812	-0.653252	1.215015	0.126041	-0.676852	0.740980	0.321374	-0.682892	0.736982	-0.187741	-0.375345	0.630921	-0.092477	-0.361724	0.621635	0.260168	-0.355552	0.639060	0.226381	-0.301783	0.075692	0.235276	-0.301910	0.081682	-0.079325	-0.291337	0.079806	0.205292	0.475081	0.548184	-0.274570
8218	68.483333	-0.859058	0.691751	0.161302	-0.852352	0.686834	-0.054469	-0.819487	0.900806	0.152924	-0.804868	0.901848	-0.042581	-0.694023	1.264778	0.124268	-0.696569	1.271063	0.018833	-0.653210	1.215065	0.126024	-0.676868	0.740986	0.321360	-0.682886	0.736997	-0.187776	-0.375367	0.630891	-0.092405	-0.361713	0.621659	0.260190	-0.355557	0.639100	0.226407	-0.301778	0.075691	0.235275	-0.301914	0.081683	-0.079333	-0.291340	0.079806	0.205291	0.475077	0.548179	-0.274581
8219	68.491667	-0.859065	0.691790	0.161322	-0.852360	0.686825	-0.054471	-0.819510	0.900804	0.152923	-0.804864	0.901863	-0.042585	-0.694013	1.264815	0.124263	-0.696583	1.271185	0.018708	-0.653333	1.215024	0.126041	-0.676883	0.740997	0.321348	-0.682885	0.737004	-0.187820	-0.375307	0.630959	-0.092526	-0.361708	0.621687	0.260209	-0.355565	0.639140	0.226423	-0.301785	0.075668	0.235286	-0.301894	0.081772	-0.079344	-0.291097	0.079923	0.205345	0.475067	0.548173	-0.274593
8220	68.500000	-0.859066	0.691790	0.161319	-0.852371	0.686819	-0.054470	-0.819504	0.900806	0.152910	-0.804958	0.901927	-0.042616	-0.694006	1.264823	0.124255	-0.696491	1.271159	0.018834	-0.653301	1.215085	0.126069	-0.676895	0.741012	0.321339	-0.682876	0.737008	-0.187876	-0.375345	0.630913	-0.092482	-0.361709	0.621709	0.260218	-0.355574	0.639168	0.226432	-0.301774	0.075681	0.235262	-0.301916	0.081671	-0.079334	-0.291328	0.079793	0.205272	0.475052	0.548160	-0.274597
8221	68.508333	-0.859052	0.691769	0.161301	-0.852359	0.686812	-0.054475	-0.819530	0.900791	0.152912	-0.804897	0.901813	-0.042545	-0.693999	1.264830	0.124245	-0.696495	1.271172	0.018776	-0.653376	1.214974	0.126037	-0.676900	0.741017	0.321329	-0.682872	0.737008	-0.187927	-0.375335	0.630922	-0.092518	-0.361712	0.621736	0.260216	-0.355579	0.639188	0.226419	-0.301773	0.075670	0.235252	-0.301930	0.081618	-0.079328	-0.291210	0.079848	0.205291	0.475033	0.548151	-0.274599
8222	68.516667	-0.859047	0.691750	0.161287	-0.852367	0.686811	-0.054476	-0.819534	0.900802	0.152909	-0.804907	0.901798	-0.042530	-0.694009	1.264786	0.124233	-0.696528	1.271131	0.018725	-0.653473	1.214875	0.126070	-0.676907	0.741020	0.321325	-0.682869	0.737009	-0.187973	-0.375325	0.630928	-0.092550	-0.361709	0.621753	0.260206	-0.355580	0.639202	0.226410	-0.301766	0.075674	0.235249	-0.301950	0.081571	-0.079314	-0.291089	0.079906	0.205316	0.475015	0.548137	-0.274599
8223	68.525000	-0.859047	0.691777	0.161322	-0.852390	0.686804	-0.054464	-0.819585	0.900771	0.152907	-0.804913	0.901804	-0.042524	-0.694017	1.264722	0.124206	-0.696568	1.271067	0.018701	-0.653259	1.214979	0.126008	-0.676900	0.741014	0.321323	-0.682866	0.736996	-0.188011	-0.375316	0.630941	-0.092584	-0.361698	0.621762	0.260190	-0.355571	0.639213	0.226393	-0.301771	0.075668	0.235252	-0.301799	0.081790	-0.079517	-0.291089	0.079908	0.205316	0.475001	0.548125	-0.274588
8224	68.533333	-0.859053	0.691769	0.161326	-0.852382	0.686807	-0.054462	-0.819606	0.900766	0.152900	-0.804936	0.901778	-0.042515	-0.694038	1.264663	0.124193	-0.696576	1.270947	0.018694	-0.653219	1.214991	0.126003	-0.676893	0.741008	0.321323	-0.682867	0.736988	-0.188041	-0.375310	0.630954	-0.092610	-0.361695	0.621766	0.260169	-0.355566	0.639219	0.226375	-0.301773	0.075685	0.235254	-0.301914	0.081677	-0.079340	-0.291330	0.079801	0.205265	0.474986	0.548118	-0.274580
8225	68.541667	-0.859050	0.691759	0.161322	-0.852386	0.686802	-0.054453	-0.819603	0.900775	0.152889	-0.804970	0.901796	-0.042528	-0.694063	1.264586	0.124144	-0.696550	1.270915	0.018697	-0.653290	1.214925	0.126011	-0.676882	0.740988	0.321321	-0.682870	0.736984	-0.188060	-0.375303	0.630967	-0.092632	-0.361687	0.621766	0.260161	-0.355559	0.639227	0.226373	-0.301773	0.075693	0.235259	-0.301930	0.081632	-0.079313	-0.291213	0.079861	0.205304	0.474981	0.548119	-0.274578
8226	68.550000	-0.859061	0.691752	0.161326	-0.852390	0.686800	-0.054449	-0.819605	0.900783	0.152876	-0.804975	0.901775	-0.042519	-0.694091	1.264555	0.124156	-0.696585	1.270843	0.018636	-0.653375	1.214853	0.126017	-0.676873	0.740964	0.321322	-0.682876	0.736973	-0.188070	-0.375302	0.630971	-0.092654	-0.361679	0.621768	0.260160	-0.355555	0.639240	0.226379	-0.301783	0.075687	0.235281	-0.301953	0.081571	-0.079289	-0.291096	0.079923	0.205341	0.474977	0.548112	-0.274576
8227	68.558333	-0.859067	0.691747	0.161328	-0.852404	0.686793	-0.054444	-0.819652	0.900752	0.152871	-0.804967	0.901779	-0.042514	-0.694105	1.264496	0.124171	-0.696547	1.270828	0.018564	-0.653223	1.214893	0.125962	-0.676864	0.740946	0.321317	-0.682884	0.736958	-0.188071	-0.375297	0.630973	-0.092675	-0.361671	0.621771	0.260167	-0.355545	0.639266	0.226395	-0.301773	0.075689	0.235264	-0.301896	0.081773	-0.079347	-0.291094	0.079923	0.205333	0.474973	0.548112	-0.274578
8228	68.566667	-0.859079	0.691738	0.161326	-0.852394	0.686791	-0.054454	-0.819663	0.900746	0.152858	-0.804988	0.901764	-0.042519	-0.694100	1.264476	0.124096	-0.696444	1.270738	0.018620	-0.653271	1.214758	0.125929	-0.676857	0.740925	0.321310	-0.682899	0.736944	-0.188065	-0.375298	0.630974	-0.092701	-0.361661	0.621773	0.260171	-0.355536	0.639290	0.226405	-0.301771	0.075683	0.235252	-0.301921	0.081676	-0.079348	-0.291328	0.079793	0.205262	0.474971	0.548120	-0.274579
8229	68.575000	-0.859081	0.691721	0.161314	-0.852402	0.686779	-0.054467	-0.819671	0.900744	0.152858	-0.805001	0.901762	-0.042527	-0.694113	1.264384	0.124039	-0.696489	1.270696	0.018595	-0.653368	1.214702	0.125963	-0.676859	0.740911	0.321304	-0.682915	0.736936	-0.188054	-0.375301	0.630971	-0.092720	-0.361654	0.621768	0.260187	-0.355526	0.639309	0.226435	-0.301772	0.075679	0.235244	-0.301956	0.081569	-0.079322	-0.291208	0.079844	0.205284	0.474966	0.548124	-0.274578
8230	68.583333	-0.859088	0.691718	0.161313	-0.852427	0.686771	-0.054470	-0.819668	0.900744	0.152855	-0.805023	0.901769	-0.042544	-0.694144	1.264301	0.124011	-0.696511	1.270634	0.018535	-0.653291	1.214623	0.125903	-0.676853	0.740909	0.321301	-0.682937	0.736934	-0.188034	-0.375309	0.630981	-0.092741	-0.361655	0.621751	0.260199	-0.355523	0.639328	0.226471	-0.301773	0.075675	0.235242	-0.301622	0.082048	-0.079798	-0.291088	0.079894	0.205309	0.474961	0.548129	-0.274577
8231	68.591667	-0.858904	0.691527	0.161175	-0.852441	0.686765	-0.054481	-0.819665	0.900745	0.152853	-0.805016	0.901779	-0.042517	-0.694176	1.264184	0.124038	-0.696536	1.270564	0.018504	-0.653293	1.214522	0.125895	-0.676853	0.740919	0.321300	-0.682958	0.736932	-0.188003	-0.375275	0.631037	-0.092853	-0.361668	0.621739	0.260204	-0.355527	0.639333	0.226494	-0.301774	0.075676	0.235240	-0.301921	0.081669	-0.079366	-0.291209	0.079840	0.205277	0.474960	0.548139	-0.274585
8232	68.600000	-0.858719	0.691314	0.161009	-0.852438	0.686769	-0.054487	-0.819626	0.900778	0.152849	-0.805021	0.901776	-0.042531	-0.694222	1.264044	0.124031	-0.696553	1.270429	0.018618	-0.653265	1.214463	0.125876	-0.676843	0.740933	0.321295	-0.682979	0.736940	-0.187961	-0.375329	0.631005	-0.092768	-0.361681	0.621732	0.260201	-0.355539	0.639341	0.226500	-0.301778	0.075679	0.235246	-0.301773	0.082000	-0.079539	-0.291327	0.079785	0.205258	0.474965	0.548146	-0.274600
8233	68.608333	-0.858911	0.691529	0.161158	-0.852453	0.686776	-0.054483	-0.819645	0.900765	0.152852	-0.805029	0.901787	-0.042528	-0.694286	1.263923	0.124067	-0.696706	1.270300	0.018585	-0.653271	1.214379	0.125894	-0.676831	0.740961	0.321295	-0.683007	0.736948	-0.187919	-0.375300	0.631064	-0.092865	-0.361697	0.621733	0.260177	-0.355549	0.639344	0.226484	-0.301783	0.075685	0.235264	-0.301866	0.081792	-0.079413	-0.291099	0.079921	0.205328	0.474981	0.548156	-0.274624
8234	68.616667	-0.859108	0.691763	0.161315	-0.852463	0.686786	-0.054483	-0.819631	0.900762	0.152852	-0.805032	0.901794	-0.042531	-0.694351	1.263794	0.124098	-0.696779	1.270234	0.018621	-0.653289	1.214298	0.125915	-0.676811	0.740994	0.321299	-0.683029	0.736955	-0.187877	-0.375266	0.631123	-0.092967	-0.361711	0.621731	0.260146	-0.355555	0.639335	0.226451	-0.301783	0.075685	0.235274	-0.301924	0.081690	-0.079343	-0.291105	0.079932	0.205341	0.475011	0.548181	-0.274663
8235	68.625000	-0.858728	0.691366	0.161010	-0.852458	0.686796	-0.054488	-0.819617	0.900764	0.152853	-0.805064	0.901847	-0.042493	-0.694474	1.263683	0.124147	-0.696900	1.270082	0.018680	-0.653404	1.214193	0.125957	-0.676791	0.741027	0.321307	-0.683056	0.736957	-0.187843	-0.375278	0.631133	-0.092975	-0.361728	0.621731	0.260109	-0.355552	0.639324	0.226407	-0.301795	0.075689	0.235272	-0.301904	0.081778	-0.079344	-0.291221	0.079873	0.205310	0.475026	0.548161	-0.274702
8236	68.633333	-0.859110	0.691786	0.161308	-0.852445	0.686801	-0.054496	-0.819594	0.900763	0.152855	-0.805014	0.901798	-0.042517	-0.694562	1.263592	0.124165	-0.697005	1.269988	0.018667	-0.653541	1.214094	0.125997	-0.676764	0.741054	0.321321	-0.683079	0.736962	-0.187819	-0.375284	0.631142	-0.092985	-0.361734	0.621741	0.260074	-0.355546	0.639317	0.226362	-0.301786	0.075697	0.235266	-0.301960	0.081580	-0.079297	-0.291343	0.079816	0.205276	0.475047	0.548143	-0.274727
8237	68.641667	-0.859108	0.691791	0.161310	-0.852449	0.686806	-0.054497	-0.819560	0.900775	0.152854	-0.805013	0.901797	-0.042514	-0.694659	1.263541	0.124217	-0.697063	1.269998	0.018777	-0.653530	1.214097	0.125998	-0.676732	0.741073	0.321330	-0.683088	0.736952	-0.187800	-0.375285	0.631136	-0.092989	-0.361736	0.621754	0.260032	-0.355540	0.639318	0.226317	-0.301795	0.075684	0.235263	-0.301783	0.081827	-0.079544	-0.291110	0.079924	0.205330	0.475071	0.548142	-0.274752
8238	68.650000	-0.859106	0.691795	0.161311	-0.852446	0.686812	-0.054503	-0.819559	0.900756	0.152857	-0.804984	0.901824	-0.042521	-0.694738	1.263483	0.124270	-0.697139	1.269930	0.018849	-0.653520	1.214187	0.126064	-0.676699	0.741095	0.321347	-0.683096	0.736950	-0.187790	-0.375282	0.631136	-0.092993	-0.361736	0.621766	0.259992	-0.355527	0.639320	0.226277	-0.301794	0.075669	0.235259	-0.301792	0.082001	-0.079541	-0.291108	0.079914	0.205323	0.475090	0.548153	-0.274776
8239	68.658333	-0.859103	0.691797	0.161317	-0.852417	0.686820	-0.054507	-0.819542	0.900753	0.152860	-0.805065	0.901822	-0.042512	-0.694832	1.263363	0.124315	-0.697221	1.269887	0.018861	-0.653586	1.214028	0.126039	-0.676670	0.741105	0.321354	-0.683094	0.736948	-0.187776	-0.375275	0.631137	-0.092996	-0.361731	0.621771	0.259977	-0.355515	0.639323	0.226257	-0.301791	0.075675	0.235250	-0.301970	0.081566	-0.079323	-0.291348	0.079798	0.205262	0.475107	0.548165	-0.274812
8240	68.666667	-0.859097	0.691800	0.161316	-0.852405	0.686829	-0.054504	-0.819493	0.900777	0.152857	-0.805103	0.901853	-0.042568	-0.694933	1.263220	0.124346	-0.697345	1.269778	0.018942	-0.653624	1.214036	0.126125	-0.676642	0.741120	0.321370	-0.683087	0.736950	-0.187766	-0.375258	0.631142	-0.093000	-0.361724	0.621773	0.259967	-0.355502	0.639331	0.226254	-0.301792	0.075676	0.235253	-0.301974	0.081566	-0.079322	-0.291353	0.079796	0.205268	0.475129	0.548168	-0.274850
8241	68.675000	-0.859086	0.691787	0.161313	-0.852405	0.686838	-0.054491	-0.819515	0.900744	0.152861	-0.805024	0.901775	-0.042509	-0.695069	1.263067	0.124388	-0.697571	1.269655	0.018939	-0.653651	1.213920	0.126116	-0.676612	0.741141	0.321381	-0.683069	0.736950	-0.187754	-0.375234	0.631143	-0.092989	-0.361712	0.621773	0.259975	-0.355489	0.639343	0.226268	-0.301792	0.075681	0.235261	-0.301896	0.081784	-0.079401	-0.291111	0.079926	0.205329	0.475155	0.548172	-0.274889
8242	68.683333	-0.859076	0.691813	0.161339	-0.852377	0.686846	-0.054483	-0.819510	0.900741	0.152866	-0.805027	0.901765	-0.042506	-0.695231	1.262878	0.124436	-0.697729	1.269530	0.019035	-0.653677	1.213814	0.126103	-0.676583	0.741151	0.321390	-0.683053	0.736949	-0.187747	-0.375213	0.631147	-0.092981	-0.361701	0.621776	0.259988	-0.355479	0.639358	0.226286	-0.301796	0.075679	0.235277	-0.301932	0.081687	-0.079354	-0.291113	0.079931	0.205340	0.475175	0.548176	-0.274932
8243	68.691667	-0.859057	0.691815	0.161348	-0.852363	0.686850	-0.054472	-0.819472	0.900744	0.152859	-0.805077	0.901781	-0.042527	-0.695358	1.262789	0.124478	-0.697874	1.269472	0.019043	-0.653800	1.213709	0.126127	-0.676556	0.741169	0.321404	-0.683037	0.736945	-0.187754	-0.375190	0.631152	-0.092980	-0.361684	0.621782	0.260005	-0.355467	0.639365	0.226303	-0.301793	0.075693	0.235271	-0.301970	0.081582	-0.079298	-0.291350	0.079822	0.205288	0.475193	0.548183	-0.274971
8244	68.700000	-0.859036	0.691782	0.161331	-0.852348	0.686847	-0.054467	-0.819453	0.900746	0.152865	-0.805039	0.901723	-0.042493	-0.695469	1.262761	0.124518	-0.698014	1.269467	0.019076	-0.653928	1.213657	0.126162	-0.676529	0.741181	0.321411	-0.683019	0.736935	-0.187770	-0.375171	0.631150	-0.092980	-0.361664	0.621792	0.260015	-0.355459	0.639370	0.226310	-0.301801	0.075679	0.235277	-0.301933	0.081687	-0.079341	-0.291345	0.079814	0.205285	0.475207	0.548188	-0.275014
8245	68.708333	-0.859027	0.691797	0.161349	-0.852349	0.686844	-0.054462	-0.819483	0.900709	0.152864	-0.805043	0.901732	-0.042461	-0.695527	1.262744	0.124522	-0.698045	1.269550	0.019060	-0.653854	1.213736	0.126120	-0.676503	0.741194	0.321426	-0.683012	0.736914	-0.187788	-0.375153	0.631142	-0.092978	-0.361642	0.621794	0.260015	-0.355444	0.639370	0.226302	-0.301785	0.075688	0.235273	-0.301833	0.081803	-0.079482	-0.291103	0.079929	0.205340	0.475210	0.548187	-0.275044
8246	68.716667	-0.859016	0.691778	0.161339	-0.852316	0.686844	-0.054462	-0.819482	0.900695	0.152847	-0.805075	0.901680	-0.042490	-0.695595	1.262780	0.124559	-0.698050	1.269636	0.019074	-0.653955	1.213752	0.126130	-0.676482	0.741204	0.321435	-0.683007	0.736891	-0.187810	-0.375140	0.631139	-0.092975	-0.361622	0.621800	0.260004	-0.355430	0.639365	0.226284	-0.301777	0.075689	0.235256	-0.301932	0.081680	-0.079348	-0.291335	0.079806	0.205263	0.475213	0.548193	-0.275068
8247	68.725000	-0.859008	0.691798	0.161354	-0.852299	0.686842	-0.054465	-0.819512	0.900688	0.152852	-0.805085	0.901657	-0.042492	-0.695652	1.262820	0.124528	-0.698083	1.269676	0.019106	-0.654143	1.213635	0.126113	-0.676468	0.741212	0.321438	-0.683001	0.736869	-0.187838	-0.375126	0.631126	-0.092978	-0.361604	0.621806	0.259985	-0.355417	0.639356	0.226261	-0.301683	0.075513	0.235235	-0.301868	0.081647	-0.079464	-0.291333	0.079793	0.205259	0.475214	0.548206	-0.275082
8248	68.733333	-0.859000	0.691816	0.161372	-0.852310	0.686843	-0.054457	-0.819529	0.900674	0.152834	-0.805104	0.901635	-0.042490	-0.695714	1.262820	0.124536	-0.698051	1.269729	0.019075	-0.654135	1.213735	0.126099	-0.676455	0.741225	0.321443	-0.683007	0.736848	-0.187854	-0.375120	0.631120	-0.092977	-0.361588	0.621815	0.259967	-0.355408	0.639356	0.226238	-0.301776	0.075652	0.235253	-0.301899	0.081862	-0.079376	-0.291096	0.079909	0.205315	0.475219	0.548222	-0.275085
8249	68.741667	-0.858988	0.691815	0.161368	-0.852298	0.686853	-0.054458	-0.819556	0.900658	0.152818	-0.805122	0.901632	-0.042474	-0.695753	1.262783	0.124516	-0.698063	1.269754	0.019055	-0.654189	1.213675	0.126089	-0.676458	0.741237	0.321443	-0.683013	0.736829	-0.187863	-0.375117	0.631117	-0.092972	-0.361580	0.621819	0.259955	-0.355401	0.639363	0.226224	-0.301779	0.075665	0.235248	-0.301941	0.081665	-0.079350	-0.291098	0.079909	0.205314	0.475228	0.548235	-0.275090
8250	68.750000	-0.858977	0.691819	0.161374	-0.852298	0.686859	-0.054448	-0.819563	0.900638	0.152783	-0.805164	0.901604	-0.042416	-0.695831	1.262767	0.124517	-0.698070	1.269760	0.019059	-0.654192	1.213657	0.126076	-0.676459	0.741247	0.321444	-0.683027	0.736823	-0.187869	-0.375118	0.631115	-0.092959	-0.361574	0.621827	0.259948	-0.355393	0.639375	0.226219	-0.301776	0.075677	0.235253	-0.301970	0.081568	-0.079299	-0.291336	0.079790	0.205267	0.475231	0.548247	-0.275100
8251	68.758333	-0.858972	0.691822	0.161373	-0.852285	0.686868	-0.054456	-0.819599	0.900617	0.152766	-0.805173	0.901590	-0.042483	-0.695846	1.262699	0.124464	-0.698086	1.269740	0.019038	-0.654155	1.213715	0.126068	-0.676476	0.741261	0.321442	-0.683033	0.736817	-0.187867	-0.375162	0.631068	-0.092857	-0.361574	0.621832	0.259948	-0.355398	0.639379	0.226220	-0.301783	0.075679	0.235264	-0.301978	0.081563	-0.079289	-0.291339	0.079804	0.205270	0.475241	0.548253	-0.275119
8252	68.766667	-0.858976	0.691820	0.161370	-0.852292	0.686866	-0.054455	-0.819637	0.900603	0.152764	-0.805196	0.901577	-0.042488	-0.695879	1.262699	0.124487	-0.698099	1.269719	0.019044	-0.654121	1.213747	0.126052	-0.676492	0.741273	0.321439	-0.683049	0.736817	-0.187856	-0.375127	0.631116	-0.092949	-0.361580	0.621840	0.259949	-0.355403	0.639390	0.226226	-0.301783	0.075681	0.235268	-0.301859	0.081873	-0.079410	-0.291097	0.079926	0.205334	0.475255	0.548245	-0.275144
8253	68.775000	-0.858992	0.691812	0.161362	-0.852302	0.686861	-0.054463	-0.819654	0.900582	0.152727	-0.805243	0.901543	-0.042496	-0.695850	1.262766	0.124489	-0.698051	1.269865	0.019009	-0.654108	1.213816	0.126046	-0.676512	0.741277	0.321423	-0.683064	0.736818	-0.187848	-0.375129	0.631117	-0.092951	-0.361592	0.621846	0.259954	-0.355414	0.639397	0.226228	-0.301777	0.075684	0.235264	-0.301936	0.081672	-0.079325	-0.291098	0.079927	0.205335	0.475261	0.548222	-0.275182
8254	68.783333	-0.859011	0.691801	0.161351	-0.852322	0.686843	-0.054474	-0.819700	0.900576	0.152723	-0.805345	0.901621	-0.042507	-0.695798	1.262911	0.124456	-0.697915	1.270047	0.018994	-0.654266	1.213767	0.126045	-0.676540	0.741279	0.321412	-0.683079	0.736815	-0.187833	-0.375137	0.631123	-0.092955	-0.361604	0.621852	0.259956	-0.355430	0.639404	0.226233	-0.301776	0.075687	0.235257	-0.301976	0.081578	-0.079292	-0.291334	0.079803	0.205268	0.475268	0.548171	-0.275217
8255	68.791667	-0.859034	0.691782	0.161340	-0.852350	0.686827	-0.054485	-0.819755	0.900562	0.152710	-0.805286	0.901540	-0.042541	-0.695693	1.263135	0.124413	-0.697735	1.270383	0.018953	-0.654243	1.213991	0.126039	-0.676562	0.741280	0.321397	-0.683098	0.736811	-0.187823	-0.375137	0.631123	-0.092959	-0.361615	0.621861	0.259963	-0.355443	0.639412	0.226236	-0.301772	0.075677	0.235249	-0.301853	0.081761	-0.079473	-0.291333	0.079790	0.205267	0.475249	0.548094	-0.275249
8256	68.800000	-0.858685	0.691366	0.161033	-0.852366	0.686808	-0.054503	-0.819794	0.900552	0.152671	-0.805378	0.901551	-0.042572	-0.695539	1.263421	0.124402	-0.697514	1.270656	0.018908	-0.654274	1.214150	0.126020	-0.676584	0.741273	0.321375	-0.683113	0.736799	-0.187806	-0.375143	0.631120	-0.092963	-0.361623	0.621875	0.259975	-0.355450	0.639427	0.226245	-0.301771	0.075668	0.235246	-0.301897	0.081867	-0.079378	-0.291098	0.079908	0.205319	0.475212	0.548008	-0.275272
8257	68.808333	-0.858719	0.691351	0.161024	-0.852389	0.686800	-0.054521	-0.819858	0.900545	0.152659	-0.805446	0.901543	-0.042558	-0.695383	1.263622	0.124346	-0.697179	1.270953	0.018892	-0.654465	1.213976	0.125954	-0.676610	0.741257	0.321343	-0.683134	0.736802	-0.187795	-0.375148	0.631121	-0.092967	-0.361632	0.621888	0.259991	-0.355457	0.639446	0.226265	-0.301775	0.075666	0.235249	-0.301961	0.081626	-0.079340	-0.291214	0.079851	0.205291	0.475150	0.547917	-0.275279
8258	68.816667	-0.858743	0.691318	0.160999	-0.852411	0.686791	-0.054532	-0.819920	0.900540	0.152636	-0.805486	0.901555	-0.042609	-0.695242	1.263745	0.124297	-0.696951	1.271185	0.018817	-0.654627	1.214016	0.125982	-0.676641	0.741247	0.321312	-0.683148	0.736798	-0.187776	-0.375158	0.631125	-0.092968	-0.361638	0.621904	0.260011	-0.355458	0.639463	0.226288	-0.301775	0.075674	0.235253	-0.301971	0.081577	-0.079316	-0.291336	0.079793	0.205270	0.475082	0.547825	-0.275285
8259	68.825000	-0.858778	0.691305	0.160987	-0.852449	0.686789	-0.054542	-0.820003	0.900544	0.152603	-0.805571	0.901545	-0.042614	-0.695149	1.263749	0.124259	-0.696765	1.271163	0.018871	-0.654594	1.213849	0.125910	-0.676655	0.741230	0.321279	-0.683170	0.736789	-0.187767	-0.375164	0.631135	-0.092968	-0.361635	0.621911	0.260030	-0.355455	0.639482	0.226311	-0.301780	0.075685	0.235262	-0.301867	0.081846	-0.079437	-0.291097	0.079918	0.205337	0.474998	0.547724	-0.275290
8260	68.833333	-0.858811	0.691293	0.160979	-0.852489	0.686783	-0.054551	-0.820062	0.900540	0.152573	-0.805617	0.901574	-0.042629	-0.695093	1.263603	0.124274	-0.696691	1.271105	0.018801	-0.654444	1.213778	0.125868	-0.676674	0.741205	0.321251	-0.683193	0.736783	-0.187761	-0.375175	0.631138	-0.092972	-0.361635	0.621925	0.260052	-0.355450	0.639508	0.226335	-0.301784	0.075675	0.235277	-0.301856	0.081796	-0.079455	-0.291103	0.079927	0.205344	0.474898	0.547607	-0.275281
8261	68.841667	-0.858844	0.691271	0.160979	-0.852520	0.686768	-0.054556	-0.820192	0.900570	0.152581	-0.805745	0.901564	-0.042655	-0.695131	1.263367	0.124284	-0.696667	1.270848	0.018847	-0.654267	1.213681	0.125919	-0.676697	0.741171	0.321222	-0.683222	0.736767	-0.187763	-0.375190	0.631147	-0.092969	-0.361639	0.621941	0.260055	-0.355453	0.639535	0.226343	-0.301784	0.075688	0.235278	-0.301935	0.081686	-0.079325	-0.291220	0.079868	0.205319	0.474786	0.547464	-0.275274
8262	68.850000	-0.858877	0.691251	0.160973	-0.852555	0.686747	-0.054564	-0.820250	0.900573	0.152558	-0.805769	0.901538	-0.042637	-0.695190	1.263066	0.124245	-0.696696	1.270521	0.018865	-0.654101	1.213605	0.125938	-0.676723	0.741131	0.321192	-0.683256	0.736733	-0.187777	-0.375213	0.631140	-0.092988	-0.361643	0.621961	0.260049	-0.355458	0.639548	0.226333	-0.301781	0.075692	0.235271	-0.301937	0.081686	-0.079328	-0.291339	0.079802	0.205287	0.474677	0.547308	-0.275261
8263	68.858333	-0.858901	0.691228	0.160966	-0.852586	0.686724	-0.054574	-0.820322	0.900581	0.152555	-0.805817	0.901535	-0.042649	-0.695244	1.262750	0.124263	-0.696825	1.270246	0.018826	-0.653943	1.213506	0.125937	-0.676754	0.741089	0.321162	-0.683294	0.736699	-0.187799	-0.375233	0.631130	-0.092998	-0.361656	0.621969	0.260031	-0.355469	0.639555	0.226310	-0.301784	0.075672	0.235277	-0.301935	0.081678	-0.079330	-0.291098	0.079923	0.205340	0.474572	0.547127	-0.275243
8264	68.866667	-0.858925	0.691210	0.160955	-0.852628	0.686709	-0.054581	-0.820331	0.900574	0.152523	-0.805905	0.901585	-0.042709	-0.695309	1.262555	0.124303	-0.696883	1.269964	0.018878	-0.653846	1.213377	0.125931	-0.676791	0.741042	0.321128	-0.683334	0.736660	-0.187823	-0.375260	0.631123	-0.093005	-0.361674	0.621973	0.260013	-0.355483	0.639554	0.226290	-0.301783	0.075680	0.235265	-0.301969	0.081564	-0.079299	-0.291338	0.079793	0.205278	0.474487	0.546948	-0.275214
8265	68.875000	-0.858959	0.691187	0.160952	-0.852647	0.686687	-0.054592	-0.820387	0.900585	0.152523	-0.805849	0.901571	-0.042684	-0.695332	1.262481	0.124316	-0.696892	1.269947	0.018937	-0.653788	1.213379	0.125944	-0.676833	0.740999	0.321094	-0.683368	0.736624	-0.187844	-0.375289	0.631113	-0.093012	-0.361698	0.621977	0.260003	-0.355500	0.639554	0.226279	-0.301779	0.075680	0.235262	-0.301829	0.081806	-0.079489	-0.291339	0.079794	0.205274	0.474431	0.546761	-0.275162
8266	68.883333	-0.858979	0.691180	0.160949	-0.852675	0.686670	-0.054595	-0.820435	0.900594	0.152528	-0.805901	0.901534	-0.042681	-0.695229	1.262477	0.124278	-0.696833	1.270020	0.018949	-0.653830	1.213371	0.125960	-0.676872	0.740953	0.321053	-0.683402	0.736598	-0.187862	-0.375316	0.631100	-0.093013	-0.361717	0.621973	0.259997	-0.355518	0.639547	0.226269	-0.301780	0.075674	0.235265	-0.301974	0.081569	-0.079309	-0.291102	0.079919	0.205332	0.474372	0.546577	-0.275090
8267	68.891667	-0.859002	0.691170	0.160936	-0.852702	0.686666	-0.054595	-0.820422	0.900587	0.152505	-0.805893	0.901534	-0.042688	-0.695244	1.262698	0.124393	-0.696764	1.270227	0.018936	-0.653949	1.213377	0.125972	-0.676903	0.740913	0.321008	-0.683423	0.736581	-0.187874	-0.375338	0.631093	-0.093009	-0.361729	0.621974	0.259993	-0.355529	0.639556	0.226269	-0.301794	0.075659	0.235276	-0.301955	0.081634	-0.079321	-0.291225	0.079862	0.205314	0.474292	0.546398	-0.274987
8268	68.900000	-0.859015	0.691162	0.160932	-0.852717	0.686660	-0.054598	-0.820455	0.900598	0.152513	-0.805852	0.901579	-0.042709	-0.695278	1.262796	0.124356	-0.696689	1.270368	0.018970	-0.654097	1.213452	0.126015	-0.676924	0.740884	0.320969	-0.683428	0.736582	-0.187878	-0.375357	0.631085	-0.092994	-0.361738	0.621978	0.260006	-0.355543	0.639570	0.226279	-0.301785	0.075686	0.235272	-0.301934	0.081690	-0.079342	-0.291343	0.079810	0.205285	0.474197	0.546229	-0.274858
8269	68.908333	-0.859025	0.691162	0.160929	-0.852739	0.686661	-0.054592	-0.820431	0.900590	0.152498	-0.805857	0.901564	-0.042709	-0.695314	1.262952	0.124333	-0.696675	1.270565	0.018944	-0.654225	1.213525	0.126021	-0.676931	0.740857	0.320930	-0.683421	0.736594	-0.187879	-0.375368	0.631078	-0.092981	-0.361755	0.621998	0.260014	-0.355553	0.639598	0.226293	-0.301791	0.075697	0.235276	-0.301940	0.081692	-0.079334	-0.291225	0.079890	0.205312	0.474084	0.546083	-0.274694
8270	68.916667	-0.859027	0.691165	0.160921	-0.852741	0.686661	-0.054591	-0.820400	0.900580	0.152481	-0.805852	0.901551	-0.042712	-0.695328	1.263035	0.124268	-0.696683	1.270657	0.018948	-0.654331	1.213613	0.126028	-0.676924	0.740833	0.320894	-0.683400	0.736621	-0.187874	-0.375370	0.631077	-0.092965	-0.361759	0.622013	0.260024	-0.355560	0.639637	0.226306	-0.301795	0.075686	0.235286	-0.301943	0.081697	-0.079339	-0.291106	0.079934	0.205352	0.473958	0.545943	-0.274516
8271	68.925000	-0.859021	0.691174	0.160918	-0.852733	0.686660	-0.054599	-0.820387	0.900576	0.152477	-0.805799	0.901580	-0.042729	-0.695461	1.263173	0.124279	-0.696745	1.270705	0.018918	-0.654517	1.213642	0.126044	-0.676898	0.740819	0.320868	-0.683366	0.736656	-0.187875	-0.375361	0.631071	-0.092942	-0.361756	0.622038	0.260019	-0.355560	0.639672	0.226308	-0.301789	0.075695	0.235277	-0.301960	0.081641	-0.079314	-0.291226	0.079871	0.205316	0.473818	0.545811	-0.274325
8272	68.933333	-0.859011	0.691185	0.160912	-0.852710	0.686673	-0.054609	-0.820371	0.900577	0.152472	-0.805793	0.901668	-0.042787	-0.695585	1.263232	0.124259	-0.696862	1.270727	0.018822	-0.654539	1.213722	0.126014	-0.676865	0.740816	0.320850	-0.683320	0.736702	-0.187882	-0.375352	0.631067	-0.092926	-0.361751	0.622055	0.260006	-0.355554	0.639706	0.226298	-0.301791	0.075695	0.235270	-0.301944	0.081689	-0.079349	-0.291344	0.079810	0.205275	0.473688	0.545683	-0.274142
8273	68.941667	-0.858994	0.691199	0.160906	-0.852691	0.686692	-0.054612	-0.820353	0.900575	0.152464	-0.805757	0.901637	-0.042774	-0.695719	1.263217	0.124233	-0.696943	1.270793	0.018786	-0.654667	1.213742	0.125975	-0.676828	0.740815	0.320830	-0.683270	0.736758	-0.187889	-0.375378	0.631017	-0.092815	-0.361747	0.622086	0.259986	-0.355550	0.639747	0.226279	-0.301791	0.075684	0.235266	-0.301868	0.081852	-0.079453	-0.291341	0.079802	0.205267	0.473570	0.545550	-0.273966
8274	68.950000	-0.859383	0.691614	0.161195	-0.852672	0.686715	-0.054611	-0.820329	0.900574	0.152458	-0.805715	0.901602	-0.042748	-0.695862	1.263192	0.124194	-0.697035	1.270700	0.018778	-0.654764	1.213750	0.125972	-0.676784	0.740820	0.320819	-0.683221	0.736819	-0.187899	-0.375311	0.631066	-0.092893	-0.361736	0.622110	0.259964	-0.355541	0.639784	0.226260	-0.301793	0.075673	0.235265	-0.301977	0.081580	-0.079328	-0.291105	0.079920	0.205325	0.473459	0.545423	-0.273802
8275	68.958333	-0.859154	0.691433	0.161046	-0.852637	0.686727	-0.054607	-0.820301	0.900569	0.152460	-0.805666	0.901687	-0.042784	-0.696023	1.263138	0.124179	-0.697158	1.270587	0.018722	-0.654940	1.213691	0.125981	-0.676744	0.740835	0.320823	-0.683163	0.736876	-0.187913	-0.375332	0.631018	-0.092783	-0.361722	0.622132	0.259940	-0.355528	0.639830	0.226250	-0.301786	0.075678	0.235256	-0.301921	0.081732	-0.079386	-0.291223	0.079857	0.205296	0.473349	0.545324	-0.273660
8276	68.966667	-0.858918	0.691250	0.160906	-0.852603	0.686742	-0.054602	-0.820269	0.900571	0.152465	-0.805652	0.901721	-0.042800	-0.696187	1.263019	0.124126	-0.697315	1.270433	0.018745	-0.654956	1.213698	0.125961	-0.676705	0.740842	0.320821	-0.683114	0.736929	-0.187931	-0.375350	0.630972	-0.092669	-0.361706	0.622153	0.259915	-0.355527	0.639865	0.226229	-0.301790	0.075682	0.235258	-0.301723	0.081943	-0.079646	-0.291101	0.079915	0.205333	0.473252	0.545228	-0.273519
8277	68.975000	-0.858883	0.691265	0.160910	-0.852573	0.686760	-0.054589	-0.820209	0.900553	0.152469	-0.805613	0.901684	-0.042758	-0.696370	1.262874	0.124097	-0.697445	1.270303	0.018693	-0.655052	1.213645	0.125958	-0.676669	0.740852	0.320834	-0.683065	0.736973	-0.187955	-0.375323	0.630973	-0.092665	-0.361694	0.622166	0.259904	-0.355519	0.639906	0.226227	-0.301786	0.075687	0.235260	-0.301956	0.081632	-0.079333	-0.291104	0.079924	0.205336	0.473158	0.545148	-0.273374
8278	68.983333	-0.858847	0.691282	0.160909	-0.852542	0.686779	-0.054576	-0.820145	0.900536	0.152476	-0.805537	0.901685	-0.042727	-0.696582	1.262725	0.124099	-0.697642	1.270121	0.018650	-0.655157	1.213576	0.125954	-0.676636	0.740862	0.320853	-0.683023	0.737004	-0.187990	-0.375297	0.630966	-0.092656	-0.361681	0.622180	0.259900	-0.355502	0.639951	0.226253	-0.301782	0.075693	0.235265	-0.301969	0.081582	-0.079300	-0.291103	0.079929	0.205342	0.473063	0.545083	-0.273239
8279	68.991667	-0.858813	0.691295	0.160923	-0.852505	0.686792	-0.054564	-0.820110	0.900540	0.152500	-0.805548	0.901709	-0.042734	-0.696824	1.262517	0.124057	-0.697804	1.269926	0.018638	-0.655365	1.213320	0.125927	-0.676605	0.740874	0.320880	-0.682986	0.737023	-0.188023	-0.375238	0.631003	-0.092752	-0.361668	0.622179	0.259916	-0.355501	0.639981	0.226286	-0.301786	0.075691	0.235272	-0.301932	0.081729	-0.079324	-0.291219	0.079871	0.205306	0.472972	0.545011	-0.273110
8280	69.000000	-0.858770	0.691311	0.160934	-0.852466	0.686805	-0.054553	-0.820063	0.900531	0.152504	-0.805549	0.901730	-0.042741	-0.697130	1.262239	0.124139	-0.697994	1.269650	0.018569	-0.655442	1.213219	0.125901	-0.676576	0.740881	0.320910	-0.682956	0.737034	-0.188059	-0.375255	0.630960	-0.092648	-0.361661	0.622178	0.259941	-0.355506	0.640022	0.226331	-0.301783	0.075702	0.235265	-0.301932	0.081682	-0.079326	-0.291334	0.079813	0.205275	0.472882	0.544947	-0.272997
8281	69.008333	-0.858933	0.691534	0.161100	-0.852437	0.686813	-0.054547	-0.820040	0.900534	0.152539	-0.805500	0.901692	-0.042700	-0.697334	1.262026	0.123920	-0.698169	1.269423	0.018480	-0.655567	1.213100	0.125878	-0.676552	0.740887	0.320942	-0.682926	0.737033	-0.188098	-0.375238	0.630944	-0.092647	-0.361661	0.622175	0.259977	-0.355526	0.640056	0.226383	-0.301777	0.075693	0.235262	-0.301859	0.081843	-0.079422	-0.291099	0.079920	0.205327	0.472812	0.544887	-0.272900
8282	69.016667	-0.859096	0.691701	0.161227	-0.852399	0.686819	-0.054550	-0.819982	0.900522	0.152569	-0.805452	0.901653	-0.042665	-0.697589	1.261783	0.123819	-0.698334	1.269136	0.018441	-0.655642	1.213051	0.125835	-0.676529	0.740900	0.320991	-0.682903	0.737022	-0.188132	-0.375220	0.630924	-0.092649	-0.361663	0.622172	0.260020	-0.355550	0.640103	0.226453	-0.301775	0.075680	0.235250	-0.301931	0.081676	-0.079344	-0.291093	0.079901	0.205319	0.472769	0.544843	-0.272829
8283	69.025000	-0.858893	0.691528	0.161118	-0.852387	0.686821	-0.054539	-0.819961	0.900521	0.152585	-0.805477	0.901694	-0.042690	-0.697868	1.261520	0.123822	-0.698565	1.268924	0.018314	-0.655779	1.212914	0.125824	-0.676508	0.740908	0.321037	-0.682884	0.737010	-0.188151	-0.375212	0.630911	-0.092631	-0.361672	0.622169	0.260085	-0.355580	0.640154	0.226545	-0.301680	0.075512	0.235229	-0.301913	0.081773	-0.079362	-0.291330	0.079786	0.205257	0.472758	0.544833	-0.272777
8284	69.033333	-0.859073	0.691740	0.161290	-0.852368	0.686822	-0.054530	-0.819924	0.900512	0.152614	-0.805459	0.901589	-0.042585	-0.698092	1.261352	0.123693	-0.698758	1.268763	0.018226	-0.655888	1.212851	0.125800	-0.676487	0.740911	0.321087	-0.682868	0.737004	-0.188160	-0.375207	0.630902	-0.092619	-0.361680	0.622171	0.260150	-0.355608	0.640213	0.226643	-0.301774	0.075672	0.235247	-0.301928	0.081671	-0.079348	-0.291092	0.079907	0.205311	0.472764	0.544836	-0.272734
8285	69.041667	-0.859059	0.691741	0.161300	-0.852365	0.686825	-0.054513	-0.819877	0.900506	0.152650	-0.805382	0.901614	-0.042602	-0.698303	1.261248	0.123621	-0.698863	1.268688	0.018164	-0.656013	1.212816	0.125771	-0.676461	0.740912	0.321139	-0.682856	0.737003	-0.188158	-0.375207	0.630897	-0.092604	-0.361683	0.622176	0.260212	-0.355630	0.640258	0.226723	-0.301776	0.075664	0.235250	-0.301953	0.081621	-0.079323	-0.291093	0.079905	0.205319	0.472788	0.544849	-0.272711
8286	69.050000	-0.859053	0.691747	0.161314	-0.852370	0.686829	-0.054502	-0.819837	0.900497	0.152690	-0.805388	0.901615	-0.042585	-0.698479	1.261220	0.123563	-0.698878	1.268641	0.018100	-0.656150	1.212832	0.125717	-0.676437	0.740922	0.321197	-0.682851	0.737007	-0.188144	-0.375202	0.630894	-0.092583	-0.361683	0.622180	0.260264	-0.355637	0.640296	0.226786	-0.301776	0.075685	0.235250	-0.301931	0.081679	-0.079336	-0.291089	0.079910	0.205325	0.472821	0.544862	-0.272706
8287	69.058333	-0.859044	0.691731	0.161312	-0.852376	0.686824	-0.054491	-0.819819	0.900500	0.152716	-0.805397	0.901676	-0.042603	-0.698624	1.261240	0.123504	-0.698921	1.268695	0.018023	-0.656341	1.212772	0.125674	-0.676405	0.740927	0.321254	-0.682845	0.737012	-0.188122	-0.375207	0.630891	-0.092551	-0.361682	0.622175	0.260288	-0.355639	0.640314	0.226827	-0.301774	0.075682	0.235247	-0.301933	0.081681	-0.079337	-0.291206	0.079851	0.205295	0.472860	0.544846	-0.272722
8288	69.066667	-0.859052	0.691736	0.161324	-0.852383	0.686818	-0.054486	-0.819816	0.900497	0.152724	-0.805399	0.901565	-0.042549	-0.698754	1.261317	0.123418	-0.698943	1.268773	0.017947	-0.656509	1.212831	0.125667	-0.676373	0.740938	0.321311	-0.682843	0.737015	-0.188091	-0.375209	0.630893	-0.092527	-0.361676	0.622172	0.260302	-0.355636	0.640324	0.226847	-0.301776	0.075689	0.235250	-0.301930	0.081682	-0.079332	-0.291085	0.079913	0.205326	0.472889	0.544806	-0.272760
8289	69.075000	-0.859064	0.691710	0.161312	-0.852398	0.686812	-0.054488	-0.819817	0.900496	0.152730	-0.805325	0.901568	-0.042549	-0.698850	1.261389	0.123370	-0.698918	1.268819	0.017943	-0.656621	1.212910	0.125659	-0.676337	0.740952	0.321367	-0.682851	0.737028	-0.188057	-0.375216	0.630891	-0.092510	-0.361670	0.622184	0.260297	-0.355636	0.640330	0.226842	-0.301773	0.075690	0.235252	-0.301946	0.081628	-0.079316	-0.291092	0.079913	0.205321	0.472910	0.544752	-0.272810
8290	69.083333	-0.859085	0.691682	0.161291	-0.852423	0.686800	-0.054487	-0.819831	0.900498	0.152725	-0.805305	0.901601	-0.042566	-0.698924	1.261484	0.123362	-0.698924	1.268890	0.017937	-0.656733	1.212944	0.125657	-0.676312	0.740974	0.321425	-0.682855	0.737039	-0.188020	-0.375139	0.630980	-0.092683	-0.361672	0.622193	0.260288	-0.355640	0.640333	0.226827	-0.301771	0.075689	0.235251	-0.301723	0.081910	-0.079624	-0.291086	0.079911	0.205309	0.472917	0.544699	-0.272856
8291	69.091667	-0.859113	0.691707	0.161310	-0.852439	0.686800	-0.054493	-0.819853	0.900498	0.152708	-0.805344	0.901647	-0.042602	-0.698973	1.261516	0.123295	-0.698927	1.268962	0.017883	-0.656803	1.213013	0.125661	-0.676294	0.740984	0.321472	-0.682864	0.737051	-0.187987	-0.375231	0.630891	-0.092480	-0.361679	0.622195	0.260279	-0.355646	0.640341	0.226822	-0.301770	0.075682	0.235248	-0.301842	0.081711	-0.079487	-0.291204	0.079843	0.205285	0.472908	0.544651	-0.272901
8292	69.100000	-0.859145	0.691697	0.161299	-0.852456	0.686804	-0.054499	-0.819876	0.900500	0.152693	-0.805405	0.901600	-0.042555	-0.698998	1.261576	0.123243	-0.698916	1.269012	0.017823	-0.656860	1.213107	0.125674	-0.676295	0.740997	0.321514	-0.682876	0.737067	-0.187956	-0.375241	0.630894	-0.092476	-0.361697	0.622194	0.260289	-0.355658	0.640344	0.226832	-0.301766	0.075676	0.235246	-0.301927	0.081682	-0.079358	-0.291085	0.079904	0.205316	0.472884	0.544605	-0.272948
8293	69.108333	-0.858976	0.691456	0.161117	-0.852466	0.686813	-0.054512	-0.819895	0.900500	0.152677	-0.805407	0.901649	-0.042604	-0.699061	1.261647	0.123217	-0.698859	1.269035	0.017752	-0.656997	1.213078	0.125668	-0.676308	0.741006	0.321546	-0.682890	0.737078	-0.187926	-0.375157	0.631020	-0.092651	-0.361717	0.622181	0.260304	-0.355679	0.640351	0.226860	-0.301773	0.075676	0.235251	-0.301966	0.081583	-0.079320	-0.291089	0.079918	0.205313	0.472861	0.544557	-0.272993
8294	69.116667	-0.859194	0.691682	0.161286	-0.852498	0.686816	-0.054512	-0.819936	0.900514	0.152653	-0.805431	0.901762	-0.042627	-0.699065	1.261651	0.123115	-0.698791	1.269082	0.017679	-0.656970	1.213118	0.125626	-0.676336	0.741014	0.321570	-0.682908	0.737090	-0.187907	-0.375258	0.630920	-0.092472	-0.361744	0.622170	0.260339	-0.355702	0.640361	0.226915	-0.301775	0.075682	0.235255	-0.301930	0.081687	-0.079351	-0.291326	0.079795	0.205276	0.472820	0.544525	-0.273027
8295	69.125000	-0.858834	0.691260	0.160971	-0.852520	0.686821	-0.054516	-0.819939	0.900513	0.152652	-0.805502	0.901762	-0.042656	-0.699101	1.261632	0.123053	-0.698675	1.269166	0.017595	-0.657022	1.213077	0.125593	-0.676382	0.741012	0.321582	-0.682933	0.737091	-0.187893	-0.375271	0.630929	-0.092470	-0.361773	0.622150	0.260388	-0.355724	0.640374	0.226981	-0.301777	0.075683	0.235267	-0.301909	0.081788	-0.079356	-0.291211	0.079867	0.205312	0.472771	0.544522	-0.273039
8296	69.133333	-0.858857	0.691254	0.160964	-0.852548	0.686824	-0.054513	-0.819966	0.900519	0.152643	-0.805571	0.901727	-0.042641	-0.699132	1.261590	0.122983	-0.698531	1.269085	0.017624	-0.657054	1.212964	0.125517	-0.676436	0.741011	0.321590	-0.682961	0.737081	-0.187892	-0.375285	0.630939	-0.092478	-0.361802	0.622131	0.260436	-0.355749	0.640381	0.227050	-0.301775	0.075702	0.235266	-0.301964	0.081587	-0.079300	-0.291094	0.079926	0.205342	0.472730	0.544538	-0.273032
8297	69.141667	-0.858874	0.691255	0.160960	-0.852578	0.686736	-0.054586	-0.820008	0.900535	0.152640	-0.805497	0.901703	-0.042596	-0.699143	1.261522	0.122928	-0.698416	1.268904	0.017600	-0.657094	1.212828	0.125484	-0.676497	0.741002	0.321597	-0.682991	0.737053	-0.187904	-0.375219	0.631027	-0.092685	-0.361820	0.622114	0.260483	-0.355768	0.640384	0.227108	-0.301779	0.075690	0.235272	-0.301929	0.081689	-0.079341	-0.291088	0.079923	0.205340	0.472715	0.544569	-0.273027
8298	69.150000	-0.858899	0.691245	0.160950	-0.852594	0.686785	-0.054521	-0.820051	0.900542	0.152630	-0.805583	0.901778	-0.042599	-0.699162	1.261376	0.122830	-0.698422	1.268841	0.017373	-0.657084	1.212739	0.125448	-0.676562	0.740988	0.321595	-0.683019	0.737026	-0.187924	-0.375318	0.630934	-0.092513	-0.361866	0.622021	0.260392	-0.355793	0.640386	0.227163	-0.301775	0.075696	0.235261	-0.301758	0.081738	-0.079603	-0.291325	0.079796	0.205268	0.472706	0.544622	-0.273036
8299	69.158333	-0.859131	0.691432	0.161093	-0.852615	0.686768	-0.054526	-0.820091	0.900547	0.152628	-0.805608	0.901696	-0.042595	-0.699192	1.261228	0.122763	-0.698358	1.268750	0.017320	-0.657124	1.212621	0.125428	-0.676630	0.740965	0.321578	-0.683057	0.736988	-0.187951	-0.375296	0.630970	-0.092635	-0.361864	0.622090	0.260562	-0.355813	0.640390	0.227203	-0.301774	0.075691	0.235258	-0.301931	0.081683	-0.079355	-0.291086	0.079910	0.205328	0.472705	0.544682	-0.273042
8300	69.166667	-0.858960	0.691202	0.160942	-0.852647	0.686763	-0.054520	-0.820130	0.900558	0.152625	-0.805638	0.901636	-0.042570	-0.699243	1.261088	0.122661	-0.698338	1.268565	0.017284	-0.657005	1.212644	0.125382	-0.676690	0.740936	0.321564	-0.683088	0.736948	-0.187973	-0.375352	0.630924	-0.092559	-0.361884	0.622080	0.260595	-0.355837	0.640389	0.227236	-0.301774	0.075689	0.235254	-0.301925	0.081683	-0.079355	-0.291084	0.079907	0.205314	0.472713	0.544749	-0.273055
8301	69.175000	-0.859196	0.691378	0.161092	-0.852669	0.686744	-0.054520	-0.820224	0.900591	0.152644	-0.805627	0.901721	-0.042545	-0.699259	1.260994	0.122589	-0.698238	1.268504	0.017151	-0.657008	1.212552	0.125337	-0.676746	0.740903	0.321540	-0.683110	0.736905	-0.187989	-0.375320	0.630971	-0.092669	-0.361918	0.622038	0.260555	-0.355858	0.640378	0.227260	-0.301775	0.075688	0.235252	-0.301929	0.081688	-0.079357	-0.291205	0.079850	0.205294	0.472735	0.544826	-0.273075
8302	69.183333	-0.859429	0.691553	0.161239	-0.852693	0.686738	-0.054510	-0.820182	0.900570	0.152618	-0.805727	0.901680	-0.042584	-0.699278	1.260894	0.122452	-0.698135	1.268460	0.017046	-0.657061	1.212411	0.125243	-0.676799	0.740869	0.321512	-0.683133	0.736869	-0.188000	-0.375369	0.630923	-0.092578	-0.361951	0.621986	0.260501	-0.355877	0.640371	0.227281	-0.301773	0.075683	0.235253	-0.301930	0.081688	-0.079354	-0.291324	0.079795	0.205270	0.472764	0.544912	-0.273103
8303	69.191667	-0.859452	0.691512	0.161234	-0.852713	0.686731	-0.054508	-0.820262	0.900603	0.152638	-0.805711	0.901644	-0.042550	-0.699319	1.260836	0.122345	-0.698007	1.268431	0.016911	-0.657214	1.212288	0.125222	-0.676845	0.740833	0.321480	-0.683143	0.736841	-0.188002	-0.375282	0.631039	-0.092754	-0.361948	0.622055	0.260655	-0.355899	0.640367	0.227298	-0.301774	0.075688	0.235260	-0.301928	0.081687	-0.079348	-0.291095	0.079921	0.205339	0.472780	0.545002	-0.273134
8304	69.200000	-0.859464	0.691495	0.161230	-0.852730	0.686724	-0.054503	-0.820274	0.900616	0.152634	-0.805660	0.901649	-0.042546	-0.699371	1.260764	0.122224	-0.697848	1.268295	0.016755	-0.657438	1.212086	0.125120	-0.676879	0.740805	0.321448	-0.683157	0.736813	-0.187994	-0.375294	0.631012	-0.092764	-0.361962	0.622046	0.260665	-0.355919	0.640359	0.227310	-0.301782	0.075686	0.235279	-0.301923	0.081699	-0.079346	-0.291091	0.079931	0.205342	0.472789	0.545100	-0.273160
8305	69.208333	-0.859480	0.691486	0.161232	-0.852740	0.686723	-0.054505	-0.820285	0.900622	0.152623	-0.805674	0.901690	-0.042542	-0.699447	1.260621	0.122056	-0.697732	1.268146	0.016651	-0.657355	1.212026	0.124981	-0.676913	0.740780	0.321407	-0.683158	0.736803	-0.187981	-0.375339	0.630968	-0.092654	-0.361989	0.622009	0.260613	-0.355935	0.640357	0.227323	-0.301783	0.075701	0.235275	-0.301835	0.081953	-0.079438	-0.291215	0.079878	0.205321	0.472797	0.545208	-0.273185
8306	69.216667	-0.859488	0.691488	0.161230	-0.852748	0.686724	-0.054513	-0.820289	0.900625	0.152609	-0.805703	0.901715	-0.042589	-0.699551	1.260412	0.121856	-0.697617	1.268008	0.016405	-0.657408	1.211878	0.124877	-0.676939	0.740760	0.321372	-0.683157	0.736795	-0.187962	-0.375382	0.630919	-0.092550	-0.361987	0.622045	0.260685	-0.355944	0.640358	0.227330	-0.301782	0.075700	0.235273	-0.301928	0.081684	-0.079332	-0.291335	0.079811	0.205285	0.472810	0.545325	-0.273208
8307	69.225000	-0.859491	0.691491	0.161227	-0.852752	0.686719	-0.054522	-0.820268	0.900621	0.152583	-0.805656	0.901684	-0.042574	-0.699674	1.260059	0.121674	-0.697531	1.267649	0.016299	-0.657616	1.211584	0.124862	-0.676960	0.740746	0.321327	-0.683157	0.736794	-0.187942	-0.375345	0.630957	-0.092639	-0.361987	0.622044	0.260687	-0.355944	0.640358	0.227332	-0.301780	0.075689	0.235274	-0.301947	0.081634	-0.079323	-0.291094	0.079919	0.205339	0.472832	0.545456	-0.273229
8308	69.233333	-0.859495	0.691499	0.161226	-0.852754	0.686718	-0.054533	-0.820297	0.900645	0.152578	-0.805622	0.901665	-0.042574	-0.699835	1.259656	0.121496	-0.697569	1.267192	0.016106	-0.657641	1.211241	0.124737	-0.676975	0.740740	0.321284	-0.683151	0.736803	-0.187922	-0.375306	0.631005	-0.092732	-0.361978	0.622048	0.260695	-0.355949	0.640361	0.227335	-0.301779	0.075694	0.235272	-0.301930	0.081689	-0.079358	-0.291088	0.079914	0.205328	0.472862	0.545596	-0.273242
8309	69.241667	-0.859494	0.691514	0.161220	-0.852747	0.686723	-0.054540	-0.820269	0.900647	0.152556	-0.805587	0.901681	-0.042576	-0.700049	1.259190	0.121309	-0.697663	1.266713	0.015953	-0.657455	1.211133	0.124668	-0.676992	0.740736	0.321246	-0.683147	0.736820	-0.187900	-0.375304	0.631018	-0.092710	-0.362009	0.621972	0.260571	-0.355946	0.640365	0.227352	-0.301772	0.075688	0.235263	-0.301892	0.081786	-0.079401	-0.291092	0.079913	0.205332	0.472899	0.545750	-0.273250
8310	69.250000	-0.859486	0.691534	0.161217	-0.852739	0.686735	-0.054542	-0.820241	0.900652	0.152540	-0.805659	0.901725	-0.042627	-0.700301	1.258725	0.121198	-0.697792	1.266189	0.015755	-0.657423	1.210954	0.124637	-0.677006	0.740731	0.321218	-0.683134	0.736844	-0.187880	-0.375309	0.631002	-0.092710	-0.361980	0.622040	0.260721	-0.355944	0.640366	0.227375	-0.301778	0.075686	0.235266	-0.301931	0.081687	-0.079359	-0.291326	0.079796	0.205277	0.472952	0.545908	-0.273257
8311	69.258333	-0.859470	0.691546	0.161207	-0.852731	0.686744	-0.054542	-0.820215	0.900669	0.152532	-0.805560	0.901769	-0.042629	-0.700561	1.258321	0.121027	-0.697937	1.265694	0.015639	-0.657503	1.210620	0.124546	-0.677017	0.740725	0.321194	-0.683116	0.736873	-0.187859	-0.375304	0.631007	-0.092701	-0.361979	0.622028	0.260748	-0.355942	0.640367	0.227405	-0.301774	0.075688	0.235262	-0.301963	0.081584	-0.079320	-0.291084	0.079913	0.205340	0.473014	0.546065	-0.273269
8312	69.266667	-0.859466	0.691559	0.161205	-0.852717	0.686754	-0.054541	-0.820189	0.900688	0.152524	-0.805477	0.901792	-0.042584	-0.700879	1.257930	0.121058	-0.698091	1.265244	0.015551	-0.657478	1.210530	0.124480	-0.677025	0.740718	0.321176	-0.683092	0.736908	-0.187843	-0.375302	0.631011	-0.092684	-0.361976	0.622010	0.260771	-0.355943	0.640372	0.227449	-0.301777	0.075681	0.235278	-0.301781	0.082013	-0.079536	-0.291089	0.079931	0.205347	0.473079	0.546219	-0.273290
8313	69.275000	-0.859451	0.691569	0.161199	-0.852704	0.686769	-0.054542	-0.820149	0.900694	0.152513	-0.805509	0.901850	-0.042666	-0.700983	1.257668	0.120700	-0.698159	1.265007	0.015387	-0.657619	1.210381	0.124425	-0.677038	0.740708	0.321164	-0.683060	0.736942	-0.187849	-0.375373	0.630921	-0.092478	-0.362002	0.621922	0.260676	-0.355943	0.640372	0.227494	-0.301778	0.075698	0.235269	-0.301925	0.081692	-0.079348	-0.291331	0.079815	0.205290	0.473146	0.546358	-0.273314
8314	69.283333	-0.859442	0.691577	0.161194	-0.852690	0.686783	-0.054543	-0.820094	0.900699	0.152493	-0.805469	0.901877	-0.042671	-0.701267	1.257455	0.120603	-0.698274	1.264817	0.015158	-0.657828	1.210234	0.124370	-0.677057	0.740694	0.321162	-0.683030	0.736970	-0.187854	-0.375269	0.631038	-0.092641	-0.362000	0.621898	0.260702	-0.355942	0.640375	0.227535	-0.301779	0.075700	0.235272	-0.301961	0.081598	-0.079313	-0.291328	0.079818	0.205279	0.473204	0.546493	-0.273339
8315	69.291667	-0.859428	0.691588	0.161193	-0.852666	0.686787	-0.054547	-0.820061	0.900707	0.152503	-0.805327	0.901823	-0.042626	-0.701547	1.257278	0.120425	-0.698309	1.264641	0.014994	-0.658194	1.209857	0.124234	-0.677067	0.740675	0.321169	-0.682991	0.736990	-0.187879	-0.375309	0.630963	-0.092557	-0.361983	0.621923	0.260797	-0.355941	0.640372	0.227570	-0.301778	0.075701	0.235267	-0.301927	0.081741	-0.079332	-0.291093	0.079927	0.205339	0.473266	0.546611	-0.273370
8316	69.300000	-0.859409	0.691601	0.161194	-0.852640	0.686797	-0.054552	-0.819976	0.900706	0.152497	-0.805258	0.901832	-0.042624	-0.701931	1.257029	0.120400	-0.698422	1.264422	0.014863	-0.658361	1.209820	0.124125	-0.677080	0.740655	0.321176	-0.682955	0.737002	-0.187913	-0.375243	0.631024	-0.092632	-0.361989	0.621869	0.260743	-0.355944	0.640363	0.227589	-0.301781	0.075693	0.235266	-0.301774	0.081884	-0.079611	-0.291092	0.079920	0.205329	0.473328	0.546724	-0.273404
8317	69.308333	-0.859379	0.691619	0.161188	-0.852610	0.686811	-0.054546	-0.819922	0.900712	0.152494	-0.805239	0.901865	-0.042640	-0.702197	1.256778	0.120087	-0.698602	1.264177	0.014722	-0.658586	1.209683	0.124072	-0.677083	0.740628	0.321196	-0.682917	0.737004	-0.187948	-0.375320	0.630902	-0.092460	-0.361987	0.621855	0.260754	-0.355946	0.640360	0.227606	-0.301774	0.075694	0.235260	-0.301930	0.081687	-0.079350	-0.291329	0.079796	0.205263	0.473395	0.546834	-0.273449
8318	69.316667	-0.859337	0.691628	0.161194	-0.852595	0.686834	-0.054540	-0.819863	0.900719	0.152498	-0.805235	0.901906	-0.042667	-0.702577	1.256444	0.119936	-0.698820	1.263826	0.014555	-0.658795	1.209457	0.123944	-0.677079	0.740594	0.321222	-0.682880	0.737001	-0.187996	-0.375300	0.630894	-0.092458	-0.361984	0.621836	0.260761	-0.355948	0.640349	0.227616	-0.301776	0.075678	0.235278	-0.301968	0.081581	-0.079314	-0.291090	0.079909	0.205320	0.473457	0.546937	-0.273498
8319	69.325000	-0.859281	0.691643	0.161192	-0.852560	0.686850	-0.054533	-0.819808	0.900727	0.152502	-0.805086	0.901861	-0.042611	-0.702974	1.256135	0.119890	-0.699107	1.263508	0.014522	-0.659059	1.209223	0.123869	-0.677067	0.740568	0.321255	-0.682848	0.736991	-0.188041	-0.375281	0.630887	-0.092462	-0.361951	0.621895	0.260905	-0.355948	0.640343	0.227627	-0.301777	0.075684	0.235262	-0.301928	0.081724	-0.079339	-0.291205	0.079855	0.205291	0.473515	0.547027	-0.273548
8320	69.333333	-0.859245	0.691665	0.161201	-0.852525	0.686867	-0.054523	-0.819748	0.900735	0.152502	-0.805101	0.901937	-0.042657	-0.703408	1.255703	0.119643	-0.699486	1.263184	0.014362	-0.659235	1.209129	0.123793	-0.677046	0.740532	0.321285	-0.682819	0.736966	-0.188089	-0.375259	0.630881	-0.092466	-0.361966	0.621801	0.260775	-0.355945	0.640329	0.227634	-0.301779	0.075687	0.235255	-0.301749	0.081758	-0.079608	-0.291326	0.079795	0.205277	0.473566	0.547101	-0.273592
8321	69.341667	-0.859209	0.691693	0.161206	-0.852489	0.686893	-0.054510	-0.819686	0.900748	0.152509	-0.805041	0.901878	-0.042611	-0.703868	1.255338	0.119451	-0.699746	1.262886	0.014162	-0.659524	1.208976	0.123721	-0.677027	0.740504	0.321326	-0.682807	0.736938	-0.188143	-0.375245	0.630877	-0.092482	-0.361952	0.621789	0.260782	-0.355934	0.640323	0.227644	-0.301774	0.075692	0.235261	-0.301921	0.081688	-0.079349	-0.291092	0.079917	0.205339	0.473603	0.547168	-0.273632
8322	69.350000	-0.859180	0.691724	0.161214	-0.852439	0.686915	-0.054506	-0.819625	0.900762	0.152509	-0.804957	0.901843	-0.042579	-0.704384	1.255083	0.119431	-0.700041	1.262624	0.014009	-0.659886	1.208680	0.123612	-0.677002	0.740483	0.321359	-0.682797	0.736898	-0.188192	-0.375228	0.630868	-0.092496	-0.361937	0.621782	0.260789	-0.355928	0.640318	0.227657	-0.301772	0.075689	0.235262	-0.301960	0.081589	-0.079300	-0.291087	0.079919	0.205339	0.473628	0.547216	-0.273659
8323	69.358333	-0.859153	0.691763	0.161226	-0.852416	0.686926	-0.054494	-0.819560	0.900775	0.152508	-0.804884	0.901876	-0.042578	-0.704870	1.254646	0.119182	-0.700326	1.262259	0.013935	-0.660203	1.208516	0.123520	-0.676977	0.740461	0.321386	-0.682797	0.736844	-0.188242	-0.375215	0.630861	-0.092518	-0.361908	0.621811	0.260865	-0.355917	0.640314	0.227665	-0.301774	0.075683	0.235270	-0.301787	0.081914	-0.079523	-0.291089	0.079920	0.205337	0.473649	0.547263	-0.273680
8324	69.366667	-0.859122	0.691772	0.161223	-0.852369	0.686947	-0.054493	-0.819504	0.900785	0.152501	-0.804910	0.901868	-0.042587	-0.705295	1.254288	0.119013	-0.700679	1.262064	0.013803	-0.660532	1.208317	0.123422	-0.676959	0.740445	0.321413	-0.682804	0.736787	-0.188286	-0.375206	0.630852	-0.092543	-0.361902	0.621760	0.260802	-0.355908	0.640312	0.227676	-0.301770	0.075694	0.235256	-0.301883	0.081878	-0.079360	-0.291324	0.079801	0.205270	0.473678	0.547310	-0.273696
8325	69.375000	-0.859099	0.691800	0.161233	-0.852345	0.686957	-0.054486	-0.819389	0.900776	0.152471	-0.804850	0.901832	-0.042568	-0.705826	1.254032	0.119035	-0.701006	1.261871	0.013685	-0.660891	1.208125	0.123347	-0.676943	0.740435	0.321439	-0.682822	0.736730	-0.188311	-0.375202	0.630846	-0.092567	-0.361882	0.621794	0.260885	-0.355901	0.640309	0.227688	-0.301766	0.075695	0.235258	-0.301925	0.081681	-0.079345	-0.291206	0.079855	0.205292	0.473707	0.547357	-0.273699
8326	69.383333	-0.859069	0.691805	0.161247	-0.852317	0.686972	-0.054480	-0.819330	0.900778	0.152465	-0.804740	0.901837	-0.042540	-0.706308	1.253639	0.118830	-0.701324	1.261656	0.013612	-0.661394	1.207757	0.123292	-0.676929	0.740424	0.321463	-0.682842	0.736682	-0.188324	-0.375200	0.630841	-0.092591	-0.361878	0.621735	0.260830	-0.355897	0.640303	0.227705	-0.301765	0.075686	0.235255	-0.301961	0.081582	-0.079307	-0.291087	0.079917	0.205314	0.473741	0.547417	-0.273703
8327	69.391667	-0.859049	0.691812	0.161255	-0.852299	0.686976	-0.054466	-0.819234	0.900765	0.152449	-0.804714	0.901795	-0.042500	-0.706858	1.253277	0.118840	-0.701661	1.261429	0.013471	-0.661557	1.207752	0.123234	-0.676921	0.740422	0.321485	-0.682859	0.736641	-0.188329	-0.375205	0.630834	-0.092599	-0.361859	0.621761	0.260908	-0.355897	0.640292	0.227719	-0.301768	0.075686	0.235254	-0.301905	0.081772	-0.079358	-0.291085	0.079910	0.205320	0.473778	0.547479	-0.273698
8328	69.400000	-0.859026	0.691813	0.161262	-0.852283	0.686980	-0.054451	-0.819183	0.900773	0.152448	-0.804736	0.901818	-0.042544	-0.707267	1.252862	0.118642	-0.702025	1.261162	0.013428	-0.661866	1.207505	0.123173	-0.676910	0.740420	0.321505	-0.682878	0.736608	-0.188314	-0.375207	0.630825	-0.092606	-0.361865	0.621701	0.260851	-0.355898	0.640286	0.227735	-0.301769	0.075681	0.235257	-0.301926	0.081687	-0.079353	-0.291328	0.079787	0.205271	0.473815	0.547543	-0.273694
8329	69.408333	-0.859012	0.691819	0.161277	-0.852277	0.686987	-0.054437	-0.819136	0.900780	0.152440	-0.804629	0.901783	-0.042509	-0.707651	1.252490	0.118646	-0.702340	1.260934	0.013472	-0.662175	1.207258	0.123170	-0.676905	0.740434	0.321522	-0.682891	0.736579	-0.188297	-0.375198	0.630825	-0.092604	-0.361859	0.621695	0.260866	-0.355895	0.640277	0.227754	-0.301776	0.075686	0.235260	-0.301958	0.081580	-0.079310	-0.291209	0.079852	0.205304	0.473853	0.547609	-0.273701
8330	69.416667	-0.859004	0.691832	0.161285	-0.852271	0.686995	-0.054430	-0.819090	0.900795	0.152436	-0.804617	0.901862	-0.042560	-0.708085	1.252132	0.118677	-0.702682	1.260697	0.013504	-0.662372	1.207097	0.123148	-0.676894	0.740444	0.321530	-0.682899	0.736552	-0.188259	-0.375192	0.630827	-0.092590	-0.361828	0.621770	0.261021	-0.355892	0.640274	0.227773	-0.301778	0.075670	0.235270	-0.301846	0.081893	-0.079438	-0.291090	0.079911	0.205339	0.473898	0.547672	-0.273708
8331	69.425000	-0.859000	0.691841	0.161282	-0.852266	0.687005	-0.054426	-0.819060	0.900811	0.152421	-0.804575	0.901815	-0.042520	-0.708475	1.251805	0.118830	-0.702975	1.260513	0.013540	-0.662630	1.206781	0.123144	-0.676888	0.740462	0.321540	-0.682899	0.736526	-0.188216	-0.375184	0.630832	-0.092576	-0.361843	0.621670	0.260893	-0.355888	0.640280	0.227794	-0.301772	0.075679	0.235259	-0.301923	0.081682	-0.079351	-0.291206	0.079856	0.205303	0.473950	0.547735	-0.273737
8332	69.433333	-0.859000	0.691854	0.161281	-0.852266	0.687017	-0.054424	-0.819032	0.900819	0.152409	-0.804555	0.901862	-0.042580	-0.708746	1.251400	0.118753	-0.703273	1.260314	0.013610	-0.662783	1.206602	0.123135	-0.676881	0.740485	0.321547	-0.682898	0.736507	-0.188176	-0.375171	0.630832	-0.092562	-0.361841	0.621666	0.260902	-0.355862	0.640299	0.227838	-0.301775	0.075685	0.235255	-0.301921	0.081681	-0.079356	-0.291086	0.079910	0.205325	0.474017	0.547806	-0.273777
8333	69.441667	-0.858997	0.691866	0.161277	-0.852267	0.687023	-0.054432	-0.819015	0.900830	0.152390	-0.804530	0.901810	-0.042571	-0.709105	1.251063	0.118824	-0.703589	1.260095	0.013692	-0.662992	1.206336	0.123170	-0.676876	0.740501	0.321554	-0.682898	0.736487	-0.188138	-0.375165	0.630839	-0.092541	-0.361829	0.621699	0.260986	-0.355873	0.640292	0.227847	-0.301766	0.075683	0.235255	-0.301940	0.081628	-0.079334	-0.291082	0.079903	0.205320	0.474097	0.547892	-0.273828
8334	69.450000	-0.859006	0.691871	0.161269	-0.852271	0.687029	-0.054435	-0.819005	0.900836	0.152372	-0.804468	0.901803	-0.042565	-0.709400	1.250722	0.118892	-0.703867	1.259882	0.013771	-0.663184	1.206110	0.123223	-0.676874	0.740518	0.321554	-0.682897	0.736469	-0.188098	-0.375160	0.630838	-0.092521	-0.361815	0.621731	0.261067	-0.355860	0.640296	0.227876	-0.301764	0.075684	0.235248	-0.301740	0.081754	-0.079622	-0.291082	0.079911	0.205313	0.474176	0.547985	-0.273877
8335	69.458333	-0.859015	0.691869	0.161266	-0.852279	0.687028	-0.054442	-0.818979	0.900856	0.152356	-0.804538	0.901789	-0.042588	-0.709673	1.250394	0.118982	-0.704169	1.259701	0.013937	-0.663329	1.205923	0.123261	-0.676876	0.740533	0.321558	-0.682897	0.736456	-0.188077	-0.375110	0.630896	-0.092583	-0.361848	0.621646	0.260938	-0.355866	0.640299	0.227891	-0.301766	0.075687	0.235249	-0.301846	0.081838	-0.079437	-0.291196	0.079845	0.205285	0.474262	0.548087	-0.273924
8336	69.466667	-0.859028	0.691866	0.161258	-0.852293	0.687025	-0.054444	-0.818997	0.900841	0.152347	-0.804477	0.901805	-0.042583	-0.709928	1.250058	0.119106	-0.704395	1.259565	0.014024	-0.663479	1.205715	0.123326	-0.676885	0.740541	0.321558	-0.682899	0.736433	-0.188064	-0.375161	0.630840	-0.092482	-0.361834	0.621726	0.261090	-0.355868	0.640296	0.227898	-0.301774	0.075677	0.235258	-0.301925	0.081685	-0.079352	-0.291321	0.079781	0.205260	0.474355	0.548195	-0.273960
8337	69.475000	-0.859051	0.691857	0.161253	-0.852312	0.687019	-0.054448	-0.818996	0.900847	0.152343	-0.804528	0.901831	-0.042612	-0.710200	1.249764	0.119260	-0.704709	1.259324	0.014110	-0.663635	1.205493	0.123360	-0.676890	0.740540	0.321562	-0.682909	0.736411	-0.188054	-0.375163	0.630840	-0.092459	-0.361853	0.621691	0.261029	-0.355874	0.640299	0.227906	-0.301762	0.075683	0.235255	-0.301921	0.081720	-0.079328	-0.291200	0.079851	0.205301	0.474449	0.548300	-0.273976
8338	69.483333	-0.859079	0.691852	0.161252	-0.852339	0.687010	-0.054451	-0.819018	0.900832	0.152335	-0.804518	0.901811	-0.042560	-0.710440	1.249577	0.119366	-0.705014	1.259101	0.014223	-0.663795	1.205274	0.123397	-0.676903	0.740528	0.321561	-0.682919	0.736396	-0.188051	-0.375079	0.630955	-0.092623	-0.361868	0.621642	0.260959	-0.355883	0.640302	0.227915	-0.301762	0.075680	0.235259	-0.301921	0.081681	-0.079337	-0.291082	0.079915	0.205339	0.474538	0.548413	-0.273986
8339	69.491667	-0.859107	0.691835	0.161245	-0.852347	0.687013	-0.054463	-0.819040	0.900823	0.152325	-0.804604	0.901841	-0.042635	-0.710720	1.249250	0.119450	-0.705244	1.258950	0.014228	-0.663961	1.205071	0.123430	-0.676926	0.740517	0.321558	-0.682939	0.736375	-0.188066	-0.375187	0.630841	-0.092453	-0.361886	0.621651	0.260972	-0.355890	0.640306	0.227919	-0.301775	0.075680	0.235260	-0.301938	0.081639	-0.079324	-0.291322	0.079798	0.205278	0.474637	0.548532	-0.273994
8340	69.500000	-0.859138	0.691822	0.161239	-0.852370	0.687006	-0.054474	-0.819073	0.900809	0.152313	-0.804655	0.901837	-0.042659	-0.710929	1.249073	0.119451	-0.705444	1.258814	0.014305	-0.664145	1.204909	0.123456	-0.676952	0.740499	0.321557	-0.682961	0.736367	-0.188082	-0.375197	0.630852	-0.092463	-0.361875	0.621734	0.261117	-0.355900	0.640312	0.227933	-0.301767	0.075687	0.235258	-0.301952	0.081583	-0.079299	-0.291324	0.079804	0.205275	0.474729	0.548660	-0.274006
8341	69.508333	-0.859169	0.691800	0.161235	-0.852403	0.686989	-0.054482	-0.819109	0.900798	0.152300	-0.804632	0.901767	-0.042604	-0.711163	1.248831	0.119457	-0.705705	1.258579	0.014287	-0.664331	1.204746	0.123488	-0.676983	0.740469	0.321549	-0.682985	0.736357	-0.188100	-0.375212	0.630847	-0.092483	-0.361887	0.621737	0.261132	-0.355919	0.640314	0.227950	-0.301771	0.075692	0.235257	-0.301922	0.081729	-0.079324	-0.291086	0.079919	0.205335	0.474840	0.548789	-0.274027
8342	69.516667	-0.859207	0.691780	0.161224	-0.852440	0.686965	-0.054489	-0.819153	0.900781	0.152282	-0.804704	0.901718	-0.042564	-0.711431	1.248481	0.119379	-0.705878	1.258416	0.014263	-0.664514	1.204569	0.123501	-0.677025	0.740440	0.321540	-0.683009	0.736352	-0.188118	-0.375225	0.630848	-0.092505	-0.361927	0.621651	0.261005	-0.355932	0.640311	0.227964	-0.301774	0.075676	0.235261	-0.301885	0.081879	-0.079361	-0.291090	0.079912	0.205322	0.474961	0.548904	-0.274074
8343	69.525000	-0.859238	0.691745	0.161204	-0.852458	0.686951	-0.054507	-0.819219	0.900778	0.152274	-0.804771	0.901727	-0.042614	-0.711711	1.248230	0.119512	-0.706110	1.258184	0.014245	-0.664672	1.204342	0.123488	-0.677070	0.740401	0.321532	-0.683032	0.736353	-0.188141	-0.375241	0.630849	-0.092532	-0.361924	0.621730	0.261164	-0.355950	0.640314	0.227983	-0.301770	0.075685	0.235263	-0.301867	0.081790	-0.079415	-0.291323	0.079789	0.205267	0.475116	0.549010	-0.274149
8344	69.533333	-0.859271	0.691724	0.161202	-0.852487	0.686935	-0.054510	-0.819292	0.900784	0.152269	-0.804798	0.901702	-0.042609	-0.711911	1.247951	0.119431	-0.706329	1.257887	0.014270	-0.664783	1.204244	0.123498	-0.677122	0.740365	0.321520	-0.683055	0.736353	-0.188155	-0.375253	0.630850	-0.092559	-0.361941	0.621726	0.261185	-0.355971	0.640314	0.228008	-0.301769	0.075690	0.235256	-0.301957	0.081574	-0.079309	-0.291085	0.079907	0.205324	0.475278	0.549105	-0.274236
8345	69.541667	-0.859300	0.691715	0.161198	-0.852528	0.686919	-0.054512	-0.819332	0.900781	0.152255	-0.804796	0.901742	-0.042597	-0.712172	1.247595	0.119412	-0.706580	1.257524	0.014247	-0.664970	1.203925	0.123460	-0.677177	0.740324	0.321499	-0.683071	0.736375	-0.188174	-0.375267	0.630859	-0.092579	-0.361968	0.621724	0.261210	-0.355995	0.640311	0.228036	-0.301770	0.075688	0.235272	-0.301819	0.081811	-0.079486	-0.291086	0.079916	0.205331	0.475437	0.549185	-0.274323
8346	69.550000	-0.859323	0.691703	0.161193	-0.852558	0.686908	-0.054513	-0.819366	0.900781	0.152245	-0.804890	0.901776	-0.042631	-0.712521	1.247206	0.119530	-0.706807	1.257201	0.014163	-0.665132	1.203646	0.123435	-0.677238	0.740288	0.321476	-0.683083	0.736397	-0.188189	-0.375280	0.630864	-0.092600	-0.361998	0.621711	0.261235	-0.356014	0.640311	0.228072	-0.301772	0.075691	0.235264	-0.301922	0.081683	-0.079336	-0.291323	0.079801	0.205285	0.475589	0.549283	-0.274412
8347	69.558333	-0.859352	0.691698	0.161189	-0.852593	0.686908	-0.054517	-0.819386	0.900787	0.152234	-0.804870	0.901743	-0.042600	-0.712704	1.246828	0.119342	-0.707092	1.256795	0.014190	-0.665345	1.203382	0.123432	-0.677292	0.740261	0.321455	-0.683091	0.736416	-0.188202	-0.375292	0.630862	-0.092615	-0.362020	0.621703	0.261257	-0.356034	0.640322	0.228107	-0.301770	0.075689	0.235269	-0.301951	0.081585	-0.079312	-0.291323	0.079804	0.205286	0.475739	0.549384	-0.274501
8348	69.566667	-0.859381	0.691688	0.161179	-0.852632	0.686907	-0.054516	-0.819398	0.900799	0.152223	-0.804882	0.901762	-0.042616	-0.713072	1.246291	0.119198	-0.707372	1.256386	0.014143	-0.665445	1.203178	0.123414	-0.677355	0.740235	0.321427	-0.683099	0.736428	-0.188213	-0.375303	0.630868	-0.092630	-0.362048	0.621697	0.261282	-0.356056	0.640330	0.228141	-0.301766	0.075686	0.235263	-0.301916	0.081683	-0.079348	-0.291085	0.079929	0.205348	0.475898	0.549485	-0.274584
8349	69.575000	-0.859421	0.691680	0.161182	-0.852661	0.686899	-0.054521	-0.819399	0.900808	0.152211	-0.804857	0.901789	-0.042613	-0.713389	1.245875	0.119197	-0.707714	1.255904	0.014102	-0.665626	1.202863	0.123384	-0.677410	0.740206	0.321391	-0.683109	0.736437	-0.188226	-0.375271	0.630934	-0.092731	-0.362071	0.621688	0.261312	-0.356081	0.640419	0.228259	-0.301777	0.075676	0.235278	-0.301826	0.081933	-0.079443	-0.291088	0.079923	0.205349	0.476051	0.549582	-0.274654
8350	69.583333	-0.859450	0.691677	0.161180	-0.852688	0.686891	-0.054522	-0.819390	0.900826	0.152203	-0.804846	0.901779	-0.042613	-0.713824	1.245316	0.119217	-0.707947	1.255364	0.014238	-0.665737	1.202625	0.123298	-0.677464	0.740184	0.321364	-0.683119	0.736438	-0.188238	-0.375330	0.630875	-0.092660	-0.362097	0.621689	0.261329	-0.356098	0.640350	0.228201	-0.301773	0.075690	0.235267	-0.301953	0.081591	-0.079313	-0.291324	0.079809	0.205285	0.476216	0.549691	-0.274725
8351	69.591667	-0.859476	0.691672	0.161184	-0.852716	0.686892	-0.054524	-0.819373	0.900828	0.152191	-0.804829	0.901830	-0.042655	-0.714209	1.244859	0.119224	-0.708478	1.254911	0.014049	-0.665896	1.202301	0.123203	-0.677505	0.740159	0.321339	-0.683123	0.736435	-0.188259	-0.375344	0.630872	-0.092678	-0.362118	0.621689	0.261342	-0.356123	0.640518	0.228389	-0.301775	0.075697	0.235267	-0.301939	0.081636	-0.079331	-0.291206	0.079864	0.205312	0.476377	0.549791	-0.274776
8352	69.600000	-0.859489	0.691665	0.161176	-0.852728	0.686894	-0.054523	-0.819314	0.900848	0.152184	-0.804776	0.901789	-0.042635	-0.714563	1.244380	0.118963	-0.708892	1.254458	0.013815	-0.666128	1.202106	0.123277	-0.677538	0.740132	0.321312	-0.683132	0.736407	-0.188270	-0.375356	0.630868	-0.092685	-0.362138	0.621684	0.261350	-0.356138	0.640530	0.228410	-0.301769	0.075698	0.235270	-0.301844	0.081888	-0.079431	-0.291086	0.079928	0.205329	0.476536	0.549891	-0.274819
8353	69.608333	-0.859478	0.691667	0.161180	-0.852731	0.686892	-0.054517	-0.819305	0.900843	0.152201	-0.804716	0.901799	-0.042637	-0.714998	1.243914	0.118860	-0.709326	1.254003	0.013786	-0.666309	1.201979	0.123184	-0.677557	0.740103	0.321283	-0.683131	0.736390	-0.188291	-0.375365	0.630865	-0.092696	-0.362149	0.621677	0.261361	-0.356146	0.640529	0.228422	-0.301781	0.075696	0.235276	-0.301923	0.081688	-0.079347	-0.291093	0.079924	0.205335	0.476655	0.549980	-0.274848
8354	69.616667	-0.859460	0.691671	0.161184	-0.852719	0.686901	-0.054510	-0.819191	0.900811	0.152184	-0.804688	0.901863	-0.042682	-0.715459	1.243524	0.118765	-0.709775	1.253580	0.013685	-0.666571	1.201869	0.123171	-0.677566	0.740077	0.321263	-0.683129	0.736361	-0.188303	-0.375374	0.630862	-0.092702	-0.362153	0.621665	0.261364	-0.356149	0.640530	0.228431	-0.301776	0.075704	0.235275	-0.301920	0.081689	-0.079355	-0.291330	0.079809	0.205284	0.476747	0.550071	-0.274858
8355	69.625000	-0.859439	0.691694	0.161188	-0.852704	0.686912	-0.054503	-0.819196	0.900849	0.152224	-0.804648	0.901807	-0.042666	-0.715897	1.243293	0.118655	-0.710205	1.253297	0.013589	-0.666918	1.201631	0.123104	-0.677557	0.740061	0.321246	-0.683113	0.736348	-0.188321	-0.375375	0.630858	-0.092689	-0.362155	0.621657	0.261362	-0.356145	0.640528	0.228436	-0.301781	0.075698	0.235275	-0.301884	0.081793	-0.079393	-0.291209	0.079871	0.205320	0.476812	0.550166	-0.274854
8356	69.633333	-0.859413	0.691718	0.161183	-0.852670	0.686929	-0.054498	-0.819086	0.900814	0.152223	-0.804540	0.901798	-0.042642	-0.716308	1.243013	0.118546	-0.710768	1.253091	0.013404	-0.667272	1.201522	0.123031	-0.677538	0.740057	0.321233	-0.683092	0.736341	-0.188332	-0.375371	0.630859	-0.092667	-0.362146	0.621648	0.261355	-0.356136	0.640525	0.228431	-0.301781	0.075696	0.235271	-0.301781	0.082014	-0.079531	-0.291094	0.079927	0.205352	0.476864	0.550250	-0.274849
8357	69.641667	-0.859393	0.691740	0.161179	-0.852639	0.686950	-0.054488	-0.819024	0.900826	0.152232	-0.804539	0.901802	-0.042658	-0.716804	1.242969	0.118550	-0.710982	1.252903	0.013364	-0.667674	1.201469	0.122950	-0.677511	0.740058	0.321216	-0.683057	0.736346	-0.188340	-0.375360	0.630852	-0.092651	-0.362131	0.621646	0.261343	-0.356124	0.640525	0.228420	-0.301781	0.075687	0.235268	-0.301921	0.081692	-0.079363	-0.291209	0.079867	0.205315	0.476895	0.550314	-0.274825
8358	69.650000	-0.859368	0.691757	0.161178	-0.852614	0.686978	-0.054483	-0.818983	0.900804	0.152243	-0.804547	0.901812	-0.042676	-0.717284	1.242650	0.118276	-0.711338	1.252685	0.013244	-0.668129	1.201234	0.122852	-0.677475	0.740081	0.321214	-0.683015	0.736376	-0.188345	-0.375338	0.630846	-0.092638	-0.362107	0.621648	0.261327	-0.356108	0.640535	0.228403	-0.301773	0.075685	0.235260	-0.301956	0.081581	-0.079330	-0.291091	0.079919	0.205335	0.476919	0.550373	-0.274802
8359	69.658333	-0.859345	0.691779	0.161174	-0.852578	0.686985	-0.054487	-0.818932	0.900799	0.152253	-0.804423	0.901778	-0.042629	-0.717762	1.242395	0.118161	-0.711863	1.252426	0.013085	-0.668541	1.201086	0.122763	-0.677430	0.740111	0.321214	-0.682966	0.736414	-0.188342	-0.375312	0.630849	-0.092621	-0.362086	0.621659	0.261310	-0.356089	0.640542	0.228388	-0.301769	0.075690	0.235259	-0.301943	0.081630	-0.079338	-0.291203	0.079855	0.205300	0.476933	0.550410	-0.274775
8360	69.666667	-0.859310	0.691806	0.161174	-0.852538	0.686992	-0.054484	-0.818879	0.900794	0.152266	-0.804372	0.901809	-0.042613	-0.718192	1.242049	0.118000	-0.712085	1.251959	0.013237	-0.668885	1.200925	0.122698	-0.677383	0.740141	0.321220	-0.682919	0.736460	-0.188336	-0.375282	0.630850	-0.092601	-0.362058	0.621666	0.261294	-0.356075	0.640550	0.228372	-0.301769	0.075694	0.235259	-0.301919	0.081682	-0.079357	-0.291079	0.079912	0.205327	0.476960	0.550439	-0.274755
8361	69.675000	-0.859266	0.691826	0.161173	-0.852508	0.687014	-0.054471	-0.818820	0.900794	0.152282	-0.804309	0.901777	-0.042577	-0.718727	1.241615	0.117906	-0.712663	1.251655	0.012925	-0.669192	1.200714	0.122647	-0.677334	0.740170	0.321239	-0.682874	0.736511	-0.188333	-0.375247	0.630852	-0.092589	-0.362036	0.621673	0.261283	-0.356051	0.640475	0.228270	-0.301766	0.075702	0.235263	-0.301937	0.081628	-0.079330	-0.291201	0.079859	0.205295	0.476983	0.550475	-0.274715
8362	69.683333	-0.859217	0.691846	0.161181	-0.852472	0.687030	-0.054460	-0.818761	0.900786	0.152295	-0.804327	0.901869	-0.042610	-0.719212	1.241146	0.117845	-0.713377	1.251229	0.012734	-0.669417	1.200539	0.122565	-0.677289	0.740196	0.321272	-0.682837	0.736552	-0.188323	-0.375215	0.630854	-0.092581	-0.362010	0.621676	0.261272	-0.356039	0.640559	0.228343	-0.301766	0.075700	0.235259	-0.301919	0.081678	-0.079345	-0.291322	0.079803	0.205268	0.477007	0.550520	-0.274682
8363	69.691667	-0.859173	0.691865	0.161181	-0.852433	0.687042	-0.054447	-0.818704	0.900782	0.152310	-0.804283	0.901864	-0.042590	-0.719672	1.240740	0.117848	-0.713915	1.250666	0.012605	-0.669612	1.200413	0.122526	-0.677250	0.740217	0.321308	-0.682805	0.736589	-0.188326	-0.375184	0.630849	-0.092577	-0.361985	0.621683	0.261269	-0.356025	0.640559	0.228338	-0.301766	0.075695	0.235267	-0.301838	0.081881	-0.079422	-0.291080	0.079917	0.205335	0.477017	0.550576	-0.274636
8364	69.700000	-0.859142	0.691881	0.161184	-0.852379	0.687068	-0.054441	-0.818644	0.900768	0.152316	-0.804219	0.901758	-0.042515	-0.720127	1.240251	0.117735	-0.714428	1.250169	0.012572	-0.669814	1.200293	0.122498	-0.677215	0.740225	0.321349	-0.682781	0.736617	-0.188328	-0.375159	0.630844	-0.092573	-0.361966	0.621681	0.261261	-0.356019	0.640560	0.228329	-0.301764	0.075692	0.235265	-0.301791	0.081686	-0.079577	-0.291079	0.079917	0.205343	0.477028	0.550644	-0.274597
8365	69.708333	-0.859116	0.691894	0.161186	-0.852344	0.687081	-0.054438	-0.818603	0.900759	0.152335	-0.804229	0.901858	-0.042574	-0.720587	1.240009	0.117819	-0.714815	1.249836	0.012511	-0.670076	1.200212	0.122523	-0.677196	0.740239	0.321401	-0.682763	0.736625	-0.188339	-0.375138	0.630832	-0.092565	-0.361954	0.621679	0.261263	-0.356011	0.640485	0.228245	-0.301760	0.075684	0.235264	-0.301918	0.081681	-0.079332	-0.291311	0.079801	0.205282	0.477033	0.550720	-0.274545
8366	69.716667	-0.859098	0.691901	0.161192	-0.852311	0.687098	-0.054440	-0.818559	0.900745	0.152340	-0.804210	0.901849	-0.042578	-0.720776	1.239649	0.117845	-0.715358	1.249578	0.012489	-0.670377	1.199990	0.122448	-0.677184	0.740248	0.321455	-0.682747	0.736616	-0.188348	-0.375124	0.630816	-0.092566	-0.361942	0.621683	0.261262	-0.356013	0.640570	0.228322	-0.301756	0.075679	0.235261	-0.301912	0.081674	-0.079334	-0.291314	0.079796	0.205281	0.477026	0.550788	-0.274500
8367	69.725000	-0.859091	0.691907	0.161187	-0.852292	0.687104	-0.054442	-0.818517	0.900729	0.152350	-0.804179	0.901773	-0.042544	-0.721338	1.239421	0.117701	-0.715529	1.249342	0.012503	-0.670708	1.199812	0.122412	-0.677174	0.740261	0.321501	-0.682733	0.736605	-0.188366	-0.375107	0.630814	-0.092562	-0.361946	0.621643	0.261192	-0.356012	0.640498	0.228240	-0.301757	0.075678	0.235255	-0.301794	0.081809	-0.079511	-0.291073	0.079901	0.205326	0.477023	0.550811	-0.274468
8368	69.733333	-0.859081	0.691912	0.161183	-0.852278	0.687114	-0.054441	-0.818485	0.900716	0.152359	-0.804156	0.901703	-0.042517	-0.721688	1.239116	0.117615	-0.715726	1.249044	0.012754	-0.671041	1.199601	0.122356	-0.677164	0.740280	0.321551	-0.682721	0.736586	-0.188376	-0.375092	0.630814	-0.092553	-0.361929	0.621686	0.261264	-0.356019	0.640582	0.228324	-0.301755	0.075680	0.235248	-0.301913	0.081666	-0.079343	-0.291068	0.079900	0.205323	0.477019	0.550805	-0.274452
8369	69.741667	-0.859076	0.691921	0.161193	-0.852287	0.687121	-0.054438	-0.818481	0.900726	0.152379	-0.804165	0.901755	-0.042544	-0.722058	1.238832	0.117701	-0.716354	1.248871	0.012407	-0.671297	1.199353	0.122269	-0.677153	0.740301	0.321608	-0.682721	0.736562	-0.188391	-0.375086	0.630818	-0.092548	-0.361927	0.621697	0.261281	-0.356025	0.640599	0.228338	-0.301754	0.075682	0.235251	-0.301911	0.081675	-0.079346	-0.291308	0.079783	0.205258	0.477017	0.550764	-0.274455
8370	69.750000	-0.859072	0.691935	0.161201	-0.852299	0.687122	-0.054428	-0.818401	0.900692	0.152367	-0.804219	0.901770	-0.042560	-0.722187	1.238454	0.117697	-0.716859	1.248553	0.012363	-0.671568	1.199107	0.122254	-0.677138	0.740331	0.321662	-0.682720	0.736533	-0.188402	-0.375081	0.630826	-0.092535	-0.361927	0.621705	0.261303	-0.356036	0.640614	0.228356	-0.301755	0.075688	0.235255	-0.301836	0.081884	-0.079429	-0.291309	0.079788	0.205257	0.477006	0.550698	-0.274472
8371	69.758333	-0.859076	0.691931	0.161212	-0.852318	0.687117	-0.054413	-0.818381	0.900688	0.152389	-0.804194	0.901653	-0.042482	-0.722659	1.237966	0.117536	-0.717083	1.248057	0.012465	-0.671734	1.198904	0.122195	-0.677122	0.740361	0.321710	-0.682738	0.736492	-0.188410	-0.375088	0.630836	-0.092535	-0.361926	0.621716	0.261332	-0.356042	0.640633	0.228387	-0.301756	0.075692	0.235260	-0.301815	0.081946	-0.079430	-0.291311	0.079797	0.205272	0.476979	0.550604	-0.274492
8372	69.766667	-0.859058	0.691912	0.161203	-0.852347	0.687109	-0.054397	-0.818367	0.900680	0.152413	-0.804319	0.901668	-0.042507	-0.722917	1.237495	0.117556	-0.717445	1.247639	0.012253	-0.671861	1.198743	0.122140	-0.677107	0.740400	0.321758	-0.682768	0.736444	-0.188418	-0.375100	0.630833	-0.092537	-0.361922	0.621718	0.261368	-0.356050	0.640655	0.228428	-0.301763	0.075697	0.235265	-0.301907	0.081685	-0.079322	-0.291309	0.079801	0.205287	0.476932	0.550497	-0.274521
8373	69.775000	-0.859104	0.691918	0.161227	-0.852375	0.687102	-0.054389	-0.818430	0.900716	0.152457	-0.804345	0.901655	-0.042498	-0.723273	1.236965	0.117324	-0.718013	1.247219	0.012138	-0.672000	1.198590	0.122124	-0.677094	0.740426	0.321802	-0.682814	0.736390	-0.188432	-0.375118	0.630839	-0.092545	-0.361917	0.621724	0.261403	-0.356050	0.640689	0.228473	-0.301760	0.075694	0.235267	-0.301904	0.081693	-0.079331	-0.291074	0.079930	0.205347	0.476877	0.550364	-0.274548
8374	69.783333	-0.859130	0.691906	0.161233	-0.852407	0.687087	-0.054382	-0.818464	0.900717	0.152488	-0.804309	0.901566	-0.042427	-0.723538	1.236722	0.117400	-0.718151	1.246870	0.012270	-0.672161	1.198444	0.122085	-0.677088	0.740467	0.321843	-0.682876	0.736324	-0.188441	-0.375146	0.630842	-0.092563	-0.361912	0.621733	0.261433	-0.356056	0.640714	0.228509	-0.301763	0.075686	0.235271	-0.301870	0.081880	-0.079349	-0.291074	0.079928	0.205353	0.476810	0.550185	-0.274582
8375	69.791667	-0.859165	0.691898	0.161229	-0.852447	0.687073	-0.054389	-0.818475	0.900710	0.152498	-0.804492	0.901569	-0.042454	-0.723845	1.236392	0.117354	-0.718560	1.246661	0.011951	-0.672359	1.198214	0.122039	-0.677089	0.740500	0.321875	-0.682947	0.736264	-0.188440	-0.375171	0.630844	-0.092586	-0.361911	0.621736	0.261454	-0.356059	0.640731	0.228544	-0.301765	0.075675	0.235271	-0.301907	0.081695	-0.079343	-0.291076	0.079921	0.205346	0.476744	0.549984	-0.274633
8376	69.800000	-0.859197	0.691887	0.161218	-0.852503	0.687064	-0.054389	-0.818465	0.900699	0.152491	-0.804574	0.901536	-0.042454	-0.724051	1.236158	0.117311	-0.718517	1.246234	0.012186	-0.672563	1.197994	0.121951	-0.677093	0.740540	0.321903	-0.683017	0.736193	-0.188438	-0.375196	0.630848	-0.092611	-0.361918	0.621736	0.261474	-0.356062	0.640748	0.228567	-0.301756	0.075679	0.235259	-0.301913	0.081685	-0.079353	-0.291309	0.079794	0.205275	0.476656	0.549774	-0.274674
8377	69.808333	-0.859247	0.691869	0.161209	-0.852540	0.687051	-0.054401	-0.818549	0.900691	0.152515	-0.804654	0.901504	-0.042460	-0.724305	1.235827	0.117141	-0.718969	1.246190	0.011847	-0.672734	1.197771	0.121888	-0.677101	0.740577	0.321930	-0.683101	0.736123	-0.188418	-0.375218	0.630852	-0.092641	-0.361920	0.621748	0.261499	-0.356073	0.640770	0.228594	-0.301666	0.075505	0.235246	-0.301888	0.081774	-0.079368	-0.291192	0.079845	0.205301	0.476558	0.549589	-0.274713
8378	69.816667	-0.859290	0.691856	0.161199	-0.852585	0.686900	-0.054544	-0.818462	0.900621	0.152447	-0.804679	0.901395	-0.042393	-0.724488	1.235478	0.117035	-0.718886	1.245751	0.012225	-0.672912	1.197483	0.121826	-0.677114	0.740614	0.321948	-0.683184	0.736065	-0.188395	-0.375242	0.630858	-0.092668	-0.361923	0.621756	0.261527	-0.356083	0.640798	0.228631	-0.301756	0.075681	0.235263	-0.301910	0.081688	-0.079351	-0.291075	0.079930	0.205308	0.476469	0.549456	-0.274727
8379	69.825000	-0.859329	0.691839	0.161194	-0.852624	0.686969	-0.054469	-0.818394	0.900538	0.152384	-0.804794	0.901403	-0.042413	-0.724670	1.235079	0.116957	-0.719189	1.245452	0.011848	-0.673009	1.197231	0.121761	-0.677138	0.740642	0.321951	-0.683265	0.735999	-0.188354	-0.375265	0.630868	-0.092693	-0.361916	0.621767	0.261566	-0.356088	0.640760	0.228598	-0.301762	0.075690	0.235269	-0.301909	0.081688	-0.079348	-0.291193	0.079855	0.205309	0.476360	0.549436	-0.274730
8380	69.833333	-0.859365	0.691824	0.161189	-0.852664	0.687033	-0.054396	-0.818224	0.900391	0.152279	-0.804929	0.901413	-0.042445	-0.724772	1.234731	0.116943	-0.719572	1.245039	0.011683	-0.673057	1.197019	0.121809	-0.677163	0.740672	0.321964	-0.683349	0.735937	-0.188307	-0.375281	0.630876	-0.092716	-0.361912	0.621775	0.261600	-0.356095	0.640725	0.228562	-0.301766	0.075693	0.235280	-0.301914	0.081691	-0.079341	-0.291314	0.079811	0.205295	0.476227	0.549479	-0.274703
8381	69.841667	-0.859400	0.691803	0.161190	-0.852706	0.687015	-0.054391	-0.818280	0.900375	0.152262	-0.804971	0.901336	-0.042345	-0.725050	1.234269	0.116891	-0.719650	1.244561	0.011599	-0.673052	1.196766	0.121688	-0.677194	0.740690	0.321958	-0.683439	0.735875	-0.188260	-0.375250	0.630944	-0.092816	-0.361911	0.621777	0.261634	-0.356107	0.640835	0.228698	-0.301769	0.075703	0.235284	-0.301912	0.081696	-0.079332	-0.291197	0.079875	0.205332	0.476106	0.549508	-0.274639
8382	69.850000	-0.859434	0.691782	0.161190	-0.852749	0.686994	-0.054393	-0.818312	0.900347	0.152222	-0.805116	0.901221	-0.042359	-0.725284	1.233656	0.116676	-0.719776	1.244041	0.011577	-0.673042	1.196573	0.121574	-0.677233	0.740703	0.321949	-0.683525	0.735802	-0.188213	-0.375226	0.630975	-0.092942	-0.361914	0.621773	0.261662	-0.356116	0.640783	0.228663	-0.301775	0.075690	0.235293	-0.301876	0.081883	-0.079352	-0.291082	0.079941	0.205372	0.475988	0.549511	-0.274563
8383	69.858333	-0.859466	0.691764	0.161192	-0.852799	0.686961	-0.054404	-0.818413	0.900337	0.152226	-0.805160	0.901239	-0.042330	-0.725434	1.233292	0.116577	-0.719944	1.243639	0.011445	-0.673052	1.196469	0.121634	-0.677274	0.740709	0.321938	-0.683607	0.735732	-0.188170	-0.375239	0.630975	-0.092970	-0.361922	0.621766	0.261690	-0.356125	0.640803	0.228701	-0.301768	0.075693	0.235281	-0.301892	0.081791	-0.079351	-0.291199	0.079875	0.205332	0.475875	0.549508	-0.274476
8384	69.866667	-0.859501	0.691741	0.161187	-0.852845	0.686926	-0.054420	-0.818488	0.900319	0.152210	-0.805246	0.901191	-0.042329	-0.725590	1.232920	0.116372	-0.720292	1.243359	0.011270	-0.673102	1.196343	0.121564	-0.677323	0.740709	0.321915	-0.683687	0.735660	-0.188132	-0.375259	0.630976	-0.092998	-0.361924	0.621758	0.261711	-0.356135	0.640815	0.228731	-0.301760	0.075683	0.235273	-0.301917	0.081694	-0.079352	-0.291077	0.079927	0.205357	0.475761	0.549490	-0.274379
8385	69.875000	-0.859535	0.691712	0.161181	-0.852895	0.686885	-0.054441	-0.818546	0.900294	0.152182	-0.805383	0.901126	-0.042372	-0.725793	1.232728	0.116233	-0.720252	1.243205	0.011231	-0.673202	1.196199	0.121374	-0.677369	0.740702	0.321885	-0.683760	0.735587	-0.188089	-0.375274	0.630979	-0.093023	-0.361926	0.621748	0.261721	-0.356145	0.640822	0.228757	-0.301764	0.075680	0.235265	-0.301810	0.081805	-0.079505	-0.291073	0.079917	0.205346	0.475631	0.549468	-0.274281
8386	69.883333	-0.859566	0.691695	0.161166	-0.852942	0.686848	-0.054460	-0.819033	0.900509	0.152351	-0.805507	0.901120	-0.042385	-0.725900	1.232674	0.116147	-0.720255	1.243137	0.011176	-0.673338	1.196095	0.121281	-0.677417	0.740700	0.321852	-0.683827	0.735525	-0.188049	-0.375288	0.630979	-0.093045	-0.361930	0.621736	0.261729	-0.356149	0.640828	0.228776	-0.301758	0.075676	0.235262	-0.301949	0.081596	-0.079333	-0.291308	0.079790	0.205272	0.475496	0.549439	-0.274180
8387	69.891667	-0.859604	0.691676	0.161149	-0.852982	0.686816	-0.054479	-0.819128	0.900496	0.152339	-0.805611	0.901076	-0.042382	-0.725965	1.232810	0.116174	-0.720322	1.243221	0.011055	-0.673513	1.196042	0.121180	-0.677458	0.740697	0.321806	-0.683886	0.735472	-0.188012	-0.375296	0.630987	-0.093064	-0.361931	0.621723	0.261735	-0.356152	0.640838	0.228792	-0.301758	0.075681	0.235265	-0.301894	0.081788	-0.079371	-0.291191	0.079865	0.205294	0.475362	0.549408	-0.274086
8388	69.900000	-0.859638	0.691656	0.161133	-0.853012	0.686792	-0.054496	-0.819234	0.900492	0.152330	-0.805683	0.900997	-0.042358	-0.726054	1.232834	0.116038	-0.720326	1.243290	0.010893	-0.673675	1.195968	0.120984	-0.677495	0.740694	0.321753	-0.683939	0.735435	-0.187975	-0.375303	0.630996	-0.093067	-0.361934	0.621722	0.261734	-0.356160	0.640843	0.228802	-0.301766	0.075685	0.235280	-0.301762	0.082023	-0.079533	-0.291069	0.079924	0.205334	0.475228	0.549362	-0.273995
8389	69.908333	-0.859673	0.691627	0.161114	-0.853044	0.686772	-0.054501	-0.819308	0.900468	0.152308	-0.805822	0.901030	-0.042460	-0.726135	1.232903	0.115957	-0.720373	1.243356	0.010889	-0.673810	1.195969	0.120920	-0.677520	0.740692	0.321706	-0.683977	0.735397	-0.187943	-0.375309	0.631009	-0.093068	-0.361941	0.621723	0.261733	-0.356159	0.640845	0.228803	-0.301769	0.075703	0.235283	-0.301905	0.081701	-0.079343	-0.291071	0.079949	0.205340	0.475100	0.549304	-0.273917
8390	69.916667	-0.859708	0.691606	0.161107	-0.853079	0.686754	-0.054509	-0.819377	0.900442	0.152282	-0.805936	0.901081	-0.042563	-0.726238	1.233003	0.115902	-0.720412	1.243401	0.010830	-0.673929	1.195989	0.120846	-0.677541	0.740689	0.321649	-0.684012	0.735365	-0.187927	-0.375313	0.631006	-0.093079	-0.361940	0.621723	0.261726	-0.356156	0.640849	0.228800	-0.301768	0.075713	0.235287	-0.301935	0.081598	-0.079297	-0.291309	0.079830	0.205297	0.474987	0.549240	-0.273855
8391	69.925000	-0.859752	0.691573	0.161090	-0.853115	0.686725	-0.054526	-0.819456	0.900438	0.152273	-0.805893	0.900942	-0.042461	-0.726365	1.232917	0.115625	-0.720625	1.243461	0.010587	-0.674035	1.196009	0.120790	-0.677556	0.740684	0.321587	-0.684034	0.735339	-0.187920	-0.375319	0.631002	-0.093086	-0.361937	0.621716	0.261706	-0.356150	0.640845	0.228786	-0.301766	0.075700	0.235281	-0.301835	0.081860	-0.079424	-0.291311	0.079833	0.205299	0.474912	0.549186	-0.273808
8392	69.933333	-0.859785	0.691548	0.161074	-0.853151	0.686688	-0.054546	-0.819527	0.900399	0.152230	-0.805995	0.900830	-0.042493	-0.726451	1.232967	0.115528	-0.720393	1.243508	0.010492	-0.674125	1.196012	0.120733	-0.677568	0.740674	0.321521	-0.684051	0.735314	-0.187926	-0.375325	0.630992	-0.093088	-0.361936	0.621713	0.261683	-0.356147	0.640845	0.228765	-0.301760	0.075694	0.235273	-0.301940	0.081590	-0.079304	-0.291072	0.079932	0.205360	0.474857	0.549153	-0.273768
8393	69.941667	-0.859827	0.691525	0.161056	-0.853191	0.686662	-0.054569	-0.819571	0.900389	0.152188	-0.806044	0.900837	-0.042543	-0.726452	1.233040	0.115543	-0.720439	1.243451	0.010429	-0.674183	1.196011	0.120735	-0.677584	0.740672	0.321462	-0.684067	0.735293	-0.187945	-0.375326	0.630999	-0.093089	-0.361938	0.621711	0.261664	-0.356139	0.640838	0.228749	-0.301762	0.075679	0.235274	-0.301852	0.081799	-0.079423	-0.291191	0.079868	0.205318	0.474823	0.549129	-0.273751
8394	69.950000	-0.859845	0.691508	0.161036	-0.853214	0.686635	-0.054589	-0.819644	0.900362	0.152139	-0.806075	0.900874	-0.042553	-0.726494	1.233036	0.115482	-0.720603	1.243466	0.010305	-0.674228	1.196020	0.120746	-0.677605	0.740663	0.321398	-0.684078	0.735287	-0.187980	-0.375331	0.631011	-0.093091	-0.361940	0.621705	0.261646	-0.356136	0.640840	0.228734	-0.301762	0.075679	0.235264	-0.301912	0.081696	-0.079369	-0.291068	0.079915	0.205339	0.474807	0.549119	-0.273739
8395	69.958333	-0.859868	0.691506	0.161012	-0.853242	0.686618	-0.054606	-0.819684	0.900352	0.152084	-0.806136	0.900825	-0.042592	-0.726559	1.232852	0.115267	-0.720443	1.243417	0.010286	-0.674261	1.195979	0.120558	-0.677634	0.740659	0.321326	-0.684089	0.735265	-0.188007	-0.375342	0.630998	-0.093106	-0.361944	0.621702	0.261632	-0.356135	0.640835	0.228721	-0.301764	0.075680	0.235267	-0.301819	0.081942	-0.079464	-0.291187	0.079852	0.205305	0.474797	0.549130	-0.273728
8396	69.966667	-0.859969	0.691557	0.161017	-0.853252	0.686598	-0.054621	-0.819741	0.900347	0.152041	-0.806173	0.900739	-0.042591	-0.726598	1.232842	0.115209	-0.720650	1.243353	0.010040	-0.674285	1.195994	0.120517	-0.677671	0.740654	0.321261	-0.684105	0.735254	-0.188042	-0.375350	0.631013	-0.093114	-0.361955	0.621700	0.261618	-0.356136	0.640837	0.228717	-0.301772	0.075678	0.235278	-0.301912	0.081687	-0.079357	-0.291069	0.079915	0.205340	0.474789	0.549137	-0.273724
8397	69.975000	-0.859926	0.691539	0.160977	-0.853265	0.686601	-0.054635	-0.819795	0.900355	0.151990	-0.806215	0.900782	-0.042638	-0.726653	1.232848	0.115148	-0.720436	1.243245	0.010236	-0.674333	1.196000	0.120478	-0.677718	0.740642	0.321197	-0.684118	0.735253	-0.188089	-0.375366	0.631003	-0.093143	-0.361964	0.621703	0.261622	-0.356142	0.640841	0.228721	-0.301769	0.075699	0.235288	-0.301929	0.081651	-0.079332	-0.291187	0.079873	0.205316	0.474787	0.549134	-0.273716
8398	69.983333	-0.859887	0.691529	0.160944	-0.853265	0.686601	-0.054640	-0.819839	0.900369	0.151939	-0.806209	0.900788	-0.042653	-0.726704	1.232988	0.115257	-0.720538	1.243359	0.010143	-0.674402	1.195997	0.120452	-0.677766	0.740630	0.321130	-0.684129	0.735249	-0.188133	-0.375379	0.631010	-0.093158	-0.361976	0.621711	0.261626	-0.356151	0.640849	0.228737	-0.301772	0.075719	0.235288	-0.301762	0.082030	-0.079520	-0.291070	0.079950	0.205360	0.474791	0.549121	-0.273710
8399	69.991667	-0.859979	0.691583	0.160953	-0.853254	0.686611	-0.054647	-0.819865	0.900360	0.151888	-0.806227	0.900771	-0.042655	-0.726804	1.232896	0.115061	-0.720511	1.243379	0.009963	-0.674480	1.195979	0.120428	-0.677817	0.740615	0.321066	-0.684137	0.735247	-0.188180	-0.375394	0.631010	-0.093176	-0.361993	0.621702	0.261634	-0.356164	0.640852	0.228748	-0.301769	0.075718	0.235283	-0.301821	0.081751	-0.079467	-0.291195	0.079898	0.205337	0.474783	0.549097	-0.273704
8400	70.000000	-0.859984	0.691599	0.160937	-0.853250	0.686621	-0.054657	-0.819865	0.900384	0.151837	-0.806234	0.900751	-0.042669	-0.726790	1.232982	0.115147	-0.720784	1.243361	0.009915	-0.674554	1.195940	0.120406	-0.677873	0.740602	0.321005	-0.684141	0.735246	-0.188226	-0.375403	0.631003	-0.093195	-0.362012	0.621696	0.261644	-0.356179	0.640855	0.228765	-0.301783	0.075691	0.235299	-0.301905	0.081708	-0.079335	-0.291075	0.079960	0.205361	0.474774	0.549053	-0.273705
8401	70.008333	-0.859951	0.691583	0.160902	-0.853247	0.686619	-0.054668	-0.819904	0.900396	0.151788	-0.806221	0.900798	-0.042719	-0.726874	1.232851	0.115053	-0.720866	1.243280	0.009912	-0.674621	1.195871	0.120392	-0.677927	0.740592	0.320956	-0.684137	0.735252	-0.188278	-0.375413	0.630996	-0.093215	-0.362027	0.621690	0.261651	-0.356194	0.640852	0.228780	-0.301769	0.075700	0.235279	-0.301923	0.081654	-0.079334	-0.291309	0.079827	0.205296	0.474759	0.548990	-0.273722
8402	70.016667	-0.859922	0.691563	0.160875	-0.853248	0.686611	-0.054681	-0.819908	0.900369	0.151720	-0.806176	0.900861	-0.042727	-0.726924	1.232845	0.115196	-0.720958	1.243165	0.009894	-0.674676	1.195778	0.120375	-0.677971	0.740581	0.320902	-0.684126	0.735251	-0.188324	-0.375414	0.630991	-0.093234	-0.362047	0.621683	0.261661	-0.356210	0.640844	0.228789	-0.301764	0.075685	0.235269	-0.301763	0.082013	-0.079535	-0.291306	0.079814	0.205287	0.474739	0.548913	-0.273755
8403	70.025000	-0.860017	0.691599	0.160881	-0.853248	0.686603	-0.054692	-0.819898	0.900392	0.151673	-0.806174	0.900777	-0.042748	-0.727084	1.232559	0.115042	-0.721060	1.243003	0.009933	-0.674731	1.195648	0.120305	-0.678020	0.740564	0.320854	-0.684112	0.735249	-0.188360	-0.375412	0.630990	-0.093250	-0.362067	0.621677	0.261669	-0.356228	0.640843	0.228799	-0.301763	0.075672	0.235272	-0.301836	0.081850	-0.079457	-0.291188	0.079856	0.205310	0.474734	0.548849	-0.273803
8404	70.033333	-0.859940	0.691545	0.160839	-0.853250	0.686597	-0.054703	-0.819896	0.900374	0.151627	-0.806104	0.900823	-0.042787	-0.727109	1.232402	0.115087	-0.721074	1.242641	0.009906	-0.674753	1.195508	0.120239	-0.678060	0.740547	0.320815	-0.684093	0.735248	-0.188392	-0.375407	0.630985	-0.093268	-0.362091	0.621678	0.261678	-0.356245	0.640838	0.228804	-0.301763	0.075676	0.235283	-0.301908	0.081692	-0.079371	-0.291067	0.079912	0.205339	0.474737	0.548794	-0.273860
8405	70.041667	-0.860030	0.691582	0.160849	-0.853254	0.686595	-0.054709	-0.819854	0.900388	0.151579	-0.806124	0.900890	-0.042855	-0.727289	1.232069	0.115021	-0.721310	1.242408	0.009817	-0.674770	1.195405	0.120218	-0.678091	0.740521	0.320780	-0.684067	0.735245	-0.188416	-0.375394	0.630989	-0.093264	-0.362098	0.621681	0.261682	-0.356257	0.640843	0.228812	-0.301762	0.075691	0.235273	-0.301888	0.081741	-0.079386	-0.291304	0.079799	0.205279	0.474742	0.548743	-0.273923
8406	70.050000	-0.860045	0.691571	0.160836	-0.853252	0.686594	-0.054711	-0.819795	0.900364	0.151531	-0.806089	0.900822	-0.042840	-0.727471	1.231705	0.114924	-0.721399	1.242112	0.009851	-0.674784	1.195304	0.120210	-0.678121	0.740492	0.320748	-0.684042	0.735242	-0.188431	-0.375385	0.630988	-0.093258	-0.362107	0.621692	0.261688	-0.356265	0.640850	0.228815	-0.301767	0.075708	0.235288	-0.301869	0.081890	-0.079369	-0.291070	0.079935	0.205355	0.474749	0.548696	-0.273982
8407	70.058333	-0.860043	0.691567	0.160825	-0.853253	0.686594	-0.054717	-0.819812	0.900416	0.151539	-0.806010	0.900817	-0.042841	-0.727629	1.231457	0.114927	-0.721665	1.241830	0.009805	-0.674825	1.195259	0.120317	-0.678140	0.740465	0.320728	-0.684016	0.735234	-0.188450	-0.375374	0.630985	-0.093247	-0.362107	0.621693	0.261692	-0.356265	0.640852	0.228816	-0.301774	0.075712	0.235304	-0.301911	0.081703	-0.079337	-0.291071	0.079951	0.205367	0.474747	0.548653	-0.274038
8408	70.066667	-0.860038	0.691577	0.160819	-0.853248	0.686591	-0.054717	-0.819790	0.900409	0.151516	-0.806055	0.900937	-0.042946	-0.727787	1.231219	0.114891	-0.721929	1.241692	0.009760	-0.674869	1.195204	0.120305	-0.678144	0.740428	0.320713	-0.683985	0.735212	-0.188470	-0.375363	0.630984	-0.093231	-0.362105	0.621688	0.261689	-0.356259	0.640854	0.228820	-0.301777	0.075711	0.235314	-0.301910	0.081713	-0.079337	-0.291307	0.079840	0.205314	0.474747	0.548604	-0.274087
8409	70.075000	-0.859944	0.691536	0.160785	-0.853236	0.686587	-0.054728	-0.819735	0.900407	0.151502	-0.805914	0.900844	-0.042889	-0.727876	1.231207	0.114995	-0.722034	1.241535	0.009835	-0.674966	1.195154	0.120284	-0.678141	0.740394	0.320694	-0.683961	0.735186	-0.188489	-0.375353	0.630971	-0.093216	-0.362100	0.621683	0.261690	-0.356251	0.640845	0.228822	-0.301778	0.075705	0.235298	-0.301889	0.081760	-0.079368	-0.291194	0.079895	0.205347	0.474741	0.548562	-0.274125
8410	70.083333	-0.860012	0.691593	0.160808	-0.853219	0.686580	-0.054741	-0.819692	0.900401	0.151487	-0.805872	0.900835	-0.042908	-0.728033	1.231120	0.114978	-0.722096	1.241453	0.009863	-0.675073	1.195111	0.120270	-0.678128	0.740364	0.320683	-0.683937	0.735164	-0.188511	-0.375342	0.630963	-0.093208	-0.362085	0.621667	0.261687	-0.356241	0.640833	0.228822	-0.301774	0.075695	0.235285	-0.301916	0.081700	-0.079345	-0.291074	0.079938	0.205374	0.474729	0.548510	-0.274154
8411	70.091667	-0.859903	0.691556	0.160778	-0.853191	0.686580	-0.054749	-0.819647	0.900385	0.151469	-0.805813	0.900764	-0.042891	-0.728175	1.231121	0.114928	-0.722154	1.241417	0.009977	-0.675198	1.195122	0.120253	-0.678106	0.740350	0.320682	-0.683904	0.735137	-0.188534	-0.375331	0.630944	-0.093198	-0.362074	0.621648	0.261683	-0.356226	0.640813	0.228813	-0.301774	0.075677	0.235287	-0.301912	0.081702	-0.079365	-0.291191	0.079866	0.205330	0.474712	0.548462	-0.274168
8412	70.100000	-0.859873	0.691572	0.160773	-0.853161	0.686578	-0.054756	-0.819605	0.900377	0.151459	-0.805810	0.900851	-0.042978	-0.728297	1.231157	0.114876	-0.722503	1.241559	0.009776	-0.675328	1.195190	0.120250	-0.678073	0.740339	0.320683	-0.683876	0.735123	-0.188557	-0.375314	0.630938	-0.093188	-0.362059	0.621635	0.261680	-0.356212	0.640794	0.228805	-0.301763	0.075682	0.235276	-0.301948	0.081591	-0.079337	-0.291301	0.079799	0.205288	0.474695	0.548412	-0.274178
8413	70.108333	-0.859854	0.691591	0.160766	-0.853138	0.686590	-0.054758	-0.819560	0.900360	0.151437	-0.805801	0.900855	-0.042996	-0.728400	1.231245	0.114806	-0.722570	1.241667	0.009615	-0.675459	1.195280	0.120230	-0.678040	0.740344	0.320679	-0.683850	0.735110	-0.188564	-0.375302	0.630934	-0.093180	-0.362039	0.621621	0.261669	-0.356199	0.640787	0.228801	-0.301757	0.075682	0.235274	-0.301893	0.081782	-0.079380	-0.291067	0.079906	0.205345	0.474679	0.548363	-0.274186
8414	70.116667	-0.859829	0.691610	0.160758	-0.853116	0.686606	-0.054754	-0.819523	0.900358	0.151429	-0.805799	0.900855	-0.043008	-0.728481	1.231342	0.114718	-0.722474	1.241819	0.009718	-0.675589	1.195380	0.120223	-0.678007	0.740358	0.320680	-0.683826	0.735117	-0.188569	-0.375288	0.630930	-0.093163	-0.362020	0.621616	0.261666	-0.356185	0.640781	0.228797	-0.301760	0.075690	0.235281	-0.301738	0.081740	-0.079622	-0.291303	0.079795	0.205293	0.474660	0.548325	-0.274196
8415	70.125000	-0.859800	0.691640	0.160758	-0.853094	0.686624	-0.054748	-0.819432	0.900344	0.151415	-0.805650	0.900751	-0.042920	-0.728568	1.231564	0.114848	-0.722578	1.242007	0.009850	-0.675704	1.195485	0.120225	-0.677976	0.740387	0.320685	-0.683804	0.735135	-0.188566	-0.375318	0.630888	-0.093056	-0.362004	0.621610	0.261661	-0.356163	0.640780	0.228795	-0.301763	0.075705	0.235289	-0.301909	0.081701	-0.079347	-0.291066	0.079929	0.205354	0.474640	0.548290	-0.274197
8416	70.133333	-0.859768	0.691661	0.160754	-0.853075	0.686642	-0.054739	-0.819452	0.900357	0.151418	-0.805698	0.900854	-0.042985	-0.728600	1.231775	0.114890	-0.722779	1.242331	0.009748	-0.675800	1.195588	0.120241	-0.677941	0.740416	0.320691	-0.683781	0.735165	-0.188561	-0.375261	0.630942	-0.093132	-0.361983	0.621612	0.261663	-0.356144	0.640785	0.228804	-0.301763	0.075711	0.235303	-0.301935	0.081605	-0.079295	-0.291306	0.079825	0.205314	0.474629	0.548267	-0.274191
8417	70.141667	-0.859716	0.691669	0.160731	-0.853058	0.686662	-0.054730	-0.819423	0.900366	0.151421	-0.805694	0.900785	-0.042975	-0.728612	1.231952	0.114936	-0.722651	1.242553	0.009980	-0.675869	1.195698	0.120260	-0.677912	0.740457	0.320703	-0.683764	0.735194	-0.188554	-0.375249	0.630945	-0.093123	-0.361964	0.621613	0.261665	-0.356130	0.640789	0.228806	-0.301769	0.075706	0.235300	-0.301909	0.081702	-0.079319	-0.291189	0.079890	0.205345	0.474622	0.548263	-0.274180
8418	70.150000	-0.859695	0.691684	0.160729	-0.853041	0.686669	-0.054730	-0.819306	0.900353	0.151408	-0.805621	0.900802	-0.042923	-0.728532	1.232259	0.115109	-0.722681	1.242789	0.009989	-0.675907	1.195813	0.120279	-0.677892	0.740495	0.320713	-0.683745	0.735224	-0.188554	-0.375321	0.630839	-0.092931	-0.361946	0.621618	0.261666	-0.356112	0.640799	0.228812	-0.301762	0.075705	0.235288	-0.301907	0.081697	-0.079323	-0.291071	0.079940	0.205381	0.474625	0.548264	-0.274179
8419	70.158333	-0.859688	0.691710	0.160743	-0.853026	0.686671	-0.054730	-0.819340	0.900363	0.151415	-0.805679	0.900848	-0.042969	-0.728557	1.232340	0.115076	-0.722821	1.242904	0.010049	-0.675915	1.195928	0.120305	-0.677870	0.740538	0.320732	-0.683731	0.735249	-0.188555	-0.375226	0.630943	-0.093116	-0.361926	0.621614	0.261669	-0.356097	0.640799	0.228814	-0.301761	0.075683	0.235289	-0.301923	0.081643	-0.079316	-0.291188	0.079874	0.205333	0.474628	0.548272	-0.274178
8420	70.166667	-0.859666	0.691711	0.160728	-0.853011	0.686674	-0.054727	-0.819291	0.900355	0.151411	-0.805645	0.900904	-0.042996	-0.728532	1.232509	0.115144	-0.722674	1.243123	0.010119	-0.675896	1.196042	0.120226	-0.677849	0.740577	0.320751	-0.683718	0.735267	-0.188557	-0.375302	0.630835	-0.092934	-0.361914	0.621616	0.261670	-0.356087	0.640805	0.228824	-0.301759	0.075683	0.235269	-0.301873	0.081877	-0.079360	-0.291309	0.079808	0.205289	0.474628	0.548277	-0.274181
8421	70.175000	-0.859662	0.691723	0.160741	-0.852996	0.686674	-0.054726	-0.819292	0.900356	0.151412	-0.805702	0.900849	-0.042977	-0.728480	1.232731	0.115252	-0.722697	1.243261	0.010205	-0.675868	1.196170	0.120255	-0.677836	0.740612	0.320762	-0.683712	0.735283	-0.188557	-0.375207	0.630939	-0.093125	-0.361902	0.621606	0.261672	-0.356080	0.640802	0.228827	-0.301756	0.075677	0.235268	-0.301804	0.081739	-0.079493	-0.291062	0.079915	0.205344	0.474629	0.548272	-0.274186
8422	70.183333	-0.859644	0.691717	0.160728	-0.852989	0.686666	-0.054727	-0.819296	0.900354	0.151413	-0.805633	0.900779	-0.042912	-0.728446	1.232839	0.115232	-0.722666	1.243430	0.010240	-0.675834	1.196304	0.120286	-0.677819	0.740643	0.320779	-0.683713	0.735287	-0.188556	-0.375206	0.630937	-0.093134	-0.361894	0.621598	0.261672	-0.356075	0.640796	0.228826	-0.301762	0.075663	0.235292	-0.301911	0.081678	-0.079354	-0.291069	0.079910	0.205338	0.474622	0.548266	-0.274187
8423	70.191667	-0.859667	0.691721	0.160738	-0.852992	0.686669	-0.054719	-0.819301	0.900351	0.151411	-0.805747	0.900867	-0.042981	-0.728304	1.233164	0.115443	-0.722671	1.243624	0.010360	-0.675817	1.196468	0.120440	-0.677807	0.740650	0.320793	-0.683716	0.735287	-0.188554	-0.375242	0.630887	-0.093049	-0.361891	0.621594	0.261672	-0.356074	0.640793	0.228822	-0.301752	0.075691	0.235269	-0.301927	0.081636	-0.079338	-0.291183	0.079850	0.205310	0.474620	0.548267	-0.274189
8424	70.200000	-0.859665	0.691705	0.160728	-0.853002	0.686668	-0.054708	-0.818354	0.899886	0.151077	-0.805801	0.900877	-0.042982	-0.728267	1.233334	0.115430	-0.722582	1.243938	0.010415	-0.675808	1.196570	0.120467	-0.677799	0.740654	0.320807	-0.683727	0.735285	-0.188551	-0.375199	0.630952	-0.093145	-0.361888	0.621590	0.261676	-0.356079	0.640787	0.228826	-0.301752	0.075699	0.235275	-0.301905	0.081696	-0.079350	-0.291303	0.079802	0.205281	0.474613	0.548270	-0.274176
8425	70.208333	-0.859676	0.691699	0.160756	-0.853016	0.686669	-0.054697	-0.818379	0.899894	0.151083	-0.805816	0.900843	-0.042957	-0.728146	1.233597	0.115545	-0.722672	1.244215	0.010329	-0.675799	1.196652	0.120492	-0.677796	0.740644	0.320823	-0.683743	0.735264	-0.188545	-0.375205	0.630958	-0.093151	-0.361894	0.621590	0.261682	-0.356087	0.640781	0.228825	-0.301756	0.075710	0.235280	-0.301909	0.081747	-0.079332	-0.291068	0.079931	0.205356	0.474606	0.548267	-0.274174
8426	70.216667	-0.859686	0.691683	0.160744	-0.853037	0.686666	-0.054687	-0.818402	0.899898	0.151087	-0.805728	0.900759	-0.042873	-0.728017	1.233843	0.115662	-0.722292	1.244255	0.010686	-0.675792	1.196724	0.120512	-0.677802	0.740620	0.320836	-0.683764	0.735238	-0.188540	-0.375216	0.630963	-0.093161	-0.361899	0.621587	0.261683	-0.356095	0.640774	0.228829	-0.301763	0.075714	0.235281	-0.301906	0.081706	-0.079341	-0.291067	0.079944	0.205357	0.474612	0.548261	-0.274179
8427	70.225000	-0.859722	0.691687	0.160779	-0.853058	0.686651	-0.054685	-0.817930	0.899588	0.150807	-0.805798	0.900830	-0.042922	-0.727848	1.234012	0.115696	-0.722540	1.244655	0.010526	-0.675759	1.196802	0.120590	-0.677811	0.740595	0.320845	-0.683794	0.735202	-0.188538	-0.375233	0.630964	-0.093181	-0.361909	0.621587	0.261685	-0.356106	0.640770	0.228827	-0.301763	0.075698	0.235284	-0.301895	0.081801	-0.079353	-0.291187	0.079874	0.205328	0.474634	0.548269	-0.274192
8428	70.233333	-0.859743	0.691678	0.160784	-0.853076	0.686640	-0.054685	-0.817945	0.899588	0.150813	-0.805888	0.900873	-0.042960	-0.727747	1.234181	0.115832	-0.722257	1.244832	0.010672	-0.675703	1.196896	0.120668	-0.677828	0.740569	0.320851	-0.683824	0.735163	-0.188531	-0.375247	0.630964	-0.093200	-0.361924	0.621583	0.261690	-0.356122	0.640761	0.228826	-0.301762	0.075697	0.235278	-0.301769	0.082023	-0.079527	-0.291072	0.079929	0.205355	0.474654	0.548274	-0.274209
8429	70.241667	-0.859769	0.691665	0.160783	-0.853104	0.686627	-0.054686	-0.817959	0.899594	0.150809	-0.805849	0.900820	-0.042912	-0.727633	1.234239	0.115863	-0.722200	1.244891	0.010739	-0.675620	1.196921	0.120685	-0.677856	0.740537	0.320848	-0.683869	0.735133	-0.188523	-0.375274	0.630966	-0.093226	-0.361939	0.621576	0.261694	-0.356132	0.640755	0.228833	-0.301761	0.075690	0.235268	-0.301895	0.081788	-0.079362	-0.291065	0.079928	0.205339	0.474672	0.548280	-0.274234
8430	70.250000	-0.859791	0.691655	0.160780	-0.853135	0.686616	-0.054691	-0.817974	0.899605	0.150812	-0.805808	0.900759	-0.042868	-0.727526	1.234266	0.115881	-0.722133	1.244911	0.010772	-0.675519	1.196941	0.120708	-0.677882	0.740512	0.320838	-0.683909	0.735103	-0.188507	-0.375295	0.630967	-0.093241	-0.361953	0.621569	0.261705	-0.356146	0.640749	0.228842	-0.301755	0.075685	0.235268	-0.301918	0.081692	-0.079358	-0.291067	0.079917	0.205341	0.474692	0.548290	-0.274257
8431	70.258333	-0.859818	0.691645	0.160773	-0.853163	0.686604	-0.054696	-0.818235	0.899752	0.150937	-0.805953	0.900854	-0.042953	-0.727472	1.234165	0.115847	-0.722063	1.244889	0.010793	-0.675399	1.196958	0.120745	-0.677922	0.740483	0.320823	-0.683948	0.735079	-0.188490	-0.375321	0.630974	-0.093255	-0.361972	0.621564	0.261715	-0.356160	0.640748	0.228857	-0.301759	0.075694	0.235269	-0.301896	0.081784	-0.079371	-0.291190	0.079858	0.205310	0.474727	0.548292	-0.274286
8432	70.266667	-0.859850	0.691637	0.160769	-0.853196	0.686591	-0.054702	-0.819573	0.900434	0.151431	-0.805850	0.900807	-0.042889	-0.727354	1.234134	0.115850	-0.721988	1.244866	0.010807	-0.675291	1.196955	0.120750	-0.677959	0.740458	0.320796	-0.683986	0.735064	-0.188463	-0.375346	0.630984	-0.093263	-0.361992	0.621558	0.261734	-0.356179	0.640747	0.228880	-0.301762	0.075693	0.235278	-0.301770	0.082009	-0.079524	-0.291305	0.079804	0.205282	0.474757	0.548276	-0.274317
8433	70.275000	-0.859885	0.691626	0.160758	-0.853228	0.686587	-0.054708	-0.819579	0.900443	0.151420	-0.805822	0.900780	-0.042866	-0.727301	1.234196	0.115963	-0.721961	1.244831	0.010849	-0.675172	1.196940	0.120661	-0.678000	0.740427	0.320778	-0.684019	0.735051	-0.188442	-0.375359	0.630987	-0.093258	-0.362011	0.621550	0.261756	-0.356193	0.640743	0.228907	-0.301764	0.075702	0.235289	-0.301841	0.081850	-0.079434	-0.291073	0.079931	0.205353	0.474767	0.548257	-0.274337
8434	70.283333	-0.859914	0.691617	0.160748	-0.853253	0.686580	-0.054719	-0.819580	0.900449	0.151403	-0.805821	0.900793	-0.042875	-0.727234	1.234179	0.115933	-0.721875	1.244856	0.010852	-0.675082	1.196963	0.120676	-0.678038	0.740399	0.320746	-0.684043	0.735040	-0.188419	-0.375374	0.630995	-0.093254	-0.362029	0.621543	0.261783	-0.356203	0.640743	0.228938	-0.301764	0.075699	0.235302	-0.301942	0.081596	-0.079305	-0.291074	0.079940	0.205362	0.474774	0.548265	-0.274346
8435	70.291667	-0.859986	0.691632	0.160752	-0.853267	0.686575	-0.054729	-0.819572	0.900456	0.151380	-0.805921	0.900913	-0.042969	-0.727118	1.234308	0.115995	-0.721817	1.244897	0.010879	-0.675019	1.197045	0.120811	-0.678069	0.740363	0.320714	-0.684057	0.735025	-0.188396	-0.375384	0.630993	-0.093247	-0.362044	0.621542	0.261806	-0.356219	0.640743	0.228971	-0.301768	0.075717	0.235292	-0.301875	0.081799	-0.079376	-0.291194	0.079885	0.205341	0.474767	0.548266	-0.274366
8436	70.300000	-0.860056	0.691654	0.160759	-0.853282	0.686568	-0.054741	-0.819564	0.900461	0.151354	-0.805789	0.900815	-0.042895	-0.727024	1.234438	0.116051	-0.721887	1.245008	0.010799	-0.674989	1.197077	0.120812	-0.678111	0.740327	0.320672	-0.684071	0.735007	-0.188379	-0.375394	0.630997	-0.093241	-0.362060	0.621532	0.261825	-0.356231	0.640743	0.228998	-0.301772	0.075711	0.235291	-0.301915	0.081709	-0.079339	-0.291316	0.079831	0.205310	0.474771	0.548251	-0.274389
8437	70.308333	-0.860066	0.691651	0.160746	-0.853291	0.686570	-0.054753	-0.819549	0.900470	0.151329	-0.805766	0.900824	-0.042915	-0.726995	1.234506	0.115994	-0.721727	1.245086	0.010842	-0.674981	1.197111	0.120798	-0.678144	0.740300	0.320636	-0.684082	0.735013	-0.188491	-0.375398	0.630985	-0.093240	-0.362073	0.621523	0.261835	-0.356240	0.640740	0.229014	-0.301775	0.075701	0.235284	-0.301917	0.081704	-0.079349	-0.291080	0.079937	0.205364	0.474775	0.548218	-0.274421
8438	70.316667	-0.860066	0.691653	0.160732	-0.853290	0.686572	-0.054769	-0.819533	0.900476	0.151300	-0.805855	0.900936	-0.043024	-0.726916	1.234639	0.116020	-0.721558	1.245190	0.010886	-0.674980	1.197150	0.120784	-0.678177	0.740271	0.320587	-0.684068	0.734971	-0.188376	-0.375403	0.630978	-0.093240	-0.362087	0.621520	0.261839	-0.356255	0.640740	0.229017	-0.301768	0.075690	0.235280	-0.301918	0.081703	-0.079359	-0.291315	0.079810	0.205291	0.474782	0.548190	-0.274448
8439	70.325000	-0.860066	0.691670	0.160723	-0.853291	0.686579	-0.054779	-0.818968	0.900235	0.151097	-0.805727	0.900874	-0.042986	-0.726902	1.234692	0.115970	-0.721467	1.245348	0.010812	-0.674970	1.197179	0.120765	-0.678207	0.740256	0.320547	-0.684058	0.734954	-0.188381	-0.375404	0.630981	-0.093236	-0.362094	0.621513	0.261834	-0.356260	0.640734	0.229016	-0.301771	0.075683	0.235276	-0.301774	0.082015	-0.079541	-0.291198	0.079877	0.205310	0.474808	0.548163	-0.274467
8440	70.333333	-0.860061	0.691688	0.160718	-0.853284	0.686591	-0.054785	-0.818398	0.899997	0.150896	-0.805663	0.900833	-0.042968	-0.726879	1.234677	0.115861	-0.721409	1.245416	0.010794	-0.674948	1.197173	0.120633	-0.678229	0.740241	0.320507	-0.684043	0.734941	-0.188388	-0.375397	0.630974	-0.093227	-0.362101	0.621507	0.261828	-0.356272	0.640728	0.229011	-0.301770	0.075697	0.235277	-0.301923	0.081703	-0.079370	-0.291078	0.079921	0.205350	0.474835	0.548137	-0.274484
8441	70.341667	-0.859969	0.691658	0.160682	-0.853270	0.686611	-0.054781	-0.817862	0.899694	0.150599	-0.805617	0.900837	-0.042983	-0.726806	1.234713	0.115810	-0.721375	1.245414	0.010811	-0.674922	1.197212	0.120618	-0.678244	0.740238	0.320468	-0.684029	0.734964	-0.188521	-0.375389	0.630977	-0.093222	-0.362104	0.621496	0.261818	-0.356274	0.640723	0.229002	-0.301772	0.075702	0.235286	-0.301934	0.081651	-0.079343	-0.291079	0.079931	0.205352	0.474852	0.548143	-0.274483
8442	70.350000	-0.860036	0.691721	0.160702	-0.853252	0.686623	-0.054771	-0.817804	0.899699	0.150567	-0.805637	0.900924	-0.043058	-0.726768	1.234862	0.115937	-0.721324	1.245475	0.010765	-0.674878	1.197255	0.120601	-0.678254	0.740242	0.320439	-0.683996	0.734941	-0.188430	-0.375384	0.630980	-0.093214	-0.362105	0.621497	0.261816	-0.356270	0.640720	0.228995	-0.301774	0.075707	0.235290	-0.301776	0.082025	-0.079533	-0.291312	0.079817	0.205300	0.474865	0.548161	-0.274484
8443	70.358333	-0.859975	0.691713	0.160689	-0.853226	0.686632	-0.054767	-0.818030	0.899873	0.150705	-0.805609	0.900899	-0.043061	-0.726684	1.234894	0.115874	-0.721272	1.245504	0.010776	-0.674834	1.197314	0.120596	-0.678247	0.740249	0.320411	-0.683973	0.734967	-0.188574	-0.375371	0.630978	-0.093211	-0.362096	0.621496	0.261799	-0.356263	0.640719	0.228991	-0.301781	0.075710	0.235300	-0.301916	0.081702	-0.079340	-0.291077	0.079947	0.205364	0.474892	0.548178	-0.274500
8444	70.366667	-0.859908	0.691705	0.160672	-0.853201	0.686649	-0.054764	-0.818232	0.900041	0.150833	-0.805484	0.900850	-0.043019	-0.726660	1.234969	0.115904	-0.721238	1.245567	0.010745	-0.674797	1.197376	0.120590	-0.678228	0.740268	0.320392	-0.683948	0.734994	-0.188728	-0.375353	0.630974	-0.093216	-0.362085	0.621498	0.261793	-0.356253	0.640721	0.228986	-0.301774	0.075716	0.235297	-0.301913	0.081707	-0.079338	-0.291080	0.079950	0.205375	0.474922	0.548187	-0.274520
8445	70.375000	-0.859886	0.691724	0.160676	-0.853179	0.686659	-0.054768	-0.818173	0.900054	0.150825	-0.805361	0.900855	-0.043035	-0.726608	1.234997	0.115804	-0.721187	1.245671	0.010753	-0.674783	1.197427	0.120582	-0.678198	0.740286	0.320377	-0.683900	0.734976	-0.188657	-0.375331	0.630966	-0.093216	-0.362064	0.621493	0.261777	-0.356233	0.640713	0.228971	-0.301771	0.075707	0.235292	-0.301897	0.081793	-0.079339	-0.291078	0.079951	0.205367	0.474949	0.548201	-0.274539
8446	70.383333	-0.859857	0.691738	0.160674	-0.853154	0.686668	-0.054772	-0.818138	0.900068	0.150817	-0.805390	0.900903	-0.043092	-0.726632	1.235101	0.115807	-0.721088	1.245769	0.010788	-0.674769	1.197462	0.120571	-0.678159	0.740306	0.320373	-0.683864	0.735004	-0.188819	-0.375401	0.630851	-0.093042	-0.362045	0.621485	0.261757	-0.356213	0.640710	0.228955	-0.301760	0.075695	0.235280	-0.301918	0.081693	-0.079337	-0.291321	0.079820	0.205304	0.474968	0.548209	-0.274551
8447	70.391667	-0.859832	0.691750	0.160668	-0.853129	0.686677	-0.054776	-0.819080	0.900547	0.151138	-0.805303	0.900860	-0.043072	-0.726510	1.235281	0.115914	-0.721008	1.245941	0.010742	-0.674753	1.197484	0.120554	-0.678118	0.740327	0.320373	-0.683809	0.734979	-0.188758	-0.375289	0.630950	-0.093222	-0.362023	0.621477	0.261741	-0.356192	0.640699	0.228934	-0.301766	0.075684	0.235283	-0.301935	0.081630	-0.079323	-0.291190	0.079878	0.205309	0.474976	0.548210	-0.274559
8448	70.400000	-0.859896	0.691822	0.160660	-0.853099	0.686689	-0.054782	-0.819021	0.900553	0.151121	-0.805172	0.900862	-0.043060	-0.726529	1.235343	0.116086	-0.720964	1.245991	0.010751	-0.674725	1.197502	0.120547	-0.678076	0.740338	0.320378	-0.683773	0.735011	-0.188928	-0.375266	0.630939	-0.093220	-0.361997	0.621468	0.261729	-0.356176	0.640689	0.228923	-0.301761	0.075683	0.235267	-0.301916	0.081684	-0.079343	-0.291076	0.079932	0.205344	0.474975	0.548205	-0.274562
8449	70.408333	-0.859871	0.691832	0.160645	-0.853077	0.686710	-0.054781	-0.818976	0.900557	0.151108	-0.805180	0.900880	-0.043104	-0.726398	1.235374	0.115905	-0.720852	1.246055	0.010757	-0.674681	1.197523	0.120538	-0.678038	0.740350	0.320396	-0.683711	0.734967	-0.188740	-0.375293	0.630879	-0.093125	-0.361976	0.621449	0.261719	-0.356161	0.640676	0.228917	-0.301759	0.075690	0.235271	-0.301840	0.081847	-0.079433	-0.291190	0.079860	0.205313	0.474958	0.548188	-0.274557
8450	70.416667	-0.859748	0.691777	0.160613	-0.853055	0.686719	-0.054786	-0.818923	0.900554	0.151096	-0.805113	0.900822	-0.043081	-0.726317	1.235391	0.115874	-0.720745	1.246089	0.010760	-0.674622	1.197541	0.120533	-0.678007	0.740348	0.320414	-0.683669	0.734975	-0.188784	-0.375317	0.630822	-0.093027	-0.361962	0.621431	0.261717	-0.356147	0.640665	0.228917	-0.301759	0.075697	0.235277	-0.301911	0.081697	-0.079349	-0.291075	0.079943	0.205328	0.474934	0.548171	-0.274547
8451	70.425000	-0.859717	0.691790	0.160596	-0.853035	0.686737	-0.054788	-0.818862	0.900555	0.151086	-0.805047	0.900847	-0.043095	-0.726271	1.235335	0.115807	-0.720669	1.246103	0.010748	-0.674552	1.197551	0.120524	-0.677975	0.740350	0.320449	-0.683750	0.734951	-0.189062	-0.375305	0.630817	-0.093012	-0.361945	0.621412	0.261719	-0.356132	0.640651	0.228926	-0.301765	0.075699	0.235289	-0.301766	0.081874	-0.079549	-0.291074	0.079923	0.205355	0.474916	0.548152	-0.274530
8452	70.433333	-0.859803	0.691875	0.160620	-0.853015	0.686748	-0.054793	-0.818806	0.900553	0.151085	-0.804975	0.900870	-0.043109	-0.726173	1.235387	0.115857	-0.720770	1.246177	0.010649	-0.674450	1.197539	0.120400	-0.677947	0.740351	0.320475	-0.683600	0.734987	-0.188854	-0.375200	0.630918	-0.093190	-0.361935	0.621397	0.261729	-0.356123	0.640649	0.228939	-0.301765	0.075710	0.235282	-0.301910	0.081698	-0.079334	-0.291066	0.079937	0.205352	0.474900	0.548126	-0.274520
8453	70.441667	-0.859781	0.691884	0.160612	-0.853000	0.686771	-0.054794	-0.818743	0.900553	0.151089	-0.804957	0.900854	-0.043108	-0.726083	1.235413	0.115859	-0.720510	1.246135	0.010766	-0.674364	1.197556	0.120460	-0.677925	0.740340	0.320507	-0.683675	0.734919	-0.188904	-0.375283	0.630812	-0.093003	-0.361923	0.621388	0.261732	-0.356115	0.640647	0.228950	-0.301769	0.075704	0.235292	-0.301836	0.081866	-0.079418	-0.291193	0.079873	0.205326	0.474886	0.548106	-0.274512
8454	70.450000	-0.859658	0.691849	0.160568	-0.852981	0.686781	-0.054800	-0.818705	0.900561	0.151088	-0.804918	0.900838	-0.043154	-0.726022	1.235337	0.115747	-0.720409	1.246176	0.010776	-0.674272	1.197567	0.120515	-0.677908	0.740338	0.320532	-0.683548	0.734994	-0.188901	-0.375282	0.630812	-0.093005	-0.361913	0.621368	0.261733	-0.356114	0.640797	0.229130	-0.301770	0.075711	0.235277	-0.301873	0.081895	-0.079354	-0.291077	0.079940	0.205355	0.474870	0.548095	-0.274507
8455	70.458333	-0.859683	0.691883	0.160583	-0.852965	0.686793	-0.054810	-0.818663	0.900570	0.151092	-0.804852	0.900884	-0.043118	-0.725906	1.235387	0.115767	-0.720230	1.246172	0.010889	-0.674177	1.197584	0.120520	-0.677887	0.740338	0.320561	-0.683534	0.734996	-0.188925	-0.375280	0.630808	-0.093008	-0.361903	0.621350	0.261743	-0.356101	0.640637	0.228979	-0.301765	0.075702	0.235271	-0.301908	0.081698	-0.079341	-0.291195	0.079874	0.205322	0.474858	0.548090	-0.274507
8456	70.466667	-0.859727	0.691933	0.160598	-0.852959	0.686808	-0.054819	-0.818633	0.900577	0.151089	-0.804809	0.900883	-0.043111	-0.725793	1.235456	0.115778	-0.720043	1.246169	0.011008	-0.674090	1.197618	0.120525	-0.677875	0.740338	0.320583	-0.683530	0.735000	-0.188940	-0.375286	0.630813	-0.093023	-0.361897	0.621329	0.261747	-0.356096	0.640629	0.228995	-0.301760	0.075691	0.235264	-0.301900	0.081698	-0.079353	-0.291076	0.079922	0.205340	0.474861	0.548090	-0.274513
8457	70.475000	-0.859675	0.691920	0.160574	-0.852949	0.686817	-0.054822	-0.818591	0.900574	0.151085	-0.804840	0.900924	-0.043164	-0.725675	1.235530	0.115792	-0.720041	1.246371	0.010770	-0.673997	1.197639	0.120536	-0.677865	0.740339	0.320612	-0.683631	0.734940	-0.188972	-0.375289	0.630819	-0.093034	-0.361897	0.621310	0.261757	-0.356091	0.640620	0.229014	-0.301762	0.075693	0.235266	-0.301742	0.082020	-0.079535	-0.291311	0.079802	0.205280	0.474864	0.548095	-0.274524
8458	70.483333	-0.859628	0.691904	0.160551	-0.852952	0.686830	-0.054821	-0.818554	0.900575	0.151083	-0.804758	0.900910	-0.043109	-0.725563	1.235595	0.115784	-0.719937	1.246433	0.010809	-0.673915	1.197677	0.120540	-0.677859	0.740338	0.320632	-0.683537	0.735016	-0.188952	-0.375296	0.630834	-0.093046	-0.361895	0.621288	0.261774	-0.356091	0.640604	0.229030	-0.301763	0.075692	0.235271	-0.301874	0.081695	-0.079352	-0.291075	0.079916	0.205338	0.474870	0.548102	-0.274530
8459	70.491667	-0.859620	0.691902	0.160549	-0.852952	0.686840	-0.054813	-0.818507	0.900576	0.151093	-0.804784	0.900976	-0.043130	-0.725422	1.235694	0.115790	-0.719743	1.246556	0.010791	-0.673824	1.197715	0.120546	-0.677857	0.740327	0.320653	-0.683660	0.734957	-0.188979	-0.375307	0.630855	-0.093067	-0.361895	0.621268	0.261787	-0.356091	0.640603	0.229056	-0.301762	0.075699	0.235276	-0.301868	0.081662	-0.079342	-0.291076	0.079921	0.205345	0.474870	0.548103	-0.274529
8460	70.500000	-0.859615	0.691906	0.160553	-0.852958	0.686853	-0.054804	-0.818471	0.900580	0.151096	-0.804719	0.900945	-0.043084	-0.725368	1.235713	0.115919	-0.719579	1.246624	0.010792	-0.673727	1.197745	0.120545	-0.677855	0.740316	0.320670	-0.683781	0.734904	-0.188998	-0.375314	0.630869	-0.093082	-0.361895	0.621256	0.261800	-0.356092	0.640599	0.229080	-0.301764	0.075699	0.235292	-0.301701	0.082031	-0.079526	-0.291077	0.079926	0.205356	0.474864	0.548111	-0.274522
8461	70.508333	-0.859620	0.691911	0.160563	-0.852966	0.686868	-0.054797	-0.818437	0.900590	0.151108	-0.804806	0.901054	-0.043141	-0.725126	1.235944	0.115878	-0.719510	1.246716	0.010747	-0.673599	1.197774	0.120492	-0.677862	0.740300	0.320676	-0.683703	0.734980	-0.188961	-0.375332	0.630886	-0.093113	-0.361898	0.621243	0.261817	-0.356099	0.640674	0.229189	-0.301764	0.075709	0.235284	-0.301752	0.081877	-0.079448	-0.291312	0.079811	0.205295	0.474856	0.548120	-0.274510
8462	70.516667	-0.859607	0.691900	0.160577	-0.852980	0.686873	-0.054789	-0.818409	0.900604	0.151123	-0.804696	0.900990	-0.043064	-0.725044	1.235935	0.115749	-0.719238	1.246781	0.010832	-0.673510	1.197844	0.120548	-0.677871	0.740283	0.320682	-0.683645	0.735097	-0.189159	-0.375346	0.630901	-0.093136	-0.361895	0.621225	0.261838	-0.356093	0.640593	0.229129	-0.301770	0.075706	0.235279	-0.301813	0.081721	-0.079373	-0.291075	0.079927	0.205354	0.474848	0.548132	-0.274498
8463	70.525000	-0.859724	0.691971	0.160629	-0.852989	0.686878	-0.054784	-0.818343	0.900608	0.151127	-0.804681	0.901001	-0.043047	-0.724800	1.236117	0.115860	-0.719021	1.246830	0.010886	-0.673383	1.197861	0.120427	-0.677884	0.740261	0.320675	-0.683668	0.735079	-0.189027	-0.375368	0.630911	-0.093163	-0.361901	0.621215	0.261840	-0.356075	0.640602	0.229169	-0.301767	0.075707	0.235274	-0.301802	0.081732	-0.079378	-0.291077	0.079930	0.205351	0.474832	0.548149	-0.274483
8464	70.533333	-0.859633	0.691927	0.160603	-0.852999	0.686880	-0.054781	-0.818363	0.900632	0.151150	-0.804723	0.901080	-0.043087	-0.724669	1.236238	0.115870	-0.718795	1.246981	0.010806	-0.673286	1.197891	0.120423	-0.677895	0.740238	0.320663	-0.683900	0.734926	-0.188943	-0.375381	0.630919	-0.093191	-0.361906	0.621208	0.261853	-0.356056	0.640616	0.229207	-0.301769	0.075702	0.235268	-0.301664	0.082038	-0.079551	-0.291314	0.079813	0.205286	0.474818	0.548159	-0.274473
8465	70.541667	-0.859639	0.691942	0.160616	-0.853007	0.686886	-0.054773	-0.818276	0.900614	0.151145	-0.804716	0.901088	-0.043077	-0.724515	1.236314	0.115845	-0.718661	1.247110	0.010662	-0.673192	1.197906	0.120410	-0.677902	0.740220	0.320651	-0.683729	0.735078	-0.188995	-0.375400	0.630926	-0.093213	-0.361906	0.621189	0.261857	-0.356104	0.640671	0.229261	-0.301769	0.075700	0.235259	-0.301657	0.082045	-0.079567	-0.291198	0.079883	0.205299	0.474812	0.548167	-0.274482
8466	70.550000	-0.859638	0.691949	0.160626	-0.853014	0.686889	-0.054769	-0.818255	0.900631	0.151153	-0.804719	0.901101	-0.043067	-0.724365	1.236387	0.115834	-0.718532	1.247202	0.010561	-0.673101	1.197883	0.120387	-0.677911	0.740202	0.320638	-0.683745	0.735046	-0.188863	-0.375416	0.630928	-0.093235	-0.361908	0.621169	0.261856	-0.356057	0.640601	0.229225	-0.301769	0.075697	0.235261	-0.301651	0.082047	-0.079580	-0.291081	0.079929	0.205333	0.474813	0.548167	-0.274497
8467	70.558333	-0.859678	0.691972	0.160667	-0.853020	0.686895	-0.054762	-0.818245	0.900631	0.151155	-0.804695	0.901082	-0.043025	-0.724186	1.236435	0.115804	-0.718185	1.247215	0.010684	-0.673010	1.197840	0.120400	-0.677910	0.740176	0.320620	-0.683784	0.735088	-0.189078	-0.375381	0.630984	-0.093339	-0.361907	0.621148	0.261848	-0.356077	0.640653	0.229287	-0.301773	0.075702	0.235262	-0.301651	0.082055	-0.079589	-0.291082	0.079939	0.205323	0.474823	0.548176	-0.274519
8468	70.566667	-0.859738	0.692021	0.160694	-0.853023	0.686909	-0.054750	-0.818231	0.900646	0.151158	-0.804714	0.901126	-0.043025	-0.724046	1.236403	0.115762	-0.717967	1.247244	0.010679	-0.672917	1.197768	0.120421	-0.677915	0.740149	0.320601	-0.683803	0.735087	-0.189064	-0.375349	0.631041	-0.093441	-0.361906	0.621136	0.261846	-0.356055	0.640733	0.229395	-0.301775	0.075711	0.235270	-0.301650	0.082054	-0.079587	-0.291315	0.079812	0.205273	0.474831	0.548186	-0.274537
8469	70.575000	-0.859619	0.691972	0.160676	-0.853025	0.686925	-0.054738	-0.818213	0.900654	0.151161	-0.804683	0.901110	-0.042979	-0.723928	1.236318	0.115762	-0.717669	1.247052	0.010968	-0.672840	1.197574	0.120424	-0.677921	0.740125	0.320588	-0.683814	0.735059	-0.188929	-0.375403	0.630999	-0.093363	-0.361907	0.621131	0.261848	-0.356077	0.640641	0.229291	-0.301774	0.075718	0.235272	-0.301708	0.081911	-0.079505	-0.291197	0.079871	0.205311	0.474841	0.548192	-0.274548
8470	70.583333	-0.859729	0.692038	0.160729	-0.853027	0.686937	-0.054731	-0.818197	0.900670	0.151165	-0.804671	0.901194	-0.042995	-0.723821	1.236166	0.115768	-0.717821	1.247039	0.010663	-0.672711	1.197418	0.120436	-0.677931	0.740094	0.320571	-0.683830	0.735073	-0.189026	-0.375363	0.631059	-0.093464	-0.361904	0.621125	0.261846	-0.356055	0.640730	0.229405	-0.301779	0.075701	0.235282	-0.301765	0.081766	-0.079428	-0.291079	0.079955	0.205319	0.474840	0.548202	-0.274554
8471	70.591667	-0.859688	0.692040	0.160735	-0.853029	0.686949	-0.054723	-0.818173	0.900689	0.151169	-0.804656	0.901164	-0.042941	-0.723734	1.235775	0.115636	-0.717606	1.246772	0.010701	-0.672558	1.197225	0.120441	-0.677949	0.740056	0.320554	-0.683825	0.735022	-0.188782	-0.375370	0.631066	-0.093480	-0.361904	0.621123	0.261851	-0.356057	0.640730	0.229411	-0.301770	0.075717	0.235263	-0.301698	0.081916	-0.079511	-0.291077	0.079928	0.205336	0.474840	0.548197	-0.274541
8472	70.600000	-0.859732	0.692066	0.160753	-0.853028	0.686966	-0.054716	-0.818142	0.900710	0.151173	-0.804650	0.901224	-0.042943	-0.723691	1.235420	0.115626	-0.717380	1.246441	0.010698	-0.672385	1.197025	0.120455	-0.677972	0.740015	0.320545	-0.683840	0.735027	-0.188771	-0.375380	0.631072	-0.093497	-0.361909	0.621116	0.261856	-0.356058	0.640739	0.229425	-0.301771	0.075715	0.235259	-0.301631	0.082059	-0.079597	-0.291314	0.079811	0.205269	0.474830	0.548197	-0.274530
8473	70.608333	-0.859619	0.692015	0.160725	-0.853023	0.686980	-0.054711	-0.818109	0.900728	0.151181	-0.804615	0.901257	-0.042933	-0.723591	1.235092	0.115732	-0.717440	1.245996	0.010528	-0.672213	1.196839	0.120532	-0.678004	0.739967	0.320536	-0.683854	0.735045	-0.188874	-0.375381	0.631084	-0.093499	-0.361917	0.621108	0.261866	-0.356066	0.640573	0.229265	-0.301766	0.075706	0.235256	-0.301686	0.081904	-0.079512	-0.291311	0.079809	0.205268	0.474815	0.548192	-0.274508
8474	70.616667	-0.859719	0.692085	0.160769	-0.853016	0.686995	-0.054700	-0.818064	0.900741	0.151182	-0.804514	0.901224	-0.042873	-0.723628	1.234610	0.115700	-0.717218	1.245424	0.010804	-0.672036	1.196662	0.120646	-0.678038	0.739914	0.320529	-0.683870	0.735073	-0.188978	-0.375385	0.631091	-0.093499	-0.361929	0.621094	0.261875	-0.356080	0.640726	0.229449	-0.301766	0.075697	0.235255	-0.301773	0.081687	-0.079416	-0.291075	0.079931	0.205328	0.474806	0.548196	-0.274497
8475	70.625000	-0.859721	0.692106	0.160791	-0.853004	0.687013	-0.054695	-0.817993	0.900755	0.151180	-0.804464	0.901294	-0.042893	-0.723629	1.234292	0.115721	-0.717380	1.245222	0.010635	-0.671905	1.196492	0.120666	-0.678068	0.739855	0.320527	-0.683852	0.735030	-0.188734	-0.375391	0.631087	-0.093506	-0.361944	0.621082	0.261882	-0.356117	0.640705	0.229443	-0.301769	0.075698	0.235256	-0.301612	0.082064	-0.079606	-0.291197	0.079880	0.205295	0.474807	0.548198	-0.274499
[truncated: 6,362 more rows]
[truncated: 45 more columns]
