# Supplementary material for: Musical improvisation enhances interpersonal coordination in subsequent conversation: Motor and speech evidence
Source: PLoS One. 2021 Apr 15;16(4):e0250166. doi: 10.1371/journal.pone.0250166 (PMC8049323; doi:10.1371/journal.pone.0250166)
Supplement: S1 File — (ZIP) [file pone.0250166.s004.zip › HB condition/EDITED_PC 230 T1.csv]

Format Version	1.21	Take Name	PC 230 T1	Capture Frame Rate	180.000000	Export Frame Rate	120.000000	Capture Start Time	2018-07-12 03.32.15 PM	Total Frames in Take	13332	Total Exported Frames	8888	Rotation Type	Quaternion	Length Units	Meters	Coordinate Space	Global
		Marker	Marker	Marker	Marker	Marker	Marker	Marker	Marker	Marker	Marker	Marker	Marker	Marker	Marker	Marker	Marker	Marker	Marker	Marker	Marker	Marker	Marker	Marker	Marker	Marker	Marker	Marker	Marker	Marker	Marker	Marker	Marker	Marker	Marker	Marker	Marker	Marker	Marker	Marker	Marker	Marker	Marker	Marker	Marker	Marker	Marker	Marker	Marker
		Unlabeled:5000	Unlabeled:5000	Unlabeled:5000	Unlabeled:5001	Unlabeled:5001	Unlabeled:5001	Unlabeled:5002	Unlabeled:5002	Unlabeled:5002	Unlabeled:5003	Unlabeled:5003	Unlabeled:5003	Unlabeled:5004	Unlabeled:5004	Unlabeled:5004	Unlabeled:5005	Unlabeled:5005	Unlabeled:5005	Unlabeled:5006	Unlabeled:5006	Unlabeled:5006	Unlabeled:5007	Unlabeled:5007	Unlabeled:5007	Unlabeled:5008	Unlabeled:5008	Unlabeled:5008	Unlabeled:5009	Unlabeled:5009	Unlabeled:5009	Unlabeled:5010	Unlabeled:5010	Unlabeled:5010	Unlabeled:5011	Unlabeled:5011	Unlabeled:5011	Unlabeled:5012	Unlabeled:5012	Unlabeled:5012	Unlabeled:5013	Unlabeled:5013	Unlabeled:5013	Unlabeled:5014	Unlabeled:5014	Unlabeled:5014	Unlabeled:5015	Unlabeled:5015	Unlabeled:5015
		8392B20CF49E35701388	8392B20CF49E35701388	8392B20CF49E35701388	8392B20CF49E35701389	8392B20CF49E35701389	8392B20CF49E35701389	8392B20CF49E3570138A	8392B20CF49E3570138A	8392B20CF49E3570138A	8392B20CF49E3570138B	8392B20CF49E3570138B	8392B20CF49E3570138B	8392B20CF49E3570138C	8392B20CF49E3570138C	8392B20CF49E3570138C	8392B20CF49E3570138D	8392B20CF49E3570138D	8392B20CF49E3570138D	8392B20CF49E3570138E	8392B20CF49E3570138E	8392B20CF49E3570138E	8392B20CF49E3570138F	8392B20CF49E3570138F	8392B20CF49E3570138F	8392B20CF49E35701390	8392B20CF49E35701390	8392B20CF49E35701390	8392B20CF49E35701391	8392B20CF49E35701391	8392B20CF49E35701391	8392B20CF49E35701392	8392B20CF49E35701392	8392B20CF49E35701392	8392B20CF49E35701393	8392B20CF49E35701393	8392B20CF49E35701393	8392B20CF49E35701394	8392B20CF49E35701394	8392B20CF49E35701394	8392B20CF49E35701395	8392B20CF49E35701395	8392B20CF49E35701395	8392B20CF49E35701396	8392B20CF49E35701396	8392B20CF49E35701396	8392B20CF49E35701397	8392B20CF49E35701397	8392B20CF49E35701397
		Position	Position	Position	Position	Position	Position	Position	Position	Position	Position	Position	Position	Position	Position	Position	Position	Position	Position	Position	Position	Position	Position	Position	Position	Position	Position	Position	Position	Position	Position	Position	Position	Position	Position	Position	Position	Position	Position	Position	Position	Position	Position	Position	Position	Position	Position	Position	Position
Frame	Time	X	Y	Z	X	Y	Z	X	Y	Z	X	Y	Z	X	Y	Z	X	Y	Z	X	Y	Z	X	Y	Z	X	Y	Z	X	Y	Z	X	Y	Z	X	Y	Z	X	Y	Z	X	Y	Z	X	Y	Z	X	Y	Z
1687	14.058333	-0.842187	0.622435	0.080034	-0.835159	0.638347	-0.086356	-0.728665	0.900350	-0.092504	-0.726659	0.905010	0.126934	-0.598285	1.169037	-0.031020	-0.609271	0.674922	-0.174679	-0.591372	1.158484	0.073460	-0.574330	1.096560	0.071537	-0.569585	0.713662	0.252708	-0.449897	0.059435	-0.282853	-0.379981	0.057469	0.397914	-0.353734	0.064465	0.364051							0.419990	0.076461	-0.089009	0.442732	0.085246	0.200184
1688	14.066667	-0.842185	0.622418	0.080031	-0.835179	0.638344	-0.086356	-0.728711	0.900301	-0.092494	-0.726583	0.904930	0.126884	-0.598373	1.169032	-0.031031	-0.609292	0.674894	-0.174674	-0.591478	1.158535	0.073486	-0.574394	1.096572	0.071527	-0.569624	0.713636	0.252692	-0.449862	0.059471	-0.282878	-0.379986	0.057469	0.397912	-0.353740	0.064473	0.364061							0.419985	0.076489	-0.088989	0.442734	0.085244	0.200184
1689	14.075000	-0.842201	0.622401	0.080036	-0.835191	0.638341	-0.086364	-0.728706	0.900289	-0.092578	-0.726760	0.904958	0.126881	-0.598464	1.169025	-0.031053	-0.609317	0.674874	-0.174672	-0.591558	1.158536	0.073471	-0.574447	1.096582	0.071513	-0.569666	0.713609	0.252675	-0.449885	0.059479	-0.282853	-0.379984	0.057474	0.397914	-0.353734	0.064484	0.364060							0.419979	0.076484	-0.088961	0.442736	0.085257	0.200198
1690	14.083333	-0.842217	0.622392	0.080047	-0.835195	0.638340	-0.086376	-0.728723	0.900301	-0.092500	-0.726856	0.905013	0.126947	-0.598537	1.168983	-0.031039	-0.609347	0.674854	-0.174669	-0.591577	1.158457	0.073349	-0.574504	1.096594	0.071497	-0.569713	0.713587	0.252655	-0.449913	0.059415	-0.282812	-0.379990	0.057479	0.397914	-0.353736	0.064465	0.364057							0.419978	0.076469	-0.088951	0.442743	0.085268	0.200210
1691	14.091667	-0.842233	0.622396	0.080071	-0.835132	0.638322	-0.086394	-0.728743	0.900298	-0.092506	-0.726784	0.904951	0.126897	-0.598629	1.168980	-0.031089	-0.609374	0.674826	-0.174659	-0.591684	1.158485	0.073362	-0.574553	1.096607	0.071473	-0.569762	0.713569	0.252634	-0.449921	0.059443	-0.282849	-0.380081	0.057550	0.397927	-0.353740	0.064478	0.364059							0.420011	0.076423	-0.089059	0.442735	0.085276	0.200223
1692	14.100000	-0.842238	0.622406	0.080094	-0.835194	0.638312	-0.086435	-0.728749	0.900272	-0.092613	-0.726853	0.904959	0.126875	-0.598714	1.169019	-0.031147	-0.609399	0.674794	-0.174647	-0.591793	1.158533	0.073376	-0.574601	1.096628	0.071447	-0.569811	0.713551	0.252609	-0.449868	0.059444	-0.282907	-0.379986	0.057473	0.397914	-0.353740	0.064477	0.364058							0.419966	0.076438	-0.088992	0.442740	0.085265	0.200215
1693	14.108333	-0.842244	0.622409	0.080115	-0.835185	0.638313	-0.086476	-0.728774	0.900294	-0.092547	-0.726920	0.904979	0.126890	-0.598785	1.169020	-0.031154	-0.609417	0.674750	-0.174632	-0.591852	1.158593	0.073359	-0.574657	1.096674	0.071419	-0.569857	0.713534	0.252579	-0.449864	0.059431	-0.282871	-0.379991	0.057500	0.397926	-0.353738	0.064485	0.364058							0.419962	0.076420	-0.089001	0.442735	0.085254	0.200215
1694	14.116667	-0.842248	0.622418	0.080129	-0.835052	0.638316	-0.086474	-0.728799	0.900312	-0.092493	-0.726984	0.904996	0.126898	-0.598860	1.169067	-0.031177	-0.609440	0.674712	-0.174628	-0.591907	1.158650	0.073329	-0.574716	1.096739	0.071397	-0.569908	0.713526	0.252553	-0.449876	0.059443	-0.282920	-0.379996	0.057487	0.397924	-0.353739	0.064473	0.364057							0.420021	0.076340	-0.089152	0.442725	0.085242	0.200209
1695	14.125000	-0.842237	0.622429	0.080139	-0.835163	0.638337	-0.086531	-0.728823	0.900291	-0.092566	-0.727014	0.904998	0.126887	-0.598935	1.169127	-0.031191	-0.609456	0.674669	-0.174617	-0.591957	1.158716	0.073306	-0.574776	1.096805	0.071376	-0.569951	0.713516	0.252518	-0.449895	0.059457	-0.282896	-0.379987	0.057481	0.397916	-0.353740	0.064473	0.364054							0.419936	0.076423	-0.088997	0.442730	0.085241	0.200206
1696	14.133333	-0.842230	0.622432	0.080143	-0.835029	0.638355	-0.086520	-0.728883	0.900283	-0.092479	-0.727050	0.904974	0.126848	-0.599018	1.169228	-0.031233	-0.609484	0.674620	-0.174609	-0.592005	1.158783	0.073280	-0.574836	1.096883	0.071359	-0.569997	0.713517	0.252484	-0.449979	0.059455	-0.282890	-0.379990	0.057480	0.397912	-0.353734	0.064485	0.364056							0.419994	0.076358	-0.089125	0.442726	0.085236	0.200207
1697	14.141667	-0.842212	0.622429	0.080141	-0.835079	0.638368	-0.086551	-0.728908	0.900288	-0.092510	-0.727061	0.904923	0.126772	-0.599097	1.169287	-0.031241	-0.609502	0.674593	-0.174599	-0.592062	1.158862	0.073265	-0.574894	1.096946	0.071352	-0.570039	0.713521	0.252453	-0.449863	0.059470	-0.282880	-0.380080	0.057529	0.397921	-0.353739	0.064475	0.364050							0.419908	0.076449	-0.088950	0.442725	0.085235	0.200207
1698	14.150000	-0.842202	0.622426	0.080131	-0.835137	0.638364	-0.086584	-0.728968	0.900235	-0.092580	-0.727065	0.904912	0.126742	-0.599197	1.169337	-0.031252	-0.609522	0.674558	-0.174587	-0.592125	1.158932	0.073258	-0.574956	1.097006	0.071356	-0.570079	0.713528	0.252420	-0.449865	0.059471	-0.282870	-0.379986	0.057471	0.397918	-0.353740	0.064466	0.364046							0.419896	0.076462	-0.088927	0.442721	0.085245	0.200208
1699	14.158333	-0.842202	0.622410	0.080126	-0.835129	0.638340	-0.086605	-0.729003	0.900242	-0.092584	-0.727190	0.904949	0.126770	-0.599303	1.169337	-0.031237	-0.609543	0.674538	-0.174574	-0.592194	1.158967	0.073249	-0.575015	1.097050	0.071361	-0.570117	0.713535	0.252391	-0.449904	0.059453	-0.282833	-0.379982	0.057472	0.397918	-0.353739	0.064473	0.364056							0.419886	0.076449	-0.088926	0.442718	0.085255	0.200209
1700	14.166667	-0.842206	0.622384	0.080119	-0.835126	0.638300	-0.086635	-0.729087	0.900218	-0.092508	-0.727248	0.904951	0.126758	-0.599424	1.169324	-0.031223	-0.609566	0.674511	-0.174556	-0.592274	1.158999	0.073256	-0.575074	1.097084	0.071372	-0.570152	0.713548	0.252365	-0.449969	0.059434	-0.282798	-0.379981	0.057508	0.397927	-0.353736	0.064466	0.364060							0.419877	0.076432	-0.088932	0.442714	0.085257	0.200209
1701	14.175000	-0.842233	0.622361	0.080119	-0.835133	0.638248	-0.086669	-0.729154	0.900199	-0.092515	-0.727151	0.904863	0.126670	-0.599565	1.169322	-0.031242	-0.609594	0.674478	-0.174534	-0.592361	1.159013	0.073257	-0.575142	1.097105	0.071375	-0.570176	0.713551	0.252335	-0.449862	0.059452	-0.282895	-0.380025	0.057502	0.397917	-0.353735	0.064478	0.364059							0.419869	0.076407	-0.088941	0.442714	0.085278	0.200216
1702	14.183333	-0.842241	0.622328	0.080119	-0.835146	0.638202	-0.086698	-0.729178	0.900187	-0.092632	-0.727274	0.904887	0.126680	-0.599712	1.169348	-0.031265	-0.609617	0.674445	-0.174519	-0.592452	1.159038	0.073269	-0.575212	1.097125	0.071381	-0.570202	0.713560	0.252309	-0.449972	0.059441	-0.282895	-0.379980	0.057472	0.397914	-0.353738	0.064478	0.364053							0.419868	0.076388	-0.088949	0.442706	0.085255	0.200186
1703	14.191667	-0.842264	0.622312	0.080125	-0.835161	0.638166	-0.086721	-0.729254	0.900177	-0.092601	-0.727413	0.904921	0.126730	-0.599861	1.169322	-0.031200	-0.609645	0.674408	-0.174502	-0.592553	1.159068	0.073285	-0.575290	1.097153	0.071388	-0.570222	0.713569	0.252284	-0.449857	0.059437	-0.282908	-0.379988	0.057490	0.397916	-0.353732	0.064480	0.364055							0.419858	0.076389	-0.088951	0.442700	0.085255	0.200172
1704	14.200000	-0.842291	0.622292	0.080133	-0.835180	0.638145	-0.086738	-0.729357	0.900151	-0.092507	-0.727469	0.904905	0.126727	-0.600021	1.169346	-0.031184	-0.609676	0.674370	-0.174487	-0.592655	1.159090	0.073290	-0.575383	1.097177	0.071381	-0.570242	0.713575	0.252263	-0.449928	0.059398	-0.282835	-0.379984	0.057485	0.397911	-0.353724	0.064490	0.364052							0.419853	0.076389	-0.088923	0.442696	0.085246	0.200152
1705	14.208333	-0.842315	0.622273	0.080138	-0.835200	0.638134	-0.086742	-0.729429	0.900131	-0.092519	-0.727427	0.904822	0.126665	-0.600176	1.169391	-0.031193	-0.609718	0.674335	-0.174481	-0.592769	1.159110	0.073304	-0.575468	1.097205	0.071385	-0.570258	0.713583	0.252250	-0.449860	0.059455	-0.282883	-0.380027	0.057506	0.397915	-0.353733	0.064473	0.364049							0.419847	0.076394	-0.088895	0.442699	0.085237	0.200146
1706	14.216667	-0.842329	0.622263	0.080146	-0.835212	0.638131	-0.086744	-0.729501	0.900085	-0.092590	-0.727514	0.904835	0.126707	-0.600322	1.169405	-0.031187	-0.609752	0.674302	-0.174481	-0.592867	1.159150	0.073325	-0.575570	1.097244	0.071387	-0.570277	0.713589	0.252238	-0.449902	0.059418	-0.282820	-0.379974	0.057468	0.397910	-0.353729	0.064469	0.364046							0.419839	0.076413	-0.088859	0.442698	0.085233	0.200141
1707	14.225000	-0.842331	0.622248	0.080154	-0.835227	0.638127	-0.086739	-0.729589	0.900100	-0.092468	-0.727624	0.904841	0.126745	-0.600462	1.169386	-0.031156	-0.609797	0.674278	-0.174479	-0.592933	1.159128	0.073284	-0.575666	1.097264	0.071395	-0.570294	0.713588	0.252233	-0.449846	0.059475	-0.282869	-0.379979	0.057491	0.397924	-0.353728	0.064481	0.364054							0.419836	0.076411	-0.088825	0.442691	0.085220	0.200113
1708	14.233333	-0.842357	0.622236	0.080169	-0.835235	0.638122	-0.086737	-0.729673	0.900090	-0.092451	-0.727573	0.904766	0.126687	-0.600620	1.169378	-0.031154	-0.609846	0.674262	-0.174479	-0.593088	1.159169	0.073335	-0.575762	1.097273	0.071399	-0.570312	0.713589	0.252233	-0.449845	0.059476	-0.282863	-0.380070	0.057529	0.397925	-0.353734	0.064471	0.364053							0.419836	0.076412	-0.088798	0.442691	0.085236	0.200109
1709	14.241667	-0.842368	0.622223	0.080181	-0.835251	0.638103	-0.086741	-0.729750	0.900064	-0.092482	-0.727793	0.904857	0.126817	-0.600784	1.169349	-0.031163	-0.609885	0.674250	-0.174482	-0.593205	1.159152	0.073324	-0.575858	1.097281	0.071398	-0.570338	0.713596	0.252240	-0.449816	0.059475	-0.282867	-0.379969	0.057462	0.397913	-0.353729	0.064469	0.364057							0.419839	0.076400	-0.088806	0.442694	0.085239	0.200100
1710	14.250000	-0.842397	0.622208	0.080190	-0.835272	0.638077	-0.086748	-0.729840	0.900049	-0.092475	-0.727778	0.904806	0.126771	-0.601020	1.169438	-0.031354	-0.609945	0.674251	-0.174496	-0.593332	1.159159	0.073310	-0.575964	1.097290	0.071396	-0.570364	0.713594	0.252243	-0.449829	0.059459	-0.282892	-0.379977	0.057513	0.397931	-0.353732	0.064473	0.364062							0.419839	0.076374	-0.088825	0.442694	0.085254	0.200099
1711	14.258333	-0.842429	0.622189	0.080203	-0.835300	0.638047	-0.086751	-0.729912	0.900072	-0.092403	-0.727827	0.904801	0.126780	-0.601112	1.169279	-0.031206	-0.610316	0.674354	-0.174692	-0.593450	1.159173	0.073288	-0.576070	1.097301	0.071395	-0.570391	0.713601	0.252247	-0.449902	0.059418	-0.282863	-0.379974	0.057506	0.397921	-0.353723	0.064476	0.364052							0.419844	0.076377	-0.088852	0.442692	0.085259	0.200093
1712	14.266667	-0.842461	0.622166	0.080212	-0.835338	0.638010	-0.086746	-0.729990	0.900063	-0.092388	-0.727814	0.904766	0.126757	-0.601274	1.169256	-0.031229	-0.610046	0.674229	-0.174519	-0.593592	1.159186	0.073243	-0.576173	1.097315	0.071391	-0.570423	0.713605	0.252252	-0.449852	0.059447	-0.282908	-0.379979	0.057477	0.397911	-0.353730	0.064473	0.364053							0.419845	0.076380	-0.088863	0.442683	0.085263	0.200087
1713	14.275000	-0.842499	0.622139	0.080219	-0.835387	0.637981	-0.086738	-0.730062	0.900030	-0.092463	-0.727911	0.904729	0.126747	-0.601440	1.169271	-0.031303	-0.610096	0.674208	-0.174534	-0.593721	1.159223	0.073231	-0.576290	1.097342	0.071386	-0.570448	0.713607	0.252253	-0.449866	0.059460	-0.282890	-0.379983	0.057482	0.397912	-0.353733	0.064478	0.364048							0.419840	0.076384	-0.088857	0.442683	0.085267	0.200080
1714	14.283333	-0.842534	0.622109	0.080218	-0.835435	0.637948	-0.086730	-0.730160	0.900013	-0.092369	-0.727989	0.904740	0.126782	-0.601648	1.169360	-0.031469	-0.610775	0.674401	-0.174914	-0.593841	1.159254	0.073199	-0.576404	1.097376	0.071377	-0.570475	0.713609	0.252254	-0.449964	0.059424	-0.282811	-0.379984	0.057519	0.397917	-0.353733	0.064486	0.364056							0.419838	0.076397	-0.088848	0.442683	0.085259	0.200062
1715	14.291667	-0.842569	0.622071	0.080223	-0.835484	0.637923	-0.086721	-0.730227	0.899994	-0.092365	-0.728014	0.904690	0.126738	-0.601746	1.169258	-0.031371	-0.610208	0.674153	-0.174559	-0.593928	1.159253	0.073121	-0.576526	1.097414	0.071360	-0.570501	0.713621	0.252251	-0.449852	0.059464	-0.282884	-0.379984	0.057503	0.397914	-0.353723	0.064484	0.364047							0.419836	0.076410	-0.088819	0.442678	0.085254	0.200051
1716	14.300000	-0.842600	0.622036	0.080224	-0.835530	0.637897	-0.086713	-0.730266	0.899981	-0.092424	-0.728028	0.904686	0.126734	-0.601893	1.169256	-0.031412	-0.610246	0.674121	-0.174570	-0.594079	1.159299	0.073111	-0.576651	1.097457	0.071342	-0.570530	0.713628	0.252248	-0.449848	0.059477	-0.282874	-0.380061	0.057569	0.397925	-0.353730	0.064476	0.364045							0.419834	0.076428	-0.088812	0.442677	0.085255	0.200048
1717	14.308333	-0.842629	0.622010	0.080230	-0.835562	0.637867	-0.086710	-0.730318	0.899956	-0.092452	-0.728104	0.904683	0.126746	-0.602028	1.169236	-0.031448	-0.610302	0.674087	-0.174577	-0.594121	1.159300	0.072997	-0.576774	1.097496	0.071319	-0.570553	0.713642	0.252236	-0.449881	0.059455	-0.282834	-0.379977	0.057492	0.397918	-0.353734	0.064478	0.364048							0.419837	0.076428	-0.088796	0.442678	0.085245	0.200035
1718	14.316667	-0.842655	0.621989	0.080235	-0.835589	0.637844	-0.086715	-0.730407	0.899934	-0.092367	-0.728182	0.904691	0.126765	-0.602161	1.169209	-0.031492	-0.610952	0.674261	-0.174937	-0.594243	1.159348	0.072941	-0.576899	1.097543	0.071283	-0.570578	0.713650	0.252221	-0.449857	0.059439	-0.282798	-0.379975	0.057475	0.397912	-0.353723	0.064498	0.364056							0.419835	0.076416	-0.088798	0.442681	0.085243	0.200020
1719	14.325000	-0.842683	0.621987	0.080253	-0.835615	0.637822	-0.086724	-0.730460	0.899922	-0.092360	-0.728236	0.904680	0.126747	-0.602298	1.169191	-0.031563	-0.610647	0.674107	-0.174729	-0.594397	1.159424	0.072914	-0.577013	1.097584	0.071250	-0.570600	0.713661	0.252211	-0.449856	0.059460	-0.282891	-0.380021	0.057504	0.397913	-0.353721	0.064478	0.364049							0.419840	0.076409	-0.088812	0.442681	0.085266	0.200051
1720	14.333333	-0.842705	0.621986	0.080271	-0.835631	0.637809	-0.086733	-0.730498	0.899937	-0.092366	-0.728201	0.904660	0.126715	-0.602446	1.169202	-0.031685	-0.610451	0.674007	-0.174583	-0.594572	1.159498	0.072856	-0.577133	1.097625	0.071204	-0.570625	0.713672	0.252201	-0.449868	0.059468	-0.282888	-0.379979	0.057479	0.397911	-0.353731	0.064487	0.364052							0.419843	0.076397	-0.088827	0.442684	0.085263	0.200056
1721	14.341667	-0.842732	0.621994	0.080287	-0.835655	0.637802	-0.086739	-0.730560	0.899928	-0.092342	-0.728313	0.904718	0.126773	-0.602581	1.169180	-0.031763	-0.610484	0.673975	-0.174578	-0.594675	1.159531	0.072751	-0.577255	1.097676	0.071147	-0.570648	0.713682	0.252191	-0.449816	0.059457	-0.282902	-0.379982	0.057505	0.397915	-0.353729	0.064481	0.364045							0.419845	0.076394	-0.088836	0.442681	0.085262	0.200058
1722	14.350000	-0.842754	0.621998	0.080302	-0.835679	0.637804	-0.086748	-0.730623	0.899919	-0.092300	-0.728355	0.904723	0.126773	-0.602708	1.169186	-0.031851	-0.610519	0.673957	-0.174580	-0.594844	1.159624	0.072693	-0.577379	1.097743	0.071092	-0.570672	0.713687	0.252176	-0.449930	0.059405	-0.282845	-0.379981	0.057520	0.397918	-0.353721	0.064494	0.364046							0.419839	0.076392	-0.088830	0.442687	0.085281	0.200075
1723	14.358333	-0.842770	0.621990	0.080307	-0.835697	0.637803	-0.086750	-0.730654	0.899916	-0.092342	-0.728351	0.904712	0.126755	-0.602833	1.169233	-0.031975	-0.610542	0.673928	-0.174577	-0.594979	1.159708	0.072585	-0.577515	1.097831	0.071018	-0.570691	0.713694	0.252169	-0.449873	0.059463	-0.282896	-0.379991	0.057503	0.397915	-0.353729	0.064495	0.364051							0.419841	0.076410	-0.088816	0.442691	0.085287	0.200088
1724	14.366667	-0.842784	0.621973	0.080310	-0.835715	0.637801	-0.086750	-0.730689	0.899912	-0.092348	-0.728449	0.904721	0.126774	-0.602937	1.169300	-0.032106	-0.610553	0.673906	-0.174576	-0.595084	1.159813	0.072469	-0.577650	1.097943	0.070956	-0.570705	0.713702	0.252162	-0.449934	0.059425	-0.282827	-0.380079	0.057544	0.397918	-0.353729	0.064480	0.364038							0.419839	0.076424	-0.088787	0.442692	0.085302	0.200104
1725	14.375000	-0.842794	0.621945	0.080306	-0.835738	0.637786	-0.086759	-0.730743	0.899874	-0.092345	-0.728483	0.904691	0.126751	-0.603012	1.169345	-0.032204	-0.610564	0.673882	-0.174578	-0.595185	1.159951	0.072370	-0.577786	1.098070	0.070887	-0.570717	0.713714	0.252148	-0.449883	0.059446	-0.282850	-0.379984	0.057527	0.397922	-0.353732	0.064482	0.364044							0.419834	0.076429	-0.088770	0.442691	0.085279	0.200103
1726	14.383333	-0.842803	0.621918	0.080300	-0.835741	0.637775	-0.086770	-0.730781	0.899851	-0.092351	-0.728532	0.904668	0.126739	-0.603097	1.169392	-0.032314	-0.610575	0.673868	-0.174585	-0.595292	1.160077	0.072240	-0.577918	1.098199	0.070824	-0.570728	0.713731	0.252142	-0.449925	0.059423	-0.282806	-0.379970	0.057513	0.397920	-0.353731	0.064478	0.364046							0.419837	0.076421	-0.088750	0.442681	0.085259	0.200094
1727	14.391667	-0.842813	0.621889	0.080297	-0.835746	0.637732	-0.086785	-0.730804	0.899843	-0.092421	-0.728340	0.904520	0.126634	-0.603186	1.169433	-0.032411	-0.610574	0.673841	-0.174578	-0.595378	1.160182	0.072128	-0.578041	1.098301	0.070766	-0.570736	0.713746	0.252133	-0.449857	0.059475	-0.282864	-0.380028	0.057509	0.397914	-0.353727	0.064484	0.364044							0.419832	0.076425	-0.088757	0.442688	0.085265	0.200105
1728	14.400000	-0.842826	0.621867	0.080293	-0.835747	0.637704	-0.086811	-0.730885	0.899785	-0.092427	-0.728574	0.904637	0.126720	-0.603265	1.169459	-0.032540	-0.610588	0.673810	-0.174568	-0.595461	1.160274	0.072024	-0.578147	1.098395	0.070716	-0.570742	0.713762	0.252119	-0.449868	0.059477	-0.282857	-0.379970	0.057477	0.397910	-0.353724	0.064484	0.364051							0.419831	0.076410	-0.088772	0.442685	0.085251	0.200096
1729	14.408333	-0.842833	0.621840	0.080289	-0.835741	0.637670	-0.086831	-0.730928	0.899797	-0.092375	-0.728667	0.904627	0.126737	-0.603378	1.169485	-0.032627	-0.610595	0.673801	-0.174569	-0.595544	1.160350	0.071955	-0.578241	1.098459	0.070673	-0.570755	0.713779	0.252113	-0.449910	0.059439	-0.282854	-0.379966	0.057490	0.397916	-0.353726	0.064478	0.364049							0.419833	0.076389	-0.088794	0.442683	0.085236	0.200101
1730	14.416667	-0.842859	0.621822	0.080283	-0.835742	0.637646	-0.086850	-0.730983	0.899784	-0.092379	-0.728610	0.904572	0.126668	-0.603481	1.169467	-0.032706	-0.610589	0.673787	-0.174567	-0.595623	1.160386	0.071878	-0.578323	1.098504	0.070629	-0.570768	0.713799	0.252106	-0.449854	0.059446	-0.282900	-0.379978	0.057485	0.397912	-0.353724	0.064499	0.364058							0.419834	0.076381	-0.088812	0.442688	0.085247	0.200117
1731	14.425000	-0.842839	0.621811	0.080291	-0.835740	0.637629	-0.086857	-0.731041	0.899763	-0.092387	-0.728697	0.904602	0.126701	-0.603589	1.169434	-0.032793	-0.610602	0.673765	-0.174558	-0.595729	1.160436	0.071821	-0.578387	1.098536	0.070596	-0.570779	0.713802	0.252097	-0.449786	0.059462	-0.282884	-0.379975	0.057484	0.397911	-0.353721	0.064480	0.364045							0.419827	0.076385	-0.088809	0.442686	0.085273	0.200133
1732	14.433333	-0.842838	0.621803	0.080292	-0.835738	0.637614	-0.086861	-0.731075	0.899759	-0.092388	-0.728810	0.904586	0.126689	-0.603679	1.169375	-0.032838	-0.610597	0.673741	-0.174553	-0.595829	1.160448	0.071744	-0.578450	1.098560	0.070557	-0.570795	0.713810	0.252091	-0.449855	0.059461	-0.282895	-0.379972	0.057487	0.397915	-0.353731	0.064485	0.364045							0.419816	0.076390	-0.088788	0.442693	0.085283	0.200144
1733	14.441667	-0.842829	0.621793	0.080290	-0.835746	0.637611	-0.086860	-0.731110	0.899743	-0.092400	-0.728820	0.904593	0.126693	-0.603794	1.169338	-0.032926	-0.610605	0.673731	-0.174553	-0.595912	1.160467	0.071673	-0.578517	1.098590	0.070522	-0.570810	0.713808	0.252073	-0.449938	0.059408	-0.282809	-0.379972	0.057518	0.397919	-0.353723	0.064499	0.364048							0.419809	0.076401	-0.088768	0.442689	0.085286	0.200137
1734	14.450000	-0.842841	0.621788	0.080278	-0.835748	0.637598	-0.086857	-0.731126	0.899700	-0.092517	-0.728779	0.904545	0.126628	-0.603891	1.169332	-0.033015	-0.610607	0.673705	-0.174551	-0.596003	1.160485	0.071596	-0.578582	1.098617	0.070483	-0.570828	0.713812	0.252060	-0.449854	0.059469	-0.282877	-0.379981	0.057492	0.397915	-0.353724	0.064488	0.364042							0.419808	0.076414	-0.088745	0.442692	0.085288	0.200140
1735	14.458333	-0.842833	0.621782	0.080272	-0.835758	0.637588	-0.086858	-0.731177	0.899681	-0.092419	-0.728806	0.904538	0.126598	-0.603994	1.169314	-0.033085	-0.610607	0.673681	-0.174542	-0.596084	1.160518	0.071527	-0.578654	1.098659	0.070440	-0.570846	0.713816	0.252043	-0.449837	0.059479	-0.282851	-0.380067	0.057557	0.397920	-0.353726	0.064485	0.364040							0.419846	0.076370	-0.088812	0.442687	0.085290	0.200135
1736	14.466667	-0.842805	0.621776	0.080275	-0.835760	0.637580	-0.086859	-0.731172	0.899666	-0.092496	-0.728889	0.904579	0.126614	-0.604067	1.169260	-0.033104	-0.610607	0.673649	-0.174530	-0.596161	1.160538	0.071459	-0.578721	1.098697	0.070402	-0.570862	0.713820	0.252024	-0.449850	0.059475	-0.282868	-0.379975	0.057525	0.397926	-0.353730	0.064488	0.364045							0.419802	0.076408	-0.088716	0.442690	0.085261	0.200114
1737	14.475000	-0.842818	0.621778	0.080272	-0.835756	0.637569	-0.086865	-0.731189	0.899679	-0.092447	-0.728853	0.904583	0.126594	-0.604145	1.169237	-0.033174	-0.610611	0.673621	-0.174523	-0.596227	1.160564	0.071400	-0.578787	1.098724	0.070364	-0.570878	0.713830	0.252012	-0.449849	0.059465	-0.282875	-0.379971	0.057481	0.397909	-0.353715	0.064477	0.364048							0.419805	0.076389	-0.088724	0.442687	0.085255	0.200107
1738	14.483333	-0.842833	0.621781	0.080270	-0.835761	0.637559	-0.086877	-0.731185	0.899654	-0.092579	-0.728823	0.904567	0.126565	-0.604235	1.169187	-0.033235	-0.610617	0.673599	-0.174520	-0.596294	1.160572	0.071349	-0.578838	1.098733	0.070329	-0.570891	0.713841	0.252001	-0.449866	0.059475	-0.282863	-0.380057	0.057571	0.397928	-0.353720	0.064471	0.364047							0.419812	0.076381	-0.088744	0.442683	0.085245	0.200097
1739	14.491667	-0.842828	0.621785	0.080277	-0.835757	0.637553	-0.086884	-0.731207	0.899659	-0.092567	-0.728827	0.904572	0.126553	-0.604337	1.169134	-0.033327	-0.610619	0.673577	-0.174518	-0.596367	1.160568	0.071294	-0.578879	1.098729	0.070290	-0.570901	0.713855	0.251987	-0.449841	0.059470	-0.282879	-0.380016	0.057524	0.397920	-0.353723	0.064482	0.364050							0.419814	0.076373	-0.088759	0.442683	0.085236	0.200092
1740	14.500000	-0.842827	0.621792	0.080288	-0.835761	0.637550	-0.086896	-0.731224	0.899690	-0.092491	-0.728919	0.904601	0.126558	-0.604436	1.169049	-0.033386	-0.610625	0.673564	-0.174519	-0.596446	1.160539	0.071244	-0.578915	1.098711	0.070258	-0.570906	0.713866	0.251979	-0.449924	0.059413	-0.282842	-0.379966	0.057475	0.397907	-0.353723	0.064483	0.364049							0.419811	0.076366	-0.088760	0.442680	0.085234	0.200082
1741	14.508333	-0.842841	0.621797	0.080288	-0.835773	0.637562	-0.086908	-0.731230	0.899687	-0.092556	-0.728861	0.904610	0.126534	-0.604579	1.169063	-0.033552	-0.610634	0.673559	-0.174529	-0.596549	1.160527	0.071159	-0.578954	1.098711	0.070226	-0.570910	0.713877	0.251974	-0.449862	0.059455	-0.282896	-0.379971	0.057504	0.397916	-0.353719	0.064493	0.364049							0.419810	0.076366	-0.088757	0.442676	0.085248	0.200084
1742	14.516667	-0.842852	0.621796	0.080286	-0.835786	0.637567	-0.086916	-0.731235	0.899676	-0.092615	-0.728914	0.904625	0.126563	-0.604700	1.169069	-0.033673	-0.610648	0.673563	-0.174543	-0.596625	1.160539	0.071105	-0.578999	1.098729	0.070193	-0.570908	0.713880	0.251972	-0.449870	0.059459	-0.282883	-0.379973	0.057487	0.397910	-0.353725	0.064488	0.364045							0.419811	0.076389	-0.088753	0.442676	0.085263	0.200083
1743	14.525000	-0.842880	0.621790	0.080275	-0.835797	0.637584	-0.086919	-0.731247	0.899670	-0.092588	-0.728915	0.904615	0.126555	-0.604765	1.169070	-0.033726	-0.610668	0.673569	-0.174566	-0.596683	1.160577	0.071048	-0.579056	1.098760	0.070162	-0.570905	0.713877	0.251966	-0.449902	0.059452	-0.282847	-0.379975	0.057505	0.397911	-0.353722	0.064483	0.364036							0.419808	0.076398	-0.088727	0.442675	0.085266	0.200075
1744	14.533333	-0.842871	0.621783	0.080283	-0.835811	0.637590	-0.086922	-0.731259	0.899673	-0.092498	-0.728802	0.904508	0.126494	-0.604759	1.168962	-0.033624	-0.610687	0.673570	-0.174585	-0.596729	1.160633	0.070996	-0.579118	1.098789	0.070128	-0.570906	0.713871	0.251964	-0.449853	0.059473	-0.282870	-0.380058	0.057574	0.397916	-0.353726	0.064482	0.364032							0.419807	0.076417	-0.088705	0.442677	0.085272	0.200084
1745	14.541667	-0.842903	0.621773	0.080277	-0.835832	0.637583	-0.086921	-0.731266	0.899641	-0.092544	-0.728922	0.904572	0.126552	-0.604814	1.168955	-0.033670	-0.610702	0.673555	-0.174594	-0.596781	1.160638	0.070947	-0.579159	1.098819	0.070094	-0.570910	0.713857	0.251964	-0.449840	0.059470	-0.282867	-0.380015	0.057533	0.397915	-0.353721	0.064488	0.364042							0.419818	0.076419	-0.088694	0.442680	0.085283	0.200091
1746	14.550000	-0.842906	0.621763	0.080280	-0.835832	0.637573	-0.086920	-0.731292	0.899608	-0.092543	-0.728928	0.904551	0.126553	-0.604878	1.168930	-0.033714	-0.610717	0.673538	-0.174611	-0.596846	1.160666	0.070906	-0.579186	1.098854	0.070072	-0.570923	0.713839	0.251961	-0.449863	0.059482	-0.282851	-0.379964	0.057472	0.397905	-0.353726	0.064479	0.364043							0.419820	0.076410	-0.088699	0.442677	0.085274	0.200080
1747	14.558333	-0.842891	0.621752	0.080289	-0.835832	0.637553	-0.086920	-0.731334	0.899585	-0.092482	-0.728965	0.904512	0.126520	-0.604933	1.168962	-0.033752	-0.610732	0.673512	-0.174619	-0.596889	1.160692	0.070876	-0.579219	1.098880	0.070039	-0.570929	0.713823	0.251955	-0.449917	0.059420	-0.282828	-0.379978	0.057510	0.397921	-0.353726	0.064480	0.364048							0.419825	0.076399	-0.088712	0.442674	0.085261	0.200076
1748	14.566667	-0.842913	0.621753	0.080290	-0.835825	0.637531	-0.086918	-0.731356	0.899577	-0.092483	-0.728884	0.904439	0.126446	-0.604973	1.168987	-0.033787	-0.610749	0.673477	-0.174618	-0.596923	1.160729	0.070849	-0.579252	1.098914	0.070009	-0.570941	0.713805	0.251949	-0.449861	0.059464	-0.282897	-0.379974	0.057480	0.397911	-0.353727	0.064493	0.364050							0.419828	0.076385	-0.088734	0.442665	0.085253	0.200061
1749	14.575000	-0.842902	0.621751	0.080282	-0.835822	0.637512	-0.086921	-0.731349	0.899581	-0.092599	-0.728942	0.904506	0.126519	-0.605023	1.169050	-0.033843	-0.610769	0.673440	-0.174619	-0.596915	1.160764	0.070794	-0.579285	1.098958	0.069980	-0.570952	0.713786	0.251937	-0.449845	0.059455	-0.282907	-0.380016	0.057502	0.397910	-0.353728	0.064488	0.364050							0.419835	0.076377	-0.088743	0.442670	0.085251	0.200063
1750	14.583333	-0.842887	0.621756	0.080271	-0.835809	0.637506	-0.086917	-0.731380	0.899589	-0.092599	-0.729019	0.904514	0.126514	-0.605068	1.169083	-0.033871	-0.610775	0.673388	-0.174609	-0.596912	1.160807	0.070750	-0.579318	1.099008	0.069952	-0.570963	0.713765	0.251920	-0.449904	0.059465	-0.282889	-0.379974	0.057482	0.397909	-0.353734	0.064489	0.364048							0.419839	0.076380	-0.088745	0.442670	0.085251	0.200063
1751	14.591667	-0.842857	0.621761	0.080265	-0.835804	0.637508	-0.086916	-0.731450	0.899591	-0.092480	-0.729033	0.904518	0.126507	-0.605111	1.169080	-0.033855	-0.610791	0.673355	-0.174598	-0.596943	1.160844	0.070724	-0.579351	1.099054	0.069942	-0.570974	0.713761	0.251909	-0.449880	0.059465	-0.282895	-0.379972	0.057504	0.397919	-0.353723	0.064485	0.364048							0.419842	0.076391	-0.088749	0.442671	0.085240	0.200050
1752	14.600000	-0.842864	0.621767	0.080251	-0.835801	0.637523	-0.086907	-0.731444	0.899605	-0.092590	-0.728951	0.904507	0.126491	-0.605160	1.169106	-0.033874	-0.610810	0.673328	-0.174586	-0.596982	1.160862	0.070688	-0.579386	1.099097	0.069914	-0.570977	0.713768	0.251888	-0.449859	0.059461	-0.282894	-0.379978	0.057492	0.397911	-0.353711	0.064465	0.364041							0.419843	0.076407	-0.088739	0.442674	0.085254	0.200068
1753	14.608333	-0.842846	0.621774	0.080247	-0.835811	0.637539	-0.086895	-0.731481	0.899610	-0.092547	-0.729001	0.904526	0.126500	-0.605234	1.169147	-0.033905	-0.610833	0.673322	-0.174570	-0.597043	1.160905	0.070636	-0.579433	1.099138	0.069901	-0.570984	0.713782	0.251875	-0.449854	0.059470	-0.282876	-0.379970	0.057479	0.397907	-0.353723	0.064478	0.364042							0.419848	0.076434	-0.088729	0.442675	0.085266	0.200081
1754	14.616667	-0.842833	0.621781	0.080248	-0.835805	0.637562	-0.086878	-0.731534	0.899605	-0.092440	-0.729039	0.904540	0.126508	-0.605305	1.169196	-0.033943	-0.610863	0.673328	-0.174561	-0.597082	1.160958	0.070630	-0.579487	1.099180	0.069888	-0.570989	0.713809	0.251857	-0.449790	0.059487	-0.282856	-0.379971	0.057519	0.397919	-0.353719	0.064476	0.364039							0.419849	0.076445	-0.088716	0.442676	0.085268	0.200088
1755	14.625000	-0.842855	0.621792	0.080248	-0.835809	0.637562	-0.086870	-0.731554	0.899604	-0.092422	-0.729000	0.904530	0.126482	-0.605382	1.169223	-0.033955	-0.610885	0.673330	-0.174548	-0.597180	1.161019	0.070638	-0.579548	1.099226	0.069888	-0.570989	0.713842	0.251848	-0.449885	0.059450	-0.282841	-0.379964	0.057503	0.397915	-0.353717	0.064486	0.364048							0.419851	0.076452	-0.088728	0.442677	0.085277	0.200097
1756	14.633333	-0.842863	0.621801	0.080249	-0.835823	0.637552	-0.086872	-0.731531	0.899610	-0.092517	-0.728937	0.904518	0.126475	-0.605453	1.169254	-0.033974	-0.610912	0.673337	-0.174545	-0.597265	1.161098	0.070668	-0.579608	1.099272	0.069883	-0.570989	0.713880	0.251845	-0.449954	0.059438	-0.282792	-0.379960	0.057522	0.397922	-0.353716	0.064475	0.364042							0.419852	0.076451	-0.088748	0.442674	0.085261	0.200088
1757	14.641667	-0.842867	0.621802	0.080256	-0.835816	0.637543	-0.086874	-0.731553	0.899610	-0.092449	-0.728970	0.904526	0.126484	-0.605519	1.169247	-0.033983	-0.610923	0.673328	-0.174545	-0.597311	1.161137	0.070648	-0.579669	1.099312	0.069883	-0.570993	0.713906	0.251846	-0.449814	0.059467	-0.282881	-0.380010	0.057538	0.397922	-0.353718	0.064479	0.364043							0.419852	0.076438	-0.088770	0.442674	0.085267	0.200088
1758	14.650000	-0.842853	0.621802	0.080268	-0.835822	0.637531	-0.086881	-0.731559	0.899598	-0.092436	-0.729006	0.904529	0.126496	-0.605593	1.169226	-0.033992	-0.610928	0.673302	-0.174547	-0.597366	1.161163	0.070633	-0.579724	1.099345	0.069891	-0.570988	0.713918	0.251853	-0.449839	0.059459	-0.282904	-0.379965	0.057486	0.397911	-0.353723	0.064484	0.364041							0.419856	0.076442	-0.088794	0.442667	0.085251	0.200064
1759	14.658333	-0.842867	0.621797	0.080273	-0.835827	0.637519	-0.086892	-0.731581	0.899581	-0.092365	-0.728977	0.904493	0.126479	-0.605692	1.169226	-0.034012	-0.610933	0.673276	-0.174553	-0.597433	1.161166	0.070626	-0.579762	1.099357	0.069891	-0.570979	0.713912	0.251864	-0.449889	0.059428	-0.282841	-0.379963	0.057482	0.397907	-0.353722	0.064486	0.364043							0.419855	0.076428	-0.088797	0.442668	0.085256	0.200053
1760	14.666667	-0.842877	0.621790	0.080275	-0.835828	0.637509	-0.086902	-0.731566	0.899556	-0.092473	-0.728927	0.904472	0.126487	-0.605791	1.169209	-0.034000	-0.610933	0.673246	-0.174559	-0.597503	1.161173	0.070627	-0.579793	1.099375	0.069885	-0.570973	0.713885	0.251867	-0.449846	0.059453	-0.282907	-0.380056	0.057537	0.397913	-0.353718	0.064476	0.364041							0.419857	0.076420	-0.088795	0.442660	0.085245	0.200042
1761	14.675000	-0.842862	0.621781	0.080284	-0.835820	0.637513	-0.086908	-0.731599	0.899537	-0.092390	-0.728995	0.904459	0.126497	-0.605875	1.169259	-0.034010	-0.610922	0.673213	-0.174558	-0.597553	1.161212	0.070627	-0.579834	1.099419	0.069888	-0.570963	0.713858	0.251870	-0.449826	0.059461	-0.282890	-0.379965	0.057480	0.397906	-0.353723	0.064481	0.364039							0.419856	0.076429	-0.088781	0.442666	0.085242	0.200043
1762	14.683333	-0.842843	0.621766	0.080291	-0.835811	0.637515	-0.086906	-0.731635	0.899516	-0.092359	-0.729045	0.904465	0.126534	-0.605931	1.169319	-0.033985	-0.610911	0.673195	-0.174562	-0.597581	1.161281	0.070626	-0.579885	1.099493	0.069896	-0.570956	0.713829	0.251865	-0.449927	0.059422	-0.282832	-0.379962	0.057515	0.397917	-0.353720	0.064473	0.364039							0.419855	0.076448	-0.088768	0.442666	0.085247	0.200043
1763	14.691667	-0.842859	0.621760	0.080284	-0.835802	0.637516	-0.086902	-0.731658	0.899515	-0.092353	-0.729030	0.904416	0.126515	-0.605975	1.169411	-0.033972	-0.610908	0.673195	-0.174565	-0.597605	1.161385	0.070651	-0.579944	1.099573	0.069905	-0.570957	0.713818	0.251861	-0.449847	0.059465	-0.282880	-0.379965	0.057488	0.397913	-0.353717	0.064480	0.364043							0.419855	0.076455	-0.088747	0.442665	0.085258	0.200055
1764	14.700000	-0.842848	0.621750	0.080283	-0.835783	0.637514	-0.086893	-0.731681	0.899514	-0.092334	-0.729041	0.904391	0.126514	-0.606036	1.169527	-0.033983	-0.610900	0.673211	-0.174568	-0.597612	1.161465	0.070659	-0.579995	1.099647	0.069915	-0.570957	0.713818	0.251855	-0.449969	0.059470	-0.282863	-0.380055	0.057534	0.397914	-0.353717	0.064480	0.364042							0.419858	0.076464	-0.088733	0.442670	0.085268	0.200073
1765	14.708333	-0.842842	0.621736	0.080282	-0.835782	0.637509	-0.086887	-0.731718	0.899510	-0.092320	-0.729139	0.904414	0.126568	-0.606092	1.169594	-0.033955	-0.610892	0.673235	-0.174570	-0.597632	1.161530	0.070691	-0.580019	1.099718	0.069931	-0.570966	0.713836	0.251848	-0.449940	0.059442	-0.282800	-0.380008	0.057546	0.397918	-0.353717	0.064482	0.364039							0.419854	0.076463	-0.088728	0.442666	0.085271	0.200068
1766	14.716667	-0.842820	0.621727	0.080286	-0.835772	0.637495	-0.086884	-0.731766	0.899506	-0.092284	-0.729173	0.904396	0.126567	-0.606167	1.169631	-0.033922	-0.610882	0.673263	-0.174564	-0.597644	1.161550	0.070710	-0.580037	1.099748	0.069951	-0.570980	0.713861	0.251842	-0.449848	0.059471	-0.282881	-0.379957	0.057481	0.397905	-0.353711	0.064498	0.364043							0.419853	0.076462	-0.088743	0.442670	0.085287	0.200074
1767	14.725000	-0.842843	0.621720	0.080285	-0.835777	0.637480	-0.086887	-0.731782	0.899523	-0.092256	-0.729163	0.904370	0.126553	-0.606258	1.169648	-0.033855	-0.610887	0.673281	-0.174556	-0.597673	1.161585	0.070776	-0.580049	1.099762	0.069972	-0.570997	0.713889	0.251844	-0.449829	0.059468	-0.282838	-0.379958	0.057485	0.397907	-0.353706	0.064479	0.364038							0.419857	0.076445	-0.088754	0.442680	0.085287	0.200076
1768	14.733333	-0.842847	0.621715	0.080289	-0.835789	0.637458	-0.086885	-0.731843	0.899480	-0.092225	-0.729218	0.904371	0.126569	-0.606349	1.169648	-0.033813	-0.610887	0.673290	-0.174544	-0.597721	1.161592	0.070810	-0.580063	1.099773	0.070000	-0.571023	0.713903	0.251850	-0.449893	0.059473	-0.282875	-0.380054	0.057538	0.397914	-0.353718	0.064483	0.364039							0.419863	0.076436	-0.088752	0.442682	0.085279	0.200067
1769	14.741667	-0.842852	0.621710	0.080288	-0.835791	0.637449	-0.086880	-0.731832	0.899507	-0.092233	-0.729243	0.904362	0.126566	-0.606431	1.169647	-0.033781	-0.610904	0.673291	-0.174531	-0.597757	1.161595	0.070842	-0.580081	1.099787	0.070028	-0.571058	0.713899	0.251850	-0.449910	0.059444	-0.282861	-0.380005	0.057538	0.397925	-0.353707	0.064475	0.364035							0.419856	0.076420	-0.088761	0.442678	0.085267	0.200066
1770	14.750000	-0.842836	0.621711	0.080292	-0.835802	0.637437	-0.086877	-0.731878	0.899498	-0.092169	-0.729273	0.904353	0.126563	-0.606498	1.169648	-0.033749	-0.610917	0.673266	-0.174512	-0.597795	1.161593	0.070864	-0.580101	1.099791	0.070048	-0.571098	0.713883	0.251856	-0.449854	0.059459	-0.282902	-0.379956	0.057480	0.397907	-0.353710	0.064492	0.364050							0.419858	0.076421	-0.088757	0.442674	0.085265	0.200070
1771	14.758333	-0.842859	0.621702	0.080279	-0.835817	0.637433	-0.086868	-0.731899	0.899494	-0.092186	-0.729272	0.904335	0.126543	-0.606565	1.169644	-0.033722	-0.610933	0.673232	-0.174493	-0.597827	1.161588	0.070888	-0.580139	1.099788	0.070069	-0.571143	0.713844	0.251860	-0.449844	0.059466	-0.282889	-0.379954	0.057474	0.397908	-0.353713	0.064474	0.364043							0.419856	0.076422	-0.088736	0.442673	0.085252	0.200075
1772	14.766667	-0.842865	0.621693	0.080273	-0.835832	0.637436	-0.086855	-0.731939	0.899483	-0.092168	-0.729350	0.904346	0.126560	-0.606635	1.169629	-0.033707	-0.610945	0.673190	-0.174471	-0.597880	1.161568	0.070896	-0.580172	1.099765	0.070079	-0.571189	0.713799	0.251853	-0.449848	0.059471	-0.282883	-0.379961	0.057478	0.397912	-0.353716	0.064473	0.364045							0.419853	0.076438	-0.088705	0.442676	0.085242	0.200080
1773	14.775000	-0.842875	0.621682	0.080266	-0.835835	0.637450	-0.086843	-0.731979	0.899484	-0.092168	-0.729393	0.904346	0.126554	-0.606723	1.169595	-0.033696	-0.610967	0.673159	-0.174447	-0.597944	1.161541	0.070903	-0.580214	1.099750	0.070090	-0.571233	0.713768	0.251853	-0.449918	0.059434	-0.282809	-0.379960	0.057512	0.397918	-0.353716	0.064481	0.364044							0.419849	0.076445	-0.088688	0.442679	0.085249	0.200087
1774	14.783333	-0.842892	0.621673	0.080260	-0.835849	0.637447	-0.086836	-0.732002	0.899492	-0.092203	-0.729367	0.904302	0.126501	-0.606794	1.169519	-0.033657	-0.611000	0.673139	-0.174437	-0.598052	1.161487	0.070916	-0.580257	1.099713	0.070096	-0.571273	0.713747	0.251847	-0.449849	0.059482	-0.282862	-0.379966	0.057490	0.397908	-0.353714	0.064481	0.364044							0.419848	0.076457	-0.088679	0.442684	0.085259	0.200097
1775	14.791667	-0.842912	0.621665	0.080258	-0.835867	0.637429	-0.086832	-0.732051	0.899470	-0.092187	-0.729471	0.904342	0.126550	-0.606888	1.169449	-0.033656	-0.611021	0.673124	-0.174422	-0.598127	1.161446	0.070921	-0.580312	1.099675	0.070107	-0.571299	0.713744	0.251833	-0.449908	0.059479	-0.282870	-0.380018	0.057521	0.397911	-0.353712	0.064487	0.364035							0.419851	0.076451	-0.088685	0.442684	0.085265	0.200099
1776	14.800000	-0.842938	0.621655	0.080260	-0.835893	0.637411	-0.086833	-0.732098	0.899442	-0.092173	-0.729503	0.904336	0.126551	-0.606992	1.169364	-0.033662	-0.611047	0.673114	-0.174415	-0.598216	1.161374	0.070912	-0.580368	1.099631	0.070115	-0.571323	0.713747	0.251817	-0.449892	0.059492	-0.282867	-0.380060	0.057577	0.397922	-0.353710	0.064474	0.364027							0.419854	0.076444	-0.088705	0.442694	0.085267	0.200114
1777	14.808333	-0.842963	0.621640	0.080258	-0.835918	0.637379	-0.086838	-0.732115	0.899451	-0.092123	-0.729500	0.904304	0.126530	-0.607105	1.169263	-0.033670	-0.611387	0.673209	-0.174604	-0.598312	1.161308	0.070920	-0.580431	1.099571	0.070128	-0.571349	0.713759	0.251806	-0.449891	0.059447	-0.282864	-0.379963	0.057504	0.397916	-0.353707	0.064486	0.364018							0.419852	0.076426	-0.088711	0.442687	0.085275	0.200122
1778	14.816667	-0.842988	0.621622	0.080257	-0.835944	0.637353	-0.086841	-0.732128	0.899428	-0.092144	-0.729482	0.904252	0.126493	-0.607232	1.169152	-0.033679	-0.611099	0.673095	-0.174410	-0.598416	1.161230	0.070930	-0.580496	1.099498	0.070136	-0.571379	0.713764	0.251804	-0.449838	0.059458	-0.282907	-0.379957	0.057480	0.397903	-0.353724	0.064489	0.364044							0.419855	0.076407	-0.088728	0.442690	0.085281	0.200134
1779	14.825000	-0.843014	0.621602	0.080261	-0.835972	0.637333	-0.086844	-0.732168	0.899387	-0.092115	-0.729583	0.904292	0.126566	-0.607385	1.169021	-0.033688	-0.611113	0.673068	-0.174397	-0.598527	1.161134	0.070929	-0.580561	1.099424	0.070147	-0.571404	0.713754	0.251805	-0.449933	0.059456	-0.282853	-0.380055	0.057550	0.397919	-0.353714	0.064471	0.364038							0.419855	0.076406	-0.088714	0.442688	0.085272	0.200134
1780	14.833333	-0.843039	0.621581	0.080268	-0.835997	0.637323	-0.086843	-0.732193	0.899375	-0.092085	-0.729612	0.904276	0.126578	-0.607546	1.168943	-0.033705	-0.611118	0.673040	-0.174389	-0.598647	1.161059	0.070926	-0.580629	1.099372	0.070161	-0.571430	0.713740	0.251810	-0.449926	0.059426	-0.282843	-0.379958	0.057501	0.397916	-0.353722	0.064468	0.364043							0.419856	0.076398	-0.088694	0.442690	0.085261	0.200129
1781	14.841667	-0.843062	0.621563	0.080266	-0.836017	0.637316	-0.086840	-0.732220	0.899362	-0.092091	-0.729696	0.904288	0.126617	-0.607672	1.168846	-0.033692	-0.611460	0.673089	-0.174574	-0.598691	1.160971	0.070845	-0.580714	1.099347	0.070175	-0.571448	0.713726	0.251824	-0.449862	0.059478	-0.282876	-0.379955	0.057488	0.397910	-0.353719	0.064492	0.364050							0.419849	0.076419	-0.088674	0.442691	0.085258	0.200124
1782	14.850000	-0.843073	0.621541	0.080267	-0.836036	0.637318	-0.086835	-0.732253	0.899329	-0.092175	-0.729686	0.904254	0.126596	-0.607788	1.168805	-0.033681	-0.611163	0.672968	-0.174388	-0.598806	1.160994	0.070849	-0.580804	1.099354	0.070187	-0.571464	0.713708	0.251836	-0.449830	0.059481	-0.282872	-0.379966	0.057483	0.397908	-0.353718	0.064494	0.364050							0.419856	0.076437	-0.088649	0.442688	0.085248	0.200118
1783	14.858333	-0.843084	0.621519	0.080267	-0.836054	0.637315	-0.086825	-0.732303	0.899347	-0.092072	-0.729707	0.904232	0.126591	-0.607871	1.168790	-0.033711	-0.611172	0.672962	-0.174394	-0.598894	1.160996	0.070824	-0.580903	1.099366	0.070201	-0.571473	0.713701	0.251854	-0.449848	0.059484	-0.282865	-0.379965	0.057517	0.397915	-0.353717	0.064487	0.364036							0.419854	0.076446	-0.088637	0.442685	0.085245	0.200107
1784	14.866667	-0.843091	0.621507	0.080268	-0.836067	0.637307	-0.086821	-0.732339	0.899362	-0.092037	-0.729781	0.904237	0.126623	-0.607948	1.168758	-0.033763	-0.611181	0.672959	-0.174405	-0.598980	1.161005	0.070816	-0.580999	1.099367	0.070205	-0.571475	0.713696	0.251875	-0.449924	0.059440	-0.282802	-0.379969	0.057493	0.397911	-0.353727	0.064489	0.364033							0.419857	0.076440	-0.088642	0.442684	0.085245	0.200096
1785	14.875000	-0.843097	0.621495	0.080269	-0.836040	0.637288	-0.086836	-0.732382	0.899351	-0.092046	-0.729779	0.904213	0.126615	-0.608071	1.168689	-0.033746	-0.611441	0.673039	-0.174566	-0.599098	1.160954	0.070780	-0.581076	1.099337	0.070211	-0.571474	0.713706	0.251897	-0.449857	0.059476	-0.282873	-0.379971	0.057501	0.397909	-0.353712	0.064491	0.364032							0.419867	0.076436	-0.088672	0.442687	0.085260	0.200113
1786	14.883333	-0.843102	0.621478	0.080276	-0.836039	0.637270	-0.086838	-0.732422	0.899338	-0.092046	-0.729782	0.904170	0.126586	-0.608216	1.168594	-0.033767	-0.611192	0.672976	-0.174421	-0.599222	1.160895	0.070770	-0.581143	1.099285	0.070217	-0.571468	0.713708	0.251914	-0.449853	0.059466	-0.282898	-0.380065	0.057553	0.397914	-0.353711	0.064472	0.364026							0.419875	0.076421	-0.088699	0.442695	0.085268	0.200122
1787	14.891667	-0.843110	0.621461	0.080280	-0.836059	0.637244	-0.086828	-0.732445	0.899344	-0.092012	-0.729910	0.904204	0.126665	-0.608379	1.168525	-0.033834	-0.611195	0.672986	-0.174430	-0.599408	1.160884	0.070849	-0.581205	1.099217	0.070232	-0.571474	0.713714	0.251930	-0.449948	0.059426	-0.282837	-0.380005	0.057521	0.397912	-0.353709	0.064482	0.364033							0.419880	0.076394	-0.088715	0.442689	0.085275	0.200127
1788	14.900000	-0.843117	0.621440	0.080281	-0.835934	0.637233	-0.086800	-0.732467	0.899350	-0.091974	-0.729853	0.904106	0.126590	-0.608481	1.168334	-0.033745	-0.611872	0.673276	-0.174757	-0.599540	1.160774	0.070853	-0.581270	1.099141	0.070244	-0.571482	0.713715	0.251949	-0.449849	0.059456	-0.282913	-0.379954	0.057479	0.397908	-0.353700	0.064489	0.364041							0.419888	0.076374	-0.088715	0.442687	0.085270	0.200123
1789	14.908333	-0.843126	0.621423	0.080285	-0.836072	0.637222	-0.086820	-0.732486	0.899322	-0.092032	-0.729902	0.904181	0.126693	-0.608641	1.168233	-0.033726	-0.611193	0.672987	-0.174421	-0.599657	1.160709	0.070862	-0.581337	1.099096	0.070265	-0.571498	0.713715	0.251960	-0.449886	0.059447	-0.282863	-0.379951	0.057479	0.397907	-0.353707	0.064482	0.364040							0.419887	0.076401	-0.088719	0.442691	0.085267	0.200119
1790	14.916667	-0.843132	0.621399	0.080284	-0.836100	0.637222	-0.086802	-0.732510	0.899319	-0.091981	-0.729996	0.904166	0.126706	-0.608784	1.168156	-0.033712	-0.611198	0.672994	-0.174412	-0.599777	1.160661	0.070868	-0.581401	1.099066	0.070288	-0.571517	0.713701	0.251969	-0.449956	0.059446	-0.282804	-0.379954	0.057507	0.397917	-0.353715	0.064485	0.364045							0.419884	0.076408	-0.088694	0.442684	0.085256	0.200108
1791	14.925000	-0.843141	0.621395	0.080286	-0.836063	0.637226	-0.086769	-0.732524	0.899340	-0.091915	-0.730012	0.904164	0.126730	-0.608961	1.168173	-0.033784	-0.611491	0.673082	-0.174573	-0.599914	1.160646	0.070896	-0.581485	1.099057	0.070321	-0.571538	0.713690	0.251983	-0.449899	0.059472	-0.282826	-0.380009	0.057533	0.397916	-0.353712	0.064479	0.364037							0.419879	0.076437	-0.088668	0.442688	0.085252	0.200097
1792	14.933333	-0.843154	0.621376	0.080285	-0.836018	0.637224	-0.086751	-0.732537	0.899333	-0.091918	-0.730038	0.904125	0.126711	-0.609130	1.168191	-0.033858	-0.611188	0.672981	-0.174365	-0.600022	1.160626	0.070885	-0.581571	1.099056	0.070348	-0.571548	0.713679	0.251996	-0.449845	0.059492	-0.282856	-0.379963	0.057498	0.397910	-0.353715	0.064478	0.364032							0.419878	0.076449	-0.088649	0.442690	0.085259	0.200091
1793	14.941667	-0.843169	0.621369	0.080283	-0.836148	0.637221	-0.086780	-0.732546	0.899312	-0.091959	-0.729965	0.904085	0.126714	-0.609261	1.168133	-0.033862	-0.611183	0.672982	-0.174338	-0.600151	1.160623	0.070914	-0.581658	1.099052	0.070382	-0.571552	0.713675	0.252010	-0.449864	0.059461	-0.282831	-0.379965	0.057513	0.397910	-0.353708	0.064488	0.364031							0.419873	0.076450	-0.088665	0.442685	0.085244	0.200082
1794	14.950000	-0.843183	0.621356	0.080285	-0.836146	0.637207	-0.086785	-0.732557	0.899325	-0.091860	-0.730165	0.904196	0.126832	-0.609387	1.168016	-0.033845	-0.611169	0.673007	-0.174324	-0.600269	1.160588	0.070917	-0.581743	1.099032	0.070411	-0.571554	0.713674	0.252019	-0.449890	0.059495	-0.282852	-0.379962	0.057497	0.397906	-0.353714	0.064487	0.364032							0.419887	0.076434	-0.088685	0.442685	0.085247	0.200082
1795	14.958333	-0.843195	0.621348	0.080283	-0.836144	0.637194	-0.086794	-0.732572	0.899304	-0.091839	-0.730073	0.904101	0.126767	-0.609489	1.167767	-0.033721	-0.611856	0.673261	-0.174637	-0.600404	1.160525	0.070930	-0.581820	1.098976	0.070439	-0.571555	0.713681	0.252034	-0.449908	0.059460	-0.282846	-0.379963	0.057507	0.397906	-0.353697	0.064461	0.364032							0.419895	0.076402	-0.088702	0.442685	0.085245	0.200092
1796	14.966667	-0.843204	0.621339	0.080282	-0.836135	0.637183	-0.086804	-0.732560	0.899298	-0.091838	-0.730060	0.904065	0.126761	-0.609664	1.167596	-0.033677	-0.611179	0.672977	-0.174284	-0.600551	1.160428	0.070944	-0.581886	1.098904	0.070468	-0.571545	0.713685	0.252045	-0.449893	0.059472	-0.282884	-0.379961	0.057494	0.397911	-0.353713	0.064482	0.364032							0.419893	0.076396	-0.088736	0.442690	0.085251	0.200104
1797	14.975000	-0.843214	0.621326	0.080278	-0.836134	0.637184	-0.086806	-0.732556	0.899277	-0.091846	-0.730133	0.904077	0.126827	-0.609864	1.167454	-0.033717	-0.611183	0.672985	-0.174273	-0.600698	1.160326	0.070960	-0.581949	1.098825	0.070497	-0.571535	0.713688	0.252052	-0.449865	0.059466	-0.282898	-0.379967	0.057499	0.397920	-0.353710	0.064482	0.364031							0.419900	0.076381	-0.088728	0.442691	0.085267	0.200111
1798	14.983333	-0.843217	0.621313	0.080277	-0.836138	0.637189	-0.086801	-0.732550	0.899265	-0.091818	-0.730178	0.904172	0.126970	-0.610015	1.167237	-0.033703	-0.611176	0.672985	-0.174252	-0.600832	1.160207	0.070962	-0.582009	1.098752	0.070531	-0.571529	0.713684	0.252064	-0.449925	0.059418	-0.282841	-0.379955	0.057477	0.397904	-0.353706	0.064478	0.364031							0.419895	0.076388	-0.088716	0.442687	0.085258	0.200108
1799	14.991667	-0.843230	0.621298	0.080280	-0.836149	0.637202	-0.086786	-0.732557	0.899264	-0.091763	-0.730101	0.904032	0.126875	-0.610214	1.167081	-0.033677	-0.611415	0.673045	-0.174382	-0.600962	1.160076	0.070925	-0.582074	1.098688	0.070567	-0.571523	0.713679	0.252078	-0.449884	0.059447	-0.282855	-0.379957	0.057486	0.397906	-0.353701	0.064477	0.364022							0.419894	0.076406	-0.088683	0.442682	0.085261	0.200106
1800	15.000000	-0.843227	0.621285	0.080276	-0.836158	0.637215	-0.086770	-0.732542	0.899273	-0.091756	-0.730104	0.904008	0.126873	-0.610378	1.166927	-0.033671	-0.611161	0.672973	-0.174189	-0.601082	1.159963	0.070859	-0.582143	1.098642	0.070600	-0.571513	0.713676	0.252095	-0.449859	0.059488	-0.282844	-0.379953	0.057558	0.397930	-0.353712	0.064483	0.364036							0.419885	0.076438	-0.088652	0.442686	0.085256	0.200099
1801	15.008333	-0.843214	0.621261	0.080278	-0.836166	0.637224	-0.086754	-0.732544	0.899282	-0.091686	-0.730105	0.903973	0.126892	-0.610546	1.166831	-0.033711	-0.611140	0.672976	-0.174139	-0.601214	1.159917	0.070847	-0.582212	1.098619	0.070634	-0.571511	0.713668	0.252124	-0.449868	0.059496	-0.282843	-0.380005	0.057516	0.397912	-0.353699	0.064490	0.364035							0.419877	0.076453	-0.088647	0.442684	0.085258	0.200099
1802	15.016667	-0.843217	0.621247	0.080278	-0.836170	0.637230	-0.086751	-0.732521	0.899313	-0.091616	-0.730189	0.904012	0.126985	-0.610695	1.166736	-0.033738	-0.611794	0.673247	-0.174435	-0.601350	1.159881	0.070803	-0.582292	1.098598	0.070659	-0.571517	0.713660	0.252158	-0.449917	0.059446	-0.282792	-0.379962	0.057497	0.397909	-0.353706	0.064474	0.364027							0.419878	0.076451	-0.088653	0.442685	0.085250	0.200092
1803	15.025000	-0.843234	0.621231	0.080284	-0.836166	0.637216	-0.086748	-0.732513	0.899287	-0.091623	-0.730313	0.904073	0.127121	-0.610865	1.166708	-0.033909	-0.611121	0.672990	-0.174028	-0.601525	1.159884	0.070872	-0.582371	1.098566	0.070673	-0.571513	0.713640	0.252203	-0.449869	0.059489	-0.282856	-0.379960	0.057501	0.397912	-0.353708	0.064496	0.364041							0.419877	0.076439	-0.088680	0.442682	0.085240	0.200092
1804	15.033333	-0.843229	0.621217	0.080283	-0.836164	0.637197	-0.086750	-0.732506	0.899275	-0.091580	-0.730328	0.904042	0.127154	-0.610934	1.166453	-0.033767	-0.611102	0.672994	-0.173966	-0.601648	1.159844	0.070840	-0.582443	1.098540	0.070693	-0.571509	0.713610	0.252243	-0.449892	0.059490	-0.282866	-0.379951	0.057490	0.397904	-0.353702	0.064499	0.364038							0.419879	0.076413	-0.088708	0.442685	0.085231	0.200094
1805	15.041667	-0.843231	0.621203	0.080286	-0.836099	0.637183	-0.086735	-0.732500	0.899261	-0.091539	-0.730273	0.903981	0.127153	-0.611070	1.166308	-0.033798	-0.611430	0.673126	-0.174081	-0.601793	1.159791	0.070844	-0.582503	1.098500	0.070722	-0.571509	0.713566	0.252277	-0.449850	0.059463	-0.282908	-0.380003	0.057553	0.397917	-0.353707	0.064478	0.364031							0.419888	0.076401	-0.088739	0.442683	0.085235	0.200107
1806	15.050000	-0.843235	0.621191	0.080289	-0.836036	0.637173	-0.086708	-0.732494	0.899271	-0.091444	-0.730228	0.903910	0.127144	-0.611221	1.166187	-0.033843	-0.611096	0.672994	-0.173851	-0.601912	1.159719	0.070840	-0.582552	1.098453	0.070756	-0.571509	0.713530	0.252311	-0.449854	0.059462	-0.282921	-0.379953	0.057514	0.397909	-0.353702	0.064467	0.364027							0.419884	0.076393	-0.088749	0.442686	0.085233	0.200098
1807	15.058333	-0.843259	0.621181	0.080289	-0.836165	0.637179	-0.086724	-0.732492	0.899241	-0.091465	-0.730178	0.903860	0.127144	-0.611392	1.166082	-0.033916	-0.611106	0.672992	-0.173801	-0.602037	1.159657	0.070871	-0.582584	1.098400	0.070797	-0.571504	0.713480	0.252341	-0.449879	0.059438	-0.282876	-0.379948	0.057505	0.397913	-0.353694	0.064483	0.364016							0.419891	0.076397	-0.088733	0.442682	0.085245	0.200109
1808	15.066667	-0.843249	0.621159	0.080290	-0.836172	0.637188	-0.086702	-0.732522	0.899234	-0.091361	-0.730209	0.903849	0.127181	-0.611507	1.165883	-0.033842	-0.611120	0.672990	-0.173754	-0.602174	1.159582	0.070876	-0.582616	1.098367	0.070847	-0.571499	0.713445	0.252371	-0.449783	0.059476	-0.282872	-0.379953	0.057521	0.397913	-0.353706	0.064476	0.364032							0.419888	0.076422	-0.088701	0.442699	0.085272	0.200117
1809	15.075000	-0.843253	0.621147	0.080289	-0.836180	0.637197	-0.086671	-0.732526	0.899253	-0.091303	-0.730274	0.903853	0.127249	-0.611634	1.165752	-0.033812	-0.611453	0.673104	-0.173889	-0.602259	1.159538	0.070882	-0.582644	1.098342	0.070914	-0.571497	0.713417	0.252396	-0.449935	0.059444	-0.282796	-0.379950	0.057519	0.397913	-0.353704	0.064480	0.364026							0.419883	0.076440	-0.088660	0.442699	0.085277	0.200122
1810	15.083333	-0.843260	0.621137	0.080286	-0.836189	0.637202	-0.086647	-0.732549	0.899250	-0.091258	-0.730446	0.903935	0.127404	-0.611722	1.165615	-0.033772	-0.611139	0.672971	-0.173660	-0.602337	1.159516	0.070896	-0.582673	1.098349	0.070969	-0.571493	0.713402	0.252429	-0.449848	0.059489	-0.282852	-0.379955	0.057492	0.397911	-0.353680	0.064442	0.364033							0.419879	0.076462	-0.088631	0.442696	0.085270	0.200127
1811	15.091667	-0.843268	0.621118	0.080289	-0.836197	0.637202	-0.086624	-0.732550	0.899261	-0.091265	-0.730370	0.903866	0.127392	-0.611829	1.165561	-0.033713	-0.611152	0.672960	-0.173613	-0.602394	1.159530	0.070928	-0.582703	1.098374	0.071036	-0.571496	0.713395	0.252454	-0.449826	0.059483	-0.282856	-0.379952	0.057505	0.397910	-0.353699	0.064486	0.364029							0.419880	0.076460	-0.088622	0.442695	0.085267	0.200120
1812	15.100000	-0.843278	0.621107	0.080294	-0.836075	0.637184	-0.086583	-0.732577	0.899261	-0.091198	-0.730334	0.903821	0.127412	-0.611925	1.165524	-0.033676	-0.611163	0.672948	-0.173558	-0.602435	1.159568	0.070961	-0.582729	1.098402	0.071104	-0.571504	0.713388	0.252478	-0.449848	0.059483	-0.282861	-0.379950	0.057518	0.397909	-0.353704	0.064478	0.364026							0.419880	0.076439	-0.088643	0.442693	0.085257	0.200120
1813	15.108333	-0.843280	0.621095	0.080306	-0.836143	0.637167	-0.086571	-0.732641	0.899260	-0.091023	-0.730391	0.903815	0.127497	-0.611983	1.165523	-0.033660	-0.611496	0.673056	-0.173688	-0.602471	1.159626	0.070989	-0.582767	1.098466	0.071158	-0.571514	0.713394	0.252506	-0.449850	0.059472	-0.282886	-0.379954	0.057516	0.397911	-0.353705	0.064480	0.364034							0.419881	0.076419	-0.088683	0.442693	0.085242	0.200112
1814	15.116667	-0.843307	0.621087	0.080315	-0.836201	0.637149	-0.086561	-0.732675	0.899230	-0.091046	-0.730320	0.903763	0.127514	-0.612025	1.165546	-0.033644	-0.611195	0.672931	-0.173459	-0.602513	1.159703	0.071024	-0.582816	1.098543	0.071192	-0.571520	0.713386	0.252533	-0.449857	0.059465	-0.282908	-0.379946	0.057480	0.397905	-0.353705	0.064475	0.364032							0.419888	0.076393	-0.088722	0.442689	0.085244	0.200118
1815	15.125000	-0.843284	0.621074	0.080314	-0.836209	0.637138	-0.086539	-0.732732	0.899243	-0.090893	-0.730396	0.903790	0.127620	-0.612061	1.165615	-0.033645	-0.611531	0.673052	-0.173597	-0.602524	1.159790	0.071036	-0.582864	1.098618	0.071244	-0.571537	0.713384	0.252555	-0.449948	0.059418	-0.282855	-0.380004	0.057532	0.397913	-0.353706	0.064477	0.364032							0.419887	0.076385	-0.088743	0.442687	0.085241	0.200111
1816	15.133333	-0.843299	0.621065	0.080325	-0.836091	0.637121	-0.086480	-0.732781	0.899239	-0.090827	-0.730605	0.903866	0.127795	-0.612085	1.165645	-0.033594	-0.611743	0.673103	-0.173675	-0.602549	1.159868	0.071068	-0.582913	1.098695	0.071279	-0.571550	0.713377	0.252584	-0.449853	0.059461	-0.282917	-0.379969	0.057511	0.397908	-0.353706	0.064484	0.364033							0.419879	0.076387	-0.088735	0.442693	0.085252	0.200120
1817	15.141667	-0.843287	0.621048	0.080316	-0.836229	0.637120	-0.086470	-0.732803	0.899237	-0.090839	-0.730439	0.903743	0.127727	-0.612130	1.165724	-0.033564	-0.611259	0.672952	-0.173354	-0.602513	1.159937	0.071091	-0.582942	1.098773	0.071346	-0.571559	0.713372	0.252613	-0.449889	0.059452	-0.282858	-0.379954	0.057513	0.397909	-0.353703	0.064487	0.364026							0.419876	0.076416	-0.088717	0.442690	0.085252	0.200122
1818	15.150000	-0.843299	0.621024	0.080323	-0.836245	0.637117	-0.086431	-0.732867	0.899223	-0.090736	-0.730544	0.903694	0.127776	-0.612180	1.165801	-0.033509	-0.611287	0.672959	-0.173334	-0.602476	1.159974	0.071104	-0.582967	1.098840	0.071403	-0.571572	0.713359	0.252638	-0.449955	0.059452	-0.282797	-0.380046	0.057547	0.397911	-0.353705	0.064479	0.364023							0.419861	0.076448	-0.088690	0.442692	0.085261	0.200138
1819	15.158333	-0.843312	0.620997	0.080331	-0.836257	0.637105	-0.086399	-0.732923	0.899218	-0.090621	-0.730506	0.903656	0.127817	-0.612218	1.165855	-0.033427	-0.611304	0.672951	-0.173309	-0.602515	1.160060	0.071214	-0.582982	1.098891	0.071485	-0.571589	0.713348	0.252677	-0.449876	0.059464	-0.282827	-0.380002	0.057548	0.397911	-0.353700	0.064482	0.364028							0.419857	0.076468	-0.088664	0.442694	0.085266	0.200138
1820	15.166667	-0.843328	0.620968	0.080344	-0.836269	0.637091	-0.086376	-0.732966	0.899197	-0.090603	-0.730397	0.903530	0.127827	-0.612241	1.165898	-0.033313	-0.611316	0.672945	-0.173284	-0.602551	1.160142	0.071329	-0.582999	1.098936	0.071565	-0.571611	0.713332	0.252720	-0.449949	0.059477	-0.282845	-0.379953	0.057493	0.397905	-0.353701	0.064483	0.364032							0.419854	0.076467	-0.088653	0.442698	0.085267	0.200145
1821	15.175000	-0.843334	0.620935	0.080354	-0.836272	0.637072	-0.086361	-0.733029	0.899186	-0.090492	-0.730462	0.903511	0.127899	-0.612271	1.165943	-0.033235	-0.611342	0.672940	-0.173260	-0.602466	1.160124	0.071329	-0.583010	1.098979	0.071644	-0.571633	0.713320	0.252758	-0.449914	0.059474	-0.282811	-0.379952	0.057487	0.397910	-0.353698	0.064489	0.364041							0.419850	0.076460	-0.088676	0.442694	0.085261	0.200140
1822	15.183333	-0.843331	0.620905	0.080365	-0.836269	0.637045	-0.086345	-0.733083	0.899164	-0.090436	-0.730492	0.903493	0.127952	-0.612279	1.165983	-0.033130	-0.611354	0.672920	-0.173234	-0.602533	1.160250	0.071526	-0.583029	1.099015	0.071719	-0.571665	0.713304	0.252799	-0.449914	0.059429	-0.282821	-0.380043	0.057535	0.397917	-0.353705	0.064477	0.364041							0.419860	0.076427	-0.088703	0.442687	0.085250	0.200129
1823	15.191667	-0.843337	0.620880	0.080377	-0.836204	0.637012	-0.086327	-0.733134	0.899152	-0.090381	-0.730788	0.903653	0.128164	-0.612373	1.166144	-0.033251	-0.611846	0.673034	-0.173505	-0.602486	1.160261	0.071584	-0.583047	1.099038	0.071794	-0.571697	0.713282	0.252832	-0.449890	0.059449	-0.282876	-0.379942	0.057489	0.397913	-0.353703	0.064480	0.364044							0.419863	0.076403	-0.088733	0.442690	0.085246	0.200125
1824	15.200000	-0.843361	0.620863	0.080381	-0.836274	0.636993	-0.086324	-0.733188	0.899146	-0.090329	-0.730765	0.903606	0.128210	-0.612414	1.166180	-0.033154	-0.611397	0.672881	-0.173197	-0.602508	1.160322	0.071710	-0.583066	1.099068	0.071864	-0.571732	0.713262	0.252866	-0.449862	0.059472	-0.282895	-0.379947	0.057516	0.397922	-0.353702	0.064478	0.364039							0.419865	0.076390	-0.088748	0.442684	0.085239	0.200113
1825	15.208333	-0.843359	0.620834	0.080393	-0.836219	0.636974	-0.086289	-0.733255	0.899120	-0.090310	-0.730795	0.903480	0.128137	-0.612383	1.166176	-0.032984	-0.611423	0.672858	-0.173182	-0.602502	1.160348	0.071770	-0.583088	1.099095	0.071922	-0.571765	0.713238	0.252890	-0.449854	0.059460	-0.282917	-0.379954	0.057521	0.397920	-0.353703	0.064479	0.364034							0.419868	0.076395	-0.088740	0.442685	0.085244	0.200104
1826	15.216667	-0.843364	0.620803	0.080394	-0.836172	0.636959	-0.086251	-0.733312	0.899134	-0.090234	-0.730919	0.903509	0.128227	-0.612430	1.166275	-0.032983	-0.611445	0.672837	-0.173156	-0.602497	1.160366	0.071833	-0.583108	1.099104	0.071986	-0.571797	0.713208	0.252914	-0.449845	0.059462	-0.282898	-0.379962	0.057498	0.397907	-0.353703	0.064477	0.364027							0.419862	0.076418	-0.088724	0.442693	0.085254	0.200108
1827	15.225000	-0.843397	0.620774	0.080394	-0.836327	0.636956	-0.086247	-0.733387	0.899120	-0.090158	-0.730915	0.903461	0.128222	-0.612439	1.166303	-0.032908	-0.611480	0.672780	-0.173107	-0.602492	1.160383	0.071891	-0.583126	1.099121	0.072046	-0.571824	0.713169	0.252929	-0.449848	0.059482	-0.282873	-0.379955	0.057510	0.397911	-0.353695	0.064480	0.364026							0.419868	0.076444	-0.088693	0.442682	0.085248	0.200105
1828	15.233333	-0.843426	0.620733	0.080389	-0.836361	0.636943	-0.086217	-0.733429	0.899133	-0.090129	-0.730994	0.903456	0.128273	-0.612382	1.166210	-0.032658	-0.611506	0.672791	-0.173075	-0.602489	1.160396	0.071951	-0.583143	1.099129	0.072120	-0.571855	0.713142	0.252948	-0.449882	0.059500	-0.282843	-0.379959	0.057504	0.397910	-0.353701	0.064480	0.364027							0.419859	0.076469	-0.088677	0.442695	0.085264	0.200123
1829	15.241667	-0.843442	0.620695	0.080391	-0.836388	0.636914	-0.086202	-0.733502	0.899090	-0.090095	-0.731046	0.903384	0.128283	-0.612402	1.166251	-0.032624	-0.611524	0.672761	-0.173021	-0.602486	1.160404	0.072012	-0.583156	1.099135	0.072181	-0.571889	0.713102	0.252953	-0.449805	0.059491	-0.282849	-0.380004	0.057538	0.397920	-0.353706	0.064477	0.364036							0.419866	0.076476	-0.088673	0.442696	0.085274	0.200126
1830	15.250000	-0.843476	0.620655	0.080391	-0.836412	0.636873	-0.086195	-0.733552	0.899098	-0.090016	-0.731108	0.903356	0.128314	-0.612413	1.166272	-0.032579	-0.611547	0.672736	-0.172973	-0.602482	1.160409	0.072071	-0.583170	1.099136	0.072243	-0.571922	0.713065	0.252960	-0.449911	0.059446	-0.282802	-0.379956	0.057513	0.397916	-0.353705	0.064474	0.364037							0.419867	0.076467	-0.088687	0.442699	0.085277	0.200134
1831	15.258333	-0.843517	0.620623	0.080389	-0.836370	0.636824	-0.086186	-0.733601	0.899062	-0.090051	-0.731120	0.903269	0.128292	-0.612409	1.166250	-0.032506	-0.611571	0.672701	-0.172928	-0.602482	1.160411	0.072130	-0.583188	1.099136	0.072302	-0.571958	0.713041	0.252966	-0.449839	0.059472	-0.282879	-0.379950	0.057482	0.397909	-0.353704	0.064484	0.364042							0.419878	0.076453	-0.088717	0.442703	0.085274	0.200124
1832	15.266667	-0.843560	0.620587	0.080386	-0.836460	0.636791	-0.086196	-0.733654	0.899034	-0.090060	-0.731251	0.903279	0.128333	-0.612419	1.166276	-0.032479	-0.611603	0.672673	-0.172893	-0.602481	1.160440	0.072203	-0.583209	1.099136	0.072352	-0.572007	0.713017	0.252972	-0.449821	0.059471	-0.282794	-0.379958	0.057482	0.397910	-0.353705	0.064479	0.364042							0.419882	0.076423	-0.088741	0.442701	0.085271	0.200122
1833	15.275000	-0.843591	0.620549	0.080389	-0.836486	0.636763	-0.086193	-0.733731	0.899038	-0.089920	-0.731336	0.903269	0.128366	-0.612400	1.166272	-0.032391	-0.611634	0.672648	-0.172866	-0.602486	1.160450	0.072252	-0.583229	1.099140	0.072391	-0.572057	0.712993	0.252969	-0.449867	0.059463	-0.282897	-0.379958	0.057504	0.397914	-0.353703	0.064470	0.364029							0.419892	0.076411	-0.088756	0.442701	0.085261	0.200103
1834	15.283333	-0.843618	0.620520	0.080389	-0.836537	0.636732	-0.086174	-0.733795	0.899017	-0.089889	-0.731379	0.903237	0.128370	-0.612392	1.166310	-0.032343	-0.611664	0.672607	-0.172840	-0.602489	1.160469	0.072294	-0.583258	1.099149	0.072432	-0.572114	0.712961	0.252970	-0.449848	0.059460	-0.282909	-0.379958	0.057491	0.397911	-0.353700	0.064503	0.364035							0.419902	0.076417	-0.088756	0.442702	0.085265	0.200099
1835	15.291667	-0.843642	0.620481	0.080376	-0.836578	0.636724	-0.086160	-0.733820	0.899020	-0.089941	-0.731445	0.903205	0.128374	-0.612398	1.166373	-0.032326	-0.611698	0.672581	-0.172821	-0.602492	1.160492	0.072333	-0.583297	1.099171	0.072463	-0.572169	0.712928	0.252970	-0.449856	0.059478	-0.282889	-0.379960	0.057501	0.397908	-0.353708	0.064487	0.364029							0.419911	0.076427	-0.088729	0.442705	0.085260	0.200096
1836	15.300000	-0.843669	0.620453	0.080376	-0.836609	0.636719	-0.086137	-0.733902	0.899009	-0.089829	-0.731498	0.903204	0.128411	-0.612397	1.166447	-0.032306	-0.611730	0.672566	-0.172808	-0.602493	1.160536	0.072365	-0.583332	1.099196	0.072496	-0.572225	0.712890	0.252969	-0.449886	0.059495	-0.282862	-0.379964	0.057532	0.397917	-0.353700	0.064500	0.364030							0.419908	0.076452	-0.088693	0.442712	0.085270	0.200111
1837	15.308333	-0.843687	0.620430	0.080373	-0.836616	0.636712	-0.086132	-0.733952	0.899000	-0.089792	-0.731594	0.903212	0.128459	-0.612398	1.166523	-0.032234	-0.611799	0.672549	-0.172782	-0.602502	1.160570	0.072397	-0.583368	1.099225	0.072532	-0.572281	0.712855	0.252968	-0.449841	0.059486	-0.282863	-0.379957	0.057502	0.397903	-0.353705	0.064487	0.364031							0.419921	0.076470	-0.088667	0.442717	0.085267	0.200125
1838	15.316667	-0.843714	0.620404	0.080364	-0.836657	0.636689	-0.086111	-0.733974	0.899003	-0.089824	-0.731658	0.903246	0.128564	-0.612384	1.166558	-0.032227	-0.611861	0.672532	-0.172757	-0.602513	1.160604	0.072423	-0.583402	1.099254	0.072560	-0.572333	0.712823	0.252967	-0.449851	0.059502	-0.282845	-0.379964	0.057490	0.397909	-0.353682	0.064446	0.364050							0.419927	0.076472	-0.088645	0.442723	0.085264	0.200146
1839	15.325000	-0.843733	0.620385	0.080363	-0.836662	0.636667	-0.086123	-0.734033	0.898986	-0.089769	-0.731522	0.903072	0.128416	-0.612389	1.166614	-0.032209	-0.611893	0.672526	-0.172743	-0.602523	1.160644	0.072454	-0.583445	1.099281	0.072591	-0.572378	0.712810	0.252971	-0.449834	0.059489	-0.282867	-0.379962	0.057494	0.397910	-0.353713	0.064480	0.364043							0.419929	0.076461	-0.088657	0.442725	0.085283	0.200164
1840	15.333333	-0.843749	0.620367	0.080360	-0.836670	0.636640	-0.086122	-0.734047	0.898973	-0.089833	-0.731571	0.903056	0.128427	-0.612400	1.166637	-0.032155	-0.611919	0.672526	-0.172723	-0.602548	1.160696	0.072514	-0.583480	1.099313	0.072628	-0.572413	0.712798	0.252967	-0.449924	0.059433	-0.282814	-0.379951	0.057510	0.397913	-0.353703	0.064488	0.364042							0.419942	0.076443	-0.088679	0.442722	0.085295	0.200167
1841	15.341667	-0.843765	0.620351	0.080360	-0.836695	0.636613	-0.086120	-0.734108	0.898965	-0.089751	-0.731764	0.903138	0.128499	-0.612408	1.166664	-0.032151	-0.611943	0.672520	-0.172709	-0.602529	1.160697	0.072502	-0.583510	1.099335	0.072663	-0.572443	0.712795	0.252973	-0.449885	0.059448	-0.282870	-0.379951	0.057493	0.397912	-0.353709	0.064486	0.364041							0.419946	0.076427	-0.088715	0.442724	0.085297	0.200167
1842	15.350000	-0.843781	0.620332	0.080350	-0.836694	0.636589	-0.086126	-0.734140	0.898969	-0.089788	-0.731681	0.903025	0.128443	-0.612432	1.166688	-0.032117	-0.611953	0.672515	-0.172695	-0.602592	1.160740	0.072561	-0.583548	1.099358	0.072679	-0.572468	0.712795	0.252975	-0.449853	0.059464	-0.282910	-0.379945	0.057507	0.397914	-0.353697	0.064470	0.364037							0.419953	0.076415	-0.088733	0.442722	0.085292	0.200160
1843	15.358333	-0.843792	0.620314	0.080349	-0.836706	0.636575	-0.086118	-0.734218	0.898959	-0.089648	-0.731798	0.903056	0.128479	-0.612448	1.166717	-0.032096	-0.611975	0.672521	-0.172679	-0.602537	1.160729	0.072505	-0.583589	1.099386	0.072702	-0.572489	0.712791	0.252971	-0.449890	0.059478	-0.282890	-0.379954	0.057517	0.397911	-0.353702	0.064489	0.364029							0.419953	0.076403	-0.088743	0.442721	0.085290	0.200164
1844	15.366667	-0.843823	0.620286	0.080340	-0.836739	0.636566	-0.086093	-0.734229	0.898973	-0.089688	-0.732005	0.903136	0.128581	-0.612464	1.166756	-0.032078	-0.611986	0.672523	-0.172672	-0.602570	1.160781	0.072525	-0.583635	1.099419	0.072728	-0.572510	0.712786	0.252978	-0.449849	0.059475	-0.282903	-0.379956	0.057521	0.397911	-0.353703	0.064495	0.364026							0.419944	0.076421	-0.088741	0.442721	0.085278	0.200158
1845	15.375000	-0.843803	0.620260	0.080344	-0.836738	0.636557	-0.086084	-0.734280	0.898958	-0.089668	-0.732018	0.903086	0.128552	-0.612489	1.166795	-0.032056	-0.612336	0.672669	-0.172823	-0.602601	1.160790	0.072536	-0.583682	1.099445	0.072746	-0.572532	0.712770	0.252990	-0.449885	0.059462	-0.282850	-0.380054	0.057565	0.397914	-0.353700	0.064493	0.364030							0.419949	0.076425	-0.088697	0.442719	0.085265	0.200161
1846	15.383333	-0.843828	0.620232	0.080332	-0.836743	0.636548	-0.086078	-0.734317	0.898933	-0.089693	-0.731877	0.902947	0.128475	-0.612502	1.166793	-0.032000	-0.611992	0.672519	-0.172647	-0.602637	1.160811	0.072543	-0.583736	1.099463	0.072758	-0.572544	0.712748	0.253004	-0.449953	0.059482	-0.282866	-0.379958	0.057499	0.397909	-0.353709	0.064491	0.364037							0.419934	0.076446	-0.088692	0.442721	0.085255	0.200162
1847	15.391667	-0.843830	0.620206	0.080332	-0.836765	0.636525	-0.086059	-0.734364	0.898927	-0.089602	-0.732064	0.903037	0.128564	-0.612543	1.166852	-0.032023	-0.611990	0.672511	-0.172635	-0.602677	1.160830	0.072550	-0.583780	1.099489	0.072775	-0.572562	0.712722	0.253013	-0.449860	0.059495	-0.282852	-0.379962	0.057509	0.397913	-0.353706	0.064483	0.364034							0.419938	0.076439	-0.088671	0.442717	0.085253	0.200170
1848	15.400000	-0.843834	0.620183	0.080332	-0.836771	0.636506	-0.086057	-0.734404	0.898914	-0.089565	-0.732175	0.903058	0.128625	-0.612575	1.166868	-0.032009	-0.611996	0.672514	-0.172631	-0.602714	1.160846	0.072561	-0.583832	1.099505	0.072794	-0.572579	0.712697	0.253022	-0.449840	0.059483	-0.282864	-0.379955	0.057509	0.397913	-0.353706	0.064483	0.364029							0.419929	0.076441	-0.088682	0.442713	0.085257	0.200165
1849	15.408333	-0.843839	0.620166	0.080334	-0.836774	0.636475	-0.086058	-0.734417	0.898892	-0.089653	-0.732075	0.902913	0.128525	-0.612606	1.166867	-0.031982	-0.612355	0.672653	-0.172790	-0.602832	1.160921	0.072654	-0.583879	1.099523	0.072810	-0.572589	0.712673	0.253037	-0.449834	0.059473	-0.282884	-0.380008	0.057522	0.397906	-0.353700	0.064487	0.364037							0.419926	0.076419	-0.088697	0.442717	0.085273	0.200178
1850	15.416667	-0.843846	0.620147	0.080333	-0.836776	0.636448	-0.086055	-0.734478	0.898866	-0.089595	-0.732146	0.902966	0.128582	-0.612713	1.166977	-0.032136	-0.612006	0.672493	-0.172609	-0.602801	1.160876	0.072592	-0.583922	1.099536	0.072828	-0.572604	0.712654	0.253041	-0.449845	0.059469	-0.282894	-0.379968	0.057540	0.397919	-0.353701	0.064507	0.364035							0.419926	0.076401	-0.088726	0.442716	0.085295	0.200182
1851	15.425000	-0.843852	0.620134	0.080337	-0.836786	0.636426	-0.086050	-0.734504	0.898888	-0.089517	-0.732212	0.902933	0.128578	-0.612724	1.166951	-0.032045	-0.612005	0.672479	-0.172596	-0.602861	1.160911	0.072631	-0.583960	1.099551	0.072843	-0.572612	0.712634	0.253037	-0.449847	0.059454	-0.282863	-0.379959	0.057519	0.397914	-0.353704	0.064491	0.364034							0.419926	0.076382	-0.088729	0.442712	0.085285	0.200172
1852	15.433333	-0.843852	0.620118	0.080339	-0.836787	0.636406	-0.086046	-0.734535	0.898881	-0.089498	-0.732315	0.902955	0.128646	-0.612735	1.166925	-0.031953	-0.612012	0.672474	-0.172586	-0.602968	1.160974	0.072729	-0.584000	1.099553	0.072869	-0.572620	0.712615	0.253032	-0.449921	0.059424	-0.282842	-0.379951	0.057513	0.397912	-0.353707	0.064490	0.364035							0.419934	0.076373	-0.088731	0.442714	0.085279	0.200174
1853	15.441667	-0.843854	0.620099	0.080334	-0.836784	0.636390	-0.086041	-0.734566	0.898866	-0.089512	-0.732201	0.902814	0.128559	-0.612830	1.167015	-0.032074	-0.612012	0.672450	-0.172559	-0.603013	1.160973	0.072739	-0.584037	1.099564	0.072884	-0.572631	0.712607	0.253030	-0.449888	0.059484	-0.282885	-0.379959	0.057510	0.397912	-0.353703	0.064491	0.364036							0.419921	0.076379	-0.088725	0.442707	0.085267	0.200176
1854	15.450000	-0.843853	0.620076	0.080333	-0.836809	0.636379	-0.086026	-0.734595	0.898865	-0.089466	-0.732361	0.902898	0.128656	-0.612874	1.167033	-0.032051	-0.612026	0.672449	-0.172541	-0.603055	1.160974	0.072746	-0.584077	1.099575	0.072894	-0.572637	0.712597	0.253020	-0.449883	0.059483	-0.282870	-0.379953	0.057516	0.397918	-0.353704	0.064473	0.364031							0.419913	0.076395	-0.088712	0.442710	0.085268	0.200177
1855	15.458333	-0.843853	0.620060	0.080325	-0.836809	0.636375	-0.086015	-0.734628	0.898836	-0.089456	-0.732384	0.902881	0.128660	-0.612876	1.167016	-0.031966	-0.612011	0.672439	-0.172527	-0.603096	1.160982	0.072753	-0.584114	1.099579	0.072903	-0.572648	0.712590	0.253008	-0.449876	0.059466	-0.282847	-0.379994	0.057538	0.397916	-0.353700	0.064486	0.364040							0.419916	0.076405	-0.088687	0.442704	0.085236	0.200162
1856	15.466667	-0.843851	0.620047	0.080322	-0.836811	0.636366	-0.086012	-0.734640	0.898841	-0.089448	-0.732341	0.902801	0.128588	-0.612855	1.166980	-0.031852	-0.612029	0.672426	-0.172505	-0.603063	1.160939	0.072686	-0.584157	1.099590	0.072897	-0.572656	0.712591	0.252999	-0.449851	0.059500	-0.282847	-0.379949	0.057486	0.397909	-0.353705	0.064485	0.364039							0.419918	0.076407	-0.088676	0.442702	0.085240	0.200164
1857	15.475000	-0.843854	0.620036	0.080311	-0.836817	0.636356	-0.086014	-0.734671	0.898802	-0.089508	-0.732210	0.902721	0.128555	-0.612877	1.167006	-0.031858	-0.612037	0.672411	-0.172486	-0.603173	1.160992	0.072740	-0.584212	1.099599	0.072887	-0.572658	0.712588	0.252982	-0.449842	0.059490	-0.282852	-0.379958	0.057515	0.397912	-0.353701	0.064496	0.364037							0.419903	0.076423	-0.088691	0.442700	0.085238	0.200154
1858	15.483333	-0.843856	0.620033	0.080313	-0.836821	0.636341	-0.086016	-0.734707	0.898825	-0.089396	-0.732382	0.902834	0.128623	-0.612898	1.167029	-0.031869	-0.612020	0.672398	-0.172476	-0.603210	1.161028	0.072740	-0.584264	1.099626	0.072876	-0.572665	0.712587	0.252971	-0.449832	0.059488	-0.282872	-0.379948	0.057487	0.397901	-0.353707	0.064489	0.364030							0.419910	0.076421	-0.088712	0.442700	0.085242	0.200151
1859	15.491667	-0.843864	0.620032	0.080311	-0.836818	0.636331	-0.086016	-0.734733	0.898805	-0.089464	-0.732442	0.902819	0.128627	-0.612930	1.167058	-0.031901	-0.612031	0.672391	-0.172469	-0.603248	1.161039	0.072730	-0.584306	1.099643	0.072866	-0.572671	0.712579	0.252963	-0.449909	0.059430	-0.282819	-0.379954	0.057523	0.397908	-0.353698	0.064487	0.364021							0.419914	0.076408	-0.088735	0.442699	0.085250	0.200151
1860	15.500000	-0.843872	0.620032	0.080314	-0.836823	0.636318	-0.086019	-0.734768	0.898800	-0.089487	-0.732422	0.902772	0.128596	-0.612955	1.167052	-0.031889	-0.612048	0.672383	-0.172452	-0.603210	1.161010	0.072660	-0.584337	1.099661	0.072866	-0.572675	0.712578	0.252960	-0.449825	0.059474	-0.282903	-0.379961	0.057502	0.397902	-0.353704	0.064494	0.364032							0.419925	0.076394	-0.088758	0.442708	0.085262	0.200157
1861	15.508333	-0.843876	0.620024	0.080318	-0.836842	0.636308	-0.086008	-0.734808	0.898820	-0.089404	-0.732437	0.902794	0.128631	-0.612979	1.167077	-0.031884	-0.612083	0.672397	-0.172438	-0.603236	1.161020	0.072661	-0.584373	1.099673	0.072860	-0.572680	0.712565	0.252955	-0.449836	0.059466	-0.282906	-0.380005	0.057524	0.397907	-0.353692	0.064495	0.364024							0.419931	0.076390	-0.088769	0.442713	0.085267	0.200173
1862	15.516667	-0.843881	0.620012	0.080319	-0.836850	0.636298	-0.086000	-0.734827	0.898834	-0.089389	-0.732449	0.902767	0.128631	-0.613002	1.167102	-0.031881	-0.612078	0.672395	-0.172427	-0.603260	1.161048	0.072668	-0.584403	1.099689	0.072863	-0.572688	0.712558	0.252954	-0.449887	0.059474	-0.282882	-0.379955	0.057524	0.397917	-0.353701	0.064482	0.364027							0.419933	0.076396	-0.088758	0.442720	0.085275	0.200191
1863	15.525000	-0.843888	0.620002	0.080319	-0.836861	0.636296	-0.085990	-0.734851	0.898831	-0.089360	-0.732507	0.902772	0.128662	-0.613040	1.167146	-0.031916	-0.612105	0.672393	-0.172409	-0.603317	1.161092	0.072714	-0.584430	1.099705	0.072870	-0.572699	0.712542	0.252956	-0.449875	0.059456	-0.282869	-0.379947	0.057494	0.397908	-0.353697	0.064481	0.364031							0.419937	0.076409	-0.088740	0.442720	0.085272	0.200196
1864	15.533333	-0.843896	0.619987	0.080317	-0.836882	0.636290	-0.085985	-0.734889	0.898804	-0.089341	-0.732493	0.902713	0.128621	-0.613116	1.167234	-0.032040	-0.612123	0.672387	-0.172393	-0.603370	1.161128	0.072752	-0.584448	1.099708	0.072876	-0.572699	0.712533	0.252961	-0.449885	0.059496	-0.282867	-0.379948	0.057519	0.397923	-0.353703	0.064483	0.364039							0.419940	0.076429	-0.088726	0.442729	0.085268	0.200200
1865	15.541667	-0.843899	0.619969	0.080315	-0.836896	0.636281	-0.085983	-0.734905	0.898803	-0.089306	-0.732504	0.902699	0.128630	-0.613101	1.167204	-0.031972	-0.612142	0.672378	-0.172386	-0.603373	1.161141	0.072738	-0.584467	1.099731	0.072876	-0.572714	0.712523	0.252953	-0.449829	0.059503	-0.282860	-0.379950	0.057502	0.397916	-0.353701	0.064485	0.364036							0.419958	0.076425	-0.088701	0.442730	0.085258	0.200197
1866	15.550000	-0.843908	0.619956	0.080317	-0.836906	0.636267	-0.085982	-0.734926	0.898800	-0.089276	-0.732535	0.902722	0.128654	-0.613068	1.167138	-0.031864	-0.612149	0.672359	-0.172370	-0.603314	1.161091	0.072668	-0.584480	1.099744	0.072881	-0.572728	0.712513	0.252948	-0.449839	0.059492	-0.282871	-0.379954	0.057524	0.397914	-0.353699	0.064493	0.364035							0.419962	0.076432	-0.088694	0.442732	0.085245	0.200193
1867	15.558333	-0.843917	0.619945	0.080320	-0.836854	0.636233	-0.085991	-0.734953	0.898767	-0.089348	-0.732546	0.902693	0.128646	-0.613118	1.167222	-0.031977	-0.612161	0.672337	-0.172359	-0.603389	1.161150	0.072741	-0.584495	1.099747	0.072889	-0.572739	0.712506	0.252941	-0.449841	0.059483	-0.282877	-0.380044	0.057566	0.397916	-0.353701	0.064485	0.364028							0.419969	0.076430	-0.088705	0.442738	0.085256	0.200197
1868	15.566667	-0.843929	0.619937	0.080320	-0.836926	0.636239	-0.085984	-0.734986	0.898768	-0.089315	-0.732572	0.902657	0.128623	-0.613147	1.167277	-0.032046	-0.612173	0.672318	-0.172348	-0.603396	1.161153	0.072745	-0.584504	1.099747	0.072887	-0.572754	0.712502	0.252939	-0.449821	0.059481	-0.282887	-0.379964	0.057509	0.397908	-0.353709	0.064489	0.364023							0.419972	0.076426	-0.088738	0.442741	0.085261	0.200204
1869	15.575000	-0.843934	0.619929	0.080332	-0.836928	0.636225	-0.085986	-0.735015	0.898771	-0.089314	-0.732626	0.902718	0.128690	-0.613162	1.167258	-0.032048	-0.612183	0.672303	-0.172333	-0.603403	1.161158	0.072747	-0.584513	1.099747	0.072887	-0.572774	0.712490	0.252938	-0.449844	0.059473	-0.282902	-0.379968	0.057528	0.397907	-0.353698	0.064494	0.364029							0.419987	0.076409	-0.088744	0.442750	0.085259	0.200212
1870	15.583333	-0.843946	0.619928	0.080334	-0.836936	0.636215	-0.085977	-0.735042	0.898797	-0.089266	-0.732694	0.902720	0.128697	-0.613099	1.167147	-0.031866	-0.612206	0.672294	-0.172322	-0.603402	1.161162	0.072756	-0.584519	1.099746	0.072889	-0.572793	0.712472	0.252936	-0.449846	0.059470	-0.282907	-0.379958	0.057497	0.397904	-0.353701	0.064505	0.364033							0.419993	0.076396	-0.088751	0.442756	0.085278	0.200240
1871	15.591667	-0.843947	0.619922	0.080335	-0.836947	0.636209	-0.085967	-0.735070	0.898781	-0.089332	-0.732563	0.902636	0.128624	-0.613156	1.167229	-0.031970	-0.612567	0.672413	-0.172470	-0.603407	1.161168	0.072768	-0.584520	1.099747	0.072894	-0.572808	0.712449	0.252939	-0.449927	0.059473	-0.282893	-0.379953	0.057515	0.397910	-0.353701	0.064497	0.364035							0.419993	0.076405	-0.088755	0.442763	0.085284	0.200258
1872	15.600000	-0.843950	0.619919	0.080329	-0.836963	0.636205	-0.085959	-0.735113	0.898810	-0.089246	-0.732505	0.902598	0.128608	-0.613190	1.167293	-0.032028	-0.612252	0.672255	-0.172294	-0.603402	1.161182	0.072776	-0.584523	1.099758	0.072900	-0.572824	0.712433	0.252939	-0.449779	0.059482	-0.282880	-0.379951	0.057521	0.397914	-0.353707	0.064481	0.364037							0.420010	0.076407	-0.088746	0.442767	0.085294	0.200276
1873	15.608333	-0.843957	0.619912	0.080325	-0.836976	0.636201	-0.085947	-0.735147	0.898796	-0.089231	-0.732679	0.902696	0.128670	-0.613152	1.167263	-0.031924	-0.612272	0.672236	-0.172281	-0.603392	1.161204	0.072777	-0.584529	1.099777	0.072905	-0.572836	0.712422	0.252935	-0.449883	0.059452	-0.282851	-0.379955	0.057516	0.397916	-0.353702	0.064487	0.364040							0.420010	0.076417	-0.088736	0.442763	0.085290	0.200273
1874	15.616667	-0.843966	0.619903	0.080318	-0.836976	0.636202	-0.085941	-0.735177	0.898783	-0.089250	-0.732785	0.902728	0.128724	-0.613119	1.167226	-0.031823	-0.612287	0.672221	-0.172273	-0.603378	1.161227	0.072777	-0.584535	1.099806	0.072905	-0.572846	0.712421	0.252923	-0.449936	0.059450	-0.282789	-0.379951	0.057478	0.397905	-0.353707	0.064490	0.364039							0.420014	0.076435	-0.088733	0.442766	0.085287	0.200268
1875	15.625000	-0.843965	0.619883	0.080306	-0.837000	0.636187	-0.085935	-0.735230	0.898766	-0.089229	-0.732857	0.902774	0.128811	-0.613157	1.167338	-0.031923	-0.612302	0.672207	-0.172268	-0.603369	1.161262	0.072769	-0.584544	1.099840	0.072900	-0.572847	0.712440	0.252920	-0.449862	0.059491	-0.282859	-0.379952	0.057489	0.397907	-0.353703	0.064484	0.364034							0.420022	0.076430	-0.088735	0.442766	0.085291	0.200266
1876	15.633333	-0.843982	0.619872	0.080300	-0.837007	0.636169	-0.085929	-0.735271	0.898767	-0.089195	-0.732580	0.902582	0.128629	-0.613186	1.167441	-0.032018	-0.612314	0.672206	-0.172260	-0.603364	1.161304	0.072759	-0.584561	1.099876	0.072887	-0.572842	0.712465	0.252914	-0.449818	0.059496	-0.282768	-0.379964	0.057498	0.397907	-0.353699	0.064478	0.364023							0.420028	0.076429	-0.088753	0.442760	0.085284	0.200248
1877	15.641667	-0.843976	0.619855	0.080289	-0.837017	0.636147	-0.085924	-0.735323	0.898750	-0.089182	-0.732788	0.902699	0.128727	-0.613175	1.167491	-0.032034	-0.612318	0.672205	-0.172251	-0.603357	1.161350	0.072739	-0.584580	1.099915	0.072872	-0.572838	0.712496	0.252908	-0.449844	0.059487	-0.282886	-0.379955	0.057521	0.397910	-0.353702	0.064489	0.364022							0.420035	0.076419	-0.088777	0.442756	0.085277	0.200231
1878	15.650000	-0.843994	0.619850	0.080286	-0.837025	0.636128	-0.085923	-0.735352	0.898730	-0.089260	-0.732771	0.902651	0.128678	-0.613171	1.167548	-0.032054	-0.612333	0.672213	-0.172235	-0.603356	1.161394	0.072736	-0.584607	1.099948	0.072859	-0.572828	0.712523	0.252910	-0.449844	0.059478	-0.282898	-0.379957	0.057493	0.397896	-0.353701	0.064484	0.364019							0.420029	0.076413	-0.088798	0.442759	0.085284	0.200237
1879	15.658333	-0.843997	0.619839	0.080285	-0.837035	0.636104	-0.085918	-0.735414	0.898709	-0.089193	-0.732682	0.902592	0.128685	-0.613150	1.167517	-0.031988	-0.612338	0.672210	-0.172216	-0.603352	1.161448	0.072743	-0.584627	1.099977	0.072851	-0.572816	0.712545	0.252920	-0.449869	0.059485	-0.282901	-0.379960	0.057557	0.397918	-0.353705	0.064486	0.364028							0.420044	0.076394	-0.088817	0.442755	0.085271	0.200235
1880	15.666667	-0.843999	0.619830	0.080293	-0.837042	0.636084	-0.085908	-0.735422	0.898734	-0.089180	-0.732745	0.902612	0.128732	-0.613148	1.167514	-0.031944	-0.612347	0.672221	-0.172195	-0.603376	1.161459	0.072716	-0.584650	1.100003	0.072845	-0.572805	0.712555	0.252926	-0.449843	0.059476	-0.282910	-0.379958	0.057497	0.397901	-0.353704	0.064489	0.364034							0.420046	0.076395	-0.088826	0.442758	0.085260	0.200242
1881	15.675000	-0.843996	0.619818	0.080298	-0.837055	0.636080	-0.085903	-0.735453	0.898716	-0.089172	-0.732839	0.902673	0.128774	-0.613175	1.167529	-0.031947	-0.612363	0.672227	-0.172174	-0.603395	1.161483	0.072706	-0.584674	1.100024	0.072843	-0.572799	0.712559	0.252940	-0.449886	0.059455	-0.282869	-0.379950	0.057505	0.397909	-0.353701	0.064483	0.364031							0.420044	0.076395	-0.088814	0.442756	0.085279	0.200247
1882	15.683333	-0.843988	0.619809	0.080303	-0.837064	0.636079	-0.085905	-0.735485	0.898726	-0.089107	-0.732817	0.902606	0.128721	-0.613203	1.167545	-0.031951	-0.612377	0.672232	-0.172159	-0.603419	1.161500	0.072695	-0.584701	1.100057	0.072843	-0.572794	0.712554	0.252950	-0.449827	0.059472	-0.282894	-0.379950	0.057488	0.397908	-0.353704	0.064485	0.364037							0.420041	0.076411	-0.088813	0.442753	0.085286	0.200249
1883	15.691667	-0.844009	0.619812	0.080309	-0.837070	0.636085	-0.085905	-0.735520	0.898690	-0.089144	-0.732801	0.902600	0.128761	-0.613233	1.167556	-0.031956	-0.612383	0.672222	-0.172139	-0.603438	1.161539	0.072711	-0.584721	1.100058	0.072839	-0.572787	0.712543	0.252955	-0.449858	0.059489	-0.282871	-0.379949	0.057517	0.397916	-0.353704	0.064494	0.364035							0.420038	0.076412	-0.088805	0.442753	0.085292	0.200252
1884	15.700000	-0.843991	0.619800	0.080311	-0.837067	0.636090	-0.085904	-0.735528	0.898718	-0.089093	-0.732914	0.902683	0.128851	-0.613264	1.167563	-0.031962	-0.612390	0.672214	-0.172124	-0.603470	1.161550	0.072701	-0.584749	1.100069	0.072831	-0.572788	0.712530	0.252954	-0.449837	0.059486	-0.282872	-0.379964	0.057530	0.397919	-0.353707	0.064479	0.364033							0.420026	0.076423	-0.088800	0.442756	0.085305	0.200254
1885	15.708333	-0.843990	0.619798	0.080319	-0.837060	0.636095	-0.085910	-0.735544	0.898690	-0.089183	-0.732814	0.902605	0.128803	-0.613297	1.167560	-0.031976	-0.612405	0.672215	-0.172117	-0.603505	1.161550	0.072680	-0.584782	1.100079	0.072826	-0.572782	0.712523	0.252960	-0.449855	0.059491	-0.282860	-0.379956	0.057505	0.397907	-0.353703	0.064480	0.364029							0.420067	0.076391	-0.088896	0.442745	0.085302	0.200242
1886	15.716667	-0.844009	0.619804	0.080321	-0.837056	0.636089	-0.085912	-0.735575	0.898681	-0.089176	-0.732703	0.902514	0.128746	-0.613328	1.167550	-0.031990	-0.612408	0.672199	-0.172098	-0.603535	1.161565	0.072687	-0.584819	1.100080	0.072822	-0.572775	0.712523	0.252966	-0.449772	0.059491	-0.282861	-0.379959	0.057498	0.397904	-0.353702	0.064485	0.364027							0.420026	0.076419	-0.088830	0.442741	0.085290	0.200220
1887	15.725000	-0.844013	0.619797	0.080329	-0.837049	0.636086	-0.085908	-0.735609	0.898711	-0.089051	-0.732766	0.902530	0.128795	-0.613350	1.167530	-0.031999	-0.612412	0.672191	-0.172087	-0.603567	1.161559	0.072676	-0.584855	1.100074	0.072822	-0.572762	0.712525	0.252966	-0.449809	0.059487	-0.282879	-0.379955	0.057528	0.397912	-0.353700	0.064489	0.364026							0.420023	0.076412	-0.088855	0.442741	0.085271	0.200213
1888	15.733333	-0.844013	0.619786	0.080338	-0.837051	0.636069	-0.085910	-0.735631	0.898704	-0.089025	-0.732957	0.902639	0.128908	-0.613381	1.167506	-0.032000	-0.612419	0.672188	-0.172081	-0.603601	1.161541	0.072684	-0.584883	1.100056	0.072831	-0.572756	0.712524	0.252969	-0.449844	0.059475	-0.282896	-0.379958	0.057531	0.397913	-0.353699	0.064489	0.364034							0.420023	0.076402	-0.088877	0.442738	0.085263	0.200206
1889	15.741667	-0.844017	0.619774	0.080349	-0.837058	0.636055	-0.085902	-0.735660	0.898667	-0.089081	-0.733109	0.902728	0.129041	-0.613423	1.167454	-0.031990	-0.612431	0.672180	-0.172072	-0.603643	1.161503	0.072689	-0.584901	1.100028	0.072849	-0.572744	0.712521	0.252975	-0.449828	0.059471	-0.282907	-0.380004	0.057549	0.397912	-0.353701	0.064480	0.364029							0.420018	0.076400	-0.088883	0.442734	0.085252	0.200197
1890	15.750000	-0.844022	0.619758	0.080355	-0.837071	0.636037	-0.085892	-0.735683	0.898692	-0.088989	-0.732987	0.902609	0.128991	-0.613471	1.167383	-0.031961	-0.612438	0.672175	-0.172063	-0.603668	1.161468	0.072734	-0.584906	1.099988	0.072875	-0.572733	0.712510	0.252973	-0.449883	0.059486	-0.282886	-0.379944	0.057523	0.397912	-0.353706	0.064491	0.364035							0.420028	0.076387	-0.088876	0.442741	0.085247	0.200197
1891	15.758333	-0.844029	0.619745	0.080367	-0.837090	0.636023	-0.085881	-0.735705	0.898680	-0.088979	-0.732928	0.902567	0.128910	-0.613502	1.167339	-0.031900	-0.612449	0.672172	-0.172061	-0.603694	1.161410	0.072762	-0.584915	1.099946	0.072903	-0.572739	0.712493	0.252978	-0.449844	0.059480	-0.282901	-0.379945	0.057505	0.397908	-0.353704	0.064483	0.364033							0.420027	0.076404	-0.088868	0.442738	0.085264	0.200205
1892	15.766667	-0.844017	0.619718	0.080376	-0.837109	0.636012	-0.085882	-0.735716	0.898638	-0.089080	-0.733021	0.902594	0.128975	-0.613549	1.167343	-0.031896	-0.612463	0.672159	-0.172061	-0.603719	1.161347	0.072770	-0.584919	1.099912	0.072931	-0.572747	0.712472	0.252978	-0.449914	0.059438	-0.282826	-0.379942	0.057517	0.397914	-0.353694	0.064497	0.364033							0.420025	0.076422	-0.088861	0.442740	0.085280	0.200211
1893	15.775000	-0.844037	0.619708	0.080375	-0.837069	0.635975	-0.085886	-0.735745	0.898642	-0.089021	-0.733110	0.902628	0.129046	-0.613566	1.167291	-0.031832	-0.612480	0.672149	-0.172059	-0.603764	1.161327	0.072836	-0.584927	1.099887	0.072949	-0.572758	0.712446	0.252978	-0.449864	0.059502	-0.282858	-0.379948	0.057492	0.397906	-0.353700	0.064481	0.364026							0.420069	0.076389	-0.088926	0.442740	0.085288	0.200210
1894	15.783333	-0.844063	0.619700	0.080376	-0.837152	0.635985	-0.085886	-0.735792	0.898627	-0.088972	-0.732828	0.902414	0.128838	-0.613573	1.167282	-0.031775	-0.612492	0.672132	-0.172058	-0.603773	1.161318	0.072863	-0.584944	1.099878	0.072967	-0.572772	0.712429	0.252976	-0.449879	0.059509	-0.282853	-0.379946	0.057519	0.397914	-0.353697	0.064476	0.364025							0.420032	0.076436	-0.088838	0.442742	0.085286	0.200206
1895	15.791667	-0.844052	0.619680	0.080375	-0.837164	0.635981	-0.085889	-0.735797	0.898652	-0.088966	-0.732939	0.902461	0.128889	-0.613661	1.167441	-0.031897	-0.612506	0.672119	-0.172061	-0.603776	1.161316	0.072889	-0.584958	1.099874	0.072985	-0.572787	0.712417	0.252971	-0.449876	0.059471	-0.282848	-0.379951	0.057530	0.397913	-0.353700	0.064495	0.364029							0.420030	0.076437	-0.088848	0.442744	0.085287	0.200207
1896	15.800000	-0.844065	0.619675	0.080378	-0.837169	0.635979	-0.085896	-0.735815	0.898628	-0.089068	-0.733049	0.902532	0.128949	-0.613666	1.167473	-0.031870	-0.612532	0.672105	-0.172062	-0.603780	1.161348	0.072940	-0.584978	1.099880	0.073002	-0.572805	0.712414	0.252967	-0.449853	0.059495	-0.282868	-0.379946	0.057488	0.397894	-0.353709	0.064485	0.364025							0.420032	0.076434	-0.088858	0.442747	0.085281	0.200208
1897	15.808333	-0.844103	0.619679	0.080378	-0.837180	0.635972	-0.085900	-0.735850	0.898655	-0.088987	-0.733011	0.902467	0.128925	-0.613628	1.167470	-0.031798	-0.612537	0.672090	-0.172043	-0.603780	1.161361	0.072970	-0.584994	1.099882	0.073018	-0.572821	0.712414	0.252964	-0.449865	0.059486	-0.282884	-0.380002	0.057557	0.397913	-0.353690	0.064463	0.364031							0.420039	0.076425	-0.088869	0.442744	0.085276	0.200202
1898	15.816667	-0.844115	0.619674	0.080378	-0.837179	0.635971	-0.085900	-0.735889	0.898664	-0.088922	-0.733102	0.902509	0.128971	-0.613658	1.167559	-0.031847	-0.612552	0.672083	-0.172031	-0.603781	1.161379	0.072992	-0.585009	1.099894	0.073034	-0.572836	0.712418	0.252965	-0.449915	0.059433	-0.282840	-0.379961	0.057527	0.397910	-0.353708	0.064490	0.364029							0.420040	0.076421	-0.088885	0.442740	0.085264	0.200189
1899	15.825000	-0.844112	0.619664	0.080384	-0.837180	0.635963	-0.085892	-0.735912	0.898654	-0.088963	-0.733128	0.902529	0.128994	-0.613588	1.167474	-0.031669	-0.612567	0.672079	-0.172009	-0.603779	1.161388	0.073013	-0.585026	1.099901	0.073048	-0.572856	0.712420	0.252961	-0.449879	0.059456	-0.282873	-0.379953	0.057524	0.397907	-0.353699	0.064488	0.364025							0.420042	0.076417	-0.088885	0.442739	0.085256	0.200185
1900	15.833333	-0.844112	0.619652	0.080385	-0.837188	0.635959	-0.085894	-0.735930	0.898641	-0.089006	-0.733148	0.902505	0.128996	-0.613572	1.167467	-0.031631	-0.612591	0.672087	-0.171999	-0.603778	1.161397	0.073027	-0.585033	1.099897	0.073066	-0.572874	0.712424	0.252963	-0.449862	0.059477	-0.282886	-0.380040	0.057537	0.397900	-0.353702	0.064483	0.364027							0.420047	0.076418	-0.088903	0.442741	0.085271	0.200204
1901	15.841667	-0.844143	0.619645	0.080377	-0.837205	0.635955	-0.085893	-0.735959	0.898664	-0.088915	-0.733047	0.902401	0.128930	-0.613559	1.167485	-0.031628	-0.612599	0.672090	-0.171986	-0.603778	1.161400	0.073042	-0.585045	1.099905	0.073083	-0.572890	0.712422	0.252973	-0.449833	0.059480	-0.282895	-0.380045	0.057562	0.397913	-0.353704	0.064481	0.364024							0.420044	0.076425	-0.088889	0.442741	0.085255	0.200191
1902	15.850000	-0.844131	0.619629	0.080373	-0.837218	0.635957	-0.085887	-0.735985	0.898665	-0.088884	-0.733199	0.902493	0.129011	-0.613558	1.167506	-0.031603	-0.612614	0.672101	-0.171978	-0.603778	1.161412	0.073049	-0.585061	1.099923	0.073091	-0.572905	0.712417	0.252986	-0.449844	0.059484	-0.282883	-0.379961	0.057499	0.397904	-0.353697	0.064473	0.364018							0.420043	0.076437	-0.088878	0.442748	0.085279	0.200206
1903	15.858333	-0.844142	0.619619	0.080373	-0.837233	0.635955	-0.085887	-0.736000	0.898649	-0.088930	-0.733222	0.902488	0.129016	-0.613541	1.167533	-0.031596	-0.612619	0.672098	-0.171965	-0.603784	1.161429	0.073053	-0.585076	1.099940	0.073107	-0.572921	0.712405	0.252999	-0.449845	0.059495	-0.282866	-0.379949	0.057501	0.397902	-0.353695	0.064492	0.364026							0.420041	0.076448	-0.088869	0.442747	0.085274	0.200216
1904	15.866667	-0.844153	0.619603	0.080370	-0.837254	0.635945	-0.085890	-0.736018	0.898636	-0.088978	-0.733118	0.902389	0.128958	-0.613541	1.167568	-0.031605	-0.612635	0.672105	-0.171954	-0.603779	1.161443	0.073059	-0.585091	1.099951	0.073119	-0.572928	0.712389	0.253013	-0.449823	0.059485	-0.282876	-0.379957	0.057493	0.397901	-0.353691	0.064485	0.363995							0.420047	0.076456	-0.088867	0.442752	0.085287	0.200223
1905	15.875000	-0.844166	0.619595	0.080375	-0.837263	0.635935	-0.085887	-0.736060	0.898643	-0.088878	-0.733145	0.902355	0.128959	-0.613531	1.167560	-0.031578	-0.612632	0.672104	-0.171938	-0.603789	1.161461	0.073068	-0.585108	1.099958	0.073132	-0.572944	0.712383	0.253033	-0.449832	0.059487	-0.282879	-0.379956	0.057512	0.397911	-0.353697	0.064478	0.364018							0.420042	0.076454	-0.088876	0.442757	0.085288	0.200241
1906	15.883333	-0.844177	0.619585	0.080378	-0.837258	0.635926	-0.085880	-0.736062	0.898668	-0.088837	-0.733288	0.902459	0.129046	-0.613535	1.167582	-0.031588	-0.612627	0.672103	-0.171920	-0.603802	1.161476	0.073083	-0.585129	1.099974	0.073149	-0.572960	0.712372	0.253049	-0.449843	0.059484	-0.282890	-0.379955	0.057524	0.397913	-0.353703	0.064500	0.364039							0.420037	0.076448	-0.088893	0.442748	0.085278	0.200239
1907	15.891667	-0.844188	0.619573	0.080383	-0.837261	0.635913	-0.085887	-0.736065	0.898644	-0.088936	-0.733325	0.902439	0.129036	-0.613533	1.167592	-0.031591	-0.612637	0.672110	-0.171911	-0.603821	1.161486	0.073091	-0.585154	1.099977	0.073163	-0.572973	0.712360	0.253056	-0.449905	0.059465	-0.282855	-0.379949	0.057522	0.397914	-0.353705	0.064483	0.364033							0.420038	0.076436	-0.088908	0.442749	0.085276	0.200233
1908	15.900000	-0.844191	0.619560	0.080387	-0.837264	0.635902	-0.085891	-0.736077	0.898641	-0.088928	-0.733198	0.902328	0.128986	-0.613533	1.167602	-0.031590	-0.612635	0.672113	-0.171899	-0.603827	1.161489	0.073096	-0.585171	1.099973	0.073172	-0.572992	0.712352	0.253062	-0.449886	0.059484	-0.282884	-0.379953	0.057491	0.397902	-0.353711	0.064493	0.364033							0.420039	0.076427	-0.088920	0.442755	0.085281	0.200238
1909	15.908333	-0.844197	0.619550	0.080381	-0.837262	0.635898	-0.085890	-0.736093	0.898659	-0.088840	-0.733213	0.902318	0.128995	-0.613536	1.167571	-0.031558	-0.612627	0.672105	-0.171888	-0.603851	1.161501	0.073112	-0.585191	1.099983	0.073187	-0.573006	0.712347	0.253064	-0.449867	0.059480	-0.282893	-0.379959	0.057515	0.397905	-0.353704	0.064486	0.364027							0.420035	0.076424	-0.088912	0.442759	0.085268	0.200237
1910	15.916667	-0.844199	0.619539	0.080380	-0.837264	0.635899	-0.085892	-0.736126	0.898626	-0.088809	-0.733348	0.902424	0.129079	-0.613545	1.167566	-0.031540	-0.612615	0.672096	-0.171881	-0.603877	1.161492	0.073117	-0.585208	1.099981	0.073196	-0.573022	0.712336	0.253068	-0.449916	0.059431	-0.282832	-0.379956	0.057523	0.397908	-0.353695	0.064496	0.364025							0.420029	0.076423	-0.088900	0.442753	0.085248	0.200231
1911	15.925000	-0.844198	0.619527	0.080375	-0.837212	0.635878	-0.085888	-0.736103	0.898620	-0.088923	-0.733306	0.902356	0.129033	-0.613549	1.167578	-0.031527	-0.612615	0.672089	-0.171878	-0.603874	1.161473	0.073128	-0.585224	1.099970	0.073215	-0.573032	0.712326	0.253065	-0.449854	0.059489	-0.282875	-0.379958	0.057496	0.397898	-0.353698	0.064476	0.364015							0.420051	0.076397	-0.088965	0.442757	0.085254	0.200238
1912	15.933333	-0.844200	0.619513	0.080371	-0.837276	0.635895	-0.085892	-0.736108	0.898638	-0.088854	-0.733247	0.902289	0.129008	-0.613565	1.167568	-0.031510	-0.612610	0.672079	-0.171874	-0.603894	1.161464	0.073146	-0.585240	1.099967	0.073229	-0.573042	0.712318	0.253068	-0.449841	0.059491	-0.282878	-0.379952	0.057540	0.397920	-0.353700	0.064479	0.364019							0.420012	0.076440	-0.088860	0.442759	0.085256	0.200250
1913	15.941667	-0.844199	0.619505	0.080371	-0.837274	0.635890	-0.085886	-0.736117	0.898628	-0.088855	-0.733316	0.902335	0.129054	-0.613580	1.167571	-0.031487	-0.612604	0.672080	-0.171867	-0.603931	1.161463	0.073161	-0.585255	1.099965	0.073250	-0.573051	0.712311	0.253065	-0.449932	0.059452	-0.282797	-0.380001	0.057552	0.397911	-0.353702	0.064475	0.364023							0.420007	0.076441	-0.088843	0.442756	0.085258	0.200255
1914	15.950000	-0.844195	0.619503	0.080378	-0.837270	0.635889	-0.085879	-0.736115	0.898614	-0.088895	-0.733480	0.902417	0.129131	-0.613581	1.167570	-0.031441	-0.612607	0.672088	-0.171861	-0.603945	1.161463	0.073174	-0.585270	1.099965	0.073261	-0.573060	0.712309	0.253069	-0.449914	0.059449	-0.282809	-0.379955	0.057516	0.397906	-0.353705	0.064473	0.364026							0.420000	0.076432	-0.088836	0.442762	0.085268	0.200270
1915	15.958333	-0.844196	0.619502	0.080383	-0.837191	0.635859	-0.085879	-0.736139	0.898621	-0.088835	-0.733266	0.902283	0.129033	-0.613593	1.167622	-0.031474	-0.612611	0.672094	-0.171849	-0.603958	1.161477	0.073199	-0.585290	1.099967	0.073280	-0.573062	0.712307	0.253074	-0.449855	0.059486	-0.282875	-0.379958	0.057505	0.397907	-0.353701	0.064477	0.364030							0.420036	0.076378	-0.088929	0.442765	0.085279	0.200284
1916	15.966667	-0.844197	0.619508	0.080387	-0.837260	0.635874	-0.085883	-0.736144	0.898651	-0.088766	-0.733279	0.902276	0.129036	-0.613573	1.167607	-0.031420	-0.612606	0.672089	-0.171828	-0.603973	1.161492	0.073220	-0.585305	1.099974	0.073294	-0.573063	0.712311	0.253079	-0.449846	0.059480	-0.282898	-0.379947	0.057483	0.397909	-0.353703	0.064480	0.364033							0.420000	0.076403	-0.088859	0.442771	0.085288	0.200293
1917	15.975000	-0.844192	0.619522	0.080394	-0.837253	0.635874	-0.085883	-0.736149	0.898637	-0.088756	-0.733280	0.902280	0.129040	-0.613583	1.167626	-0.031419	-0.612605	0.672089	-0.171813	-0.603992	1.161504	0.073234	-0.585323	1.099986	0.073308	-0.573063	0.712315	0.253079	-0.449878	0.059454	-0.282874	-0.379955	0.057524	0.397916	-0.353704	0.064492	0.364034							0.419991	0.076390	-0.088864	0.442767	0.085281	0.200299
1918	15.983333	-0.844184	0.619519	0.080394	-0.837240	0.635878	-0.085886	-0.736125	0.898628	-0.088863	-0.733423	0.902396	0.129111	-0.613578	1.167653	-0.031396	-0.612603	0.672073	-0.171793	-0.604003	1.161517	0.073254	-0.585341	1.099996	0.073314	-0.573065	0.712317	0.253084	-0.449862	0.059482	-0.282888	-0.379957	0.057493	0.397903	-0.353706	0.064483	0.364026							0.419986	0.076385	-0.088865	0.442779	0.085278	0.200302
1919	15.991667	-0.844193	0.619523	0.080384	-0.837239	0.635880	-0.085893	-0.736138	0.898645	-0.088778	-0.733282	0.902280	0.129048	-0.613597	1.167686	-0.031415	-0.612598	0.672066	-0.171784	-0.604024	1.161519	0.073252	-0.585361	1.100008	0.073320	-0.573056	0.712316	0.253088	-0.449808	0.059488	-0.282894	-0.379959	0.057502	0.397904	-0.353698	0.064488	0.364026							0.419983	0.076394	-0.088862	0.442783	0.085270	0.200311
1920	16.000000	-0.844181	0.619517	0.080377	-0.837233	0.635890	-0.085893	-0.736140	0.898649	-0.088756	-0.733327	0.902300	0.129080	-0.613587	1.167681	-0.031370	-0.612594	0.672059	-0.171776	-0.604030	1.161532	0.073261	-0.585378	1.100020	0.073329	-0.573056	0.712318	0.253087	-0.449843	0.059485	-0.282893	-0.379961	0.057505	0.397905	-0.353699	0.064478	0.364022							0.419992	0.076401	-0.088843	0.442789	0.085271	0.200315
1921	16.008333	-0.844176	0.619509	0.080375	-0.837168	0.635876	-0.085893	-0.736135	0.898633	-0.088810	-0.733430	0.902362	0.129104	-0.613589	1.167691	-0.031370	-0.612588	0.672053	-0.171766	-0.604051	1.161532	0.073257	-0.585399	1.100031	0.073340	-0.573061	0.712314	0.253094	-0.449869	0.059466	-0.282847	-0.379962	0.057523	0.397909	-0.353701	0.064491	0.364030							0.419993	0.076403	-0.088825	0.442785	0.085257	0.200312
1922	16.016667	-0.844173	0.619503	0.080372	-0.837103	0.635859	-0.085896	-0.736144	0.898649	-0.088758	-0.733409	0.902373	0.129129	-0.613601	1.167691	-0.031358	-0.612597	0.672060	-0.171767	-0.604060	1.161531	0.073264	-0.585413	1.100033	0.073345	-0.573060	0.712306	0.253096	-0.449847	0.059491	-0.282869	-0.379953	0.057569	0.397926	-0.353693	0.064490	0.364030							0.420078	0.076318	-0.088979	0.442786	0.085260	0.200318
1923	16.025000	-0.844173	0.619500	0.080382	-0.837240	0.635898	-0.085888	-0.736156	0.898634	-0.088801	-0.733287	0.902252	0.129058	-0.613606	1.167712	-0.031377	-0.612596	0.672068	-0.171760	-0.604082	1.161531	0.073266	-0.585424	1.100025	0.073355	-0.573059	0.712296	0.253104	-0.449862	0.059499	-0.282864	-0.379957	0.057511	0.397910	-0.353705	0.064481	0.364033							0.420006	0.076406	-0.088805	0.442795	0.085273	0.200340
1924	16.033333	-0.844173	0.619492	0.080390	-0.837234	0.635895	-0.085891	-0.736140	0.898637	-0.088836	-0.733288	0.902250	0.129072	-0.613595	1.167700	-0.031355	-0.612598	0.672077	-0.171749	-0.604095	1.161542	0.073271	-0.585435	1.100028	0.073360	-0.573056	0.712286	0.253104	-0.449847	0.059488	-0.282881	-0.379952	0.057481	0.397901	-0.353709	0.064482	0.364037							0.420021	0.076393	-0.088817	0.442799	0.085286	0.200353
1925	16.041667	-0.844181	0.619496	0.080403	-0.837240	0.635891	-0.085892	-0.736142	0.898654	-0.088764	-0.733465	0.902360	0.129169	-0.613587	1.167699	-0.031362	-0.612611	0.672088	-0.171740	-0.604101	1.161542	0.073270	-0.585453	1.100041	0.073362	-0.573051	0.712284	0.253106	-0.449905	0.059467	-0.282853	-0.379948	0.057498	0.397907	-0.353702	0.064474	0.364032							0.420036	0.076376	-0.088838	0.442803	0.085298	0.200366
1926	16.050000	-0.844189	0.619503	0.080411	-0.837239	0.635881	-0.085902	-0.736146	0.898659	-0.088743	-0.733277	0.902255	0.129106	-0.613586	1.167691	-0.031360	-0.612624	0.672089	-0.171736	-0.604106	1.161546	0.073278	-0.585462	1.100031	0.073368	-0.573043	0.712273	0.253104	-0.449827	0.059471	-0.282909	-0.380040	0.057532	0.397908	-0.353702	0.064472	0.364033							0.420043	0.076367	-0.088858	0.442811	0.085306	0.200372
1927	16.058333	-0.844193	0.619501	0.080413	-0.837241	0.635879	-0.085899	-0.736179	0.898631	-0.088677	-0.733354	0.902280	0.129141	-0.613585	1.167688	-0.031370	-0.612625	0.672078	-0.171725	-0.604110	1.161549	0.073285	-0.585460	1.100026	0.073375	-0.573041	0.712263	0.253104	-0.449879	0.059452	-0.282880	-0.379950	0.057503	0.397908	-0.353701	0.064478	0.364029							0.420055	0.076370	-0.088870	0.442812	0.085298	0.200371
1928	16.066667	-0.844196	0.619500	0.080410	-0.837238	0.635881	-0.085899	-0.736150	0.898654	-0.088677	-0.733503	0.902372	0.129227	-0.613569	1.167677	-0.031353	-0.612623	0.672061	-0.171719	-0.604102	1.161551	0.073298	-0.585462	1.100024	0.073384	-0.573038	0.712249	0.253101	-0.449916	0.059430	-0.282840	-0.379955	0.057531	0.397914	-0.353695	0.064481	0.364020							0.420059	0.076378	-0.088879	0.442816	0.085289	0.200369
1929	16.075000	-0.844199	0.619497	0.080407	-0.837176	0.635878	-0.085901	-0.736153	0.898651	-0.088683	-0.733436	0.902320	0.129174	-0.613553	1.167673	-0.031356	-0.612635	0.672042	-0.171712	-0.604102	1.161526	0.073290	-0.585458	1.100015	0.073381	-0.573042	0.712237	0.253105	-0.449828	0.059478	-0.282896	-0.379963	0.057506	0.397900	-0.353681	0.064477	0.364025							0.420060	0.076395	-0.088873	0.442811	0.085290	0.200372
1930	16.083333	-0.844200	0.619493	0.080404	-0.837249	0.635900	-0.085901	-0.736161	0.898649	-0.088685	-0.733299	0.902225	0.129115	-0.613542	1.167662	-0.031344	-0.612632	0.672018	-0.171709	-0.604102	1.161493	0.073283	-0.585455	1.099993	0.073388	-0.573052	0.712219	0.253107	-0.449887	0.059500	-0.282858	-0.379968	0.057506	0.397903	-0.353706	0.064489	0.364021							0.420068	0.076409	-0.088858	0.442813	0.085286	0.200377
1931	16.091667	-0.844200	0.619483	0.080399	-0.837254	0.635908	-0.085898	-0.736176	0.898638	-0.088693	-0.733401	0.902286	0.129155	-0.613534	1.167652	-0.031337	-0.612633	0.671999	-0.171701	-0.604098	1.161477	0.073289	-0.585443	1.099976	0.073394	-0.573061	0.712196	0.253113	-0.449848	0.059497	-0.282876	-0.379966	0.057526	0.397908	-0.353706	0.064496	0.364024							0.420062	0.076424	-0.088857	0.442807	0.085280	0.200365
1932	16.100000	-0.844200	0.619488	0.080400	-0.837256	0.635909	-0.085883	-0.736172	0.898662	-0.088697	-0.733535	0.902378	0.129228	-0.613516	1.167646	-0.031329	-0.612636	0.671984	-0.171696	-0.604084	1.161467	0.073291	-0.585439	1.099965	0.073396	-0.573074	0.712178	0.253121	-0.449916	0.059449	-0.282813	-0.379959	0.057523	0.397909	-0.353704	0.064485	0.364030							0.420067	0.076420	-0.088851	0.442805	0.085268	0.200362
1933	16.108333	-0.844204	0.619488	0.080400	-0.837258	0.635906	-0.085885	-0.736198	0.898666	-0.088680	-0.733422	0.902322	0.129179	-0.613485	1.167654	-0.031335	-0.612648	0.671973	-0.171688	-0.604066	1.161474	0.073300	-0.585432	1.099960	0.073396	-0.573084	0.712163	0.253124	-0.449841	0.059477	-0.282880	-0.379955	0.057497	0.397904	-0.353694	0.064477	0.364032							0.420075	0.076413	-0.088877	0.442797	0.085278	0.200365
1934	16.116667	-0.844207	0.619494	0.080401	-0.837264	0.635899	-0.085881	-0.736202	0.898685	-0.088677	-0.733474	0.902344	0.129189	-0.613458	1.167668	-0.031337	-0.612660	0.671973	-0.171684	-0.604053	1.161488	0.073301	-0.585424	1.099968	0.073397	-0.573090	0.712155	0.253124	-0.449920	0.059441	-0.282833	-0.380047	0.057536	0.397906	-0.353702	0.064476	0.364023							0.420078	0.076399	-0.088901	0.442791	0.085288	0.200362
1935	16.125000	-0.844230	0.619505	0.080404	-0.837270	0.635896	-0.085875	-0.736226	0.898685	-0.088692	-0.733330	0.902273	0.129150	-0.613435	1.167696	-0.031337	-0.612683	0.671978	-0.171674	-0.604035	1.161511	0.073309	-0.585418	1.099985	0.073396	-0.573102	0.712161	0.253125	-0.449879	0.059497	-0.282884	-0.379948	0.057493	0.397905	-0.353705	0.064476	0.364031							0.420080	0.076401	-0.088930	0.442800	0.085299	0.200370
1936	16.133333	-0.844227	0.619503	0.080405	-0.837276	0.635888	-0.085873	-0.736259	0.898683	-0.088640	-0.733385	0.902275	0.129174	-0.613409	1.167734	-0.031340	-0.612694	0.671981	-0.171667	-0.604020	1.161545	0.073311	-0.585410	1.100016	0.073394	-0.573107	0.712172	0.253127	-0.449921	0.059425	-0.282838	-0.379956	0.057490	0.397904	-0.353697	0.064481	0.364026							0.420065	0.076393	-0.088944	0.442793	0.085285	0.200368
1937	16.141667	-0.844228	0.619499	0.080389	-0.837283	0.635878	-0.085872	-0.736254	0.898690	-0.088658	-0.733592	0.902407	0.129268	-0.613375	1.167768	-0.031350	-0.612717	0.671972	-0.171659	-0.603976	1.161609	0.073307	-0.585417	1.100045	0.073390	-0.573107	0.712193	0.253123	-0.449884	0.059437	-0.282881	-0.379952	0.057502	0.397903	-0.353704	0.064482	0.364026							0.420061	0.076388	-0.088962	0.442781	0.085268	0.200334
1938	16.150000	-0.844232	0.619494	0.080379	-0.837289	0.635869	-0.085875	-0.736270	0.898681	-0.088662	-0.733700	0.902489	0.129338	-0.613355	1.167850	-0.031399	-0.612717	0.671974	-0.171664	-0.603967	1.161626	0.073297	-0.585424	1.100079	0.073385	-0.573108	0.712221	0.253123	-0.449832	0.059474	-0.282903	-0.379959	0.057505	0.397899	-0.353705	0.064485	0.364019							0.420053	0.076405	-0.088970	0.442765	0.085266	0.200326
1939	16.158333	-0.844226	0.619480	0.080369	-0.837303	0.635869	-0.085866	-0.736288	0.898665	-0.088653	-0.733471	0.902324	0.129205	-0.613327	1.167875	-0.031378	-0.612723	0.671969	-0.171664	-0.603966	1.161644	0.073272	-0.585437	1.100120	0.073379	-0.573107	0.712237	0.253126	-0.449838	0.059487	-0.282882	-0.379958	0.057518	0.397903	-0.353696	0.064488	0.364018							0.420032	0.076430	-0.088957	0.442756	0.085247	0.200308
1940	16.166667	-0.844219	0.619469	0.080364	-0.837311	0.635866	-0.085857	-0.736301	0.898649	-0.088645	-0.733429	0.902261	0.129153	-0.613305	1.167889	-0.031358	-0.612711	0.671958	-0.171656	-0.603940	1.161684	0.073263	-0.585439	1.100134	0.073368	-0.573100	0.712248	0.253124	-0.449886	0.059514	-0.282853	-0.379955	0.057533	0.397901	-0.353698	0.064496	0.364027							0.420020	0.076434	-0.088924	0.442743	0.085238	0.200302
1941	16.175000	-0.844214	0.619461	0.080368	-0.837322	0.635853	-0.085851	-0.736300	0.898662	-0.088658	-0.733460	0.902276	0.129152	-0.613306	1.167907	-0.031384	-0.612730	0.671961	-0.171655	-0.603946	1.161678	0.073262	-0.585444	1.100128	0.073362	-0.573094	0.712251	0.253135	-0.449922	0.059492	-0.282823	-0.380001	0.057538	0.397906	-0.353702	0.064485	0.364026							0.420000	0.076435	-0.088930	0.442726	0.085221	0.200281
1942	16.183333	-0.844217	0.619470	0.080383	-0.837309	0.635838	-0.085861	-0.736307	0.898655	-0.088655	-0.733390	0.902225	0.129127	-0.613322	1.167908	-0.031416	-0.612733	0.671980	-0.171651	-0.603952	1.161672	0.073271	-0.585452	1.100120	0.073362	-0.573092	0.712248	0.253138	-0.449887	0.059501	-0.282860	-0.379953	0.057493	0.397899	-0.353700	0.064495	0.364033							0.419986	0.076427	-0.088954	0.442722	0.085222	0.200266
1943	16.191667	-0.844218	0.619484	0.080395	-0.837291	0.635851	-0.085861	-0.736306	0.898646	-0.088701	-0.733533	0.902326	0.129193	-0.613334	1.167873	-0.031396	-0.612732	0.671998	-0.171641	-0.603972	1.161679	0.073268	-0.585456	1.100111	0.073358	-0.573094	0.712247	0.253143	-0.449877	0.059452	-0.282856	-0.379948	0.057502	0.397906	-0.353698	0.064481	0.364028							0.419963	0.076418	-0.088972	0.442711	0.085225	0.200265
1944	16.200000	-0.844216	0.619506	0.080407	-0.837284	0.635854	-0.085863	-0.736344	0.898637	-0.088636	-0.733534	0.902333	0.129205	-0.613355	1.167831	-0.031375	-0.612743	0.671997	-0.171625	-0.603998	1.161665	0.073278	-0.585465	1.100088	0.073359	-0.573102	0.712246	0.253151	-0.449914	0.059435	-0.282844	-0.379937	0.057509	0.397907	-0.353693	0.064491	0.364028							0.419948	0.076400	-0.088991	0.442708	0.085243	0.200275
1945	16.208333	-0.844219	0.619502	0.080409	-0.837275	0.635851	-0.085877	-0.736327	0.898661	-0.088639	-0.733531	0.902341	0.129213	-0.613389	1.167819	-0.031402	-0.612740	0.671999	-0.171622	-0.604035	1.161622	0.073287	-0.585476	1.100068	0.073359	-0.573105	0.712247	0.253159	-0.449905	0.059465	-0.282878	-0.379952	0.057489	0.397903	-0.353696	0.064481	0.364034							0.419975	0.076351	-0.089081	0.442696	0.085235	0.200266
1946	16.216667	-0.844208	0.619507	0.080397	-0.837259	0.635853	-0.085880	-0.736325	0.898654	-0.088639	-0.733531	0.902347	0.129218	-0.613407	1.167780	-0.031384	-0.612744	0.671982	-0.171618	-0.604069	1.161582	0.073264	-0.585489	1.100062	0.073356	-0.573101	0.712241	0.253153	-0.449847	0.059478	-0.282926	-0.379945	0.057555	0.397923	-0.353703	0.064480	0.364028							0.419916	0.076390	-0.089030	0.442690	0.085249	0.200266
1947	16.225000	-0.844200	0.619497	0.080388	-0.837258	0.635864	-0.085882	-0.736336	0.898635	-0.088668	-0.733459	0.902272	0.129176	-0.613485	1.167847	-0.031486	-0.612738	0.671970	-0.171623	-0.604096	1.161568	0.073260	-0.585502	1.100049	0.073363	-0.573100	0.712236	0.253154	-0.449938	0.059448	-0.282827	-0.379951	0.057522	0.397907	-0.353694	0.064491	0.364028							0.419908	0.076405	-0.089016	0.442676	0.085225	0.200242
1948	16.233333	-0.844194	0.619484	0.080372	-0.837256	0.635872	-0.085881	-0.736347	0.898632	-0.088630	-0.733535	0.902312	0.129201	-0.613538	1.167890	-0.031542	-0.612735	0.671947	-0.171629	-0.604118	1.161561	0.073266	-0.585524	1.100046	0.073369	-0.573093	0.712229	0.253153	-0.449911	0.059446	-0.282827	-0.380048	0.057580	0.397911	-0.353700	0.064480	0.364022							0.419897	0.076423	-0.088996	0.442665	0.085199	0.200219
1949	16.241667	-0.844193	0.619467	0.080365	-0.837265	0.635868	-0.085883	-0.736341	0.898636	-0.088654	-0.733464	0.902250	0.129167	-0.613536	1.167839	-0.031470	-0.612721	0.671937	-0.171635	-0.604137	1.161546	0.073264	-0.585540	1.100039	0.073374	-0.573078	0.712228	0.253150	-0.449864	0.059490	-0.282859	-0.379959	0.057502	0.397898	-0.353697	0.064488	0.364024							0.419931	0.076392	-0.089077	0.442665	0.085201	0.200215
1950	16.250000	-0.844197	0.619460	0.080368	-0.837289	0.635851	-0.085867	-0.736348	0.898631	-0.088654	-0.733396	0.902196	0.129136	-0.613533	1.167781	-0.031385	-0.612722	0.671939	-0.171635	-0.604157	1.161541	0.073276	-0.585557	1.100029	0.073384	-0.573067	0.712218	0.253136	-0.449815	0.059471	-0.282873	-0.379949	0.057491	0.397893	-0.353694	0.064494	0.364029							0.419879	0.076441	-0.088977	0.442673	0.085226	0.200224
1951	16.258333	-0.844204	0.619456	0.080385	-0.837282	0.635830	-0.085876	-0.736360	0.898617	-0.088685	-0.733552	0.902285	0.129199	-0.613531	1.167737	-0.031334	-0.612731	0.671935	-0.171623	-0.604176	1.161535	0.073301	-0.585568	1.100017	0.073400	-0.573064	0.712218	0.253139	-0.449827	0.059493	-0.282828	-0.379956	0.057515	0.397915	-0.353694	0.064477	0.364028							0.419879	0.076424	-0.088977	0.442673	0.085214	0.200206
1952	16.266667	-0.844207	0.619452	0.080401	-0.837287	0.635821	-0.085880	-0.736369	0.898618	-0.088655	-0.733562	0.902283	0.129202	-0.613560	1.167698	-0.031318	-0.612739	0.671928	-0.171607	-0.604193	1.161508	0.073318	-0.585578	1.099986	0.073410	-0.573063	0.712225	0.253145	-0.449841	0.059491	-0.282894	-0.379939	0.057518	0.397909	-0.353696	0.064471	0.364025							0.419886	0.076407	-0.088996	0.442673	0.085198	0.200182
1953	16.275000	-0.844214	0.619458	0.080408	-0.837228	0.635779	-0.085881	-0.736380	0.898622	-0.088661	-0.733498	0.902246	0.129166	-0.613586	1.167664	-0.031318	-0.612741	0.671936	-0.171604	-0.604222	1.161475	0.073330	-0.585589	1.099952	0.073412	-0.573068	0.712223	0.253138	-0.449854	0.059488	-0.282885	-0.380001	0.057522	0.397909	-0.353688	0.064471	0.364023							0.419927	0.076370	-0.089083	0.442677	0.085206	0.200194
1954	16.283333	-0.844221	0.619460	0.080416	-0.837297	0.635807	-0.085886	-0.736402	0.898618	-0.088649	-0.733579	0.902288	0.129186	-0.613640	1.167661	-0.031354	-0.612758	0.671933	-0.171592	-0.604257	1.161438	0.073338	-0.585593	1.099916	0.073410	-0.573077	0.712223	0.253127	-0.449844	0.059481	-0.282909	-0.379941	0.057505	0.397904	-0.353693	0.064467	0.364020							0.419901	0.076420	-0.089018	0.442690	0.085240	0.200213
1955	16.291667	-0.844229	0.619462	0.080412	-0.837312	0.635802	-0.085885	-0.736407	0.898624	-0.088663	-0.733589	0.902292	0.129178	-0.613646	1.167610	-0.031309	-0.612779	0.671921	-0.171589	-0.604286	1.161398	0.073339	-0.585615	1.099880	0.073401	-0.573098	0.712218	0.253119	-0.449912	0.059433	-0.282838	-0.379945	0.057527	0.397908	-0.353691	0.064499	0.364028							0.419939	0.076398	-0.089086	0.442692	0.085258	0.200223
1956	16.300000	-0.844233	0.619452	0.080403	-0.837348	0.635800	-0.085883	-0.736408	0.898624	-0.088682	-0.733784	0.902444	0.129320	-0.613661	1.167598	-0.031313	-0.612783	0.671895	-0.171584	-0.604306	1.161369	0.073330	-0.585626	1.099867	0.073388	-0.573113	0.712220	0.253114	-0.449884	0.059491	-0.282875	-0.379955	0.057505	0.397908	-0.353698	0.064488	0.364026							0.419981	0.076373	-0.089151	0.442686	0.085246	0.200215
1957	16.308333	-0.844241	0.619448	0.080399	-0.837332	0.635806	-0.085895	-0.736424	0.898613	-0.088692	-0.733630	0.902325	0.129211	-0.613664	1.167605	-0.031319	-0.612798	0.671877	-0.171586	-0.604330	1.161358	0.073318	-0.585654	1.099860	0.073379	-0.573134	0.712207	0.253105	-0.449851	0.059493	-0.282881	-0.379953	0.057508	0.397902	-0.353699	0.064477	0.364023							0.419910	0.076459	-0.088987	0.442691	0.085243	0.200221
1958	16.316667	-0.844246	0.619445	0.080396	-0.837343	0.635802	-0.085897	-0.736432	0.898591	-0.088759	-0.733613	0.902310	0.129161	-0.613670	1.167628	-0.031327	-0.612810	0.671861	-0.171589	-0.604352	1.161362	0.073305	-0.585676	1.099864	0.073368	-0.573154	0.712200	0.253094	-0.449851	0.059508	-0.282887	-0.379955	0.057506	0.397902	-0.353701	0.064487	0.364034							0.419915	0.076474	-0.088971	0.442700	0.085258	0.200244
1959	16.325000	-0.844256	0.619441	0.080391	-0.837349	0.635813	-0.085898	-0.736463	0.898588	-0.088700	-0.733668	0.902319	0.129186	-0.613667	1.167651	-0.031342	-0.612829	0.671852	-0.171587	-0.604363	1.161380	0.073290	-0.585703	1.099878	0.073351	-0.573168	0.712201	0.253088	-0.449942	0.059434	-0.282801	-0.379993	0.057558	0.397916	-0.353697	0.064492	0.364031							0.419964	0.076445	-0.089055	0.442700	0.085268	0.200243
1960	16.333333	-0.844262	0.619440	0.080394	-0.837355	0.635798	-0.085907	-0.736472	0.898595	-0.088703	-0.733632	0.902291	0.129152	-0.613674	1.167709	-0.031408	-0.612832	0.671827	-0.171580	-0.604396	1.161406	0.073286	-0.585732	1.099905	0.073338	-0.573181	0.712207	0.253085	-0.449884	0.059501	-0.282867	-0.380028	0.057572	0.397916	-0.353696	0.064484	0.364026							0.419950	0.076475	-0.088979	0.442696	0.085229	0.200225
1961	16.341667	-0.844271	0.619441	0.080394	-0.837358	0.635792	-0.085903	-0.736492	0.898580	-0.088725	-0.733652	0.902268	0.129126	-0.613662	1.167737	-0.031425	-0.612841	0.671828	-0.171582	-0.604390	1.161442	0.073264	-0.585759	1.099927	0.073321	-0.573187	0.712213	0.253077	-0.449815	0.059477	-0.282886	-0.379945	0.057500	0.397899	-0.353696	0.064479	0.364018							0.419939	0.076477	-0.089003	0.442705	0.085229	0.200239
1962	16.350000	-0.844277	0.619440	0.080394	-0.837361	0.635799	-0.085901	-0.736501	0.898610	-0.088691	-0.733652	0.902299	0.129154	-0.613655	1.167770	-0.031438	-0.612864	0.671839	-0.171583	-0.604399	1.161475	0.073251	-0.585780	1.099958	0.073304	-0.573190	0.712226	0.253084	-0.449847	0.059475	-0.282901	-0.379964	0.057517	0.397917	-0.353696	0.064487	0.364016							0.419943	0.076478	-0.089016	0.442716	0.085245	0.200264
1963	16.358333	-0.844286	0.619437	0.080394	-0.837373	0.635781	-0.085902	-0.736523	0.898607	-0.088689	-0.733670	0.902299	0.129149	-0.613641	1.167798	-0.031467	-0.612874	0.671844	-0.171585	-0.604409	1.161508	0.073230	-0.585808	1.099986	0.073292	-0.573189	0.712232	0.253088	-0.449919	0.059470	-0.282849	-0.379949	0.057511	0.397896	-0.353695	0.064482	0.364017							0.419983	0.076449	-0.089110	0.442715	0.085233	0.200260
1964	16.366667	-0.844294	0.619430	0.080394	-0.837378	0.635768	-0.085899	-0.736540	0.898605	-0.088689	-0.733684	0.902292	0.129157	-0.613617	1.167812	-0.031469	-0.612874	0.671836	-0.171584	-0.604419	1.161541	0.073211	-0.585830	1.100015	0.073275	-0.573191	0.712242	0.253103	-0.449829	0.059488	-0.282913	-0.380044	0.057543	0.397902	-0.353701	0.064481	0.364017							0.420012	0.076422	-0.089205	0.442709	0.085240	0.200277
1965	16.375000	-0.844298	0.619416	0.080394	-0.837396	0.635761	-0.085902	-0.736532	0.898584	-0.088801	-0.733560	0.902180	0.129085	-0.613601	1.167855	-0.031510	-0.612893	0.671844	-0.171590	-0.604427	1.161577	0.073180	-0.585856	1.100051	0.073261	-0.573189	0.712243	0.253120	-0.449878	0.059460	-0.282865	-0.379951	0.057515	0.397904	-0.353698	0.064495	0.364028							0.419928	0.076509	-0.089070	0.442713	0.085248	0.200294
1966	16.383333	-0.844319	0.619401	0.080401	-0.837405	0.635758	-0.085900	-0.736580	0.898571	-0.088692	-0.733721	0.902277	0.129149	-0.613578	1.167880	-0.031523	-0.612910	0.671857	-0.171591	-0.604436	1.161623	0.073147	-0.585879	1.100084	0.073244	-0.573195	0.712234	0.253141	-0.449910	0.059434	-0.282825	-0.379947	0.057531	0.397909	-0.353690	0.064498	0.364032							0.419913	0.076523	-0.089062	0.442720	0.085282	0.200323
1967	16.391667	-0.844313	0.619389	0.080394	-0.837413	0.635754	-0.085900	-0.736577	0.898580	-0.088701	-0.733796	0.902301	0.129171	-0.613542	1.167926	-0.031574	-0.612920	0.671859	-0.171588	-0.604402	1.161652	0.073065	-0.585917	1.100139	0.073227	-0.573201	0.712217	0.253163	-0.449860	0.059463	-0.282855	-0.379942	0.057506	0.397903	-0.353692	0.064482	0.364026							0.419943	0.076493	-0.089152	0.442719	0.085294	0.200341
1968	16.400000	-0.844311	0.619381	0.080392	-0.837414	0.635746	-0.085903	-0.736565	0.898556	-0.088825	-0.733623	0.902166	0.129073	-0.613499	1.167974	-0.031625	-0.612927	0.671849	-0.171581	-0.604370	1.161694	0.072977	-0.585945	1.100187	0.073199	-0.573215	0.712188	0.253171	-0.449773	0.059498	-0.282864	-0.380039	0.057539	0.397900	-0.353685	0.064461	0.364024							0.419899	0.076543	-0.089084	0.442726	0.085294	0.200339
1969	16.408333	-0.844308	0.619373	0.080388	-0.837416	0.635741	-0.085909	-0.736593	0.898546	-0.088774	-0.733732	0.902225	0.129112	-0.613453	1.168043	-0.031656	-0.612932	0.671845	-0.171570	-0.604373	1.161754	0.072937	-0.585991	1.100246	0.073170	-0.573236	0.712168	0.253164	-0.449934	0.059451	-0.282808	-0.379945	0.057523	0.397907	-0.353694	0.064491	0.364029							0.419888	0.076541	-0.089095	0.442721	0.085287	0.200340
1970	16.416667	-0.844310	0.619373	0.080390	-0.837410	0.635735	-0.085917	-0.736604	0.898558	-0.088721	-0.733990	0.902389	0.129269	-0.613407	1.168093	-0.031685	-0.612931	0.671838	-0.171558	-0.604377	1.161839	0.072898	-0.586036	1.100313	0.073151	-0.573259	0.712159	0.253164	-0.449912	0.059460	-0.282833	-0.379962	0.057511	0.397912	-0.353684	0.064496	0.364021							0.419884	0.076543	-0.089109	0.442713	0.085274	0.200347
1971	16.425000	-0.844330	0.619377	0.080395	-0.837409	0.635732	-0.085923	-0.736609	0.898557	-0.088724	-0.734054	0.902421	0.129306	-0.613385	1.168189	-0.031768	-0.612932	0.671812	-0.171539	-0.604415	1.161939	0.072911	-0.586076	1.100365	0.073134	-0.573283	0.712156	0.253166	-0.449859	0.059507	-0.282891	-0.379999	0.057533	0.397896	-0.353696	0.064495	0.364020							0.419909	0.076502	-0.089207	0.442722	0.085253	0.200343
1972	16.433333	-0.844318	0.619375	0.080386	-0.837402	0.635723	-0.085929	-0.736594	0.898536	-0.088783	-0.734077	0.902339	0.129243	-0.613360	1.168235	-0.031792	-0.612925	0.671798	-0.171521	-0.604456	1.162026	0.072924	-0.586111	1.100408	0.073120	-0.573301	0.712152	0.253154	-0.449777	0.059484	-0.282882	-0.379960	0.057512	0.397896	-0.353701	0.064480	0.364015							0.419858	0.076524	-0.089135	0.442719	0.085227	0.200330
1973	16.441667	-0.844328	0.619372	0.080389	-0.837398	0.635711	-0.085930	-0.736595	0.898531	-0.088756	-0.733885	0.902246	0.129123	-0.613334	1.168248	-0.031798	-0.612923	0.671781	-0.171512	-0.604456	1.162072	0.072914	-0.586126	1.100453	0.073132	-0.573316	0.712151	0.253145	-0.449844	0.059461	-0.282908	-0.379953	0.057538	0.397905	-0.353693	0.064497	0.364019							0.419856	0.076510	-0.089145	0.442714	0.085215	0.200323
1974	16.450000	-0.844321	0.619364	0.080383	-0.837403	0.635708	-0.085932	-0.736588	0.898519	-0.088787	-0.733950	0.902246	0.129144	-0.613324	1.168285	-0.031819	-0.612918	0.671765	-0.171501	-0.604455	1.162117	0.072910	-0.586141	1.100485	0.073130	-0.573331	0.712154	0.253145	-0.449899	0.059426	-0.282846	-0.379952	0.057503	0.397897	-0.353690	0.064490	0.364019							0.419844	0.076497	-0.089132	0.442702	0.085208	0.200322
1975	16.458333	-0.844323	0.619353	0.080386	-0.837401	0.635709	-0.085926	-0.736585	0.898512	-0.088786	-0.733786	0.902153	0.129054	-0.613299	1.168316	-0.031827	-0.612925	0.671758	-0.171494	-0.604422	1.162123	0.072864	-0.586156	1.100525	0.073132	-0.573340	0.712140	0.253137	-0.449853	0.059490	-0.282891	-0.379946	0.057494	0.397895	-0.353692	0.064476	0.364021							0.419870	0.076471	-0.089190	0.442708	0.085235	0.200341
1976	16.466667	-0.844297	0.619344	0.080374	-0.837398	0.635717	-0.085914	-0.736610	0.898499	-0.088724	-0.733872	0.902194	0.129077	-0.613270	1.168354	-0.031836	-0.612929	0.671752	-0.171488	-0.604452	1.162191	0.072886	-0.586164	1.100567	0.073144	-0.573348	0.712125	0.253132	-0.449914	0.059444	-0.282826	-0.379939	0.057515	0.397904	-0.353682	0.064480	0.364019							0.419817	0.076511	-0.089080	0.442722	0.085273	0.200359
1977	16.475000	-0.844291	0.619350	0.080370	-0.837397	0.635719	-0.085910	-0.736605	0.898510	-0.088729	-0.733928	0.902260	0.129153	-0.613222	1.168375	-0.031812	-0.612934	0.671745	-0.171478	-0.604441	1.162236	0.072872	-0.586178	1.100614	0.073142	-0.573354	0.712108	0.253135	-0.449904	0.059453	-0.282828	-0.379937	0.057528	0.397907	-0.353683	0.064492	0.364021							0.419809	0.076518	-0.089059	0.442715	0.085271	0.200358
1978	16.483333	-0.844297	0.619353	0.080372	-0.837389	0.635719	-0.085904	-0.736590	0.898518	-0.088794	-0.733869	0.902200	0.129091	-0.613177	1.168433	-0.031824	-0.612939	0.671737	-0.171475	-0.604429	1.162292	0.072860	-0.586195	1.100659	0.073129	-0.573364	0.712096	0.253142	-0.449823	0.059491	-0.282880	-0.379935	0.057522	0.397907	-0.353691	0.064474	0.364020							0.419793	0.076531	-0.089054	0.442720	0.085283	0.200370
1979	16.491667	-0.844285	0.619363	0.080369	-0.837366	0.635723	-0.085897	-0.736602	0.898520	-0.088757	-0.733814	0.902184	0.129073	-0.613125	1.168502	-0.031835	-0.612936	0.671733	-0.171469	-0.604414	1.162349	0.072850	-0.586211	1.100706	0.073120	-0.573375	0.712089	0.253140	-0.449896	0.059476	-0.282840	-0.379986	0.057534	0.397906	-0.353692	0.064479	0.364023							0.419780	0.076517	-0.089054	0.442718	0.085278	0.200372
1980	16.500000	-0.844271	0.619374	0.080367	-0.837364	0.635729	-0.085903	-0.736620	0.898523	-0.088713	-0.733946	0.902240	0.129105	-0.613070	1.168567	-0.031853	-0.612948	0.671739	-0.171472	-0.604398	1.162397	0.072841	-0.586232	1.100745	0.073114	-0.573389	0.712089	0.253144	-0.449842	0.059487	-0.282887	-0.379942	0.057532	0.397904	-0.353686	0.064496	0.364025							0.419771	0.076499	-0.089064	0.442712	0.085261	0.200367
1981	16.508333	-0.844266	0.619379	0.080359	-0.837345	0.635719	-0.085904	-0.736610	0.898548	-0.088710	-0.733992	0.902304	0.129174	-0.613029	1.168621	-0.031888	-0.612933	0.671716	-0.171470	-0.604394	1.162439	0.072829	-0.586248	1.100781	0.073104	-0.573406	0.712095	0.253143	-0.449907	0.059434	-0.282835	-0.379956	0.057528	0.397905	-0.353693	0.064512	0.364029							0.419755	0.076504	-0.089094	0.442704	0.085245	0.200359
1982	16.516667	-0.844259	0.619376	0.080346	-0.837334	0.635717	-0.085907	-0.736618	0.898545	-0.088705	-0.733899	0.902213	0.129081	-0.612997	1.168668	-0.031922	-0.612940	0.671695	-0.171475	-0.604397	1.162470	0.072817	-0.586262	1.100803	0.073090	-0.573424	0.712101	0.253142	-0.449832	0.059475	-0.282912	-0.380055	0.057572	0.397910	-0.353667	0.064442	0.364029							0.419742	0.076479	-0.089120	0.442702	0.085219	0.200345
1983	16.525000	-0.844250	0.619372	0.080341	-0.837323	0.635716	-0.085906	-0.736640	0.898523	-0.088694	-0.733780	0.902127	0.129022	-0.612960	1.168700	-0.031939	-0.612934	0.671676	-0.171480	-0.604404	1.162488	0.072802	-0.586275	1.100827	0.073082	-0.573436	0.712106	0.253137	-0.449847	0.059484	-0.282914	-0.379954	0.057541	0.397910	-0.353695	0.064488	0.364017							0.419732	0.076469	-0.089119	0.442701	0.085214	0.200326
1984	16.533333	-0.844243	0.619358	0.080331	-0.837324	0.635717	-0.085902	-0.736646	0.898519	-0.088690	-0.733784	0.902118	0.129020	-0.612931	1.168731	-0.031949	-0.612923	0.671658	-0.171471	-0.604401	1.162501	0.072780	-0.586288	1.100854	0.073077	-0.573450	0.712110	0.253136	-0.449845	0.059478	-0.282906	-0.379947	0.057504	0.397893	-0.353694	0.064489	0.364020							0.419714	0.076473	-0.089122	0.442700	0.085191	0.200319
1985	16.541667	-0.844248	0.619346	0.080332	-0.837314	0.635714	-0.085889	-0.736637	0.898530	-0.088678	-0.733981	0.902220	0.129110	-0.612885	1.168768	-0.031950	-0.612928	0.671654	-0.171470	-0.604400	1.162544	0.072771	-0.586307	1.100892	0.073068	-0.573463	0.712115	0.253137	-0.449867	0.059455	-0.282872	-0.379946	0.057524	0.397907	-0.353688	0.064483	0.364019							0.419706	0.076477	-0.089103	0.442708	0.085213	0.200332
1986	16.550000	-0.844244	0.619344	0.080337	-0.837329	0.635722	-0.085887	-0.736636	0.898524	-0.088726	-0.733943	0.902217	0.129110	-0.612837	1.168860	-0.031979	-0.613575	0.671869	-0.171853	-0.604397	1.162591	0.072759	-0.586326	1.100931	0.073056	-0.573473	0.712118	0.253137	-0.449881	0.059501	-0.282873	-0.380038	0.057583	0.397916	-0.353691	0.064476	0.364019							0.419776	0.076398	-0.089251	0.442711	0.085216	0.200341
1987	16.558333	-0.844249	0.619345	0.080358	-0.837331	0.635730	-0.085874	-0.736669	0.898522	-0.088644	-0.733890	0.902157	0.129118	-0.612772	1.168912	-0.031975	-0.612952	0.671665	-0.171443	-0.604391	1.162663	0.072744	-0.586358	1.100974	0.073044	-0.573486	0.712114	0.253139	-0.449846	0.059501	-0.282886	-0.379989	0.057544	0.397909	-0.353689	0.064485	0.364028							0.419690	0.076491	-0.089066	0.442714	0.085237	0.200368
1988	16.566667	-0.844255	0.619353	0.080381	-0.837336	0.635727	-0.085862	-0.736687	0.898532	-0.088606	-0.733999	0.902239	0.129179	-0.612699	1.168955	-0.031980	-0.612967	0.671680	-0.171427	-0.604378	1.162733	0.072722	-0.586388	1.101012	0.073027	-0.573502	0.712111	0.253142	-0.449915	0.059452	-0.282819	-0.379944	0.057520	0.397916	-0.353689	0.064471	0.364020							0.419682	0.076492	-0.089061	0.442719	0.085257	0.200392
1989	16.575000	-0.844267	0.619365	0.080401	-0.837337	0.635730	-0.085860	-0.736714	0.898523	-0.088614	-0.734027	0.902258	0.129219	-0.612642	1.169008	-0.032060	-0.612985	0.671673	-0.171402	-0.604381	1.162760	0.072694	-0.586416	1.101035	0.073003	-0.573517	0.712106	0.253141	-0.449859	0.059469	-0.282858	-0.379954	0.057502	0.397902	-0.353680	0.064458	0.364028							0.419675	0.076487	-0.089068	0.442720	0.085278	0.200411
1990	16.583333	-0.844262	0.619364	0.080414	-0.837330	0.635726	-0.085853	-0.736763	0.898519	-0.088519	-0.733905	0.902141	0.129149	-0.612596	1.169017	-0.032088	-0.613002	0.671656	-0.171385	-0.604384	1.162774	0.072640	-0.586442	1.101042	0.072984	-0.573538	0.712101	0.253142	-0.449961	0.059456	-0.282808	-0.379949	0.057531	0.397907	-0.353688	0.064503	0.364028							0.419673	0.076480	-0.089071	0.442712	0.085260	0.200408
1991	16.591667	-0.844269	0.619361	0.080422	-0.837327	0.635720	-0.085852	-0.736774	0.898517	-0.088526	-0.734025	0.902214	0.129218	-0.612562	1.169003	-0.032126	-0.613013	0.671635	-0.171366	-0.604407	1.162767	0.072626	-0.586455	1.101038	0.072973	-0.573553	0.712092	0.253143	-0.449877	0.059455	-0.282865	-0.379952	0.057521	0.397901	-0.353691	0.064490	0.364019							0.419670	0.076471	-0.089085	0.442711	0.085259	0.200405
1992	16.600000	-0.844256	0.619341	0.080416	-0.837184	0.635684	-0.085844	-0.736788	0.898488	-0.088584	-0.734096	0.902239	0.129275	-0.612533	1.168977	-0.032155	-0.613024	0.671606	-0.171357	-0.604420	1.162740	0.072585	-0.586464	1.101025	0.072957	-0.573575	0.712088	0.253149	-0.449846	0.059444	-0.282826	-0.379951	0.057507	0.397892	-0.353690	0.064495	0.364018							0.419661	0.076462	-0.089085	0.442712	0.085237	0.200390
1993	16.608333	-0.844259	0.619321	0.080418	-0.837182	0.635674	-0.085844	-0.736784	0.898500	-0.088609	-0.734036	0.902154	0.129186	-0.612509	1.168948	-0.032177	-0.613078	0.671540	-0.171325	-0.604449	1.162702	0.072567	-0.586480	1.101018	0.072950	-0.573596	0.712074	0.253152	-0.449866	0.059480	-0.282894	-0.379944	0.057493	0.397892	-0.353687	0.064487	0.364014							0.419691	0.076407	-0.089170	0.442707	0.085224	0.200375
1994	16.616667	-0.844247	0.619296	0.080413	-0.837315	0.635697	-0.085845	-0.736846	0.898487	-0.088493	-0.734004	0.902118	0.129171	-0.612485	1.168948	-0.032203	-0.613078	0.671512	-0.171317	-0.604459	1.162696	0.072545	-0.586501	1.101019	0.072946	-0.573624	0.712057	0.253160	-0.449842	0.059476	-0.282902	-0.379940	0.057487	0.397880	-0.353689	0.064468	0.364010							0.419647	0.076446	-0.089095	0.442693	0.085190	0.200350
1995	16.625000	-0.844250	0.619286	0.080420	-0.837326	0.635699	-0.085839	-0.736860	0.898492	-0.088498	-0.734102	0.902163	0.129242	-0.612454	1.168963	-0.032214	-0.613062	0.671510	-0.171318	-0.604479	1.162717	0.072544	-0.586531	1.101033	0.072948	-0.573648	0.712043	0.253171	-0.449842	0.059487	-0.282901	-0.379941	0.057525	0.397905	-0.353691	0.064479	0.364020							0.419643	0.076451	-0.089079	0.442700	0.085184	0.200362
1996	16.633333	-0.844257	0.619281	0.080429	-0.837340	0.635704	-0.085825	-0.736892	0.898462	-0.088562	-0.734246	0.902248	0.129319	-0.612434	1.168976	-0.032226	-0.613060	0.671511	-0.171310	-0.604481	1.162766	0.072514	-0.586565	1.101066	0.072947	-0.573672	0.712036	0.253188	-0.449839	0.059497	-0.282893	-0.379943	0.057489	0.397899	-0.353683	0.064481	0.364025							0.419637	0.076452	-0.089064	0.442700	0.085187	0.200375
1997	16.641667	-0.844274	0.619287	0.080445	-0.837350	0.635706	-0.085809	-0.736928	0.898483	-0.088495	-0.734139	0.902159	0.129250	-0.612410	1.169046	-0.032227	-0.613139	0.671500	-0.171286	-0.604472	1.162789	0.072498	-0.586607	1.101099	0.072953	-0.573704	0.712024	0.253191	-0.449828	0.059508	-0.282866	-0.379981	0.057547	0.397912	-0.353684	0.064463	0.364033							0.419634	0.076469	-0.089061	0.442701	0.085204	0.200402
1998	16.650000	-0.844279	0.619293	0.080454	-0.837363	0.635707	-0.085794	-0.736960	0.898514	-0.088410	-0.734109	0.902130	0.129239	-0.612413	1.169131	-0.032271	-0.613162	0.671503	-0.171278	-0.604447	1.162837	0.072451	-0.586647	1.101140	0.072950	-0.573733	0.712027	0.253199	-0.449840	0.059500	-0.282892	-0.379941	0.057517	0.397903	-0.353695	0.064486	0.364030							0.419633	0.076468	-0.089059	0.442703	0.085222	0.200406
1999	16.658333	-0.844302	0.619291	0.080460	-0.837374	0.635701	-0.085784	-0.736977	0.898526	-0.088422	-0.734245	0.902209	0.129310	-0.612400	1.169176	-0.032259	-0.613142	0.671528	-0.171291	-0.604546	1.162963	0.072518	-0.586699	1.101203	0.072951	-0.573760	0.712037	0.253208	-0.449928	0.059462	-0.282818	-0.379943	0.057493	0.397894	-0.353690	0.064488	0.364022							0.419627	0.076461	-0.089065	0.442710	0.085257	0.200423
2000	16.666667	-0.844320	0.619285	0.080464	-0.837243	0.635646	-0.085773	-0.737034	0.898486	-0.088416	-0.734305	0.902232	0.129325	-0.612401	1.169260	-0.032287	-0.613210	0.671495	-0.171276	-0.604573	1.163033	0.072515	-0.586749	1.101265	0.072951	-0.573782	0.712048	0.253217	-0.449825	0.059495	-0.282894	-0.379949	0.057506	0.397896	-0.353685	0.064494	0.364014							0.419620	0.076462	-0.089067	0.442710	0.085275	0.200427
2001	16.675000	-0.844321	0.619260	0.080455	-0.837359	0.635656	-0.085765	-0.737055	0.898488	-0.088393	-0.734221	0.902111	0.129238	-0.612403	1.169321	-0.032296	-0.613223	0.671486	-0.171292	-0.604626	1.163106	0.072483	-0.586805	1.101333	0.072951	-0.573802	0.712056	0.253224	-0.449883	0.059463	-0.282865	-0.379950	0.057503	0.397892	-0.353687	0.064482	0.363997							0.419618	0.076456	-0.089072	0.442707	0.085277	0.200420
2002	16.683333	-0.844319	0.619228	0.080444	-0.837391	0.635633	-0.085776	-0.737074	0.898483	-0.088371	-0.734461	0.902258	0.129374	-0.612407	1.169386	-0.032310	-0.613234	0.671475	-0.171300	-0.604663	1.163157	0.072459	-0.586868	1.101406	0.072953	-0.573825	0.712068	0.253239	-0.449913	0.059430	-0.282840	-0.379949	0.057537	0.397907	-0.353686	0.064474	0.364010							0.419621	0.076443	-0.089074	0.442703	0.085258	0.200400
2003	16.691667	-0.844303	0.619201	0.080431	-0.837395	0.635616	-0.085778	-0.737072	0.898469	-0.088446	-0.734338	0.902103	0.129263	-0.612401	1.169416	-0.032287	-0.613241	0.671462	-0.171309	-0.604708	1.163260	0.072492	-0.586935	1.101473	0.072950	-0.573838	0.712072	0.253248	-0.449892	0.059437	-0.282792	-0.379942	0.057510	0.397897	-0.353679	0.064491	0.364019							0.419619	0.076438	-0.089070	0.442697	0.085228	0.200383
2004	16.700000	-0.844321	0.619181	0.080437	-0.837374	0.635602	-0.085770	-0.737126	0.898449	-0.088369	-0.734483	0.902101	0.129252	-0.612404	1.169494	-0.032295	-0.613253	0.671449	-0.171309	-0.604755	1.163312	0.072454	-0.587004	1.101530	0.072947	-0.573854	0.712079	0.253256	-0.449882	0.059500	-0.282880	-0.379950	0.057533	0.397909	-0.353662	0.064427	0.364023							0.419616	0.076432	-0.089057	0.442689	0.085204	0.200376
2005	16.708333	-0.844321	0.619168	0.080451	-0.837383	0.635603	-0.085774	-0.737157	0.898447	-0.088361	-0.734376	0.902058	0.129247	-0.612431	1.169570	-0.032351	-0.613260	0.671459	-0.171302	-0.604804	1.163375	0.072458	-0.587076	1.101584	0.072944	-0.573886	0.712095	0.253267	-0.449855	0.059497	-0.282882	-0.379945	0.057511	0.397900	-0.353688	0.064489	0.364033							0.419614	0.076449	-0.089053	0.442691	0.085195	0.200373
2006	16.716667	-0.844314	0.619168	0.080459	-0.837386	0.635610	-0.085780	-0.737163	0.898440	-0.088445	-0.734414	0.902056	0.129253	-0.612441	1.169589	-0.032334	-0.613282	0.671470	-0.171295	-0.604875	1.163447	0.072468	-0.587144	1.101634	0.072942	-0.573916	0.712107	0.253274	-0.449836	0.059498	-0.282888	-0.379934	0.057521	0.397906	-0.353689	0.064485	0.364027							0.419611	0.076447	-0.089041	0.442698	0.085210	0.200387
2007	16.725000	-0.844328	0.619177	0.080478	-0.837310	0.635599	-0.085776	-0.737198	0.898449	-0.088402	-0.734745	0.902205	0.129396	-0.612475	1.169628	-0.032355	-0.613286	0.671472	-0.171276	-0.604951	1.163480	0.072454	-0.587216	1.101674	0.072927	-0.573949	0.712122	0.253281	-0.449835	0.059505	-0.282882	-0.379944	0.057499	0.397903	-0.353685	0.064491	0.364027							0.419605	0.076450	-0.089058	0.442688	0.085213	0.200386
2008	16.733333	-0.844326	0.619179	0.080488	-0.837370	0.635619	-0.085789	-0.737254	0.898427	-0.088369	-0.734717	0.902174	0.129430	-0.612515	1.169659	-0.032377	-0.613300	0.671475	-0.171265	-0.605026	1.163522	0.072438	-0.587288	1.101702	0.072903	-0.573990	0.712134	0.253288	-0.449819	0.059497	-0.282898	-0.379943	0.057496	0.397899	-0.353691	0.064480	0.364031							0.419601	0.076446	-0.089071	0.442692	0.085226	0.200381
2009	16.741667	-0.844324	0.619175	0.080502	-0.837356	0.635624	-0.085793	-0.737273	0.898449	-0.088318	-0.734667	0.902133	0.129319	-0.612560	1.169698	-0.032427	-0.613321	0.671478	-0.171265	-0.605107	1.163562	0.072410	-0.587360	1.101759	0.072900	-0.574027	0.712131	0.253291	-0.449839	0.059490	-0.282902	-0.379946	0.057531	0.397907	-0.353680	0.064495	0.364023							0.419595	0.076443	-0.089078	0.442692	0.085252	0.200386
2010	16.750000	-0.844309	0.619166	0.080503	-0.837347	0.635624	-0.085804	-0.737279	0.898441	-0.088402	-0.734795	0.902161	0.129372	-0.612601	1.169722	-0.032465	-0.613306	0.671487	-0.171281	-0.605193	1.163597	0.072368	-0.587440	1.101803	0.072886	-0.574067	0.712128	0.253299	-0.449914	0.059443	-0.282843	-0.379945	0.057534	0.397906	-0.353680	0.064497	0.364018							0.419590	0.076448	-0.089088	0.442694	0.085273	0.200394
2011	16.758333	-0.844324	0.619154	0.080518	-0.837348	0.635623	-0.085813	-0.737322	0.898436	-0.088355	-0.734787	0.902128	0.129347	-0.612641	1.169775	-0.032526	-0.613351	0.671441	-0.171268	-0.605278	1.163627	0.072338	-0.587520	1.101851	0.072871	-0.574104	0.712129	0.253315	-0.449827	0.059487	-0.282913	-0.379985	0.057544	0.397904	-0.353684	0.064487	0.364018							0.419584	0.076448	-0.089092	0.442695	0.085276	0.200402
2012	16.766667	-0.844324	0.619137	0.080530	-0.837350	0.635615	-0.085822	-0.737365	0.898426	-0.088308	-0.735027	0.902212	0.129483	-0.612672	1.169807	-0.032564	-0.613365	0.671416	-0.171275	-0.605351	1.163666	0.072296	-0.587606	1.101896	0.072853	-0.574145	0.712115	0.253322	-0.449915	0.059449	-0.282847	-0.379939	0.057493	0.397897	-0.353684	0.064474	0.364022							0.419579	0.076437	-0.089089	0.442689	0.085271	0.200400
2013	16.775000	-0.844332	0.619122	0.080550	-0.837363	0.635607	-0.085830	-0.737397	0.898406	-0.088326	-0.735082	0.902203	0.129481	-0.612694	1.169827	-0.032592	-0.613377	0.671394	-0.171273	-0.605424	1.163729	0.072257	-0.587699	1.101945	0.072842	-0.574180	0.712107	0.253325	-0.449875	0.059462	-0.282869	-0.379942	0.057529	0.397912	-0.353681	0.064480	0.364025							0.419618	0.076398	-0.089163	0.442690	0.085257	0.200396
2014	16.783333	-0.844344	0.619107	0.080566	-0.837376	0.635597	-0.085838	-0.737396	0.898407	-0.088434	-0.735002	0.902104	0.129374	-0.612722	1.169865	-0.032619	-0.613365	0.671372	-0.171279	-0.605455	1.163733	0.072135	-0.587790	1.101993	0.072828	-0.574222	0.712112	0.253332	-0.449880	0.059503	-0.282870	-0.379941	0.057499	0.397905	-0.353679	0.064489	0.364027							0.419578	0.076440	-0.089068	0.442693	0.085235	0.200389
2015	16.791667	-0.844358	0.619090	0.080589	-0.837389	0.635584	-0.085852	-0.737478	0.898368	-0.088353	-0.734967	0.902029	0.129292	-0.612758	1.169867	-0.032658	-0.613407	0.671340	-0.171270	-0.605632	1.163802	0.072170	-0.587882	1.102037	0.072813	-0.574268	0.712121	0.253333	-0.449870	0.059475	-0.282856	-0.379933	0.057491	0.397894	-0.353682	0.064485	0.364027							0.419578	0.076448	-0.089067	0.442679	0.085216	0.200380
2016	16.800000	-0.844379	0.619078	0.080608	-0.837402	0.635570	-0.085869	-0.737519	0.898368	-0.088341	-0.735045	0.902044	0.129287	-0.612810	1.169910	-0.032729	-0.613427	0.671319	-0.171273	-0.605714	1.163851	0.072124	-0.587975	1.102072	0.072789	-0.574316	0.712129	0.253329	-0.449876	0.059515	-0.282864	-0.379935	0.057494	0.397891	-0.353691	0.064492	0.364033							0.419577	0.076449	-0.089072	0.442680	0.085201	0.200360
2017	16.808333	-0.844409	0.619066	0.080624	-0.837412	0.635556	-0.085892	-0.737572	0.898331	-0.088398	-0.735147	0.902046	0.129308	-0.612839	1.169921	-0.032751	-0.613422	0.671298	-0.171296	-0.605830	1.163903	0.072089	-0.588067	1.102112	0.072763	-0.574371	0.712139	0.253322	-0.449839	0.059498	-0.282885	-0.379941	0.057528	0.397908	-0.353680	0.064491	0.364023							0.419572	0.076434	-0.089081	0.442681	0.085207	0.200343
2018	16.816667	-0.844433	0.619051	0.080634	-0.837425	0.635545	-0.085925	-0.737607	0.898321	-0.088485	-0.735434	0.902173	0.129405	-0.612884	1.169947	-0.032801	-0.613441	0.671267	-0.171313	-0.605947	1.163937	0.072051	-0.588161	1.102154	0.072737	-0.574427	0.712153	0.253326	-0.449823	0.059489	-0.282900	-0.379936	0.057536	0.397914	-0.353679	0.064499	0.364022							0.419571	0.076435	-0.089099	0.442679	0.085216	0.200340
2019	16.825000	-0.844460	0.619033	0.080640	-0.837354	0.635524	-0.085949	-0.737676	0.898317	-0.088434	-0.735435	0.902129	0.129353	-0.612935	1.170010	-0.032891	-0.613479	0.671245	-0.171331	-0.606039	1.163999	0.071994	-0.588268	1.102212	0.072706	-0.574483	0.712161	0.253328	-0.449845	0.059480	-0.282863	-0.379982	0.057539	0.397905	-0.353681	0.064486	0.364004							0.419605	0.076400	-0.089191	0.442683	0.085247	0.200357
2020	16.833333	-0.844480	0.619017	0.080651	-0.837444	0.635542	-0.085993	-0.737743	0.898305	-0.088403	-0.735307	0.902003	0.129214	-0.612973	1.170062	-0.032946	-0.613514	0.671225	-0.171349	-0.606143	1.164062	0.071935	-0.588377	1.102283	0.072689	-0.574542	0.712161	0.253330	-0.449840	0.059489	-0.282910	-0.379946	0.057536	0.397908	-0.353685	0.064486	0.364016							0.419559	0.076439	-0.089123	0.442689	0.085265	0.200379
2021	16.841667	-0.844501	0.619008	0.080654	-0.837455	0.635546	-0.086020	-0.737798	0.898274	-0.088484	-0.735464	0.902034	0.129205	-0.612999	1.170107	-0.032941	-0.613543	0.671214	-0.171364	-0.606236	1.164147	0.071905	-0.588497	1.102366	0.072667	-0.574602	0.712166	0.253335	-0.449900	0.059441	-0.282847	-0.379939	0.057514	0.397901	-0.353677	0.064497	0.364023							0.419556	0.076439	-0.089124	0.442692	0.085280	0.200394
2022	16.850000	-0.844515	0.619003	0.080658	-0.837473	0.635550	-0.086042	-0.737842	0.898271	-0.088543	-0.735756	0.902156	0.129301	-0.613051	1.170228	-0.033015	-0.613579	0.671201	-0.171367	-0.606326	1.164250	0.071883	-0.588615	1.102463	0.072649	-0.574665	0.712167	0.253338	-0.449903	0.059484	-0.282706	-0.379938	0.057501	0.397895	-0.353685	0.064491	0.364028							0.419550	0.076452	-0.089120	0.442690	0.085289	0.200413
2023	16.858333	-0.844540	0.619002	0.080663	-0.837485	0.635553	-0.086062	-0.737959	0.898241	-0.088459	-0.735668	0.902033	0.129177	-0.613144	1.170398	-0.033167	-0.613607	0.671190	-0.171377	-0.606427	1.164340	0.071833	-0.588725	1.102546	0.072639	-0.574726	0.712158	0.253326	-0.449899	0.059488	-0.282857	-0.379943	0.057514	0.397904	-0.353687	0.064487	0.364028							0.419536	0.076457	-0.089100	0.442694	0.085281	0.200407
2024	16.866667	-0.844552	0.618999	0.080656	-0.837492	0.635550	-0.086076	-0.738032	0.898258	-0.088452	-0.735685	0.902008	0.129157	-0.613124	1.170346	-0.033013	-0.613635	0.671182	-0.171383	-0.606517	1.164419	0.071815	-0.588836	1.102624	0.072635	-0.574785	0.712158	0.253312	-0.449904	0.059462	-0.282828	-0.379945	0.057527	0.397905	-0.353687	0.064479	0.364020							0.419526	0.076456	-0.089087	0.442683	0.085256	0.200377
2025	16.875000	-0.844555	0.618987	0.080652	-0.837500	0.635540	-0.086092	-0.738106	0.898234	-0.088561	-0.735889	0.902046	0.129132	-0.613208	1.170398	-0.033045	-0.613661	0.671162	-0.171385	-0.606622	1.164474	0.071802	-0.588942	1.102680	0.072634	-0.574837	0.712174	0.253311	-0.449820	0.059505	-0.282889	-0.379947	0.057523	0.397905	-0.353688	0.064490	0.364021							0.419526	0.076467	-0.089085	0.442678	0.085250	0.200362
2026	16.883333	-0.844558	0.618968	0.080641	-0.837508	0.635517	-0.086105	-0.738197	0.898257	-0.088475	-0.735945	0.902016	0.129080	-0.613299	1.170424	-0.033056	-0.613666	0.671157	-0.171390	-0.606749	1.164536	0.071817	-0.589047	1.102723	0.072637	-0.574877	0.712188	0.253301	-0.449832	0.059501	-0.282889	-0.379951	0.057542	0.397911	-0.353672	0.064504	0.363989							0.419519	0.076457	-0.089093	0.442680	0.085242	0.200336
2027	16.891667	-0.844586	0.618937	0.080627	-0.837502	0.635475	-0.086115	-0.738268	0.898249	-0.088480	-0.736040	0.902003	0.129055	-0.613418	1.170478	-0.033092	-0.613680	0.671160	-0.171398	-0.606869	1.164558	0.071804	-0.589149	1.102764	0.072637	-0.574918	0.712214	0.253299	-0.449837	0.059493	-0.282896	-0.379945	0.057532	0.397906	-0.353690	0.064498	0.364019							0.419526	0.076448	-0.089108	0.442671	0.085226	0.200310
2028	16.900000	-0.844593	0.618904	0.080622	-0.837525	0.635443	-0.086133	-0.738297	0.898248	-0.088598	-0.736130	0.901987	0.129034	-0.613524	1.170528	-0.033097	-0.613698	0.671183	-0.171412	-0.606990	1.164612	0.071802	-0.589257	1.102824	0.072651	-0.574958	0.712245	0.253295	-0.449835	0.059492	-0.282904	-0.379945	0.057544	0.397906	-0.353687	0.064495	0.364017							0.419519	0.076443	-0.089134	0.442674	0.085236	0.200307
2029	16.908333	-0.844629	0.618870	0.080621	-0.837553	0.635410	-0.086148	-0.738409	0.898213	-0.088513	-0.736241	0.901983	0.129028	-0.613601	1.170566	-0.033068	-0.613724	0.671219	-0.171420	-0.607118	1.164656	0.071795	-0.589383	1.102895	0.072660	-0.574996	0.712281	0.253308	-0.449834	0.059492	-0.282909	-0.379936	0.057509	0.397903	-0.353680	0.064494	0.364025							0.419520	0.076435	-0.089146	0.442678	0.085237	0.200320
2030	16.916667	-0.844662	0.618837	0.080619	-0.837578	0.635382	-0.086156	-0.738469	0.898218	-0.088495	-0.736303	0.901961	0.129008	-0.613677	1.170633	-0.033070	-0.613762	0.671248	-0.171426	-0.607218	1.164725	0.071798	-0.589513	1.102960	0.072672	-0.575039	0.712305	0.253309	-0.449837	0.059489	-0.282912	-0.380028	0.057549	0.397900	-0.353684	0.064479	0.364028							0.419516	0.076427	-0.089161	0.442682	0.085260	0.200337
2031	16.925000	-0.844692	0.618818	0.080622	-0.837611	0.635365	-0.086155	-0.738527	0.898201	-0.088546	-0.736458	0.901980	0.129044	-0.613779	1.170696	-0.033051	-0.613787	0.671284	-0.171428	-0.607322	1.164771	0.071814	-0.589637	1.103007	0.072678	-0.575075	0.712320	0.253320	-0.449835	0.059497	-0.282908	-0.379937	0.057525	0.397909	-0.353680	0.064496	0.364034							0.419508	0.076446	-0.089160	0.442687	0.085276	0.200355
2032	16.933333	-0.844720	0.618797	0.080624	-0.837650	0.635350	-0.086157	-0.738602	0.898172	-0.088616	-0.736577	0.902001	0.129072	-0.613890	1.170756	-0.033027	-0.613799	0.671304	-0.171437	-0.607423	1.164825	0.071830	-0.589751	1.103044	0.072691	-0.575118	0.712329	0.253338	-0.449842	0.059507	-0.282880	-0.379937	0.057571	0.397920	-0.353684	0.064493	0.364032							0.419491	0.076457	-0.089152	0.442690	0.085293	0.200360
2033	16.941667	-0.844749	0.618771	0.080620	-0.837686	0.635329	-0.086163	-0.738688	0.898168	-0.088558	-0.736591	0.901941	0.129002	-0.614007	1.170797	-0.033009	-0.613820	0.671313	-0.171443	-0.607555	1.164837	0.071842	-0.589868	1.103072	0.072693	-0.575160	0.712326	0.253345	-0.449821	0.059503	-0.282883	-0.379944	0.057509	0.397900	-0.353674	0.064492	0.364023							0.419478	0.076483	-0.089161	0.442684	0.085298	0.200357
2034	16.950000	-0.844775	0.618741	0.080622	-0.837710	0.635295	-0.086164	-0.738750	0.898179	-0.088524	-0.736520	0.901850	0.128953	-0.614118	1.170825	-0.032992	-0.613813	0.671315	-0.171459	-0.607677	1.164851	0.071853	-0.589983	1.103087	0.072694	-0.575208	0.712313	0.253344	-0.449901	0.059467	-0.282820	-0.379948	0.057542	0.397909	-0.353689	0.064493	0.364016							0.419463	0.076496	-0.089172	0.442692	0.085305	0.200348
2035	16.958333	-0.844794	0.618705	0.080615	-0.837742	0.635258	-0.086165	-0.738809	0.898144	-0.088585	-0.736760	0.901884	0.128972	-0.614241	1.170842	-0.032980	-0.613834	0.671289	-0.171458	-0.607829	1.164891	0.071863	-0.590102	1.103104	0.072706	-0.575246	0.712291	0.253345	-0.449870	0.059483	-0.282852	-0.379942	0.057539	0.397904	-0.353680	0.064503	0.364016							0.419447	0.076493	-0.089199	0.442680	0.085277	0.200320
2036	16.966667	-0.844812	0.618663	0.080598	-0.837777	0.635215	-0.086174	-0.738876	0.898107	-0.088652	-0.736843	0.901851	0.128959	-0.614372	1.170870	-0.032967	-0.613841	0.671261	-0.171472	-0.607959	1.164909	0.071879	-0.590213	1.103133	0.072722	-0.575289	0.712269	0.253346	-0.449869	0.059513	-0.282874	-0.379934	0.057537	0.397907	-0.353676	0.064497	0.364010							0.419435	0.076480	-0.089216	0.442681	0.085261	0.200307
2037	16.975000	-0.844829	0.618619	0.080594	-0.837781	0.635170	-0.086183	-0.738966	0.898087	-0.088596	-0.736852	0.901787	0.128941	-0.614495	1.170948	-0.032939	-0.613850	0.671234	-0.171478	-0.608104	1.164959	0.071922	-0.590345	1.103186	0.072734	-0.575329	0.712255	0.253343	-0.449826	0.059511	-0.282891	-0.379937	0.057519	0.397905	-0.353680	0.064496	0.364019							0.419392	0.076476	-0.089291	0.442682	0.085249	0.200316
2038	16.983333	-0.844841	0.618579	0.080592	-0.837805	0.635126	-0.086176	-0.739070	0.898049	-0.088559	-0.737021	0.901790	0.128970	-0.614600	1.171045	-0.032980	-0.613853	0.671220	-0.171488	-0.608209	1.165020	0.071915	-0.590480	1.103255	0.072755	-0.575364	0.712232	0.253334	-0.449842	0.059491	-0.282918	-0.379936	0.057495	0.397897	-0.353684	0.064487	0.364027							0.419417	0.076442	-0.089254	0.442687	0.085240	0.200324
2039	16.991667	-0.844864	0.618539	0.080590	-0.837831	0.635085	-0.086179	-0.739153	0.898022	-0.088633	-0.737140	0.901781	0.129028	-0.614686	1.171139	-0.032963	-0.613887	0.671194	-0.171483	-0.608304	1.165147	0.071957	-0.590625	1.103330	0.072767	-0.575395	0.712222	0.253322	-0.449861	0.059470	-0.282890	-0.379933	0.057512	0.397911	-0.353674	0.064502	0.364035							0.419417	0.076439	-0.089261	0.442684	0.085232	0.200332
2040	17.000000	-0.844897	0.618503	0.080589	-0.837850	0.635055	-0.086177	-0.739261	0.898018	-0.088558	-0.737226	0.901752	0.128984	-0.614784	1.171242	-0.032953	-0.613915	0.671189	-0.171481	-0.608407	1.165228	0.071954	-0.590767	1.103415	0.072781	-0.575424	0.712227	0.253306	-0.449874	0.059502	-0.282891	-0.379929	0.057492	0.397901	-0.353680	0.064498	0.364034							0.419417	0.076444	-0.089260	0.442688	0.085241	0.200347
2041	17.008333	-0.844914	0.618472	0.080599	-0.837885	0.635007	-0.086170	-0.739364	0.898007	-0.088546	-0.737319	0.901754	0.129020	-0.614852	1.171300	-0.032960	-0.613946	0.671192	-0.171468	-0.608517	1.165304	0.071944	-0.590899	1.103484	0.072773	-0.575449	0.712237	0.253277	-0.449820	0.059506	-0.282882	-0.379928	0.057525	0.397905	-0.353673	0.064495	0.364026							0.419384	0.076472	-0.089291	0.442689	0.085265	0.200362
2042	17.016667	-0.844937	0.618445	0.080611	-0.837911	0.634976	-0.086166	-0.739463	0.897994	-0.088534	-0.737510	0.901796	0.129092	-0.614947	1.171374	-0.032946	-0.613976	0.671197	-0.171465	-0.608633	1.165376	0.071921	-0.591028	1.103549	0.072763	-0.575470	0.712259	0.253253	-0.449830	0.059499	-0.282887	-0.379928	0.057532	0.397899	-0.353677	0.064493	0.364015							0.419355	0.076502	-0.089316	0.442688	0.085275	0.200352
2043	17.025000	-0.844958	0.618416	0.080612	-0.837934	0.634944	-0.086156	-0.739574	0.897968	-0.088545	-0.737631	0.901767	0.129073	-0.615033	1.171453	-0.032972	-0.614016	0.671207	-0.171461	-0.608748	1.165444	0.071906	-0.591167	1.103608	0.072738	-0.575496	0.712287	0.253231	-0.449866	0.059471	-0.282810	-0.379935	0.057527	0.397897	-0.353677	0.064491	0.364006							0.419415	0.076477	-0.089210	0.442689	0.085291	0.200354
2044	17.033333	-0.844984	0.618392	0.080612	-0.837967	0.634904	-0.086151	-0.739686	0.897942	-0.088560	-0.737657	0.901736	0.129038	-0.615101	1.171486	-0.032983	-0.614048	0.671199	-0.171455	-0.608872	1.165502	0.071886	-0.591299	1.103658	0.072718	-0.575521	0.712312	0.253215	-0.449871	0.059519	-0.282859	-0.379932	0.057546	0.397903	-0.353638	0.064466	0.364021							0.419406	0.076493	-0.089210	0.442692	0.085301	0.200364
2045	17.041667	-0.845002	0.618356	0.080613	-0.837989	0.634861	-0.086147	-0.739782	0.897936	-0.088535	-0.737674	0.901647	0.129006	-0.615170	1.171512	-0.033049	-0.614079	0.671181	-0.171452	-0.608989	1.165547	0.071855	-0.591424	1.103691	0.072694	-0.575551	0.712319	0.253208	-0.449862	0.059481	-0.282856	-0.379932	0.057536	0.397904	-0.353673	0.064491	0.364009							0.419345	0.076496	-0.089303	0.442695	0.085298	0.200364
2046	17.050000	-0.845020	0.618315	0.080616	-0.838012	0.634818	-0.086147	-0.739868	0.897899	-0.088618	-0.737923	0.901677	0.129048	-0.615269	1.171587	-0.033108	-0.614105	0.671155	-0.171454	-0.609133	1.165595	0.071768	-0.591559	1.103751	0.072667	-0.575583	0.712314	0.253209	-0.449904	0.059454	-0.282840	-0.379933	0.057537	0.397902	-0.353666	0.064503	0.364016							0.419406	0.076448	-0.089225	0.442694	0.085265	0.200352
2047	17.058333	-0.845047	0.618271	0.080610	-0.837974	0.634758	-0.086152	-0.739981	0.897864	-0.088576	-0.737928	0.901608	0.129015	-0.615308	1.171604	-0.033135	-0.614132	0.671119	-0.171452	-0.609248	1.165658	0.071730	-0.591697	1.103833	0.072650	-0.575617	0.712295	0.253225	-0.449862	0.059487	-0.282808	-0.379966	0.057557	0.397913	-0.353679	0.064486	0.364025							0.419395	0.076426	-0.089239	0.442690	0.085251	0.200356
2048	17.066667	-0.845069	0.618228	0.080611	-0.838067	0.634733	-0.086148	-0.740069	0.897876	-0.088507	-0.737860	0.901478	0.128966	-0.615341	1.171685	-0.033204	-0.614163	0.671093	-0.171450	-0.609352	1.165761	0.071688	-0.591837	1.103933	0.072630	-0.575651	0.712270	0.253236	-0.449832	0.059500	-0.282916	-0.379920	0.057518	0.397908	-0.353681	0.064485	0.364033							0.419389	0.076408	-0.089236	0.442685	0.085231	0.200346
2049	17.075000	-0.845095	0.618191	0.080611	-0.838095	0.634709	-0.086146	-0.740167	0.897832	-0.088515	-0.738087	0.901542	0.129039	-0.615385	1.171806	-0.033279	-0.614191	0.671066	-0.171445	-0.609416	1.165894	0.071628	-0.591976	1.104059	0.072605	-0.575697	0.712244	0.253240	-0.449836	0.059495	-0.282917	-0.379924	0.057518	0.397907	-0.353679	0.064485	0.364027							0.419347	0.076424	-0.089276	0.442674	0.085210	0.200333
2050	17.083333	-0.845122	0.618163	0.080619	-0.838129	0.634692	-0.086146	-0.740236	0.897812	-0.088591	-0.738300	0.901571	0.129098	-0.615424	1.171963	-0.033360	-0.614219	0.671047	-0.171441	-0.609500	1.166024	0.071569	-0.592115	1.104181	0.072573	-0.575746	0.712223	0.253238	-0.449832	0.059493	-0.282907	-0.379924	0.057536	0.397905	-0.353669	0.064516	0.364031							0.419379	0.076423	-0.089218	0.442674	0.085216	0.200327
2051	17.091667	-0.845158	0.618140	0.080628	-0.838095	0.634659	-0.086137	-0.740347	0.897800	-0.088485	-0.738277	0.901522	0.129077	-0.615447	1.172044	-0.033387	-0.614265	0.671043	-0.171431	-0.609595	1.166178	0.071538	-0.592247	1.104301	0.072535	-0.575790	0.712215	0.253239	-0.449825	0.059499	-0.282896	-0.379935	0.057512	0.397901	-0.353672	0.064509	0.364018							0.419371	0.076441	-0.089210	0.442677	0.085234	0.200333
2052	17.100000	-0.845178	0.618116	0.080627	-0.838189	0.634656	-0.086131	-0.740446	0.897773	-0.088439	-0.738334	0.901484	0.129115	-0.615466	1.172138	-0.033441	-0.614300	0.671038	-0.171417	-0.609609	1.166217	0.071394	-0.592372	1.104396	0.072494	-0.575840	0.712213	0.253229	-0.449831	0.059508	-0.282884	-0.379935	0.057541	0.397902	-0.353665	0.064489	0.363978							0.419370	0.076449	-0.089198	0.442675	0.085249	0.200335
2053	17.108333	-0.845213	0.618090	0.080638	-0.838209	0.634627	-0.086124	-0.740512	0.897755	-0.088486	-0.738398	0.901460	0.129086	-0.615491	1.172214	-0.033510	-0.614339	0.671033	-0.171406	-0.609677	1.166310	0.071365	-0.592488	1.104450	0.072454	-0.575881	0.712208	0.253220	-0.449865	0.059484	-0.282851	-0.380032	0.057595	0.397908	-0.353676	0.064495	0.364007							0.419308	0.076486	-0.089280	0.442684	0.085273	0.200351
2054	17.116667	-0.845221	0.618053	0.080638	-0.838227	0.634592	-0.086127	-0.740607	0.897727	-0.088474	-0.738577	0.901524	0.129145	-0.615532	1.172257	-0.033579	-0.614371	0.671019	-0.171391	-0.609785	1.166359	0.071313	-0.592590	1.104479	0.072426	-0.575923	0.712217	0.253216	-0.449921	0.059472	-0.282806	-0.379938	0.057517	0.397900	-0.353678	0.064493	0.364005							0.419368	0.076446	-0.089192	0.442684	0.085276	0.200356
2055	17.125000	-0.845231	0.618019	0.080633	-0.838241	0.634556	-0.086123	-0.740703	0.897713	-0.088436	-0.738613	0.901452	0.129096	-0.615578	1.172268	-0.033606	-0.614396	0.670992	-0.171381	-0.609958	1.166409	0.071326	-0.592668	1.104504	0.072413	-0.575970	0.712218	0.253212	-0.449866	0.059480	-0.282866	-0.379934	0.057539	0.397907	-0.353674	0.064498	0.364018							0.419305	0.076459	-0.089282	0.442677	0.085277	0.200367
2056	17.133333	-0.845242	0.617991	0.080629	-0.838258	0.634525	-0.086125	-0.740789	0.897673	-0.088493	-0.738772	0.901491	0.129115	-0.615629	1.172293	-0.033631	-0.614419	0.670964	-0.171375	-0.610046	1.166423	0.071310	-0.592751	1.104517	0.072393	-0.576010	0.712222	0.253212	-0.449903	0.059451	-0.282845	-0.379927	0.057523	0.397902	-0.353678	0.064482	0.364015							0.419371	0.076401	-0.089182	0.442673	0.085258	0.200364
2057	17.141667	-0.845256	0.617961	0.080630	-0.838210	0.634482	-0.086123	-0.740856	0.897702	-0.088454	-0.738843	0.901465	0.129092	-0.615664	1.172322	-0.033619	-0.614459	0.670916	-0.171357	-0.610111	1.166461	0.071305	-0.592829	1.104562	0.072393	-0.576048	0.712230	0.253224	-0.449879	0.059500	-0.282892	-0.379932	0.057499	0.397899	-0.353677	0.064497	0.364026							0.419409	0.076354	-0.089255	0.442665	0.085232	0.200353
2058	17.150000	-0.845296	0.617955	0.080628	-0.838298	0.634479	-0.086122	-0.740933	0.897704	-0.088453	-0.738933	0.901446	0.129063	-0.615692	1.172378	-0.033594	-0.614462	0.670905	-0.171364	-0.610162	1.166523	0.071311	-0.592910	1.104630	0.072399	-0.576086	0.712235	0.253234	-0.449878	0.059509	-0.282893	-0.379935	0.057531	0.397908	-0.353658	0.064500	0.364000							0.419367	0.076384	-0.089173	0.442662	0.085215	0.200345
2059	17.158333	-0.845297	0.617934	0.080624	-0.838325	0.634471	-0.086118	-0.741006	0.897703	-0.088468	-0.739017	0.901498	0.129112	-0.615728	1.172500	-0.033580	-0.614516	0.670857	-0.171346	-0.610195	1.166617	0.071339	-0.592982	1.104702	0.072422	-0.576116	0.712245	0.253247	-0.449924	0.059458	-0.282834	-0.379932	0.057532	0.397909	-0.353682	0.064494	0.364026							0.419363	0.076387	-0.089157	0.442661	0.085208	0.200333
2060	17.166667	-0.845315	0.617919	0.080620	-0.838351	0.634462	-0.086112	-0.741085	0.897681	-0.088549	-0.739144	0.901538	0.129159	-0.615752	1.172606	-0.033515	-0.614542	0.670852	-0.171352	-0.610210	1.166743	0.071405	-0.593051	1.104794	0.072455	-0.576144	0.712264	0.253271	-0.449895	0.059463	-0.282836	-0.379936	0.057537	0.397909	-0.353676	0.064500	0.364020							0.419361	0.076404	-0.089146	0.442667	0.085200	0.200321
2061	17.175000	-0.845355	0.617915	0.080625	-0.838376	0.634448	-0.086106	-0.741167	0.897711	-0.088445	-0.739359	0.901626	0.129249	-0.615798	1.172737	-0.033441	-0.614577	0.670852	-0.171358	-0.610229	1.166840	0.071457	-0.593106	1.104888	0.072490	-0.576171	0.712271	0.253289	-0.449846	0.059509	-0.282877	-0.379939	0.057526	0.397906	-0.353672	0.064507	0.364015							0.419363	0.076411	-0.089138	0.442661	0.085217	0.200332
2062	17.183333	-0.845388	0.617898	0.080618	-0.838397	0.634435	-0.086099	-0.741245	0.897706	-0.088411	-0.739222	0.901515	0.129126	-0.615853	1.172821	-0.033374	-0.614609	0.670856	-0.171369	-0.610240	1.166921	0.071521	-0.593157	1.104950	0.072559	-0.576199	0.712282	0.253318	-0.449828	0.059513	-0.282885	-0.379939	0.057545	0.397908	-0.353680	0.064504	0.364023							0.419298	0.076449	-0.089219	0.442669	0.085235	0.200346
2063	17.191667	-0.845383	0.617865	0.080610	-0.838414	0.634406	-0.086100	-0.741320	0.897656	-0.088472	-0.739350	0.901515	0.129165	-0.615923	1.172910	-0.033281	-0.614598	0.670882	-0.171395	-0.610244	1.166993	0.071606	-0.593185	1.105022	0.072639	-0.576226	0.712292	0.253350	-0.449891	0.059465	-0.282825	-0.379943	0.057544	0.397908	-0.353676	0.064489	0.364016							0.419300	0.076445	-0.089225	0.442671	0.085242	0.200360
2064	17.200000	-0.845403	0.617837	0.080604	-0.838430	0.634377	-0.086105	-0.741376	0.897648	-0.088446	-0.739364	0.901425	0.129095	-0.616022	1.172958	-0.033148	-0.614657	0.670856	-0.171396	-0.610240	1.167035	0.071748	-0.593206	1.105065	0.072737	-0.576246	0.712301	0.253392	-0.449841	0.059507	-0.282876	-0.379932	0.057506	0.397899	-0.353680	0.064496	0.364027							0.419369	0.076406	-0.089142	0.442673	0.085258	0.200377
2065	17.208333	-0.845408	0.617793	0.080596	-0.838439	0.634342	-0.086113	-0.741423	0.897647	-0.088408	-0.739347	0.901366	0.129091	-0.616124	1.173003	-0.033014	-0.614675	0.670856	-0.171403	-0.610171	1.167038	0.071835	-0.593206	1.105103	0.072845	-0.576273	0.712297	0.253423	-0.449863	0.059475	-0.282873	-0.379942	0.057545	0.397912	-0.353671	0.064510	0.364031							0.419381	0.076398	-0.089154	0.442674	0.085254	0.200392
2066	17.216667	-0.845411	0.617752	0.080595	-0.838443	0.634314	-0.086115	-0.741501	0.897598	-0.088371	-0.739460	0.901359	0.129151	-0.616242	1.173050	-0.032867	-0.614659	0.670891	-0.171409	-0.610163	1.167072	0.071966	-0.593202	1.105137	0.072974	-0.576304	0.712286	0.253456	-0.449904	0.059450	-0.282850	-0.379928	0.057528	0.397901	-0.353677	0.064498	0.364028							0.419385	0.076388	-0.089160	0.442674	0.085250	0.200387
2067	17.225000	-0.845415	0.617721	0.080595	-0.838445	0.634296	-0.086123	-0.741527	0.897587	-0.088421	-0.739665	0.901432	0.129228	-0.616353	1.173132	-0.032698	-0.614665	0.670891	-0.171404	-0.610136	1.167130	0.072116	-0.593172	1.105204	0.073107	-0.576338	0.712267	0.253490	-0.449890	0.059447	-0.282860	-0.379938	0.057536	0.397911	-0.353677	0.064495	0.364027							0.419393	0.076380	-0.089161	0.442674	0.085233	0.200372
2068	17.233333	-0.845427	0.617696	0.080600	-0.838450	0.634283	-0.086128	-0.741603	0.897566	-0.088351	-0.739690	0.901347	0.129166	-0.616455	1.173230	-0.032472	-0.614703	0.670862	-0.171385	-0.610092	1.167251	0.072316	-0.593147	1.105296	0.073255	-0.576372	0.712240	0.253521	-0.449763	0.059506	-0.282890	-0.379931	0.057529	0.397907	-0.353671	0.064514	0.364027							0.419404	0.076384	-0.089151	0.442673	0.085223	0.200362
2069	17.241667	-0.845421	0.617676	0.080603	-0.838450	0.634271	-0.086123	-0.741651	0.897558	-0.088335	-0.739678	0.901304	0.129177	-0.616548	1.173364	-0.032318	-0.614702	0.670858	-0.171373	-0.610117	1.167384	0.072543	-0.593132	1.105380	0.073379	-0.576407	0.712200	0.253550	-0.449793	0.059505	-0.282888	-0.379941	0.057543	0.397913	-0.353667	0.064501	0.364017							0.419406	0.076401	-0.089139	0.442674	0.085224	0.200349
2070	17.250000	-0.845415	0.617663	0.080603	-0.838443	0.634269	-0.086120	-0.741670	0.897557	-0.088434	-0.739820	0.901331	0.129230	-0.616634	1.173522	-0.032168	-0.614706	0.670848	-0.171371	-0.610018	1.167495	0.072746	-0.593113	1.105449	0.073512	-0.576442	0.712167	0.253580	-0.449902	0.059464	-0.282824	-0.379939	0.057530	0.397906	-0.353667	0.064513	0.364022							0.419351	0.076447	-0.089220	0.442675	0.085215	0.200338
2071	17.258333	-0.845400	0.617650	0.080599	-0.838444	0.634259	-0.086122	-0.741760	0.897549	-0.088325	-0.739914	0.901308	0.129223	-0.616726	1.173642	-0.031966	-0.614711	0.670833	-0.171374	-0.609977	1.167588	0.072942	-0.593091	1.105524	0.073647	-0.576473	0.712143	0.253619	-0.449853	0.059488	-0.282851	-0.379939	0.057519	0.397906	-0.353680	0.064501	0.364020							0.419407	0.076428	-0.089135	0.442667	0.085207	0.200338
2072	17.266667	-0.845406	0.617631	0.080596	-0.838449	0.634249	-0.086116	-0.741821	0.897550	-0.088285	-0.739984	0.901289	0.129225	-0.616813	1.173727	-0.031725	-0.614719	0.670814	-0.171383	-0.609930	1.167666	0.073105	-0.593066	1.105592	0.073780	-0.576497	0.712124	0.253660	-0.449826	0.059514	-0.282881	-0.379938	0.057504	0.397903	-0.353668	0.064500	0.364019							0.419410	0.076431	-0.089146	0.442671	0.085226	0.200357
2073	17.275000	-0.845399	0.617612	0.080601	-0.838422	0.634246	-0.086125	-0.741876	0.897540	-0.088260	-0.740044	0.901305	0.129260	-0.616895	1.173815	-0.031555	-0.614740	0.670798	-0.171399	-0.609870	1.167720	0.073244	-0.593041	1.105648	0.073914	-0.576516	0.712111	0.253702	-0.449827	0.059508	-0.282894	-0.379931	0.057515	0.397905	-0.353670	0.064494	0.364019							0.419376	0.076443	-0.089207	0.442676	0.085235	0.200365
2074	17.283333	-0.845393	0.617601	0.080608	-0.838398	0.634235	-0.086130	-0.741931	0.897526	-0.088235	-0.740105	0.901280	0.129269	-0.616988	1.173932	-0.031438	-0.614765	0.670783	-0.171411	-0.609797	1.167802	0.073414	-0.593010	1.105704	0.074040	-0.576531	0.712106	0.253743	-0.449829	0.059505	-0.282903	-0.379930	0.057539	0.397910	-0.353675	0.064501	0.364025							0.419344	0.076447	-0.089270	0.442673	0.085240	0.200378
2075	17.291667	-0.845399	0.617588	0.080618	-0.838342	0.634207	-0.086115	-0.742003	0.897498	-0.088219	-0.740307	0.901391	0.129401	-0.617042	1.173987	-0.031245	-0.614793	0.670760	-0.171420	-0.609727	1.167866	0.073585	-0.592982	1.105760	0.074157	-0.576549	0.712117	0.253779	-0.449869	0.059479	-0.282874	-0.379923	0.057545	0.397912	-0.353669	0.064507	0.364034							0.419420	0.076407	-0.089194	0.442683	0.085252	0.200394
2076	17.300000	-0.845399	0.617576	0.080630	-0.838415	0.634199	-0.086119	-0.742054	0.897492	-0.088206	-0.740426	0.901365	0.129407	-0.617113	1.174105	-0.031098	-0.614823	0.670736	-0.171429	-0.609647	1.167926	0.073726	-0.592956	1.105822	0.074266	-0.576560	0.712130	0.253802	-0.449829	0.059500	-0.282924	-0.379929	0.057529	0.397908	-0.353666	0.064501	0.364028							0.419430	0.076399	-0.089201	0.442683	0.085258	0.200394
2077	17.308333	-0.845415	0.617565	0.080646	-0.838440	0.634166	-0.086101	-0.742106	0.897461	-0.088241	-0.740273	0.901269	0.129304	-0.617162	1.174237	-0.030942	-0.614854	0.670700	-0.171429	-0.609592	1.168013	0.073843	-0.592938	1.105898	0.074357	-0.576573	0.712150	0.253813	-0.449897	0.059459	-0.282853	-0.379977	0.057542	0.397916	-0.353661	0.064504	0.364013							0.419440	0.076405	-0.089199	0.442683	0.085245	0.200389
2078	17.316667	-0.845433	0.617546	0.080662	-0.838462	0.634158	-0.086089	-0.742175	0.897422	-0.088224	-0.740419	0.901324	0.129399	-0.617194	1.174411	-0.030799	-0.614867	0.670664	-0.171446	-0.609540	1.168120	0.073952	-0.592932	1.106012	0.074437	-0.576579	0.712180	0.253835	-0.449978	0.059441	-0.282772	-0.379931	0.057499	0.397900	-0.353663	0.064505	0.364021							0.419448	0.076405	-0.089182	0.442679	0.085224	0.200375
2079	17.325000	-0.845451	0.617522	0.080674	-0.838484	0.634117	-0.086074	-0.742231	0.897424	-0.088146	-0.740595	0.901396	0.129505	-0.617201	1.174622	-0.030719	-0.614914	0.670617	-0.171455	-0.609492	1.168286	0.074060	-0.592949	1.106138	0.074484	-0.576578	0.712201	0.253847	-0.449792	0.059524	-0.282868	-0.379930	0.057500	0.397901	-0.353670	0.064491	0.364021							0.419449	0.076423	-0.089164	0.442680	0.085209	0.200367
2080	17.333333	-0.845468	0.617490	0.080682	-0.838502	0.634087	-0.086060	-0.742292	0.897393	-0.088127	-0.740527	0.901314	0.129479	-0.617193	1.174852	-0.030668	-0.614957	0.670557	-0.171466	-0.609439	1.168470	0.074136	-0.592994	1.106283	0.074505	-0.576575	0.712225	0.253861	-0.449826	0.059511	-0.282877	-0.379925	0.057524	0.397908	-0.353667	0.064511	0.364029							0.419457	0.076425	-0.089149	0.442672	0.085195	0.200358
2081	17.341667	-0.845482	0.617462	0.080691	-0.838443	0.634048	-0.086036	-0.742354	0.897336	-0.088172	-0.740558	0.901295	0.129432	-0.617144	1.175097	-0.030598	-0.615026	0.670485	-0.171471	-0.609388	1.168663	0.074157	-0.593067	1.106448	0.074510	-0.576573	0.712250	0.253880	-0.449858	0.059500	-0.282843	-0.379976	0.057552	0.397912	-0.353672	0.064501	0.364029							0.419468	0.076424	-0.089147	0.442670	0.085181	0.200361
2082	17.350000	-0.845489	0.617440	0.080687	-0.838384	0.634010	-0.086010	-0.742434	0.897314	-0.088084	-0.740596	0.901295	0.129450	-0.617098	1.175373	-0.030586	-0.615088	0.670418	-0.171473	-0.609345	1.168855	0.074138	-0.593149	1.106628	0.074498	-0.576569	0.712273	0.253901	-0.449914	0.059473	-0.282806	-0.379930	0.057530	0.397915	-0.353682	0.064504	0.364034							0.419477	0.076411	-0.089147	0.442670	0.085182	0.200376
2083	17.358333	-0.845491	0.617430	0.080687	-0.838415	0.633967	-0.085980	-0.742482	0.897296	-0.088109	-0.740774	0.901407	0.129565	-0.617044	1.175663	-0.030594	-0.615169	0.670356	-0.171470	-0.609333	1.169111	0.074163	-0.593250	1.106835	0.074459	-0.576567	0.712302	0.253919	-0.449795	0.059512	-0.282893	-0.379936	0.057501	0.397904	-0.353681	0.064499	0.364035							0.419485	0.076397	-0.089156	0.442664	0.085187	0.200388
2084	17.366667	-0.845491	0.617432	0.080687	-0.838530	0.634006	-0.086006	-0.742548	0.897292	-0.088066	-0.740661	0.901326	0.129512	-0.616970	1.176000	-0.030619	-0.615263	0.670293	-0.171463	-0.609304	1.169372	0.074108	-0.593359	1.107081	0.074419	-0.576558	0.712322	0.253940	-0.449897	0.059457	-0.282849	-0.379929	0.057526	0.397917	-0.353671	0.064502	0.364037							0.419492	0.076388	-0.089164	0.442665	0.085207	0.200408
2085	17.375000	-0.845498	0.617446	0.080689	-0.838422	0.633951	-0.085943	-0.742634	0.897265	-0.088061	-0.740620	0.901312	0.129425	-0.616874	1.176370	-0.030710	-0.615370	0.670225	-0.171462	-0.609256	1.169683	0.074074	-0.593469	1.107342	0.074375	-0.576547	0.712354	0.253960	-0.449915	0.059466	-0.282845	-0.379986	0.057550	0.397917	-0.353679	0.064492	0.364027							0.419500	0.076384	-0.089168	0.442657	0.085216	0.200411
2086	17.383333	-0.845501	0.617457	0.080698	-0.838318	0.633911	-0.085885	-0.742725	0.897264	-0.087995	-0.740713	0.901361	0.129471	-0.616772	1.176728	-0.030706	-0.615484	0.670159	-0.171469	-0.609199	1.170017	0.074066	-0.593575	1.107621	0.074327	-0.576523	0.712397	0.253987	-0.449834	0.059472	-0.282839	-0.379940	0.057514	0.397911	-0.353678	0.064493	0.364026							0.419505	0.076387	-0.089163	0.442657	0.085231	0.200416
2087	17.391667	-0.845503	0.617465	0.080704	-0.838378	0.633904	-0.085869	-0.742798	0.897269	-0.087986	-0.740883	0.901493	0.129588	-0.616639	1.177065	-0.030745	-0.615642	0.670038	-0.171470	-0.609141	1.170325	0.074027	-0.593681	1.107891	0.074280	-0.576499	0.712434	0.253994	-0.449888	0.059495	-0.282867	-0.379938	0.057524	0.397912	-0.353662	0.064479	0.364032							0.419510	0.076398	-0.089150	0.442640	0.085226	0.200411
2088	17.400000	-0.845497	0.617463	0.080706	-0.838444	0.633900	-0.085861	-0.742878	0.897243	-0.088062	-0.740915	0.901511	0.129590	-0.616516	1.177377	-0.030783	-0.615747	0.669933	-0.171511	-0.608979	1.170550	0.073900	-0.593762	1.108144	0.074247	-0.576468	0.712482	0.254000	-0.449893	0.059479	-0.282831	-0.379933	0.057532	0.397915	-0.353676	0.064496	0.364027							0.419507	0.076404	-0.089127	0.442640	0.085227	0.200401
2089	17.408333	-0.845490	0.617451	0.080701	-0.838443	0.633882	-0.085849	-0.742968	0.897249	-0.088012	-0.740808	0.901406	0.129469	-0.616401	1.177612	-0.030811	-0.615809	0.669823	-0.171598	-0.608931	1.170791	0.073845	-0.593821	1.108336	0.074221	-0.576434	0.712536	0.253994	-0.449859	0.059504	-0.282846	-0.379937	0.057513	0.397912	-0.353681	0.064498	0.364030							0.419518	0.076415	-0.089107	0.442632	0.085204	0.200387
2090	17.416667	-0.845484	0.617430	0.080700	-0.838327	0.633840	-0.085820	-0.743065	0.897240	-0.087962	-0.740771	0.901370	0.129414	-0.616325	1.177779	-0.030862	-0.615930	0.669703	-0.171709	-0.608935	1.170997	0.073916	-0.593858	1.108462	0.074192	-0.576395	0.712587	0.253975	-0.449822	0.059523	-0.282884	-0.379935	0.057498	0.397907	-0.353681	0.064497	0.364037							0.419526	0.076404	-0.089104	0.442625	0.085186	0.200371
2091	17.425000	-0.845482	0.617409	0.080700	-0.838450	0.633832	-0.085841	-0.743163	0.897222	-0.087955	-0.740744	0.901310	0.129362	-0.616275	1.177860	-0.030886	-0.616060	0.669574	-0.171874	-0.608937	1.171079	0.073888	-0.593877	1.108528	0.074167	-0.576367	0.712633	0.253957	-0.449857	0.059493	-0.282861	-0.379935	0.057524	0.397919	-0.353681	0.064503	0.364041							0.419533	0.076386	-0.089110	0.442620	0.085163	0.200357
2092	17.433333	-0.845478	0.617385	0.080703	-0.838451	0.633803	-0.085841	-0.743247	0.897172	-0.088054	-0.740875	0.901328	0.129359	-0.616251	1.177894	-0.030916	-0.616205	0.669427	-0.172076	-0.608929	1.171087	0.073828	-0.593888	1.108556	0.074139	-0.576339	0.712667	0.253920	-0.449818	0.059520	-0.282907	-0.380027	0.057575	0.397925	-0.353680	0.064487	0.364034							0.419552	0.076377	-0.089124	0.442616	0.085156	0.200346
2093	17.441667	-0.845477	0.617370	0.080703	-0.838390	0.633772	-0.085833	-0.743337	0.897196	-0.087973	-0.741037	0.901459	0.129465	-0.616245	1.177888	-0.030956	-0.616660	0.669385	-0.172363	-0.608952	1.171089	0.073794	-0.593896	1.108559	0.074104	-0.576315	0.712703	0.253897	-0.449809	0.059516	-0.282897	-0.379941	0.057523	0.397919	-0.353684	0.064488	0.364033							0.419563	0.076361	-0.089124	0.442619	0.085166	0.200356
2094	17.450000	-0.845464	0.617369	0.080701	-0.838323	0.633751	-0.085820	-0.743425	0.897200	-0.087952	-0.741151	0.901526	0.129487	-0.616241	1.177876	-0.030999	-0.617133	0.669354	-0.172711	-0.608985	1.171088	0.073763	-0.593904	1.108558	0.074074	-0.576300	0.712734	0.253872	-0.449822	0.059502	-0.282920	-0.379944	0.057507	0.397916	-0.353676	0.064504	0.364030							0.419578	0.076347	-0.089119	0.442620	0.085178	0.200358
2095	17.458333	-0.845445	0.617388	0.080698	-0.838443	0.633750	-0.085844	-0.743503	0.897193	-0.087986	-0.740907	0.901403	0.129324	-0.616238	1.177869	-0.031032	-0.617541	0.669174	-0.173074	-0.609044	1.171111	0.073736	-0.593919	1.108567	0.074050	-0.576294	0.712756	0.253847	-0.449848	0.059485	-0.282889	-0.379943	0.057523	0.397913	-0.353672	0.064496	0.364035							0.419586	0.076355	-0.089111	0.442615	0.085194	0.200369
2096	17.466667	-0.845420	0.617417	0.080685	-0.838314	0.633734	-0.085828	-0.743555	0.897219	-0.088000	-0.741044	0.901490	0.129284	-0.616236	1.177879	-0.031061	-0.617990	0.668959	-0.173460	-0.609042	1.171132	0.073706	-0.593935	1.108604	0.074045	-0.576290	0.712781	0.253826	-0.449825	0.059518	-0.282888	-0.379948	0.057547	0.397926	-0.353681	0.064488	0.364025							0.419589	0.076374	-0.089102	0.442619	0.085217	0.200381
2097	17.475000	-0.845383	0.617462	0.080657	-0.838364	0.633727	-0.085861	-0.743590	0.897216	-0.088075	-0.741012	0.901504	0.129170	-0.616237	1.177922	-0.031079	-0.618663	0.668747	-0.173881	-0.609071	1.171209	0.073715	-0.593946	1.108668	0.074065	-0.576284	0.712808	0.253810	-0.449843	0.059503	-0.282860	-0.379939	0.057503	0.397912	-0.353680	0.064504	0.364037							0.419626	0.076355	-0.089162	0.442616	0.085231	0.200397
2098	17.483333	-0.845341	0.617520	0.080622	-0.838289	0.633696	-0.085873	-0.743578	0.897212	-0.088171	-0.741191	0.901662	0.129192	-0.616226	1.177930	-0.031051	-0.619432	0.668501	-0.174309	-0.609082	1.171293	0.073744	-0.593951	1.108762	0.074115	-0.576291	0.712840	0.253795	-0.449811	0.059522	-0.282880	-0.379930	0.057521	0.397918	-0.353682	0.064497	0.364036							0.419671	0.076324	-0.089228	0.442608	0.085214	0.200384
2099	17.491667	-0.845283	0.617588	0.080578	-0.838322	0.633655	-0.085921	-0.743553	0.897150	-0.088316	-0.741060	0.901682	0.129083	-0.616216	1.177976	-0.031005	-0.620127	0.668157	-0.174730	-0.609078	1.171400	0.073785	-0.593933	1.108848	0.074196	-0.576303	0.712864	0.253763	-0.449798	0.059520	-0.282879	-0.379985	0.057554	0.397928	-0.353681	0.064499	0.364039							0.419585	0.076401	-0.089075	0.442602	0.085196	0.200374
2100	17.500000	-0.845233	0.617661	0.080531	-0.838233	0.633617	-0.085943	-0.743510	0.897120	-0.088341	-0.740990	0.901636	0.128884	-0.616195	1.178002	-0.030912	-0.620889	0.667810	-0.175176	-0.609020	1.171460	0.073828	-0.593900	1.108946	0.074302	-0.576324	0.712901	0.253740	-0.449861	0.059483	-0.282826	-0.379940	0.057498	0.397912	-0.353689	0.064497	0.364036							0.419589	0.076385	-0.089075	0.442603	0.085179	0.200362
2101	17.508333	-0.845206	0.617722	0.080487	-0.838242	0.633589	-0.085991	-0.743451	0.897043	-0.088415	-0.740873	0.901596	0.128685	-0.616172	1.178082	-0.030830	-0.621928	0.667618	-0.175727	-0.608959	1.171546	0.073939	-0.593841	1.109030	0.074416	-0.576353	0.712945	0.253707	-0.449797	0.059525	-0.282899	-0.379935	0.057516	0.397920	-0.353688	0.064499	0.364036							0.419592	0.076380	-0.089087	0.442600	0.085170	0.200365
2102	17.516667	-0.845177	0.617787	0.080448	-0.838256	0.633574	-0.086045	-0.743380	0.896961	-0.088473	-0.740806	0.901634	0.128567	-0.616126	1.178127	-0.030717	-0.623018	0.667474	-0.176371	-0.608836	1.171574	0.074014	-0.593766	1.109106	0.074537	-0.576389	0.712982	0.253667	-0.449797	0.059521	-0.282911	-0.379943	0.057538	0.397929	-0.353676	0.064495	0.364013							0.419591	0.076371	-0.089092	0.442606	0.085159	0.200363
2103	17.525000	-0.845155	0.617858	0.080417	-0.838208	0.633584	-0.086078	-0.743292	0.896865	-0.088574	-0.740748	0.901675	0.128439	-0.616055	1.178198	-0.030619	-0.624214	0.667343	-0.177147	-0.608720	1.171629	0.074116	-0.593680	1.109159	0.074663	-0.576430	0.713031	0.253625	-0.449844	0.059503	-0.282880	-0.379944	0.057540	0.397922	-0.353681	0.064498	0.364035							0.419603	0.076351	-0.089091	0.442606	0.085150	0.200358
2104	17.533333	-0.845135	0.617931	0.080385	-0.838164	0.633605	-0.086107	-0.743209	0.896814	-0.088558	-0.740691	0.901706	0.128305	-0.615950	1.178278	-0.030509	-0.625444	0.667248	-0.178049	-0.608608	1.171694	0.074240	-0.593576	1.109217	0.074782	-0.576482	0.713093	0.253585	-0.449851	0.059475	-0.282864	-0.379938	0.057533	0.397918	-0.353685	0.064490	0.364029							0.419613	0.076360	-0.089086	0.442611	0.085170	0.200369
2105	17.541667	-0.845119	0.618012	0.080362	-0.838027	0.633651	-0.086087	-0.743086	0.896766	-0.088590	-0.740611	0.901774	0.128190	-0.615787	1.178323	-0.030348	-0.626755	0.667144	-0.179059	-0.608450	1.171731	0.074359	-0.593469	1.109254	0.074905	-0.576546	0.713172	0.253562	-0.449788	0.059523	-0.282910	-0.380001	0.057547	0.397919	-0.353679	0.064504	0.364033							0.419620	0.076372	-0.089062	0.442604	0.085183	0.200383
2106	17.550000	-0.845097	0.618079	0.080340	-0.838091	0.633681	-0.086150	-0.742952	0.896701	-0.088666	-0.740522	0.901827	0.128070	-0.615603	1.178385	-0.030219	-0.628060	0.667028	-0.180137	-0.608379	1.171849	0.074586	-0.593341	1.109269	0.075022	-0.576614	0.713242	0.253539	-0.449792	0.059543	-0.282908	-0.379949	0.057540	0.397916	-0.353682	0.064502	0.364033							0.419626	0.076394	-0.089043	0.442606	0.085207	0.200383
2107	17.558333	-0.845063	0.618148	0.080316	-0.838069	0.633722	-0.086165	-0.742800	0.896707	-0.088675	-0.740435	0.901880	0.127959	-0.615367	1.178440	-0.030097	-0.629282	0.666946	-0.181270	-0.608173	1.171823	0.074716	-0.593191	1.109257	0.075125	-0.576682	0.713303	0.253517	-0.449925	0.059510	-0.282822	-0.379944	0.057540	0.397924	-0.353692	0.064510	0.364037							0.419629	0.076400	-0.089019	0.442614	0.085224	0.200390
2108	17.566667	-0.845039	0.618221	0.080295	-0.838055	0.633759	-0.086186	-0.742680	0.896703	-0.088699	-0.740289	0.901879	0.127807	-0.615095	1.178446	-0.029954	-0.630392	0.666903	-0.182424	-0.607966	1.171793	0.074878	-0.593014	1.109215	0.075233	-0.576755	0.713359	0.253507	-0.449822	0.059557	-0.282870	-0.379944	0.057514	0.397916	-0.353690	0.064497	0.364038							0.419627	0.076406	-0.089011	0.442606	0.085232	0.200382
2109	17.575000	-0.845033	0.618299	0.080295	-0.837998	0.633793	-0.086174	-0.742571	0.896707	-0.088745	-0.740166	0.901874	0.127685	-0.614794	1.178487	-0.029838	-0.631303	0.666909	-0.183613	-0.607714	1.171739	0.074999	-0.592802	1.109135	0.075337	-0.576826	0.713403	0.253501	-0.449818	0.059525	-0.282867	-0.379942	0.057522	0.397919	-0.353671	0.064473	0.364034							0.419634	0.076402	-0.089005	0.442613	0.085229	0.200379
2110	17.583333	-0.845031	0.618375	0.080306	-0.838049	0.633810	-0.086192	-0.742469	0.896728	-0.088831	-0.740201	0.902001	0.127714	-0.614431	1.178465	-0.029677	-0.632583	0.667353	-0.185412	-0.607374	1.171592	0.075045	-0.592567	1.109040	0.075415	-0.576900	0.713429	0.253497	-0.449863	0.059502	-0.282849	-0.379943	0.057538	0.397921	-0.353689	0.064493	0.364029							0.419641	0.076388	-0.089009	0.442615	0.085188	0.200353
2111	17.591667	-0.845030	0.618443	0.080336	-0.838052	0.633837	-0.086165	-0.742399	0.896775	-0.088822	-0.740016	0.901945	0.127587	-0.614040	1.178485	-0.029600	-0.632759	0.667153	-0.186437	-0.607047	1.171488	0.075155	-0.592317	1.108924	0.075467	-0.576969	0.713450	0.253495	-0.449861	0.059523	-0.282881	-0.379937	0.057518	0.397912	-0.353689	0.064490	0.364031							0.419654	0.076378	-0.089033	0.442622	0.085185	0.200348
2112	17.600000	-0.845029	0.618514	0.080379	-0.838099	0.633881	-0.086134	-0.742312	0.896845	-0.088881	-0.739806	0.901914	0.127489	-0.613580	1.178487	-0.029482	-0.632705	0.667094	-0.187508	-0.606705	1.171384	0.075218	-0.592056	1.108817	0.075514	-0.577027	0.713456	0.253494	-0.449856	0.059547	-0.282923	-0.379938	0.057514	0.397906	-0.353691	0.064503	0.364034							0.419673	0.076368	-0.089054	0.442630	0.085188	0.200351
2113	17.608333	-0.845032	0.618576	0.080437	-0.838087	0.633897	-0.086081	-0.742260	0.896890	-0.088882	-0.739688	0.901975	0.127505	-0.613108	1.178535	-0.029419	-0.632316	0.667148	-0.188590	-0.606399	1.171354	0.075340	-0.591813	1.108720	0.075545	-0.577067	0.713443	0.253488	-0.449825	0.059533	-0.282955	-0.379944	0.057545	0.397919	-0.353673	0.064496	0.364034							0.419719	0.076333	-0.089139	0.442623	0.085165	0.200331
2114	17.616667	-0.845026	0.618646	0.080511	-0.838218	0.633946	-0.086008	-0.742197	0.896950	-0.088906	-0.739564	0.902000	0.127529	-0.612596	1.178581	-0.029348	-0.631640	0.667221	-0.189669	-0.606074	1.171331	0.075469	-0.591564	1.108620	0.075551	-0.577090	0.713423	0.253482	-0.449843	0.059536	-0.282931	-0.379939	0.057539	0.397911	-0.353684	0.064496	0.364022							0.419688	0.076384	-0.089063	0.442624	0.085158	0.200324
2115	17.625000	-0.845056	0.618702	0.080581	-0.838308	0.633968	-0.085925	-0.742182	0.897010	-0.088790	-0.739459	0.902010	0.127569	-0.612059	1.178636	-0.029299	-0.630552	0.667253	-0.190741	-0.605651	1.171199	0.075444	-0.591317	1.108517	0.075546	-0.577092	0.713397	0.253478	-0.449864	0.059510	-0.282914	-0.379943	0.057512	0.397906	-0.353695	0.064500	0.364025							0.419691	0.076408	-0.089052	0.442630	0.085174	0.200334
2116	17.633333	-0.845101	0.618754	0.080667	-0.838284	0.633957	-0.085811	-0.742167	0.897067	-0.088738	-0.739300	0.901980	0.127574	-0.611514	1.178691	-0.029304	-0.629107	0.667155	-0.191783	-0.605335	1.171139	0.075475	-0.591078	1.108412	0.075512	-0.577068	0.713357	0.253467	-0.449840	0.059547	-0.282927	-0.379936	0.057518	0.397907	-0.353648	0.064467	0.364034							0.419691	0.076424	-0.089033	0.442635	0.085212	0.200359
2117	17.641667	-0.845176	0.618791	0.080765	-0.838531	0.633977	-0.085720	-0.742145	0.897117	-0.088725	-0.739215	0.901985	0.127625	-0.610956	1.178745	-0.029336	-0.627104	0.666953	-0.192843	-0.605060	1.171093	0.075450	-0.590863	1.108302	0.075469	-0.577025	0.713317	0.253454	-0.449906	0.059503	-0.282884	-0.379930	0.057542	0.397908	-0.353687	0.064501	0.364017							0.419693	0.076426	-0.089007	0.442634	0.085218	0.200367
2118	17.650000	-0.845246	0.618809	0.080854	-0.838669	0.633977	-0.085612	-0.742143	0.897165	-0.088669	-0.739243	0.902045	0.127742	-0.610399	1.178745	-0.029356	-0.624776	0.666677	-0.193875	-0.604767	1.171017	0.075355	-0.590655	1.108200	0.075409	-0.576968	0.713284	0.253444	-0.449856	0.059522	-0.282856	-0.379929	0.057555	0.397908	-0.353684	0.064486	0.364011							0.419693	0.076428	-0.089009	0.442641	0.085214	0.200374
2119	17.658333	-0.845330	0.618806	0.080960	-0.838821	0.633943	-0.085516	-0.742122	0.897229	-0.088608	-0.739143	0.902010	0.127736	-0.609829	1.178788	-0.029428	-0.621894	0.666392	-0.194912	-0.604439	1.170967	0.075332	-0.590468	1.108115	0.075341	-0.576905	0.713245	0.253422	-0.449917	0.059545	-0.282910	-0.379933	0.057545	0.397907	-0.353683	0.064484	0.364011							0.419699	0.076411	-0.089016	0.442638	0.085219	0.200382
2120	17.666667	-0.845414	0.618806	0.081058	-0.838885	0.633886	-0.085410	-0.742093	0.897255	-0.088613	-0.739061	0.901989	0.127730	-0.609264	1.178810	-0.029475	-0.618585	0.666141	-0.195930	-0.604134	1.170949	0.075293	-0.590294	1.108055	0.075274	-0.576844	0.713216	0.253403	-0.449983	0.059519	-0.282884	-0.379925	0.057546	0.397897	-0.353679	0.064500	0.364003							0.419700	0.076391	-0.089026	0.442639	0.085218	0.200382
2121	17.675000	-0.845498	0.618800	0.081155	-0.839161	0.633861	-0.085323	-0.742055	0.897239	-0.088700	-0.739150	0.902045	0.127816	-0.608718	1.178900	-0.029531	-0.614830	0.665944	-0.196914	-0.603830	1.170972	0.075251	-0.590147	1.108041	0.075215	-0.576788	0.713187	0.253385	-0.449930	0.059525	-0.282939	-0.379931	0.057559	0.397896	-0.353676	0.064503	0.363999							0.419706	0.076388	-0.089048	0.442636	0.085196	0.200365
2122	17.683333	-0.845590	0.618796	0.081245	-0.839359	0.633812	-0.085215	-0.742002	0.897228	-0.088685	-0.739156	0.902060	0.127840	-0.608181	1.179022	-0.029598	-0.610349	0.665461	-0.197855	-0.603516	1.171047	0.075223	-0.590016	1.108052	0.075175	-0.576744	0.713152	0.253363	-0.450027	0.059490	-0.282876	-0.379933	0.057560	0.397896	-0.353677	0.064493	0.363984							0.419705	0.076388	-0.089058	0.442628	0.085169	0.200337
2123	17.691667	-0.845676	0.618789	0.081327	-0.839538	0.633756	-0.085115	-0.741911	0.897227	-0.088660	-0.739138	0.902028	0.127810	-0.607681	1.179167	-0.029607	-0.606073	0.665591	-0.198656	-0.603251	1.171136	0.075210	-0.589920	1.108101	0.075156	-0.576712	0.713124	0.253350	-0.449906	0.059552	-0.282982	-0.379925	0.057559	0.397886	-0.353678	0.064494	0.363979							0.419698	0.076403	-0.089053	0.442619	0.085157	0.200318
2124	17.700000	-0.845771	0.618779	0.081395	-0.839705	0.633694	-0.085017	-0.741806	0.897149	-0.088797	-0.739393	0.902135	0.127931	-0.607209	1.179358	-0.029591	-0.601575	0.665831	-0.199415	-0.603008	1.171244	0.075202	-0.589842	1.108177	0.075145	-0.576688	0.713091	0.253330	-0.449986	0.059519	-0.282900	-0.379927	0.057574	0.397884	-0.353677	0.064487	0.363966							0.419685	0.076412	-0.089040	0.442616	0.085154	0.200316
2125	17.708333	-0.845852	0.618748	0.081446	-0.839859	0.633620	-0.084935	-0.741668	0.897084	-0.088865	-0.739307	0.902080	0.127824	-0.606792	1.179535	-0.029581	-0.595634	0.665267	-0.199322	-0.602710	1.171342	0.075180	-0.589792	1.108251	0.075146	-0.576688	0.713071	0.253313	-0.449994	0.059560	-0.282903	-0.379911	0.057570	0.397877	-0.353674	0.064491	0.363958							0.419673	0.076419	-0.089025	0.442619	0.085159	0.200319
2126	17.716667	-0.845936	0.618707	0.081482	-0.839991	0.633545	-0.084876	-0.741497	0.897040	-0.088901	-0.739397	0.902082	0.127767	-0.606405	1.179727	-0.029549	-0.590143	0.665438	-0.199652	-0.602513	1.171454	0.075200	-0.589761	1.108331	0.075158	-0.576699	0.713058	0.253291	-0.450090	0.059498	-0.282818	-0.379914	0.057537	0.397868	-0.353670	0.064496	0.363963							0.419657	0.076429	-0.089025	0.442618	0.085163	0.200322
2127	17.725000	-0.845999	0.618659	0.081497	-0.840119	0.633469	-0.084833	-0.741283	0.896956	-0.089029	-0.739481	0.902070	0.127646	-0.606071	1.179877	-0.029494	-0.584233	0.665498	-0.200005	-0.602405	1.171583	0.075303	-0.589747	1.108414	0.075196	-0.576716	0.713066	0.253271	-0.449956	0.059559	-0.282927	-0.379908	0.057578	0.397873	-0.353666	0.064497	0.363959							0.419641	0.076424	-0.089022	0.442629	0.085197	0.200344
2128	17.733333	-0.846043	0.618599	0.081482	-0.840204	0.633404	-0.084828	-0.741013	0.896862	-0.089244	-0.739576	0.902084	0.127510	-0.605757	1.180028	-0.029463	-0.578082	0.665733	-0.200338	-0.602305	1.171670	0.075328	-0.589754	1.108478	0.075211	-0.576749	0.713083	0.253244	-0.450055	0.059515	-0.282850	-0.379900	0.057573	0.397872	-0.353662	0.064501	0.363962							0.419624	0.076423	-0.089034	0.442628	0.085223	0.200367
2129	17.741667	-0.846080	0.618542	0.081451	-0.840203	0.633341	-0.084843	-0.740675	0.896763	-0.089586	-0.739794	0.902148	0.127404	-0.605492	1.180182	-0.029460	-0.571679	0.666300	-0.200540	-0.602248	1.171745	0.075363	-0.589781	1.108549	0.075236	-0.576791	0.713118	0.253214	-0.450082	0.059473	-0.282833	-0.379898	0.057569	0.397869	-0.353667	0.064491	0.363951							0.419612	0.076425	-0.089056	0.442626	0.085221	0.200360
2130	17.750000	-0.846105	0.618483	0.081413	-0.840193	0.633301	-0.084878	-0.740343	0.896662	-0.089789	-0.739864	0.902097	0.127156	-0.605264	1.180376	-0.029457	-0.564791	0.666813	-0.200753	-0.602210	1.171838	0.075408	-0.589824	1.108634	0.075268	-0.576844	0.713158	0.253184	-0.449961	0.059543	-0.282963	-0.379901	0.057571	0.397862	-0.353662	0.064479	0.363941							0.419603	0.076421	-0.089078	0.442623	0.085234	0.200362
2131	17.758333	-0.846094	0.618423	0.081358	-0.840316	0.633313	-0.084950	-0.739926	0.896597	-0.090105	-0.740058	0.902150	0.126982	-0.605051	1.180507	-0.029369	-0.558152	0.667924	-0.200950	-0.602199	1.171969	0.075475	-0.589896	1.108729	0.075315	-0.576898	0.713195	0.253146	-0.450059	0.059501	-0.282877	-0.379910	0.057584	0.397874	-0.353655	0.064501	0.363937							0.419587	0.076423	-0.089081	0.442611	0.085214	0.200347
2132	17.766667	-0.846066	0.618379	0.081289	-0.840301	0.633324	-0.085020	-0.739488	0.896506	-0.090450	-0.740261	0.902195	0.126775	-0.604874	1.180686	-0.029299	-0.551337	0.669138	-0.201159	-0.602200	1.172092	0.075539	-0.589988	1.108844	0.075380	-0.576957	0.713230	0.253119	-0.449986	0.059564	-0.282942	-0.379911	0.057596	0.397869	-0.353664	0.064500	0.363943							0.419570	0.076430	-0.089076	0.442609	0.085198	0.200322
2133	17.775000	-0.846023	0.618340	0.081198	-0.840260	0.633341	-0.085110	-0.739025	0.896413	-0.090823	-0.740381	0.902197	0.126504	-0.604721	1.180876	-0.029203	-0.544093	0.670286	-0.201373	-0.602227	1.172237	0.075620	-0.590078	1.108970	0.075457	-0.577011	0.713248	0.253091	-0.449942	0.059553	-0.282947	-0.379908	0.057620	0.397885	-0.353668	0.064498	0.363950							0.419551	0.076440	-0.089062	0.442600	0.085179	0.200311
2134	17.783333	-0.845948	0.618318	0.081096	-0.840199	0.633374	-0.085214	-0.738500	0.896350	-0.091243	-0.740572	0.902237	0.126267	-0.604591	1.181068	-0.029101	-0.537173	0.671781	-0.201522	-0.602261	1.172387	0.075741	-0.590185	1.109087	0.075549	-0.577064	0.713257	0.253067	-0.449936	0.059542	-0.282940	-0.379904	0.057603	0.397887	-0.353663	0.064506	0.363954							0.419538	0.076446	-0.089050	0.442589	0.085169	0.200304
2135	17.791667	-0.845901	0.618308	0.080980	-0.840083	0.633440	-0.085340	-0.737940	0.896315	-0.091591	-0.740651	0.902182	0.125914	-0.604475	1.181236	-0.028983	-0.530155	0.673382	-0.201491	-0.602321	1.172514	0.075874	-0.590294	1.109197	0.075649	-0.577107	0.713242	0.253028	-0.449962	0.059512	-0.282909	-0.379907	0.057575	0.397876	-0.353662	0.064504	0.363946							0.419525	0.076440	-0.089034	0.442600	0.085167	0.200310
2136	17.800000	-0.845823	0.618312	0.080869	-0.839968	0.633519	-0.085463	-0.737282	0.896282	-0.092128	-0.740785	0.902215	0.125644	-0.604370	1.181379	-0.028862	-0.523173	0.675084	-0.201300	-0.602403	1.172593	0.075973	-0.590407	1.109278	0.075741	-0.577150	0.713231	0.252993	-0.450025	0.059518	-0.282844	-0.379901	0.057602	0.397885	-0.353671	0.064493	0.363962							0.419514	0.076444	-0.089029	0.442607	0.085181	0.200326
2137	17.808333	-0.845726	0.618318	0.080752	-0.839966	0.633713	-0.085640	-0.736631	0.896263	-0.092454	-0.740910	0.902247	0.125355	-0.604307	1.181517	-0.028793	-0.516286	0.676974	-0.200943	-0.602498	1.172665	0.076097	-0.590509	1.109334	0.075836	-0.577193	0.713211	0.252948	-0.449987	0.059536	-0.282875	-0.379923	0.057578	0.397887	-0.353682	0.064488	0.363971							0.419504	0.076455	-0.089035	0.442618	0.085210	0.200369
2138	17.816667	-0.845621	0.618334	0.080633	-0.839842	0.633833	-0.085764	-0.735918	0.896247	-0.092870	-0.741028	0.902248	0.125042	-0.604237	1.181584	-0.028612	-0.509435	0.678945	-0.200537	-0.602603	1.172701	0.076205	-0.590600	1.109379	0.075950	-0.577238	0.713179	0.252899	-0.449911	0.059541	-0.282932	-0.379925	0.057578	0.397888	-0.353681	0.064496	0.363949							0.419496	0.076462	-0.089041	0.442624	0.085242	0.200400
2139	17.825000	-0.845510	0.618361	0.080525	-0.839681	0.633960	-0.085915	-0.735140	0.896246	-0.093383	-0.741158	0.902303	0.124761	-0.604160	1.181646	-0.028506	-0.502687	0.681144	-0.200039	-0.602715	1.172732	0.076324	-0.590677	1.109418	0.076069	-0.577281	0.713142	0.252844	-0.449989	0.059495	-0.282854	-0.379934	0.057581	0.397897	-0.353685	0.064508	0.363986							0.419494	0.076472	-0.089055	0.442628	0.085261	0.200424
2140	17.833333	-0.845370	0.618390	0.080403	-0.839534	0.634093	-0.086054	-0.734373	0.896236	-0.093872	-0.741370	0.902405	0.124539	-0.604064	1.181703	-0.028392	-0.495846	0.683287	-0.199616	-0.602798	1.172764	0.076440	-0.590735	1.109462	0.076198	-0.577331	0.713091	0.252794	-0.450057	0.059457	-0.282802	-0.379937	0.057608	0.397916	-0.353693	0.064504	0.363990							0.419482	0.076483	-0.089065	0.442630	0.085273	0.200434
2141	17.841667	-0.845237	0.618428	0.080292	-0.839255	0.634227	-0.086171	-0.733505	0.896275	-0.094420	-0.741422	0.902435	0.124198	-0.603937	1.181786	-0.028257	-0.489145	0.685609	-0.199155	-0.602876	1.172805	0.076600	-0.590773	1.109502	0.076336	-0.577388	0.713042	0.252740	-0.449942	0.059513	-0.282879	-0.379949	0.057562	0.397906	-0.353710	0.064498	0.364002							0.419480	0.076487	-0.089074	0.442634	0.085283	0.200449
2142	17.850000	-0.845092	0.618477	0.080183	-0.839224	0.634392	-0.086338	-0.732650	0.896331	-0.094876	-0.741419	0.902425	0.123794	-0.603821	1.181909	-0.028198	-0.482533	0.687983	-0.198629	-0.602908	1.172852	0.076755	-0.590797	1.109551	0.076481	-0.577448	0.712987	0.252684	-0.449997	0.059448	-0.282804	-0.379953	0.057571	0.397918	-0.353714	0.064489	0.364011							0.419466	0.076499	-0.089072	0.442641	0.085269	0.200450
2143	17.858333	-0.844925	0.618521	0.080064	-0.838964	0.634553	-0.086475	-0.731695	0.896388	-0.095493	-0.741513	0.902515	0.123485	-0.603683	1.182159	-0.028195	-0.476151	0.690342	-0.198062	-0.602901	1.172896	0.076917	-0.590794	1.109607	0.076647	-0.577515	0.712931	0.252627	-0.449930	0.059481	-0.282838	-0.379954	0.057558	0.397924	-0.353710	0.064498	0.364020							0.419453	0.076505	-0.089079	0.442649	0.085260	0.200454
2144	17.866667	-0.844779	0.618592	0.079937	-0.838730	0.634714	-0.086611	-0.730719	0.896442	-0.096064	-0.741469	0.902539	0.123084	-0.603420	1.182250	-0.027891	-0.469900	0.692655	-0.197332	-0.602857	1.172937	0.077115	-0.590767	1.109664	0.076828	-0.577586	0.712880	0.252575	-0.449968	0.059491	-0.282812	-0.379966	0.057523	0.397923	-0.353721	0.064481	0.364023							0.419441	0.076511	-0.089090	0.442650	0.085240	0.200445
2145	17.875000	-0.844626	0.618685	0.079802	-0.838519	0.634882	-0.086771	-0.729684	0.896523	-0.096579	-0.741497	0.902681	0.122821	-0.603143	1.182207	-0.027570	-0.463826	0.694839	-0.196396	-0.602788	1.172970	0.077312	-0.590702	1.109725	0.077046	-0.577659	0.712838	0.252521	-0.449851	0.059520	-0.282893	-0.379964	0.057548	0.397931	-0.353726	0.064482	0.364035							0.419432	0.076514	-0.089096	0.442657	0.085251	0.200463
2146	17.883333	-0.844474	0.618801	0.079666	-0.838445	0.635094	-0.086961	-0.728733	0.896694	-0.097110	-0.741515	0.902760	0.122473	-0.602965	1.182415	-0.027548	-0.457841	0.697504	-0.195687	-0.602699	1.172991	0.077516	-0.590608	1.109746	0.077264	-0.577726	0.712801	0.252467	-0.449954	0.059481	-0.282807	-0.379977	0.057560	0.397943	-0.353730	0.064486	0.364039							0.419419	0.076516	-0.089107	0.442672	0.085242	0.200468
2147	17.891667	-0.844314	0.618932	0.079526	-0.838214	0.635320	-0.087143	-0.727647	0.896752	-0.097650	-0.741369	0.902790	0.122051	-0.602653	1.182442	-0.027243	-0.452619	0.699992	-0.195125	-0.602570	1.172983	0.077766	-0.590479	1.109747	0.077494	-0.577787	0.712778	0.252426	-0.449884	0.059494	-0.282852	-0.379987	0.057530	0.397938	-0.353733	0.064494	0.364048							0.419413	0.076522	-0.089121	0.442674	0.085274	0.200490
2148	17.900000	-0.844166	0.619071	0.079384	-0.837881	0.635539	-0.087303	-0.726516	0.896841	-0.098156	-0.741419	0.903003	0.121817	-0.602305	1.182367	-0.026864	-0.447062	0.702170	-0.194035	-0.602405	1.172957	0.078021	-0.590312	1.109724	0.077737	-0.577839	0.712767	0.252391	-0.449773	0.059528	-0.282885	-0.379997	0.057559	0.397950	-0.353745	0.064489	0.364054							0.419408	0.076523	-0.089120	0.442681	0.085304	0.200517
2149	17.908333	-0.844019	0.619220	0.079248	-0.837788	0.635805	-0.087487	-0.725369	0.896926	-0.098660	-0.741193	0.903058	0.121353	-0.601934	1.182371	-0.026541	-0.441807	0.704325	-0.192900	-0.602236	1.172902	0.078289	-0.590098	1.109683	0.078004	-0.577883	0.712747	0.252363	-0.449871	0.059493	-0.282873	-0.380000	0.057543	0.397953	-0.353759	0.064499	0.364071							0.419402	0.076529	-0.089131	0.442685	0.085333	0.200544
2150	17.916667	-0.843869	0.619365	0.079114	-0.837535	0.636067	-0.087652	-0.724178	0.897041	-0.099174	-0.741145	0.903234	0.121023	-0.601563	1.182420	-0.026299	-0.436796	0.706448	-0.191785	-0.602015	1.172886	0.078613	-0.589869	1.109637	0.078271	-0.577917	0.712733	0.252343	-0.449905	0.059465	-0.282842	-0.380014	0.057532	0.397961	-0.353768	0.064502	0.364078							0.419412	0.076535	-0.089130	0.442692	0.085370	0.200567
2151	17.925000	-0.843717	0.619502	0.078987	-0.837292	0.636334	-0.087793	-0.722980	0.897129	-0.099737	-0.740984	0.903345	0.120622	-0.601147	1.182433	-0.025998	-0.432120	0.708372	-0.190708	-0.601764	1.172839	0.078916	-0.589609	1.109593	0.078558	-0.577950	0.712709	0.252346	-0.449973	0.059472	-0.282827	-0.380051	0.057552	0.397964	-0.353772	0.064483	0.364081							0.419410	0.076547	-0.089129	0.442692	0.085383	0.200579
2152	17.933333	-0.843537	0.619624	0.078860	-0.837049	0.636598	-0.087935	-0.721771	0.897213	-0.100196	-0.740875	0.903490	0.120269	-0.600675	1.182489	-0.025697	-0.427764	0.710189	-0.189630	-0.601486	1.172786	0.079233	-0.589327	1.109547	0.078864	-0.577979	0.712676	0.252360	-0.449870	0.059524	-0.282877	-0.380020	0.057505	0.397968	-0.353778	0.064482	0.364087							0.419411	0.076549	-0.089122	0.442686	0.085401	0.200596
2153	17.941667	-0.843359	0.619759	0.078740	-0.836782	0.636853	-0.088090	-0.720521	0.897341	-0.100625	-0.740654	0.903624	0.119857	-0.600169	1.182479	-0.025292	-0.423654	0.711866	-0.188524	-0.601128	1.172757	0.079573	-0.589000	1.109517	0.079201	-0.578002	0.712626	0.252395	-0.449880	0.059494	-0.282856	-0.380026	0.057529	0.397980	-0.353771	0.064468	0.364096							0.419406	0.076549	-0.089122	0.442693	0.085385	0.200594
2154	17.950000	-0.843176	0.619916	0.078612	-0.836537	0.637110	-0.088224	-0.719276	0.897464	-0.100959	-0.740401	0.903689	0.119469	-0.599653	1.182495	-0.024910	-0.419754	0.713429	-0.187415	-0.600739	1.172735	0.079962	-0.588651	1.109472	0.079555	-0.578016	0.712572	0.252441	-0.449803	0.059503	-0.282906	-0.380038	0.057512	0.397979	-0.353789	0.064484	0.364106							0.419401	0.076544	-0.089127	0.442686	0.085363	0.200580
2155	17.958333	-0.842995	0.620075	0.078483	-0.836279	0.637393	-0.088380	-0.718053	0.897575	-0.101348	-0.740473	0.904045	0.119378	-0.599063	1.182480	-0.024445	-0.416176	0.714887	-0.186385	-0.600315	1.172639	0.080330	-0.588265	1.109428	0.079958	-0.578024	0.712499	0.252507	-0.449789	0.059490	-0.282860	-0.380044	0.057496	0.397991	-0.353787	0.064473	0.364113							0.419392	0.076546	-0.089147	0.442677	0.085336	0.200578
2156	17.966667	-0.842815	0.620257	0.078375	-0.835881	0.637697	-0.088498	-0.716856	0.897679	-0.101656	-0.740347	0.904261	0.119270	-0.598458	1.182482	-0.024008	-0.412800	0.716278	-0.185396	-0.599892	1.172597	0.080808	-0.587849	1.109355	0.080359	-0.578031	0.712420	0.252582	-0.449825	0.059499	-0.282924	-0.380038	0.057495	0.397984	-0.353774	0.064437	0.364121							0.419378	0.076540	-0.089161	0.442667	0.085319	0.200557
2157	17.975000	-0.842646	0.620459	0.078296	-0.835744	0.638027	-0.088640	-0.715662	0.897838	-0.101866	-0.740005	0.904285	0.118881	-0.597927	1.182508	-0.023732	-0.409631	0.717534	-0.184442	-0.599393	1.172514	0.081233	-0.587387	1.109266	0.080794	-0.578029	0.712332	0.252667	-0.449820	0.059491	-0.282930	-0.380051	0.057503	0.397992	-0.353796	0.064465	0.364123							0.419361	0.076540	-0.089190	0.442649	0.085320	0.200558
2158	17.983333	-0.842486	0.620668	0.078225	-0.835481	0.638373	-0.088750	-0.714411	0.897864	-0.102097	-0.739753	0.904440	0.118691	-0.597284	1.182487	-0.023248	-0.406647	0.718681	-0.183547	-0.598891	1.172409	0.081689	-0.586905	1.109163	0.081244	-0.578024	0.712246	0.252763	-0.449824	0.059493	-0.282938	-0.380055	0.057496	0.397999	-0.353818	0.064477	0.364133							0.419343	0.076543	-0.089224	0.442629	0.085333	0.200563
2159	17.991667	-0.842278	0.620880	0.078167	-0.835205	0.638716	-0.088831	-0.713305	0.898024	-0.102215	-0.739481	0.904589	0.118546	-0.596639	1.182323	-0.022705	-0.403947	0.719658	-0.182764	-0.598375	1.172283	0.082167	-0.586396	1.109041	0.081718	-0.578016	0.712162	0.252873	-0.449916	0.059468	-0.282907	-0.380111	0.057528	0.398003	-0.353814	0.064467	0.364137							0.419320	0.076543	-0.089249	0.442601	0.085353	0.200556
2160	18.000000	-0.842114	0.621086	0.078109	-0.834944	0.639032	-0.088931	-0.712197	0.898157	-0.102420	-0.739207	0.904739	0.118409	-0.595961	1.182205	-0.022177	-0.401446	0.720466	-0.182055	-0.597846	1.172157	0.082684	-0.585869	1.108904	0.082202	-0.578007	0.712077	0.253004	-0.449897	0.059448	-0.282877	-0.380063	0.057489	0.398003	-0.353816	0.064461	0.364138							0.419280	0.076551	-0.089270	0.442582	0.085380	0.200563
2161	18.008333	-0.841947	0.621287	0.078055	-0.834676	0.639351	-0.089020	-0.711116	0.898315	-0.102458	-0.738944	0.904931	0.118307	-0.595251	1.182083	-0.021609	-0.399255	0.721096	-0.181364	-0.597253	1.172000	0.083194	-0.585299	1.108757	0.082721	-0.577989	0.711996	0.253150	-0.449914	0.059465	-0.282862	-0.380066	0.057477	0.398007	-0.353824	0.064463	0.364141							0.419238	0.076555	-0.089291	0.442561	0.085406	0.200576
2162	18.016667	-0.841786	0.621484	0.077992	-0.834428	0.639648	-0.089102	-0.710045	0.898436	-0.102630	-0.738519	0.904941	0.118139	-0.594552	1.181964	-0.021128	-0.397433	0.721758	-0.181129	-0.596647	1.171849	0.083727	-0.584722	1.108591	0.083248	-0.577965	0.711914	0.253318	-0.449887	0.059462	-0.282873	-0.380071	0.057480	0.398013	-0.353838	0.064472	0.364151							0.419184	0.076560	-0.089317	0.442534	0.085409	0.200581
2163	18.025000	-0.841624	0.621677	0.077926	-0.834152	0.639938	-0.089189	-0.709028	0.898563	-0.102624	-0.738275	0.905103	0.118121	-0.593791	1.181812	-0.020517	-0.395652	0.722091	-0.180474	-0.596027	1.171671	0.084260	-0.584120	1.108424	0.083790	-0.577932	0.711824	0.253495	-0.449878	0.059496	-0.282932	-0.380129	0.057508	0.398020	-0.353836	0.064465	0.364157							0.419118	0.076559	-0.089341	0.442493	0.085390	0.200574
2164	18.033333	-0.841475	0.621892	0.077867	-0.833890	0.640233	-0.089259	-0.708048	0.898692	-0.102616	-0.737927	0.905204	0.118057	-0.593037	1.181674	-0.020019	-0.394029	0.722335	-0.179846	-0.595399	1.171502	0.084824	-0.583507	1.108263	0.084339	-0.577891	0.711726	0.253683	-0.449821	0.059494	-0.282941	-0.380182	0.057541	0.398025	-0.353826	0.064450	0.364154							0.419047	0.076543	-0.089382	0.442449	0.085379	0.200572
2165	18.041667	-0.841336	0.622080	0.077816	-0.833650	0.640513	-0.089320	-0.707131	0.898810	-0.102610	-0.737536	0.905265	0.118003	-0.592226	1.181556	-0.019484	-0.392590	0.722490	-0.179281	-0.594736	1.171317	0.085354	-0.582888	1.108077	0.084865	-0.577842	0.711630	0.253882	-0.449830	0.059493	-0.282942	-0.380135	0.057510	0.398024	-0.353829	0.064444	0.364160							0.418887	0.076488	-0.089349	0.442392	0.085354	0.200536
2166	18.050000	-0.841199	0.622268	0.077773	-0.833393	0.640789	-0.089374	-0.706262	0.898895	-0.102646	-0.737193	0.905372	0.118025	-0.591401	1.181453	-0.018903	-0.391279	0.722614	-0.178740	-0.594032	1.171138	0.085875	-0.582271	1.107913	0.085398	-0.577792	0.711526	0.254093	-0.449832	0.059462	-0.282883	-0.380109	0.057457	0.398032	-0.353834	0.064447	0.364154							0.418711	0.076434	-0.089334	0.442331	0.085354	0.200523
2167	18.058333	-0.841063	0.622442	0.077751	-0.833163	0.641068	-0.089404	-0.705416	0.899014	-0.102560	-0.736793	0.905449	0.118045	-0.590551	1.181437	-0.018426	-0.390088	0.722679	-0.178265	-0.593342	1.170987	0.086467	-0.581638	1.107707	0.085915	-0.577747	0.711418	0.254316	-0.449797	0.059490	-0.282965	-0.380143	0.057505	0.398027	-0.353852	0.064457	0.364169							0.418640	0.076422	-0.089394	0.442263	0.085358	0.200519
2168	18.066667	-0.840934	0.622607	0.077742	-0.832937	0.641335	-0.089415	-0.704651	0.899131	-0.102358	-0.736493	0.905583	0.118173	-0.589706	1.181398	-0.017940	-0.389005	0.722711	-0.177838	-0.592641	1.170823	0.087037	-0.581009	1.107544	0.086451	-0.577689	0.711295	0.254535	-0.449832	0.059478	-0.282980	-0.380100	0.057470	0.398025	-0.353847	0.064455	0.364166							0.418558	0.076416	-0.089471	0.442205	0.085392	0.200526
2169	18.075000	-0.840803	0.622778	0.077749	-0.832736	0.641586	-0.089420	-0.703933	0.899215	-0.102228	-0.736106	0.905671	0.118304	-0.588756	1.181188	-0.017189	-0.388038	0.722706	-0.177467	-0.591929	1.170645	0.087607	-0.580370	1.107335	0.086971	-0.577633	0.711178	0.254757	-0.449848	0.059467	-0.282932	-0.380148	0.057495	0.398028	-0.353845	0.064441	0.364161							0.418486	0.076420	-0.089526	0.442131	0.085425	0.200548
2170	18.083333	-0.840699	0.622941	0.077758	-0.832414	0.641819	-0.089403	-0.703247	0.899308	-0.102087	-0.735731	0.905744	0.118470	-0.587871	1.181140	-0.016643	-0.387168	0.722678	-0.177124	-0.591205	1.170457	0.088154	-0.579735	1.107139	0.087483	-0.577574	0.711061	0.254983	-0.449878	0.059499	-0.282959	-0.380196	0.057512	0.398029	-0.353849	0.064451	0.364165							0.418412	0.076426	-0.089573	0.442057	0.085469	0.200592
2171	18.091667	-0.840598	0.623081	0.077767	-0.832271	0.642060	-0.089395	-0.702651	0.899448	-0.101889	-0.735350	0.905800	0.118660	-0.586987	1.181011	-0.016024	-0.386352	0.722666	-0.176778	-0.590487	1.170229	0.088716	-0.579106	1.106926	0.088005	-0.577513	0.710958	0.255224	-0.449872	0.059468	-0.282952	-0.380158	0.057494	0.398029	-0.353860	0.064448	0.364164							0.418339	0.076437	-0.089606	0.441971	0.085517	0.200655
2172	18.100000	-0.840511	0.623206	0.077787	-0.832147	0.642294	-0.089363	-0.702119	0.899583	-0.101651	-0.734966	0.905850	0.118879	-0.586103	1.180914	-0.015421	-0.385628	0.722663	-0.176452	-0.589778	1.170024	0.089290	-0.578469	1.106704	0.088520	-0.577440	0.710859	0.255477	-0.449833	0.059496	-0.282982	-0.380204	0.057515	0.398028	-0.353857	0.064439	0.364166							0.418259	0.076443	-0.089637	0.441875	0.085564	0.200718
2173	18.108333	-0.840445	0.623329	0.077812	-0.831976	0.642516	-0.089326	-0.701575	0.899661	-0.101453	-0.734581	0.905871	0.119113	-0.585222	1.180849	-0.014848	-0.384943	0.722647	-0.176133	-0.589057	1.169815	0.089855	-0.577835	1.106474	0.089012	-0.577355	0.710756	0.255732	-0.449901	0.059487	-0.282928	-0.380125	0.057456	0.398025	-0.353863	0.064441	0.364161							0.418182	0.076455	-0.089683	0.441748	0.085609	0.200785
2174	18.116667	-0.840394	0.623449	0.077858	-0.831680	0.642719	-0.089280	-0.701060	0.899761	-0.101223	-0.734202	0.905891	0.119360	-0.584362	1.180777	-0.014256	-0.384314	0.722665	-0.175842	-0.588339	1.169626	0.090423	-0.577206	1.106249	0.089513	-0.577257	0.710655	0.255993	-0.449838	0.059492	-0.282989	-0.380214	0.057525	0.398024	-0.353880	0.064456	0.364178							0.418101	0.076442	-0.089734	0.441626	0.085615	0.200806
2175	18.125000	-0.840311	0.623559	0.077906	-0.831650	0.642936	-0.089245	-0.700568	0.899868	-0.100927	-0.733791	0.905955	0.119655	-0.583485	1.180701	-0.013668	-0.383710	0.722749	-0.175573	-0.587617	1.169429	0.090998	-0.576579	1.106046	0.090009	-0.577144	0.710542	0.256254	-0.449858	0.059481	-0.282947	-0.380138	0.057443	0.398032	-0.353860	0.064436	0.364159							0.418023	0.076436	-0.089811	0.441496	0.085634	0.200842
2176	18.133333	-0.840241	0.623684	0.077978	-0.831510	0.643128	-0.089196	-0.700110	0.899970	-0.100642	-0.733526	0.906149	0.120106	-0.582621	1.180638	-0.013074	-0.383165	0.722832	-0.175365	-0.586905	1.169265	0.091583	-0.575957	1.105847	0.090518	-0.577031	0.710422	0.256529	-0.449844	0.059488	-0.283005	-0.380210	0.057517	0.398023	-0.353877	0.064448	0.364161							0.417947	0.076427	-0.089895	0.441368	0.085682	0.200909
2177	18.141667	-0.840145	0.623789	0.078066	-0.831378	0.643318	-0.089132	-0.699680	0.900087	-0.100351	-0.733024	0.906039	0.120268	-0.581764	1.180611	-0.012487	-0.382635	0.722944	-0.175197	-0.586175	1.169100	0.092173	-0.575350	1.105669	0.091015	-0.576905	0.710289	0.256803	-0.449847	0.059491	-0.283010	-0.380209	0.057509	0.398019	-0.353856	0.064421	0.364160							0.417874	0.076423	-0.089994	0.441245	0.085713	0.200979
2178	18.150000	-0.840083	0.623910	0.078156	-0.831247	0.643511	-0.089054	-0.699270	0.900195	-0.100092	-0.732666	0.906065	0.120570	-0.580947	1.180603	-0.011875	-0.382125	0.723062	-0.175016	-0.585444	1.168939	0.092712	-0.574731	1.105499	0.091534	-0.576775	0.710149	0.257069	-0.449861	0.059496	-0.283000	-0.380132	0.057435	0.398023	-0.353866	0.064435	0.364152							0.417803	0.076421	-0.090097	0.441126	0.085743	0.201058
2179	18.158333	-0.840014	0.624029	0.078254	-0.831125	0.643692	-0.088983	-0.698861	0.900344	-0.099821	-0.732318	0.906094	0.120879	-0.580133	1.180553	-0.011246	-0.381699	0.723160	-0.174899	-0.584730	1.168810	0.093345	-0.574139	1.105327	0.092058	-0.576655	0.710029	0.257350	-0.449838	0.059488	-0.283011	-0.380170	0.057487	0.398012	-0.353880	0.064445	0.364153							0.417730	0.076443	-0.090212	0.441006	0.085791	0.201158
2180	18.166667	-0.839951	0.624152	0.078349	-0.831004	0.643871	-0.088901	-0.698487	0.900491	-0.099584	-0.732153	0.906262	0.121324	-0.579346	1.180552	-0.010659	-0.381326	0.723266	-0.174803	-0.584039	1.168668	0.093944	-0.573553	1.105172	0.092588	-0.576546	0.709903	0.257628	-0.449849	0.059492	-0.283007	-0.380227	0.057524	0.398009	-0.353888	0.064460	0.364159							0.417649	0.076462	-0.090316	0.440891	0.085821	0.201261
2181	18.175000	-0.839895	0.624264	0.078435	-0.830902	0.644056	-0.088812	-0.698116	0.900662	-0.099195	-0.731795	0.906271	0.121643	-0.578663	1.180516	-0.009970	-0.380954	0.723332	-0.174713	-0.583353	1.168516	0.094556	-0.572975	1.105010	0.093114	-0.576433	0.709786	0.257883	-0.449847	0.059493	-0.283012	-0.380180	0.057484	0.397989	-0.353882	0.064443	0.364139							0.417575	0.076503	-0.090449	0.440802	0.085887	0.201430
2182	18.183333	-0.839848	0.624381	0.078516	-0.830794	0.644254	-0.088722	-0.697746	0.900826	-0.098926	-0.731442	0.906283	0.121845	-0.578015	1.180510	-0.009312	-0.380672	0.723365	-0.174681	-0.582687	1.168380	0.095127	-0.572415	1.104851	0.093628	-0.576324	0.709688	0.258138	-0.449856	0.059468	-0.282926	-0.380132	0.057506	0.397993	-0.353913	0.064463	0.364138							0.417500	0.076554	-0.090598	0.440713	0.085923	0.201567
2183	18.191667	-0.839787	0.624498	0.078582	-0.830700	0.644447	-0.088643	-0.697429	0.900963	-0.098654	-0.731193	0.906308	0.122128	-0.577298	1.180522	-0.008722	-0.380445	0.723363	-0.174692	-0.582051	1.168266	0.095731	-0.571885	1.104723	0.094127	-0.576224	0.709589	0.258379	-0.449905	0.059485	-0.282964	-0.380186	0.057472	0.397979	-0.353925	0.064457	0.364131							0.417497	0.076536	-0.090836	0.440653	0.085975	0.201698
2184	18.200000	-0.839730	0.624609	0.078647	-0.830483	0.644622	-0.088543	-0.697119	0.901086	-0.098380	-0.730856	0.906229	0.122326	-0.576610	1.180565	-0.008158	-0.380267	0.723326	-0.174716	-0.581439	1.168167	0.096284	-0.571367	1.104607	0.094626	-0.576124	0.709502	0.258610	-0.449850	0.059497	-0.283008	-0.380256	0.057514	0.397965	-0.353928	0.064458	0.364117							0.417392	0.076616	-0.090931	0.440592	0.085978	0.201792
2185	18.208333	-0.839682	0.624709	0.078699	-0.830504	0.644802	-0.088489	-0.696780	0.901260	-0.098080	-0.730517	0.906217	0.122570	-0.575949	1.180566	-0.007553	-0.380118	0.723288	-0.174747	-0.580845	1.168097	0.096845	-0.570874	1.104517	0.095105	-0.576030	0.709416	0.258834	-0.449863	0.059508	-0.283008	-0.380210	0.057491	0.397960	-0.353913	0.064432	0.364099							0.417346	0.076630	-0.091104	0.440556	0.085972	0.201867
2186	18.216667	-0.839641	0.624802	0.078743	-0.830403	0.644983	-0.088426	-0.696490	0.901388	-0.097811	-0.730228	0.906237	0.122842	-0.575306	1.180631	-0.007002	-0.380007	0.723248	-0.174827	-0.580283	1.168019	0.097387	-0.570406	1.104436	0.095582	-0.575938	0.709327	0.259047	-0.449860	0.059469	-0.282942	-0.380168	0.057469	0.397949	-0.353931	0.064451	0.364099							0.417291	0.076646	-0.091274	0.440536	0.085946	0.201915
2187	18.225000	-0.839600	0.624890	0.078788	-0.830298	0.645140	-0.088365	-0.696209	0.901506	-0.097590	-0.729951	0.906250	0.123098	-0.574693	1.180681	-0.006446	-0.379902	0.723217	-0.174938	-0.579751	1.167999	0.097938	-0.569968	1.104367	0.096045	-0.575856	0.709249	0.259251	-0.449860	0.059483	-0.282985	-0.380238	0.057502	0.397954	-0.353926	0.064455	0.364089							0.417283	0.076653	-0.091418	0.440544	0.085911	0.201955
2188	18.233333	-0.839557	0.624973	0.078826	-0.830196	0.645300	-0.088318	-0.695954	0.901630	-0.097289	-0.729764	0.906338	0.123413	-0.574107	1.180739	-0.005911	-0.379772	0.723231	-0.175066	-0.579234	1.167938	0.098467	-0.569557	1.104306	0.096503	-0.575775	0.709168	0.259449	-0.449859	0.059499	-0.283023	-0.380250	0.057521	0.397950	-0.353904	0.064430	0.364082							0.417295	0.076664	-0.091559	0.440577	0.085868	0.201993
2189	18.241667	-0.839504	0.625047	0.078863	-0.830095	0.645452	-0.088280	-0.695715	0.901748	-0.097075	-0.729505	0.906345	0.123655	-0.573590	1.180791	-0.005372	-0.379683	0.723255	-0.175238	-0.578774	1.167910	0.098954	-0.569161	1.104247	0.096944	-0.575702	0.709101	0.259632	-0.449853	0.059500	-0.283019	-0.380246	0.057551	0.397953	-0.353923	0.064446	0.364087							0.417346	0.076681	-0.091702	0.440621	0.085827	0.201995
2190	18.250000	-0.839446	0.625130	0.078889	-0.829987	0.645609	-0.088246	-0.695566	0.901991	-0.096874	-0.729249	0.906344	0.123889	-0.573076	1.180825	-0.004826	-0.379625	0.723285	-0.175459	-0.578324	1.167855	0.099465	-0.568802	1.104180	0.097382	-0.575624	0.709033	0.259801	-0.449897	0.059517	-0.282989	-0.380152	0.057462	0.397933	-0.353925	0.064443	0.364085							0.417699	0.076716	-0.092166	0.440667	0.085784	0.201957
2191	18.258333	-0.839384	0.625211	0.078912	-0.829800	0.645777	-0.088218	-0.695289	0.902057	-0.096664	-0.729060	0.906344	0.124196	-0.572587	1.180912	-0.004377	-0.379557	0.723345	-0.175670	-0.577919	1.167786	0.099943	-0.568463	1.104102	0.097783	-0.575544	0.708966	0.259960	-0.449859	0.059502	-0.283010	-0.380233	0.057498	0.397944	-0.353920	0.064442	0.364085							0.417745	0.076801	-0.092178	0.440718	0.085779	0.201924
2192	18.266667	-0.839331	0.625300	0.078927	-0.829758	0.645942	-0.088212	-0.695032	0.902145	-0.096333	-0.728592	0.906176	0.124181	-0.572180	1.180940	-0.003865	-0.379485	0.723430	-0.175882	-0.577552	1.167708	0.100420	-0.568151	1.104031	0.098186	-0.575462	0.708897	0.260095	-0.449860	0.059500	-0.283011	-0.380260	0.057529	0.397938	-0.353912	0.064435	0.364082							0.417892	0.076808	-0.092351	0.440780	0.085786	0.201876
2193	18.275000	-0.839247	0.625372	0.078951	-0.829646	0.646086	-0.088201	-0.694914	0.902310	-0.096254	-0.728377	0.906176	0.124408	-0.571791	1.180983	-0.003398	-0.379402	0.723547	-0.176096	-0.577218	1.167638	0.100871	-0.567871	1.103948	0.098558	-0.575370	0.708829	0.260219	-0.449880	0.059493	-0.282961	-0.380261	0.057529	0.397946	-0.353928	0.064445	0.364091							0.418082	0.076799	-0.092545	0.440871	0.085766	0.201845
2194	18.283333	-0.839176	0.625445	0.078974	-0.829545	0.646222	-0.088188	-0.694808	0.902502	-0.096125	-0.728365	0.906318	0.124762	-0.571437	1.181031	-0.002907	-0.379342	0.723683	-0.176307	-0.576916	1.167560	0.101304	-0.567611	1.103851	0.098915	-0.575269	0.708758	0.260326	-0.449963	0.059467	-0.282929	-0.380260	0.057525	0.397941	-0.353931	0.064445	0.364083							0.418272	0.076778	-0.092737	0.440970	0.085744	0.201808
2195	18.291667	-0.839099	0.625514	0.079002	-0.829359	0.646329	-0.088178	-0.694675	0.902630	-0.095874	-0.728228	0.906354	0.125014	-0.571097	1.181086	-0.002511	-0.379289	0.723828	-0.176510	-0.576661	1.167467	0.101727	-0.567380	1.103760	0.099255	-0.575161	0.708677	0.260425	-0.449854	0.059496	-0.283022	-0.380265	0.057529	0.397945	-0.353916	0.064446	0.364060							0.418505	0.076705	-0.092996	0.441089	0.085689	0.201768
2196	18.300000	-0.839029	0.625576	0.079040	-0.829334	0.646460	-0.088150	-0.694550	0.902768	-0.095677	-0.727975	0.906270	0.125155	-0.570790	1.181123	-0.002065	-0.379246	0.723993	-0.176707	-0.576414	1.167382	0.102132	-0.567171	1.103673	0.099582	-0.575045	0.708592	0.260513	-0.449867	0.059511	-0.283007	-0.380257	0.057523	0.397937	-0.353934	0.064448	0.364086							0.418660	0.076721	-0.093108	0.441228	0.085630	0.201719
2197	18.308333	-0.838931	0.625616	0.079075	-0.829252	0.646546	-0.088119	-0.694451	0.902883	-0.095563	-0.727805	0.906242	0.125347	-0.570515	1.181155	-0.001672	-0.379202	0.724151	-0.176887	-0.576201	1.167297	0.102508	-0.567000	1.103591	0.099882	-0.574924	0.708506	0.260590	-0.449891	0.059479	-0.282982	-0.380210	0.057497	0.397937	-0.353925	0.064444	0.364078							0.418841	0.076692	-0.093271	0.441368	0.085544	0.201638
2198	18.316667	-0.838872	0.625660	0.079108	-0.829188	0.646617	-0.088090	-0.694381	0.902986	-0.095295	-0.727638	0.906207	0.125517	-0.570264	1.181198	-0.001264	-0.379211	0.724290	-0.177055	-0.576002	1.167246	0.102912	-0.566841	1.103502	0.100185	-0.574799	0.708423	0.260666	-0.449886	0.059515	-0.282994	-0.380155	0.057461	0.397928	-0.353926	0.064445	0.364080							0.419002	0.076687	-0.093425	0.441508	0.085484	0.201559
2199	18.325000	-0.838819	0.625694	0.079142	-0.829133	0.646669	-0.088060	-0.694273	0.903112	-0.095199	-0.727525	0.906186	0.125744	-0.570001	1.181254	-0.000956	-0.379191	0.724429	-0.177212	-0.575867	1.167147	0.103263	-0.566712	1.103431	0.100489	-0.574684	0.708343	0.260726	-0.449846	0.059505	-0.283019	-0.380245	0.057521	0.397938	-0.353915	0.064439	0.364083							0.419160	0.076740	-0.093357	0.441646	0.085436	0.201473
2200	18.333333	-0.838781	0.625725	0.079167	-0.829093	0.646717	-0.088038	-0.694176	0.903220	-0.095064	-0.727301	0.906082	0.125758	-0.569763	1.181300	-0.000634	-0.379171	0.724541	-0.177352	-0.575728	1.167069	0.103604	-0.566597	1.103354	0.100770	-0.574576	0.708268	0.260777	-0.449857	0.059505	-0.282994	-0.380242	0.057523	0.397932	-0.353900	0.064425	0.364072							0.419262	0.076740	-0.093486	0.441779	0.085406	0.201386
2201	18.341667	-0.838748	0.625753	0.079186	-0.829050	0.646760	-0.088022	-0.694122	0.903282	-0.094951	-0.727284	0.906091	0.125933	-0.569702	1.181300	-0.000167	-0.379177	0.724646	-0.177480	-0.575615	1.166993	0.103926	-0.566496	1.103279	0.101053	-0.574487	0.708195	0.260820	-0.449887	0.059512	-0.282990	-0.380144	0.057461	0.397926	-0.353907	0.064434	0.364074							0.419340	0.076730	-0.093581	0.441904	0.085373	0.201272
2202	18.350000	-0.838721	0.625778	0.079210	-0.829017	0.646803	-0.088020	-0.694060	0.903341	-0.094870	-0.727114	0.905964	0.125958	-0.569562	1.181316	0.000197	-0.379210	0.724731	-0.177599	-0.575520	1.166924	0.104267	-0.566411	1.103206	0.101329	-0.574414	0.708117	0.260848	-0.449843	0.059494	-0.283014	-0.380143	0.057457	0.397917	-0.353912	0.064438	0.364064							0.419501	0.076612	-0.093837	0.442029	0.085371	0.201154
2203	18.358333	-0.838693	0.625798	0.079223	-0.828984	0.646847	-0.088017	-0.693996	0.903430	-0.094742	-0.727093	0.905975	0.126083	-0.569393	1.181348	0.000471	-0.379203	0.724852	-0.177719	-0.575446	1.166840	0.104571	-0.566348	1.103117	0.101588	-0.574366	0.708044	0.260867	-0.449815	0.059500	-0.283007	-0.380193	0.057493	0.397928	-0.353893	0.064414	0.364054							0.419555	0.076603	-0.093893	0.442153	0.085372	0.201039
2204	18.366667	-0.838665	0.625814	0.079230	-0.828969	0.646896	-0.088029	-0.693957	0.903494	-0.094670	-0.727087	0.905990	0.126196	-0.569264	1.181390	0.000742	-0.379208	0.724984	-0.177876	-0.575373	1.166746	0.104906	-0.566303	1.103042	0.101832	-0.574334	0.707966	0.260877	-0.449842	0.059495	-0.283011	-0.380148	0.057471	0.397921	-0.353894	0.064412	0.364051							0.419609	0.076592	-0.093930	0.442234	0.085373	0.200929
2205	18.375000	-0.838642	0.625833	0.079232	-0.828961	0.646939	-0.088041	-0.693941	0.903540	-0.094652	-0.727088	0.905997	0.126299	-0.569169	1.181431	0.001063	-0.379200	0.725142	-0.178045	-0.575349	1.166682	0.105187	-0.566275	1.102971	0.102052	-0.574319	0.707897	0.260881	-0.449881	0.059467	-0.282975	-0.380224	0.057504	0.397928	-0.353911	0.064435	0.364053							0.419663	0.076577	-0.093935	0.442276	0.085361	0.200836
2206	18.383333	-0.838633	0.625845	0.079242	-0.829098	0.646989	-0.088072	-0.693916	0.903618	-0.094546	-0.727101	0.905999	0.126397	-0.569091	1.181496	0.001347	-0.379212	0.725313	-0.178266	-0.575336	1.166601	0.105456	-0.566270	1.102912	0.102271	-0.574313	0.707822	0.260878	-0.449851	0.059489	-0.283009	-0.380234	0.057516	0.397918	-0.353896	0.064417	0.364047							0.419705	0.076547	-0.093922	0.442297	0.085346	0.200764
2207	18.391667	-0.838627	0.625862	0.079254	-0.828965	0.647003	-0.088070	-0.693916	0.903672	-0.094550	-0.727043	0.905934	0.126420	-0.569055	1.181544	0.001636	-0.379177	0.725518	-0.178492	-0.575330	1.166549	0.105750	-0.566275	1.102859	0.102470	-0.574317	0.707756	0.260866	-0.449849	0.059496	-0.283001	-0.380189	0.057498	0.397916	-0.353902	0.064431	0.364055							0.419629	0.076629	-0.093716	0.442305	0.085314	0.200734
2208	18.400000	-0.838637	0.625869	0.079266	-0.828972	0.647027	-0.088082	-0.693920	0.903744	-0.094519	-0.727002	0.905870	0.126444	-0.569048	1.181638	0.001911	-0.379179	0.725699	-0.178743	-0.575336	1.166500	0.106013	-0.566293	1.102810	0.102654	-0.574331	0.707702	0.260856	-0.449841	0.059495	-0.283011	-0.380237	0.057523	0.397918	-0.353916	0.064442	0.364056							0.419781	0.076484	-0.093755	0.442308	0.085295	0.200732
2209	18.408333	-0.838649	0.625869	0.079270	-0.828991	0.647042	-0.088092	-0.693970	0.903789	-0.094395	-0.727060	0.905861	0.126580	-0.569041	1.181710	0.002199	-0.379206	0.725860	-0.178952	-0.575373	1.166459	0.106265	-0.566330	1.102769	0.102820	-0.574355	0.707647	0.260830	-0.449847	0.059496	-0.283006	-0.380167	0.057466	0.397917	-0.353920	0.064437	0.364053							0.419725	0.076454	-0.093750	0.442316	0.085266	0.200742
2210	18.416667	-0.838657	0.625868	0.079269	-0.829129	0.647077	-0.088106	-0.693998	0.903855	-0.094388	-0.726916	0.905713	0.126437	-0.569055	1.181801	0.002447	-0.379271	0.725986	-0.179134	-0.575408	1.166425	0.106470	-0.566378	1.102745	0.102986	-0.574384	0.707598	0.260803	-0.449845	0.059497	-0.283007	-0.380238	0.057514	0.397910	-0.353906	0.064422	0.364051							0.419764	0.076391	-0.093801	0.442328	0.085269	0.200753
2211	18.425000	-0.838658	0.625868	0.079261	-0.829037	0.647060	-0.088124	-0.694040	0.903907	-0.094444	-0.726982	0.905728	0.126499	-0.569068	1.181873	0.002695	-0.379392	0.726080	-0.179281	-0.575463	1.166434	0.106678	-0.566438	1.102737	0.103131	-0.574413	0.707561	0.260773	-0.449863	0.059496	-0.282990	-0.380254	0.057529	0.397919	-0.353918	0.064423	0.364047							0.419914	0.076377	-0.093537	0.442338	0.085264	0.200750
2212	18.433333	-0.838663	0.625877	0.079248	-0.829058	0.647060	-0.088156	-0.694082	0.903973	-0.094458	-0.727060	0.905753	0.126552	-0.569096	1.181981	0.002900	-0.379592	0.726127	-0.179399	-0.575513	1.166432	0.106893	-0.566512	1.102737	0.103268	-0.574449	0.707530	0.260743	-0.449786	0.059504	-0.282988	-0.380225	0.057483	0.397919	-0.353933	0.064437	0.364044							0.419994	0.076384	-0.093358	0.442350	0.085272	0.200748
2213	18.441667	-0.838658	0.625891	0.079233	-0.829076	0.647052	-0.088200	-0.694152	0.904029	-0.094394	-0.727163	0.905812	0.126615	-0.569169	1.182146	0.003088	-0.379870	0.726115	-0.179497	-0.575608	1.166446	0.107100	-0.566602	1.102757	0.103399	-0.574490	0.707499	0.260720	-0.449877	0.059497	-0.282995	-0.380269	0.057530	0.397909	-0.353938	0.064437	0.364043							0.420151	0.076310	-0.093355	0.442368	0.085283	0.200741
2214	18.450000	-0.838642	0.625912	0.079206	-0.829093	0.647044	-0.088250	-0.694236	0.904062	-0.094456	-0.727146	0.905759	0.126559	-0.569241	1.182325	0.003276	-0.380214	0.726025	-0.179563	-0.575685	1.166473	0.107262	-0.566696	1.102775	0.103522	-0.574529	0.707466	0.260704	-0.449854	0.059492	-0.283010	-0.380282	0.057544	0.397916	-0.353937	0.064434	0.364046							0.420251	0.076314	-0.093157	0.442388	0.085285	0.200749
2215	18.458333	-0.838643	0.625933	0.079173	-0.829101	0.647027	-0.088300	-0.694300	0.904121	-0.094452	-0.727231	0.905796	0.126630	-0.569284	1.182381	0.003504	-0.380695	0.725840	-0.179639	-0.575765	1.166517	0.107450	-0.566804	1.102809	0.103642	-0.574581	0.707438	0.260688	-0.449873	0.059498	-0.283000	-0.380281	0.057561	0.397919	-0.353964	0.064449	0.364051							0.420365	0.076277	-0.093039	0.442413	0.085288	0.200741
2216	18.466667	-0.838646	0.625944	0.079132	-0.829104	0.647004	-0.088351	-0.694393	0.904153	-0.094438	-0.727277	0.905788	0.126543	-0.569293	1.182469	0.003686	-0.381309	0.725519	-0.179684	-0.575848	1.166564	0.107629	-0.566913	1.102850	0.103765	-0.574643	0.707413	0.260672	-0.449922	0.059440	-0.282950	-0.380292	0.057532	0.397908	-0.353973	0.064454	0.364057							0.420464	0.076242	-0.092905	0.442431	0.085277	0.200725
2217	18.475000	-0.838644	0.625955	0.079084	-0.829163	0.646968	-0.088419	-0.694511	0.904173	-0.094404	-0.727230	0.905707	0.126497	-0.569362	1.182607	0.003852	-0.382113	0.725057	-0.179696	-0.575967	1.166584	0.107763	-0.567017	1.102887	0.103886	-0.574710	0.707398	0.260655	-0.449851	0.059487	-0.283019	-0.380304	0.057535	0.397910	-0.353972	0.064452	0.364042							0.420547	0.076224	-0.092764	0.442440	0.085255	0.200699
2218	18.483333	-0.838649	0.625957	0.079029	-0.829115	0.646941	-0.088449	-0.694614	0.904189	-0.094482	-0.727212	0.905632	0.126325	-0.569583	1.182872	0.003956	-0.383035	0.724470	-0.179682	-0.576082	1.166615	0.107957	-0.567124	1.102932	0.104026	-0.574783	0.707384	0.260633	-0.449861	0.059499	-0.282986	-0.380312	0.057539	0.397913	-0.353981	0.064451	0.364053							0.420623	0.076202	-0.092624	0.442443	0.085242	0.200662
2219	18.491667	-0.838668	0.625943	0.078967	-0.829109	0.646898	-0.088498	-0.694739	0.904192	-0.094449	-0.727449	0.905702	0.126399	-0.569665	1.182965	0.004102	-0.384132	0.723687	-0.179664	-0.576182	1.166672	0.108142	-0.567226	1.102978	0.104169	-0.574870	0.707383	0.260610	-0.449853	0.059494	-0.282993	-0.380307	0.057558	0.397925	-0.353977	0.064444	0.364058							0.420694	0.076185	-0.092495	0.442451	0.085220	0.200633
2220	18.500000	-0.838676	0.625920	0.078897	-0.829110	0.646845	-0.088541	-0.694801	0.904250	-0.094468	-0.727624	0.905707	0.126416	-0.569639	1.183016	0.004280	-0.385366	0.722826	-0.179684	-0.576265	1.166711	0.108336	-0.567338	1.103028	0.104327	-0.574960	0.707378	0.260573	-0.449842	0.059489	-0.282995	-0.380284	0.057491	0.397929	-0.353996	0.064461	0.364059							0.420776	0.076139	-0.092363	0.442448	0.085205	0.200605
2221	18.508333	-0.838686	0.625895	0.078841	-0.829114	0.646791	-0.088581	-0.694973	0.904185	-0.094367	-0.727694	0.905674	0.126379	-0.569744	1.183032	0.004627	-0.386760	0.721772	-0.179699	-0.576368	1.166749	0.108508	-0.567455	1.103081	0.104493	-0.575057	0.707373	0.260540	-0.449845	0.059488	-0.282998	-0.380319	0.057533	0.397920	-0.353986	0.064455	0.364049							0.420839	0.076114	-0.092256	0.442445	0.085193	0.200592
2222	18.516667	-0.838713	0.625865	0.078780	-0.829118	0.646725	-0.088614	-0.695110	0.904154	-0.094325	-0.727771	0.905634	0.126353	-0.569869	1.183156	0.004834	-0.388081	0.720413	-0.179342	-0.576471	1.166816	0.108701	-0.567570	1.103131	0.104653	-0.575164	0.707364	0.260504	-0.449764	0.059496	-0.282972	-0.380310	0.057578	0.397942	-0.354001	0.064466	0.364072							0.420906	0.076097	-0.092156	0.442440	0.085189	0.200597
2223	18.525000	-0.838725	0.625834	0.078747	-0.829131	0.646652	-0.088629	-0.695214	0.904038	-0.094259	-0.727929	0.905626	0.126452	-0.569829	1.183195	0.005044	-0.389763	0.719170	-0.179440	-0.576566	1.166909	0.108899	-0.567692	1.103184	0.104805	-0.575274	0.707354	0.260474	-0.449873	0.059501	-0.282972	-0.380332	0.057539	0.397932	-0.354007	0.064467	0.364075							0.420965	0.076075	-0.092046	0.442445	0.085205	0.200616
2224	18.533333	-0.838738	0.625800	0.078722	-0.829147	0.646564	-0.088632	-0.695434	0.904063	-0.094209	-0.728142	0.905670	0.126513	-0.569895	1.183312	0.005234	-0.391497	0.717868	-0.179551	-0.576662	1.166965	0.109084	-0.567812	1.103237	0.104954	-0.575382	0.707335	0.260444	-0.449836	0.059481	-0.283000	-0.380292	0.057479	0.397940	-0.354004	0.064460	0.364078							0.421025	0.076065	-0.091934	0.442445	0.085215	0.200635
2225	18.541667	-0.838751	0.625758	0.078711	-0.829228	0.646478	-0.088633	-0.695574	0.903956	-0.094081	-0.728080	0.905482	0.126433	-0.570016	1.183457	0.005462	-0.393346	0.716551	-0.179734	-0.576782	1.166971	0.109264	-0.567936	1.103279	0.105095	-0.575481	0.707307	0.260423	-0.449822	0.059484	-0.283010	-0.380336	0.057532	0.397939	-0.354012	0.064462	0.364090							0.421094	0.076056	-0.091816	0.442453	0.085246	0.200651
2226	18.550000	-0.838770	0.625710	0.078714	-0.829184	0.646390	-0.088590	-0.695731	0.903846	-0.093943	-0.728170	0.905413	0.126483	-0.570148	1.183587	0.005693	-0.395304	0.715209	-0.179957	-0.576876	1.166983	0.109430	-0.568059	1.103304	0.105224	-0.575565	0.707276	0.260410	-0.449897	0.059445	-0.282933	-0.380330	0.057529	0.397932	-0.354009	0.064466	0.364082							0.421170	0.076046	-0.091680	0.442457	0.085240	0.200645
2227	18.558333	-0.838776	0.625653	0.078728	-0.829198	0.646301	-0.088544	-0.696093	0.903877	-0.093906	-0.728335	0.905400	0.126666	-0.570229	1.183697	0.005925	-0.397314	0.713891	-0.180232	-0.576970	1.166996	0.109618	-0.568173	1.103314	0.105357	-0.575627	0.707236	0.260403	-0.449874	0.059471	-0.282945	-0.380340	0.057536	0.397940	-0.354004	0.064464	0.364081							0.421250	0.076044	-0.091550	0.442457	0.085240	0.200635
2228	18.566667	-0.838804	0.625597	0.078756	-0.829108	0.646197	-0.088473	-0.696354	0.903805	-0.093866	-0.728308	0.905224	0.126621	-0.570306	1.183804	0.006138	-0.399434	0.712574	-0.180551	-0.577071	1.166996	0.109806	-0.568281	1.103319	0.105480	-0.575671	0.707191	0.260407	-0.449814	0.059494	-0.282991	-0.380330	0.057521	0.397932	-0.353978	0.064416	0.364080							0.421334	0.076035	-0.091414	0.442451	0.085239	0.200627
2229	18.575000	-0.838840	0.625554	0.078795	-0.829250	0.646110	-0.088418	-0.696671	0.903758	-0.093708	-0.728353	0.905119	0.126717	-0.570371	1.183944	0.006330	-0.401647	0.711365	-0.180857	-0.577161	1.167009	0.110018	-0.568385	1.103310	0.105599	-0.575698	0.707140	0.260423	-0.449877	0.059488	-0.282933	-0.380333	0.057533	0.397942	-0.354003	0.064483	0.364075							0.421437	0.076020	-0.091272	0.442460	0.085209	0.200610
2230	18.583333	-0.838825	0.625489	0.078836	-0.829294	0.646017	-0.088341	-0.697007	0.903715	-0.093609	-0.728387	0.905010	0.126830	-0.570450	1.184036	0.006586	-0.403837	0.710119	-0.181276	-0.577230	1.166981	0.110237	-0.568484	1.103302	0.105708	-0.575711	0.707089	0.260446	-0.449852	0.059513	-0.282961	-0.380330	0.057533	0.397937	-0.353997	0.064456	0.364080							0.421539	0.075998	-0.091143	0.442456	0.085180	0.200593
2231	18.591667	-0.838875	0.625462	0.078907	-0.829337	0.645916	-0.088255	-0.697362	0.903693	-0.093409	-0.728489	0.904984	0.127039	-0.570515	1.184148	0.006778	-0.406085	0.708945	-0.181703	-0.577304	1.166947	0.110390	-0.568571	1.103288	0.105809	-0.575704	0.707049	0.260478	-0.449811	0.059492	-0.282992	-0.380294	0.057474	0.397942	-0.353997	0.064468	0.364087							0.421645	0.075986	-0.091021	0.442472	0.085185	0.200620
2232	18.600000	-0.838898	0.625425	0.078978	-0.829271	0.645814	-0.088152	-0.697762	0.903642	-0.093241	-0.728407	0.904812	0.127125	-0.570591	1.184280	0.006972	-0.408368	0.707875	-0.182190	-0.577354	1.166923	0.110574	-0.568660	1.103260	0.105893	-0.575684	0.707021	0.260514	-0.449812	0.059498	-0.283011	-0.380317	0.057513	0.397932	-0.353972	0.064426	0.364072							0.421833	0.075898	-0.091051	0.442482	0.085184	0.200632
2233	18.608333	-0.838952	0.625401	0.079052	-0.829460	0.645732	-0.088063	-0.698077	0.903602	-0.093054	-0.728400	0.904721	0.127293	-0.570662	1.184412	0.007161	-0.410615	0.706844	-0.182678	-0.577387	1.166952	0.110792	-0.568726	1.103241	0.105979	-0.575651	0.707001	0.260557	-0.449796	0.059500	-0.282987	-0.380322	0.057518	0.397929	-0.353981	0.064461	0.364063							0.421878	0.075959	-0.090793	0.442501	0.085206	0.200669
2234	18.616667	-0.839018	0.625387	0.079129	-0.829412	0.645625	-0.087952	-0.698534	0.903655	-0.092866	-0.728387	0.904640	0.127473	-0.570730	1.184528	0.007358	-0.412893	0.705913	-0.183230	-0.577395	1.166935	0.110998	-0.568781	1.103226	0.106056	-0.575610	0.706988	0.260601	-0.449812	0.059496	-0.282981	-0.380313	0.057519	0.397930	-0.353990	0.064465	0.364078							0.421987	0.075963	-0.090695	0.442519	0.085237	0.200701
2235	18.625000	-0.839044	0.625361	0.079214	-0.829548	0.645537	-0.087863	-0.698993	0.903627	-0.092657	-0.728431	0.904611	0.127746	-0.570788	1.184678	0.007549	-0.414972	0.704904	-0.183500	-0.577408	1.166914	0.111129	-0.568826	1.103219	0.106124	-0.575561	0.706990	0.260639	-0.449814	0.059502	-0.282983	-0.380315	0.057528	0.397921	-0.353971	0.064440	0.364071							0.422288	0.075920	-0.090614	0.442537	0.085278	0.200729
2236	18.633333	-0.839110	0.625341	0.079293	-0.829702	0.645446	-0.087767	-0.699448	0.903639	-0.092450	-0.728450	0.904555	0.127906	-0.570874	1.184822	0.007749	-0.416953	0.703917	-0.183715	-0.577417	1.166927	0.111291	-0.568851	1.103240	0.106212	-0.575507	0.706988	0.260677	-0.449823	0.059511	-0.282963	-0.380304	0.057517	0.397912	-0.353959	0.064429	0.364054							0.422292	0.075979	-0.090515	0.442553	0.085308	0.200755
2237	18.641667	-0.839136	0.625307	0.079374	-0.829733	0.645343	-0.087648	-0.699950	0.903639	-0.092246	-0.728424	0.904470	0.128084	-0.570983	1.184995	0.007959	-0.419235	0.703164	-0.184307	-0.577381	1.166954	0.111480	-0.568863	1.103275	0.106305	-0.575444	0.706996	0.260717	-0.449827	0.059519	-0.282964	-0.380315	0.057535	0.397918	-0.353979	0.064459	0.364057							0.422364	0.075984	-0.090455	0.442568	0.085322	0.200771
2238	18.650000	-0.839179	0.625275	0.079449	-0.829902	0.645251	-0.087540	-0.700411	0.903573	-0.092063	-0.728308	0.904300	0.128195	-0.571082	1.185176	0.008157	-0.421385	0.702435	-0.184795	-0.577314	1.167016	0.111687	-0.568869	1.103325	0.106414	-0.575375	0.706997	0.260754	-0.449818	0.059515	-0.282976	-0.380306	0.057528	0.397916	-0.353982	0.064467	0.364063							0.422427	0.075988	-0.090403	0.442580	0.085329	0.200789
2239	18.658333	-0.839222	0.625243	0.079530	-0.830002	0.645153	-0.087424	-0.700947	0.903643	-0.091821	-0.728313	0.904231	0.128390	-0.571204	1.185359	0.008342	-0.423573	0.701804	-0.185355	-0.577226	1.167091	0.111910	-0.568856	1.103371	0.106512	-0.575296	0.706994	0.260779	-0.449818	0.059518	-0.282977	-0.380301	0.057520	0.397911	-0.353966	0.064447	0.364027							0.422530	0.075899	-0.090539	0.442601	0.085336	0.200804
2240	18.666667	-0.839267	0.625211	0.079603	-0.830127	0.645046	-0.087308	-0.701510	0.903683	-0.091651	-0.728277	0.904149	0.128546	-0.571343	1.185505	0.008579	-0.425589	0.701196	-0.185827	-0.577131	1.167131	0.112132	-0.568839	1.103411	0.106602	-0.575211	0.706997	0.260809	-0.449805	0.059523	-0.282978	-0.380293	0.057573	0.397924	-0.353954	0.064451	0.364013							0.422516	0.075992	-0.090382	0.442618	0.085323	0.200825
2241	18.675000	-0.839331	0.625182	0.079678	-0.830239	0.644942	-0.087207	-0.702103	0.903707	-0.091516	-0.728264	0.904091	0.128735	-0.571516	1.185679	0.008733	-0.427692	0.700794	-0.186296	-0.577056	1.167159	0.112288	-0.568813	1.103447	0.106657	-0.575120	0.707011	0.260825	-0.449788	0.059524	-0.282965	-0.380297	0.057527	0.397905	-0.353975	0.064456	0.364048							0.422607	0.076003	-0.090342	0.442638	0.085321	0.200843
2242	18.683333	-0.839403	0.625155	0.079747	-0.830356	0.644834	-0.087107	-0.702676	0.903774	-0.091380	-0.728270	0.904073	0.129029	-0.571717	1.185828	0.008927	-0.428994	0.700027	-0.186177	-0.576978	1.167199	0.112415	-0.568776	1.103488	0.106701	-0.575026	0.707034	0.260834	-0.449821	0.059520	-0.282979	-0.380187	0.057470	0.397896	-0.353971	0.064462	0.364049							0.422645	0.076017	-0.090350	0.442655	0.085327	0.200863
2243	18.691667	-0.839479	0.625115	0.079807	-0.830479	0.644721	-0.087018	-0.703341	0.903748	-0.091143	-0.728379	0.904065	0.129173	-0.571911	1.186000	0.009009	-0.431385	0.699673	-0.187158	-0.576918	1.167241	0.112527	-0.568748	1.103566	0.106739	-0.574924	0.707063	0.260828	-0.449843	0.059530	-0.282971	-0.380276	0.057515	0.397902	-0.353967	0.064456	0.364038							0.422687	0.076038	-0.090360	0.442680	0.085357	0.200882
2244	18.700000	-0.839538	0.625060	0.079857	-0.830609	0.644603	-0.086933	-0.703982	0.903764	-0.090902	-0.728373	0.903990	0.129335	-0.572145	1.186172	0.009131	-0.433243	0.699163	-0.187473	-0.576816	1.167330	0.112637	-0.568710	1.103664	0.106772	-0.574822	0.707097	0.260815	-0.449932	0.059522	-0.282972	-0.380285	0.057540	0.397892	-0.353961	0.064462	0.364030							0.422728	0.076064	-0.090363	0.442708	0.085389	0.200916
2245	18.708333	-0.839612	0.624999	0.079903	-0.830750	0.644475	-0.086837	-0.704622	0.903750	-0.090738	-0.728405	0.903909	0.129506	-0.572377	1.186407	0.009226	-0.434944	0.698852	-0.187768	-0.576692	1.167492	0.112763	-0.568684	1.103805	0.106801	-0.574717	0.707139	0.260794	-0.449841	0.059515	-0.282922	-0.380247	0.057503	0.397894	-0.353957	0.064470	0.364026							0.422781	0.076092	-0.090358	0.442741	0.085460	0.200960
2246	18.716667	-0.839686	0.624930	0.079945	-0.830766	0.644332	-0.086719	-0.705270	0.903757	-0.090524	-0.728439	0.903818	0.129666	-0.572642	1.186656	0.009328	-0.436682	0.698587	-0.188047	-0.576571	1.167700	0.112841	-0.568659	1.103973	0.106831	-0.574608	0.707175	0.260761	-0.449816	0.059523	-0.282968	-0.380279	0.057532	0.397877	-0.353944	0.064460	0.364006							0.422840	0.076117	-0.090350	0.442786	0.085504	0.201007
2247	18.725000	-0.839753	0.624857	0.079991	-0.830950	0.644203	-0.086630	-0.705909	0.903736	-0.090402	-0.728498	0.903729	0.129811	-0.572890	1.186893	0.009389	-0.438390	0.698413	-0.188307	-0.576432	1.167914	0.112953	-0.568635	1.104171	0.106852	-0.574502	0.707215	0.260728	-0.449839	0.059509	-0.282932	-0.380274	0.057544	0.397882	-0.353947	0.064460	0.364011							0.422904	0.076143	-0.090336	0.442823	0.085556	0.201051
2248	18.733333	-0.839818	0.624787	0.080023	-0.831142	0.644056	-0.086560	-0.706578	0.903719	-0.090187	-0.728559	0.903637	0.129941	-0.573183	1.187126	0.009466	-0.439591	0.698141	-0.188125	-0.576297	1.168122	0.112998	-0.568621	1.104375	0.106844	-0.574391	0.707261	0.260695	-0.449919	0.059503	-0.282871	-0.380260	0.057534	0.397875	-0.353946	0.064459	0.364001							0.422957	0.076164	-0.090315	0.442857	0.085584	0.201077
2249	18.741667	-0.839877	0.624701	0.080058	-0.831252	0.643901	-0.086496	-0.707217	0.903707	-0.090066	-0.728626	0.903543	0.130044	-0.573502	1.187370	0.009475	-0.441262	0.698121	-0.188311	-0.576214	1.168328	0.112988	-0.568615	1.104581	0.106811	-0.574285	0.707298	0.260651	-0.449871	0.059523	-0.282916	-0.380269	0.057547	0.397880	-0.353945	0.064466	0.364011							0.423005	0.076170	-0.090284	0.442881	0.085597	0.201090
2250	18.750000	-0.839947	0.624620	0.080090	-0.831364	0.643745	-0.086436	-0.707830	0.903693	-0.090008	-0.728695	0.903455	0.130129	-0.573825	1.187632	0.009429	-0.442789	0.697856	-0.188605	-0.576118	1.168534	0.112983	-0.568612	1.104790	0.106750	-0.574172	0.707348	0.260610	-0.449818	0.059529	-0.282958	-0.380265	0.057541	0.397874	-0.353936	0.064469	0.364003							0.423036	0.076174	-0.090253	0.442912	0.085619	0.201101
2251	18.758333	-0.840007	0.624542	0.080127	-0.831482	0.643588	-0.086387	-0.708452	0.903658	-0.089975	-0.728772	0.903374	0.130201	-0.574175	1.187861	0.009351	-0.444191	0.697702	-0.188756	-0.576043	1.168748	0.112930	-0.568612	1.105004	0.106660	-0.574064	0.707398	0.260552	-0.449830	0.059528	-0.282861	-0.380257	0.057568	0.397879	-0.353930	0.064464	0.363988							0.423055	0.076176	-0.090230	0.442937	0.085615	0.201101
2252	18.766667	-0.840049	0.624458	0.080161	-0.831620	0.643428	-0.086336	-0.709098	0.903598	-0.089900	-0.728848	0.903304	0.130254	-0.574534	1.188055	0.009265	-0.445883	0.697584	-0.189096	-0.575949	1.168973	0.112854	-0.568607	1.105215	0.106542	-0.573954	0.707469	0.260496	-0.449871	0.059487	-0.282902	-0.380260	0.057547	0.397877	-0.353932	0.064467	0.364005							0.423088	0.076180	-0.090215	0.442969	0.085631	0.201109
2253	18.775000	-0.840107	0.624383	0.080201	-0.831747	0.643302	-0.086302	-0.709723	0.903541	-0.089866	-0.728974	0.903275	0.130330	-0.574911	1.188274	0.009115	-0.447365	0.697416	-0.189322	-0.575882	1.169227	0.112746	-0.568608	1.105443	0.106387	-0.573853	0.707551	0.260425	-0.449819	0.059532	-0.282958	-0.380239	0.057524	0.397877	-0.353932	0.064467	0.364004							0.423106	0.076188	-0.090219	0.443000	0.085662	0.201130
2254	18.783333	-0.840163	0.624319	0.080247	-0.831862	0.643175	-0.086266	-0.710346	0.903513	-0.089790	-0.728951	0.903157	0.130278	-0.575291	1.188507	0.008940	-0.448970	0.697300	-0.189603	-0.575804	1.169466	0.112604	-0.568606	1.105681	0.106215	-0.573752	0.707645	0.260356	-0.449817	0.059528	-0.282960	-0.380254	0.057545	0.397872	-0.353907	0.064468	0.363963							0.423110	0.076214	-0.090239	0.443039	0.085697	0.201170
2255	18.791667	-0.840238	0.624260	0.080282	-0.831980	0.643046	-0.086227	-0.710971	0.903448	-0.089793	-0.729091	0.903134	0.130315	-0.575652	1.188719	0.008771	-0.450426	0.697161	-0.189874	-0.575751	1.169838	0.112518	-0.568601	1.105952	0.106019	-0.573661	0.707753	0.260278	-0.449794	0.059542	-0.282940	-0.380249	0.057598	0.397893	-0.353921	0.064472	0.364002							0.423141	0.076236	-0.090261	0.443086	0.085750	0.201220
2256	18.800000	-0.840291	0.624204	0.080317	-0.832089	0.642917	-0.086183	-0.711604	0.903400	-0.089761	-0.729237	0.903118	0.130340	-0.576011	1.189009	0.008537	-0.452137	0.697094	-0.190280	-0.575666	1.170153	0.112280	-0.568590	1.106252	0.105804	-0.573577	0.707867	0.260197	-0.449819	0.059506	-0.282865	-0.380248	0.057547	0.397871	-0.353919	0.064470	0.364000							0.423163	0.076280	-0.090301	0.443127	0.085797	0.201289
2257	18.808333	-0.840329	0.624151	0.080349	-0.832194	0.642779	-0.086153	-0.712207	0.903342	-0.089768	-0.729296	0.903045	0.130284	-0.576342	1.189280	0.008297	-0.453718	0.696966	-0.190675	-0.575568	1.170502	0.112052	-0.568595	1.106584	0.105550	-0.573499	0.707981	0.260111	-0.449837	0.059535	-0.282931	-0.380248	0.057542	0.397867	-0.353911	0.064465	0.363986							0.423182	0.076322	-0.090342	0.443172	0.085841	0.201359
2258	18.816667	-0.840380	0.624108	0.080376	-0.832296	0.642633	-0.086125	-0.712835	0.903253	-0.089829	-0.729365	0.903017	0.130235	-0.576639	1.189589	0.007993	-0.455237	0.696833	-0.191069	-0.575451	1.170903	0.111762	-0.568597	1.106936	0.105285	-0.573432	0.708094	0.260022	-0.449905	0.059512	-0.282855	-0.380243	0.057541	0.397866	-0.353900	0.064461	0.363966							0.423212	0.076361	-0.090397	0.443223	0.085916	0.201445
2259	18.825000	-0.840408	0.624052	0.080400	-0.832422	0.642470	-0.086103	-0.713421	0.903210	-0.089866	-0.729557	0.903030	0.130237	-0.576952	1.189976	0.007596	-0.456810	0.696638	-0.191590	-0.575271	1.171311	0.111481	-0.568596	1.107314	0.104977	-0.573364	0.708221	0.259936	-0.449902	0.059507	-0.282861	-0.380215	0.057550	0.397879	-0.353907	0.064467	0.363980							0.423248	0.076402	-0.090462	0.443257	0.085901	0.201482
2260	18.833333	-0.840442	0.623996	0.080417	-0.832422	0.642319	-0.086073	-0.714037	0.903147	-0.089854	-0.729571	0.902952	0.130097	-0.577258	1.190328	0.007158	-0.458384	0.696414	-0.192154	-0.575117	1.171702	0.111101	-0.568591	1.107688	0.104650	-0.573302	0.708348	0.259843	-0.449812	0.059535	-0.282933	-0.380199	0.057513	0.397878	-0.353905	0.064471	0.363991							0.423278	0.076438	-0.090531	0.443298	0.085925	0.201546
2261	18.841667	-0.840501	0.623940	0.080435	-0.832606	0.642161	-0.086066	-0.714630	0.903073	-0.089962	-0.729672	0.902916	0.129985	-0.577493	1.190531	0.006859	-0.459964	0.696313	-0.192656	-0.574937	1.172199	0.110751	-0.568577	1.108099	0.104299	-0.573247	0.708480	0.259735	-0.449820	0.059551	-0.282861	-0.380198	0.057504	0.397868	-0.353891	0.064468	0.363972							0.423318	0.076479	-0.090617	0.443324	0.085909	0.201582
2262	18.850000	-0.840536	0.623866	0.080439	-0.832767	0.641990	-0.086073	-0.715223	0.902981	-0.090109	-0.729891	0.903000	0.129969	-0.577697	1.190748	0.006500	-0.461394	0.695847	-0.193317	-0.574770	1.172603	0.110229	-0.568549	1.108497	0.103914	-0.573191	0.708614	0.259612	-0.449749	0.059537	-0.282922	-0.380234	0.057601	0.397887	-0.353899	0.064476	0.363994							0.423361	0.076514	-0.090703	0.443363	0.085897	0.201612
2263	18.858333	-0.840595	0.623799	0.080440	-0.832890	0.641836	-0.086081	-0.715816	0.902909	-0.090132	-0.730044	0.903017	0.129910	-0.577982	1.191028	0.005925	-0.463056	0.695628	-0.193974	-0.574565	1.173000	0.109769	-0.568509	1.108909	0.103516	-0.573159	0.708767	0.259479	-0.449808	0.059513	-0.282907	-0.380177	0.057527	0.397864	-0.353896	0.064482	0.363993							0.423397	0.076552	-0.090784	0.443380	0.085880	0.201643
2264	18.866667	-0.840656	0.623743	0.080438	-0.833005	0.641665	-0.086080	-0.716363	0.902816	-0.090309	-0.730243	0.903067	0.129779	-0.578176	1.191307	0.005381	-0.464740	0.695368	-0.194637	-0.574379	1.173441	0.109201	-0.568451	1.109321	0.103072	-0.573131	0.708928	0.259331	-0.449812	0.059523	-0.282935	-0.380125	0.057492	0.397859	-0.353891	0.064479	0.363990							0.423426	0.076599	-0.090858	0.443419	0.085900	0.201706
2265	18.875000	-0.840720	0.623675	0.080430	-0.833109	0.641505	-0.086096	-0.716938	0.902720	-0.090350	-0.730340	0.903047	0.129598	-0.578338	1.191577	0.004853	-0.466330	0.695069	-0.195214	-0.574139	1.173899	0.108652	-0.568393	1.109773	0.102630	-0.573117	0.709104	0.259180	-0.449824	0.059532	-0.282919	-0.380206	0.057533	0.397867	-0.353880	0.064473	0.363961							0.423457	0.076593	-0.091020	0.443453	0.085923	0.201770
2266	18.883333	-0.840793	0.623608	0.080411	-0.833215	0.641341	-0.086112	-0.717509	0.902611	-0.090399	-0.730445	0.903027	0.129405	-0.578494	1.191872	0.004171	-0.467756	0.694636	-0.195740	-0.573907	1.174383	0.108071	-0.568342	1.110223	0.102125	-0.573113	0.709288	0.259020	-0.449859	0.059543	-0.282903	-0.380225	0.057568	0.397874	-0.353876	0.064476	0.363960							0.423469	0.076716	-0.091016	0.443479	0.085934	0.201817
2267	18.891667	-0.840866	0.623544	0.080403	-0.833313	0.641200	-0.086139	-0.718060	0.902474	-0.090515	-0.730540	0.903015	0.129212	-0.578598	1.192170	0.003522	-0.469490	0.694392	-0.196317	-0.573650	1.174874	0.107402	-0.568283	1.110703	0.101612	-0.573113	0.709471	0.258853	-0.449810	0.059532	-0.282917	-0.380200	0.057544	0.397868	-0.353881	0.064487	0.363977							0.423483	0.076778	-0.091134	0.443513	0.085982	0.201900
2268	18.900000	-0.840938	0.623483	0.080389	-0.833412	0.641058	-0.086175	-0.718579	0.902349	-0.090764	-0.730824	0.903125	0.129156	-0.578618	1.192484	0.002928	-0.471007	0.693994	-0.196806	-0.573361	1.175426	0.106735	-0.568231	1.111185	0.101056	-0.573111	0.709649	0.258676	-0.449818	0.059532	-0.282912	-0.380218	0.057563	0.397864	-0.353888	0.064484	0.363987							0.423563	0.076746	-0.091416	0.443544	0.086003	0.201952
2269	18.908333	-0.841006	0.623421	0.080369	-0.833520	0.640915	-0.086211	-0.719075	0.902241	-0.090902	-0.730929	0.903121	0.128948	-0.578658	1.192801	0.002130	-0.472406	0.693559	-0.197237	-0.573066	1.175936	0.105990	-0.568167	1.111699	0.100460	-0.573101	0.709823	0.258499	-0.449908	0.059514	-0.282771	-0.380216	0.057580	0.397870	-0.353877	0.064487	0.363973							0.423507	0.076916	-0.091425	0.443578	0.086021	0.202010
2270	18.916667	-0.841076	0.623370	0.080350	-0.833628	0.640774	-0.086255	-0.719603	0.902124	-0.090942	-0.731032	0.903125	0.128729	-0.578687	1.193104	0.001308	-0.473765	0.693101	-0.197677	-0.572775	1.176455	0.105251	-0.568111	1.112202	0.099834	-0.573097	0.710004	0.258330	-0.449864	0.059542	-0.282901	-0.380212	0.057606	0.397882	-0.353887	0.064486	0.363989							0.423534	0.076974	-0.091591	0.443603	0.086033	0.202058
2271	18.925000	-0.841141	0.623322	0.080335	-0.833769	0.640636	-0.086270	-0.720075	0.902006	-0.091129	-0.731217	0.903189	0.128568	-0.578603	1.193367	0.000577	-0.475275	0.692734	-0.198184	-0.572496	1.177022	0.104427	-0.568059	1.112716	0.099177	-0.573090	0.710176	0.258143	-0.449828	0.059524	-0.282918	-0.380172	0.057542	0.397866	-0.353872	0.064493	0.363972							0.423561	0.077035	-0.091754	0.443637	0.086050	0.202113
2272	18.933333	-0.841207	0.623275	0.080326	-0.833760	0.640472	-0.086298	-0.720563	0.901834	-0.091383	-0.731396	0.903258	0.128392	-0.578564	1.193679	-0.000313	-0.476427	0.692188	-0.198576	-0.572176	1.177575	0.103584	-0.568024	1.113245	0.098507	-0.573082	0.710360	0.257957	-0.449824	0.059525	-0.282923	-0.380117	0.057501	0.397858	-0.353881	0.064502	0.363995							0.423594	0.077116	-0.091918	0.443667	0.086045	0.202164
2273	18.941667	-0.841275	0.623225	0.080313	-0.834026	0.640357	-0.086318	-0.720915	0.901637	-0.091526	-0.731453	0.903246	0.128113	-0.578489	1.193918	-0.001204	-0.477633	0.691715	-0.198961	-0.571883	1.178075	0.102639	-0.567986	1.113746	0.097796	-0.573081	0.710541	0.257779	-0.449828	0.059537	-0.282860	-0.380150	0.057546	0.397865	-0.353880	0.064492	0.363992							0.423642	0.077219	-0.092087	0.443703	0.086041	0.202214
2274	18.950000	-0.841342	0.623179	0.080301	-0.834170	0.640196	-0.086337	-0.721374	0.901495	-0.091666	-0.731592	0.903292	0.127885	-0.578447	1.194191	-0.002248	-0.478910	0.691290	-0.199361	-0.571627	1.178607	0.101784	-0.567946	1.114232	0.097066	-0.573075	0.710725	0.257602	-0.449939	0.059495	-0.282831	-0.380205	0.057554	0.397859	-0.353882	0.064491	0.363996							0.423703	0.077328	-0.092254	0.443736	0.086033	0.202265
2275	18.958333	-0.841422	0.623126	0.080296	-0.834317	0.640023	-0.086350	-0.721781	0.901340	-0.091902	-0.731773	0.903374	0.127684	-0.578317	1.194372	-0.003087	-0.479974	0.690799	-0.199673	-0.571349	1.179092	0.100861	-0.567902	1.114695	0.096321	-0.573065	0.710912	0.257424	-0.449852	0.059530	-0.282892	-0.380217	0.057569	0.397867	-0.353868	0.064476	0.363996							0.423809	0.077390	-0.092482	0.443780	0.086046	0.202341
2276	18.966667	-0.841521	0.623079	0.080285	-0.834455	0.639853	-0.086365	-0.722169	0.901183	-0.092138	-0.731868	0.903398	0.127406	-0.578286	1.194610	-0.004199	-0.480958	0.690286	-0.199956	-0.571116	1.179569	0.099866	-0.567867	1.115151	0.095565	-0.573046	0.711101	0.257244	-0.449874	0.059537	-0.282876	-0.380217	0.057567	0.397863	-0.353861	0.064496	0.363950							0.423849	0.077529	-0.092598	0.443816	0.086055	0.202413
2277	18.975000	-0.841591	0.623030	0.080276	-0.834594	0.639677	-0.086387	-0.722553	0.901034	-0.092333	-0.732000	0.903449	0.127158	-0.578124	1.194728	-0.005072	-0.481969	0.689767	-0.200240	-0.570856	1.179999	0.098942	-0.567823	1.115571	0.094787	-0.573022	0.711290	0.257068	-0.449812	0.059538	-0.282882	-0.380205	0.057613	0.397880	-0.353880	0.064503	0.363983							0.423912	0.077626	-0.092762	0.443867	0.086105	0.202512
2278	18.983333	-0.841659	0.622983	0.080267	-0.834726	0.639501	-0.086410	-0.722904	0.900876	-0.092586	-0.732208	0.903575	0.126986	-0.577969	1.194887	-0.006085	-0.483002	0.689355	-0.200500	-0.570623	1.180416	0.097932	-0.567774	1.115985	0.093989	-0.572997	0.711469	0.256891	-0.449782	0.059534	-0.282882	-0.380205	0.057571	0.397860	-0.353878	0.064506	0.363983							0.423979	0.077721	-0.092931	0.443920	0.086159	0.202607
2279	18.991667	-0.841721	0.622933	0.080259	-0.834816	0.639315	-0.086425	-0.723240	0.900694	-0.092909	-0.732320	0.903631	0.126728	-0.577838	1.195026	-0.007100	-0.484035	0.688893	-0.200761	-0.570368	1.180846	0.096942	-0.567716	1.116380	0.093179	-0.572962	0.711639	0.256702	-0.449890	0.059497	-0.282874	-0.380199	0.057569	0.397864	-0.353862	0.064502	0.363961							0.424043	0.077792	-0.093114	0.443979	0.086206	0.202715
2280	19.000000	-0.841777	0.622878	0.080248	-0.835014	0.639171	-0.086448	-0.723590	0.900528	-0.093125	-0.732330	0.903625	0.126409	-0.577661	1.195188	-0.008157	-0.484905	0.688409	-0.200879	-0.570106	1.181239	0.095979	-0.567665	1.116770	0.092366	-0.572924	0.711799	0.256522	-0.449791	0.059524	-0.282896	-0.380107	0.057565	0.397872	-0.353872	0.064507	0.363975							0.424093	0.077854	-0.093276	0.444035	0.086238	0.202815
2281	19.008333	-0.841823	0.622829	0.080237	-0.835136	0.639020	-0.086483	-0.723876	0.900401	-0.093367	-0.732433	0.903693	0.126166	-0.577452	1.195302	-0.009177	-0.485757	0.687880	-0.200995	-0.569824	1.181603	0.094911	-0.567600	1.117131	0.091535	-0.572887	0.711943	0.256341	-0.449929	0.059461	-0.282829	-0.380201	0.057593	0.397867	-0.353874	0.064507	0.363987							0.424133	0.077912	-0.093422	0.444082	0.086248	0.202908
2282	19.016667	-0.841866	0.622787	0.080224	-0.835253	0.638882	-0.086508	-0.724129	0.900292	-0.093627	-0.732578	0.903794	0.126048	-0.577233	1.195406	-0.010186	-0.486608	0.687370	-0.201030	-0.569525	1.181954	0.093935	-0.567530	1.117487	0.090706	-0.572842	0.712081	0.256150	-0.449864	0.059515	-0.282925	-0.380105	0.057518	0.397859	-0.353876	0.064517	0.363990							0.424186	0.077971	-0.093554	0.444137	0.086261	0.203021
2283	19.025000	-0.841902	0.622752	0.080214	-0.835355	0.638753	-0.086533	-0.724398	0.900110	-0.093953	-0.732616	0.903839	0.125650	-0.577013	1.195534	-0.011263	-0.487384	0.686826	-0.200988	-0.569349	1.182332	0.092959	-0.567460	1.117820	0.089882	-0.572803	0.712219	0.255956	-0.449876	0.059517	-0.282911	-0.380154	0.057539	0.397863	-0.353870	0.064507	0.363977							0.424231	0.078033	-0.093660	0.444195	0.086255	0.203118
2284	19.033333	-0.841938	0.622724	0.080198	-0.835459	0.638629	-0.086566	-0.724635	0.899980	-0.094182	-0.732694	0.903914	0.125387	-0.576723	1.195608	-0.012205	-0.487840	0.686099	-0.200798	-0.569073	1.182624	0.092000	-0.567384	1.118106	0.089050	-0.572762	0.712371	0.255777	-0.449904	0.059538	-0.282896	-0.380101	0.057549	0.397877	-0.353879	0.064506	0.363992							0.424275	0.078107	-0.093761	0.444244	0.086257	0.203227
2285	19.041667	-0.841963	0.622712	0.080173	-0.835537	0.638525	-0.086608	-0.724812	0.899894	-0.094398	-0.732832	0.904040	0.125153	-0.576439	1.195628	-0.013205	-0.488815	0.685660	-0.200752	-0.568811	1.182864	0.091026	-0.567288	1.118352	0.088249	-0.572721	0.712523	0.255587	-0.449887	0.059530	-0.282898	-0.380205	0.057577	0.397871	-0.353879	0.064503	0.363991							0.424332	0.078171	-0.093850	0.444285	0.086258	0.203331
2286	19.050000	-0.841968	0.622706	0.080138	-0.835603	0.638431	-0.086659	-0.724967	0.899770	-0.094716	-0.732851	0.904095	0.124822	-0.576246	1.195618	-0.014253	-0.489477	0.685035	-0.200599	-0.568567	1.183089	0.090097	-0.567195	1.118544	0.087458	-0.572677	0.712679	0.255403	-0.449861	0.059522	-0.282901	-0.380204	0.057574	0.397863	-0.353878	0.064499	0.363988							0.424382	0.078236	-0.093943	0.444332	0.086293	0.203449
2287	19.058333	-0.841996	0.622713	0.080092	-0.835656	0.638345	-0.086721	-0.725095	0.899618	-0.095086	-0.732965	0.904229	0.124563	-0.575990	1.195546	-0.015160	-0.490139	0.684434	-0.200457	-0.568347	1.183239	0.089177	-0.567074	1.118693	0.086686	-0.572634	0.712831	0.255210	-0.449905	0.059506	-0.282870	-0.380101	0.057542	0.397868	-0.353868	0.064493	0.363987							0.424359	0.078325	-0.094088	0.444364	0.086301	0.203542
2288	19.066667	-0.842008	0.622715	0.080037	-0.835696	0.638258	-0.086797	-0.725226	0.899497	-0.095344	-0.732962	0.904299	0.124213	-0.575753	1.195443	-0.016041	-0.490675	0.683781	-0.200309	-0.568164	1.183367	0.088281	-0.566944	1.118824	0.085931	-0.572599	0.712993	0.255021	-0.449942	0.059476	-0.282847	-0.380202	0.057634	0.397888	-0.353876	0.064506	0.363988							0.424335	0.078402	-0.094242	0.444386	0.086315	0.203621
2289	19.075000	-0.842027	0.622720	0.079983	-0.835730	0.638185	-0.086875	-0.725328	0.899353	-0.095615	-0.732992	0.904406	0.123894	-0.575586	1.195347	-0.016956	-0.491124	0.683057	-0.200164	-0.567956	1.183485	0.087426	-0.566804	1.118915	0.085212	-0.572558	0.713152	0.254837	-0.449902	0.059483	-0.282853	-0.380202	0.057591	0.397869	-0.353867	0.064513	0.363987							0.424483	0.078333	-0.094241	0.444393	0.086324	0.203697
2290	19.083333	-0.842040	0.622717	0.079925	-0.835762	0.638109	-0.086947	-0.725387	0.899188	-0.096035	-0.733093	0.904568	0.123650	-0.575368	1.195254	-0.017766	-0.491736	0.682470	-0.200077	-0.567748	1.183563	0.086608	-0.566660	1.118981	0.084505	-0.572519	0.713296	0.254651	-0.449872	0.059499	-0.282920	-0.380101	0.057517	0.397860	-0.353847	0.064459	0.363994							0.424580	0.078250	-0.094456	0.444409	0.086327	0.203761
2291	19.091667	-0.842048	0.622709	0.079863	-0.835780	0.638034	-0.087015	-0.725437	0.899056	-0.096285	-0.733018	0.904617	0.123293	-0.575150	1.195105	-0.018590	-0.492173	0.681807	-0.199959	-0.567566	1.183605	0.085779	-0.566524	1.119047	0.083821	-0.572484	0.713437	0.254478	-0.449968	0.059454	-0.282844	-0.380195	0.057573	0.397866	-0.353866	0.064503	0.363973							0.424530	0.078336	-0.094385	0.444411	0.086312	0.203804
2292	19.100000	-0.842057	0.622705	0.079801	-0.835811	0.637971	-0.087093	-0.725469	0.898919	-0.096526	-0.733029	0.904734	0.123017	-0.574929	1.194983	-0.019392	-0.492414	0.681082	-0.199740	-0.567345	1.183669	0.085040	-0.566378	1.119108	0.083155	-0.572445	0.713578	0.254309	-0.450032	0.059442	-0.282810	-0.380189	0.057582	0.397872	-0.353855	0.064501	0.363959							0.424538	0.078331	-0.094427	0.444411	0.086272	0.203827
2293	19.108333	-0.842059	0.622699	0.079752	-0.835852	0.637899	-0.087158	-0.725463	0.898806	-0.096791	-0.732970	0.904818	0.122715	-0.574730	1.194884	-0.020208	-0.492999	0.680545	-0.199647	-0.567163	1.183730	0.084276	-0.566233	1.119157	0.082507	-0.572405	0.713716	0.254140	-0.449876	0.059500	-0.282926	-0.380198	0.057583	0.397874	-0.353870	0.064507	0.363988							0.424549	0.078319	-0.094446	0.444409	0.086231	0.203835
2294	19.116667	-0.842057	0.622699	0.079703	-0.835858	0.637848	-0.087223	-0.725464	0.898658	-0.097084	-0.732913	0.904890	0.122421	-0.574473	1.194775	-0.020911	-0.493314	0.679929	-0.199463	-0.566964	1.183770	0.083509	-0.566089	1.119194	0.081869	-0.572347	0.713846	0.253969	-0.449868	0.059509	-0.282918	-0.380201	0.057586	0.397872	-0.353858	0.064504	0.363955							0.424551	0.078324	-0.094446	0.444406	0.086213	0.203849
2295	19.125000	-0.842050	0.622708	0.079659	-0.835878	0.637807	-0.087280	-0.725447	0.898535	-0.097345	-0.732968	0.905056	0.122240	-0.574228	1.194643	-0.021653	-0.493444	0.679288	-0.199184	-0.566782	1.183808	0.082788	-0.565944	1.119234	0.081249	-0.572294	0.713981	0.253818	-0.449892	0.059519	-0.282898	-0.380198	0.057588	0.397871	-0.353872	0.064503	0.363988							0.424545	0.078319	-0.094438	0.444393	0.086188	0.203842
2296	19.133333	-0.842037	0.622726	0.079624	-0.835889	0.637774	-0.087327	-0.725438	0.898425	-0.097544	-0.732942	0.905165	0.122003	-0.574063	1.194530	-0.022469	-0.493732	0.678790	-0.198981	-0.566567	1.183840	0.082102	-0.565794	1.119260	0.080654	-0.572228	0.714107	0.253670	-0.449872	0.059515	-0.282906	-0.380109	0.057534	0.397862	-0.353859	0.064510	0.363955							0.424615	0.078218	-0.094559	0.444383	0.086161	0.203836
2297	19.141667	-0.842025	0.622754	0.079592	-0.835883	0.637743	-0.087373	-0.725422	0.898314	-0.097786	-0.732895	0.905261	0.121756	-0.573793	1.194397	-0.023128	-0.493751	0.678248	-0.198679	-0.566373	1.183861	0.081427	-0.565618	1.119266	0.080078	-0.572148	0.714232	0.253542	-0.449956	0.059493	-0.282874	-0.380159	0.057563	0.397870	-0.353858	0.064507	0.363951							0.424533	0.078299	-0.094434	0.444373	0.086151	0.203842
2298	19.150000	-0.842008	0.622786	0.079567	-0.835868	0.637716	-0.087413	-0.725404	0.898206	-0.098017	-0.732875	0.905406	0.121544	-0.573537	1.194232	-0.023721	-0.494074	0.677907	-0.198533	-0.566178	1.183861	0.080811	-0.565444	1.119261	0.079519	-0.572061	0.714345	0.253426	-0.449876	0.059488	-0.282832	-0.380208	0.057599	0.397876	-0.353880	0.064511	0.363983							0.424528	0.078279	-0.094418	0.444356	0.086139	0.203858
2299	19.158333	-0.841980	0.622825	0.079550	-0.835849	0.637690	-0.087444	-0.725354	0.898113	-0.098279	-0.732774	0.905484	0.121283	-0.573305	1.194109	-0.024412	-0.494132	0.677502	-0.198303	-0.565969	1.183850	0.080192	-0.565266	1.119241	0.078978	-0.571979	0.714453	0.253318	-0.449973	0.059432	-0.282854	-0.380207	0.057593	0.397874	-0.353874	0.064512	0.363992							0.424523	0.078250	-0.094409	0.444340	0.086126	0.203875
2300	19.166667	-0.841943	0.622860	0.079529	-0.835829	0.637671	-0.087469	-0.725307	0.898001	-0.098540	-0.732770	0.905645	0.121126	-0.573091	1.194004	-0.025103	-0.493809	0.676926	-0.197977	-0.565752	1.183818	0.079582	-0.565084	1.119212	0.078462	-0.571895	0.714560	0.253219	-0.449928	0.059459	-0.282859	-0.380112	0.057532	0.397875	-0.353861	0.064505	0.363966							0.424405	0.078300	-0.094486	0.444315	0.086083	0.203873
2301	19.175000	-0.841911	0.622898	0.079514	-0.835808	0.637652	-0.087498	-0.725226	0.897951	-0.098704	-0.732707	0.905761	0.120939	-0.572801	1.193817	-0.025563	-0.494111	0.676807	-0.197867	-0.565518	1.183766	0.078958	-0.564891	1.119179	0.077955	-0.571810	0.714670	0.253131	-0.449963	0.059467	-0.282848	-0.380157	0.057551	0.397882	-0.353882	0.064505	0.363997							0.424449	0.078224	-0.094424	0.444288	0.086009	0.203855
2302	19.183333	-0.841871	0.622932	0.079494	-0.835785	0.637637	-0.087522	-0.725174	0.897865	-0.098846	-0.732705	0.905924	0.120817	-0.572550	1.193660	-0.026117	-0.493696	0.676297	-0.197560	-0.565351	1.183764	0.078459	-0.564703	1.119164	0.077481	-0.571734	0.714778	0.253055	-0.449873	0.059502	-0.282921	-0.380209	0.057590	0.397892	-0.353878	0.064494	0.364004							0.424502	0.078167	-0.094362	0.444256	0.085905	0.203823
2303	19.191667	-0.841829	0.622960	0.079474	-0.835693	0.637608	-0.087544	-0.725066	0.897808	-0.099040	-0.732555	0.905974	0.120592	-0.572331	1.193531	-0.026672	-0.493744	0.676119	-0.197426	-0.565128	1.183754	0.077937	-0.564521	1.119162	0.077032	-0.571650	0.714891	0.252974	-0.449868	0.059494	-0.282923	-0.380158	0.057551	0.397884	-0.353871	0.064491	0.363991							0.424521	0.078084	-0.094517	0.444212	0.085771	0.203774
2304	19.200000	-0.841790	0.622991	0.079453	-0.835724	0.637630	-0.087558	-0.724974	0.897750	-0.099206	-0.732467	0.906076	0.120436	-0.572106	1.193426	-0.027184	-0.493474	0.675796	-0.197215	-0.564958	1.183756	0.077376	-0.564336	1.119164	0.076600	-0.571570	0.715007	0.252906	-0.449909	0.059516	-0.282890	-0.380110	0.057518	0.397881	-0.353886	0.064508	0.364011							0.424378	0.078178	-0.094412	0.444160	0.085635	0.203707
2305	19.208333	-0.841738	0.623028	0.079426	-0.835682	0.637634	-0.087579	-0.724885	0.897678	-0.099374	-0.732375	0.906172	0.120288	-0.571892	1.193339	-0.027668	-0.493379	0.675635	-0.197071	-0.564724	1.183767	0.076929	-0.564163	1.119179	0.076195	-0.571489	0.715126	0.252852	-0.449942	0.059455	-0.282839	-0.380182	0.057576	0.397896	-0.353882	0.064501	0.364015							0.424356	0.078132	-0.094394	0.444094	0.085505	0.203638
2306	19.216667	-0.841704	0.623069	0.079412	-0.835632	0.637646	-0.087594	-0.724803	0.897643	-0.099437	-0.732279	0.906270	0.120146	-0.571673	1.193265	-0.028154	-0.493313	0.675515	-0.196968	-0.564540	1.183795	0.076450	-0.564000	1.119208	0.075811	-0.571407	0.715246	0.252801	-0.449865	0.059503	-0.282914	-0.380208	0.057579	0.397889	-0.353886	0.064496	0.364012							0.424543	0.077890	-0.094421	0.444039	0.085419	0.203582
2307	19.225000	-0.841647	0.623118	0.079395	-0.835570	0.637665	-0.087615	-0.724673	0.897618	-0.099613	-0.732202	0.906390	0.120042	-0.571544	1.193173	-0.028679	-0.492924	0.675274	-0.196764	-0.564345	1.183815	0.076039	-0.563839	1.119228	0.075454	-0.571314	0.715362	0.252758	-0.449871	0.059503	-0.282913	-0.380162	0.057552	0.397888	-0.353887	0.064493	0.364017							0.424480	0.077874	-0.094366	0.444006	0.085349	0.203558
2308	19.233333	-0.841591	0.623166	0.079383	-0.835509	0.637687	-0.087641	-0.724559	0.897577	-0.099798	-0.732073	0.906466	0.119901	-0.571312	1.193056	-0.028993	-0.492527	0.675067	-0.196565	-0.564156	1.183840	0.075648	-0.563682	1.119232	0.075107	-0.571216	0.715479	0.252726	-0.449907	0.059511	-0.282911	-0.380113	0.057515	0.397885	-0.353864	0.064488	0.363971							0.424418	0.077844	-0.094296	0.443979	0.085317	0.203554
2309	19.241667	-0.841536	0.623221	0.079379	-0.835456	0.637708	-0.087655	-0.724488	0.897513	-0.099866	-0.731947	0.906562	0.119783	-0.571174	1.192948	-0.029392	-0.492476	0.675109	-0.196487	-0.563991	1.183832	0.075285	-0.563520	1.119222	0.074788	-0.571117	0.715585	0.252700	-0.449866	0.059500	-0.282935	-0.380215	0.057583	0.397898	-0.353886	0.064498	0.364016							0.424395	0.077709	-0.094358	0.443963	0.085303	0.203563
2310	19.250000	-0.841485	0.623276	0.079381	-0.835406	0.637733	-0.087667	-0.724364	0.897512	-0.099968	-0.731771	0.906594	0.119627	-0.571045	1.192846	-0.029740	-0.492215	0.675044	-0.196348	-0.563859	1.183820	0.074906	-0.563372	1.119202	0.074498	-0.571020	0.715696	0.252677	-0.449865	0.059501	-0.282934	-0.380216	0.057579	0.397901	-0.353884	0.064489	0.364015							0.424335	0.077684	-0.094264	0.443949	0.085273	0.203563
2311	19.258333	-0.841444	0.623336	0.079390	-0.835350	0.637763	-0.087674	-0.724261	0.897449	-0.100106	-0.731751	0.906735	0.119608	-0.570951	1.192719	-0.030050	-0.491835	0.674990	-0.196157	-0.563743	1.183792	0.074608	-0.563233	1.119167	0.074244	-0.570917	0.715795	0.252657	-0.449925	0.059489	-0.282872	-0.380112	0.057535	0.397904	-0.353871	0.064489	0.363994							0.424283	0.077596	-0.094244	0.443951	0.085259	0.203568
2312	19.266667	-0.841380	0.623380	0.079385	-0.835291	0.637797	-0.087686	-0.724143	0.897418	-0.100236	-0.731686	0.906823	0.119556	-0.570863	1.192607	-0.030367	-0.491464	0.674938	-0.196002	-0.563631	1.183748	0.074322	-0.563087	1.119122	0.074009	-0.570818	0.715897	0.252648	-0.449971	0.059474	-0.282829	-0.380103	0.057552	0.397906	-0.353883	0.064487	0.364016							0.424223	0.077504	-0.094222	0.443948	0.085256	0.203579
2313	19.275000	-0.841325	0.623425	0.079390	-0.835235	0.637827	-0.087693	-0.724049	0.897388	-0.100276	-0.731620	0.906907	0.119502	-0.570875	1.192481	-0.030719	-0.491118	0.674936	-0.195854	-0.563540	1.183703	0.074076	-0.562947	1.119070	0.073793	-0.570717	0.715985	0.252630	-0.449934	0.059470	-0.282840	-0.380209	0.057569	0.397904	-0.353888	0.064484	0.364019							0.424161	0.077390	-0.094231	0.443950	0.085219	0.203571
2314	19.283333	-0.841278	0.623456	0.079385	-0.835028	0.637800	-0.087717	-0.723944	0.897339	-0.100393	-0.731497	0.906933	0.119399	-0.570844	1.192357	-0.030964	-0.490731	0.674936	-0.195692	-0.563458	1.183651	0.073794	-0.562822	1.119032	0.073595	-0.570618	0.716060	0.252613	-0.449860	0.059508	-0.282907	-0.380208	0.057566	0.397904	-0.353889	0.064481	0.364017							0.424098	0.077269	-0.094241	0.443938	0.085149	0.203528
2315	19.291667	-0.841240	0.623497	0.079384	-0.835123	0.637873	-0.087712	-0.723848	0.897309	-0.100434	-0.731335	0.906943	0.119266	-0.570800	1.192222	-0.031119	-0.490231	0.674904	-0.195493	-0.563383	1.183591	0.073580	-0.562715	1.118989	0.073427	-0.570521	0.716125	0.252594	-0.449853	0.059503	-0.282913	-0.380212	0.057570	0.397900	-0.353877	0.064472	0.364018							0.423912	0.077266	-0.094385	0.443930	0.085066	0.203463
2316	19.300000	-0.841205	0.623538	0.079376	-0.835051	0.637895	-0.087739	-0.723747	0.897310	-0.100436	-0.731349	0.907067	0.119375	-0.570754	1.192109	-0.031279	-0.489849	0.674929	-0.195329	-0.563258	1.183509	0.073334	-0.562622	1.118945	0.073268	-0.570428	0.716181	0.252574	-0.449859	0.059500	-0.282922	-0.380112	0.057506	0.397892	-0.353880	0.064484	0.364016							0.423971	0.077050	-0.094303	0.443930	0.085040	0.203444
2317	19.308333	-0.841140	0.623563	0.079370	-0.835006	0.637901	-0.087755	-0.723631	0.897273	-0.100572	-0.731319	0.907145	0.119269	-0.570778	1.192031	-0.031494	-0.489403	0.674950	-0.195112	-0.563211	1.183465	0.073179	-0.562536	1.118900	0.073133	-0.570345	0.716221	0.252549	-0.449859	0.059496	-0.282931	-0.380165	0.057550	0.397903	-0.353884	0.064478	0.364018							0.423881	0.076933	-0.094342	0.443929	0.085017	0.203434
2318	19.316667	-0.841111	0.623593	0.079367	-0.834820	0.637878	-0.087774	-0.723505	0.897245	-0.100712	-0.731170	0.907133	0.119155	-0.570809	1.191939	-0.031697	-0.488970	0.674986	-0.194901	-0.563179	1.183420	0.073046	-0.562461	1.118857	0.073008	-0.570271	0.716255	0.252521	-0.449949	0.059449	-0.282851	-0.380205	0.057565	0.397898	-0.353860	0.064485	0.363987							0.423851	0.076863	-0.094363	0.443935	0.084986	0.203422
2319	19.325000	-0.841104	0.623638	0.079369	-0.834931	0.637952	-0.087774	-0.723403	0.897266	-0.100657	-0.731106	0.907178	0.119113	-0.570814	1.191820	-0.031759	-0.488404	0.674969	-0.194646	-0.563173	1.183397	0.072961	-0.562393	1.118806	0.072903	-0.570204	0.716287	0.252499	-0.449874	0.059498	-0.282921	-0.380139	0.057521	0.397900	-0.353877	0.064474	0.364012							0.423817	0.076805	-0.094368	0.443940	0.084998	0.203442
2320	19.333333	-0.841061	0.623659	0.079367	-0.834906	0.637981	-0.087778	-0.723288	0.897265	-0.100711	-0.731054	0.907224	0.119078	-0.570823	1.191704	-0.031803	-0.488079	0.675087	-0.194477	-0.563179	1.183366	0.072895	-0.562327	1.118752	0.072827	-0.570153	0.716313	0.252476	-0.449850	0.059492	-0.282927	-0.380207	0.057575	0.397902	-0.353876	0.064477	0.364014							0.423779	0.076772	-0.094350	0.443960	0.085047	0.203478
2321	19.341667	-0.841063	0.623692	0.079375	-0.834891	0.638010	-0.087782	-0.723160	0.897266	-0.100839	-0.731092	0.907316	0.119107	-0.570851	1.191619	-0.031888	-0.487507	0.675076	-0.194220	-0.563167	1.183297	0.072801	-0.562267	1.118685	0.072752	-0.570106	0.716330	0.252450	-0.449846	0.059495	-0.282909	-0.380160	0.057544	0.397897	-0.353877	0.064477	0.364011							0.423754	0.076751	-0.094319	0.443965	0.085092	0.203527
2322	19.350000	-0.841070	0.623713	0.079382	-0.834874	0.638044	-0.087784	-0.723078	0.897257	-0.100812	-0.730960	0.907295	0.119001	-0.570894	1.191522	-0.031950	-0.487181	0.675254	-0.194029	-0.563165	1.183220	0.072726	-0.562207	1.118611	0.072699	-0.570065	0.716342	0.252425	-0.449854	0.059510	-0.282875	-0.380201	0.057562	0.397895	-0.353859	0.064460	0.363973							0.423733	0.076733	-0.094289	0.443969	0.085118	0.203542
2323	19.358333	-0.841055	0.623717	0.079375	-0.834866	0.638070	-0.087802	-0.723027	0.897267	-0.100914	-0.730928	0.907323	0.118958	-0.570952	1.191412	-0.031990	-0.486790	0.675310	-0.193903	-0.563176	1.183129	0.072649	-0.562154	1.118526	0.072651	-0.570034	0.716352	0.252404	-0.449898	0.059495	-0.282850	-0.380107	0.057510	0.397895	-0.353876	0.064469	0.364011							0.423719	0.076698	-0.094289	0.443959	0.085069	0.203503
2324	19.366667	-0.841040	0.623719	0.079368	-0.834855	0.638088	-0.087826	-0.722970	0.897303	-0.100968	-0.730984	0.907401	0.118985	-0.570986	1.191307	-0.032052	-0.486400	0.675402	-0.193749	-0.563170	1.183057	0.072619	-0.562106	1.118454	0.072619	-0.570011	0.716362	0.252379	-0.449843	0.059506	-0.282897	-0.380195	0.057569	0.397900	-0.353876	0.064471	0.364008							0.423712	0.076672	-0.094310	0.443971	0.085107	0.203535
2325	19.375000	-0.841047	0.623729	0.079361	-0.834843	0.638105	-0.087850	-0.722876	0.897281	-0.101117	-0.730960	0.907428	0.118947	-0.571034	1.191202	-0.032085	-0.485871	0.675450	-0.193567	-0.563194	1.182966	0.072550	-0.562066	1.118375	0.072584	-0.570007	0.716365	0.252362	-0.449856	0.059513	-0.282898	-0.380149	0.057526	0.397891	-0.353871	0.064472	0.363997							0.423703	0.076643	-0.094335	0.443969	0.085072	0.203499
2326	19.383333	-0.841071	0.623748	0.079361	-0.834830	0.638117	-0.087880	-0.722822	0.897254	-0.101108	-0.730921	0.907468	0.118856	-0.571080	1.191138	-0.032158	-0.485479	0.675780	-0.193240	-0.563191	1.182898	0.072538	-0.562028	1.118294	0.072569	-0.570004	0.716360	0.252343	-0.449854	0.059500	-0.282913	-0.380208	0.057574	0.397906	-0.353881	0.064486	0.364019							0.423688	0.076608	-0.094362	0.443961	0.085004	0.203449
2327	19.391667	-0.841053	0.623751	0.079344	-0.834825	0.638144	-0.087919	-0.722677	0.897261	-0.101106	-0.730830	0.907431	0.118815	-0.571105	1.191022	-0.032169	-0.484963	0.675631	-0.193219	-0.563226	1.182822	0.072481	-0.562003	1.118230	0.072552	-0.570017	0.716358	0.252339	-0.449856	0.059493	-0.282929	-0.380164	0.057544	0.397904	-0.353884	0.064482	0.364016							0.423669	0.076566	-0.094398	0.443953	0.084963	0.203415
2328	19.400000	-0.841045	0.623767	0.079330	-0.834823	0.638173	-0.087949	-0.722631	0.897314	-0.101182	-0.730736	0.907401	0.118725	-0.571121	1.190933	-0.032186	-0.484565	0.675761	-0.193091	-0.563227	1.182737	0.072499	-0.561979	1.118154	0.072546	-0.570032	0.716353	0.252329	-0.449857	0.059483	-0.282933	-0.380212	0.057578	0.397904	-0.353887	0.064483	0.364017							0.423647	0.076540	-0.094397	0.443961	0.084966	0.203420
2329	19.408333	-0.841066	0.623789	0.079320	-0.834830	0.638214	-0.087974	-0.722572	0.897329	-0.101206	-0.730797	0.907475	0.118770	-0.571169	1.190829	-0.032174	-0.484104	0.675882	-0.192949	-0.563277	1.182663	0.072482	-0.561973	1.118079	0.072545	-0.570050	0.716350	0.252328	-0.449894	0.059503	-0.282906	-0.380208	0.057591	0.397908	-0.353879	0.064475	0.363998							0.423630	0.076528	-0.094373	0.443962	0.084980	0.203430
2330	19.416667	-0.841088	0.623806	0.079316	-0.834841	0.638255	-0.087993	-0.722508	0.897359	-0.101220	-0.730862	0.907547	0.118825	-0.571238	1.190753	-0.032176	-0.483455	0.675919	-0.192752	-0.563327	1.182578	0.072475	-0.561965	1.117990	0.072561	-0.570068	0.716343	0.252334	-0.449895	0.059508	-0.282899	-0.380124	0.057524	0.397903	-0.353894	0.064489	0.364023							0.423609	0.076519	-0.094354	0.443961	0.084989	0.203442
2331	19.425000	-0.841086	0.623809	0.079308	-0.834848	0.638290	-0.088004	-0.722468	0.897368	-0.101233	-0.730766	0.907499	0.118745	-0.571276	1.190666	-0.032114	-0.483085	0.676083	-0.192652	-0.563367	1.182506	0.072504	-0.561962	1.117912	0.072587	-0.570082	0.716335	0.252343	-0.449849	0.059510	-0.282912	-0.380177	0.057557	0.397906	-0.353886	0.064486	0.364003							0.423591	0.076517	-0.094350	0.443966	0.085016	0.203461
2332	19.433333	-0.841092	0.623808	0.079304	-0.834860	0.638316	-0.088013	-0.722421	0.897370	-0.101311	-0.730722	0.907463	0.118707	-0.571336	1.190587	-0.032082	-0.482769	0.676307	-0.192571	-0.563392	1.182437	0.072576	-0.561964	1.117838	0.072618	-0.570093	0.716322	0.252356	-0.449840	0.059509	-0.282898	-0.380221	0.057570	0.397906	-0.353890	0.064472	0.364018							0.423577	0.076510	-0.094342	0.443972	0.085043	0.203493
2333	19.441667	-0.841114	0.623808	0.079313	-0.834867	0.638328	-0.088025	-0.722383	0.897373	-0.101323	-0.730796	0.907523	0.118765	-0.571401	1.190537	-0.032054	-0.482220	0.676399	-0.192422	-0.563457	1.182389	0.072626	-0.561973	1.117773	0.072663	-0.570101	0.716312	0.252374	-0.449862	0.059488	-0.282866	-0.380222	0.057575	0.397904	-0.353883	0.064480	0.364000							0.423561	0.076500	-0.094332	0.443974	0.085095	0.203519
2334	19.450000	-0.841141	0.623806	0.079320	-0.834873	0.638321	-0.088039	-0.722347	0.897388	-0.101224	-0.730828	0.907533	0.118787	-0.571451	1.190470	-0.031985	-0.481889	0.676619	-0.192334	-0.563493	1.182337	0.072698	-0.561981	1.117717	0.072712	-0.570101	0.716298	0.252401	-0.449847	0.059475	-0.282822	-0.380181	0.057529	0.397910	-0.353898	0.064482	0.364021							0.423552	0.076476	-0.094322	0.443969	0.085081	0.203499
2335	19.458333	-0.841129	0.623775	0.079324	-0.834871	0.638307	-0.088058	-0.722335	0.897347	-0.101289	-0.730792	0.907498	0.118762	-0.571506	1.190436	-0.031907	-0.481473	0.676740	-0.192207	-0.563542	1.182269	0.072758	-0.561997	1.117681	0.072779	-0.570094	0.716278	0.252421	-0.449875	0.059489	-0.282881	-0.380219	0.057570	0.397907	-0.353897	0.064485	0.364022							0.423537	0.076456	-0.094341	0.443965	0.085094	0.203495
2336	19.466667	-0.841158	0.623774	0.079332	-0.834872	0.638296	-0.088071	-0.722299	0.897351	-0.101270	-0.730847	0.907511	0.118807	-0.571553	1.190403	-0.031828	-0.481278	0.676984	-0.192157	-0.563581	1.182222	0.072827	-0.562019	1.117647	0.072844	-0.570085	0.716265	0.252443	-0.449859	0.059505	-0.282904	-0.380224	0.057569	0.397906	-0.353898	0.064483	0.364022							0.423531	0.076435	-0.094353	0.443964	0.085093	0.203496
2337	19.475000	-0.841160	0.623757	0.079330	-0.834868	0.638293	-0.088090	-0.722277	0.897344	-0.101259	-0.730889	0.907530	0.118841	-0.571594	1.190387	-0.031750	-0.480871	0.677107	-0.191996	-0.563618	1.182199	0.072910	-0.562039	1.117619	0.072918	-0.570073	0.716255	0.252471	-0.449869	0.059506	-0.282906	-0.380181	0.057542	0.397904	-0.353885	0.064471	0.363996							0.423522	0.076415	-0.094359	0.443954	0.085015	0.203428
2338	19.483333	-0.841161	0.623740	0.079331	-0.834864	0.638291	-0.088104	-0.722255	0.897340	-0.101242	-0.730871	0.907473	0.118856	-0.571619	1.190380	-0.031703	-0.480659	0.677225	-0.191914	-0.563658	1.182188	0.072993	-0.562055	1.117602	0.072992	-0.570062	0.716247	0.252496	-0.449840	0.059509	-0.282925	-0.380237	0.057581	0.397910	-0.353898	0.064489	0.364017							0.423513	0.076404	-0.094366	0.443945	0.084988	0.203409
2339	19.491667	-0.841144	0.623725	0.079334	-0.834823	0.638298	-0.088110	-0.722234	0.897331	-0.101243	-0.730916	0.907466	0.118920	-0.571651	1.190420	-0.031596	-0.480306	0.677236	-0.191725	-0.563692	1.182184	0.073072	-0.562082	1.117607	0.073062	-0.570050	0.716231	0.252524	-0.449860	0.059505	-0.282900	-0.380186	0.057551	0.397903	-0.353900	0.064484	0.364020							0.423495	0.076397	-0.094371	0.443941	0.084967	0.203398
2340	19.500000	-0.841127	0.623710	0.079337	-0.834848	0.638314	-0.088118	-0.722199	0.897359	-0.101196	-0.730917	0.907440	0.118961	-0.571665	1.190457	-0.031496	-0.480400	0.677444	-0.191662	-0.563718	1.182202	0.073157	-0.562105	1.117626	0.073144	-0.570047	0.716212	0.252553	-0.449818	0.059504	-0.282904	-0.380235	0.057578	0.397910	-0.353873	0.064435	0.364028							0.423481	0.076393	-0.094359	0.443942	0.084960	0.203400
2341	19.508333	-0.841125	0.623711	0.079351	-0.834830	0.638332	-0.088121	-0.722158	0.897331	-0.101120	-0.730857	0.907370	0.118960	-0.571660	1.190508	-0.031403	-0.480414	0.677644	-0.191422	-0.563736	1.182227	0.073236	-0.562136	1.117654	0.073218	-0.570049	0.716191	0.252589	-0.449894	0.059466	-0.282835	-0.380161	0.057518	0.397910	-0.353891	0.064478	0.364015							0.423465	0.076395	-0.094337	0.443948	0.084995	0.203421
2342	19.516667	-0.841121	0.623723	0.079369	-0.834804	0.638352	-0.088127	-0.722107	0.897302	-0.101077	-0.730748	0.907281	0.118943	-0.571654	1.190559	-0.031311	-0.480469	0.677589	-0.191344	-0.563696	1.182221	0.073260	-0.562161	1.117684	0.073293	-0.570043	0.716165	0.252620	-0.449900	0.059466	-0.282829	-0.380126	0.057509	0.397906	-0.353901	0.064488	0.364038							0.423450	0.076391	-0.094327	0.443959	0.085030	0.203442
2343	19.525000	-0.841069	0.623724	0.079386	-0.834683	0.638350	-0.088146	-0.722084	0.897334	-0.101057	-0.730724	0.907265	0.119008	-0.571644	1.190603	-0.031231	-0.480636	0.677588	-0.191156	-0.563791	1.182288	0.073416	-0.562195	1.117697	0.073369	-0.570052	0.716133	0.252646	-0.449856	0.059489	-0.282868	-0.380227	0.057572	0.397918	-0.353900	0.064488	0.364042							0.423444	0.076389	-0.094343	0.443962	0.085065	0.203465
2344	19.533333	-0.841035	0.623741	0.079405	-0.834710	0.638408	-0.088147	-0.722079	0.897376	-0.100957	-0.730842	0.907341	0.119196	-0.571672	1.190639	-0.031140	-0.480873	0.677561	-0.190923	-0.563859	1.182316	0.073516	-0.562222	1.117711	0.073439	-0.570055	0.716104	0.252680	-0.449935	0.059474	-0.282819	-0.380219	0.057605	0.397933	-0.353886	0.064472	0.364009							0.423437	0.076375	-0.094349	0.443958	0.085085	0.203476
2345	19.541667	-0.840997	0.623770	0.079429	-0.834677	0.638449	-0.088148	-0.722069	0.897436	-0.100878	-0.730827	0.907323	0.119275	-0.571691	1.190692	-0.031056	-0.481292	0.677468	-0.190733	-0.563925	1.182343	0.073603	-0.562248	1.117738	0.073508	-0.570063	0.716062	0.252708	-0.449896	0.059465	-0.282847	-0.380183	0.057533	0.397920	-0.353903	0.064485	0.364044							0.423435	0.076359	-0.094361	0.443961	0.085093	0.203483
2346	19.550000	-0.840957	0.623797	0.079451	-0.834618	0.638498	-0.088163	-0.722038	0.897522	-0.100836	-0.730770	0.907291	0.119332	-0.571682	1.190768	-0.030974	-0.481807	0.677357	-0.190513	-0.563998	1.182342	0.073691	-0.562283	1.117771	0.073584	-0.570063	0.716026	0.252744	-0.449897	0.059463	-0.282851	-0.380235	0.057564	0.397929	-0.353909	0.064487	0.364050							0.423429	0.076358	-0.094368	0.443958	0.085078	0.203471
2347	19.558333	-0.840916	0.623819	0.079475	-0.834569	0.638553	-0.088177	-0.722061	0.897602	-0.100643	-0.730815	0.907306	0.119453	-0.571674	1.190803	-0.030899	-0.482513	0.677206	-0.190367	-0.564024	1.182341	0.073734	-0.562332	1.117789	0.073669	-0.570059	0.715992	0.252776	-0.449875	0.059491	-0.282868	-0.380232	0.057559	0.397921	-0.353910	0.064479	0.364044							0.423449	0.076299	-0.094450	0.443954	0.085035	0.203450
2348	19.566667	-0.840902	0.623844	0.079490	-0.834512	0.638613	-0.088190	-0.722074	0.897670	-0.100537	-0.730653	0.907183	0.119426	-0.571683	1.190777	-0.030778	-0.483114	0.676936	-0.190147	-0.564051	1.182331	0.073812	-0.562386	1.117782	0.073758	-0.570057	0.715969	0.252818	-0.449806	0.059504	-0.282912	-0.380133	0.057509	0.397913	-0.353897	0.064481	0.364019							0.423400	0.076340	-0.094381	0.443947	0.084983	0.203428
2349	19.575000	-0.840875	0.623864	0.079512	-0.834460	0.638668	-0.088208	-0.722079	0.897742	-0.100421	-0.730736	0.907202	0.119552	-0.571753	1.190721	-0.030661	-0.484145	0.676745	-0.190087	-0.564149	1.182279	0.073943	-0.562434	1.117732	0.073858	-0.570054	0.715958	0.252853	-0.449836	0.059512	-0.282894	-0.380138	0.057515	0.397918	-0.353908	0.064481	0.364042							0.423398	0.076348	-0.094377	0.443936	0.084970	0.203412
2350	19.583333	-0.840858	0.623881	0.079528	-0.834401	0.638723	-0.088218	-0.722092	0.897788	-0.100338	-0.730796	0.907198	0.119675	-0.571838	1.190635	-0.030570	-0.485194	0.676466	-0.189987	-0.564356	1.182227	0.074093	-0.562481	1.117662	0.073970	-0.570058	0.715947	0.252891	-0.449817	0.059512	-0.282899	-0.380240	0.057569	0.397920	-0.353903	0.064475	0.364041							0.423386	0.076348	-0.094374	0.443940	0.084968	0.203413
2351	19.591667	-0.840863	0.623884	0.079543	-0.834352	0.638768	-0.088237	-0.722112	0.897841	-0.100159	-0.730889	0.907207	0.119833	-0.571939	1.190538	-0.030482	-0.486295	0.676097	-0.189839	-0.564530	1.182125	0.074220	-0.562524	1.117571	0.074094	-0.570078	0.715925	0.252933	-0.449818	0.059509	-0.282884	-0.380235	0.057572	0.397922	-0.353902	0.064479	0.364040							0.423380	0.076347	-0.094370	0.443936	0.084983	0.203420
2352	19.600000	-0.840871	0.623879	0.079551	-0.834305	0.638805	-0.088252	-0.722142	0.897874	-0.099974	-0.730823	0.907102	0.119869	-0.572042	1.190410	-0.030372	-0.487648	0.675795	-0.189726	-0.564684	1.181994	0.074340	-0.562571	1.117449	0.074227	-0.570106	0.715894	0.252981	-0.449810	0.059507	-0.282895	-0.380240	0.057579	0.397921	-0.353880	0.064459	0.364033							0.423375	0.076333	-0.094368	0.443942	0.085010	0.203441
2353	19.608333	-0.840878	0.623867	0.079569	-0.834272	0.638839	-0.088246	-0.722172	0.897899	-0.099850	-0.730839	0.907040	0.119979	-0.572118	1.190231	-0.030206	-0.489099	0.675413	-0.189594	-0.564816	1.181844	0.074490	-0.562611	1.117293	0.074372	-0.570150	0.715827	0.253030	-0.449811	0.059504	-0.282903	-0.380177	0.057535	0.397917	-0.353884	0.064475	0.364022							0.423368	0.076329	-0.094378	0.443945	0.085035	0.203460
2354	19.616667	-0.840864	0.623855	0.079599	-0.834223	0.638865	-0.088243	-0.722213	0.897906	-0.099785	-0.730918	0.907021	0.120152	-0.572234	1.190027	-0.030034	-0.490613	0.674994	-0.189477	-0.564970	1.181650	0.074634	-0.562640	1.117102	0.074517	-0.570207	0.715742	0.253082	-0.449821	0.059507	-0.282888	-0.380215	0.057548	0.397913	-0.353900	0.064481	0.364033							0.423362	0.076317	-0.094376	0.443951	0.085108	0.203512
2355	19.625000	-0.840873	0.623833	0.079615	-0.834200	0.638879	-0.088224	-0.722281	0.897975	-0.099530	-0.730893	0.906928	0.120249	-0.572345	1.189829	-0.029861	-0.492243	0.674571	-0.189423	-0.565136	1.181459	0.074816	-0.562650	1.116890	0.074682	-0.570275	0.715626	0.253147	-0.449849	0.059513	-0.282888	-0.380222	0.057585	0.397928	-0.353886	0.064473	0.364022							0.423396	0.076275	-0.094434	0.443951	0.085107	0.203519
2356	19.633333	-0.840865	0.623813	0.079639	-0.834172	0.638893	-0.088191	-0.722346	0.898022	-0.099389	-0.730855	0.906831	0.120350	-0.572473	1.189618	-0.029697	-0.493926	0.674118	-0.189409	-0.565306	1.181236	0.075001	-0.562659	1.116678	0.074846	-0.570344	0.715499	0.253217	-0.449807	0.059505	-0.282913	-0.380134	0.057507	0.397913	-0.353898	0.064478	0.364041							0.423357	0.076321	-0.094371	0.443958	0.085121	0.203535
2357	19.641667	-0.840867	0.623796	0.079646	-0.834154	0.638909	-0.088157	-0.722419	0.898068	-0.099229	-0.730740	0.906709	0.120411	-0.572570	1.189426	-0.029506	-0.495538	0.673523	-0.189415	-0.565474	1.181003	0.075179	-0.562667	1.116467	0.075008	-0.570414	0.715379	0.253288	-0.449799	0.059513	-0.282909	-0.380211	0.057547	0.397921	-0.353898	0.064485	0.364041							0.423357	0.076318	-0.094362	0.443950	0.085079	0.203513
2358	19.650000	-0.840866	0.623778	0.079656	-0.834002	0.638906	-0.088096	-0.722492	0.898101	-0.099126	-0.730823	0.906691	0.120630	-0.572644	1.189238	-0.029341	-0.497588	0.673133	-0.189596	-0.565593	1.180822	0.075404	-0.562672	1.116272	0.075172	-0.570477	0.715264	0.253356	-0.449786	0.059524	-0.282906	-0.380233	0.057565	0.397913	-0.353900	0.064481	0.364036							0.423346	0.076325	-0.094352	0.443946	0.085042	0.203483
2359	19.658333	-0.840885	0.623762	0.079655	-0.834142	0.638945	-0.088061	-0.722605	0.898168	-0.098840	-0.730796	0.906623	0.120787	-0.572740	1.189066	-0.029202	-0.499288	0.672482	-0.189670	-0.565702	1.180620	0.075569	-0.562676	1.116087	0.075340	-0.570533	0.715172	0.253430	-0.449858	0.059505	-0.282853	-0.380186	0.057538	0.397915	-0.353889	0.064481	0.364014							0.423344	0.076327	-0.094353	0.443941	0.085025	0.203462
2360	19.666667	-0.840908	0.623747	0.079667	-0.834145	0.638966	-0.088006	-0.722699	0.898223	-0.098642	-0.730761	0.906556	0.120949	-0.572748	1.188897	-0.028979	-0.501195	0.671898	-0.189805	-0.565800	1.180439	0.075724	-0.562674	1.115914	0.075506	-0.570581	0.715094	0.253510	-0.449804	0.059519	-0.282891	-0.380136	0.057510	0.397906	-0.353901	0.064489	0.364039							0.423346	0.076316	-0.094344	0.443937	0.085006	0.203449
2361	19.675000	-0.840922	0.623745	0.079691	-0.834154	0.638977	-0.087933	-0.722820	0.898247	-0.098465	-0.730841	0.906563	0.121200	-0.572770	1.188755	-0.028813	-0.503457	0.671600	-0.189930	-0.565888	1.180259	0.075899	-0.562672	1.115746	0.075678	-0.570626	0.715032	0.253584	-0.449809	0.059522	-0.282885	-0.380183	0.057541	0.397915	-0.353896	0.064479	0.364034							0.423335	0.076317	-0.094353	0.443931	0.085001	0.203438
2362	19.683333	-0.840939	0.623750	0.079728	-0.834171	0.638986	-0.087861	-0.722943	0.898275	-0.098245	-0.730742	0.906494	0.121332	-0.572814	1.188550	-0.028578	-0.505604	0.670954	-0.190162	-0.565997	1.180066	0.076098	-0.562656	1.115574	0.075858	-0.570659	0.714982	0.253665	-0.449849	0.059528	-0.282882	-0.380234	0.057569	0.397921	-0.353894	0.064479	0.364037							0.423328	0.076315	-0.094348	0.443939	0.085011	0.203453
2363	19.691667	-0.840972	0.623757	0.079759	-0.834199	0.638990	-0.087790	-0.723075	0.898331	-0.097897	-0.730657	0.906396	0.121461	-0.572832	1.188399	-0.028406	-0.507728	0.670377	-0.190280	-0.566062	1.179894	0.076290	-0.562632	1.115395	0.076039	-0.570687	0.714935	0.253749	-0.449866	0.059498	-0.282868	-0.380158	0.057509	0.397912	-0.353894	0.064478	0.364035							0.423329	0.076306	-0.094356	0.443933	0.085042	0.203472
2364	19.700000	-0.841017	0.623763	0.079804	-0.834233	0.638989	-0.087727	-0.723229	0.898302	-0.097680	-0.730705	0.906421	0.121704	-0.572846	1.188231	-0.028219	-0.510062	0.669886	-0.190435	-0.566092	1.179720	0.076522	-0.562597	1.115219	0.076236	-0.570705	0.714895	0.253838	-0.449812	0.059510	-0.282919	-0.380180	0.057511	0.397920	-0.353893	0.064492	0.364047							0.423326	0.076298	-0.094360	0.443940	0.085105	0.203539
2365	19.708333	-0.841048	0.623759	0.079850	-0.834270	0.638981	-0.087657	-0.723312	0.898345	-0.097496	-0.730617	0.906344	0.121819	-0.572863	1.188085	-0.028004	-0.512449	0.669378	-0.190632	-0.566119	1.179558	0.076732	-0.562559	1.115052	0.076439	-0.570726	0.714855	0.253925	-0.449809	0.059513	-0.282925	-0.380222	0.057559	0.397913	-0.353894	0.064485	0.364033							0.423355	0.076253	-0.094416	0.443939	0.085077	0.203517
2366	19.716667	-0.841102	0.623751	0.079891	-0.834322	0.638976	-0.087599	-0.723448	0.898367	-0.097224	-0.730539	0.906271	0.121927	-0.572862	1.187913	-0.027749	-0.514886	0.669136	-0.190669	-0.566162	1.179375	0.076963	-0.562500	1.114873	0.076632	-0.570744	0.714817	0.254022	-0.449929	0.059486	-0.282836	-0.380226	0.057567	0.397913	-0.353881	0.064474	0.364033							0.423318	0.076306	-0.094340	0.443944	0.085083	0.203521
2367	19.725000	-0.841148	0.623738	0.079932	-0.834353	0.638960	-0.087542	-0.723544	0.898380	-0.097010	-0.730491	0.906215	0.122054	-0.572857	1.187742	-0.027556	-0.517073	0.668343	-0.190987	-0.566175	1.179180	0.077126	-0.562433	1.114682	0.076818	-0.570763	0.714768	0.254114	-0.449910	0.059484	-0.282837	-0.380173	0.057533	0.397901	-0.353890	0.064494	0.364027							0.423311	0.076311	-0.094330	0.443945	0.085086	0.203521
2368	19.733333	-0.841189	0.623716	0.079976	-0.834405	0.638944	-0.087481	-0.723641	0.898365	-0.096851	-0.730530	0.906218	0.122252	-0.572854	1.187544	-0.027375	-0.519262	0.667752	-0.191190	-0.566182	1.178925	0.077345	-0.562359	1.114473	0.076998	-0.570783	0.714716	0.254206	-0.449822	0.059531	-0.282912	-0.380130	0.057521	0.397895	-0.353889	0.064502	0.364025							0.423311	0.076319	-0.094324	0.443941	0.085111	0.203531
2369	19.741667	-0.841224	0.623692	0.080018	-0.834423	0.638936	-0.087422	-0.723740	0.898358	-0.096679	-0.730370	0.906076	0.122295	-0.572849	1.187329	-0.027203	-0.521742	0.667427	-0.191486	-0.566188	1.178700	0.077512	-0.562269	1.114240	0.077165	-0.570806	0.714659	0.254296	-0.449849	0.059542	-0.282885	-0.380223	0.057571	0.397902	-0.353883	0.064490	0.364018							0.423338	0.076271	-0.094383	0.443930	0.085050	0.203478
2370	19.750000	-0.841251	0.623678	0.080063	-0.834444	0.638935	-0.087373	-0.723858	0.898363	-0.096512	-0.730361	0.906032	0.122458	-0.572828	1.187139	-0.027060	-0.524030	0.666997	-0.191750	-0.566179	1.178471	0.077674	-0.562179	1.114016	0.077317	-0.570826	0.714593	0.254382	-0.449806	0.059526	-0.282905	-0.380128	0.057519	0.397895	-0.353867	0.064470	0.363979							0.423306	0.076314	-0.094316	0.443926	0.085027	0.203457
2371	19.758333	-0.841279	0.623665	0.080118	-0.834474	0.638937	-0.087326	-0.724004	0.898365	-0.096303	-0.730291	0.905945	0.122574	-0.572777	1.186921	-0.026877	-0.526381	0.666676	-0.192029	-0.566161	1.178252	0.077816	-0.562089	1.113794	0.077451	-0.570841	0.714524	0.254460	-0.449789	0.059531	-0.282903	-0.380174	0.057541	0.397898	-0.353886	0.064499	0.364027							0.423309	0.076304	-0.094321	0.443928	0.085010	0.203455
2372	19.766667	-0.841288	0.623649	0.080170	-0.834488	0.638935	-0.087268	-0.724098	0.898402	-0.096184	-0.730221	0.905867	0.122694	-0.572717	1.186723	-0.026741	-0.528707	0.666387	-0.192335	-0.566145	1.178034	0.077953	-0.562015	1.113593	0.077574	-0.570857	0.714451	0.254528	-0.449827	0.059525	-0.282925	-0.380215	0.057566	0.397901	-0.353891	0.064490	0.364022							0.423312	0.076282	-0.094320	0.443933	0.085028	0.203474
2373	19.775000	-0.841297	0.623639	0.080220	-0.834511	0.638935	-0.087209	-0.724247	0.898431	-0.095926	-0.730274	0.905909	0.122909	-0.572686	1.186571	-0.026641	-0.530918	0.666076	-0.192688	-0.566129	1.177852	0.078103	-0.561946	1.113412	0.077682	-0.570852	0.714377	0.254587	-0.449859	0.059519	-0.282906	-0.380215	0.057564	0.397898	-0.353874	0.064468	0.364029							0.423308	0.076282	-0.094328	0.443933	0.085025	0.203479
2374	19.783333	-0.841308	0.623634	0.080268	-0.834547	0.638941	-0.087157	-0.724388	0.898463	-0.095723	-0.730246	0.905882	0.123058	-0.572670	1.186424	-0.026519	-0.533223	0.666104	-0.192900	-0.566131	1.177723	0.078214	-0.561888	1.113281	0.077781	-0.570835	0.714317	0.254643	-0.449942	0.059484	-0.282845	-0.380206	0.057602	0.397912	-0.353889	0.064492	0.364025							0.423307	0.076282	-0.094330	0.443935	0.085043	0.203498
2375	19.791667	-0.841328	0.623637	0.080313	-0.834572	0.638942	-0.087104	-0.724501	0.898514	-0.095548	-0.730258	0.905889	0.123220	-0.572627	1.186345	-0.026444	-0.535251	0.665639	-0.193415	-0.566124	1.177647	0.078300	-0.561863	1.113209	0.077885	-0.570812	0.714267	0.254687	-0.449866	0.059496	-0.282896	-0.380120	0.057509	0.397891	-0.353883	0.064494	0.364020							0.423306	0.076284	-0.094325	0.443939	0.085093	0.203532
2376	19.800000	-0.841355	0.623636	0.080353	-0.834594	0.638948	-0.087054	-0.724601	0.898552	-0.095445	-0.730270	0.905886	0.123373	-0.572571	1.186288	-0.026321	-0.537553	0.665590	-0.193841	-0.566104	1.177620	0.078388	-0.561855	1.113174	0.077990	-0.570786	0.714225	0.254730	-0.449922	0.059486	-0.282834	-0.380213	0.057568	0.397899	-0.353884	0.064494	0.364016							0.423300	0.076297	-0.094322	0.443939	0.085129	0.203560
2377	19.808333	-0.841391	0.623628	0.080384	-0.834624	0.638948	-0.087015	-0.724769	0.898576	-0.095187	-0.730232	0.905819	0.123461	-0.572535	1.186282	-0.026223	-0.539333	0.665280	-0.194110	-0.566076	1.177608	0.078480	-0.561856	1.113159	0.078093	-0.570753	0.714183	0.254768	-0.449913	0.059499	-0.282839	-0.380103	0.057545	0.397899	-0.353866	0.064494	0.363984							0.423296	0.076313	-0.094314	0.443936	0.085094	0.203522
2378	19.816667	-0.841427	0.623605	0.080415	-0.834655	0.638943	-0.086982	-0.724906	0.898598	-0.095012	-0.730199	0.905743	0.123546	-0.572517	1.186324	-0.026129	-0.541423	0.665252	-0.194437	-0.566042	1.177616	0.078570	-0.561849	1.113163	0.078186	-0.570725	0.714136	0.254800	-0.449897	0.059492	-0.282840	-0.380116	0.057508	0.397884	-0.353881	0.064490	0.364009							0.423291	0.076316	-0.094316	0.443935	0.085080	0.203511
2379	19.825000	-0.841456	0.623569	0.080442	-0.834676	0.638928	-0.086956	-0.725036	0.898611	-0.094940	-0.730158	0.905651	0.123606	-0.572458	1.186330	-0.026058	-0.543274	0.665039	-0.194697	-0.566024	1.177598	0.078664	-0.561843	1.113149	0.078272	-0.570708	0.714097	0.254840	-0.449823	0.059540	-0.282904	-0.380167	0.057540	0.397890	-0.353881	0.064494	0.364013							0.423293	0.076303	-0.094311	0.443931	0.085082	0.203512
2380	19.833333	-0.841481	0.623528	0.080464	-0.834707	0.638910	-0.086942	-0.725187	0.898651	-0.094720	-0.730217	0.905637	0.123748	-0.572410	1.186264	-0.025963	-0.545299	0.664762	-0.195004	-0.565994	1.177559	0.078744	-0.561836	1.113111	0.078350	-0.570698	0.714053	0.254871	-0.449833	0.059548	-0.282892	-0.380202	0.057557	0.397882	-0.353852	0.064446	0.364015							0.423296	0.076296	-0.094318	0.443932	0.085046	0.203488
2381	19.841667	-0.841500	0.623500	0.080479	-0.834734	0.638893	-0.086939	-0.725335	0.898663	-0.094592	-0.730184	0.905553	0.123799	-0.572462	1.186232	-0.025960	-0.546862	0.664761	-0.194995	-0.565962	1.177497	0.078849	-0.561819	1.113039	0.078426	-0.570703	0.714013	0.254901	-0.449825	0.059496	-0.282834	-0.380161	0.057588	0.397902	-0.353861	0.064495	0.363979							0.423294	0.076285	-0.094329	0.443916	0.085015	0.203470
2382	19.850000	-0.841514	0.623477	0.080493	-0.834762	0.638876	-0.086936	-0.725474	0.898685	-0.094466	-0.730248	0.905549	0.123930	-0.572427	1.186149	-0.025767	-0.548489	0.664570	-0.195149	-0.565969	1.177406	0.078968	-0.561795	1.112965	0.078498	-0.570713	0.713973	0.254924	-0.449887	0.059485	-0.282857	-0.380118	0.057518	0.397884	-0.353888	0.064489	0.364009							0.423296	0.076272	-0.094331	0.443923	0.084996	0.203464
2383	19.858333	-0.841531	0.623464	0.080499	-0.834785	0.638863	-0.086924	-0.725606	0.898715	-0.094361	-0.730308	0.905546	0.124043	-0.572442	1.186102	-0.025675	-0.550277	0.664559	-0.195272	-0.565970	1.177341	0.079061	-0.561757	1.112888	0.078578	-0.570728	0.713950	0.254946	-0.449829	0.059530	-0.282915	-0.380220	0.057577	0.397893	-0.353881	0.064491	0.364009							0.423298	0.076270	-0.094331	0.443918	0.085022	0.203487
2384	19.866667	-0.841551	0.623457	0.080507	-0.834804	0.638858	-0.086907	-0.725721	0.898732	-0.094332	-0.730283	0.905510	0.124081	-0.572449	1.186067	-0.025583	-0.552016	0.664569	-0.195395	-0.565952	1.177275	0.079145	-0.561721	1.112819	0.078652	-0.570749	0.713933	0.254971	-0.449834	0.059528	-0.282903	-0.380199	0.057603	0.397905	-0.353866	0.064497	0.363982							0.423292	0.076278	-0.094332	0.443926	0.085051	0.203499
2385	19.875000	-0.841564	0.623442	0.080515	-0.834818	0.638858	-0.086891	-0.725863	0.898744	-0.094165	-0.730303	0.905503	0.124141	-0.572434	1.186081	-0.025517	-0.553425	0.664614	-0.195237	-0.565920	1.177231	0.079218	-0.561682	1.112782	0.078709	-0.570774	0.713917	0.254986	-0.449858	0.059491	-0.282838	-0.380169	0.057544	0.397890	-0.353874	0.064495	0.363993							0.423284	0.076287	-0.094323	0.443920	0.085065	0.203512
2386	19.883333	-0.841581	0.623426	0.080515	-0.834839	0.638859	-0.086874	-0.725963	0.898753	-0.094130	-0.730326	0.905486	0.124187	-0.572392	1.186101	-0.025449	-0.554572	0.664106	-0.195305	-0.565868	1.177201	0.079258	-0.561645	1.112767	0.078753	-0.570800	0.713896	0.254998	-0.449820	0.059531	-0.282902	-0.380112	0.057502	0.397883	-0.353883	0.064485	0.364008							0.423281	0.076299	-0.094316	0.443926	0.085126	0.203557
2387	19.891667	-0.841585	0.623404	0.080508	-0.834849	0.638846	-0.086867	-0.726076	0.898747	-0.094094	-0.730350	0.905471	0.124224	-0.572345	1.186126	-0.025428	-0.556121	0.664083	-0.195309	-0.565799	1.177215	0.079317	-0.561604	1.112764	0.078795	-0.570822	0.713873	0.255012	-0.449869	0.059523	-0.282841	-0.380215	0.057572	0.397897	-0.353885	0.064492	0.364014							0.423275	0.076309	-0.094308	0.443927	0.085096	0.203528
2388	19.900000	-0.841589	0.623382	0.080494	-0.834872	0.638824	-0.086863	-0.726177	0.898754	-0.094081	-0.730381	0.905458	0.124255	-0.572300	1.186143	-0.025417	-0.557502	0.663916	-0.195211	-0.565721	1.177184	0.079344	-0.561565	1.112749	0.078827	-0.570840	0.713851	0.255022	-0.449924	0.059507	-0.282804	-0.380206	0.057609	0.397911	-0.353883	0.064492	0.364017							0.423276	0.076311	-0.094304	0.443932	0.085101	0.203536
2389	19.908333	-0.841584	0.623359	0.080472	-0.834888	0.638791	-0.086873	-0.726278	0.898778	-0.094020	-0.730404	0.905447	0.124276	-0.572215	1.186148	-0.025291	-0.559027	0.663783	-0.195055	-0.565664	1.177144	0.079379	-0.561519	1.112711	0.078842	-0.570856	0.713830	0.255032	-0.449898	0.059497	-0.282818	-0.380121	0.057508	0.397889	-0.353882	0.064495	0.364015							0.423278	0.076301	-0.094306	0.443925	0.085081	0.203520
2390	19.916667	-0.841579	0.623340	0.080445	-0.834894	0.638755	-0.086890	-0.726300	0.898823	-0.094115	-0.730349	0.905392	0.124228	-0.572182	1.186095	-0.025226	-0.560809	0.663749	-0.194883	-0.565610	1.177096	0.079428	-0.561449	1.112664	0.078862	-0.570866	0.713807	0.255037	-0.449816	0.059529	-0.282898	-0.380188	0.057542	0.397905	-0.353888	0.064495	0.364017							0.423282	0.076290	-0.094311	0.443923	0.085081	0.203542
2391	19.925000	-0.841570	0.623324	0.080410	-0.834819	0.638705	-0.086910	-0.726359	0.898852	-0.093999	-0.730435	0.905443	0.124275	-0.572182	1.186063	-0.025185	-0.562506	0.663534	-0.194609	-0.565560	1.177064	0.079511	-0.561380	1.112622	0.078888	-0.570869	0.713796	0.255044	-0.449790	0.059535	-0.282893	-0.380220	0.057570	0.397898	-0.353886	0.064497	0.364022							0.423283	0.076290	-0.094325	0.443922	0.085038	0.203508
2392	19.933333	-0.841568	0.623315	0.080368	-0.834872	0.638697	-0.086941	-0.726359	0.898883	-0.093949	-0.730443	0.905451	0.124255	-0.572187	1.186036	-0.025144	-0.564138	0.663163	-0.194245	-0.565525	1.177012	0.079524	-0.561312	1.112585	0.078917	-0.570881	0.713788	0.255049	-0.449858	0.059536	-0.282900	-0.380227	0.057578	0.397898	-0.353869	0.064508	0.363989							0.423287	0.076284	-0.094337	0.443921	0.085021	0.203491
2393	19.941667	-0.841559	0.623298	0.080323	-0.834835	0.638690	-0.086975	-0.726311	0.898895	-0.093967	-0.730465	0.905462	0.124220	-0.572183	1.186029	-0.025129	-0.566435	0.663219	-0.193921	-0.565482	1.177020	0.079571	-0.561244	1.112575	0.078951	-0.570902	0.713784	0.255041	-0.449812	0.059517	-0.282918	-0.380154	0.057521	0.397897	-0.353879	0.064504	0.364008							0.423285	0.076277	-0.094333	0.443919	0.085026	0.203495
2394	19.950000	-0.841537	0.623291	0.080275	-0.834785	0.638695	-0.087006	-0.726240	0.898896	-0.093997	-0.730487	0.905474	0.124180	-0.572166	1.186020	-0.025079	-0.568628	0.662927	-0.193688	-0.565434	1.177043	0.079609	-0.561186	1.112591	0.079000	-0.570928	0.713783	0.255046	-0.449794	0.059516	-0.282917	-0.380189	0.057530	0.397906	-0.353892	0.064493	0.364025							0.423284	0.076285	-0.094329	0.443922	0.085036	0.203495
2395	19.958333	-0.841510	0.623273	0.080212	-0.834719	0.638714	-0.087040	-0.726172	0.898859	-0.094018	-0.730517	0.905489	0.124130	-0.572150	1.186036	-0.025034	-0.570875	0.662789	-0.193245	-0.565367	1.177082	0.079646	-0.561120	1.112637	0.079057	-0.570961	0.713778	0.255046	-0.449840	0.059501	-0.282873	-0.380216	0.057583	0.397913	-0.353871	0.064498	0.363998							0.423276	0.076300	-0.094327	0.443920	0.085052	0.203502
2396	19.966667	-0.841474	0.623269	0.080146	-0.834650	0.638740	-0.087073	-0.726079	0.898828	-0.094052	-0.730550	0.905502	0.124081	-0.572124	1.186056	-0.024993	-0.573144	0.662607	-0.192761	-0.565288	1.177134	0.079680	-0.561053	1.112696	0.079117	-0.571000	0.713769	0.255043	-0.449872	0.059476	-0.282825	-0.380122	0.057498	0.397898	-0.353888	0.064508	0.364026							0.423273	0.076305	-0.094319	0.443924	0.085086	0.203520
2397	19.975000	-0.841424	0.623273	0.080091	-0.834573	0.638766	-0.087097	-0.725991	0.898779	-0.094103	-0.730506	0.905460	0.123976	-0.572080	1.186089	-0.024957	-0.575640	0.662419	-0.192336	-0.565201	1.177186	0.079696	-0.560984	1.112754	0.079172	-0.571037	0.713759	0.255040	-0.449801	0.059525	-0.282884	-0.380152	0.057507	0.397906	-0.353887	0.064506	0.364039							0.423271	0.076312	-0.094309	0.443924	0.085123	0.203558
2398	19.983333	-0.841346	0.623270	0.080025	-0.834483	0.638791	-0.087124	-0.725913	0.898732	-0.094085	-0.730610	0.905519	0.123996	-0.572009	1.186067	-0.024964	-0.578347	0.662135	-0.192057	-0.565099	1.177236	0.079703	-0.560918	1.112790	0.079213	-0.571080	0.713739	0.255035	-0.449778	0.059529	-0.282887	-0.380122	0.057504	0.397902	-0.353888	0.064504	0.364039							0.423266	0.076309	-0.094308	0.443926	0.085116	0.203556
2399	19.991667	-0.841296	0.623265	0.079967	-0.834404	0.638807	-0.087152	-0.725835	0.898692	-0.094086	-0.730631	0.905540	0.123970	-0.571959	1.186043	-0.024965	-0.580871	0.661987	-0.191363	-0.565027	1.177256	0.079718	-0.560852	1.112797	0.079244	-0.571120	0.713723	0.255029	-0.449870	0.059514	-0.282836	-0.380212	0.057586	0.397916	-0.353882	0.064501	0.364041							0.423269	0.076307	-0.094322	0.443924	0.085101	0.203550
2400	20.000000	-0.841249	0.623266	0.079920	-0.834329	0.638827	-0.087176	-0.725780	0.898648	-0.094013	-0.730637	0.905554	0.123949	-0.571913	1.186004	-0.024977	-0.583631	0.661798	-0.190841	-0.564978	1.177230	0.079718	-0.560780	1.112783	0.079265	-0.571155	0.713711	0.255022	-0.449843	0.059475	-0.282835	-0.380185	0.057523	0.397909	-0.353886	0.064508	0.364043							0.423273	0.076292	-0.094332	0.443927	0.085067	0.203534
2401	20.008333	-0.841222	0.623270	0.079887	-0.834244	0.638844	-0.087205	-0.725686	0.898631	-0.094035	-0.730572	0.905528	0.123895	-0.571882	1.185927	-0.024980	-0.586411	0.661751	-0.190179	-0.564945	1.177195	0.079722	-0.560705	1.112741	0.079279	-0.571187	0.713700	0.255014	-0.449795	0.059514	-0.282895	-0.380124	0.057511	0.397899	-0.353880	0.064507	0.364036							0.423272	0.076279	-0.094333	0.443918	0.085090	0.203562
2402	20.016667	-0.841179	0.623258	0.079863	-0.834185	0.638860	-0.087214	-0.725608	0.898624	-0.093984	-0.730612	0.905567	0.123933	-0.571857	1.185858	-0.024980	-0.589418	0.661865	-0.189589	-0.564916	1.177144	0.079721	-0.560630	1.112700	0.079301	-0.571224	0.713697	0.255006	-0.449827	0.059529	-0.282884	-0.380222	0.057565	0.397904	-0.353881	0.064498	0.364033							0.423275	0.076274	-0.094346	0.443909	0.085070	0.203539
2403	20.025000	-0.841194	0.623273	0.079859	-0.834154	0.638877	-0.087220	-0.725576	0.898608	-0.093852	-0.730577	0.905557	0.123936	-0.571817	1.185782	-0.024953	-0.592265	0.661945	-0.188941	-0.564883	1.177107	0.079723	-0.560562	1.112663	0.079312	-0.571243	0.713691	0.255005	-0.449817	0.059490	-0.282872	-0.380175	0.057544	0.397901	-0.353881	0.064508	0.364035							0.423268	0.076289	-0.094344	0.443909	0.085020	0.203492
2404	20.033333	-0.841190	0.623276	0.079866	-0.834123	0.638903	-0.087212	-0.725513	0.898615	-0.093823	-0.730423	0.905473	0.123873	-0.571777	1.185737	-0.024925	-0.595877	0.662663	-0.188330	-0.564845	1.177081	0.079737	-0.560502	1.112634	0.079336	-0.571257	0.713680	0.255010	-0.449778	0.059512	-0.282890	-0.380173	0.057511	0.397906	-0.353878	0.064492	0.364029							0.423265	0.076295	-0.094333	0.443909	0.085020	0.203481
2405	20.041667	-0.841161	0.623290	0.079890	-0.834106	0.638934	-0.087194	-0.725503	0.898618	-0.093684	-0.730444	0.905505	0.123974	-0.571758	1.185711	-0.024926	-0.598491	0.662543	-0.187851	-0.564813	1.177054	0.079742	-0.560447	1.112609	0.079375	-0.571260	0.713666	0.255021	-0.449800	0.059527	-0.282875	-0.380163	0.057527	0.397897	-0.353875	0.064495	0.364030							0.423261	0.076304	-0.094317	0.443915	0.085064	0.203515
2406	20.050000	-0.841173	0.623323	0.079931	-0.834094	0.638964	-0.087178	-0.725509	0.898645	-0.093528	-0.730418	0.905484	0.124054	-0.571731	1.185640	-0.024855	-0.601683	0.663044	-0.187306	-0.564766	1.177019	0.079798	-0.560394	1.112576	0.079436	-0.571250	0.713645	0.255047	-0.449823	0.059542	-0.282864	-0.380207	0.057596	0.397920	-0.353864	0.064489	0.364000							0.423257	0.076307	-0.094307	0.443914	0.085067	0.203516
2407	20.058333	-0.841175	0.623348	0.079975	-0.834081	0.638999	-0.087146	-0.725531	0.898677	-0.093372	-0.730346	0.905447	0.124141	-0.571750	1.185577	-0.024800	-0.604671	0.663301	-0.186995	-0.564739	1.176949	0.079841	-0.560337	1.112524	0.079508	-0.571229	0.713625	0.255086	-0.449845	0.059488	-0.282818	-0.380215	0.057557	0.397909	-0.353876	0.064495	0.364034							0.423252	0.076316	-0.094308	0.443920	0.085086	0.203536
2408	20.066667	-0.841178	0.623378	0.080033	-0.834065	0.639033	-0.087103	-0.725562	0.898684	-0.093308	-0.730172	0.905342	0.124162	-0.571792	1.185499	-0.024721	-0.607675	0.663615	-0.186786	-0.564722	1.176878	0.079923	-0.560279	1.112455	0.079600	-0.571193	0.713587	0.255123	-0.449853	0.059488	-0.282826	-0.380112	0.057493	0.397891	-0.353871	0.064501	0.364031							0.423256	0.076312	-0.094303	0.443925	0.085127	0.203584
2409	20.075000	-0.841157	0.623395	0.080098	-0.833986	0.639052	-0.087051	-0.725644	0.898695	-0.093120	-0.730186	0.905362	0.124361	-0.571848	1.185368	-0.024588	-0.610996	0.664469	-0.186630	-0.564698	1.176792	0.080075	-0.560228	1.112356	0.079714	-0.571150	0.713545	0.255183	-0.449814	0.059504	-0.282866	-0.380162	0.057528	0.397900	-0.353880	0.064497	0.364033							0.423256	0.076309	-0.094301	0.443926	0.085139	0.203594
2410	20.083333	-0.841166	0.623422	0.080164	-0.834042	0.639078	-0.087015	-0.725748	0.898697	-0.092910	-0.730149	0.905322	0.124513	-0.571939	1.185252	-0.024466	-0.613906	0.664887	-0.186667	-0.564718	1.176653	0.080189	-0.560197	1.112242	0.079838	-0.571102	0.713497	0.255245	-0.449793	0.059490	-0.282825	-0.380217	0.057561	0.397900	-0.353861	0.064490	0.363999							0.423262	0.076288	-0.094312	0.443911	0.085092	0.203552
2411	20.091667	-0.841194	0.623436	0.080211	-0.834031	0.639094	-0.086963	-0.725899	0.898698	-0.092605	-0.730033	0.905235	0.124618	-0.572068	1.185128	-0.024342	-0.616972	0.665580	-0.186824	-0.564743	1.176503	0.080295	-0.560177	1.112124	0.079952	-0.571048	0.713447	0.255300	-0.449826	0.059499	-0.282879	-0.380211	0.057561	0.397902	-0.353875	0.064487	0.364029							0.423261	0.076289	-0.094319	0.443914	0.085101	0.203552
2412	20.100000	-0.841194	0.623448	0.080256	-0.834034	0.639105	-0.086901	-0.726074	0.898707	-0.092301	-0.730027	0.905203	0.124810	-0.572244	1.185029	-0.024211	-0.620018	0.666323	-0.187081	-0.564793	1.176405	0.080432	-0.560177	1.112009	0.080073	-0.570988	0.713400	0.255356	-0.449863	0.059475	-0.282851	-0.380116	0.057504	0.397887	-0.353874	0.064494	0.364024							0.423256	0.076283	-0.094320	0.443900	0.085040	0.203505
2413	20.108333	-0.841205	0.623434	0.080305	-0.834060	0.639108	-0.086837	-0.726244	0.898733	-0.092092	-0.729987	0.905142	0.124965	-0.572420	1.184902	-0.024032	-0.623531	0.667568	-0.187652	-0.564961	1.176315	0.080617	-0.560203	1.111902	0.080208	-0.570933	0.713363	0.255418	-0.449793	0.059540	-0.282889	-0.380198	0.057574	0.397901	-0.353861	0.064477	0.364027							0.423252	0.076283	-0.094319	0.443899	0.085028	0.203491
2414	20.116667	-0.841234	0.623414	0.080351	-0.834102	0.639103	-0.086767	-0.726443	0.898746	-0.091839	-0.729958	0.905079	0.125121	-0.572621	1.184788	-0.023866	-0.626553	0.668432	-0.188050	-0.565076	1.176179	0.080749	-0.560262	1.111769	0.080341	-0.570888	0.713337	0.255479	-0.449798	0.059524	-0.282906	-0.380111	0.057503	0.397894	-0.353849	0.064482	0.363990							0.423249	0.076292	-0.094318	0.443893	0.085012	0.203473
2415	20.125000	-0.841266	0.623388	0.080402	-0.834141	0.639084	-0.086699	-0.726645	0.898775	-0.091608	-0.729939	0.905022	0.125278	-0.572884	1.184625	-0.023692	-0.628993	0.668899	-0.188318	-0.565232	1.175989	0.080930	-0.560350	1.111581	0.080476	-0.570851	0.713316	0.255535	-0.449803	0.059515	-0.282850	-0.380097	0.057514	0.397891	-0.353854	0.064481	0.364005							0.423244	0.076298	-0.094305	0.443898	0.085032	0.203501
2416	20.133333	-0.841304	0.623358	0.080453	-0.834193	0.639062	-0.086638	-0.726854	0.898805	-0.091339	-0.729939	0.904977	0.125436	-0.573220	1.184421	-0.023521	-0.631690	0.669771	-0.188587	-0.565429	1.175760	0.081126	-0.560456	1.111365	0.080611	-0.570821	0.713299	0.255589	-0.449870	0.059488	-0.282837	-0.380093	0.057486	0.397887	-0.353861	0.064490	0.364021							0.423247	0.076303	-0.094294	0.443897	0.085031	0.203505
2417	20.141667	-0.841342	0.623337	0.080503	-0.834259	0.639028	-0.086587	-0.727054	0.898816	-0.091217	-0.730000	0.904974	0.125638	-0.573651	1.184162	-0.023389	-0.634286	0.670604	-0.189032	-0.565759	1.175496	0.081230	-0.560583	1.111118	0.080754	-0.570794	0.713295	0.255638	-0.449800	0.059532	-0.282904	-0.380141	0.057518	0.397883	-0.353864	0.064486	0.364019							0.423243	0.076298	-0.094290	0.443913	0.085117	0.203584
2418	20.150000	-0.841399	0.623314	0.080551	-0.834328	0.638988	-0.086538	-0.727290	0.898837	-0.090996	-0.729957	0.904881	0.125745	-0.574131	1.183862	-0.023192	-0.636728	0.671518	-0.189586	-0.566117	1.175223	0.081425	-0.560732	1.110850	0.080891	-0.570778	0.713290	0.255681	-0.449742	0.059540	-0.282891	-0.380198	0.057556	0.397892	-0.353864	0.064481	0.364016							0.423241	0.076313	-0.094292	0.443921	0.085138	0.203608
2419	20.158333	-0.841465	0.623285	0.080595	-0.834401	0.638945	-0.086487	-0.727538	0.898868	-0.090724	-0.729980	0.904817	0.125887	-0.574672	1.183543	-0.023031	-0.639070	0.672469	-0.190189	-0.566554	1.174920	0.081584	-0.560910	1.110561	0.081026	-0.570777	0.713289	0.255730	-0.449844	0.059503	-0.282849	-0.380092	0.057499	0.397881	-0.353845	0.064494	0.363996							0.423242	0.076302	-0.094297	0.443915	0.085125	0.203601
2420	20.166667	-0.841533	0.623251	0.080640	-0.834475	0.638911	-0.086433	-0.727813	0.898876	-0.090424	-0.730113	0.904801	0.126086	-0.575276	1.183248	-0.022850	-0.641293	0.673432	-0.190816	-0.567017	1.174612	0.081711	-0.561124	1.110256	0.081145	-0.570781	0.713285	0.255767	-0.449748	0.059546	-0.282911	-0.380181	0.057552	0.397882	-0.353854	0.064488	0.364009							0.423242	0.076302	-0.094301	0.443916	0.085144	0.203610
2421	20.175000	-0.841602	0.623212	0.080668	-0.834548	0.638871	-0.086381	-0.728082	0.898855	-0.090236	-0.730066	0.904661	0.126136	-0.575936	1.182910	-0.022706	-0.643248	0.674258	-0.191484	-0.567545	1.174274	0.081853	-0.561384	1.109962	0.081252	-0.570798	0.713255	0.255790	-0.449820	0.059537	-0.282925	-0.380092	0.057501	0.397870	-0.353856	0.064489	0.364004							0.423240	0.076292	-0.094305	0.443909	0.085125	0.203594
2422	20.183333	-0.841670	0.623153	0.080694	-0.834627	0.638830	-0.086333	-0.728329	0.898854	-0.090054	-0.730117	0.904573	0.126247	-0.576669	1.182568	-0.022562	-0.645329	0.675333	-0.192037	-0.568135	1.173954	0.081965	-0.561696	1.109641	0.081330	-0.570821	0.713208	0.255808	-0.449799	0.059533	-0.282934	-0.380189	0.057566	0.397879	-0.353841	0.064491	0.363971							0.423239	0.076295	-0.094307	0.443904	0.085100	0.203565
2423	20.191667	-0.841737	0.623094	0.080707	-0.834724	0.638785	-0.086278	-0.728600	0.898855	-0.089743	-0.730171	0.904487	0.126347	-0.577464	1.182187	-0.022506	-0.647151	0.676232	-0.192572	-0.568792	1.173570	0.082001	-0.562055	1.109336	0.081391	-0.570862	0.713148	0.255827	-0.449782	0.059547	-0.282918	-0.380091	0.057509	0.397873	-0.353851	0.064493	0.363990							0.423238	0.076306	-0.094313	0.443894	0.085049	0.203530
2424	20.200000	-0.841792	0.623031	0.080715	-0.834804	0.638730	-0.086234	-0.728808	0.898844	-0.089633	-0.730312	0.904463	0.126510	-0.578320	1.181792	-0.022472	-0.648902	0.677100	-0.193037	-0.569570	1.173227	0.082088	-0.562463	1.109018	0.081440	-0.570917	0.713068	0.255820	-0.449819	0.059543	-0.282921	-0.380181	0.057550	0.397871	-0.353853	0.064490	0.364007							0.423241	0.076299	-0.094308	0.443888	0.085036	0.203530
2425	20.208333	-0.841842	0.622963	0.080719	-0.834882	0.638680	-0.086193	-0.729030	0.898850	-0.089420	-0.730378	0.904384	0.126607	-0.579274	1.181393	-0.022469	-0.650510	0.677925	-0.193394	-0.570402	1.172901	0.082082	-0.562915	1.108725	0.081457	-0.570984	0.712996	0.255813	-0.449825	0.059547	-0.282912	-0.380083	0.057514	0.397876	-0.353860	0.064489	0.364006							0.423234	0.076303	-0.094304	0.443887	0.085040	0.203535
2426	20.216667	-0.841915	0.622898	0.080707	-0.834959	0.638626	-0.086158	-0.729234	0.898865	-0.089213	-0.730383	0.904250	0.126646	-0.580245	1.180963	-0.022461	-0.652001	0.678659	-0.193657	-0.571226	1.172536	0.082034	-0.563394	1.108423	0.081460	-0.571059	0.712931	0.255795	-0.449826	0.059520	-0.282841	-0.380083	0.057542	0.397886	-0.353844	0.064499	0.363982							0.423231	0.076318	-0.094309	0.443891	0.085056	0.203558
2427	20.225000	-0.841978	0.622843	0.080710	-0.835029	0.638576	-0.086132	-0.729405	0.898885	-0.089093	-0.730502	0.904211	0.126757	-0.581255	1.180561	-0.022504	-0.653349	0.679289	-0.193798	-0.572184	1.172241	0.082034	-0.563925	1.108159	0.081436	-0.571143	0.712887	0.255762	-0.449823	0.059545	-0.282909	-0.380087	0.057496	0.397875	-0.353859	0.064491	0.364013							0.423229	0.076306	-0.094300	0.443890	0.085088	0.203592
2428	20.233333	-0.842056	0.622790	0.080706	-0.835097	0.638521	-0.086116	-0.729541	0.898916	-0.088995	-0.730662	0.904184	0.126875	-0.582286	1.180161	-0.022594	-0.654608	0.679833	-0.193821	-0.573140	1.171966	0.082004	-0.564485	1.107900	0.081406	-0.571236	0.712861	0.255716	-0.449819	0.059540	-0.282920	-0.380180	0.057548	0.397878	-0.353859	0.064482	0.364013							0.423223	0.076308	-0.094300	0.443882	0.085114	0.203630
2429	20.241667	-0.842096	0.622733	0.080701	-0.835156	0.638460	-0.086105	-0.729706	0.898885	-0.088945	-0.730715	0.904095	0.126881	-0.583344	1.179740	-0.022677	-0.655571	0.680264	-0.193742	-0.574064	1.171670	0.081838	-0.565091	1.107685	0.081369	-0.571328	0.712856	0.255667	-0.449819	0.059539	-0.282921	-0.380177	0.057570	0.397887	-0.353853	0.064500	0.364008							0.423215	0.076305	-0.094330	0.443877	0.085124	0.203631
2430	20.250000	-0.842172	0.622670	0.080674	-0.835218	0.638393	-0.086106	-0.729835	0.898878	-0.088870	-0.730757	0.904000	0.126862	-0.584425	1.179305	-0.022788	-0.656441	0.680580	-0.193512	-0.575078	1.171418	0.081763	-0.565721	1.107474	0.081313	-0.571430	0.712860	0.255612	-0.449857	0.059552	-0.282910	-0.380095	0.057512	0.397876	-0.353856	0.064509	0.364014							0.423206	0.076310	-0.094341	0.443873	0.085138	0.203641
2431	20.258333	-0.842213	0.622605	0.080654	-0.835274	0.638318	-0.086105	-0.729931	0.898867	-0.088842	-0.730811	0.903926	0.126815	-0.585531	1.178903	-0.022964	-0.657155	0.680713	-0.193147	-0.576127	1.171158	0.081594	-0.566385	1.107263	0.081213	-0.571540	0.712866	0.255543	-0.449849	0.059517	-0.282902	-0.380139	0.057530	0.397880	-0.353854	0.064506	0.364010							0.423205	0.076297	-0.094343	0.443855	0.085110	0.203618
2432	20.266667	-0.842251	0.622541	0.080618	-0.835327	0.638244	-0.086112	-0.730028	0.898780	-0.088941	-0.730865	0.903854	0.126742	-0.586670	1.178421	-0.023064	-0.657725	0.680699	-0.192658	-0.577116	1.170887	0.081369	-0.567076	1.107073	0.081111	-0.571661	0.712862	0.255469	-0.449817	0.059531	-0.282933	-0.380180	0.057555	0.397873	-0.353849	0.064491	0.364004							0.423200	0.076288	-0.094351	0.443848	0.085066	0.203594
2433	20.275000	-0.842299	0.622488	0.080593	-0.835387	0.638179	-0.086123	-0.730127	0.898713	-0.088954	-0.731074	0.903889	0.126767	-0.587812	1.178000	-0.023322	-0.658139	0.680520	-0.192046	-0.578286	1.170612	0.081193	-0.567793	1.106863	0.080967	-0.571784	0.712856	0.255388	-0.449802	0.059541	-0.282929	-0.380134	0.057528	0.397874	-0.353849	0.064505	0.363997							0.423202	0.076290	-0.094362	0.443845	0.085062	0.203596
2434	20.283333	-0.842332	0.622426	0.080561	-0.835445	0.638116	-0.086126	-0.730201	0.898665	-0.088969	-0.731178	0.903867	0.126709	-0.588965	1.177543	-0.023581	-0.658416	0.680275	-0.191357	-0.579399	1.170330	0.080959	-0.568528	1.106649	0.080795	-0.571912	0.712848	0.255307	-0.449858	0.059502	-0.282864	-0.380090	0.057509	0.397875	-0.353856	0.064519	0.364011							0.423199	0.076291	-0.094358	0.443841	0.085032	0.203578
2435	20.291667	-0.842380	0.622376	0.080535	-0.835509	0.638057	-0.086129	-0.730259	0.898594	-0.089089	-0.731282	0.903855	0.126639	-0.590132	1.177089	-0.023885	-0.658519	0.679987	-0.190579	-0.580548	1.170052	0.080683	-0.569289	1.106433	0.080605	-0.572040	0.712840	0.255223	-0.449810	0.059545	-0.282913	-0.380133	0.057527	0.397873	-0.353855	0.064513	0.364015							0.423198	0.076301	-0.094348	0.443829	0.085021	0.203578
2436	20.300000	-0.842434	0.622339	0.080516	-0.835573	0.637999	-0.086134	-0.730289	0.898559	-0.089173	-0.731314	0.903807	0.126520	-0.591305	1.176617	-0.024244	-0.658466	0.679666	-0.189758	-0.581707	1.169754	0.080364	-0.570042	1.106217	0.080385	-0.572163	0.712825	0.255130	-0.449743	0.059556	-0.282892	-0.380087	0.057497	0.397865	-0.353859	0.064515	0.364014							0.423198	0.076299	-0.094346	0.443834	0.085010	0.203578
2437	20.308333	-0.842500	0.622297	0.080500	-0.835649	0.637947	-0.086135	-0.730358	0.898505	-0.089180	-0.731495	0.903824	0.126498	-0.592458	1.176059	-0.024524	-0.658226	0.679357	-0.188901	-0.582865	1.169464	0.080037	-0.570794	1.105986	0.080139	-0.572278	0.712816	0.255037	-0.449867	0.059523	-0.282866	-0.380138	0.057529	0.397874	-0.353852	0.064516	0.364009							0.423190	0.076314	-0.094343	0.443834	0.085048	0.203610
2438	20.316667	-0.842564	0.622243	0.080484	-0.835715	0.637887	-0.086137	-0.730391	0.898448	-0.089250	-0.731607	0.903816	0.126443	-0.593602	1.175576	-0.024889	-0.657811	0.679053	-0.188044	-0.584027	1.169177	0.079704	-0.571540	1.105779	0.079895	-0.572384	0.712815	0.254938	-0.449883	0.059499	-0.282837	-0.380093	0.057507	0.397874	-0.353851	0.064505	0.364001							0.423187	0.076315	-0.094345	0.443827	0.085072	0.203624
2439	20.325000	-0.842626	0.622186	0.080466	-0.835764	0.637826	-0.086141	-0.730425	0.898373	-0.089372	-0.731741	0.903816	0.126411	-0.594750	1.175136	-0.025382	-0.657446	0.678915	-0.187272	-0.585117	1.168888	0.079332	-0.572279	1.105593	0.079628	-0.572490	0.712808	0.254829	-0.449885	0.059494	-0.282840	-0.380136	0.057525	0.397869	-0.353857	0.064512	0.364009							0.423180	0.076311	-0.094338	0.443832	0.085132	0.203669
2440	20.333333	-0.842685	0.622122	0.080435	-0.835813	0.637762	-0.086143	-0.730480	0.898295	-0.089404	-0.731817	0.903770	0.126339	-0.595807	1.174644	-0.025734	-0.656343	0.678553	-0.186451	-0.586010	1.168578	0.078915	-0.573019	1.105437	0.079364	-0.572587	0.712819	0.254728	-0.449861	0.059534	-0.282884	-0.380094	0.057506	0.397874	-0.353860	0.064523	0.364010							0.423181	0.076306	-0.094347	0.443820	0.085109	0.203648
2441	20.341667	-0.842724	0.622051	0.080410	-0.835864	0.637691	-0.086135	-0.730532	0.898202	-0.089474	-0.731898	0.903725	0.126288	-0.596714	1.174139	-0.026191	-0.655310	0.678393	-0.185833	-0.587130	1.168368	0.078551	-0.573766	1.105294	0.079078	-0.572673	0.712833	0.254623	-0.449886	0.059499	-0.282821	-0.380139	0.057535	0.397873	-0.353842	0.064521	0.363983							0.423178	0.076310	-0.094357	0.443817	0.085142	0.203673
2442	20.350000	-0.842757	0.621976	0.080392	-0.835906	0.637631	-0.086120	-0.730587	0.898092	-0.089574	-0.732102	0.903759	0.126339	-0.597757	1.173734	-0.026659	-0.654105	0.678293	-0.185357	-0.588209	1.168206	0.078158	-0.574514	1.105191	0.078809	-0.572748	0.712856	0.254531	-0.449828	0.059524	-0.282904	-0.380089	0.057511	0.397874	-0.353844	0.064524	0.363978							0.423174	0.076301	-0.094354	0.443817	0.085134	0.203674
2443	20.358333	-0.842787	0.621914	0.080375	-0.835943	0.637574	-0.086102	-0.730621	0.898039	-0.089609	-0.732136	0.903687	0.126295	-0.598779	1.173324	-0.027041	-0.652743	0.678270	-0.185072	-0.589261	1.168051	0.077784	-0.575247	1.105115	0.078548	-0.572798	0.712886	0.254441	-0.449845	0.059527	-0.282888	-0.380185	0.057561	0.397877	-0.353858	0.064519	0.364014							0.423172	0.076307	-0.094350	0.443804	0.085086	0.203654
2444	20.366667	-0.842816	0.621851	0.080361	-0.835986	0.637515	-0.086078	-0.730647	0.898012	-0.089624	-0.732173	0.903618	0.126275	-0.599827	1.172939	-0.027422	-0.651719	0.678499	-0.185126	-0.590213	1.167845	0.077299	-0.575970	1.105058	0.078301	-0.572825	0.712923	0.254363	-0.449852	0.059519	-0.282869	-0.380183	0.057609	0.397897	-0.353844	0.064524	0.363989							0.423169	0.076306	-0.094356	0.443804	0.085048	0.203640
2445	20.375000	-0.842867	0.621810	0.080356	-0.836016	0.637480	-0.086047	-0.730669	0.898036	-0.089592	-0.732281	0.903611	0.126352	-0.600819	1.172559	-0.027803	-0.649668	0.678444	-0.185048	-0.591270	1.167787	0.077018	-0.576677	1.105036	0.078074	-0.572846	0.712979	0.254298	-0.449892	0.059512	-0.282856	-0.380091	0.057507	0.397870	-0.353853	0.064533	0.364015							0.423176	0.076306	-0.094347	0.443792	0.085018	0.203616
2446	20.383333	-0.842893	0.621770	0.080362	-0.836034	0.637455	-0.086005	-0.730704	0.898060	-0.089579	-0.732207	0.903494	0.126309	-0.601834	1.172233	-0.028176	-0.648081	0.678641	-0.185251	-0.592293	1.167734	0.076731	-0.577374	1.105046	0.077880	-0.572841	0.713027	0.254240	-0.449836	0.059521	-0.282895	-0.380088	0.057508	0.397871	-0.353847	0.064530	0.364013							0.423172	0.076298	-0.094345	0.443782	0.085008	0.203607
2447	20.391667	-0.842895	0.621742	0.080382	-0.836051	0.637442	-0.085959	-0.730733	0.898112	-0.089524	-0.732311	0.903472	0.126407	-0.602840	1.171913	-0.028472	-0.646582	0.678983	-0.185676	-0.593215	1.167597	0.076286	-0.578075	1.105052	0.077670	-0.572832	0.713087	0.254196	-0.449859	0.059532	-0.282877	-0.380134	0.057552	0.397883	-0.353850	0.064528	0.364012							0.423171	0.076306	-0.094349	0.443783	0.085021	0.203615
2448	20.400000	-0.842910	0.621714	0.080388	-0.835926	0.637389	-0.085916	-0.730760	0.898196	-0.089412	-0.732422	0.903481	0.126531	-0.603794	1.171620	-0.028763	-0.644610	0.679155	-0.185984	-0.594150	1.167554	0.075970	-0.578776	1.105091	0.077493	-0.572820	0.713135	0.254171	-0.449831	0.059488	-0.282815	-0.380148	0.057518	0.397883	-0.353853	0.064525	0.364016							0.423168	0.076309	-0.094353	0.443777	0.085035	0.203626
2449	20.408333	-0.842920	0.621675	0.080382	-0.836057	0.637419	-0.085875	-0.730785	0.898249	-0.089380	-0.732437	0.903416	0.126583	-0.604734	1.171380	-0.029080	-0.642890	0.679429	-0.186424	-0.595077	1.167543	0.075672	-0.579459	1.105137	0.077310	-0.572811	0.713172	0.254159	-0.449872	0.059514	-0.282850	-0.380136	0.057526	0.397875	-0.353843	0.064532	0.364001							0.423161	0.076306	-0.094357	0.443784	0.085091	0.203658
2450	20.416667	-0.842920	0.621629	0.080370	-0.836044	0.637406	-0.085846	-0.730771	0.898317	-0.089407	-0.732463	0.903375	0.126645	-0.605666	1.171204	-0.029408	-0.641186	0.679703	-0.186883	-0.595990	1.167541	0.075371	-0.580146	1.105199	0.077123	-0.572808	0.713190	0.254161	-0.449805	0.059540	-0.282894	-0.380184	0.057559	0.397884	-0.353853	0.064532	0.364024							0.423159	0.076310	-0.094357	0.443791	0.085122	0.203698
2451	20.425000	-0.842908	0.621580	0.080357	-0.835897	0.637352	-0.085834	-0.730796	0.898368	-0.089274	-0.732564	0.903356	0.126735	-0.606544	1.171040	-0.029706	-0.640031	0.680125	-0.187495	-0.596856	1.167531	0.075081	-0.580823	1.105258	0.076934	-0.572810	0.713196	0.254164	-0.449793	0.059521	-0.282847	-0.380122	0.057533	0.397886	-0.353847	0.064527	0.364018							0.423149	0.076319	-0.094362	0.443795	0.085135	0.203713
2452	20.433333	-0.842888	0.621520	0.080334	-0.836009	0.637376	-0.085814	-0.730769	0.898433	-0.089256	-0.732717	0.903379	0.126871	-0.607407	1.170864	-0.029989	-0.638471	0.680375	-0.187897	-0.597715	1.167558	0.074847	-0.581495	1.105324	0.076750	-0.572820	0.713190	0.254160	-0.449795	0.059511	-0.282794	-0.380087	0.057502	0.397886	-0.353833	0.064522	0.363992							0.423139	0.076318	-0.094359	0.443788	0.085110	0.203688
2453	20.441667	-0.842869	0.621461	0.080313	-0.835983	0.637364	-0.085808	-0.730733	0.898479	-0.089273	-0.732680	0.903228	0.126822	-0.608229	1.170726	-0.030255	-0.636985	0.680595	-0.188235	-0.598509	1.167510	0.074526	-0.582139	1.105371	0.076559	-0.572830	0.713173	0.254143	-0.449804	0.059532	-0.282788	-0.380087	0.057498	0.397881	-0.353846	0.064530	0.364030							0.423136	0.076322	-0.094367	0.443785	0.085119	0.203704
2454	20.450000	-0.842851	0.621398	0.080287	-0.835827	0.637296	-0.085813	-0.730726	0.898497	-0.089233	-0.732708	0.903138	0.126817	-0.609033	1.170590	-0.030495	-0.635583	0.680790	-0.188517	-0.599269	1.167471	0.074235	-0.582764	1.105414	0.076377	-0.572842	0.713154	0.254117	-0.449875	0.059509	-0.282783	-0.380183	0.057552	0.397885	-0.353844	0.064528	0.364027							0.423134	0.076312	-0.094351	0.443791	0.085094	0.203690
2455	20.458333	-0.842834	0.621341	0.080258	-0.835941	0.637309	-0.085818	-0.730702	0.898517	-0.089242	-0.732838	0.903119	0.126875	-0.609851	1.170477	-0.030760	-0.634086	0.680906	-0.188716	-0.600100	1.167488	0.074099	-0.583345	1.105433	0.076212	-0.572849	0.713135	0.254085	-0.449889	0.059506	-0.282783	-0.380173	0.057551	0.397889	-0.353834	0.064519	0.364022							0.423129	0.076310	-0.094352	0.443781	0.085029	0.203644
2456	20.466667	-0.842824	0.621278	0.080230	-0.835919	0.637264	-0.085834	-0.730676	0.898524	-0.089261	-0.732873	0.903044	0.126851	-0.610553	1.170272	-0.030865	-0.632443	0.680933	-0.188751	-0.600826	1.167431	0.073899	-0.583911	1.105434	0.076053	-0.572845	0.713112	0.254042	-0.449886	0.059504	-0.282788	-0.380072	0.057483	0.397880	-0.353824	0.064518	0.364007							0.423130	0.076304	-0.094363	0.443766	0.085014	0.203630
2457	20.475000	-0.842817	0.621225	0.080204	-0.835914	0.637214	-0.085853	-0.730655	0.898497	-0.089340	-0.732958	0.903004	0.126845	-0.611244	1.170141	-0.031068	-0.631666	0.681191	-0.189034	-0.601504	1.167367	0.073735	-0.584428	1.105408	0.075903	-0.572840	0.713096	0.253992	-0.449776	0.059530	-0.282862	-0.380149	0.057520	0.397892	-0.353835	0.064521	0.364039							0.423130	0.076292	-0.094360	0.443769	0.085023	0.203629
2458	20.483333	-0.842797	0.621163	0.080175	-0.835922	0.637160	-0.085876	-0.730583	0.898533	-0.089403	-0.733039	0.902961	0.126817	-0.611922	1.170002	-0.031245	-0.630455	0.681066	-0.189020	-0.602152	1.167266	0.073550	-0.584918	1.105363	0.075764	-0.572826	0.713084	0.253938	-0.449859	0.059483	-0.282783	-0.380159	0.057565	0.397900	-0.353840	0.064517	0.364045							0.423138	0.076286	-0.094363	0.443781	0.085025	0.203641
2459	20.491667	-0.842809	0.621112	0.080140	-0.835877	0.637089	-0.085904	-0.730568	0.898497	-0.089427	-0.733189	0.902968	0.126819	-0.612529	1.169830	-0.031365	-0.629465	0.681140	-0.189043	-0.602735	1.167151	0.073416	-0.585374	1.105290	0.075629	-0.572815	0.713082	0.253879	-0.449763	0.059516	-0.282866	-0.380071	0.057483	0.397887	-0.353827	0.064522	0.364023							0.423131	0.076293	-0.094379	0.443777	0.085042	0.203653
2460	20.500000	-0.842825	0.621057	0.080102	-0.835970	0.637048	-0.085935	-0.730490	0.898481	-0.089568	-0.733299	0.902937	0.126763	-0.613132	1.169690	-0.031529	-0.628495	0.681162	-0.188983	-0.603289	1.167045	0.073285	-0.585788	1.105215	0.075509	-0.572804	0.713078	0.253813	-0.449873	0.059492	-0.282777	-0.380075	0.057486	0.397894	-0.353817	0.064518	0.364006							0.423125	0.076293	-0.094376	0.443781	0.085073	0.203671
2461	20.508333	-0.842838	0.621001	0.080065	-0.836015	0.637002	-0.085966	-0.730440	0.898433	-0.089699	-0.733280	0.902861	0.126603	-0.613670	1.169532	-0.031608	-0.627757	0.681087	-0.188883	-0.603778	1.166929	0.073181	-0.586168	1.105137	0.075392	-0.572804	0.713075	0.253740	-0.449801	0.059503	-0.282815	-0.380124	0.057517	0.397888	-0.353833	0.064522	0.364038							0.423115	0.076311	-0.094371	0.443788	0.085108	0.203703
2462	20.516667	-0.842866	0.620951	0.080025	-0.836072	0.636959	-0.086000	-0.730424	0.898366	-0.089784	-0.733366	0.902848	0.126508	-0.614179	1.169380	-0.031692	-0.626733	0.681075	-0.188595	-0.604266	1.166779	0.073041	-0.586508	1.105055	0.075285	-0.572804	0.713065	0.253656	-0.449771	0.059521	-0.282855	-0.380177	0.057557	0.397895	-0.353832	0.064524	0.364033							0.423111	0.076315	-0.094362	0.443785	0.085121	0.203711
2463	20.525000	-0.842898	0.620912	0.079991	-0.836058	0.636901	-0.086025	-0.730335	0.898373	-0.089912	-0.733556	0.902885	0.126474	-0.614626	1.169261	-0.031816	-0.626498	0.681119	-0.188586	-0.604675	1.166662	0.072958	-0.586822	1.104954	0.075177	-0.572815	0.713046	0.253574	-0.449841	0.059487	-0.282786	-0.380075	0.057489	0.397879	-0.353824	0.064521	0.364010							0.423103	0.076328	-0.094361	0.443787	0.085101	0.203689
2464	20.533333	-0.842928	0.620878	0.079959	-0.836174	0.636865	-0.086070	-0.730251	0.898349	-0.090089	-0.733579	0.902865	0.126338	-0.615015	1.169103	-0.031870	-0.625685	0.681065	-0.188245	-0.605064	1.166533	0.072864	-0.587101	1.104868	0.075079	-0.572843	0.713023	0.253493	-0.449777	0.059524	-0.282852	-0.380074	0.057488	0.397876	-0.353832	0.064535	0.364024							0.423104	0.076332	-0.094357	0.443782	0.085112	0.203687
2465	20.541667	-0.842972	0.620845	0.079923	-0.836220	0.636822	-0.086114	-0.730221	0.898324	-0.090130	-0.733661	0.902863	0.126241	-0.615370	1.169016	-0.031983	-0.625557	0.681117	-0.188194	-0.605384	1.166436	0.072772	-0.587341	1.104782	0.074995	-0.572870	0.712983	0.253409	-0.449797	0.059501	-0.282779	-0.380171	0.057572	0.397894	-0.353839	0.064520	0.364022							0.423096	0.076331	-0.094371	0.443780	0.085094	0.203671
2466	20.550000	-0.843012	0.620813	0.079882	-0.836133	0.636770	-0.086137	-0.730196	0.898269	-0.090241	-0.733745	0.902829	0.126136	-0.615675	1.168899	-0.032059	-0.625068	0.681035	-0.187992	-0.605653	1.166328	0.072708	-0.587544	1.104700	0.074927	-0.572903	0.712937	0.253339	-0.449805	0.059478	-0.282782	-0.380081	0.057501	0.397881	-0.353813	0.064484	0.364039							0.423099	0.076311	-0.094378	0.443779	0.085039	0.203625
2467	20.558333	-0.843064	0.620774	0.079836	-0.836303	0.636732	-0.086220	-0.730122	0.898275	-0.090387	-0.733886	0.902857	0.126104	-0.615947	1.168775	-0.032120	-0.625063	0.681184	-0.187787	-0.605890	1.166250	0.072669	-0.587719	1.104616	0.074864	-0.572945	0.712891	0.253284	-0.449870	0.059460	-0.282808	-0.380071	0.057489	0.397873	-0.353817	0.064519	0.363993							0.423093	0.076301	-0.094398	0.443771	0.085019	0.203607
2468	20.566667	-0.843116	0.620730	0.079790	-0.836345	0.636698	-0.086270	-0.730049	0.898281	-0.090532	-0.733881	0.902760	0.125956	-0.616170	1.168661	-0.032168	-0.625263	0.681284	-0.187767	-0.606088	1.166139	0.072606	-0.587856	1.104539	0.074819	-0.572995	0.712838	0.253242	-0.449804	0.059500	-0.282879	-0.380064	0.057484	0.397870	-0.353837	0.064515	0.364023							0.423092	0.076294	-0.094400	0.443776	0.085022	0.203608
2469	20.575000	-0.843159	0.620693	0.079750	-0.836379	0.636690	-0.086309	-0.730037	0.898279	-0.090540	-0.733977	0.902773	0.125912	-0.616356	1.168553	-0.032203	-0.625069	0.681224	-0.187683	-0.606160	1.165993	0.072500	-0.587969	1.104461	0.074793	-0.573047	0.712783	0.253201	-0.449785	0.059508	-0.282865	-0.380113	0.057517	0.397871	-0.353834	0.064522	0.364023							0.423091	0.076300	-0.094413	0.443777	0.085027	0.203614
2470	20.583333	-0.843202	0.620665	0.079715	-0.836425	0.636695	-0.086344	-0.730038	0.898279	-0.090534	-0.734073	0.902801	0.125887	-0.616514	1.168421	-0.032153	-0.624548	0.680776	-0.187114	-0.606279	1.165909	0.072479	-0.588053	1.104399	0.074773	-0.573103	0.712729	0.253173	-0.449878	0.059450	-0.282813	-0.380162	0.057550	0.397872	-0.353837	0.064535	0.363999							0.423095	0.076310	-0.094416	0.443775	0.085040	0.203627
2471	20.591667	-0.843243	0.620642	0.079696	-0.836469	0.636704	-0.086360	-0.730002	0.898297	-0.090638	-0.734056	0.902767	0.125831	-0.616647	1.168352	-0.032205	-0.624927	0.681113	-0.187345	-0.606411	1.165875	0.072508	-0.588119	1.104346	0.074773	-0.573159	0.712670	0.253151	-0.449808	0.059503	-0.282878	-0.380070	0.057524	0.397873	-0.353821	0.064525	0.363979							0.423087	0.076328	-0.094426	0.443782	0.085084	0.203651
2472	20.600000	-0.843286	0.620623	0.079688	-0.836517	0.636714	-0.086364	-0.730015	0.898311	-0.090615	-0.734082	0.902712	0.125731	-0.616774	1.168300	-0.032216	-0.624767	0.680936	-0.187078	-0.606520	1.165840	0.072547	-0.588165	1.104294	0.074773	-0.573215	0.712616	0.253134	-0.449849	0.059523	-0.282855	-0.380076	0.057503	0.397860	-0.353840	0.064529	0.363994							0.423095	0.076342	-0.094424	0.443789	0.085120	0.203677
2473	20.608333	-0.843326	0.620626	0.079699	-0.836572	0.636724	-0.086363	-0.730020	0.898310	-0.090672	-0.734156	0.902740	0.125748	-0.616849	1.168230	-0.032164	-0.624571	0.680737	-0.187023	-0.606592	1.165787	0.072601	-0.588197	1.104245	0.074783	-0.573261	0.712559	0.253121	-0.449834	0.059505	-0.282820	-0.380175	0.057582	0.397871	-0.353845	0.064538	0.364009							0.423087	0.076355	-0.094430	0.443795	0.085125	0.203672
2474	20.616667	-0.843372	0.620621	0.079713	-0.836613	0.636720	-0.086355	-0.730072	0.898311	-0.090589	-0.734231	0.902776	0.125779	-0.616906	1.168179	-0.032112	-0.624844	0.680872	-0.187021	-0.606624	1.165740	0.072618	-0.588217	1.104195	0.074780	-0.573300	0.712504	0.253108	-0.449852	0.059529	-0.282854	-0.380083	0.057507	0.397860	-0.353828	0.064537	0.363974							0.423083	0.076354	-0.094450	0.443788	0.085123	0.203660
2475	20.625000	-0.843407	0.620607	0.079728	-0.836659	0.636697	-0.086345	-0.730080	0.898314	-0.090644	-0.734198	0.902741	0.125763	-0.616940	1.168179	-0.032166	-0.624891	0.680829	-0.186987	-0.606636	1.165691	0.072634	-0.588225	1.104151	0.074780	-0.573337	0.712456	0.253097	-0.449844	0.059493	-0.282845	-0.380114	0.057507	0.397863	-0.353844	0.064538	0.363992							0.423081	0.076342	-0.094456	0.443790	0.085096	0.203644
2476	20.633333	-0.843430	0.620599	0.079751	-0.836691	0.636677	-0.086329	-0.730095	0.898328	-0.090664	-0.734164	0.902693	0.125748	-0.616965	1.168164	-0.032118	-0.624737	0.680719	-0.186847	-0.606635	1.165662	0.072651	-0.588229	1.104106	0.074772	-0.573363	0.712411	0.253095	-0.449749	0.059520	-0.282860	-0.380181	0.057551	0.397865	-0.353860	0.064528	0.364011							0.423078	0.076332	-0.094466	0.443788	0.085094	0.203638
2477	20.641667	-0.843479	0.620577	0.079752	-0.836734	0.636657	-0.086314	-0.730172	0.898323	-0.090524	-0.734158	0.902709	0.125789	-0.616951	1.168141	-0.032068	-0.624750	0.680607	-0.186821	-0.606625	1.165627	0.072661	-0.588231	1.104078	0.074770	-0.573382	0.712382	0.253104	-0.449873	0.059494	-0.282842	-0.380189	0.057586	0.397881	-0.353857	0.064531	0.364009							0.423078	0.076325	-0.094484	0.443783	0.085034	0.203604
2478	20.650000	-0.843526	0.620567	0.079764	-0.836762	0.636641	-0.086292	-0.730196	0.898332	-0.090510	-0.734197	0.902708	0.125866	-0.616933	1.168154	-0.032081	-0.624830	0.680561	-0.186769	-0.606607	1.165595	0.072669	-0.588226	1.104057	0.074768	-0.573387	0.712366	0.253121	-0.449822	0.059508	-0.282882	-0.380088	0.057501	0.397865	-0.353841	0.064531	0.363978							0.423067	0.076315	-0.094500	0.443775	0.085013	0.203584
2479	20.658333	-0.843547	0.620550	0.079775	-0.836799	0.636628	-0.086269	-0.730250	0.898302	-0.090485	-0.734086	0.902623	0.125844	-0.616930	1.168178	-0.032024	-0.624830	0.680346	-0.186792	-0.606577	1.165580	0.072690	-0.588213	1.104043	0.074780	-0.573364	0.712365	0.253152	-0.449829	0.059507	-0.282871	-0.380139	0.057552	0.397872	-0.353857	0.064535	0.364007							0.423069	0.076321	-0.094495	0.443776	0.085041	0.203598
2480	20.666667	-0.843567	0.620542	0.079791	-0.836839	0.636609	-0.086224	-0.730302	0.898302	-0.090382	-0.734039	0.902601	0.125898	-0.616923	1.168231	-0.032025	-0.624523	0.680181	-0.186640	-0.606538	1.165538	0.072702	-0.588197	1.104033	0.074795	-0.573316	0.712368	0.253185	-0.449810	0.059503	-0.282877	-0.380183	0.057607	0.397887	-0.353866	0.064530	0.364009							0.423058	0.076335	-0.094501	0.443784	0.085034	0.203594
2481	20.675000	-0.843570	0.620538	0.079811	-0.836863	0.636598	-0.086196	-0.730345	0.898291	-0.090332	-0.734003	0.902614	0.125967	-0.616887	1.168238	-0.031938	-0.624542	0.680052	-0.186579	-0.606493	1.165563	0.072763	-0.588172	1.104009	0.074813	-0.573249	0.712380	0.253234	-0.449818	0.059503	-0.282871	-0.380144	0.057555	0.397879	-0.353847	0.064537	0.363988							0.423060	0.076340	-0.094487	0.443783	0.085050	0.203604
2482	20.683333	-0.843569	0.620547	0.079836	-0.836870	0.636581	-0.086164	-0.730362	0.898265	-0.090375	-0.733955	0.902599	0.126022	-0.616874	1.168271	-0.031876	-0.624577	0.679947	-0.186472	-0.606455	1.165556	0.072819	-0.588142	1.103984	0.074842	-0.573165	0.712397	0.253285	-0.449888	0.059469	-0.282800	-0.380190	0.057557	0.397873	-0.353844	0.064526	0.363985							0.423058	0.076348	-0.094485	0.443785	0.085074	0.203623
2483	20.691667	-0.843581	0.620565	0.079870	-0.836883	0.636570	-0.086140	-0.730400	0.898260	-0.090274	-0.733897	0.902579	0.126077	-0.616867	1.168323	-0.031831	-0.624587	0.679858	-0.186336	-0.606411	1.165549	0.072881	-0.588116	1.103968	0.074867	-0.573078	0.712410	0.253338	-0.449815	0.059505	-0.282869	-0.380138	0.057520	0.397868	-0.353865	0.064531	0.364022							0.423067	0.076350	-0.094479	0.443797	0.085124	0.203651
2484	20.700000	-0.843575	0.620571	0.079890	-0.836881	0.636553	-0.086120	-0.730428	0.898245	-0.090182	-0.733849	0.902591	0.126139	-0.616915	1.168437	-0.031912	-0.624759	0.679889	-0.186243	-0.606367	1.165562	0.072952	-0.588086	1.103943	0.074893	-0.572986	0.712424	0.253391	-0.449894	0.059464	-0.282801	-0.380189	0.057542	0.397872	-0.353860	0.064523	0.364015							0.423062	0.076354	-0.094484	0.443801	0.085112	0.203642
2485	20.708333	-0.843547	0.620564	0.079911	-0.836882	0.636540	-0.086114	-0.730432	0.898206	-0.090205	-0.733789	0.902581	0.126190	-0.616831	1.168360	-0.031692	-0.624350	0.679626	-0.185916	-0.606312	1.165529	0.073016	-0.588058	1.103919	0.074915	-0.572893	0.712440	0.253442	-0.449860	0.059467	-0.282799	-0.380185	0.057575	0.397880	-0.353854	0.064534	0.364006							0.423069	0.076337	-0.094489	0.443801	0.085100	0.203635
2486	20.716667	-0.843565	0.620556	0.079935	-0.836882	0.636525	-0.086105	-0.730428	0.898203	-0.090131	-0.733722	0.902535	0.126213	-0.616825	1.168408	-0.031672	-0.625129	0.679791	-0.186043	-0.606275	1.165501	0.073051	-0.588030	1.103882	0.074934	-0.572801	0.712449	0.253485	-0.449821	0.059497	-0.282876	-0.380151	0.057512	0.397875	-0.353861	0.064541	0.364018							0.423070	0.076328	-0.094501	0.443807	0.085108	0.203648
2487	20.725000	-0.843521	0.620551	0.079952	-0.836875	0.636525	-0.086094	-0.730427	0.898153	-0.090138	-0.733672	0.902553	0.126269	-0.616815	1.168414	-0.031621	-0.624884	0.679632	-0.185826	-0.606227	1.165464	0.073108	-0.587999	1.103855	0.074957	-0.572712	0.712465	0.253523	-0.449820	0.059502	-0.282873	-0.380137	0.057541	0.397874	-0.353852	0.064530	0.364015							0.423070	0.076327	-0.094507	0.443807	0.085095	0.203644
2488	20.733333	-0.843512	0.620537	0.079983	-0.836864	0.636530	-0.086083	-0.730405	0.898145	-0.090092	-0.733613	0.902537	0.126308	-0.616802	1.168409	-0.031572	-0.624800	0.679486	-0.185746	-0.606175	1.165432	0.073163	-0.587960	1.103816	0.074980	-0.572626	0.712473	0.253551	-0.449808	0.059485	-0.282880	-0.380191	0.057551	0.397877	-0.353844	0.064526	0.363985							0.423070	0.076330	-0.094516	0.443804	0.085041	0.203613
2489	20.741667	-0.843503	0.620542	0.080000	-0.836853	0.636546	-0.086069	-0.730366	0.898135	-0.090081	-0.733541	0.902516	0.126335	-0.616792	1.168405	-0.031533	-0.624921	0.679520	-0.185679	-0.606130	1.165387	0.073188	-0.587919	1.103786	0.075003	-0.572544	0.712482	0.253574	-0.449849	0.059496	-0.282866	-0.380139	0.057527	0.397869	-0.353847	0.064532	0.364000							0.423066	0.076332	-0.094523	0.443801	0.085037	0.203617
2490	20.750000	-0.843491	0.620553	0.080036	-0.836843	0.636562	-0.086053	-0.730325	0.898122	-0.090057	-0.733469	0.902505	0.126369	-0.616784	1.168403	-0.031491	-0.624975	0.679514	-0.185657	-0.606101	1.165360	0.073228	-0.587883	1.103760	0.075024	-0.572463	0.712479	0.253579	-0.449831	0.059493	-0.282877	-0.380182	0.057539	0.397867	-0.353852	0.064530	0.364014							0.423065	0.076334	-0.094522	0.443801	0.085037	0.203626
2491	20.758333	-0.843462	0.620556	0.080064	-0.836830	0.636583	-0.086032	-0.730277	0.898120	-0.090062	-0.733422	0.902508	0.126417	-0.616767	1.168392	-0.031434	-0.624951	0.679489	-0.185602	-0.606059	1.165350	0.073273	-0.587842	1.103736	0.075046	-0.572387	0.712467	0.253577	-0.449832	0.059490	-0.282883	-0.380175	0.057562	0.397876	-0.353855	0.064518	0.364018							0.423052	0.076337	-0.094521	0.443809	0.085074	0.203659
2492	20.766667	-0.843461	0.620580	0.080097	-0.836821	0.636598	-0.086021	-0.730234	0.898132	-0.090010	-0.733469	0.902566	0.126529	-0.616806	1.168495	-0.031546	-0.624915	0.679501	-0.185566	-0.606000	1.165348	0.073296	-0.587804	1.103725	0.075063	-0.572316	0.712452	0.253572	-0.449910	0.059450	-0.282818	-0.380183	0.057553	0.397877	-0.353831	0.064515	0.363979							0.423051	0.076342	-0.094522	0.443811	0.085068	0.203668
2493	20.775000	-0.843445	0.620607	0.080138	-0.836812	0.636627	-0.086007	-0.730171	0.898161	-0.089993	-0.733377	0.902529	0.126530	-0.616787	1.168503	-0.031509	-0.624684	0.679454	-0.185431	-0.605950	1.165358	0.073345	-0.587763	1.103719	0.075095	-0.572250	0.712431	0.253566	-0.449879	0.059472	-0.282848	-0.380133	0.057521	0.397867	-0.353848	0.064521	0.364010							0.423052	0.076343	-0.094523	0.443815	0.085108	0.203704
2494	20.783333	-0.843398	0.620619	0.080167	-0.836811	0.636632	-0.086001	-0.730115	0.898174	-0.089972	-0.733297	0.902523	0.126549	-0.616701	1.168400	-0.031348	-0.624636	0.679472	-0.185405	-0.605911	1.165354	0.073381	-0.587724	1.103708	0.075122	-0.572196	0.712401	0.253556	-0.449861	0.059497	-0.282863	-0.380081	0.057491	0.397862	-0.353848	0.064519	0.364006							0.423042	0.076345	-0.094531	0.443820	0.085135	0.203728
2495	20.791667	-0.843404	0.620622	0.080189	-0.836807	0.636639	-0.085997	-0.730083	0.898176	-0.089941	-0.733259	0.902516	0.126571	-0.616659	1.168347	-0.031274	-0.624583	0.679491	-0.185381	-0.605847	1.165346	0.073399	-0.587679	1.103702	0.075155	-0.572158	0.712370	0.253548	-0.449871	0.059482	-0.282835	-0.380182	0.057556	0.397872	-0.353839	0.064500	0.364004							0.423054	0.076334	-0.094525	0.443823	0.085137	0.203732
2496	20.800000	-0.843402	0.620616	0.080196	-0.836803	0.636649	-0.086005	-0.730029	0.898184	-0.089964	-0.733320	0.902547	0.126657	-0.616648	1.168347	-0.031293	-0.624712	0.679563	-0.185473	-0.605802	1.165328	0.073418	-0.587639	1.103694	0.075189	-0.572127	0.712346	0.253540	-0.449922	0.059442	-0.282816	-0.380185	0.057563	0.397871	-0.353844	0.064517	0.364002							0.423053	0.076331	-0.094533	0.443822	0.085112	0.203721
2497	20.808333	-0.843404	0.620603	0.080210	-0.836793	0.636662	-0.086001	-0.729956	0.898204	-0.089993	-0.733196	0.902470	0.126604	-0.616615	1.168327	-0.031270	-0.624477	0.679528	-0.185372	-0.605766	1.165313	0.073444	-0.587596	1.103680	0.075222	-0.572121	0.712323	0.253537	-0.449832	0.059484	-0.282886	-0.380132	0.057527	0.397865	-0.353837	0.064519	0.363989							0.423051	0.076328	-0.094519	0.443820	0.085102	0.203726
2498	20.816667	-0.843370	0.620583	0.080203	-0.836793	0.636668	-0.086008	-0.729901	0.898213	-0.090025	-0.733174	0.902464	0.126625	-0.616585	1.168309	-0.031241	-0.624416	0.679545	-0.185376	-0.605712	1.165298	0.073465	-0.587556	1.103677	0.075262	-0.572126	0.712305	0.253533	-0.449879	0.059504	-0.282861	-0.380076	0.057533	0.397873	-0.353840	0.064522	0.364007							0.423044	0.076332	-0.094519	0.443814	0.085079	0.203721
2499	20.825000	-0.843371	0.620577	0.080200	-0.836769	0.636682	-0.086009	-0.729849	0.898233	-0.090043	-0.733156	0.902455	0.126644	-0.616548	1.168303	-0.031185	-0.624358	0.679565	-0.185369	-0.605660	1.165289	0.073491	-0.587515	1.103669	0.075298	-0.572140	0.712284	0.253530	-0.449913	0.059488	-0.282863	-0.380124	0.057545	0.397870	-0.353824	0.064489	0.363996							0.423050	0.076325	-0.094501	0.443818	0.085070	0.203712
2500	20.833333	-0.843376	0.620577	0.080201	-0.836769	0.636704	-0.086023	-0.729819	0.898274	-0.089939	-0.733234	0.902488	0.126730	-0.616499	1.168278	-0.031088	-0.623758	0.679473	-0.185048	-0.605604	1.165288	0.073524	-0.587478	1.103669	0.075338	-0.572163	0.712265	0.253529	-0.449838	0.059489	-0.282872	-0.380174	0.057551	0.397866	-0.353826	0.064525	0.363973							0.423050	0.076320	-0.094486	0.443815	0.085041	0.203698
2501	20.841667	-0.843382	0.620594	0.080206	-0.836748	0.636743	-0.086032	-0.729792	0.898300	-0.089912	-0.733132	0.902441	0.126693	-0.616445	1.168287	-0.031069	-0.623930	0.679438	-0.185255	-0.605537	1.165304	0.073604	-0.587428	1.103667	0.075382	-0.572186	0.712242	0.253532	-0.449827	0.059488	-0.282868	-0.380178	0.057547	0.397865	-0.353838	0.064520	0.363993							0.423046	0.076336	-0.094488	0.443821	0.085090	0.203725
2502	20.850000	-0.843375	0.620603	0.080202	-0.836736	0.636774	-0.086049	-0.729740	0.898345	-0.089904	-0.733122	0.902429	0.126707	-0.616426	1.168344	-0.031011	-0.623867	0.679465	-0.185225	-0.605487	1.165314	0.073664	-0.587387	1.103674	0.075428	-0.572208	0.712216	0.253538	-0.449882	0.059499	-0.282840	-0.380177	0.057537	0.397861	-0.353847	0.064510	0.364000							0.423039	0.076340	-0.094481	0.443825	0.085097	0.203734
2503	20.858333	-0.843392	0.620612	0.080198	-0.836723	0.636798	-0.086072	-0.729697	0.898374	-0.089900	-0.733177	0.902487	0.126771	-0.616369	1.168344	-0.030916	-0.623822	0.679482	-0.185180	-0.605435	1.165341	0.073723	-0.587345	1.103679	0.075479	-0.572231	0.712197	0.253550	-0.449899	0.059467	-0.282822	-0.380178	0.057591	0.397881	-0.353846	0.064509	0.363992							0.423046	0.076339	-0.094480	0.443826	0.085117	0.203744
2504	20.866667	-0.843422	0.620618	0.080189	-0.836684	0.636817	-0.086108	-0.729657	0.898396	-0.089901	-0.733128	0.902434	0.126734	-0.616337	1.168405	-0.030891	-0.623777	0.679486	-0.185115	-0.605401	1.165344	0.073785	-0.587314	1.103693	0.075534	-0.572253	0.712181	0.253568	-0.449844	0.059479	-0.282875	-0.380191	0.057559	0.397865	-0.353858	0.064517	0.364010							0.423049	0.076326	-0.094478	0.443829	0.085144	0.203762
2505	20.875000	-0.843404	0.620608	0.080169	-0.836680	0.636838	-0.086130	-0.729620	0.898386	-0.089940	-0.733141	0.902443	0.126740	-0.616286	1.168438	-0.030815	-0.623728	0.679484	-0.185055	-0.605332	1.165370	0.073834	-0.587281	1.103710	0.075598	-0.572270	0.712170	0.253584	-0.449844	0.059484	-0.282874	-0.380092	0.057523	0.397870	-0.353857	0.064517	0.364008							0.423041	0.076323	-0.094491	0.443830	0.085138	0.203761
2506	20.883333	-0.843398	0.620591	0.080140	-0.836658	0.636853	-0.086165	-0.729589	0.898385	-0.089933	-0.733248	0.902495	0.126808	-0.616252	1.168488	-0.030762	-0.623683	0.679479	-0.185001	-0.605298	1.165385	0.073912	-0.587257	1.103724	0.075664	-0.572285	0.712158	0.253607	-0.449961	0.059443	-0.282798	-0.380197	0.057562	0.397871	-0.353857	0.064514	0.364006							0.423041	0.076318	-0.094496	0.443834	0.085134	0.203762
2507	20.891667	-0.843444	0.620575	0.080115	-0.836675	0.636863	-0.086176	-0.729541	0.898403	-0.089958	-0.733384	0.902542	0.126869	-0.616214	1.168498	-0.030674	-0.623642	0.679481	-0.184950	-0.605242	1.165400	0.073977	-0.587232	1.103730	0.075725	-0.572299	0.712151	0.253634	-0.449908	0.059466	-0.282841	-0.380198	0.057562	0.397871	-0.353845	0.064513	0.363981							0.423048	0.076306	-0.094484	0.443825	0.085101	0.203732
2508	20.900000	-0.843423	0.620554	0.080100	-0.836642	0.636878	-0.086206	-0.729489	0.898425	-0.089979	-0.733425	0.902549	0.126892	-0.616181	1.168550	-0.030613	-0.623610	0.679481	-0.184905	-0.605211	1.165411	0.074047	-0.587210	1.103737	0.075789	-0.572313	0.712149	0.253659	-0.449842	0.059484	-0.282878	-0.380194	0.057556	0.397871	-0.353858	0.064523	0.364006							0.423046	0.076314	-0.094472	0.443826	0.085098	0.203726
2509	20.908333	-0.843438	0.620540	0.080098	-0.836647	0.636884	-0.086217	-0.729453	0.898400	-0.090073	-0.733445	0.902549	0.126898	-0.616184	1.168624	-0.030600	-0.623567	0.679493	-0.184862	-0.605179	1.165417	0.074136	-0.587196	1.103735	0.075859	-0.572325	0.712148	0.253681	-0.449871	0.059497	-0.282855	-0.380140	0.057545	0.397876	-0.353860	0.064517	0.364010							0.423044	0.076316	-0.094464	0.443823	0.085088	0.203707
2510	20.916667	-0.843439	0.620531	0.080104	-0.836651	0.636888	-0.086229	-0.729426	0.898442	-0.089990	-0.733331	0.902476	0.126817	-0.616130	1.168606	-0.030443	-0.623530	0.679513	-0.184823	-0.605152	1.165422	0.074229	-0.587182	1.103728	0.075920	-0.572336	0.712148	0.253702	-0.449838	0.059490	-0.282872	-0.380189	0.057552	0.397868	-0.353844	0.064508	0.363977							0.423053	0.076320	-0.094459	0.443822	0.085055	0.203673
2511	20.925000	-0.843471	0.620544	0.080108	-0.836660	0.636891	-0.086236	-0.729395	0.898462	-0.090014	-0.733215	0.902405	0.126779	-0.616106	1.168592	-0.030325	-0.623740	0.679708	-0.184807	-0.605134	1.165409	0.074309	-0.587178	1.103716	0.075985	-0.572350	0.712150	0.253721	-0.449834	0.059494	-0.282865	-0.380149	0.057527	0.397867	-0.353852	0.064520	0.363994							0.423051	0.076325	-0.094449	0.443816	0.085076	0.203690
2512	20.933333	-0.843459	0.620549	0.080123	-0.836645	0.636897	-0.086249	-0.729373	0.898477	-0.090032	-0.733117	0.902336	0.126750	-0.616099	1.168641	-0.030284	-0.623714	0.679737	-0.184766	-0.605106	1.165413	0.074417	-0.587175	1.103699	0.076048	-0.572361	0.712152	0.253738	-0.449846	0.059497	-0.282845	-0.380101	0.057495	0.397865	-0.353848	0.064526	0.363982							0.423041	0.076331	-0.094456	0.443825	0.085116	0.203720
2513	20.941667	-0.843485	0.620528	0.080133	-0.836655	0.636896	-0.086263	-0.729362	0.898480	-0.090028	-0.733354	0.902463	0.126872	-0.616092	1.168642	-0.030214	-0.623500	0.679714	-0.184635	-0.605097	1.165399	0.074494	-0.587182	1.103681	0.076113	-0.572373	0.712147	0.253763	-0.449853	0.059462	-0.282839	-0.380142	0.057543	0.397876	-0.353854	0.064521	0.363994							0.423052	0.076319	-0.094451	0.443825	0.085126	0.203733
2514	20.950000	-0.843496	0.620523	0.080134	-0.836660	0.636893	-0.086272	-0.729352	0.898504	-0.089970	-0.733547	0.902537	0.127006	-0.616095	1.168635	-0.030152	-0.623655	0.679796	-0.184699	-0.605098	1.165368	0.074552	-0.587183	1.103659	0.076175	-0.572382	0.712145	0.253794	-0.450005	0.059415	-0.282747	-0.380201	0.057562	0.397872	-0.353864	0.064521	0.364014							0.423058	0.076317	-0.094457	0.443831	0.085143	0.203746
2515	20.958333	-0.843517	0.620502	0.080139	-0.836661	0.636893	-0.086269	-0.729334	0.898497	-0.090016	-0.733386	0.902423	0.126914	-0.616084	1.168638	-0.030089	-0.623436	0.679757	-0.184573	-0.605101	1.165341	0.074608	-0.587195	1.103640	0.076232	-0.572387	0.712126	0.253814	-0.449900	0.059437	-0.282818	-0.380154	0.057533	0.397871	-0.353851	0.064519	0.363996							0.423054	0.076308	-0.094459	0.443824	0.085151	0.203768
2516	20.966667	-0.843519	0.620485	0.080151	-0.836673	0.636886	-0.086267	-0.729355	0.898480	-0.089948	-0.733376	0.902396	0.126916	-0.616079	1.168598	-0.029997	-0.623407	0.679769	-0.184547	-0.605106	1.165323	0.074657	-0.587210	1.103631	0.076291	-0.572386	0.712105	0.253840	-0.449774	0.059490	-0.282860	-0.380104	0.057497	0.397862	-0.353870	0.064540	0.364024							0.423047	0.076311	-0.094466	0.443830	0.085157	0.203777
2517	20.975000	-0.843526	0.620441	0.080146	-0.836686	0.636889	-0.086261	-0.729339	0.898519	-0.089913	-0.733395	0.902375	0.126945	-0.616085	1.168600	-0.029924	-0.623375	0.679770	-0.184519	-0.605116	1.165318	0.074710	-0.587226	1.103618	0.076348	-0.572389	0.712078	0.253863	-0.449879	0.059464	-0.282840	-0.380194	0.057569	0.397876	-0.353863	0.064524	0.364010							0.423055	0.076304	-0.094460	0.443830	0.085146	0.203769
2518	20.983333	-0.843550	0.620442	0.080165	-0.836698	0.636885	-0.086256	-0.729329	0.898537	-0.089915	-0.733475	0.902380	0.127017	-0.616088	1.168607	-0.029834	-0.623343	0.679773	-0.184494	-0.605131	1.165308	0.074757	-0.587244	1.103612	0.076398	-0.572391	0.712056	0.253889	-0.449965	0.059403	-0.282762	-0.380098	0.057494	0.397866	-0.353864	0.064535	0.364022							0.423059	0.076307	-0.094460	0.443815	0.085108	0.203732
2519	20.991667	-0.843574	0.620431	0.080182	-0.836721	0.636879	-0.086246	-0.729336	0.898536	-0.089913	-0.733423	0.902337	0.127010	-0.616091	1.168622	-0.029779	-0.623050	0.679718	-0.184304	-0.605146	1.165335	0.074833	-0.587270	1.103620	0.076450	-0.572389	0.712032	0.253905	-0.449848	0.059486	-0.282856	-0.380152	0.057525	0.397869	-0.353858	0.064523	0.364013							0.423059	0.076310	-0.094470	0.443815	0.085110	0.203735
2520	21.000000	-0.843558	0.620417	0.080204	-0.836740	0.636873	-0.086236	-0.729353	0.898572	-0.089808	-0.733447	0.902350	0.127063	-0.616106	1.168638	-0.029720	-0.623296	0.679795	-0.184418	-0.605164	1.165343	0.074897	-0.587296	1.103620	0.076507	-0.572392	0.712022	0.253927	-0.449822	0.059486	-0.282868	-0.380078	0.057523	0.397875	-0.353857	0.064527	0.364011							0.423055	0.076320	-0.094488	0.443811	0.085071	0.203714
2521	21.008333	-0.843582	0.620424	0.080227	-0.836731	0.636889	-0.086249	-0.729376	0.898582	-0.089792	-0.733462	0.902349	0.127109	-0.616153	1.168698	-0.029751	-0.622748	0.679690	-0.184079	-0.605188	1.165352	0.074968	-0.587323	1.103616	0.076560	-0.572391	0.712014	0.253950	-0.449878	0.059495	-0.282847	-0.380194	0.057556	0.397867	-0.353849	0.064522	0.363984							0.423066	0.076312	-0.094499	0.443814	0.085070	0.203709
2522	21.016667	-0.843603	0.620426	0.080245	-0.836743	0.636885	-0.086248	-0.729367	0.898622	-0.089778	-0.733542	0.902361	0.127194	-0.616210	1.168751	-0.029790	-0.622696	0.679715	-0.184045	-0.605213	1.165357	0.075035	-0.587353	1.103611	0.076613	-0.572389	0.712017	0.253978	-0.449914	0.059437	-0.282809	-0.380193	0.057560	0.397870	-0.353843	0.064528	0.363978							0.423065	0.076310	-0.094510	0.443803	0.085058	0.203699
2523	21.025000	-0.843616	0.620421	0.080261	-0.836759	0.636885	-0.086245	-0.729396	0.898605	-0.089809	-0.733693	0.902448	0.127343	-0.616170	1.168662	-0.029599	-0.622860	0.679729	-0.184113	-0.605231	1.165343	0.075084	-0.587382	1.103606	0.076679	-0.572388	0.712014	0.254009	-0.449830	0.059477	-0.282878	-0.380143	0.057523	0.397861	-0.353852	0.064527	0.364005							0.423060	0.076318	-0.094530	0.443815	0.085114	0.203741
2524	21.033333	-0.843623	0.620409	0.080267	-0.836771	0.636900	-0.086253	-0.729431	0.898618	-0.089710	-0.733710	0.902431	0.127387	-0.616194	1.168665	-0.029549	-0.622941	0.679745	-0.184187	-0.605262	1.165350	0.075149	-0.587403	1.103598	0.076734	-0.572387	0.712010	0.254045	-0.449949	0.059454	-0.282792	-0.380137	0.057548	0.397878	-0.353853	0.064527	0.364004							0.423056	0.076329	-0.094541	0.443819	0.085140	0.203764
2525	21.041667	-0.843648	0.620388	0.080273	-0.836751	0.636894	-0.086226	-0.729436	0.898642	-0.089675	-0.733621	0.902347	0.127346	-0.616215	1.168658	-0.029487	-0.622824	0.679803	-0.184034	-0.605277	1.165328	0.075193	-0.587428	1.103590	0.076792	-0.572395	0.711999	0.254083	-0.449900	0.059465	-0.282828	-0.380189	0.057575	0.397871	-0.353860	0.064531	0.364008							0.423058	0.076332	-0.094538	0.443818	0.085147	0.203771
2526	21.050000	-0.843674	0.620365	0.080281	-0.836821	0.636887	-0.086241	-0.729441	0.898667	-0.089633	-0.733749	0.902394	0.127474	-0.616238	1.168673	-0.029436	-0.622718	0.679869	-0.183878	-0.605297	1.165332	0.075244	-0.587452	1.103596	0.076855	-0.572404	0.711984	0.254117	-0.449845	0.059445	-0.282787	-0.380091	0.057491	0.397857	-0.353860	0.064514	0.364007							0.423061	0.076325	-0.094532	0.443819	0.085163	0.203778
2527	21.058333	-0.843691	0.620347	0.080299	-0.836821	0.636890	-0.086253	-0.729444	0.898665	-0.089661	-0.733815	0.902388	0.127547	-0.616255	1.168681	-0.029375	-0.622824	0.679847	-0.183970	-0.605308	1.165350	0.075309	-0.587482	1.103604	0.076918	-0.572409	0.711969	0.254151	-0.449816	0.059495	-0.282853	-0.380116	0.057519	0.397867	-0.353857	0.064524	0.364007							0.423048	0.076335	-0.094537	0.443815	0.085160	0.203756
2528	21.066667	-0.843711	0.620330	0.080316	-0.836844	0.636881	-0.086247	-0.729498	0.898675	-0.089511	-0.733698	0.902300	0.127506	-0.616277	1.168686	-0.029309	-0.622927	0.679817	-0.184060	-0.605320	1.165344	0.075367	-0.587508	1.103607	0.076984	-0.572414	0.711949	0.254186	-0.449884	0.059495	-0.282844	-0.380183	0.057534	0.397860	-0.353844	0.064522	0.363981							0.423056	0.076332	-0.094533	0.443810	0.085154	0.203738
2529	21.075000	-0.843723	0.620312	0.080333	-0.836866	0.636881	-0.086252	-0.729539	0.898655	-0.089513	-0.733721	0.902284	0.127556	-0.616374	1.168770	-0.029373	-0.622678	0.679893	-0.183781	-0.605342	1.165347	0.075424	-0.587528	1.103606	0.077044	-0.572417	0.711937	0.254220	-0.449935	0.059447	-0.282790	-0.380192	0.057551	0.397864	-0.353854	0.064518	0.363993							0.423050	0.076331	-0.094529	0.443807	0.085125	0.203702
2530	21.083333	-0.843753	0.620299	0.080348	-0.836884	0.636865	-0.086259	-0.729550	0.898699	-0.089453	-0.733653	0.902208	0.127542	-0.616387	1.168766	-0.029332	-0.622662	0.679884	-0.183746	-0.605340	1.165356	0.075521	-0.587547	1.103594	0.077095	-0.572415	0.711918	0.254254	-0.449844	0.059482	-0.282870	-0.380204	0.057561	0.397874	-0.353857	0.064528	0.364004							0.423049	0.076331	-0.094538	0.443798	0.085079	0.203672
2531	21.091667	-0.843754	0.620286	0.080369	-0.836891	0.636862	-0.086266	-0.729581	0.898704	-0.089449	-0.733740	0.902242	0.127635	-0.616407	1.168762	-0.029265	-0.622781	0.679862	-0.183842	-0.605361	1.165330	0.075572	-0.587567	1.103585	0.077152	-0.572416	0.711899	0.254289	-0.449875	0.059489	-0.282856	-0.380124	0.057524	0.397869	-0.353861	0.064531	0.364006							0.423043	0.076323	-0.094549	0.443797	0.085090	0.203669
2532	21.100000	-0.843771	0.620268	0.080384	-0.836899	0.636844	-0.086270	-0.729630	0.898690	-0.089424	-0.733813	0.902255	0.127714	-0.616361	1.168679	-0.029054	-0.622924	0.679888	-0.183919	-0.605385	1.165315	0.075627	-0.587585	1.103565	0.077196	-0.572417	0.711883	0.254326	-0.449851	0.059476	-0.282884	-0.380194	0.057600	0.397876	-0.353844	0.064517	0.363974							0.423050	0.076320	-0.094560	0.443799	0.085069	0.203653
2533	21.108333	-0.843788	0.620250	0.080393	-0.836919	0.636858	-0.086273	-0.729630	0.898728	-0.089455	-0.733917	0.902281	0.127797	-0.616347	1.168654	-0.028949	-0.622788	0.679886	-0.183788	-0.605403	1.165304	0.075669	-0.587608	1.103560	0.077238	-0.572421	0.711874	0.254362	-0.449849	0.059473	-0.282881	-0.380151	0.057529	0.397856	-0.353853	0.064523	0.363988							0.423050	0.076318	-0.094567	0.443806	0.085095	0.203674
2534	21.116667	-0.843801	0.620232	0.080402	-0.836938	0.636845	-0.086265	-0.729659	0.898746	-0.089429	-0.734009	0.902352	0.127904	-0.616375	1.168708	-0.028965	-0.622705	0.679954	-0.183639	-0.605417	1.165308	0.075712	-0.587633	1.103562	0.077273	-0.572424	0.711871	0.254396	-0.449857	0.059483	-0.282863	-0.380103	0.057505	0.397853	-0.353859	0.064524	0.364000							0.423043	0.076335	-0.094573	0.443815	0.085130	0.203700
2535	21.125000	-0.843839	0.620223	0.080408	-0.836959	0.636862	-0.086259	-0.729711	0.898774	-0.089308	-0.733867	0.902195	0.127802	-0.616432	1.168836	-0.029055	-0.622715	0.679979	-0.183619	-0.605425	1.165334	0.075762	-0.587667	1.103578	0.077313	-0.572425	0.711871	0.254429	-0.449884	0.059464	-0.282842	-0.380200	0.057564	0.397862	-0.353853	0.064524	0.363982							0.423048	0.076344	-0.094562	0.443812	0.085154	0.203710
2536	21.133333	-0.843859	0.620218	0.080420	-0.836979	0.636861	-0.086240	-0.729729	0.898782	-0.089365	-0.733856	0.902159	0.127818	-0.616439	1.168886	-0.029020	-0.622715	0.679990	-0.183601	-0.605440	1.165391	0.075819	-0.587707	1.103607	0.077353	-0.572426	0.711873	0.254458	-0.449854	0.059498	-0.282851	-0.380201	0.057563	0.397861	-0.353845	0.064524	0.363969							0.423044	0.076349	-0.094545	0.443811	0.085175	0.203720
2537	21.141667	-0.843866	0.620208	0.080437	-0.837002	0.636856	-0.086224	-0.729794	0.898773	-0.089283	-0.733955	0.902213	0.127916	-0.616381	1.168869	-0.028830	-0.622826	0.679952	-0.183719	-0.605460	1.165426	0.075867	-0.587748	1.103637	0.077390	-0.572431	0.711877	0.254487	-0.449895	0.059447	-0.282799	-0.380091	0.057509	0.397859	-0.353851	0.064510	0.364008							0.423041	0.076361	-0.094553	0.443814	0.085187	0.203727
2538	21.150000	-0.843896	0.620205	0.080447	-0.837023	0.636839	-0.086213	-0.729823	0.898812	-0.089195	-0.733974	0.902178	0.127932	-0.616391	1.168932	-0.028778	-0.622727	0.680021	-0.183585	-0.605478	1.165494	0.075924	-0.587790	1.103668	0.077425	-0.572437	0.711889	0.254515	-0.449951	0.059463	-0.282776	-0.380193	0.057547	0.397857	-0.353865	0.064518	0.364004							0.423040	0.076363	-0.094554	0.443815	0.085177	0.203715
2539	21.158333	-0.843904	0.620197	0.080460	-0.837043	0.636820	-0.086207	-0.729847	0.898820	-0.089174	-0.733963	0.902157	0.127948	-0.616395	1.168981	-0.028700	-0.622719	0.680029	-0.183573	-0.605473	1.165483	0.075930	-0.587839	1.103702	0.077464	-0.572446	0.711905	0.254543	-0.449878	0.059461	-0.282833	-0.380102	0.057495	0.397856	-0.353846	0.064529	0.363977							0.423034	0.076358	-0.094559	0.443809	0.085162	0.203702
2540	21.166667	-0.843906	0.620190	0.080465	-0.837048	0.636804	-0.086209	-0.729883	0.898796	-0.089201	-0.733951	0.902144	0.127969	-0.616423	1.169008	-0.028647	-0.622706	0.680026	-0.183565	-0.605540	1.165569	0.076024	-0.587890	1.103735	0.077508	-0.572450	0.711915	0.254566	-0.449859	0.059491	-0.282853	-0.380103	0.057510	0.397859	-0.353860	0.064543	0.364005							0.423028	0.076343	-0.094574	0.443809	0.085144	0.203685
2541	21.175000	-0.843913	0.620172	0.080463	-0.837054	0.636790	-0.086222	-0.729903	0.898810	-0.089157	-0.733984	0.902161	0.128005	-0.616451	1.169078	-0.028624	-0.622927	0.680075	-0.183700	-0.605582	1.165586	0.076064	-0.587939	1.103754	0.077549	-0.572449	0.711928	0.254593	-0.449862	0.059484	-0.282871	-0.380177	0.057557	0.397870	-0.353858	0.064536	0.363996							0.423032	0.076327	-0.094576	0.443796	0.085098	0.203667
2542	21.183333	-0.843912	0.620152	0.080460	-0.837051	0.636777	-0.086228	-0.729928	0.898794	-0.089177	-0.734070	0.902136	0.128035	-0.616479	1.169087	-0.028568	-0.622653	0.680034	-0.183541	-0.605625	1.165578	0.076101	-0.587990	1.103771	0.077591	-0.572448	0.711941	0.254620	-0.449849	0.059471	-0.282884	-0.380204	0.057562	0.397864	-0.353867	0.064526	0.364012							0.423030	0.076321	-0.094582	0.443790	0.085075	0.203655
2543	21.191667	-0.843937	0.620139	0.080453	-0.837061	0.636781	-0.086238	-0.729940	0.898811	-0.089138	-0.734023	0.902106	0.128023	-0.616515	1.169115	-0.028536	-0.622631	0.680063	-0.183521	-0.605635	1.165546	0.076081	-0.588043	1.103780	0.077624	-0.572445	0.711951	0.254638	-0.449829	0.059476	-0.282865	-0.380194	0.057556	0.397860	-0.353860	0.064530	0.364007							0.423020	0.076323	-0.094583	0.443797	0.085111	0.203685
2544	21.200000	-0.843936	0.620134	0.080453	-0.837060	0.636784	-0.086244	-0.729959	0.898798	-0.089158	-0.734046	0.902100	0.128047	-0.616553	1.169140	-0.028501	-0.622919	0.680102	-0.183716	-0.605741	1.165595	0.076167	-0.588100	1.103785	0.077659	-0.572443	0.711967	0.254662	-0.449889	0.059492	-0.282863	-0.380095	0.057491	0.397849	-0.353863	0.064523	0.364008							0.423017	0.076328	-0.094578	0.443801	0.085123	0.203696
2545	21.208333	-0.843938	0.620133	0.080465	-0.837060	0.636799	-0.086240	-0.729988	0.898806	-0.089118	-0.734152	0.902130	0.128113	-0.616599	1.169159	-0.028445	-0.622988	0.680142	-0.183771	-0.605770	1.165569	0.076166	-0.588160	1.103787	0.077691	-0.572435	0.711972	0.254677	-0.449940	0.059447	-0.282800	-0.380170	0.057551	0.397876	-0.353836	0.064504	0.363998							0.423015	0.076339	-0.094552	0.443805	0.085133	0.203706
2546	21.216667	-0.843940	0.620136	0.080475	-0.837047	0.636812	-0.086238	-0.729996	0.898851	-0.089081	-0.734176	0.902125	0.128137	-0.616651	1.169181	-0.028392	-0.622615	0.680190	-0.183479	-0.605800	1.165497	0.076141	-0.588222	1.103783	0.077720	-0.572427	0.711975	0.254694	-0.449917	0.059450	-0.282804	-0.380190	0.057555	0.397861	-0.353859	0.064531	0.364006							0.423011	0.076355	-0.094539	0.443810	0.085177	0.203738
2547	21.225000	-0.843947	0.620133	0.080487	-0.837059	0.636818	-0.086245	-0.730019	0.898834	-0.089126	-0.734128	0.902091	0.128118	-0.616690	1.169219	-0.028388	-0.622863	0.680230	-0.183690	-0.605940	1.165578	0.076268	-0.588276	1.103784	0.077752	-0.572418	0.711974	0.254707	-0.449850	0.059501	-0.282853	-0.380146	0.057527	0.397859	-0.353858	0.064529	0.364003							0.423009	0.076363	-0.094523	0.443808	0.085195	0.203759
2548	21.233333	-0.843935	0.620126	0.080493	-0.837061	0.636806	-0.086260	-0.730037	0.898850	-0.089115	-0.734258	0.902145	0.128201	-0.616756	1.169242	-0.028350	-0.622846	0.680265	-0.183682	-0.606000	1.165576	0.076294	-0.588339	1.103787	0.077784	-0.572411	0.711965	0.254725	-0.449957	0.059476	-0.282777	-0.380147	0.057552	0.397879	-0.353857	0.064532	0.363999							0.422994	0.076360	-0.094529	0.443806	0.085199	0.203763
2549	21.241667	-0.843954	0.620107	0.080492	-0.837054	0.636794	-0.086266	-0.730045	0.898859	-0.089134	-0.734187	0.902098	0.128172	-0.616795	1.169250	-0.028305	-0.622918	0.680313	-0.183723	-0.605990	1.165557	0.076306	-0.588400	1.103789	0.077813	-0.572404	0.711944	0.254737	-0.449842	0.059493	-0.282866	-0.380148	0.057530	0.397856	-0.353843	0.064524	0.363968							0.423004	0.076352	-0.094536	0.443805	0.085191	0.203767
2550	21.250000	-0.843973	0.620082	0.080485	-0.837067	0.636778	-0.086284	-0.730068	0.898862	-0.089105	-0.734420	0.902194	0.128319	-0.616837	1.169245	-0.028254	-0.622797	0.680292	-0.183672	-0.606116	1.165630	0.076425	-0.588458	1.103795	0.077851	-0.572402	0.711921	0.254752	-0.449843	0.059487	-0.282877	-0.380191	0.057551	0.397856	-0.353843	0.064519	0.363965							0.423007	0.076337	-0.094553	0.443801	0.085169	0.203755
2551	21.258333	-0.843988	0.620057	0.080476	-0.837075	0.636760	-0.086294	-0.730081	0.898864	-0.089101	-0.734470	0.902174	0.128343	-0.616889	1.169255	-0.028237	-0.622772	0.680283	-0.183675	-0.606180	1.165614	0.076466	-0.588513	1.103802	0.077893	-0.572402	0.711902	0.254763	-0.449864	0.059460	-0.282791	-0.380196	0.057580	0.397868	-0.353860	0.064525	0.363999							0.422995	0.076323	-0.094568	0.443798	0.085135	0.203734
2552	21.266667	-0.843996	0.620019	0.080473	-0.837085	0.636740	-0.086301	-0.730113	0.898862	-0.089021	-0.734517	0.902150	0.128361	-0.616945	1.169258	-0.028217	-0.622759	0.680279	-0.183682	-0.606229	1.165568	0.076469	-0.588563	1.103800	0.077936	-0.572403	0.711886	0.254773	-0.449915	0.059428	-0.282824	-0.380087	0.057538	0.397868	-0.353863	0.064528	0.363999							0.422990	0.076304	-0.094573	0.443792	0.085094	0.203699
2553	21.275000	-0.844013	0.619997	0.080472	-0.837098	0.636731	-0.086307	-0.730111	0.898877	-0.089033	-0.734434	0.902061	0.128305	-0.616995	1.169218	-0.028154	-0.622662	0.680297	-0.183618	-0.606277	1.165570	0.076535	-0.588605	1.103776	0.077982	-0.572410	0.711873	0.254777	-0.449881	0.059448	-0.282850	-0.380141	0.057521	0.397856	-0.353856	0.064522	0.363990							0.422983	0.076300	-0.094562	0.443792	0.085094	0.203701
2554	21.283333	-0.844031	0.619980	0.080479	-0.837117	0.636726	-0.086300	-0.730138	0.898856	-0.089082	-0.734330	0.901957	0.128211	-0.617048	1.169220	-0.028125	-0.622740	0.680296	-0.183694	-0.606330	1.165549	0.076579	-0.588645	1.103753	0.078023	-0.572426	0.711865	0.254776	-0.449891	0.059486	-0.282856	-0.380193	0.057554	0.397862	-0.353863	0.064525	0.364002							0.422973	0.076307	-0.094547	0.443793	0.085119	0.203720
2555	21.291667	-0.844049	0.619965	0.080489	-0.837138	0.636724	-0.086296	-0.730162	0.898861	-0.089075	-0.734380	0.901975	0.128253	-0.617110	1.169208	-0.028069	-0.622739	0.680317	-0.183692	-0.606377	1.165524	0.076629	-0.588681	1.103725	0.078059	-0.572438	0.711854	0.254772	-0.449855	0.059488	-0.282863	-0.380087	0.057511	0.397858	-0.353855	0.064528	0.363988							0.422957	0.076317	-0.094533	0.443801	0.085136	0.203736
2556	21.300000	-0.844071	0.619965	0.080501	-0.837048	0.636726	-0.086269	-0.730187	0.898874	-0.089065	-0.734394	0.901945	0.128242	-0.617156	1.169207	-0.028020	-0.622747	0.680346	-0.183691	-0.606423	1.165504	0.076676	-0.588720	1.103707	0.078090	-0.572460	0.711852	0.254768	-0.449957	0.059461	-0.282778	-0.380092	0.057496	0.397856	-0.353849	0.064534	0.363972							0.422831	0.076416	-0.094619	0.443805	0.085167	0.203755
2557	21.308333	-0.844091	0.619961	0.080517	-0.837180	0.636723	-0.086302	-0.730220	0.898897	-0.089026	-0.734428	0.901966	0.128287	-0.617189	1.169215	-0.027966	-0.622741	0.680364	-0.183677	-0.606464	1.165502	0.076714	-0.588756	1.103695	0.078118	-0.572480	0.711846	0.254766	-0.449882	0.059471	-0.282824	-0.380147	0.057530	0.397857	-0.353847	0.064522	0.363973							0.422925	0.076318	-0.094510	0.443807	0.085207	0.203784
2558	21.316667	-0.844107	0.619958	0.080525	-0.837191	0.636715	-0.086305	-0.730244	0.898893	-0.089055	-0.734452	0.901955	0.128277	-0.617213	1.169227	-0.027922	-0.622747	0.680381	-0.183669	-0.606505	1.165498	0.076750	-0.588793	1.103691	0.078138	-0.572508	0.711834	0.254765	-0.449862	0.059496	-0.282839	-0.380192	0.057555	0.397857	-0.353860	0.064527	0.364003							0.422898	0.076318	-0.094524	0.443812	0.085220	0.203792
2559	21.325000	-0.844122	0.619950	0.080522	-0.837089	0.636713	-0.086289	-0.730281	0.898893	-0.089025	-0.734484	0.901951	0.128283	-0.617244	1.169279	-0.027920	-0.622744	0.680385	-0.183654	-0.606493	1.165483	0.076741	-0.588830	1.103699	0.078161	-0.572523	0.711816	0.254766	-0.449876	0.059498	-0.282849	-0.380101	0.057505	0.397852	-0.353863	0.064532	0.363999							0.422870	0.076307	-0.094553	0.443815	0.085211	0.203803
2560	21.333333	-0.844128	0.619934	0.080516	-0.837214	0.636689	-0.086338	-0.730302	0.898891	-0.089062	-0.734559	0.901994	0.128331	-0.617265	1.169308	-0.027895	-0.622397	0.680357	-0.183401	-0.606481	1.165464	0.076732	-0.588873	1.103711	0.078177	-0.572546	0.711804	0.254772	-0.449923	0.059448	-0.282814	-0.380162	0.057521	0.397859	-0.353843	0.064525	0.363966							0.422840	0.076285	-0.094574	0.443818	0.085207	0.203802
2561	21.341667	-0.844131	0.619914	0.080502	-0.837221	0.636678	-0.086349	-0.730325	0.898888	-0.089064	-0.734567	0.901919	0.128281	-0.617289	1.169339	-0.027859	-0.622562	0.680360	-0.183511	-0.606546	1.165504	0.076783	-0.588908	1.103729	0.078197	-0.572568	0.711789	0.254777	-0.449891	0.059459	-0.282842	-0.380145	0.057526	0.397852	-0.353850	0.064515	0.363964							0.422806	0.076266	-0.094613	0.443809	0.085182	0.203781
2562	21.350000	-0.844138	0.619892	0.080491	-0.837223	0.636668	-0.086349	-0.730345	0.898884	-0.089063	-0.734580	0.901906	0.128275	-0.617315	1.169370	-0.027824	-0.622725	0.680359	-0.183621	-0.606609	1.165543	0.076840	-0.588948	1.103744	0.078215	-0.572592	0.711778	0.254785	-0.449828	0.059475	-0.282883	-0.380089	0.057550	0.397866	-0.353842	0.064531	0.363965							0.422765	0.076254	-0.094639	0.443805	0.085162	0.203770
2563	21.358333	-0.844146	0.619877	0.080482	-0.837163	0.636639	-0.086356	-0.730374	0.898894	-0.089024	-0.734639	0.901910	0.128305	-0.617328	1.169392	-0.027829	-0.622716	0.680367	-0.183609	-0.606605	1.165536	0.076827	-0.588983	1.103757	0.078238	-0.572613	0.711776	0.254790	-0.449887	0.059493	-0.282858	-0.380093	0.057513	0.397856	-0.353852	0.064526	0.363981							0.422722	0.076239	-0.094666	0.443810	0.085126	0.203745
2564	21.366667	-0.844148	0.619864	0.080479	-0.837243	0.636663	-0.086348	-0.730394	0.898915	-0.088986	-0.734737	0.901937	0.128360	-0.617372	1.169416	-0.027767	-0.622712	0.680384	-0.183596	-0.606596	1.165523	0.076817	-0.589017	1.103771	0.078262	-0.572633	0.711776	0.254800	-0.449918	0.059422	-0.282828	-0.380192	0.057554	0.397855	-0.353851	0.064526	0.363974							0.422612	0.076218	-0.094722	0.443790	0.085107	0.203730
2565	21.375000	-0.844163	0.619855	0.080481	-0.837260	0.636658	-0.086345	-0.730424	0.898910	-0.089001	-0.734691	0.901896	0.128326	-0.617404	1.169421	-0.027725	-0.622730	0.680399	-0.183572	-0.606697	1.165598	0.076931	-0.589044	1.103774	0.078286	-0.572639	0.711777	0.254803	-0.449837	0.059478	-0.282867	-0.380150	0.057529	0.397854	-0.353860	0.064521	0.363984							0.422545	0.076218	-0.094760	0.443806	0.085132	0.203751
2566	21.383333	-0.844171	0.619855	0.080481	-0.837270	0.636658	-0.086342	-0.730435	0.898921	-0.089024	-0.734714	0.901895	0.128341	-0.617442	1.169449	-0.027711	-0.622709	0.680436	-0.183567	-0.606669	1.165559	0.076914	-0.589068	1.103778	0.078307	-0.572639	0.711778	0.254810	-0.449858	0.059489	-0.282848	-0.380186	0.057595	0.397865	-0.353861	0.064532	0.364001							0.422481	0.076216	-0.094800	0.443809	0.085145	0.203766
2567	21.391667	-0.844181	0.619852	0.080488	-0.837280	0.636651	-0.086341	-0.730465	0.898944	-0.088959	-0.734735	0.901886	0.128359	-0.617480	1.169459	-0.027686	-0.622710	0.680468	-0.183560	-0.606721	1.165600	0.076970	-0.589099	1.103792	0.078327	-0.572639	0.711785	0.254816	-0.449902	0.059466	-0.282822	-0.380100	0.057501	0.397845	-0.353854	0.064534	0.363985							0.422472	0.076235	-0.094824	0.443813	0.085164	0.203786
2568	21.400000	-0.844186	0.619847	0.080494	-0.837291	0.636641	-0.086339	-0.730485	0.898939	-0.089000	-0.734755	0.901883	0.128371	-0.617510	1.169458	-0.027663	-0.622724	0.680493	-0.183542	-0.606784	1.165643	0.077032	-0.589119	1.103783	0.078352	-0.572642	0.711779	0.254822	-0.449926	0.059437	-0.282801	-0.380202	0.057562	0.397853	-0.353853	0.064534	0.363973							0.422364	0.076211	-0.094895	0.443819	0.085198	0.203816
2569	21.408333	-0.844191	0.619839	0.080498	-0.837292	0.636629	-0.086329	-0.730511	0.898937	-0.088988	-0.734771	0.901875	0.128384	-0.617547	1.169454	-0.027646	-0.622713	0.680499	-0.183550	-0.606809	1.165628	0.077052	-0.589141	1.103777	0.078371	-0.572636	0.711779	0.254831	-0.449861	0.059485	-0.282867	-0.380140	0.057548	0.397859	-0.353860	0.064537	0.363999							0.422364	0.076227	-0.094919	0.443823	0.085213	0.203825
2570	21.416667	-0.844193	0.619826	0.080501	-0.837297	0.636612	-0.086322	-0.730548	0.898936	-0.088910	-0.734782	0.901863	0.128398	-0.617570	1.169416	-0.027603	-0.622710	0.680497	-0.183552	-0.606832	1.165612	0.077065	-0.589157	1.103777	0.078391	-0.572635	0.711772	0.254837	-0.449892	0.059495	-0.282859	-0.380101	0.057510	0.397858	-0.353860	0.064527	0.364001							0.422318	0.076211	-0.094955	0.443820	0.085214	0.203823
2571	21.425000	-0.844191	0.619807	0.080500	-0.837237	0.636601	-0.086291	-0.730574	0.898917	-0.088908	-0.734844	0.901857	0.128420	-0.617611	1.169437	-0.027616	-0.622716	0.680487	-0.183552	-0.606856	1.165603	0.077075	-0.589180	1.103774	0.078401	-0.572632	0.711763	0.254846	-0.449945	0.059447	-0.282805	-0.380173	0.057530	0.397861	-0.353862	0.064533	0.364005							0.422183	0.076217	-0.095044	0.443819	0.085207	0.203814
2572	21.433333	-0.844193	0.619790	0.080498	-0.837300	0.636583	-0.086294	-0.730572	0.898903	-0.088977	-0.734816	0.901823	0.128394	-0.617638	1.169440	-0.027605	-0.622698	0.680467	-0.183555	-0.606887	1.165591	0.077072	-0.589199	1.103776	0.078410	-0.572632	0.711759	0.254858	-0.449864	0.059495	-0.282863	-0.380087	0.057493	0.397850	-0.353861	0.064519	0.364002							0.422058	0.076216	-0.095119	0.443815	0.085184	0.203794
2573	21.441667	-0.844192	0.619776	0.080497	-0.837307	0.636573	-0.086294	-0.730610	0.898901	-0.088904	-0.734830	0.901814	0.128395	-0.617662	1.169454	-0.027596	-0.622690	0.680444	-0.183553	-0.606866	1.165576	0.077062	-0.589227	1.103783	0.078419	-0.572635	0.711746	0.254858	-0.449875	0.059502	-0.282858	-0.380141	0.057524	0.397854	-0.353858	0.064525	0.364000							0.422034	0.076218	-0.095136	0.443805	0.085157	0.203765
2574	21.450000	-0.844191	0.619765	0.080496	-0.837164	0.636513	-0.086300	-0.730625	0.898896	-0.088902	-0.734844	0.901789	0.128391	-0.617690	1.169475	-0.027583	-0.622681	0.680428	-0.183540	-0.606930	1.165597	0.077089	-0.589253	1.103795	0.078415	-0.572639	0.711741	0.254862	-0.449849	0.059488	-0.282871	-0.380192	0.057549	0.397849	-0.353857	0.064537	0.363995							0.422011	0.076208	-0.095149	0.443811	0.085140	0.203746
2575	21.458333	-0.844196	0.619758	0.080493	-0.837315	0.636551	-0.086291	-0.730636	0.898887	-0.088973	-0.734854	0.901772	0.128384	-0.617713	1.169491	-0.027570	-0.622683	0.680416	-0.183526	-0.606891	1.165548	0.077037	-0.589278	1.103791	0.078415	-0.572645	0.711737	0.254865	-0.449883	0.059461	-0.282835	-0.380148	0.057534	0.397850	-0.353843	0.064519	0.363962							0.421994	0.076214	-0.095155	0.443794	0.085107	0.203720
2576	21.466667	-0.844201	0.619757	0.080493	-0.837323	0.636541	-0.086294	-0.730669	0.898893	-0.088902	-0.734854	0.901808	0.128410	-0.617739	1.169509	-0.027564	-0.622684	0.680410	-0.183509	-0.606997	1.165604	0.077120	-0.589305	1.103789	0.078418	-0.572645	0.711735	0.254864	-0.449830	0.059475	-0.282871	-0.380209	0.057575	0.397859	-0.353856	0.064512	0.363986							0.421983	0.076209	-0.095175	0.443806	0.085143	0.203747
2577	21.475000	-0.844209	0.619757	0.080493	-0.837322	0.636532	-0.086288	-0.730688	0.898894	-0.088901	-0.734865	0.901802	0.128407	-0.617760	1.169508	-0.027551	-0.622704	0.680405	-0.183479	-0.607018	1.165599	0.077129	-0.589326	1.103784	0.078405	-0.572640	0.711744	0.254858	-0.449857	0.059486	-0.282867	-0.380176	0.057566	0.397865	-0.353859	0.064529	0.363993							0.421973	0.076205	-0.095179	0.443801	0.085149	0.203753
2578	21.483333	-0.844215	0.619756	0.080497	-0.837192	0.636483	-0.086300	-0.730717	0.898859	-0.088944	-0.734870	0.901797	0.128410	-0.617787	1.169527	-0.027563	-0.622717	0.680400	-0.183453	-0.606958	1.165539	0.077045	-0.589348	1.103774	0.078400	-0.572635	0.711761	0.254859	-0.449845	0.059475	-0.282879	-0.380100	0.057504	0.397845	-0.353857	0.064532	0.363995							0.421971	0.076194	-0.095193	0.443810	0.085176	0.203771
2579	21.491667	-0.844217	0.619751	0.080497	-0.837331	0.636519	-0.086280	-0.730727	0.898868	-0.088953	-0.734875	0.901773	0.128392	-0.617801	1.169513	-0.027556	-0.622717	0.680392	-0.183436	-0.607019	1.165565	0.077081	-0.589369	1.103771	0.078394	-0.572629	0.711774	0.254852	-0.449918	0.059443	-0.282815	-0.380190	0.057558	0.397852	-0.353844	0.064519	0.363966							0.421976	0.076191	-0.095192	0.443810	0.085198	0.203782
2580	21.500000	-0.844221	0.619749	0.080498	-0.837336	0.636521	-0.086265	-0.730729	0.898873	-0.088964	-0.734881	0.901791	0.128406	-0.617818	1.169492	-0.027542	-0.622712	0.680383	-0.183424	-0.607078	1.165587	0.077116	-0.589390	1.103769	0.078394	-0.572619	0.711796	0.254851	-0.449834	0.059473	-0.282880	-0.380200	0.057565	0.397859	-0.353861	0.064528	0.363999							0.421980	0.076192	-0.095180	0.443806	0.085207	0.203781
2581	21.508333	-0.844230	0.619745	0.080501	-0.837343	0.636513	-0.086259	-0.730769	0.898866	-0.088904	-0.734885	0.901792	0.128415	-0.617838	1.169503	-0.027562	-0.622724	0.680358	-0.183403	-0.607086	1.165583	0.077112	-0.589397	1.103766	0.078388	-0.572612	0.711808	0.254849	-0.449857	0.059469	-0.282832	-0.380087	0.057494	0.397850	-0.353857	0.064537	0.364001							0.421983	0.076203	-0.095178	0.443811	0.085214	0.203788
2582	21.516667	-0.844220	0.619735	0.080500	-0.837344	0.636507	-0.086247	-0.730790	0.898838	-0.088931	-0.734895	0.901766	0.128395	-0.617867	1.169510	-0.027572	-0.622723	0.680333	-0.183385	-0.607093	1.165589	0.077107	-0.589408	1.103772	0.078380	-0.572607	0.711823	0.254855	-0.449923	0.059442	-0.282801	-0.380081	0.057484	0.397845	-0.353840	0.064526	0.363965							0.421988	0.076197	-0.095169	0.443812	0.085195	0.203772
2583	21.525000	-0.844224	0.619729	0.080498	-0.837353	0.636503	-0.086248	-0.730808	0.898828	-0.088928	-0.734905	0.901764	0.128408	-0.617865	1.169490	-0.027549	-0.622722	0.680316	-0.183370	-0.607069	1.165563	0.077066	-0.589416	1.103777	0.078381	-0.572599	0.711828	0.254857	-0.449890	0.059474	-0.282816	-0.380189	0.057557	0.397855	-0.353851	0.064523	0.363982							0.421992	0.076210	-0.095169	0.443808	0.085167	0.203753
2584	21.533333	-0.844234	0.619724	0.080498	-0.837361	0.636495	-0.086254	-0.730828	0.898848	-0.088828	-0.734912	0.901779	0.128425	-0.617863	1.169500	-0.027559	-0.622725	0.680295	-0.183350	-0.607110	1.165606	0.077098	-0.589426	1.103785	0.078381	-0.572594	0.711822	0.254859	-0.449889	0.059503	-0.282837	-0.380083	0.057541	0.397862	-0.353851	0.064534	0.363997							0.421993	0.076211	-0.095171	0.443802	0.085146	0.203742
2585	21.541667	-0.844242	0.619713	0.080492	-0.837222	0.636450	-0.086270	-0.730825	0.898844	-0.088840	-0.734917	0.901768	0.128434	-0.617871	1.169498	-0.027566	-0.622735	0.680274	-0.183343	-0.607066	1.165591	0.077049	-0.589439	1.103800	0.078373	-0.572585	0.711816	0.254860	-0.449817	0.059494	-0.282857	-0.380143	0.057528	0.397850	-0.353855	0.064532	0.363998							0.421996	0.076208	-0.095186	0.443801	0.085128	0.203727
2586	21.550000	-0.844242	0.619706	0.080490	-0.837366	0.636471	-0.086279	-0.730807	0.898832	-0.088934	-0.734926	0.901722	0.128405	-0.617893	1.169511	-0.027605	-0.622396	0.680276	-0.183089	-0.607101	1.165617	0.077078	-0.589444	1.103806	0.078370	-0.572580	0.711807	0.254862	-0.449847	0.059486	-0.282874	-0.380194	0.057558	0.397854	-0.353843	0.064519	0.363960							0.422007	0.076192	-0.095196	0.443800	0.085097	0.203707
2587	21.558333	-0.844254	0.619697	0.080484	-0.837369	0.636463	-0.086286	-0.730836	0.898821	-0.088891	-0.734938	0.901748	0.128432	-0.617885	1.169453	-0.027591	-0.622746	0.680267	-0.183336	-0.607110	1.165612	0.077070	-0.589435	1.103782	0.078374	-0.572577	0.711794	0.254862	-0.449850	0.059479	-0.282876	-0.380195	0.057568	0.397855	-0.353853	0.064530	0.363989							0.422002	0.076190	-0.095212	0.443799	0.085128	0.203728
2588	21.566667	-0.844258	0.619689	0.080478	-0.837367	0.636460	-0.086284	-0.730862	0.898820	-0.088835	-0.734946	0.901750	0.128432	-0.617890	1.169418	-0.027601	-0.622749	0.680265	-0.183334	-0.607107	1.165583	0.077057	-0.589431	1.103764	0.078374	-0.572582	0.711772	0.254853	-0.449838	0.059471	-0.282892	-0.380089	0.057551	0.397866	-0.353854	0.064538	0.363995							0.422007	0.076190	-0.095224	0.443799	0.085139	0.203743
2589	21.575000	-0.844260	0.619679	0.080474	-0.837379	0.636462	-0.086285	-0.730851	0.898828	-0.088894	-0.734959	0.901720	0.128416	-0.617911	1.169400	-0.027621	-0.622593	0.680290	-0.183213	-0.607065	1.165533	0.077013	-0.589421	1.103756	0.078365	-0.572588	0.711760	0.254853	-0.449889	0.059454	-0.282857	-0.380091	0.057520	0.397853	-0.353850	0.064536	0.363981							0.422010	0.076196	-0.095214	0.443802	0.085161	0.203755
2590	21.583333	-0.844267	0.619680	0.080474	-0.837383	0.636467	-0.086269	-0.730874	0.898817	-0.088925	-0.735053	0.901793	0.128491	-0.617904	1.169373	-0.027605	-0.622758	0.680286	-0.183338	-0.607030	1.165490	0.076979	-0.589411	1.103732	0.078365	-0.572601	0.711746	0.254848	-0.449975	0.059402	-0.282775	-0.380192	0.057557	0.397854	-0.353842	0.064522	0.363969							0.422006	0.076206	-0.095195	0.443810	0.085191	0.203768
2591	21.591667	-0.844271	0.619685	0.080485	-0.837399	0.636475	-0.086257	-0.730890	0.898844	-0.088879	-0.735189	0.901896	0.128598	-0.617912	1.169392	-0.027614	-0.622756	0.680284	-0.183336	-0.607103	1.165551	0.077058	-0.589403	1.103732	0.078368	-0.572610	0.711739	0.254842	-0.449894	0.059497	-0.282851	-0.380193	0.057583	0.397861	-0.353860	0.064524	0.363996							0.422016	0.076218	-0.095184	0.443807	0.085200	0.203785
2592	21.600000	-0.844276	0.619690	0.080482	-0.837413	0.636477	-0.086247	-0.730911	0.898865	-0.088822	-0.735171	0.901904	0.128601	-0.617902	1.169431	-0.027620	-0.622764	0.680259	-0.183323	-0.607091	1.165571	0.077067	-0.589394	1.103741	0.078367	-0.572615	0.711737	0.254836	-0.449848	0.059488	-0.282858	-0.380185	0.057597	0.397865	-0.353862	0.064527	0.363993							0.422021	0.076233	-0.095167	0.443812	0.085193	0.203779
2593	21.608333	-0.844275	0.619691	0.080479	-0.837432	0.636479	-0.086239	-0.730913	0.898857	-0.088900	-0.734969	0.901750	0.128443	-0.617881	1.169453	-0.027598	-0.622757	0.680263	-0.183320	-0.607027	1.165564	0.077030	-0.589393	1.103770	0.078364	-0.572618	0.711741	0.254836	-0.449927	0.059452	-0.282792	-0.380145	0.057534	0.397847	-0.353839	0.064532	0.363958							0.422029	0.076235	-0.095160	0.443812	0.085184	0.203774
2594	21.616667	-0.844290	0.619695	0.080479	-0.837443	0.636468	-0.086226	-0.730903	0.898881	-0.088912	-0.734966	0.901770	0.128465	-0.617863	1.169474	-0.027569	-0.622461	0.680258	-0.183067	-0.607059	1.165617	0.077088	-0.589389	1.103795	0.078370	-0.572610	0.711752	0.254838	-0.449838	0.059483	-0.282860	-0.380198	0.057565	0.397850	-0.353844	0.064512	0.363956							0.422034	0.076230	-0.095154	0.443810	0.085170	0.203767
2595	21.625000	-0.844291	0.619693	0.080476	-0.837444	0.636451	-0.086218	-0.730930	0.898866	-0.088875	-0.734964	0.901746	0.128452	-0.617857	1.169523	-0.027571	-0.622764	0.680239	-0.183308	-0.607036	1.165639	0.077097	-0.589383	1.103810	0.078380	-0.572604	0.711764	0.254837	-0.449843	0.059495	-0.282846	-0.380142	0.057558	0.397857	-0.353857	0.064530	0.363989							0.422041	0.076214	-0.095161	0.443806	0.085147	0.203754
2596	21.633333	-0.844286	0.619686	0.080470	-0.837442	0.636426	-0.086214	-0.730949	0.898842	-0.088883	-0.734965	0.901744	0.128464	-0.617847	1.169538	-0.027545	-0.622766	0.680233	-0.183301	-0.606944	1.165602	0.077030	-0.589379	1.103826	0.078384	-0.572594	0.711788	0.254845	-0.449854	0.059478	-0.282875	-0.380203	0.057572	0.397855	-0.353851	0.064532	0.363990							0.422037	0.076198	-0.095169	0.443806	0.085104	0.203728
2597	21.641667	-0.844280	0.619675	0.080457	-0.837437	0.636414	-0.086208	-0.730955	0.898831	-0.088882	-0.734958	0.901704	0.128442	-0.617837	1.169563	-0.027534	-0.622602	0.680231	-0.183173	-0.607011	1.165676	0.077113	-0.589380	1.103860	0.078391	-0.572579	0.711813	0.254857	-0.449880	0.059447	-0.282856	-0.380170	0.057542	0.397854	-0.353851	0.064531	0.363978							0.422038	0.076185	-0.095177	0.443805	0.085133	0.203746
2598	21.650000	-0.844265	0.619677	0.080452	-0.837430	0.636406	-0.086200	-0.730994	0.898809	-0.088833	-0.734960	0.901745	0.128468	-0.617834	1.169595	-0.027523	-0.622765	0.680239	-0.183288	-0.607008	1.165695	0.077125	-0.589380	1.103887	0.078405	-0.572564	0.711832	0.254860	-0.449967	0.059462	-0.282882	-0.380186	0.057555	0.397851	-0.353843	0.064526	0.363966							0.422032	0.076177	-0.095182	0.443801	0.085131	0.203750
2599	21.658333	-0.844231	0.619667	0.080445	-0.837420	0.636409	-0.086192	-0.730997	0.898827	-0.088813	-0.734961	0.901733	0.128466	-0.617832	1.169632	-0.027513	-0.622761	0.680245	-0.183274	-0.606993	1.165728	0.077133	-0.589382	1.103908	0.078416	-0.572546	0.711849	0.254870	-0.449877	0.059483	-0.282875	-0.380144	0.057556	0.397863	-0.353854	0.064531	0.363999							0.422021	0.076179	-0.095185	0.443808	0.085149	0.203764
2600	21.666667	-0.844219	0.619671	0.080440	-0.837411	0.636417	-0.086188	-0.730981	0.898833	-0.088877	-0.734967	0.901722	0.128466	-0.617833	1.169668	-0.027496	-0.622753	0.680263	-0.183262	-0.606991	1.165771	0.077170	-0.589389	1.103933	0.078418	-0.572532	0.711860	0.254879	-0.449921	0.059438	-0.282813	-0.380194	0.057569	0.397858	-0.353844	0.064525	0.363969							0.422008	0.076198	-0.095188	0.443812	0.085167	0.203785
2601	21.675000	-0.844231	0.619688	0.080443	-0.837399	0.636431	-0.086178	-0.731013	0.898836	-0.088842	-0.734964	0.901722	0.128472	-0.617836	1.169706	-0.027475	-0.622754	0.680276	-0.183245	-0.607002	1.165770	0.077159	-0.589399	1.103955	0.078422	-0.572524	0.711862	0.254882	-0.449880	0.059464	-0.282840	-0.380176	0.057543	0.397855	-0.353843	0.064533	0.363967							0.421987	0.076212	-0.095184	0.443816	0.085182	0.203806
2602	21.683333	-0.844226	0.619696	0.080443	-0.837387	0.636441	-0.086176	-0.731043	0.898838	-0.088806	-0.734966	0.901741	0.128496	-0.617838	1.169738	-0.027466	-0.622755	0.680285	-0.183226	-0.607008	1.165811	0.077183	-0.589412	1.103966	0.078426	-0.572516	0.711866	0.254894	-0.449889	0.059502	-0.282839	-0.380179	0.057595	0.397867	-0.353841	0.064521	0.363966							0.421964	0.076222	-0.095186	0.443816	0.085187	0.203817
2603	21.691667	-0.844217	0.619701	0.080444	-0.837374	0.636441	-0.086175	-0.731034	0.898872	-0.088804	-0.735013	0.901761	0.128540	-0.617843	1.169766	-0.027454	-0.622756	0.680292	-0.183210	-0.607014	1.165825	0.077188	-0.589426	1.103971	0.078429	-0.572504	0.711863	0.254893	-0.449852	0.059497	-0.282860	-0.380190	0.057563	0.397848	-0.353842	0.064509	0.363997							0.421955	0.076213	-0.095186	0.443817	0.085185	0.203819
2604	21.700000	-0.844213	0.619704	0.080445	-0.837364	0.636434	-0.086175	-0.731041	0.898864	-0.088837	-0.735015	0.901717	0.128523	-0.617859	1.169760	-0.027433	-0.622755	0.680286	-0.183183	-0.607025	1.165816	0.077196	-0.589432	1.103986	0.078439	-0.572497	0.711859	0.254896	-0.449920	0.059446	-0.282795	-0.380094	0.057508	0.397841	-0.353836	0.064527	0.363960							0.421945	0.076203	-0.095196	0.443816	0.085180	0.203818
2605	21.708333	-0.844206	0.619692	0.080443	-0.837351	0.636420	-0.086176	-0.731066	0.898851	-0.088802	-0.734974	0.901675	0.128497	-0.617866	1.169778	-0.027427	-0.622584	0.680286	-0.183040	-0.607034	1.165812	0.077214	-0.589442	1.103969	0.078449	-0.572487	0.711842	0.254900	-0.449849	0.059491	-0.282865	-0.380142	0.057537	0.397850	-0.353858	0.064527	0.363994							0.421935	0.076187	-0.095216	0.443812	0.085156	0.203796
2606	21.716667	-0.844200	0.619679	0.080434	-0.837344	0.636411	-0.086179	-0.731088	0.898833	-0.088765	-0.734990	0.901700	0.128537	-0.617878	1.169772	-0.027413	-0.622739	0.680266	-0.183159	-0.607041	1.165808	0.077223	-0.589451	1.103968	0.078464	-0.572477	0.711825	0.254898	-0.449971	0.059473	-0.282872	-0.380076	0.057539	0.397862	-0.353848	0.064530	0.363991							0.421931	0.076169	-0.095233	0.443810	0.085136	0.203778
2607	21.725000	-0.844198	0.619660	0.080429	-0.837282	0.636400	-0.086157	-0.731078	0.898856	-0.088764	-0.734992	0.901684	0.128550	-0.617885	1.169771	-0.027398	-0.622733	0.680250	-0.183142	-0.607052	1.165783	0.077228	-0.589465	1.103966	0.078480	-0.572474	0.711807	0.254898	-0.449853	0.059480	-0.282887	-0.380169	0.057538	0.397852	-0.353842	0.064522	0.363977							0.421924	0.076165	-0.095240	0.443799	0.085131	0.203773
2608	21.733333	-0.844195	0.619651	0.080427	-0.837353	0.636394	-0.086163	-0.731078	0.898843	-0.088796	-0.734990	0.901643	0.128537	-0.617894	1.169768	-0.027376	-0.622728	0.680236	-0.183130	-0.607056	1.165808	0.077258	-0.589477	1.103978	0.078504	-0.572468	0.711790	0.254893	-0.449925	0.059433	-0.282819	-0.380087	0.057499	0.397847	-0.353833	0.064525	0.363955							0.421920	0.076144	-0.095234	0.443801	0.085124	0.203761
2609	21.741667	-0.844187	0.619633	0.080426	-0.837366	0.636389	-0.086156	-0.731111	0.898821	-0.088764	-0.735197	0.901774	0.128703	-0.617900	1.169770	-0.027353	-0.622736	0.680221	-0.183115	-0.607064	1.165775	0.077273	-0.589479	1.103958	0.078525	-0.572466	0.711768	0.254891	-0.449862	0.059481	-0.282858	-0.380187	0.057590	0.397864	-0.353846	0.064530	0.363977							0.421916	0.076161	-0.095227	0.443806	0.085134	0.203775
2610	21.750000	-0.844196	0.619624	0.080433	-0.837384	0.636385	-0.086143	-0.731132	0.898817	-0.088721	-0.735208	0.901752	0.128718	-0.617919	1.169774	-0.027314	-0.622737	0.680226	-0.183104	-0.607066	1.165791	0.077312	-0.589484	1.103953	0.078550	-0.572473	0.711743	0.254887	-0.449890	0.059499	-0.282847	-0.380192	0.057566	0.397853	-0.353851	0.064532	0.363988							0.421906	0.076168	-0.095214	0.443806	0.085150	0.203794
2611	21.758333	-0.844219	0.619613	0.080441	-0.837400	0.636382	-0.086133	-0.731111	0.898831	-0.088762	-0.735170	0.901705	0.128689	-0.617927	1.169752	-0.027275	-0.622600	0.680230	-0.182951	-0.607065	1.165769	0.077338	-0.589486	1.103941	0.078576	-0.572490	0.711718	0.254887	-0.449936	0.059455	-0.282789	-0.380141	0.057533	0.397851	-0.353844	0.064527	0.363978							0.421931	0.076125	-0.095276	0.443804	0.085162	0.203799
2612	21.766667	-0.844256	0.619620	0.080457	-0.837412	0.636373	-0.086127	-0.731122	0.898825	-0.088756	-0.735288	0.901783	0.128780	-0.617929	1.169775	-0.027243	-0.622759	0.680205	-0.183063	-0.607061	1.165767	0.077367	-0.589481	1.103938	0.078612	-0.572513	0.711697	0.254887	-0.449860	0.059500	-0.282843	-0.380192	0.057563	0.397855	-0.353843	0.064514	0.363960							0.421876	0.076173	-0.095215	0.443795	0.085173	0.203812
2613	21.775000	-0.844242	0.619606	0.080450	-0.837428	0.636362	-0.086130	-0.731166	0.898806	-0.088681	-0.735051	0.901608	0.128586	-0.617936	1.169782	-0.027207	-0.622773	0.680202	-0.183045	-0.607065	1.165770	0.077401	-0.589480	1.103918	0.078625	-0.572536	0.711683	0.254888	-0.449861	0.059497	-0.282859	-0.380142	0.057537	0.397850	-0.353850	0.064532	0.363982							0.421843	0.076156	-0.095236	0.443799	0.085175	0.203809
2614	21.783333	-0.844264	0.619598	0.080452	-0.837437	0.636350	-0.086134	-0.731170	0.898801	-0.088704	-0.735281	0.901739	0.128742	-0.617914	1.169797	-0.027201	-0.622773	0.680193	-0.183023	-0.607052	1.165751	0.077413	-0.589478	1.103923	0.078634	-0.572551	0.711674	0.254890	-0.449887	0.059496	-0.282848	-0.380192	0.057568	0.397853	-0.353845	0.064531	0.363964							0.421789	0.076136	-0.095264	0.443793	0.085162	0.203789
2615	21.791667	-0.844271	0.619580	0.080449	-0.837445	0.636342	-0.086136	-0.731144	0.898827	-0.088762	-0.735249	0.901694	0.128697	-0.617892	1.169828	-0.027183	-0.622639	0.680197	-0.182876	-0.607038	1.165756	0.077427	-0.589480	1.103922	0.078645	-0.572569	0.711672	0.254891	-0.449922	0.059444	-0.282818	-0.380092	0.057506	0.397844	-0.353835	0.064526	0.363953							0.421740	0.076123	-0.095295	0.443792	0.085167	0.203783
2616	21.800000	-0.844298	0.619579	0.080453	-0.837457	0.636337	-0.086140	-0.731204	0.898794	-0.088699	-0.735133	0.901640	0.128611	-0.617870	1.169837	-0.027171	-0.622802	0.680154	-0.182989	-0.607001	1.165790	0.077478	-0.589477	1.103929	0.078664	-0.572595	0.711674	0.254893	-0.449966	0.059472	-0.282877	-0.380087	0.057508	0.397841	-0.353838	0.064531	0.363962							0.421674	0.076114	-0.095338	0.443783	0.085141	0.203771
2617	21.808333	-0.844286	0.619555	0.080441	-0.837466	0.636337	-0.086136	-0.731222	0.898795	-0.088696	-0.735156	0.901629	0.128612	-0.617872	1.169924	-0.027211	-0.622805	0.680143	-0.182973	-0.607000	1.165808	0.077461	-0.589481	1.103947	0.078674	-0.572618	0.711679	0.254905	-0.449853	0.059487	-0.282878	-0.380190	0.057564	0.397851	-0.353861	0.064534	0.363992							0.421582	0.076108	-0.095381	0.443777	0.085122	0.203757
2618	21.816667	-0.844296	0.619549	0.080442	-0.837473	0.636346	-0.086133	-0.731213	0.898817	-0.088742	-0.735377	0.901728	0.128739	-0.617811	1.169912	-0.027149	-0.622810	0.680134	-0.182963	-0.606978	1.165848	0.077477	-0.589482	1.103974	0.078676	-0.572639	0.711686	0.254914	-0.449894	0.059495	-0.282856	-0.380186	0.057560	0.397844	-0.353853	0.064537	0.363988							0.421492	0.076122	-0.095432	0.443788	0.085123	0.203768
2619	21.825000	-0.844314	0.619561	0.080446	-0.837482	0.636353	-0.086130	-0.731239	0.898816	-0.088735	-0.735287	0.901641	0.128659	-0.617777	1.169974	-0.027132	-0.622519	0.680193	-0.182683	-0.606956	1.165877	0.077486	-0.589490	1.104009	0.078697	-0.572661	0.711690	0.254931	-0.449915	0.059477	-0.282820	-0.380175	0.057545	0.397853	-0.353847	0.064533	0.363975							0.421402	0.076123	-0.095473	0.443771	0.085125	0.203770
2620	21.833333	-0.844333	0.619548	0.080450	-0.837491	0.636355	-0.086128	-0.731283	0.898815	-0.088672	-0.735225	0.901647	0.128636	-0.617740	1.170005	-0.027097	-0.622533	0.680210	-0.182667	-0.606924	1.165910	0.077525	-0.589497	1.104033	0.078712	-0.572679	0.711688	0.254952	-0.449897	0.059500	-0.282844	-0.380197	0.057574	0.397854	-0.353859	0.064529	0.363995							0.421315	0.076127	-0.095522	0.443763	0.085131	0.203778
2621	21.841667	-0.844348	0.619549	0.080449	-0.837503	0.636355	-0.086130	-0.731291	0.898835	-0.088641	-0.735359	0.901713	0.128726	-0.617737	1.170052	-0.027115	-0.622817	0.680163	-0.182907	-0.606916	1.165952	0.077529	-0.589504	1.104053	0.078720	-0.572692	0.711689	0.254971	-0.449894	0.059501	-0.282843	-0.380144	0.057535	0.397846	-0.353859	0.064532	0.363992							0.421230	0.076136	-0.095583	0.443761	0.085140	0.203785
2622	21.850000	-0.844339	0.619540	0.080440	-0.837508	0.636347	-0.086127	-0.731292	0.898825	-0.088719	-0.735451	0.901742	0.128779	-0.617717	1.170087	-0.027133	-0.622835	0.680214	-0.182870	-0.606895	1.165985	0.077563	-0.589517	1.104074	0.078727	-0.572703	0.711689	0.254988	-0.449930	0.059445	-0.282801	-0.380191	0.057565	0.397851	-0.353843	0.064541	0.363962							0.421152	0.076135	-0.095644	0.443759	0.085160	0.203789
2623	21.858333	-0.844347	0.619529	0.080441	-0.837514	0.636338	-0.086130	-0.731326	0.898827	-0.088625	-0.735331	0.901659	0.128686	-0.617693	1.170080	-0.027111	-0.622685	0.680237	-0.182726	-0.606910	1.166001	0.077547	-0.589528	1.104101	0.078733	-0.572710	0.711682	0.255002	-0.449896	0.059469	-0.282838	-0.380193	0.057565	0.397851	-0.353847	0.064530	0.363959							0.421086	0.076133	-0.095709	0.443752	0.085178	0.203800
2624	21.866667	-0.844370	0.619518	0.080441	-0.837522	0.636323	-0.086131	-0.731321	0.898856	-0.088604	-0.735296	0.901605	0.128649	-0.617675	1.170065	-0.027089	-0.622826	0.680228	-0.182823	-0.606892	1.166012	0.077575	-0.589539	1.104105	0.078744	-0.572713	0.711676	0.255018	-0.449967	0.059449	-0.282794	-0.380099	0.057511	0.397847	-0.353865	0.064526	0.363984							0.420935	0.076125	-0.095825	0.443751	0.085183	0.203800
2625	21.875000	-0.844362	0.619500	0.080441	-0.837518	0.636320	-0.086126	-0.731324	0.898833	-0.088665	-0.735524	0.901723	0.128803	-0.617678	1.170074	-0.027108	-0.622811	0.680207	-0.182825	-0.606908	1.165977	0.077544	-0.589547	1.104100	0.078747	-0.572713	0.711673	0.255024	-0.449966	0.059455	-0.282800	-0.380156	0.057544	0.397851	-0.353855	0.064534	0.363978							0.420916	0.076134	-0.095853	0.443751	0.085167	0.203800
2626	21.883333	-0.844360	0.619491	0.080442	-0.837518	0.636314	-0.086119	-0.731351	0.898820	-0.088632	-0.735410	0.901640	0.128739	-0.617690	1.170073	-0.027123	-0.622522	0.680253	-0.182553	-0.606934	1.165989	0.077544	-0.589560	1.104088	0.078757	-0.572715	0.711670	0.255027	-0.449924	0.059446	-0.282820	-0.380090	0.057495	0.397834	-0.353841	0.064530	0.363956							0.420829	0.076123	-0.095910	0.443743	0.085138	0.203785
2627	21.891667	-0.844374	0.619483	0.080451	-0.837521	0.636314	-0.086110	-0.731357	0.898820	-0.088623	-0.735562	0.901706	0.128840	-0.617687	1.170053	-0.027087	-0.622649	0.680215	-0.182680	-0.606935	1.165960	0.077579	-0.589567	1.104069	0.078775	-0.572716	0.711666	0.255028	-0.449875	0.059497	-0.282858	-0.380142	0.057534	0.397847	-0.353856	0.064540	0.363989							0.420828	0.076142	-0.095919	0.443739	0.085144	0.203796
2628	21.900000	-0.844375	0.619477	0.080452	-0.837521	0.636308	-0.086102	-0.731364	0.898815	-0.088619	-0.735560	0.901727	0.128862	-0.617693	1.170024	-0.027043	-0.622495	0.680244	-0.182533	-0.606944	1.165937	0.077587	-0.589572	1.104053	0.078797	-0.572716	0.711662	0.255032	-0.449847	0.059487	-0.282870	-0.380188	0.057560	0.397847	-0.353855	0.064545	0.363991							0.420826	0.076152	-0.095921	0.443730	0.085135	0.203801
[truncated: 6,259 more rows]
[truncated: 216 more columns]
