# Supplementary material for: Musical improvisation enhances interpersonal coordination in subsequent conversation: Motor and speech evidence
Source: PLoS One. 2021 Apr 15;16(4):e0250166. doi: 10.1371/journal.pone.0250166 (PMC8049323; doi:10.1371/journal.pone.0250166)
Supplement: S1 File — (ZIP) [file pone.0250166.s004.zip › HB condition/EDITED_PC 232 T1.csv]

Format Version	1.21	Take Name	PC 232 T1	Capture Frame Rate	180.000000	Export Frame Rate	120.000000	Capture Start Time	2018-07-12 05.17.02 PM	Total Frames in Take	26028	Total Exported Frames	17352	Rotation Type	Quaternion	Length Units	Meters	Coordinate Space	Global
		Marker	Marker	Marker	Marker	Marker	Marker	Marker	Marker	Marker	Marker	Marker	Marker	Marker	Marker	Marker	Marker	Marker	Marker	Marker	Marker	Marker	Marker	Marker	Marker	Marker	Marker	Marker	Marker	Marker	Marker	Marker	Marker	Marker	Marker	Marker	Marker	Marker	Marker	Marker	Marker	Marker	Marker	Marker	Marker	Marker	Marker	Marker	Marker
		Unlabeled:5000	Unlabeled:5000	Unlabeled:5000	Unlabeled:5001	Unlabeled:5001	Unlabeled:5001	Unlabeled:5002	Unlabeled:5002	Unlabeled:5002	Unlabeled:5003	Unlabeled:5003	Unlabeled:5003	Unlabeled:5004	Unlabeled:5004	Unlabeled:5004	Unlabeled:5005	Unlabeled:5005	Unlabeled:5005	Unlabeled:5006	Unlabeled:5006	Unlabeled:5006	Unlabeled:5007	Unlabeled:5007	Unlabeled:5007	Unlabeled:5008	Unlabeled:5008	Unlabeled:5008	Unlabeled:5009	Unlabeled:5009	Unlabeled:5009	Unlabeled:5010	Unlabeled:5010	Unlabeled:5010	Unlabeled:5011	Unlabeled:5011	Unlabeled:5011	Unlabeled:5012	Unlabeled:5012	Unlabeled:5012	Unlabeled:5013	Unlabeled:5013	Unlabeled:5013	Unlabeled:5014	Unlabeled:5014	Unlabeled:5014	Unlabeled:5015	Unlabeled:5015	Unlabeled:5015
		8392B20CF49E35701388	8392B20CF49E35701388	8392B20CF49E35701388	8392B20CF49E35701389	8392B20CF49E35701389	8392B20CF49E35701389	8392B20CF49E3570138A	8392B20CF49E3570138A	8392B20CF49E3570138A	8392B20CF49E3570138B	8392B20CF49E3570138B	8392B20CF49E3570138B	8392B20CF49E3570138C	8392B20CF49E3570138C	8392B20CF49E3570138C	8392B20CF49E3570138D	8392B20CF49E3570138D	8392B20CF49E3570138D	8392B20CF49E3570138E	8392B20CF49E3570138E	8392B20CF49E3570138E	8392B20CF49E3570138F	8392B20CF49E3570138F	8392B20CF49E3570138F	8392B20CF49E35701390	8392B20CF49E35701390	8392B20CF49E35701390	8392B20CF49E35701391	8392B20CF49E35701391	8392B20CF49E35701391	8392B20CF49E35701392	8392B20CF49E35701392	8392B20CF49E35701392	8392B20CF49E35701393	8392B20CF49E35701393	8392B20CF49E35701393	8392B20CF49E35701394	8392B20CF49E35701394	8392B20CF49E35701394	8392B20CF49E35701395	8392B20CF49E35701395	8392B20CF49E35701395	8392B20CF49E35701396	8392B20CF49E35701396	8392B20CF49E35701396	8392B20CF49E35701397	8392B20CF49E35701397	8392B20CF49E35701397
		Position	Position	Position	Position	Position	Position	Position	Position	Position	Position	Position	Position	Position	Position	Position	Position	Position	Position	Position	Position	Position	Position	Position	Position	Position	Position	Position	Position	Position	Position	Position	Position	Position	Position	Position	Position	Position	Position	Position	Position	Position	Position	Position	Position	Position	Position	Position	Position
Frame	Time	X	Y	Z	X	Y	Z	X	Y	Z	X	Y	Z	X	Y	Z	X	Y	Z	X	Y	Z	X	Y	Z	X	Y	Z	X	Y	Z	X	Y	Z	X	Y	Z	X	Y	Z	X	Y	Z	X	Y	Z	X	Y	Z
10151	84.591667	-0.831309	0.536495	-0.065567	-0.783882	0.861910	-0.121296	-0.805044	0.897232	0.082643	-0.807380	0.539134	0.154600	-0.431819	0.727033	-0.284676	-0.615489	1.157406	-0.046475	-0.684521	0.716956	0.279196	-0.632917	1.133388	0.054634				-0.162600	0.713957	-0.118601	-0.404120	0.597988	0.127368	-0.407488	0.583523	0.161326	-0.211761	0.067112	-0.004903	-0.168484	0.076720	-0.018701	0.436930	0.074071	-0.098963	0.452498	0.067234	-0.141707
10152	84.600000	-0.831375	0.536501	-0.065497	-0.784263	0.861891	-0.121128	-0.805120	0.897189	0.082731	-0.807391	0.539118	0.154633	-0.434028	0.725788	-0.285245	-0.615612	1.157462	-0.046783	-0.684533	0.716992	0.279197	-0.633074	1.133427	0.054521				-0.164795	0.714830	-0.120196	-0.404146	0.598002	0.127372	-0.407512	0.583530	0.161329	-0.211752	0.067114	-0.004903	-0.168481	0.076722	-0.018709	0.436936	0.074069	-0.098964	0.452502	0.067239	-0.141711
10153	84.608333	-0.831378	0.536452	-0.065452	-0.784684	0.861899	-0.121013	-0.805203	0.897173	0.082859	-0.807408	0.539103	0.154667	-0.436383	0.724485	-0.285983	-0.615894	1.157436	-0.046997	-0.684550	0.717028	0.279194	-0.633229	1.133444	0.054352				-0.166933	0.715688	-0.121802	-0.404174	0.598005	0.127384	-0.407537	0.583530	0.161338	-0.211756	0.067119	-0.004897	-0.168480	0.076728	-0.018706	0.436934	0.074075	-0.098969	0.452504	0.067234	-0.141710
10154	84.616667	-0.831547	0.536437	-0.065451	-0.785017	0.861841	-0.120794	-0.805288	0.897160	0.082991	-0.807427	0.539089	0.154709	-0.438807	0.723252	-0.286700	-0.616283	1.157309	-0.047084	-0.684574	0.717066	0.279198	-0.633381	1.133435	0.054148				-0.168992	0.716558	-0.123442	-0.404205	0.598006	0.127395	-0.407521	0.583570	0.161473	-0.211758	0.067113	-0.004901	-0.168478	0.076728	-0.018707	0.436942	0.074078	-0.098971	0.452505	0.067246	-0.141721
10155	84.625000	-0.831564	0.536410	-0.065384	-0.785413	0.861799	-0.120619	-0.805375	0.897140	0.083128	-0.807446	0.539068	0.154745	-0.441231	0.721901	-0.287129	-0.616563	1.157285	-0.047288	-0.684589	0.717108	0.279197	-0.633549	1.133462	0.053918				-0.170948	0.717393	-0.125146	-0.404233	0.597999	0.127417	-0.407544	0.583562	0.161488	-0.211758	0.067104	-0.004899	-0.168489	0.076715	-0.018710	0.436947	0.074079	-0.098979	0.452511	0.067232	-0.141720
10156	84.633333	-0.831652	0.536374	-0.065362	-0.785757	0.861719	-0.120419	-0.805342	0.897103	0.083291	-0.807463	0.539048	0.154784	-0.443784	0.720559	-0.287603	-0.616832	1.157264	-0.047497	-0.684602	0.717147	0.279196	-0.633712	1.133470	0.053711				-0.172830	0.718220	-0.126876	-0.404256	0.597992	0.127434	-0.407565	0.583554	0.161509	-0.211758	0.067101	-0.004896	-0.168501	0.076698	-0.018718	0.436949	0.074077	-0.098989	0.452505	0.067235	-0.141731
10157	84.641667	-0.831671	0.536329	-0.065295	-0.786187	0.861682	-0.120293	-0.805566	0.897108	0.083368	-0.807473	0.539032	0.154819	-0.446426	0.719196	-0.288100	-0.617119	1.157268	-0.047733	-0.684605	0.717190	0.279193	-0.633896	1.133513	0.053535				-0.174659	0.719057	-0.128572	-0.404274	0.597985	0.127454	-0.407581	0.583549	0.161527	-0.211756	0.067099	-0.004898	-0.168491	0.076711	-0.018713	0.436952	0.074085	-0.098994	0.452514	0.067235	-0.141738
10158	84.650000	-0.831750	0.536296	-0.065277	-0.786581	0.861646	-0.120129	-0.805644	0.897077	0.083462	-0.807485	0.539017	0.154860	-0.449087	0.717797	-0.288447	-0.617400	1.157269	-0.047921	-0.684607	0.717229	0.279190	-0.634057	1.133555	0.053336				-0.176486	0.719888	-0.130305	-0.404290	0.597988	0.127469	-0.407593	0.583549	0.161541	-0.211759	0.067101	-0.004898	-0.168480	0.076734	-0.018709	0.436960	0.074096	-0.099003	0.452518	0.067243	-0.141747
10159	84.658333	-0.831753	0.536234	-0.065241	-0.786965	0.861616	-0.119973	-0.805725	0.897047	0.083562	-0.807490	0.539005	0.154895	-0.451733	0.716468	-0.288872	-0.617543	1.157202	-0.048088	-0.684594	0.717273	0.279187	-0.634374	1.133646	0.053142				-0.178374	0.720705	-0.132045	-0.404286	0.598029	0.127546	-0.407602	0.583552	0.161559	-0.211756	0.067104	-0.004899	-0.168490	0.076723	-0.018712	0.436955	0.074105	-0.099003	0.452519	0.067243	-0.141738
10160	84.666667	-0.831871	0.536225	-0.065182	-0.787357	0.861573	-0.119772	-0.805809	0.897030	0.083660	-0.807498	0.538989	0.154928	-0.454360	0.715155	-0.289269	-0.617834	1.157226	-0.048315	-0.684586	0.717318	0.279192	-0.634393	1.133678	0.053066				-0.180297	0.721545	-0.133766	-0.404265	0.598043	0.127630	-0.407606	0.583562	0.161578	-0.211760	0.067115	-0.004897	-0.168501	0.076713	-0.018714	0.436957	0.074114	-0.099009	0.452521	0.067244	-0.141745
10161	84.675000	-0.831901	0.536191	-0.065142	-0.787759	0.861559	-0.119632	-0.805899	0.897011	0.083763	-0.807505	0.538978	0.154956	-0.457013	0.713889	-0.289710	-0.618229	1.157378	-0.048619	-0.684575	0.717369	0.279207	-0.634588	1.133744	0.052913				-0.182308	0.722419	-0.135504	-0.404269	0.598066	0.127659	-0.407608	0.583566	0.161595	-0.211758	0.067114	-0.004891	-0.168493	0.076733	-0.018708	0.436958	0.074121	-0.099012	0.452526	0.067249	-0.141745
10162	84.683333	-0.831941	0.536156	-0.065105	-0.788170	0.861544	-0.119481	-0.805959	0.896973	0.083876	-0.807510	0.538970	0.154995	-0.459639	0.712569	-0.289989	-0.618551	1.157214	-0.048597	-0.684568	0.717414	0.279221	-0.634755	1.133811	0.052740				-0.184360	0.723316	-0.137215	-0.404300	0.598066	0.127561	-0.407613	0.583574	0.161612	-0.211760	0.067113	-0.004883	-0.168479	0.076740	-0.018707	0.436965	0.074115	-0.099018	0.452528	0.067242	-0.141745
10163	84.691667	-0.831907	0.536083	-0.065075	-0.788556	0.861514	-0.119293	-0.806035	0.896935	0.083976	-0.807520	0.538959	0.155020	-0.462307	0.711328	-0.290345	-0.618745	1.157270	-0.048903	-0.684564	0.717465	0.279249	-0.634895	1.133862	0.052560				-0.186371	0.724116	-0.138874	-0.404303	0.598081	0.127581	-0.407623	0.583590	0.161628	-0.211760	0.067104	-0.004884	-0.168504	0.076712	-0.018709	0.436967	0.074116	-0.099018	0.452531	0.067249	-0.141756
10164	84.700000	-0.831838	0.536100	-0.064999	-0.788936	0.861480	-0.119129	-0.806098	0.896893	0.084092	-0.807532	0.538949	0.155046	-0.465004	0.710081	-0.290668	-0.619053	1.157286	-0.049095	-0.684567	0.717512	0.279277	-0.635052	1.133909	0.052409				-0.188355	0.725004	-0.140576	-0.404312	0.598106	0.127609	-0.407655	0.583624	0.161633	-0.211760	0.067107	-0.004874	-0.168505	0.076710	-0.018711	0.436969	0.074116	-0.099023	0.452532	0.067253	-0.141762
10165	84.708333	-0.832041	0.536040	-0.065006	-0.789334	0.861431	-0.118925	-0.806182	0.896837	0.084195	-0.807537	0.538935	0.155070	-0.467717	0.708735	-0.290801	-0.619431	1.157422	-0.049457	-0.684573	0.717553	0.279298	-0.635216	1.133965	0.052201				-0.190361	0.725919	-0.142332	-0.404320	0.598132	0.127636	-0.407589	0.583603	0.161738	-0.211759	0.067099	-0.004882	-0.168492	0.076730	-0.018700	0.436974	0.074128	-0.099026	0.452533	0.067249	-0.141757
10166	84.716667	-0.832070	0.535998	-0.064979	-0.789753	0.861392	-0.118799	-0.806267	0.896794	0.084303	-0.807544	0.538923	0.155095	-0.470450	0.707302	-0.290941	-0.619745	1.157429	-0.049640	-0.684592	0.717590	0.279315	-0.635370	1.134000	0.052013				-0.192285	0.726797	-0.144099	-0.404336	0.598152	0.127662	-0.407605	0.583617	0.161765	-0.211760	0.067096	-0.004887	-0.168480	0.076745	-0.018697	0.436980	0.074138	-0.099037	0.452530	0.067253	-0.141767
10167	84.725000	-0.831933	0.535908	-0.064909	-0.790162	0.861351	-0.118666	-0.806375	0.896762	0.084411	-0.807554	0.538908	0.155115	-0.473197	0.705866	-0.290890	-0.620065	1.157450	-0.049858	-0.684608	0.717624	0.279332	-0.635484	1.134089	0.051866				-0.194056	0.727595	-0.145859	-0.404353	0.598168	0.127694	-0.407621	0.583622	0.161791	-0.211752	0.067098	-0.004887	-0.168489	0.076735	-0.018707	0.436980	0.074143	-0.099035	0.452540	0.067248	-0.141763
10168	84.733333	-0.831994	0.535926	-0.064815	-0.790590	0.861321	-0.118562	-0.806478	0.896725	0.084519	-0.807558	0.538890	0.155132	-0.476008	0.704525	-0.290984	-0.620370	1.157460	-0.050039	-0.684627	0.717649	0.279343	-0.635605	1.134201	0.051786				-0.195642	0.728272	-0.147650	-0.404382	0.598180	0.127716	-0.407643	0.583628	0.161822	-0.211751	0.067096	-0.004887	-0.168480	0.076746	-0.018700	0.436987	0.074148	-0.099043	0.452540	0.067245	-0.141764
10169	84.741667	-0.832129	0.535869	-0.064914	-0.790944	0.861240	-0.118403	-0.806541	0.896679	0.084589	-0.807566	0.538870	0.155151	-0.478882	0.703206	-0.291135	-0.620690	1.157464	-0.050232	-0.684651	0.717670	0.279354	-0.635776	1.134291	0.051762				-0.197300	0.728619	-0.149293	-0.404434	0.598237	0.127733	-0.407658	0.583628	0.161848	-0.211751	0.067107	-0.004879	-0.168475	0.076753	-0.018698	0.436988	0.074150	-0.099042	0.452545	0.067255	-0.141771
10170	84.750000	-0.832071	0.535772	-0.064903	-0.791349	0.861201	-0.118291	-0.806570	0.896607	0.084687	-0.807572	0.538857	0.155166	-0.481689	0.701633	-0.290891	-0.621005	1.157473	-0.050430	-0.684671	0.717687	0.279354	-0.635921	1.134406	0.051767				-0.198824	0.729026	-0.151123	-0.404375	0.598220	0.127866	-0.407671	0.583630	0.161875	-0.211748	0.067102	-0.004877	-0.168471	0.076755	-0.018689	0.436990	0.074148	-0.099040	0.452550	0.067264	-0.141771
10171	84.758333	-0.831984	0.535718	-0.064829	-0.791703	0.861147	-0.118165	-0.806646	0.896575	0.084807	-0.807612	0.538847	0.155194	-0.484598	0.700373	-0.291160	-0.621405	1.157423	-0.050555	-0.684687	0.717715	0.279369	-0.635914	1.134400	0.051362				-0.200298	0.729249	-0.152969	-0.404390	0.598227	0.127890	-0.407686	0.583636	0.161898	-0.211749	0.067098	-0.004868	-0.168491	0.076727	-0.018695	0.436996	0.074154	-0.099044	0.452553	0.067255	-0.141773
10172	84.766667	-0.832110	0.535740	-0.064749	-0.792107	0.861118	-0.118037	-0.806674	0.896522	0.084926	-0.807591	0.538824	0.155194	-0.487453	0.699060	-0.291108	-0.621640	1.157430	-0.050773	-0.684709	0.717718	0.279359	-0.635990	1.134477	0.051231				-0.201711	0.729361	-0.154813	-0.404402	0.598238	0.127904	-0.407694	0.583642	0.161909	-0.211747	0.067100	-0.004858	-0.168470	0.076756	-0.018683	0.437001	0.074152	-0.099043	0.452554	0.067267	-0.141780
10173	84.775000	-0.832061	0.535670	-0.064746	-0.792452	0.861068	-0.117893	-0.806886	0.896488	0.084987	-0.807605	0.538811	0.155202	-0.490307	0.697751	-0.290956	-0.621980	1.157432	-0.050970	-0.684731	0.717736	0.279363	-0.636065	1.134570	0.051085				-0.203072	0.729190	-0.156483	-0.404409	0.598262	0.127914	-0.407704	0.583657	0.161913	-0.211753	0.067100	-0.004857	-0.168471	0.076750	-0.018681	0.437000	0.074154	-0.099046	0.452557	0.067266	-0.141779
10174	84.783333	-0.832243	0.535606	-0.064754	-0.792821	0.861028	-0.117747	-0.806961	0.896432	0.085069	-0.807675	0.538819	0.155234	-0.493051	0.696451	-0.290644	-0.622298	1.157413	-0.051145	-0.684757	0.717750	0.279351	-0.636107	1.134624	0.050891				-0.204502	0.728896	-0.158148	-0.404412	0.598285	0.127919	-0.407712	0.583675	0.161913	-0.211750	0.067097	-0.004862	-0.168493	0.076732	-0.018692	0.437001	0.074160	-0.099050	0.452557	0.067260	-0.141777
10175	84.791667	-0.832161	0.535591	-0.064739	-0.793259	0.861009	-0.117656	-0.807041	0.896380	0.085152	-0.807661	0.538797	0.155230	-0.495852	0.695229	-0.290533	-0.622563	1.157431	-0.051389	-0.684785	0.717773	0.279348	-0.636250	1.134747	0.050945				-0.206041	0.728243	-0.159528	-0.404413	0.598319	0.127917	-0.407718	0.583698	0.161912	-0.211748	0.067092	-0.004867	-0.168493	0.076732	-0.018692	0.437000	0.074166	-0.099052	0.452555	0.067266	-0.141781
10176	84.800000	-0.832307	0.535589	-0.064733	-0.793639	0.860971	-0.117526	-0.807122	0.896331	0.085237	-0.807647	0.538777	0.155230	-0.498622	0.693997	-0.290285	-0.622907	1.157409	-0.051538	-0.684824	0.717778	0.279325	-0.636327	1.134866	0.050975				-0.207413	0.727732	-0.160985	-0.404417	0.598354	0.127922	-0.407727	0.583722	0.161908	-0.211742	0.067091	-0.004867	-0.168492	0.076737	-0.018691	0.437000	0.074166	-0.099049	0.452555	0.067258	-0.141779
10177	84.808333	-0.832433	0.535557	-0.064724	-0.794078	0.860954	-0.117411	-0.807194	0.896274	0.085325	-0.807688	0.538786	0.155268	-0.501330	0.692970	-0.290284	-0.623222	1.157384	-0.051727	-0.684862	0.717798	0.279308	-0.636367	1.134981	0.050860				-0.208740	0.727039	-0.162317	-0.404427	0.598382	0.127924	-0.407747	0.583736	0.161904	-0.211743	0.067093	-0.004875	-0.168468	0.076762	-0.018693	0.437007	0.074167	-0.099055	0.452556	0.067267	-0.141782
10178	84.816667	-0.832416	0.535522	-0.064697	-0.794454	0.860901	-0.117248	-0.807330	0.896233	0.085445	-0.807668	0.538746	0.155261	-0.504013	0.691863	-0.289895	-0.623535	1.157370	-0.051918	-0.684907	0.717808	0.279281	-0.636408	1.135070	0.050738				-0.209985	0.726193	-0.163556	-0.404441	0.598407	0.127932	-0.407779	0.583761	0.161900	-0.211742	0.067096	-0.004874	-0.168490	0.076740	-0.018700	0.437000	0.074161	-0.099050	0.452557	0.067269	-0.141787
10179	84.825000	-0.832477	0.535481	-0.064674	-0.794866	0.860880	-0.117135	-0.807382	0.896175	0.085540	-0.807679	0.538735	0.155286	-0.506713	0.690784	-0.289708	-0.623842	1.157337	-0.052094	-0.684960	0.717814	0.279254	-0.636451	1.135184	0.050609				-0.211103	0.725138	-0.164634	-0.404460	0.598430	0.127938	-0.407747	0.583772	0.161954	-0.211733	0.067099	-0.004866	-0.168465	0.076762	-0.018695	0.436997	0.074161	-0.099047	0.452552	0.067267	-0.141780
10180	84.833333	-0.832562	0.535449	-0.064628	-0.795273	0.860838	-0.116983	-0.807439	0.896125	0.085671	-0.807689	0.538718	0.155308	-0.509395	0.689740	-0.289356	-0.624155	1.157303	-0.052267	-0.685019	0.717817	0.279225	-0.636373	1.135229	0.050194				-0.212084	0.724008	-0.165727	-0.404487	0.598451	0.127936	-0.407714	0.583771	0.161987	-0.211740	0.067097	-0.004868	-0.168466	0.076769	-0.018691	0.436997	0.074162	-0.099043	0.452548	0.067266	-0.141772
10181	84.841667	-0.832623	0.535403	-0.064592	-0.795652	0.860794	-0.116826	-0.807511	0.896065	0.085780	-0.807765	0.538749	0.155379	-0.512067	0.688733	-0.288936	-0.624465	1.157239	-0.052420	-0.685070	0.717819	0.279193	-0.636408	1.135310	0.050013				-0.213028	0.722660	-0.166394	-0.404513	0.598472	0.127929	-0.407745	0.583791	0.161974	-0.211738	0.067102	-0.004865	-0.168477	0.076760	-0.018693	0.436997	0.074159	-0.099035	0.452553	0.067267	-0.141764
10182	84.850000	-0.832684	0.535363	-0.064555	-0.795981	0.860705	-0.116639	-0.807504	0.896017	0.085945	-0.807729	0.538688	0.155370	-0.514726	0.687652	-0.288294	-0.624748	1.157170	-0.052532	-0.685119	0.717826	0.279171	-0.636462	1.135420	0.049898				-0.213912	0.721155	-0.166902	-0.404543	0.598496	0.127921	-0.407776	0.583804	0.161967	-0.211738	0.067107	-0.004858	-0.168488	0.076748	-0.018699	0.436995	0.074157	-0.099032	0.452548	0.067276	-0.141763
10183	84.858333	-0.832741	0.535318	-0.064522	-0.796426	0.860669	-0.116517	-0.807525	0.895882	0.086011	-0.807778	0.538690	0.155423	-0.517296	0.686798	-0.287860	-0.625120	1.157282	-0.052861	-0.685163	0.717820	0.279144	-0.636499	1.135547	0.049769				-0.214865	0.719480	-0.167304	-0.404575	0.598517	0.127902	-0.407807	0.583823	0.161943	-0.211735	0.067099	-0.004872	-0.168472	0.076764	-0.018702	0.436992	0.074153	-0.099024	0.452553	0.067271	-0.141759
10184	84.866667	-0.832806	0.535256	-0.064476	-0.796771	0.860591	-0.116364	-0.807549	0.895743	0.086078	-0.807825	0.538686	0.155470	-0.519860	0.685862	-0.287215	-0.625451	1.157287	-0.053045	-0.685215	0.717803	0.279107	-0.636515	1.135678	0.049614				-0.215844	0.717542	-0.167432	-0.404605	0.598542	0.127876	-0.407834	0.583840	0.161918	-0.211731	0.067098	-0.004883	-0.168457	0.076778	-0.018703	0.436988	0.074148	-0.099023	0.452550	0.067278	-0.141758
10185	84.875000	-0.832867	0.535198	-0.064445	-0.797035	0.860469	-0.116167	-0.807760	0.895777	0.086232	-0.807842	0.538659	0.155498	-0.522396	0.685053	-0.286824	-0.625781	1.157316	-0.053232	-0.685246	0.717796	0.279089	-0.636532	1.135832	0.049443				-0.216977	0.715525	-0.167665	-0.404633	0.598555	0.127853	-0.407861	0.583858	0.161901	-0.211727	0.067100	-0.004886	-0.168466	0.076769	-0.018713	0.436986	0.074149	-0.099017	0.452547	0.067271	-0.141747
10186	84.883333	-0.832916	0.535129	-0.064398	-0.797501	0.860418	-0.116057	-0.807884	0.895790	0.086424	-0.807859	0.538629	0.155535	-0.524887	0.684289	-0.286305	-0.626119	1.157375	-0.053416	-0.685253	0.717800	0.279100	-0.636537	1.135990	0.049352				-0.218162	0.713343	-0.167752	-0.404653	0.598573	0.127834	-0.407883	0.583872	0.161876	-0.211731	0.067106	-0.004894	-0.168452	0.076776	-0.018717	0.436984	0.074142	-0.099009	0.452544	0.067267	-0.141745
10187	84.891667	-0.832966	0.535067	-0.064352	-0.797902	0.860355	-0.115958	-0.808082	0.895707	0.086487	-0.807869	0.538597	0.155569	-0.527303	0.683671	-0.285796	-0.626457	1.157438	-0.053572	-0.685280	0.717777	0.279086	-0.636555	1.136235	0.049286				-0.219488	0.711154	-0.168117	-0.404668	0.598584	0.127804	-0.408012	0.583969	0.161809	-0.211720	0.067096	-0.004898	-0.168447	0.076781	-0.018716	0.436985	0.074129	-0.098998	0.452544	0.067264	-0.141737
10188	84.900000	-0.832999	0.535003	-0.064321	-0.798091	0.860213	-0.115762	-0.808205	0.895613	0.086590	-0.807875	0.538568	0.155603	-0.529688	0.683099	-0.285408	-0.626812	1.157525	-0.053758	-0.685286	0.717767	0.279100	-0.636563	1.136442	0.049153				-0.220907	0.708932	-0.168508	-0.404684	0.598594	0.127777	-0.408017	0.583915	0.161742	-0.211719	0.067104	-0.004891	-0.168446	0.076780	-0.018717	0.436983	0.074123	-0.098994	0.452541	0.067265	-0.141731
10189	84.908333	-0.833008	0.534973	-0.064274	-0.798573	0.860199	-0.115684	-0.808328	0.895532	0.086696	-0.807878	0.538543	0.155639	-0.531990	0.682511	-0.284904	-0.627163	1.157619	-0.053904	-0.685288	0.717771	0.279125	-0.636584	1.136703	0.049111				-0.222495	0.706901	-0.169321	-0.404747	0.598519	0.127594	-0.408027	0.583917	0.161722	-0.211722	0.067097	-0.004887	-0.168457	0.076766	-0.018720	0.436981	0.074118	-0.098988	0.452534	0.067264	-0.141725
10190	84.916667	-0.832999	0.534931	-0.064239	-0.799053	0.860200	-0.115599	-0.808452	0.895468	0.086823	-0.807882	0.538526	0.155671	-0.534226	0.681906	-0.284547	-0.627538	1.157713	-0.054032	-0.685286	0.717780	0.279152	-0.636623	1.136988	0.049083				-0.224209	0.705100	-0.170509	-0.404762	0.598559	0.127590	-0.408050	0.583947	0.161724	-0.211718	0.067103	-0.004883	-0.168444	0.076775	-0.018707	0.436974	0.074112	-0.098975	0.452530	0.067260	-0.141712
10191	84.925000	-0.833054	0.534899	-0.064205	-0.799395	0.860158	-0.115467	-0.808590	0.895374	0.086924	-0.807910	0.538513	0.155707	-0.536359	0.681470	-0.284111	-0.627930	1.157814	-0.054199	-0.685289	0.717794	0.279178	-0.636663	1.137259	0.048973				-0.226051	0.703692	-0.172236	-0.404759	0.598428	0.127477	-0.408049	0.583958	0.161706	-0.211723	0.067098	-0.004881	-0.168448	0.076779	-0.018710	0.436967	0.074105	-0.098968	0.452526	0.067271	-0.141711
10192	84.933333	-0.833183	0.534880	-0.064172	-0.799907	0.860190	-0.115386	-0.808742	0.895303	0.087042	-0.807943	0.538508	0.155743	-0.538408	0.681013	-0.283913	-0.628320	1.157864	-0.054336	-0.685295	0.717811	0.279201	-0.636728	1.137505	0.048842				-0.227946	0.702483	-0.174096	-0.404767	0.598447	0.127471	-0.408058	0.583975	0.161704	-0.211721	0.067096	-0.004889	-0.168450	0.076779	-0.018708	0.436962	0.074102	-0.098964	0.452518	0.067259	-0.141700
10193	84.941667	-0.833159	0.534852	-0.064142	-0.800308	0.860170	-0.115259	-0.808729	0.895172	0.087137	-0.807920	0.538496	0.155754	-0.540279	0.680781	-0.283627	-0.628705	1.157947	-0.054511	-0.685303	0.717848	0.279228	-0.636776	1.137745	0.048780				-0.230018	0.701644	-0.176159	-0.404769	0.598484	0.127485	-0.408072	0.584010	0.161720	-0.211722	0.067100	-0.004889	-0.168461	0.076768	-0.018717	0.436956	0.074096	-0.098954	0.452514	0.067268	-0.141702
10194	84.950000	-0.833219	0.534816	-0.064120	-0.800742	0.860168	-0.115108	-0.808794	0.895020	0.087196	-0.807959	0.538483	0.155786	-0.542027	0.680534	-0.283439	-0.629114	1.157968	-0.054680	-0.685310	0.717882	0.279257	-0.636777	1.138001	0.048715				-0.232063	0.700973	-0.178329	-0.404788	0.598657	0.127596	-0.408067	0.584021	0.161718	-0.211721	0.067098	-0.004889	-0.168450	0.076784	-0.018713	0.436955	0.074092	-0.098952	0.452515	0.067273	-0.141697
10195	84.958333	-0.833245	0.534772	-0.064097	-0.801130	0.860119	-0.114929	-0.809128	0.895085	0.087392	-0.807967	0.538465	0.155808	-0.543656	0.680350	-0.283387	-0.629515	1.157994	-0.054871	-0.685315	0.717920	0.279283	-0.636838	1.138216	0.048563				-0.234090	0.700360	-0.180492	-0.404762	0.598778	0.127575	-0.408069	0.584036	0.161727	-0.211717	0.067097	-0.004890	-0.168447	0.076782	-0.018715	0.436951	0.074083	-0.098938	0.452509	0.067260	-0.141689
10196	84.966667	-0.833342	0.534744	-0.064087	-0.801573	0.860097	-0.114800	-0.809379	0.895070	0.087543	-0.807980	0.538441	0.155832	-0.545175	0.680177	-0.283396	-0.629913	1.158012	-0.055077	-0.685316	0.717961	0.279318	-0.636886	1.138428	0.048361				-0.236025	0.699548	-0.182346	-0.404701	0.598745	0.127501	-0.408081	0.584054	0.161746	-0.211716	0.067102	-0.004885	-0.168469	0.076756	-0.018720	0.436944	0.074072	-0.098938	0.452502	0.067258	-0.141686
10197	84.975000	-0.833308	0.534691	-0.064050	-0.801935	0.860043	-0.114649	-0.809469	0.894981	0.087681	-0.807928	0.538406	0.155839	-0.546590	0.680072	-0.283355	-0.630250	1.157891	-0.055138	-0.685309	0.718005	0.279358	-0.636943	1.138616	0.048225				-0.237895	0.698588	-0.184067	-0.404674	0.598749	0.127570	-0.408110	0.584070	0.161715	-0.211710	0.067098	-0.004880	-0.168460	0.076767	-0.018710	0.436942	0.074064	-0.098929	0.452505	0.067261	-0.141684
10198	84.983333	-0.833559	0.534648	-0.064029	-0.802465	0.860055	-0.114522	-0.809613	0.894903	0.087816	-0.807990	0.538380	0.155887	-0.547983	0.679849	-0.283482	-0.630692	1.157997	-0.055503	-0.685301	0.718037	0.279401	-0.636994	1.138800	0.048085				-0.239666	0.697417	-0.185602	-0.404675	0.598805	0.127645	-0.408133	0.584076	0.161689	-0.211721	0.067097	-0.004878	-0.168446	0.076780	-0.018703	0.436944	0.074064	-0.098919	0.452505	0.067264	-0.141677
10199	84.991667	-0.833568	0.534652	-0.063996	-0.802813	0.859974	-0.114325	-0.809697	0.894787	0.087933	-0.808002	0.538347	0.155922	-0.549256	0.679760	-0.283490	-0.631065	1.157990	-0.055740	-0.685286	0.718067	0.279450	-0.637051	1.139015	0.047948				-0.241296	0.696022	-0.186863	-0.404675	0.598819	0.127703	-0.408163	0.584060	0.161638	-0.211721	0.067097	-0.004867	-0.168460	0.076772	-0.018701	0.436941	0.074057	-0.098909	0.452500	0.067265	-0.141667
10200	85.000000	-0.833616	0.534608	-0.063956	-0.803259	0.859939	-0.114201	-0.810019	0.894824	0.088156	-0.808008	0.538308	0.155959	-0.550546	0.679572	-0.283576	-0.631350	1.157823	-0.055697	-0.685271	0.718089	0.279504	-0.637123	1.139194	0.047756				-0.242802	0.694443	-0.187946	-0.404729	0.598828	0.127650	-0.408200	0.584060	0.161589	-0.211719	0.067100	-0.004862	-0.168473	0.076756	-0.018700	0.436935	0.074062	-0.098904	0.452499	0.067261	-0.141660
10201	85.008333	-0.833678	0.534544	-0.063909	-0.803602	0.859869	-0.114052	-0.810007	0.894666	0.088215	-0.808021	0.538269	0.156001	-0.551816	0.679360	-0.283712	-0.631792	1.157814	-0.056081	-0.685262	0.718103	0.279564	-0.637160	1.139362	0.047620				-0.244131	0.692752	-0.188846	-0.404737	0.598835	0.127653	-0.408182	0.584131	0.161692	-0.211722	0.067087	-0.004872	-0.168469	0.076758	-0.018701	0.436936	0.074057	-0.098905	0.452498	0.067255	-0.141651
10202	85.016667	-0.833729	0.534490	-0.063859	-0.803939	0.859795	-0.113908	-0.810018	0.894508	0.088319	-0.808031	0.538229	0.156042	-0.553071	0.679111	-0.283809	-0.632193	1.157823	-0.056387	-0.685255	0.718110	0.279631	-0.637189	1.139573	0.047537				-0.245384	0.691040	-0.189649	-0.404712	0.598843	0.127754	-0.408125	0.584112	0.161759	-0.211717	0.067092	-0.004874	-0.168445	0.076785	-0.018693	0.436938	0.074049	-0.098903	0.452499	0.067252	-0.141647
10203	85.025000	-0.833785	0.534430	-0.063811	-0.804150	0.859652	-0.113740	-0.810285	0.894522	0.088488	-0.808053	0.538191	0.156096	-0.554304	0.678860	-0.283993	-0.632556	1.157745	-0.056572	-0.685255	0.718102	0.279693	-0.637169	1.139737	0.047347				-0.246537	0.689435	-0.190326	-0.404731	0.598857	0.127757	-0.408150	0.584137	0.161773	-0.211714	0.067089	-0.004874	-0.168454	0.076774	-0.018698	0.436939	0.074050	-0.098893	0.452497	0.067254	-0.141641
10204	85.033333	-0.833843	0.534372	-0.063763	-0.804573	0.859616	-0.113702	-0.810652	0.894554	0.088592	-0.808013	0.538029	0.156067	-0.555518	0.678629	-0.284068	-0.632910	1.157647	-0.056752	-0.685258	0.718096	0.279765	-0.637164	1.139909	0.047191				-0.247652	0.687962	-0.190927	-0.404755	0.598847	0.127763	-0.408170	0.584152	0.161780	-0.211714	0.067089	-0.004871	-0.168462	0.076762	-0.018705	0.436932	0.074046	-0.098892	0.452495	0.067262	-0.141649
10205	85.041667	-0.833911	0.534305	-0.063703	-0.804851	0.859529	-0.113614	-0.810833	0.894494	0.088676	-0.808074	0.538049	0.156167	-0.556746	0.678361	-0.284293	-0.633201	1.157553	-0.056851	-0.685276	0.718089	0.279826	-0.637145	1.140084	0.047031				-0.248749	0.686726	-0.191524	-0.404818	0.598888	0.127654	-0.408191	0.584165	0.161791	-0.211706	0.067090	-0.004869	-0.168452	0.076777	-0.018700	0.436935	0.074041	-0.098886	0.452490	0.067268	-0.141649
10206	85.050000	-0.833981	0.534238	-0.063639	-0.805144	0.859457	-0.113548	-0.810943	0.894364	0.088743	-0.808136	0.538070	0.156261	-0.557922	0.678129	-0.284417	-0.633457	1.157348	-0.056914	-0.685301	0.718077	0.279891	-0.637135	1.140269	0.046873				-0.249860	0.685700	-0.192126	-0.404829	0.598888	0.127683	-0.408289	0.584320	0.161816	-0.211711	0.067095	-0.004869	-0.168443	0.076789	-0.018691	0.436936	0.074042	-0.098883	0.452487	0.067264	-0.141641
10207	85.058333	-0.834043	0.534188	-0.063592	-0.805178	0.859274	-0.113406	-0.811198	0.894381	0.088819	-0.808168	0.538024	0.156321	-0.559086	0.677946	-0.284447	-0.633738	1.157273	-0.057108	-0.685331	0.718066	0.279935	-0.637108	1.140463	0.046714				-0.250999	0.684959	-0.192794	-0.404864	0.598907	0.127695	-0.408297	0.584231	0.161760	-0.211717	0.067096	-0.004870	-0.168457	0.076778	-0.018701	0.436933	0.074041	-0.098882	0.452487	0.067256	-0.141639
10208	85.066667	-0.834104	0.534134	-0.063544	-0.805455	0.859215	-0.113372	-0.811358	0.894333	0.088856	-0.808139	0.537878	0.156295	-0.560256	0.677672	-0.284606	-0.634002	1.157220	-0.057329	-0.685377	0.718056	0.279970	-0.637069	1.140696	0.046575				-0.252165	0.684496	-0.193411	-0.404957	0.598985	0.127605	-0.408310	0.584222	0.161764	-0.211718	0.067099	-0.004865	-0.168450	0.076791	-0.018695	0.436930	0.074046	-0.098878	0.452490	0.067269	-0.141642
10209	85.075000	-0.834159	0.534091	-0.063502	-0.805743	0.859164	-0.113365	-0.811516	0.894282	0.088859	-0.808176	0.537846	0.156347	-0.561387	0.677407	-0.284621	-0.634328	1.157278	-0.057800	-0.685430	0.718060	0.280003	-0.637022	1.140888	0.046381				-0.253301	0.684041	-0.193943	-0.404975	0.598923	0.127599	-0.408361	0.584222	0.161718	-0.211722	0.067100	-0.004864	-0.168464	0.076787	-0.018695	0.436933	0.074045	-0.098882	0.452488	0.067269	-0.141643
10210	85.083333	-0.834206	0.534054	-0.063461	-0.806006	0.859099	-0.113323	-0.811666	0.894242	0.088890	-0.808276	0.537913	0.156460	-0.562517	0.677163	-0.284541	-0.634533	1.157280	-0.058056	-0.685491	0.718066	0.280008	-0.636976	1.141077	0.046107				-0.254431	0.683657	-0.194467	-0.404994	0.598958	0.127723	-0.408416	0.584226	0.161667	-0.211720	0.067100	-0.004865	-0.168459	0.076797	-0.018693	0.436935	0.074052	-0.098888	0.452486	0.067268	-0.141642
10211	85.091667	-0.834214	0.534007	-0.063433	-0.806228	0.859026	-0.113285	-0.811869	0.894256	0.088915	-0.808280	0.537797	0.156436	-0.563669	0.676850	-0.284463	-0.634729	1.157266	-0.058321	-0.685557	0.718085	0.280005	-0.636925	1.141266	0.045880				-0.255544	0.683284	-0.194939	-0.405023	0.599102	0.127664	-0.408450	0.584258	0.161669	-0.211729	0.067104	-0.004869	-0.168482	0.076781	-0.018700	0.436933	0.074050	-0.098893	0.452490	0.067272	-0.141648
10212	85.100000	-0.834213	0.533962	-0.063403	-0.806435	0.858929	-0.113213	-0.812011	0.894220	0.088903	-0.808342	0.537785	0.156488	-0.564814	0.676524	-0.284347	-0.634911	1.157243	-0.058595	-0.685626	0.718106	0.279984	-0.636883	1.141468	0.045664				-0.256627	0.682900	-0.195371	-0.405070	0.599134	0.127662	-0.408491	0.584288	0.161670	-0.211734	0.067101	-0.004873	-0.168462	0.076803	-0.018686	0.436932	0.074051	-0.098889	0.452490	0.067270	-0.141648
10213	85.108333	-0.834299	0.533906	-0.063367	-0.806635	0.858841	-0.113177	-0.812076	0.894172	0.088914	-0.808376	0.537761	0.156513	-0.566005	0.676180	-0.284216	-0.635091	1.157207	-0.058914	-0.685702	0.718151	0.279953	-0.636822	1.141616	0.045340				-0.257642	0.682478	-0.195760	-0.405127	0.599108	0.127686	-0.408532	0.584319	0.161658	-0.211732	0.067098	-0.004872	-0.168477	0.076790	-0.018697	0.436936	0.074049	-0.098893	0.452493	0.067272	-0.141654
10214	85.116667	-0.834341	0.533859	-0.063351	-0.806885	0.858768	-0.113187	-0.812119	0.894143	0.088901	-0.808407	0.537742	0.156537	-0.567205	0.675813	-0.284023	-0.635248	1.157170	-0.059221	-0.685775	0.718195	0.279909	-0.636797	1.141796	0.045047				-0.258617	0.682008	-0.196111	-0.405170	0.599199	0.127638	-0.408580	0.584351	0.161642	-0.211734	0.067097	-0.004870	-0.168491	0.076783	-0.018700	0.436939	0.074049	-0.098889	0.452496	0.067260	-0.141648
10215	85.125000	-0.834373	0.533837	-0.063342	-0.807066	0.858678	-0.113162	-0.812320	0.894119	0.088880	-0.808431	0.537716	0.156553	-0.568422	0.675426	-0.283722	-0.635351	1.157073	-0.059472	-0.685843	0.718254	0.279855	-0.636754	1.141980	0.044796				-0.259572	0.681489	-0.196439	-0.405220	0.599229	0.127625	-0.408632	0.584388	0.161629	-0.211738	0.067094	-0.004866	-0.168492	0.076781	-0.018691	0.436942	0.074045	-0.098895	0.452497	0.067258	-0.141649
10216	85.133333	-0.834400	0.533811	-0.063333	-0.807256	0.858591	-0.113129	-0.812495	0.894102	0.088835	-0.808461	0.537704	0.156570	-0.569565	0.675029	-0.283524	-0.635466	1.156999	-0.059725	-0.685917	0.718317	0.279791	-0.636682	1.142147	0.044442				-0.260503	0.680895	-0.196729	-0.405269	0.599263	0.127609	-0.408679	0.584415	0.161613	-0.211734	0.067094	-0.004862	-0.168492	0.076778	-0.018685	0.436944	0.074043	-0.098892	0.452499	0.067264	-0.141652
10217	85.141667	-0.834496	0.533802	-0.063319	-0.807427	0.858503	-0.113095	-0.812598	0.894105	0.088824	-0.808486	0.537690	0.156580	-0.570764	0.674628	-0.283229	-0.635590	1.157018	-0.060097	-0.685983	0.718388	0.279722	-0.636647	1.142346	0.044136				-0.261438	0.680219	-0.197027	-0.405309	0.599299	0.127595	-0.408724	0.584460	0.161597	-0.211739	0.067097	-0.004857	-0.168484	0.076797	-0.018679	0.436944	0.074054	-0.098900	0.452500	0.067265	-0.141649
10218	85.150000	-0.834580	0.533806	-0.063324	-0.807582	0.858410	-0.113065	-0.812730	0.894111	0.088810	-0.808509	0.537675	0.156579	-0.571949	0.674218	-0.282924	-0.635692	1.157015	-0.060431	-0.686051	0.718462	0.279653	-0.636599	1.142543	0.043843				-0.262400	0.679459	-0.197290	-0.405348	0.599339	0.127580	-0.408765	0.584507	0.161583	-0.211742	0.067102	-0.004851	-0.168477	0.076817	-0.018670	0.436941	0.074061	-0.098897	0.452498	0.067264	-0.141645
10219	85.158333	-0.834762	0.533765	-0.063333	-0.807755	0.858326	-0.113053	-0.812794	0.894121	0.088813	-0.808532	0.537670	0.156583	-0.573126	0.673781	-0.282599	-0.635809	1.157030	-0.060818	-0.686117	0.718541	0.279586	-0.636539	1.142721	0.043492				-0.263369	0.678452	-0.197367	-0.405377	0.599378	0.127568	-0.408769	0.584558	0.161623	-0.211733	0.067105	-0.004845	-0.168497	0.076799	-0.018672	0.436941	0.074065	-0.098898	0.452500	0.067267	-0.141645
10220	85.166667	-0.834725	0.533711	-0.063329	-0.807935	0.858246	-0.113072	-0.812983	0.894162	0.088797	-0.808550	0.537660	0.156573	-0.574289	0.673337	-0.282257	-0.635878	1.157036	-0.061193	-0.686177	0.718607	0.279516	-0.636493	1.142928	0.043140				-0.264356	0.677584	-0.197552	-0.405398	0.599410	0.127556	-0.408772	0.584607	0.161669	-0.211744	0.067108	-0.004853	-0.168505	0.076800	-0.018667	0.436944	0.074063	-0.098901	0.452498	0.067271	-0.141652
10221	85.175000	-0.834750	0.533742	-0.063358	-0.808166	0.858201	-0.113098	-0.812966	0.894088	0.088729	-0.808564	0.537657	0.156558	-0.575480	0.672895	-0.281732	-0.636015	1.157089	-0.061640	-0.686229	0.718671	0.279449	-0.636422	1.143126	0.042765				-0.265383	0.676749	-0.197700	-0.405411	0.599437	0.127548	-0.408833	0.584604	0.161537	-0.211747	0.067108	-0.004852	-0.168503	0.076815	-0.018661	0.436941	0.074069	-0.098907	0.452499	0.067270	-0.141656
10222	85.183333	-0.834615	0.533712	-0.063369	-0.808327	0.858123	-0.113101	-0.812999	0.894108	0.088746	-0.808576	0.537649	0.156536	-0.576603	0.672486	-0.281364	-0.636131	1.157151	-0.062092	-0.686277	0.718721	0.279377	-0.636367	1.143332	0.042446				-0.266437	0.675959	-0.197814	-0.405419	0.599461	0.127530	-0.408842	0.584627	0.161520	-0.211747	0.067100	-0.004847	-0.168508	0.076800	-0.018672	0.436946	0.074063	-0.098910	0.452499	0.067270	-0.141665
10223	85.191667	-0.834815	0.533688	-0.063404	-0.808472	0.858042	-0.113082	-0.813159	0.894095	0.088679	-0.808583	0.537650	0.156515	-0.577678	0.672100	-0.281163	-0.636214	1.157144	-0.062535	-0.686299	0.718781	0.279328	-0.636308	1.143530	0.042034				-0.267556	0.675271	-0.197894	-0.405422	0.599479	0.127509	-0.408844	0.584654	0.161501	-0.211750	0.067096	-0.004853	-0.168511	0.076796	-0.018671	0.436944	0.074061	-0.098908	0.452500	0.067277	-0.141673
10224	85.200000	-0.834808	0.533664	-0.063429	-0.808613	0.857963	-0.113068	-0.813173	0.894067	0.088648	-0.808580	0.537646	0.156492	-0.578782	0.671706	-0.280770	-0.636238	1.156982	-0.062793	-0.686325	0.718826	0.279265	-0.636235	1.143718	0.041629				-0.268716	0.674706	-0.197957	-0.405420	0.599494	0.127485	-0.408840	0.584679	0.161484	-0.211755	0.067100	-0.004852	-0.168513	0.076793	-0.018671	0.436944	0.074055	-0.098912	0.452498	0.067268	-0.141668
10225	85.208333	-0.834799	0.533643	-0.063461	-0.808765	0.857900	-0.113070	-0.813308	0.894060	0.088597	-0.808574	0.537647	0.156461	-0.579915	0.671282	-0.280219	-0.636305	1.156906	-0.063208	-0.686339	0.718869	0.279220	-0.636171	1.143885	0.041214				-0.269890	0.674266	-0.197972	-0.405448	0.599527	0.127363	-0.408840	0.584696	0.161461	-0.211750	0.067095	-0.004846	-0.168489	0.076819	-0.018659	0.436946	0.074053	-0.098913	0.452498	0.067264	-0.141667
10226	85.216667	-0.834684	0.533576	-0.063476	-0.808924	0.857845	-0.113073	-0.813272	0.894008	0.088553	-0.808569	0.537646	0.156428	-0.580986	0.670896	-0.279816	-0.636382	1.156844	-0.063637	-0.686349	0.718921	0.279184	-0.636109	1.144055	0.040834				-0.271042	0.673943	-0.197950	-0.405442	0.599548	0.127344	-0.408836	0.584756	0.161478	-0.211747	0.067100	-0.004844	-0.168510	0.076798	-0.018663	0.436940	0.074059	-0.098911	0.452501	0.067269	-0.141666
10227	85.225000	-0.834672	0.533562	-0.063497	-0.809102	0.857797	-0.113114	-0.813502	0.894020	0.088512	-0.808565	0.537644	0.156401	-0.582039	0.670546	-0.279416	-0.636455	1.156767	-0.064096	-0.686360	0.718959	0.279144	-0.636051	1.144225	0.040439				-0.272173	0.673764	-0.197830	-0.405436	0.599576	0.127321	-0.408811	0.584783	0.161485	-0.211748	0.067105	-0.004838	-0.168507	0.076799	-0.018661	0.436940	0.074056	-0.098904	0.452497	0.067269	-0.141661
10228	85.233333	-0.834783	0.533593	-0.063529	-0.809257	0.857751	-0.113122	-0.813573	0.894008	0.088469	-0.808555	0.537642	0.156372	-0.583147	0.670170	-0.278836	-0.636541	1.156660	-0.064513	-0.686382	0.718998	0.279110	-0.635968	1.144384	0.040022				-0.273318	0.673682	-0.197789	-0.405399	0.599574	0.127399	-0.408780	0.584812	0.161518	-0.211744	0.067101	-0.004839	-0.168483	0.076822	-0.018653	0.436940	0.074057	-0.098912	0.452497	0.067263	-0.141662
10229	85.241667	-0.834714	0.533545	-0.063547	-0.809400	0.857706	-0.113133	-0.813602	0.893986	0.088449	-0.808546	0.537640	0.156342	-0.584242	0.669801	-0.278295	-0.636602	1.156569	-0.064939	-0.686402	0.719025	0.279078	-0.635904	1.144587	0.039672				-0.274455	0.673723	-0.197710	-0.405415	0.599683	0.127395	-0.408786	0.584858	0.161513	-0.211741	0.067105	-0.004838	-0.168490	0.076813	-0.018652	0.436942	0.074053	-0.098910	0.452501	0.067265	-0.141656
10230	85.250000	-0.834761	0.533550	-0.063572	-0.809546	0.857669	-0.113143	-0.813668	0.893978	0.088435	-0.808536	0.537639	0.156314	-0.585347	0.669476	-0.277648	-0.636722	1.156622	-0.065560	-0.686431	0.719046	0.279040	-0.635827	1.144783	0.039246				-0.275552	0.673745	-0.197427	-0.405357	0.599694	0.127483	-0.408795	0.584903	0.161516	-0.211740	0.067104	-0.004836	-0.168499	0.076804	-0.018654	0.436940	0.074063	-0.098899	0.452501	0.067276	-0.141658
10231	85.258333	-0.834556	0.533474	-0.063586	-0.809664	0.857629	-0.113138	-0.813688	0.893962	0.088407	-0.808529	0.537643	0.156287	-0.586469	0.669080	-0.277064	-0.636700	1.156391	-0.065846	-0.686470	0.719063	0.279010	-0.635724	1.144933	0.038788				-0.276620	0.673863	-0.197077	-0.405356	0.599722	0.127473	-0.408882	0.584945	0.161374	-0.211737	0.067104	-0.004830	-0.168501	0.076799	-0.018649	0.436940	0.074051	-0.098898	0.452502	0.067268	-0.141647
10232	85.266667	-0.834744	0.533502	-0.063618	-0.809767	0.857592	-0.113132	-0.813697	0.893950	0.088380	-0.808525	0.537645	0.156264	-0.587616	0.668712	-0.276458	-0.636741	1.156253	-0.066271	-0.686520	0.719077	0.278973	-0.635652	1.145092	0.038357				-0.277717	0.674019	-0.196818	-0.405352	0.599755	0.127462	-0.408822	0.584886	0.161383	-0.211743	0.067099	-0.004832	-0.168502	0.076800	-0.018644	0.436944	0.074048	-0.098900	0.452500	0.067265	-0.141655
10233	85.275000	-0.834590	0.533445	-0.063640	-0.809904	0.857581	-0.113152	-0.813697	0.893939	0.088363	-0.808521	0.537648	0.156239	-0.588743	0.668334	-0.275849	-0.636829	1.156170	-0.066805	-0.686571	0.719084	0.278934	-0.635565	1.145198	0.037947				-0.278888	0.674215	-0.196649	-0.405350	0.599781	0.127464	-0.408827	0.584928	0.161393	-0.211740	0.067093	-0.004830	-0.168502	0.076790	-0.018646	0.436942	0.074045	-0.098896	0.452499	0.067263	-0.141659
10234	85.283333	-0.834644	0.533395	-0.063676	-0.810016	0.857567	-0.113145	-0.813686	0.893937	0.088350	-0.808521	0.537651	0.156219	-0.589887	0.667977	-0.275204	-0.636896	1.156093	-0.067363	-0.686633	0.719085	0.278896	-0.635481	1.145313	0.037532				-0.280040	0.674443	-0.196346	-0.405375	0.599743	0.127368	-0.408833	0.584964	0.161406	-0.211744	0.067084	-0.004826	-0.168504	0.076783	-0.018645	0.436938	0.074039	-0.098895	0.452496	0.067262	-0.141655
10235	85.291667	-0.834646	0.533382	-0.063690	-0.810121	0.857545	-0.113141	-0.813657	0.893936	0.088326	-0.808527	0.537657	0.156202	-0.591025	0.667607	-0.274545	-0.636871	1.155801	-0.067640	-0.686691	0.719084	0.278852	-0.635409	1.145396	0.037101				-0.281226	0.674684	-0.195988	-0.405422	0.599891	0.127369	-0.408843	0.584974	0.161386	-0.211742	0.067092	-0.004818	-0.168510	0.076764	-0.018655	0.436943	0.074039	-0.098897	0.452493	0.067268	-0.141661
10236	85.300000	-0.834745	0.533445	-0.063673	-0.810232	0.857530	-0.113137	-0.813618	0.893944	0.088301	-0.808534	0.537656	0.156185	-0.592114	0.667253	-0.273906	-0.636900	1.155589	-0.068045	-0.686750	0.719097	0.278814	-0.635321	1.145450	0.036690				-0.282451	0.674950	-0.195618	-0.405384	0.599755	0.127487	-0.408856	0.585012	0.161398	-0.211744	0.067086	-0.004827	-0.168520	0.076752	-0.018669	0.436941	0.074039	-0.098895	0.452491	0.067268	-0.141656
10237	85.308333	-0.834652	0.533373	-0.063706	-0.810345	0.857522	-0.113141	-0.813605	0.893955	0.088326	-0.808519	0.537645	0.156159	-0.593188	0.666888	-0.273250	-0.636938	1.155430	-0.068500	-0.686792	0.719114	0.278766	-0.635267	1.145481	0.036248				-0.283674	0.675284	-0.195175	-0.405382	0.599877	0.127415	-0.408872	0.585021	0.161389	-0.211741	0.067096	-0.004826	-0.168504	0.076794	-0.018648	0.436940	0.074041	-0.098897	0.452493	0.067268	-0.141658
10238	85.316667	-0.834738	0.533443	-0.063684	-0.810487	0.857526	-0.113175	-0.813561	0.893968	0.088322	-0.808555	0.537671	0.156170	-0.594223	0.666534	-0.272614	-0.636951	1.155289	-0.068984	-0.686826	0.719133	0.278716	-0.635196	1.145528	0.035826				-0.284875	0.675638	-0.194695	-0.405407	0.599873	0.127401	-0.408898	0.585024	0.161377	-0.211737	0.067096	-0.004836	-0.168505	0.076793	-0.018649	0.436932	0.074046	-0.098899	0.452492	0.067278	-0.141659
10239	85.325000	-0.834768	0.533431	-0.063692	-0.810610	0.857534	-0.113170	-0.813481	0.893993	0.088287	-0.808530	0.537649	0.156151	-0.595199	0.666200	-0.271982	-0.636934	1.155123	-0.069375	-0.686837	0.719152	0.278658	-0.635111	1.145575	0.035440				-0.286110	0.676075	-0.194292	-0.405438	0.599874	0.127377	-0.408923	0.585025	0.161356	-0.211741	0.067105	-0.004835	-0.168501	0.076804	-0.018658	0.436935	0.074051	-0.098899	0.452492	0.067273	-0.141651
10240	85.333333	-0.834762	0.533363	-0.063740	-0.810730	0.857541	-0.113158	-0.813243	0.893961	0.088329	-0.808558	0.537672	0.156168	-0.596128	0.665847	-0.271371	-0.636986	1.155117	-0.069974	-0.686836	0.719183	0.278609	-0.635021	1.145621	0.035009				-0.287243	0.676511	-0.193718	-0.405466	0.599863	0.127347	-0.408954	0.585029	0.161332	-0.211737	0.067097	-0.004842	-0.168477	0.076831	-0.018648	0.436940	0.074051	-0.098897	0.452490	0.067277	-0.141647
10241	85.341667	-0.834740	0.533382	-0.063688	-0.810874	0.857563	-0.113137	-0.813315	0.894033	0.088298	-0.808553	0.537675	0.156177	-0.597050	0.665491	-0.270750	-0.636925	1.154948	-0.070295	-0.686818	0.719222	0.278569	-0.634926	1.145687	0.034672				-0.288399	0.676982	-0.193296	-0.405497	0.599853	0.127310	-0.409001	0.585070	0.161314	-0.211732	0.067102	-0.004840	-0.168500	0.076804	-0.018658	0.436938	0.074052	-0.098892	0.452495	0.067273	-0.141649
10242	85.350000	-0.834804	0.533408	-0.063667	-0.811008	0.857577	-0.113095	-0.813267	0.894080	0.088335	-0.808497	0.537637	0.156151	-0.597904	0.665154	-0.270149	-0.636909	1.154945	-0.070786	-0.686791	0.719265	0.278534	-0.634796	1.145733	0.034245				-0.289413	0.677479	-0.192616	-0.405527	0.599845	0.127271	-0.408903	0.585169	0.161286	-0.211734	0.067093	-0.004838	-0.168498	0.076797	-0.018658	0.436938	0.074043	-0.098889	0.452498	0.067274	-0.141643
10243	85.358333	-0.834683	0.533366	-0.063670	-0.811133	0.857585	-0.113048	-0.813121	0.894112	0.088397	-0.808551	0.537684	0.156205	-0.598744	0.664821	-0.269547	-0.636846	1.154891	-0.071130	-0.686758	0.719318	0.278504	-0.634689	1.145833	0.033914				-0.290448	0.677939	-0.192104	-0.405556	0.599843	0.127231	-0.408849	0.584880	0.161191	-0.211738	0.067088	-0.004838	-0.168490	0.076807	-0.018656	0.436937	0.074041	-0.098891	0.452496	0.067269	-0.141650
10244	85.366667	-0.834714	0.533392	-0.063620	-0.811269	0.857585	-0.112993	-0.813095	0.894132	0.088372	-0.808554	0.537690	0.156226	-0.599549	0.664521	-0.268957	-0.636772	1.154848	-0.071493	-0.686714	0.719405	0.278494	-0.634566	1.145920	0.033548				-0.291410	0.678501	-0.191527	-0.405577	0.599845	0.127202	-0.408850	0.585033	0.161199	-0.211737	0.067096	-0.004834	-0.168505	0.076791	-0.018664	0.436943	0.074041	-0.098892	0.452498	0.067273	-0.141652
10245	85.375000	-0.834877	0.533367	-0.063610	-0.811391	0.857574	-0.112937	-0.813079	0.894222	0.088452	-0.808556	0.537699	0.156242	-0.600313	0.664236	-0.268409	-0.636636	1.154671	-0.071671	-0.686673	0.719486	0.278467	-0.634427	1.146033	0.033275				-0.292339	0.678857	-0.190823	-0.405598	0.599858	0.127177	-0.408891	0.585070	0.161155	-0.211734	0.067099	-0.004837	-0.168499	0.076795	-0.018658	0.436938	0.074050	-0.098891	0.452495	0.067276	-0.141646
10246	85.383333	-0.834904	0.533364	-0.063583	-0.811512	0.857557	-0.112887	-0.813022	0.894291	0.088506	-0.808563	0.537710	0.156267	-0.601018	0.663957	-0.267893	-0.636567	1.154656	-0.072011	-0.686621	0.719588	0.278457	-0.634275	1.146087	0.032866				-0.293244	0.679152	-0.190088	-0.405605	0.599873	0.127157	-0.408915	0.585098	0.161122	-0.211737	0.067102	-0.004842	-0.168501	0.076804	-0.018664	0.436939	0.074057	-0.098892	0.452493	0.067277	-0.141645
10247	85.391667	-0.834875	0.533362	-0.063580	-0.811620	0.857518	-0.112830	-0.812848	0.894283	0.088493	-0.808570	0.537719	0.156291	-0.601682	0.663708	-0.267425	-0.636480	1.154575	-0.072317	-0.686575	0.719698	0.278444	-0.634164	1.146178	0.032616				-0.294065	0.679397	-0.189255	-0.405616	0.599838	0.127188	-0.408918	0.585119	0.161106	-0.211732	0.067102	-0.004841	-0.168479	0.076830	-0.018654	0.436940	0.074050	-0.098889	0.452500	0.067281	-0.141642
10248	85.400000	-0.834838	0.533369	-0.063517	-0.811722	0.857472	-0.112783	-0.812863	0.894368	0.088517	-0.808577	0.537719	0.156312	-0.602303	0.663462	-0.266977	-0.636398	1.154514	-0.072611	-0.686516	0.719824	0.278439	-0.633988	1.146222	0.032270				-0.294984	0.679704	-0.188792	-0.405602	0.599900	0.127150	-0.408917	0.585132	0.161100	-0.211740	0.067097	-0.004846	-0.168501	0.076810	-0.018663	0.436939	0.074044	-0.098878	0.452492	0.067280	-0.141635
10249	85.408333	-0.834870	0.533338	-0.063501	-0.811830	0.857442	-0.112758	-0.812798	0.894416	0.088535	-0.808583	0.537727	0.156333	-0.602865	0.663212	-0.266558	-0.636311	1.154471	-0.072946	-0.686450	0.719945	0.278436	-0.633853	1.146288	0.032013				-0.295743	0.679806	-0.187845	-0.405591	0.599909	0.127143	-0.408909	0.585159	0.161111	-0.211739	0.067098	-0.004842	-0.168505	0.076808	-0.018662	0.436942	0.074053	-0.098879	0.452495	0.067289	-0.141638
10250	85.416667	-0.834939	0.533326	-0.063524	-0.811936	0.857412	-0.112731	-0.812713	0.894462	0.088516	-0.808589	0.537727	0.156353	-0.603376	0.662962	-0.266180	-0.636212	1.154379	-0.073213	-0.686380	0.720057	0.278434	-0.633714	1.146320	0.031732				-0.296583	0.680064	-0.187366	-0.405582	0.599913	0.127131	-0.408905	0.585186	0.161120	-0.211738	0.067095	-0.004838	-0.168485	0.076830	-0.018650	0.436944	0.074052	-0.098880	0.452496	0.067287	-0.141640
10251	85.425000	-0.834922	0.533296	-0.063501	-0.812033	0.857395	-0.112707	-0.812655	0.894476	0.088536	-0.808594	0.537730	0.156375	-0.603850	0.662719	-0.265803	-0.636120	1.154317	-0.073511	-0.686296	0.720184	0.278461	-0.633565	1.146361	0.031420				-0.297312	0.680231	-0.186630	-0.405583	0.599912	0.127113	-0.408900	0.585174	0.161089	-0.211743	0.067077	-0.004843	-0.168497	0.076809	-0.018657	0.436951	0.074050	-0.098878	0.452498	0.067288	-0.141648
10252	85.433333	-0.835050	0.533315	-0.063454	-0.812104	0.857367	-0.112695	-0.812598	0.894517	0.088541	-0.808599	0.537728	0.156388	-0.604285	0.662468	-0.265459	-0.636015	1.154268	-0.073833	-0.686213	0.720297	0.278470	-0.633435	1.146397	0.031153				-0.298022	0.680540	-0.186110	-0.405592	0.599909	0.127087	-0.408900	0.585161	0.161058	-0.211728	0.067081	-0.004832	-0.168484	0.076816	-0.018655	0.436950	0.074052	-0.098888	0.452504	0.067292	-0.141655
10253	85.441667	-0.834959	0.533303	-0.063455	-0.812192	0.857356	-0.112682	-0.812420	0.894540	0.088525	-0.808604	0.537730	0.156407	-0.604712	0.662232	-0.265099	-0.635903	1.154201	-0.074111	-0.686129	0.720409	0.278488	-0.633291	1.146412	0.030831				-0.298585	0.680824	-0.185367	-0.405602	0.599907	0.127065	-0.408903	0.585167	0.161036	-0.211743	0.067077	-0.004845	-0.168506	0.076793	-0.018667	0.436954	0.074054	-0.098888	0.452507	0.067286	-0.141651
10254	85.450000	-0.834945	0.533257	-0.063467	-0.812269	0.857350	-0.112679	-0.812442	0.894604	0.088523	-0.808606	0.537732	0.156426	-0.605093	0.661997	-0.264773	-0.635796	1.154141	-0.074378	-0.686042	0.720521	0.278507	-0.633152	1.146448	0.030551				-0.299175	0.681204	-0.185090	-0.405632	0.599811	0.127123	-0.408907	0.585170	0.161024	-0.211738	0.067093	-0.004842	-0.168484	0.076828	-0.018660	0.436955	0.074058	-0.098900	0.452509	0.067288	-0.141650
10255	85.458333	-0.835089	0.533318	-0.063433	-0.812315	0.857337	-0.112666	-0.812321	0.894626	0.088555	-0.808609	0.537732	0.156438	-0.605450	0.661787	-0.264431	-0.635683	1.154077	-0.074664	-0.685954	0.720634	0.278528	-0.633023	1.146509	0.030306				-0.299657	0.681503	-0.184563	-0.405637	0.599853	0.127075	-0.408916	0.585180	0.161027	-0.211739	0.067097	-0.004847	-0.168492	0.076823	-0.018666	0.436957	0.074069	-0.098898	0.452513	0.067288	-0.141644
10256	85.466667	-0.835147	0.533308	-0.063427	-0.812350	0.857318	-0.112658	-0.812350	0.894686	0.088511	-0.808611	0.537736	0.156458	-0.605787	0.661579	-0.264284	-0.635576	1.154014	-0.074920	-0.685855	0.720761	0.278572	-0.632895	1.146544	0.030038				-0.300052	0.681787	-0.183961	-0.405636	0.599895	0.127037	-0.408920	0.585191	0.161040	-0.211735	0.067108	-0.004850	-0.168500	0.076822	-0.018669	0.436957	0.074077	-0.098901	0.452515	0.067285	-0.141642
10257	85.475000	-0.835054	0.533316	-0.063369	-0.812365	0.857291	-0.112654	-0.812312	0.894727	0.088498	-0.808616	0.537739	0.156485	-0.606077	0.661385	-0.263814	-0.635511	1.154005	-0.075305	-0.685789	0.720848	0.278576	-0.632754	1.146553	0.029768				-0.300475	0.682093	-0.183674	-0.405638	0.599887	0.127042	-0.408913	0.585167	0.161024	-0.211738	0.067113	-0.004845	-0.168501	0.076824	-0.018669	0.436959	0.074076	-0.098898	0.452510	0.067296	-0.141645
10258	85.483333	-0.834997	0.533317	-0.063341	-0.812370	0.857247	-0.112664	-0.812277	0.894787	0.088516	-0.808614	0.537739	0.156510	-0.606321	0.661208	-0.263542	-0.635365	1.153840	-0.075484	-0.685717	0.720940	0.278599	-0.632620	1.146546	0.029517				-0.300867	0.682370	-0.183432	-0.405637	0.599876	0.127048	-0.408907	0.585159	0.161035	-0.211740	0.067102	-0.004849	-0.168501	0.076819	-0.018663	0.436960	0.074072	-0.098897	0.452515	0.067292	-0.141646
10259	85.491667	-0.834991	0.533311	-0.063325	-0.812377	0.857208	-0.112682	-0.812233	0.894822	0.088469	-0.808614	0.537740	0.156533	-0.606507	0.661036	-0.263377	-0.635258	1.153722	-0.075732	-0.685658	0.721017	0.278606	-0.632465	1.146487	0.029248				-0.301179	0.682579	-0.183091	-0.405598	0.599777	0.127037	-0.408904	0.585175	0.161068	-0.211732	0.067099	-0.004840	-0.168501	0.076811	-0.018664	0.436961	0.074066	-0.098896	0.452515	0.067289	-0.141656
10260	85.500000	-0.835027	0.533280	-0.063349	-0.812377	0.857173	-0.112706	-0.812195	0.894863	0.088416	-0.808610	0.537742	0.156548	-0.606669	0.660886	-0.263245	-0.635142	1.153586	-0.075975	-0.685615	0.721097	0.278609	-0.632346	1.146462	0.029059				-0.301466	0.682737	-0.182751	-0.405589	0.599760	0.127051	-0.408900	0.585187	0.161099	-0.211738	0.067089	-0.004845	-0.168506	0.076804	-0.018665	0.436961	0.074064	-0.098897	0.452510	0.067289	-0.141663
10261	85.508333	-0.835013	0.533312	-0.063323	-0.812367	0.857139	-0.112737	-0.812166	0.894906	0.088371	-0.808614	0.537755	0.156565	-0.606739	0.660764	-0.263076	-0.635031	1.153446	-0.076223	-0.685579	0.721177	0.278599	-0.632211	1.146415	0.028775				-0.301775	0.682836	-0.182535	-0.405584	0.599761	0.127061	-0.408891	0.585165	0.161087	-0.211744	0.067082	-0.004844	-0.168498	0.076815	-0.018664	0.436962	0.074061	-0.098909	0.452513	0.067288	-0.141676
10262	85.516667	-0.835043	0.533325	-0.063339	-0.812343	0.857110	-0.112773	-0.812160	0.894959	0.088366	-0.808615	0.537765	0.156568	-0.606793	0.660645	-0.262937	-0.634922	1.153301	-0.076427	-0.685555	0.721262	0.278578	-0.632079	1.146384	0.028573				-0.302066	0.682908	-0.182325	-0.405600	0.599665	0.127147	-0.408887	0.585175	0.161102	-0.211751	0.067078	-0.004848	-0.168530	0.076759	-0.018693	0.436958	0.074074	-0.098917	0.452514	0.067286	-0.141677
10263	85.525000	-0.834993	0.533305	-0.063354	-0.812314	0.857093	-0.112807	-0.812103	0.894983	0.088266	-0.808618	0.537778	0.156569	-0.606829	0.660498	-0.262698	-0.634814	1.153160	-0.076642	-0.685540	0.721344	0.278542	-0.631958	1.146339	0.028338				-0.302309	0.683076	-0.182136	-0.405584	0.599788	0.127100	-0.408887	0.585215	0.161154	-0.211749	0.067090	-0.004842	-0.168512	0.076807	-0.018667	0.436959	0.074073	-0.098921	0.452513	0.067292	-0.141673
10264	85.533333	-0.834932	0.533319	-0.063331	-0.812279	0.857078	-0.112834	-0.812029	0.895020	0.088212	-0.808623	0.537793	0.156571	-0.606807	0.660420	-0.262710	-0.634690	1.153030	-0.076876	-0.685532	0.721425	0.278491	-0.631840	1.146287	0.028140				-0.302483	0.683056	-0.181718	-0.405589	0.599807	0.127126	-0.408885	0.585228	0.161177	-0.211748	0.067102	-0.004837	-0.168511	0.076819	-0.018665	0.436961	0.074085	-0.098922	0.452519	0.067290	-0.141666
10265	85.541667	-0.835027	0.533354	-0.063352	-0.812227	0.857064	-0.112858	-0.811990	0.895074	0.088189	-0.808619	0.537797	0.156567	-0.606803	0.660276	-0.262601	-0.634588	1.152905	-0.077074	-0.685529	0.721511	0.278445	-0.631723	1.146227	0.027950				-0.302697	0.683263	-0.181740	-0.405605	0.599768	0.127187	-0.408884	0.585233	0.161202	-0.211749	0.067102	-0.004828	-0.168512	0.076820	-0.018657	0.436958	0.074086	-0.098921	0.452515	0.067293	-0.141670
10266	85.550000	-0.834901	0.533352	-0.063341	-0.812159	0.857041	-0.112881	-0.811964	0.895085	0.088114	-0.808683	0.537906	0.156642	-0.606765	0.660188	-0.262560	-0.634483	1.152760	-0.077249	-0.685526	0.721594	0.278395	-0.631591	1.146160	0.027726				-0.302835	0.683407	-0.181612	-0.405607	0.599829	0.127175	-0.408880	0.585237	0.161228	-0.211749	0.067098	-0.004821	-0.168515	0.076825	-0.018652	0.436957	0.074081	-0.098914	0.452520	0.067292	-0.141668
10267	85.558333	-0.835000	0.533369	-0.063356	-0.812086	0.857022	-0.112912	-0.811913	0.895129	0.088067	-0.808613	0.537810	0.156565	-0.606717	0.660105	-0.262544	-0.634384	1.152658	-0.077451	-0.685524	0.721675	0.278344	-0.631493	1.146105	0.027577				-0.302904	0.683612	-0.181470	-0.405625	0.599855	0.127196	-0.408877	0.585233	0.161249	-0.211749	0.067093	-0.004819	-0.168513	0.076816	-0.018647	0.436961	0.074075	-0.098913	0.452517	0.067293	-0.141670
10268	85.566667	-0.834854	0.533373	-0.063360	-0.812002	0.857000	-0.112946	-0.811874	0.895180	0.088038	-0.808608	0.537817	0.156570	-0.606664	0.660005	-0.262344	-0.634259	1.152536	-0.077635	-0.685512	0.721757	0.278303	-0.631364	1.146057	0.027400				-0.302913	0.683784	-0.181172	-0.405645	0.599883	0.127214	-0.408873	0.585235	0.161266	-0.211755	0.067082	-0.004818	-0.168513	0.076807	-0.018644	0.436966	0.074069	-0.098912	0.452521	0.067283	-0.141666
10269	85.575000	-0.834855	0.533384	-0.063374	-0.811910	0.856975	-0.112994	-0.811837	0.895217	0.087990	-0.808600	0.537825	0.156563	-0.606593	0.659947	-0.262349	-0.634221	1.152555	-0.077945	-0.685503	0.721822	0.278247	-0.631263	1.146018	0.027284				-0.302932	0.684180	-0.181247	-0.405668	0.599866	0.127259	-0.408869	0.585231	0.161274	-0.211752	0.067073	-0.004819	-0.168516	0.076802	-0.018642	0.436966	0.074064	-0.098919	0.452519	0.067283	-0.141675
10270	85.583333	-0.834836	0.533403	-0.063396	-0.811796	0.856938	-0.113050	-0.811785	0.895244	0.087895	-0.808662	0.537946	0.156628	-0.606510	0.659913	-0.262370	-0.634109	1.152452	-0.078102	-0.685489	0.721888	0.278199	-0.631152	1.145963	0.027123				-0.302911	0.684525	-0.181177	-0.405658	0.599931	0.127224	-0.408859	0.585228	0.161273	-0.211736	0.067082	-0.004802	-0.168518	0.076798	-0.018648	0.436964	0.074060	-0.098922	0.452520	0.067277	-0.141679
10271	85.591667	-0.834921	0.533435	-0.063440	-0.811721	0.856938	-0.113104	-0.811748	0.895289	0.087825	-0.808589	0.537856	0.156532	-0.606423	0.659904	-0.262392	-0.634001	1.152331	-0.078247	-0.685473	0.721944	0.278145	-0.631065	1.145909	0.027001				-0.302837	0.684873	-0.180990	-0.405651	0.599947	0.127227	-0.408846	0.585227	0.161275	-0.211744	0.067081	-0.004812	-0.168518	0.076800	-0.018649	0.436963	0.074069	-0.098927	0.452519	0.067278	-0.141678
10272	85.600000	-0.834908	0.533448	-0.063456	-0.811612	0.856924	-0.113167	-0.811709	0.895332	0.087758	-0.808583	0.537872	0.156515	-0.606329	0.659902	-0.262411	-0.633905	1.152208	-0.078383	-0.685454	0.721998	0.278098	-0.630965	1.145816	0.026835				-0.302798	0.685341	-0.181104	-0.405637	0.599948	0.127227	-0.408830	0.585234	0.161272	-0.211750	0.067081	-0.004826	-0.168515	0.076803	-0.018650	0.436960	0.074079	-0.098931	0.452523	0.067280	-0.141677
10273	85.608333	-0.834797	0.533464	-0.063481	-0.811518	0.856920	-0.113222	-0.811660	0.895373	0.087690	-0.808572	0.537891	0.156492	-0.606202	0.659880	-0.262630	-0.633761	1.152033	-0.078460	-0.685437	0.722045	0.278053	-0.630869	1.145767	0.026712				-0.302710	0.685666	-0.180919	-0.405629	0.599903	0.127268	-0.408816	0.585229	0.161276	-0.211746	0.067094	-0.004818	-0.168515	0.076814	-0.018650	0.436962	0.074079	-0.098930	0.452517	0.067282	-0.141678
10274	85.616667	-0.834844	0.533474	-0.063510	-0.811417	0.856922	-0.113276	-0.811607	0.895408	0.087627	-0.808556	0.537908	0.156468	-0.606065	0.659976	-0.262681	-0.633628	1.151894	-0.078498	-0.685414	0.722085	0.278006	-0.630797	1.145717	0.026566				-0.302614	0.686081	-0.180800	-0.405598	0.599948	0.127236	-0.408795	0.585231	0.161278	-0.211732	0.067107	-0.004803	-0.168516	0.076822	-0.018649	0.436959	0.074080	-0.098933	0.452515	0.067284	-0.141677
10275	85.625000	-0.834819	0.533478	-0.063528	-0.811319	0.856928	-0.113330	-0.811549	0.895439	0.087566	-0.808544	0.537928	0.156444	-0.605945	0.660003	-0.262715	-0.633520	1.151818	-0.078610	-0.685401	0.722122	0.277966	-0.630707	1.145649	0.026439				-0.302600	0.686486	-0.180925	-0.405578	0.599944	0.127244	-0.408776	0.585231	0.161288	-0.211753	0.067101	-0.004812	-0.168517	0.076822	-0.018644	0.436958	0.074080	-0.098929	0.452513	0.067288	-0.141683
10276	85.633333	-0.834794	0.533480	-0.063559	-0.811218	0.856937	-0.113378	-0.811487	0.895487	0.087546	-0.808526	0.537947	0.156416	-0.605819	0.659961	-0.262825	-0.633416	1.151743	-0.078711	-0.685377	0.722152	0.277918	-0.630618	1.145591	0.026350				-0.302549	0.686867	-0.180935	-0.405550	0.599924	0.127249	-0.408758	0.585218	0.161292	-0.211749	0.067091	-0.004812	-0.168518	0.076819	-0.018640	0.436961	0.074072	-0.098929	0.452514	0.067275	-0.141680
10277	85.641667	-0.834708	0.533466	-0.063591	-0.811101	0.856948	-0.113412	-0.811380	0.895483	0.087470	-0.808509	0.537972	0.156381	-0.605694	0.659994	-0.262795	-0.633316	1.151676	-0.078810	-0.685359	0.722188	0.277874	-0.630537	1.145551	0.026244				-0.302505	0.687222	-0.180958	-0.405463	0.599850	0.127279	-0.408743	0.585206	0.161297	-0.211747	0.067084	-0.004809	-0.168519	0.076814	-0.018641	0.436958	0.074071	-0.098932	0.452516	0.067278	-0.141693
10278	85.650000	-0.834400	0.533452	-0.063615	-0.811010	0.856972	-0.113474	-0.811294	0.895517	0.087415	-0.808490	0.537993	0.156347	-0.605555	0.660040	-0.262776	-0.633210	1.151617	-0.078902	-0.685335	0.722211	0.277824	-0.630459	1.145529	0.026188				-0.302457	0.687549	-0.180982	-0.405449	0.599828	0.127284	-0.408729	0.585194	0.161302	-0.211754	0.067079	-0.004809	-0.168517	0.076808	-0.018644	0.436961	0.074069	-0.098934	0.452512	0.067276	-0.141695
10279	85.658333	-0.834390	0.533458	-0.063660	-0.810915	0.856995	-0.113527	-0.811207	0.895535	0.087332	-0.808471	0.538021	0.156311	-0.605440	0.660079	-0.262755	-0.633099	1.151559	-0.078992	-0.685318	0.722233	0.277768	-0.630373	1.145499	0.026095				-0.302365	0.687877	-0.180950	-0.405434	0.599813	0.127279	-0.408720	0.585200	0.161325	-0.211760	0.067073	-0.004814	-0.168509	0.076814	-0.018647	0.436960	0.074069	-0.098943	0.452512	0.067280	-0.141701
10280	85.666667	-0.834457	0.533506	-0.063707	-0.810811	0.857005	-0.113586	-0.811150	0.895576	0.087305	-0.808454	0.538045	0.156278	-0.605321	0.660096	-0.262838	-0.632984	1.151524	-0.079075	-0.685291	0.722252	0.277711	-0.630274	1.145486	0.026021				-0.302311	0.688326	-0.181095	-0.405423	0.599792	0.127276	-0.408709	0.585180	0.161318	-0.211752	0.067079	-0.004817	-0.168499	0.076820	-0.018640	0.436958	0.074070	-0.098943	0.452515	0.067281	-0.141703
10281	85.675000	-0.834339	0.533496	-0.063720	-0.810725	0.857033	-0.113646	-0.811051	0.895605	0.087210	-0.808468	0.538123	0.156286	-0.605217	0.660141	-0.262811	-0.632867	1.151507	-0.079149	-0.685267	0.722262	0.277648	-0.630185	1.145461	0.025920				-0.302210	0.688510	-0.181101	-0.405405	0.599771	0.127272	-0.408698	0.585163	0.161319	-0.211749	0.067074	-0.004817	-0.168516	0.076798	-0.018650	0.436956	0.074078	-0.098948	0.452515	0.067279	-0.141698
10282	85.683333	-0.834382	0.533512	-0.063767	-0.810660	0.857084	-0.113711	-0.810974	0.895631	0.087138	-0.808415	0.538092	0.156216	-0.605112	0.660188	-0.262783	-0.632751	1.151483	-0.079213	-0.685249	0.722284	0.277587	-0.630094	1.145479	0.025866				-0.302103	0.688797	-0.181154	-0.405388	0.599748	0.127274	-0.408685	0.585136	0.161316	-0.211754	0.067081	-0.004817	-0.168514	0.076803	-0.018649	0.436958	0.074087	-0.098952	0.452523	0.067276	-0.141696
10283	85.691667	-0.834292	0.533503	-0.063799	-0.810571	0.857113	-0.113754	-0.810915	0.895656	0.087099	-0.808338	0.538085	0.156153	-0.605008	0.660173	-0.262913	-0.632625	1.151478	-0.079285	-0.685227	0.722289	0.277513	-0.629992	1.145473	0.025754				-0.301981	0.689064	-0.181214	-0.405403	0.599760	0.127261	-0.408670	0.585124	0.161312	-0.211750	0.067076	-0.004817	-0.168513	0.076802	-0.018644	0.436963	0.074089	-0.098947	0.452522	0.067284	-0.141692
10284	85.700000	-0.834318	0.533566	-0.063797	-0.810483	0.857132	-0.113793	-0.810831	0.895691	0.087051	-0.808441	0.538252	0.156241	-0.604908	0.660195	-0.262947	-0.632494	1.151470	-0.079356	-0.685209	0.722290	0.277436	-0.629905	1.145488	0.025687				-0.301854	0.689312	-0.181275	-0.405420	0.599784	0.127244	-0.408643	0.585079	0.161280	-0.211749	0.067076	-0.004810	-0.168513	0.076808	-0.018636	0.436967	0.074089	-0.098946	0.452523	0.067287	-0.141688
10285	85.708333	-0.834275	0.533557	-0.063843	-0.810403	0.857153	-0.113832	-0.810758	0.895716	0.087009	-0.808361	0.538203	0.156157	-0.604809	0.660259	-0.262888	-0.632350	1.151467	-0.079437	-0.685189	0.722298	0.277369	-0.629824	1.145518	0.025631				-0.301723	0.689564	-0.181287	-0.405400	0.599772	0.127225	-0.408633	0.585100	0.161294	-0.211747	0.067082	-0.004805	-0.168510	0.076805	-0.018636	0.436968	0.074092	-0.098938	0.452526	0.067286	-0.141687
10286	85.716667	-0.834205	0.533519	-0.063896	-0.810321	0.857164	-0.113880	-0.810691	0.895739	0.086967	-0.808405	0.538296	0.156190	-0.604676	0.660294	-0.262952	-0.632194	1.151472	-0.079538	-0.685174	0.722304	0.277308	-0.629742	1.145558	0.025583				-0.301630	0.689822	-0.181423	-0.405380	0.599767	0.127199	-0.408608	0.585065	0.161240	-0.211748	0.067090	-0.004805	-0.168512	0.076805	-0.018638	0.436971	0.074088	-0.098939	0.452529	0.067285	-0.141695
10287	85.725000	-0.834176	0.533524	-0.063926	-0.810246	0.857183	-0.113912	-0.810589	0.895750	0.086923	-0.808364	0.538303	0.156142	-0.604572	0.660330	-0.263024	-0.632048	1.151486	-0.079622	-0.685157	0.722307	0.277247	-0.629636	1.145569	0.025477				-0.301529	0.690099	-0.181521	-0.405360	0.599765	0.127166	-0.408596	0.585080	0.161226	-0.211749	0.067076	-0.004813	-0.168510	0.076798	-0.018645	0.436977	0.074084	-0.098950	0.452528	0.067274	-0.141698
10288	85.733333	-0.834310	0.533610	-0.063943	-0.810172	0.857203	-0.113951	-0.810485	0.895753	0.086878	-0.808388	0.538345	0.156138	-0.604465	0.660325	-0.263190	-0.631900	1.151506	-0.079711	-0.685138	0.722311	0.277193	-0.629533	1.145581	0.025361				-0.301450	0.690392	-0.181636	-0.405344	0.599768	0.127131	-0.408579	0.585062	0.161176	-0.211746	0.067070	-0.004823	-0.168488	0.076818	-0.018643	0.436979	0.074094	-0.098960	0.452528	0.067279	-0.141714
10289	85.741667	-0.834081	0.533552	-0.063997	-0.810086	0.857211	-0.113989	-0.810368	0.895771	0.086853	-0.808285	0.538301	0.156048	-0.604365	0.660403	-0.263148	-0.631747	1.151521	-0.079794	-0.685121	0.722318	0.277145	-0.629454	1.145623	0.025279				-0.301418	0.690669	-0.181759	-0.405329	0.599768	0.127111	-0.408568	0.585057	0.161155	-0.211742	0.067070	-0.004816	-0.168513	0.076797	-0.018654	0.436977	0.074097	-0.098964	0.452526	0.067284	-0.141715
10290	85.750000	-0.834123	0.533570	-0.064030	-0.810017	0.857237	-0.114017	-0.810380	0.895779	0.086770	-0.808298	0.538345	0.156051	-0.604271	0.660450	-0.263209	-0.631609	1.151545	-0.079896	-0.685103	0.722328	0.277101	-0.629355	1.145658	0.025159				-0.301422	0.691017	-0.182056	-0.405315	0.599771	0.127095	-0.408558	0.585057	0.161138	-0.211748	0.067075	-0.004822	-0.168514	0.076801	-0.018659	0.436976	0.074102	-0.098963	0.452528	0.067291	-0.141717
10291	85.758333	-0.834114	0.533588	-0.064051	-0.809907	0.857235	-0.114054	-0.810331	0.895819	0.086763	-0.808286	0.538362	0.156027	-0.604189	0.660499	-0.263270	-0.631446	1.151528	-0.079983	-0.685089	0.722335	0.277058	-0.629276	1.145698	0.025112				-0.301418	0.691269	-0.182179	-0.405305	0.599767	0.127093	-0.408557	0.585066	0.161144	-0.211749	0.067086	-0.004820	-0.168523	0.076786	-0.018670	0.436979	0.074112	-0.098967	0.452530	0.067285	-0.141711
10292	85.766667	-0.834118	0.533604	-0.064059	-0.809791	0.857230	-0.114055	-0.810283	0.895838	0.086726	-0.808274	0.538374	0.156012	-0.604108	0.660544	-0.263325	-0.631312	1.151518	-0.080059	-0.685073	0.722347	0.277019	-0.629203	1.145724	0.025045				-0.301431	0.691496	-0.182281	-0.405220	0.599692	0.127117	-0.408556	0.585076	0.161161	-0.211746	0.067095	-0.004813	-0.168508	0.076809	-0.018655	0.436978	0.074109	-0.098961	0.452530	0.067299	-0.141704
10293	85.775000	-0.833999	0.533607	-0.064076	-0.809712	0.857240	-0.114081	-0.810238	0.895854	0.086692	-0.808236	0.538381	0.155989	-0.604035	0.660581	-0.263381	-0.631184	1.151508	-0.080137	-0.685066	0.722355	0.276984	-0.629111	1.145778	0.025007				-0.301404	0.691729	-0.182252	-0.405219	0.599682	0.127126	-0.408549	0.585064	0.161164	-0.211746	0.067090	-0.004815	-0.168509	0.076810	-0.018650	0.436978	0.074120	-0.098960	0.452533	0.067299	-0.141704
10294	85.783333	-0.834073	0.533618	-0.064092	-0.809642	0.857250	-0.114108	-0.810195	0.895871	0.086661	-0.808256	0.538401	0.155993	-0.603967	0.660609	-0.263435	-0.631057	1.151503	-0.080218	-0.685060	0.722364	0.276955	-0.629024	1.145777	0.024926				-0.301386	0.691945	-0.182329	-0.405219	0.599669	0.127137	-0.408539	0.585019	0.161141	-0.211748	0.067092	-0.004812	-0.168511	0.076811	-0.018650	0.436980	0.074114	-0.098951	0.452534	0.067303	-0.141705
10295	85.791667	-0.834069	0.533619	-0.064104	-0.809567	0.857256	-0.114140	-0.810118	0.895884	0.086612	-0.808244	0.538405	0.155986	-0.603904	0.660615	-0.263483	-0.630919	1.151477	-0.080270	-0.685061	0.722367	0.276922	-0.628932	1.145798	0.024848				-0.301349	0.692141	-0.182450	-0.405213	0.599658	0.127155	-0.408538	0.585003	0.161156	-0.211747	0.067081	-0.004820	-0.168506	0.076796	-0.018662	0.436980	0.074111	-0.098955	0.452534	0.067295	-0.141710
10296	85.800000	-0.834112	0.533672	-0.064091	-0.809503	0.857274	-0.114178	-0.809965	0.895899	0.086631	-0.808242	0.538429	0.155983	-0.603835	0.660632	-0.263542	-0.630799	1.151474	-0.080351	-0.685062	0.722380	0.276893	-0.628845	1.145830	0.024786				-0.301269	0.692341	-0.182458	-0.405211	0.599653	0.127177	-0.408537	0.584993	0.161175	-0.211729	0.067075	-0.004813	-0.168505	0.076802	-0.018662	0.436977	0.074112	-0.098959	0.452535	0.067295	-0.141715
10297	85.808333	-0.834024	0.533630	-0.064128	-0.809444	0.857293	-0.114194	-0.809908	0.895912	0.086596	-0.808209	0.538434	0.155962	-0.603732	0.660644	-0.263594	-0.630677	1.151466	-0.080441	-0.685071	0.722389	0.276867	-0.628762	1.145818	0.024690				-0.301170	0.692530	-0.182514	-0.405210	0.599643	0.127193	-0.408654	0.584928	0.161230	-0.211746	0.067069	-0.004836	-0.168490	0.076806	-0.018664	0.436979	0.074113	-0.098971	0.452537	0.067293	-0.141714
10298	85.816667	-0.834067	0.533650	-0.064138	-0.809392	0.857324	-0.114202	-0.809819	0.895945	0.086559	-0.808235	0.538451	0.155966	-0.603648	0.660649	-0.263624	-0.630550	1.151440	-0.080538	-0.685082	0.722395	0.276837	-0.628664	1.145790	0.024555				-0.301050	0.692706	-0.182568	-0.405207	0.599633	0.127211	-0.408648	0.584921	0.161245	-0.211750	0.067066	-0.004837	-0.168506	0.076789	-0.018678	0.436977	0.074113	-0.098975	0.452531	0.067282	-0.141718
10299	85.825000	-0.834072	0.533668	-0.064147	-0.809352	0.857355	-0.114208	-0.809779	0.895944	0.086560	-0.808238	0.538465	0.155961	-0.603544	0.660662	-0.263663	-0.630440	1.151386	-0.080591	-0.685090	0.722400	0.276814	-0.628614	1.145802	0.024533				-0.300930	0.692844	-0.182720	-0.405204	0.599632	0.127230	-0.408644	0.584911	0.161264	-0.211737	0.067072	-0.004839	-0.168504	0.076793	-0.018675	0.436980	0.074114	-0.098978	0.452535	0.067288	-0.141714
10300	85.833333	-0.833988	0.533677	-0.064141	-0.809296	0.857372	-0.114191	-0.809746	0.895991	0.086551	-0.808241	0.538475	0.155960	-0.603437	0.660688	-0.263676	-0.630338	1.151326	-0.080649	-0.685100	0.722403	0.276801	-0.628554	1.145791	0.024470				-0.300757	0.693001	-0.182667	-0.405203	0.599635	0.127250	-0.408642	0.584911	0.161283	-0.211740	0.067076	-0.004832	-0.168504	0.076797	-0.018668	0.436979	0.074116	-0.098968	0.452537	0.067288	-0.141714
10301	85.841667	-0.834081	0.533694	-0.064151	-0.809259	0.857395	-0.114168	-0.809815	0.896028	0.086536	-0.808220	0.538475	0.155954	-0.603317	0.660726	-0.263704	-0.630259	1.151289	-0.080718	-0.685104	0.722393	0.276786	-0.628492	1.145775	0.024405				-0.300590	0.693146	-0.182716	-0.405199	0.599634	0.127266	-0.408637	0.584902	0.161292	-0.211745	0.067086	-0.004824	-0.168505	0.076808	-0.018658	0.436980	0.074114	-0.098966	0.452540	0.067301	-0.141710
10302	85.850000	-0.834086	0.533704	-0.064147	-0.809238	0.857421	-0.114167	-0.809784	0.896024	0.086597	-0.808256	0.538481	0.155973	-0.603195	0.660763	-0.263712	-0.630179	1.151224	-0.080772	-0.685103	0.722387	0.276782	-0.628446	1.145758	0.024364				-0.300435	0.693285	-0.182773	-0.405195	0.599624	0.127272	-0.408636	0.584897	0.161302	-0.211743	0.067088	-0.004810	-0.168508	0.076811	-0.018649	0.436981	0.074113	-0.098962	0.452536	0.067297	-0.141709
10303	85.858333	-0.834122	0.533734	-0.064134	-0.809203	0.857430	-0.114138	-0.809619	0.896006	0.086592	-0.808232	0.538474	0.155971	-0.603070	0.660802	-0.263727	-0.630114	1.151166	-0.080826	-0.685100	0.722372	0.276790	-0.628394	1.145761	0.024315				-0.300298	0.693411	-0.182884	-0.405194	0.599613	0.127283	-0.408640	0.584903	0.161328	-0.211743	0.067079	-0.004802	-0.168501	0.076816	-0.018641	0.436980	0.074104	-0.098960	0.452538	0.067290	-0.141705
10304	85.866667	-0.834023	0.533708	-0.064123	-0.809171	0.857439	-0.114118	-0.809649	0.896030	0.086613	-0.808210	0.538463	0.155979	-0.602959	0.660839	-0.263742	-0.630049	1.151128	-0.080877	-0.685092	0.722358	0.276801	-0.628341	1.145766	0.024270				-0.300152	0.693559	-0.182899	-0.405203	0.599607	0.127291	-0.408650	0.584910	0.161354	-0.211755	0.067082	-0.004806	-0.168515	0.076806	-0.018645	0.436979	0.074101	-0.098956	0.452538	0.067287	-0.141707
10305	85.875000	-0.834121	0.533712	-0.064124	-0.809138	0.857445	-0.114099	-0.809575	0.896014	0.086627	-0.808241	0.538459	0.156006	-0.602849	0.660861	-0.263747	-0.629981	1.151104	-0.080927	-0.685083	0.722335	0.276812	-0.628275	1.145768	0.024197				-0.300040	0.693682	-0.182964	-0.405213	0.599594	0.127295	-0.408650	0.584865	0.161325	-0.211754	0.067072	-0.004805	-0.168516	0.076801	-0.018643	0.436979	0.074100	-0.098957	0.452533	0.067288	-0.141711
10306	85.883333	-0.834128	0.533707	-0.064111	-0.809106	0.857454	-0.114079	-0.809551	0.896041	0.086662	-0.808273	0.538463	0.156036	-0.602720	0.660899	-0.263787	-0.629917	1.151092	-0.080981	-0.685068	0.722323	0.276828	-0.628217	1.145788	0.024169				-0.299958	0.693771	-0.183138	-0.405223	0.599579	0.127302	-0.408658	0.584850	0.161332	-0.211740	0.067069	-0.004795	-0.168534	0.076760	-0.018673	0.436979	0.074094	-0.098959	0.452529	0.067299	-0.141721
10307	85.891667	-0.834096	0.533703	-0.064092	-0.809086	0.857477	-0.114054	-0.809514	0.896056	0.086685	-0.808220	0.538447	0.156024	-0.602639	0.660894	-0.263789	-0.629856	1.151081	-0.081029	-0.685055	0.722317	0.276845	-0.628148	1.145795	0.024074				-0.299813	0.693831	-0.182994	-0.405235	0.599571	0.127321	-0.408675	0.584874	0.161380	-0.211750	0.067065	-0.004812	-0.168513	0.076807	-0.018654	0.436973	0.074097	-0.098962	0.452528	0.067282	-0.141711
10308	85.900000	-0.834062	0.533697	-0.064076	-0.809057	0.857493	-0.114039	-0.809478	0.896072	0.086707	-0.808220	0.538448	0.156037	-0.602554	0.660904	-0.263803	-0.629798	1.151066	-0.081075	-0.685041	0.722318	0.276871	-0.628103	1.145826	0.024069				-0.299730	0.693963	-0.183123	-0.405239	0.599563	0.127341	-0.408674	0.584829	0.161364	-0.211753	0.067074	-0.004818	-0.168517	0.076804	-0.018658	0.436970	0.074099	-0.098963	0.452526	0.067277	-0.141708
10309	85.908333	-0.834146	0.533744	-0.064051	-0.809033	0.857518	-0.114011	-0.809447	0.896099	0.086733	-0.808222	0.538449	0.156047	-0.602479	0.660898	-0.263802	-0.629741	1.151039	-0.081146	-0.685025	0.722317	0.276902	-0.628038	1.145823	0.023989				-0.299644	0.694003	-0.183256	-0.405242	0.599561	0.127367	-0.408675	0.584823	0.161386	-0.211748	0.067077	-0.004819	-0.168523	0.076788	-0.018671	0.436971	0.074099	-0.098963	0.452528	0.067282	-0.141704
10310	85.916667	-0.834243	0.533768	-0.064023	-0.809002	0.857542	-0.113981	-0.809412	0.896149	0.086798	-0.808274	0.538466	0.156078	-0.602417	0.660891	-0.263802	-0.629700	1.150997	-0.081176	-0.685005	0.722323	0.276931	-0.627996	1.145844	0.024001				-0.299536	0.694049	-0.183275	-0.405235	0.599562	0.127389	-0.408674	0.584853	0.161442	-0.211744	0.067082	-0.004817	-0.168509	0.076806	-0.018654	0.436966	0.074100	-0.098958	0.452523	0.067281	-0.141699
10311	85.925000	-0.834152	0.533745	-0.064033	-0.808958	0.857551	-0.113939	-0.809376	0.896146	0.086781	-0.808216	0.538459	0.156064	-0.602360	0.660889	-0.263809	-0.629653	1.150972	-0.081212	-0.684990	0.722331	0.276970	-0.627956	1.145858	0.023958				-0.299391	0.694029	-0.183140	-0.405225	0.599565	0.127415	-0.408664	0.584854	0.161467	-0.211743	0.067078	-0.004811	-0.168514	0.076806	-0.018651	0.436968	0.074092	-0.098946	0.452526	0.067284	-0.141693
10312	85.933333	-0.834250	0.533779	-0.064004	-0.808912	0.857559	-0.113893	-0.809347	0.896172	0.086808	-0.808214	0.538462	0.156068	-0.602311	0.660884	-0.263809	-0.629616	1.150943	-0.081240	-0.684977	0.722343	0.277009	-0.627915	1.145891	0.023932				-0.299283	0.694089	-0.183181	-0.405217	0.599577	0.127436	-0.408650	0.584855	0.161485	-0.211754	0.067080	-0.004805	-0.168510	0.076805	-0.018651	0.436970	0.074093	-0.098948	0.452526	0.067277	-0.141687
10313	85.941667	-0.834175	0.533771	-0.063996	-0.808906	0.857572	-0.113864	-0.809316	0.896198	0.086850	-0.808245	0.538467	0.156087	-0.602272	0.660875	-0.263822	-0.629584	1.150918	-0.081274	-0.684961	0.722356	0.277049	-0.627864	1.145887	0.023898				-0.299207	0.694041	-0.183288	-0.405206	0.599583	0.127448	-0.408636	0.584847	0.161483	-0.211747	0.067075	-0.004803	-0.168514	0.076802	-0.018649	0.436971	0.074085	-0.098945	0.452525	0.067280	-0.141697
10314	85.950000	-0.834254	0.533793	-0.063999	-0.808874	0.857567	-0.113841	-0.809288	0.896199	0.086858	-0.808218	0.538454	0.156077	-0.602226	0.660863	-0.263830	-0.629554	1.150892	-0.081310	-0.684945	0.722374	0.277090	-0.627826	1.145898	0.023870				-0.299116	0.693992	-0.183281	-0.405198	0.599600	0.127458	-0.408625	0.584874	0.161509	-0.211733	0.067065	-0.004801	-0.168516	0.076798	-0.018650	0.436970	0.074082	-0.098944	0.452523	0.067284	-0.141699
10315	85.958333	-0.834137	0.533790	-0.063978	-0.808859	0.857567	-0.113808	-0.809264	0.896206	0.086883	-0.808216	0.538449	0.156082	-0.602203	0.660842	-0.263838	-0.629525	1.150876	-0.081342	-0.684928	0.722392	0.277123	-0.627789	1.145936	0.023841				-0.299031	0.693873	-0.183169	-0.405196	0.599612	0.127457	-0.408621	0.584883	0.161507	-0.211756	0.067062	-0.004820	-0.168504	0.076806	-0.018655	0.436963	0.074083	-0.098957	0.452524	0.067272	-0.141699
10316	85.966667	-0.834253	0.533792	-0.063986	-0.808839	0.857558	-0.113773	-0.809246	0.896223	0.086947	-0.808211	0.538434	0.156088	-0.602186	0.660819	-0.263835	-0.629494	1.150855	-0.081378	-0.684911	0.722407	0.277152	-0.627757	1.145947	0.023765				-0.298961	0.693754	-0.183058	-0.405198	0.599622	0.127450	-0.408615	0.584894	0.161501	-0.211755	0.067065	-0.004822	-0.168519	0.076793	-0.018662	0.436968	0.074087	-0.098964	0.452523	0.067270	-0.141706
10317	85.975000	-0.834246	0.533803	-0.063975	-0.808832	0.857551	-0.113735	-0.809227	0.896220	0.086980	-0.808267	0.538441	0.156116	-0.602174	0.660787	-0.263815	-0.629463	1.150836	-0.081412	-0.684887	0.722424	0.277173	-0.627722	1.145976	0.023757				-0.298952	0.693763	-0.183191	-0.405199	0.599627	0.127441	-0.408610	0.584884	0.161476	-0.211744	0.067074	-0.004814	-0.168504	0.076812	-0.018658	0.436967	0.074083	-0.098959	0.452525	0.067283	-0.141703
10318	85.983333	-0.834219	0.533777	-0.063984	-0.808823	0.857546	-0.113689	-0.809206	0.896198	0.086985	-0.808202	0.538418	0.156099	-0.602178	0.660754	-0.263788	-0.629428	1.150809	-0.081450	-0.684861	0.722437	0.277196	-0.627683	1.145993	0.023711				-0.298934	0.693687	-0.183148	-0.405199	0.599627	0.127434	-0.408610	0.584909	0.161487	-0.211747	0.067068	-0.004818	-0.168512	0.076800	-0.018655	0.436962	0.074089	-0.098954	0.452525	0.067282	-0.141699
10319	85.991667	-0.834143	0.533774	-0.063937	-0.808817	0.857533	-0.113649	-0.809173	0.896188	0.087020	-0.808222	0.538406	0.156119	-0.602192	0.660715	-0.263752	-0.629390	1.150749	-0.081482	-0.684837	0.722436	0.277206	-0.627646	1.146001	0.023682				-0.298922	0.693653	-0.183069	-0.405201	0.599631	0.127426	-0.408609	0.584912	0.161481	-0.211746	0.067080	-0.004807	-0.168509	0.076806	-0.018652	0.436969	0.074088	-0.098944	0.452531	0.067287	-0.141693
10320	86.000000	-0.834233	0.533805	-0.063944	-0.808811	0.857523	-0.113613	-0.809144	0.896194	0.087078	-0.808240	0.538402	0.156141	-0.602221	0.660662	-0.263700	-0.629355	1.150669	-0.081521	-0.684814	0.722438	0.277217	-0.627605	1.145948	0.023605				-0.298945	0.693614	-0.183106	-0.405199	0.599631	0.127424	-0.408607	0.584911	0.161477	-0.211742	0.067076	-0.004810	-0.168483	0.076828	-0.018638	0.436970	0.074084	-0.098935	0.452524	0.067292	-0.141688
10321	86.008333	-0.834263	0.533795	-0.063953	-0.808805	0.857516	-0.113589	-0.809123	0.896193	0.087100	-0.808236	0.538395	0.156147	-0.602255	0.660614	-0.263653	-0.629330	1.150566	-0.081561	-0.684795	0.722439	0.277223	-0.627575	1.145922	0.023595				-0.298962	0.693608	-0.183098	-0.405191	0.599630	0.127424	-0.408600	0.584909	0.161477	-0.211724	0.067079	-0.004796	-0.168491	0.076814	-0.018643	0.436973	0.074086	-0.098932	0.452526	0.067286	-0.141686
10322	86.016667	-0.834212	0.533792	-0.063917	-0.808805	0.857515	-0.113561	-0.809103	0.896178	0.087091	-0.808172	0.538377	0.156123	-0.602296	0.660558	-0.263582	-0.629364	1.150563	-0.081767	-0.684785	0.722441	0.277230	-0.627550	1.145874	0.023579				-0.298957	0.693638	-0.182982	-0.405180	0.599629	0.127427	-0.408590	0.584911	0.161481	-0.211721	0.067081	-0.004801	-0.168497	0.076805	-0.018652	0.436969	0.074084	-0.098940	0.452527	0.067281	-0.141694
10323	86.025000	-0.834128	0.533789	-0.063918	-0.808803	0.857517	-0.113532	-0.809014	0.896188	0.087148	-0.808205	0.538387	0.156140	-0.602349	0.660504	-0.263510	-0.629313	1.150363	-0.081728	-0.684782	0.722434	0.277230	-0.627519	1.145787	0.023529				-0.299005	0.693667	-0.183086	-0.405169	0.599633	0.127434	-0.408585	0.584911	0.161488	-0.211734	0.067080	-0.004817	-0.168487	0.076809	-0.018655	0.436972	0.074089	-0.098947	0.452528	0.067288	-0.141694
10324	86.033333	-0.834217	0.533807	-0.063930	-0.808803	0.857514	-0.113508	-0.808916	0.896176	0.087178	-0.808183	0.538385	0.156132	-0.602404	0.660450	-0.263430	-0.629260	1.150153	-0.081705	-0.684788	0.722423	0.277229	-0.627490	1.145693	0.023481				-0.299033	0.693721	-0.183086	-0.405160	0.599638	0.127442	-0.408579	0.584915	0.161497	-0.211719	0.067075	-0.004814	-0.168477	0.076816	-0.018654	0.436968	0.074088	-0.098949	0.452524	0.067291	-0.141696
10325	86.041667	-0.834255	0.533791	-0.063959	-0.808801	0.857519	-0.113476	-0.809029	0.896194	0.087165	-0.808216	0.538394	0.156147	-0.602459	0.660401	-0.263340	-0.629229	1.149968	-0.081742	-0.684805	0.722409	0.277230	-0.627446	1.145534	0.023352				-0.299070	0.693785	-0.183079	-0.405156	0.599640	0.127456	-0.408577	0.584916	0.161508	-0.211731	0.067076	-0.004828	-0.168499	0.076792	-0.018667	0.436965	0.074086	-0.098951	0.452520	0.067283	-0.141699
10326	86.050000	-0.834255	0.533832	-0.063949	-0.808804	0.857526	-0.113442	-0.808865	0.896178	0.087218	-0.808195	0.538385	0.156141	-0.602515	0.660357	-0.263248	-0.629217	1.149778	-0.081802	-0.684828	0.722388	0.277235	-0.627431	1.145405	0.023317				-0.299088	0.693770	-0.182908	-0.405157	0.599643	0.127466	-0.408572	0.584926	0.161519	-0.211739	0.067066	-0.004828	-0.168501	0.076797	-0.018667	0.436967	0.074085	-0.098951	0.452521	0.067279	-0.141694
10327	86.058333	-0.834247	0.533785	-0.063967	-0.808798	0.857531	-0.113399	-0.808827	0.896170	0.087228	-0.808265	0.538397	0.156175	-0.602568	0.660317	-0.263152	-0.629202	1.149550	-0.081861	-0.684853	0.722362	0.277242	-0.627423	1.145259	0.023335				-0.299164	0.693920	-0.183062	-0.405162	0.599652	0.127482	-0.408584	0.584921	0.161530	-0.211741	0.067069	-0.004823	-0.168505	0.076793	-0.018662	0.436967	0.074078	-0.098939	0.452522	0.067285	-0.141697
10328	86.066667	-0.834273	0.533809	-0.063954	-0.808792	0.857541	-0.113362	-0.808791	0.896170	0.087265	-0.808278	0.538389	0.156187	-0.602621	0.660284	-0.263057	-0.629179	1.149269	-0.081894	-0.684883	0.722330	0.277247	-0.627415	1.145049	0.023291				-0.299230	0.693980	-0.183038	-0.405166	0.599659	0.127500	-0.408585	0.584919	0.161544	-0.211743	0.067068	-0.004813	-0.168483	0.076820	-0.018641	0.436971	0.074077	-0.098932	0.452521	0.067285	-0.141688
10329	86.075000	-0.834225	0.533824	-0.063931	-0.808785	0.857551	-0.113321	-0.808826	0.896179	0.087270	-0.808229	0.538379	0.156170	-0.602689	0.660251	-0.262956	-0.629186	1.149012	-0.081936	-0.684907	0.722305	0.277257	-0.627392	1.144805	0.023263				-0.299303	0.694007	-0.183004	-0.405179	0.599663	0.127523	-0.408593	0.584926	0.161562	-0.211743	0.067074	-0.004795	-0.168511	0.076802	-0.018637	0.436968	0.074077	-0.098926	0.452526	0.067291	-0.141683
10330	86.083333	-0.834176	0.533839	-0.063913	-0.808776	0.857566	-0.113282	-0.808846	0.896201	0.087256	-0.808293	0.538389	0.156203	-0.602753	0.660215	-0.262871	-0.629202	1.148732	-0.081904	-0.684933	0.722287	0.277263	-0.627352	1.144556	0.023255				-0.299351	0.693945	-0.182796	-0.405189	0.599663	0.127535	-0.408600	0.584924	0.161583	-0.211750	0.067071	-0.004789	-0.168514	0.076798	-0.018636	0.436968	0.074079	-0.098921	0.452525	0.067294	-0.141676
10331	86.091667	-0.834225	0.533854	-0.063915	-0.808760	0.857581	-0.113247	-0.808682	0.896174	0.087322	-0.808339	0.538409	0.156232	-0.602768	0.660215	-0.262807	-0.629216	1.148506	-0.081928	-0.684954	0.722265	0.277263	-0.627317	1.144373	0.023216				-0.299453	0.694036	-0.182902	-0.405199	0.599663	0.127549	-0.408609	0.584920	0.161592	-0.211750	0.067066	-0.004795	-0.168524	0.076808	-0.018625	0.436970	0.074077	-0.098926	0.452523	0.067288	-0.141674
10332	86.100000	-0.834307	0.533845	-0.063948	-0.808744	0.857596	-0.113215	-0.808788	0.896194	0.087305	-0.808314	0.538397	0.156218	-0.602836	0.660181	-0.262737	-0.629239	1.148323	-0.081928	-0.684972	0.722248	0.277258	-0.627287	1.144198	0.023222				-0.299527	0.694028	-0.182835	-0.405210	0.599666	0.127555	-0.408617	0.584922	0.161599	-0.211732	0.067071	-0.004792	-0.168512	0.076808	-0.018637	0.436966	0.074079	-0.098933	0.452521	0.067296	-0.141689
10333	86.108333	-0.834250	0.533870	-0.063919	-0.808729	0.857612	-0.113185	-0.808591	0.896176	0.087342	-0.808387	0.538436	0.156261	-0.602883	0.660172	-0.262679	-0.629269	1.148181	-0.081921	-0.684979	0.722237	0.277254	-0.627242	1.144116	0.023236				-0.299591	0.694006	-0.182690	-0.405223	0.599659	0.127546	-0.408630	0.584917	0.161591	-0.211744	0.067076	-0.004802	-0.168507	0.076819	-0.018644	0.436966	0.074080	-0.098940	0.452522	0.067288	-0.141686
10334	86.116667	-0.834307	0.533884	-0.063935	-0.808716	0.857619	-0.113149	-0.808545	0.896177	0.087347	-0.808341	0.538402	0.156237	-0.602918	0.660170	-0.262626	-0.629308	1.148066	-0.081903	-0.684981	0.722237	0.277257	-0.627189	1.144057	0.023236				-0.299667	0.694085	-0.182709	-0.405234	0.599654	0.127539	-0.408640	0.584915	0.161583	-0.211749	0.067081	-0.004813	-0.168495	0.076834	-0.018644	0.436965	0.074078	-0.098943	0.452519	0.067285	-0.141688
10335	86.125000	-0.834344	0.533867	-0.063958	-0.808682	0.857612	-0.113125	-0.808509	0.896176	0.087363	-0.808296	0.538390	0.156224	-0.602957	0.660174	-0.262573	-0.629358	1.147942	-0.081866	-0.684973	0.722240	0.277257	-0.627158	1.143999	0.023253				-0.299714	0.694089	-0.182562	-0.405239	0.599651	0.127531	-0.408646	0.584911	0.161574	-0.211750	0.067070	-0.004815	-0.168518	0.076804	-0.018657	0.436965	0.074076	-0.098944	0.452522	0.067276	-0.141690
10336	86.133333	-0.834239	0.533879	-0.063913	-0.808673	0.857623	-0.113093	-0.808481	0.896172	0.087376	-0.808353	0.538401	0.156255	-0.602992	0.660182	-0.262528	-0.629416	1.147836	-0.081822	-0.684956	0.722246	0.277259	-0.627124	1.143999	0.023358				-0.299710	0.694101	-0.182285	-0.405242	0.599648	0.127525	-0.408651	0.584908	0.161569	-0.211750	0.067073	-0.004814	-0.168494	0.076827	-0.018643	0.436966	0.074074	-0.098937	0.452522	0.067287	-0.141696
10337	86.141667	-0.834249	0.533892	-0.063907	-0.808617	0.857614	-0.113020	-0.808519	0.896178	0.087371	-0.808425	0.538440	0.156309	-0.603029	0.660195	-0.262485	-0.629485	1.147719	-0.081768	-0.684943	0.722262	0.277266	-0.627087	1.143951	0.023393				-0.299743	0.694157	-0.182198	-0.405237	0.599648	0.127527	-0.408649	0.584910	0.161568	-0.211741	0.067075	-0.004804	-0.168515	0.076816	-0.018636	0.436965	0.074078	-0.098931	0.452523	0.067286	-0.141687
10338	86.150000	-0.834263	0.533905	-0.063910	-0.808611	0.857632	-0.113008	-0.808588	0.896199	0.087367	-0.808432	0.538444	0.156316	-0.603056	0.660207	-0.262454	-0.629556	1.147614	-0.081731	-0.684930	0.722280	0.277273	-0.627059	1.143899	0.023408				-0.299801	0.694198	-0.182217	-0.405227	0.599665	0.127553	-0.408644	0.584915	0.161580	-0.211751	0.067073	-0.004809	-0.168513	0.076810	-0.018646	0.436965	0.074084	-0.098930	0.452526	0.067288	-0.141678
10339	86.158333	-0.834273	0.533917	-0.063903	-0.808580	0.857641	-0.112981	-0.808486	0.896191	0.087384	-0.808402	0.538452	0.156313	-0.603087	0.660221	-0.262439	-0.629637	1.147523	-0.081695	-0.684918	0.722303	0.277280	-0.627043	1.143843	0.023446				-0.299814	0.694233	-0.182099	-0.405217	0.599666	0.127553	-0.408635	0.584919	0.161588	-0.211749	0.067080	-0.004800	-0.168515	0.076813	-0.018637	0.436965	0.074084	-0.098926	0.452518	0.067289	-0.141681
10340	86.166667	-0.834399	0.533984	-0.063912	-0.808548	0.857653	-0.112955	-0.808532	0.896193	0.087385	-0.808373	0.538461	0.156301	-0.603106	0.660237	-0.262443	-0.629719	1.147466	-0.081669	-0.684907	0.722328	0.277285	-0.627041	1.143794	0.023486				-0.299811	0.694252	-0.181978	-0.405208	0.599666	0.127556	-0.408622	0.584922	0.161592	-0.211750	0.067084	-0.004795	-0.168498	0.076839	-0.018631	0.436967	0.074088	-0.098934	0.452524	0.067301	-0.141688
10341	86.175000	-0.834345	0.533960	-0.063933	-0.808525	0.857676	-0.112946	-0.808484	0.896220	0.087378	-0.808431	0.538475	0.156322	-0.603114	0.660251	-0.262465	-0.629786	1.147436	-0.081657	-0.684898	0.722352	0.277292	-0.627040	1.143788	0.023485				-0.299827	0.694327	-0.182019	-0.405199	0.599662	0.127553	-0.408613	0.584927	0.161597	-0.211745	0.067083	-0.004801	-0.168495	0.076836	-0.018632	0.436968	0.074087	-0.098942	0.452526	0.067286	-0.141686
10342	86.183333	-0.834567	0.533968	-0.063950	-0.808495	0.857687	-0.112939	-0.808491	0.896249	0.087385	-0.808310	0.538435	0.156251	-0.603109	0.660266	-0.262493	-0.629858	1.147415	-0.081665	-0.684882	0.722376	0.277297	-0.627054	1.143799	0.023481				-0.299817	0.694305	-0.181897	-0.405194	0.599662	0.127548	-0.408605	0.584927	0.161589	-0.211750	0.067073	-0.004813	-0.168518	0.076812	-0.018653	0.436974	0.074090	-0.098951	0.452525	0.067287	-0.141706
10343	86.191667	-0.834312	0.533956	-0.063936	-0.808461	0.857695	-0.112926	-0.808449	0.896256	0.087390	-0.808361	0.538472	0.156284	-0.603094	0.660292	-0.262530	-0.629948	1.147424	-0.081668	-0.684865	0.722397	0.277311	-0.627074	1.143849	0.023504				-0.299775	0.694236	-0.181646	-0.405193	0.599661	0.127534	-0.408598	0.584924	0.161580	-0.211751	0.067070	-0.004820	-0.168520	0.076808	-0.018654	0.436968	0.074083	-0.098956	0.452529	0.067278	-0.141702
10344	86.200000	-0.834307	0.533988	-0.063951	-0.808440	0.857708	-0.112912	-0.808411	0.896259	0.087408	-0.808353	0.538489	0.156287	-0.603072	0.660316	-0.262562	-0.630014	1.147463	-0.081671	-0.684843	0.722411	0.277318	-0.627081	1.143919	0.023469				-0.299730	0.694162	-0.181401	-0.405194	0.599660	0.127518	-0.408597	0.584921	0.161568	-0.211752	0.067074	-0.004810	-0.168521	0.076800	-0.018652	0.436971	0.074081	-0.098953	0.452527	0.067287	-0.141708
10345	86.208333	-0.834293	0.533983	-0.063956	-0.808398	0.857707	-0.112886	-0.808406	0.896268	0.087424	-0.808372	0.538471	0.156285	-0.603044	0.660333	-0.262587	-0.630086	1.147559	-0.081728	-0.684816	0.722418	0.277326	-0.627097	1.144031	0.023441				-0.299777	0.694237	-0.181560	-0.405197	0.599655	0.127505	-0.408600	0.584920	0.161554	-0.211741	0.067070	-0.004807	-0.168520	0.076798	-0.018648	0.436973	0.074077	-0.098949	0.452525	0.067281	-0.141700
10346	86.216667	-0.834327	0.533967	-0.063944	-0.808372	0.857711	-0.112859	-0.808405	0.896276	0.087442	-0.808278	0.538434	0.156235	-0.603007	0.660359	-0.262614	-0.630124	1.147617	-0.081713	-0.684786	0.722420	0.277339	-0.627119	1.144176	0.023447				-0.299783	0.694225	-0.181547	-0.405197	0.599653	0.127494	-0.408598	0.584923	0.161544	-0.211731	0.067064	-0.004799	-0.168516	0.076800	-0.018645	0.436971	0.074075	-0.098939	0.452526	0.067284	-0.141694
10347	86.225000	-0.834268	0.533957	-0.063929	-0.808349	0.857711	-0.112832	-0.808374	0.896265	0.087462	-0.808314	0.538460	0.156258	-0.602968	0.660382	-0.262631	-0.630178	1.147697	-0.081752	-0.684759	0.722423	0.277345	-0.627131	1.144304	0.023416				-0.299748	0.694270	-0.181399	-0.405200	0.599650	0.127490	-0.408600	0.584917	0.161536	-0.211748	0.067065	-0.004805	-0.168505	0.076817	-0.018635	0.436968	0.074075	-0.098934	0.452527	0.067281	-0.141694
10348	86.233333	-0.834204	0.533937	-0.063913	-0.808335	0.857708	-0.112802	-0.808357	0.896257	0.087485	-0.808297	0.538433	0.156240	-0.602945	0.660397	-0.262640	-0.630225	1.147749	-0.081792	-0.684727	0.722420	0.277348	-0.627139	1.144410	0.023407				-0.299745	0.694317	-0.181382	-0.405194	0.599646	0.127492	-0.408599	0.584913	0.161537	-0.211736	0.067072	-0.004788	-0.168509	0.076805	-0.018636	0.436969	0.074074	-0.098929	0.452522	0.067289	-0.141690
10349	86.241667	-0.834299	0.533938	-0.063945	-0.808339	0.857706	-0.112798	-0.808383	0.896267	0.087504	-0.808278	0.538441	0.156232	-0.602903	0.660413	-0.262659	-0.630266	1.147764	-0.081842	-0.684704	0.722420	0.277347	-0.627140	1.144464	0.023317				-0.299735	0.694334	-0.181357	-0.405186	0.599639	0.127494	-0.408594	0.584908	0.161541	-0.211735	0.067074	-0.004799	-0.168499	0.076817	-0.018635	0.436965	0.074076	-0.098933	0.452519	0.067280	-0.141683
10350	86.250000	-0.834262	0.533938	-0.063938	-0.808358	0.857712	-0.112789	-0.808388	0.896279	0.087548	-0.808188	0.538416	0.156182	-0.602866	0.660428	-0.262667	-0.630320	1.147723	-0.081890	-0.684683	0.722422	0.277346	-0.627164	1.144490	0.023271				-0.299727	0.694376	-0.181347	-0.405172	0.599637	0.127500	-0.408586	0.584904	0.161547	-0.211743	0.067073	-0.004814	-0.168508	0.076807	-0.018646	0.436959	0.074086	-0.098940	0.452524	0.067287	-0.141690
10351	86.258333	-0.834153	0.533914	-0.063932	-0.808366	0.857716	-0.112787	-0.808400	0.896283	0.087545	-0.808162	0.538412	0.156160	-0.602845	0.660447	-0.262676	-0.630370	1.147627	-0.081937	-0.684663	0.722422	0.277327	-0.627186	1.144469	0.023274				-0.299685	0.694473	-0.181266	-0.405160	0.599630	0.127504	-0.408575	0.584897	0.161551	-0.211734	0.067072	-0.004819	-0.168505	0.076802	-0.018652	0.436961	0.074079	-0.098947	0.452524	0.067287	-0.141699
10352	86.266667	-0.834220	0.533918	-0.063950	-0.808381	0.857727	-0.112769	-0.808399	0.896281	0.087536	-0.808201	0.538430	0.156163	-0.602835	0.660458	-0.262679	-0.630431	1.147524	-0.081990	-0.684653	0.722432	0.277315	-0.627185	1.144391	0.023172				-0.299710	0.694571	-0.181416	-0.405144	0.599627	0.127509	-0.408559	0.584891	0.161552	-0.211736	0.067079	-0.004825	-0.168483	0.076816	-0.018651	0.436961	0.074073	-0.098949	0.452519	0.067279	-0.141692
10353	86.275000	-0.834168	0.533890	-0.063978	-0.808380	0.857729	-0.112765	-0.808340	0.896276	0.087578	-0.808163	0.538426	0.156136	-0.602842	0.660446	-0.262667	-0.630497	1.147426	-0.082026	-0.684652	0.722427	0.277301	-0.627229	1.144359	0.023151				-0.299706	0.694667	-0.181449	-0.405125	0.599625	0.127518	-0.408546	0.584888	0.161565	-0.211728	0.067070	-0.004816	-0.168506	0.076795	-0.018657	0.436961	0.074070	-0.098944	0.452518	0.067283	-0.141697
10354	86.283333	-0.834236	0.533882	-0.063997	-0.808384	0.857733	-0.112756	-0.808421	0.896283	0.087560	-0.808130	0.538418	0.156113	-0.602831	0.660453	-0.262654	-0.630543	1.147380	-0.082069	-0.684669	0.722416	0.277283	-0.627267	1.144344	0.023066				-0.299698	0.694761	-0.181473	-0.405109	0.599627	0.127533	-0.408536	0.584884	0.161577	-0.211735	0.067074	-0.004818	-0.168485	0.076814	-0.018647	0.436966	0.074060	-0.098934	0.452522	0.067285	-0.141694
10355	86.291667	-0.834124	0.533890	-0.063960	-0.808378	0.857733	-0.112747	-0.808377	0.896259	0.087550	-0.808194	0.538418	0.156131	-0.602832	0.660439	-0.262639	-0.630578	1.147359	-0.082122	-0.684685	0.722402	0.277272	-0.627291	1.144385	0.023022				-0.299687	0.694855	-0.181492	-0.405102	0.599631	0.127547	-0.408527	0.584884	0.161590	-0.211730	0.067067	-0.004804	-0.168497	0.076802	-0.018639	0.436964	0.074065	-0.098928	0.452517	0.067282	-0.141690
10356	86.300000	-0.834211	0.533897	-0.063972	-0.808378	0.857727	-0.112744	-0.808365	0.896248	0.087542	-0.808210	0.538409	0.156135	-0.602841	0.660408	-0.262621	-0.630625	1.147342	-0.082207	-0.684708	0.722381	0.277260	-0.627310	1.144397	0.022949				-0.299675	0.694934	-0.181499	-0.405094	0.599634	0.127558	-0.408526	0.584878	0.161599	-0.211736	0.067066	-0.004803	-0.168506	0.076791	-0.018637	0.436968	0.074067	-0.098923	0.452521	0.067290	-0.141687
10357	86.308333	-0.834258	0.533887	-0.064006	-0.808373	0.857718	-0.112749	-0.808368	0.896245	0.087551	-0.808171	0.538391	0.156119	-0.602853	0.660381	-0.262581	-0.630656	1.147301	-0.082273	-0.684730	0.722366	0.277256	-0.627332	1.144388	0.022877				-0.299677	0.695011	-0.181506	-0.405100	0.599636	0.127565	-0.408529	0.584879	0.161595	-0.211742	0.067068	-0.004798	-0.168498	0.076812	-0.018624	0.436966	0.074066	-0.098922	0.452516	0.067286	-0.141681
10358	86.316667	-0.834139	0.533883	-0.063960	-0.808368	0.857699	-0.112751	-0.808336	0.896251	0.087554	-0.808187	0.538388	0.156128	-0.602850	0.660345	-0.262577	-0.630684	1.147244	-0.082342	-0.684745	0.722349	0.277248	-0.627355	1.144383	0.022828				-0.299678	0.695099	-0.181522	-0.405113	0.599629	0.127549	-0.408537	0.584882	0.161591	-0.211743	0.067074	-0.004793	-0.168512	0.076803	-0.018629	0.436969	0.074066	-0.098921	0.452516	0.067281	-0.141674
10359	86.325000	-0.834144	0.533881	-0.063960	-0.808376	0.857686	-0.112752	-0.808339	0.896219	0.087532	-0.808231	0.538392	0.156159	-0.602858	0.660306	-0.262545	-0.630727	1.147169	-0.082437	-0.684753	0.722331	0.277233	-0.627360	1.144319	0.022721				-0.299688	0.695187	-0.181538	-0.405131	0.599619	0.127537	-0.408551	0.584876	0.161583	-0.211726	0.067078	-0.004783	-0.168504	0.076823	-0.018624	0.436961	0.074071	-0.098921	0.452516	0.067286	-0.141673
10360	86.333333	-0.834274	0.533879	-0.064007	-0.808368	0.857662	-0.112745	-0.808369	0.896227	0.087543	-0.808263	0.538397	0.156175	-0.602872	0.660260	-0.262530	-0.630822	1.147200	-0.082686	-0.684755	0.722329	0.277221	-0.627380	1.144231	0.022643				-0.299706	0.695291	-0.181568	-0.405148	0.599607	0.127527	-0.408566	0.584867	0.161572	-0.211746	0.067079	-0.004800	-0.168515	0.076806	-0.018635	0.436957	0.074069	-0.098928	0.452511	0.067284	-0.141684
10361	86.341667	-0.834250	0.533898	-0.063972	-0.808362	0.857636	-0.112741	-0.808354	0.896215	0.087509	-0.808207	0.538393	0.156158	-0.602853	0.660252	-0.262500	-0.630780	1.146950	-0.082595	-0.684757	0.722341	0.277207	-0.627390	1.144150	0.022562				-0.299703	0.695425	-0.181541	-0.405166	0.599597	0.127521	-0.408584	0.584861	0.161568	-0.211750	0.067071	-0.004810	-0.168518	0.076805	-0.018638	0.436959	0.074067	-0.098929	0.452516	0.067281	-0.141684
10362	86.350000	-0.834164	0.533883	-0.063954	-0.808361	0.857619	-0.112730	-0.808305	0.896230	0.087512	-0.808264	0.538412	0.156188	-0.602854	0.660229	-0.262470	-0.630801	1.146843	-0.082677	-0.684749	0.722356	0.277185	-0.627408	1.144085	0.022533				-0.299738	0.695575	-0.181638	-0.405177	0.599588	0.127523	-0.408589	0.584854	0.161570	-0.211750	0.067067	-0.004809	-0.168518	0.076800	-0.018645	0.436960	0.074065	-0.098933	0.452512	0.067276	-0.141686
10363	86.358333	-0.834216	0.533894	-0.063951	-0.808367	0.857609	-0.112720	-0.808305	0.896221	0.087480	-0.808273	0.538419	0.156208	-0.602851	0.660235	-0.262456	-0.630809	1.146726	-0.082753	-0.684741	0.722379	0.277163	-0.627403	1.143976	0.022423				-0.299722	0.695750	-0.181612	-0.405181	0.599577	0.127532	-0.408593	0.584850	0.161586	-0.211751	0.067062	-0.004812	-0.168496	0.076819	-0.018635	0.436960	0.074063	-0.098927	0.452518	0.067274	-0.141683
10364	86.366667	-0.834235	0.533931	-0.063962	-0.808377	0.857606	-0.112714	-0.808330	0.896251	0.087467	-0.808224	0.538411	0.156188	-0.602860	0.660245	-0.262404	-0.630805	1.146652	-0.082824	-0.684734	0.722417	0.277149	-0.627398	1.143927	0.022343				-0.299744	0.695928	-0.181704	-0.405176	0.599580	0.127546	-0.408588	0.584847	0.161597	-0.211754	0.067062	-0.004808	-0.168516	0.076802	-0.018640	0.436964	0.074060	-0.098922	0.452521	0.067274	-0.141680
10365	86.375000	-0.834280	0.533918	-0.063943	-0.808387	0.857603	-0.112711	-0.808305	0.896272	0.087462	-0.808229	0.538424	0.156204	-0.602840	0.660244	-0.262413	-0.630824	1.146640	-0.082895	-0.684726	0.722454	0.277127	-0.627399	1.143917	0.022281				-0.299757	0.696205	-0.181899	-0.405163	0.599583	0.127564	-0.408578	0.584852	0.161609	-0.211749	0.067062	-0.004806	-0.168516	0.076799	-0.018637	0.436958	0.074068	-0.098923	0.452516	0.067280	-0.141678
10366	86.383333	-0.834196	0.533911	-0.063918	-0.808417	0.857613	-0.112716	-0.808295	0.896279	0.087438	-0.808295	0.538444	0.156246	-0.602827	0.660263	-0.262401	-0.630826	1.146671	-0.082969	-0.684713	0.722503	0.277114	-0.627398	1.143971	0.022266				-0.299745	0.696398	-0.181917	-0.405153	0.599589	0.127572	-0.408568	0.584856	0.161620	-0.211727	0.067065	-0.004792	-0.168516	0.076801	-0.018638	0.436963	0.074068	-0.098922	0.452517	0.067281	-0.141673
10367	86.391667	-0.834229	0.533929	-0.063920	-0.808445	0.857616	-0.112735	-0.808309	0.896299	0.087422	-0.808324	0.538467	0.156270	-0.602817	0.660283	-0.262383	-0.630812	1.146703	-0.083006	-0.684700	0.722551	0.277098	-0.627372	1.144037	0.022167				-0.299715	0.696574	-0.181928	-0.405145	0.599597	0.127575	-0.408441	0.584909	0.161582	-0.211742	0.067071	-0.004807	-0.168501	0.076813	-0.018636	0.436958	0.074074	-0.098923	0.452516	0.067283	-0.141674
10368	86.400000	-0.834293	0.533916	-0.063909	-0.808474	0.857611	-0.112748	-0.808330	0.896311	0.087407	-0.808239	0.538442	0.156238	-0.602804	0.660316	-0.262375	-0.630801	1.146760	-0.083047	-0.684688	0.722597	0.277090	-0.627356	1.144123	0.022145				-0.299690	0.696741	-0.181935	-0.405142	0.599603	0.127564	-0.408437	0.584920	0.161574	-0.211742	0.067078	-0.004812	-0.168508	0.076810	-0.018642	0.436956	0.074081	-0.098927	0.452518	0.067289	-0.141678
10369	86.408333	-0.834251	0.533912	-0.063906	-0.808473	0.857597	-0.112730	-0.808330	0.896323	0.087404	-0.808258	0.538448	0.156248	-0.602762	0.660344	-0.262400	-0.630802	1.146811	-0.083088	-0.684673	0.722638	0.277080	-0.627321	1.144239	0.022102				-0.299631	0.696823	-0.181710	-0.405142	0.599605	0.127544	-0.408432	0.584926	0.161556	-0.211733	0.067082	-0.004803	-0.168513	0.076812	-0.018646	0.436959	0.074076	-0.098928	0.452520	0.067291	-0.141680
10370	86.416667	-0.834201	0.533890	-0.063890	-0.808484	0.857584	-0.112717	-0.808288	0.896298	0.087371	-0.808283	0.538450	0.156262	-0.602718	0.660360	-0.262447	-0.630813	1.146848	-0.083117	-0.684654	0.722675	0.277076	-0.627265	1.144326	0.022081				-0.299640	0.696976	-0.181770	-0.405147	0.599602	0.127521	-0.408434	0.584931	0.161536	-0.211744	0.067082	-0.004817	-0.168512	0.076811	-0.018651	0.436963	0.074074	-0.098929	0.452518	0.067287	-0.141679
10371	86.425000	-0.834286	0.533890	-0.063893	-0.808536	0.857579	-0.112742	-0.808338	0.896312	0.087375	-0.808246	0.538437	0.156245	-0.602693	0.660379	-0.262460	-0.630834	1.146863	-0.083137	-0.684634	0.722701	0.277073	-0.627229	1.144356	0.022033				-0.299637	0.697119	-0.181772	-0.405152	0.599603	0.127504	-0.408433	0.584939	0.161518	-0.211739	0.067066	-0.004823	-0.168509	0.076806	-0.018655	0.436962	0.074074	-0.098936	0.452520	0.067276	-0.141680
10372	86.433333	-0.834197	0.533872	-0.063881	-0.808557	0.857571	-0.112742	-0.808378	0.896318	0.087380	-0.808206	0.538433	0.156231	-0.602629	0.660415	-0.262497	-0.630863	1.146864	-0.083155	-0.684615	0.722723	0.277079	-0.627182	1.144376	0.022000				-0.299635	0.697267	-0.181783	-0.405158	0.599607	0.127493	-0.408442	0.584948	0.161509	-0.211744	0.067061	-0.004820	-0.168514	0.076795	-0.018655	0.436963	0.074071	-0.098935	0.452520	0.067284	-0.141693
10373	86.441667	-0.834236	0.533871	-0.063883	-0.808584	0.857560	-0.112732	-0.808396	0.896318	0.087379	-0.808223	0.538436	0.156238	-0.602581	0.660430	-0.262540	-0.630898	1.146859	-0.083172	-0.684600	0.722740	0.277086	-0.627148	1.144396	0.021988				-0.299633	0.697415	-0.181787	-0.405167	0.599604	0.127487	-0.408446	0.584947	0.161508	-0.211741	0.067067	-0.004816	-0.168502	0.076808	-0.018644	0.436962	0.074072	-0.098931	0.452520	0.067282	-0.141684
10374	86.450000	-0.834199	0.533861	-0.063875	-0.808616	0.857564	-0.112735	-0.808383	0.896309	0.087380	-0.808196	0.538427	0.156226	-0.602532	0.660456	-0.262570	-0.630934	1.146850	-0.083190	-0.684583	0.722742	0.277083	-0.627118	1.144431	0.022003				-0.299591	0.697591	-0.181684	-0.405175	0.599601	0.127489	-0.408451	0.584947	0.161512	-0.211727	0.067072	-0.004796	-0.168489	0.076823	-0.018631	0.436964	0.074076	-0.098928	0.452522	0.067288	-0.141687
10375	86.458333	-0.834258	0.533852	-0.063896	-0.808648	0.857564	-0.112730	-0.808423	0.896317	0.087376	-0.808228	0.538430	0.156235	-0.602469	0.660497	-0.262595	-0.630974	1.146858	-0.083214	-0.684578	0.722751	0.277090	-0.627088	1.144411	0.021925				-0.299620	0.697800	-0.181826	-0.405173	0.599598	0.127496	-0.408459	0.584940	0.161516	-0.211742	0.067066	-0.004803	-0.168507	0.076800	-0.018640	0.436966	0.074075	-0.098928	0.452522	0.067285	-0.141678
10376	86.466667	-0.834322	0.533844	-0.063921	-0.808663	0.857551	-0.112713	-0.808432	0.896311	0.087372	-0.808256	0.538436	0.156234	-0.602414	0.660525	-0.262625	-0.631012	1.146870	-0.083234	-0.684578	0.722756	0.277087	-0.627064	1.144463	0.021933				-0.299603	0.698022	-0.181843	-0.405175	0.599597	0.127504	-0.408461	0.584946	0.161524	-0.211740	0.067077	-0.004804	-0.168509	0.076808	-0.018638	0.436967	0.074077	-0.098934	0.452518	0.067288	-0.141680
10377	86.475000	-0.834209	0.533845	-0.063886	-0.808699	0.857560	-0.112713	-0.808413	0.896294	0.087373	-0.808245	0.538441	0.156225	-0.602356	0.660555	-0.262648	-0.631055	1.146894	-0.083260	-0.684587	0.722752	0.277081	-0.627036	1.144489	0.021904				-0.299601	0.698313	-0.181945	-0.405172	0.599600	0.127510	-0.408460	0.584945	0.161529	-0.211733	0.067074	-0.004803	-0.168518	0.076814	-0.018629	0.436961	0.074089	-0.098937	0.452520	0.067288	-0.141685
10378	86.483333	-0.834223	0.533835	-0.063888	-0.808723	0.857551	-0.112704	-0.808425	0.896282	0.087376	-0.808283	0.538427	0.156224	-0.602295	0.660594	-0.262678	-0.631091	1.146924	-0.083283	-0.684599	0.722744	0.277071	-0.626969	1.144489	0.021850				-0.299590	0.698619	-0.182041	-0.405172	0.599600	0.127520	-0.408460	0.584942	0.161538	-0.211742	0.067083	-0.004809	-0.168492	0.076835	-0.018630	0.436964	0.074079	-0.098938	0.452514	0.067288	-0.141689
10379	86.491667	-0.834276	0.533831	-0.063899	-0.808732	0.857531	-0.112687	-0.808462	0.896273	0.087374	-0.808236	0.538405	0.156194	-0.602241	0.660633	-0.262695	-0.631132	1.146946	-0.083300	-0.684620	0.722728	0.277063	-0.626951	1.144545	0.021823				-0.299561	0.698889	-0.182056	-0.405169	0.599602	0.127521	-0.408464	0.584943	0.161542	-0.211744	0.067072	-0.004811	-0.168514	0.076809	-0.018642	0.436963	0.074080	-0.098937	0.452519	0.067292	-0.141691
10380	86.500000	-0.834329	0.533819	-0.063905	-0.808755	0.857521	-0.112677	-0.808443	0.896245	0.087379	-0.808364	0.538451	0.156255	-0.602193	0.660661	-0.262729	-0.631203	1.146976	-0.083345	-0.684639	0.722709	0.277053	-0.626920	1.144593	0.021847				-0.299459	0.699088	-0.181779	-0.405172	0.599602	0.127525	-0.408464	0.584949	0.161545	-0.211748	0.067075	-0.004813	-0.168497	0.076832	-0.018634	0.436962	0.074074	-0.098938	0.452518	0.067283	-0.141690
10381	86.508333	-0.834249	0.533815	-0.063903	-0.808774	0.857512	-0.112672	-0.808461	0.896234	0.087377	-0.808346	0.538420	0.156233	-0.602146	0.660686	-0.262750	-0.631249	1.146947	-0.083344	-0.684662	0.722686	0.277042	-0.626872	1.144605	0.021841				-0.299451	0.699370	-0.181844	-0.405177	0.599608	0.127520	-0.408469	0.584949	0.161537	-0.211744	0.067071	-0.004807	-0.168520	0.076801	-0.018642	0.436962	0.074073	-0.098941	0.452514	0.067287	-0.141697
10382	86.516667	-0.834287	0.533783	-0.063931	-0.808786	0.857504	-0.112670	-0.808478	0.896221	0.087374	-0.808321	0.538398	0.156220	-0.602104	0.660726	-0.262751	-0.631302	1.146885	-0.083323	-0.684689	0.722656	0.277030	-0.626817	1.144582	0.021817				-0.299435	0.699628	-0.181901	-0.405184	0.599613	0.127515	-0.408476	0.584951	0.161532	-0.211751	0.067060	-0.004807	-0.168524	0.076794	-0.018641	0.436965	0.074074	-0.098938	0.452521	0.067277	-0.141706
10383	86.525000	-0.834372	0.533797	-0.063924	-0.808797	0.857502	-0.112666	-0.808479	0.896211	0.087368	-0.808294	0.538390	0.156206	-0.602057	0.660745	-0.262758	-0.631369	1.146816	-0.083330	-0.684714	0.722632	0.277018	-0.626769	1.144555	0.021813				-0.299382	0.699861	-0.181838	-0.405194	0.599622	0.127508	-0.408487	0.584959	0.161522	-0.211756	0.067053	-0.004798	-0.168522	0.076788	-0.018632	0.436965	0.074077	-0.098944	0.452522	0.067284	-0.141700
10384	86.533333	-0.834277	0.533797	-0.063901	-0.808814	0.857513	-0.112671	-0.808340	0.896159	0.087401	-0.808329	0.538396	0.156214	-0.602003	0.660771	-0.262777	-0.631449	1.146726	-0.083347	-0.684738	0.722608	0.277002	-0.626746	1.144525	0.021811				-0.299337	0.700087	-0.181782	-0.405208	0.599630	0.127499	-0.408498	0.584968	0.161514	-0.211755	0.067061	-0.004792	-0.168522	0.076798	-0.018631	0.436963	0.074086	-0.098946	0.452519	0.067286	-0.141701
10385	86.541667	-0.834352	0.533826	-0.063900	-0.808812	0.857506	-0.112658	-0.808451	0.896194	0.087355	-0.808335	0.538406	0.156222	-0.601933	0.660789	-0.262805	-0.631557	1.146690	-0.083437	-0.684758	0.722596	0.276984	-0.626711	1.144465	0.021791				-0.299348	0.700266	-0.181907	-0.405219	0.599642	0.127486	-0.408508	0.584975	0.161496	-0.211752	0.067066	-0.004796	-0.168514	0.076815	-0.018621	0.436963	0.074084	-0.098942	0.452521	0.067285	-0.141698
10386	86.550000	-0.834601	0.533813	-0.063961	-0.808807	0.857508	-0.112655	-0.808480	0.896203	0.087343	-0.808284	0.538386	0.156188	-0.601886	0.660805	-0.262801	-0.631660	1.146661	-0.083537	-0.684780	0.722596	0.276968	-0.626674	1.144382	0.021729				-0.299329	0.700429	-0.181926	-0.405232	0.599657	0.127475	-0.408522	0.584987	0.161486	-0.211751	0.067074	-0.004802	-0.168524	0.076809	-0.018631	0.436963	0.074091	-0.098944	0.452520	0.067290	-0.141697
10387	86.558333	-0.834410	0.533799	-0.063929	-0.808806	0.857507	-0.112652	-0.808490	0.896193	0.087341	-0.808285	0.538392	0.156182	-0.601829	0.660814	-0.262811	-0.631730	1.146564	-0.083570	-0.684798	0.722580	0.276930	-0.626665	1.144357	0.021681				-0.299307	0.700573	-0.181947	-0.405242	0.599657	0.127461	-0.408533	0.584991	0.161471	-0.211747	0.067081	-0.004807	-0.168518	0.076816	-0.018641	0.436964	0.074085	-0.098949	0.452519	0.067282	-0.141696
10388	86.566667	-0.834439	0.533846	-0.063904	-0.808802	0.857503	-0.112651	-0.808449	0.896192	0.087325	-0.808346	0.538412	0.156212	-0.601742	0.660834	-0.262830	-0.631730	1.146362	-0.083460	-0.684808	0.722588	0.276911	-0.626658	1.144347	0.021622				-0.299273	0.700711	-0.181973	-0.405251	0.599657	0.127450	-0.408542	0.584993	0.161464	-0.211755	0.067078	-0.004817	-0.168515	0.076818	-0.018648	0.436964	0.074087	-0.098957	0.452520	0.067285	-0.141701
10389	86.575000	-0.834398	0.533803	-0.063914	-0.808792	0.857500	-0.112648	-0.808475	0.896205	0.087314	-0.808350	0.538411	0.156215	-0.601677	0.660850	-0.262840	-0.631781	1.146280	-0.083503	-0.684815	0.722592	0.276892	-0.626663	1.144350	0.021601				-0.299252	0.700925	-0.182190	-0.405254	0.599652	0.127450	-0.408544	0.584973	0.161445	-0.211745	0.067078	-0.004821	-0.168514	0.076820	-0.018654	0.436964	0.074079	-0.098948	0.452523	0.067273	-0.141693
10390	86.583333	-0.834464	0.533780	-0.063941	-0.808783	0.857494	-0.112646	-0.808480	0.896207	0.087310	-0.808296	0.538395	0.156199	-0.601616	0.660875	-0.262847	-0.631848	1.146194	-0.083566	-0.684822	0.722609	0.276875	-0.626650	1.144328	0.021539				-0.299190	0.701042	-0.182235	-0.405256	0.599644	0.127449	-0.408548	0.584986	0.161458	-0.211740	0.067081	-0.004823	-0.168513	0.076810	-0.018655	0.436964	0.074081	-0.098947	0.452519	0.067273	-0.141694
10391	86.591667	-0.834451	0.533792	-0.063919	-0.808779	0.857482	-0.112640	-0.808476	0.896220	0.087311	-0.808325	0.538426	0.156222	-0.601553	0.660899	-0.262836	-0.631907	1.146145	-0.083652	-0.684818	0.722620	0.276851	-0.626628	1.144321	0.021461				-0.299112	0.701147	-0.182281	-0.405251	0.599643	0.127441	-0.408545	0.584982	0.161454	-0.211734	0.067071	-0.004816	-0.168511	0.076801	-0.018655	0.436967	0.074078	-0.098949	0.452518	0.067280	-0.141699
10392	86.600000	-0.834465	0.533849	-0.063888	-0.808779	0.857472	-0.112631	-0.808467	0.896200	0.087292	-0.808356	0.538419	0.156236	-0.601489	0.660932	-0.262833	-0.631950	1.146081	-0.083725	-0.684806	0.722640	0.276834	-0.626630	1.144335	0.021406				-0.299028	0.701251	-0.182323	-0.405246	0.599649	0.127432	-0.408535	0.584989	0.161446	-0.211745	0.067054	-0.004825	-0.168511	0.076796	-0.018648	0.436961	0.074076	-0.098942	0.452514	0.067281	-0.141698
10393	86.608333	-0.834604	0.533830	-0.063920	-0.808781	0.857459	-0.112631	-0.808489	0.896205	0.087281	-0.808332	0.538427	0.156231	-0.601416	0.660962	-0.262826	-0.632033	1.146080	-0.083884	-0.684794	0.722667	0.276818	-0.626624	1.144380	0.021347				-0.298919	0.701347	-0.182315	-0.405234	0.599654	0.127414	-0.408528	0.584996	0.161434	-0.211749	0.067062	-0.004817	-0.168514	0.076795	-0.018651	0.436963	0.074079	-0.098946	0.452523	0.067275	-0.141699
10394	86.616667	-0.834632	0.533818	-0.063911	-0.808780	0.857450	-0.112623	-0.808515	0.896215	0.087268	-0.808303	0.538408	0.156210	-0.601345	0.660991	-0.262819	-0.632117	1.146084	-0.084043	-0.684778	0.722707	0.276809	-0.626613	1.144385	0.021232				-0.298836	0.701420	-0.182405	-0.405225	0.599666	0.127397	-0.408517	0.585013	0.161416	-0.211746	0.067082	-0.004812	-0.168518	0.076805	-0.018645	0.436963	0.074086	-0.098948	0.452516	0.067280	-0.141695
10395	86.625000	-0.834403	0.533824	-0.063890	-0.808778	0.857443	-0.112624	-0.808534	0.896207	0.087259	-0.808302	0.538414	0.156203	-0.601274	0.661014	-0.262815	-0.632174	1.146019	-0.084124	-0.684758	0.722743	0.276799	-0.626626	1.144414	0.021149				-0.298710	0.701504	-0.182332	-0.405217	0.599677	0.127380	-0.408508	0.585032	0.161400	-0.211746	0.067078	-0.004816	-0.168508	0.076824	-0.018642	0.436963	0.074085	-0.098949	0.452518	0.067286	-0.141696
10396	86.633333	-0.834539	0.533858	-0.063904	-0.808772	0.857440	-0.112625	-0.808367	0.896186	0.087255	-0.808419	0.538464	0.156264	-0.601202	0.661033	-0.262820	-0.632158	1.145871	-0.084054	-0.684738	0.722782	0.276806	-0.626652	1.144467	0.021079				-0.298638	0.701545	-0.182473	-0.405210	0.599690	0.127364	-0.408498	0.585047	0.161382	-0.211750	0.067086	-0.004816	-0.168540	0.076823	-0.018638	0.436968	0.074085	-0.098948	0.452522	0.067279	-0.141692
10397	86.641667	-0.834536	0.533788	-0.063946	-0.808765	0.857438	-0.112626	-0.808533	0.896224	0.087218	-0.808292	0.538423	0.156196	-0.601127	0.661057	-0.262832	-0.632210	1.145827	-0.084134	-0.684720	0.722816	0.276809	-0.626665	1.144483	0.020954				-0.298545	0.701584	-0.182509	-0.405207	0.599697	0.127346	-0.408494	0.585057	0.161375	-0.211749	0.067083	-0.004816	-0.168521	0.076818	-0.018648	0.436964	0.074082	-0.098950	0.452524	0.067281	-0.141701
10398	86.650000	-0.834417	0.533816	-0.063918	-0.808753	0.857440	-0.112626	-0.808530	0.896227	0.087209	-0.808282	0.538428	0.156192	-0.601061	0.661071	-0.262840	-0.632275	1.145792	-0.084227	-0.684705	0.722843	0.276817	-0.626702	1.144528	0.020875				-0.298431	0.701622	-0.182430	-0.405212	0.599700	0.127345	-0.408494	0.585061	0.161370	-0.211749	0.067077	-0.004814	-0.168516	0.076818	-0.018649	0.436960	0.074083	-0.098949	0.452518	0.067272	-0.141693
10399	86.658333	-0.834435	0.533825	-0.063930	-0.808735	0.857440	-0.112626	-0.808525	0.896232	0.087199	-0.808334	0.538459	0.156222	-0.600994	0.661083	-0.262849	-0.632375	1.145799	-0.084398	-0.684692	0.722870	0.276831	-0.626744	1.144561	0.020778				-0.298381	0.701632	-0.182516	-0.405219	0.599691	0.127349	-0.408501	0.585055	0.161377	-0.211751	0.067071	-0.004808	-0.168520	0.076812	-0.018645	0.436958	0.074081	-0.098952	0.452518	0.067281	-0.141701
10400	86.666667	-0.834429	0.533855	-0.063909	-0.808721	0.857447	-0.112622	-0.808515	0.896237	0.087200	-0.808322	0.538446	0.156211	-0.600934	0.661089	-0.262844	-0.632402	1.145715	-0.084426	-0.684681	0.722886	0.276841	-0.626802	1.144614	0.020742				-0.298333	0.701628	-0.182611	-0.405224	0.599686	0.127360	-0.408498	0.585017	0.161354	-0.211756	0.067058	-0.004810	-0.168496	0.076823	-0.018638	0.436960	0.074075	-0.098948	0.452515	0.067274	-0.141703
10401	86.675000	-0.834368	0.533798	-0.063927	-0.808694	0.857450	-0.112618	-0.808502	0.896240	0.087200	-0.808270	0.538435	0.156183	-0.600881	0.661091	-0.262846	-0.632453	1.145633	-0.084473	-0.684673	0.722900	0.276849	-0.626827	1.144625	0.020625				-0.298273	0.701609	-0.182656	-0.405226	0.599673	0.127380	-0.408509	0.585032	0.161403	-0.211753	0.067046	-0.004815	-0.168523	0.076793	-0.018646	0.436961	0.074075	-0.098949	0.452516	0.067261	-0.141705
10402	86.683333	-0.834310	0.533815	-0.063912	-0.808671	0.857449	-0.112616	-0.808488	0.896240	0.087201	-0.808268	0.538444	0.156176	-0.600835	0.661089	-0.262832	-0.632524	1.145628	-0.084597	-0.684663	0.722909	0.276847	-0.626864	1.144674	0.020561				-0.298191	0.701598	-0.182594	-0.405222	0.599665	0.127402	-0.408507	0.585025	0.161424	-0.211737	0.067058	-0.004800	-0.168520	0.076790	-0.018644	0.436961	0.074070	-0.098947	0.452515	0.067266	-0.141704
10403	86.691667	-0.834370	0.533843	-0.063914	-0.808650	0.857453	-0.112624	-0.808476	0.896243	0.087197	-0.808298	0.538447	0.156183	-0.600793	0.661076	-0.262799	-0.632563	1.145573	-0.084631	-0.684653	0.722912	0.276850	-0.626885	1.144732	0.020495				-0.298120	0.701569	-0.182652	-0.405212	0.599658	0.127419	-0.408500	0.585018	0.161444	-0.211751	0.067061	-0.004815	-0.168528	0.076783	-0.018656	0.436958	0.074079	-0.098950	0.452515	0.067266	-0.141696
10404	86.700000	-0.834335	0.533791	-0.063952	-0.808618	0.857438	-0.112620	-0.808432	0.896236	0.087177	-0.808270	0.538441	0.156173	-0.600750	0.661073	-0.262775	-0.632619	1.145527	-0.084711	-0.684645	0.722908	0.276847	-0.626897	1.144739	0.020381				-0.298070	0.701510	-0.182824	-0.405198	0.599658	0.127438	-0.408490	0.585013	0.161459	-0.211747	0.067067	-0.004820	-0.168519	0.076811	-0.018648	0.436957	0.074087	-0.098953	0.452521	0.067277	-0.141699
10405	86.708333	-0.834338	0.533810	-0.063953	-0.808595	0.857431	-0.112629	-0.808430	0.896237	0.087177	-0.808264	0.538442	0.156166	-0.600700	0.661069	-0.262774	-0.632663	1.145460	-0.084800	-0.684637	0.722902	0.276848	-0.626914	1.144784	0.020314				-0.297942	0.701398	-0.182690	-0.405182	0.599656	0.127451	-0.408477	0.585014	0.161470	-0.211736	0.067088	-0.004810	-0.168514	0.076820	-0.018649	0.436956	0.074086	-0.098954	0.452515	0.067263	-0.141692
10406	86.716667	-0.834392	0.533802	-0.063937	-0.808573	0.857421	-0.112627	-0.808458	0.896225	0.087199	-0.808262	0.538436	0.156159	-0.600650	0.661063	-0.262775	-0.632700	1.145391	-0.084885	-0.684629	0.722889	0.276843	-0.626919	1.144799	0.020226				-0.297836	0.701248	-0.182654	-0.405165	0.599651	0.127453	-0.408461	0.585006	0.161476	-0.211724	0.067086	-0.004810	-0.168512	0.076822	-0.018650	0.436954	0.074077	-0.098958	0.452514	0.067270	-0.141697
10407	86.725000	-0.834411	0.533814	-0.063955	-0.808551	0.857422	-0.112622	-0.808387	0.896223	0.087173	-0.808320	0.538467	0.156200	-0.600620	0.661049	-0.262792	-0.632792	1.145386	-0.085084	-0.684629	0.722876	0.276844	-0.626925	1.144804	0.020149				-0.297770	0.701123	-0.182766	-0.405157	0.599652	0.127460	-0.408453	0.585007	0.161482	-0.211742	0.067077	-0.004815	-0.168504	0.076827	-0.018644	0.436955	0.074071	-0.098953	0.452512	0.067261	-0.141698
10408	86.733333	-0.834614	0.533797	-0.063989	-0.808531	0.857427	-0.112613	-0.808364	0.896220	0.087154	-0.808258	0.538440	0.156168	-0.600633	0.661025	-0.262802	-0.632863	1.145368	-0.085236	-0.684633	0.722862	0.276848	-0.626927	1.144799	0.020050				-0.297700	0.700977	-0.182875	-0.405152	0.599659	0.127468	-0.408448	0.585005	0.161483	-0.211744	0.067065	-0.004808	-0.168518	0.076808	-0.018647	0.436956	0.074068	-0.098952	0.452513	0.067260	-0.141706
10409	86.741667	-0.834508	0.533810	-0.063968	-0.808514	0.857432	-0.112588	-0.808348	0.896228	0.087163	-0.808314	0.538466	0.156199	-0.600584	0.661029	-0.262848	-0.632901	1.145291	-0.085307	-0.684641	0.722856	0.276855	-0.626938	1.144817	0.019970				-0.297621	0.700824	-0.182937	-0.405153	0.599664	0.127468	-0.408454	0.585010	0.161482	-0.211739	0.067063	-0.004796	-0.168521	0.076802	-0.018637	0.436956	0.074062	-0.098945	0.452512	0.067263	-0.141703
10410	86.750000	-0.834381	0.533820	-0.063946	-0.808514	0.857461	-0.112581	-0.808355	0.896269	0.087210	-0.808262	0.538436	0.156168	-0.600575	0.661022	-0.262899	-0.632864	1.145089	-0.085210	-0.684651	0.722848	0.276856	-0.626942	1.144836	0.019893				-0.297543	0.700653	-0.183012	-0.405161	0.599673	0.127463	-0.408456	0.585016	0.161480	-0.211751	0.067053	-0.004800	-0.168543	0.076755	-0.018655	0.436955	0.074062	-0.098941	0.452512	0.067269	-0.141702
10411	86.758333	-0.834330	0.533795	-0.063960	-0.808496	0.857468	-0.112561	-0.808303	0.896248	0.087177	-0.808286	0.538460	0.156179	-0.600589	0.661003	-0.262943	-0.632887	1.144999	-0.085253	-0.684668	0.722847	0.276846	-0.626938	1.144850	0.019834				-0.297463	0.700479	-0.183056	-0.405172	0.599684	0.127459	-0.408472	0.585022	0.161471	-0.211746	0.067051	-0.004794	-0.168515	0.076810	-0.018629	0.436955	0.074063	-0.098941	0.452513	0.067267	-0.141698
10412	86.766667	-0.834329	0.533803	-0.063968	-0.808468	0.857474	-0.112545	-0.808301	0.896266	0.087176	-0.808264	0.538460	0.156161	-0.600621	0.660983	-0.262996	-0.632914	1.144922	-0.085306	-0.684682	0.722856	0.276837	-0.626928	1.144868	0.019775				-0.297448	0.700294	-0.183243	-0.405182	0.599690	0.127452	-0.408481	0.585036	0.161461	-0.211751	0.067062	-0.004797	-0.168526	0.076808	-0.018633	0.436953	0.074069	-0.098942	0.452511	0.067268	-0.141700
10413	86.775000	-0.834456	0.533819	-0.063972	-0.808423	0.857466	-0.112525	-0.808274	0.896276	0.087175	-0.808325	0.538495	0.156188	-0.600665	0.660956	-0.263050	-0.632943	1.144855	-0.085358	-0.684700	0.722862	0.276826	-0.626943	1.144931	0.019779				-0.297394	0.700071	-0.183276	-0.405193	0.599700	0.127450	-0.408491	0.585039	0.161457	-0.211752	0.067074	-0.004800	-0.168526	0.076820	-0.018630	0.436951	0.074073	-0.098943	0.452511	0.067268	-0.141691
10414	86.783333	-0.834295	0.533815	-0.063953	-0.808393	0.857463	-0.112518	-0.808250	0.896280	0.087172	-0.808329	0.538479	0.156173	-0.600737	0.660898	-0.263113	-0.632974	1.144805	-0.085434	-0.684704	0.722871	0.276818	-0.626949	1.144988	0.019786				-0.297401	0.699820	-0.183441	-0.405196	0.599703	0.127442	-0.408498	0.585039	0.161455	-0.211750	0.067083	-0.004794	-0.168523	0.076819	-0.018636	0.436943	0.074069	-0.098944	0.452510	0.067261	-0.141689
10415	86.791667	-0.834356	0.533814	-0.063982	-0.808367	0.857452	-0.112515	-0.808254	0.896292	0.087171	-0.808300	0.538468	0.156157	-0.600829	0.660854	-0.263152	-0.632981	1.144707	-0.085455	-0.684709	0.722881	0.276815	-0.626894	1.144937	0.019667				-0.297484	0.699571	-0.183823	-0.405199	0.599703	0.127447	-0.408499	0.585040	0.161456	-0.211753	0.067075	-0.004806	-0.168525	0.076819	-0.018637	0.436947	0.074070	-0.098946	0.452504	0.067262	-0.141694
10416	86.800000	-0.834321	0.533792	-0.063990	-0.808332	0.857440	-0.112508	-0.808258	0.896327	0.087200	-0.808270	0.538454	0.156143	-0.600938	0.660772	-0.263210	-0.633007	1.144656	-0.085534	-0.684707	0.722882	0.276815	-0.626896	1.144990	0.019668				-0.297523	0.699312	-0.183978	-0.405197	0.599704	0.127453	-0.408495	0.585035	0.161464	-0.211750	0.067067	-0.004807	-0.168528	0.076807	-0.018639	0.436948	0.074064	-0.098945	0.452506	0.067257	-0.141699
10417	86.808333	-0.834354	0.533811	-0.063980	-0.808309	0.857439	-0.112503	-0.808239	0.896304	0.087174	-0.808321	0.538464	0.156166	-0.601044	0.660721	-0.263240	-0.633044	1.144647	-0.085678	-0.684702	0.722882	0.276822	-0.626875	1.145005	0.019620				-0.297563	0.698955	-0.184095	-0.405188	0.599699	0.127466	-0.408490	0.585030	0.161472	-0.211747	0.067062	-0.004797	-0.168526	0.076800	-0.018638	0.436946	0.074061	-0.098944	0.452503	0.067260	-0.141698
10418	86.816667	-0.834405	0.533876	-0.063961	-0.808296	0.857442	-0.112497	-0.808239	0.896315	0.087175	-0.808315	0.538456	0.156166	-0.601159	0.660660	-0.263264	-0.632994	1.144557	-0.085646	-0.684697	0.722882	0.276831	-0.626855	1.145027	0.019582				-0.297648	0.698590	-0.184357	-0.405181	0.599699	0.127473	-0.408478	0.585024	0.161479	-0.211756	0.067052	-0.004803	-0.168505	0.076818	-0.018631	0.436950	0.074057	-0.098947	0.452504	0.067256	-0.141699
10419	86.825000	-0.834312	0.533792	-0.063976	-0.808280	0.857443	-0.112489	-0.808262	0.896333	0.087177	-0.808250	0.538438	0.156141	-0.601288	0.660599	-0.263272	-0.633052	1.144647	-0.085879	-0.684683	0.722880	0.276838	-0.626812	1.145010	0.019478				-0.297707	0.698256	-0.184585	-0.405169	0.599698	0.127477	-0.408467	0.585021	0.161482	-0.211757	0.067045	-0.004815	-0.168522	0.076795	-0.018643	0.436950	0.074059	-0.098945	0.452505	0.067260	-0.141700
10420	86.833333	-0.834275	0.533812	-0.063939	-0.808274	0.857446	-0.112481	-0.808233	0.896360	0.087214	-0.808236	0.538437	0.156139	-0.601419	0.660523	-0.263258	-0.633032	1.144653	-0.085937	-0.684666	0.722879	0.276849	-0.626809	1.145085	0.019449				-0.297766	0.697906	-0.184815	-0.405159	0.599699	0.127464	-0.408454	0.585022	0.161472	-0.211738	0.067055	-0.004799	-0.168519	0.076792	-0.018649	0.436948	0.074063	-0.098944	0.452509	0.067273	-0.141708
10421	86.841667	-0.834289	0.533835	-0.063954	-0.808276	0.857448	-0.112477	-0.808222	0.896351	0.087198	-0.808353	0.538487	0.156200	-0.601557	0.660456	-0.263238	-0.632995	1.144647	-0.085993	-0.684643	0.722883	0.276862	-0.626787	1.145144	0.019393				-0.297791	0.697557	-0.184969	-0.405155	0.599709	0.127447	-0.408445	0.585033	0.161454	-0.211734	0.067065	-0.004816	-0.168523	0.076786	-0.018661	0.436949	0.074069	-0.098950	0.452511	0.067268	-0.141698
10422	86.850000	-0.834338	0.533828	-0.063950	-0.808281	0.857450	-0.112471	-0.808211	0.896346	0.087186	-0.808282	0.538459	0.156165	-0.601689	0.660385	-0.263208	-0.632949	1.144667	-0.086060	-0.684624	0.722880	0.276875	-0.626755	1.145191	0.019330				-0.297866	0.697271	-0.185391	-0.405155	0.599713	0.127417	-0.408445	0.585044	0.161432	-0.211740	0.067073	-0.004824	-0.168529	0.076820	-0.018643	0.436952	0.074074	-0.098952	0.452511	0.067264	-0.141698
10423	86.858333	-0.834276	0.533787	-0.063966	-0.808288	0.857447	-0.112463	-0.808206	0.896364	0.087206	-0.808218	0.538444	0.156134	-0.601848	0.660295	-0.263167	-0.632897	1.144668	-0.086125	-0.684600	0.722888	0.276902	-0.626660	1.145088	0.019086				-0.297896	0.696910	-0.185595	-0.405159	0.599713	0.127400	-0.408447	0.585045	0.161413	-0.211738	0.067084	-0.004820	-0.168504	0.076818	-0.018656	0.436951	0.074071	-0.098957	0.452513	0.067263	-0.141700
10424	86.866667	-0.834267	0.533787	-0.063967	-0.808305	0.857446	-0.112452	-0.808194	0.896381	0.087230	-0.808209	0.538441	0.156136	-0.601977	0.660231	-0.263138	-0.632837	1.144671	-0.086197	-0.684576	0.722894	0.276926	-0.626631	1.145116	0.019021				-0.297901	0.696557	-0.185673	-0.405164	0.599708	0.127389	-0.408452	0.585046	0.161401	-0.211733	0.067092	-0.004813	-0.168505	0.076821	-0.018657	0.436959	0.074073	-0.098959	0.452520	0.067265	-0.141701
10425	86.875000	-0.834236	0.533790	-0.063926	-0.808329	0.857447	-0.112432	-0.808153	0.896367	0.087236	-0.808259	0.538451	0.156169	-0.602106	0.660166	-0.263110	-0.632762	1.144665	-0.086260	-0.684556	0.722888	0.276947	-0.626604	1.145137	0.018982				-0.297938	0.696211	-0.185862	-0.405171	0.599704	0.127387	-0.408457	0.585041	0.161405	-0.211735	0.067076	-0.004810	-0.168484	0.076835	-0.018641	0.436953	0.074071	-0.098949	0.452514	0.067259	-0.141698
10426	86.883333	-0.834279	0.533769	-0.063937	-0.808348	0.857443	-0.112410	-0.808133	0.896366	0.087244	-0.808201	0.538431	0.156154	-0.602233	0.660103	-0.263091	-0.632687	1.144661	-0.086322	-0.684535	0.722889	0.276967	-0.626574	1.145156	0.018950				-0.297984	0.695878	-0.186042	-0.405171	0.599696	0.127397	-0.408461	0.585031	0.161416	-0.211740	0.067069	-0.004808	-0.168504	0.076801	-0.018652	0.436960	0.074071	-0.098952	0.452512	0.067267	-0.141706
10427	86.891667	-0.834257	0.533783	-0.063898	-0.808374	0.857440	-0.112386	-0.808108	0.896384	0.087279	-0.808228	0.538431	0.156178	-0.602366	0.660037	-0.263068	-0.632593	1.144658	-0.086401	-0.684520	0.722902	0.276985	-0.626533	1.145158	0.018854				-0.298062	0.695558	-0.186272	-0.405172	0.599688	0.127420	-0.408459	0.585024	0.161436	-0.211731	0.067056	-0.004807	-0.168509	0.076801	-0.018653	0.436959	0.074064	-0.098950	0.452514	0.067264	-0.141704
10428	86.900000	-0.834350	0.533787	-0.063892	-0.808402	0.857435	-0.112360	-0.808086	0.896402	0.087310	-0.808270	0.538433	0.156201	-0.602493	0.659979	-0.263055	-0.632504	1.144657	-0.086479	-0.684501	0.722913	0.276998	-0.626502	1.145165	0.018792				-0.298087	0.695179	-0.186202	-0.405169	0.599684	0.127445	-0.408459	0.585016	0.161457	-0.211725	0.067050	-0.004810	-0.168490	0.076822	-0.018640	0.436957	0.074059	-0.098948	0.452511	0.067257	-0.141703
10429	86.908333	-0.834272	0.533780	-0.063876	-0.808424	0.857429	-0.112339	-0.808066	0.896407	0.087306	-0.808271	0.538439	0.156213	-0.602623	0.659931	-0.263061	-0.632419	1.144639	-0.086537	-0.684476	0.722933	0.277001	-0.626456	1.145169	0.018732				-0.298220	0.694960	-0.186565	-0.405162	0.599679	0.127461	-0.408453	0.585014	0.161475	-0.211744	0.067052	-0.004825	-0.168519	0.076808	-0.018648	0.436955	0.074068	-0.098954	0.452510	0.067260	-0.141701
10430	86.916667	-0.834315	0.533754	-0.063897	-0.808441	0.857418	-0.112321	-0.807907	0.896407	0.087353	-0.808282	0.538442	0.156224	-0.602778	0.659872	-0.263046	-0.632327	1.144634	-0.086605	-0.684452	0.722960	0.277007	-0.626429	1.145156	0.018667				-0.298327	0.694757	-0.186805	-0.405154	0.599672	0.127474	-0.408443	0.585013	0.161489	-0.211742	0.067067	-0.004826	-0.168511	0.076811	-0.018657	0.436954	0.074072	-0.098954	0.452501	0.067254	-0.141698
10431	86.925000	-0.834383	0.533779	-0.063878	-0.808464	0.857412	-0.112310	-0.807884	0.896417	0.087348	-0.808241	0.538431	0.156207	-0.602896	0.659822	-0.263054	-0.632242	1.144630	-0.086669	-0.684429	0.722990	0.277012	-0.626370	1.145160	0.018598				-0.298376	0.694512	-0.186806	-0.405151	0.599671	0.127484	-0.408440	0.585011	0.161495	-0.211744	0.067077	-0.004821	-0.168515	0.076816	-0.018655	0.436952	0.074072	-0.098952	0.452507	0.067265	-0.141704
10432	86.933333	-0.834405	0.533789	-0.063887	-0.808471	0.857398	-0.112295	-0.807972	0.896441	0.087303	-0.808321	0.538479	0.156267	-0.603022	0.659771	-0.263057	-0.632155	1.144624	-0.086730	-0.684401	0.723019	0.277024	-0.626315	1.145164	0.018554				-0.298420	0.694283	-0.186811	-0.405152	0.599664	0.127486	-0.408441	0.585006	0.161498	-0.211745	0.067077	-0.004817	-0.168536	0.076821	-0.018641	0.436948	0.074072	-0.098954	0.452505	0.067267	-0.141708
10433	86.941667	-0.834374	0.533774	-0.063884	-0.808462	0.857382	-0.112260	-0.807897	0.896436	0.087319	-0.808300	0.538431	0.156246	-0.603136	0.659727	-0.263073	-0.632071	1.144618	-0.086781	-0.684376	0.723045	0.277040	-0.626269	1.145154	0.018502				-0.298541	0.694173	-0.187151	-0.405160	0.599664	0.127490	-0.408447	0.585003	0.161508	-0.211750	0.067074	-0.004806	-0.168508	0.076828	-0.018641	0.436946	0.074070	-0.098946	0.452510	0.067264	-0.141701
10434	86.950000	-0.834327	0.533780	-0.063862	-0.808483	0.857380	-0.112265	-0.807794	0.896410	0.087302	-0.808283	0.538420	0.156246	-0.603246	0.659693	-0.263088	-0.631981	1.144613	-0.086828	-0.684364	0.723068	0.277060	-0.626208	1.145136	0.018415				-0.298621	0.694082	-0.187365	-0.405170	0.599660	0.127494	-0.408454	0.585002	0.161512	-0.211753	0.067072	-0.004795	-0.168527	0.076812	-0.018633	0.436950	0.074067	-0.098942	0.452507	0.067267	-0.141699
10435	86.958333	-0.834587	0.533829	-0.063875	-0.808487	0.857375	-0.112252	-0.807781	0.896431	0.087319	-0.808352	0.538464	0.156303	-0.603348	0.659666	-0.263101	-0.631898	1.144615	-0.086875	-0.684358	0.723088	0.277082	-0.626159	1.145136	0.018380				-0.298642	0.693986	-0.187362	-0.405181	0.599661	0.127499	-0.408459	0.585009	0.161517	-0.211756	0.067056	-0.004797	-0.168525	0.076806	-0.018630	0.436951	0.074065	-0.098940	0.452509	0.067262	-0.141690
10436	86.966667	-0.834472	0.533842	-0.063843	-0.808465	0.857358	-0.112205	-0.807773	0.896442	0.087312	-0.808363	0.538464	0.156317	-0.603446	0.659644	-0.263113	-0.631816	1.144609	-0.086915	-0.684357	0.723103	0.277095	-0.626111	1.145136	0.018372				-0.298708	0.693874	-0.187566	-0.405193	0.599667	0.127506	-0.408468	0.585014	0.161526	-0.211753	0.067053	-0.004795	-0.168529	0.076802	-0.018628	0.436956	0.074063	-0.098936	0.452514	0.067259	-0.141688
10437	86.975000	-0.834498	0.533822	-0.063856	-0.808489	0.857361	-0.112214	-0.807767	0.896442	0.087284	-0.808330	0.538445	0.156301	-0.603541	0.659630	-0.263131	-0.631735	1.144621	-0.086970	-0.684365	0.723117	0.277105	-0.626051	1.145137	0.018334				-0.298750	0.693782	-0.187653	-0.405203	0.599674	0.127511	-0.408478	0.585021	0.161529	-0.211759	0.067043	-0.004804	-0.168518	0.076814	-0.018627	0.436949	0.074059	-0.098939	0.452510	0.067261	-0.141692
10438	86.983333	-0.834756	0.533866	-0.063862	-0.808480	0.857352	-0.112189	-0.807759	0.896455	0.087284	-0.808364	0.538477	0.156327	-0.603629	0.659615	-0.263161	-0.631657	1.144629	-0.087019	-0.684379	0.723126	0.277105	-0.625998	1.145138	0.018279				-0.298798	0.693693	-0.187731	-0.405212	0.599679	0.127518	-0.408482	0.585032	0.161531	-0.211754	0.067055	-0.004809	-0.168525	0.076807	-0.018634	0.436951	0.074063	-0.098950	0.452513	0.067257	-0.141692
10439	86.991667	-0.834673	0.533862	-0.063850	-0.808496	0.857354	-0.112193	-0.807757	0.896463	0.087267	-0.808399	0.538485	0.156333	-0.603707	0.659599	-0.263196	-0.631572	1.144672	-0.087072	-0.684391	0.723137	0.277103	-0.625951	1.145156	0.018258				-0.298825	0.693624	-0.187697	-0.405217	0.599693	0.127517	-0.408482	0.585033	0.161524	-0.211753	0.067064	-0.004816	-0.168521	0.076813	-0.018648	0.436953	0.074067	-0.098950	0.452509	0.067254	-0.141695
10440	87.000000	-0.834502	0.533844	-0.063832	-0.808485	0.857341	-0.112166	-0.807746	0.896467	0.087253	-0.808377	0.538490	0.156323	-0.603776	0.659588	-0.263235	-0.631506	1.144699	-0.087085	-0.684398	0.723134	0.277093	-0.625895	1.145177	0.018251				-0.298878	0.693534	-0.187755	-0.405223	0.599688	0.127507	-0.408487	0.585034	0.161523	-0.211748	0.067077	-0.004817	-0.168541	0.076832	-0.018637	0.436949	0.074064	-0.098949	0.452501	0.067257	-0.141703
10441	87.008333	-0.834550	0.533845	-0.063841	-0.808479	0.857334	-0.112150	-0.807760	0.896480	0.087261	-0.808374	0.538496	0.156326	-0.603873	0.659555	-0.263279	-0.631400	1.144663	-0.087032	-0.684405	0.723127	0.277080	-0.625845	1.145176	0.018193				-0.298956	0.693429	-0.187917	-0.405222	0.599690	0.127508	-0.408489	0.585032	0.161519	-0.211749	0.067084	-0.004818	-0.168522	0.076826	-0.018653	0.436947	0.074063	-0.098951	0.452504	0.067254	-0.141699
10442	87.016667	-0.834784	0.533859	-0.063867	-0.808472	0.857330	-0.112130	-0.807706	0.896469	0.087242	-0.808375	0.538504	0.156322	-0.603928	0.659554	-0.263330	-0.631305	1.144615	-0.086955	-0.684413	0.723116	0.277066	-0.625803	1.145173	0.018165				-0.298989	0.693255	-0.187810	-0.405223	0.599678	0.127493	-0.408490	0.585026	0.161513	-0.211742	0.067082	-0.004805	-0.168522	0.076823	-0.018650	0.436945	0.074064	-0.098948	0.452506	0.067262	-0.141704
10443	87.025000	-0.834652	0.533853	-0.063851	-0.808467	0.857338	-0.112110	-0.807681	0.896472	0.087246	-0.808380	0.538504	0.156328	-0.603989	0.659550	-0.263367	-0.631264	1.144614	-0.086972	-0.684407	0.723104	0.277050	-0.625762	1.145173	0.018159				-0.299017	0.693164	-0.187801	-0.405221	0.599670	0.127488	-0.408487	0.585019	0.161503	-0.211743	0.067075	-0.004802	-0.168535	0.076826	-0.018640	0.436941	0.074061	-0.098937	0.452501	0.067260	-0.141691
10444	87.033333	-0.834523	0.533850	-0.063836	-0.808455	0.857343	-0.112088	-0.807684	0.896506	0.087275	-0.808320	0.538460	0.156283	-0.604047	0.659540	-0.263398	-0.631229	1.144594	-0.086968	-0.684401	0.723095	0.277035	-0.625731	1.145149	0.018144				-0.299107	0.693171	-0.188079	-0.405215	0.599663	0.127469	-0.408487	0.585015	0.161497	-0.211752	0.067075	-0.004799	-0.168505	0.076835	-0.018636	0.436943	0.074060	-0.098939	0.452500	0.067256	-0.141693
10445	87.041667	-0.834647	0.533849	-0.063854	-0.808445	0.857364	-0.112069	-0.807713	0.896530	0.087266	-0.808375	0.538509	0.156322	-0.604089	0.659537	-0.263423	-0.631222	1.144594	-0.086996	-0.684391	0.723091	0.277018	-0.625697	1.145152	0.018139				-0.299145	0.693086	-0.188134	-0.405207	0.599657	0.127449	-0.408483	0.585011	0.161474	-0.211754	0.067057	-0.004803	-0.168532	0.076811	-0.018642	0.436948	0.074064	-0.098942	0.452501	0.067268	-0.141699
10446	87.050000	-0.834624	0.533883	-0.063860	-0.808434	0.857379	-0.112056	-0.807618	0.896530	0.087284	-0.808380	0.538513	0.156310	-0.604132	0.659524	-0.263437	-0.631204	1.144597	-0.087004	-0.684373	0.723089	0.277000	-0.625671	1.145146	0.018120				-0.299172	0.693012	-0.188194	-0.405201	0.599655	0.127428	-0.408477	0.585010	0.161450	-0.211756	0.067047	-0.004823	-0.168531	0.076801	-0.018649	0.436944	0.074061	-0.098948	0.452500	0.067260	-0.141697
10447	87.058333	-0.834572	0.533880	-0.063860	-0.808417	0.857390	-0.112049	-0.807551	0.896516	0.087268	-0.808432	0.538521	0.156326	-0.604173	0.659512	-0.263450	-0.631186	1.144609	-0.087004	-0.684355	0.723090	0.276981	-0.625626	1.145150	0.018091				-0.299183	0.692903	-0.188180	-0.405199	0.599654	0.127399	-0.408477	0.585010	0.161424	-0.211755	0.067055	-0.004825	-0.168509	0.076829	-0.018650	0.436944	0.074062	-0.098954	0.452502	0.067258	-0.141708
10448	87.066667	-0.834523	0.533872	-0.063859	-0.808400	0.857397	-0.112048	-0.807712	0.896592	0.087278	-0.808299	0.538478	0.156249	-0.604210	0.659494	-0.263454	-0.631185	1.144636	-0.087015	-0.684334	0.723096	0.276973	-0.625625	1.145197	0.018119				-0.299209	0.692886	-0.188344	-0.405194	0.599654	0.127371	-0.408474	0.585014	0.161398	-0.211758	0.067059	-0.004833	-0.168533	0.076811	-0.018666	0.436946	0.074065	-0.098958	0.452504	0.067260	-0.141710
10449	87.075000	-0.834782	0.533890	-0.063897	-0.808377	0.857399	-0.112046	-0.807664	0.896586	0.087265	-0.808315	0.538506	0.156259	-0.604236	0.659486	-0.263456	-0.631178	1.144678	-0.087016	-0.684312	0.723094	0.276967	-0.625592	1.145222	0.018069				-0.299192	0.692754	-0.188257	-0.405192	0.599649	0.127356	-0.408476	0.585013	0.161384	-0.211733	0.067073	-0.004817	-0.168524	0.076816	-0.018660	0.436945	0.074063	-0.098955	0.452505	0.067258	-0.141705
10450	87.083333	-0.834776	0.533884	-0.063906	-0.808361	0.857400	-0.112045	-0.807488	0.896548	0.087284	-0.808336	0.538537	0.156277	-0.604261	0.659466	-0.263454	-0.631173	1.144711	-0.087018	-0.684286	0.723093	0.276963	-0.625559	1.145262	0.018051				-0.299194	0.692710	-0.188338	-0.405193	0.599642	0.127343	-0.408476	0.585005	0.161373	-0.211746	0.067073	-0.004818	-0.168521	0.076821	-0.018659	0.436943	0.074065	-0.098953	0.452511	0.067245	-0.141696
10451	87.091667	-0.834539	0.533868	-0.063889	-0.808346	0.857404	-0.112047	-0.807486	0.896552	0.087229	-0.808289	0.538501	0.156234	-0.604277	0.659454	-0.263447	-0.631166	1.144760	-0.087018	-0.684267	0.723092	0.276968	-0.625569	1.145302	0.018066				-0.299195	0.692667	-0.188414	-0.405187	0.599638	0.127340	-0.408467	0.584987	0.161358	-0.211743	0.067077	-0.004814	-0.168518	0.076812	-0.018660	0.436946	0.074065	-0.098945	0.452506	0.067253	-0.141692
10452	87.100000	-0.834638	0.533831	-0.063908	-0.808322	0.857406	-0.112042	-0.807585	0.896609	0.087242	-0.808245	0.538499	0.156211	-0.604294	0.659443	-0.263435	-0.631157	1.144799	-0.087019	-0.684248	0.723084	0.276970	-0.625561	1.145331	0.018065				-0.299192	0.692614	-0.188485	-0.405176	0.599632	0.127346	-0.408465	0.584997	0.161384	-0.211751	0.067069	-0.004809	-0.168517	0.076818	-0.018649	0.436951	0.074059	-0.098935	0.452509	0.067256	-0.141684
10453	87.108333	-0.834547	0.533851	-0.063900	-0.808304	0.857407	-0.112038	-0.807546	0.896565	0.087239	-0.808298	0.538537	0.156239	-0.604301	0.659432	-0.263427	-0.631156	1.144820	-0.087026	-0.684226	0.723086	0.276980	-0.625532	1.145368	0.018044				-0.299174	0.692557	-0.188495	-0.405158	0.599631	0.127354	-0.408447	0.584993	0.161385	-0.211747	0.067068	-0.004806	-0.168508	0.076817	-0.018643	0.436950	0.074059	-0.098936	0.452507	0.067256	-0.141690
10454	87.116667	-0.834325	0.533822	-0.063894	-0.808284	0.857412	-0.112038	-0.807380	0.896562	0.087233	-0.808224	0.538510	0.156190	-0.604313	0.659416	-0.263420	-0.631157	1.144832	-0.087033	-0.684214	0.723082	0.276980	-0.625531	1.145367	0.018026				-0.299189	0.692480	-0.188594	-0.405139	0.599631	0.127360	-0.408428	0.584992	0.161389	-0.211750	0.067046	-0.004820	-0.168521	0.076805	-0.018653	0.436945	0.074063	-0.098937	0.452503	0.067257	-0.141690
10455	87.125000	-0.834453	0.533837	-0.063918	-0.808259	0.857408	-0.112039	-0.807437	0.896567	0.087212	-0.808273	0.538556	0.156213	-0.604323	0.659401	-0.263420	-0.631162	1.144832	-0.087049	-0.684201	0.723086	0.276976	-0.625542	1.145355	0.017990				-0.299182	0.692430	-0.188694	-0.405113	0.599637	0.127367	-0.408403	0.584993	0.161391	-0.211739	0.067053	-0.004822	-0.168507	0.076815	-0.018656	0.436951	0.074063	-0.098943	0.452508	0.067255	-0.141696
10456	87.133333	-0.834291	0.533826	-0.063916	-0.808236	0.857404	-0.112045	-0.807459	0.896549	0.087172	-0.808265	0.538542	0.156190	-0.604334	0.659380	-0.263411	-0.631172	1.144820	-0.087068	-0.684193	0.723084	0.276969	-0.625550	1.145345	0.018000				-0.299121	0.692298	-0.188491	-0.405095	0.599636	0.127366	-0.408383	0.584990	0.161394	-0.211751	0.067052	-0.004833	-0.168492	0.076825	-0.018665	0.436946	0.074063	-0.098947	0.452506	0.067256	-0.141700
10457	87.141667	-0.834322	0.533839	-0.063942	-0.808199	0.857393	-0.112057	-0.807373	0.896549	0.087154	-0.808220	0.538540	0.156158	-0.604342	0.659349	-0.263405	-0.631180	1.144777	-0.087088	-0.684189	0.723083	0.276962	-0.625571	1.145305	0.017999				-0.299124	0.692255	-0.188557	-0.405076	0.599641	0.127366	-0.408362	0.584998	0.161394	-0.211745	0.067061	-0.004839	-0.168514	0.076811	-0.018672	0.436946	0.074071	-0.098956	0.452503	0.067258	-0.141706
10458	87.150000	-0.834292	0.533805	-0.063971	-0.808177	0.857387	-0.112069	-0.807282	0.896543	0.087133	-0.808181	0.538531	0.156138	-0.604355	0.659328	-0.263405	-0.631217	1.144752	-0.087141	-0.684189	0.723085	0.276954	-0.625573	1.145259	0.017972				-0.299131	0.692203	-0.188602	-0.405064	0.599639	0.127362	-0.408345	0.585003	0.161395	-0.211740	0.067075	-0.004835	-0.168512	0.076819	-0.018669	0.436949	0.074071	-0.098960	0.452503	0.067256	-0.141706
10459	87.158333	-0.834240	0.533817	-0.063959	-0.808140	0.857375	-0.112082	-0.807429	0.896556	0.087111	-0.808172	0.538531	0.156130	-0.604351	0.659300	-0.263392	-0.631228	1.144652	-0.087118	-0.684182	0.723084	0.276948	-0.625583	1.145184	0.017963				-0.299135	0.692213	-0.188598	-0.405060	0.599638	0.127360	-0.408345	0.584996	0.161394	-0.211738	0.067080	-0.004820	-0.168514	0.076817	-0.018658	0.436945	0.074066	-0.098952	0.452503	0.067267	-0.141702
10460	87.166667	-0.834318	0.533836	-0.063980	-0.808121	0.857372	-0.112094	-0.807371	0.896546	0.087065	-0.808217	0.538547	0.156156	-0.604351	0.659275	-0.263379	-0.631262	1.144594	-0.087156	-0.684180	0.723091	0.276941	-0.625597	1.145113	0.017972				-0.299132	0.692228	-0.188589	-0.405061	0.599635	0.127363	-0.408345	0.584994	0.161391	-0.211740	0.067077	-0.004812	-0.168497	0.076841	-0.018641	0.436945	0.074061	-0.098946	0.452504	0.067255	-0.141699
10461	87.175000	-0.834229	0.533821	-0.063968	-0.808087	0.857365	-0.112101	-0.807360	0.896543	0.087043	-0.808187	0.538542	0.156139	-0.604341	0.659253	-0.263370	-0.631341	1.144595	-0.087305	-0.684187	0.723090	0.276934	-0.625617	1.145038	0.017976				-0.299094	0.691980	-0.188463	-0.405066	0.599634	0.127368	-0.408353	0.584973	0.161381	-0.211750	0.067068	-0.004804	-0.168521	0.076811	-0.018639	0.436943	0.074061	-0.098942	0.452501	0.067258	-0.141700
10462	87.183333	-0.834234	0.533819	-0.063958	-0.808058	0.857360	-0.112108	-0.807231	0.896525	0.087098	-0.808160	0.538537	0.156124	-0.604331	0.659227	-0.263352	-0.631355	1.144498	-0.087312	-0.684196	0.723103	0.276920	-0.625630	1.144961	0.017956				-0.299077	0.691925	-0.188416	-0.405075	0.599633	0.127380	-0.408368	0.584990	0.161409	-0.211747	0.067058	-0.004798	-0.168520	0.076805	-0.018646	0.436942	0.074065	-0.098944	0.452500	0.067254	-0.141702
10463	87.191667	-0.834232	0.533826	-0.063963	-0.808056	0.857367	-0.112107	-0.807333	0.896561	0.087024	-0.808188	0.538555	0.156137	-0.604316	0.659203	-0.263333	-0.631369	1.144431	-0.087328	-0.684199	0.723114	0.276909	-0.625645	1.144901	0.017975				-0.299044	0.691825	-0.188284	-0.405079	0.599633	0.127391	-0.408387	0.584983	0.161414	-0.211749	0.067056	-0.004803	-0.168522	0.076802	-0.018641	0.436942	0.074060	-0.098942	0.452502	0.067252	-0.141692
10464	87.200000	-0.834321	0.533848	-0.063977	-0.808021	0.857364	-0.112112	-0.807305	0.896571	0.087018	-0.808219	0.538567	0.156146	-0.604293	0.659175	-0.263304	-0.631377	1.144375	-0.087334	-0.684205	0.723126	0.276892	-0.625637	1.144822	0.017944				-0.299054	0.691839	-0.188328	-0.405081	0.599641	0.127400	-0.408389	0.584984	0.161418	-0.211749	0.067046	-0.004816	-0.168504	0.076832	-0.018635	0.436941	0.074058	-0.098941	0.452501	0.067259	-0.141698
10465	87.208333	-0.834253	0.533836	-0.063985	-0.808005	0.857365	-0.112116	-0.807319	0.896593	0.087004	-0.808178	0.538561	0.156118	-0.604275	0.659146	-0.263276	-0.631378	1.144342	-0.087329	-0.684210	0.723134	0.276876	-0.625633	1.144794	0.017961				-0.299042	0.691810	-0.188305	-0.405081	0.599642	0.127411	-0.408385	0.584993	0.161430	-0.211746	0.067052	-0.004815	-0.168525	0.076807	-0.018652	0.436944	0.074066	-0.098953	0.452502	0.067257	-0.141694
10466	87.216667	-0.834240	0.533846	-0.063976	-0.807989	0.857364	-0.112120	-0.807306	0.896586	0.087028	-0.808188	0.538570	0.156117	-0.604254	0.659119	-0.263246	-0.631373	1.144333	-0.087333	-0.684216	0.723150	0.276871	-0.625607	1.144763	0.017908				-0.299030	0.691790	-0.188288	-0.405077	0.599645	0.127415	-0.408383	0.584992	0.161435	-0.211737	0.067059	-0.004815	-0.168523	0.076811	-0.018656	0.436944	0.074068	-0.098956	0.452498	0.067254	-0.141698
10467	87.225000	-0.834294	0.533843	-0.063988	-0.807969	0.857357	-0.112131	-0.807283	0.896604	0.086986	-0.808202	0.538567	0.156121	-0.604228	0.659077	-0.263211	-0.631353	1.144339	-0.087342	-0.684208	0.723151	0.276866	-0.625605	1.144796	0.017941				-0.298969	0.691674	-0.188095	-0.405070	0.599643	0.127421	-0.408380	0.584987	0.161435	-0.211748	0.067064	-0.004820	-0.168502	0.076836	-0.018644	0.436941	0.074060	-0.098952	0.452498	0.067242	-0.141696
10468	87.233333	-0.834349	0.533851	-0.064006	-0.807964	0.857353	-0.112138	-0.807255	0.896600	0.086977	-0.808206	0.538560	0.156122	-0.604177	0.659082	-0.263358	-0.631337	1.144343	-0.087350	-0.684204	0.723155	0.276873	-0.625576	1.144813	0.017921				-0.298989	0.691769	-0.188247	-0.405064	0.599641	0.127418	-0.408380	0.584978	0.161437	-0.211751	0.067061	-0.004816	-0.168502	0.076840	-0.018643	0.436938	0.074052	-0.098951	0.452500	0.067246	-0.141698
10469	87.241667	-0.834283	0.533813	-0.063995	-0.807926	0.857339	-0.112136	-0.807276	0.896607	0.086965	-0.808220	0.538554	0.156130	-0.604153	0.659055	-0.263308	-0.631320	1.144348	-0.087361	-0.684193	0.723156	0.276887	-0.625579	1.144825	0.017922				-0.298973	0.691751	-0.188214	-0.405063	0.599638	0.127418	-0.408368	0.584992	0.161444	-0.211744	0.067069	-0.004796	-0.168526	0.076817	-0.018641	0.436942	0.074054	-0.098943	0.452503	0.067251	-0.141694
10470	87.250000	-0.834270	0.533832	-0.063985	-0.807901	0.857329	-0.112123	-0.807242	0.896598	0.086961	-0.808225	0.538554	0.156141	-0.604154	0.658997	-0.263205	-0.631301	1.144341	-0.087370	-0.684179	0.723161	0.276905	-0.625559	1.144808	0.017865				-0.298950	0.691745	-0.188177	-0.405065	0.599640	0.127414	-0.408377	0.584986	0.161435	-0.211750	0.067074	-0.004795	-0.168523	0.076819	-0.018638	0.436946	0.074056	-0.098938	0.452505	0.067259	-0.141696
10471	87.258333	-0.834432	0.533873	-0.063990	-0.807902	0.857333	-0.112143	-0.807238	0.896600	0.086957	-0.808258	0.538557	0.156153	-0.604111	0.659019	-0.263190	-0.631277	1.144335	-0.087389	-0.684167	0.723164	0.276927	-0.625543	1.144813	0.017864				-0.298924	0.691725	-0.188126	-0.405075	0.599641	0.127403	-0.408372	0.584997	0.161431	-0.211752	0.067069	-0.004796	-0.168547	0.076816	-0.018618	0.436945	0.074058	-0.098941	0.452503	0.067250	-0.141688
10472	87.266667	-0.834327	0.533808	-0.063989	-0.807886	0.857334	-0.112125	-0.807263	0.896610	0.086950	-0.808233	0.538547	0.156144	-0.604090	0.659002	-0.263135	-0.631246	1.144322	-0.087410	-0.684157	0.723166	0.276946	-0.625539	1.144771	0.017803				-0.298896	0.691700	-0.188070	-0.405087	0.599646	0.127392	-0.408381	0.585001	0.161418	-0.211755	0.067066	-0.004800	-0.168524	0.076815	-0.018637	0.436950	0.074053	-0.098938	0.452501	0.067257	-0.141685
10473	87.275000	-0.834387	0.533846	-0.063972	-0.807902	0.857348	-0.112150	-0.807242	0.896623	0.086969	-0.808236	0.538551	0.156146	-0.604085	0.658968	-0.262986	-0.631214	1.144307	-0.087437	-0.684153	0.723167	0.276968	-0.625531	1.144773	0.017813				-0.298862	0.691675	-0.187998	-0.405103	0.599656	0.127381	-0.408395	0.585006	0.161404	-0.211759	0.067055	-0.004810	-0.168529	0.076814	-0.018645	0.436946	0.074055	-0.098941	0.452508	0.067257	-0.141694
10474	87.283333	-0.834323	0.533829	-0.063958	-0.807873	0.857348	-0.112119	-0.807227	0.896606	0.086945	-0.808295	0.538576	0.156174	-0.604077	0.658940	-0.262838	-0.631105	1.144168	-0.087284	-0.684150	0.723166	0.276985	-0.625518	1.144723	0.017752				-0.298825	0.691647	-0.187924	-0.405118	0.599658	0.127371	-0.408413	0.585002	0.161387	-0.211751	0.067051	-0.004820	-0.168529	0.076817	-0.018650	0.436940	0.074057	-0.098944	0.452507	0.067255	-0.141701
10475	87.291667	-0.834639	0.533902	-0.063976	-0.807863	0.857354	-0.112112	-0.807199	0.896599	0.086933	-0.808303	0.538593	0.156184	-0.604058	0.658925	-0.262798	-0.631069	1.144148	-0.087285	-0.684159	0.723161	0.276997	-0.625525	1.144752	0.017790				-0.298792	0.691621	-0.187854	-0.405136	0.599655	0.127363	-0.408427	0.585002	0.161384	-0.211755	0.067056	-0.004828	-0.168526	0.076817	-0.018658	0.436941	0.074059	-0.098953	0.452502	0.067253	-0.141702
10476	87.300000	-0.834340	0.533828	-0.063957	-0.807859	0.857363	-0.112101	-0.807230	0.896621	0.086944	-0.808242	0.538562	0.156151	-0.604032	0.658910	-0.262764	-0.631050	1.144129	-0.087294	-0.684171	0.723147	0.277005	-0.625540	1.144718	0.017771				-0.298772	0.691594	-0.187787	-0.405152	0.599656	0.127363	-0.408441	0.585002	0.161386	-0.211753	0.067061	-0.004824	-0.168522	0.076813	-0.018665	0.436943	0.074057	-0.098953	0.452499	0.067251	-0.141704
10477	87.308333	-0.834551	0.533862	-0.063972	-0.807848	0.857377	-0.112089	-0.807208	0.896614	0.086972	-0.808278	0.538594	0.156173	-0.604014	0.658896	-0.262729	-0.631028	1.144135	-0.087306	-0.684188	0.723133	0.277009	-0.625543	1.144692	0.017742				-0.298780	0.691558	-0.187836	-0.405156	0.599648	0.127371	-0.408446	0.584994	0.161392	-0.211750	0.067070	-0.004816	-0.168530	0.076814	-0.018663	0.436942	0.074055	-0.098948	0.452498	0.067255	-0.141702
10478	87.316667	-0.834752	0.533900	-0.063991	-0.807840	0.857390	-0.112072	-0.807160	0.896620	0.086971	-0.808309	0.538617	0.156191	-0.603992	0.658886	-0.262695	-0.631007	1.144148	-0.087309	-0.684204	0.723111	0.277003	-0.625535	1.144678	0.017711				-0.298768	0.691552	-0.187778	-0.405158	0.599643	0.127378	-0.408451	0.584987	0.161398	-0.211739	0.067076	-0.004806	-0.168531	0.076819	-0.018652	0.436940	0.074056	-0.098947	0.452498	0.067257	-0.141701
10479	87.325000	-0.834470	0.533859	-0.063971	-0.807817	0.857397	-0.112053	-0.807137	0.896624	0.086992	-0.808284	0.538582	0.156160	-0.603977	0.658871	-0.262652	-0.630997	1.144172	-0.087299	-0.684219	0.723075	0.276992	-0.625540	1.144701	0.017723				-0.298751	0.691549	-0.187683	-0.405154	0.599638	0.127391	-0.408448	0.584978	0.161411	-0.211753	0.067068	-0.004814	-0.168540	0.076823	-0.018645	0.436940	0.074061	-0.098936	0.452494	0.067253	-0.141687
10480	87.333333	-0.834669	0.533831	-0.064017	-0.807795	0.857408	-0.112032	-0.807114	0.896652	0.087055	-0.808319	0.538613	0.156187	-0.603970	0.658852	-0.262620	-0.630989	1.144209	-0.087285	-0.684229	0.723049	0.276987	-0.625546	1.144739	0.017741				-0.298765	0.691544	-0.187701	-0.405146	0.599628	0.127396	-0.408444	0.584968	0.161411	-0.211754	0.067064	-0.004818	-0.168528	0.076818	-0.018653	0.436943	0.074059	-0.098935	0.452500	0.067255	-0.141688
10481	87.341667	-0.834560	0.533914	-0.063992	-0.807780	0.857422	-0.112015	-0.807099	0.896628	0.087040	-0.808291	0.538589	0.156162	-0.603954	0.658844	-0.262587	-0.630977	1.144271	-0.087272	-0.684231	0.723019	0.276980	-0.625545	1.144782	0.017768				-0.298763	0.691534	-0.187672	-0.405134	0.599622	0.127393	-0.408433	0.584957	0.161405	-0.211745	0.067061	-0.004811	-0.168527	0.076816	-0.018649	0.436944	0.074054	-0.098941	0.452500	0.067248	-0.141692
10482	87.350000	-0.834532	0.533922	-0.063991	-0.807772	0.857441	-0.112002	-0.807086	0.896630	0.087062	-0.808387	0.538608	0.156206	-0.603948	0.658843	-0.262569	-0.630971	1.144346	-0.087264	-0.684232	0.722985	0.276969	-0.625530	1.144855	0.017799				-0.298755	0.691516	-0.187641	-0.405125	0.599620	0.127380	-0.408428	0.584951	0.161396	-0.211755	0.067051	-0.004829	-0.168503	0.076834	-0.018651	0.436944	0.074059	-0.098951	0.452497	0.067249	-0.141697
10483	87.358333	-0.834465	0.533879	-0.063980	-0.807741	0.857443	-0.111980	-0.807075	0.896628	0.087080	-0.808288	0.538563	0.156148	-0.603946	0.658835	-0.262541	-0.630957	1.144420	-0.087237	-0.684225	0.722957	0.276970	-0.625536	1.144936	0.017848				-0.298752	0.691479	-0.187605	-0.405113	0.599621	0.127370	-0.408412	0.584937	0.161368	-0.211747	0.067051	-0.004825	-0.168528	0.076809	-0.018665	0.436946	0.074054	-0.098955	0.452503	0.067251	-0.141704
10484	87.366667	-0.834636	0.533865	-0.064001	-0.807722	0.857445	-0.111962	-0.807061	0.896643	0.087141	-0.808311	0.538565	0.156158	-0.603926	0.658842	-0.262520	-0.630944	1.144513	-0.087218	-0.684220	0.722935	0.276984	-0.625533	1.145007	0.017898				-0.298747	0.691431	-0.187565	-0.405106	0.599623	0.127362	-0.408411	0.584956	0.161369	-0.211735	0.067070	-0.004810	-0.168524	0.076816	-0.018662	0.436945	0.074057	-0.098952	0.452501	0.067247	-0.141703
10485	87.375000	-0.834482	0.533852	-0.063991	-0.807699	0.857448	-0.111953	-0.807059	0.896610	0.087116	-0.808302	0.538562	0.156156	-0.603928	0.658844	-0.262499	-0.630927	1.144589	-0.087186	-0.684210	0.722912	0.277000	-0.625519	1.145054	0.017910				-0.298730	0.691365	-0.187521	-0.405100	0.599632	0.127348	-0.408403	0.584939	0.161340	-0.211751	0.067063	-0.004823	-0.168533	0.076821	-0.018652	0.436944	0.074053	-0.098952	0.452503	0.067245	-0.141704
10486	87.383333	-0.834547	0.533909	-0.064000	-0.807679	0.857450	-0.111942	-0.807053	0.896595	0.087127	-0.808291	0.538562	0.156153	-0.603934	0.658849	-0.262475	-0.630906	1.144661	-0.087137	-0.684210	0.722885	0.277018	-0.625511	1.145100	0.017940				-0.298711	0.691283	-0.187461	-0.405100	0.599631	0.127342	-0.408407	0.584960	0.161351	-0.211753	0.067067	-0.004817	-0.168504	0.076841	-0.018649	0.436944	0.074053	-0.098952	0.452506	0.067247	-0.141703
10487	87.391667	-0.834343	0.533818	-0.064006	-0.807670	0.857458	-0.111926	-0.806984	0.896576	0.087154	-0.808222	0.538538	0.156126	-0.603923	0.658841	-0.262453	-0.630945	1.144786	-0.087179	-0.684208	0.722864	0.277048	-0.625510	1.145134	0.018007				-0.298687	0.691188	-0.187408	-0.405102	0.599635	0.127357	-0.408407	0.584965	0.161368	-0.211756	0.067073	-0.004806	-0.168516	0.076835	-0.018644	0.436942	0.074054	-0.098946	0.452500	0.067251	-0.141696
10488	87.400000	-0.834338	0.533812	-0.064011	-0.807653	0.857466	-0.111914	-0.807042	0.896597	0.087189	-0.808217	0.538538	0.156123	-0.603922	0.658845	-0.262424	-0.630973	1.144941	-0.087214	-0.684211	0.722840	0.277074	-0.625476	1.145156	0.018097				-0.298660	0.691106	-0.187345	-0.405103	0.599639	0.127381	-0.408406	0.584962	0.161388	-0.211751	0.067083	-0.004801	-0.168524	0.076824	-0.018646	0.436940	0.074058	-0.098939	0.452502	0.067251	-0.141692
10489	87.408333	-0.834446	0.533847	-0.063992	-0.807639	0.857475	-0.111897	-0.807043	0.896565	0.087163	-0.808237	0.538545	0.156136	-0.603906	0.658848	-0.262406	-0.630974	1.144992	-0.087139	-0.684223	0.722814	0.277092	-0.625449	1.145176	0.018179				-0.298635	0.691025	-0.187302	-0.405105	0.599638	0.127417	-0.408418	0.584947	0.161413	-0.211749	0.067077	-0.004803	-0.168511	0.076837	-0.018640	0.436939	0.074061	-0.098939	0.452500	0.067251	-0.141686
10490	87.416667	-0.834691	0.533925	-0.064011	-0.807624	0.857484	-0.111882	-0.807042	0.896559	0.087174	-0.808263	0.538553	0.156148	-0.603880	0.658851	-0.262394	-0.630879	1.144916	-0.086854	-0.684239	0.722787	0.277107	-0.625429	1.145180	0.018248				-0.298616	0.690944	-0.187265	-0.405104	0.599639	0.127458	-0.408418	0.584931	0.161451	-0.211748	0.067069	-0.004806	-0.168544	0.076822	-0.018632	0.436935	0.074060	-0.098943	0.452495	0.067256	-0.141691
10491	87.425000	-0.834311	0.533835	-0.063988	-0.807609	0.857487	-0.111868	-0.807040	0.896550	0.087183	-0.808210	0.538529	0.156121	-0.603878	0.658846	-0.262372	-0.630925	1.145066	-0.086884	-0.684259	0.722764	0.277124	-0.625410	1.145213	0.018351				-0.298610	0.690861	-0.187251	-0.405103	0.599633	0.127493	-0.408411	0.584922	0.161485	-0.211739	0.067060	-0.004816	-0.168523	0.076809	-0.018655	0.436938	0.074060	-0.098951	0.452496	0.067249	-0.141696
10492	87.433333	-0.834323	0.533827	-0.064002	-0.807592	0.857488	-0.111858	-0.807043	0.896544	0.087193	-0.808213	0.538525	0.156122	-0.603851	0.658832	-0.262374	-0.630845	1.145088	-0.086679	-0.684282	0.722745	0.277136	-0.625382	1.145242	0.018421				-0.298597	0.690792	-0.187245	-0.405098	0.599626	0.127530	-0.408408	0.584907	0.161512	-0.211745	0.067058	-0.004829	-0.168522	0.076805	-0.018660	0.436932	0.074052	-0.098952	0.452495	0.067246	-0.141707
10493	87.441667	-0.834451	0.533882	-0.064011	-0.807570	0.857482	-0.111848	-0.807046	0.896533	0.087203	-0.808245	0.538525	0.156136	-0.603832	0.658819	-0.262359	-0.630808	1.145226	-0.086589	-0.684304	0.722720	0.277144	-0.625323	1.145326	0.018521				-0.298592	0.690729	-0.187238	-0.405094	0.599621	0.127554	-0.408399	0.584898	0.161543	-0.211745	0.067056	-0.004835	-0.168523	0.076808	-0.018671	0.436938	0.074048	-0.098956	0.452489	0.067238	-0.141707
10494	87.450000	-0.834407	0.533835	-0.064025	-0.807553	0.857471	-0.111837	-0.807049	0.896519	0.087216	-0.808226	0.538508	0.156127	-0.603826	0.658809	-0.262304	-0.630767	1.145371	-0.086476	-0.684327	0.722693	0.277143	-0.625262	1.145437	0.018619				-0.298591	0.690672	-0.187246	-0.405089	0.599622	0.127576	-0.408389	0.584897	0.161571	-0.211743	0.067057	-0.004831	-0.168521	0.076814	-0.018662	0.436935	0.074050	-0.098952	0.452494	0.067244	-0.141706
10495	87.458333	-0.834279	0.533827	-0.063996	-0.807532	0.857463	-0.111831	-0.807057	0.896510	0.087226	-0.808228	0.538498	0.156133	-0.603778	0.658805	-0.262296	-0.630780	1.145697	-0.086541	-0.684337	0.722676	0.277156	-0.625205	1.145594	0.018773				-0.298580	0.690623	-0.187251	-0.405086	0.599623	0.127602	-0.408386	0.584888	0.161585	-0.211733	0.067072	-0.004810	-0.168522	0.076816	-0.018660	0.436938	0.074049	-0.098947	0.452493	0.067244	-0.141702
10496	87.466667	-0.834281	0.533826	-0.064010	-0.807512	0.857457	-0.111820	-0.807066	0.896501	0.087239	-0.808285	0.538503	0.156161	-0.603763	0.658782	-0.262278	-0.630712	1.145874	-0.086458	-0.684348	0.722657	0.277160	-0.625134	1.145687	0.018837				-0.298562	0.690579	-0.187252	-0.405088	0.599615	0.127609	-0.408392	0.584883	0.161595	-0.211749	0.067071	-0.004812	-0.168523	0.076819	-0.018650	0.436939	0.074053	-0.098942	0.452492	0.067249	-0.141690
10497	87.475000	-0.834334	0.533863	-0.064012	-0.807491	0.857461	-0.111805	-0.807056	0.896491	0.087241	-0.808256	0.538492	0.156152	-0.603736	0.658780	-0.262240	-0.630657	1.146012	-0.086325	-0.684357	0.722640	0.277162	-0.625074	1.145742	0.018928				-0.298507	0.690482	-0.187094	-0.405099	0.599609	0.127611	-0.408400	0.584880	0.161602	-0.211748	0.067072	-0.004802	-0.168532	0.076803	-0.018650	0.436935	0.074058	-0.098936	0.452502	0.067247	-0.141685
10498	87.483333	-0.834285	0.533821	-0.063995	-0.807464	0.857467	-0.111771	-0.807074	0.896528	0.087297	-0.808225	0.538479	0.156146	-0.603719	0.658764	-0.262195	-0.630608	1.146131	-0.086226	-0.684359	0.722629	0.277168	-0.625029	1.145769	0.019047				-0.298518	0.690484	-0.187218	-0.405110	0.599616	0.127623	-0.408529	0.584842	0.161646	-0.211741	0.067063	-0.004789	-0.168523	0.076821	-0.018633	0.436938	0.074055	-0.098935	0.452499	0.067249	-0.141679
10499	87.491667	-0.834263	0.533851	-0.063983	-0.807456	0.857483	-0.111765	-0.807074	0.896519	0.087290	-0.808229	0.538480	0.156150	-0.603698	0.658761	-0.262164	-0.630565	1.146219	-0.086123	-0.684369	0.722633	0.277172	-0.624981	1.145782	0.019192				-0.298495	0.690447	-0.187200	-0.405126	0.599608	0.127619	-0.408483	0.584855	0.161621	-0.211731	0.067062	-0.004786	-0.168521	0.076820	-0.018637	0.436939	0.074064	-0.098939	0.452500	0.067255	-0.141687
10500	87.500000	-0.834252	0.533863	-0.063964	-0.807430	0.857491	-0.111737	-0.807077	0.896513	0.087285	-0.808234	0.538486	0.156154	-0.603687	0.658746	-0.262124	-0.630519	1.146309	-0.086024	-0.684386	0.722630	0.277176	-0.624935	1.145771	0.019300				-0.298438	0.690416	-0.187061	-0.405138	0.599609	0.127616	-0.408555	0.584834	0.161648	-0.211755	0.067052	-0.004805	-0.168527	0.076818	-0.018639	0.436938	0.074056	-0.098938	0.452499	0.067256	-0.141690
10501	87.508333	-0.834408	0.533911	-0.063978	-0.807411	0.857500	-0.111716	-0.807068	0.896512	0.087295	-0.808243	0.538487	0.156159	-0.603656	0.658760	-0.262191	-0.630445	1.146287	-0.085840	-0.684409	0.722628	0.277183	-0.624913	1.145756	0.019405				-0.298426	0.690330	-0.187054	-0.405142	0.599607	0.127633	-0.408565	0.584834	0.161658	-0.211746	0.067053	-0.004808	-0.168521	0.076824	-0.018643	0.436943	0.074055	-0.098948	0.452499	0.067245	-0.141700
10502	87.516667	-0.834265	0.533866	-0.063963	-0.807390	0.857500	-0.111697	-0.807057	0.896513	0.087310	-0.808252	0.538488	0.156163	-0.603629	0.658772	-0.262253	-0.630366	1.146293	-0.085659	-0.684428	0.722620	0.277194	-0.624880	1.145742	0.019510				-0.298422	0.690331	-0.187097	-0.405140	0.599626	0.127662	-0.408562	0.584835	0.161678	-0.211742	0.067057	-0.004808	-0.168532	0.076815	-0.018651	0.436944	0.074055	-0.098954	0.452495	0.067240	-0.141701
10503	87.525000	-0.834539	0.533894	-0.063998	-0.807387	0.857514	-0.111690	-0.806983	0.896502	0.087345	-0.808269	0.538488	0.156167	-0.603624	0.658751	-0.262216	-0.630303	1.146352	-0.085522	-0.684450	0.722585	0.277198	-0.624825	1.145748	0.019618				-0.298382	0.690217	-0.186889	-0.405133	0.599624	0.127687	-0.408557	0.584834	0.161705	-0.211751	0.067058	-0.004817	-0.168530	0.076814	-0.018652	0.436948	0.074050	-0.098951	0.452498	0.067240	-0.141705
10504	87.533333	-0.834573	0.533888	-0.063990	-0.807383	0.857524	-0.111678	-0.807035	0.896501	0.087351	-0.808348	0.538529	0.156226	-0.603614	0.658748	-0.262196	-0.630252	1.146488	-0.085432	-0.684478	0.722545	0.277215	-0.624757	1.145768	0.019689				-0.298324	0.690184	-0.186722	-0.405126	0.599616	0.127709	-0.408547	0.584831	0.161730	-0.211748	0.067061	-0.004815	-0.168531	0.076822	-0.018653	0.436943	0.074047	-0.098951	0.452496	0.067240	-0.141698
10505	87.541667	-0.834564	0.533928	-0.063978	-0.807368	0.857527	-0.111643	-0.806960	0.896496	0.087395	-0.808325	0.538502	0.156211	-0.603614	0.658727	-0.262161	-0.630173	1.146656	-0.085326	-0.684498	0.722501	0.277234	-0.624698	1.145841	0.019816				-0.298335	0.690147	-0.186715	-0.405115	0.599626	0.127743	-0.408542	0.584822	0.161753	-0.211757	0.067068	-0.004803	-0.168530	0.076820	-0.018644	0.436940	0.074049	-0.098949	0.452495	0.067248	-0.141703
10506	87.550000	-0.834446	0.533921	-0.063960	-0.807366	0.857538	-0.111636	-0.806884	0.896488	0.087434	-0.808305	0.538465	0.156193	-0.603618	0.658719	-0.262142	-0.630097	1.146809	-0.085208	-0.684508	0.722451	0.277250	-0.624609	1.145916	0.019983				-0.298351	0.690110	-0.186710	-0.405113	0.599621	0.127761	-0.408536	0.584815	0.161771	-0.211737	0.067073	-0.004785	-0.168530	0.076820	-0.018641	0.436939	0.074052	-0.098942	0.452495	0.067249	-0.141702
10507	87.558333	-0.834449	0.533905	-0.063974	-0.807362	0.857559	-0.111612	-0.806945	0.896497	0.087441	-0.808373	0.538504	0.156249	-0.603620	0.658718	-0.262132	-0.630027	1.146982	-0.085050	-0.684515	0.722414	0.277264	-0.624518	1.145980	0.020086				-0.298326	0.690069	-0.186535	-0.405124	0.599612	0.127770	-0.408541	0.584801	0.161775	-0.211755	0.067062	-0.004796	-0.168531	0.076822	-0.018637	0.436939	0.074059	-0.098944	0.452493	0.067247	-0.141696
10508	87.566667	-0.834553	0.533964	-0.063964	-0.807356	0.857578	-0.111591	-0.807051	0.896552	0.087470	-0.808438	0.538499	0.156280	-0.603627	0.658714	-0.262125	-0.629947	1.147081	-0.084866	-0.684521	0.722379	0.277277	-0.624425	1.146009	0.020188				-0.298337	0.690025	-0.186475	-0.405135	0.599603	0.127761	-0.408549	0.584796	0.161771	-0.211757	0.067058	-0.004804	-0.168534	0.076823	-0.018637	0.436936	0.074060	-0.098940	0.452498	0.067242	-0.141691
10509	87.575000	-0.834549	0.533929	-0.063944	-0.807346	0.857591	-0.111567	-0.806939	0.896499	0.087476	-0.808324	0.538445	0.156224	-0.603642	0.658720	-0.262130	-0.629873	1.147173	-0.084719	-0.684525	0.722354	0.277288	-0.624337	1.146083	0.020401				-0.298381	0.689987	-0.186474	-0.405154	0.599595	0.127742	-0.408561	0.584793	0.161757	-0.211753	0.067064	-0.004799	-0.168542	0.076823	-0.018634	0.436939	0.074064	-0.098944	0.452498	0.067252	-0.141694
10510	87.583333	-0.834466	0.533961	-0.063929	-0.807344	0.857603	-0.111549	-0.806870	0.896492	0.087507	-0.808389	0.538490	0.156278	-0.603663	0.658714	-0.262137	-0.629821	1.147256	-0.084588	-0.684532	0.722336	0.277297	-0.624240	1.146087	0.020551				-0.298387	0.689953	-0.186376	-0.405173	0.599599	0.127724	-0.408572	0.584791	0.161733	-0.211756	0.067059	-0.004816	-0.168533	0.076820	-0.018647	0.436938	0.074064	-0.098946	0.452497	0.067250	-0.141696
10511	87.591667	-0.834462	0.533934	-0.063929	-0.807332	0.857612	-0.111528	-0.806928	0.896497	0.087498	-0.808450	0.538491	0.156307	-0.603688	0.658722	-0.262147	-0.629767	1.147308	-0.084438	-0.684540	0.722325	0.277306	-0.624142	1.146109	0.020671				-0.298425	0.689915	-0.186396	-0.405185	0.599599	0.127699	-0.408584	0.584798	0.161712	-0.211761	0.067059	-0.004817	-0.168536	0.076818	-0.018653	0.436939	0.074052	-0.098947	0.452495	0.067247	-0.141700
10512	87.600000	-0.834734	0.533977	-0.063960	-0.807314	0.857617	-0.111509	-0.806985	0.896498	0.087487	-0.808455	0.538494	0.156306	-0.603716	0.658739	-0.262164	-0.629715	1.147380	-0.084314	-0.684554	0.722308	0.277311	-0.624039	1.146137	0.020864				-0.298428	0.689886	-0.186309	-0.405196	0.599599	0.127681	-0.408593	0.584806	0.161702	-0.211761	0.067060	-0.004822	-0.168554	0.076822	-0.018645	0.436939	0.074050	-0.098952	0.452497	0.067243	-0.141703
10513	87.608333	-0.834518	0.533924	-0.063934	-0.807299	0.857621	-0.111494	-0.806994	0.896520	0.087512	-0.808393	0.538462	0.156278	-0.603764	0.658746	-0.262156	-0.629636	1.147473	-0.084186	-0.684572	0.722294	0.277313	-0.623916	1.146151	0.020952				-0.298478	0.689914	-0.186386	-0.405196	0.599625	0.127682	-0.408594	0.584817	0.161694	-0.211749	0.067058	-0.004811	-0.168531	0.076817	-0.018658	0.436941	0.074045	-0.098950	0.452498	0.067241	-0.141705
10514	87.616667	-0.834323	0.533911	-0.063940	-0.807278	0.857631	-0.111468	-0.806987	0.896518	0.087521	-0.808390	0.538491	0.156288	-0.603792	0.658776	-0.262175	-0.629537	1.147548	-0.084010	-0.684583	0.722291	0.277328	-0.623818	1.146223	0.021111				-0.298495	0.689846	-0.186290	-0.405193	0.599636	0.127687	-0.408588	0.584830	0.161695	-0.211735	0.067061	-0.004804	-0.168527	0.076824	-0.018654	0.436940	0.074046	-0.098945	0.452497	0.067246	-0.141703
10515	87.625000	-0.834423	0.533973	-0.063973	-0.807265	0.857642	-0.111449	-0.806840	0.896487	0.087549	-0.808451	0.538494	0.156308	-0.603848	0.658800	-0.262163	-0.629458	1.147646	-0.083871	-0.684607	0.722264	0.277312	-0.623700	1.146262	0.021176				-0.298535	0.689822	-0.186295	-0.405181	0.599646	0.127699	-0.408581	0.584835	0.161707	-0.211750	0.067062	-0.004810	-0.168518	0.076830	-0.018646	0.436940	0.074051	-0.098943	0.452501	0.067235	-0.141692
10516	87.633333	-0.834528	0.534001	-0.063970	-0.807244	0.857654	-0.111423	-0.806968	0.896501	0.087525	-0.808328	0.538455	0.156243	-0.603882	0.658827	-0.262190	-0.629367	1.147729	-0.083742	-0.684628	0.722251	0.277309	-0.623610	1.146300	0.021272				-0.298617	0.689881	-0.186458	-0.405167	0.599644	0.127702	-0.408568	0.584835	0.161719	-0.211733	0.067067	-0.004801	-0.168525	0.076819	-0.018651	0.436940	0.074051	-0.098947	0.452498	0.067248	-0.141695
10517	87.641667	-0.834308	0.533939	-0.063954	-0.807233	0.857674	-0.111399	-0.806989	0.896530	0.087551	-0.808357	0.538484	0.156256	-0.603935	0.658873	-0.262167	-0.629304	1.147774	-0.083647	-0.684641	0.722241	0.277307	-0.623520	1.146302	0.021393				-0.298629	0.689739	-0.186282	-0.405150	0.599665	0.127730	-0.408549	0.584843	0.161734	-0.211752	0.067069	-0.004811	-0.168523	0.076825	-0.018650	0.436939	0.074063	-0.098947	0.452498	0.067250	-0.141690
10518	87.650000	-0.834351	0.533988	-0.063984	-0.807220	0.857691	-0.111378	-0.806986	0.896527	0.087563	-0.808375	0.538512	0.156271	-0.603980	0.658908	-0.262175	-0.629273	1.147811	-0.083602	-0.684652	0.722225	0.277298	-0.623459	1.146283	0.021486				-0.298675	0.689690	-0.186272	-0.405133	0.599669	0.127741	-0.408534	0.584846	0.161743	-0.211750	0.067073	-0.004815	-0.168520	0.076828	-0.018655	0.436934	0.074068	-0.098945	0.452496	0.067253	-0.141693
10519	87.658333	-0.834360	0.533986	-0.063986	-0.807211	0.857703	-0.111355	-0.806985	0.896522	0.087574	-0.808367	0.538496	0.156252	-0.604019	0.658939	-0.262189	-0.629230	1.147802	-0.083533	-0.684659	0.722209	0.277296	-0.623425	1.146255	0.021550				-0.298715	0.689622	-0.186251	-0.405117	0.599669	0.127742	-0.408514	0.584839	0.161742	-0.211748	0.067061	-0.004825	-0.168514	0.076832	-0.018658	0.436936	0.074059	-0.098947	0.452498	0.067247	-0.141697
10520	87.666667	-0.834376	0.533987	-0.063996	-0.807182	0.857710	-0.111333	-0.806980	0.896509	0.087584	-0.808296	0.538477	0.156213	-0.604062	0.658964	-0.262192	-0.629194	1.147785	-0.083476	-0.684663	0.722183	0.277296	-0.623397	1.146209	0.021608				-0.298786	0.689652	-0.186401	-0.405099	0.599667	0.127738	-0.408491	0.584846	0.161743	-0.211752	0.067063	-0.004825	-0.168528	0.076818	-0.018667	0.436944	0.074047	-0.098946	0.452498	0.067257	-0.141707
10521	87.675000	-0.834318	0.533982	-0.063999	-0.807177	0.857719	-0.111316	-0.806977	0.896492	0.087596	-0.808282	0.538470	0.156203	-0.604097	0.658988	-0.262193	-0.629198	1.147832	-0.083508	-0.684661	0.722163	0.277303	-0.623403	1.146195	0.021717				-0.298763	0.689493	-0.186205	-0.405090	0.599666	0.127730	-0.408485	0.584843	0.161736	-0.211749	0.067063	-0.004826	-0.168526	0.076816	-0.018668	0.436942	0.074049	-0.098955	0.452497	0.067243	-0.141709
10522	87.683333	-0.834300	0.533998	-0.064022	-0.807172	0.857728	-0.111301	-0.806824	0.896437	0.087631	-0.808389	0.538526	0.156265	-0.604156	0.658983	-0.262009	-0.629201	1.147879	-0.083545	-0.684657	0.722133	0.277315	-0.623400	1.146150	0.021742				-0.298781	0.689438	-0.186187	-0.405082	0.599663	0.127727	-0.408483	0.584839	0.161731	-0.211749	0.067062	-0.004817	-0.168528	0.076809	-0.018659	0.436942	0.074051	-0.098955	0.452493	0.067245	-0.141715
10523	87.691667	-0.834336	0.533985	-0.064030	-0.807162	0.857735	-0.111281	-0.806880	0.896433	0.087644	-0.808310	0.538506	0.156221	-0.604158	0.659038	-0.262187	-0.629170	1.147885	-0.083520	-0.684652	0.722099	0.277325	-0.623398	1.146143	0.021756				-0.298818	0.689444	-0.186258	-0.405082	0.599658	0.127725	-0.408481	0.584835	0.161732	-0.211742	0.067063	-0.004809	-0.168525	0.076814	-0.018654	0.436937	0.074052	-0.098955	0.452496	0.067243	-0.141708
10524	87.700000	-0.834279	0.533994	-0.064034	-0.807147	0.857733	-0.111263	-0.806966	0.896439	0.087666	-0.808236	0.538468	0.156175	-0.604185	0.659065	-0.262174	-0.629140	1.147900	-0.083499	-0.684642	0.722064	0.277340	-0.623415	1.146139	0.021787				-0.298858	0.689462	-0.186341	-0.405077	0.599657	0.127729	-0.408477	0.584832	0.161740	-0.211748	0.067059	-0.004806	-0.168526	0.076819	-0.018645	0.436944	0.074060	-0.098954	0.452501	0.067243	-0.141707
10525	87.708333	-0.834306	0.533981	-0.064048	-0.807166	0.857755	-0.111245	-0.806892	0.896410	0.087703	-0.808223	0.538465	0.156166	-0.604210	0.659077	-0.262068	-0.629103	1.147947	-0.083476	-0.684636	0.722035	0.277354	-0.623417	1.146161	0.021796				-0.298838	0.689324	-0.186171	-0.405077	0.599641	0.127739	-0.408484	0.584815	0.161743	-0.211748	0.067064	-0.004800	-0.168526	0.076821	-0.018640	0.436938	0.074062	-0.098948	0.452496	0.067243	-0.141696
10526	87.716667	-0.834257	0.533994	-0.064030	-0.807175	0.857764	-0.111225	-0.806826	0.896387	0.087749	-0.808272	0.538477	0.156189	-0.604231	0.659091	-0.261967	-0.629059	1.148020	-0.083455	-0.684628	0.722005	0.277366	-0.623419	1.146212	0.021801				-0.298859	0.689308	-0.186175	-0.405074	0.599630	0.127750	-0.408481	0.584800	0.161750	-0.211748	0.067067	-0.004802	-0.168521	0.076819	-0.018640	0.436936	0.074065	-0.098951	0.452500	0.067243	-0.141693
10527	87.725000	-0.834305	0.533967	-0.064036	-0.807196	0.857775	-0.111211	-0.806984	0.896407	0.087765	-0.808198	0.538456	0.156152	-0.604233	0.659123	-0.261969	-0.629005	1.148102	-0.083440	-0.684613	0.721977	0.277373	-0.623420	1.146292	0.021828				-0.298882	0.689305	-0.186189	-0.405065	0.599611	0.127758	-0.408356	0.584824	0.161722	-0.211741	0.067064	-0.004801	-0.168508	0.076828	-0.018640	0.436943	0.074060	-0.098956	0.452503	0.067240	-0.141696
10528	87.733333	-0.834189	0.533950	-0.063994	-0.807233	0.857789	-0.111198	-0.807038	0.896420	0.087808	-0.808247	0.538498	0.156190	-0.604236	0.659149	-0.261969	-0.628941	1.148201	-0.083422	-0.684595	0.721952	0.277386	-0.623417	1.146391	0.021864				-0.298896	0.689304	-0.186195	-0.405054	0.599602	0.127780	-0.408341	0.584813	0.161736	-0.211727	0.067061	-0.004803	-0.168519	0.076810	-0.018648	0.436942	0.074055	-0.098957	0.452493	0.067239	-0.141703
10529	87.741667	-0.834221	0.533951	-0.064002	-0.807259	0.857795	-0.111198	-0.807105	0.896447	0.087868	-0.808172	0.538440	0.156141	-0.604227	0.659174	-0.261973	-0.628887	1.148278	-0.083410	-0.684582	0.721934	0.277396	-0.623413	1.146457	0.021868				-0.298905	0.689328	-0.186191	-0.405041	0.599586	0.127791	-0.408388	0.584783	0.161775	-0.211743	0.067057	-0.004819	-0.168519	0.076810	-0.018654	0.436939	0.074055	-0.098957	0.452494	0.067244	-0.141711
10530	87.750000	-0.834252	0.533952	-0.064006	-0.807283	0.857799	-0.111199	-0.807141	0.896445	0.087892	-0.808212	0.538446	0.156157	-0.604219	0.659207	-0.261985	-0.628834	1.148344	-0.083398	-0.684563	0.721917	0.277407	-0.623414	1.146510	0.021894				-0.298903	0.689367	-0.186185	-0.405028	0.599573	0.127797	-0.408318	0.584799	0.161767	-0.211741	0.067055	-0.004825	-0.168518	0.076804	-0.018656	0.436937	0.074055	-0.098960	0.452501	0.067237	-0.141708
10531	87.758333	-0.834210	0.533918	-0.064010	-0.807324	0.857811	-0.111200	-0.807186	0.896441	0.087909	-0.808149	0.538425	0.156127	-0.604211	0.659229	-0.261998	-0.628779	1.148418	-0.083392	-0.684552	0.721907	0.277426	-0.623425	1.146536	0.021903				-0.298925	0.689488	-0.186273	-0.405013	0.599582	0.127819	-0.408305	0.584789	0.161776	-0.211733	0.067058	-0.004814	-0.168503	0.076815	-0.018652	0.436941	0.074053	-0.098961	0.452498	0.067241	-0.141716
10532	87.766667	-0.834259	0.533894	-0.064020	-0.807363	0.857818	-0.111208	-0.807237	0.896439	0.087928	-0.808138	0.538413	0.156120	-0.604192	0.659255	-0.262014	-0.628735	1.148481	-0.083379	-0.684544	0.721897	0.277447	-0.623433	1.146550	0.021901				-0.298935	0.689631	-0.186366	-0.405003	0.599584	0.127825	-0.408289	0.584789	0.161783	-0.211744	0.067054	-0.004816	-0.168493	0.076826	-0.018643	0.436942	0.074057	-0.098966	0.452495	0.067238	-0.141712
10533	87.775000	-0.834181	0.533894	-0.063971	-0.807398	0.857822	-0.111209	-0.807275	0.896427	0.087941	-0.808163	0.538408	0.156130	-0.604170	0.659265	-0.262106	-0.628698	1.148530	-0.083358	-0.684544	0.721885	0.277477	-0.623456	1.146569	0.021944				-0.298889	0.689639	-0.186194	-0.405001	0.599588	0.127822	-0.408285	0.584802	0.161788	-0.211742	0.067057	-0.004808	-0.168504	0.076817	-0.018640	0.436942	0.074064	-0.098960	0.452501	0.067241	-0.141709
10534	87.783333	-0.834202	0.533896	-0.063980	-0.807435	0.857823	-0.111214	-0.807346	0.896434	0.087975	-0.808135	0.538388	0.156116	-0.604158	0.659257	-0.262035	-0.628663	1.148584	-0.083337	-0.684549	0.721871	0.277509	-0.623470	1.146568	0.021939				-0.298889	0.689768	-0.186210	-0.405009	0.599604	0.127834	-0.408289	0.584804	0.161790	-0.211742	0.067066	-0.004799	-0.168496	0.076838	-0.018630	0.436941	0.074070	-0.098960	0.452506	0.067244	-0.141705
10535	87.791667	-0.834177	0.533869	-0.063941	-0.807476	0.857821	-0.111220	-0.807423	0.896422	0.088026	-0.808189	0.538379	0.156139	-0.604125	0.659263	-0.262134	-0.628585	1.148574	-0.083216	-0.684560	0.721851	0.277541	-0.623497	1.146582	0.021996				-0.298927	0.689951	-0.186382	-0.405029	0.599609	0.127833	-0.408305	0.584805	0.161783	-0.211738	0.067068	-0.004792	-0.168520	0.076812	-0.018639	0.436941	0.074068	-0.098958	0.452501	0.067253	-0.141705
10536	87.800000	-0.834159	0.533851	-0.063912	-0.807514	0.857816	-0.111226	-0.807468	0.896419	0.088044	-0.808195	0.538360	0.156141	-0.604084	0.659248	-0.262237	-0.628499	1.148555	-0.083079	-0.684573	0.721830	0.277569	-0.623522	1.146605	0.022038				-0.298923	0.690048	-0.186394	-0.405055	0.599609	0.127832	-0.408328	0.584803	0.161783	-0.211748	0.067067	-0.004796	-0.168521	0.076813	-0.018638	0.436944	0.074068	-0.098962	0.452504	0.067242	-0.141707
10537	87.808333	-0.834258	0.533839	-0.063900	-0.807550	0.857806	-0.111233	-0.807491	0.896412	0.088021	-0.808203	0.538337	0.156146	-0.604058	0.659212	-0.262163	-0.628463	1.148619	-0.083065	-0.684594	0.721804	0.277585	-0.623529	1.146608	0.022022				-0.298909	0.690188	-0.186393	-0.405089	0.599604	0.127831	-0.408364	0.584795	0.161781	-0.211738	0.067063	-0.004805	-0.168506	0.076829	-0.018641	0.436944	0.074063	-0.098959	0.452499	0.067244	-0.141710
10538	87.816667	-0.834277	0.533816	-0.063882	-0.807583	0.857793	-0.111243	-0.807560	0.896406	0.088063	-0.808213	0.538319	0.156156	-0.604027	0.659177	-0.262079	-0.628428	1.148702	-0.083060	-0.684617	0.721781	0.277590	-0.623546	1.146657	0.022052				-0.298931	0.690327	-0.186511	-0.405123	0.599602	0.127838	-0.408390	0.584788	0.161790	-0.211732	0.067073	-0.004799	-0.168503	0.076835	-0.018644	0.436945	0.074067	-0.098965	0.452502	0.067249	-0.141710
10539	87.825000	-0.834243	0.533778	-0.063874	-0.807620	0.857777	-0.111258	-0.807608	0.896395	0.088069	-0.808230	0.538300	0.156167	-0.603969	0.659163	-0.262250	-0.628385	1.148792	-0.083063	-0.684641	0.721764	0.277603	-0.623573	1.146677	0.022084				-0.298942	0.690450	-0.186573	-0.405147	0.599589	0.127849	-0.408469	0.584755	0.161818	-0.211745	0.067065	-0.004818	-0.168518	0.076814	-0.018657	0.436940	0.074058	-0.098963	0.452497	0.067244	-0.141714
10540	87.833333	-0.834255	0.533769	-0.063846	-0.807641	0.857752	-0.111260	-0.807656	0.896384	0.088072	-0.808254	0.538285	0.156180	-0.603925	0.659124	-0.262235	-0.628331	1.148863	-0.083045	-0.684672	0.721741	0.277600	-0.623588	1.146721	0.022112				-0.298945	0.690568	-0.186627	-0.405170	0.599576	0.127868	-0.408434	0.584763	0.161813	-0.211742	0.067070	-0.004816	-0.168498	0.076834	-0.018655	0.436942	0.074058	-0.098963	0.452501	0.067236	-0.141717
10541	87.841667	-0.834348	0.533784	-0.063835	-0.807671	0.857728	-0.111263	-0.807695	0.896373	0.088049	-0.808247	0.538220	0.156161	-0.603889	0.659092	-0.262210	-0.628277	1.148952	-0.083040	-0.684711	0.721713	0.277588	-0.623599	1.146735	0.022111				-0.298947	0.690680	-0.186670	-0.405190	0.599561	0.127877	-0.408509	0.584729	0.161849	-0.211739	0.067061	-0.004823	-0.168495	0.076828	-0.018655	0.436941	0.074056	-0.098965	0.452500	0.067240	-0.141715
10542	87.850000	-0.834320	0.533748	-0.063822	-0.807667	0.857683	-0.111236	-0.807759	0.896370	0.088065	-0.808242	0.538153	0.156135	-0.603857	0.659064	-0.262170	-0.628217	1.149029	-0.083024	-0.684749	0.721687	0.277572	-0.623608	1.146746	0.022111				-0.298945	0.690793	-0.186701	-0.405201	0.599560	0.127898	-0.408462	0.584744	0.161842	-0.211727	0.067061	-0.004814	-0.168519	0.076807	-0.018664	0.436942	0.074060	-0.098961	0.452497	0.067243	-0.141713
10543	87.858333	-0.834484	0.533736	-0.063811	-0.807706	0.857668	-0.111242	-0.807809	0.896361	0.088062	-0.808367	0.538271	0.156248	-0.603835	0.659032	-0.262038	-0.628159	1.149080	-0.082982	-0.684793	0.721664	0.277556	-0.623620	1.146766	0.022149				-0.298955	0.690951	-0.186804	-0.405213	0.599564	0.127909	-0.408532	0.584723	0.161873	-0.211746	0.067065	-0.004817	-0.168520	0.076816	-0.018657	0.436946	0.074064	-0.098961	0.452505	0.067245	-0.141705
10544	87.866667	-0.834580	0.533795	-0.063806	-0.807731	0.857652	-0.111238	-0.807823	0.896316	0.088002	-0.808428	0.538283	0.156281	-0.603790	0.659002	-0.261909	-0.628090	1.149135	-0.082950	-0.684839	0.721643	0.277539	-0.623622	1.146786	0.022135				-0.298936	0.691025	-0.186724	-0.405224	0.599563	0.127903	-0.408482	0.584753	0.161856	-0.211747	0.067077	-0.004815	-0.168523	0.076823	-0.018657	0.436943	0.074069	-0.098958	0.452507	0.067253	-0.141705
10545	87.875000	-0.834706	0.533808	-0.063817	-0.807756	0.857635	-0.111238	-0.807858	0.896298	0.088010	-0.808429	0.538281	0.156278	-0.603780	0.658976	-0.261857	-0.628036	1.149217	-0.082953	-0.684890	0.721622	0.277519	-0.623626	1.146833	0.022145				-0.298923	0.691191	-0.186737	-0.405237	0.599576	0.127907	-0.408493	0.584754	0.161856	-0.211738	0.067083	-0.004808	-0.168534	0.076832	-0.018647	0.436946	0.074068	-0.098961	0.452505	0.067246	-0.141700
10546	87.883333	-0.834710	0.533763	-0.063820	-0.807774	0.857614	-0.111238	-0.807944	0.896313	0.088044	-0.808357	0.538124	0.156179	-0.603775	0.658949	-0.261803	-0.627977	1.149303	-0.082971	-0.684940	0.721605	0.277504	-0.623623	1.146880	0.022139				-0.298927	0.691381	-0.186750	-0.405251	0.599588	0.127913	-0.408506	0.584757	0.161850	-0.211751	0.067084	-0.004817	-0.168526	0.076834	-0.018659	0.436947	0.074065	-0.098961	0.452507	0.067245	-0.141700
10547	87.891667	-0.834747	0.533743	-0.063793	-0.807809	0.857608	-0.111239	-0.808002	0.896293	0.088034	-0.808472	0.538205	0.156257	-0.603741	0.658950	-0.261765	-0.627917	1.149383	-0.082974	-0.684982	0.721585	0.277488	-0.623638	1.146955	0.022185				-0.298933	0.691466	-0.186740	-0.405276	0.599585	0.127898	-0.408518	0.584765	0.161843	-0.211756	0.067079	-0.004816	-0.168531	0.076840	-0.018658	0.436947	0.074060	-0.098963	0.452504	0.067242	-0.141708
10548	87.900000	-0.834811	0.533763	-0.063799	-0.807830	0.857595	-0.111236	-0.807880	0.896230	0.088032	-0.808524	0.538257	0.156304	-0.603699	0.658953	-0.261724	-0.627858	1.149453	-0.082962	-0.685024	0.721569	0.277482	-0.623625	1.147001	0.022148				-0.298880	0.691581	-0.186512	-0.405300	0.599590	0.127886	-0.408539	0.584765	0.161833	-0.211758	0.067073	-0.004808	-0.168536	0.076833	-0.018655	0.436944	0.074058	-0.098962	0.452504	0.067233	-0.141704
10549	87.908333	-0.834695	0.533744	-0.063806	-0.807856	0.857593	-0.111231	-0.808082	0.896242	0.088020	-0.808436	0.538120	0.156205	-0.603689	0.658956	-0.261671	-0.627809	1.149509	-0.082959	-0.685072	0.721532	0.277451	-0.623638	1.147066	0.022182				-0.298888	0.691757	-0.186485	-0.405325	0.599592	0.127876	-0.408563	0.584771	0.161826	-0.211764	0.067065	-0.004812	-0.168527	0.076840	-0.018650	0.436947	0.074056	-0.098966	0.452501	0.067241	-0.141715
10550	87.916667	-0.834822	0.533745	-0.063798	-0.807876	0.857576	-0.111229	-0.807979	0.896209	0.088051	-0.808465	0.538120	0.156223	-0.603675	0.658959	-0.261626	-0.627768	1.149542	-0.082947	-0.685091	0.721538	0.277471	-0.623632	1.147083	0.022164				-0.298903	0.691934	-0.186459	-0.405349	0.599594	0.127875	-0.408578	0.584774	0.161826	-0.211766	0.067060	-0.004810	-0.168539	0.076820	-0.018652	0.436948	0.074053	-0.098967	0.452502	0.067250	-0.141721
10551	87.925000	-0.834825	0.533737	-0.063798	-0.807898	0.857574	-0.111223	-0.808158	0.896221	0.088029	-0.808498	0.538172	0.156263	-0.603605	0.658999	-0.261598	-0.627743	1.149569	-0.082931	-0.685117	0.721520	0.277475	-0.623652	1.147128	0.022211				-0.298952	0.692106	-0.186564	-0.405368	0.599597	0.127881	-0.408596	0.584770	0.161826	-0.211760	0.067061	-0.004804	-0.168536	0.076822	-0.018651	0.436944	0.074054	-0.098963	0.452498	0.067241	-0.141717
10552	87.933333	-0.834688	0.533757	-0.063809	-0.807909	0.857569	-0.111207	-0.808160	0.896179	0.088023	-0.808529	0.538226	0.156304	-0.603566	0.659022	-0.261559	-0.627730	1.149590	-0.082910	-0.685151	0.721487	0.277453	-0.623657	1.147152	0.022214				-0.298962	0.692268	-0.186547	-0.405379	0.599591	0.127890	-0.408606	0.584766	0.161836	-0.211746	0.067063	-0.004800	-0.168533	0.076816	-0.018646	0.436941	0.074060	-0.098958	0.452497	0.067244	-0.141715
10553	87.941667	-0.834775	0.533760	-0.063814	-0.807915	0.857560	-0.111187	-0.808203	0.896183	0.088041	-0.808464	0.538109	0.156214	-0.603529	0.659048	-0.261513	-0.627734	1.149593	-0.082886	-0.685163	0.721481	0.277467	-0.623687	1.147179	0.022285				-0.298968	0.692409	-0.186522	-0.405374	0.599603	0.127911	-0.408605	0.584775	0.161855	-0.211756	0.067070	-0.004814	-0.168533	0.076829	-0.018650	0.436941	0.074058	-0.098961	0.452500	0.067247	-0.141703
10554	87.950000	-0.834834	0.533730	-0.063796	-0.807919	0.857559	-0.111173	-0.808194	0.896142	0.088033	-0.808462	0.538106	0.156208	-0.603484	0.659074	-0.261476	-0.627748	1.149576	-0.082849	-0.685170	0.721473	0.277487	-0.623713	1.147183	0.022318				-0.298963	0.692512	-0.186471	-0.405362	0.599610	0.127933	-0.408594	0.584773	0.161876	-0.211757	0.067081	-0.004814	-0.168529	0.076837	-0.018655	0.436937	0.074061	-0.098954	0.452497	0.067254	-0.141706
10555	87.958333	-0.834830	0.533728	-0.063796	-0.807926	0.857559	-0.111148	-0.808210	0.896122	0.088041	-0.808527	0.538212	0.156284	-0.603443	0.659100	-0.261435	-0.627770	1.149573	-0.082823	-0.685197	0.721435	0.277478	-0.623744	1.147188	0.022357				-0.298949	0.692577	-0.186399	-0.405347	0.599612	0.127962	-0.408576	0.584774	0.161893	-0.211754	0.067077	-0.004825	-0.168538	0.076815	-0.018672	0.436936	0.074062	-0.098954	0.452498	0.067244	-0.141706
10556	87.966667	-0.834682	0.533748	-0.063805	-0.807925	0.857555	-0.111134	-0.808225	0.896102	0.088046	-0.808402	0.538065	0.156167	-0.603396	0.659133	-0.261398	-0.627793	1.149567	-0.082800	-0.685217	0.721392	0.277464	-0.623761	1.147159	0.022335				-0.298924	0.692624	-0.186316	-0.405327	0.599613	0.127985	-0.408554	0.584768	0.161919	-0.211742	0.067081	-0.004827	-0.168500	0.076859	-0.018657	0.436941	0.074064	-0.098963	0.452502	0.067249	-0.141709
10557	87.975000	-0.834687	0.533710	-0.063805	-0.807919	0.857553	-0.111108	-0.808240	0.896083	0.088053	-0.808453	0.538088	0.156198	-0.603345	0.659170	-0.261353	-0.627814	1.149562	-0.082771	-0.685224	0.721359	0.277469	-0.623803	1.147156	0.022353				-0.298896	0.692632	-0.186223	-0.405308	0.599609	0.128011	-0.408541	0.584761	0.161943	-0.211742	0.067080	-0.004813	-0.168527	0.076828	-0.018664	0.436942	0.074060	-0.098965	0.452499	0.067245	-0.141709
10558	87.983333	-0.834807	0.533725	-0.063807	-0.807922	0.857553	-0.111095	-0.808226	0.896054	0.088062	-0.808510	0.538191	0.156276	-0.603292	0.659206	-0.261312	-0.627829	1.149582	-0.082761	-0.685231	0.721329	0.277475	-0.623812	1.147132	0.022379				-0.298866	0.692635	-0.186115	-0.405293	0.599595	0.128022	-0.408515	0.584747	0.161956	-0.211753	0.067069	-0.004821	-0.168525	0.076819	-0.018657	0.436945	0.074059	-0.098958	0.452500	0.067237	-0.141704
10559	87.991667	-0.834718	0.533734	-0.063813	-0.807922	0.857553	-0.111065	-0.808223	0.896029	0.088070	-0.808465	0.538123	0.156235	-0.603235	0.659238	-0.261288	-0.627852	1.149595	-0.082735	-0.685231	0.721296	0.277472	-0.623885	1.147141	0.022404				-0.298846	0.692631	-0.186003	-0.405279	0.599584	0.128021	-0.408498	0.584737	0.161957	-0.211743	0.067061	-0.004807	-0.168516	0.076822	-0.018648	0.436945	0.074055	-0.098962	0.452502	0.067239	-0.141713
10560	88.000000	-0.834635	0.533749	-0.063818	-0.807907	0.857539	-0.111042	-0.808241	0.895998	0.088109	-0.808367	0.538036	0.156165	-0.603172	0.659271	-0.261263	-0.627882	1.149599	-0.082710	-0.685231	0.721272	0.277470	-0.623968	1.147153	0.022473				-0.298850	0.692705	-0.186058	-0.405261	0.599585	0.128022	-0.408483	0.584737	0.161947	-0.211749	0.067057	-0.004810	-0.168530	0.076807	-0.018650	0.436945	0.074053	-0.098963	0.452507	0.067235	-0.141710
10561	88.008333	-0.834699	0.533738	-0.063813	-0.807891	0.857534	-0.111008	-0.808229	0.895986	0.088103	-0.808411	0.538062	0.156199	-0.603110	0.659306	-0.261240	-0.627929	1.149589	-0.082671	-0.685229	0.721257	0.277462	-0.624014	1.147120	0.022500				-0.298822	0.692715	-0.185952	-0.405250	0.599585	0.127996	-0.408469	0.584739	0.161932	-0.211748	0.067060	-0.004807	-0.168522	0.076812	-0.018651	0.436947	0.074058	-0.098963	0.452505	0.067239	-0.141711
10562	88.016667	-0.834764	0.533727	-0.063801	-0.807877	0.857529	-0.110973	-0.808191	0.895973	0.088098	-0.808402	0.538060	0.156200	-0.603051	0.659338	-0.261216	-0.627978	1.149568	-0.082627	-0.685229	0.721242	0.277455	-0.624066	1.147080	0.022557				-0.298798	0.692740	-0.185849	-0.405243	0.599590	0.127981	-0.408456	0.584745	0.161917	-0.211749	0.067073	-0.004805	-0.168505	0.076847	-0.018642	0.436946	0.074054	-0.098962	0.452506	0.067236	-0.141709
10563	88.025000	-0.834754	0.533735	-0.063795	-0.807844	0.857514	-0.110943	-0.808186	0.895957	0.088124	-0.808396	0.538100	0.156231	-0.602993	0.659359	-0.261174	-0.628042	1.149529	-0.082580	-0.685225	0.721231	0.277444	-0.624115	1.147034	0.022604				-0.298757	0.692732	-0.185685	-0.405239	0.599597	0.127965	-0.408455	0.584751	0.161899	-0.211735	0.067080	-0.004801	-0.168496	0.076852	-0.018643	0.436942	0.074067	-0.098960	0.452504	0.067241	-0.141705
10564	88.033333	-0.834511	0.533687	-0.063821	-0.807826	0.857517	-0.110914	-0.808178	0.895943	0.088144	-0.808326	0.538031	0.156182	-0.602932	0.659387	-0.261138	-0.628111	1.149504	-0.082536	-0.685222	0.721226	0.277438	-0.624162	1.146986	0.022674				-0.298743	0.692826	-0.185704	-0.405239	0.599605	0.127957	-0.408457	0.584757	0.161891	-0.211743	0.067076	-0.004819	-0.168517	0.076831	-0.018658	0.436940	0.074064	-0.098958	0.452506	0.067243	-0.141699
10565	88.041667	-0.834446	0.533725	-0.063774	-0.807799	0.857513	-0.110891	-0.808135	0.895946	0.088121	-0.808412	0.538155	0.156281	-0.602876	0.659408	-0.261096	-0.628169	1.149493	-0.082466	-0.685217	0.721224	0.277429	-0.624201	1.146939	0.022749				-0.298705	0.692910	-0.185658	-0.405233	0.599604	0.127954	-0.408455	0.584763	0.161892	-0.211745	0.067072	-0.004822	-0.168518	0.076830	-0.018660	0.436941	0.074066	-0.098963	0.452499	0.067250	-0.141709
10566	88.050000	-0.834506	0.533753	-0.063772	-0.807776	0.857510	-0.110877	-0.808115	0.895945	0.088122	-0.808438	0.538176	0.156306	-0.602818	0.659430	-0.261051	-0.628241	1.149457	-0.082371	-0.685216	0.721221	0.277421	-0.624224	1.146897	0.022809				-0.298671	0.693017	-0.185626	-0.405230	0.599604	0.127962	-0.408451	0.584761	0.161896	-0.211743	0.067064	-0.004822	-0.168519	0.076823	-0.018657	0.436940	0.074059	-0.098959	0.452497	0.067245	-0.141706
10567	88.058333	-0.834697	0.533721	-0.063779	-0.807744	0.857500	-0.110868	-0.808029	0.895929	0.088142	-0.808309	0.538039	0.156201	-0.602742	0.659467	-0.261016	-0.628278	1.149457	-0.082278	-0.685207	0.721230	0.277418	-0.624243	1.146865	0.022833				-0.298634	0.693140	-0.185620	-0.405225	0.599592	0.127974	-0.408448	0.584749	0.161911	-0.211735	0.067064	-0.004814	-0.168520	0.076812	-0.018656	0.436939	0.074056	-0.098963	0.452500	0.067242	-0.141710
10568	88.066667	-0.834644	0.533704	-0.063781	-0.807710	0.857494	-0.110849	-0.807945	0.895918	0.088154	-0.808380	0.538150	0.156285	-0.602708	0.659480	-0.260954	-0.628338	1.149507	-0.082235	-0.685202	0.721240	0.277408	-0.624254	1.146861	0.022891				-0.298584	0.693283	-0.185500	-0.405214	0.599589	0.127995	-0.408439	0.584745	0.161930	-0.211740	0.067050	-0.004826	-0.168517	0.076802	-0.018659	0.436940	0.074050	-0.098969	0.452498	0.067241	-0.141716
10569	88.075000	-0.834636	0.533764	-0.063787	-0.807700	0.857491	-0.110850	-0.807931	0.895909	0.088140	-0.808415	0.538174	0.156311	-0.602619	0.659515	-0.260911	-0.628361	1.149539	-0.082142	-0.685190	0.721252	0.277405	-0.624253	1.146894	0.022980				-0.298571	0.693420	-0.185537	-0.405201	0.599578	0.128004	-0.408429	0.584741	0.161941	-0.211743	0.067047	-0.004821	-0.168505	0.076816	-0.018655	0.436940	0.074056	-0.098967	0.452497	0.067241	-0.141719
10570	88.083333	-0.834513	0.533777	-0.063789	-0.807674	0.857480	-0.110840	-0.807925	0.895903	0.088133	-0.808452	0.538198	0.156336	-0.602551	0.659546	-0.260874	-0.628408	1.149603	-0.082098	-0.685182	0.721271	0.277403	-0.624257	1.146925	0.023060				-0.298530	0.693563	-0.185462	-0.405188	0.599577	0.128010	-0.408414	0.584739	0.161948	-0.211726	0.067065	-0.004811	-0.168493	0.076828	-0.018652	0.436939	0.074049	-0.098961	0.452498	0.067247	-0.141718
10571	88.091667	-0.834749	0.533780	-0.063831	-0.807644	0.857464	-0.110824	-0.807934	0.895891	0.088136	-0.808369	0.538114	0.156270	-0.602494	0.659573	-0.260825	-0.628438	1.149607	-0.081997	-0.685172	0.721291	0.277407	-0.624253	1.146891	0.023079				-0.298500	0.693684	-0.185417	-0.405176	0.599575	0.128003	-0.408399	0.584741	0.161946	-0.211736	0.067067	-0.004828	-0.168503	0.076822	-0.018658	0.436939	0.074055	-0.098967	0.452497	0.067243	-0.141714
10572	88.100000	-0.834710	0.533759	-0.063842	-0.807614	0.857454	-0.110810	-0.807922	0.895887	0.088110	-0.808406	0.538091	0.156269	-0.602438	0.659588	-0.260788	-0.628488	1.149615	-0.081941	-0.685163	0.721313	0.277419	-0.624322	1.146915	0.023184				-0.298459	0.693793	-0.185368	-0.405163	0.599585	0.127999	-0.408383	0.584747	0.161938	-0.211735	0.067072	-0.004829	-0.168510	0.076819	-0.018665	0.436936	0.074057	-0.098959	0.452500	0.067240	-0.141711
10573	88.108333	-0.834666	0.533806	-0.063826	-0.807609	0.857460	-0.110803	-0.807941	0.895875	0.088116	-0.808386	0.538120	0.156286	-0.602376	0.659593	-0.260753	-0.628544	1.149610	-0.081893	-0.685156	0.721322	0.277431	-0.624352	1.146893	0.023229				-0.298409	0.693912	-0.185309	-0.405154	0.599591	0.127987	-0.408371	0.584757	0.161931	-0.211728	0.067082	-0.004817	-0.168511	0.076822	-0.018662	0.436939	0.074057	-0.098957	0.452499	0.067241	-0.141704
10574	88.116667	-0.834510	0.533796	-0.063805	-0.807573	0.857440	-0.110790	-0.807965	0.895868	0.088119	-0.808479	0.538204	0.156373	-0.602305	0.659603	-0.260735	-0.628604	1.149593	-0.081852	-0.685140	0.721354	0.277479	-0.624393	1.146863	0.023264				-0.298358	0.694017	-0.185253	-0.405149	0.599601	0.127973	-0.408361	0.584770	0.161922	-0.211742	0.067078	-0.004820	-0.168518	0.076819	-0.018657	0.436938	0.074060	-0.098955	0.452498	0.067240	-0.141703
10575	88.125000	-0.834597	0.533824	-0.063811	-0.807564	0.857431	-0.110806	-0.807942	0.895863	0.088062	-0.808443	0.538147	0.156331	-0.602243	0.659616	-0.260727	-0.628659	1.149577	-0.081822	-0.685143	0.721357	0.277498	-0.624450	1.146841	0.023322				-0.298306	0.694118	-0.185209	-0.405153	0.599612	0.127963	-0.408360	0.584783	0.161909	-0.211744	0.067065	-0.004817	-0.168515	0.076819	-0.018656	0.436939	0.074060	-0.098957	0.452499	0.067240	-0.141708
10576	88.133333	-0.834521	0.533846	-0.063803	-0.807531	0.857407	-0.110807	-0.807946	0.895854	0.088041	-0.808476	0.538212	0.156371	-0.602184	0.659610	-0.260714	-0.628708	1.149581	-0.081813	-0.685164	0.721328	0.277486	-0.624489	1.146796	0.023317				-0.298258	0.694208	-0.185180	-0.405161	0.599619	0.127952	-0.408370	0.584791	0.161905	-0.211741	0.067062	-0.004817	-0.168496	0.076835	-0.018646	0.436943	0.074053	-0.098967	0.452498	0.067236	-0.141715
10577	88.141667	-0.834742	0.533843	-0.063834	-0.807514	0.857397	-0.110815	-0.807963	0.895845	0.088038	-0.808384	0.538089	0.156276	-0.602123	0.659608	-0.260699	-0.628757	1.149581	-0.081795	-0.685178	0.721326	0.277498	-0.624541	1.146787	0.023338				-0.298221	0.694286	-0.185212	-0.405174	0.599630	0.127960	-0.408382	0.584796	0.161904	-0.211735	0.067061	-0.004810	-0.168507	0.076821	-0.018651	0.436936	0.074052	-0.098971	0.452498	0.067233	-0.141719
10578	88.150000	-0.834513	0.533804	-0.063825	-0.807493	0.857370	-0.110823	-0.807951	0.895841	0.088002	-0.808419	0.538104	0.156297	-0.602060	0.659623	-0.260695	-0.628818	1.149628	-0.081835	-0.685192	0.721322	0.277495	-0.624592	1.146789	0.023349				-0.298161	0.694370	-0.185143	-0.405193	0.599631	0.127968	-0.408399	0.584799	0.161913	-0.211744	0.067047	-0.004828	-0.168517	0.076813	-0.018651	0.436936	0.074055	-0.098965	0.452494	0.067230	-0.141719
10579	88.158333	-0.834668	0.533852	-0.063829	-0.807485	0.857359	-0.110834	-0.807955	0.895843	0.087988	-0.808494	0.538227	0.156374	-0.601998	0.659630	-0.260677	-0.628849	1.149628	-0.081787	-0.685200	0.721341	0.277499	-0.624648	1.146817	0.023375				-0.298121	0.694435	-0.185191	-0.405205	0.599633	0.127988	-0.408413	0.584798	0.161927	-0.211739	0.067070	-0.004813	-0.168498	0.076837	-0.018646	0.436935	0.074062	-0.098970	0.452497	0.067234	-0.141716
10580	88.166667	-0.834781	0.533832	-0.063819	-0.807474	0.857339	-0.110833	-0.807959	0.895844	0.087980	-0.808437	0.538122	0.156296	-0.601945	0.659633	-0.260657	-0.628864	1.149656	-0.081807	-0.685224	0.721339	0.277465	-0.624691	1.146830	0.023348				-0.298047	0.694504	-0.185133	-0.405207	0.599621	0.127999	-0.408421	0.584794	0.161947	-0.211739	0.067071	-0.004820	-0.168488	0.076846	-0.018651	0.436937	0.074058	-0.098965	0.452501	0.067236	-0.141716
10581	88.175000	-0.834758	0.533845	-0.063847	-0.807475	0.857329	-0.110828	-0.807977	0.895843	0.087993	-0.808480	0.538181	0.156341	-0.601893	0.659653	-0.260620	-0.628926	1.149690	-0.081835	-0.685236	0.721346	0.277438	-0.624745	1.146850	0.023345				-0.298015	0.694550	-0.185244	-0.405204	0.599621	0.128030	-0.408421	0.584785	0.161970	-0.211732	0.067081	-0.004816	-0.168514	0.076830	-0.018659	0.436937	0.074068	-0.098968	0.452500	0.067234	-0.141708
10582	88.183333	-0.834551	0.533853	-0.063820	-0.807482	0.857329	-0.110822	-0.807993	0.895841	0.088007	-0.808520	0.538239	0.156384	-0.601827	0.659650	-0.260622	-0.628955	1.149703	-0.081873	-0.685244	0.721360	0.277416	-0.624816	1.146873	0.023353				-0.297953	0.694601	-0.185252	-0.405197	0.599627	0.128049	-0.408417	0.584781	0.161984	-0.211747	0.067088	-0.004814	-0.168497	0.076846	-0.018646	0.436941	0.074065	-0.098964	0.452496	0.067246	-0.141715
10583	88.191667	-0.834671	0.533855	-0.063830	-0.807489	0.857318	-0.110812	-0.808104	0.895858	0.087934	-0.808531	0.538240	0.156381	-0.601779	0.659658	-0.260616	-0.628999	1.149666	-0.081840	-0.685250	0.721371	0.277392	-0.624863	1.146846	0.023351				-0.297864	0.694658	-0.185207	-0.405183	0.599623	0.128062	-0.408407	0.584780	0.161997	-0.211744	0.067080	-0.004812	-0.168518	0.076824	-0.018647	0.436939	0.074065	-0.098962	0.452498	0.067245	-0.141709
10584	88.200000	-0.834823	0.533889	-0.063865	-0.807494	0.857303	-0.110804	-0.808137	0.895849	0.087958	-0.808471	0.538128	0.156306	-0.601737	0.659663	-0.260609	-0.629026	1.149660	-0.081887	-0.685255	0.721383	0.277375	-0.624901	1.146802	0.023286				-0.297809	0.694691	-0.185295	-0.405170	0.599625	0.128063	-0.408393	0.584787	0.161999	-0.211740	0.067078	-0.004805	-0.168498	0.076839	-0.018637	0.436943	0.074063	-0.098967	0.452498	0.067257	-0.141717
10585	88.208333	-0.834658	0.533885	-0.063863	-0.807497	0.857289	-0.110803	-0.807996	0.895831	0.087957	-0.808510	0.538180	0.156346	-0.601705	0.659669	-0.260600	-0.629078	1.149630	-0.081894	-0.685241	0.721421	0.277392	-0.624959	1.146775	0.023288				-0.297725	0.694730	-0.185285	-0.405153	0.599635	0.128055	-0.408384	0.584794	0.161989	-0.211748	0.067064	-0.004806	-0.168523	0.076807	-0.018644	0.436944	0.074065	-0.098973	0.452503	0.067246	-0.141724
10586	88.216667	-0.834793	0.533855	-0.063860	-0.807502	0.857275	-0.110799	-0.808127	0.895844	0.087891	-0.808546	0.538233	0.156386	-0.601661	0.659666	-0.260617	-0.629137	1.149620	-0.081889	-0.685261	0.721399	0.277343	-0.625007	1.146757	0.023293				-0.297663	0.694765	-0.185399	-0.405146	0.599646	0.128038	-0.408374	0.584807	0.161975	-0.211752	0.067060	-0.004807	-0.168522	0.076812	-0.018644	0.436947	0.074056	-0.098979	0.452507	0.067245	-0.141729
10587	88.225000	-0.834804	0.533868	-0.063877	-0.807500	0.857260	-0.110800	-0.808141	0.895840	0.087889	-0.808515	0.538182	0.156338	-0.601646	0.659660	-0.260654	-0.629165	1.149644	-0.081908	-0.685271	0.721403	0.277333	-0.625049	1.146756	0.023267				-0.297585	0.694813	-0.185493	-0.405148	0.599658	0.128017	-0.408373	0.584821	0.161956	-0.211740	0.067060	-0.004801	-0.168521	0.076804	-0.018651	0.436950	0.074061	-0.098976	0.452504	0.067239	-0.141726
10588	88.233333	-0.834638	0.533882	-0.063875	-0.807476	0.857234	-0.110781	-0.808177	0.895827	0.087900	-0.808425	0.538101	0.156266	-0.601617	0.659664	-0.260665	-0.629197	1.149697	-0.081942	-0.685285	0.721407	0.277323	-0.625084	1.146775	0.023228				-0.297479	0.694855	-0.185505	-0.405150	0.599670	0.127997	-0.408372	0.584840	0.161940	-0.211746	0.067060	-0.004808	-0.168520	0.076818	-0.018645	0.436951	0.074054	-0.098974	0.452507	0.067230	-0.141722
10589	88.241667	-0.834809	0.533884	-0.063892	-0.807498	0.857231	-0.110802	-0.808114	0.895816	0.087882	-0.808509	0.538190	0.156338	-0.601618	0.659645	-0.260701	-0.629230	1.149748	-0.081936	-0.685287	0.721421	0.277334	-0.625123	1.146818	0.023209				-0.297396	0.694885	-0.185661	-0.405161	0.599680	0.127977	-0.408382	0.584849	0.161918	-0.211743	0.067071	-0.004806	-0.168520	0.076825	-0.018642	0.436947	0.074065	-0.098966	0.452506	0.067245	-0.141720
10590	88.250000	-0.834781	0.533855	-0.063863	-0.807502	0.857224	-0.110801	-0.808192	0.895820	0.087835	-0.808536	0.538248	0.156373	-0.601612	0.659630	-0.260732	-0.629248	1.149809	-0.081956	-0.685309	0.721402	0.277311	-0.625164	1.146870	0.023223				-0.297336	0.694890	-0.185972	-0.405175	0.599685	0.127964	-0.408388	0.584853	0.161902	-0.211744	0.067076	-0.004801	-0.168518	0.076828	-0.018644	0.436947	0.074069	-0.098967	0.452503	0.067246	-0.141711
10591	88.258333	-0.834787	0.533878	-0.063878	-0.807533	0.857215	-0.110833	-0.808211	0.895820	0.087825	-0.808496	0.538197	0.156329	-0.601617	0.659605	-0.260766	-0.629279	1.149866	-0.081958	-0.685316	0.721402	0.277301	-0.625197	1.146919	0.023200				-0.297217	0.694876	-0.186107	-0.405178	0.599687	0.127955	-0.408395	0.584853	0.161900	-0.211736	0.067072	-0.004798	-0.168515	0.076823	-0.018650	0.436945	0.074068	-0.098960	0.452505	0.067239	-0.141705
10592	88.266667	-0.834628	0.533890	-0.063879	-0.807549	0.857205	-0.110846	-0.808228	0.895810	0.087786	-0.808524	0.538257	0.156367	-0.601630	0.659584	-0.260809	-0.629303	1.149915	-0.081984	-0.685315	0.721411	0.277299	-0.625221	1.146946	0.023160				-0.297137	0.694802	-0.186386	-0.405178	0.599683	0.127955	-0.408396	0.584850	0.161898	-0.211743	0.067072	-0.004807	-0.168514	0.076825	-0.018645	0.436944	0.074065	-0.098963	0.452506	0.067248	-0.141708
10593	88.275000	-0.834521	0.533851	-0.063876	-0.807548	0.857187	-0.110850	-0.808254	0.895815	0.087789	-0.808515	0.538265	0.156363	-0.601654	0.659559	-0.260854	-0.629346	1.149966	-0.082025	-0.685326	0.721407	0.277280	-0.625258	1.146954	0.023137				-0.297033	0.694651	-0.186604	-0.405169	0.599679	0.127961	-0.408388	0.584848	0.161905	-0.211741	0.067079	-0.004807	-0.168501	0.076833	-0.018644	0.436941	0.074064	-0.098965	0.452501	0.067243	-0.141701
10594	88.283333	-0.834609	0.533864	-0.063877	-0.807563	0.857173	-0.110874	-0.808275	0.895811	0.087769	-0.808512	0.538266	0.156361	-0.601679	0.659532	-0.260901	-0.629371	1.149952	-0.082014	-0.685330	0.721411	0.277263	-0.625301	1.146990	0.023175				-0.296933	0.694446	-0.186847	-0.405153	0.599671	0.127963	-0.408374	0.584847	0.161908	-0.211721	0.067069	-0.004806	-0.168530	0.076814	-0.018642	0.436941	0.074060	-0.098963	0.452500	0.067245	-0.141713
10595	88.291667	-0.834751	0.533849	-0.063917	-0.807571	0.857159	-0.110889	-0.808302	0.895789	0.087734	-0.808443	0.538158	0.156276	-0.601703	0.659499	-0.260943	-0.629416	1.149946	-0.082019	-0.685332	0.721413	0.277247	-0.625329	1.146937	0.023088				-0.296894	0.694321	-0.187348	-0.405140	0.599672	0.127965	-0.408357	0.584846	0.161913	-0.211734	0.067065	-0.004824	-0.168509	0.076812	-0.018665	0.436943	0.074058	-0.098969	0.452499	0.067236	-0.141714
10596	88.300000	-0.834624	0.533875	-0.063894	-0.807582	0.857156	-0.110905	-0.808303	0.895804	0.087731	-0.808512	0.538271	0.156353	-0.601760	0.659458	-0.260978	-0.629454	1.149935	-0.082052	-0.685332	0.721413	0.277235	-0.625367	1.146921	0.023072				-0.296865	0.694185	-0.187860	-0.405124	0.599677	0.127963	-0.408339	0.584853	0.161907	-0.211729	0.067062	-0.004830	-0.168509	0.076808	-0.018665	0.436940	0.074064	-0.098972	0.452497	0.067245	-0.141726
10597	88.308333	-0.834523	0.533839	-0.063888	-0.807593	0.857158	-0.110913	-0.808327	0.895816	0.087716	-0.808515	0.538272	0.156351	-0.601770	0.659438	-0.261025	-0.629498	1.149923	-0.082048	-0.685338	0.721412	0.277228	-0.625395	1.146905	0.023085				-0.296810	0.693982	-0.188224	-0.405115	0.599679	0.127949	-0.408337	0.584854	0.161896	-0.211729	0.067064	-0.004825	-0.168508	0.076811	-0.018671	0.436939	0.074062	-0.098970	0.452495	0.067242	-0.141720
10598	88.316667	-0.834798	0.533882	-0.063913	-0.807608	0.857164	-0.110920	-0.808315	0.895811	0.087710	-0.808517	0.538263	0.156347	-0.601839	0.659385	-0.261041	-0.629541	1.149909	-0.082044	-0.685339	0.721405	0.277223	-0.625423	1.146891	0.023098				-0.296697	0.693690	-0.188325	-0.405111	0.599692	0.127939	-0.408332	0.584864	0.161883	-0.211721	0.067071	-0.004811	-0.168511	0.076815	-0.018664	0.436941	0.074061	-0.098971	0.452498	0.067239	-0.141716
10599	88.325000	-0.834749	0.533853	-0.063908	-0.807615	0.857165	-0.110922	-0.808345	0.895799	0.087694	-0.808495	0.538265	0.156342	-0.601883	0.659356	-0.261082	-0.629574	1.149886	-0.082065	-0.685349	0.721395	0.277220	-0.625443	1.146864	0.023084				-0.296668	0.693569	-0.188827	-0.405113	0.599703	0.127925	-0.408329	0.584875	0.161865	-0.211735	0.067068	-0.004819	-0.168514	0.076817	-0.018659	0.436942	0.074062	-0.098967	0.452501	0.067246	-0.141718
10600	88.333333	-0.834638	0.533875	-0.063899	-0.807625	0.857166	-0.110922	-0.808315	0.895809	0.087715	-0.808527	0.538261	0.156351	-0.601924	0.659325	-0.261283	-0.629615	1.149858	-0.082056	-0.685362	0.721384	0.277221	-0.625453	1.146840	0.023099				-0.296618	0.693364	-0.189167	-0.405115	0.599715	0.127913	-0.408337	0.584884	0.161857	-0.211747	0.067068	-0.004817	-0.168515	0.076824	-0.018650	0.436946	0.074065	-0.098961	0.452504	0.067243	-0.141712
10601	88.341667	-0.834781	0.533838	-0.063880	-0.807635	0.857163	-0.110922	-0.808309	0.895802	0.087711	-0.808529	0.538255	0.156348	-0.601998	0.659280	-0.261247	-0.629647	1.149816	-0.082009	-0.685372	0.721366	0.277222	-0.625446	1.146807	0.023106				-0.296619	0.693239	-0.189740	-0.405125	0.599726	0.127903	-0.408339	0.584894	0.161844	-0.211742	0.067075	-0.004799	-0.168515	0.076823	-0.018644	0.436944	0.074062	-0.098963	0.452503	0.067248	-0.141708
10602	88.350000	-0.834814	0.533863	-0.063905	-0.807653	0.857158	-0.110919	-0.808319	0.895781	0.087715	-0.808413	0.538109	0.156236	-0.602078	0.659232	-0.261212	-0.629671	1.149767	-0.081979	-0.685386	0.721344	0.277224	-0.625442	1.146782	0.023142				-0.296616	0.693128	-0.190330	-0.405136	0.599730	0.127896	-0.408349	0.584900	0.161837	-0.211745	0.067070	-0.004798	-0.168517	0.076825	-0.018636	0.436944	0.074057	-0.098961	0.452504	0.067244	-0.141706
10603	88.358333	-0.834651	0.533847	-0.063891	-0.807668	0.857159	-0.110928	-0.808335	0.895801	0.087753	-0.808468	0.538134	0.156272	-0.602161	0.659183	-0.261270	-0.629689	1.149740	-0.082016	-0.685390	0.721318	0.277228	-0.625408	1.146723	0.023108				-0.296590	0.692978	-0.190732	-0.405150	0.599732	0.127894	-0.408361	0.584897	0.161836	-0.211745	0.067063	-0.004800	-0.168519	0.076818	-0.018640	0.436942	0.074056	-0.098965	0.452504	0.067241	-0.141708
10604	88.366667	-0.834660	0.533836	-0.063884	-0.807669	0.857142	-0.110918	-0.808306	0.895781	0.087728	-0.808533	0.538245	0.156354	-0.602251	0.659138	-0.261357	-0.629707	1.149678	-0.081978	-0.685398	0.721293	0.277230	-0.625384	1.146667	0.023118				-0.296597	0.692834	-0.191212	-0.405164	0.599730	0.127895	-0.408374	0.584894	0.161829	-0.211751	0.067062	-0.004803	-0.168520	0.076816	-0.018642	0.436942	0.074059	-0.098967	0.452502	0.067243	-0.141715
10605	88.375000	-0.834738	0.533810	-0.063880	-0.807683	0.857140	-0.110919	-0.808302	0.895805	0.087769	-0.808530	0.538241	0.156353	-0.602339	0.659099	-0.261519	-0.629697	1.149596	-0.081950	-0.685392	0.721271	0.277230	-0.625346	1.146593	0.023186				-0.296558	0.692611	-0.191469	-0.405175	0.599718	0.127894	-0.408386	0.584882	0.161832	-0.211737	0.067065	-0.004798	-0.168502	0.076826	-0.018642	0.436941	0.074050	-0.098967	0.452501	0.067232	-0.141715
10606	88.383333	-0.834823	0.533790	-0.063873	-0.807698	0.857140	-0.110917	-0.808281	0.895806	0.087750	-0.808461	0.538128	0.156277	-0.602432	0.659071	-0.261683	-0.629692	1.149523	-0.081949	-0.685387	0.721251	0.277220	-0.625291	1.146482	0.023134				-0.296561	0.692578	-0.191955	-0.405183	0.599705	0.127897	-0.408397	0.584869	0.161837	-0.211737	0.067063	-0.004816	-0.168534	0.076776	-0.018677	0.436937	0.074050	-0.098968	0.452497	0.067231	-0.141719
10607	88.391667	-0.834709	0.533774	-0.063873	-0.807716	0.857149	-0.110917	-0.808274	0.895805	0.087746	-0.808434	0.538109	0.156259	-0.602539	0.659035	-0.261758	-0.629681	1.149506	-0.082040	-0.685382	0.721238	0.277213	-0.625247	1.146418	0.023123				-0.296578	0.692427	-0.192351	-0.405188	0.599695	0.127899	-0.408404	0.584858	0.161838	-0.211729	0.067067	-0.004813	-0.168508	0.076812	-0.018666	0.436941	0.074052	-0.098971	0.452500	0.067230	-0.141723
10608	88.400000	-0.834705	0.533814	-0.063875	-0.807735	0.857165	-0.110908	-0.808254	0.895830	0.087761	-0.808455	0.538122	0.156272	-0.602662	0.658990	-0.261827	-0.629660	1.149490	-0.082019	-0.685386	0.721238	0.277214	-0.625200	1.146382	0.023143				-0.296630	0.692261	-0.192851	-0.405188	0.599690	0.127906	-0.408405	0.584851	0.161843	-0.211737	0.067065	-0.004827	-0.168509	0.076815	-0.018664	0.436939	0.074050	-0.098964	0.452499	0.067229	-0.141714
10609	88.408333	-0.834884	0.533793	-0.063874	-0.807754	0.857177	-0.110895	-0.808252	0.895847	0.087788	-0.808504	0.538242	0.156353	-0.602785	0.658957	-0.261902	-0.629589	1.149471	-0.081978	-0.685389	0.721233	0.277209	-0.625142	1.146394	0.023167				-0.296609	0.692037	-0.192969	-0.405185	0.599697	0.127918	-0.408408	0.584850	0.161850	-0.211735	0.067077	-0.004819	-0.168506	0.076824	-0.018662	0.436940	0.074057	-0.098964	0.452500	0.067236	-0.141708
10610	88.416667	-0.834721	0.533826	-0.063868	-0.807770	0.857196	-0.110882	-0.808237	0.895848	0.087762	-0.808414	0.538099	0.156246	-0.602924	0.658928	-0.261965	-0.629538	1.149509	-0.082037	-0.685395	0.721236	0.277215	-0.625060	1.146363	0.023107				-0.296645	0.691903	-0.193355	-0.405177	0.599702	0.127925	-0.408402	0.584853	0.161857	-0.211734	0.067081	-0.004811	-0.168486	0.076848	-0.018649	0.436940	0.074063	-0.098959	0.452497	0.067245	-0.141705
10611	88.425000	-0.834721	0.533828	-0.063864	-0.807787	0.857212	-0.110868	-0.808200	0.895886	0.087773	-0.808481	0.538177	0.156304	-0.603066	0.658871	-0.262006	-0.629486	1.149529	-0.082021	-0.685394	0.721243	0.277216	-0.624984	1.146364	0.023120				-0.296736	0.691737	-0.193845	-0.405173	0.599709	0.127925	-0.408397	0.584857	0.161856	-0.211737	0.067083	-0.004813	-0.168508	0.076826	-0.018655	0.436936	0.074065	-0.098957	0.452499	0.067245	-0.141703
10612	88.433333	-0.834725	0.533831	-0.063865	-0.807795	0.857222	-0.110862	-0.808188	0.895913	0.087792	-0.808545	0.538253	0.156364	-0.603209	0.658820	-0.262058	-0.629421	1.149524	-0.081977	-0.685387	0.721254	0.277218	-0.624889	1.146380	0.023196				-0.296821	0.691654	-0.194382	-0.405172	0.599712	0.127914	-0.408392	0.584865	0.161847	-0.211739	0.067069	-0.004813	-0.168510	0.076824	-0.018654	0.436942	0.074057	-0.098967	0.452500	0.067246	-0.141715
10613	88.441667	-0.834785	0.533820	-0.063860	-0.807808	0.857228	-0.110860	-0.808185	0.895925	0.087797	-0.808508	0.538201	0.156321	-0.603360	0.658793	-0.262040	-0.629373	1.149548	-0.081973	-0.685377	0.721273	0.277214	-0.624791	1.146364	0.023151				-0.296847	0.691503	-0.194639	-0.405175	0.599715	0.127897	-0.408391	0.584870	0.161831	-0.211738	0.067072	-0.004819	-0.168523	0.076797	-0.018671	0.436939	0.074051	-0.098972	0.452498	0.067230	-0.141717
10614	88.450000	-0.834711	0.533831	-0.063862	-0.807810	0.857233	-0.110859	-0.808163	0.895949	0.087785	-0.808541	0.538261	0.156370	-0.603497	0.658790	-0.262200	-0.629325	1.149581	-0.082000	-0.685356	0.721297	0.277212	-0.624680	1.146347	0.023154				-0.296935	0.691310	-0.195100	-0.405173	0.599718	0.127874	-0.408390	0.584879	0.161812	-0.211741	0.067064	-0.004817	-0.168518	0.076815	-0.018662	0.436941	0.074049	-0.098973	0.452501	0.067244	-0.141721
10615	88.458333	-0.834706	0.533829	-0.063864	-0.807816	0.857234	-0.110863	-0.808146	0.895959	0.087779	-0.808529	0.538266	0.156363	-0.603636	0.658767	-0.262261	-0.629272	1.149606	-0.081979	-0.685328	0.721323	0.277211	-0.624588	1.146350	0.023176				-0.296960	0.691153	-0.195364	-0.405177	0.599716	0.127856	-0.408389	0.584883	0.161801	-0.211748	0.067063	-0.004819	-0.168517	0.076810	-0.018663	0.436938	0.074052	-0.098971	0.452498	0.067238	-0.141725
10616	88.466667	-0.834909	0.533807	-0.063879	-0.807821	0.857237	-0.110862	-0.808138	0.895972	0.087773	-0.808522	0.538274	0.156362	-0.603769	0.658754	-0.262322	-0.629221	1.149616	-0.081956	-0.685291	0.721351	0.277208	-0.624493	1.146333	0.023173				-0.296957	0.690893	-0.195466	-0.405177	0.599715	0.127843	-0.408386	0.584886	0.161786	-0.211731	0.067064	-0.004814	-0.168496	0.076839	-0.018649	0.436937	0.074051	-0.098966	0.452499	0.067229	-0.141719
10617	88.475000	-0.834770	0.533818	-0.063847	-0.807814	0.857227	-0.110860	-0.808053	0.895970	0.087770	-0.808418	0.538205	0.156303	-0.603910	0.658724	-0.262377	-0.629162	1.149624	-0.081955	-0.685253	0.721388	0.277209	-0.624403	1.146340	0.023190				-0.297013	0.690728	-0.195788	-0.405174	0.599711	0.127844	-0.408382	0.584880	0.161787	-0.211741	0.067060	-0.004820	-0.168505	0.076832	-0.018656	0.436941	0.074048	-0.098961	0.452498	0.067238	-0.141716
10618	88.483333	-0.834700	0.533834	-0.063850	-0.807817	0.857227	-0.110847	-0.807974	0.895975	0.087790	-0.808499	0.538283	0.156371	-0.604031	0.658687	-0.262441	-0.629104	1.149644	-0.081958	-0.685214	0.721427	0.277210	-0.624301	1.146326	0.023189				-0.297118	0.690644	-0.196376	-0.405165	0.599702	0.127851	-0.408378	0.584880	0.161796	-0.211744	0.067070	-0.004815	-0.168513	0.076824	-0.018658	0.436934	0.074060	-0.098963	0.452500	0.067237	-0.141702
10619	88.491667	-0.834771	0.533820	-0.063836	-0.807814	0.857224	-0.110835	-0.807935	0.895975	0.087776	-0.808486	0.538287	0.156374	-0.604143	0.658652	-0.262485	-0.629045	1.149650	-0.081945	-0.685175	0.721458	0.277202	-0.624205	1.146323	0.023218				-0.297179	0.690482	-0.196675	-0.405148	0.599694	0.127864	-0.408361	0.584878	0.161810	-0.211735	0.067072	-0.004807	-0.168512	0.076824	-0.018650	0.436937	0.074052	-0.098958	0.452498	0.067245	-0.141706
10620	88.500000	-0.834863	0.533840	-0.063848	-0.807810	0.857214	-0.110820	-0.807864	0.896048	0.087812	-0.808473	0.538292	0.156376	-0.604248	0.658609	-0.262523	-0.628993	1.149660	-0.081955	-0.685138	0.721492	0.277195	-0.624119	1.146300	0.023220				-0.297205	0.690321	-0.196857	-0.405129	0.599690	0.127880	-0.408344	0.584867	0.161826	-0.211738	0.067077	-0.004808	-0.168510	0.076814	-0.018648	0.436937	0.074055	-0.098959	0.452494	0.067233	-0.141706
10621	88.508333	-0.834761	0.533818	-0.063822	-0.807808	0.857205	-0.110808	-0.807867	0.895975	0.087727	-0.808394	0.538226	0.156322	-0.604348	0.658562	-0.262563	-0.628934	1.149674	-0.081964	-0.685099	0.721521	0.277174	-0.624032	1.146273	0.023182				-0.297267	0.690132	-0.197240	-0.405099	0.599687	0.127903	-0.408317	0.584867	0.161851	-0.211725	0.067077	-0.004800	-0.168506	0.076816	-0.018650	0.436937	0.074055	-0.098960	0.452501	0.067237	-0.141711
10622	88.516667	-0.834679	0.533827	-0.063828	-0.807808	0.857189	-0.110792	-0.807842	0.895983	0.087715	-0.808436	0.538309	0.156379	-0.604447	0.658507	-0.262601	-0.628878	1.149677	-0.081970	-0.685062	0.721552	0.277154	-0.623958	1.146266	0.023169				-0.297289	0.689845	-0.197349	-0.405070	0.599687	0.127920	-0.408289	0.584866	0.161875	-0.211729	0.067077	-0.004811	-0.168502	0.076813	-0.018653	0.436939	0.074056	-0.098967	0.452501	0.067223	-0.141714
10623	88.525000	-0.834734	0.533806	-0.063821	-0.807813	0.857183	-0.110774	-0.807830	0.896007	0.087724	-0.808415	0.538317	0.156377	-0.604582	0.658408	-0.262410	-0.628816	1.149694	-0.081981	-0.685018	0.721584	0.277129	-0.623872	1.146233	0.023137				-0.297306	0.689674	-0.197535	-0.405039	0.599680	0.127940	-0.408266	0.584859	0.161893	-0.211719	0.067069	-0.004801	-0.168493	0.076820	-0.018648	0.436939	0.074051	-0.098970	0.452500	0.067231	-0.141721
10624	88.533333	-0.834794	0.533788	-0.063819	-0.807806	0.857165	-0.110754	-0.807814	0.896059	0.087768	-0.808265	0.538177	0.156257	-0.604693	0.658324	-0.262407	-0.628746	1.149681	-0.081951	-0.684964	0.721616	0.277101	-0.623804	1.146222	0.023168				-0.297342	0.689467	-0.197702	-0.405015	0.599668	0.127946	-0.408243	0.584850	0.161903	-0.211714	0.067065	-0.004798	-0.168482	0.076830	-0.018644	0.436942	0.074045	-0.098962	0.452500	0.067239	-0.141730
10625	88.541667	-0.834580	0.533789	-0.063828	-0.807813	0.857166	-0.110744	-0.807791	0.896023	0.087658	-0.808291	0.538285	0.156321	-0.604828	0.658236	-0.262393	-0.628703	1.149706	-0.081982	-0.684900	0.721650	0.277071	-0.623705	1.146162	0.023093				-0.297397	0.689258	-0.197907	-0.404996	0.599677	0.127969	-0.408227	0.584839	0.161914	-0.211732	0.067061	-0.004818	-0.168504	0.076809	-0.018648	0.436940	0.074051	-0.098970	0.452498	0.067233	-0.141721
10626	88.550000	-0.834529	0.533806	-0.063813	-0.807819	0.857163	-0.110729	-0.807775	0.896042	0.087629	-0.808359	0.538330	0.156361	-0.604939	0.658164	-0.262374	-0.628670	1.149727	-0.082010	-0.684825	0.721688	0.277046	-0.623637	1.146139	0.023087				-0.297466	0.689046	-0.198100	-0.404982	0.599669	0.127984	-0.408215	0.584816	0.161922	-0.211736	0.067059	-0.004811	-0.168505	0.076811	-0.018648	0.436935	0.074055	-0.098963	0.452500	0.067245	-0.141718
10627	88.558333	-0.834520	0.533806	-0.063810	-0.807809	0.857154	-0.110720	-0.807769	0.896072	0.087600	-0.808307	0.538325	0.156331	-0.605053	0.658077	-0.262349	-0.628622	1.149708	-0.081988	-0.684744	0.721734	0.277015	-0.623563	1.146117	0.023097				-0.297569	0.688933	-0.198441	-0.404982	0.599668	0.127992	-0.408172	0.584814	0.161988	-0.211724	0.067070	-0.004789	-0.168519	0.076794	-0.018652	0.436941	0.074056	-0.098959	0.452500	0.067236	-0.141710
10628	88.566667	-0.834760	0.533795	-0.063810	-0.807806	0.857155	-0.110717	-0.807865	0.896103	0.087535	-0.808201	0.538307	0.156285	-0.605167	0.657989	-0.262316	-0.628582	1.149689	-0.081967	-0.684666	0.721783	0.276985	-0.623503	1.146107	0.023113				-0.297644	0.688726	-0.198591	-0.404980	0.599656	0.128010	-0.408184	0.584785	0.161939	-0.211737	0.067074	-0.004796	-0.168508	0.076814	-0.018638	0.436935	0.074051	-0.098959	0.452497	0.067246	-0.141712
10629	88.575000	-0.834713	0.533780	-0.063814	-0.807791	0.857147	-0.110718	-0.807757	0.896114	0.087526	-0.808304	0.538357	0.156347	-0.605272	0.657903	-0.262451	-0.628563	1.149718	-0.081994	-0.684593	0.721841	0.276958	-0.623429	1.146089	0.023058				-0.297731	0.688517	-0.198789	-0.404973	0.599644	0.128010	-0.408170	0.584763	0.161942	-0.211738	0.067073	-0.004791	-0.168510	0.076808	-0.018634	0.436940	0.074060	-0.098961	0.452496	0.067236	-0.141704
10630	88.583333	-0.834484	0.533755	-0.063807	-0.807745	0.857120	-0.110688	-0.807745	0.896121	0.087473	-0.808286	0.538369	0.156344	-0.605408	0.657806	-0.262230	-0.628554	1.149766	-0.082040	-0.684525	0.721902	0.276939	-0.623374	1.146101	0.023041				-0.297818	0.688323	-0.198973	-0.404963	0.599621	0.128009	-0.408156	0.584748	0.161943	-0.211729	0.067075	-0.004783	-0.168507	0.076804	-0.018631	0.436935	0.074056	-0.098965	0.452496	0.067234	-0.141704
10631	88.591667	-0.834624	0.533781	-0.063798	-0.807752	0.857119	-0.110725	-0.807745	0.896175	0.087487	-0.808186	0.538335	0.156291	-0.605523	0.657702	-0.262174	-0.628518	1.149767	-0.082024	-0.684469	0.721964	0.276919	-0.623323	1.146153	0.023063				-0.297873	0.688144	-0.199027	-0.404959	0.599613	0.127998	-0.408140	0.584725	0.161920	-0.211731	0.067072	-0.004789	-0.168517	0.076788	-0.018651	0.436938	0.074056	-0.098967	0.452495	0.067236	-0.141717
10632	88.600000	-0.834635	0.533718	-0.063800	-0.807695	0.857074	-0.110697	-0.807730	0.896159	0.087391	-0.808152	0.538339	0.156275	-0.605625	0.657601	-0.262289	-0.628510	1.149839	-0.082087	-0.684424	0.722032	0.276905	-0.623273	1.146171	0.022979				-0.297930	0.687970	-0.199068	-0.404956	0.599615	0.128001	-0.408143	0.584733	0.161931	-0.211738	0.067067	-0.004804	-0.168502	0.076806	-0.018648	0.436940	0.074047	-0.098968	0.452502	0.067237	-0.141717
10633	88.608333	-0.834474	0.533735	-0.063812	-0.807679	0.857057	-0.110711	-0.807715	0.896185	0.087366	-0.808195	0.538350	0.156286	-0.605752	0.657505	-0.262221	-0.628495	1.149869	-0.082127	-0.684387	0.722088	0.276892	-0.623244	1.146243	0.022991				-0.298028	0.687764	-0.199234	-0.404962	0.599613	0.128005	-0.408141	0.584699	0.161913	-0.211725	0.067068	-0.004810	-0.168501	0.076801	-0.018655	0.436937	0.074054	-0.098969	0.452497	0.067232	-0.141718
10634	88.616667	-0.834479	0.533730	-0.063813	-0.807663	0.857037	-0.110715	-0.807705	0.896196	0.087315	-0.808190	0.538361	0.156276	-0.605842	0.657422	-0.262166	-0.628485	1.149886	-0.082174	-0.684360	0.722151	0.276891	-0.623235	1.146289	0.022960				-0.298112	0.687580	-0.199295	-0.404963	0.599610	0.128011	-0.408147	0.584719	0.161939	-0.211728	0.067062	-0.004822	-0.168481	0.076827	-0.018653	0.436937	0.074056	-0.098969	0.452496	0.067236	-0.141715
10635	88.625000	-0.834496	0.533775	-0.063802	-0.807644	0.857021	-0.110721	-0.807696	0.896237	0.087320	-0.808162	0.538352	0.156255	-0.605929	0.657339	-0.262109	-0.628483	1.149867	-0.082221	-0.684347	0.722191	0.276874	-0.623232	1.146293	0.022879				-0.298145	0.687303	-0.199052	-0.404976	0.599607	0.128021	-0.408098	0.584746	0.162075	-0.211729	0.067062	-0.004821	-0.168478	0.076825	-0.018655	0.436936	0.074055	-0.098971	0.452500	0.067233	-0.141717
10636	88.633333	-0.834378	0.533728	-0.063801	-0.807633	0.857011	-0.110731	-0.807687	0.896260	0.087292	-0.808194	0.538363	0.156269	-0.606019	0.657250	-0.262041	-0.628490	1.149844	-0.082287	-0.684334	0.722229	0.276856	-0.623254	1.146275	0.022802				-0.298259	0.687107	-0.199061	-0.404991	0.599605	0.128040	-0.408114	0.584740	0.162087	-0.211731	0.067074	-0.004818	-0.168497	0.076803	-0.018661	0.436940	0.074062	-0.098972	0.452507	0.067243	-0.141724
10637	88.641667	-0.834485	0.533740	-0.063812	-0.807614	0.856992	-0.110723	-0.807678	0.896271	0.087248	-0.808193	0.538365	0.156260	-0.606123	0.657112	-0.261924	-0.628510	1.149805	-0.082374	-0.684331	0.722262	0.276829	-0.623294	1.146262	0.022725				-0.298376	0.686908	-0.199043	-0.405007	0.599596	0.128057	-0.408179	0.584676	0.161961	-0.211721	0.067079	-0.004806	-0.168487	0.076820	-0.018652	0.436934	0.074062	-0.098967	0.452504	0.067243	-0.141711
10638	88.650000	-0.834511	0.533782	-0.063801	-0.807613	0.856982	-0.110720	-0.807675	0.896296	0.087234	-0.808197	0.538365	0.156253	-0.606222	0.657008	-0.261658	-0.628538	1.149751	-0.082467	-0.684331	0.722297	0.276802	-0.623343	1.146206	0.022615				-0.298511	0.686710	-0.199105	-0.405017	0.599591	0.128077	-0.408187	0.584677	0.161992	-0.211730	0.067080	-0.004802	-0.168520	0.076781	-0.018672	0.436937	0.074070	-0.098968	0.452502	0.067242	-0.141709
10639	88.658333	-0.834590	0.533740	-0.063798	-0.807604	0.856968	-0.110720	-0.807717	0.896309	0.087184	-0.808147	0.538352	0.156232	-0.606304	0.656896	-0.261575	-0.628571	1.149691	-0.082588	-0.684334	0.722323	0.276764	-0.623393	1.146164	0.022494				-0.298582	0.686512	-0.198972	-0.405022	0.599574	0.128091	-0.408162	0.584680	0.162071	-0.211732	0.067076	-0.004803	-0.168489	0.076822	-0.018646	0.436935	0.074062	-0.098968	0.452500	0.067241	-0.141717
10640	88.666667	-0.834480	0.533724	-0.063806	-0.807601	0.856951	-0.110722	-0.807662	0.896322	0.087176	-0.808199	0.538369	0.156252	-0.606382	0.656774	-0.261634	-0.628610	1.149637	-0.082709	-0.684331	0.722347	0.276727	-0.623458	1.146110	0.022340				-0.298679	0.686305	-0.198928	-0.405029	0.599564	0.128094	-0.408188	0.584627	0.161986	-0.211730	0.067076	-0.004809	-0.168500	0.076807	-0.018653	0.436940	0.074060	-0.098973	0.452498	0.067235	-0.141723
10641	88.675000	-0.834534	0.533745	-0.063805	-0.807603	0.856937	-0.110718	-0.807647	0.896330	0.087141	-0.808199	0.538370	0.156255	-0.606456	0.656673	-0.261541	-0.628660	1.149610	-0.082837	-0.684336	0.722367	0.276688	-0.623550	1.146118	0.022206				-0.298743	0.686114	-0.198807	-0.405024	0.599562	0.128098	-0.408179	0.584631	0.161998	-0.211728	0.067074	-0.004807	-0.168499	0.076811	-0.018654	0.436942	0.074054	-0.098975	0.452497	0.067229	-0.141720
10642	88.683333	-0.834501	0.533757	-0.063796	-0.807613	0.856924	-0.110720	-0.807632	0.896340	0.087107	-0.808198	0.538372	0.156255	-0.606526	0.656570	-0.261454	-0.628717	1.149606	-0.082946	-0.684337	0.722382	0.276651	-0.623634	1.146151	0.022158				-0.298816	0.686007	-0.198843	-0.405017	0.599562	0.128100	-0.408119	0.584680	0.162140	-0.211731	0.067065	-0.004815	-0.168522	0.076770	-0.018683	0.436938	0.074049	-0.098973	0.452497	0.067230	-0.141722
10643	88.691667	-0.834690	0.533714	-0.063789	-0.807616	0.856915	-0.110718	-0.807735	0.896360	0.087081	-0.808136	0.538363	0.156234	-0.606591	0.656471	-0.261376	-0.628769	1.149635	-0.083051	-0.684336	0.722395	0.276616	-0.623716	1.146239	0.022032				-0.298846	0.685838	-0.198660	-0.405006	0.599561	0.128093	-0.408113	0.584668	0.162128	-0.211733	0.067066	-0.004818	-0.168513	0.076792	-0.018670	0.436932	0.074055	-0.098972	0.452499	0.067235	-0.141725
10644	88.700000	-0.834531	0.533740	-0.063777	-0.807623	0.856905	-0.110716	-0.807808	0.896378	0.087042	-0.808187	0.538375	0.156260	-0.606672	0.656337	-0.261232	-0.628822	1.149697	-0.083166	-0.684336	0.722402	0.276583	-0.623801	1.146343	0.021921				-0.298894	0.685661	-0.198588	-0.405000	0.599567	0.128092	-0.408157	0.584621	0.161980	-0.211735	0.067061	-0.004819	-0.168504	0.076805	-0.018659	0.436934	0.074059	-0.098970	0.452497	0.067229	-0.141723
10645	88.708333	-0.834552	0.533749	-0.063780	-0.807627	0.856889	-0.110712	-0.807659	0.896378	0.087058	-0.808187	0.538378	0.156257	-0.606729	0.656234	-0.261148	-0.628872	1.149770	-0.083247	-0.684341	0.722409	0.276559	-0.623888	1.146504	0.021883				-0.298911	0.685517	-0.198367	-0.404994	0.599570	0.128092	-0.408134	0.584650	0.162053	-0.211738	0.067061	-0.004813	-0.168493	0.076815	-0.018649	0.436940	0.074057	-0.098972	0.452500	0.067232	-0.141723
10646	88.716667	-0.834564	0.533732	-0.063800	-0.807631	0.856874	-0.110717	-0.807777	0.896382	0.087002	-0.808132	0.538361	0.156240	-0.606809	0.656095	-0.261022	-0.628943	1.149858	-0.083342	-0.684345	0.722413	0.276537	-0.623996	1.146668	0.021779				-0.298947	0.685357	-0.198256	-0.404994	0.599567	0.128094	-0.408108	0.584684	0.162133	-0.211740	0.067053	-0.004806	-0.168486	0.076824	-0.018638	0.436938	0.074056	-0.098968	0.452498	0.067225	-0.141711
10647	88.725000	-0.834496	0.533697	-0.063777	-0.807629	0.856858	-0.110720	-0.807755	0.896404	0.087013	-0.808185	0.538371	0.156258	-0.606860	0.656022	-0.260932	-0.629015	1.149971	-0.083428	-0.684362	0.722417	0.276527	-0.624067	1.146838	0.021660				-0.298997	0.685195	-0.198148	-0.404999	0.599574	0.128106	-0.408116	0.584684	0.162141	-0.211737	0.067067	-0.004798	-0.168505	0.076807	-0.018640	0.436937	0.074062	-0.098971	0.452500	0.067235	-0.141717
10648	88.733333	-0.834590	0.533733	-0.063771	-0.807631	0.856840	-0.110732	-0.807646	0.896396	0.086963	-0.808187	0.538370	0.156258	-0.606912	0.655949	-0.260847	-0.629093	1.150100	-0.083516	-0.684377	0.722420	0.276515	-0.624146	1.147042	0.021569				-0.299046	0.685034	-0.198048	-0.405007	0.599576	0.128127	-0.408128	0.584681	0.162158	-0.211733	0.067074	-0.004782	-0.168504	0.076809	-0.018636	0.436940	0.074063	-0.098971	0.452505	0.067242	-0.141716
10649	88.741667	-0.834549	0.533715	-0.063770	-0.807630	0.856814	-0.110733	-0.807683	0.896403	0.086988	-0.808193	0.538365	0.156244	-0.606957	0.655871	-0.260793	-0.629188	1.150230	-0.083582	-0.684400	0.722429	0.276510	-0.624232	1.147280	0.021526				-0.299119	0.684869	-0.198009	-0.405015	0.599581	0.128143	-0.408161	0.584662	0.162107	-0.211731	0.067073	-0.004785	-0.168514	0.076815	-0.018629	0.436937	0.074064	-0.098972	0.452502	0.067241	-0.141723
10650	88.750000	-0.834500	0.533701	-0.063769	-0.807625	0.856792	-0.110742	-0.807822	0.896396	0.086951	-0.808206	0.538352	0.156239	-0.607013	0.655795	-0.260560	-0.629288	1.150410	-0.083704	-0.684427	0.722428	0.276500	-0.624315	1.147524	0.021452				-0.299166	0.684728	-0.197864	-0.405021	0.599582	0.128167	-0.408145	0.584678	0.162196	-0.211717	0.067071	-0.004786	-0.168486	0.076837	-0.018632	0.436943	0.074062	-0.098978	0.452503	0.067229	-0.141716
10651	88.758333	-0.834682	0.533651	-0.063776	-0.807626	0.856770	-0.110748	-0.807804	0.896407	0.086955	-0.808185	0.538334	0.156216	-0.607052	0.655757	-0.260574	-0.629356	1.150555	-0.083790	-0.684447	0.722426	0.276497	-0.624413	1.147760	0.021364				-0.299230	0.684570	-0.197781	-0.405028	0.599581	0.128191	-0.408151	0.584675	0.162215	-0.211727	0.067071	-0.004795	-0.168506	0.076810	-0.018647	0.436938	0.074064	-0.098978	0.452502	0.067238	-0.141727
10652	88.766667	-0.834572	0.533677	-0.063777	-0.807628	0.856751	-0.110753	-0.807757	0.896396	0.086937	-0.808217	0.538331	0.156218	-0.607100	0.655678	-0.260444	-0.629448	1.150658	-0.083847	-0.684472	0.722425	0.276497	-0.624508	1.147985	0.021258				-0.299291	0.684418	-0.197703	-0.405039	0.599576	0.128210	-0.408208	0.584628	0.162105	-0.211720	0.067059	-0.004804	-0.168508	0.076805	-0.018652	0.436946	0.074060	-0.098982	0.452504	0.067240	-0.141734
10653	88.775000	-0.834511	0.533668	-0.063776	-0.807624	0.856731	-0.110742	-0.807800	0.896402	0.086973	-0.808228	0.538325	0.156218	-0.607146	0.655628	-0.260375	-0.629599	1.150693	-0.083896	-0.684492	0.722410	0.276486	-0.624620	1.148144	0.021212				-0.299339	0.684278	-0.197617	-0.405046	0.599577	0.128227	-0.408159	0.584661	0.162247	-0.211736	0.067055	-0.004811	-0.168494	0.076817	-0.018648	0.436944	0.074066	-0.098981	0.452501	0.067237	-0.141731
10654	88.783333	-0.834650	0.533583	-0.063804	-0.807619	0.856709	-0.110733	-0.807805	0.896395	0.086924	-0.808237	0.538305	0.156213	-0.607192	0.655578	-0.260312	-0.629756	1.150716	-0.083922	-0.684506	0.722408	0.276494	-0.624735	1.148232	0.021180				-0.299385	0.684144	-0.197521	-0.405053	0.599580	0.128234	-0.408160	0.584657	0.162257	-0.211738	0.067047	-0.004815	-0.168505	0.076801	-0.018657	0.436943	0.074066	-0.098981	0.452508	0.067238	-0.141731
10655	88.791667	-0.834691	0.533616	-0.063792	-0.807623	0.856697	-0.110727	-0.807829	0.896401	0.086952	-0.808203	0.538238	0.156165	-0.607236	0.655513	-0.260345	-0.629902	1.150718	-0.083988	-0.684524	0.722398	0.276496	-0.624862	1.148311	0.021149				-0.299426	0.683974	-0.197403	-0.405056	0.599587	0.128240	-0.408161	0.584661	0.162258	-0.211737	0.067060	-0.004802	-0.168504	0.076808	-0.018649	0.436943	0.074071	-0.098984	0.452504	0.067239	-0.141728
10656	88.800000	-0.834589	0.533658	-0.063781	-0.807636	0.856689	-0.110719	-0.807858	0.896399	0.086951	-0.808303	0.538318	0.156244	-0.607278	0.655441	-0.260390	-0.630085	1.150685	-0.084032	-0.684543	0.722385	0.276502	-0.625007	1.148312	0.021145				-0.299459	0.683808	-0.197279	-0.405062	0.599592	0.128245	-0.408216	0.584630	0.162126	-0.211736	0.067063	-0.004794	-0.168504	0.076814	-0.018645	0.436945	0.074072	-0.098982	0.452506	0.067243	-0.141727
10657	88.808333	-0.834625	0.533638	-0.063771	-0.807635	0.856680	-0.110715	-0.807911	0.896389	0.086927	-0.808230	0.538248	0.156192	-0.607318	0.655364	-0.260391	-0.630278	1.150575	-0.083986	-0.684568	0.722353	0.276486	-0.625161	1.148249	0.021137				-0.299495	0.683710	-0.197200	-0.405069	0.599597	0.128238	-0.408192	0.584650	0.162190	-0.211737	0.067071	-0.004793	-0.168487	0.076838	-0.018632	0.436945	0.074071	-0.098981	0.452504	0.067236	-0.141728
10658	88.816667	-0.834455	0.533561	-0.063789	-0.807636	0.856663	-0.110706	-0.807874	0.896397	0.086947	-0.808318	0.538306	0.156256	-0.607380	0.655262	-0.260311	-0.630481	1.150496	-0.084017	-0.684586	0.722336	0.276493	-0.625338	1.148139	0.021077				-0.299528	0.683618	-0.197130	-0.405080	0.599603	0.128231	-0.408182	0.584673	0.162246	-0.211736	0.067074	-0.004791	-0.168504	0.076815	-0.018643	0.436945	0.074074	-0.098983	0.452505	0.067224	-0.141727
10659	88.825000	-0.834615	0.533634	-0.063762	-0.807634	0.856654	-0.110693	-0.807863	0.896392	0.086932	-0.808259	0.538267	0.156222	-0.607427	0.655177	-0.260324	-0.630675	1.150407	-0.084033	-0.684617	0.722300	0.276474	-0.625533	1.148045	0.021062				-0.299557	0.683553	-0.197078	-0.405099	0.599611	0.128226	-0.408248	0.584640	0.162109	-0.211723	0.067073	-0.004788	-0.168511	0.076812	-0.018647	0.436942	0.074076	-0.098988	0.452505	0.067233	-0.141727
10660	88.833333	-0.834774	0.533611	-0.063753	-0.807632	0.856640	-0.110672	-0.807841	0.896399	0.086945	-0.808271	0.538262	0.156231	-0.607443	0.655160	-0.260366	-0.630910	1.150331	-0.084078	-0.684643	0.722260	0.276451	-0.625747	1.147935	0.021048				-0.299596	0.683489	-0.197036	-0.405119	0.599609	0.128218	-0.408268	0.584644	0.162098	-0.211740	0.067058	-0.004807	-0.168507	0.076816	-0.018649	0.436938	0.074077	-0.098993	0.452507	0.067228	-0.141733
10661	88.841667	-0.834672	0.533565	-0.063767	-0.807632	0.856635	-0.110651	-0.807925	0.896409	0.086955	-0.808308	0.538277	0.156257	-0.607510	0.655068	-0.260239	-0.631169	1.150261	-0.084154	-0.684668	0.722233	0.276440	-0.626000	1.147782	0.021086				-0.299623	0.683427	-0.196962	-0.405138	0.599602	0.128210	-0.408239	0.584671	0.162225	-0.211741	0.067063	-0.004813	-0.168496	0.076825	-0.018654	0.436946	0.074074	-0.098994	0.452510	0.067235	-0.141740
10662	88.850000	-0.834663	0.533617	-0.063732	-0.807628	0.856625	-0.110625	-0.807976	0.896418	0.086955	-0.808283	0.538249	0.156245	-0.607557	0.654996	-0.260295	-0.631428	1.150191	-0.084236	-0.684691	0.722209	0.276426	-0.626208	1.147598	0.021053				-0.299691	0.683372	-0.197020	-0.405154	0.599599	0.128213	-0.408307	0.584630	0.162092	-0.211742	0.067050	-0.004820	-0.168506	0.076808	-0.018658	0.436948	0.074073	-0.098999	0.452504	0.067231	-0.141742
10663	88.858333	-0.834756	0.533601	-0.063716	-0.807628	0.856619	-0.110598	-0.807813	0.896412	0.086991	-0.808319	0.538262	0.156272	-0.607608	0.654940	-0.260274	-0.631601	1.149931	-0.084081	-0.684705	0.722184	0.276418	-0.626458	1.147385	0.021014				-0.299751	0.683325	-0.197042	-0.405165	0.599592	0.128217	-0.408317	0.584618	0.162092	-0.211736	0.067056	-0.004817	-0.168507	0.076801	-0.018662	0.436947	0.074077	-0.098998	0.452505	0.067232	-0.141742
10664	88.866667	-0.834898	0.533588	-0.063740	-0.807630	0.856620	-0.110571	-0.807896	0.896417	0.086995	-0.808295	0.538237	0.156263	-0.607668	0.654905	-0.260251	-0.631825	1.149745	-0.084033	-0.684718	0.722166	0.276409	-0.626710	1.147242	0.021105				-0.299813	0.683267	-0.197064	-0.405172	0.599582	0.128222	-0.408328	0.584610	0.162098	-0.211736	0.067060	-0.004810	-0.168480	0.076837	-0.018646	0.436946	0.074082	-0.098993	0.452506	0.067237	-0.141740
10665	88.875000	-0.834882	0.533591	-0.063716	-0.807636	0.856617	-0.110552	-0.807795	0.896444	0.087061	-0.808305	0.538230	0.156271	-0.607725	0.654850	-0.260215	-0.632130	1.149653	-0.084107	-0.684721	0.722154	0.276405	-0.626955	1.147047	0.021123				-0.299875	0.683200	-0.197107	-0.405166	0.599582	0.128228	-0.408323	0.584611	0.162106	-0.211734	0.067074	-0.004804	-0.168494	0.076827	-0.018645	0.436946	0.074085	-0.098995	0.452510	0.067242	-0.141737
10666	88.883333	-0.834720	0.533604	-0.063692	-0.807635	0.856615	-0.110524	-0.807747	0.896448	0.087071	-0.808379	0.538257	0.156311	-0.607804	0.654795	-0.260197	-0.632424	1.149579	-0.084196	-0.684716	0.722146	0.276408	-0.627196	1.146841	0.021124				-0.299957	0.683244	-0.197179	-0.405161	0.599578	0.128229	-0.408318	0.584605	0.162108	-0.211731	0.067073	-0.004805	-0.168501	0.076814	-0.018654	0.436948	0.074083	-0.098996	0.452504	0.067246	-0.141746
10667	88.891667	-0.834716	0.533602	-0.063687	-0.807625	0.856613	-0.110494	-0.807774	0.896448	0.087074	-0.808385	0.538249	0.156318	-0.607861	0.654758	-0.260171	-0.632669	1.149443	-0.084153	-0.684702	0.722146	0.276414	-0.627439	1.146665	0.021123				-0.299996	0.683044	-0.197211	-0.405154	0.599580	0.128220	-0.408315	0.584601	0.162092	-0.211725	0.067078	-0.004802	-0.168501	0.076818	-0.018658	0.436945	0.074077	-0.098999	0.452505	0.067233	-0.141735
10668	88.900000	-0.834856	0.533582	-0.063680	-0.807640	0.856624	-0.110478	-0.807744	0.896464	0.087134	-0.808321	0.538128	0.156240	-0.607922	0.654727	-0.260151	-0.632896	1.149328	-0.084149	-0.684681	0.722153	0.276433	-0.627690	1.146558	0.021166				-0.300041	0.683051	-0.197326	-0.405149	0.599583	0.128205	-0.408257	0.584640	0.162212	-0.211734	0.067073	-0.004814	-0.168506	0.076820	-0.018658	0.436949	0.074080	-0.098998	0.452510	0.067242	-0.141747
10669	88.908333	-0.834808	0.533552	-0.063693	-0.807643	0.856623	-0.110451	-0.807703	0.896465	0.087146	-0.808294	0.538109	0.156229	-0.607983	0.654711	-0.260137	-0.633060	1.149204	-0.084083	-0.684650	0.722163	0.276458	-0.627930	1.146442	0.021139				-0.300094	0.682977	-0.197404	-0.405147	0.599584	0.128190	-0.408274	0.584619	0.162125	-0.211727	0.067075	-0.004812	-0.168506	0.076819	-0.018662	0.436948	0.074081	-0.098995	0.452505	0.067239	-0.141744
10670	88.916667	-0.834705	0.533601	-0.063674	-0.807652	0.856623	-0.110423	-0.807696	0.896467	0.087174	-0.808382	0.538231	0.156328	-0.608041	0.654697	-0.260119	-0.633212	1.149100	-0.084028	-0.684611	0.722177	0.276482	-0.628166	1.146342	0.021059				-0.300137	0.682910	-0.197490	-0.405147	0.599581	0.128176	-0.408294	0.584613	0.162056	-0.211716	0.067074	-0.004810	-0.168504	0.076816	-0.018665	0.436950	0.074082	-0.099000	0.452509	0.067236	-0.141742
10671	88.925000	-0.834841	0.533581	-0.063663	-0.807676	0.856617	-0.110393	-0.807692	0.896465	0.087203	-0.808300	0.538152	0.156271	-0.608106	0.654683	-0.260110	-0.633416	1.149133	-0.084133	-0.684567	0.722193	0.276513	-0.628371	1.146273	0.021056				-0.300206	0.682851	-0.197585	-0.405150	0.599573	0.128168	-0.408294	0.584593	0.162035	-0.211736	0.067058	-0.004827	-0.168503	0.076810	-0.018672	0.436948	0.074079	-0.099002	0.452510	0.067236	-0.141745
10672	88.933333	-0.834830	0.533578	-0.063655	-0.807701	0.856609	-0.110360	-0.807694	0.896459	0.087227	-0.808225	0.538075	0.156213	-0.608169	0.654681	-0.260107	-0.633610	1.149194	-0.084233	-0.684514	0.722235	0.276568	-0.628574	1.146246	0.021036				-0.300276	0.682810	-0.197676	-0.405149	0.599562	0.128160	-0.408297	0.584577	0.162021	-0.211736	0.067051	-0.004826	-0.168483	0.076829	-0.018656	0.436954	0.074077	-0.098999	0.452512	0.067228	-0.141740
10673	88.941667	-0.834824	0.533571	-0.063646	-0.807723	0.856585	-0.110333	-0.807702	0.896451	0.087251	-0.808265	0.538180	0.156294	-0.608243	0.654684	-0.260115	-0.633739	1.149231	-0.084251	-0.684477	0.722260	0.276597	-0.628752	1.146251	0.021038				-0.300357	0.682768	-0.197777	-0.405148	0.599562	0.128159	-0.408264	0.584594	0.162092	-0.211724	0.067063	-0.004811	-0.168500	0.076804	-0.018661	0.436948	0.074082	-0.099002	0.452507	0.067237	-0.141743
10674	88.950000	-0.834667	0.533569	-0.063636	-0.807752	0.856564	-0.110303	-0.807719	0.896440	0.087276	-0.808245	0.538177	0.156294	-0.608313	0.654688	-0.260121	-0.633841	1.149290	-0.084250	-0.684443	0.722294	0.276629	-0.628887	1.146300	0.021033				-0.300431	0.682752	-0.197867	-0.405142	0.599559	0.128161	-0.408279	0.584581	0.162027	-0.211727	0.067071	-0.004805	-0.168502	0.076807	-0.018657	0.436948	0.074086	-0.098994	0.452501	0.067231	-0.141740
10675	88.958333	-0.834813	0.533551	-0.063628	-0.807797	0.856549	-0.110272	-0.807760	0.896442	0.087305	-0.808198	0.538116	0.156260	-0.608420	0.654653	-0.260088	-0.633845	1.149259	-0.084088	-0.684412	0.722325	0.276654	-0.629027	1.146404	0.021096				-0.300511	0.682719	-0.197996	-0.405129	0.599567	0.128164	-0.408249	0.584603	0.162095	-0.211727	0.067078	-0.004805	-0.168488	0.076824	-0.018651	0.436948	0.074085	-0.098998	0.452508	0.067243	-0.141742
10676	88.966667	-0.834799	0.533540	-0.063621	-0.807836	0.856525	-0.110246	-0.807778	0.896413	0.087313	-0.808158	0.538057	0.156232	-0.608504	0.654666	-0.260101	-0.633902	1.149359	-0.084091	-0.684389	0.722350	0.276673	-0.629126	1.146505	0.021103				-0.300593	0.682688	-0.198116	-0.405114	0.599581	0.128173	-0.408260	0.584594	0.162040	-0.211728	0.067075	-0.004808	-0.168498	0.076813	-0.018662	0.436951	0.074087	-0.099004	0.452510	0.067230	-0.141742
10677	88.975000	-0.834695	0.533471	-0.063625	-0.807881	0.856506	-0.110217	-0.807832	0.896393	0.087338	-0.808212	0.538159	0.156306	-0.608578	0.654712	-0.260136	-0.633932	1.149485	-0.084085	-0.684380	0.722370	0.276694	-0.629203	1.146605	0.021085				-0.300649	0.682674	-0.198169	-0.405102	0.599592	0.128185	-0.408226	0.584619	0.162117	-0.211715	0.067078	-0.004799	-0.168495	0.076814	-0.018658	0.436948	0.074086	-0.099003	0.452511	0.067236	-0.141745
10678	88.983333	-0.834784	0.533521	-0.063614	-0.807930	0.856492	-0.110193	-0.807891	0.896375	0.087359	-0.808203	0.538149	0.156308	-0.608678	0.654718	-0.260129	-0.633933	1.149594	-0.084066	-0.684376	0.722380	0.276712	-0.629274	1.146712	0.021105				-0.300700	0.682666	-0.198206	-0.405092	0.599600	0.128202	-0.408243	0.584614	0.162068	-0.211730	0.067071	-0.004818	-0.168495	0.076807	-0.018662	0.436951	0.074080	-0.099001	0.452508	0.067242	-0.141747
10679	88.991667	-0.834771	0.533515	-0.063607	-0.808001	0.856486	-0.110183	-0.808071	0.896363	0.087341	-0.808181	0.538108	0.156283	-0.608769	0.654752	-0.260141	-0.633943	1.149678	-0.084056	-0.684381	0.722377	0.276720	-0.629332	1.146785	0.021128				-0.300752	0.682654	-0.198236	-0.405087	0.599608	0.128217	-0.408215	0.584631	0.162141	-0.211726	0.067069	-0.004819	-0.168494	0.076801	-0.018674	0.436949	0.074083	-0.098999	0.452507	0.067242	-0.141742
10680	89.000000	-0.834768	0.533504	-0.063609	-0.808064	0.856479	-0.110180	-0.808128	0.896318	0.087334	-0.808141	0.538015	0.156224	-0.608869	0.654778	-0.260159	-0.633952	1.149745	-0.084049	-0.684398	0.722365	0.276727	-0.629396	1.146819	0.021138				-0.300817	0.682640	-0.198270	-0.405085	0.599610	0.128228	-0.408186	0.584649	0.162220	-0.211725	0.067054	-0.004827	-0.168492	0.076805	-0.018667	0.436944	0.074090	-0.099001	0.452508	0.067242	-0.141748
10681	89.008333	-0.834761	0.533500	-0.063609	-0.808116	0.856449	-0.110151	-0.808189	0.896290	0.087351	-0.808206	0.538110	0.156295	-0.608946	0.654827	-0.260188	-0.633982	1.149861	-0.084113	-0.684427	0.722337	0.276727	-0.629422	1.146833	0.021127				-0.300867	0.682589	-0.198224	-0.405092	0.599608	0.128242	-0.408212	0.584627	0.162163	-0.211713	0.067060	-0.004819	-0.168493	0.076799	-0.018664	0.436953	0.074089	-0.099007	0.452514	0.067241	-0.141747
10682	89.016667	-0.834612	0.533486	-0.063593	-0.808178	0.856441	-0.110129	-0.808251	0.896259	0.087376	-0.808208	0.538096	0.156291	-0.609025	0.654873	-0.260214	-0.633946	1.149866	-0.084029	-0.684469	0.722307	0.276735	-0.629457	1.146856	0.021164				-0.300919	0.682548	-0.198175	-0.405101	0.599602	0.128255	-0.408196	0.584634	0.162242	-0.211722	0.067063	-0.004811	-0.168473	0.076823	-0.018653	0.436956	0.074088	-0.099007	0.452516	0.067234	-0.141747
10683	89.025000	-0.834711	0.533440	-0.063615	-0.808244	0.856433	-0.110114	-0.808365	0.896242	0.087415	-0.808187	0.538018	0.156260	-0.609103	0.654915	-0.260256	-0.633930	1.149893	-0.083996	-0.684511	0.722258	0.276735	-0.629475	1.146870	0.021195				-0.300996	0.682558	-0.198220	-0.405117	0.599598	0.128266	-0.408211	0.584624	0.162252	-0.211721	0.067067	-0.004806	-0.168502	0.076787	-0.018665	0.436952	0.074088	-0.099002	0.452519	0.067241	-0.141745
10684	89.033333	-0.834761	0.533467	-0.063600	-0.808307	0.856424	-0.110087	-0.808452	0.896215	0.087437	-0.808227	0.538053	0.156296	-0.609156	0.654997	-0.260350	-0.633978	1.150047	-0.084127	-0.684571	0.722189	0.276711	-0.629484	1.146857	0.021177				-0.301071	0.682575	-0.198268	-0.405134	0.599596	0.128275	-0.408220	0.584616	0.162256	-0.211713	0.067076	-0.004793	-0.168493	0.076803	-0.018654	0.436953	0.074085	-0.099008	0.452521	0.067238	-0.141748
10685	89.041667	-0.834777	0.533448	-0.063590	-0.808365	0.856418	-0.110069	-0.808487	0.896161	0.087475	-0.808202	0.537947	0.156241	-0.609260	0.654981	-0.260353	-0.633976	1.150024	-0.084084	-0.684625	0.722130	0.276706	-0.629500	1.146820	0.021208				-0.301162	0.682606	-0.198313	-0.405151	0.599591	0.128281	-0.408232	0.584613	0.162260	-0.211725	0.067070	-0.004802	-0.168491	0.076809	-0.018654	0.436955	0.074076	-0.099006	0.452519	0.067225	-0.141744
10686	89.050000	-0.834845	0.533423	-0.063617	-0.808429	0.856420	-0.110054	-0.808561	0.896125	0.087489	-0.808189	0.537919	0.156229	-0.609315	0.655052	-0.260449	-0.633934	1.149839	-0.083896	-0.684691	0.722066	0.276696	-0.629544	1.146756	0.021287				-0.301249	0.682640	-0.198360	-0.405184	0.599480	0.128355	-0.408253	0.584603	0.162266	-0.211728	0.067071	-0.004804	-0.168474	0.076836	-0.018648	0.436958	0.074077	-0.099001	0.452510	0.067226	-0.141742
10687	89.058333	-0.834837	0.533416	-0.063598	-0.808488	0.856419	-0.110041	-0.808562	0.896092	0.087528	-0.808204	0.537898	0.156239	-0.609392	0.655069	-0.260486	-0.633981	1.149708	-0.083802	-0.684755	0.721989	0.276688	-0.629586	1.146626	0.021378				-0.301344	0.682679	-0.198407	-0.405186	0.599595	0.128300	-0.408273	0.584605	0.162279	-0.211722	0.067073	-0.004800	-0.168485	0.076827	-0.018649	0.436955	0.074077	-0.099002	0.452515	0.067234	-0.141746
10688	89.066667	-0.834840	0.533403	-0.063569	-0.808538	0.856419	-0.110025	-0.808550	0.896093	0.087586	-0.808288	0.537921	0.156281	-0.609467	0.655081	-0.260522	-0.634128	1.149674	-0.083891	-0.684824	0.721909	0.276671	-0.629623	1.146434	0.021395				-0.301436	0.682705	-0.198448	-0.405203	0.599598	0.128312	-0.408293	0.584605	0.162285	-0.211729	0.067071	-0.004812	-0.168496	0.076819	-0.018655	0.436952	0.074082	-0.099001	0.452515	0.067242	-0.141747
10689	89.075000	-0.834905	0.533393	-0.063575	-0.808584	0.856428	-0.110010	-0.808597	0.896057	0.087597	-0.808350	0.537967	0.156330	-0.609549	0.655097	-0.260566	-0.634216	1.149493	-0.083827	-0.684891	0.721828	0.276668	-0.629714	1.146284	0.021500				-0.301521	0.682713	-0.198471	-0.405222	0.599600	0.128327	-0.408312	0.584597	0.162294	-0.211730	0.067063	-0.004819	-0.168498	0.076822	-0.018658	0.436953	0.074082	-0.099003	0.452511	0.067239	-0.141739
10690	89.083333	-0.834967	0.533357	-0.063592	-0.808633	0.856444	-0.110007	-0.808635	0.896047	0.087630	-0.808291	0.537864	0.156267	-0.609654	0.655065	-0.260394	-0.634316	1.149310	-0.083744	-0.684962	0.721741	0.276670	-0.629807	1.146108	0.021597				-0.301594	0.682704	-0.198485	-0.405244	0.599593	0.128341	-0.408333	0.584586	0.162308	-0.211729	0.067062	-0.004815	-0.168485	0.076836	-0.018652	0.436953	0.074084	-0.099005	0.452514	0.067234	-0.141744
10691	89.091667	-0.834810	0.533340	-0.063553	-0.808672	0.856462	-0.109994	-0.808661	0.896028	0.087663	-0.808380	0.537883	0.156319	-0.609738	0.655062	-0.260422	-0.634416	1.149130	-0.083679	-0.685032	0.721645	0.276667	-0.629910	1.145894	0.021653				-0.301653	0.682687	-0.198521	-0.405277	0.599532	0.128389	-0.408360	0.584572	0.162318	-0.211725	0.067066	-0.004807	-0.168504	0.076815	-0.018659	0.436950	0.074079	-0.099001	0.452508	0.067234	-0.141744
10692	89.100000	-0.834963	0.533353	-0.063542	-0.808702	0.856464	-0.109969	-0.808686	0.896005	0.087702	-0.808412	0.537866	0.156335	-0.609784	0.655070	-0.260463	-0.634525	1.148952	-0.083626	-0.685098	0.721562	0.276675	-0.629995	1.145703	0.021677				-0.301730	0.682669	-0.198638	-0.405292	0.599575	0.128368	-0.408439	0.584518	0.162195	-0.211736	0.067060	-0.004808	-0.168505	0.076810	-0.018654	0.436948	0.074073	-0.099002	0.452505	0.067237	-0.141750
10693	89.108333	-0.834915	0.533314	-0.063523	-0.808733	0.856482	-0.109949	-0.808715	0.895976	0.087743	-0.808444	0.537849	0.156351	-0.609854	0.655052	-0.260468	-0.634552	1.148701	-0.083394	-0.685156	0.721475	0.276682	-0.630116	1.145586	0.021782				-0.301744	0.682514	-0.198478	-0.405325	0.599565	0.128373	-0.408437	0.584522	0.162264	-0.211734	0.067073	-0.004802	-0.168507	0.076812	-0.018658	0.436949	0.074069	-0.099000	0.452509	0.067228	-0.141746
10694	89.116667	-0.835026	0.533318	-0.063520	-0.808766	0.856500	-0.109926	-0.808826	0.895957	0.087751	-0.808472	0.537834	0.156369	-0.609904	0.655048	-0.260475	-0.634640	1.148581	-0.083315	-0.685218	0.721374	0.276674	-0.630211	1.145442	0.021792				-0.301795	0.682334	-0.198423	-0.405350	0.599557	0.128377	-0.408485	0.584498	0.162193	-0.211733	0.067077	-0.004804	-0.168486	0.076841	-0.018647	0.436950	0.074067	-0.098993	0.452506	0.067240	-0.141743
10695	89.125000	-0.835030	0.533300	-0.063512	-0.808783	0.856492	-0.109905	-0.808751	0.895946	0.087839	-0.808494	0.537811	0.156381	-0.609932	0.655056	-0.260482	-0.634730	1.148508	-0.083200	-0.685253	0.721304	0.276705	-0.630295	1.145395	0.021868				-0.301831	0.682183	-0.198347	-0.405374	0.599559	0.128374	-0.408458	0.584522	0.162325	-0.211737	0.067085	-0.004802	-0.168495	0.076840	-0.018653	0.436950	0.074064	-0.098992	0.452505	0.067236	-0.141737
10696	89.133333	-0.835055	0.533303	-0.063483	-0.808813	0.856501	-0.109877	-0.808788	0.895912	0.087874	-0.808512	0.537785	0.156394	-0.609954	0.655055	-0.260482	-0.634808	1.148501	-0.083140	-0.685289	0.721226	0.276714	-0.630375	1.145369	0.021918				-0.301915	0.682019	-0.198391	-0.405408	0.599449	0.128439	-0.408524	0.584487	0.162191	-0.211734	0.067084	-0.004810	-0.168506	0.076830	-0.018661	0.436952	0.074066	-0.098985	0.452509	0.067227	-0.141725
10697	89.141667	-0.835089	0.533292	-0.063473	-0.808848	0.856511	-0.109868	-0.808821	0.895900	0.087919	-0.808529	0.537775	0.156407	-0.609997	0.655056	-0.260468	-0.634868	1.148555	-0.083083	-0.685304	0.721160	0.276734	-0.630448	1.145435	0.021987				-0.301972	0.681665	-0.198236	-0.405407	0.599550	0.128365	-0.408538	0.584480	0.162186	-0.211739	0.067072	-0.004823	-0.168506	0.076834	-0.018664	0.436945	0.074066	-0.098988	0.452509	0.067230	-0.141727
10698	89.150000	-0.835137	0.533286	-0.063457	-0.808883	0.856520	-0.109852	-0.808885	0.895922	0.088011	-0.808535	0.537762	0.156419	-0.610034	0.655058	-0.260439	-0.634926	1.148682	-0.083050	-0.685306	0.721112	0.276762	-0.630495	1.145562	0.022035				-0.302070	0.681401	-0.198245	-0.405421	0.599543	0.128352	-0.408542	0.584473	0.162175	-0.211735	0.067071	-0.004821	-0.168489	0.076851	-0.018655	0.436951	0.074058	-0.098981	0.452511	0.067232	-0.141730
10699	89.158333	-0.835065	0.533239	-0.063456	-0.808878	0.856508	-0.109815	-0.808892	0.895889	0.088008	-0.808542	0.537752	0.156426	-0.610083	0.655064	-0.260414	-0.634938	1.148856	-0.083017	-0.685301	0.721077	0.276790	-0.630555	1.145742	0.022109				-0.302115	0.681138	-0.198084	-0.405437	0.599486	0.128368	-0.408526	0.584483	0.162222	-0.211731	0.067073	-0.004818	-0.168510	0.076823	-0.018667	0.436947	0.074063	-0.098984	0.452511	0.067228	-0.141728
10700	89.166667	-0.835092	0.533259	-0.063435	-0.808894	0.856498	-0.109792	-0.808932	0.895869	0.088021	-0.808538	0.537744	0.156429	-0.610145	0.655068	-0.260369	-0.634926	1.149078	-0.082984	-0.685291	0.721055	0.276819	-0.630600	1.145988	0.022159				-0.302225	0.680892	-0.198152	-0.405437	0.599536	0.128312	-0.408558	0.584469	0.162136	-0.211731	0.067067	-0.004829	-0.168508	0.076815	-0.018672	0.436950	0.074060	-0.098987	0.452508	0.067232	-0.141730
10701	89.175000	-0.835242	0.533292	-0.063442	-0.808925	0.856517	-0.109779	-0.809005	0.895889	0.088079	-0.808531	0.537747	0.156433	-0.610228	0.655077	-0.260322	-0.634900	1.149290	-0.082950	-0.685281	0.721050	0.276848	-0.630636	1.146199	0.022176				-0.302308	0.680646	-0.198114	-0.405447	0.599537	0.128290	-0.408565	0.584470	0.162115	-0.211741	0.067062	-0.004825	-0.168488	0.076836	-0.018658	0.436949	0.074060	-0.098989	0.452509	0.067232	-0.141733
10702	89.183333	-0.835116	0.533280	-0.063428	-0.808950	0.856538	-0.109764	-0.809170	0.895878	0.088050	-0.808520	0.537746	0.156431	-0.610328	0.655081	-0.260250	-0.634888	1.149477	-0.082919	-0.685275	0.721051	0.276871	-0.630679	1.146375	0.022215				-0.302337	0.680405	-0.197935	-0.405465	0.599436	0.128342	-0.408563	0.584472	0.162102	-0.211737	0.067074	-0.004816	-0.168485	0.076839	-0.018658	0.436943	0.074056	-0.098984	0.452505	0.067233	-0.141728
10703	89.191667	-0.835036	0.533246	-0.063446	-0.808947	0.856531	-0.109727	-0.809084	0.895868	0.088110	-0.808509	0.537748	0.156419	-0.610431	0.655097	-0.260196	-0.634986	1.149721	-0.083074	-0.685268	0.721064	0.276887	-0.630736	1.146499	0.022273				-0.302431	0.680163	-0.197905	-0.405443	0.599552	0.128286	-0.408559	0.584479	0.162109	-0.211727	0.067081	-0.004816	-0.168508	0.076819	-0.018667	0.436946	0.074055	-0.098976	0.452504	0.067229	-0.141725
10704	89.200000	-0.835080	0.533300	-0.063442	-0.808949	0.856533	-0.109694	-0.809235	0.895874	0.088094	-0.808494	0.537752	0.156409	-0.610541	0.655114	-0.260130	-0.635018	1.149788	-0.083031	-0.685270	0.721084	0.276895	-0.630790	1.146570	0.022325				-0.302519	0.679913	-0.197861	-0.405429	0.599564	0.128300	-0.408544	0.584488	0.162120	-0.211736	0.067079	-0.004824	-0.168504	0.076830	-0.018667	0.436945	0.074051	-0.098974	0.452500	0.067230	-0.141716
10705	89.208333	-0.835079	0.533293	-0.063450	-0.808965	0.856556	-0.109686	-0.809261	0.895876	0.088127	-0.808482	0.537758	0.156390	-0.610656	0.655109	-0.260146	-0.635066	1.149799	-0.082982	-0.685272	0.721100	0.276900	-0.630866	1.146548	0.022327				-0.302609	0.679645	-0.197738	-0.405411	0.599579	0.128321	-0.408526	0.584498	0.162139	-0.211734	0.067084	-0.004828	-0.168485	0.076857	-0.018663	0.436942	0.074057	-0.098975	0.452503	0.067235	-0.141721
10706	89.216667	-0.835004	0.533277	-0.063470	-0.808986	0.856576	-0.109677	-0.809319	0.895877	0.088131	-0.808470	0.537758	0.156375	-0.610789	0.655094	-0.260171	-0.635139	1.149763	-0.082937	-0.685274	0.721119	0.276902	-0.630952	1.146506	0.022382				-0.302686	0.679359	-0.197484	-0.405395	0.599592	0.128348	-0.408461	0.584536	0.162294	-0.211715	0.067098	-0.004815	-0.168504	0.076839	-0.018678	0.436938	0.074054	-0.098970	0.452501	0.067230	-0.141721
10707	89.225000	-0.834929	0.533267	-0.063472	-0.808957	0.856559	-0.109636	-0.809300	0.895847	0.088148	-0.808456	0.537754	0.156363	-0.610911	0.655089	-0.259930	-0.635226	1.149694	-0.082887	-0.685278	0.721126	0.276904	-0.631061	1.146446	0.022485				-0.302860	0.679165	-0.197520	-0.405380	0.599591	0.128373	-0.408478	0.584518	0.162252	-0.211728	0.067077	-0.004838	-0.168504	0.076827	-0.018676	0.436939	0.074054	-0.098974	0.452495	0.067225	-0.141716
10708	89.233333	-0.834879	0.533258	-0.063511	-0.808961	0.856560	-0.109613	-0.809316	0.895838	0.088168	-0.808448	0.537749	0.156353	-0.611021	0.655067	-0.259865	-0.635324	1.149607	-0.082837	-0.685281	0.721125	0.276910	-0.631153	1.146334	0.022498				-0.303002	0.678881	-0.197395	-0.405371	0.599585	0.128392	-0.408495	0.584495	0.162209	-0.211729	0.067069	-0.004839	-0.168500	0.076816	-0.018678	0.436942	0.074045	-0.098977	0.452499	0.067227	-0.141719
10709	89.241667	-0.834894	0.533294	-0.063489	-0.808952	0.856572	-0.109597	-0.809324	0.895825	0.088184	-0.808436	0.537745	0.156350	-0.611132	0.655046	-0.259783	-0.635453	1.149491	-0.082755	-0.685285	0.721116	0.276927	-0.631290	1.146226	0.022598				-0.303146	0.678598	-0.197269	-0.405369	0.599524	0.128445	-0.408461	0.584500	0.162288	-0.211724	0.067060	-0.004832	-0.168500	0.076799	-0.018677	0.436940	0.074047	-0.098976	0.452502	0.067229	-0.141724
10710	89.250000	-0.834873	0.533299	-0.063467	-0.808946	0.856565	-0.109571	-0.809366	0.895826	0.088206	-0.808422	0.537732	0.156345	-0.611229	0.655018	-0.259711	-0.635601	1.149360	-0.082691	-0.685291	0.721104	0.276947	-0.631439	1.146080	0.022642				-0.303298	0.678300	-0.197156	-0.405369	0.599464	0.128499	-0.408428	0.584509	0.162373	-0.211728	0.067065	-0.004815	-0.168496	0.076806	-0.018660	0.436943	0.074050	-0.098974	0.452500	0.067233	-0.141726
10711	89.258333	-0.834858	0.533306	-0.063490	-0.808935	0.856560	-0.109550	-0.809330	0.895795	0.088223	-0.808382	0.537705	0.156324	-0.611329	0.654974	-0.259602	-0.635739	1.149251	-0.082628	-0.685294	0.721077	0.276961	-0.631587	1.145982	0.022724				-0.303425	0.678029	-0.197094	-0.405348	0.599510	0.128491	-0.408416	0.584500	0.162394	-0.211728	0.067065	-0.004813	-0.168498	0.076809	-0.018654	0.436944	0.074044	-0.098970	0.452506	0.067230	-0.141715
10712	89.266667	-0.834936	0.533299	-0.063491	-0.808920	0.856556	-0.109535	-0.809326	0.895783	0.088245	-0.808340	0.537681	0.156310	-0.611432	0.654901	-0.259670	-0.635886	1.149153	-0.082569	-0.685300	0.721048	0.276979	-0.631739	1.145848	0.022767				-0.303539	0.677770	-0.197057	-0.405328	0.599564	0.128487	-0.408403	0.584493	0.162425	-0.211723	0.067073	-0.004803	-0.168494	0.076813	-0.018647	0.436947	0.074055	-0.098971	0.452507	0.067235	-0.141710
10713	89.275000	-0.834823	0.533285	-0.063492	-0.808899	0.856548	-0.109520	-0.809320	0.895768	0.088266	-0.808366	0.537694	0.156329	-0.611539	0.654845	-0.259545	-0.636004	1.148999	-0.082411	-0.685308	0.721011	0.277001	-0.631900	1.145757	0.022850				-0.303609	0.677476	-0.196913	-0.405318	0.599503	0.128553	-0.408413	0.584475	0.162388	-0.211723	0.067078	-0.004798	-0.168483	0.076832	-0.018640	0.436943	0.074049	-0.098962	0.452503	0.067239	-0.141712
10714	89.283333	-0.834791	0.533298	-0.063462	-0.808876	0.856540	-0.109506	-0.809306	0.895751	0.088288	-0.808392	0.537707	0.156352	-0.611658	0.654774	-0.259232	-0.636219	1.148992	-0.082449	-0.685323	0.720968	0.277026	-0.632041	1.145645	0.022864				-0.303684	0.677264	-0.196953	-0.405314	0.599443	0.128611	-0.408378	0.584491	0.162485	-0.211712	0.067085	-0.004785	-0.168474	0.076849	-0.018633	0.436945	0.074050	-0.098962	0.452506	0.067236	-0.141713
10715	89.291667	-0.834779	0.533298	-0.063458	-0.808848	0.856528	-0.109491	-0.809296	0.895739	0.088311	-0.808391	0.537695	0.156359	-0.611773	0.654675	-0.259090	-0.636385	1.148908	-0.082382	-0.685331	0.720922	0.277056	-0.632208	1.145581	0.022935				-0.303738	0.677004	-0.196919	-0.405292	0.599549	0.128572	-0.408374	0.584480	0.162502	-0.211724	0.067074	-0.004802	-0.168498	0.076821	-0.018643	0.436945	0.074049	-0.098966	0.452504	0.067227	-0.141712
10716	89.300000	-0.834973	0.533273	-0.063509	-0.808827	0.856519	-0.109476	-0.809286	0.895729	0.088338	-0.808400	0.537687	0.156373	-0.611865	0.654604	-0.259147	-0.636542	1.148836	-0.082342	-0.685340	0.720873	0.277083	-0.632356	1.145509	0.022955				-0.303770	0.676733	-0.196870	-0.405290	0.599536	0.128592	-0.408375	0.584471	0.162516	-0.211731	0.067065	-0.004804	-0.168477	0.076837	-0.018636	0.436947	0.074040	-0.098974	0.452507	0.067228	-0.141717
10717	89.308333	-0.834789	0.533265	-0.063470	-0.808805	0.856509	-0.109463	-0.809217	0.895715	0.088388	-0.808407	0.537675	0.156382	-0.611966	0.654519	-0.258851	-0.636703	1.148812	-0.082283	-0.685350	0.720828	0.277112	-0.632538	1.145502	0.023050				-0.303793	0.676446	-0.196800	-0.405305	0.599478	0.128641	-0.408382	0.584464	0.162535	-0.211729	0.067054	-0.004800	-0.168493	0.076817	-0.018638	0.436943	0.074044	-0.098976	0.452499	0.067225	-0.141718
10718	89.316667	-0.834832	0.533280	-0.063461	-0.808789	0.856500	-0.109442	-0.809274	0.895709	0.088418	-0.808416	0.537663	0.156396	-0.612042	0.654451	-0.258742	-0.636851	1.148779	-0.082252	-0.685362	0.720786	0.277145	-0.632693	1.145500	0.023098				-0.303801	0.676156	-0.196710	-0.405325	0.599421	0.128686	-0.408387	0.584458	0.162549	-0.211731	0.067059	-0.004795	-0.168509	0.076799	-0.018640	0.436944	0.074036	-0.098970	0.452497	0.067226	-0.141720
10719	89.325000	-0.834838	0.533242	-0.063456	-0.808781	0.856495	-0.109422	-0.809265	0.895699	0.088440	-0.808420	0.537649	0.156407	-0.612106	0.654381	-0.258713	-0.636908	1.148695	-0.082082	-0.685377	0.720746	0.277158	-0.632838	1.145516	0.023109				-0.303778	0.675889	-0.196549	-0.405318	0.599533	0.128631	-0.408397	0.584449	0.162557	-0.211732	0.067056	-0.004793	-0.168483	0.076823	-0.018630	0.436942	0.074047	-0.098971	0.452494	0.067230	-0.141720
10720	89.333333	-0.834818	0.533259	-0.063459	-0.808784	0.856501	-0.109403	-0.809260	0.895686	0.088461	-0.808428	0.537639	0.156416	-0.612180	0.654331	-0.258540	-0.637028	1.148734	-0.082076	-0.685388	0.720730	0.277173	-0.632989	1.145570	0.023136				-0.303760	0.675636	-0.196389	-0.405344	0.599421	0.128707	-0.408452	0.584416	0.162437	-0.211724	0.067063	-0.004794	-0.168505	0.076806	-0.018640	0.436936	0.074046	-0.098961	0.452496	0.067226	-0.141711
10721	89.341667	-0.834872	0.533273	-0.063437	-0.808780	0.856505	-0.109382	-0.809256	0.895682	0.088486	-0.808433	0.537630	0.156420	-0.612241	0.654287	-0.258464	-0.637146	1.148788	-0.082071	-0.685396	0.720714	0.277186	-0.633135	1.145637	0.023133				-0.303764	0.675394	-0.196275	-0.405345	0.599483	0.128679	-0.408403	0.584446	0.162574	-0.211712	0.067077	-0.004788	-0.168498	0.076818	-0.018643	0.436937	0.074052	-0.098964	0.452500	0.067232	-0.141717
10722	89.350000	-0.834770	0.533226	-0.063453	-0.808774	0.856505	-0.109356	-0.809255	0.895680	0.088507	-0.808438	0.537622	0.156423	-0.612300	0.654242	-0.258396	-0.637254	1.148842	-0.082054	-0.685405	0.720704	0.277198	-0.633283	1.145704	0.023110				-0.303767	0.675172	-0.196162	-0.405337	0.599537	0.128656	-0.408405	0.584452	0.162585	-0.211719	0.067084	-0.004803	-0.168496	0.076825	-0.018644	0.436940	0.074055	-0.098966	0.452501	0.067232	-0.141711
10723	89.358333	-0.834812	0.533266	-0.063419	-0.808770	0.856511	-0.109335	-0.809245	0.895694	0.088548	-0.808419	0.537598	0.156421	-0.612358	0.654179	-0.258342	-0.637408	1.148950	-0.082142	-0.685414	0.720699	0.277217	-0.633449	1.145772	0.023089				-0.303785	0.674992	-0.196127	-0.405341	0.599543	0.128663	-0.408401	0.584450	0.162589	-0.211718	0.067085	-0.004808	-0.168480	0.076840	-0.018644	0.436939	0.074056	-0.098965	0.452498	0.067235	-0.141702
10724	89.366667	-0.834856	0.533271	-0.063428	-0.808757	0.856509	-0.109323	-0.809242	0.895681	0.088547	-0.808454	0.537606	0.156446	-0.612415	0.654123	-0.258309	-0.637569	1.149034	-0.082237	-0.685412	0.720713	0.277261	-0.633633	1.145825	0.023097				-0.303750	0.674760	-0.195823	-0.405346	0.599542	0.128668	-0.408400	0.584450	0.162596	-0.211701	0.067092	-0.004799	-0.168465	0.076846	-0.018648	0.436941	0.074058	-0.098968	0.452500	0.067230	-0.141707
10725	89.375000	-0.834812	0.533234	-0.063403	-0.808741	0.856511	-0.109312	-0.809178	0.895693	0.088591	-0.808462	0.537596	0.156463	-0.612477	0.654063	-0.258289	-0.637633	1.148909	-0.082083	-0.685420	0.720709	0.277286	-0.633817	1.145845	0.023101				-0.303839	0.674667	-0.195969	-0.405365	0.599486	0.128707	-0.408406	0.584439	0.162596	-0.211715	0.067073	-0.004818	-0.168489	0.076813	-0.018660	0.436946	0.074048	-0.098974	0.452504	0.067226	-0.141720
10726	89.383333	-0.834842	0.533274	-0.063349	-0.808717	0.856512	-0.109301	-0.809114	0.895706	0.088634	-0.808476	0.537588	0.156484	-0.612532	0.654002	-0.258270	-0.637774	1.148874	-0.082099	-0.685433	0.720677	0.277285	-0.634005	1.145827	0.023089				-0.303902	0.674581	-0.196004	-0.405364	0.599527	0.128668	-0.408411	0.584430	0.162592	-0.211703	0.067064	-0.004814	-0.168484	0.076800	-0.018667	0.436947	0.074044	-0.098975	0.452503	0.067226	-0.141726
10727	89.391667	-0.834893	0.533253	-0.063353	-0.808698	0.856507	-0.109299	-0.809171	0.895740	0.088651	-0.808497	0.537575	0.156505	-0.612580	0.653934	-0.258423	-0.637917	1.148793	-0.082106	-0.685430	0.720682	0.277315	-0.634181	1.145751	0.023041				-0.303943	0.674387	-0.195787	-0.405388	0.599472	0.128691	-0.408421	0.584425	0.162580	-0.211713	0.067061	-0.004823	-0.168466	0.076822	-0.018658	0.436947	0.074047	-0.098976	0.452503	0.067226	-0.141720
10728	89.400000	-0.834845	0.533242	-0.063325	-0.808680	0.856507	-0.109299	-0.809227	0.895731	0.088613	-0.808512	0.537568	0.156522	-0.612646	0.653888	-0.258262	-0.638081	1.148685	-0.082120	-0.685422	0.720691	0.277349	-0.634378	1.145643	0.022999				-0.303994	0.674282	-0.195712	-0.405414	0.599418	0.128710	-0.408429	0.584431	0.162569	-0.211698	0.067075	-0.004808	-0.168484	0.076807	-0.018665	0.436949	0.074049	-0.098968	0.452504	0.067223	-0.141720
10729	89.408333	-0.834826	0.533234	-0.063321	-0.808663	0.856504	-0.109300	-0.809109	0.895751	0.088665	-0.808537	0.537565	0.156539	-0.612723	0.653835	-0.258220	-0.638257	1.148556	-0.082131	-0.685415	0.720698	0.277363	-0.634609	1.145550	0.023047				-0.304051	0.674166	-0.195609	-0.405410	0.599533	0.128620	-0.408440	0.584438	0.162545	-0.211707	0.067078	-0.004817	-0.168482	0.076817	-0.018668	0.436946	0.074051	-0.098967	0.452501	0.067238	-0.141719
10730	89.416667	-0.834838	0.533247	-0.063302	-0.808647	0.856501	-0.109295	-0.809220	0.895764	0.088634	-0.808556	0.537555	0.156547	-0.612771	0.653796	-0.258214	-0.638448	1.148409	-0.082154	-0.685411	0.720703	0.277371	-0.634863	1.145424	0.022995				-0.304093	0.674055	-0.195484	-0.405427	0.599546	0.128596	-0.408446	0.584449	0.162520	-0.211714	0.067089	-0.004826	-0.168467	0.076845	-0.018664	0.436943	0.074062	-0.098969	0.452505	0.067239	-0.141710
10731	89.425000	-0.834852	0.533222	-0.063326	-0.808625	0.856491	-0.109278	-0.809213	0.895774	0.088642	-0.808583	0.537550	0.156561	-0.612825	0.653743	-0.258241	-0.638647	1.148291	-0.082238	-0.685407	0.720721	0.277383	-0.635099	1.145272	0.022964				-0.304112	0.673948	-0.195294	-0.405445	0.599499	0.128603	-0.408453	0.584463	0.162497	-0.211716	0.067095	-0.004833	-0.168477	0.076851	-0.018668	0.436939	0.074063	-0.098965	0.452501	0.067241	-0.141714
10732	89.433333	-0.834966	0.533233	-0.063321	-0.808618	0.856493	-0.109286	-0.809222	0.895812	0.088668	-0.808606	0.537540	0.156570	-0.612880	0.653708	-0.258214	-0.638833	1.148121	-0.082239	-0.685408	0.720734	0.277399	-0.635342	1.145111	0.022929				-0.304123	0.673848	-0.195101	-0.405447	0.599562	0.128542	-0.408460	0.584473	0.162477	-0.211719	0.067095	-0.004831	-0.168488	0.076838	-0.018679	0.436939	0.074067	-0.098971	0.452498	0.067243	-0.141714
10733	89.441667	-0.834808	0.533234	-0.063307	-0.808603	0.856490	-0.109278	-0.809074	0.895805	0.088705	-0.808624	0.537527	0.156578	-0.612916	0.653661	-0.258230	-0.639068	1.148049	-0.082346	-0.685413	0.720739	0.277410	-0.635579	1.144976	0.022921				-0.304194	0.673858	-0.195245	-0.405455	0.599563	0.128527	-0.408465	0.584477	0.162461	-0.211723	0.067088	-0.004840	-0.168493	0.076837	-0.018679	0.436938	0.074060	-0.098974	0.452499	0.067235	-0.141721
10734	89.450000	-0.834973	0.533228	-0.063373	-0.808547	0.856468	-0.109240	-0.809178	0.895841	0.088712	-0.808650	0.537516	0.156591	-0.612948	0.653614	-0.258236	-0.639233	1.147867	-0.082299	-0.685416	0.720740	0.277426	-0.635814	1.144847	0.022917				-0.304197	0.673799	-0.195116	-0.405460	0.599567	0.128510	-0.408467	0.584485	0.162442	-0.211722	0.067078	-0.004843	-0.168473	0.076852	-0.018679	0.436940	0.074056	-0.098978	0.452498	0.067239	-0.141740
10735	89.458333	-0.834804	0.533225	-0.063327	-0.808526	0.856463	-0.109233	-0.808932	0.895671	0.088632	-0.808670	0.537497	0.156603	-0.612968	0.653571	-0.258231	-0.639431	1.147738	-0.082301	-0.685431	0.720745	0.277441	-0.636044	1.144709	0.022860				-0.304136	0.673714	-0.194810	-0.405484	0.599471	0.128566	-0.408493	0.584486	0.162381	-0.211719	0.067068	-0.004844	-0.168495	0.076817	-0.018693	0.436942	0.074058	-0.098985	0.452500	0.067230	-0.141732
10736	89.466667	-0.834880	0.533246	-0.063333	-0.808499	0.856462	-0.109230	-0.809177	0.895859	0.088707	-0.808687	0.537484	0.156614	-0.612976	0.653529	-0.258216	-0.639635	1.147637	-0.082305	-0.685446	0.720740	0.277447	-0.636288	1.144617	0.022888				-0.304136	0.673734	-0.194791	-0.405473	0.599583	0.128494	-0.408467	0.584490	0.162429	-0.211724	0.067074	-0.004848	-0.168497	0.076823	-0.018696	0.436948	0.074058	-0.098987	0.452502	0.067232	-0.141734
10737	89.475000	-0.834705	0.533230	-0.063311	-0.808473	0.856454	-0.109233	-0.809189	0.895891	0.088740	-0.808730	0.537474	0.156634	-0.612975	0.653500	-0.258191	-0.639832	1.147557	-0.082318	-0.685462	0.720736	0.277453	-0.636513	1.144559	0.022883				-0.304097	0.673721	-0.194702	-0.405476	0.599595	0.128488	-0.408466	0.584504	0.162422	-0.211721	0.067067	-0.004852	-0.168486	0.076841	-0.018695	0.436943	0.074059	-0.098981	0.452502	0.067234	-0.141733
10738	89.483333	-0.834810	0.533220	-0.063343	-0.808450	0.856446	-0.109238	-0.809044	0.895846	0.088743	-0.808712	0.537457	0.156627	-0.612954	0.653487	-0.258161	-0.640017	1.147499	-0.082326	-0.685482	0.720732	0.277459	-0.636732	1.144498	0.022822				-0.304074	0.673691	-0.194728	-0.405496	0.599501	0.128541	-0.408465	0.584545	0.162436	-0.211708	0.067080	-0.004842	-0.168496	0.076834	-0.018698	0.436947	0.074059	-0.098977	0.452505	0.067229	-0.141722
10739	89.491667	-0.834753	0.533204	-0.063349	-0.808422	0.856432	-0.109249	-0.809181	0.895853	0.088706	-0.808713	0.537447	0.156622	-0.612926	0.653470	-0.258127	-0.640200	1.147461	-0.082336	-0.685504	0.720737	0.277466	-0.636964	1.144477	0.022821				-0.303996	0.673714	-0.194573	-0.405500	0.599519	0.128535	-0.408466	0.584563	0.162432	-0.211713	0.067095	-0.004849	-0.168481	0.076853	-0.018695	0.436941	0.074064	-0.098978	0.452504	0.067235	-0.141722
10740	89.500000	-0.834669	0.533158	-0.063319	-0.808406	0.856422	-0.109265	-0.809204	0.895860	0.088707	-0.808710	0.537440	0.156619	-0.612881	0.653460	-0.258095	-0.640381	1.147442	-0.082357	-0.685525	0.720735	0.277466	-0.637200	1.144448	0.022803				-0.303935	0.673719	-0.194544	-0.405485	0.599639	0.128466	-0.408466	0.584555	0.162403	-0.211720	0.067100	-0.004855	-0.168489	0.076852	-0.018701	0.436942	0.074074	-0.098976	0.452507	0.067229	-0.141714
10741	89.508333	-0.834454	0.533163	-0.063331	-0.808380	0.856402	-0.109280	-0.809217	0.895869	0.088718	-0.808707	0.537437	0.156615	-0.612821	0.653467	-0.258067	-0.640586	1.147494	-0.082479	-0.685548	0.720728	0.277466	-0.637409	1.144449	0.022793				-0.303862	0.673725	-0.194531	-0.405484	0.599651	0.128467	-0.408489	0.584557	0.162348	-0.211716	0.067099	-0.004850	-0.168481	0.076863	-0.018695	0.436946	0.074070	-0.098979	0.452506	0.067238	-0.141723
10742	89.516667	-0.834581	0.533152	-0.063362	-0.808351	0.856380	-0.109300	-0.809228	0.895809	0.088659	-0.808706	0.537426	0.156611	-0.612750	0.653470	-0.258041	-0.640788	1.147541	-0.082603	-0.685571	0.720731	0.277477	-0.637635	1.144446	0.022797				-0.303790	0.673728	-0.194533	-0.405507	0.599555	0.128542	-0.408514	0.584556	0.162300	-0.211705	0.067096	-0.004841	-0.168466	0.076867	-0.018692	0.436947	0.074073	-0.098983	0.452505	0.067231	-0.141726
10743	89.525000	-0.834567	0.533154	-0.063383	-0.808331	0.856362	-0.109324	-0.809165	0.895789	0.088662	-0.808693	0.537431	0.156604	-0.612660	0.653482	-0.258007	-0.640892	1.147381	-0.082470	-0.685597	0.720723	0.277472	-0.637850	1.144410	0.022767				-0.303711	0.673715	-0.194539	-0.405501	0.599609	0.128521	-0.408469	0.584574	0.162431	-0.211720	0.067084	-0.004849	-0.168477	0.076846	-0.018696	0.436949	0.074066	-0.098986	0.452508	0.067232	-0.141729
10744	89.533333	-0.834559	0.533137	-0.063406	-0.808303	0.856342	-0.109339	-0.809283	0.895772	0.088625	-0.808683	0.537426	0.156596	-0.612548	0.653498	-0.257992	-0.641047	1.147330	-0.082487	-0.685621	0.720720	0.277472	-0.638067	1.144358	0.022737				-0.303626	0.673687	-0.194530	-0.405492	0.599657	0.128504	-0.408468	0.584584	0.162457	-0.211721	0.067070	-0.004853	-0.168490	0.076820	-0.018704	0.436951	0.074071	-0.098992	0.452509	0.067237	-0.141737
10745	89.541667	-0.834416	0.533121	-0.063379	-0.808291	0.856329	-0.109359	-0.809311	0.895758	0.088606	-0.808675	0.537425	0.156587	-0.612447	0.653508	-0.257970	-0.641174	1.147246	-0.082511	-0.685644	0.720715	0.277463	-0.638297	1.144260	0.022661				-0.303521	0.673654	-0.194496	-0.405492	0.599605	0.128556	-0.408461	0.584581	0.162471	-0.211704	0.067070	-0.004844	-0.168474	0.076830	-0.018697	0.436952	0.074064	-0.098988	0.452506	0.067240	-0.141737
10746	89.550000	-0.834362	0.533131	-0.063408	-0.808262	0.856309	-0.109379	-0.809344	0.895736	0.088564	-0.808670	0.537422	0.156578	-0.612345	0.653509	-0.257962	-0.641309	1.147152	-0.082533	-0.685666	0.720713	0.277453	-0.638526	1.144214	0.022666				-0.303408	0.673603	-0.194439	-0.405488	0.599564	0.128608	-0.408447	0.584585	0.162489	-0.211700	0.067066	-0.004842	-0.168462	0.076842	-0.018693	0.436954	0.074068	-0.098987	0.452506	0.067245	-0.141744
10747	89.558333	-0.834267	0.533065	-0.063430	-0.808250	0.856295	-0.109401	-0.809386	0.895727	0.088566	-0.808698	0.537425	0.156577	-0.612234	0.653530	-0.257929	-0.641484	1.147072	-0.082533	-0.685699	0.720691	0.277427	-0.638734	1.144134	0.022647				-0.303289	0.673540	-0.194367	-0.405464	0.599627	0.128594	-0.408436	0.584593	0.162505	-0.211696	0.067083	-0.004839	-0.168480	0.076830	-0.018702	0.436953	0.074076	-0.098988	0.452511	0.067245	-0.141735
10748	89.566667	-0.834204	0.533054	-0.063446	-0.808247	0.856285	-0.109427	-0.809421	0.895710	0.088541	-0.808722	0.537427	0.156574	-0.612124	0.653550	-0.257917	-0.641656	1.146993	-0.082535	-0.685737	0.720675	0.277407	-0.638938	1.144057	0.022634				-0.303185	0.673468	-0.194396	-0.405439	0.599694	0.128580	-0.408421	0.584604	0.162523	-0.211712	0.067087	-0.004850	-0.168482	0.076843	-0.018699	0.436954	0.074083	-0.098988	0.452511	0.067254	-0.141736
10749	89.575000	-0.834214	0.533031	-0.063456	-0.808225	0.856265	-0.109456	-0.809458	0.895689	0.088513	-0.808665	0.537406	0.156542	-0.611989	0.653572	-0.257993	-0.641830	1.146925	-0.082563	-0.685771	0.720666	0.277411	-0.639128	1.143974	0.022632				-0.303026	0.673428	-0.194323	-0.405434	0.599663	0.128633	-0.408412	0.584616	0.162539	-0.211711	0.067093	-0.004848	-0.168482	0.076857	-0.018685	0.436954	0.074091	-0.098988	0.452515	0.067253	-0.141729
10750	89.583333	-0.834178	0.533029	-0.063473	-0.808211	0.856242	-0.109481	-0.809503	0.895675	0.088505	-0.808665	0.537400	0.156527	-0.611857	0.653587	-0.257905	-0.642002	1.146858	-0.082584	-0.685802	0.720663	0.277428	-0.639328	1.143889	0.022585				-0.302849	0.673406	-0.194162	-0.405421	0.599726	0.128611	-0.408408	0.584626	0.162552	-0.211717	0.067092	-0.004842	-0.168458	0.076868	-0.018684	0.436953	0.074089	-0.098985	0.452512	0.067250	-0.141731
10751	89.591667	-0.834168	0.533022	-0.063487	-0.808218	0.856236	-0.109528	-0.809531	0.895652	0.088483	-0.808729	0.537400	0.156538	-0.611699	0.653614	-0.257913	-0.642158	1.146765	-0.082571	-0.685854	0.720627	0.277411	-0.639541	1.143850	0.022632				-0.302685	0.673373	-0.194117	-0.405427	0.599736	0.128621	-0.408413	0.584629	0.162558	-0.211714	0.067082	-0.004838	-0.168485	0.076841	-0.018690	0.436954	0.074086	-0.098989	0.452514	0.067252	-0.141738
10752	89.600000	-0.834161	0.533014	-0.063492	-0.808234	0.856237	-0.109571	-0.809474	0.895617	0.088493	-0.808677	0.537384	0.156503	-0.611529	0.653637	-0.257924	-0.642333	1.146704	-0.082590	-0.685911	0.720580	0.277393	-0.639748	1.143803	0.022661				-0.302529	0.673348	-0.194188	-0.405438	0.599736	0.128626	-0.408423	0.584626	0.162564	-0.211715	0.067079	-0.004834	-0.168462	0.076850	-0.018676	0.436951	0.074087	-0.098994	0.452512	0.067252	-0.141744
10753	89.608333	-0.834217	0.533038	-0.063499	-0.808194	0.856203	-0.109558	-0.809593	0.895600	0.088448	-0.808694	0.537375	0.156497	-0.611367	0.653652	-0.257932	-0.642499	1.146615	-0.082586	-0.685957	0.720545	0.277387	-0.639944	1.143717	0.022627				-0.302349	0.673345	-0.194186	-0.405459	0.599687	0.128671	-0.408437	0.584626	0.162571	-0.211699	0.067070	-0.004826	-0.168462	0.076844	-0.018684	0.436957	0.074079	-0.098993	0.452513	0.067243	-0.141745
10754	89.616667	-0.834214	0.532989	-0.063512	-0.808211	0.856208	-0.109611	-0.809621	0.895569	0.088430	-0.808766	0.537380	0.156515	-0.611197	0.653679	-0.257946	-0.642656	1.146503	-0.082571	-0.686010	0.720510	0.277373	-0.640150	1.143610	0.022652				-0.302147	0.673349	-0.194081	-0.405468	0.599747	0.128644	-0.408455	0.584625	0.162580	-0.211713	0.067060	-0.004839	-0.168484	0.076815	-0.018694	0.436961	0.074080	-0.099000	0.452516	0.067248	-0.141750
10755	89.625000	-0.834200	0.532990	-0.063519	-0.808212	0.856212	-0.109636	-0.809537	0.895576	0.088477	-0.808744	0.537377	0.156491	-0.611025	0.653707	-0.257962	-0.642814	1.146413	-0.082561	-0.686059	0.720473	0.277360	-0.640353	1.143522	0.022642				-0.301955	0.673359	-0.194124	-0.405483	0.599749	0.128652	-0.408472	0.584623	0.162580	-0.211705	0.067072	-0.004837	-0.168483	0.076823	-0.018697	0.436958	0.074084	-0.098998	0.452516	0.067240	-0.141740
10756	89.633333	-0.834244	0.532981	-0.063524	-0.808223	0.856215	-0.109658	-0.809657	0.895540	0.088423	-0.808733	0.537363	0.156482	-0.610863	0.653737	-0.257972	-0.642995	1.146352	-0.082615	-0.686104	0.720437	0.277343	-0.640580	1.143411	0.022640				-0.301748	0.673267	-0.194014	-0.405518	0.599648	0.128723	-0.408493	0.584621	0.162586	-0.211695	0.067083	-0.004833	-0.168484	0.076827	-0.018697	0.436958	0.074081	-0.098990	0.452515	0.067257	-0.141743
10757	89.641667	-0.834211	0.532982	-0.063522	-0.808210	0.856209	-0.109668	-0.809678	0.895531	0.088426	-0.808777	0.537363	0.156493	-0.610671	0.653788	-0.258004	-0.643167	1.146250	-0.082606	-0.686150	0.720399	0.277327	-0.640760	1.143276	0.022602				-0.301565	0.673250	-0.194020	-0.405508	0.599747	0.128655	-0.408503	0.584624	0.162583	-0.211703	0.067082	-0.004844	-0.168460	0.076862	-0.018687	0.436956	0.074086	-0.098990	0.452515	0.067245	-0.141734
10758	89.650000	-0.834223	0.532982	-0.063517	-0.808192	0.856204	-0.109683	-0.809585	0.895550	0.088487	-0.808822	0.537363	0.156510	-0.610494	0.653835	-0.258035	-0.643326	1.146107	-0.082554	-0.686185	0.720360	0.277304	-0.640945	1.143154	0.022601				-0.301396	0.673210	-0.194022	-0.405521	0.599743	0.128648	-0.408520	0.584628	0.162582	-0.211708	0.067092	-0.004847	-0.168479	0.076848	-0.018691	0.436958	0.074093	-0.098989	0.452518	0.067250	-0.141736
10759	89.658333	-0.834380	0.532967	-0.063514	-0.808202	0.856213	-0.109694	-0.809605	0.895522	0.088477	-0.808812	0.537355	0.156500	-0.610333	0.653877	-0.258061	-0.643503	1.145986	-0.082523	-0.686221	0.720330	0.277289	-0.641146	1.143043	0.022647				-0.301234	0.673136	-0.194021	-0.405599	0.599798	0.128613	-0.408533	0.584622	0.162568	-0.211709	0.067099	-0.004838	-0.168484	0.076850	-0.018695	0.436958	0.074090	-0.098996	0.452517	0.067250	-0.141741
10760	89.666667	-0.834254	0.532964	-0.063514	-0.808199	0.856217	-0.109716	-0.809750	0.895513	0.088452	-0.808802	0.537344	0.156495	-0.610181	0.653922	-0.258085	-0.643667	1.145864	-0.082510	-0.686246	0.720308	0.277283	-0.641324	1.142898	0.022654				-0.301085	0.673051	-0.194010	-0.405612	0.599666	0.128669	-0.408541	0.584627	0.162549	-0.211714	0.067089	-0.004845	-0.168481	0.076846	-0.018697	0.436952	0.074090	-0.099004	0.452510	0.067250	-0.141745
10761	89.675000	-0.834384	0.532967	-0.063529	-0.808186	0.856212	-0.109723	-0.809692	0.895508	0.088469	-0.808848	0.537351	0.156508	-0.610040	0.653974	-0.258134	-0.643826	1.145768	-0.082501	-0.686266	0.720282	0.277272	-0.641510	1.142796	0.022673				-0.300919	0.672946	-0.193887	-0.405581	0.599732	0.128570	-0.408555	0.584628	0.162525	-0.211710	0.067087	-0.004838	-0.168476	0.076853	-0.018693	0.436953	0.074089	-0.099005	0.452514	0.067243	-0.141750
10762	89.683333	-0.834496	0.532971	-0.063533	-0.808183	0.856217	-0.109742	-0.809630	0.895493	0.088480	-0.808890	0.537356	0.156517	-0.609915	0.654012	-0.258181	-0.643977	1.145679	-0.082492	-0.686283	0.720263	0.277269	-0.641713	1.142725	0.022735				-0.300809	0.672854	-0.193879	-0.405585	0.599718	0.128545	-0.408565	0.584632	0.162494	-0.211718	0.067086	-0.004840	-0.168494	0.076837	-0.018702	0.436955	0.074084	-0.099005	0.452512	0.067239	-0.141750
10763	89.691667	-0.834439	0.532942	-0.063525	-0.808166	0.856213	-0.109753	-0.809620	0.895390	0.088409	-0.808873	0.537351	0.156498	-0.609802	0.654058	-0.258229	-0.644132	1.145579	-0.082475	-0.686301	0.720245	0.277263	-0.641900	1.142628	0.022754				-0.300724	0.672755	-0.193867	-0.405630	0.599730	0.128569	-0.408638	0.584609	0.162332	-0.211712	0.067078	-0.004842	-0.168473	0.076854	-0.018693	0.436952	0.074084	-0.099008	0.452510	0.067241	-0.141757
10764	89.700000	-0.834298	0.532949	-0.063527	-0.808142	0.856210	-0.109767	-0.809806	0.895492	0.088455	-0.808853	0.537349	0.156484	-0.609699	0.654105	-0.258281	-0.644295	1.145536	-0.082512	-0.686324	0.720237	0.277273	-0.642092	1.142505	0.022765				-0.300661	0.672679	-0.193880	-0.405675	0.599729	0.128586	-0.408661	0.584614	0.162309	-0.211722	0.067072	-0.004852	-0.168475	0.076850	-0.018696	0.436950	0.074086	-0.099007	0.452507	0.067247	-0.141759
10765	89.708333	-0.834436	0.532940	-0.063535	-0.808129	0.856217	-0.109774	-0.809745	0.895461	0.088441	-0.808888	0.537353	0.156482	-0.609583	0.654149	-0.258337	-0.644454	1.145429	-0.082473	-0.686348	0.720231	0.277275	-0.642284	1.142371	0.022768				-0.300623	0.672691	-0.193910	-0.405674	0.599816	0.128486	-0.408652	0.584636	0.162358	-0.211726	0.067071	-0.004857	-0.168486	0.076845	-0.018706	0.436948	0.074083	-0.099004	0.452510	0.067237	-0.141755
10766	89.716667	-0.834550	0.532958	-0.063557	-0.808107	0.856219	-0.109787	-0.809718	0.895463	0.088463	-0.808930	0.537360	0.156486	-0.609508	0.654176	-0.258369	-0.644608	1.145317	-0.082454	-0.686373	0.720220	0.277276	-0.642472	1.142263	0.022768				-0.300597	0.672738	-0.193950	-0.405685	0.599803	0.128474	-0.408645	0.584659	0.162418	-0.211721	0.067087	-0.004847	-0.168494	0.076839	-0.018709	0.436945	0.074088	-0.099011	0.452513	0.067246	-0.141757
10767	89.725000	-0.834397	0.532949	-0.063546	-0.808082	0.856218	-0.109803	-0.809635	0.895295	0.088338	-0.808877	0.537355	0.156452	-0.609453	0.654198	-0.258398	-0.644805	1.145268	-0.082542	-0.686396	0.720210	0.277283	-0.642701	1.142161	0.022771				-0.300572	0.672691	-0.194075	-0.405707	0.599758	0.128519	-0.408713	0.584626	0.162289	-0.211715	0.067092	-0.004844	-0.168481	0.076861	-0.018701	0.436945	0.074096	-0.099010	0.452506	0.067236	-0.141746
10768	89.733333	-0.834685	0.533015	-0.063589	-0.808062	0.856226	-0.109819	-0.809808	0.895427	0.088385	-0.808886	0.537360	0.156448	-0.609414	0.654209	-0.258417	-0.645009	1.145180	-0.082622	-0.686417	0.720203	0.277291	-0.642913	1.142018	0.022787				-0.300509	0.672656	-0.194102	-0.405708	0.599805	0.128492	-0.408671	0.584655	0.162432	-0.211708	0.067101	-0.004842	-0.168470	0.076881	-0.018691	0.436945	0.074103	-0.099017	0.452510	0.067232	-0.141743
10769	89.741667	-0.834517	0.532978	-0.063562	-0.808042	0.856228	-0.109831	-0.809696	0.895419	0.088404	-0.808947	0.537368	0.156458	-0.609376	0.654219	-0.258428	-0.645088	1.144916	-0.082463	-0.686432	0.720194	0.277300	-0.643136	1.141826	0.022767				-0.300532	0.672731	-0.194386	-0.405711	0.599800	0.128504	-0.408728	0.584615	0.162307	-0.211722	0.067102	-0.004847	-0.168492	0.076857	-0.018701	0.436947	0.074104	-0.099018	0.452511	0.067230	-0.141752
10770	89.750000	-0.834570	0.532969	-0.063584	-0.808017	0.856231	-0.109840	-0.809678	0.895419	0.088401	-0.808947	0.537367	0.156448	-0.609344	0.654225	-0.258437	-0.645248	1.144761	-0.082432	-0.686435	0.720179	0.277300	-0.643359	1.141647	0.022775				-0.300504	0.672805	-0.194558	-0.405711	0.599789	0.128509	-0.408731	0.584602	0.162314	-0.211717	0.067094	-0.004855	-0.168471	0.076874	-0.018695	0.436950	0.074099	-0.099030	0.452518	0.067237	-0.141763
10771	89.758333	-0.834633	0.532989	-0.063605	-0.807997	0.856235	-0.109846	-0.809789	0.895408	0.088376	-0.808951	0.537373	0.156447	-0.609321	0.654221	-0.258437	-0.645500	1.144604	-0.082430	-0.686438	0.720168	0.277303	-0.643592	1.141454	0.022795				-0.300471	0.672816	-0.194648	-0.405713	0.599730	0.128547	-0.408725	0.584596	0.162314	-0.211716	0.067093	-0.004850	-0.168483	0.076860	-0.018704	0.436952	0.074099	-0.099043	0.452513	0.067216	-0.141773
10772	89.766667	-0.834567	0.532964	-0.063605	-0.807971	0.856237	-0.109841	-0.809774	0.895403	0.088377	-0.808946	0.537373	0.156440	-0.609303	0.654222	-0.258434	-0.645762	1.144436	-0.082436	-0.686440	0.720159	0.277310	-0.643820	1.141227	0.022771				-0.300414	0.672826	-0.194631	-0.405699	0.599771	0.128511	-0.408671	0.584622	0.162451	-0.211725	0.067084	-0.004853	-0.168467	0.076865	-0.018702	0.436946	0.074096	-0.099051	0.452513	0.067223	-0.141787
10773	89.775000	-0.834505	0.532984	-0.063593	-0.807951	0.856249	-0.109838	-0.809698	0.895400	0.088403	-0.808936	0.537373	0.156429	-0.609288	0.654225	-0.258432	-0.645763	1.144152	-0.082464	-0.686426	0.720145	0.277309	-0.644086	1.140997	0.022766				-0.300379	0.672792	-0.194702	-0.405698	0.599719	0.128547	-0.408690	0.584602	0.162383	-0.211721	0.067074	-0.004855	-0.168494	0.076837	-0.018706	0.436950	0.074100	-0.099055	0.452515	0.067213	-0.141785
10774	89.783333	-0.834574	0.532945	-0.063598	-0.807924	0.856254	-0.109836	-0.809631	0.895417	0.088431	-0.808873	0.537369	0.156403	-0.609268	0.654224	-0.258434	-0.645946	1.143921	-0.082486	-0.686421	0.720128	0.277305	-0.644362	1.140704	0.022713				-0.300353	0.672737	-0.194763	-0.405701	0.599663	0.128588	-0.408719	0.584577	0.162320	-0.211709	0.067078	-0.004841	-0.168496	0.076836	-0.018704	0.436952	0.074102	-0.099065	0.452512	0.067210	-0.141800
10775	89.791667	-0.834508	0.532988	-0.063611	-0.807893	0.856271	-0.109831	-0.809692	0.895405	0.088395	-0.808929	0.537384	0.156420	-0.609264	0.654216	-0.258421	-0.646300	1.143672	-0.082451	-0.686415	0.720119	0.277305	-0.644630	1.140440	0.022688				-0.300327	0.672656	-0.194811	-0.405674	0.599768	0.128523	-0.408773	0.584554	0.162345	-0.211721	0.067080	-0.004853	-0.168472	0.076864	-0.018692	0.436943	0.074113	-0.099073	0.452515	0.067199	-0.141797
10776	89.800000	-0.834556	0.532994	-0.063630	-0.807817	0.856262	-0.109784	-0.809565	0.895409	0.088448	-0.808924	0.537394	0.156409	-0.609262	0.654204	-0.258408	-0.646512	1.143415	-0.082486	-0.686416	0.720109	0.277310	-0.644917	1.140173	0.022607				-0.300300	0.672567	-0.194850	-0.405670	0.599775	0.128538	-0.408831	0.584534	0.162377	-0.211721	0.067090	-0.004846	-0.168493	0.076848	-0.018699	0.436942	0.074116	-0.099080	0.452515	0.067196	-0.141802
10777	89.808333	-0.834386	0.532982	-0.063617	-0.807795	0.856282	-0.109797	-0.809550	0.895407	0.088433	-0.808927	0.537393	0.156411	-0.609253	0.654191	-0.258417	-0.646722	1.143121	-0.082521	-0.686413	0.720089	0.277322	-0.645249	1.139863	0.022617				-0.300272	0.672473	-0.194885	-0.405665	0.599772	0.128556	-0.408805	0.584547	0.162461	-0.211722	0.067098	-0.004843	-0.168485	0.076868	-0.018685	0.436936	0.074118	-0.099094	0.452510	0.067185	-0.141811
10778	89.816667	-0.834391	0.532986	-0.063622	-0.807734	0.856285	-0.109759	-0.809584	0.895416	0.088444	-0.808867	0.537386	0.156390	-0.609239	0.654187	-0.258429	-0.646935	1.142771	-0.082552	-0.686413	0.720067	0.277343	-0.645549	1.139553	0.022604				-0.300287	0.672358	-0.195031	-0.405663	0.599767	0.128578	-0.408836	0.584519	0.162416	-0.211703	0.067106	-0.004826	-0.168474	0.076875	-0.018676	0.436930	0.074113	-0.099118	0.452513	0.067171	-0.141833
10779	89.825000	-0.834600	0.533025	-0.063638	-0.807673	0.856284	-0.109736	-0.809543	0.895416	0.088470	-0.808888	0.537387	0.156407	-0.609237	0.654175	-0.258442	-0.647001	1.142378	-0.082659	-0.686404	0.720047	0.277389	-0.645863	1.139166	0.022579				-0.300253	0.672284	-0.195027	-0.405659	0.599756	0.128603	-0.408802	0.584521	0.162507	-0.211718	0.067094	-0.004832	-0.168474	0.076873	-0.018677	0.436931	0.074115	-0.099145	0.452508	0.067160	-0.141858
10780	89.833333	-0.834533	0.533007	-0.063630	-0.807626	0.856290	-0.109737	-0.809464	0.895416	0.088492	-0.808914	0.537391	0.156423	-0.609228	0.654161	-0.258466	-0.647317	1.142101	-0.082896	-0.686395	0.720021	0.277441	-0.646168	1.138767	0.022531				-0.300221	0.672220	-0.195034	-0.405657	0.599756	0.128626	-0.408774	0.584532	0.162592	-0.211722	0.067074	-0.004841	-0.168500	0.076842	-0.018685	0.436927	0.074111	-0.099170	0.452508	0.067144	-0.141887
10781	89.841667	-0.834531	0.533010	-0.063625	-0.807550	0.856298	-0.109693	-0.809474	0.895429	0.088521	-0.808877	0.537380	0.156415	-0.609220	0.654157	-0.258490	-0.647530	1.141642	-0.082867	-0.686398	0.719965	0.277457	-0.646500	1.138366	0.022495				-0.300186	0.672129	-0.195030	-0.405649	0.599749	0.128638	-0.408792	0.584503	0.162537	-0.211720	0.067072	-0.004831	-0.168498	0.076829	-0.018690	0.436930	0.074114	-0.099205	0.452504	0.067124	-0.141913
10782	89.850000	-0.834354	0.533004	-0.063606	-0.807494	0.856310	-0.109681	-0.809412	0.895418	0.088540	-0.808845	0.537369	0.156416	-0.609219	0.654153	-0.258503	-0.647743	1.141142	-0.082805	-0.686379	0.719951	0.277523	-0.646831	1.137968	0.022483				-0.300208	0.672137	-0.195319	-0.405645	0.599748	0.128653	-0.408757	0.584521	0.162616	-0.211708	0.067066	-0.004831	-0.168500	0.076827	-0.018689	0.436929	0.074119	-0.099234	0.452499	0.067106	-0.141937
10783	89.858333	-0.834284	0.533005	-0.063596	-0.807427	0.856321	-0.109667	-0.809329	0.895423	0.088557	-0.808876	0.537370	0.156437	-0.609208	0.654152	-0.258513	-0.647980	1.140720	-0.082827	-0.686368	0.719924	0.277568	-0.647145	1.137559	0.022393				-0.300163	0.672024	-0.195264	-0.405638	0.599745	0.128659	-0.408749	0.584522	0.162622	-0.211726	0.067072	-0.004839	-0.168488	0.076843	-0.018685	0.436928	0.074121	-0.099266	0.452504	0.067081	-0.141956
10784	89.866667	-0.834496	0.533018	-0.063608	-0.807369	0.856335	-0.109659	-0.809351	0.895463	0.088598	-0.808904	0.537373	0.156452	-0.609203	0.654160	-0.258533	-0.648234	1.140338	-0.082858	-0.686353	0.719902	0.277605	-0.647471	1.137211	0.022325				-0.300152	0.671981	-0.195377	-0.405635	0.599751	0.128667	-0.408744	0.584518	0.162627	-0.211722	0.067077	-0.004840	-0.168499	0.076840	-0.018690	0.436929	0.074130	-0.099302	0.452508	0.067074	-0.141987
10785	89.875000	-0.834486	0.533019	-0.063606	-0.807298	0.856353	-0.109647	-0.809256	0.895426	0.088583	-0.808874	0.537368	0.156447	-0.609195	0.654168	-0.258547	-0.648465	1.139985	-0.082891	-0.686344	0.719882	0.277640	-0.647830	1.136925	0.022347				-0.300133	0.671919	-0.195480	-0.405635	0.599750	0.128673	-0.408742	0.584519	0.162632	-0.211711	0.067088	-0.004834	-0.168496	0.076844	-0.018684	0.436925	0.074142	-0.099336	0.452512	0.067060	-0.142015
10786	89.883333	-0.834255	0.533009	-0.063588	-0.807215	0.856358	-0.109640	-0.809216	0.895448	0.088612	-0.808899	0.537371	0.156462	-0.609198	0.654177	-0.258562	-0.648721	1.139695	-0.082981	-0.686334	0.719869	0.277676	-0.648147	1.136654	0.022304				-0.300113	0.671844	-0.195578	-0.405638	0.599746	0.128670	-0.408794	0.584482	0.162503	-0.211707	0.067095	-0.004822	-0.168471	0.076870	-0.018670	0.436927	0.074153	-0.099371	0.452510	0.067045	-0.142048
10787	89.891667	-0.834488	0.533051	-0.063595	-0.807158	0.856386	-0.109618	-0.809116	0.895462	0.088673	-0.808895	0.537377	0.156460	-0.609203	0.654180	-0.258572	-0.648923	1.139352	-0.082965	-0.686327	0.719859	0.277710	-0.648464	1.136373	0.022242				-0.300098	0.671728	-0.195667	-0.405633	0.599753	0.128670	-0.408736	0.584524	0.162635	-0.211714	0.067089	-0.004830	-0.168481	0.076862	-0.018673	0.436930	0.074157	-0.099413	0.452520	0.067035	-0.142085
10788	89.900000	-0.834242	0.533035	-0.063589	-0.807090	0.856410	-0.109594	-0.808975	0.895448	0.088699	-0.808885	0.537385	0.156455	-0.609213	0.654189	-0.258592	-0.649168	1.139067	-0.083020	-0.686321	0.719855	0.277742	-0.648803	1.136128	0.022243				-0.300091	0.671588	-0.195745	-0.405630	0.599755	0.128677	-0.408733	0.584525	0.162635	-0.211722	0.067095	-0.004825	-0.168494	0.076846	-0.018674	0.436940	0.074172	-0.099465	0.452528	0.067019	-0.142128
10789	89.908333	-0.834236	0.533044	-0.063592	-0.807028	0.856434	-0.109572	-0.808900	0.895392	0.088685	-0.808823	0.537377	0.156441	-0.609230	0.654200	-0.258617	-0.649408	1.138790	-0.083049	-0.686318	0.719849	0.277766	-0.649109	1.135875	0.022200				-0.300092	0.671427	-0.195806	-0.405627	0.599758	0.128684	-0.408731	0.584528	0.162641	-0.211717	0.067082	-0.004828	-0.168487	0.076851	-0.018676	0.436934	0.074173	-0.099493	0.452527	0.067018	-0.142159
10790	89.916667	-0.834231	0.533058	-0.063595	-0.806986	0.856474	-0.109573	-0.808806	0.895323	0.088655	-0.808872	0.537388	0.156459	-0.609250	0.654215	-0.258635	-0.649637	1.138532	-0.083085	-0.686318	0.719848	0.277787	-0.649419	1.135669	0.022125				-0.300077	0.671246	-0.195760	-0.405623	0.599760	0.128685	-0.408729	0.584529	0.162649	-0.211708	0.067079	-0.004824	-0.168471	0.076857	-0.018676	0.436936	0.074182	-0.099531	0.452530	0.067013	-0.142194
10791	89.925000	-0.834230	0.533082	-0.063592	-0.806934	0.856500	-0.109564	-0.808890	0.895506	0.088789	-0.808863	0.537396	0.156456	-0.609269	0.654236	-0.258657	-0.649871	1.138300	-0.083155	-0.686316	0.719844	0.277800	-0.649717	1.135486	0.022097				-0.300109	0.671043	-0.195818	-0.405612	0.599766	0.128693	-0.408719	0.584530	0.162650	-0.211717	0.067068	-0.004847	-0.168492	0.076830	-0.018694	0.436940	0.074198	-0.099576	0.452532	0.066991	-0.142224
10792	89.933333	-0.834218	0.533084	-0.063597	-0.806881	0.856514	-0.109544	-0.808861	0.895552	0.088859	-0.808854	0.537409	0.156444	-0.609291	0.654250	-0.258669	-0.650197	1.138219	-0.083398	-0.686309	0.719836	0.277811	-0.650049	1.135291	0.022062				-0.300190	0.670830	-0.195990	-0.405619	0.599669	0.128769	-0.408708	0.584532	0.162650	-0.211702	0.067070	-0.004846	-0.168489	0.076830	-0.018699	0.436937	0.074206	-0.099610	0.452533	0.066992	-0.142257
10793	89.941667	-0.834333	0.533092	-0.063611	-0.806829	0.856529	-0.109531	-0.808854	0.895449	0.088753	-0.808821	0.537405	0.156432	-0.609317	0.654269	-0.258672	-0.650414	1.138019	-0.083439	-0.686306	0.719826	0.277815	-0.650351	1.135102	0.022009				-0.300252	0.670607	-0.196047	-0.405590	0.599776	0.128699	-0.408691	0.584529	0.162651	-0.211707	0.067076	-0.004855	-0.168478	0.076845	-0.018699	0.436937	0.074217	-0.099638	0.452533	0.066985	-0.142280
10794	89.950000	-0.834210	0.533107	-0.063609	-0.806784	0.856540	-0.109517	-0.808967	0.895553	0.088817	-0.808842	0.537415	0.156437	-0.609335	0.654290	-0.258669	-0.650549	1.137740	-0.083320	-0.686301	0.719821	0.277826	-0.650615	1.134954	0.021907				-0.300281	0.670375	-0.195983	-0.405580	0.599782	0.128703	-0.408667	0.584511	0.162648	-0.211708	0.067080	-0.004858	-0.168489	0.076839	-0.018701	0.436944	0.074236	-0.099667	0.452542	0.066975	-0.142294
10795	89.958333	-0.834198	0.533110	-0.063613	-0.806741	0.856545	-0.109501	-0.808949	0.895563	0.088854	-0.808827	0.537424	0.156422	-0.609370	0.654302	-0.258669	-0.650729	1.137587	-0.083364	-0.686284	0.719807	0.277841	-0.650930	1.134846	0.021920				-0.300370	0.670196	-0.196123	-0.405562	0.599777	0.128699	-0.408610	0.584436	0.162642	-0.211708	0.067089	-0.004851	-0.168487	0.076842	-0.018697	0.436944	0.074241	-0.099692	0.452544	0.066979	-0.142317
10796	89.966667	-0.834186	0.533098	-0.063624	-0.806712	0.856556	-0.109490	-0.808936	0.895578	0.088891	-0.808765	0.537415	0.156398	-0.609406	0.654324	-0.258658	-0.650931	1.137454	-0.083393	-0.686266	0.719798	0.277861	-0.651248	1.134726	0.021853				-0.300479	0.670008	-0.196264	-0.405560	0.599677	0.128773	-0.408548	0.584352	0.162632	-0.211697	0.067092	-0.004836	-0.168485	0.076842	-0.018690	0.436956	0.074251	-0.099722	0.452558	0.066974	-0.142341
10797	89.975000	-0.834171	0.533108	-0.063637	-0.806665	0.856558	-0.109451	-0.808927	0.895540	0.088865	-0.808782	0.537422	0.156397	-0.609447	0.654325	-0.258629	-0.651128	1.137342	-0.083467	-0.686256	0.719789	0.277882	-0.651536	1.134584	0.021803				-0.300585	0.669769	-0.196380	-0.405530	0.599779	0.128690	-0.408567	0.584532	0.162728	-0.211704	0.067084	-0.004839	-0.168475	0.076848	-0.018681	0.436954	0.074259	-0.099732	0.452557	0.066972	-0.142346
10798	89.983333	-0.834162	0.533110	-0.063641	-0.806622	0.856555	-0.109417	-0.808906	0.895528	0.088888	-0.808799	0.537431	0.156395	-0.609497	0.654333	-0.258600	-0.651424	1.137350	-0.083683	-0.686242	0.719780	0.277907	-0.651821	1.134439	0.021756				-0.300688	0.669543	-0.196413	-0.405516	0.599783	0.128686	-0.408554	0.584539	0.162724	-0.211718	0.067084	-0.004835	-0.168488	0.076828	-0.018681	0.436960	0.074253	-0.099745	0.452565	0.066964	-0.142361
10799	89.991667	-0.834151	0.533118	-0.063652	-0.806602	0.856562	-0.109394	-0.808894	0.895515	0.088907	-0.808759	0.537424	0.156377	-0.609571	0.654330	-0.258555	-0.651606	1.137250	-0.083722	-0.686230	0.719770	0.277919	-0.652096	1.134329	0.021708				-0.300825	0.669347	-0.196537	-0.405505	0.599792	0.128685	-0.408597	0.584601	0.162717	-0.211708	0.067072	-0.004828	-0.168488	0.076829	-0.018678	0.436959	0.074255	-0.099749	0.452562	0.066963	-0.142367
10800	90.000000	-0.834189	0.533111	-0.063664	-0.806590	0.856566	-0.109376	-0.808885	0.895500	0.088927	-0.808732	0.537416	0.156365	-0.609621	0.654335	-0.258514	-0.651787	1.137128	-0.083751	-0.686218	0.719756	0.277940	-0.652393	1.134173	0.021685				-0.300964	0.669140	-0.196657	-0.405514	0.599704	0.128755	-0.408655	0.584659	0.162691	-0.211703	0.067073	-0.004824	-0.168467	0.076855	-0.018673	0.436957	0.074260	-0.099755	0.452565	0.066978	-0.142378
10801	90.008333	-0.834162	0.533118	-0.063671	-0.806582	0.856567	-0.109356	-0.808875	0.895491	0.088949	-0.808781	0.537428	0.156372	-0.609712	0.654324	-0.258446	-0.651929	1.136985	-0.083695	-0.686215	0.719750	0.277955	-0.652644	1.134086	0.021649				-0.301091	0.668950	-0.196667	-0.405496	0.599810	0.128684	-0.408652	0.584624	0.162659	-0.211717	0.067073	-0.004837	-0.168478	0.076838	-0.018678	0.436959	0.074259	-0.099753	0.452562	0.066963	-0.142364
10802	90.016667	-0.834133	0.533121	-0.063671	-0.806580	0.856569	-0.109335	-0.808867	0.895477	0.088970	-0.808772	0.537426	0.156362	-0.609801	0.654316	-0.258381	-0.652067	1.136840	-0.083642	-0.686214	0.719734	0.277965	-0.652870	1.133963	0.021575				-0.301219	0.668771	-0.196668	-0.405497	0.599810	0.128690	-0.408645	0.584591	0.162648	-0.211711	0.067075	-0.004839	-0.168484	0.076828	-0.018688	0.436958	0.074264	-0.099750	0.452558	0.066965	-0.142357
10803	90.025000	-0.834134	0.533111	-0.063683	-0.806591	0.856566	-0.109315	-0.808791	0.895447	0.089000	-0.808743	0.537414	0.156344	-0.609892	0.654309	-0.258313	-0.652243	1.136755	-0.083641	-0.686213	0.719718	0.277974	-0.653099	1.133867	0.021585				-0.301387	0.668583	-0.196724	-0.405508	0.599760	0.128739	-0.408637	0.584572	0.162656	-0.211701	0.067078	-0.004833	-0.168473	0.076849	-0.018681	0.436959	0.074264	-0.099742	0.452560	0.066971	-0.142355
10804	90.033333	-0.834137	0.533099	-0.063689	-0.806605	0.856566	-0.109293	-0.808617	0.895241	0.088920	-0.808766	0.537409	0.156348	-0.609992	0.654307	-0.258259	-0.652393	1.136684	-0.083624	-0.686221	0.719697	0.277988	-0.653332	1.133781	0.021607				-0.301584	0.668405	-0.196879	-0.405519	0.599705	0.128794	-0.408636	0.584558	0.162673	-0.211708	0.067088	-0.004839	-0.168458	0.076859	-0.018674	0.436958	0.074262	-0.099721	0.452559	0.066985	-0.142342
10805	90.041667	-0.834142	0.533097	-0.063690	-0.806629	0.856565	-0.109272	-0.808884	0.895426	0.089041	-0.808768	0.537405	0.156347	-0.610094	0.654315	-0.258208	-0.652558	1.136656	-0.083634	-0.686229	0.719675	0.278005	-0.653553	1.133725	0.021639				-0.301786	0.668218	-0.196837	-0.405501	0.599803	0.128744	-0.408637	0.584549	0.162697	-0.211709	0.067088	-0.004833	-0.168469	0.076850	-0.018676	0.436953	0.074255	-0.099701	0.452550	0.066983	-0.142326
10806	90.050000	-0.834140	0.533102	-0.063686	-0.806659	0.856567	-0.109247	-0.808898	0.895406	0.089064	-0.808761	0.537398	0.156348	-0.610201	0.654330	-0.258168	-0.652701	1.136614	-0.083599	-0.686238	0.719643	0.278015	-0.653755	1.133671	0.021660				-0.302061	0.668090	-0.196970	-0.405496	0.599795	0.128775	-0.408635	0.584542	0.162723	-0.211703	0.067086	-0.004823	-0.168479	0.076835	-0.018680	0.436950	0.074249	-0.099682	0.452551	0.066996	-0.142303
10807	90.058333	-0.834150	0.533087	-0.063681	-0.806690	0.856570	-0.109228	-0.808918	0.895386	0.089086	-0.808706	0.537382	0.156330	-0.610304	0.654358	-0.258139	-0.652848	1.136581	-0.083575	-0.686253	0.719618	0.278030	-0.653941	1.133587	0.021682				-0.302355	0.667836	-0.196889	-0.405494	0.599793	0.128797	-0.408631	0.584530	0.162740	-0.211696	0.067084	-0.004823	-0.168459	0.076849	-0.018674	0.436954	0.074234	-0.099654	0.452545	0.066994	-0.142291
10808	90.066667	-0.834159	0.533086	-0.063673	-0.806726	0.856574	-0.109205	-0.808939	0.895366	0.089107	-0.808772	0.537381	0.156357	-0.610395	0.654382	-0.258111	-0.653002	1.136546	-0.083537	-0.686271	0.719586	0.278044	-0.654110	1.133521	0.021723				-0.302728	0.667748	-0.197061	-0.405490	0.599798	0.128811	-0.408626	0.584529	0.162751	-0.211712	0.067080	-0.004834	-0.168460	0.076854	-0.018673	0.436942	0.074223	-0.099619	0.452543	0.067007	-0.142263
10809	90.075000	-0.834164	0.533085	-0.063667	-0.806768	0.856566	-0.109186	-0.808970	0.895347	0.089127	-0.808782	0.537373	0.156365	-0.610465	0.654402	-0.258176	-0.653154	1.136479	-0.083482	-0.686287	0.719559	0.278063	-0.654267	1.133421	0.021752				-0.303076	0.667442	-0.197041	-0.405490	0.599802	0.128816	-0.408626	0.584530	0.162753	-0.211711	0.067072	-0.004840	-0.168485	0.076829	-0.018687	0.436943	0.074223	-0.099591	0.452540	0.067009	-0.142234
10810	90.083333	-0.834173	0.533072	-0.063660	-0.806804	0.856561	-0.109160	-0.808846	0.895260	0.089171	-0.808792	0.537360	0.156369	-0.610551	0.654419	-0.258239	-0.653315	1.136407	-0.083402	-0.686305	0.719530	0.278076	-0.654410	1.133318	0.021804				-0.303429	0.667241	-0.197191	-0.405488	0.599810	0.128810	-0.408625	0.584535	0.162743	-0.211708	0.067080	-0.004838	-0.168486	0.076833	-0.018690	0.436948	0.074223	-0.099567	0.452533	0.067011	-0.142213
10811	90.091667	-0.834186	0.533057	-0.063654	-0.806844	0.856552	-0.109142	-0.808918	0.895199	0.089113	-0.808779	0.537289	0.156344	-0.610669	0.654417	-0.258122	-0.653463	1.136331	-0.083334	-0.686335	0.719485	0.278082	-0.654558	1.133240	0.021912				-0.303806	0.667147	-0.197570	-0.405504	0.599776	0.128830	-0.408628	0.584548	0.162728	-0.211706	0.067083	-0.004833	-0.168474	0.076847	-0.018688	0.436941	0.074207	-0.099531	0.452532	0.067018	-0.142179
10812	90.100000	-0.834203	0.533051	-0.063649	-0.806883	0.856543	-0.109122	-0.809003	0.895204	0.089148	-0.808828	0.537335	0.156391	-0.610770	0.654434	-0.258198	-0.653596	1.136241	-0.083231	-0.686365	0.719438	0.278096	-0.654696	1.133136	0.021994				-0.304097	0.666953	-0.197773	-0.405566	0.599937	0.128760	-0.408640	0.584561	0.162718	-0.211702	0.067083	-0.004826	-0.168464	0.076862	-0.018677	0.436939	0.074202	-0.099493	0.452528	0.067037	-0.142150
10813	90.108333	-0.834331	0.533043	-0.063650	-0.806927	0.856533	-0.109097	-0.809026	0.895126	0.089179	-0.808812	0.537319	0.156391	-0.610934	0.654407	-0.257962	-0.653836	1.136311	-0.083377	-0.686392	0.719396	0.278109	-0.654800	1.133034	0.022081				-0.304276	0.666769	-0.197836	-0.405600	0.599876	0.128771	-0.408658	0.584568	0.162708	-0.211715	0.067087	-0.004825	-0.168475	0.076856	-0.018678	0.436937	0.074190	-0.099456	0.452523	0.067044	-0.142116
10814	90.116667	-0.834237	0.533027	-0.063630	-0.806979	0.856522	-0.109072	-0.808925	0.895017	0.089183	-0.808855	0.537304	0.156409	-0.611071	0.654406	-0.257934	-0.653963	1.136265	-0.083301	-0.686427	0.719353	0.278123	-0.654889	1.132955	0.022172				-0.304424	0.666621	-0.197985	-0.405595	0.599861	0.128706	-0.408682	0.584578	0.162699	-0.211704	0.067088	-0.004810	-0.168468	0.076862	-0.018668	0.436931	0.074184	-0.099417	0.452518	0.067048	-0.142083
10815	90.125000	-0.834369	0.533024	-0.063633	-0.807023	0.856505	-0.109027	-0.809119	0.895144	0.089300	-0.808871	0.537284	0.156419	-0.611209	0.654396	-0.257987	-0.654067	1.136219	-0.083210	-0.686469	0.719313	0.278139	-0.654961	1.132883	0.022246				-0.304544	0.666495	-0.198153	-0.405617	0.599856	0.128701	-0.408709	0.584584	0.162696	-0.211722	0.067078	-0.004817	-0.168488	0.076840	-0.018674	0.436935	0.074176	-0.099379	0.452522	0.067078	-0.142055
10816	90.133333	-0.834515	0.533018	-0.063640	-0.807071	0.856488	-0.108975	-0.809297	0.895107	0.089293	-0.808888	0.537270	0.156424	-0.611355	0.654409	-0.257883	-0.654173	1.136191	-0.083129	-0.686510	0.719273	0.278149	-0.655021	1.132849	0.022322				-0.304680	0.666368	-0.198458	-0.405644	0.599861	0.128701	-0.408737	0.584586	0.162694	-0.211718	0.067075	-0.004821	-0.168492	0.076840	-0.018675	0.436933	0.074163	-0.099343	0.452514	0.067089	-0.142019
10817	90.141667	-0.834457	0.533002	-0.063620	-0.807138	0.856483	-0.108929	-0.809351	0.895073	0.089340	-0.808838	0.537141	0.156349	-0.611513	0.654418	-0.257874	-0.654289	1.136228	-0.083006	-0.686557	0.719239	0.278157	-0.655061	1.132882	0.022427				-0.304751	0.666120	-0.198486	-0.405665	0.599870	0.128707	-0.408861	0.584642	0.162589	-0.211714	0.067086	-0.004819	-0.168467	0.076865	-0.018676	0.436928	0.074159	-0.099308	0.452509	0.067105	-0.141990
10818	90.150000	-0.834569	0.533000	-0.063620	-0.807200	0.856472	-0.108876	-0.809431	0.895065	0.089385	-0.808860	0.537128	0.156355	-0.611692	0.654421	-0.257884	-0.654388	1.136288	-0.082907	-0.686599	0.719202	0.278154	-0.655107	1.132955	0.022536				-0.304877	0.665997	-0.198694	-0.405685	0.599880	0.128720	-0.408882	0.584563	0.162525	-0.211720	0.067092	-0.004836	-0.168488	0.076845	-0.018695	0.436927	0.074142	-0.099271	0.452507	0.067119	-0.141970
10819	90.158333	-0.834592	0.532989	-0.063613	-0.807266	0.856466	-0.108819	-0.809485	0.895033	0.089412	-0.808946	0.537227	0.156440	-0.611825	0.654443	-0.258005	-0.654470	1.136398	-0.082809	-0.686643	0.719173	0.278161	-0.655120	1.133063	0.022634				-0.305036	0.665915	-0.198973	-0.405692	0.599867	0.128732	-0.408844	0.584588	0.162648	-0.211713	0.067085	-0.004846	-0.168486	0.076845	-0.018705	0.436925	0.074140	-0.099252	0.452506	0.067122	-0.141940
10820	90.166667	-0.834469	0.532973	-0.063598	-0.807328	0.856458	-0.108763	-0.809533	0.895015	0.089465	-0.808906	0.537100	0.156370	-0.611974	0.654474	-0.257954	-0.654546	1.136531	-0.082704	-0.686683	0.719146	0.278168	-0.655140	1.133207	0.022749				-0.305294	0.665825	-0.199443	-0.405715	0.599767	0.128812	-0.408851	0.584586	0.162656	-0.211697	0.067088	-0.004841	-0.168461	0.076869	-0.018698	0.436919	0.074132	-0.099227	0.452497	0.067143	-0.141933
10821	90.175000	-0.834685	0.533015	-0.063602	-0.807391	0.856449	-0.108710	-0.809595	0.894976	0.089495	-0.808928	0.537085	0.156380	-0.612123	0.654499	-0.257976	-0.654613	1.136690	-0.082605	-0.686727	0.719112	0.278182	-0.655135	1.133366	0.022862				-0.305519	0.665775	-0.199773	-0.405698	0.599862	0.128752	-0.408882	0.584576	0.162605	-0.211712	0.067092	-0.004850	-0.168476	0.076859	-0.018705	0.436920	0.074131	-0.099203	0.452503	0.067143	-0.141908
10822	90.183333	-0.834499	0.533003	-0.063552	-0.807451	0.856436	-0.108658	-0.809660	0.894958	0.089568	-0.808949	0.537068	0.156394	-0.612290	0.654533	-0.258001	-0.654663	1.136853	-0.082489	-0.686764	0.719069	0.278198	-0.655096	1.133528	0.022992				-0.305717	0.665605	-0.199964	-0.405709	0.599883	0.128755	-0.408864	0.584597	0.162667	-0.211721	0.067095	-0.004846	-0.168486	0.076852	-0.018701	0.436917	0.074125	-0.099180	0.452499	0.067148	-0.141883
10823	90.191667	-0.834585	0.532990	-0.063559	-0.807516	0.856429	-0.108603	-0.809713	0.894967	0.089654	-0.809003	0.537101	0.156447	-0.612482	0.654580	-0.258013	-0.654730	1.137027	-0.082352	-0.686800	0.719035	0.278232	-0.655030	1.133745	0.023119				-0.305937	0.665501	-0.200426	-0.405734	0.599859	0.128790	-0.408872	0.584610	0.162667	-0.211713	0.067094	-0.004830	-0.168492	0.076850	-0.018693	0.436909	0.074117	-0.099149	0.452497	0.067160	-0.141860
10824	90.200000	-0.834671	0.532988	-0.063565	-0.807582	0.856426	-0.108550	-0.809701	0.894915	0.089717	-0.808989	0.537026	0.156421	-0.612709	0.654616	-0.258012	-0.654772	1.137251	-0.082219	-0.686831	0.718995	0.278267	-0.654960	1.133942	0.023241				-0.306169	0.665537	-0.201096	-0.405721	0.599904	0.128757	-0.408933	0.584601	0.162543	-0.211728	0.067092	-0.004822	-0.168493	0.076856	-0.018685	0.436911	0.074112	-0.099120	0.452489	0.067182	-0.141846
10825	90.208333	-0.834688	0.533007	-0.063532	-0.807646	0.856411	-0.108494	-0.809931	0.894913	0.089749	-0.808999	0.537004	0.156430	-0.612927	0.654680	-0.258002	-0.654789	1.137463	-0.082098	-0.686858	0.718957	0.278311	-0.654865	1.134187	0.023380				-0.306334	0.665386	-0.201578	-0.405726	0.599901	0.128839	-0.408906	0.584696	0.162517	-0.211726	0.067092	-0.004828	-0.168487	0.076870	-0.018683	0.436906	0.074102	-0.099101	0.452485	0.067182	-0.141822
10826	90.216667	-0.834639	0.533030	-0.063497	-0.807710	0.856403	-0.108445	-0.810006	0.894874	0.089803	-0.809013	0.536988	0.156436	-0.613150	0.654732	-0.257989	-0.654722	1.137602	-0.081771	-0.686886	0.718919	0.278356	-0.654742	1.134462	0.023526				-0.306451	0.665056	-0.201845	-0.405725	0.600011	0.128824	-0.408808	0.584822	0.162635	-0.211734	0.067085	-0.004837	-0.168481	0.076878	-0.018681	0.436902	0.074098	-0.099084	0.452484	0.067187	-0.141808
10827	90.225000	-0.834710	0.532935	-0.063545	-0.807808	0.856407	-0.108416	-0.810095	0.894851	0.089902	-0.809018	0.536971	0.156445	-0.613393	0.654787	-0.257982	-0.654766	1.137924	-0.081682	-0.686905	0.718881	0.278410	-0.654590	1.134761	0.023658				-0.306665	0.664944	-0.202543	-0.405760	0.599936	0.128897	-0.408796	0.584665	0.162497	-0.211726	0.067091	-0.004826	-0.168504	0.076862	-0.018690	0.436899	0.074088	-0.099064	0.452479	0.067182	-0.141788
10828	90.233333	-0.834704	0.532939	-0.063535	-0.807885	0.856403	-0.108358	-0.810198	0.894799	0.089959	-0.809024	0.536957	0.156451	-0.613631	0.654847	-0.257973	-0.654804	1.138259	-0.081587	-0.686930	0.718837	0.278463	-0.654456	1.135105	0.023888				-0.306796	0.664690	-0.202802	-0.405749	0.600037	0.128824	-0.408804	0.584672	0.162496	-0.211736	0.067097	-0.004832	-0.168509	0.076860	-0.018692	0.436895	0.074089	-0.099053	0.452477	0.067189	-0.141778
10829	90.241667	-0.834675	0.532939	-0.063523	-0.807967	0.856405	-0.108296	-0.810225	0.894727	0.090001	-0.809023	0.536938	0.156459	-0.613877	0.654917	-0.257965	-0.654815	1.138588	-0.081352	-0.686969	0.718764	0.278483	-0.654253	1.135465	0.024097				-0.307054	0.664622	-0.203637	-0.405775	0.599997	0.128874	-0.408791	0.584685	0.162583	-0.211734	0.067091	-0.004836	-0.168494	0.076871	-0.018692	0.436894	0.074081	-0.099042	0.452475	0.067198	-0.141777
10830	90.250000	-0.834710	0.532924	-0.063517	-0.808072	0.856415	-0.108240	-0.810311	0.894711	0.090076	-0.809024	0.536917	0.156466	-0.614101	0.655000	-0.257980	-0.654797	1.138947	-0.081138	-0.686999	0.718708	0.278525	-0.654045	1.135793	0.024285				-0.307247	0.664469	-0.204096	-0.405776	0.600037	0.128862	-0.408778	0.584690	0.162673	-0.211725	0.067077	-0.004842	-0.168500	0.076856	-0.018697	0.436895	0.074072	-0.099044	0.452475	0.067190	-0.141778
10831	90.258333	-0.834725	0.532934	-0.063477	-0.808155	0.856424	-0.108176	-0.810284	0.894642	0.090141	-0.809021	0.536892	0.156478	-0.614321	0.655047	-0.257985	-0.654781	1.139290	-0.080906	-0.687026	0.718662	0.278573	-0.653839	1.136195	0.024569				-0.307459	0.664334	-0.204877	-0.405811	0.599939	0.128971	-0.408849	0.584731	0.162633	-0.211728	0.067076	-0.004835	-0.168487	0.076858	-0.018689	0.436902	0.074073	-0.099044	0.452476	0.067185	-0.141782
10832	90.266667	-0.834731	0.532880	-0.063485	-0.808222	0.856407	-0.108092	-0.810393	0.894599	0.090187	-0.809010	0.536867	0.156497	-0.614535	0.655115	-0.257974	-0.654779	1.139656	-0.080651	-0.687065	0.718595	0.278589	-0.653571	1.136580	0.024820				-0.307613	0.664297	-0.205473	-0.405796	0.600021	0.128933	-0.408918	0.584764	0.162585	-0.211725	0.067074	-0.004836	-0.168470	0.076866	-0.018685	0.436903	0.074076	-0.099047	0.452481	0.067187	-0.141786
10833	90.275000	-0.834739	0.532880	-0.063472	-0.808322	0.856417	-0.108034	-0.810469	0.894578	0.090257	-0.809020	0.536850	0.156506	-0.614764	0.655158	-0.257957	-0.654769	1.140043	-0.080345	-0.687095	0.718548	0.278625	-0.653304	1.136948	0.025090				-0.307766	0.664234	-0.206379	-0.405807	0.599973	0.129003	-0.408887	0.584727	0.162661	-0.211721	0.067086	-0.004825	-0.168480	0.076858	-0.018682	0.436905	0.074080	-0.099053	0.452481	0.067191	-0.141789
10834	90.283333	-0.834750	0.532869	-0.063455	-0.808400	0.856409	-0.107961	-0.810546	0.894575	0.090349	-0.809023	0.536834	0.156523	-0.614984	0.655222	-0.257935	-0.654638	1.140304	-0.079820	-0.687117	0.718506	0.278656	-0.653011	1.137351	0.025407				-0.307871	0.664272	-0.207136	-0.405812	0.599934	0.129078	-0.408846	0.584702	0.162740	-0.211708	0.067098	-0.004816	-0.168467	0.076872	-0.018680	0.436910	0.074087	-0.099066	0.452483	0.067186	-0.141789
10835	90.291667	-0.834758	0.532873	-0.063444	-0.808496	0.856413	-0.107893	-0.810574	0.894519	0.090402	-0.809024	0.536821	0.156539	-0.615185	0.655297	-0.257930	-0.654664	1.140737	-0.079576	-0.687133	0.718471	0.278688	-0.652708	1.137712	0.025791				-0.307966	0.664283	-0.208139	-0.405788	0.599983	0.129061	-0.408826	0.584687	0.162759	-0.211723	0.067097	-0.004830	-0.168476	0.076869	-0.018685	0.436908	0.074092	-0.099073	0.452486	0.067187	-0.141799
10836	90.300000	-0.834770	0.532868	-0.063426	-0.808577	0.856406	-0.107832	-0.810660	0.894492	0.090463	-0.809026	0.536805	0.156552	-0.615379	0.655368	-0.257929	-0.654677	1.141152	-0.079287	-0.687149	0.718433	0.278714	-0.652382	1.138057	0.026149				-0.308020	0.664361	-0.209112	-0.405765	0.600033	0.129031	-0.408856	0.584649	0.162640	-0.211722	0.067098	-0.004829	-0.168467	0.076885	-0.018685	0.436913	0.074103	-0.099088	0.452489	0.067189	-0.141806
10837	90.308333	-0.834833	0.532887	-0.063382	-0.808645	0.856390	-0.107750	-0.810720	0.894486	0.090575	-0.809036	0.536801	0.156571	-0.615564	0.655454	-0.257934	-0.654604	1.141442	-0.078812	-0.687150	0.718407	0.278752	-0.652021	1.138325	0.026504				-0.308055	0.664426	-0.210255	-0.405759	0.600043	0.129034	-0.408802	0.584675	0.162754	-0.211722	0.067097	-0.004835	-0.168494	0.076857	-0.018695	0.436909	0.074100	-0.099096	0.452495	0.067181	-0.141813
10838	90.316667	-0.834820	0.532837	-0.063370	-0.808737	0.856393	-0.107705	-0.810764	0.894466	0.090662	-0.809097	0.536814	0.156612	-0.615766	0.655527	-0.257927	-0.654540	1.141658	-0.078262	-0.687156	0.718377	0.278792	-0.651673	1.138605	0.026990				-0.308047	0.664563	-0.211361	-0.405780	0.599961	0.129102	-0.408799	0.584681	0.162751	-0.211729	0.067094	-0.004827	-0.168474	0.076878	-0.018681	0.436910	0.074101	-0.099109	0.452494	0.067171	-0.141822
10839	90.325000	-0.834798	0.532822	-0.063371	-0.808785	0.856369	-0.107621	-0.810842	0.894414	0.090684	-0.809040	0.536773	0.156595	-0.615931	0.655594	-0.257947	-0.654534	1.141917	-0.077759	-0.687166	0.718350	0.278828	-0.651287	1.138778	0.027436				-0.308062	0.664632	-0.212705	-0.405784	0.599968	0.129094	-0.408801	0.584686	0.162740	-0.211728	0.067083	-0.004828	-0.168486	0.076861	-0.018684	0.436917	0.074100	-0.099115	0.452493	0.067172	-0.141838
10840	90.333333	-0.834810	0.532810	-0.063363	-0.808853	0.856355	-0.107562	-0.810882	0.894385	0.090741	-0.809048	0.536755	0.156607	-0.616087	0.655664	-0.257981	-0.654734	1.142233	-0.077270	-0.687171	0.718315	0.278863	-0.650917	1.138964	0.027898				-0.308044	0.664755	-0.213885	-0.405794	0.599972	0.129089	-0.408811	0.584689	0.162736	-0.211729	0.067078	-0.004826	-0.168519	0.076806	-0.018707	0.436923	0.074098	-0.099127	0.452499	0.067168	-0.141845
10841	90.341667	-0.834834	0.532806	-0.063354	-0.808911	0.856352	-0.107508	-0.810915	0.894363	0.090791	-0.809057	0.536744	0.156618	-0.616237	0.655723	-0.258015	-0.654791	1.142508	-0.076847	-0.687181	0.718293	0.278907	-0.650515	1.139067	0.028381				-0.308042	0.664823	-0.215302	-0.405798	0.600025	0.129053	-0.408825	0.584695	0.162740	-0.211733	0.067078	-0.004813	-0.168503	0.076848	-0.018676	0.436923	0.074095	-0.099125	0.452504	0.067169	-0.141854
10842	90.350000	-0.834853	0.532788	-0.063340	-0.808966	0.856349	-0.107459	-0.810973	0.894339	0.090873	-0.809072	0.536729	0.156633	-0.616369	0.655779	-0.258056	-0.654692	1.142753	-0.076452	-0.687190	0.718279	0.278951	-0.650195	1.139286	0.029041				-0.308065	0.664869	-0.216805	-0.405826	0.599987	0.129098	-0.408844	0.584700	0.162748	-0.211731	0.067085	-0.004815	-0.168501	0.076858	-0.018669	0.436923	0.074110	-0.099134	0.452503	0.067168	-0.141856
10843	90.358333	-0.834871	0.532782	-0.063330	-0.809006	0.856352	-0.107413	-0.810976	0.894329	0.090886	-0.809086	0.536715	0.156644	-0.616486	0.655814	-0.258091	-0.654693	1.143002	-0.075886	-0.687213	0.718259	0.278990	-0.649749	1.139384	0.029488				-0.308038	0.664903	-0.218242	-0.405862	0.600050	0.129026	-0.408861	0.584704	0.162761	-0.211735	0.067087	-0.004814	-0.168482	0.076879	-0.018665	0.436922	0.074115	-0.099141	0.452503	0.067176	-0.141860
10844	90.366667	-0.834923	0.532799	-0.063309	-0.809041	0.856359	-0.107369	-0.811000	0.894318	0.090931	-0.809164	0.536738	0.156693	-0.616587	0.655861	-0.258138	-0.654733	1.143229	-0.075330	-0.687228	0.718244	0.279030	-0.649381	1.139546	0.030108				-0.308008	0.664890	-0.219739	-0.405884	0.600051	0.128952	-0.408877	0.584701	0.162781	-0.211731	0.067096	-0.004821	-0.168504	0.076865	-0.018678	0.436923	0.074120	-0.099147	0.452507	0.067166	-0.141859
10845	90.375000	-0.834955	0.532792	-0.063291	-0.809068	0.856358	-0.107328	-0.811040	0.894304	0.091001	-0.809177	0.536721	0.156716	-0.616673	0.655911	-0.258193	-0.654603	1.143276	-0.074353	-0.687246	0.718219	0.279061	-0.648937	1.139655	0.030679				-0.307979	0.664805	-0.221376	-0.405920	0.599946	0.129048	-0.408891	0.584689	0.162807	-0.211718	0.067102	-0.004816	-0.168486	0.076874	-0.018678	0.436930	0.074124	-0.099153	0.452506	0.067174	-0.141866
10846	90.383333	-0.834978	0.532791	-0.063272	-0.809089	0.856359	-0.107292	-0.811058	0.894296	0.091042	-0.809135	0.536666	0.156697	-0.616766	0.655960	-0.258238	-0.654653	1.143553	-0.073795	-0.687263	0.718204	0.279107	-0.648534	1.139757	0.031265				-0.307940	0.664726	-0.223055	-0.405933	0.599935	0.129077	-0.408904	0.584675	0.162833	-0.211727	0.067089	-0.004834	-0.168498	0.076860	-0.018688	0.436931	0.074125	-0.099150	0.452508	0.067173	-0.141862
10847	90.391667	-0.834996	0.532791	-0.063252	-0.809121	0.856368	-0.107248	-0.811047	0.894290	0.091052	-0.809178	0.536670	0.156739	-0.616815	0.656015	-0.258319	-0.654676	1.143787	-0.073154	-0.687271	0.718179	0.279140	-0.648075	1.139892	0.031855				-0.307874	0.664633	-0.224646	-0.405932	0.599966	0.129064	-0.408933	0.584651	0.162792	-0.211725	0.067094	-0.004832	-0.168474	0.076877	-0.018682	0.436931	0.074129	-0.099159	0.452508	0.067178	-0.141870
10848	90.400000	-0.835017	0.532790	-0.063230	-0.809125	0.856357	-0.107226	-0.811076	0.894273	0.091110	-0.809217	0.536677	0.156782	-0.616855	0.656077	-0.258382	-0.654692	1.144063	-0.072555	-0.687276	0.718159	0.279176	-0.647620	1.139995	0.032458				-0.307785	0.664547	-0.226266	-0.405931	0.600006	0.129043	-0.408914	0.584656	0.162863	-0.211725	0.067079	-0.004838	-0.168493	0.076850	-0.018692	0.436935	0.074124	-0.099156	0.452514	0.067165	-0.141867
10849	90.408333	-0.835030	0.532783	-0.063217	-0.809135	0.856354	-0.107203	-0.811082	0.894259	0.091137	-0.809200	0.536646	0.156785	-0.616889	0.656144	-0.258464	-0.654743	1.144341	-0.071909	-0.687276	0.718138	0.279207	-0.647187	1.140081	0.032990				-0.307670	0.664464	-0.227962	-0.405962	0.599911	0.129111	-0.408943	0.584638	0.162804	-0.211719	0.067078	-0.004831	-0.168495	0.076845	-0.018691	0.436938	0.074126	-0.099158	0.452512	0.067170	-0.141874
10850	90.416667	-0.835032	0.532773	-0.063202	-0.809160	0.856367	-0.107175	-0.811082	0.894247	0.091159	-0.809177	0.536615	0.156782	-0.616897	0.656221	-0.258541	-0.654798	1.144647	-0.071319	-0.687274	0.718122	0.279234	-0.646764	1.140213	0.033626				-0.307564	0.664331	-0.229773	-0.405970	0.599911	0.129108	-0.408970	0.584628	0.162742	-0.211727	0.067082	-0.004837	-0.168495	0.076850	-0.018688	0.436937	0.074124	-0.099157	0.452515	0.067168	-0.141872
10851	90.425000	-0.835064	0.532797	-0.063178	-0.809165	0.856370	-0.107155	-0.811069	0.894241	0.091171	-0.809239	0.536649	0.156835	-0.616885	0.656308	-0.258630	-0.654765	1.144885	-0.070687	-0.687268	0.718113	0.279259	-0.646311	1.140289	0.034180				-0.307419	0.664234	-0.231421	-0.405954	0.600006	0.129023	-0.408955	0.584645	0.162790	-0.211729	0.067088	-0.004827	-0.168490	0.076862	-0.018682	0.436936	0.074122	-0.099155	0.452518	0.067169	-0.141867
10852	90.433333	-0.835046	0.532771	-0.063174	-0.809164	0.856372	-0.107136	-0.811070	0.894232	0.091204	-0.809240	0.536647	0.156849	-0.616851	0.656415	-0.258738	-0.654756	1.145149	-0.070097	-0.687260	0.718106	0.279273	-0.645852	1.140344	0.034724				-0.307273	0.664107	-0.233065	-0.405985	0.599924	0.129083	-0.408934	0.584667	0.162837	-0.211719	0.067100	-0.004812	-0.168477	0.076881	-0.018679	0.436934	0.074123	-0.099151	0.452514	0.067176	-0.141866
10853	90.441667	-0.835052	0.532766	-0.063167	-0.809164	0.856392	-0.107122	-0.811061	0.894233	0.091222	-0.809241	0.536648	0.156857	-0.616807	0.656506	-0.258837	-0.654726	1.145375	-0.069467	-0.687250	0.718096	0.279283	-0.645369	1.140385	0.035263				-0.307161	0.663963	-0.234814	-0.405985	0.599935	0.129069	-0.408935	0.584673	0.162827	-0.211731	0.067092	-0.004828	-0.168510	0.076869	-0.018682	0.436931	0.074119	-0.099141	0.452512	0.067176	-0.141862
10854	90.450000	-0.835056	0.532771	-0.063155	-0.809160	0.856415	-0.107107	-0.811048	0.894238	0.091239	-0.809232	0.536655	0.156865	-0.616727	0.656601	-0.258952	-0.654676	1.145589	-0.068834	-0.687243	0.718093	0.279293	-0.644866	1.140452	0.035814				-0.307028	0.663798	-0.236530	-0.405987	0.599940	0.129065	-0.408935	0.584680	0.162819	-0.211735	0.067094	-0.004834	-0.168502	0.076865	-0.018690	0.436925	0.074122	-0.099139	0.452510	0.067166	-0.141847
10855	90.458333	-0.835127	0.532832	-0.063125	-0.809147	0.856443	-0.107091	-0.811015	0.894246	0.091249	-0.809227	0.536662	0.156867	-0.616649	0.656708	-0.259071	-0.654716	1.145885	-0.068318	-0.687235	0.718077	0.279297	-0.644461	1.140557	0.036411				-0.306893	0.663668	-0.238212	-0.405972	0.599986	0.129030	-0.408933	0.584679	0.162818	-0.211731	0.067105	-0.004834	-0.168492	0.076879	-0.018690	0.436925	0.074112	-0.099130	0.452506	0.067180	-0.141845
10856	90.466667	-0.835059	0.532781	-0.063143	-0.809137	0.856468	-0.107076	-0.811001	0.894245	0.091282	-0.809213	0.536665	0.156867	-0.616561	0.656804	-0.259178	-0.654623	1.146061	-0.067636	-0.687226	0.718069	0.279302	-0.644028	1.140607	0.036934				-0.306698	0.663575	-0.239762	-0.405979	0.599939	0.129069	-0.408932	0.584675	0.162822	-0.211713	0.067099	-0.004821	-0.168502	0.076863	-0.018694	0.436926	0.074106	-0.099118	0.452497	0.067181	-0.141844
10857	90.475000	-0.835149	0.532854	-0.063120	-0.809122	0.856492	-0.107064	-0.810960	0.894249	0.091295	-0.809177	0.536650	0.156852	-0.616457	0.656921	-0.259300	-0.654592	1.146307	-0.067023	-0.687215	0.718055	0.279312	-0.643543	1.140734	0.037557				-0.306468	0.663456	-0.241454	-0.405960	0.599966	0.129036	-0.408923	0.584661	0.162825	-0.211729	0.067088	-0.004839	-0.168490	0.076868	-0.018689	0.436916	0.074093	-0.099108	0.452495	0.067182	-0.141838
10858	90.483333	-0.835055	0.532795	-0.063143	-0.809112	0.856514	-0.107055	-0.810918	0.894249	0.091302	-0.809193	0.536675	0.156865	-0.616351	0.657033	-0.259423	-0.654533	1.146528	-0.066380	-0.687194	0.718038	0.279313	-0.643016	1.140765	0.037985				-0.306215	0.663358	-0.243097	-0.405935	0.599998	0.129005	-0.408962	0.584624	0.162712	-0.211726	0.067079	-0.004839	-0.168500	0.076853	-0.018695	0.436913	0.074086	-0.099099	0.452489	0.067183	-0.141834
10859	90.491667	-0.835074	0.532829	-0.063140	-0.809094	0.856530	-0.107050	-0.810893	0.894240	0.091329	-0.809181	0.536680	0.156858	-0.616216	0.657149	-0.259549	-0.654511	1.146831	-0.065861	-0.687168	0.718027	0.279320	-0.642540	1.140858	0.038509				-0.305889	0.663297	-0.244561	-0.405943	0.599893	0.129072	-0.408901	0.584631	0.162826	-0.211718	0.067085	-0.004829	-0.168497	0.076848	-0.018695	0.436906	0.074083	-0.099085	0.452484	0.067185	-0.141821
10860	90.500000	-0.835038	0.532806	-0.063165	-0.809080	0.856548	-0.107046	-0.810847	0.894236	0.091341	-0.809112	0.536644	0.156814	-0.616090	0.657273	-0.259668	-0.654419	1.147055	-0.065240	-0.687137	0.718011	0.279320	-0.642110	1.141012	0.039154				-0.305556	0.663234	-0.246069	-0.405904	0.599964	0.128992	-0.408889	0.584619	0.162823	-0.211713	0.067097	-0.004824	-0.168497	0.076856	-0.018690	0.436901	0.074080	-0.099071	0.452477	0.067182	-0.141803
10861	90.508333	-0.835015	0.532808	-0.063170	-0.809067	0.856570	-0.107046	-0.810811	0.894233	0.091349	-0.809094	0.536648	0.156804	-0.615930	0.657411	-0.259824	-0.654345	1.147321	-0.064623	-0.687103	0.717995	0.279326	-0.641630	1.141089	0.039679				-0.305155	0.663197	-0.247336	-0.405894	0.599905	0.129015	-0.408867	0.584612	0.162809	-0.211721	0.067095	-0.004830	-0.168483	0.076864	-0.018688	0.436898	0.074074	-0.099057	0.452478	0.067185	-0.141786
10862	90.516667	-0.834996	0.532816	-0.063177	-0.809055	0.856589	-0.107046	-0.810740	0.894208	0.091346	-0.809139	0.536690	0.156831	-0.615740	0.657569	-0.259984	-0.654354	1.147684	-0.064211	-0.687069	0.717976	0.279327	-0.641114	1.141199	0.040181				-0.304726	0.663158	-0.248631	-0.405866	0.599942	0.128962	-0.408891	0.584586	0.162678	-0.211724	0.067096	-0.004834	-0.168472	0.076871	-0.018683	0.436900	0.074062	-0.099041	0.452477	0.067185	-0.141762
10863	90.525000	-0.834982	0.532814	-0.063185	-0.809060	0.856619	-0.107085	-0.810757	0.894220	0.091357	-0.809093	0.536678	0.156801	-0.615577	0.657707	-0.260155	-0.654188	1.147814	-0.063456	-0.687038	0.717961	0.279334	-0.640553	1.141205	0.040677				-0.304258	0.663157	-0.249704	-0.405858	0.599896	0.128980	-0.408830	0.584608	0.162775	-0.211708	0.067099	-0.004826	-0.168488	0.076860	-0.018694	0.436894	0.074064	-0.099023	0.452472	0.067187	-0.141748
10864	90.533333	-0.834964	0.532807	-0.063194	-0.809043	0.856631	-0.107094	-0.810712	0.894224	0.091339	-0.809044	0.536661	0.156769	-0.615414	0.657831	-0.260354	-0.654089	1.148006	-0.062776	-0.687012	0.717950	0.279338	-0.640025	1.141206	0.041192				-0.303791	0.663110	-0.250780	-0.405832	0.599938	0.128931	-0.408859	0.584577	0.162649	-0.211721	0.067091	-0.004838	-0.168467	0.076876	-0.018689	0.436895	0.074056	-0.099013	0.452470	0.067190	-0.141738
10865	90.541667	-0.834940	0.532818	-0.063204	-0.809019	0.856649	-0.107113	-0.810678	0.894221	0.091324	-0.809025	0.536675	0.156754	-0.615262	0.657962	-0.260572	-0.654057	1.148291	-0.062341	-0.686994	0.717938	0.279341	-0.639523	1.141253	0.041727				-0.303318	0.663092	-0.251589	-0.405828	0.599894	0.128959	-0.408827	0.584590	0.162700	-0.211720	0.067094	-0.004838	-0.168479	0.076864	-0.018693	0.436894	0.074045	-0.098996	0.452469	0.067196	-0.141734
10866	90.550000	-0.834979	0.532872	-0.063192	-0.808987	0.856663	-0.107132	-0.810650	0.894229	0.091301	-0.809005	0.536692	0.156736	-0.615119	0.658070	-0.260800	-0.653929	1.148468	-0.061716	-0.686977	0.717929	0.279339	-0.639006	1.141258	0.042235				-0.302882	0.663070	-0.252329	-0.405803	0.599942	0.128919	-0.408793	0.584601	0.162749	-0.211720	0.067088	-0.004839	-0.168492	0.076845	-0.018701	0.436889	0.074038	-0.098982	0.452464	0.067190	-0.141713
10867	90.558333	-0.834917	0.532846	-0.063209	-0.808944	0.856674	-0.107165	-0.810615	0.894235	0.091274	-0.808989	0.536706	0.156718	-0.614986	0.658168	-0.261046	-0.653853	1.148690	-0.061189	-0.686975	0.717922	0.279326	-0.638507	1.141247	0.042697				-0.302561	0.663068	-0.253212	-0.405820	0.599856	0.128987	-0.408787	0.584601	0.162743	-0.211707	0.067084	-0.004824	-0.168477	0.076853	-0.018692	0.436888	0.074034	-0.098969	0.452460	0.067200	-0.141711
10868	90.566667	-0.834866	0.532811	-0.063263	-0.808886	0.856685	-0.107192	-0.810581	0.894249	0.091238	-0.808973	0.536725	0.156702	-0.614848	0.658268	-0.261292	-0.653713	1.148863	-0.060593	-0.686979	0.717919	0.279312	-0.638067	1.141332	0.043281				-0.302287	0.663199	-0.253994	-0.405810	0.599860	0.128982	-0.408778	0.584607	0.162740	-0.211721	0.067080	-0.004838	-0.168463	0.076869	-0.018693	0.436888	0.074029	-0.098956	0.452455	0.067202	-0.141703
10869	90.575000	-0.834869	0.532822	-0.063276	-0.808828	0.856698	-0.107237	-0.810541	0.894264	0.091198	-0.808960	0.536748	0.156675	-0.614723	0.658364	-0.261535	-0.653614	1.149133	-0.060125	-0.686988	0.717921	0.279280	-0.637565	1.141378	0.043724				-0.302081	0.663513	-0.254761	-0.405777	0.599953	0.128908	-0.408773	0.584610	0.162737	-0.211720	0.067090	-0.004833	-0.168469	0.076867	-0.018687	0.436885	0.074026	-0.098945	0.452455	0.067211	-0.141694
10870	90.583333	-0.834881	0.532900	-0.063241	-0.808752	0.856705	-0.107279	-0.810505	0.894314	0.091186	-0.808953	0.536775	0.156652	-0.614614	0.658461	-0.261782	-0.653442	1.149342	-0.059549	-0.686995	0.717934	0.279245	-0.637070	1.141442	0.044136				-0.301953	0.663979	-0.255694	-0.405789	0.599872	0.128975	-0.408767	0.584614	0.162732	-0.211723	0.067088	-0.004839	-0.168484	0.076848	-0.018696	0.436879	0.074026	-0.098933	0.452451	0.067221	-0.141685
10871	90.591667	-0.834847	0.532853	-0.063331	-0.808678	0.856717	-0.107334	-0.810412	0.894296	0.091095	-0.808946	0.536795	0.156626	-0.614527	0.658543	-0.262008	-0.653328	1.149691	-0.059192	-0.686994	0.717945	0.279196	-0.636490	1.141477	0.044522				-0.301836	0.664696	-0.256469	-0.405769	0.599919	0.128933	-0.408759	0.584619	0.162723	-0.211721	0.067089	-0.004837	-0.168476	0.076864	-0.018691	0.436877	0.074028	-0.098930	0.452448	0.067224	-0.141680
10872	90.600000	-0.834808	0.532861	-0.063366	-0.808601	0.856725	-0.107389	-0.810412	0.894324	0.091036	-0.808939	0.536814	0.156597	-0.614454	0.658630	-0.262244	-0.653130	1.149937	-0.058682	-0.687000	0.717962	0.279144	-0.635989	1.141580	0.044946				-0.301776	0.665529	-0.257485	-0.405747	0.599969	0.128887	-0.408753	0.584628	0.162712	-0.211722	0.067093	-0.004835	-0.168491	0.076856	-0.018698	0.436876	0.074028	-0.098919	0.452450	0.067226	-0.141672
10873	90.608333	-0.834786	0.532921	-0.063381	-0.808524	0.856730	-0.107456	-0.810365	0.894364	0.090977	-0.808928	0.536830	0.156564	-0.614396	0.658758	-0.262457	-0.652920	1.150161	-0.058166	-0.687008	0.717991	0.279092	-0.635497	1.141635	0.045332				-0.301775	0.666564	-0.258380	-0.405738	0.599973	0.128873	-0.408772	0.584627	0.162648	-0.211719	0.067098	-0.004835	-0.168489	0.076853	-0.018699	0.436875	0.074026	-0.098919	0.452450	0.067227	-0.141672
10874	90.616667	-0.834893	0.532950	-0.063388	-0.808417	0.856729	-0.107495	-0.810324	0.894395	0.090922	-0.808924	0.536850	0.156529	-0.614344	0.658874	-0.262694	-0.652697	1.150344	-0.057637	-0.687016	0.718019	0.279034	-0.635005	1.141681	0.045678				-0.301791	0.667769	-0.259118	-0.405726	0.599977	0.128860	-0.408741	0.584633	0.162681	-0.211726	0.067092	-0.004838	-0.168490	0.076849	-0.018698	0.436877	0.074021	-0.098913	0.452449	0.067228	-0.141664
10875	90.625000	-0.834803	0.532900	-0.063475	-0.808356	0.856744	-0.107601	-0.810300	0.894424	0.090844	-0.808915	0.536864	0.156497	-0.614309	0.658997	-0.262898	-0.652531	1.150552	-0.057245	-0.687023	0.718045	0.278971	-0.634565	1.141733	0.046156				-0.301872	0.669137	-0.259929	-0.405730	0.599932	0.128881	-0.408735	0.584644	0.162677	-0.211717	0.067087	-0.004832	-0.168469	0.076866	-0.018689	0.436877	0.074013	-0.098914	0.452449	0.067212	-0.141664
10876	90.633333	-0.834713	0.532910	-0.063510	-0.808266	0.856747	-0.107653	-0.810268	0.894428	0.090721	-0.808904	0.536879	0.156461	-0.614263	0.659129	-0.263091	-0.652291	1.150620	-0.056717	-0.687039	0.718068	0.278912	-0.634060	1.141722	0.046495				-0.301977	0.670621	-0.260651	-0.405707	0.599981	0.128838	-0.408730	0.584655	0.162671	-0.211721	0.067076	-0.004840	-0.168471	0.076860	-0.018688	0.436879	0.074002	-0.098916	0.452452	0.067203	-0.141662
10877	90.641667	-0.834696	0.532920	-0.063545	-0.808180	0.856726	-0.107735	-0.810239	0.894466	0.090665	-0.808895	0.536900	0.156425	-0.614224	0.659242	-0.263273	-0.652136	1.150801	-0.056317	-0.687048	0.718094	0.278853	-0.633583	1.141663	0.046865				-0.302139	0.672143	-0.261173	-0.405713	0.599939	0.128868	-0.408749	0.584638	0.162603	-0.211719	0.067079	-0.004823	-0.168483	0.076848	-0.018686	0.436878	0.074000	-0.098914	0.452447	0.067201	-0.141667
10878	90.650000	-0.834618	0.532932	-0.063576	-0.808110	0.856732	-0.107820	-0.810200	0.894487	0.090554	-0.808889	0.536920	0.156397	-0.614185	0.659365	-0.263471	-0.651946	1.150919	-0.055913	-0.687051	0.718119	0.278796	-0.633134	1.141606	0.047195				-0.302244	0.673827	-0.261725	-0.405717	0.599901	0.128901	-0.408722	0.584666	0.162668	-0.211730	0.067079	-0.004830	-0.168491	0.076842	-0.018684	0.436873	0.073999	-0.098913	0.452449	0.067207	-0.141658
10879	90.658333	-0.834656	0.532925	-0.063602	-0.808055	0.856741	-0.107888	-0.810167	0.894519	0.090483	-0.808889	0.536944	0.156364	-0.614154	0.659473	-0.263680	-0.651782	1.151048	-0.055550	-0.687064	0.718148	0.278746	-0.632670	1.141502	0.047553				-0.302452	0.675272	-0.261914	-0.405690	0.599993	0.128826	-0.408741	0.584663	0.162603	-0.211725	0.067085	-0.004824	-0.168474	0.076866	-0.018671	0.436872	0.074004	-0.098915	0.452448	0.067206	-0.141660
10880	90.666667	-0.834637	0.532945	-0.063626	-0.807998	0.856747	-0.107949	-0.810132	0.894546	0.090423	-0.808882	0.536966	0.156338	-0.614113	0.659563	-0.263891	-0.651585	1.151109	-0.055111	-0.687070	0.718169	0.278701	-0.632249	1.141441	0.047860				-0.302528	0.676833	-0.262008	-0.405706	0.599910	0.128888	-0.408762	0.584658	0.162539	-0.211725	0.067092	-0.004822	-0.168480	0.076875	-0.018669	0.436869	0.074010	-0.098918	0.452443	0.067208	-0.141658
10881	90.675000	-0.834655	0.532954	-0.063638	-0.807955	0.856762	-0.107996	-0.810098	0.894577	0.090375	-0.808879	0.536980	0.156314	-0.614070	0.659656	-0.264119	-0.651428	1.151240	-0.054771	-0.687072	0.718186	0.278661	-0.631836	1.141375	0.048181				-0.302620	0.678291	-0.262127	-0.405690	0.599961	0.128846	-0.408714	0.584684	0.162648	-0.211721	0.067098	-0.004814	-0.168499	0.076856	-0.018677	0.436872	0.074013	-0.098918	0.452447	0.067204	-0.141662
10882	90.683333	-0.834752	0.532981	-0.063679	-0.807911	0.856768	-0.108048	-0.810062	0.894602	0.090331	-0.808878	0.536997	0.156305	-0.614033	0.659735	-0.264350	-0.651192	1.151271	-0.054256	-0.687069	0.718202	0.278632	-0.631402	1.141304	0.048505				-0.302770	0.679604	-0.262076	-0.405696	0.599915	0.128869	-0.408714	0.584686	0.162637	-0.211734	0.067095	-0.004823	-0.168500	0.076854	-0.018675	0.436871	0.074016	-0.098921	0.452447	0.067212	-0.141668
10883	90.691667	-0.834742	0.532984	-0.063690	-0.807871	0.856779	-0.108089	-0.810022	0.894626	0.090294	-0.808868	0.537003	0.156292	-0.613963	0.659836	-0.264623	-0.651039	1.151442	-0.053965	-0.687059	0.718211	0.278609	-0.631052	1.141287	0.048812				-0.302929	0.680881	-0.261980	-0.405691	0.599907	0.128862	-0.408714	0.584680	0.162628	-0.211737	0.067090	-0.004821	-0.168481	0.076873	-0.018667	0.436872	0.074012	-0.098928	0.452448	0.067206	-0.141676
10884	90.700000	-0.834575	0.532975	-0.063679	-0.807826	0.856779	-0.108137	-0.809925	0.894646	0.090219	-0.808866	0.537009	0.156288	-0.613933	0.659884	-0.264910	-0.650934	1.151678	-0.053781	-0.687044	0.718217	0.278589	-0.630624	1.141248	0.049037				-0.303120	0.682295	-0.261872	-0.405663	0.599988	0.128780	-0.408757	0.584649	0.162503	-0.211737	0.067086	-0.004818	-0.168479	0.076866	-0.018666	0.436874	0.074005	-0.098933	0.452447	0.067203	-0.141689
10885	90.708333	-0.834522	0.532932	-0.063685	-0.807787	0.856780	-0.108190	-0.809905	0.894663	0.090203	-0.808895	0.537064	0.156321	-0.613928	0.659943	-0.265205	-0.650684	1.151731	-0.053375	-0.687027	0.718219	0.278569	-0.630257	1.141227	0.049278				-0.303349	0.683531	-0.261579	-0.405681	0.599890	0.128836	-0.408705	0.584667	0.162603	-0.211731	0.067080	-0.004818	-0.168504	0.076835	-0.018679	0.436875	0.074003	-0.098950	0.452448	0.067197	-0.141705
10886	90.716667	-0.834582	0.532942	-0.063695	-0.807744	0.856777	-0.108240	-0.809839	0.894701	0.090139	-0.808860	0.537012	0.156284	-0.613917	0.660011	-0.265492	-0.650506	1.151847	-0.053067	-0.687000	0.718231	0.278560	-0.629867	1.141173	0.049550				-0.303557	0.684355	-0.260886	-0.405655	0.599972	0.128743	-0.408700	0.584665	0.162587	-0.211740	0.067079	-0.004830	-0.168480	0.076858	-0.018669	0.436875	0.074012	-0.098957	0.452451	0.067188	-0.141711
10887	90.725000	-0.834539	0.532949	-0.063693	-0.807702	0.856766	-0.108293	-0.809769	0.894707	0.090083	-0.808852	0.537017	0.156286	-0.613927	0.660080	-0.265759	-0.650360	1.151989	-0.052845	-0.686976	0.718241	0.278548	-0.629529	1.141139	0.049749				-0.303825	0.685515	-0.260397	-0.405651	0.599967	0.128728	-0.408740	0.584641	0.162455	-0.211737	0.067085	-0.004827	-0.168481	0.076863	-0.018672	0.436881	0.074012	-0.098969	0.452454	0.067193	-0.141721
10888	90.733333	-0.834550	0.532926	-0.063695	-0.807656	0.856757	-0.108341	-0.809781	0.894753	0.090075	-0.808840	0.537022	0.156281	-0.613945	0.660148	-0.266013	-0.650161	1.152010	-0.052527	-0.686951	0.718258	0.278539	-0.629202	1.141117	0.049996				-0.303953	0.686401	-0.259546	-0.405670	0.599882	0.128795	-0.408810	0.584631	0.162620	-0.211723	0.067096	-0.004814	-0.168500	0.076843	-0.018681	0.436877	0.074018	-0.098972	0.452456	0.067187	-0.141716
10889	90.741667	-0.834538	0.532929	-0.063692	-0.807622	0.856759	-0.108401	-0.809716	0.894793	0.090005	-0.808844	0.537037	0.156288	-0.613993	0.660217	-0.266249	-0.650028	1.152080	-0.052329	-0.686921	0.718284	0.278534	-0.628849	1.140990	0.050156				-0.303995	0.687151	-0.258487	-0.405666	0.599881	0.128790	-0.408831	0.584618	0.162558	-0.211735	0.067095	-0.004829	-0.168487	0.076858	-0.018679	0.436880	0.074027	-0.098976	0.452460	0.067185	-0.141715
10890	90.750000	-0.834528	0.532930	-0.063682	-0.807585	0.856755	-0.108452	-0.809670	0.894829	0.089962	-0.808841	0.537042	0.156291	-0.614079	0.660279	-0.266464	-0.649772	1.152000	-0.051957	-0.686897	0.718311	0.278527	-0.628566	1.140925	0.050392				-0.303960	0.687833	-0.257465	-0.405648	0.599968	0.128720	-0.408810	0.584633	0.162616	-0.211727	0.067106	-0.004826	-0.168502	0.076854	-0.018679	0.436876	0.074034	-0.098987	0.452463	0.067192	-0.141727
10891	90.758333	-0.834530	0.532934	-0.063676	-0.807548	0.856756	-0.108503	-0.809570	0.894810	0.089897	-0.808838	0.537055	0.156295	-0.614185	0.660303	-0.266667	-0.649716	1.152058	-0.051812	-0.686873	0.718343	0.278528	-0.628264	1.140788	0.050537				-0.303871	0.688323	-0.256427	-0.405651	0.599961	0.128720	-0.408835	0.584614	0.162559	-0.211735	0.067104	-0.004825	-0.168484	0.076872	-0.018672	0.436882	0.074031	-0.098995	0.452464	0.067185	-0.141723
10892	90.766667	-0.834533	0.532935	-0.063665	-0.807518	0.856762	-0.108550	-0.809580	0.894919	0.089925	-0.808837	0.537065	0.156297	-0.614322	0.660333	-0.266838	-0.649587	1.152042	-0.051622	-0.686853	0.718378	0.278524	-0.627993	1.140698	0.050673				-0.303771	0.688768	-0.255451	-0.405679	0.599862	0.128794	-0.408816	0.584618	0.162620	-0.211724	0.067100	-0.004813	-0.168503	0.076842	-0.018680	0.436882	0.074039	-0.099008	0.452473	0.067174	-0.141738
10893	90.775000	-0.834528	0.532951	-0.063660	-0.807507	0.856782	-0.108618	-0.809471	0.894883	0.089817	-0.808869	0.537132	0.156345	-0.614491	0.660341	-0.266994	-0.649479	1.152067	-0.051506	-0.686831	0.718407	0.278508	-0.627715	1.140591	0.050834				-0.303558	0.688836	-0.254341	-0.405663	0.599941	0.128727	-0.408818	0.584615	0.162626	-0.211742	0.067094	-0.004825	-0.168503	0.076845	-0.018680	0.436887	0.074045	-0.099025	0.452471	0.067172	-0.141753
10894	90.783333	-0.834525	0.532960	-0.063648	-0.807481	0.856791	-0.108655	-0.809430	0.894913	0.089783	-0.808902	0.537205	0.156397	-0.614689	0.660323	-0.267152	-0.649246	1.151978	-0.051245	-0.686813	0.718446	0.278496	-0.627482	1.140503	0.050944				-0.303386	0.688697	-0.253451	-0.405666	0.599933	0.128738	-0.408820	0.584605	0.162636	-0.211745	0.067083	-0.004829	-0.168487	0.076862	-0.018664	0.436889	0.074045	-0.099038	0.452469	0.067171	-0.141773
10895	90.791667	-0.834544	0.532966	-0.063639	-0.807460	0.856800	-0.108688	-0.809441	0.895016	0.089803	-0.808898	0.537214	0.156404	-0.614907	0.660286	-0.267306	-0.649130	1.151998	-0.051124	-0.686787	0.718494	0.278484	-0.627269	1.140434	0.051026				-0.303179	0.688408	-0.252653	-0.405681	0.599878	0.128779	-0.408847	0.584584	0.162589	-0.211747	0.067087	-0.004822	-0.168501	0.076851	-0.018668	0.436893	0.074057	-0.099052	0.452477	0.067166	-0.141786
10896	90.800000	-0.834324	0.532956	-0.063615	-0.807432	0.856802	-0.108715	-0.809354	0.895021	0.089748	-0.808898	0.537223	0.156415	-0.615135	0.660239	-0.267474	-0.649027	1.152005	-0.051015	-0.686754	0.718562	0.278497	-0.627065	1.140361	0.051101				-0.302984	0.687978	-0.252034	-0.405674	0.599912	0.128749	-0.408823	0.584599	0.162656	-0.211736	0.067091	-0.004808	-0.168516	0.076843	-0.018667	0.436896	0.074054	-0.099067	0.452479	0.067171	-0.141802
10897	90.808333	-0.834424	0.532967	-0.063612	-0.807404	0.856804	-0.108739	-0.809295	0.895077	0.089731	-0.808828	0.537114	0.156346	-0.615372	0.660162	-0.267663	-0.648927	1.152018	-0.050924	-0.686732	0.718602	0.278465	-0.626863	1.140297	0.051156				-0.302729	0.687447	-0.251445	-0.405685	0.599858	0.128784	-0.408827	0.584596	0.162656	-0.211751	0.067092	-0.004814	-0.168511	0.076855	-0.018658	0.436897	0.074066	-0.099081	0.452482	0.067163	-0.141811
10898	90.816667	-0.834521	0.532984	-0.063609	-0.807385	0.856813	-0.108755	-0.809167	0.895081	0.089693	-0.808820	0.537125	0.156351	-0.615619	0.660112	-0.267839	-0.648850	1.152022	-0.050823	-0.686704	0.718645	0.278446	-0.626675	1.140257	0.051255				-0.302363	0.686858	-0.250740	-0.405677	0.599899	0.128744	-0.408874	0.584569	0.162540	-0.211760	0.067097	-0.004814	-0.168523	0.076850	-0.018655	0.436897	0.074075	-0.099094	0.452478	0.067161	-0.141818
10899	90.825000	-0.834527	0.532981	-0.063602	-0.807345	0.856804	-0.108772	-0.809200	0.895190	0.089722	-0.808882	0.537247	0.156436	-0.615897	0.660061	-0.267982	-0.648784	1.152020	-0.050733	-0.686668	0.718703	0.278441	-0.626511	1.140226	0.051310				-0.302013	0.686156	-0.250153	-0.405681	0.599897	0.128734	-0.408856	0.584583	0.162591	-0.211762	0.067106	-0.004794	-0.168531	0.076851	-0.018651	0.436899	0.074072	-0.099098	0.452483	0.067162	-0.141825
10900	90.833333	-0.834285	0.532990	-0.063580	-0.807312	0.856803	-0.108790	-0.809132	0.895220	0.089659	-0.808876	0.537259	0.156439	-0.616153	0.660054	-0.268146	-0.648727	1.152025	-0.050655	-0.686620	0.718791	0.278464	-0.626338	1.140190	0.051373				-0.301573	0.685377	-0.249388	-0.405707	0.599796	0.128792	-0.408835	0.584593	0.162634	-0.211774	0.067103	-0.004801	-0.168532	0.076844	-0.018652	0.436901	0.074078	-0.099114	0.452486	0.067161	-0.141844
10901	90.841667	-0.834383	0.533001	-0.063584	-0.807297	0.856805	-0.108820	-0.809109	0.895274	0.089665	-0.808834	0.537213	0.156404	-0.616419	0.660068	-0.268295	-0.648742	1.152092	-0.050668	-0.686574	0.718838	0.278446	-0.626178	1.140170	0.051394				-0.301136	0.684541	-0.248566	-0.405687	0.599886	0.128709	-0.408835	0.584594	0.162624	-0.211777	0.067100	-0.004794	-0.168540	0.076848	-0.018649	0.436908	0.074086	-0.099127	0.452493	0.067160	-0.141849
10902	90.850000	-0.834259	0.533007	-0.063575	-0.807255	0.856794	-0.108847	-0.809056	0.895302	0.089636	-0.808848	0.537267	0.156447	-0.616676	0.660094	-0.268429	-0.648691	1.152037	-0.050472	-0.686529	0.718888	0.278433	-0.626052	1.140176	0.051478				-0.300670	0.683655	-0.247680	-0.405689	0.599880	0.128705	-0.408881	0.584562	0.162500	-0.211777	0.067099	-0.004799	-0.168560	0.076844	-0.018630	0.436908	0.074081	-0.099132	0.452493	0.067155	-0.141850
10903	90.858333	-0.834290	0.533036	-0.063562	-0.807233	0.856791	-0.108880	-0.809017	0.895324	0.089589	-0.808800	0.537202	0.156422	-0.616937	0.660128	-0.268541	-0.648712	1.152079	-0.050437	-0.686469	0.718960	0.278445	-0.625929	1.140179	0.051507				-0.300217	0.682712	-0.246786	-0.405694	0.599827	0.128723	-0.408826	0.584591	0.162610	-0.211782	0.067088	-0.004802	-0.168546	0.076834	-0.018645	0.436911	0.074091	-0.099142	0.452495	0.067158	-0.141860
10904	90.866667	-0.834226	0.533022	-0.063571	-0.807208	0.856786	-0.108906	-0.808987	0.895350	0.089562	-0.808771	0.537249	0.156469	-0.617192	0.660161	-0.268682	-0.648717	1.152065	-0.050326	-0.686416	0.719009	0.278435	-0.625804	1.140197	0.051523				-0.299800	0.681772	-0.245907	-0.405673	0.599868	0.128673	-0.408809	0.584597	0.162596	-0.211783	0.067087	-0.004810	-0.168544	0.076835	-0.018650	0.436911	0.074094	-0.099145	0.452498	0.067155	-0.141866
10905	90.875000	-0.834200	0.533030	-0.063572	-0.807220	0.856809	-0.108959	-0.808962	0.895372	0.089548	-0.808761	0.537194	0.156457	-0.617437	0.660213	-0.268834	-0.648769	1.152101	-0.050287	-0.686360	0.719064	0.278441	-0.625701	1.140217	0.051589				-0.299466	0.680851	-0.245034	-0.405655	0.599864	0.128654	-0.408832	0.584566	0.162467	-0.211780	0.067081	-0.004816	-0.168553	0.076815	-0.018666	0.436913	0.074101	-0.099151	0.452496	0.067157	-0.141863
10906	90.883333	-0.834172	0.533038	-0.063569	-0.807181	0.856796	-0.108963	-0.808935	0.895383	0.089522	-0.808818	0.537260	0.156520	-0.617670	0.660267	-0.269000	-0.648808	1.152088	-0.050183	-0.686307	0.719108	0.278440	-0.625581	1.140250	0.051670				-0.299218	0.679936	-0.244229	-0.405631	0.599860	0.128632	-0.408757	0.584604	0.162561	-0.211760	0.067101	-0.004801	-0.168540	0.076835	-0.018653	0.436914	0.074107	-0.099149	0.452497	0.067156	-0.141856
10907	90.891667	-0.834137	0.533043	-0.063567	-0.807175	0.856809	-0.108976	-0.808908	0.895390	0.089513	-0.808768	0.537266	0.156508	-0.617908	0.660309	-0.269166	-0.648893	1.152117	-0.050110	-0.686257	0.719145	0.278447	-0.625506	1.140308	0.051704				-0.299054	0.679059	-0.243387	-0.405606	0.599861	0.128611	-0.408730	0.584613	0.162548	-0.211779	0.067102	-0.004814	-0.168539	0.076840	-0.018653	0.436917	0.074108	-0.099141	0.452500	0.067167	-0.141852
10908	90.900000	-0.834100	0.533035	-0.063572	-0.807214	0.856838	-0.109017	-0.808886	0.895397	0.089512	-0.808697	0.537269	0.156490	-0.618089	0.660381	-0.269353	-0.649024	1.152186	-0.050111	-0.686211	0.719167	0.278448	-0.625435	1.140361	0.051747				-0.298973	0.678228	-0.242570	-0.405579	0.599856	0.128596	-0.408703	0.584612	0.162534	-0.211772	0.067106	-0.004810	-0.168540	0.076842	-0.018652	0.436918	0.074109	-0.099134	0.452502	0.067178	-0.141848
10909	90.908333	-0.834057	0.533055	-0.063572	-0.807234	0.856853	-0.109021	-0.808866	0.895396	0.089520	-0.808692	0.537282	0.156492	-0.618263	0.660441	-0.269554	-0.649139	1.152201	-0.049998	-0.686163	0.719186	0.278447	-0.625400	1.140449	0.051772				-0.298975	0.677489	-0.241709	-0.405549	0.599843	0.128587	-0.408698	0.584585	0.162465	-0.211778	0.067113	-0.004797	-0.168549	0.076842	-0.018638	0.436919	0.074105	-0.099129	0.452500	0.067172	-0.141846
10910	90.916667	-0.834057	0.533073	-0.063573	-0.807231	0.856852	-0.109019	-0.808844	0.895418	0.089550	-0.808628	0.537287	0.156467	-0.618424	0.660501	-0.269754	-0.649268	1.152238	-0.049899	-0.686121	0.719196	0.278441	-0.625372	1.140544	0.051771				-0.299049	0.676834	-0.240782	-0.405544	0.599732	0.128639	-0.408646	0.584590	0.162513	-0.211780	0.067101	-0.004798	-0.168539	0.076832	-0.018648	0.436922	0.074100	-0.099125	0.452498	0.067174	-0.141847
10911	90.925000	-0.834020	0.533070	-0.063580	-0.807256	0.856855	-0.109021	-0.808848	0.895394	0.089540	-0.808538	0.537230	0.156416	-0.618591	0.660564	-0.269955	-0.649453	1.152314	-0.049911	-0.686083	0.719193	0.278427	-0.625353	1.140648	0.051775				-0.299213	0.676314	-0.239786	-0.405508	0.599764	0.128597	-0.408620	0.584576	0.162502	-0.211779	0.067098	-0.004794	-0.168543	0.076819	-0.018641	0.436918	0.074097	-0.099119	0.452502	0.067180	-0.141845
10912	90.933333	-0.834027	0.533161	-0.063561	-0.807268	0.856851	-0.109028	-0.808853	0.895389	0.089538	-0.808467	0.537304	0.156423	-0.618779	0.660605	-0.270163	-0.649601	1.152310	-0.049831	-0.686052	0.719201	0.278410	-0.625360	1.140770	0.051753				-0.299460	0.675859	-0.238801	-0.405469	0.599791	0.128550	-0.408592	0.584567	0.162493	-0.211787	0.067089	-0.004791	-0.168542	0.076812	-0.018640	0.436918	0.074096	-0.099116	0.452503	0.067182	-0.141846
10913	90.941667	-0.833919	0.533086	-0.063583	-0.807314	0.856846	-0.109050	-0.808865	0.895398	0.089572	-0.808454	0.537325	0.156421	-0.618985	0.660652	-0.270335	-0.649848	1.152424	-0.049911	-0.686030	0.719202	0.278384	-0.625391	1.140896	0.051746				-0.299698	0.675475	-0.237824	-0.405453	0.599738	0.128582	-0.408565	0.584565	0.162494	-0.211790	0.067080	-0.004801	-0.168543	0.076810	-0.018636	0.436917	0.074095	-0.099109	0.452494	0.067183	-0.141837
10914	90.950000	-0.833870	0.533100	-0.063586	-0.807357	0.856838	-0.109070	-0.808905	0.895353	0.089533	-0.808445	0.537346	0.156417	-0.619199	0.660691	-0.270470	-0.650066	1.152437	-0.049907	-0.686012	0.719205	0.278356	-0.625441	1.141055	0.051770				-0.299971	0.675103	-0.236927	-0.405415	0.599783	0.128547	-0.408540	0.584566	0.162494	-0.211776	0.067086	-0.004789	-0.168547	0.076809	-0.018632	0.436909	0.074095	-0.099103	0.452490	0.067186	-0.141827
10915	90.958333	-0.833863	0.533115	-0.063591	-0.807394	0.856819	-0.109096	-0.808914	0.895353	0.089506	-0.808327	0.537310	0.156345	-0.619416	0.660713	-0.270569	-0.650318	1.152444	-0.049908	-0.685991	0.719216	0.278329	-0.625335	1.141194	0.051734				-0.300211	0.674701	-0.235970	-0.405389	0.599782	0.128544	-0.408514	0.584568	0.162494	-0.211792	0.067084	-0.004799	-0.168544	0.076814	-0.018632	0.436914	0.074094	-0.099093	0.452492	0.067191	-0.141822
10916	90.966667	-0.833872	0.533156	-0.063588	-0.807447	0.856798	-0.109125	-0.808951	0.895337	0.089487	-0.808304	0.537375	0.156357	-0.619637	0.660744	-0.270648	-0.650546	1.152401	-0.049834	-0.685980	0.719222	0.278298	-0.625409	1.141334	0.051699				-0.300471	0.674255	-0.235174	-0.405360	0.599783	0.128545	-0.408490	0.584571	0.162494	-0.211794	0.067095	-0.004796	-0.168548	0.076817	-0.018624	0.436905	0.074089	-0.099081	0.452487	0.067190	-0.141810
10917	90.975000	-0.833793	0.533124	-0.063605	-0.807516	0.856779	-0.109148	-0.808994	0.895331	0.089479	-0.808316	0.537380	0.156358	-0.619863	0.660765	-0.270685	-0.650840	1.152430	-0.049834	-0.685964	0.719234	0.278262	-0.625505	1.141485	0.051664				-0.300777	0.673796	-0.234453	-0.405337	0.599735	0.128572	-0.408483	0.584560	0.162433	-0.211794	0.067101	-0.004790	-0.168537	0.076825	-0.018613	0.436906	0.074091	-0.099067	0.452483	0.067188	-0.141793
10918	90.983333	-0.833712	0.533093	-0.063621	-0.807568	0.856738	-0.109139	-0.809079	0.895282	0.089470	-0.808271	0.537370	0.156331	-0.620064	0.660800	-0.270720	-0.651151	1.152432	-0.049841	-0.685953	0.719244	0.278227	-0.625623	1.141646	0.051590				-0.301102	0.673381	-0.233708	-0.405297	0.599785	0.128528	-0.408431	0.584585	0.162483	-0.211796	0.067100	-0.004787	-0.168544	0.076811	-0.018615	0.436905	0.074090	-0.099061	0.452480	0.067191	-0.141782
10919	90.991667	-0.833742	0.533131	-0.063615	-0.807660	0.856712	-0.109156	-0.809158	0.895268	0.089461	-0.808125	0.537293	0.156235	-0.620229	0.660855	-0.270754	-0.651501	1.152445	-0.049840	-0.685943	0.719257	0.278192	-0.625724	1.141808	0.051517				-0.301443	0.673031	-0.232929	-0.405267	0.599788	0.128515	-0.408406	0.584584	0.162467	-0.211793	0.067096	-0.004787	-0.168551	0.076807	-0.018610	0.436902	0.074083	-0.099048	0.452483	0.067199	-0.141782
10920	91.000000	-0.833704	0.533117	-0.063623	-0.807759	0.856682	-0.109166	-0.809260	0.895250	0.089459	-0.808086	0.537318	0.156226	-0.620367	0.660912	-0.270781	-0.651858	1.152495	-0.049873	-0.685940	0.719275	0.278154	-0.625862	1.142003	0.051505				-0.301813	0.672743	-0.232093	-0.405240	0.599792	0.128499	-0.408380	0.584593	0.162456	-0.211792	0.067092	-0.004791	-0.168540	0.076801	-0.018620	0.436901	0.074076	-0.099043	0.452479	0.067185	-0.141767
10921	91.008333	-0.833548	0.533064	-0.063620	-0.807870	0.856641	-0.109184	-0.809335	0.895198	0.089444	-0.808127	0.537337	0.156229	-0.620483	0.660977	-0.270805	-0.652241	1.152524	-0.049892	-0.685940	0.719291	0.278120	-0.626027	1.142211	0.051428				-0.302199	0.672544	-0.231201	-0.405237	0.599701	0.128549	-0.408364	0.584596	0.162438	-0.211797	0.067088	-0.004793	-0.168544	0.076800	-0.018620	0.436904	0.074071	-0.099040	0.452477	0.067197	-0.141769
10922	91.016667	-0.833567	0.533017	-0.063663	-0.807994	0.856603	-0.109188	-0.809481	0.895175	0.089453	-0.808056	0.537324	0.156185	-0.620581	0.661029	-0.270800	-0.652653	1.152549	-0.049900	-0.685940	0.719305	0.278080	-0.626187	1.142414	0.051366				-0.302593	0.672438	-0.230304	-0.405204	0.599801	0.128462	-0.408350	0.584605	0.162421	-0.211803	0.067083	-0.004796	-0.168550	0.076800	-0.018622	0.436899	0.074070	-0.099030	0.452478	0.067199	-0.141768
10923	91.025000	-0.833644	0.533064	-0.063656	-0.808149	0.856568	-0.109226	-0.809542	0.895072	0.089410	-0.808065	0.537324	0.156182	-0.620663	0.661080	-0.270780	-0.653101	1.152642	-0.049958	-0.685950	0.719316	0.278042	-0.626343	1.142623	0.051309				-0.302954	0.672410	-0.229396	-0.405201	0.599799	0.128446	-0.408292	0.584629	0.162381	-0.211799	0.067091	-0.004790	-0.168547	0.076802	-0.018618	0.436905	0.074068	-0.099023	0.452475	0.067207	-0.141763
10924	91.033333	-0.833530	0.533010	-0.063676	-0.808313	0.856531	-0.109236	-0.809673	0.895017	0.089391	-0.808015	0.537308	0.156155	-0.620739	0.661118	-0.270740	-0.653538	1.152674	-0.049920	-0.685968	0.719332	0.278001	-0.626542	1.142880	0.051232				-0.303294	0.672380	-0.228501	-0.405219	0.599702	0.128495	-0.408228	0.584651	0.162347	-0.211780	0.067100	-0.004783	-0.168543	0.076805	-0.018618	0.436903	0.074063	-0.099016	0.452480	0.067205	-0.141755
10925	91.041667	-0.833477	0.533011	-0.063642	-0.808471	0.856481	-0.109253	-0.809786	0.894999	0.089417	-0.808058	0.537311	0.156167	-0.620831	0.661121	-0.270660	-0.654036	1.152761	-0.049977	-0.685985	0.719349	0.277972	-0.626748	1.143137	0.051176				-0.303580	0.672340	-0.227650	-0.405201	0.599806	0.128420	-0.408245	0.584653	0.162280	-0.211799	0.067105	-0.004787	-0.168544	0.076804	-0.018620	0.436903	0.074063	-0.099013	0.452479	0.067209	-0.141751
10926	91.050000	-0.833659	0.532972	-0.063682	-0.808683	0.856453	-0.109309	-0.810021	0.894981	0.089403	-0.807989	0.537282	0.156139	-0.620848	0.661160	-0.270571	-0.654513	1.152792	-0.049980	-0.686012	0.719363	0.277940	-0.626981	1.143391	0.051069				-0.303820	0.672272	-0.226775	-0.405208	0.599812	0.128413	-0.408220	0.584681	0.162335	-0.211796	0.067103	-0.004782	-0.168546	0.076806	-0.018616	0.436903	0.074066	-0.099001	0.452481	0.067213	-0.141742
10927	91.058333	-0.833545	0.532996	-0.063640	-0.808848	0.856375	-0.109313	-0.810033	0.894899	0.089416	-0.807987	0.537272	0.156137	-0.620889	0.661181	-0.270447	-0.655081	1.152869	-0.050069	-0.686040	0.719382	0.277903	-0.627240	1.143643	0.050991				-0.304040	0.672211	-0.226000	-0.405218	0.599821	0.128405	-0.408223	0.584694	0.162330	-0.211801	0.067105	-0.004781	-0.168560	0.076806	-0.018606	0.436897	0.074062	-0.099001	0.452478	0.067220	-0.141745
10928	91.066667	-0.833407	0.532910	-0.063630	-0.809035	0.856301	-0.109321	-0.810388	0.894863	0.089383	-0.808043	0.537273	0.156161	-0.620943	0.661195	-0.270297	-0.655665	1.152962	-0.050197	-0.686067	0.719405	0.277865	-0.627548	1.143913	0.050851				-0.304241	0.672138	-0.225299	-0.405251	0.599736	0.128468	-0.408234	0.584683	0.162301	-0.211810	0.067103	-0.004776	-0.168555	0.076804	-0.018602	0.436902	0.074059	-0.098998	0.452472	0.067210	-0.141737
10929	91.075000	-0.833470	0.532897	-0.063622	-0.809243	0.856231	-0.109343	-0.810612	0.894831	0.089364	-0.808056	0.537269	0.156162	-0.620954	0.661224	-0.270183	-0.656227	1.152947	-0.050164	-0.686102	0.719435	0.277831	-0.627875	1.144184	0.050733				-0.304416	0.672042	-0.224688	-0.405247	0.599846	0.128386	-0.408246	0.584700	0.162291	-0.211821	0.067110	-0.004774	-0.168562	0.076804	-0.018599	0.436897	0.074063	-0.098995	0.452474	0.067211	-0.141736
10930	91.083333	-0.833592	0.532923	-0.063607	-0.809464	0.856151	-0.109371	-0.810816	0.894769	0.089331	-0.808070	0.537266	0.156167	-0.620939	0.661249	-0.270074	-0.656839	1.152962	-0.050246	-0.686133	0.719464	0.277792	-0.628213	1.144431	0.050608				-0.304536	0.671929	-0.224197	-0.405266	0.599860	0.128366	-0.408261	0.584718	0.162268	-0.211824	0.067117	-0.004769	-0.168586	0.076812	-0.018587	0.436892	0.074066	-0.098993	0.452470	0.067219	-0.141741
10931	91.091667	-0.833581	0.532873	-0.063605	-0.809712	0.856080	-0.109415	-0.810878	0.894696	0.089357	-0.808088	0.537263	0.156165	-0.620878	0.661289	-0.269984	-0.657503	1.152985	-0.050477	-0.686161	0.719508	0.277758	-0.628590	1.144674	0.050426				-0.304694	0.672036	-0.223538	-0.405292	0.599833	0.128373	-0.408279	0.584745	0.162248	-0.211830	0.067108	-0.004773	-0.168587	0.076788	-0.018609	0.436890	0.074063	-0.099000	0.452468	0.067210	-0.141733
10932	91.100000	-0.833467	0.532779	-0.063604	-0.809936	0.855997	-0.109429	-0.811262	0.894646	0.089316	-0.808107	0.537259	0.156166	-0.620825	0.661336	-0.269894	-0.658211	1.153015	-0.050575	-0.686194	0.719543	0.277719	-0.629012	1.144929	0.050239				-0.304844	0.672216	-0.223011	-0.405302	0.599904	0.128315	-0.408337	0.584745	0.162111	-0.211842	0.067111	-0.004768	-0.168583	0.076812	-0.018592	0.436888	0.074057	-0.098998	0.452468	0.067203	-0.141729
10933	91.108333	-0.833590	0.532792	-0.063600	-0.810211	0.855925	-0.109447	-0.811447	0.894623	0.089373	-0.808128	0.537245	0.156170	-0.620756	0.661389	-0.269813	-0.658897	1.152967	-0.050652	-0.686229	0.719586	0.277687	-0.629445	1.145153	0.050052				-0.304970	0.672434	-0.222415	-0.405325	0.599928	0.128288	-0.408318	0.584797	0.162198	-0.211855	0.067115	-0.004760	-0.168616	0.076813	-0.018572	0.436889	0.074061	-0.099001	0.452469	0.067207	-0.141741
10934	91.116667	-0.833612	0.532771	-0.063590	-0.810448	0.855826	-0.109425	-0.811738	0.894563	0.089393	-0.808146	0.537238	0.156173	-0.620671	0.661464	-0.269744	-0.659641	1.152970	-0.050855	-0.686263	0.719635	0.277655	-0.629911	1.145427	0.049883				-0.305069	0.672677	-0.221822	-0.405370	0.599866	0.128331	-0.408393	0.584803	0.162062	-0.211866	0.067108	-0.004756	-0.168605	0.076811	-0.018576	0.436889	0.074061	-0.098999	0.452472	0.067198	-0.141726
10935	91.125000	-0.833636	0.532747	-0.063578	-0.810731	0.855739	-0.109440	-0.811970	0.894504	0.089398	-0.808131	0.537165	0.156139	-0.620582	0.661538	-0.269661	-0.660367	1.152914	-0.050928	-0.686299	0.719689	0.277634	-0.630441	1.145681	0.049657				-0.305106	0.672962	-0.221233	-0.405401	0.599892	0.128309	-0.408424	0.584829	0.162040	-0.211878	0.067126	-0.004736	-0.168619	0.076811	-0.018568	0.436887	0.074064	-0.098989	0.452471	0.067205	-0.141732
10936	91.133333	-0.833659	0.532732	-0.063559	-0.811008	0.855643	-0.109412	-0.812243	0.894419	0.089420	-0.808183	0.537205	0.156191	-0.620501	0.661606	-0.269573	-0.661132	1.152896	-0.051082	-0.686334	0.719748	0.277616	-0.630968	1.145938	0.049451				-0.305108	0.673248	-0.220699	-0.405412	0.600017	0.128218	-0.408456	0.584861	0.162020	-0.211882	0.067132	-0.004726	-0.168649	0.076817	-0.018543	0.436890	0.074066	-0.098991	0.452474	0.067209	-0.141727
10937	91.141667	-0.833689	0.532715	-0.063542	-0.811317	0.855552	-0.109377	-0.812553	0.894372	0.089490	-0.808162	0.537125	0.156162	-0.620438	0.661701	-0.269471	-0.661957	1.152870	-0.051248	-0.686369	0.719812	0.277602	-0.631532	1.146201	0.049203				-0.305063	0.673505	-0.220202	-0.405465	0.599959	0.128277	-0.408487	0.584897	0.162005	-0.211889	0.067133	-0.004723	-0.168631	0.076825	-0.018551	0.436883	0.074069	-0.098986	0.452474	0.067203	-0.141720
10938	91.150000	-0.833709	0.532699	-0.063519	-0.811620	0.855439	-0.109308	-0.812834	0.894313	0.089549	-0.808203	0.537150	0.156220	-0.620385	0.661781	-0.269396	-0.662837	1.152874	-0.051472	-0.686400	0.719881	0.277591	-0.632125	1.146469	0.048980				-0.304997	0.673734	-0.219753	-0.405496	0.599989	0.128268	-0.408519	0.584935	0.161993	-0.211895	0.067136	-0.004715	-0.168635	0.076837	-0.018550	0.436888	0.074077	-0.098988	0.452476	0.067203	-0.141717
10939	91.158333	-0.833739	0.532669	-0.063495	-0.811958	0.855327	-0.109302	-0.813098	0.894244	0.089593	-0.808185	0.537089	0.156230	-0.620371	0.661861	-0.269330	-0.663676	1.152809	-0.051553	-0.686437	0.719939	0.277575	-0.632747	1.146745	0.048756				-0.304926	0.673922	-0.219377	-0.405511	0.600069	0.128223	-0.408543	0.584965	0.161985	-0.211900	0.067141	-0.004721	-0.168651	0.076833	-0.018544	0.436884	0.074083	-0.099006	0.452481	0.067200	-0.141731
10940	91.166667	-0.833751	0.532635	-0.063473	-0.812365	0.855248	-0.109309	-0.813416	0.894162	0.089617	-0.808142	0.536966	0.156206	-0.620379	0.661950	-0.269296	-0.664610	1.152853	-0.051812	-0.686465	0.719999	0.277560	-0.633385	1.147050	0.048579				-0.304870	0.674064	-0.219078	-0.405543	0.600063	0.128251	-0.408559	0.584996	0.161970	-0.211906	0.067144	-0.004727	-0.168665	0.076837	-0.018540	0.436887	0.074088	-0.099019	0.452481	0.067191	-0.141748
10941	91.175000	-0.833759	0.532588	-0.063455	-0.812683	0.855100	-0.109256	-0.813729	0.894079	0.089661	-0.808187	0.536989	0.156282	-0.620413	0.662046	-0.269287	-0.665502	1.152807	-0.051938	-0.686496	0.720060	0.277541	-0.634081	1.147345	0.048343				-0.304833	0.674159	-0.218840	-0.405557	0.600091	0.128243	-0.408572	0.585023	0.161965	-0.211907	0.067137	-0.004734	-0.168655	0.076831	-0.018548	0.436888	0.074089	-0.099039	0.452487	0.067177	-0.141756
10942	91.183333	-0.833767	0.532534	-0.063423	-0.813041	0.854969	-0.109235	-0.814043	0.893995	0.089702	-0.808229	0.536935	0.156307	-0.620471	0.662165	-0.269318	-0.666411	1.152757	-0.052093	-0.686518	0.720127	0.277529	-0.634789	1.147664	0.048118				-0.304847	0.674216	-0.218652	-0.405568	0.600118	0.128233	-0.408579	0.585049	0.161954	-0.211912	0.067141	-0.004734	-0.168649	0.076828	-0.018557	0.436890	0.074090	-0.099066	0.452487	0.067163	-0.141779
10943	91.191667	-0.833766	0.532483	-0.063404	-0.813464	0.854841	-0.109237	-0.814259	0.893850	0.089715	-0.808177	0.536889	0.156294	-0.620559	0.662310	-0.269381	-0.667371	1.152776	-0.052250	-0.686543	0.720193	0.277513	-0.635532	1.147961	0.047858				-0.304938	0.674247	-0.218497	-0.405570	0.600153	0.128220	-0.408578	0.585087	0.161944	-0.211914	0.067142	-0.004726	-0.168677	0.076828	-0.018539	0.436889	0.074093	-0.099089	0.452490	0.067154	-0.141807
10944	91.200000	-0.833766	0.532428	-0.063383	-0.813832	0.854689	-0.109194	-0.814702	0.893776	0.089750	-0.808227	0.536899	0.156334	-0.620684	0.662466	-0.269473	-0.668352	1.152834	-0.052647	-0.686565	0.720264	0.277498	-0.636323	1.148276	0.047614				-0.305091	0.674290	-0.218353	-0.405566	0.600196	0.128205	-0.408572	0.585133	0.161934	-0.211920	0.067145	-0.004716	-0.168682	0.076823	-0.018529	0.436888	0.074103	-0.099127	0.452495	0.067129	-0.141830
10945	91.208333	-0.833760	0.532373	-0.063365	-0.814271	0.854552	-0.109186	-0.814966	0.893637	0.089797	-0.808199	0.536878	0.156328	-0.620893	0.662606	-0.269576	-0.669356	1.152815	-0.052654	-0.686594	0.720353	0.277491	-0.637159	1.148612	0.047451				-0.305336	0.674358	-0.218216	-0.405559	0.600251	0.128186	-0.408562	0.585185	0.161914	-0.211924	0.067151	-0.004703	-0.168669	0.076828	-0.018536	0.436893	0.074122	-0.099170	0.452497	0.067122	-0.141866
10946	91.216667	-0.833756	0.532318	-0.063346	-0.814706	0.854402	-0.109183	-0.815238	0.893508	0.089843	-0.808158	0.536846	0.156326	-0.621121	0.662771	-0.269698	-0.670370	1.152821	-0.052776	-0.686622	0.720441	0.277481	-0.637998	1.148897	0.047239				-0.305657	0.674477	-0.218064	-0.405553	0.600317	0.128165	-0.408553	0.585252	0.161894	-0.211935	0.067153	-0.004692	-0.168678	0.076833	-0.018529	0.436897	0.074131	-0.099212	0.452500	0.067100	-0.141896
10947	91.225000	-0.833799	0.532259	-0.063326	-0.815099	0.854223	-0.109098	-0.815609	0.893393	0.089891	-0.808071	0.536787	0.156294	-0.621464	0.662930	-0.269844	-0.671421	1.152860	-0.053023	-0.686652	0.720531	0.277467	-0.638882	1.149203	0.047008				-0.306093	0.674656	-0.217915	-0.405538	0.600438	0.128117	-0.408548	0.585328	0.161881	-0.211945	0.067154	-0.004676	-0.168707	0.076840	-0.018499	0.436899	0.074149	-0.099256	0.452505	0.067087	-0.141928
10948	91.233333	-0.833735	0.532220	-0.063319	-0.815560	0.854061	-0.109072	-0.815968	0.893273	0.089926	-0.808057	0.536771	0.156295	-0.621934	0.663085	-0.270020	-0.672444	1.152862	-0.053160	-0.686702	0.720607	0.277431	-0.639780	1.149494	0.046792				-0.306663	0.674907	-0.217790	-0.405537	0.600471	0.128122	-0.408541	0.585409	0.161862	-0.211953	0.067140	-0.004674	-0.168712	0.076841	-0.018486	0.436905	0.074169	-0.099305	0.452514	0.067070	-0.141966
10949	91.241667	-0.833676	0.532149	-0.063296	-0.815981	0.853879	-0.109021	-0.816375	0.893166	0.090005	-0.808051	0.536747	0.156289	-0.622556	0.663251	-0.270243	-0.673537	1.152947	-0.053370	-0.686748	0.720723	0.277437	-0.640733	1.149788	0.046556				-0.307420	0.675291	-0.217710	-0.405502	0.600647	0.128039	-0.408529	0.585495	0.161846	-0.211962	0.067139	-0.004660	-0.168706	0.076844	-0.018484	0.436910	0.074173	-0.099344	0.452516	0.067059	-0.142002
10950	91.250000	-0.833696	0.532118	-0.063298	-0.816421	0.853704	-0.108978	-0.816767	0.892998	0.090004	-0.808048	0.536729	0.156280	-0.623309	0.663394	-0.270483	-0.674597	1.152978	-0.053496	-0.686815	0.720820	0.277427	-0.641705	1.150101	0.046366				-0.308323	0.675831	-0.217631	-0.405496	0.600750	0.128024	-0.408520	0.585591	0.161834	-0.211970	0.067138	-0.004652	-0.168716	0.076847	-0.018476	0.436915	0.074183	-0.099388	0.452520	0.067051	-0.142048
10951	91.258333	-0.833778	0.532057	-0.063307	-0.816917	0.853557	-0.109004	-0.817144	0.892888	0.090016	-0.808054	0.536709	0.156259	-0.624265	0.663543	-0.270791	-0.675675	1.153041	-0.053705	-0.686906	0.720895	0.277390	-0.642688	1.150407	0.046196				-0.309388	0.676585	-0.217511	-0.405489	0.600853	0.128013	-0.408510	0.585695	0.161832	-0.211983	0.067136	-0.004632	-0.168752	0.076849	-0.018442	0.436919	0.074186	-0.099429	0.452530	0.067028	-0.142084
10952	91.266667	-0.833556	0.531966	-0.063308	-0.817345	0.853392	-0.108944	-0.817517	0.892781	0.090018	-0.808049	0.536692	0.156233	-0.625340	0.663699	-0.271114	-0.676738	1.153089	-0.053835	-0.687004	0.720988	0.277371	-0.643707	1.150725	0.046021				-0.310595	0.677527	-0.217363	-0.405490	0.600964	0.128013	-0.408507	0.585803	0.161834	-0.211995	0.067145	-0.004614	-0.168740	0.076862	-0.018443	0.436925	0.074188	-0.099467	0.452535	0.067018	-0.142123
10953	91.275000	-0.833517	0.531919	-0.063323	-0.817788	0.853227	-0.108950	-0.817905	0.892634	0.089981	-0.808069	0.536676	0.156222	-0.626572	0.663909	-0.271493	-0.677851	1.153217	-0.054056	-0.687110	0.721084	0.277355	-0.644759	1.151035	0.045833				-0.311954	0.678663	-0.217126	-0.405500	0.601075	0.128023	-0.408516	0.585933	0.161876	-0.211999	0.067149	-0.004601	-0.168745	0.076866	-0.018432	0.436926	0.074205	-0.099504	0.452538	0.067012	-0.142157
10954	91.283333	-0.833492	0.531887	-0.063335	-0.818250	0.853081	-0.108941	-0.818315	0.892536	0.090004	-0.808032	0.536643	0.156169	-0.627933	0.664143	-0.271888	-0.678904	1.153293	-0.054198	-0.687227	0.721174	0.277329	-0.645844	1.151330	0.045653				-0.313440	0.679905	-0.216862	-0.405514	0.601181	0.128026	-0.408528	0.586031	0.161879	-0.212007	0.067157	-0.004583	-0.168779	0.076875	-0.018406	0.436929	0.074218	-0.099541	0.452545	0.066997	-0.142182
10955	91.291667	-0.833626	0.531891	-0.063367	-0.818706	0.852926	-0.108927	-0.818701	0.892391	0.089974	-0.808031	0.536626	0.156126	-0.629415	0.664406	-0.272366	-0.680042	1.153429	-0.054545	-0.687358	0.721268	0.277300	-0.646937	1.151606	0.045473				-0.315082	0.681176	-0.216538	-0.405534	0.601286	0.128022	-0.408541	0.586132	0.161874	-0.212092	0.067228	-0.004551	-0.168785	0.076885	-0.018397	0.436937	0.074236	-0.099580	0.452555	0.066994	-0.142212
10956	91.300000	-0.833422	0.531793	-0.063391	-0.819213	0.852801	-0.108923	-0.819068	0.892258	0.089972	-0.808032	0.536615	0.156076	-0.631006	0.664687	-0.272891	-0.681092	1.153485	-0.054565	-0.687489	0.721353	0.277263	-0.648057	1.151880	0.045313				-0.316861	0.682448	-0.216205	-0.405561	0.601390	0.128011	-0.408562	0.586233	0.161855	-0.212022	0.067165	-0.004574	-0.168769	0.076887	-0.018401	0.436944	0.074261	-0.099615	0.452559	0.066991	-0.142234
10957	91.308333	-0.833387	0.531762	-0.063422	-0.819675	0.852660	-0.108864	-0.819465	0.892143	0.089982	-0.808035	0.536612	0.156035	-0.632726	0.665036	-0.273454	-0.682193	1.153624	-0.054850	-0.687631	0.721433	0.277212	-0.649224	1.152125	0.045125				-0.318831	0.683699	-0.215870	-0.405592	0.601495	0.127981	-0.408580	0.586340	0.161822	-0.212037	0.067164	-0.004567	-0.168782	0.076897	-0.018395	0.436947	0.074259	-0.099643	0.452563	0.066986	-0.142258
10958	91.316667	-0.833475	0.531730	-0.063454	-0.820179	0.852535	-0.108822	-0.819836	0.892003	0.089990	-0.808046	0.536619	0.155986	-0.634552	0.665407	-0.274093	-0.683297	1.153690	-0.054964	-0.687778	0.721505	0.277156	-0.650397	1.152374	0.044948				-0.320967	0.684896	-0.215578	-0.405624	0.601603	0.127938	-0.408602	0.586443	0.161772	-0.212047	0.067164	-0.004563	-0.168816	0.076900	-0.018373	0.436948	0.074273	-0.099662	0.452568	0.066987	-0.142279
10959	91.325000	-0.833345	0.531709	-0.063488	-0.820737	0.852437	-0.108795	-0.820231	0.891858	0.090039	-0.808055	0.536622	0.155937	-0.636539	0.665820	-0.274787	-0.684401	1.153841	-0.055249	-0.687933	0.721563	0.277098	-0.651592	1.152613	0.044781				-0.323337	0.686021	-0.215343	-0.405658	0.601714	0.127880	-0.408628	0.586560	0.161717	-0.212211	0.067305	-0.004495	-0.168817	0.076908	-0.018372	0.436955	0.074275	-0.099679	0.452569	0.066983	-0.142292
10960	91.333333	-0.833336	0.531689	-0.063518	-0.821256	0.852327	-0.108717	-0.820605	0.891719	0.090092	-0.808062	0.536614	0.155886	-0.638633	0.666263	-0.275500	-0.685499	1.153959	-0.055346	-0.688095	0.721610	0.277039	-0.652790	1.152846	0.044629				-0.325908	0.687089	-0.215149	-0.405696	0.601839	0.127822	-0.408653	0.586688	0.161655	-0.212081	0.067161	-0.004534	-0.168829	0.076914	-0.018365	0.436964	0.074272	-0.099690	0.452573	0.066984	-0.142309
10961	91.341667	-0.833326	0.531676	-0.063544	-0.821797	0.852232	-0.108640	-0.820968	0.891540	0.090146	-0.808061	0.536609	0.155847	-0.640846	0.666766	-0.276341	-0.686588	1.154115	-0.055571	-0.688270	0.721640	0.276981	-0.654045	1.153112	0.044486				-0.328730	0.688084	-0.214993	-0.405734	0.601940	0.127795	-0.408671	0.586830	0.161589	-0.212247	0.067302	-0.004452	-0.168864	0.076929	-0.018339	0.436962	0.074271	-0.099689	0.452575	0.066984	-0.142310
10962	91.350000	-0.833430	0.531682	-0.063591	-0.822336	0.852146	-0.108551	-0.821383	0.891398	0.090239	-0.808063	0.536595	0.155814	-0.643164	0.667355	-0.277220	-0.687703	1.154377	-0.055873	-0.688439	0.721663	0.276925	-0.655291	1.153373	0.044334				-0.331744	0.689058	-0.214820	-0.405757	0.602054	0.127761	-0.408682	0.586996	0.161521	-0.212270	0.067305	-0.004415	-0.168906	0.076946	-0.018303	0.436964	0.074284	-0.099675	0.452576	0.067002	-0.142299
10963	91.358333	-0.833394	0.531644	-0.063604	-0.822749	0.852047	-0.108399	-0.821784	0.891242	0.090356	-0.808062	0.536569	0.155782	-0.645636	0.667976	-0.278175	-0.688826	1.154541	-0.055961	-0.688625	0.721662	0.276861	-0.656574	1.153668	0.044213				-0.334984	0.690012	-0.214610	-0.405751	0.602268	0.127626	-0.408685	0.587166	0.161435	-0.212307	0.067301	-0.004383	-0.168930	0.076969	-0.018274	0.436964	0.074279	-0.099657	0.452575	0.067003	-0.142279
10964	91.366667	-0.833341	0.531627	-0.063580	-0.823390	0.851990	-0.108346	-0.822182	0.891089	0.090456	-0.808060	0.536545	0.155755	-0.648228	0.668671	-0.279140	-0.689918	1.154793	-0.056196	-0.688817	0.721652	0.276789	-0.657863	1.153989	0.044104				-0.338407	0.690928	-0.214378	-0.405739	0.602491	0.127488	-0.408689	0.587357	0.161344	-0.212345	0.067307	-0.004337	-0.168961	0.076994	-0.018249	0.436962	0.074277	-0.099640	0.452568	0.067012	-0.142266
10965	91.375000	-0.833419	0.531600	-0.063608	-0.823865	0.851903	-0.108193	-0.822534	0.890924	0.090527	-0.808063	0.536524	0.155732	-0.650893	0.669440	-0.280251	-0.690931	1.155012	-0.056362	-0.689009	0.721645	0.276731	-0.659173	1.154297	0.043998				-0.342034	0.691771	-0.214152	-0.405752	0.602695	0.127392	-0.408691	0.587563	0.161250	-0.212384	0.067302	-0.004305	-0.169019	0.077015	-0.018211	0.436959	0.074268	-0.099608	0.452568	0.067018	-0.142241
10966	91.383333	-0.833393	0.531584	-0.063631	-0.824353	0.851832	-0.108052	-0.822885	0.890755	0.090604	-0.808079	0.536509	0.155713	-0.653707	0.670243	-0.281402	-0.692027	1.155333	-0.056641	-0.689202	0.721635	0.276672	-0.660448	1.154581	0.043899				-0.345822	0.692494	-0.213907	-0.405778	0.602896	0.127281	-0.408702	0.587773	0.161145	-0.212426	0.067319	-0.004243	-0.169087	0.077044	-0.018176	0.436959	0.074270	-0.099590	0.452566	0.067026	-0.142225
10967	91.391667	-0.833442	0.531593	-0.063635	-0.824811	0.851745	-0.107917	-0.823296	0.890640	0.090788	-0.808124	0.536505	0.155701	-0.656665	0.671076	-0.282570	-0.693061	1.155547	-0.056646	-0.689399	0.721624	0.276614	-0.661760	1.154885	0.043827				-0.349723	0.693051	-0.213653	-0.405818	0.603079	0.127167	-0.408726	0.587966	0.161039	-0.212473	0.067313	-0.004208	-0.169134	0.077085	-0.018152	0.436955	0.074260	-0.099561	0.452559	0.067033	-0.142193
10968	91.400000	-0.833398	0.531579	-0.063616	-0.825298	0.851691	-0.107810	-0.823621	0.890485	0.090823	-0.808173	0.536513	0.155701	-0.659710	0.671935	-0.283790	-0.694149	1.155871	-0.056933	-0.689593	0.721612	0.276552	-0.663057	1.155168	0.043736				-0.353683	0.693461	-0.213362	-0.405882	0.603250	0.127041	-0.408763	0.588150	0.160929	-0.212520	0.067312	-0.004167	-0.169271	0.077149	-0.018051	0.436950	0.074243	-0.099519	0.452553	0.067041	-0.142163
10969	91.408333	-0.833491	0.531591	-0.063628	-0.825758	0.851628	-0.107694	-0.823999	0.890339	0.090900	-0.808129	0.536507	0.155664	-0.662907	0.672848	-0.285011	-0.695154	1.156085	-0.056968	-0.689785	0.721601	0.276491	-0.664329	1.155416	0.043730				-0.357672	0.693650	-0.213087	-0.405975	0.603409	0.126906	-0.408833	0.588326	0.160802	-0.212571	0.067304	-0.004145	-0.169283	0.077206	-0.018052	0.436947	0.074223	-0.099482	0.452550	0.067042	-0.142133
10970	91.416667	-0.833591	0.531602	-0.063643	-0.826239	0.851591	-0.107604	-0.824388	0.890217	0.091022	-0.808139	0.536522	0.155651	-0.666182	0.673776	-0.286312	-0.696193	1.156288	-0.056939	-0.689976	0.721593	0.276425	-0.665612	1.155646	0.043727				-0.361678	0.693644	-0.212847	-0.406106	0.603495	0.126835	-0.408906	0.588499	0.160669	-0.212634	0.067311	-0.004104	-0.169345	0.077208	-0.018078	0.436942	0.074206	-0.099450	0.452542	0.067043	-0.142099
10971	91.425000	-0.833476	0.531545	-0.063596	-0.826737	0.851553	-0.107532	-0.824749	0.890052	0.091081	-0.808144	0.536532	0.155642	-0.669559	0.674775	-0.287616	-0.697221	1.156556	-0.057052	-0.690175	0.721586	0.276358	-0.666865	1.155851	0.043726				-0.365693	0.693397	-0.212622	-0.406213	0.603654	0.126683	-0.408966	0.588692	0.160583	-0.212700	0.067329	-0.004060	-0.169446	0.077323	-0.018004	0.436937	0.074200	-0.099415	0.452538	0.067058	-0.142076
10972	91.433333	-0.833647	0.531589	-0.063610	-0.827199	0.851508	-0.107437	-0.825142	0.889915	0.091164	-0.808144	0.536552	0.155637	-0.672982	0.675805	-0.288959	-0.698157	1.156834	-0.057130	-0.690381	0.721560	0.276273	-0.668159	1.156052	0.043739				-0.369713	0.692966	-0.212421	-0.406297	0.603899	0.126469	-0.409019	0.588916	0.160526	-0.212781	0.067291	-0.004064	-0.169484	0.077401	-0.018007	0.436930	0.074192	-0.099385	0.452533	0.067063	-0.142038
10973	91.441667	-0.833655	0.531597	-0.063567	-0.827681	0.851489	-0.107339	-0.825489	0.889794	0.091232	-0.808146	0.536574	0.155635	-0.676501	0.676887	-0.290369	-0.699155	1.157014	-0.057208	-0.690584	0.721542	0.276197	-0.669413	1.156204	0.043773				-0.373722	0.692259	-0.212276	-0.406377	0.604063	0.126304	-0.409100	0.589086	0.160318	-0.212871	0.067321	-0.004021	-0.169596	0.077481	-0.017973	0.436924	0.074188	-0.099356	0.452529	0.067084	-0.142021
10974	91.450000	-0.833702	0.531587	-0.063561	-0.828172	0.851474	-0.107264	-0.825874	0.889682	0.091321	-0.808150	0.536589	0.155635	-0.680001	0.678064	-0.291966	-0.700200	1.157308	-0.057294	-0.690785	0.721528	0.276128	-0.670673	1.156332	0.043803				-0.377951	0.691414	-0.212243	-0.406442	0.604236	0.126138	-0.409167	0.589267	0.160107	-0.212960	0.067340	-0.003988	-0.169704	0.077588	-0.017949	0.436921	0.074187	-0.099334	0.452523	0.067089	-0.141994
10975	91.458333	-0.833693	0.531594	-0.063490	-0.828649	0.851451	-0.107175	-0.826248	0.889521	0.091384	-0.808158	0.536596	0.155647	-0.683654	0.679174	-0.293341	-0.701064	1.157448	-0.057240	-0.690992	0.721522	0.276072	-0.671940	1.156428	0.043828				-0.382077	0.690269	-0.212146	-0.406501	0.604436	0.125976	-0.409199	0.589493	0.159952	-0.213072	0.067377	-0.003949	-0.169905	0.077700	-0.017913	0.436916	0.074173	-0.099312	0.452515	0.067091	-0.141980
10976	91.466667	-0.833725	0.531594	-0.063464	-0.829059	0.851406	-0.107020	-0.826580	0.889382	0.091457	-0.808163	0.536595	0.155654	-0.687276	0.680387	-0.294927	-0.701960	1.157733	-0.057397	-0.691197	0.721497	0.276021	-0.673221	1.156513	0.043833				-0.386315	0.688976	-0.212166	-0.406553	0.604658	0.125817	-0.409217	0.589737	0.159797	-0.213205	0.067408	-0.003910	-0.170023	0.077847	-0.017930	0.436916	0.074165	-0.099292	0.452512	0.067109	-0.141974
10977	91.475000	-0.833809	0.531585	-0.063490	-0.829509	0.851391	-0.106884	-0.826955	0.889252	0.091601	-0.808177	0.536591	0.155671	-0.690967	0.681624	-0.296394	-0.702917	1.157962	-0.057536	-0.691400	0.721477	0.275977	-0.674452	1.156553	0.043834				-0.390654	0.687573	-0.212007	-0.406596	0.604899	0.125661	-0.409229	0.589989	0.159652	-0.213357	0.067470	-0.003867	-0.170235	0.078028	-0.017929	0.436911	0.074151	-0.099277	0.452509	0.067106	-0.141963
10978	91.483333	-0.833777	0.531603	-0.063445	-0.829927	0.851355	-0.106730	-0.827280	0.889104	0.091711	-0.808189	0.536580	0.155685	-0.694622	0.682948	-0.297952	-0.703802	1.158235	-0.057685	-0.691594	0.721445	0.275929	-0.675702	1.156591	0.043822				-0.395124	0.686087	-0.212066	-0.406670	0.605092	0.125586	-0.409243	0.590245	0.159510	-0.213538	0.067531	-0.003842	-0.170570	0.078324	-0.017995	0.436910	0.074133	-0.099258	0.452504	0.067097	-0.141948
10979	91.491667	-0.833804	0.531624	-0.063435	-0.830373	0.851347	-0.106574	-0.827535	0.889003	0.091840	-0.808205	0.536570	0.155693	-0.698325	0.684270	-0.299492	-0.704624	1.158435	-0.057784	-0.691810	0.721396	0.275857	-0.676984	1.156652	0.043845				-0.399540	0.684330	-0.211883	-0.406710	0.605379	0.125406	-0.409261	0.590490	0.159374	-0.213742	0.067615	-0.003810	-0.170862	0.078565	-0.018048	0.436907	0.074127	-0.099247	0.452499	0.067110	-0.141941
10980	91.500000	-0.833903	0.531649	-0.063459	-0.830768	0.851320	-0.106375	-0.827807	0.888899	0.091957	-0.808214	0.536564	0.155700	-0.702055	0.685645	-0.301006	-0.705411	1.158608	-0.057880	-0.692008	0.721369	0.275809	-0.678246	1.156701	0.043845				-0.404057	0.682581	-0.211858	-0.406767	0.605655	0.125234	-0.409290	0.590742	0.159237	-0.213982	0.067699	-0.003807	-0.171149	0.078824	-0.018156	0.436907	0.074126	-0.099225	0.452497	0.067120	-0.141923
10981	91.508333	-0.833949	0.531692	-0.063429	-0.831157	0.851307	-0.106175	-0.828114	0.888745	0.092015	-0.808220	0.536563	0.155712	-0.705844	0.687007	-0.302534	-0.706274	1.158783	-0.057967	-0.692198	0.721350	0.275771	-0.679320	1.156662	0.043777				-0.408569	0.680654	-0.211859	-0.406856	0.605880	0.125091	-0.409337	0.591000	0.159107	-0.214230	0.067804	-0.003805	-0.171499	0.079075	-0.018314	0.436902	0.074120	-0.099208	0.452495	0.067122	-0.141905
10982	91.516667	-0.833912	0.531724	-0.063381	-0.831550	0.851302	-0.105996	-0.828331	0.888652	0.092125	-0.808211	0.536570	0.155722	-0.709672	0.688374	-0.304042	-0.707045	1.159002	-0.058182	-0.692370	0.721340	0.275748	-0.680480	1.156621	0.043710				-0.413075	0.678622	-0.211882	-0.406958	0.606107	0.124944	-0.409378	0.591261	0.159080	-0.214513	0.067924	-0.003813	-0.171880	0.079376	-0.018476	0.436899	0.074120	-0.099191	0.452497	0.067133	-0.141882
10983	91.525000	-0.833957	0.531757	-0.063376	-0.831919	0.851305	-0.105788	-0.828555	0.888560	0.092244	-0.808183	0.536580	0.155730	-0.713412	0.689803	-0.305515	-0.707779	1.159103	-0.058387	-0.692523	0.721326	0.275729	-0.681620	1.156589	0.043677				-0.417564	0.676417	-0.211961	-0.407074	0.606302	0.124797	-0.409436	0.591493	0.158947	-0.214835	0.068069	-0.003824	-0.172338	0.079686	-0.018646	0.436894	0.074116	-0.099167	0.452489	0.067142	-0.141865
10984	91.533333	-0.833894	0.531774	-0.063328	-0.832252	0.851307	-0.105595	-0.828732	0.888492	0.092391	-0.808146	0.536598	0.155744	-0.717228	0.691193	-0.306962	-0.708489	1.159202	-0.058489	-0.692653	0.721323	0.275719	-0.682743	1.156543	0.043656				-0.422083	0.674200	-0.212133	-0.407216	0.606424	0.124705	-0.409451	0.591741	0.158906	-0.215193	0.068219	-0.003840	-0.172800	0.079959	-0.018877	0.436896	0.074105	-0.099148	0.452493	0.067151	-0.141857
10985	91.541667	-0.833934	0.531796	-0.063298	-0.832575	0.851314	-0.105387	-0.828930	0.888377	0.092546	-0.808098	0.536603	0.155757	-0.720913	0.692685	-0.308403	-0.709216	1.159222	-0.058625	-0.692751	0.721320	0.275726	-0.683804	1.156450	0.043565				-0.426627	0.671793	-0.212187	-0.407316	0.606620	0.124526	-0.409506	0.591954	0.158697	-0.215575	0.068349	-0.003887	-0.173420	0.080111	-0.019190	0.436896	0.074101	-0.099144	0.452488	0.067145	-0.141846
10986	91.550000	-0.833929	0.531813	-0.063266	-0.832875	0.851320	-0.105196	-0.829070	0.888290	0.092684	-0.808057	0.536615	0.155776	-0.724584	0.694162	-0.309819	-0.709856	1.159272	-0.058816	-0.692831	0.721315	0.275734	-0.684859	1.156329	0.043442				-0.431268	0.669375	-0.212261	-0.407373	0.606904	0.124262	-0.409553	0.592164	0.158462	-0.216004	0.068497	-0.003944	-0.173783	0.080545	-0.019460	0.436887	0.074088	-0.099133	0.452492	0.067146	-0.141841
10987	91.558333	-0.833913	0.531809	-0.063234	-0.833151	0.851323	-0.104991	-0.829200	0.888195	0.092829	-0.808015	0.536626	0.155802	-0.728261	0.695745	-0.311163	-0.710417	1.159287	-0.059115	-0.692871	0.721310	0.275755	-0.685880	1.156234	0.043307				-0.435889	0.666874	-0.212367	-0.407429	0.607101	0.124058	-0.409623	0.592351	0.158154	-0.216449	0.068642	-0.004016	-0.174326	0.080814	-0.019739	0.436890	0.074083	-0.099131	0.452487	0.067142	-0.141842
10988	91.566667	-0.833892	0.531826	-0.063192	-0.833421	0.851328	-0.104797	-0.829295	0.888096	0.092962	-0.807984	0.536637	0.155836	-0.731832	0.697354	-0.312460	-0.711066	1.159297	-0.059330	-0.692885	0.721305	0.275779	-0.686859	1.156091	0.043092				-0.440537	0.664342	-0.212499	-0.407474	0.607289	0.123851	-0.409634	0.592556	0.157958	-0.216936	0.068772	-0.004117	-0.174917	0.081048	-0.020001	0.436890	0.074078	-0.099131	0.452482	0.067148	-0.141849
10989	91.575000	-0.833867	0.531838	-0.063154	-0.833662	0.851328	-0.104602	-0.829366	0.888026	0.093138	-0.807946	0.536640	0.155880	-0.735349	0.698844	-0.313696	-0.711588	1.159303	-0.059651	-0.692870	0.721300	0.275812	-0.687803	1.155986	0.042909				-0.445182	0.661803	-0.212619	-0.407500	0.607477	0.123644	-0.409628	0.592753	0.157751	-0.217495	0.068917	-0.004229	-0.175536	0.081270	-0.020305	0.436894	0.074078	-0.099119	0.452481	0.067150	-0.141841
10990	91.583333	-0.833849	0.531860	-0.063110	-0.833888	0.851332	-0.104386	-0.829415	0.887966	0.093317	-0.807913	0.536633	0.155925	-0.738815	0.700350	-0.314886	-0.711988	1.159308	-0.059941	-0.692832	0.721294	0.275847	-0.688714	1.155899	0.042704				-0.449830	0.659248	-0.212733	-0.407512	0.607658	0.123437	-0.409603	0.592945	0.157552	-0.218095	0.069034	-0.004387	-0.176197	0.081472	-0.020661	0.436885	0.074084	-0.099114	0.452487	0.067157	-0.141838
10991	91.591667	-0.833833	0.531870	-0.063065	-0.834088	0.851348	-0.104186	-0.829394	0.887910	0.093426	-0.807879	0.536623	0.155972	-0.742165	0.701836	-0.315969	-0.712480	1.159331	-0.060288	-0.692766	0.721285	0.275880	-0.689535	1.155782	0.042410				-0.454422	0.656709	-0.212845	-0.407521	0.607795	0.123277	-0.409562	0.593129	0.157357	-0.218798	0.069156	-0.004580	-0.177008	0.081640	-0.020998	0.436887	0.074085	-0.099108	0.452480	0.067156	-0.141819
10992	91.600000	-0.833810	0.531898	-0.063019	-0.834263	0.851367	-0.103970	-0.829424	0.887817	0.093581	-0.807846	0.536609	0.156030	-0.745462	0.703312	-0.316998	-0.712947	1.159364	-0.060721	-0.692675	0.721302	0.275942	-0.690344	1.155721	0.042138				-0.458973	0.654156	-0.212980	-0.407517	0.607926	0.123114	-0.409513	0.593295	0.157176	-0.219655	0.069273	-0.004819	-0.177923	0.081793	-0.021348	0.436882	0.074090	-0.099101	0.452482	0.067168	-0.141811
10993	91.608333	-0.833803	0.531928	-0.062958	-0.834427	0.851411	-0.103748	-0.829331	0.887824	0.093737	-0.807797	0.536598	0.156087	-0.748674	0.704718	-0.317933	-0.713285	1.159320	-0.061094	-0.692583	0.721293	0.275973	-0.691076	1.155666	0.041839				-0.463442	0.651613	-0.213118	-0.407489	0.608066	0.122931	-0.409436	0.593448	0.157042	-0.220728	0.069323	-0.005104	-0.179012	0.081885	-0.021746	0.436885	0.074089	-0.099097	0.452481	0.067167	-0.141812
10994	91.616667	-0.833785	0.531966	-0.062911	-0.834568	0.851454	-0.103536	-0.829234	0.887803	0.093879	-0.807741	0.536600	0.156147	-0.751812	0.706082	-0.318792	-0.713609	1.159332	-0.061598	-0.692469	0.721316	0.276032	-0.691733	1.155576	0.041477				-0.467802	0.649093	-0.213155	-0.407427	0.608258	0.122679	-0.409371	0.593564	0.156818	-0.221990	0.069372	-0.005436	-0.180256	0.081882	-0.022208	0.436885	0.074088	-0.099105	0.452482	0.067160	-0.141820
10995	91.625000	-0.833801	0.532008	-0.062840	-0.834670	0.851508	-0.103316	-0.829109	0.887794	0.094019	-0.807667	0.536600	0.156206	-0.754818	0.707419	-0.319595	-0.713850	1.159257	-0.061929	-0.692338	0.721333	0.276073	-0.692365	1.155514	0.041096				-0.472129	0.646516	-0.213340	-0.407405	0.608281	0.122574	-0.409276	0.593659	0.156694	-0.223516	0.069382	-0.005827	-0.181747	0.081837	-0.022681	0.436888	0.074082	-0.099111	0.452482	0.067155	-0.141829
10996	91.633333	-0.833751	0.532093	-0.062697	-0.834762	0.851575	-0.103098	-0.828953	0.887794	0.094162	-0.807579	0.536610	0.156265	-0.757761	0.708688	-0.320300	-0.714120	1.159169	-0.062393	-0.692182	0.721354	0.276114	-0.692952	1.155443	0.040723				-0.476342	0.643963	-0.213384	-0.407353	0.608350	0.122395	-0.409190	0.593715	0.156466	-0.225239	0.069370	-0.006263	-0.183420	0.081668	-0.023266	0.436889	0.074075	-0.099122	0.452479	0.067151	-0.141839
10997	91.641667	-0.833743	0.532122	-0.062615	-0.834802	0.851631	-0.102870	-0.828764	0.887811	0.094314	-0.807507	0.536686	0.156372	-0.760594	0.709908	-0.320942	-0.714224	1.159077	-0.062947	-0.692004	0.721388	0.276153	-0.693419	1.155324	0.040297				-0.480398	0.641431	-0.213314	-0.407283	0.608394	0.122221	-0.409082	0.593754	0.156352	-0.227196	0.069366	-0.006743	-0.185411	0.081562	-0.023905	0.436890	0.074073	-0.099127	0.452481	0.067140	-0.141843
10998	91.650000	-0.833742	0.532153	-0.062520	-0.834867	0.851713	-0.102642	-0.828535	0.887866	0.094494	-0.807352	0.536658	0.156405	-0.763349	0.711044	-0.321475	-0.714353	1.158884	-0.063425	-0.691793	0.721419	0.276182	-0.693858	1.155204	0.039802				-0.484378	0.638855	-0.213253	-0.407194	0.608416	0.122045	-0.408924	0.593786	0.156230	-0.229369	0.069327	-0.007256	-0.187616	0.081415	-0.024457	0.436890	0.074081	-0.099131	0.452480	0.067138	-0.141841
10999	91.658333	-0.833757	0.532197	-0.062415	-0.834905	0.851782	-0.102432	-0.828314	0.887896	0.094688	-0.807246	0.536746	0.156537	-0.765932	0.712146	-0.322057	-0.714495	1.158730	-0.063951	-0.691537	0.721469	0.276211	-0.694214	1.155077	0.039385				-0.488164	0.636305	-0.212962	-0.407085	0.608399	0.121852	-0.408785	0.593768	0.156042	-0.231821	0.069300	-0.007811	-0.190108	0.081207	-0.025218	0.436886	0.074091	-0.099134	0.452487	0.067145	-0.141841
11000	91.666667	-0.833776	0.532238	-0.062287	-0.834879	0.851839	-0.102179	-0.828029	0.887977	0.094887	-0.807139	0.536835	0.156684	-0.768476	0.713136	-0.322426	-0.714509	1.158527	-0.064490	-0.691252	0.721515	0.276234	-0.694495	1.154955	0.038871				-0.491857	0.633727	-0.212684	-0.406950	0.608375	0.121647	-0.408628	0.593742	0.155842	-0.234519	0.069247	-0.008372	-0.192839	0.080971	-0.025780	0.436885	0.074094	-0.099128	0.452491	0.067151	-0.141837
11001	91.675000	-0.833809	0.532290	-0.062141	-0.834867	0.851901	-0.101956	-0.827694	0.888014	0.095048	-0.806936	0.536834	0.156777	-0.770904	0.714032	-0.322713	-0.714369	1.158356	-0.065121	-0.690916	0.721560	0.276252	-0.694693	1.154831	0.038308				-0.495355	0.631176	-0.212236	-0.406773	0.608371	0.121380	-0.408460	0.593702	0.155561	-0.237536	0.069152	-0.008986	-0.195846	0.080296	-0.026622	0.436892	0.074095	-0.099128	0.452490	0.067145	-0.141831
11002	91.683333	-0.833845	0.532332	-0.061992	-0.834848	0.851966	-0.101736	-0.827367	0.888079	0.095222	-0.806806	0.536879	0.156925	-0.773173	0.714832	-0.322914	-0.714142	1.158043	-0.065647	-0.690537	0.721611	0.276272	-0.694835	1.154729	0.037762				-0.498767	0.628596	-0.211854	-0.406599	0.608303	0.121160	-0.408257	0.593663	0.155246	-0.240738	0.069091	-0.009576	-0.199131	0.079669	-0.027303	0.436890	0.074094	-0.099130	0.452487	0.067148	-0.141839
11003	91.691667	-0.833907	0.532396	-0.061829	-0.834799	0.852029	-0.101522	-0.827001	0.888181	0.095395	-0.806639	0.536876	0.157052	-0.775335	0.715507	-0.323004	-0.714025	1.157815	-0.066275	-0.690113	0.721681	0.276300	-0.694855	1.154629	0.037184				-0.501973	0.625988	-0.211309	-0.406350	0.608297	0.120820	-0.407994	0.593609	0.154943	-0.244070	0.069027	-0.010177	-0.202393	0.079277	-0.028006	0.436890	0.074094	-0.099142	0.452490	0.067142	-0.141851
11004	91.700000	-0.833980	0.532473	-0.061659	-0.834742	0.852091	-0.101312	-0.826596	0.888307	0.095567	-0.806530	0.536895	0.157225	-0.777388	0.716097	-0.323020	-0.713760	1.157702	-0.067058	-0.689650	0.721749	0.276314	-0.694834	1.154559	0.036567				-0.505080	0.623339	-0.210791	-0.406085	0.608291	0.120463	-0.407708	0.593546	0.154614	-0.247437	0.068982	-0.010784	-0.205725	0.078866	-0.028744	0.436890	0.074091	-0.099157	0.452490	0.067145	-0.141866
11005	91.708333	-0.834047	0.532554	-0.061493	-0.834777	0.852195	-0.101074	-0.826129	0.888449	0.095730	-0.806338	0.536901	0.157366	-0.779213	0.716446	-0.322957	-0.713369	1.157397	-0.067655	-0.689132	0.721827	0.276310	-0.694730	1.154509	0.035918				-0.507958	0.620790	-0.210116	-0.405840	0.608225	0.120108	-0.407416	0.593495	0.154273	-0.250711	0.068926	-0.011395	-0.209120	0.078594	-0.029514	0.436891	0.074088	-0.099164	0.452486	0.067131	-0.141877
11006	91.716667	-0.834110	0.532631	-0.061310	-0.834566	0.852237	-0.100871	-0.825691	0.888636	0.095954	-0.806196	0.536926	0.157537	-0.781032	0.716802	-0.322769	-0.713064	1.157263	-0.068463	-0.688591	0.721932	0.276324	-0.694534	1.154494	0.035274				-0.510663	0.618420	-0.209352	-0.405592	0.608158	0.119722	-0.407129	0.593445	0.153909	-0.253869	0.068904	-0.011995	-0.212279	0.078243	-0.030364	0.436889	0.074084	-0.099167	0.452487	0.067127	-0.141883
11007	91.725000	-0.834189	0.532705	-0.061127	-0.834754	0.852412	-0.100649	-0.825190	0.888797	0.096105	-0.806116	0.537053	0.157797	-0.782563	0.716920	-0.322517	-0.712572	1.157017	-0.069104	-0.688007	0.722062	0.276343	-0.694129	1.154467	0.034513				-0.513347	0.616321	-0.208428	-0.405350	0.608082	0.119299	-0.406835	0.593394	0.153504	-0.256794	0.068810	-0.012577	-0.215356	0.077963	-0.031209	0.436886	0.074099	-0.099181	0.452490	0.067125	-0.141880
11008	91.733333	-0.834289	0.532789	-0.060921	-0.834641	0.852518	-0.100451	-0.824641	0.889039	0.096275	-0.805980	0.537080	0.157989	-0.783961	0.716933	-0.322182	-0.712058	1.156850	-0.069954	-0.687397	0.722198	0.276353	-0.693700	1.154463	0.033781				-0.515777	0.614595	-0.207588	-0.405114	0.608041	0.118863	-0.406539	0.593346	0.153071	-0.259580	0.068727	-0.013116	-0.218159	0.077756	-0.032088	0.436885	0.074101	-0.099180	0.452493	0.067122	-0.141878
11009	91.741667	-0.834431	0.532876	-0.060685	-0.834488	0.852651	-0.100223	-0.824060	0.889272	0.096428	-0.805818	0.537111	0.158181	-0.785312	0.716977	-0.321629	-0.711384	1.156605	-0.070562	-0.686771	0.722350	0.276343	-0.693205	1.154499	0.033062				-0.517862	0.613541	-0.206760	-0.404891	0.607989	0.118402	-0.406253	0.593345	0.152687	-0.262210	0.068729	-0.013609	-0.220894	0.077569	-0.032837	0.436885	0.074110	-0.099187	0.452491	0.067121	-0.141876
11010	91.750000	-0.834582	0.532973	-0.060440	-0.834368	0.852802	-0.099998	-0.823450	0.889514	0.096576	-0.805674	0.537144	0.158386	-0.786396	0.716799	-0.321056	-0.710830	1.156543	-0.071434	-0.686132	0.722565	0.276367	-0.692611	1.154560	0.032278				-0.519657	0.612893	-0.206089	-0.404676	0.607955	0.117901	-0.405994	0.593354	0.152186	-0.264679	0.068738	-0.014036	-0.223426	0.077396	-0.033548	0.436885	0.074116	-0.099197	0.452493	0.067120	-0.141875
11011	91.758333	-0.834718	0.533083	-0.060171	-0.834215	0.852951	-0.099790	-0.822790	0.889789	0.096721	-0.805597	0.537212	0.158640	-0.787344	0.716488	-0.320371	-0.709975	1.156353	-0.072178	-0.685485	0.722767	0.276353	-0.691892	1.154620	0.031503				-0.521068	0.612462	-0.205730	-0.404496	0.607924	0.117358	-0.405703	0.593368	0.151719	-0.266917	0.068733	-0.014447	-0.225740	0.077220	-0.034168	0.436891	0.074109	-0.099206	0.452493	0.067120	-0.141884
11012	91.766667	-0.834880	0.533200	-0.059892	-0.834047	0.853104	-0.099580	-0.822109	0.890091	0.096855	-0.805483	0.537270	0.158882	-0.788129	0.716106	-0.319583	-0.709291	1.156282	-0.073025	-0.684811	0.723012	0.276363	-0.691103	1.154702	0.030682				-0.522184	0.612075	-0.205635	-0.404333	0.607895	0.116799	-0.405485	0.593360	0.151128	-0.268903	0.068744	-0.014795	-0.227812	0.077084	-0.034755	0.436896	0.074105	-0.099219	0.452493	0.067108	-0.141891
11013	91.775000	-0.835086	0.533316	-0.059586	-0.833855	0.853271	-0.099353	-0.821342	0.890426	0.096977	-0.805438	0.537371	0.159182	-0.788792	0.715563	-0.318740	-0.708353	1.156165	-0.073818	-0.684152	0.723298	0.276384	-0.690225	1.154816	0.029882				-0.522890	0.611664	-0.205838	-0.404196	0.607875	0.116229	-0.405258	0.593437	0.150594	-0.270575	0.068764	-0.015086	-0.229564	0.076918	-0.035263	0.436894	0.074102	-0.099240	0.452497	0.067102	-0.141912
11014	91.783333	-0.835269	0.533414	-0.059275	-0.833659	0.853446	-0.099124	-0.820584	0.890798	0.097112	-0.805413	0.537584	0.159553	-0.789188	0.714813	-0.317888	-0.707478	1.156100	-0.074707	-0.683480	0.723591	0.276392	-0.689240	1.154890	0.029038				-0.523360	0.611155	-0.206414	-0.404092	0.607849	0.115649	-0.405087	0.593498	0.149937	-0.271981	0.068773	-0.015354	-0.231042	0.076810	-0.035722	0.436897	0.074097	-0.099264	0.452497	0.067094	-0.141924
11015	91.791667	-0.835616	0.533559	-0.058954	-0.833449	0.853607	-0.098905	-0.819754	0.891166	0.097211	-0.805397	0.537644	0.159860	-0.789556	0.714008	-0.316958	-0.706428	1.156018	-0.075572	-0.682795	0.723923	0.276414	-0.688148	1.154992	0.028189				-0.523539	0.610605	-0.207207	-0.404026	0.607820	0.115052	-0.404939	0.593487	0.149334	-0.273019	0.068790	-0.015585	-0.232148	0.076674	-0.036066	0.436897	0.074099	-0.099277	0.452499	0.067080	-0.141924
11016	91.800000	-0.835704	0.533655	-0.058640	-0.833221	0.853772	-0.098671	-0.818912	0.891562	0.097320	-0.805262	0.537695	0.160127	-0.789895	0.713219	-0.315992	-0.705260	1.155945	-0.076477	-0.682129	0.724244	0.276428	-0.686987	1.155062	0.027294				-0.523487	0.610060	-0.208033	-0.403986	0.607797	0.114456	-0.404827	0.593508	0.148777	-0.273635	0.068871	-0.015749	-0.232981	0.076544	-0.036370	0.436902	0.074099	-0.099284	0.452496	0.067090	-0.141941
11017	91.808333	-0.835982	0.533800	-0.058339	-0.832979	0.853957	-0.098418	-0.818072	0.891991	0.097464	-0.805168	0.537748	0.160404	-0.789921	0.712126	-0.315080	-0.704069	1.155699	-0.077163	-0.681454	0.724616	0.276453	-0.685733	1.155099	0.026390				-0.523332	0.609532	-0.209100	-0.403986	0.607767	0.113851	-0.404721	0.593540	0.148207	-0.274073	0.068892	-0.015923	-0.233441	0.076500	-0.036615	0.436899	0.074111	-0.099289	0.452501	0.067083	-0.141941
11018	91.816667	-0.836274	0.533964	-0.058038	-0.832742	0.854134	-0.098172	-0.817215	0.892420	0.097579	-0.805065	0.537816	0.160672	-0.790001	0.711168	-0.314133	-0.702849	1.155536	-0.077960	-0.680766	0.724993	0.276470	-0.684377	1.155120	0.025454				-0.523039	0.609066	-0.210148	-0.404005	0.607740	0.113262	-0.404643	0.593556	0.147614	-0.274228	0.068905	-0.016084	-0.233427	0.076592	-0.036847	0.436898	0.074125	-0.099296	0.452506	0.067088	-0.141939
11019	91.825000	-0.836410	0.534119	-0.057768	-0.832285	0.854307	-0.097877	-0.816271	0.892907	0.097720	-0.804979	0.537962	0.160965	-0.789790	0.709980	-0.313280	-0.701671	1.155490	-0.078979	-0.680079	0.725425	0.276512	-0.682932	1.155111	0.024513				-0.522572	0.608771	-0.210935	-0.404062	0.607667	0.112726	-0.404587	0.593582	0.147073	-0.274064	0.068884	-0.016258	-0.233368	0.076455	-0.036976	0.436906	0.074134	-0.099297	0.452511	0.067091	-0.141949
11020	91.833333	-0.836384	0.534254	-0.057517	-0.832183	0.854486	-0.097663	-0.815304	0.893360	0.097822	-0.804845	0.538124	0.161217	-0.789700	0.708947	-0.312400	-0.700338	1.155454	-0.079938	-0.679408	0.725859	0.276533	-0.681417	1.155123	0.023542				-0.522110	0.608592	-0.211841	-0.404122	0.607591	0.112197	-0.404548	0.593611	0.146551	-0.273746	0.068854	-0.016471	-0.233098	0.076270	-0.037116	0.436905	0.074136	-0.099307	0.452515	0.067087	-0.141956
11021	91.841667	-0.836588	0.534418	-0.057284	-0.831904	0.854667	-0.097416	-0.814327	0.893829	0.097957	-0.804731	0.538230	0.161418	-0.789402	0.707766	-0.311597	-0.698975	1.155340	-0.080960	-0.678728	0.726325	0.276548	-0.679807	1.155128	0.022589				-0.521579	0.608446	-0.212504	-0.404107	0.607667	0.111636	-0.404486	0.593647	0.146134	-0.273554	0.068764	-0.016748	-0.232712	0.076141	-0.037269	0.436908	0.074161	-0.099266	0.452513	0.067088	-0.141964
11022	91.850000	-0.836618	0.534577	-0.057064	-0.831572	0.854829	-0.097181	-0.813328	0.894270	0.098049	-0.804612	0.538336	0.161583	-0.789097	0.706722	-0.310844	-0.697625	1.155272	-0.081886	-0.678044	0.726797	0.276550	-0.678126	1.155158	0.021611				-0.520978	0.608389	-0.212951	-0.404148	0.607580	0.111061	-0.404490	0.593614	0.145487	-0.273228	0.068710	-0.017038	-0.232319	0.076004	-0.037444	0.436904	0.074185	-0.099228	0.452519	0.067083	-0.141975
11023	91.858333	-0.836668	0.534734	-0.056893	-0.831118	0.854995	-0.096938	-0.812260	0.894755	0.098122	-0.804497	0.538440	0.161724	-0.788745	0.705586	-0.310166	-0.696135	1.155192	-0.082817	-0.677339	0.727285	0.276542	-0.676437	1.155267	0.020669				-0.520347	0.608425	-0.213252	-0.404209	0.607507	0.110570	-0.404441	0.593594	0.145056	-0.272914	0.068657	-0.017336	-0.231976	0.075871	-0.037594	0.436910	0.074181	-0.099242	0.452520	0.067080	-0.141991
11024	91.866667	-0.836680	0.534877	-0.056740	-0.830863	0.855197	-0.096757	-0.811157	0.895225	0.098161	-0.804437	0.538650	0.161915	-0.788322	0.704485	-0.309563	-0.694632	1.155145	-0.083781	-0.676644	0.727786	0.276524	-0.674601	1.155310	0.019639				-0.519767	0.608474	-0.213565	-0.404252	0.607427	0.110084	-0.404417	0.593542	0.144527	-0.272628	0.068604	-0.017642	-0.231661	0.075777	-0.037746	0.436915	0.074180	-0.099248	0.452524	0.067080	-0.141999
11025	91.875000	-0.836840	0.535023	-0.056633	-0.830345	0.855360	-0.096562	-0.810158	0.895751	0.098188	-0.804396	0.538837	0.162137	-0.788039	0.703589	-0.309059	-0.693074	1.155063	-0.084709	-0.675912	0.728308	0.276487	-0.672726	1.155386	0.018673				-0.519222	0.608583	-0.213821	-0.404287	0.607269	0.109636	-0.404369	0.593508	0.144125	-0.272370	0.068550	-0.017904	-0.231280	0.075827	-0.038007	0.436913	0.074189	-0.099254	0.452525	0.067086	-0.141997
11026	91.883333	-0.836811	0.535165	-0.056544	-0.829983	0.855543	-0.096447	-0.809096	0.896322	0.098191	-0.804250	0.538946	0.162212	-0.787676	0.702551	-0.308602	-0.691490	1.154992	-0.085658	-0.675172	0.728836	0.276436	-0.670783	1.155462	0.017653				-0.518677	0.608663	-0.213883	-0.404258	0.607226	0.109174	-0.404297	0.593484	0.143756	-0.272112	0.068514	-0.018122	-0.231006	0.075741	-0.038182	0.436919	0.074196	-0.099246	0.452525	0.067094	-0.141989
11027	91.891667	-0.836745	0.535299	-0.056477	-0.829389	0.855721	-0.096346	-0.807911	0.896792	0.098075	-0.804031	0.539056	0.162227	-0.787388	0.701744	-0.308232	-0.689797	1.154825	-0.086505	-0.674434	0.729360	0.276349	-0.668803	1.155514	0.016602				-0.518191	0.608758	-0.213951	-0.404189	0.607134	0.108892	-0.404146	0.593474	0.143584	-0.271889	0.068498	-0.018282	-0.230782	0.075656	-0.038360	0.436920	0.074202	-0.099234	0.452529	0.067103	-0.141986
11028	91.900000	-0.836460	0.535425	-0.056406	-0.828943	0.855914	-0.096318	-0.806738	0.897312	0.097947	-0.803701	0.539046	0.162080	-0.787166	0.700856	-0.307967	-0.688214	1.154736	-0.087558	-0.673684	0.729889	0.276244	-0.667023	1.155594	0.015535				-0.517752	0.608840	-0.213994	-0.404074	0.607023	0.108567	-0.404051	0.593398	0.143195	-0.271707	0.068481	-0.018408	-0.230607	0.075611	-0.038495	0.436919	0.074211	-0.099227	0.452529	0.067106	-0.141971
11029	91.908333	-0.836318	0.535551	-0.056354	-0.828344	0.856095	-0.096336	-0.805547	0.897749	0.097765	-0.803691	0.539354	0.162298	-0.787039	0.700142	-0.307749	-0.686543	1.154585	-0.088605	-0.672899	0.730462	0.276152	-0.664782	1.155562	0.014437				-0.517361	0.608884	-0.213990	-0.403908	0.606925	0.108348	-0.403867	0.593327	0.142980	-0.271597	0.068456	-0.018495	-0.230515	0.075560	-0.038603	0.436927	0.074211	-0.099224	0.452529	0.067118	-0.141972
11030	91.916667	-0.836139	0.535684	-0.056319	-0.827713	0.856292	-0.096425	-0.804327	0.898214	0.097506	-0.803457	0.539552	0.162330	-0.786904	0.699489	-0.307603	-0.684825	1.154381	-0.089627	-0.672143	0.731021	0.276013	-0.662816	1.155596	0.013336				-0.517029	0.608912	-0.213934	-0.403703	0.606839	0.108173	-0.403661	0.593264	0.142804	-0.271535	0.068418	-0.018557	-0.230465	0.075515	-0.038694	0.436929	0.074203	-0.099212	0.452528	0.067119	-0.141965
11031	91.925000	-0.835916	0.535810	-0.056295	-0.826920	0.856466	-0.096532	-0.803102	0.898668	0.097219	-0.803276	0.539734	0.162353	-0.786848	0.698908	-0.307558	-0.683047	1.154157	-0.090668	-0.671382	0.731574	0.275848	-0.660674	1.155595	0.012208				-0.516814	0.608918	-0.213880	-0.403449	0.606751	0.108001	-0.403432	0.593226	0.142670	-0.271482	0.068398	-0.018577	-0.230430	0.075480	-0.038763	0.436929	0.074193	-0.099203	0.452529	0.067129	-0.141958
[truncated: 6,320 more rows]
[truncated: 399 more columns]
