# Supplementary material for: Musical improvisation enhances interpersonal coordination in subsequent conversation: Motor and speech evidence
Source: PLoS One. 2021 Apr 15;16(4):e0250166. doi: 10.1371/journal.pone.0250166 (PMC8049323; doi:10.1371/journal.pone.0250166)
Supplement: S1 File — (ZIP) [file pone.0250166.s004.zip › HB condition/EDITED_PC 232 T2.csv]

Format Version	1.21	Take Name	PC 232 T2	Capture Frame Rate	180.000000	Export Frame Rate	120.000000	Capture Start Time	2018-07-12 05.24.31 PM	Total Frames in Take	85663	Total Exported Frames	57109	Rotation Type	Quaternion	Length Units	Meters	Coordinate Space	Global
		Marker	Marker	Marker	Marker	Marker	Marker	Marker	Marker	Marker	Marker	Marker	Marker	Marker	Marker	Marker	Marker	Marker	Marker	Marker	Marker	Marker	Marker	Marker	Marker	Marker	Marker	Marker	Marker	Marker	Marker	Marker	Marker	Marker	Marker	Marker	Marker	Marker	Marker	Marker	Marker	Marker	Marker	Marker	Marker	Marker	Marker	Marker	Marker
		Unlabeled:5000	Unlabeled:5000	Unlabeled:5000	Unlabeled:5001	Unlabeled:5001	Unlabeled:5001	Unlabeled:5002	Unlabeled:5002	Unlabeled:5002	Unlabeled:5003	Unlabeled:5003	Unlabeled:5003	Unlabeled:5004	Unlabeled:5004	Unlabeled:5004	Unlabeled:5005	Unlabeled:5005	Unlabeled:5005	Unlabeled:5006	Unlabeled:5006	Unlabeled:5006	Unlabeled:5007	Unlabeled:5007	Unlabeled:5007	Unlabeled:5008	Unlabeled:5008	Unlabeled:5008	Unlabeled:5009	Unlabeled:5009	Unlabeled:5009	Unlabeled:5010	Unlabeled:5010	Unlabeled:5010	Unlabeled:5011	Unlabeled:5011	Unlabeled:5011	Unlabeled:5012	Unlabeled:5012	Unlabeled:5012	Unlabeled:5013	Unlabeled:5013	Unlabeled:5013	Unlabeled:5014	Unlabeled:5014	Unlabeled:5014	Unlabeled:5015	Unlabeled:5015	Unlabeled:5015
		8392B20CF49E35701388	8392B20CF49E35701388	8392B20CF49E35701388	8392B20CF49E35701389	8392B20CF49E35701389	8392B20CF49E35701389	8392B20CF49E3570138A	8392B20CF49E3570138A	8392B20CF49E3570138A	8392B20CF49E3570138B	8392B20CF49E3570138B	8392B20CF49E3570138B	8392B20CF49E3570138C	8392B20CF49E3570138C	8392B20CF49E3570138C	8392B20CF49E3570138D	8392B20CF49E3570138D	8392B20CF49E3570138D	8392B20CF49E3570138E	8392B20CF49E3570138E	8392B20CF49E3570138E	8392B20CF49E3570138F	8392B20CF49E3570138F	8392B20CF49E3570138F	8392B20CF49E35701390	8392B20CF49E35701390	8392B20CF49E35701390	8392B20CF49E35701391	8392B20CF49E35701391	8392B20CF49E35701391	8392B20CF49E35701392	8392B20CF49E35701392	8392B20CF49E35701392	8392B20CF49E35701393	8392B20CF49E35701393	8392B20CF49E35701393	8392B20CF49E35701394	8392B20CF49E35701394	8392B20CF49E35701394	8392B20CF49E35701395	8392B20CF49E35701395	8392B20CF49E35701395	8392B20CF49E35701396	8392B20CF49E35701396	8392B20CF49E35701396	8392B20CF49E35701397	8392B20CF49E35701397	8392B20CF49E35701397
		Position	Position	Position	Position	Position	Position	Position	Position	Position	Position	Position	Position	Position	Position	Position	Position	Position	Position	Position	Position	Position	Position	Position	Position	Position	Position	Position	Position	Position	Position	Position	Position	Position	Position	Position	Position	Position	Position	Position	Position	Position	Position	Position	Position	Position	Position	Position	Position
Frame	Time	X	Y	Z	X	Y	Z	X	Y	Z	X	Y	Z	X	Y	Z	X	Y	Z	X	Y	Z	X	Y	Z	X	Y	Z	X	Y	Z	X	Y	Z	X	Y	Z	X	Y	Z	X	Y	Z	X	Y	Z	X	Y	Z
14408	120.066667	-0.751832	0.598094	0.108901	-0.673061	0.924890	0.004593	-0.726435	0.577663	-0.106631	-0.655199	0.856607	-0.176243	-0.530192	1.132256	-0.210453	-0.599238	0.872234	0.308675	-0.551607	1.136728	-0.107469	-0.630011	0.703416	-0.365976										-0.430557	0.581352	-0.197199							-0.188146	0.082541	-0.004015	0.436355	0.071773	-0.100186
14409	120.075000	-0.751683	0.597687	0.109758	-0.673779	0.924444	0.006330	-0.726434	0.577710	-0.105857	-0.656215	0.856470	-0.174420	-0.532532	1.133311	-0.208338	-0.599736	0.871472	0.309724	-0.553687	1.137135	-0.105248	-0.631400	0.703693	-0.364367										-0.430360	0.581518	-0.197008							-0.188211	0.082523	-0.004132	0.436349	0.071767	-0.100200
14410	120.083333	-0.751374	0.597116	0.110489	-0.674502	0.923969	0.008079	-0.726385	0.577758	-0.105108	-0.657175	0.856322	-0.172585	-0.534847	1.134329	-0.206184	-0.600184	0.870707	0.310814	-0.555737	1.137503	-0.103042	-0.632811	0.703977	-0.362720										-0.430308	0.581821	-0.196920							-0.188263	0.082528	-0.004225	0.436349	0.071771	-0.100207
14411	120.091667	-0.751275	0.596920	0.111524	-0.675220	0.923512	0.009886	-0.726398	0.577811	-0.104319	-0.658187	0.856198	-0.170716	-0.537184	1.135334	-0.203991	-0.600621	0.869878	0.312075	-0.557789	1.137885	-0.100800	-0.634245	0.704297	-0.361068										-0.430295	0.581976	-0.196522							-0.188297	0.082549	-0.004299	0.436325	0.071752	-0.100200
14412	120.100000	-0.750870	0.596196	0.112142	-0.675920	0.923024	0.011686	-0.726341	0.577859	-0.103567	-0.659154	0.856073	-0.168859	-0.539492	1.136286	-0.201807	-0.600999	0.869108	0.313300	-0.559817	1.138204	-0.098585	-0.635727	0.704617	-0.359383										-0.430285	0.582136	-0.196151							-0.188314	0.082587	-0.004361	0.436306	0.071741	-0.100194
14413	120.108333	-0.750708	0.595716	0.112927	-0.676652	0.922595	0.013508	-0.726329	0.577906	-0.102808	-0.660149	0.855960	-0.166958	-0.541777	1.137220	-0.199610	-0.601338	0.868343	0.314569	-0.561862	1.138570	-0.096251	-0.637220	0.704993	-0.357680										-0.430265	0.582422	-0.195856							-0.188360	0.082605	-0.004398	0.436280	0.071716	-0.100184
14414	120.116667	-0.750769	0.595428	0.113867	-0.677251	0.922084	0.015320	-0.726326	0.578017	-0.102042	-0.661095	0.855853	-0.165031	-0.544068	1.138126	-0.197410	-0.601652	0.867592	0.315874	-0.563861	1.138876	-0.093964	-0.638743	0.705375	-0.355956										-0.430199	0.582631	-0.195656							-0.188413	0.082616	-0.004439	0.436235	0.071661	-0.100172
14415	120.125000	-0.750616	0.594957	0.114638	-0.677936	0.921636	0.017213	-0.726306	0.578107	-0.101312	-0.662098	0.855767	-0.163121	-0.546332	1.138990	-0.195182	-0.601924	0.866872	0.317221	-0.565841	1.139169	-0.091699	-0.640286	0.705750	-0.354141										-0.430204	0.582974	-0.195469							-0.188457	0.082651	-0.004469	0.436170	0.071606	-0.100173
14416	120.133333	-0.750250	0.594252	0.115226	-0.678557	0.921174	0.019047	-0.726333	0.578214	-0.100582	-0.662997	0.855645	-0.161171	-0.548586	1.139863	-0.192924	-0.602174	0.866162	0.318602	-0.567845	1.139461	-0.089222	-0.641852	0.706204	-0.352452										-0.430182	0.583195	-0.195313							-0.188508	0.082697	-0.004485	0.436089	0.071541	-0.100181
14417	120.141667	-0.750185	0.593907	0.116031	-0.679213	0.920730	0.020914	-0.726370	0.578348	-0.099861	-0.663965	0.855575	-0.159210	-0.550860	1.140706	-0.190636	-0.602400	0.865478	0.320006	-0.569751	1.139714	-0.086959	-0.643421	0.706642	-0.350647										-0.430161	0.583443	-0.195060							-0.188563	0.082727	-0.004505	0.435977	0.071465	-0.100202
14418	120.150000	-0.750283	0.593575	0.116871	-0.679779	0.920251	0.022757	-0.726357	0.578450	-0.099193	-0.664862	0.855491	-0.157236	-0.553122	1.141547	-0.188376	-0.602603	0.864809	0.321432	-0.571625	1.139994	-0.084669	-0.644973	0.707111	-0.348828										-0.430150	0.583685	-0.194848							-0.188621	0.082761	-0.004537	0.435858	0.071386	-0.100232
14419	120.158333	-0.750166	0.593217	0.117330	-0.680378	0.919798	0.024665	-0.726362	0.578546	-0.098545	-0.665792	0.855423	-0.155290	-0.555289	1.142359	-0.186071	-0.602783	0.864163	0.322881	-0.573551	1.140241	-0.082372	-0.646534	0.707581	-0.346964										-0.430075	0.583989	-0.194691							-0.188697	0.082793	-0.004583	0.435732	0.071299	-0.100273
14420	120.166667	-0.749968	0.592691	0.117866	-0.680730	0.919205	0.026466	-0.726404	0.578646	-0.097899	-0.666682	0.855347	-0.153335	-0.557467	1.143207	-0.183756	-0.602943	0.863530	0.324337	-0.575426	1.140477	-0.080032	-0.648090	0.708076	-0.345056										-0.430093	0.584190	-0.194412							-0.188771	0.082824	-0.004635	0.435606	0.071209	-0.100308
14421	120.175000	-0.750237	0.592599	0.118690	-0.681387	0.918826	0.028349	-0.726407	0.578747	-0.097288	-0.667564	0.855285	-0.151388	-0.559640	1.144012	-0.181395	-0.603073	0.862924	0.325771	-0.577341	1.140739	-0.077445	-0.649630	0.708580	-0.343122										-0.430118	0.584474	-0.194283							-0.188854	0.082836	-0.004691	0.435481	0.071133	-0.100360
14422	120.183333	-0.750200	0.592205	0.119280	-0.682044	0.918404	0.030231	-0.726390	0.578831	-0.096698	-0.668442	0.855240	-0.149482	-0.561758	1.144849	-0.179023	-0.603209	0.862289	0.327303	-0.579141	1.141030	-0.075183	-0.651211	0.709118	-0.341231										-0.430060	0.584678	-0.193821							-0.188952	0.082837	-0.004756	0.435353	0.071032	-0.100404
14423	120.191667	-0.749891	0.591561	0.119666	-0.682599	0.917935	0.032045	-0.726442	0.578974	-0.096106	-0.669246	0.855196	-0.147591	-0.563831	1.145633	-0.176603	-0.603298	0.861731	0.328871	-0.580940	1.141285	-0.072820	-0.652702	0.709615	-0.339130										-0.430049	0.584880	-0.193617							-0.189057	0.082847	-0.004849	0.435235	0.070954	-0.100453
14424	120.200000	-0.749892	0.591203	0.120232	-0.683079	0.917550	0.033918	-0.726443	0.579113	-0.095543	-0.670092	0.855186	-0.145725	-0.565969	1.146503	-0.174288	-0.603372	0.861118	0.330208	-0.582730	1.141541	-0.070432	-0.654216	0.710148	-0.337091										-0.429987	0.585137	-0.193522							-0.189160	0.082851	-0.004953	0.435125	0.070882	-0.100507
14425	120.208333	-0.750206	0.591146	0.120959	-0.683640	0.917049	0.035670	-0.726472	0.579251	-0.094995	-0.670876	0.855184	-0.143883	-0.568050	1.147367	-0.171856	-0.603472	0.860466	0.331799	-0.584496	1.141805	-0.067937	-0.655704	0.710693	-0.335013										-0.429958	0.585345	-0.193267							-0.189248	0.082878	-0.005059	0.435023	0.070828	-0.100551
14426	120.216667	-0.750207	0.590821	0.121460	-0.684131	0.916643	0.037525	-0.726506	0.579394	-0.094486	-0.671678	0.855218	-0.142101	-0.570100	1.148241	-0.169445	-0.603537	0.859862	0.333314	-0.586334	1.142045	-0.065332	-0.657194	0.711219	-0.332922										-0.429921	0.585539	-0.193027							-0.189349	0.082886	-0.005183	0.434938	0.070786	-0.100598
14427	120.225000	-0.749955	0.590235	0.121749	-0.684642	0.916204	0.039276	-0.726519	0.579552	-0.093992	-0.672422	0.855245	-0.140314	-0.572120	1.149067	-0.166880	-0.603599	0.859256	0.334833	-0.588008	1.142329	-0.063037	-0.658663	0.711756	-0.330807										-0.429868	0.585741	-0.192769							-0.189545	0.082790	-0.005263	0.434865	0.070746	-0.100634
14428	120.233333	-0.750290	0.590207	0.122398	-0.685329	0.915814	0.041000	-0.726529	0.579669	-0.093537	-0.673135	0.855275	-0.138562	-0.574129	1.149907	-0.164339	-0.603658	0.858638	0.336350	-0.589711	1.142572	-0.060506	-0.660104	0.712296	-0.328676										-0.429808	0.585937	-0.192509							-0.189748	0.082687	-0.005335	0.434808	0.070711	-0.100668
14429	120.241667	-0.750305	0.589913	0.122822	-0.685748	0.915345	0.042706	-0.726582	0.579772	-0.093104	-0.673841	0.855321	-0.136861	-0.576206	1.150846	-0.161891	-0.603721	0.858012	0.337883	-0.591450	1.142843	-0.057866	-0.661524	0.712855	-0.326545										-0.429738	0.586131	-0.192255							-0.189744	0.082743	-0.005505	0.434773	0.070679	-0.100681
14430	120.250000	-0.750010	0.589315	0.123027	-0.686183	0.914879	0.044409	-0.726651	0.579917	-0.092669	-0.674507	0.855352	-0.135184	-0.578272	1.151801	-0.159416	-0.603779	0.857365	0.339411	-0.593060	1.143099	-0.055405	-0.662922	0.713399	-0.324405										-0.429624	0.586393	-0.191905							-0.189932	0.082626	-0.005588	0.434750	0.070662	-0.100690
14431	120.258333	-0.750031	0.589029	0.123410	-0.686699	0.914411	0.046063	-0.726708	0.580047	-0.092266	-0.675190	0.855407	-0.133538	-0.580267	1.152735	-0.156841	-0.603812	0.856776	0.340959	-0.594697	1.143347	-0.052863	-0.664269	0.713966	-0.322270										-0.429531	0.586594	-0.191649							-0.190023	0.082609	-0.005713	0.434740	0.070646	-0.100691
14432	120.266667	-0.750047	0.588736	0.123786	-0.687207	0.913935	0.047689	-0.726789	0.580175	-0.091880	-0.675815	0.855444	-0.131909	-0.582249	1.153711	-0.154291	-0.603896	0.856030	0.342453	-0.596344	1.143629	-0.050296	-0.665577	0.714535	-0.320139										-0.429436	0.586793	-0.191408							-0.190093	0.082604	-0.005836	0.434741	0.070644	-0.100687
14433	120.275000	-0.750213	0.588556	0.124222	-0.687679	0.913441	0.049274	-0.726650	0.580233	-0.091441	-0.676448	0.855495	-0.130328	-0.584218	1.154690	-0.151667	-0.603944	0.855330	0.343949	-0.598001	1.143884	-0.047611	-0.666871	0.715133	-0.318021										-0.429340	0.586981	-0.191245							-0.190157	0.082607	-0.005953	0.434767	0.070659	-0.100686
14434	120.283333	-0.750078	0.588159	0.124482	-0.688162	0.912984	0.050859	-0.726695	0.580325	-0.091097	-0.677065	0.855539	-0.128768	-0.586158	1.155684	-0.149027	-0.603992	0.854626	0.345447	-0.599633	1.144137	-0.044951	-0.668130	0.715718	-0.315947										-0.429242	0.587183	-0.191106							-0.190215	0.082644	-0.006081	0.434795	0.070692	-0.100688
14435	120.291667	-0.750407	0.588167	0.125013	-0.688670	0.912482	0.052422	-0.726732	0.580455	-0.090765	-0.677657	0.855594	-0.127250	-0.588125	1.156743	-0.146533	-0.604031	0.853959	0.346996	-0.601124	1.144377	-0.042537	-0.669360	0.716332	-0.313908										-0.429126	0.587397	-0.190949							-0.190289	0.082659	-0.006201	0.434833	0.070722	-0.100684
14436	120.300000	-0.749952	0.587569	0.125049	-0.689166	0.911972	0.053974	-0.726841	0.580607	-0.090410	-0.678239	0.855643	-0.125757	-0.590076	1.157768	-0.144016	-0.604109	0.853168	0.348398	-0.602666	1.144596	-0.039884	-0.670533	0.716937	-0.311919										-0.429003	0.587611	-0.190831							-0.190352	0.082679	-0.006306	0.434885	0.070752	-0.100678
14437	120.308333	-0.750165	0.587324	0.125430	-0.689602	0.911448	0.055453	-0.726878	0.580714	-0.090100	-0.678809	0.855698	-0.124316	-0.591909	1.158668	-0.141334	-0.604174	0.852398	0.349869	-0.604200	1.144802	-0.037257	-0.671707	0.717568	-0.309991										-0.428873	0.587912	-0.190696							-0.190415	0.082690	-0.006412	0.434940	0.070794	-0.100670
14438	120.316667	-0.750195	0.587045	0.125715	-0.690076	0.910925	0.056974	-0.726906	0.580809	-0.089803	-0.679378	0.855754	-0.122894	-0.593690	1.159551	-0.138621	-0.604268	0.851611	0.351339	-0.605698	1.145010	-0.034615	-0.672847	0.718214	-0.308092										-0.428743	0.588114	-0.190619							-0.190471	0.082713	-0.006507	0.435014	0.070840	-0.100646
14439	120.325000	-0.750522	0.587044	0.126165	-0.690552	0.910375	0.058447	-0.726945	0.580889	-0.089533	-0.679922	0.855823	-0.121498	-0.595428	1.160427	-0.135906	-0.604358	0.850817	0.352752	-0.607155	1.145177	-0.031949	-0.673924	0.718880	-0.306284										-0.428618	0.588315	-0.190570							-0.190527	0.082730	-0.006599	0.435093	0.070896	-0.100617
14440	120.333333	-0.750544	0.586800	0.126408	-0.691015	0.909807	0.059875	-0.727042	0.580984	-0.089255	-0.680248	0.855879	-0.120073	-0.597101	1.161268	-0.133181	-0.604493	0.849966	0.354248	-0.608590	1.145346	-0.029323	-0.674943	0.719543	-0.304518										-0.428502	0.588506	-0.190517							-0.190579	0.082736	-0.006689	0.435186	0.070953	-0.100587
14441	120.341667	-0.750424	0.586422	0.126536	-0.691447	0.909266	0.061316	-0.727054	0.581031	-0.089044	-0.681037	0.856004	-0.118777	-0.598693	1.162072	-0.130522	-0.604625	0.849122	0.355688	-0.609976	1.145488	-0.026698	-0.675898	0.720237	-0.302825										-0.428394	0.588708	-0.190473							-0.190635	0.082746	-0.006775	0.435290	0.071022	-0.100543
14442	120.350000	-0.750319	0.586064	0.126647	-0.691893	0.908704	0.062702	-0.727076	0.581093	-0.088809	-0.681578	0.856115	-0.117421	-0.600295	1.162876	-0.127788	-0.604754	0.848392	0.357262	-0.611330	1.145620	-0.024099	-0.676790	0.720951	-0.301211										-0.428286	0.588908	-0.190423							-0.190688	0.082748	-0.006859	0.435399	0.071098	-0.100500
14443	120.358333	-0.750371	0.585864	0.126834	-0.692366	0.908154	0.064101	-0.727058	0.581133	-0.088601	-0.682136	0.856274	-0.116119	-0.601801	1.163622	-0.125036	-0.604940	0.847435	0.358542	-0.612641	1.145745	-0.021413	-0.677609	0.721674	-0.299674										-0.428176	0.589117	-0.190363							-0.190731	0.082758	-0.006941	0.435514	0.071186	-0.100467
14444	120.366667	-0.750425	0.585681	0.127009	-0.692792	0.907592	0.065462	-0.727025	0.581193	-0.088393	-0.682670	0.856440	-0.114821	-0.603276	1.164395	-0.122334	-0.605122	0.846587	0.359944	-0.613963	1.145863	-0.018812	-0.678365	0.722412	-0.298209										-0.428071	0.589329	-0.190291							-0.190694	0.082840	-0.007075	0.435637	0.071272	-0.100437
14445	120.375000	-0.750650	0.585634	0.127274	-0.693218	0.907072	0.066829	-0.726971	0.581280	-0.088197	-0.683091	0.856614	-0.113524	-0.604758	1.165083	-0.119620	-0.605306	0.845800	0.361415	-0.615214	1.145959	-0.016164	-0.679028	0.723181	-0.296835										-0.427945	0.589566	-0.190160							-0.190741	0.082843	-0.007173	0.435768	0.071367	-0.100395
14446	120.383333	-0.750872	0.585596	0.127532	-0.693637	0.906492	0.068109	-0.726913	0.581381	-0.088013	-0.683498	0.856800	-0.112254	-0.606146	1.165776	-0.116882	-0.605527	0.844905	0.362740	-0.616413	1.146072	-0.013454	-0.679619	0.723961	-0.295530										-0.427810	0.589802	-0.190017							-0.190786	0.082828	-0.007286	0.435900	0.071456	-0.100351
14447	120.391667	-0.750945	0.585436	0.127674	-0.694014	0.905937	0.069382	-0.726878	0.581499	-0.087837	-0.684264	0.857036	-0.111112	-0.607540	1.166398	-0.114147	-0.605757	0.844073	0.364127	-0.617626	1.146152	-0.010821	-0.680119	0.724750	-0.294301										-0.427691	0.589993	-0.189936							-0.190829	0.082816	-0.007387	0.436022	0.071532	-0.100311
14448	120.400000	-0.750726	0.585003	0.127604	-0.694356	0.905385	0.070631	-0.726794	0.581624	-0.087694	-0.684761	0.857248	-0.109943	-0.608886	1.167059	-0.111385	-0.606002	0.843239	0.365508	-0.618835	1.146299	-0.008121	-0.680532	0.725551	-0.293143										-0.427564	0.590188	-0.189832							-0.190908	0.082804	-0.007487	0.436135	0.071608	-0.100276
14449	120.408333	-0.750812	0.584844	0.127700	-0.694804	0.904827	0.071884	-0.726739	0.581723	-0.087569	-0.685248	0.857489	-0.108808	-0.610246	1.167735	-0.108611	-0.606269	0.842421	0.366899	-0.619945	1.146353	-0.005492	-0.680848	0.726377	-0.292072										-0.427402	0.590393	-0.189661							-0.190947	0.082801	-0.007603	0.436226	0.071668	-0.100254
14450	120.416667	-0.750900	0.584684	0.127783	-0.695103	0.904269	0.073054	-0.726693	0.581816	-0.087466	-0.685700	0.857717	-0.107716	-0.611561	1.168416	-0.105881	-0.606528	0.841645	0.368185	-0.621086	1.146467	-0.002808	-0.681097	0.727205	-0.291050										-0.427226	0.590585	-0.189473							-0.191030	0.082776	-0.007707	0.436290	0.071714	-0.100244
14451	120.425000	-0.750975	0.584517	0.127849	-0.695483	0.903675	0.074145	-0.726652	0.581902	-0.087379	-0.686164	0.857983	-0.106653	-0.612874	1.169080	-0.103171	-0.606852	0.840786	0.369643	-0.622190	1.146568	-0.000184	-0.681241	0.728048	-0.290125										-0.427040	0.590770	-0.189263							-0.191074	0.082784	-0.007831	0.436317	0.071732	-0.100248
14452	120.433333	-0.751052	0.584358	0.127905	-0.695865	0.903128	0.075264	-0.726630	0.581994	-0.087307	-0.686594	0.858235	-0.105638	-0.614196	1.169800	-0.100390	-0.607181	0.839979	0.371008	-0.623310	1.146658	0.002439	-0.681315	0.728892	-0.289251										-0.426841	0.590963	-0.189031							-0.191142	0.082783	-0.007955	0.436300	0.071714	-0.100250
14453	120.441667	-0.751287	0.584356	0.128065	-0.696227	0.902588	0.076377	-0.726625	0.582087	-0.087236	-0.686990	0.858500	-0.104664	-0.615503	1.170516	-0.097693	-0.607535	0.839163	0.372356	-0.624390	1.146796	0.005069	-0.681308	0.729749	-0.288479										-0.426647	0.591153	-0.188791							-0.191202	0.082777	-0.008080	0.436243	0.071690	-0.100270
14454	120.450000	-0.751199	0.584060	0.128024	-0.696350	0.901916	0.077343	-0.726628	0.582178	-0.087169	-0.687390	0.858786	-0.103724	-0.616767	1.171289	-0.094934	-0.607911	0.838343	0.373704	-0.625453	1.146869	0.007658	-0.681235	0.730612	-0.287761										-0.426420	0.591368	-0.188442							-0.191212	0.082812	-0.008216	0.436163	0.071638	-0.100289
14455	120.458333	-0.751591	0.584230	0.128298	-0.696693	0.901314	0.078383	-0.726708	0.582304	-0.087063	-0.687735	0.859032	-0.102858	-0.618069	1.172035	-0.092219	-0.608272	0.837561	0.375113	-0.626526	1.146991	0.010272	-0.681095	0.731493	-0.287111										-0.426252	0.591537	-0.188233							-0.191264	0.082794	-0.008308	0.436054	0.071560	-0.100305
14456	120.466667	-0.751643	0.584079	0.128359	-0.697001	0.900738	0.079362	-0.726771	0.582389	-0.086970	-0.688109	0.859324	-0.101986	-0.619490	1.172822	-0.089492	-0.608745	0.836662	0.376353	-0.627566	1.147082	0.012857	-0.680896	0.732373	-0.286541										-0.426095	0.591716	-0.188024							-0.191317	0.082770	-0.008386	0.435934	0.071470	-0.100326
14457	120.475000	-0.751396	0.583637	0.128236	-0.697519	0.900170	0.080392	-0.726718	0.582445	-0.086931	-0.688466	0.859590	-0.101187	-0.620578	1.173490	-0.086704	-0.609150	0.835839	0.377737	-0.628608	1.147203	0.015525	-0.680635	0.733281	-0.286024										-0.425970	0.591942	-0.187901							-0.191370	0.082752	-0.008451	0.435812	0.071373	-0.100338
14458	120.483333	-0.751464	0.583491	0.128322	-0.697983	0.899589	0.081354	-0.726829	0.582532	-0.086818	-0.688767	0.859842	-0.100428	-0.621870	1.174171	-0.083938	-0.609678	0.834919	0.378953	-0.629625	1.147305	0.018172	-0.680326	0.734189	-0.285581										-0.425777	0.592120	-0.187542							-0.191416	0.082737	-0.008507	0.435671	0.071294	-0.100382
14459	120.491667	-0.751687	0.583513	0.128506	-0.698105	0.898869	0.082189	-0.726879	0.582587	-0.086738	-0.689108	0.860129	-0.099682	-0.623105	1.174799	-0.081130	-0.610102	0.834136	0.380323	-0.630610	1.147361	0.020815	-0.679962	0.735120	-0.285203										-0.425625	0.592314	-0.187322							-0.191459	0.082727	-0.008562	0.435546	0.071187	-0.100414
14460	120.500000	-0.751618	0.583208	0.128475	-0.698412	0.898243	0.082980	-0.726924	0.582630	-0.086660	-0.689416	0.860396	-0.098980	-0.624369	1.175406	-0.078290	-0.610699	0.833108	0.381483	-0.631556	1.147437	0.023522	-0.679546	0.736046	-0.284890										-0.425471	0.592490	-0.187127							-0.191506	0.082721	-0.008604	0.435413	0.071101	-0.100465
14461	120.508333	-0.751699	0.583054	0.128542	-0.698854	0.897655	0.083870	-0.726968	0.582650	-0.086584	-0.689709	0.860689	-0.098308	-0.625534	1.175924	-0.075493	-0.611255	0.832186	0.382728	-0.632459	1.147402	0.026168	-0.679095	0.737005	-0.284631										-0.425302	0.592662	-0.186902							-0.191535	0.082740	-0.008641	0.435284	0.071022	-0.100522
14462	120.516667	-0.751785	0.582889	0.128601	-0.699224	0.897061	0.084650	-0.727004	0.582651	-0.086521	-0.689984	0.860976	-0.097677	-0.626683	1.176419	-0.072724	-0.611726	0.831330	0.384120	-0.633340	1.147390	0.028851	-0.678584	0.737955	-0.284439										-0.425146	0.592819	-0.186691							-0.191566	0.082764	-0.008663	0.435151	0.070945	-0.100578
14463	120.525000	-0.752188	0.582967	0.128824	-0.699614	0.896529	0.085424	-0.727040	0.582625	-0.086460	-0.690259	0.861284	-0.097085	-0.627838	1.176812	-0.069841	-0.612452	0.830283	0.385188	-0.634170	1.147274	0.031546	-0.678035	0.738936	-0.284320										-0.425051	0.592942	-0.186593							-0.191605	0.082751	-0.008675	0.435033	0.070867	-0.100625
14464	120.533333	-0.751947	0.582518	0.128662	-0.700035	0.895958	0.086115	-0.727070	0.582559	-0.086412	-0.690523	0.861604	-0.096524	-0.628921	1.177113	-0.067093	-0.613104	0.829299	0.386390	-0.634991	1.147135	0.034222	-0.677425	0.739923	-0.284251										-0.424961	0.593045	-0.186505							-0.191646	0.082743	-0.008704	0.434925	0.070788	-0.100665
14465	120.541667	-0.752005	0.582296	0.128673	-0.700486	0.895454	0.086855	-0.727103	0.582475	-0.086380	-0.690781	0.861941	-0.096015	-0.630006	1.177372	-0.064264	-0.613682	0.828391	0.387692	-0.635710	1.146896	0.036909	-0.676747	0.740941	-0.284256										-0.424869	0.593142	-0.186384							-0.191678	0.082737	-0.008722	0.434827	0.070714	-0.100691
14466	120.550000	-0.752069	0.582066	0.128680	-0.700950	0.894960	0.087537	-0.727135	0.582372	-0.086356	-0.691022	0.862301	-0.095513	-0.631029	1.177565	-0.061454	-0.614520	0.827380	0.388907	-0.636281	1.146692	0.039638	-0.676027	0.741966	-0.284295										-0.424778	0.593237	-0.186263							-0.191705	0.082740	-0.008738	0.434741	0.070653	-0.100708
14467	120.558333	-0.752428	0.582096	0.128857	-0.701372	0.894493	0.088137	-0.727234	0.582258	-0.086328	-0.691246	0.862698	-0.095052	-0.631981	1.177690	-0.058635	-0.615333	0.826247	0.389971	-0.636992	1.146320	0.042277	-0.675233	0.743037	-0.284393										-0.424727	0.593336	-0.186253							-0.191739	0.082726	-0.008760	0.434677	0.070607	-0.100715
14468	120.566667	-0.752177	0.581583	0.128642	-0.701919	0.894012	0.088797	-0.727231	0.582096	-0.086360	-0.691462	0.863097	-0.094621	-0.632859	1.177796	-0.055914	-0.616065	0.825287	0.391302	-0.637672	1.145880	0.044886	-0.674457	0.744224	-0.284530										-0.424612	0.593412	-0.186013							-0.191768	0.082705	-0.008799	0.434630	0.070580	-0.100724
14469	120.575000	-0.752554	0.581674	0.128814	-0.702406	0.893590	0.089365	-0.727291	0.581964	-0.086384	-0.691674	0.863528	-0.094224	-0.633726	1.177714	-0.053100	-0.616994	0.824220	0.392453	-0.638162	1.145480	0.047576	-0.673496	0.745217	-0.284721										-0.424535	0.593496	-0.185895							-0.191788	0.082689	-0.008849	0.434586	0.070563	-0.100737
14470	120.583333	-0.752621	0.581424	0.128760	-0.702912	0.893143	0.089937	-0.727370	0.581841	-0.086404	-0.691857	0.863969	-0.093838	-0.634566	1.177601	-0.050283	-0.617988	0.823049	0.393475	-0.638710	1.144985	0.050166	-0.672541	0.746341	-0.284954										-0.424459	0.593590	-0.185787							-0.191810	0.082690	-0.008893	0.434568	0.070551	-0.100751
14471	120.591667	-0.752560	0.581104	0.128631	-0.703424	0.892719	0.090420	-0.727459	0.581739	-0.086437	-0.692049	0.864439	-0.093483	-0.635308	1.177490	-0.047598	-0.618866	0.822042	0.394782	-0.639162	1.144429	0.052780	-0.671630	0.747597	-0.285224										-0.424381	0.593681	-0.185672							-0.191837	0.082676	-0.008939	0.434567	0.070565	-0.100757
14472	120.600000	-0.752499	0.580728	0.128479	-0.703986	0.892331	0.091025	-0.727551	0.581633	-0.086469	-0.692227	0.864923	-0.093135	-0.636017	1.177289	-0.044894	-0.619875	0.820914	0.395919	-0.639600	1.143803	0.055352	-0.670496	0.748660	-0.285543										-0.424306	0.593782	-0.185569							-0.191862	0.082660	-0.008985	0.434578	0.070573	-0.100754
14473	120.608333	-0.752614	0.580544	0.128453	-0.704555	0.891913	0.091543	-0.727692	0.581565	-0.086486	-0.692369	0.865429	-0.092786	-0.636654	1.177058	-0.042170	-0.621032	0.819744	0.396940	-0.639993	1.143169	0.057956	-0.669441	0.749911	-0.285912										-0.424230	0.593885	-0.185478							-0.191869	0.082650	-0.009027	0.434610	0.070590	-0.100735
14474	120.616667	-0.752738	0.580349	0.128430	-0.705087	0.891563	0.092082	-0.727878	0.581493	-0.086488	-0.692512	0.865943	-0.092435	-0.637298	1.176762	-0.039481	-0.622134	0.818549	0.397990	-0.640339	1.142483	0.060555	-0.668341	0.751187	-0.286297										-0.424167	0.593992	-0.185388							-0.191884	0.082629	-0.009070	0.434653	0.070601	-0.100710
14475	120.625000	-0.752873	0.580163	0.128396	-0.705636	0.891204	0.092600	-0.727970	0.581425	-0.086530	-0.692644	0.866480	-0.092097	-0.637827	1.176431	-0.036669	-0.623268	0.817386	0.399089	-0.640577	1.141758	0.063160	-0.667143	0.752436	-0.286764										-0.424115	0.594095	-0.185308							-0.191894	0.082622	-0.009102	0.434711	0.070630	-0.100679
14476	120.633333	-0.753021	0.579971	0.128355	-0.706207	0.890801	0.093092	-0.728069	0.581331	-0.086587	-0.692782	0.867032	-0.091771	-0.638379	1.176048	-0.033969	-0.624433	0.816219	0.400169	-0.640871	1.140969	0.065692	-0.665884	0.753719	-0.287144										-0.424020	0.594210	-0.185131							-0.191896	0.082607	-0.009129	0.434777	0.070668	-0.100658
14477	120.641667	-0.753190	0.579772	0.128300	-0.706777	0.890510	0.093641	-0.728198	0.581283	-0.086648	-0.692888	0.867608	-0.091435	-0.638887	1.175623	-0.031226	-0.625621	0.815025	0.401225	-0.641020	1.140202	0.068330	-0.664615	0.755002	-0.287594										-0.424011	0.594290	-0.185111							-0.191909	0.082595	-0.009164	0.434862	0.070723	-0.100627
14478	120.650000	-0.753690	0.579881	0.128437	-0.707303	0.890217	0.094130	-0.728513	0.581224	-0.086804	-0.692993	0.868187	-0.091106	-0.639323	1.175215	-0.028612	-0.626842	0.813838	0.402266	-0.641229	1.139349	0.070857	-0.663196	0.756212	-0.288083										-0.423999	0.594367	-0.185096							-0.191915	0.082596	-0.009200	0.434952	0.070785	-0.100604
14479	120.658333	-0.753572	0.579357	0.128141	-0.707871	0.889889	0.094652	-0.728632	0.581159	-0.086898	-0.693071	0.868791	-0.090764	-0.639711	1.174815	-0.025784	-0.628091	0.812633	0.403282	-0.641293	1.138556	0.073441	-0.661925	0.757645	-0.288563										-0.423975	0.594453	-0.185029							-0.191917	0.082609	-0.009219	0.435054	0.070863	-0.100576
14480	120.666667	-0.753791	0.579157	0.128044	-0.708397	0.889521	0.095114	-0.728742	0.581104	-0.087003	-0.693130	0.869388	-0.090431	-0.640112	1.174497	-0.023155	-0.629357	0.811428	0.404279	-0.641479	1.137712	0.075932	-0.660511	0.758990	-0.288973										-0.423958	0.594534	-0.184964							-0.191918	0.082622	-0.009233	0.435160	0.070946	-0.100548
14481	120.675000	-0.754327	0.579250	0.128137	-0.708914	0.889242	0.095642	-0.728855	0.581047	-0.087109	-0.693148	0.869973	-0.090077	-0.640442	1.174193	-0.020478	-0.630644	0.810211	0.405251	-0.641528	1.136967	0.078486	-0.659080	0.760347	-0.289417										-0.423943	0.594603	-0.184899							-0.192077	0.082665	-0.009226	0.435275	0.071019	-0.100513
14482	120.683333	-0.754567	0.579074	0.128032	-0.709428	0.888889	0.096097	-0.728971	0.580998	-0.087218	-0.693121	0.870547	-0.089711	-0.640762	1.173937	-0.017846	-0.631945	0.808991	0.406191	-0.641652	1.136151	0.080945	-0.657636	0.761681	-0.289860										-0.423928	0.594670	-0.184822							-0.191957	0.082630	-0.009261	0.435397	0.071084	-0.100473
14483	120.691667	-0.754531	0.578575	0.127732	-0.709931	0.888568	0.096596	-0.729092	0.580983	-0.087329	-0.693079	0.871114	-0.089364	-0.641071	1.173831	-0.015079	-0.633273	0.807775	0.407104	-0.641795	1.135495	0.083437	-0.656170	0.763040	-0.290264										-0.423916	0.594731	-0.184741							-0.192125	0.082668	-0.009260	0.435509	0.071166	-0.100420
14484	120.700000	-0.754786	0.578387	0.127630	-0.710377	0.888235	0.097013	-0.729263	0.580981	-0.087416	-0.692968	0.871658	-0.088992	-0.641356	1.173821	-0.012387	-0.634600	0.806556	0.407993	-0.641980	1.134768	0.085836	-0.654690	0.764395	-0.290664										-0.423907	0.594803	-0.184641							-0.192296	0.082710	-0.009242	0.435629	0.071244	-0.100374
14485	120.708333	-0.755366	0.578502	0.127739	-0.710805	0.887935	0.097421	-0.729423	0.581024	-0.087518	-0.692824	0.872195	-0.088618	-0.641577	1.173969	-0.009706	-0.635939	0.805342	0.408841	-0.642029	1.134137	0.088266	-0.653209	0.765723	-0.291048										-0.423908	0.594881	-0.184520							-0.192311	0.082739	-0.009255	0.435736	0.071314	-0.100317
14486	120.716667	-0.755323	0.578024	0.127441	-0.711259	0.887616	0.097864	-0.729519	0.581068	-0.087641	-0.692658	0.872739	-0.088253	-0.641872	1.174154	-0.006935	-0.637292	0.804145	0.409669	-0.642173	1.133576	0.090711	-0.651720	0.767065	-0.291372										-0.423911	0.594957	-0.184381							-0.192333	0.082744	-0.009274	0.435832	0.071376	-0.100286
14487	120.725000	-0.755599	0.577858	0.127359	-0.711680	0.887300	0.098255	-0.729717	0.581142	-0.087686	-0.692418	0.873262	-0.087884	-0.642288	1.174419	-0.004178	-0.638667	0.802960	0.410466	-0.642327	1.133079	0.093185	-0.650219	0.768382	-0.291707										-0.423919	0.595052	-0.184226							-0.192352	0.082750	-0.009288	0.435911	0.071446	-0.100270
14488	120.733333	-0.755880	0.577693	0.127286	-0.712061	0.887012	0.098664	-0.729848	0.581193	-0.087752	-0.692150	0.873796	-0.087535	-0.642595	1.174760	-0.001348	-0.640055	0.801778	0.411237	-0.642529	1.132619	0.095646	-0.648707	0.769710	-0.291998										-0.423935	0.595145	-0.184053							-0.192373	0.082765	-0.009299	0.435972	0.071498	-0.100264
14489	120.741667	-0.756311	0.577690	0.127338	-0.712413	0.886680	0.098983	-0.729941	0.581247	-0.087802	-0.691863	0.874342	-0.087207	-0.642825	1.175137	0.001570	-0.641474	0.800618	0.411982	-0.642722	1.132205	0.098169	-0.647187	0.771034	-0.292239										-0.423952	0.595242	-0.183864							-0.192388	0.082771	-0.009289	0.436023	0.071533	-0.100256
14490	120.750000	-0.756425	0.577393	0.127194	-0.712742	0.886417	0.099399	-0.729986	0.581307	-0.087854	-0.691529	0.874883	-0.086874	-0.642997	1.175557	0.004448	-0.642903	0.799467	0.412714	-0.642889	1.131809	0.100716	-0.645598	0.772260	-0.292556										-0.424008	0.595352	-0.183784							-0.192398	0.082791	-0.009296	0.436056	0.071569	-0.100258
14491	120.758333	-0.756987	0.577581	0.127367	-0.713033	0.886163	0.099770	-0.730042	0.581334	-0.087888	-0.691142	0.875432	-0.086557	-0.643285	1.175996	0.007365	-0.644364	0.798337	0.413411	-0.642991	1.131417	0.103296	-0.644110	0.773710	-0.292592										-0.424019	0.595445	-0.183507							-0.192416	0.082811	-0.009286	0.436081	0.071583	-0.100252
14492	120.766667	-0.757216	0.577401	0.127319	-0.713303	0.885881	0.100136	-0.730083	0.581370	-0.087913	-0.690771	0.875996	-0.086261	-0.643429	1.176494	0.010383	-0.645840	0.797215	0.414105	-0.643174	1.131104	0.105905	-0.642574	0.775036	-0.292715										-0.424026	0.595531	-0.183217							-0.192425	0.082819	-0.009281	0.436093	0.071591	-0.100253
14493	120.775000	-0.757164	0.576991	0.127090	-0.713552	0.885626	0.100475	-0.730113	0.581401	-0.087935	-0.690323	0.876555	-0.085955	-0.643606	1.176925	0.013328	-0.647331	0.796105	0.414775	-0.643225	1.130713	0.108511	-0.641025	0.776379	-0.292774										-0.424038	0.595630	-0.182971							-0.192433	0.082828	-0.009279	0.436112	0.071602	-0.100251
14494	120.783333	-0.757374	0.576871	0.127048	-0.713749	0.885365	0.100792	-0.730096	0.581449	-0.087958	-0.689846	0.877123	-0.085666	-0.643801	1.177373	0.016358	-0.648838	0.795014	0.415435	-0.643241	1.130288	0.111132	-0.639471	0.777724	-0.292803										-0.424039	0.595726	-0.182710							-0.192441	0.082840	-0.009263	0.436124	0.071607	-0.100246
14495	120.791667	-0.757731	0.576913	0.127112	-0.713919	0.885086	0.101055	-0.730080	0.581504	-0.087983	-0.689354	0.877700	-0.085394	-0.643885	1.177815	0.019383	-0.650342	0.793926	0.416072	-0.643278	1.129857	0.113779	-0.637905	0.779059	-0.292769										-0.424027	0.595816	-0.182434							-0.192435	0.082854	-0.009254	0.436129	0.071624	-0.100247
14496	120.800000	-0.758078	0.576975	0.127178	-0.714089	0.884836	0.101354	-0.730043	0.581569	-0.087995	-0.688836	0.878270	-0.085110	-0.643959	1.178176	0.022431	-0.651846	0.792849	0.416708	-0.643253	1.129462	0.116400	-0.636330	0.780364	-0.292707										-0.423990	0.595923	-0.182134							-0.192443	0.082858	-0.009251	0.436140	0.071636	-0.100253
14497	120.808333	-0.758252	0.576865	0.127144	-0.714352	0.884656	0.101709	-0.729989	0.581641	-0.088001	-0.688290	0.878852	-0.084827	-0.643978	1.178495	0.025520	-0.653362	0.791778	0.417345	-0.643202	1.128999	0.119069	-0.634737	0.781696	-0.292598										-0.423944	0.596041	-0.181869							-0.192443	0.082869	-0.009261	0.436139	0.071642	-0.100260
14498	120.816667	-0.758120	0.576480	0.126932	-0.714380	0.884415	0.102045	-0.729915	0.581713	-0.087995	-0.687723	0.879420	-0.084535	-0.643901	1.178800	0.028584	-0.654865	0.790703	0.417974	-0.643065	1.128451	0.121751	-0.633120	0.782933	-0.292304										-0.423845	0.596154	-0.181483							-0.192456	0.082878	-0.009268	0.436138	0.071635	-0.100250
14499	120.825000	-0.758278	0.576398	0.126928	-0.714671	0.884192	0.102259	-0.729811	0.581779	-0.087971	-0.687133	0.880004	-0.084223	-0.643879	1.178941	0.031642	-0.656363	0.789621	0.418599	-0.642939	1.127852	0.124401	-0.631514	0.784272	-0.292179										-0.423728	0.596280	-0.181135							-0.192464	0.082887	-0.009287	0.436136	0.071634	-0.100242
14500	120.833333	-0.758431	0.576322	0.126941	-0.714773	0.883979	0.102545	-0.729638	0.581831	-0.087956	-0.686531	0.880599	-0.083919	-0.643807	1.179044	0.034762	-0.657853	0.788542	0.419222	-0.642714	1.127182	0.127067	-0.629906	0.785615	-0.292018										-0.423583	0.596415	-0.180758							-0.192465	0.082893	-0.009306	0.436138	0.071620	-0.100235
14501	120.841667	-0.758573	0.576244	0.126956	-0.714826	0.883773	0.102854	-0.729493	0.581893	-0.087906	-0.685871	0.881170	-0.083582	-0.643611	1.179074	0.037845	-0.659334	0.787440	0.419822	-0.642421	1.126647	0.129897	-0.628259	0.786869	-0.291672										-0.423403	0.596544	-0.180368							-0.192483	0.082890	-0.009318	0.436117	0.071599	-0.100221
14502	120.850000	-0.759024	0.576483	0.127184	-0.714864	0.883574	0.103167	-0.729321	0.581950	-0.087850	-0.685183	0.881746	-0.083242	-0.643395	1.179028	0.040914	-0.660814	0.786343	0.420427	-0.642101	1.125768	0.132402	-0.626600	0.788111	-0.291276										-0.423199	0.596680	-0.179963							-0.192469	0.082913	-0.009330	0.436099	0.071598	-0.100214
14503	120.858333	-0.759153	0.576394	0.127205	-0.714898	0.883369	0.103437	-0.729161	0.582059	-0.087778	-0.684513	0.882326	-0.082885	-0.643139	1.178922	0.043866	-0.662291	0.785243	0.420996	-0.641637	1.125114	0.135132	-0.624963	0.789452	-0.291083										-0.422961	0.596816	-0.179538							-0.192488	0.082900	-0.009318	0.436085	0.071591	-0.100213
14504	120.866667	-0.758980	0.576013	0.127032	-0.714946	0.883186	0.103704	-0.728948	0.582161	-0.087724	-0.683753	0.882888	-0.082499	-0.642927	1.178706	0.046807	-0.663755	0.784149	0.421540	-0.641161	1.124299	0.137715	-0.623299	0.790699	-0.290721										-0.422688	0.596950	-0.179093							-0.192483	0.082901	-0.009311	0.436067	0.071582	-0.100218
14505	120.875000	-0.759418	0.576234	0.127263	-0.715005	0.882998	0.104049	-0.728748	0.582296	-0.087655	-0.682975	0.883449	-0.082108	-0.642657	1.178508	0.049627	-0.665220	0.783063	0.422062	-0.640735	1.123327	0.140016	-0.621596	0.791885	-0.290241										-0.422379	0.597086	-0.178628							-0.192491	0.082904	-0.009305	0.436058	0.071582	-0.100228
14506	120.883333	-0.759255	0.575830	0.127100	-0.714982	0.882855	0.104337	-0.728450	0.582444	-0.087601	-0.682169	0.884004	-0.081698	-0.642408	1.178157	0.052436	-0.666682	0.782003	0.422559	-0.640136	1.122520	0.142313	-0.619928	0.793124	-0.289886										-0.422051	0.597223	-0.178147							-0.192496	0.082920	-0.009300	0.436048	0.071578	-0.100230
14507	120.891667	-0.759693	0.576026	0.127341	-0.714901	0.882808	0.104623	-0.728124	0.582650	-0.087510	-0.681302	0.884537	-0.081294	-0.642067	1.177816	0.055194	-0.668136	0.780958	0.423011	-0.639568	1.121685	0.144707	-0.618232	0.794308	-0.289447										-0.421706	0.597374	-0.177685							-0.192501	0.082922	-0.009310	0.436050	0.071565	-0.100231
14508	120.900000	-0.759589	0.575644	0.127199	-0.714883	0.882666	0.104895	-0.727813	0.582918	-0.087388	-0.680598	0.885113	-0.080956	-0.641770	1.177398	0.057949	-0.669590	0.779947	0.423448	-0.638982	1.120822	0.147114	-0.616504	0.795394	-0.288832										-0.421307	0.597523	-0.177100							-0.192499	0.082947	-0.009341	0.436049	0.071560	-0.100221
14509	120.908333	-0.760088	0.575813	0.127417	-0.714829	0.882631	0.105259	-0.727452	0.583231	-0.087254	-0.679716	0.885662	-0.080528	-0.641361	1.176990	0.060509	-0.671044	0.778965	0.423842	-0.638281	1.119989	0.149355	-0.614835	0.796603	-0.288477										-0.420888	0.597674	-0.176552							-0.192514	0.082961	-0.009361	0.436053	0.071554	-0.100206
14510	120.916667	-0.760013	0.575480	0.127251	-0.714741	0.882615	0.105560	-0.726931	0.583513	-0.087150	-0.678811	0.886210	-0.080088	-0.640902	1.176540	0.063077	-0.672496	0.778032	0.424217	-0.637595	1.119107	0.151611	-0.613128	0.797722	-0.287964										-0.420433	0.597795	-0.175986							-0.192538	0.082976	-0.009402	0.436053	0.071558	-0.100193
14511	120.925000	-0.760536	0.575696	0.127423	-0.714601	0.882635	0.105874	-0.726439	0.583790	-0.087017	-0.677842	0.886747	-0.079613	-0.640498	1.175987	0.065630	-0.673942	0.777132	0.424572	-0.636870	1.118253	0.153876	-0.611376	0.798806	-0.287433										-0.419960	0.597917	-0.175383							-0.192562	0.082986	-0.009447	0.436064	0.071560	-0.100191
14512	120.933333	-0.760763	0.575663	0.127378	-0.714400	0.882703	0.106294	-0.725892	0.584054	-0.086897	-0.676856	0.887291	-0.079142	-0.640044	1.175424	0.068082	-0.675367	0.776269	0.424908	-0.636121	1.117394	0.156122	-0.609615	0.799855	-0.286872										-0.419467	0.598024	-0.174752							-0.192596	0.082993	-0.009507	0.436064	0.071572	-0.100183
14513	120.941667	-0.760829	0.575506	0.127200	-0.714368	0.882832	0.106533	-0.725271	0.584296	-0.086833	-0.675838	0.887825	-0.078669	-0.639559	1.174888	0.070447	-0.676777	0.775457	0.425227	-0.635335	1.116538	0.158312	-0.607856	0.800858	-0.286294										-0.418930	0.598123	-0.174118							-0.192619	0.083015	-0.009574	0.436075	0.071583	-0.100187
14514	120.950000	-0.761200	0.575663	0.127211	-0.714176	0.882917	0.106798	-0.724670	0.584551	-0.086760	-0.674783	0.888322	-0.078193	-0.638999	1.174365	0.072727	-0.678170	0.774686	0.425538	-0.634498	1.115697	0.160391	-0.606055	0.801813	-0.285700										-0.418375	0.598195	-0.173433							-0.192654	0.083039	-0.009650	0.436078	0.071596	-0.100190
14515	120.958333	-0.761346	0.575659	0.127109	-0.714025	0.883058	0.107067	-0.723986	0.584842	-0.086717	-0.673693	0.888819	-0.077717	-0.638380	1.173891	0.074953	-0.679518	0.773971	0.425819	-0.633711	1.114925	0.162409	-0.604220	0.802648	-0.284944										-0.417785	0.598283	-0.172712							-0.192701	0.083049	-0.009752	0.436084	0.071589	-0.100187
14516	120.966667	-0.761454	0.575659	0.127009	-0.713853	0.883241	0.107411	-0.723378	0.585172	-0.086657	-0.672588	0.889302	-0.077279	-0.637868	1.173380	0.077185	-0.680850	0.773293	0.426080	-0.632862	1.114176	0.164435	-0.602415	0.803600	-0.284467										-0.417158	0.598371	-0.171960							-0.192747	0.083057	-0.009868	0.436088	0.071591	-0.100190
14517	120.975000	-0.761525	0.575663	0.126922	-0.713721	0.883540	0.107649	-0.722671	0.585506	-0.086613	-0.671388	0.889763	-0.076799	-0.637272	1.173042	0.079332	-0.682161	0.772683	0.426321	-0.632014	1.113540	0.166386	-0.600549	0.804435	-0.283819										-0.416519	0.598465	-0.171225							-0.192817	0.083035	-0.009997	0.436084	0.071581	-0.100186
14518	120.983333	-0.761586	0.575690	0.126851	-0.713088	0.883596	0.107859	-0.722076	0.585861	-0.086517	-0.670225	0.890243	-0.076353	-0.636665	1.172685	0.081407	-0.683467	0.772122	0.426532	-0.631201	1.113004	0.168334	-0.598715	0.805227	-0.283208										-0.415818	0.598569	-0.170329							-0.192898	0.083004	-0.010132	0.436082	0.071573	-0.100187
14519	120.991667	-0.761637	0.575746	0.126804	-0.713049	0.883916	0.108060	-0.721419	0.586264	-0.086415	-0.668961	0.890691	-0.075879	-0.636108	1.172351	0.083537	-0.684746	0.771616	0.426722	-0.630334	1.112421	0.170269	-0.596808	0.806024	-0.282460										-0.415107	0.598678	-0.169447							-0.192957	0.082989	-0.010229	0.436082	0.071573	-0.100188
14520	121.000000	-0.761682	0.575840	0.126789	-0.712861	0.884257	0.108312	-0.720760	0.586658	-0.086295	-0.667799	0.891151	-0.075451	-0.635586	1.171961	0.085582	-0.686016	0.771149	0.426894	-0.629470	1.111907	0.172178	-0.594923	0.806802	-0.281775										-0.414373	0.598789	-0.168554							-0.193016	0.082982	-0.010314	0.436078	0.071576	-0.100196
14521	121.008333	-0.761740	0.575893	0.126749	-0.712409	0.884490	0.108541	-0.720231	0.587111	-0.086079	-0.666481	0.891608	-0.074982	-0.635035	1.171586	0.087587	-0.687279	0.770723	0.427027	-0.628633	1.111447	0.174038	-0.593023	0.807546	-0.281072										-0.413625	0.598899	-0.167606							-0.193086	0.082973	-0.010367	0.436080	0.071587	-0.100198
14522	121.016667	-0.761769	0.575973	0.126738	-0.711910	0.884761	0.108734	-0.719663	0.587579	-0.085858	-0.665113	0.892085	-0.074541	-0.634440	1.171197	0.089393	-0.688508	0.770338	0.427142	-0.627770	1.111012	0.175842	-0.591152	0.808274	-0.280450										-0.412879	0.598999	-0.166643							-0.193142	0.082979	-0.010414	0.436078	0.071598	-0.100207
14523	121.025000	-0.761814	0.576172	0.126880	-0.711422	0.884978	0.108950	-0.719069	0.588020	-0.085601	-0.663783	0.892537	-0.074106	-0.633824	1.170800	0.091198	-0.689722	0.770002	0.427243	-0.626878	1.110597	0.177622	-0.589207	0.809010	-0.279732										-0.412116	0.599066	-0.165658							-0.193203	0.082983	-0.010423	0.436092	0.071602	-0.100210
14524	121.033333	-0.761631	0.576167	0.126941	-0.710828	0.885236	0.109231	-0.718484	0.588454	-0.085296	-0.662435	0.892976	-0.073662	-0.633169	1.170363	0.092888	-0.690905	0.769691	0.427323	-0.625985	1.110167	0.179288	-0.587263	0.809652	-0.278844										-0.411365	0.599136	-0.164647							-0.193264	0.082992	-0.010422	0.436096	0.071603	-0.100210
14525	121.041667	-0.761550	0.576371	0.127139	-0.710614	0.885601	0.109427	-0.717915	0.588908	-0.084956	-0.661179	0.893414	-0.073214	-0.632470	1.169945	0.094536	-0.692037	0.769419	0.427369	-0.625062	1.109807	0.180909	-0.585357	0.810366	-0.278308										-0.410630	0.599183	-0.163613							-0.193319	0.083010	-0.010399	0.436100	0.071595	-0.100209
14526	121.050000	-0.761544	0.576547	0.127346	-0.710102	0.885937	0.109690	-0.717270	0.589322	-0.084633	-0.659809	0.893851	-0.072767	-0.631744	1.169578	0.095968	-0.693118	0.769187	0.427401	-0.624140	1.109466	0.182411	-0.583417	0.811080	-0.277695										-0.409910	0.599227	-0.162577							-0.193363	0.083021	-0.010366	0.436101	0.071589	-0.100210
14527	121.058333	-0.761482	0.576713	0.127565	-0.709695	0.886362	0.110010	-0.716671	0.589783	-0.084263	-0.658366	0.894299	-0.072321	-0.631066	1.169189	0.097417	-0.694154	0.769003	0.427410	-0.623236	1.109100	0.183839	-0.581469	0.811669	-0.277035										-0.409223	0.599265	-0.161540							-0.193415	0.083039	-0.010312	0.436095	0.071571	-0.100210
14528	121.066667	-0.761284	0.576822	0.127750	-0.709078	0.886708	0.110247	-0.716102	0.590255	-0.083907	-0.657039	0.894767	-0.071893	-0.630345	1.168785	0.098747	-0.695137	0.768867	0.427403	-0.622356	1.108830	0.185199	-0.579483	0.812269	-0.276293										-0.408541	0.599307	-0.160507							-0.193463	0.083060	-0.010244	0.436080	0.071554	-0.100208
14529	121.075000	-0.761279	0.577047	0.127979	-0.708546	0.887086	0.110477	-0.715461	0.590726	-0.083557	-0.655670	0.895199	-0.071386	-0.629603	1.168453	0.099984	-0.696049	0.768769	0.427383	-0.621439	1.108541	0.186521	-0.577550	0.812968	-0.275855										-0.407900	0.599338	-0.159535							-0.193482	0.083115	-0.010141	0.436043	0.071541	-0.100222
14530	121.083333	-0.761192	0.577262	0.128192	-0.707948	0.887485	0.110761	-0.714804	0.591214	-0.083226	-0.654323	0.895624	-0.070906	-0.628851	1.168078	0.101145	-0.696907	0.768712	0.427365	-0.620531	1.108306	0.187730	-0.575560	0.813502	-0.275134										-0.407234	0.599357	-0.158468							-0.193518	0.083135	-0.010051	0.435995	0.071508	-0.100244
14531	121.091667	-0.761064	0.577421	0.128370	-0.707398	0.887924	0.111133	-0.714234	0.591697	-0.082938	-0.652979	0.896039	-0.070420	-0.628177	1.167731	0.102295	-0.697699	0.768699	0.427350	-0.619666	1.108110	0.188951	-0.573638	0.814116	-0.274636										-0.406592	0.599380	-0.157528							-0.193539	0.083156	-0.009944	0.435918	0.071459	-0.100260
14532	121.100000	-0.760916	0.577603	0.128552	-0.706893	0.888325	0.111393	-0.713645	0.592213	-0.082648	-0.651639	0.896425	-0.069940	-0.627416	1.167418	0.103357	-0.698433	0.768721	0.427350	-0.618780	1.107938	0.190092	-0.571698	0.814634	-0.274030										-0.405916	0.599400	-0.156484							-0.193635	0.082935	-0.009948	0.435834	0.071402	-0.100296
14533	121.108333	-0.760699	0.577779	0.128741	-0.706125	0.888704	0.111688	-0.712990	0.592696	-0.082289	-0.650311	0.896791	-0.069448	-0.626713	1.167103	0.104270	-0.699083	0.768770	0.427367	-0.617876	1.107766	0.191132	-0.569820	0.815254	-0.273670										-0.405252	0.599420	-0.155519							-0.193640	0.083059	-0.009754	0.435739	0.071333	-0.100316
14534	121.116667	-0.760545	0.578005	0.128966	-0.705578	0.889144	0.112029	-0.712254	0.593203	-0.081937	-0.648988	0.897141	-0.068957	-0.625940	1.166770	0.105157	-0.699674	0.768840	0.427393	-0.616996	1.107629	0.192101	-0.567934	0.815769	-0.273187										-0.404579	0.599432	-0.154585							-0.193709	0.082954	-0.009658	0.435649	0.071266	-0.100350
14535	121.125000	-0.760354	0.578211	0.129173	-0.704779	0.889475	0.112285	-0.711584	0.593729	-0.081541	-0.647716	0.897460	-0.068477	-0.625201	1.166416	0.105936	-0.700198	0.768947	0.427440	-0.616103	1.107500	0.193050	-0.566090	0.816222	-0.272675										-0.403886	0.599418	-0.153648							-0.193744	0.082988	-0.009482	0.435557	0.071201	-0.100386
14536	121.133333	-0.760059	0.578394	0.129370	-0.703997	0.889815	0.112604	-0.710918	0.594262	-0.081135	-0.646422	0.897772	-0.067998	-0.624411	1.166143	0.106697	-0.700646	0.769074	0.427508	-0.615279	1.107416	0.193887	-0.564231	0.816666	-0.272201										-0.403173	0.599396	-0.152738							-0.193788	0.083027	-0.009283	0.435471	0.071142	-0.100420
14537	121.141667	-0.759922	0.578654	0.129618	-0.703366	0.890240	0.113000	-0.710194	0.594767	-0.080734	-0.645153	0.898070	-0.067519	-0.623600	1.165808	0.107316	-0.701019	0.769227	0.427604	-0.614350	1.107310	0.194690	-0.562422	0.817063	-0.271718										-0.402441	0.599349	-0.151824							-0.193838	0.083073	-0.009069	0.435386	0.071096	-0.100461
14538	121.150000	-0.759769	0.578933	0.129855	-0.702574	0.890606	0.113330	-0.709466	0.595289	-0.080352	-0.643899	0.898352	-0.067056	-0.622883	1.165463	0.107966	-0.701321	0.769398	0.427715	-0.613534	1.107291	0.195490	-0.560628	0.817413	-0.271228										-0.401718	0.599302	-0.150906							-0.193890	0.083121	-0.008851	0.435309	0.071064	-0.100505
14539	121.158333	-0.759512	0.579131	0.130049	-0.701929	0.890985	0.113716	-0.708784	0.595777	-0.079983	-0.642690	0.898641	-0.066606	-0.622096	1.165126	0.108510	-0.701534	0.769587	0.427853	-0.612634	1.107203	0.196197	-0.558855	0.817731	-0.270752										-0.400995	0.599263	-0.149993							-0.193939	0.083155	-0.008629	0.435245	0.071021	-0.100546
14540	121.166667	-0.759258	0.579360	0.130247	-0.701330	0.891401	0.114072	-0.708071	0.596255	-0.079612	-0.641470	0.898907	-0.066161	-0.621308	1.164810	0.108980	-0.701672	0.769781	0.428012	-0.611752	1.107154	0.196827	-0.557101	0.817933	-0.270106										-0.400263	0.599209	-0.149089							-0.193966	0.083211	-0.008425	0.435189	0.070989	-0.100574
14541	121.175000	-0.759047	0.579641	0.130473	-0.700423	0.891699	0.114408	-0.707376	0.596727	-0.079245	-0.640291	0.899172	-0.065724	-0.620524	1.164487	0.109443	-0.701707	0.769988	0.428201	-0.610897	1.107113	0.197543	-0.555390	0.818212	-0.269672										-0.399518	0.599128	-0.148220							-0.193910	0.083485	-0.008111	0.435151	0.070954	-0.100596
14542	121.183333	-0.758561	0.579676	0.130507	-0.699766	0.892127	0.114729	-0.706634	0.597166	-0.078912	-0.639160	0.899432	-0.065300	-0.619706	1.164240	0.109784	-0.701672	0.770201	0.428422	-0.610003	1.107389	0.198664	-0.553725	0.818436	-0.269220										-0.398764	0.599032	-0.147350							-0.193924	0.083521	-0.007943	0.435122	0.070924	-0.100599
14543	121.191667	-0.758394	0.580085	0.130803	-0.698993	0.892466	0.115112	-0.705949	0.597575	-0.078570	-0.638022	0.899690	-0.064887	-0.618909	1.163951	0.110101	-0.701529	0.770415	0.428672	-0.609181	1.107226	0.198963	-0.552043	0.818568	-0.268623										-0.398005	0.598910	-0.146509							-0.193941	0.083529	-0.007797	0.435108	0.070909	-0.100600
14544	121.200000	-0.758005	0.580254	0.130952	-0.698206	0.892786	0.115482	-0.705244	0.597976	-0.078230	-0.636938	0.899936	-0.064492	-0.618064	1.163696	0.110371	-0.701313	0.770634	0.428943	-0.608279	1.107243	0.199355	-0.550473	0.818733	-0.268238										-0.397235	0.598794	-0.145655							-0.193954	0.083520	-0.007682	0.435108	0.070906	-0.100595
14545	121.208333	-0.757811	0.580642	0.131174	-0.697505	0.893165	0.115749	-0.704506	0.598355	-0.077928	-0.635876	0.900172	-0.064107	-0.617239	1.163492	0.110595	-0.700990	0.770854	0.429246	-0.607402	1.107348	0.199744	-0.548857	0.818845	-0.267646										-0.396476	0.598691	-0.144815							-0.193964	0.083502	-0.007597	0.435118	0.070914	-0.100594
14546	121.216667	-0.757420	0.580824	0.131320	-0.696791	0.893510	0.116143	-0.703817	0.598742	-0.077600	-0.634836	0.900407	-0.063753	-0.616437	1.163296	0.110815	-0.700603	0.771073	0.429559	-0.606598	1.107446	0.200248	-0.547261	0.818848	-0.266882										-0.395712	0.598588	-0.143997							-0.193977	0.083466	-0.007538	0.435142	0.070928	-0.100584
14547	121.225000	-0.757076	0.581086	0.131488	-0.696173	0.893859	0.116360	-0.703072	0.599130	-0.077297	-0.633824	0.900621	-0.063402	-0.615633	1.163118	0.111051	-0.700119	0.771300	0.429894	-0.605817	1.107521	0.200552	-0.545783	0.818987	-0.266493										-0.394953	0.598477	-0.143178							-0.193992	0.083451	-0.007499	0.435176	0.070963	-0.100573
14548	121.233333	-0.756572	0.581178	0.131548	-0.695423	0.894208	0.116707	-0.702371	0.599549	-0.076966	-0.632815	0.900829	-0.063079	-0.614810	1.162974	0.111203	-0.699569	0.771529	0.430240	-0.604912	1.107746	0.200918	-0.544282	0.818954	-0.265797										-0.394185	0.598378	-0.142394							-0.194007	0.083422	-0.007476	0.435218	0.071005	-0.100554
14549	121.241667	-0.756435	0.581634	0.131857	-0.694793	0.894550	0.116948	-0.701588	0.599940	-0.076674	-0.631840	0.901021	-0.062788	-0.614023	1.162830	0.111323	-0.698925	0.771756	0.430601	-0.604081	1.107885	0.201208	-0.542933	0.819033	-0.265498										-0.393414	0.598272	-0.141616							-0.194026	0.083402	-0.007456	0.435261	0.071034	-0.100541
14550	121.250000	-0.755995	0.581802	0.131981	-0.694083	0.894842	0.117041	-0.700859	0.600302	-0.076383	-0.630865	0.901194	-0.062512	-0.613240	1.162673	0.111446	-0.698230	0.771986	0.430975	-0.603285	1.108073	0.201526	-0.541545	0.819066	-0.264895										-0.392646	0.598053	-0.140875							-0.194043	0.083388	-0.007452	0.435309	0.071067	-0.100517
14551	121.258333	-0.755477	0.581862	0.132025	-0.693412	0.895167	0.117271	-0.700103	0.600667	-0.076121	-0.629917	0.901352	-0.062271	-0.612442	1.162574	0.111426	-0.697461	0.772215	0.431368	-0.602453	1.108254	0.201727	-0.540261	0.819052	-0.264436										-0.391840	0.598042	-0.140138							-0.194071	0.083365	-0.007464	0.435366	0.071081	-0.100490
14552	121.266667	-0.755072	0.582060	0.132127	-0.692825	0.895478	0.117455	-0.699365	0.601019	-0.075854	-0.628991	0.901511	-0.062028	-0.611662	1.162459	0.111481	-0.696638	0.772445	0.431786	-0.601581	1.108430	0.201900	-0.539019	0.819064	-0.263928										-0.391036	0.597942	-0.139408							-0.194091	0.083350	-0.007484	0.435417	0.071118	-0.100466
14553	121.275000	-0.754814	0.582445	0.132346	-0.692139	0.895799	0.117618	-0.698580	0.601358	-0.075639	-0.628070	0.901648	-0.061811	-0.610873	1.162411	0.111422	-0.695771	0.772679	0.432204	-0.600748	1.108620	0.202051	-0.537884	0.819038	-0.263469										-0.390229	0.597831	-0.138682							-0.194123	0.083331	-0.007511	0.435478	0.071143	-0.100435
14554	121.283333	-0.754413	0.582647	0.132436	-0.691529	0.896083	0.117767	-0.697892	0.601707	-0.075415	-0.627192	0.901780	-0.061612	-0.610102	1.162315	0.111415	-0.694860	0.772915	0.432622	-0.599969	1.108841	0.202174	-0.536755	0.818928	-0.262885										-0.389403	0.597729	-0.137971							-0.194153	0.083301	-0.007542	0.435538	0.071187	-0.100418
14555	121.291667	-0.753951	0.582816	0.132511	-0.690992	0.896375	0.117863	-0.697128	0.602022	-0.075244	-0.626349	0.901893	-0.061433	-0.609256	1.162301	0.111317	-0.693910	0.773152	0.433040	-0.599096	1.109029	0.202204	-0.535803	0.818940	-0.262690										-0.388613	0.597557	-0.137291							-0.194189	0.083282	-0.007580	0.435601	0.071231	-0.100395
14556	121.300000	-0.753283	0.582756	0.132428	-0.690361	0.896623	0.117993	-0.696433	0.602350	-0.075016	-0.625520	0.901998	-0.061259	-0.608464	1.162295	0.111216	-0.692943	0.773403	0.433461	-0.598315	1.109087	0.202088	-0.534809	0.818880	-0.262277										-0.387829	0.597383	-0.136638							-0.194217	0.083273	-0.007610	0.435660	0.071289	-0.100383
14557	121.308333	-0.753047	0.583195	0.132684	-0.689818	0.896853	0.118050	-0.695756	0.602655	-0.074830	-0.624756	0.902085	-0.061131	-0.607761	1.162245	0.111020	-0.691956	0.773649	0.433880	-0.597439	1.109474	0.202167	-0.533916	0.818784	-0.261922										-0.387101	0.597281	-0.136054							-0.194248	0.083266	-0.007640	0.435723	0.071332	-0.100346
14558	121.316667	-0.752586	0.583406	0.132800	-0.689170	0.897088	0.118089	-0.695099	0.602931	-0.074653	-0.624002	0.902157	-0.061012	-0.607000	1.162224	0.110912	-0.690949	0.773887	0.434289	-0.596643	1.109724	0.202143	-0.533029	0.818670	-0.261591										-0.386388	0.597152	-0.135509							-0.194285	0.083245	-0.007677	0.435778	0.071368	-0.100317
14559	121.325000	-0.752153	0.583599	0.132919	-0.688643	0.897286	0.118184	-0.694432	0.603204	-0.074458	-0.623276	0.902197	-0.060921	-0.606277	1.162201	0.110671	-0.689948	0.774141	0.434690	-0.595844	1.109946	0.202081	-0.532197	0.818447	-0.261133										-0.385744	0.597017	-0.135093							-0.194307	0.083230	-0.007740	0.435827	0.071396	-0.100292
14560	121.333333	-0.751630	0.583739	0.133026	-0.688017	0.897459	0.118215	-0.693840	0.603448	-0.074267	-0.622589	0.902236	-0.060864	-0.605610	1.162184	0.110516	-0.688948	0.774400	0.435075	-0.595040	1.110219	0.202067	-0.531413	0.818305	-0.260876										-0.385081	0.596858	-0.134566							-0.194405	0.082974	-0.007947	0.435865	0.071406	-0.100277
14561	121.341667	-0.751168	0.583971	0.133162	-0.687483	0.897600	0.118196	-0.693276	0.603693	-0.074075	-0.621919	0.902240	-0.060831	-0.605032	1.162067	0.110303	-0.687950	0.774652	0.435437	-0.594300	1.110448	0.201949	-0.530749	0.818214	-0.260796										-0.384508	0.596712	-0.134157							-0.194399	0.083064	-0.007958	0.435889	0.071417	-0.100267
14562	121.350000	-0.750803	0.584264	0.133319	-0.686810	0.897750	0.118162	-0.692687	0.603901	-0.073932	-0.621282	0.902244	-0.060806	-0.604490	1.162051	0.110103	-0.686958	0.774916	0.435781	-0.593579	1.110681	0.201824	-0.530121	0.818026	-0.260685										-0.383960	0.596594	-0.133797							-0.194398	0.083154	-0.007961	0.435909	0.071429	-0.100260
14563	121.358333	-0.750349	0.584496	0.133442	-0.686306	0.897857	0.118149	-0.692205	0.604100	-0.073769	-0.620703	0.902230	-0.060811	-0.603930	1.161995	0.109864	-0.685977	0.775190	0.436104	-0.592897	1.110791	0.201589	-0.529495	0.817871	-0.260448										-0.383476	0.596470	-0.133496							-0.194498	0.082892	-0.008153	0.435914	0.071439	-0.100265
14564	121.366667	-0.749810	0.584665	0.133544	-0.685717	0.897979	0.118172	-0.691779	0.604280	-0.073625	-0.620135	0.902208	-0.060810	-0.603365	1.162024	0.109587	-0.685005	0.775469	0.436397	-0.592220	1.111047	0.201474	-0.528979	0.817676	-0.260341										-0.383008	0.596348	-0.133231							-0.194525	0.082878	-0.008204	0.435914	0.071453	-0.100272
14565	121.375000	-0.749481	0.584951	0.133693	-0.685158	0.898043	0.118032	-0.691330	0.604430	-0.073513	-0.619608	0.902151	-0.060839	-0.602879	1.161965	0.109285	-0.684045	0.775755	0.436667	-0.591560	1.111329	0.201322	-0.528543	0.817488	-0.260283										-0.382600	0.596247	-0.133010							-0.194507	0.082981	-0.008189	0.435910	0.071453	-0.100276
14566	121.383333	-0.749092	0.585218	0.133842	-0.684598	0.898143	0.118151	-0.690965	0.604572	-0.073366	-0.619119	0.902091	-0.060858	-0.602449	1.161910	0.109038	-0.683107	0.776058	0.436915	-0.590942	1.111568	0.201128	-0.528099	0.817214	-0.260130										-0.382232	0.596172	-0.132835							-0.194567	0.082855	-0.008299	0.435893	0.071456	-0.100271
14567	121.391667	-0.748612	0.585291	0.133909	-0.684082	0.898207	0.118113	-0.690688	0.604703	-0.073244	-0.618660	0.902003	-0.060894	-0.601966	1.161880	0.108634	-0.682195	0.776344	0.437117	-0.590340	1.111814	0.200905	-0.527810	0.817004	-0.260219										-0.381912	0.596091	-0.132711							-0.194576	0.082853	-0.008343	0.435883	0.071446	-0.100271
14568	121.400000	-0.748277	0.585518	0.134102	-0.683518	0.898220	0.118038	-0.690419	0.604838	-0.073122	-0.618233	0.901901	-0.060919	-0.601541	1.161827	0.108246	-0.681301	0.776634	0.437298	-0.589755	1.112091	0.200705	-0.527540	0.816796	-0.260256										-0.381644	0.596008	-0.132639							-0.194515	0.083071	-0.008252	0.435864	0.071426	-0.100268
14569	121.408333	-0.747961	0.585686	0.134246	-0.683015	0.898269	0.118124	-0.690176	0.604926	-0.073013	-0.617852	0.901785	-0.060949	-0.601090	1.161740	0.107833	-0.680449	0.776918	0.437448	-0.589190	1.112317	0.200386	-0.527404	0.816646	-0.260627										-0.381441	0.595922	-0.132622							-0.194606	0.082833	-0.008434	0.435849	0.071405	-0.100266
14570	121.416667	-0.747700	0.585916	0.134406	-0.682448	0.898284	0.118116	-0.689994	0.605025	-0.072918	-0.617492	0.901667	-0.060988	-0.600646	1.161607	0.107370	-0.679617	0.777199	0.437566	-0.588595	1.112510	0.200047	-0.527235	0.816445	-0.260714										-0.381285	0.595843	-0.132647							-0.194622	0.082818	-0.008472	0.435839	0.071384	-0.100270
14571	121.425000	-0.747432	0.586070	0.134518	-0.681954	0.898329	0.118133	-0.689867	0.605127	-0.072840	-0.617174	0.901547	-0.061044	-0.600220	1.161458	0.106861	-0.678824	0.777480	0.437659	-0.588076	1.112789	0.199801	-0.527184	0.816197	-0.260985										-0.381186	0.595765	-0.132715							-0.194640	0.082798	-0.008504	0.435824	0.071377	-0.100275
14572	121.433333	-0.747176	0.586238	0.134620	-0.681399	0.898320	0.118117	-0.689710	0.605213	-0.072807	-0.616893	0.901441	-0.061108	-0.599845	1.161285	0.106340	-0.678060	0.777751	0.437721	-0.587577	1.113170	0.199634	-0.527122	0.815977	-0.261107										-0.381133	0.595685	-0.132811							-0.194597	0.083018	-0.008407	0.435815	0.071374	-0.100277
14573	121.441667	-0.746926	0.586388	0.134692	-0.680938	0.898344	0.118064	-0.689646	0.605282	-0.072766	-0.616613	0.901338	-0.061189	-0.599355	1.161055	0.105735	-0.677312	0.778018	0.437760	-0.586995	1.113286	0.199175	-0.527138	0.815741	-0.261336										-0.381137	0.595614	-0.132950							-0.194673	0.082804	-0.008563	0.435805	0.071381	-0.100285
14574	121.450000	-0.746604	0.586510	0.134751	-0.680400	0.898325	0.117990	-0.689628	0.605339	-0.072747	-0.616387	0.901223	-0.061293	-0.598924	1.160842	0.105154	-0.676581	0.778279	0.437786	-0.586463	1.113433	0.198810	-0.527213	0.815515	-0.261573										-0.381179	0.595554	-0.133112							-0.194685	0.082812	-0.008596	0.435800	0.071385	-0.100284
14575	121.458333	-0.746452	0.586666	0.134802	-0.679885	0.898248	0.118015	-0.689613	0.605375	-0.072752	-0.616175	0.901098	-0.061411	-0.598496	1.160514	0.104580	-0.675879	0.778527	0.437798	-0.585872	1.113603	0.198378	-0.527291	0.815221	-0.261688										-0.381286	0.595511	-0.133373							-0.194635	0.083056	-0.008498	0.435798	0.071388	-0.100279
14576	121.466667	-0.746447	0.586919	0.134887	-0.679341	0.898235	0.117968	-0.689596	0.605403	-0.072777	-0.615989	0.900975	-0.061551	-0.598078	1.160204	0.103872	-0.675179	0.778767	0.437796	-0.585433	1.113692	0.197898	-0.527481	0.815015	-0.262061										-0.381392	0.595457	-0.133518							-0.194716	0.082839	-0.008666	0.435799	0.071388	-0.100268
14577	121.475000	-0.746327	0.587060	0.134893	-0.678910	0.898164	0.117875	-0.689643	0.605374	-0.072835	-0.615820	0.900839	-0.061712	-0.597651	1.159884	0.103172	-0.674506	0.778995	0.437784	-0.584907	1.113797	0.197361	-0.527696	0.814808	-0.262367										-0.381548	0.595418	-0.133761							-0.194733	0.082844	-0.008718	0.435807	0.071378	-0.100262
14578	121.483333	-0.746218	0.587199	0.134874	-0.678490	0.898095	0.117710	-0.689686	0.605342	-0.072923	-0.615664	0.900711	-0.061904	-0.597213	1.159641	0.102438	-0.673846	0.779226	0.437755	-0.584470	1.113959	0.196895	-0.527906	0.814610	-0.262587										-0.381736	0.595380	-0.134026							-0.194676	0.083073	-0.008658	0.435817	0.071371	-0.100264
14579	121.491667	-0.746023	0.587205	0.134755	-0.677981	0.897990	0.117598	-0.689769	0.605290	-0.073036	-0.615548	0.900577	-0.062127	-0.596806	1.159240	0.101784	-0.673203	0.779449	0.437708	-0.583951	1.114000	0.196312	-0.528247	0.814495	-0.263079										-0.381956	0.595346	-0.134330							-0.194764	0.082835	-0.008857	0.435825	0.071370	-0.100261
14580	121.500000	-0.746045	0.587421	0.134781	-0.677575	0.897905	0.117473	-0.689874	0.605230	-0.073156	-0.615464	0.900455	-0.062362	-0.596448	1.159025	0.101006	-0.672570	0.779685	0.437654	-0.583497	1.114236	0.195808	-0.528581	0.814316	-0.263410										-0.382191	0.595308	-0.134652							-0.194795	0.082818	-0.008923	0.435837	0.071378	-0.100262
14581	121.508333	-0.746010	0.587519	0.134724	-0.677200	0.897889	0.117328	-0.689995	0.605160	-0.073297	-0.615404	0.900355	-0.062635	-0.596037	1.158812	0.100192	-0.671949	0.779930	0.437579	-0.583165	1.114254	0.195110	-0.528964	0.814103	-0.263735										-0.382456	0.595262	-0.135015							-0.194770	0.082929	-0.008932	0.435846	0.071389	-0.100266
14582	121.516667	-0.745959	0.587607	0.134640	-0.676795	0.897797	0.117107	-0.690140	0.605067	-0.073442	-0.615380	0.900267	-0.062928	-0.595763	1.158602	0.099474	-0.671323	0.780176	0.437487	-0.582785	1.114414	0.194511	-0.529400	0.813947	-0.264190										-0.382748	0.595232	-0.135410							-0.194826	0.082801	-0.009066	0.435857	0.071409	-0.100267
14583	121.525000	-0.745947	0.587718	0.134586	-0.676395	0.897725	0.116887	-0.690331	0.605006	-0.073563	-0.615411	0.900194	-0.063263	-0.595451	1.158494	0.098743	-0.670718	0.780446	0.437382	-0.582453	1.114614	0.193917	-0.529792	0.813780	-0.264459										-0.383073	0.595189	-0.135848							-0.194840	0.082814	-0.009133	0.435864	0.071431	-0.100269
14584	121.533333	-0.745948	0.587826	0.134535	-0.676040	0.897647	0.116658	-0.690511	0.604925	-0.073677	-0.615466	0.900138	-0.063607	-0.595143	1.158422	0.097980	-0.670105	0.780726	0.437263	-0.582177	1.114969	0.193409	-0.530217	0.813601	-0.264780										-0.383435	0.595136	-0.136317							-0.194854	0.082830	-0.009193	0.435879	0.071438	-0.100254
14585	121.541667	-0.745943	0.587905	0.134477	-0.675723	0.897590	0.116376	-0.690672	0.604853	-0.073808	-0.615545	0.900082	-0.063989	-0.594914	1.158434	0.097286	-0.669482	0.781006	0.437133	-0.581918	1.115142	0.192714	-0.530650	0.813425	-0.265110										-0.383822	0.595085	-0.136802							-0.194836	0.082950	-0.009192	0.435895	0.071448	-0.100246
14586	121.550000	-0.745936	0.587960	0.134412	-0.675363	0.897532	0.116136	-0.690824	0.604776	-0.073934	-0.615649	0.900044	-0.064395	-0.594663	1.158473	0.096555	-0.668849	0.781295	0.436999	-0.581675	1.115418	0.192100	-0.531087	0.813240	-0.265436										-0.384229	0.595017	-0.137334							-0.194815	0.083070	-0.009189	0.435907	0.071458	-0.100244
14587	121.558333	-0.745934	0.588073	0.134348	-0.675086	0.897467	0.115836	-0.690988	0.604694	-0.074080	-0.615768	0.899992	-0.064839	-0.594493	1.158586	0.095832	-0.668196	0.781601	0.436858	-0.581445	1.115754	0.191478	-0.531511	0.813042	-0.265746										-0.384652	0.594942	-0.137890							-0.194844	0.083075	-0.009246	0.435922	0.071455	-0.100246
14588	121.566667	-0.745924	0.588163	0.134267	-0.674910	0.897415	0.115452	-0.691140	0.604610	-0.074224	-0.615922	0.899949	-0.065314	-0.594299	1.158752	0.095180	-0.667522	0.781917	0.436708	-0.581301	1.116151	0.190889	-0.531954	0.812828	-0.266039										-0.385073	0.594846	-0.138447							-0.194881	0.083070	-0.009306	0.435942	0.071461	-0.100248
14589	121.575000	-0.745902	0.588258	0.134178	-0.674634	0.897348	0.115095	-0.691304	0.604518	-0.074382	-0.616101	0.899926	-0.065828	-0.594202	1.159024	0.094442	-0.666850	0.782254	0.436542	-0.581145	1.116483	0.190195	-0.532394	0.812634	-0.266387										-0.385486	0.594792	-0.138993							-0.194906	0.083067	-0.009356	0.435953	0.071476	-0.100257
14590	121.583333	-0.745874	0.588337	0.134085	-0.674384	0.897284	0.114629	-0.691525	0.604405	-0.074552	-0.616267	0.899871	-0.066309	-0.594126	1.159325	0.093701	-0.666160	0.782600	0.436362	-0.581057	1.116846	0.189485	-0.532863	0.812431	-0.266849										-0.385878	0.594739	-0.139534							-0.194929	0.083062	-0.009408	0.435968	0.071492	-0.100262
14591	121.591667	-0.745845	0.588399	0.133996	-0.674223	0.897243	0.114319	-0.691694	0.604293	-0.074731	-0.616487	0.899818	-0.066837	-0.594096	1.159717	0.093016	-0.665450	0.782946	0.436171	-0.580874	1.117306	0.188800	-0.533286	0.812253	-0.267134										-0.386255	0.594655	-0.140069							-0.194948	0.083064	-0.009454	0.435987	0.071512	-0.100268
14592	121.600000	-0.745795	0.588462	0.133919	-0.674110	0.897203	0.113894	-0.691932	0.604163	-0.074921	-0.616723	0.899769	-0.067367	-0.594081	1.160218	0.092254	-0.664746	0.783304	0.435978	-0.581022	1.117776	0.188064	-0.533730	0.812033	-0.267511										-0.386618	0.594587	-0.140623							-0.194966	0.083064	-0.009489	0.436008	0.071521	-0.100255
14593	121.608333	-0.745706	0.588487	0.133846	-0.673877	0.897115	0.113474	-0.692147	0.604027	-0.075088	-0.617014	0.899723	-0.067921	-0.594118	1.160736	0.091564	-0.664032	0.783664	0.435770	-0.581059	1.118273	0.187344	-0.534188	0.811806	-0.267959										-0.386984	0.594498	-0.141216							-0.194971	0.083070	-0.009523	0.436022	0.071548	-0.100247
14594	121.616667	-0.745612	0.588500	0.133792	-0.673749	0.897041	0.113048	-0.692368	0.603881	-0.075228	-0.617309	0.899667	-0.068471	-0.594175	1.161233	0.090834	-0.663314	0.784021	0.435559	-0.581065	1.118730	0.186587	-0.534660	0.811567	-0.268405										-0.387365	0.594404	-0.141834							-0.194977	0.083079	-0.009553	0.436038	0.071562	-0.100232
14595	121.625000	-0.745545	0.588540	0.133757	-0.673705	0.896960	0.112638	-0.692618	0.603689	-0.075353	-0.617646	0.899578	-0.069036	-0.594290	1.161780	0.090118	-0.662587	0.784373	0.435340	-0.581230	1.119258	0.185820	-0.535057	0.811336	-0.268727										-0.387765	0.594267	-0.142525							-0.195022	0.082967	-0.009652	0.436047	0.071557	-0.100229
14596	121.633333	-0.745476	0.588574	0.133731	-0.673523	0.896809	0.112167	-0.692853	0.603517	-0.075479	-0.618033	0.899489	-0.069618	-0.594454	1.162336	0.089428	-0.661871	0.784710	0.435113	-0.581343	1.119742	0.185084	-0.535469	0.810996	-0.268985										-0.388211	0.594163	-0.143400							-0.195003	0.083071	-0.009606	0.436056	0.071555	-0.100218
14597	121.641667	-0.745421	0.588611	0.133709	-0.673469	0.896688	0.111766	-0.693126	0.603372	-0.075571	-0.618441	0.899377	-0.070213	-0.594576	1.162929	0.088632	-0.661147	0.785054	0.434883	-0.581440	1.120276	0.184364	-0.535922	0.810781	-0.269525										-0.388598	0.594014	-0.144030							-0.195013	0.083063	-0.009637	0.436058	0.071560	-0.100227
14598	121.650000	-0.745368	0.588641	0.133675	-0.673402	0.896523	0.111321	-0.693340	0.603215	-0.075689	-0.618873	0.899264	-0.070817	-0.594756	1.163485	0.087959	-0.660426	0.785385	0.434658	-0.581578	1.120738	0.183595	-0.536389	0.810573	-0.270092										-0.389030	0.593884	-0.144828							-0.195102	0.082839	-0.009800	0.436061	0.071564	-0.100239
14599	121.658333	-0.745323	0.588676	0.133638	-0.673380	0.896339	0.110833	-0.693563	0.603033	-0.075817	-0.619317	0.899108	-0.071385	-0.594985	1.164028	0.087178	-0.659697	0.785715	0.434439	-0.581760	1.121246	0.182838	-0.536903	0.810291	-0.270658										-0.389476	0.593771	-0.145705							-0.195105	0.082832	-0.009820	0.436062	0.071561	-0.100246
14600	121.666667	-0.745276	0.588701	0.133586	-0.673364	0.896192	0.110356	-0.693751	0.602805	-0.075969	-0.619800	0.898972	-0.071979	-0.595262	1.164573	0.086561	-0.658958	0.786027	0.434204	-0.581925	1.121790	0.182134	-0.537314	0.809989	-0.270950										-0.389892	0.593650	-0.146445							-0.195112	0.082822	-0.009847	0.436060	0.071564	-0.100254
14601	121.675000	-0.745225	0.588722	0.133522	-0.673343	0.896011	0.109961	-0.693974	0.602571	-0.076153	-0.620336	0.898835	-0.072597	-0.595554	1.165134	0.085857	-0.658221	0.786339	0.433974	-0.582100	1.122274	0.181431	-0.537796	0.809793	-0.271590										-0.390331	0.593546	-0.147313							-0.195094	0.082834	-0.009869	0.436068	0.071582	-0.100251
14602	121.683333	-0.745158	0.588726	0.133442	-0.673375	0.895827	0.109495	-0.694212	0.602320	-0.076337	-0.620857	0.898701	-0.073175	-0.595848	1.165681	0.085273	-0.657469	0.786636	0.433739	-0.582121	1.122838	0.180820	-0.538318	0.809572	-0.272297										-0.390731	0.593423	-0.148046							-0.195073	0.082847	-0.009894	0.436066	0.071578	-0.100234
14603	121.691667	-0.745090	0.588723	0.133358	-0.673460	0.895655	0.109057	-0.694463	0.602063	-0.076548	-0.621420	0.898574	-0.073778	-0.596169	1.166219	0.084517	-0.656711	0.786926	0.433506	-0.582517	1.123407	0.180103	-0.538745	0.809341	-0.272855										-0.391157	0.593291	-0.148825							-0.195023	0.082945	-0.009857	0.436073	0.071576	-0.100222
14604	121.700000	-0.745022	0.588683	0.133271	-0.673503	0.895432	0.108516	-0.694764	0.601793	-0.076781	-0.622020	0.898443	-0.074357	-0.596496	1.166742	0.083925	-0.655946	0.787196	0.433264	-0.582547	1.123949	0.179471	-0.539153	0.809019	-0.273265										-0.391574	0.593170	-0.149596							-0.195035	0.082828	-0.009953	0.436078	0.071581	-0.100221
14605	121.708333	-0.744931	0.588638	0.133169	-0.673552	0.895255	0.108157	-0.695077	0.601505	-0.076980	-0.622624	0.898308	-0.074946	-0.596868	1.167247	0.083149	-0.655183	0.787455	0.433023	-0.582934	1.124424	0.178670	-0.539629	0.808781	-0.273968										-0.391998	0.593055	-0.150351							-0.195022	0.082805	-0.009984	0.436083	0.071586	-0.100215
14606	121.716667	-0.744859	0.588588	0.133099	-0.673646	0.895049	0.107769	-0.695388	0.601190	-0.077154	-0.623293	0.898182	-0.075537	-0.597223	1.167668	0.082513	-0.654420	0.787700	0.432769	-0.582889	1.124966	0.178067	-0.540126	0.808543	-0.274699										-0.392408	0.592938	-0.151072							-0.195007	0.082775	-0.010017	0.436091	0.071585	-0.100215
14607	121.725000	-0.744679	0.588432	0.132984	-0.673843	0.894824	0.107287	-0.695731	0.600842	-0.077326	-0.623981	0.898037	-0.076113	-0.597603	1.168110	0.081851	-0.653670	0.787932	0.432520	-0.583291	1.125451	0.177344	-0.540554	0.808264	-0.275186										-0.392830	0.592866	-0.151887							-0.194997	0.082756	-0.010053	0.436096	0.071587	-0.100221
14608	121.733333	-0.744607	0.588391	0.132946	-0.673701	0.894481	0.106897	-0.696107	0.600525	-0.077440	-0.624702	0.897897	-0.076693	-0.598018	1.168509	0.081197	-0.652916	0.788140	0.432266	-0.583490	1.125884	0.176659	-0.541014	0.807975	-0.275770										-0.393203	0.592787	-0.152541							-0.194995	0.082731	-0.010086	0.436101	0.071590	-0.100228
14609	121.741667	-0.744466	0.588215	0.132842	-0.674050	0.894337	0.106525	-0.696399	0.600219	-0.077593	-0.625418	0.897732	-0.077236	-0.598468	1.168839	0.080529	-0.652188	0.788348	0.432032	-0.583711	1.126453	0.176083	-0.541542	0.807822	-0.276633										-0.393600	0.592743	-0.153315							-0.194996	0.082716	-0.010125	0.436105	0.071603	-0.100230
14610	121.750000	-0.744547	0.588290	0.132895	-0.674189	0.894111	0.106089	-0.696811	0.599911	-0.077703	-0.626158	0.897565	-0.077789	-0.598948	1.169227	0.079963	-0.651465	0.788541	0.431806	-0.583671	1.126968	0.175519	-0.542069	0.807568	-0.277429										-0.393948	0.592687	-0.153957							-0.194992	0.082718	-0.010159	0.436105	0.071598	-0.100225
14611	121.758333	-0.744530	0.588246	0.132845	-0.674407	0.893851	0.105720	-0.697142	0.599598	-0.077863	-0.626906	0.897367	-0.078366	-0.599498	1.169623	0.079330	-0.650755	0.788728	0.431588	-0.583913	1.127545	0.174974	-0.542550	0.807315	-0.278031										-0.394310	0.592651	-0.154634							-0.194986	0.082733	-0.010193	0.436105	0.071594	-0.100218
14612	121.766667	-0.744517	0.588198	0.132778	-0.674528	0.893542	0.105305	-0.697480	0.599265	-0.078050	-0.627625	0.897150	-0.078914	-0.600004	1.170006	0.078744	-0.650052	0.788913	0.431381	-0.584206	1.128096	0.174380	-0.543124	0.807084	-0.278987										-0.394657	0.592609	-0.155297							-0.194982	0.082736	-0.010236	0.436099	0.071590	-0.100208
14613	121.775000	-0.744519	0.588145	0.132682	-0.674731	0.893274	0.104888	-0.697835	0.598946	-0.078261	-0.628388	0.896909	-0.079502	-0.600573	1.170333	0.078141	-0.649366	0.789087	0.431178	-0.584385	1.128725	0.173901	-0.543643	0.806801	-0.279757										-0.395008	0.592569	-0.155935							-0.194970	0.082731	-0.010287	0.436096	0.071591	-0.100207
14614	121.783333	-0.744608	0.588135	0.132603	-0.675010	0.892967	0.104356	-0.698218	0.598614	-0.078471	-0.629146	0.896640	-0.080088	-0.601130	1.170694	0.077608	-0.648690	0.789273	0.430983	-0.584632	1.129321	0.173344	-0.544181	0.806496	-0.280558										-0.395360	0.592516	-0.156543							-0.194978	0.082716	-0.010353	0.436090	0.071585	-0.100208
14615	121.791667	-0.744624	0.588028	0.132484	-0.675200	0.892692	0.103982	-0.698609	0.598279	-0.078686	-0.629855	0.896339	-0.080628	-0.601753	1.171100	0.077032	-0.648016	0.789457	0.430776	-0.584859	1.129932	0.172830	-0.544700	0.806100	-0.281373										-0.395727	0.592459	-0.157128							-0.194971	0.082688	-0.010423	0.436085	0.071571	-0.100213
14616	121.800000	-0.744648	0.587971	0.132384	-0.675451	0.892414	0.103547	-0.699082	0.597957	-0.078890	-0.630576	0.896015	-0.081187	-0.602258	1.171404	0.076486	-0.647346	0.789659	0.430559	-0.585134	1.130557	0.172323	-0.545302	0.805746	-0.282429										-0.396095	0.592403	-0.157678							-0.194968	0.082655	-0.010491	0.436079	0.071581	-0.100233
14617	121.808333	-0.744686	0.587852	0.132283	-0.675780	0.892114	0.103107	-0.699515	0.597647	-0.079117	-0.631321	0.895668	-0.081736	-0.602913	1.171756	0.075821	-0.646694	0.789858	0.430318	-0.585388	1.131129	0.171705	-0.545823	0.805328	-0.283182										-0.396481	0.592355	-0.158185							-0.194977	0.082628	-0.010563	0.436076	0.071584	-0.100238
14618	121.816667	-0.744622	0.587620	0.132143	-0.676051	0.891810	0.102637	-0.700015	0.597336	-0.079327	-0.632089	0.895315	-0.082294	-0.603515	1.172072	0.075314	-0.646054	0.790078	0.430070	-0.585639	1.131759	0.171174	-0.546404	0.804967	-0.284198										-0.396890	0.592328	-0.158668							-0.194982	0.082606	-0.010633	0.436068	0.071583	-0.100233
14619	121.825000	-0.744664	0.587479	0.132075	-0.676282	0.891508	0.102229	-0.700511	0.596987	-0.079506	-0.632836	0.894934	-0.082834	-0.604120	1.172395	0.074681	-0.645439	0.790303	0.429800	-0.585858	1.132347	0.170575	-0.546955	0.804511	-0.285061										-0.397313	0.592343	-0.159185							-0.194978	0.082591	-0.010694	0.436077	0.071581	-0.100230
14620	121.833333	-0.744713	0.587332	0.132018	-0.676607	0.891181	0.101801	-0.701009	0.596613	-0.079688	-0.633587	0.894547	-0.083354	-0.604721	1.172731	0.074077	-0.644853	0.790524	0.429513	-0.586145	1.132979	0.169939	-0.547521	0.804159	-0.286144										-0.397711	0.592352	-0.159535							-0.194975	0.082586	-0.010757	0.436082	0.071583	-0.100214
14621	121.841667	-0.744858	0.587227	0.132005	-0.676973	0.890933	0.101384	-0.701541	0.596237	-0.079829	-0.634392	0.894168	-0.083884	-0.605428	1.172997	0.073405	-0.644309	0.790756	0.429210	-0.586448	1.133567	0.169328	-0.548130	0.803747	-0.287181										-0.398143	0.592393	-0.159949							-0.194987	0.082579	-0.010817	0.436084	0.071586	-0.100204
14622	121.850000	-0.744927	0.587069	0.131981	-0.677353	0.890615	0.100892	-0.702047	0.595897	-0.079950	-0.635198	0.893790	-0.084413	-0.606057	1.173266	0.072613	-0.643815	0.790986	0.428894	-0.586697	1.134141	0.168762	-0.548727	0.803342	-0.288163										-0.398588	0.592432	-0.160383							-0.195006	0.082571	-0.010873	0.436082	0.071583	-0.100205
14623	121.858333	-0.745002	0.586918	0.131966	-0.677606	0.890308	0.100500	-0.702526	0.595605	-0.080091	-0.635994	0.893401	-0.084932	-0.606711	1.173489	0.072010	-0.643369	0.791231	0.428570	-0.586984	1.134743	0.168179	-0.549330	0.802936	-0.289198										-0.399021	0.592468	-0.160814							-0.195035	0.082569	-0.010933	0.436082	0.071579	-0.100202
14624	121.866667	-0.745090	0.586787	0.131947	-0.678015	0.890020	0.100081	-0.702992	0.595314	-0.080211	-0.636809	0.893003	-0.085453	-0.607387	1.173696	0.071322	-0.642963	0.791466	0.428233	-0.587237	1.135372	0.167594	-0.549930	0.802507	-0.290233										-0.399486	0.592500	-0.161270							-0.195077	0.082551	-0.010993	0.436081	0.071581	-0.100213
14625	121.875000	-0.745184	0.586676	0.131932	-0.678383	0.889773	0.099580	-0.703484	0.595068	-0.080286	-0.637627	0.892618	-0.085984	-0.608050	1.173934	0.070690	-0.642594	0.791702	0.427873	-0.587357	1.136090	0.167133	-0.550530	0.802080	-0.291346										-0.399927	0.592511	-0.161690							-0.195077	0.082663	-0.011000	0.436084	0.071577	-0.100227
14626	121.883333	-0.745155	0.586469	0.131863	-0.678867	0.889573	0.099220	-0.703888	0.594773	-0.080393	-0.638461	0.892215	-0.086514	-0.608705	1.174200	0.070017	-0.642259	0.791954	0.427504	-0.587621	1.136806	0.166640	-0.551140	0.801630	-0.292329										-0.400358	0.592501	-0.162099							-0.195089	0.082764	-0.010998	0.436080	0.071581	-0.100236
14627	121.891667	-0.745312	0.586410	0.131851	-0.679256	0.889305	0.098749	-0.704287	0.594484	-0.080519	-0.639255	0.891809	-0.086992	-0.609378	1.174436	0.069337	-0.641963	0.792206	0.427107	-0.587860	1.137382	0.165931	-0.551742	0.801122	-0.293319										-0.400796	0.592470	-0.162490							-0.195125	0.082770	-0.011054	0.436083	0.071587	-0.100236
14628	121.900000	-0.745378	0.586293	0.131817	-0.679673	0.889115	0.098273	-0.704763	0.594184	-0.080623	-0.640038	0.891394	-0.087460	-0.609991	1.174699	0.068700	-0.641694	0.792469	0.426690	-0.588098	1.138066	0.165322	-0.552346	0.800692	-0.294370										-0.401215	0.592436	-0.162862							-0.195161	0.082780	-0.011101	0.436085	0.071590	-0.100230
14629	121.908333	-0.745379	0.586115	0.131768	-0.680198	0.888927	0.097881	-0.705171	0.593864	-0.080764	-0.640875	0.890997	-0.087938	-0.610643	1.175046	0.067946	-0.641472	0.792741	0.426241	-0.588350	1.138742	0.164534	-0.552953	0.800124	-0.295336										-0.401625	0.592377	-0.163213							-0.195187	0.082794	-0.011143	0.436082	0.071590	-0.100218
14630	121.916667	-0.745445	0.585952	0.131720	-0.680643	0.888761	0.097457	-0.705488	0.593559	-0.080832	-0.641681	0.890606	-0.088390	-0.611278	1.175411	0.067103	-0.641279	0.793017	0.425771	-0.588674	1.139435	0.163824	-0.553594	0.799630	-0.296433										-0.402036	0.592305	-0.163571							-0.195212	0.082786	-0.011181	0.436088	0.071593	-0.100209
14631	121.925000	-0.745344	0.585629	0.131600	-0.681124	0.888635	0.097075	-0.706070	0.593319	-0.081004	-0.642502	0.890225	-0.088810	-0.611981	1.175748	0.066330	-0.641133	0.793303	0.425252	-0.589016	1.140222	0.163022	-0.554192	0.799099	-0.297317										-0.402466	0.592242	-0.163935							-0.195228	0.082775	-0.011198	0.436089	0.071592	-0.100209
14632	121.933333	-0.745324	0.585420	0.131597	-0.681604	0.888460	0.096667	-0.706598	0.593035	-0.081186	-0.643339	0.889862	-0.089209	-0.612650	1.176243	0.065413	-0.641017	0.793581	0.424702	-0.589203	1.141028	0.162164	-0.554826	0.798553	-0.298260										-0.402902	0.592209	-0.164312							-0.195307	0.082550	-0.011332	0.436092	0.071598	-0.100206
14633	121.941667	-0.745427	0.585280	0.131640	-0.682086	0.888328	0.096308	-0.707082	0.592664	-0.081301	-0.644194	0.889510	-0.089602	-0.613308	1.176698	0.064550	-0.640965	0.793859	0.424121	-0.589644	1.141859	0.161341	-0.555504	0.798013	-0.299189										-0.403348	0.592223	-0.164738							-0.195251	0.082738	-0.011214	0.436093	0.071592	-0.100213
14634	121.950000	-0.745263	0.584847	0.131545	-0.682615	0.888162	0.095963	-0.707587	0.592331	-0.081335	-0.645069	0.889150	-0.089985	-0.613982	1.177152	0.063738	-0.640944	0.794129	0.423524	-0.590043	1.142752	0.160576	-0.556202	0.797589	-0.300172										-0.403778	0.592278	-0.165199							-0.195260	0.082720	-0.011214	0.436101	0.071592	-0.100222
14635	121.958333	-0.745256	0.584600	0.131581	-0.683046	0.887995	0.095603	-0.708006	0.592003	-0.081333	-0.646002	0.888798	-0.090355	-0.614688	1.177695	0.062816	-0.640988	0.794386	0.422901	-0.590432	1.143713	0.159727	-0.556956	0.797169	-0.301095										-0.404170	0.592379	-0.165695							-0.195301	0.082621	-0.011274	0.436095	0.071596	-0.100230
14636	121.966667	-0.745546	0.584690	0.131822	-0.683561	0.887859	0.095313	-0.708495	0.591810	-0.081269	-0.646894	0.888423	-0.090723	-0.615384	1.178242	0.061923	-0.641073	0.794621	0.422273	-0.590846	1.144800	0.159033	-0.557733	0.796861	-0.302076										-0.404526	0.592495	-0.166194							-0.195356	0.082532	-0.011332	0.436101	0.071598	-0.100233
14637	121.975000	-0.745614	0.584601	0.131888	-0.684012	0.887649	0.095040	-0.708800	0.591651	-0.081261	-0.647816	0.888051	-0.091066	-0.616114	1.178848	0.060939	-0.641225	0.794869	0.421656	-0.591291	1.145751	0.158093	-0.558535	0.796516	-0.302934										-0.404839	0.592618	-0.166667							-0.195331	0.082682	-0.011271	0.436106	0.071604	-0.100229
14638	121.983333	-0.745693	0.584555	0.131921	-0.684620	0.887461	0.094702	-0.709063	0.591513	-0.081263	-0.648698	0.887653	-0.091406	-0.616867	1.179447	0.060055	-0.641418	0.795094	0.421038	-0.591718	1.146808	0.157230	-0.559391	0.796237	-0.303917										-0.405134	0.592919	-0.167257							-0.195314	0.082821	-0.011220	0.436105	0.071603	-0.100222
14639	121.991667	-0.745884	0.584636	0.131946	-0.685183	0.887267	0.094336	-0.709271	0.591330	-0.081333	-0.649575	0.887248	-0.091746	-0.617551	1.180009	0.059093	-0.641667	0.795345	0.420444	-0.592148	1.148009	0.156425	-0.560210	0.795871	-0.304746										-0.405306	0.592989	-0.167500							-0.195407	0.082651	-0.011380	0.436107	0.071601	-0.100214
14640	122.000000	-0.745861	0.584559	0.131839	-0.685802	0.887090	0.094027	-0.709509	0.591132	-0.081428	-0.650429	0.886840	-0.092096	-0.618221	1.180591	0.058208	-0.641948	0.795595	0.419856	-0.592702	1.149257	0.155684	-0.561043	0.795482	-0.305537										-0.405482	0.593073	-0.167827							-0.195356	0.082881	-0.011314	0.436110	0.071608	-0.100211
14641	122.008333	-0.745984	0.584558	0.131745	-0.686377	0.886925	0.093689	-0.709688	0.590861	-0.081571	-0.651188	0.886378	-0.092450	-0.618971	1.181271	0.057230	-0.642266	0.795869	0.419291	-0.593150	1.150283	0.154503	-0.561922	0.795154	-0.306506										-0.405600	0.593137	-0.168078							-0.195385	0.082886	-0.011391	0.436109	0.071612	-0.100213
14642	122.016667	-0.746096	0.584549	0.131642	-0.686980	0.886752	0.093289	-0.709919	0.590550	-0.081711	-0.651924	0.885911	-0.092786	-0.619710	1.182077	0.056194	-0.642619	0.796154	0.418729	-0.593628	1.151516	0.153534	-0.562803	0.794716	-0.307384										-0.405676	0.593187	-0.168276							-0.195411	0.082873	-0.011494	0.436108	0.071608	-0.100210
14643	122.025000	-0.746171	0.584457	0.131515	-0.687580	0.886540	0.092847	-0.710116	0.590198	-0.081893	-0.652656	0.885447	-0.093144	-0.620437	1.182760	0.055201	-0.643024	0.796480	0.418199	-0.594259	1.152731	0.152550	-0.563616	0.794203	-0.307963										-0.405708	0.593229	-0.168412							-0.195509	0.082641	-0.011748	0.436110	0.071622	-0.100226
14644	122.033333	-0.746244	0.584299	0.131374	-0.688199	0.886310	0.092347	-0.710352	0.589840	-0.082076	-0.653317	0.884967	-0.093493	-0.621219	1.183467	0.054124	-0.643458	0.796813	0.417669	-0.594846	1.154069	0.151658	-0.564531	0.793742	-0.308740										-0.405706	0.593262	-0.168485							-0.195536	0.082609	-0.011870	0.436112	0.071608	-0.100231
14645	122.041667	-0.746113	0.583932	0.131124	-0.688820	0.886156	0.091945	-0.710689	0.589599	-0.082281	-0.653921	0.884470	-0.093793	-0.621969	1.184236	0.053027	-0.643950	0.797176	0.417155	-0.595331	1.155286	0.150618	-0.565415	0.793177	-0.309390										-0.405685	0.593315	-0.168500							-0.195567	0.082601	-0.011995	0.436115	0.071610	-0.100234
14646	122.050000	-0.746346	0.583879	0.131106	-0.689420	0.885918	0.091497	-0.711034	0.589411	-0.082467	-0.654517	0.883978	-0.094087	-0.622749	1.185015	0.051945	-0.644491	0.797536	0.416636	-0.595975	1.156639	0.149686	-0.566331	0.792620	-0.310021										-0.405650	0.593386	-0.168470							-0.195595	0.082582	-0.012103	0.436116	0.071602	-0.100228
14647	122.058333	-0.746417	0.583695	0.131036	-0.689999	0.885746	0.091027	-0.711404	0.589257	-0.082642	-0.655173	0.883516	-0.094428	-0.623489	1.185736	0.050861	-0.645105	0.797910	0.416126	-0.596368	1.157952	0.148621	-0.567263	0.791995	-0.310505										-0.405620	0.593487	-0.168409							-0.195619	0.082581	-0.012189	0.436118	0.071600	-0.100221
14648	122.066667	-0.746483	0.583476	0.130973	-0.690586	0.885502	0.090534	-0.711866	0.589173	-0.082761	-0.655817	0.883046	-0.094753	-0.624245	1.186438	0.049702	-0.645768	0.798277	0.415617	-0.596969	1.159365	0.147804	-0.568241	0.791350	-0.310966										-0.405600	0.593606	-0.168333							-0.195578	0.082794	-0.012134	0.436119	0.071597	-0.100213
14649	122.075000	-0.746497	0.583222	0.130890	-0.691151	0.885330	0.090125	-0.712246	0.589046	-0.082891	-0.656475	0.882595	-0.095078	-0.625017	1.187088	0.048623	-0.646522	0.798621	0.415087	-0.597484	1.160585	0.146641	-0.569310	0.790837	-0.311624										-0.405599	0.593752	-0.168270							-0.195638	0.082684	-0.012254	0.436118	0.071604	-0.100207
14650	122.083333	-0.746711	0.583184	0.130951	-0.691720	0.885118	0.089658	-0.712679	0.588939	-0.082980	-0.657118	0.882143	-0.095390	-0.625797	1.187759	0.047414	-0.647335	0.798959	0.414559	-0.598093	1.161800	0.145566	-0.570361	0.790142	-0.311942										-0.405619	0.593886	-0.168224							-0.195689	0.082584	-0.012360	0.436118	0.071610	-0.100203
14651	122.091667	-0.746684	0.582972	0.130883	-0.692226	0.884866	0.089211	-0.713136	0.588793	-0.083035	-0.657719	0.881675	-0.095712	-0.626549	1.188319	0.046334	-0.648233	0.799278	0.414022	-0.598626	1.163158	0.144580	-0.571499	0.789527	-0.312423										-0.405693	0.594006	-0.168229							-0.195667	0.082703	-0.012333	0.436117	0.071615	-0.100210
14652	122.100000	-0.746835	0.582936	0.130885	-0.692804	0.884630	0.088826	-0.713541	0.588623	-0.083119	-0.658372	0.881215	-0.096046	-0.627301	1.188845	0.045214	-0.649195	0.799579	0.413479	-0.599172	1.164446	0.143566	-0.572620	0.788999	-0.312936										-0.405808	0.594093	-0.168280							-0.195653	0.082809	-0.012302	0.436108	0.071609	-0.100216
14653	122.108333	-0.746833	0.582789	0.130788	-0.693312	0.884407	0.088445	-0.713953	0.588464	-0.083217	-0.658926	0.880730	-0.096327	-0.628064	1.189311	0.044033	-0.650232	0.799852	0.412918	-0.599769	1.165730	0.142565	-0.573786	0.788373	-0.313274										-0.405990	0.594143	-0.168375							-0.195730	0.082604	-0.012453	0.436109	0.071604	-0.100222
14654	122.116667	-0.747054	0.582895	0.130831	-0.693810	0.884134	0.087944	-0.714358	0.588267	-0.083297	-0.659551	0.880259	-0.096631	-0.628923	1.189864	0.042721	-0.651295	0.800092	0.412334	-0.600336	1.166906	0.141505	-0.574940	0.787747	-0.313569										-0.406218	0.594164	-0.168506							-0.195669	0.082823	-0.012348	0.436102	0.071597	-0.100231
14655	122.125000	-0.747168	0.582884	0.130774	-0.694311	0.883900	0.087582	-0.714702	0.587996	-0.083436	-0.660143	0.879784	-0.096934	-0.629680	1.190151	0.041802	-0.652403	0.800325	0.411739	-0.600997	1.168408	0.140684	-0.576103	0.787100	-0.313814										-0.406505	0.594160	-0.168666							-0.195669	0.082822	-0.012376	0.436097	0.071590	-0.100229
14656	122.133333	-0.747060	0.582607	0.130550	-0.694861	0.883652	0.087259	-0.715028	0.587741	-0.083574	-0.660739	0.879306	-0.097238	-0.630489	1.190497	0.040648	-0.653522	0.800522	0.411114	-0.601524	1.169661	0.139694	-0.577313	0.786470	-0.314013										-0.406842	0.594166	-0.168960							-0.195663	0.082830	-0.012407	0.436103	0.071589	-0.100226
14657	122.141667	-0.747299	0.582697	0.130557	-0.695360	0.883426	0.086928	-0.715326	0.587451	-0.083738	-0.661297	0.878837	-0.097492	-0.631018	1.190860	0.039421	-0.654646	0.800694	0.410458	-0.602051	1.170882	0.138651	-0.578498	0.785840	-0.314175										-0.407122	0.594095	-0.169027							-0.195661	0.082829	-0.012425	0.436091	0.071585	-0.100216
14658	122.150000	-0.747236	0.582423	0.130356	-0.695840	0.883149	0.086543	-0.715685	0.587211	-0.083904	-0.661855	0.878361	-0.097747	-0.631761	1.191269	0.038226	-0.655792	0.800846	0.409772	-0.602561	1.172047	0.137631	-0.579721	0.785196	-0.314307										-0.407438	0.594043	-0.169228							-0.195722	0.082610	-0.012580	0.436087	0.071578	-0.100210
14659	122.158333	-0.747502	0.582616	0.130467	-0.696332	0.882884	0.086199	-0.716086	0.587037	-0.084052	-0.662423	0.877906	-0.098003	-0.632501	1.191599	0.037093	-0.656959	0.800983	0.409067	-0.603078	1.173320	0.136608	-0.581002	0.784520	-0.314316										-0.407754	0.593985	-0.169452							-0.195650	0.082818	-0.012493	0.436081	0.071579	-0.100215
14660	122.166667	-0.747396	0.582231	0.130172	-0.696796	0.882579	0.085829	-0.716443	0.586888	-0.084241	-0.662963	0.877449	-0.098225	-0.633211	1.192005	0.035973	-0.658156	0.801095	0.408340	-0.603606	1.174556	0.135589	-0.582284	0.783863	-0.314319										-0.408040	0.593925	-0.169690							-0.195644	0.082802	-0.012532	0.436074	0.071582	-0.100221
14661	122.175000	-0.747556	0.582241	0.130174	-0.697236	0.882306	0.085475	-0.716855	0.586790	-0.084421	-0.663546	0.877000	-0.098463	-0.633911	1.192406	0.034873	-0.659397	0.801183	0.407590	-0.604173	1.175704	0.134463	-0.583665	0.783258	-0.314364										-0.408296	0.593887	-0.169943							-0.195643	0.082773	-0.012578	0.436067	0.071575	-0.100228
14662	122.183333	-0.747585	0.582335	0.130288	-0.697675	0.882009	0.085119	-0.717238	0.586722	-0.084583	-0.664054	0.876533	-0.098656	-0.634611	1.192810	0.033773	-0.660673	0.801257	0.406819	-0.604728	1.176890	0.133449	-0.585141	0.782667	-0.314487										-0.408529	0.593866	-0.170211							-0.195635	0.082747	-0.012628	0.436064	0.071568	-0.100228
14663	122.191667	-0.747541	0.582089	0.130106	-0.698078	0.881697	0.084757	-0.717645	0.586654	-0.084697	-0.664639	0.876083	-0.098872	-0.635373	1.193273	0.032692	-0.661995	0.801296	0.406032	-0.605237	1.178123	0.132410	-0.586642	0.782174	-0.314570										-0.408716	0.593907	-0.170447							-0.195626	0.082729	-0.012672	0.436059	0.071558	-0.100231
14664	122.200000	-0.747494	0.581857	0.129940	-0.698479	0.881316	0.084433	-0.718076	0.586588	-0.084782	-0.665157	0.875611	-0.099067	-0.636136	1.193676	0.031576	-0.663352	0.801314	0.405221	-0.605754	1.179302	0.131367	-0.588160	0.781662	-0.314527										-0.408937	0.593955	-0.170823							-0.195619	0.082711	-0.012711	0.436055	0.071558	-0.100235
14665	122.208333	-0.747414	0.581840	0.129946	-0.698851	0.880968	0.084062	-0.718420	0.586449	-0.084875	-0.665714	0.875134	-0.099251	-0.636890	1.194170	0.030509	-0.664757	0.801309	0.404385	-0.606284	1.180490	0.130339	-0.589765	0.781160	-0.314462										-0.409060	0.594002	-0.171018							-0.195595	0.082707	-0.012748	0.436056	0.071557	-0.100222
14666	122.216667	-0.747619	0.582159	0.130158	-0.699180	0.880615	0.083757	-0.718802	0.586345	-0.084936	-0.666183	0.874647	-0.099427	-0.637530	1.194616	0.029400	-0.666201	0.801297	0.403518	-0.606760	1.181686	0.129354	-0.591387	0.780592	-0.314214										-0.409215	0.594067	-0.171309							-0.195579	0.082705	-0.012778	0.436053	0.071561	-0.100222
14667	122.225000	-0.747459	0.582004	0.130018	-0.699505	0.880239	0.083421	-0.719162	0.586258	-0.085036	-0.666726	0.874173	-0.099619	-0.638342	1.195103	0.028397	-0.667680	0.801261	0.402613	-0.607297	1.182924	0.128321	-0.593071	0.780113	-0.314152										-0.409356	0.594135	-0.171628							-0.195572	0.082706	-0.012807	0.436060	0.071567	-0.100214
14668	122.233333	-0.747283	0.581851	0.129879	-0.699824	0.879884	0.083132	-0.719453	0.586147	-0.085149	-0.667175	0.873680	-0.099800	-0.639035	1.195565	0.027391	-0.669202	0.801217	0.401679	-0.607825	1.184125	0.127298	-0.594749	0.779623	-0.313967										-0.409501	0.594197	-0.171941							-0.195559	0.082711	-0.012833	0.436063	0.071578	-0.100219
14669	122.241667	-0.747545	0.582187	0.130035	-0.700146	0.879438	0.082831	-0.719733	0.585993	-0.085269	-0.667680	0.873205	-0.099974	-0.639686	1.196076	0.026277	-0.670741	0.801133	0.400688	-0.608352	1.185371	0.126255	-0.596479	0.779122	-0.313823										-0.409662	0.594237	-0.172286							-0.195552	0.082704	-0.012870	0.436063	0.071580	-0.100223
14670	122.250000	-0.747505	0.582191	0.129976	-0.700466	0.878941	0.082479	-0.719967	0.585856	-0.085400	-0.668096	0.872710	-0.100137	-0.640325	1.196625	0.025235	-0.672286	0.801050	0.399676	-0.608853	1.186612	0.125200	-0.598186	0.778592	-0.313535										-0.409838	0.594251	-0.172629							-0.195544	0.082696	-0.012908	0.436073	0.071581	-0.100230
14671	122.258333	-0.747302	0.582021	0.129818	-0.700629	0.878549	0.082302	-0.720260	0.585738	-0.085528	-0.668531	0.872224	-0.100259	-0.640959	1.197153	0.024185	-0.673828	0.800924	0.398595	-0.609364	1.187887	0.124166	-0.599914	0.778133	-0.313428										-0.410019	0.594246	-0.173005							-0.195540	0.082683	-0.012950	0.436077	0.071583	-0.100228
14672	122.266667	-0.747399	0.582165	0.129859	-0.700939	0.878070	0.082000	-0.720582	0.585618	-0.085631	-0.668948	0.871730	-0.100354	-0.641544	1.197725	0.023137	-0.675366	0.800781	0.397481	-0.609869	1.189177	0.123130	-0.601598	0.777563	-0.313116										-0.410163	0.594259	-0.173422							-0.195536	0.082669	-0.012989	0.436087	0.071587	-0.100230
14673	122.275000	-0.747315	0.582107	0.129790	-0.701259	0.877585	0.081775	-0.720857	0.585491	-0.085765	-0.669346	0.871242	-0.100403	-0.642196	1.198341	0.022013	-0.676888	0.800614	0.396322	-0.610360	1.190510	0.122147	-0.603270	0.776977	-0.312748										-0.410366	0.594180	-0.173783							-0.195536	0.082659	-0.013032	0.436091	0.071586	-0.100220
14674	122.283333	-0.746915	0.581747	0.129530	-0.701513	0.877072	0.081509	-0.721184	0.585392	-0.085896	-0.669720	0.870752	-0.100424	-0.642776	1.199039	0.021020	-0.678414	0.800444	0.395146	-0.610832	1.191872	0.121191	-0.604943	0.776374	-0.312374										-0.410585	0.594084	-0.174162							-0.195534	0.082655	-0.013076	0.436101	0.071587	-0.100212
14675	122.291667	-0.746805	0.581679	0.129483	-0.701717	0.876536	0.081229	-0.721485	0.585317	-0.086016	-0.670071	0.870275	-0.100431	-0.643399	1.199691	0.020117	-0.679958	0.800244	0.393929	-0.611272	1.193297	0.120242	-0.606580	0.775733	-0.311869										-0.410824	0.593972	-0.174555							-0.195523	0.082642	-0.013114	0.436109	0.071603	-0.100210
14676	122.300000	-0.746679	0.581606	0.129448	-0.701894	0.875972	0.080942	-0.721786	0.585262	-0.086118	-0.670419	0.869805	-0.100431	-0.643975	1.200441	0.019141	-0.681515	0.800027	0.392696	-0.611730	1.194810	0.119374	-0.608218	0.775098	-0.311325										-0.411068	0.593852	-0.174965							-0.195521	0.082639	-0.013150	0.436112	0.071608	-0.100199
14677	122.308333	-0.746533	0.581550	0.129445	-0.702078	0.875397	0.080673	-0.722182	0.585253	-0.086162	-0.670805	0.869359	-0.100454	-0.644611	1.201172	0.018493	-0.683099	0.799813	0.391435	-0.612213	1.196322	0.118537	-0.609872	0.774537	-0.310863										-0.411321	0.593736	-0.175398							-0.195517	0.082630	-0.013189	0.436120	0.071614	-0.100203
14678	122.316667	-0.746369	0.581505	0.129447	-0.702263	0.874811	0.080385	-0.722495	0.585234	-0.086218	-0.671119	0.868928	-0.100447	-0.645217	1.202040	0.017632	-0.684712	0.799616	0.390161	-0.612662	1.197838	0.117763	-0.611489	0.774033	-0.310312										-0.411581	0.593630	-0.175858							-0.195519	0.082617	-0.013236	0.436121	0.071620	-0.100215
14679	122.325000	-0.746336	0.581635	0.129574	-0.702417	0.874293	0.080072	-0.722778	0.585226	-0.086255	-0.671487	0.868544	-0.100492	-0.645848	1.202765	0.016892	-0.686365	0.799387	0.388832	-0.613106	1.199317	0.116963	-0.613152	0.773603	-0.309842										-0.411851	0.593525	-0.176321							-0.195526	0.082608	-0.013269	0.436120	0.071611	-0.100220
14680	122.333333	-0.746294	0.581800	0.129722	-0.702619	0.873791	0.079822	-0.723097	0.585227	-0.086248	-0.671807	0.868169	-0.100518	-0.646462	1.203567	0.016137	-0.688034	0.799162	0.387476	-0.613538	1.200726	0.116199	-0.614800	0.773229	-0.309357										-0.412116	0.593440	-0.176794							-0.195520	0.082605	-0.013310	0.436124	0.071611	-0.100223
14681	122.341667	-0.745947	0.581731	0.129699	-0.702751	0.873394	0.079529	-0.723409	0.585276	-0.086237	-0.672152	0.867843	-0.100590	-0.647119	1.204237	0.015505	-0.689753	0.798935	0.386078	-0.613998	1.202064	0.115464	-0.616448	0.772870	-0.308784										-0.412382	0.593386	-0.177278							-0.195532	0.082590	-0.013349	0.436123	0.071608	-0.100227
14682	122.350000	-0.745575	0.581695	0.129676	-0.702979	0.872958	0.079296	-0.723618	0.585296	-0.086248	-0.672460	0.867542	-0.100644	-0.647756	1.204893	0.014847	-0.691509	0.798694	0.384651	-0.614398	1.203310	0.114721	-0.618097	0.772553	-0.308228										-0.412644	0.593358	-0.177758							-0.195543	0.082579	-0.013384	0.436116	0.071594	-0.100220
14683	122.358333	-0.745350	0.581843	0.129762	-0.703146	0.872554	0.079052	-0.723847	0.585349	-0.086216	-0.672814	0.867278	-0.100699	-0.648344	1.205485	0.014096	-0.693290	0.798448	0.383199	-0.614806	1.204473	0.113992	-0.619729	0.772277	-0.307667										-0.412905	0.593346	-0.178228							-0.195549	0.082577	-0.013421	0.436113	0.071591	-0.100215
14684	122.366667	-0.745123	0.582003	0.129852	-0.703319	0.872207	0.078878	-0.724090	0.585403	-0.086171	-0.673124	0.867026	-0.100736	-0.648954	1.205997	0.013419	-0.695085	0.798208	0.381730	-0.615186	1.205524	0.113292	-0.621352	0.772027	-0.307100										-0.413168	0.593343	-0.178690							-0.195555	0.082575	-0.013457	0.436105	0.071589	-0.100207
14685	122.375000	-0.744895	0.582165	0.129922	-0.703480	0.871906	0.078741	-0.724276	0.585452	-0.086151	-0.673443	0.866789	-0.100769	-0.649573	1.206470	0.012838	-0.696868	0.797981	0.380242	-0.615562	1.206527	0.112589	-0.622962	0.771832	-0.306543										-0.413413	0.593355	-0.179125							-0.195557	0.082578	-0.013493	0.436092	0.071592	-0.100209
14686	122.383333	-0.744977	0.582637	0.130193	-0.703697	0.871558	0.078569	-0.724437	0.585493	-0.086136	-0.673785	0.866572	-0.100774	-0.650178	1.206928	0.012170	-0.698656	0.797774	0.378762	-0.615953	1.207457	0.111866	-0.624527	0.771636	-0.305984										-0.413656	0.593361	-0.179540							-0.195565	0.082578	-0.013526	0.436083	0.071592	-0.100212
14687	122.391667	-0.744758	0.582749	0.130253	-0.703858	0.871301	0.078534	-0.724612	0.585493	-0.086114	-0.674092	0.866350	-0.100742	-0.650732	1.207321	0.011537	-0.700418	0.797582	0.377283	-0.616302	1.208340	0.111188	-0.626022	0.771419	-0.305358										-0.413895	0.593386	-0.179940							-0.195571	0.082577	-0.013574	0.436069	0.071589	-0.100222
14688	122.400000	-0.744548	0.582832	0.130303	-0.704069	0.870877	0.078311	-0.724786	0.585508	-0.086091	-0.674417	0.866135	-0.100692	-0.651326	1.207691	0.010906	-0.702166	0.797411	0.375829	-0.616689	1.209169	0.110459	-0.627511	0.771280	-0.304892										-0.414124	0.593410	-0.180311							-0.195571	0.082586	-0.013622	0.436064	0.071570	-0.100216
14689	122.408333	-0.744055	0.582630	0.130153	-0.704217	0.870563	0.078213	-0.724890	0.585477	-0.086104	-0.674769	0.865921	-0.100640	-0.651892	1.208032	0.010310	-0.703964	0.797239	0.374440	-0.617039	1.209987	0.109778	-0.628928	0.771101	-0.304370										-0.414324	0.593435	-0.180644							-0.195572	0.082576	-0.013675	0.436057	0.071565	-0.100232
14690	122.416667	-0.743927	0.582733	0.130193	-0.704341	0.870351	0.078212	-0.725036	0.585472	-0.086095	-0.675089	0.865710	-0.100547	-0.652393	1.208414	0.009615	-0.705748	0.797476	0.373295	-0.617424	1.210749	0.109075	-0.630285	0.770898	-0.303837										-0.414556	0.593481	-0.181065							-0.195636	0.082340	-0.013859	0.436053	0.071557	-0.100233
14691	122.425000	-0.744047	0.583062	0.130286	-0.704495	0.869994	0.078071	-0.725200	0.585475	-0.086071	-0.675441	0.865528	-0.100477	-0.652969	1.208708	0.009117	-0.707458	0.797061	0.371756	-0.617785	1.211524	0.108462	-0.631563	0.770707	-0.303322										-0.414715	0.593488	-0.181221							-0.195646	0.082323	-0.013914	0.436044	0.071547	-0.100234
14692	122.433333	-0.743865	0.583100	0.130481	-0.704598	0.869629	0.077914	-0.725408	0.585501	-0.086044	-0.675804	0.865351	-0.100385	-0.653497	1.208978	0.008604	-0.709135	0.797065	0.370490	-0.618114	1.212234	0.107900	-0.632784	0.770538	-0.302813										-0.414897	0.593516	-0.181457							-0.195577	0.082532	-0.013843	0.436043	0.071547	-0.100230
14693	122.441667	-0.743543	0.583007	0.130429	-0.704686	0.869321	0.077796	-0.725528	0.585487	-0.086042	-0.676135	0.865169	-0.100298	-0.654014	1.209228	0.008195	-0.710774	0.797182	0.369363	-0.618421	1.212942	0.107334	-0.633937	0.770312	-0.302400										-0.415057	0.593539	-0.181653							-0.195576	0.082518	-0.013892	0.436035	0.071547	-0.100222
14694	122.450000	-0.743590	0.583293	0.130569	-0.704727	0.868988	0.077624	-0.725633	0.585474	-0.086034	-0.676495	0.865003	-0.100226	-0.654505	1.209441	0.007733	-0.712341	0.797347	0.368302	-0.618722	1.213639	0.106844	-0.635004	0.770141	-0.301795										-0.415184	0.593566	-0.181820							-0.195575	0.082507	-0.013946	0.436031	0.071551	-0.100224
14695	122.458333	-0.743028	0.583006	0.130384	-0.704761	0.868633	0.077439	-0.725733	0.585465	-0.086026	-0.676852	0.864818	-0.100156	-0.655020	1.209630	0.007387	-0.713840	0.797588	0.367340	-0.618966	1.214245	0.106365	-0.636032	0.769956	-0.301277										-0.415277	0.593627	-0.181934							-0.195641	0.082277	-0.014113	0.436031	0.071557	-0.100228
14696	122.466667	-0.742905	0.583126	0.130407	-0.704784	0.868346	0.077309	-0.725821	0.585455	-0.086014	-0.677191	0.864626	-0.100097	-0.655533	1.209828	0.007057	-0.715280	0.797883	0.366412	-0.619226	1.214849	0.105892	-0.637030	0.769785	-0.300772										-0.415336	0.593704	-0.182005							-0.195637	0.082271	-0.014156	0.436028	0.071559	-0.100231
14697	122.475000	-0.743233	0.583585	0.130624	-0.704775	0.868113	0.077236	-0.725874	0.585443	-0.086001	-0.677543	0.864446	-0.100055	-0.655995	1.209978	0.006727	-0.716705	0.798303	0.365563	-0.619421	1.215394	0.105463	-0.638021	0.769564	-0.300186										-0.415354	0.593812	-0.182031							-0.195636	0.082261	-0.014198	0.436028	0.071550	-0.100232
14698	122.483333	-0.743117	0.583786	0.130668	-0.704726	0.867885	0.077159	-0.725923	0.585445	-0.085988	-0.677908	0.864264	-0.100059	-0.656458	1.210142	0.006494	-0.718114	0.798770	0.364714	-0.619629	1.215961	0.105041	-0.639001	0.769448	-0.299757										-0.415342	0.593928	-0.182018							-0.195566	0.082463	-0.014112	0.436031	0.071548	-0.100240
14699	122.491667	-0.742588	0.583550	0.130478	-0.704753	0.867588	0.077056	-0.725962	0.585439	-0.085966	-0.678212	0.864099	-0.100034	-0.656842	1.210297	0.006228	-0.719562	0.799353	0.363901	-0.619843	1.216537	0.104637	-0.639967	0.769288	-0.299253										-0.415289	0.594056	-0.181959							-0.195595	0.082339	-0.014195	0.436036	0.071550	-0.100241
14700	122.500000	-0.742483	0.583667	0.130489	-0.704684	0.867422	0.077064	-0.725989	0.585432	-0.085949	-0.678507	0.863938	-0.100012	-0.657329	1.210524	0.005915	-0.721027	0.799951	0.363062	-0.620102	1.217116	0.104201	-0.640906	0.769130	-0.298706										-0.415203	0.594188	-0.181876							-0.195619	0.082214	-0.014278	0.436038	0.071549	-0.100234
14701	122.508333	-0.742263	0.583716	0.130443	-0.704617	0.867126	0.076939	-0.726005	0.585432	-0.085938	-0.678834	0.863773	-0.100024	-0.657754	1.210770	0.005569	-0.722532	0.800643	0.362294	-0.620329	1.217668	0.103746	-0.641821	0.768988	-0.298131										-0.415076	0.594328	-0.181755							-0.195610	0.082207	-0.014285	0.436044	0.071549	-0.100224
14702	122.516667	-0.742309	0.583838	0.130487	-0.704527	0.866973	0.076967	-0.726004	0.585427	-0.085934	-0.679136	0.863610	-0.100036	-0.658213	1.211053	0.005275	-0.724042	0.801389	0.361565	-0.620727	1.218309	0.103413	-0.642726	0.768857	-0.297495										-0.414901	0.594487	-0.181616							-0.195539	0.082415	-0.014160	0.436051	0.071558	-0.100218
14703	122.525000	-0.742228	0.583884	0.130462	-0.704419	0.866837	0.077023	-0.725992	0.585423	-0.085937	-0.679410	0.863447	-0.100026	-0.658646	1.211361	0.004871	-0.725531	0.802143	0.360878	-0.620821	1.218888	0.102873	-0.643684	0.768722	-0.296821										-0.414664	0.594668	-0.181445							-0.195589	0.082193	-0.014262	0.436054	0.071569	-0.100221
14704	122.533333	-0.742139	0.583910	0.130433	-0.704285	0.866591	0.076930	-0.725962	0.585417	-0.085941	-0.679711	0.863291	-0.100011	-0.659055	1.211717	0.004409	-0.726995	0.803009	0.360315	-0.621086	1.219525	0.102386	-0.644670	0.768584	-0.296114										-0.414395	0.594887	-0.181352							-0.195568	0.082203	-0.014237	0.436057	0.071567	-0.100222
14705	122.541667	-0.742459	0.584297	0.130607	-0.704209	0.866431	0.076978	-0.725915	0.585409	-0.085949	-0.679896	0.863083	-0.100003	-0.659455	1.212097	0.003982	-0.728351	0.804206	0.359965	-0.621388	1.220170	0.101901	-0.645694	0.768427	-0.295389										-0.413999	0.595155	-0.180987							-0.195513	0.082323	-0.014133	0.436065	0.071579	-0.100232
14706	122.550000	-0.741957	0.583947	0.130367	-0.704091	0.866275	0.076972	-0.725862	0.585403	-0.085952	-0.680124	0.862900	-0.099995	-0.659866	1.212442	0.003549	-0.729663	0.805030	0.359441	-0.621668	1.220821	0.101391	-0.646879	0.768373	-0.294646										-0.413565	0.595490	-0.180701							-0.195459	0.082453	-0.014009	0.436065	0.071587	-0.100239
14707	122.558333	-0.742096	0.584146	0.130441	-0.703980	0.866155	0.077010	-0.725795	0.585398	-0.085942	-0.680293	0.862695	-0.099971	-0.660265	1.212822	0.003144	-0.730893	0.805786	0.358898	-0.622052	1.221453	0.100912	-0.648102	0.768268	-0.293889										-0.413043	0.595909	-0.180381							-0.195467	0.082355	-0.014006	0.436071	0.071585	-0.100239
14708	122.566667	-0.742246	0.584367	0.130517	-0.703890	0.865969	0.076953	-0.725724	0.585391	-0.085925	-0.680432	0.862458	-0.099942	-0.660676	1.213227	0.002677	-0.732069	0.806499	0.358337	-0.622268	1.222103	0.100349	-0.649389	0.768161	-0.293109										-0.412470	0.596383	-0.180039							-0.195472	0.082262	-0.014000	0.436073	0.071582	-0.100236
14709	122.575000	-0.741736	0.584122	0.130298	-0.703816	0.865789	0.076867	-0.725664	0.585402	-0.085901	-0.680554	0.862218	-0.099896	-0.661034	1.213556	0.002144	-0.733253	0.807222	0.357754	-0.622631	1.222769	0.099792	-0.650772	0.768061	-0.292298										-0.411834	0.596944	-0.179711							-0.195389	0.082487	-0.013794	0.436080	0.071571	-0.100235
14710	122.583333	-0.741682	0.584231	0.130288	-0.703809	0.865542	0.076715	-0.725593	0.585415	-0.085872	-0.680648	0.861941	-0.099887	-0.661383	1.214003	0.001609	-0.734446	0.807881	0.357086	-0.622994	1.223412	0.099223	-0.652214	0.767974	-0.291477										-0.411152	0.597573	-0.179416							-0.195376	0.082483	-0.013704	0.436081	0.071583	-0.100237
14711	122.591667	-0.741638	0.584366	0.130286	-0.703696	0.865511	0.076600	-0.725521	0.585448	-0.085835	-0.680685	0.861620	-0.099881	-0.661668	1.214359	0.000890	-0.735711	0.808365	0.356282	-0.623373	1.224020	0.098568	-0.653742	0.767883	-0.290604										-0.410437	0.598265	-0.179218							-0.195414	0.082269	-0.013737	0.436083	0.071584	-0.100230
14712	122.600000	-0.741595	0.584505	0.130291	-0.703604	0.865422	0.076412	-0.725449	0.585481	-0.085793	-0.680735	0.861313	-0.099873	-0.661980	1.214762	0.000257	-0.736998	0.808895	0.355473	-0.623765	1.224626	0.097936	-0.655310	0.767802	-0.289690										-0.409696	0.598998	-0.179132							-0.195381	0.082288	-0.013648	0.436083	0.071580	-0.100224
14713	122.608333	-0.741446	0.584631	0.130267	-0.703607	0.865266	0.076165	-0.725391	0.585539	-0.085730	-0.680762	0.860991	-0.099877	-0.662245	1.215114	-0.000411	-0.738289	0.809370	0.354623	-0.624147	1.225200	0.097244	-0.656919	0.767724	-0.288719										-0.408948	0.599804	-0.179173							-0.195306	0.082519	-0.013439	0.436087	0.071586	-0.100235
14714	122.616667	-0.741542	0.584757	0.130317	-0.703539	0.865323	0.076055	-0.725336	0.585586	-0.085673	-0.680752	0.860662	-0.099873	-0.662493	1.215459	-0.001232	-0.739549	0.809809	0.353766	-0.624535	1.225755	0.096529	-0.658551	0.767620	-0.287689										-0.408185	0.600704	-0.179317							-0.195285	0.082543	-0.013346	0.436085	0.071590	-0.100233
14715	122.625000	-0.741516	0.584833	0.130328	-0.703559	0.865165	0.075798	-0.725194	0.585622	-0.085632	-0.680703	0.860334	-0.099869	-0.662704	1.215734	-0.001939	-0.740749	0.810147	0.352864	-0.624908	1.226262	0.095847	-0.660216	0.767486	-0.286584										-0.407354	0.601764	-0.179563							-0.195271	0.082560	-0.013246	0.436078	0.071593	-0.100236
14716	122.633333	-0.741504	0.584888	0.130340	-0.703485	0.865233	0.075714	-0.725094	0.585664	-0.085589	-0.680642	0.860032	-0.099840	-0.662891	1.215973	-0.002636	-0.741889	0.810426	0.351944	-0.625263	1.226738	0.095137	-0.661917	0.767331	-0.285451										-0.406506	0.603008	-0.179875							-0.195256	0.082581	-0.013157	0.436071	0.071578	-0.100229
14717	122.641667	-0.741518	0.584924	0.130358	-0.703526	0.865062	0.075531	-0.725000	0.585706	-0.085537	-0.680590	0.859744	-0.099830	-0.663082	1.216242	-0.003288	-0.742962	0.810692	0.351042	-0.625578	1.227196	0.094465	-0.663618	0.767117	-0.284258										-0.405664	0.604503	-0.180306							-0.195256	0.082578	-0.013073	0.436060	0.071568	-0.100229
14718	122.650000	-0.741536	0.584932	0.130362	-0.703449	0.865063	0.075412	-0.724913	0.585755	-0.085492	-0.680521	0.859478	-0.099787	-0.663202	1.216475	-0.004009	-0.743983	0.810909	0.350123	-0.625848	1.227616	0.093819	-0.665377	0.767011	-0.283042										-0.404811	0.606200	-0.180814							-0.195246	0.082570	-0.012993	0.436046	0.071544	-0.100227
14719	122.658333	-0.741565	0.584920	0.130364	-0.703447	0.864895	0.075207	-0.724669	0.585781	-0.085430	-0.680431	0.859208	-0.099722	-0.663332	1.216679	-0.004760	-0.744976	0.811011	0.349157	-0.626130	1.228030	0.093142	-0.667117	0.766878	-0.281826										-0.404010	0.608214	-0.181440							-0.195239	0.082569	-0.012922	0.436012	0.071517	-0.100234
14720	122.666667	-0.741609	0.584906	0.130367	-0.703429	0.864821	0.075105	-0.724456	0.585806	-0.085355	-0.680377	0.858938	-0.099681	-0.663453	1.216860	-0.005404	-0.745917	0.811048	0.348135	-0.626380	1.228432	0.092492	-0.668841	0.766776	-0.280618										-0.403275	0.610462	-0.182227							-0.195228	0.082578	-0.012855	0.435977	0.071484	-0.100236
14721	122.675000	-0.741647	0.584883	0.130355	-0.703358	0.864732	0.074992	-0.724342	0.585814	-0.085319	-0.680305	0.858667	-0.099632	-0.663529	1.217040	-0.006172	-0.746804	0.811121	0.347112	-0.626575	1.228797	0.091805	-0.670467	0.766631	-0.279470										-0.402623	0.613034	-0.183167							-0.195211	0.082586	-0.012789	0.435919	0.071450	-0.100255
14722	122.683333	-0.741684	0.584862	0.130351	-0.703272	0.864652	0.074895	-0.724227	0.585811	-0.085292	-0.680267	0.858408	-0.099575	-0.663620	1.217231	-0.006790	-0.747667	0.811063	0.345986	-0.626753	1.229160	0.091141	-0.672108	0.766649	-0.278360										-0.402108	0.615804	-0.184210							-0.195197	0.082603	-0.012731	0.435855	0.071407	-0.100281
14723	122.691667	-0.741940	0.585042	0.130453	-0.703190	0.864607	0.074873	-0.724126	0.585808	-0.085257	-0.680229	0.858147	-0.099499	-0.663628	1.217451	-0.007482	-0.748463	0.810965	0.344793	-0.626901	1.229497	0.090510	-0.673655	0.766639	-0.277320										-0.401758	0.618830	-0.185402							-0.195178	0.082621	-0.012672	0.435773	0.071349	-0.100304
14724	122.700000	-0.741767	0.584853	0.130363	-0.703097	0.864616	0.074925	-0.724026	0.585810	-0.085208	-0.680166	0.857902	-0.099385	-0.663627	1.217699	-0.008075	-0.749234	0.810817	0.343528	-0.626998	1.229831	0.089888	-0.675174	0.766641	-0.276355										-0.401579	0.622012	-0.186677							-0.195166	0.082637	-0.012612	0.435682	0.071288	-0.100337
14725	122.708333	-0.741807	0.584865	0.130383	-0.702932	0.864700	0.075014	-0.723929	0.585814	-0.085158	-0.680006	0.857658	-0.099250	-0.663602	1.217966	-0.008750	-0.749988	0.810572	0.342165	-0.627125	1.230122	0.089340	-0.676630	0.766618	-0.275475										-0.401615	0.625380	-0.188013							-0.195158	0.082652	-0.012557	0.435581	0.071212	-0.100368
14726	122.716667	-0.741848	0.584880	0.130421	-0.702863	0.864611	0.075000	-0.723844	0.585837	-0.085099	-0.679856	0.857435	-0.099090	-0.663583	1.218244	-0.009375	-0.750711	0.810225	0.340672	-0.627248	1.230421	0.088767	-0.678088	0.766611	-0.274670										-0.401772	0.628864	-0.189387							-0.195158	0.082666	-0.012520	0.435468	0.071134	-0.100406
14727	122.725000	-0.742315	0.585286	0.130684	-0.702696	0.864767	0.075173	-0.723768	0.585879	-0.085027	-0.679838	0.857266	-0.098944	-0.663489	1.218502	-0.010018	-0.751458	0.809841	0.339096	-0.627116	1.230644	0.088083	-0.679559	0.766721	-0.273940										-0.402078	0.632520	-0.190748							-0.195166	0.082662	-0.012476	0.435348	0.071047	-0.100460
14728	122.733333	-0.741932	0.584928	0.130535	-0.702589	0.864815	0.075266	-0.723694	0.585935	-0.084947	-0.679823	0.857128	-0.098788	-0.663384	1.218773	-0.010583	-0.752194	0.809419	0.337432	-0.627128	1.230874	0.087524	-0.681001	0.766839	-0.273261										-0.402459	0.636262	-0.192104							-0.195173	0.082656	-0.012443	0.435224	0.070969	-0.100512
14729	122.741667	-0.742167	0.585131	0.130707	-0.702495	0.864932	0.075466	-0.723628	0.586003	-0.084866	-0.679805	0.857020	-0.098625	-0.663246	1.218977	-0.011268	-0.752895	0.808898	0.335635	-0.627056	1.231046	0.086960	-0.682385	0.767029	-0.272635										-0.402918	0.640080	-0.193469							-0.195178	0.082670	-0.012415	0.435098	0.070887	-0.100563
14730	122.750000	-0.742387	0.585326	0.130873	-0.702408	0.865028	0.075594	-0.723612	0.586095	-0.084757	-0.679772	0.856940	-0.098450	-0.663118	1.219174	-0.011822	-0.753563	0.808453	0.333858	-0.626969	1.231221	0.086402	-0.683748	0.767232	-0.272003										-0.403423	0.643895	-0.194823							-0.195178	0.082683	-0.012406	0.434979	0.070828	-0.100627
14731	122.758333	-0.742027	0.585068	0.130778	-0.702263	0.865166	0.075741	-0.723512	0.586156	-0.084687	-0.679756	0.856884	-0.098299	-0.662939	1.219416	-0.012262	-0.754179	0.807886	0.332009	-0.626920	1.231419	0.085953	-0.685032	0.767454	-0.271434										-0.403995	0.647607	-0.196073							-0.195194	0.082686	-0.012393	0.434872	0.070755	-0.100691
14732	122.766667	-0.742371	0.585312	0.131012	-0.702093	0.865369	0.075957	-0.723445	0.586207	-0.084588	-0.679738	0.856836	-0.098150	-0.662730	1.219643	-0.012799	-0.754743	0.807286	0.330156	-0.626702	1.231594	0.085420	-0.686308	0.767707	-0.270890										-0.404572	0.651220	-0.197218							-0.195203	0.082696	-0.012388	0.434768	0.070693	-0.100743
14733	122.775000	-0.742148	0.585134	0.130982	-0.701945	0.865478	0.076104	-0.723398	0.586250	-0.084497	-0.679742	0.856815	-0.098018	-0.662535	1.219813	-0.013244	-0.755223	0.806603	0.328251	-0.626505	1.231775	0.084986	-0.687538	0.768007	-0.270382										-0.405120	0.654915	-0.198429							-0.195203	0.082712	-0.012390	0.434683	0.070639	-0.100781
14734	122.783333	-0.742316	0.585308	0.131160	-0.701797	0.865584	0.076244	-0.723352	0.586290	-0.084396	-0.679755	0.856805	-0.097892	-0.662316	1.219983	-0.013656	-0.755659	0.805912	0.326369	-0.626284	1.231959	0.084581	-0.688716	0.768302	-0.269899										-0.405609	0.658374	-0.199458							-0.195210	0.082717	-0.012387	0.434609	0.070596	-0.100813
14735	122.791667	-0.742088	0.585151	0.131152	-0.701676	0.865613	0.076284	-0.723320	0.586332	-0.084293	-0.679787	0.856809	-0.097775	-0.662026	1.220206	-0.014105	-0.756044	0.805254	0.324545	-0.626069	1.232170	0.084161	-0.689808	0.768605	-0.269497										-0.406070	0.661760	-0.200468							-0.195220	0.082701	-0.012398	0.434554	0.070551	-0.100829
14736	122.800000	-0.741844	0.584994	0.131144	-0.701541	0.865700	0.076369	-0.723297	0.586365	-0.084185	-0.679835	0.856822	-0.097677	-0.661767	1.220404	-0.014470	-0.756350	0.804557	0.322696	-0.625825	1.232359	0.083810	-0.690846	0.768903	-0.269146										-0.406587	0.665025	-0.201535							-0.195232	0.082685	-0.012413	0.434502	0.070526	-0.100850
14737	122.808333	-0.741995	0.585205	0.131342	-0.701380	0.865784	0.076431	-0.723267	0.586389	-0.084076	-0.679892	0.856843	-0.097605	-0.661482	1.220671	-0.014935	-0.756583	0.803847	0.320883	-0.625556	1.232570	0.083449	-0.691774	0.769191	-0.268836										-0.407116	0.667966	-0.202270							-0.195243	0.082671	-0.012441	0.434483	0.070496	-0.100855
14738	122.816667	-0.741746	0.585062	0.131346	-0.701229	0.865885	0.076514	-0.723234	0.586415	-0.083966	-0.679952	0.856865	-0.097550	-0.661226	1.220923	-0.015173	-0.756736	0.803065	0.319054	-0.625307	1.232775	0.083125	-0.692612	0.769456	-0.268582										-0.407685	0.670867	-0.203165							-0.195245	0.082666	-0.012464	0.434464	0.070491	-0.100872
14739	122.825000	-0.741685	0.585099	0.131445	-0.701079	0.865995	0.076575	-0.723221	0.586427	-0.083866	-0.680018	0.856884	-0.097535	-0.660909	1.221194	-0.015491	-0.756826	0.802425	0.317416	-0.625146	1.232982	0.082896	-0.693332	0.769708	-0.268411										-0.408222	0.673352	-0.203988							-0.195263	0.082651	-0.012492	0.434457	0.070494	-0.100885
14740	122.833333	-0.741613	0.585140	0.131541	-0.700972	0.866024	0.076589	-0.723193	0.586423	-0.083770	-0.680084	0.856890	-0.097538	-0.660584	1.221478	-0.015810	-0.756853	0.801855	0.315901	-0.624692	1.233129	0.082554	-0.693945	0.769937	-0.268258										-0.408725	0.675346	-0.204471							-0.195269	0.082655	-0.012520	0.434459	0.070501	-0.100897
14741	122.841667	-0.741942	0.585584	0.131827	-0.700840	0.866047	0.076589	-0.723204	0.586440	-0.083667	-0.680156	0.856894	-0.097552	-0.660298	1.221738	-0.016055	-0.756787	0.801209	0.314418	-0.624380	1.233306	0.082291	-0.694477	0.770113	-0.268168										-0.409249	0.677242	-0.205177							-0.195278	0.082651	-0.012541	0.434478	0.070505	-0.100895
14742	122.850000	-0.741861	0.585617	0.131898	-0.700655	0.866064	0.076532	-0.723220	0.586457	-0.083572	-0.680225	0.856897	-0.097588	-0.659971	1.222064	-0.016250	-0.756680	0.800651	0.313066	-0.624198	1.233550	0.082137	-0.694921	0.770266	-0.268143										-0.409767	0.678845	-0.205821							-0.195288	0.082656	-0.012550	0.434501	0.070510	-0.100885
14743	122.858333	-0.741571	0.585458	0.131857	-0.700501	0.866126	0.076590	-0.723184	0.586429	-0.083521	-0.680275	0.856875	-0.097654	-0.659690	1.222297	-0.016516	-0.756504	0.800093	0.311811	-0.623724	1.233696	0.081850	-0.695286	0.770394	-0.268168										-0.410276	0.680141	-0.206414							-0.195304	0.082657	-0.012575	0.434536	0.070533	-0.100865
14744	122.866667	-0.741700	0.585690	0.132011	-0.700381	0.866041	0.076493	-0.723199	0.586441	-0.083454	-0.680323	0.856859	-0.097716	-0.659365	1.222573	-0.016680	-0.756300	0.799654	0.310708	-0.623347	1.233839	0.081668	-0.695556	0.770495	-0.268253										-0.410798	0.681074	-0.206856							-0.195305	0.082663	-0.012595	0.434573	0.070560	-0.100846
14745	122.875000	-0.741616	0.585731	0.132043	-0.700209	0.866002	0.076413	-0.723197	0.586443	-0.083411	-0.680348	0.856836	-0.097801	-0.659036	1.222824	-0.016859	-0.756014	0.799006	0.309550	-0.622995	1.234005	0.081514	-0.695745	0.770555	-0.268402										-0.411326	0.681704	-0.207299							-0.195328	0.082645	-0.012628	0.434627	0.070585	-0.100827
14746	122.883333	-0.741120	0.585396	0.131855	-0.700095	0.866011	0.076397	-0.723133	0.586450	-0.083413	-0.680363	0.856805	-0.097890	-0.658735	1.223028	-0.017006	-0.755717	0.798477	0.308551	-0.622635	1.234166	0.081334	-0.695851	0.770569	-0.268591										-0.411865	0.681959	-0.207528							-0.195336	0.082627	-0.012664	0.434687	0.070618	-0.100803
14747	122.891667	-0.741256	0.585630	0.131967	-0.699948	0.866073	0.076388	-0.723194	0.586469	-0.083379	-0.680360	0.856777	-0.097986	-0.658407	1.223240	-0.017188	-0.755357	0.797923	0.307658	-0.622369	1.234342	0.081224	-0.695843	0.770542	-0.268847										-0.412467	0.681893	-0.207796							-0.195348	0.082616	-0.012701	0.434754	0.070675	-0.100786
14748	122.900000	-0.741395	0.585857	0.132058	-0.699852	0.866067	0.076323	-0.723192	0.586493	-0.083389	-0.680360	0.856757	-0.098079	-0.658111	1.223480	-0.017390	-0.754956	0.797362	0.306847	-0.621952	1.234443	0.080984	-0.695748	0.770502	-0.269139										-0.413159	0.681531	-0.207970							-0.195355	0.082603	-0.012733	0.434833	0.070744	-0.100771
14749	122.908333	-0.741321	0.585902	0.132030	-0.699818	0.865970	0.076196	-0.723187	0.586512	-0.083417	-0.680327	0.856742	-0.098177	-0.657837	1.223702	-0.017583	-0.754537	0.796793	0.306156	-0.621743	1.234600	0.080854	-0.695574	0.770448	-0.269471										-0.413909	0.680710	-0.207925							-0.195361	0.082594	-0.012768	0.434930	0.070813	-0.100751
14750	122.916667	-0.741260	0.585899	0.131988	-0.699679	0.866050	0.076167	-0.723175	0.586531	-0.083446	-0.680281	0.856737	-0.098286	-0.657561	1.223938	-0.017698	-0.754102	0.796278	0.305590	-0.621416	1.234701	0.080627	-0.695337	0.770395	-0.269856										-0.414724	0.679423	-0.207725							-0.195375	0.082581	-0.012799	0.435032	0.070866	-0.100716
14751	122.925000	-0.740737	0.585604	0.131743	-0.699612	0.866033	0.076066	-0.723101	0.586533	-0.083514	-0.680210	0.856744	-0.098409	-0.657268	1.224123	-0.018037	-0.753612	0.795549	0.304940	-0.621232	1.234839	0.080472	-0.694996	0.770303	-0.270276										-0.415571	0.677661	-0.207555							-0.195381	0.082586	-0.012821	0.435138	0.070927	-0.100672
14752	122.933333	-0.741111	0.586030	0.131899	-0.699549	0.866007	0.075947	-0.723149	0.586544	-0.083544	-0.680115	0.856763	-0.098552	-0.657025	1.224266	-0.018189	-0.753093	0.794859	0.304379	-0.621063	1.234926	0.080320	-0.694592	0.770224	-0.270711										-0.416418	0.675361	-0.207239							-0.195388	0.082587	-0.012844	0.435242	0.070989	-0.100619
14753	122.941667	-0.740610	0.585683	0.131625	-0.699485	0.865866	0.075707	-0.723140	0.586545	-0.083605	-0.680011	0.856801	-0.098719	-0.656771	1.224394	-0.018344	-0.752503	0.794060	0.303828	-0.620784	1.234986	0.080098	-0.694097	0.770123	-0.271174										-0.417230	0.672496	-0.206909							-0.195401	0.082586	-0.012856	0.435326	0.071039	-0.100567
14754	122.950000	-0.740553	0.585730	0.131556	-0.699408	0.865915	0.075616	-0.723130	0.586546	-0.083676	-0.679887	0.856842	-0.098907	-0.656549	1.224395	-0.018461	-0.751830	0.793245	0.303359	-0.620482	1.234994	0.079878	-0.693521	0.770011	-0.271666										-0.417960	0.669138	-0.206564							-0.195410	0.082578	-0.012876	0.435392	0.071080	-0.100515
14755	122.958333	-0.740501	0.585776	0.131471	-0.699454	0.865778	0.075360	-0.723118	0.586538	-0.083756	-0.679763	0.856898	-0.099130	-0.656330	1.224356	-0.018584	-0.751086	0.792340	0.302997	-0.620252	1.234971	0.079772	-0.692832	0.769874	-0.272184										-0.418750	0.664931	-0.205832							-0.195415	0.082565	-0.012902	0.435445	0.071112	-0.100490
14756	122.966667	-0.740852	0.586149	0.131566	-0.699474	0.865723	0.075127	-0.723122	0.586533	-0.083852	-0.679626	0.856949	-0.099376	-0.656131	1.224262	-0.018715	-0.750372	0.791419	0.302729	-0.620176	1.234925	0.079753	-0.692053	0.769709	-0.272710										-0.419550	0.660216	-0.204988							-0.195414	0.082541	-0.012933	0.435479	0.071150	-0.100488
14757	122.975000	-0.740623	0.586022	0.131356	-0.699474	0.865745	0.074896	-0.723095	0.586505	-0.083972	-0.679462	0.857007	-0.099625	-0.655950	1.224084	-0.018872	-0.749674	0.790371	0.302471	-0.619923	1.234765	0.079587	-0.691145	0.769536	-0.273239										-0.420279	0.654814	-0.203973							-0.195412	0.082522	-0.012974	0.435511	0.071171	-0.100472
14758	122.983333	-0.740815	0.586224	0.131331	-0.699572	0.865612	0.074546	-0.723083	0.586484	-0.084103	-0.679284	0.857046	-0.099904	-0.655788	1.223906	-0.018964	-0.749133	0.789504	0.302362	-0.619686	1.234586	0.079442	-0.690125	0.769339	-0.273764										-0.420971	0.649066	-0.202995							-0.195406	0.082495	-0.013012	0.435535	0.071193	-0.100469
14759	122.991667	-0.740820	0.586254	0.131203	-0.699673	0.865508	0.074240	-0.723099	0.586475	-0.084240	-0.679113	0.857072	-0.100213	-0.655615	1.223725	-0.019059	-0.748865	0.788483	0.302006	-0.619573	1.234401	0.079383	-0.689027	0.769120	-0.274272										-0.421669	0.642413	-0.201704							-0.195405	0.082481	-0.013057	0.435550	0.071206	-0.100469
14760	123.000000	-0.740831	0.586279	0.131077	-0.699742	0.865416	0.073878	-0.723132	0.586477	-0.084380	-0.678912	0.857083	-0.100523	-0.655470	1.223554	-0.019139	-0.748947	0.787597	0.301506	-0.619368	1.234167	0.079274	-0.687902	0.768834	-0.274735										-0.422318	0.635379	-0.200386							-0.195410	0.082467	-0.013105	0.435569	0.071228	-0.100480
14761	123.008333	-0.740861	0.586268	0.130964	-0.699861	0.865271	0.073539	-0.723160	0.586481	-0.084503	-0.678687	0.857072	-0.100843	-0.655364	1.223362	-0.019088	-0.749480	0.786964	0.300865	-0.619398	1.233948	0.079326	-0.686716	0.768488	-0.275221										-0.422910	0.627629	-0.198864							-0.195402	0.082467	-0.013164	0.435582	0.071241	-0.100465
14762	123.016667	-0.740907	0.586232	0.130859	-0.699901	0.865171	0.073253	-0.723203	0.586486	-0.084624	-0.678422	0.857062	-0.101138	-0.655266	1.223131	-0.019090	-0.750212	0.786280	0.299888	-0.619287	1.233708	0.079329	-0.685517	0.768073	-0.275668										-0.423613	0.619494	-0.197445							-0.195417	0.082448	-0.013238	0.435610	0.071252	-0.100434
14763	123.025000	-0.740941	0.586221	0.130761	-0.700045	0.864926	0.072863	-0.723253	0.586480	-0.084745	-0.678191	0.857036	-0.101463	-0.655159	1.222875	-0.019097	-0.751093	0.785810	0.298811	-0.619178	1.233467	0.079383	-0.684281	0.767576	-0.276064										-0.424295	0.610882	-0.195975							-0.195453	0.082320	-0.013396	0.435628	0.071262	-0.100424
14764	123.033333	-0.740534	0.585845	0.130442	-0.700155	0.864743	0.072457	-0.723300	0.586455	-0.084875	-0.677941	0.857017	-0.101760	-0.655066	1.222614	-0.018987	-0.751999	0.785411	0.297615	-0.619037	1.233159	0.079493	-0.683056	0.767012	-0.276394										-0.425013	0.601806	-0.194573							-0.195434	0.082398	-0.013428	0.435649	0.071291	-0.100423
14765	123.041667	-0.740543	0.585836	0.130320	-0.700243	0.864658	0.072112	-0.723337	0.586412	-0.085005	-0.677689	0.857007	-0.102035	-0.654996	1.222321	-0.018798	-0.752883	0.785159	0.296393	-0.618945	1.232896	0.079636	-0.681937	0.766394	-0.276679										-0.425822	0.592751	-0.194417							-0.195448	0.082378	-0.013521	0.435681	0.071290	-0.100395
14766	123.050000	-0.740974	0.586220	0.130394	-0.700332	0.864546	0.071684	-0.723300	0.586299	-0.085153	-0.677464	0.856988	-0.102323	-0.654940	1.222006	-0.018597	-0.753712	0.784877	0.295053	-0.618808	1.232621	0.079839	-0.681074	0.765800	-0.276911										-0.426906	0.588577	-0.194243							-0.195451	0.082373	-0.013586	0.435699	0.071295	-0.100376
14767	123.058333	-0.740506	0.585863	0.130060	-0.700447	0.864513	0.071325	-0.723422	0.586186	-0.085194	-0.677257	0.856951	-0.102595	-0.654896	1.221647	-0.018301	-0.754484	0.784737	0.293766	-0.618713	1.232309	0.080067	-0.680574	0.765376	-0.277101										-0.428359	0.588524	-0.192694							-0.195484	0.082263	-0.013668	0.435713	0.071305	-0.100359
14768	123.066667	-0.740483	0.585894	0.129942	-0.700567	0.864491	0.070951	-0.723324	0.585983	-0.085315	-0.677061	0.856894	-0.102854	-0.654859	1.221292	-0.018046	-0.755208	0.784650	0.292522	-0.618458	1.231908	0.080213	-0.680429	0.765082	-0.277331										-0.429457	0.589255	-0.191627							-0.195451	0.082373	-0.013602	0.435726	0.071313	-0.100345
14769	123.075000	-0.740499	0.585934	0.129819	-0.700669	0.864558	0.070598	-0.723300	0.585865	-0.085402	-0.676898	0.856809	-0.103113	-0.654777	1.220952	-0.017930	-0.755866	0.784617	0.291360	-0.618375	1.231512	0.080392	-0.680555	0.764951	-0.277568										-0.429515	0.590369	-0.191770							-0.195445	0.082380	-0.013570	0.435724	0.071308	-0.100330
14770	123.083333	-0.740536	0.585985	0.129676	-0.700726	0.864637	0.070130	-0.723261	0.585770	-0.085508	-0.676744	0.856722	-0.103354	-0.654753	1.220554	-0.017646	-0.756475	0.784616	0.290278	-0.618287	1.231070	0.080584	-0.680907	0.764961	-0.277768										-0.428992	0.591849	-0.192295							-0.195432	0.082406	-0.013511	0.435729	0.071309	-0.100320
14771	123.091667	-0.740594	0.586042	0.129562	-0.700828	0.864791	0.069766	-0.723216	0.585738	-0.085621	-0.676631	0.856647	-0.103591	-0.654667	1.220245	-0.017557	-0.757076	0.784645	0.289263	-0.618220	1.230538	0.080737	-0.681529	0.765167	-0.277880										-0.428105	0.593821	-0.192861							-0.195469	0.082320	-0.013492	0.435725	0.071305	-0.100313
14772	123.100000	-0.740665	0.586081	0.129483	-0.700880	0.865043	0.069492	-0.723167	0.585754	-0.085711	-0.676540	0.856597	-0.103840	-0.654577	1.219911	-0.017462	-0.757687	0.784705	0.288285	-0.618165	1.229957	0.080853	-0.682328	0.765444	-0.277921										-0.426961	0.596054	-0.193343							-0.195440	0.082450	-0.013353	0.435722	0.071308	-0.100310
14773	123.108333	-0.740756	0.586096	0.129448	-0.700991	0.865147	0.069104	-0.723130	0.585818	-0.085774	-0.676486	0.856596	-0.104089	-0.654506	1.219534	-0.017430	-0.758327	0.784808	0.287309	-0.618139	1.229345	0.080966	-0.683205	0.765804	-0.277846										-0.425545	0.598343	-0.193829							-0.195446	0.082476	-0.013265	0.435715	0.071299	-0.100314
14774	123.116667	-0.740825	0.586092	0.129447	-0.701024	0.865273	0.068760	-0.723116	0.585890	-0.085809	-0.676442	0.856646	-0.104332	-0.654421	1.219131	-0.017427	-0.758990	0.784954	0.286311	-0.618086	1.228698	0.081024	-0.684058	0.766217	-0.277655										-0.423974	0.600542	-0.194388							-0.195448	0.082506	-0.013169	0.435715	0.071305	-0.100324
14775	123.125000	-0.740863	0.586059	0.129479	-0.701026	0.865456	0.068610	-0.723142	0.585966	-0.085812	-0.676399	0.856782	-0.104544	-0.654353	1.218769	-0.017378	-0.759662	0.785151	0.285270	-0.618047	1.228061	0.081054	-0.684805	0.766710	-0.277320										-0.422336	0.602655	-0.195026							-0.195457	0.082527	-0.013080	0.435705	0.071300	-0.100329
14776	123.133333	-0.740892	0.586020	0.129530	-0.700879	0.865639	0.068450	-0.723183	0.586043	-0.085782	-0.676345	0.856953	-0.104701	-0.654246	1.218448	-0.017383	-0.760336	0.785381	0.284195	-0.617988	1.227460	0.081082	-0.685505	0.767230	-0.276943										-0.420676	0.604835	-0.195690							-0.195459	0.082549	-0.013002	0.435700	0.071289	-0.100320
14777	123.141667	-0.741126	0.586169	0.129686	-0.700802	0.865763	0.068361	-0.723262	0.586127	-0.085731	-0.676303	0.857140	-0.104806	-0.654118	1.218134	-0.017377	-0.761000	0.785667	0.283084	-0.617902	1.226928	0.081148	-0.686167	0.767765	-0.276544										-0.419049	0.607359	-0.196398							-0.195452	0.082572	-0.012943	0.435653	0.071273	-0.100335
14778	123.150000	-0.741363	0.586331	0.129834	-0.700742	0.865811	0.068265	-0.723311	0.586206	-0.085669	-0.676281	0.857341	-0.104872	-0.654073	1.217803	-0.017310	-0.761635	0.785993	0.281966	-0.617768	1.226471	0.081253	-0.686812	0.768291	-0.276162										-0.417501	0.610286	-0.197143							-0.195452	0.082591	-0.012903	0.435688	0.071278	-0.100314
14779	123.158333	-0.740958	0.585943	0.129634	-0.700614	0.865937	0.068279	-0.723253	0.586256	-0.085660	-0.676262	0.857520	-0.104887	-0.653995	1.217581	-0.017237	-0.762229	0.786355	0.280859	-0.617696	1.226113	0.081299	-0.687437	0.768792	-0.275863										-0.416189	0.613700	-0.197964							-0.195440	0.082608	-0.012877	0.435674	0.071259	-0.100300
14780	123.166667	-0.741457	0.586386	0.129852	-0.700481	0.866078	0.068317	-0.723258	0.586305	-0.085608	-0.676266	0.857674	-0.104862	-0.653930	1.217405	-0.017159	-0.762770	0.786747	0.279777	-0.617613	1.225855	0.081359	-0.688092	0.769309	-0.275668										-0.415120	0.617483	-0.198799							-0.195433	0.082615	-0.012883	0.435667	0.071251	-0.100296
14781	123.175000	-0.741513	0.586477	0.129854	-0.700314	0.866266	0.068344	-0.723139	0.586338	-0.085605	-0.676274	0.857790	-0.104801	-0.653876	1.217296	-0.017077	-0.763239	0.787172	0.278766	-0.617488	1.225714	0.081451	-0.688810	0.769809	-0.275623										-0.414360	0.621648	-0.199640							-0.195425	0.082613	-0.012914	0.435645	0.071240	-0.100298
14782	123.183333	-0.741562	0.586587	0.129858	-0.700139	0.866463	0.068406	-0.723054	0.586345	-0.085562	-0.676285	0.857873	-0.104729	-0.653831	1.217231	-0.016985	-0.763661	0.787609	0.277821	-0.617368	1.225635	0.081545	-0.689555	0.770313	-0.275662										-0.413818	0.626070	-0.200435							-0.195432	0.082596	-0.012958	0.435626	0.071227	-0.100303
14783	123.191667	-0.741379	0.586522	0.129768	-0.699986	0.866618	0.068441	-0.722982	0.586315	-0.085521	-0.676259	0.857919	-0.104648	-0.653797	1.217178	-0.016859	-0.764005	0.788043	0.276998	-0.617250	1.225612	0.081617	-0.690347	0.770875	-0.275812										-0.413500	0.630794	-0.201122							-0.195429	0.082563	-0.013011	0.435600	0.071206	-0.100322
14784	123.200000	-0.741593	0.586803	0.129902	-0.699771	0.866755	0.068442	-0.722930	0.586261	-0.085467	-0.676201	0.857938	-0.104576	-0.653752	1.217188	-0.016776	-0.764281	0.788469	0.276282	-0.617111	1.225604	0.081689	-0.691174	0.771421	-0.276026										-0.413308	0.635666	-0.201717							-0.195429	0.082531	-0.013064	0.435568	0.071186	-0.100330
14785	123.208333	-0.741360	0.586709	0.129852	-0.699553	0.866946	0.068479	-0.722921	0.586192	-0.085398	-0.676122	0.857943	-0.104529	-0.653759	1.217243	-0.016632	-0.764473	0.788904	0.275723	-0.617005	1.225633	0.081715	-0.692028	0.772014	-0.276281										-0.413231	0.640600	-0.202226							-0.195426	0.082493	-0.013117	0.435528	0.071158	-0.100351
14786	123.216667	-0.741107	0.586599	0.129824	-0.699356	0.867037	0.068405	-0.722872	0.586125	-0.085333	-0.676019	0.857930	-0.104509	-0.653745	1.217290	-0.016603	-0.764582	0.789315	0.275301	-0.616906	1.225667	0.081715	-0.692898	0.772623	-0.276555										-0.413204	0.645472	-0.202689							-0.195422	0.082470	-0.013150	0.435483	0.071126	-0.100364
14787	123.225000	-0.741500	0.586959	0.130103	-0.699154	0.867209	0.068464	-0.722852	0.586096	-0.085250	-0.675904	0.857908	-0.104522	-0.653742	1.217366	-0.016694	-0.764586	0.789727	0.275072	-0.616833	1.225710	0.081659	-0.693789	0.773263	-0.276840										-0.413213	0.650161	-0.203125							-0.195419	0.082439	-0.013175	0.435434	0.071099	-0.100383
14788	123.233333	-0.741462	0.587010	0.130201	-0.698987	0.867270	0.068414	-0.722817	0.586096	-0.085172	-0.675769	0.857876	-0.104541	-0.653737	1.217453	-0.016743	-0.764505	0.790127	0.274996	-0.616762	1.225737	0.081589	-0.694665	0.773923	-0.277107										-0.413247	0.654604	-0.203573							-0.195408	0.082420	-0.013178	0.435385	0.071068	-0.100401
14789	123.241667	-0.741369	0.586945	0.130259	-0.698729	0.867362	0.068371	-0.722767	0.586142	-0.085095	-0.675651	0.857855	-0.104571	-0.653771	1.217540	-0.016757	-0.764311	0.790512	0.275099	-0.616700	1.225748	0.081442	-0.695540	0.774603	-0.277358										-0.413273	0.658729	-0.204079							-0.195406	0.082418	-0.013159	0.435347	0.071041	-0.100433
14790	123.250000	-0.741265	0.586873	0.130309	-0.698504	0.867546	0.068444	-0.722695	0.586214	-0.085025	-0.675519	0.857846	-0.104596	-0.653750	1.217605	-0.016956	-0.764023	0.790861	0.275326	-0.616657	1.225753	0.081295	-0.696396	0.775265	-0.277606										-0.413335	0.662581	-0.204617							-0.195392	0.082429	-0.013126	0.435301	0.071030	-0.100457
14791	123.258333	-0.741011	0.586732	0.130273	-0.698333	0.867650	0.068457	-0.722609	0.586302	-0.084959	-0.675405	0.857849	-0.104629	-0.653753	1.217620	-0.017161	-0.763629	0.791206	0.275719	-0.616657	1.225756	0.081085	-0.697195	0.775904	-0.277877										-0.413467	0.666108	-0.205164							-0.195374	0.082451	-0.013067	0.435270	0.070997	-0.100477
14792	123.266667	-0.741112	0.586855	0.130387	-0.698160	0.867687	0.068379	-0.722507	0.586388	-0.084904	-0.675287	0.857866	-0.104660	-0.653752	1.217606	-0.017403	-0.763132	0.791537	0.276243	-0.616665	1.225737	0.080841	-0.697922	0.776516	-0.278149										-0.413701	0.669391	-0.205692							-0.195353	0.082467	-0.013005	0.435237	0.070979	-0.100505
14793	123.275000	-0.740830	0.586745	0.130314	-0.698030	0.867796	0.068420	-0.722393	0.586465	-0.084856	-0.675190	0.857903	-0.104688	-0.653729	1.217582	-0.017693	-0.762519	0.791864	0.276930	-0.616690	1.225728	0.080548	-0.698521	0.777099	-0.278424										-0.414035	0.672322	-0.206092							-0.195322	0.082498	-0.012921	0.435208	0.070968	-0.100524
14794	123.283333	-0.740543	0.586612	0.130226	-0.697873	0.867915	0.068434	-0.722271	0.586527	-0.084818	-0.675073	0.857931	-0.104692	-0.653718	1.217527	-0.018150	-0.761804	0.792179	0.277728	-0.616763	1.225739	0.080194	-0.699039	0.777623	-0.278752										-0.414532	0.675114	-0.206454							-0.195287	0.082517	-0.012852	0.435181	0.070948	-0.100538
14795	123.291667	-0.740482	0.586674	0.130239	-0.697768	0.868012	0.068506	-0.722172	0.586575	-0.084784	-0.674977	0.857976	-0.104703	-0.653695	1.217479	-0.018526	-0.760964	0.792496	0.278686	-0.616895	1.225734	0.079809	-0.699442	0.778091	-0.279080										-0.415174	0.677620	-0.206729							-0.195261	0.082531	-0.012775	0.435152	0.070918	-0.100542
14796	123.300000	-0.740415	0.586736	0.130239	-0.697542	0.868129	0.068482	-0.722071	0.586604	-0.084759	-0.674880	0.858025	-0.104699	-0.653690	1.217418	-0.019077	-0.760041	0.792803	0.279744	-0.617062	1.225767	0.079342	-0.699747	0.778530	-0.279436										-0.415905	0.679852	-0.206945							-0.195235	0.082542	-0.012709	0.435129	0.070901	-0.100547
14797	123.308333	-0.740357	0.586799	0.130239	-0.697379	0.868268	0.068539	-0.721921	0.586594	-0.084761	-0.674799	0.858071	-0.104699	-0.653661	1.217333	-0.019616	-0.759004	0.793082	0.280895	-0.617270	1.225809	0.078879	-0.699971	0.778869	-0.279804										-0.416743	0.681694	-0.207049							-0.195222	0.082544	-0.012666	0.435109	0.070888	-0.100557
14798	123.316667	-0.740291	0.586842	0.130242	-0.697272	0.868348	0.068610	-0.721849	0.586581	-0.084743	-0.674722	0.858104	-0.104694	-0.653618	1.217288	-0.020239	-0.757894	0.793320	0.282097	-0.617489	1.225847	0.078345	-0.700134	0.779133	-0.280179										-0.417627	0.683185	-0.207059							-0.195217	0.082546	-0.012629	0.435086	0.070876	-0.100562
14799	123.325000	-0.740237	0.586878	0.130251	-0.697147	0.868425	0.068668	-0.721796	0.586568	-0.084722	-0.674656	0.858115	-0.104689	-0.653615	1.217133	-0.020902	-0.756690	0.793491	0.283313	-0.617821	1.225916	0.077765	-0.700226	0.779322	-0.280559										-0.418600	0.684244	-0.207107							-0.195225	0.082554	-0.012614	0.435066	0.070867	-0.100582
14800	123.333333	-0.740173	0.586909	0.130262	-0.696981	0.868509	0.068698	-0.721761	0.586557	-0.084698	-0.674602	0.858114	-0.104673	-0.653603	1.216983	-0.021614	-0.755399	0.793578	0.284509	-0.618146	1.225974	0.077119	-0.700275	0.779436	-0.280931										-0.419551	0.684790	-0.206815							-0.195239	0.082553	-0.012612	0.435047	0.070859	-0.100599
14801	123.341667	-0.740109	0.586926	0.130282	-0.696899	0.868576	0.068847	-0.721673	0.586537	-0.084694	-0.674556	0.858095	-0.104649	-0.653582	1.216789	-0.022467	-0.753968	0.793536	0.285686	-0.618604	1.226014	0.076473	-0.700245	0.779458	-0.281291										-0.420557	0.684818	-0.206698							-0.195259	0.082547	-0.012617	0.435030	0.070847	-0.100620
14802	123.350000	-0.740044	0.586935	0.130300	-0.696771	0.868591	0.068902	-0.721741	0.586563	-0.084636	-0.674498	0.858064	-0.104619	-0.653498	1.216567	-0.023424	-0.752439	0.793507	0.286981	-0.618932	1.226014	0.075710	-0.700143	0.779409	-0.281652										-0.421579	0.684346	-0.206553							-0.195278	0.082533	-0.012634	0.435016	0.070835	-0.100629
14803	123.358333	-0.740180	0.587108	0.130409	-0.696656	0.868637	0.068998	-0.721721	0.586580	-0.084632	-0.674437	0.858003	-0.104586	-0.653443	1.216379	-0.024298	-0.750765	0.793084	0.288101	-0.619375	1.225988	0.074943	-0.699943	0.779287	-0.281951										-0.422613	0.683166	-0.206253							-0.195286	0.082529	-0.012656	0.435001	0.070829	-0.100644
14804	123.366667	-0.739933	0.586926	0.130303	-0.696545	0.868676	0.069133	-0.721699	0.586599	-0.084643	-0.674378	0.857952	-0.104573	-0.653405	1.216101	-0.025182	-0.749223	0.792664	0.289315	-0.619835	1.225995	0.074161	-0.699674	0.779109	-0.282221										-0.423540	0.681392	-0.205903							-0.195286	0.082501	-0.012679	0.434984	0.070817	-0.100653
14805	123.375000	-0.740109	0.587083	0.130364	-0.696457	0.868650	0.069203	-0.721726	0.586630	-0.084677	-0.674315	0.857900	-0.104572	-0.653331	1.215918	-0.026150	-0.748024	0.792357	0.290574	-0.620327	1.225980	0.073403	-0.699286	0.778859	-0.282459										-0.424648	0.678957	-0.205534							-0.195286	0.082473	-0.012686	0.434968	0.070804	-0.100654
14806	123.383333	-0.740320	0.587259	0.130417	-0.696359	0.868574	0.069171	-0.721777	0.586675	-0.084742	-0.674234	0.857850	-0.104593	-0.653261	1.215668	-0.027087	-0.747101	0.791996	0.291619	-0.620829	1.226014	0.072690	-0.698838	0.778548	-0.282654										-0.425665	0.675949	-0.205249							-0.195275	0.082458	-0.012684	0.434960	0.070794	-0.100662
14807	123.391667	-0.740342	0.587245	0.130388	-0.696349	0.868491	0.069256	-0.721856	0.586715	-0.084794	-0.674147	0.857806	-0.104632	-0.653314	1.215546	-0.027991	-0.746544	0.791910	0.292595	-0.621267	1.226045	0.071928	-0.698273	0.778197	-0.282817										-0.426639	0.672105	-0.204716							-0.195267	0.082450	-0.012685	0.434951	0.070790	-0.100668
14808	123.400000	-0.740399	0.587184	0.130388	-0.696345	0.868344	0.069252	-0.721958	0.586756	-0.084839	-0.674043	0.857761	-0.104676	-0.653277	1.215321	-0.028872	-0.746256	0.791813	0.293321	-0.621725	1.226088	0.071153	-0.697624	0.777762	-0.282968										-0.427581	0.667664	-0.204073							-0.195263	0.082458	-0.012739	0.434937	0.070786	-0.100674
14809	123.408333	-0.740217	0.587001	0.130297	-0.696329	0.868148	0.069194	-0.722116	0.586804	-0.084861	-0.673952	0.857720	-0.104720	-0.653212	1.215175	-0.029717	-0.746333	0.791937	0.293955	-0.622125	1.226189	0.070504	-0.696855	0.777314	-0.283059										-0.428514	0.662529	-0.203220							-0.195276	0.082455	-0.012822	0.434926	0.070780	-0.100688
14810	123.416667	-0.740472	0.587157	0.130400	-0.696303	0.867970	0.069185	-0.722327	0.586829	-0.084877	-0.673860	0.857688	-0.104752	-0.653178	1.215018	-0.030471	-0.746573	0.792074	0.294400	-0.622528	1.226308	0.069837	-0.696006	0.776807	-0.283114										-0.429388	0.656616	-0.202307							-0.195286	0.082444	-0.012914	0.434910	0.070780	-0.100705
14811	123.425000	-0.740312	0.586951	0.130273	-0.696267	0.867839	0.069210	-0.722431	0.586803	-0.084949	-0.673768	0.857666	-0.104769	-0.653159	1.214888	-0.031133	-0.746843	0.792055	0.294493	-0.622888	1.226457	0.069288	-0.695024	0.776269	-0.283155										-0.430359	0.650067	-0.201363							-0.195307	0.082417	-0.013034	0.434894	0.070767	-0.100706
14812	123.433333	-0.740144	0.586733	0.130123	-0.696202	0.867807	0.069287	-0.722530	0.586729	-0.085041	-0.673681	0.857662	-0.104783	-0.653135	1.214783	-0.031741	-0.747121	0.792191	0.294586	-0.623245	1.226606	0.068707	-0.693984	0.775684	-0.283135										-0.431251	0.642795	-0.200299							-0.195328	0.082396	-0.013150	0.434875	0.070749	-0.100708
14813	123.441667	-0.740359	0.586902	0.130140	-0.696203	0.867677	0.069215	-0.722618	0.586640	-0.085133	-0.673596	0.857680	-0.104789	-0.653087	1.214680	-0.032276	-0.747387	0.792428	0.294627	-0.623535	1.226810	0.068236	-0.692900	0.775096	-0.283058										-0.432051	0.634753	-0.199047							-0.195347	0.082379	-0.013240	0.434852	0.070726	-0.100716
14814	123.450000	-0.740162	0.586707	0.129924	-0.696208	0.867654	0.069180	-0.722676	0.586540	-0.085227	-0.673511	0.857722	-0.104806	-0.653080	1.214562	-0.032722	-0.747612	0.792560	0.294514	-0.623798	1.226986	0.067837	-0.691754	0.774466	-0.282950										-0.432859	0.626091	-0.197680							-0.195369	0.082373	-0.013300	0.434829	0.070705	-0.100720
14815	123.458333	-0.740161	0.586734	0.129799	-0.696251	0.867702	0.069146	-0.722706	0.586432	-0.085332	-0.673430	0.857773	-0.104832	-0.653060	1.214422	-0.033196	-0.747860	0.792773	0.294491	-0.624008	1.227135	0.067515	-0.690565	0.773803	-0.282752										-0.433870	0.616701	-0.196440							-0.195385	0.082375	-0.013325	0.434797	0.070680	-0.100735
14816	123.466667	-0.740577	0.587177	0.129878	-0.696320	0.867776	0.069091	-0.722713	0.586330	-0.085432	-0.673362	0.857828	-0.104890	-0.653009	1.214226	-0.033452	-0.748095	0.792905	0.294448	-0.624218	1.227264	0.067191	-0.689348	0.773089	-0.282474										-0.434985	0.606783	-0.194932							-0.195395	0.082382	-0.013330	0.434762	0.070656	-0.100746
14817	123.475000	-0.740576	0.587220	0.129767	-0.696405	0.867853	0.069009	-0.722703	0.586267	-0.085507	-0.673307	0.857873	-0.104994	-0.652972	1.214019	-0.033748	-0.748345	0.793054	0.294503	-0.624377	1.227341	0.066898	-0.688042	0.772307	-0.282132										-0.436433	0.596305	-0.194024							-0.195395	0.082400	-0.013306	0.434719	0.070639	-0.100771
14818	123.483333	-0.740565	0.587258	0.129700	-0.696497	0.867913	0.068914	-0.722710	0.586223	-0.085535	-0.673258	0.857896	-0.105111	-0.652950	1.213806	-0.034059	-0.748593	0.793151	0.294594	-0.624529	1.227408	0.066622	-0.686777	0.771455	-0.281785										-0.438017	0.588183	-0.195468							-0.195393	0.082423	-0.013270	0.434676	0.070612	-0.100798
14819	123.491667	-0.740523	0.587290	0.129730	-0.696590	0.867933	0.068819	-0.722736	0.586173	-0.085455	-0.673205	0.857886	-0.105234	-0.652929	1.213567	-0.034312	-0.748870	0.793211	0.294727	-0.624654	1.227461	0.066384	-0.685752	0.770572	-0.281481										-0.441487	0.586478	-0.195035							-0.195392	0.082453	-0.013220	0.434622	0.070584	-0.100814
14820	123.500000	-0.740480	0.587290	0.129828	-0.696673	0.867910	0.068736	-0.722795	0.586126	-0.085320	-0.673159	0.857846	-0.105337	-0.652878	1.213337	-0.034504	-0.749168	0.793244	0.294847	-0.624783	1.227489	0.066151	-0.685043	0.769760	-0.281226										-0.443976	0.585569	-0.194794							-0.195397	0.082467	-0.013179	0.434568	0.070548	-0.100839
14821	123.508333	-0.740439	0.587240	0.129947	-0.696715	0.867888	0.068716	-0.722894	0.586090	-0.085171	-0.673118	0.857744	-0.105391	-0.652834	1.213112	-0.034665	-0.749536	0.793247	0.294903	-0.624865	1.227514	0.065997	-0.684778	0.769047	-0.281031										-0.444873	0.584649	-0.196288							-0.195400	0.082480	-0.013129	0.434499	0.070512	-0.100867
14822	123.516667	-0.740406	0.587175	0.130073	-0.696728	0.867774	0.068629	-0.722965	0.586051	-0.085049	-0.673107	0.857613	-0.105393	-0.652807	1.212926	-0.034781	-0.749954	0.793239	0.294881	-0.624955	1.227551	0.065900	-0.684853	0.768507	-0.280856										-0.445374	0.584445	-0.197904							-0.195403	0.082484	-0.013096	0.434442	0.070462	-0.100888
14823	123.525000	-0.740379	0.587091	0.130178	-0.696761	0.867730	0.068744	-0.723092	0.586058	-0.084963	-0.673134	0.857453	-0.105339	-0.652770	1.212768	-0.034952	-0.750457	0.793222	0.294723	-0.624977	1.227559	0.065785	-0.685364	0.768329	-0.280648										-0.445090	0.585087	-0.199032							-0.195423	0.082477	-0.013070	0.434371	0.070410	-0.100916
14824	123.533333	-0.740331	0.587022	0.130252	-0.696802	0.867622	0.068791	-0.723086	0.586087	-0.084951	-0.673169	0.857288	-0.105234	-0.652749	1.212586	-0.034941	-0.751015	0.793203	0.294458	-0.624981	1.227568	0.065715	-0.686197	0.768418	-0.280411										-0.444328	0.586311	-0.199902							-0.195437	0.082472	-0.013045	0.434295	0.070368	-0.100952
14825	123.541667	-0.740125	0.586708	0.130176	-0.696840	0.867542	0.068845	-0.723099	0.586124	-0.084956	-0.673236	0.857150	-0.105108	-0.652692	1.212427	-0.034986	-0.751607	0.793189	0.294052	-0.624967	1.227517	0.065660	-0.687326	0.768746	-0.280161										-0.442873	0.587906	-0.200548							-0.195450	0.082478	-0.013037	0.434217	0.070314	-0.100986
14826	123.550000	-0.739912	0.586445	0.130063	-0.696869	0.867454	0.068873	-0.723100	0.586151	-0.085006	-0.673334	0.857069	-0.104987	-0.652664	1.212235	-0.035013	-0.752199	0.793213	0.293570	-0.624922	1.227417	0.065590	-0.688510	0.769158	-0.279878										-0.441132	0.589673	-0.201066							-0.195463	0.082484	-0.013056	0.434140	0.070277	-0.101023
14827	123.558333	-0.740362	0.586772	0.130231	-0.696866	0.867536	0.068992	-0.723113	0.586171	-0.085088	-0.673476	0.857079	-0.104871	-0.652607	1.212054	-0.035063	-0.752796	0.793352	0.293051	-0.624844	1.227331	0.065595	-0.689672	0.769657	-0.279549										-0.439276	0.591582	-0.201447							-0.195485	0.082482	-0.013106	0.434054	0.070242	-0.101071
14828	123.566667	-0.740352	0.586807	0.130172	-0.696876	0.867620	0.069077	-0.723125	0.586171	-0.085171	-0.673642	0.857160	-0.104761	-0.652506	1.211901	-0.034995	-0.753342	0.793383	0.292397	-0.624733	1.227204	0.065614	-0.690770	0.770176	-0.279205										-0.437364	0.593513	-0.201685							-0.195510	0.082492	-0.013169	0.433976	0.070214	-0.101122
14829	123.575000	-0.739942	0.586517	0.129917	-0.696823	0.867804	0.069217	-0.723151	0.586168	-0.085240	-0.673855	0.857306	-0.104638	-0.652374	1.211636	-0.034928	-0.753861	0.793490	0.291773	-0.624586	1.227044	0.065640	-0.691747	0.770724	-0.278829										-0.435415	0.595477	-0.201684							-0.195533	0.082490	-0.013241	0.433947	0.070138	-0.101217
14830	123.583333	-0.740379	0.586954	0.130081	-0.696837	0.867880	0.069285	-0.723153	0.586168	-0.085292	-0.674092	0.857481	-0.104513	-0.652243	1.211447	-0.034850	-0.754353	0.793598	0.291160	-0.624408	1.226919	0.065720	-0.692607	0.771289	-0.278494										-0.433510	0.597571	-0.201548							-0.195558	0.082482	-0.013315	0.433828	0.070131	-0.101195
14831	123.591667	-0.740351	0.587017	0.130046	-0.696858	0.868007	0.069424	-0.723174	0.586197	-0.085292	-0.674370	0.857667	-0.104369	-0.652139	1.211322	-0.034729	-0.754799	0.793712	0.290577	-0.624193	1.226825	0.065886	-0.693342	0.771816	-0.278192										-0.431756	0.599937	-0.201400							-0.195569	0.082476	-0.013370	0.433768	0.070094	-0.101225
14832	123.600000	-0.739860	0.586699	0.129809	-0.696974	0.868125	0.069641	-0.723058	0.586244	-0.085325	-0.674648	0.857838	-0.104213	-0.652054	1.211226	-0.034495	-0.755209	0.793806	0.290028	-0.623959	1.226758	0.065993	-0.693992	0.772312	-0.277921										-0.430206	0.602618	-0.201297							-0.195569	0.082462	-0.013425	0.433714	0.070066	-0.101259
14833	123.608333	-0.739828	0.586726	0.129811	-0.697009	0.868242	0.069823	-0.722985	0.586309	-0.085304	-0.674936	0.857982	-0.104043	-0.651939	1.211204	-0.034266	-0.755542	0.793879	0.289566	-0.623731	1.226734	0.066162	-0.694569	0.772737	-0.277755										-0.428939	0.605687	-0.201322							-0.195565	0.082441	-0.013480	0.433677	0.070048	-0.101285
14834	123.616667	-0.740271	0.587092	0.130047	-0.697051	0.868415	0.070083	-0.722913	0.586380	-0.085260	-0.675208	0.858083	-0.103861	-0.651856	1.211246	-0.034048	-0.755814	0.793958	0.289190	-0.623478	1.226749	0.066359	-0.695108	0.773144	-0.277655										-0.427902	0.608927	-0.201455							-0.195551	0.082427	-0.013525	0.433637	0.070036	-0.101297
14835	123.625000	-0.740278	0.587071	0.130079	-0.697100	0.868499	0.070280	-0.722871	0.586412	-0.085212	-0.675455	0.858137	-0.103658	-0.651781	1.211325	-0.033899	-0.756011	0.794031	0.288935	-0.623218	1.226808	0.066499	-0.695570	0.773506	-0.277614										-0.427221	0.612361	-0.201742							-0.195540	0.082417	-0.013561	0.433616	0.070043	-0.101321
14836	123.633333	-0.740296	0.587019	0.130128	-0.697241	0.868562	0.070537	-0.722861	0.586402	-0.085162	-0.675669	0.858160	-0.103467	-0.651700	1.211489	-0.033630	-0.756116	0.794092	0.288797	-0.622982	1.226890	0.066665	-0.696086	0.773831	-0.277641										-0.426761	0.615974	-0.202088							-0.195525	0.082417	-0.013603	0.433608	0.070036	-0.101322
14837	123.641667	-0.740335	0.586957	0.130183	-0.697287	0.868597	0.070707	-0.722875	0.586331	-0.085107	-0.675868	0.858162	-0.103297	-0.651615	1.211714	-0.033483	-0.756114	0.794150	0.288790	-0.622699	1.227003	0.066832	-0.696599	0.774113	-0.277715										-0.426458	0.619788	-0.202421							-0.195507	0.082411	-0.013640	0.433613	0.070040	-0.101320
14838	123.650000	-0.740383	0.586899	0.130244	-0.697333	0.868621	0.070861	-0.722909	0.586230	-0.085045	-0.676055	0.858153	-0.103158	-0.651517	1.211882	-0.033211	-0.756025	0.794209	0.288892	-0.622490	1.227198	0.067070	-0.697178	0.774389	-0.277796										-0.426196	0.623775	-0.202717							-0.195506	0.082395	-0.013661	0.433631	0.070041	-0.101306
14839	123.658333	-0.740220	0.586654	0.130201	-0.697370	0.868658	0.071018	-0.722958	0.586112	-0.084991	-0.676189	0.858144	-0.103032	-0.651405	1.212064	-0.032977	-0.755816	0.794281	0.289115	-0.622276	1.227288	0.067225	-0.697783	0.774644	-0.277861										-0.425919	0.627890	-0.202904							-0.195573	0.082163	-0.013782	0.433660	0.070047	-0.101290
14840	123.666667	-0.740061	0.586405	0.130150	-0.697403	0.868650	0.071102	-0.722989	0.586003	-0.084942	-0.676313	0.858130	-0.102931	-0.651301	1.212216	-0.032856	-0.755528	0.794353	0.289413	-0.622042	1.227366	0.067397	-0.698418	0.774897	-0.277914										-0.425620	0.632030	-0.203045							-0.195507	0.082371	-0.013650	0.433704	0.070067	-0.101262
14841	123.675000	-0.740133	0.586352	0.130205	-0.697436	0.868714	0.071246	-0.723083	0.585930	-0.084876	-0.676431	0.858105	-0.102840	-0.651202	1.212391	-0.032696	-0.755119	0.794415	0.289809	-0.621854	1.227405	0.067498	-0.699059	0.775146	-0.277942										-0.425266	0.636114	-0.203174							-0.195535	0.082256	-0.013657	0.433756	0.070084	-0.101231
14842	123.683333	-0.740209	0.586318	0.130259	-0.697467	0.868747	0.071332	-0.723108	0.585883	-0.084831	-0.676560	0.858074	-0.102761	-0.651068	1.212519	-0.032593	-0.754633	0.794482	0.290283	-0.621620	1.227424	0.067586	-0.699672	0.775420	-0.277933										-0.424886	0.640075	-0.203300							-0.195569	0.082153	-0.013659	0.433820	0.070113	-0.101197
14843	123.691667	-0.740278	0.586287	0.130302	-0.697504	0.868798	0.071418	-0.723154	0.585886	-0.084786	-0.676694	0.858046	-0.102682	-0.650901	1.212575	-0.032524	-0.754069	0.794536	0.290830	-0.621434	1.227407	0.067652	-0.700264	0.775688	-0.277903										-0.424444	0.643885	-0.203410							-0.195519	0.082281	-0.013516	0.433901	0.070165	-0.101160
14844	123.700000	-0.740331	0.586262	0.130342	-0.697577	0.868846	0.071551	-0.723162	0.585905	-0.084756	-0.676858	0.858034	-0.102602	-0.650763	1.212589	-0.032436	-0.753444	0.794574	0.291434	-0.621259	1.227370	0.067689	-0.700843	0.775963	-0.277892										-0.423976	0.647602	-0.203506							-0.195481	0.082420	-0.013370	0.433992	0.070222	-0.101120
14845	123.708333	-0.740390	0.586239	0.130383	-0.697604	0.868925	0.071619	-0.723199	0.585952	-0.084707	-0.677025	0.858043	-0.102513	-0.650591	1.212630	-0.032439	-0.752737	0.794588	0.292093	-0.621073	1.227305	0.067719	-0.701375	0.776205	-0.277797										-0.423501	0.651221	-0.203597							-0.195455	0.082465	-0.013268	0.434108	0.070286	-0.101059
14846	123.716667	-0.740878	0.586552	0.130614	-0.697675	0.869060	0.071787	-0.723242	0.586003	-0.084657	-0.677216	0.858079	-0.102438	-0.650464	1.212537	-0.032435	-0.751965	0.794564	0.292769	-0.620901	1.227236	0.067727	-0.701865	0.776422	-0.277678										-0.423023	0.654746	-0.203683							-0.195431	0.082498	-0.013164	0.434226	0.070366	-0.101001
14847	123.725000	-0.740512	0.586177	0.130444	-0.697762	0.869106	0.071839	-0.723220	0.586034	-0.084638	-0.677385	0.858131	-0.102358	-0.650286	1.212518	-0.032514	-0.751117	0.794466	0.293448	-0.620750	1.227176	0.067699	-0.702249	0.776623	-0.277559										-0.422605	0.658183	-0.203827							-0.195419	0.082520	-0.013069	0.434385	0.070456	-0.100930
14848	123.733333	-0.741003	0.586476	0.130676	-0.697814	0.869174	0.071921	-0.723235	0.586040	-0.084616	-0.677566	0.858196	-0.102286	-0.650139	1.212477	-0.032546	-0.750187	0.794279	0.294088	-0.620608	1.227125	0.067657	-0.702599	0.776782	-0.277437										-0.422175	0.661504	-0.203835							-0.195396	0.082539	-0.012998	0.434561	0.070560	-0.100856
14849	123.741667	-0.741073	0.586428	0.130698	-0.697867	0.869271	0.072048	-0.723256	0.586030	-0.084595	-0.677750	0.858274	-0.102241	-0.649991	1.212458	-0.032604	-0.749145	0.793992	0.294718	-0.620449	1.227113	0.067647	-0.702843	0.776904	-0.277330										-0.421776	0.664743	-0.203861							-0.195381	0.082543	-0.012928	0.434766	0.070690	-0.100773
14850	123.750000	-0.741149	0.586381	0.130721	-0.697917	0.869277	0.072071	-0.723318	0.585987	-0.084568	-0.677926	0.858340	-0.102198	-0.649862	1.212438	-0.032658	-0.747989	0.793619	0.295324	-0.620315	1.227111	0.067545	-0.703028	0.776997	-0.277232										-0.421400	0.667879	-0.203857							-0.195363	0.082548	-0.012868	0.434980	0.070831	-0.100681
14851	123.758333	-0.740800	0.585966	0.130534	-0.697960	0.869333	0.072187	-0.723300	0.585934	-0.084572	-0.678088	0.858386	-0.102171	-0.649737	1.212448	-0.032691	-0.746670	0.793124	0.295911	-0.620135	1.227149	0.067487	-0.703146	0.777048	-0.277160										-0.421079	0.670864	-0.203782							-0.195359	0.082546	-0.012832	0.435206	0.070974	-0.100579
14852	123.766667	-0.741287	0.586263	0.130746	-0.697989	0.869328	0.072256	-0.723365	0.585871	-0.084537	-0.678263	0.858406	-0.102142	-0.649640	1.212511	-0.032694	-0.745328	0.792575	0.296540	-0.619990	1.227216	0.067447	-0.703224	0.777063	-0.277102										-0.420815	0.673708	-0.203715							-0.195348	0.082545	-0.012812	0.435427	0.071114	-0.100472
14853	123.775000	-0.741372	0.586201	0.130735	-0.698013	0.869292	0.072329	-0.723397	0.585815	-0.084534	-0.678420	0.858410	-0.102115	-0.649549	1.212565	-0.032777	-0.744162	0.792137	0.297310	-0.619879	1.227315	0.067378	-0.703250	0.777058	-0.277079										-0.420593	0.676324	-0.203601							-0.195361	0.082524	-0.012811	0.435616	0.071242	-0.100373
14854	123.783333	-0.741069	0.585748	0.130483	-0.698071	0.869213	0.072447	-0.723381	0.585737	-0.084591	-0.678578	0.858398	-0.102100	-0.649491	1.212714	-0.032819	-0.743170	0.791436	0.297819	-0.619749	1.227447	0.067345	-0.703236	0.777025	-0.277074										-0.420367	0.678660	-0.203414							-0.195367	0.082511	-0.012795	0.435787	0.071352	-0.100263
14855	123.791667	-0.741193	0.585684	0.130425	-0.698136	0.869126	0.072543	-0.723416	0.585689	-0.084646	-0.678690	0.858361	-0.102067	-0.649414	1.212817	-0.032888	-0.742535	0.790943	0.298351	-0.619618	1.227527	0.067220	-0.703171	0.776968	-0.277093										-0.420236	0.680814	-0.203230							-0.195371	0.082502	-0.012784	0.435923	0.071440	-0.100187
14856	123.800000	-0.741303	0.585607	0.130373	-0.698163	0.869008	0.072617	-0.723464	0.585655	-0.084695	-0.678796	0.858309	-0.102039	-0.649336	1.212934	-0.032903	-0.742193	0.790565	0.298755	-0.619530	1.227631	0.067242	-0.703065	0.776882	-0.277127										-0.420161	0.682738	-0.203033							-0.195377	0.082505	-0.012789	0.436032	0.071511	-0.100127
14857	123.808333	-0.741301	0.585480	0.130307	-0.698194	0.868896	0.072742	-0.723539	0.585641	-0.084738	-0.678888	0.858280	-0.101999	-0.649283	1.213001	-0.032932	-0.742224	0.790215	0.298933	-0.619430	1.227674	0.067167	-0.702922	0.776789	-0.277190										-0.420112	0.684389	-0.202836							-0.195386	0.082508	-0.012805	0.436094	0.071561	-0.100104
14858	123.816667	-0.741545	0.585396	0.130351	-0.698291	0.868686	0.072767	-0.723624	0.585629	-0.084765	-0.678980	0.858247	-0.101951	-0.649243	1.212994	-0.032919	-0.742533	0.790161	0.299153	-0.619298	1.227668	0.067086	-0.702748	0.776683	-0.277256										-0.420084	0.685797	-0.202606							-0.195386	0.082505	-0.012821	0.436130	0.071589	-0.100112
14859	123.825000	-0.741635	0.585287	0.130370	-0.698346	0.868601	0.072898	-0.723727	0.585625	-0.084803	-0.679061	0.858236	-0.101887	-0.649185	1.212976	-0.032919	-0.742993	0.790114	0.299173	-0.619158	1.227627	0.067102	-0.702525	0.776563	-0.277328										-0.420105	0.686904	-0.202407							-0.195368	0.082502	-0.012852	0.436138	0.071601	-0.100134
14860	123.833333	-0.742134	0.585580	0.130582	-0.698391	0.868511	0.072974	-0.723832	0.585615	-0.084837	-0.679152	0.858241	-0.101820	-0.649146	1.212865	-0.032923	-0.743454	0.790132	0.299112	-0.619001	1.227562	0.067146	-0.702258	0.776433	-0.277411										-0.420209	0.687855	-0.202272							-0.195360	0.082474	-0.012893	0.436137	0.071618	-0.100159
14861	123.841667	-0.741968	0.585321	0.130460	-0.698430	0.868471	0.073017	-0.723941	0.585590	-0.084884	-0.679253	0.858278	-0.101738	-0.649057	1.212759	-0.032749	-0.743869	0.790319	0.299092	-0.618848	1.227468	0.067194	-0.701957	0.776301	-0.277457										-0.420297	0.688168	-0.201827							-0.195346	0.082453	-0.012932	0.436116	0.071618	-0.100169
14862	123.850000	-0.741787	0.585111	0.130326	-0.698475	0.868515	0.073098	-0.724036	0.585548	-0.084923	-0.679357	0.858333	-0.101690	-0.649003	1.212522	-0.032588	-0.744150	0.790318	0.298842	-0.618686	1.227368	0.067265	-0.701622	0.776158	-0.277494										-0.420453	0.688020	-0.201391							-0.195334	0.082459	-0.012949	0.436111	0.071622	-0.100183
14863	123.858333	-0.741998	0.585294	0.130380	-0.698525	0.868598	0.073119	-0.724108	0.585488	-0.084975	-0.679465	0.858411	-0.101672	-0.648944	1.212356	-0.032461	-0.744345	0.790469	0.298704	-0.618456	1.227271	0.067353	-0.701208	0.776005	-0.277531										-0.420724	0.687512	-0.201006							-0.195329	0.082466	-0.012940	0.436113	0.071633	-0.100187
14864	123.866667	-0.741766	0.585154	0.130212	-0.698588	0.868706	0.073101	-0.724165	0.585433	-0.085020	-0.679573	0.858493	-0.101700	-0.648890	1.212209	-0.032338	-0.744476	0.790718	0.298658	-0.618241	1.227196	0.067446	-0.700789	0.775829	-0.277568										-0.421062	0.686554	-0.200583							-0.195318	0.082489	-0.012916	0.436132	0.071647	-0.100175
14865	123.875000	-0.741953	0.585421	0.130240	-0.698677	0.868838	0.073014	-0.724189	0.585375	-0.085074	-0.679654	0.858585	-0.101779	-0.648839	1.212068	-0.032211	-0.744525	0.790818	0.298535	-0.618213	1.227196	0.067580	-0.700279	0.775644	-0.277622										-0.421490	0.685067	-0.200153							-0.195320	0.082504	-0.012863	0.436169	0.071674	-0.100172
14866	123.883333	-0.741689	0.585340	0.130070	-0.698772	0.868966	0.072885	-0.724210	0.585334	-0.085116	-0.679724	0.858672	-0.101890	-0.648757	1.211953	-0.032067	-0.744548	0.790997	0.298533	-0.618114	1.227178	0.067675	-0.699764	0.775448	-0.277689										-0.421958	0.683041	-0.199544							-0.195319	0.082538	-0.012815	0.436218	0.071708	-0.100157
14867	123.891667	-0.741517	0.585409	0.129976	-0.698888	0.869127	0.072787	-0.724273	0.585328	-0.085114	-0.679773	0.858749	-0.102040	-0.648722	1.211869	-0.032041	-0.744565	0.791215	0.298661	-0.618069	1.227152	0.067730	-0.699160	0.775228	-0.277793										-0.422521	0.680529	-0.199066							-0.195326	0.082548	-0.012754	0.436275	0.071752	-0.100140
14868	123.900000	-0.741389	0.585567	0.129958	-0.698996	0.869188	0.072583	-0.724274	0.585334	-0.085115	-0.679794	0.858811	-0.102205	-0.648715	1.211838	-0.031977	-0.744574	0.791409	0.298844	-0.618038	1.227123	0.067737	-0.698519	0.774977	-0.277920										-0.423061	0.677278	-0.198129							-0.195337	0.082561	-0.012709	0.436340	0.071797	-0.100131
14869	123.908333	-0.741544	0.585601	0.130030	-0.699116	0.869252	0.072432	-0.724218	0.585361	-0.085122	-0.679782	0.858841	-0.102366	-0.648662	1.211836	-0.032096	-0.744550	0.791391	0.298934	-0.618102	1.227091	0.067698	-0.697826	0.774696	-0.278061										-0.423669	0.673499	-0.197256							-0.195351	0.082560	-0.012684	0.436397	0.071834	-0.100119
14870	123.916667	-0.741476	0.585610	0.130072	-0.699192	0.869297	0.072254	-0.724221	0.585402	-0.085096	-0.679745	0.858856	-0.102523	-0.648631	1.211866	-0.032163	-0.744563	0.791477	0.299168	-0.618168	1.227041	0.067632	-0.697089	0.774386	-0.278228										-0.424314	0.669297	-0.196350							-0.195359	0.082560	-0.012672	0.436452	0.071864	-0.100112
14871	123.925000	-0.741400	0.585564	0.130128	-0.699301	0.869280	0.072144	-0.724204	0.585430	-0.085050	-0.679688	0.858852	-0.102655	-0.648648	1.211880	-0.032357	-0.744625	0.791530	0.299428	-0.618274	1.226979	0.067551	-0.696278	0.774016	-0.278422										-0.424916	0.664272	-0.195272							-0.195377	0.082552	-0.012680	0.436481	0.071877	-0.100109
14872	123.933333	-0.741317	0.585487	0.130184	-0.699414	0.869210	0.072045	-0.724185	0.585445	-0.085008	-0.679601	0.858839	-0.102756	-0.648637	1.211862	-0.032491	-0.744733	0.791615	0.299727	-0.618399	1.226880	0.067461	-0.695413	0.773619	-0.278604										-0.425545	0.658737	-0.193997							-0.195388	0.082543	-0.012704	0.436481	0.071893	-0.100093
14873	123.941667	-0.741237	0.585387	0.130217	-0.699547	0.869130	0.071999	-0.724154	0.585438	-0.084974	-0.679492	0.858817	-0.102821	-0.648599	1.211816	-0.032670	-0.744892	0.791579	0.299944	-0.618563	1.226734	0.067315	-0.694498	0.773193	-0.278792										-0.426164	0.652397	-0.192627							-0.195381	0.082548	-0.012743	0.436473	0.071867	-0.100102
14874	123.950000	-0.741561	0.585611	0.130419	-0.699631	0.869032	0.071921	-0.724114	0.585420	-0.084956	-0.679384	0.858783	-0.102858	-0.648591	1.211722	-0.032804	-0.745108	0.791521	0.300134	-0.618729	1.226605	0.067196	-0.693546	0.772692	-0.278976										-0.426743	0.645437	-0.191116							-0.195380	0.082543	-0.012790	0.436449	0.071854	-0.100100
14875	123.958333	-0.741523	0.585557	0.130407	-0.699760	0.868881	0.071872	-0.724067	0.585386	-0.084964	-0.679267	0.858753	-0.102877	-0.648558	1.211557	-0.032962	-0.745384	0.791462	0.300289	-0.618857	1.226477	0.067142	-0.692549	0.772171	-0.279111										-0.427290	0.637642	-0.189446							-0.195382	0.082529	-0.012847	0.436414	0.071845	-0.100103
14876	123.966667	-0.741099	0.585200	0.130178	-0.699877	0.868757	0.071867	-0.724022	0.585352	-0.084984	-0.679149	0.858725	-0.102872	-0.648544	1.211323	-0.033045	-0.745726	0.791528	0.300532	-0.619002	1.226337	0.067071	-0.691524	0.771599	-0.279217										-0.427865	0.629209	-0.187661							-0.195382	0.082517	-0.012914	0.436373	0.071820	-0.100100
14877	123.975000	-0.741288	0.585387	0.130216	-0.699923	0.868644	0.071834	-0.723993	0.585321	-0.085030	-0.679035	0.858699	-0.102863	-0.648508	1.211051	-0.033175	-0.746041	0.791278	0.300436	-0.619097	1.226175	0.066996	-0.690403	0.770998	-0.279235										-0.428600	0.620035	-0.185741							-0.195389	0.082495	-0.012974	0.436360	0.071807	-0.100110
14878	123.983333	-0.741488	0.585596	0.130250	-0.699949	0.868533	0.071794	-0.723961	0.585286	-0.085087	-0.678946	0.858679	-0.102867	-0.648480	1.210704	-0.033179	-0.746429	0.791178	0.300422	-0.619212	1.226018	0.066923	-0.689235	0.770346	-0.279170										-0.429594	0.610366	-0.183760							-0.195397	0.082469	-0.013035	0.436349	0.071795	-0.100118
14879	123.991667	-0.741277	0.585473	0.130089	-0.699938	0.868412	0.071708	-0.723972	0.585261	-0.085131	-0.678876	0.858675	-0.102881	-0.648434	1.210247	-0.033297	-0.746843	0.791074	0.300331	-0.619404	1.225820	0.066868	-0.687957	0.769671	-0.279009										-0.430996	0.600016	-0.182242							-0.195405	0.082451	-0.013091	0.436351	0.071795	-0.100124
14880	124.000000	-0.741052	0.585348	0.129935	-0.699970	0.868302	0.071639	-0.723944	0.585230	-0.085188	-0.679056	0.858717	-0.102941	-0.648344	1.209621	-0.033430	-0.747276	0.790954	0.300175	-0.619604	1.225617	0.066789	-0.686703	0.768952	-0.278830										-0.432708	0.592289	-0.182254							-0.195404	0.082448	-0.013133	0.436352	0.071787	-0.100121
14881	124.008333	-0.741255	0.585588	0.130041	-0.699957	0.868258	0.071609	-0.724049	0.585167	-0.085135	-0.679022	0.858716	-0.102991	-0.648196	1.208893	-0.033694	-0.747720	0.790886	0.300014	-0.619871	1.225321	0.066587	-0.685653	0.768238	-0.278697										-0.435183	0.591497	-0.180495							-0.195403	0.082455	-0.013158	0.436365	0.071792	-0.100116
14882	124.016667	-0.741385	0.585758	0.130195	-0.699905	0.868172	0.071507	-0.724138	0.585060	-0.085047	-0.679011	0.858714	-0.103042	-0.648063	1.207974	-0.033987	-0.748157	0.790659	0.299703	-0.620098	1.224948	0.066313	-0.684885	0.767544	-0.278635										-0.437368	0.591323	-0.178706							-0.195404	0.082455	-0.013170	0.436380	0.071809	-0.100108
14883	124.025000	-0.741381	0.585708	0.130241	-0.699903	0.868141	0.071463	-0.724160	0.584945	-0.085020	-0.679016	0.858697	-0.103089	-0.647895	1.206991	-0.034340	-0.748586	0.790540	0.299458	-0.620425	1.224598	0.065986	-0.684455	0.766938	-0.278625										-0.438226	0.591228	-0.178871							-0.195400	0.082457	-0.013195	0.436391	0.071816	-0.100091
14884	124.033333	-0.741394	0.585681	0.130258	-0.699906	0.868137	0.071424	-0.724261	0.584868	-0.084978	-0.679045	0.858661	-0.103116	-0.647658	1.205995	-0.034789	-0.748991	0.790279	0.299099	-0.620786	1.224213	0.065569	-0.684267	0.766512	-0.278582										-0.438329	0.591374	-0.179723							-0.195395	0.082459	-0.013216	0.436409	0.071821	-0.100079
14885	124.041667	-0.741417	0.585641	0.130239	-0.699909	0.868153	0.071390	-0.724381	0.584855	-0.085009	-0.679135	0.858626	-0.103122	-0.647485	1.204966	-0.035310	-0.749346	0.790118	0.298821	-0.621181	1.223869	0.065069	-0.684396	0.766399	-0.278471										-0.437577	0.592237	-0.180494							-0.195399	0.082450	-0.013237	0.436430	0.071848	-0.100079
14886	124.050000	-0.741454	0.585596	0.130188	-0.699927	0.868190	0.071365	-0.724466	0.584908	-0.085089	-0.679239	0.858601	-0.103075	-0.647265	1.203946	-0.035943	-0.749655	0.789921	0.298544	-0.621575	1.223517	0.064527	-0.684806	0.766507	-0.278316										-0.436488	0.593640	-0.181014							-0.195407	0.082429	-0.013253	0.436442	0.071864	-0.100082
14887	124.058333	-0.741298	0.585366	0.130014	-0.699949	0.868245	0.071342	-0.724414	0.584945	-0.085248	-0.679367	0.858603	-0.103000	-0.647057	1.202889	-0.036564	-0.749881	0.789655	0.298234	-0.622006	1.223142	0.063921	-0.685405	0.766795	-0.278074										-0.434907	0.595437	-0.181346							-0.195414	0.082423	-0.013262	0.436436	0.071846	-0.100077
14888	124.066667	-0.741567	0.585494	0.130034	-0.699970	0.868316	0.071324	-0.724420	0.585000	-0.085381	-0.679494	0.858648	-0.102921	-0.646671	1.201849	-0.037024	-0.750047	0.789452	0.298018	-0.622417	1.222775	0.063264	-0.686082	0.767167	-0.277734										-0.433063	0.597328	-0.181716							-0.195426	0.082422	-0.013277	0.436447	0.071856	-0.100093
14889	124.075000	-0.741626	0.585473	0.129960	-0.699967	0.868423	0.071296	-0.724441	0.585027	-0.085506	-0.679620	0.858769	-0.102862	-0.646444	1.200912	-0.037777	-0.750129	0.789265	0.297869	-0.622820	1.222418	0.062539	-0.686734	0.767603	-0.277312										-0.431106	0.599317	-0.182126							-0.195434	0.082406	-0.013286	0.436444	0.071847	-0.100097
14890	124.083333	-0.741687	0.585468	0.129905	-0.700010	0.868512	0.071320	-0.724485	0.585033	-0.085602	-0.679719	0.858951	-0.102820	-0.646387	1.200138	-0.038727	-0.750151	0.789075	0.297780	-0.623192	1.222138	0.061842	-0.687306	0.768075	-0.276830										-0.429120	0.601325	-0.182542							-0.195510	0.082191	-0.013432	0.436439	0.071845	-0.100094
14891	124.091667	-0.741537	0.585294	0.129760	-0.700041	0.868600	0.071361	-0.724545	0.585024	-0.085664	-0.679812	0.859215	-0.102775	-0.646176	1.199426	-0.039485	-0.750084	0.788959	0.297820	-0.623483	1.221895	0.061067	-0.687774	0.768592	-0.276289										-0.427078	0.603352	-0.182912							-0.195452	0.082422	-0.013322	0.436428	0.071853	-0.100100
14892	124.100000	-0.741801	0.585492	0.129821	-0.700007	0.868676	0.071416	-0.724591	0.585010	-0.085707	-0.679852	0.859491	-0.102703	-0.646017	1.198791	-0.040187	-0.749943	0.788727	0.297845	-0.623791	1.221749	0.060376	-0.688111	0.769137	-0.275763										-0.425035	0.605516	-0.183217							-0.195451	0.082457	-0.013326	0.436428	0.071853	-0.100097
14893	124.108333	-0.741347	0.585118	0.129535	-0.699996	0.868776	0.071561	-0.724598	0.585014	-0.085751	-0.679900	0.859756	-0.102607	-0.645841	1.198295	-0.040826	-0.749715	0.788624	0.298048	-0.624070	1.221715	0.059698	-0.688370	0.769688	-0.275279										-0.423026	0.607926	-0.183477							-0.195451	0.082463	-0.013318	0.436425	0.071856	-0.100094
14894	124.116667	-0.741928	0.585505	0.129712	-0.699876	0.868945	0.071767	-0.724572	0.585046	-0.085800	-0.679945	0.859992	-0.102474	-0.645735	1.197925	-0.041504	-0.749402	0.788530	0.298313	-0.624280	1.221778	0.059058	-0.688580	0.770184	-0.274869										-0.421084	0.610549	-0.183728							-0.195446	0.082470	-0.013308	0.436415	0.071841	-0.100093
14895	124.125000	-0.741987	0.585485	0.129644	-0.699867	0.868945	0.071933	-0.724501	0.585103	-0.085843	-0.679977	0.860167	-0.102288	-0.645600	1.197660	-0.041841	-0.748989	0.788353	0.298572	-0.624461	1.221984	0.058510	-0.688686	0.770610	-0.274567										-0.419263	0.613401	-0.184046							-0.195446	0.082458	-0.013300	0.436424	0.071849	-0.100109
14896	124.133333	-0.742051	0.585465	0.129580	-0.699794	0.868995	0.072201	-0.724417	0.585170	-0.085873	-0.679992	0.860280	-0.102054	-0.645534	1.197500	-0.042230	-0.748503	0.788219	0.298934	-0.624606	1.222272	0.057961	-0.688737	0.770983	-0.274339										-0.417566	0.616369	-0.184411							-0.195431	0.082454	-0.013296	0.436422	0.071843	-0.100114
14897	124.141667	-0.742114	0.585431	0.129530	-0.699643	0.869098	0.072527	-0.724352	0.585225	-0.085899	-0.680006	0.860323	-0.101785	-0.645634	1.197534	-0.042651	-0.747913	0.788184	0.299412	-0.624673	1.222729	0.057565	-0.688763	0.771263	-0.274220										-0.416101	0.619488	-0.184805							-0.195419	0.082439	-0.013299	0.436416	0.071843	-0.100112
14898	124.150000	-0.741766	0.585002	0.129289	-0.699548	0.869087	0.072804	-0.724309	0.585252	-0.085902	-0.679988	0.860303	-0.101492	-0.645671	1.197545	-0.042773	-0.747216	0.788090	0.299890	-0.624728	1.223176	0.057151	-0.688789	0.771490	-0.274189										-0.414800	0.622656	-0.185220							-0.195410	0.082437	-0.013300	0.436417	0.071838	-0.100112
14899	124.158333	-0.741821	0.584979	0.129281	-0.699405	0.869110	0.073113	-0.724298	0.585238	-0.085897	-0.679987	0.860245	-0.101194	-0.645860	1.197721	-0.043107	-0.746397	0.788029	0.300456	-0.624647	1.223779	0.056958	-0.688844	0.771640	-0.274243										-0.413728	0.625933	-0.185626							-0.195397	0.082429	-0.013298	0.436421	0.071832	-0.100111
14900	124.166667	-0.741873	0.584966	0.129300	-0.699256	0.869118	0.073437	-0.724297	0.585184	-0.085858	-0.679953	0.860164	-0.100885	-0.646080	1.197925	-0.043359	-0.745478	0.787970	0.301084	-0.624618	1.224311	0.056755	-0.688932	0.771756	-0.274350										-0.412813	0.629280	-0.185992							-0.195382	0.082434	-0.013278	0.436415	0.071847	-0.100111
14901	124.175000	-0.741818	0.584970	0.129320	-0.699133	0.869134	0.073827	-0.724312	0.585121	-0.085800	-0.679926	0.860070	-0.100596	-0.646277	1.198145	-0.043408	-0.744461	0.787945	0.301792	-0.624556	1.224769	0.056453	-0.689040	0.771823	-0.274491										-0.412024	0.632715	-0.186284							-0.195376	0.082431	-0.013239	0.436415	0.071853	-0.100105
14902	124.183333	-0.741961	0.584967	0.129416	-0.698970	0.869152	0.074171	-0.724318	0.585046	-0.085727	-0.679890	0.859967	-0.100318	-0.646458	1.198297	-0.043439	-0.743341	0.787816	0.302474	-0.624434	1.225144	0.056245	-0.689153	0.771831	-0.274650										-0.411315	0.636180	-0.186522							-0.195371	0.082440	-0.013190	0.436420	0.071865	-0.100108
14903	124.191667	-0.741987	0.584957	0.129494	-0.698801	0.869161	0.074491	-0.724310	0.585000	-0.085654	-0.679852	0.859857	-0.100046	-0.646477	1.198388	-0.043257	-0.742144	0.787821	0.303318	-0.624296	1.225554	0.056135	-0.689263	0.771784	-0.274790										-0.410654	0.639638	-0.186713							-0.195379	0.082436	-0.013119	0.436420	0.071848	-0.100109
14904	124.200000	-0.742002	0.584938	0.129574	-0.698673	0.869200	0.074888	-0.724293	0.584965	-0.085578	-0.679825	0.859735	-0.099784	-0.646775	1.198606	-0.043385	-0.740847	0.787562	0.303968	-0.624129	1.225901	0.056019	-0.689376	0.771704	-0.274902										-0.409999	0.643020	-0.186842							-0.195381	0.082430	-0.013044	0.436424	0.071843	-0.100115
14905	124.208333	-0.742005	0.584896	0.129658	-0.698457	0.869264	0.075199	-0.724283	0.584978	-0.085492	-0.679813	0.859607	-0.099538	-0.646800	1.198611	-0.043043	-0.739531	0.787464	0.304751	-0.623898	1.226187	0.055931	-0.689433	0.771580	-0.274972										-0.409337	0.646256	-0.186941							-0.195382	0.082451	-0.012960	0.436423	0.071847	-0.100129
14906	124.216667	-0.741993	0.584845	0.129738	-0.698298	0.869296	0.075534	-0.724269	0.585004	-0.085402	-0.679818	0.859486	-0.099287	-0.646992	1.198705	-0.043020	-0.738194	0.787272	0.305439	-0.623622	1.226432	0.055823	-0.689464	0.771441	-0.274998										-0.408655	0.649321	-0.187001							-0.195360	0.082492	-0.012866	0.436427	0.071848	-0.100136
14907	124.225000	-0.742198	0.584995	0.129930	-0.698181	0.869258	0.075804	-0.724253	0.585048	-0.085315	-0.679865	0.859369	-0.099045	-0.647283	1.198872	-0.043214	-0.736853	0.787045	0.306110	-0.623407	1.226644	0.055750	-0.689465	0.771276	-0.274974										-0.407972	0.652156	-0.187031							-0.195341	0.082516	-0.012782	0.436422	0.071839	-0.100134
14908	124.233333	-0.742380	0.585093	0.130105	-0.698020	0.869214	0.076045	-0.724238	0.585103	-0.085222	-0.679901	0.859250	-0.098804	-0.647434	1.198921	-0.043156	-0.735491	0.786718	0.306697	-0.623182	1.226866	0.055712	-0.689437	0.771103	-0.274891										-0.407300	0.654768	-0.187042							-0.195317	0.082547	-0.012697	0.436419	0.071841	-0.100139
14909	124.241667	-0.741941	0.584686	0.129989	-0.697913	0.869242	0.076387	-0.724228	0.585149	-0.085135	-0.679965	0.859159	-0.098533	-0.647503	1.198954	-0.043052	-0.734135	0.786280	0.307262	-0.622908	1.227050	0.055629	-0.689397	0.770911	-0.274763										-0.406674	0.657098	-0.187050							-0.195289	0.082582	-0.012621	0.436404	0.071833	-0.100125
14910	124.250000	-0.742373	0.584923	0.130246	-0.697765	0.869211	0.076643	-0.724279	0.585221	-0.085019	-0.680028	0.859064	-0.098277	-0.647569	1.198995	-0.042980	-0.732914	0.785944	0.307971	-0.622633	1.227198	0.055499	-0.689346	0.770689	-0.274594										-0.406094	0.659208	-0.187052							-0.195266	0.082600	-0.012561	0.436404	0.071833	-0.100129
14911	124.258333	-0.742394	0.584940	0.130312	-0.697631	0.869196	0.076965	-0.724250	0.585215	-0.084956	-0.680102	0.858987	-0.098025	-0.647674	1.199042	-0.042965	-0.731954	0.785918	0.308916	-0.622391	1.227365	0.055415	-0.689308	0.770421	-0.274388										-0.405576	0.661060	-0.187033							-0.195254	0.082590	-0.012512	0.436393	0.071831	-0.100124
14912	124.266667	-0.742007	0.584560	0.130167	-0.697531	0.869178	0.077259	-0.724148	0.585164	-0.084943	-0.680174	0.858912	-0.097775	-0.647788	1.199054	-0.042928	-0.731069	0.785980	0.309835	-0.622167	1.227523	0.055315	-0.689290	0.770163	-0.274116										-0.405117	0.662720	-0.187011							-0.195248	0.082569	-0.012478	0.436380	0.071821	-0.100123
14913	124.275000	-0.742479	0.584892	0.130437	-0.697421	0.869144	0.077500	-0.724202	0.585156	-0.084854	-0.680213	0.858841	-0.097524	-0.647877	1.199067	-0.042932	-0.730268	0.785988	0.310600	-0.621956	1.227691	0.055232	-0.689257	0.769864	-0.273843										-0.404738	0.664165	-0.186982							-0.195259	0.082561	-0.012477	0.436366	0.071793	-0.100132
14914	124.283333	-0.742472	0.584819	0.130498	-0.697319	0.869112	0.077719	-0.724198	0.585122	-0.084785	-0.680282	0.858805	-0.097290	-0.647934	1.199082	-0.042966	-0.729587	0.786034	0.311282	-0.621716	1.227797	0.055066	-0.689269	0.769554	-0.273537										-0.404426	0.665388	-0.186945							-0.195273	0.082552	-0.012504	0.436342	0.071764	-0.100143
14915	124.291667	-0.742488	0.584800	0.130605	-0.697243	0.869105	0.077938	-0.724220	0.585110	-0.084680	-0.680335	0.858755	-0.097100	-0.647902	1.199018	-0.042872	-0.729133	0.786172	0.311849	-0.621510	1.227893	0.054939	-0.689278	0.769246	-0.273185										-0.404198	0.666359	-0.186881							-0.195293	0.082538	-0.012538	0.436318	0.071746	-0.100155
14916	124.300000	-0.742101	0.584428	0.130528	-0.697166	0.869112	0.078152	-0.724150	0.585105	-0.084616	-0.680393	0.858725	-0.096912	-0.648025	1.198977	-0.042977	-0.728832	0.786284	0.312237	-0.621283	1.227988	0.054805	-0.689251	0.768930	-0.272794										-0.404039	0.667095	-0.186813							-0.195318	0.082523	-0.012588	0.436280	0.071723	-0.100162
14917	124.308333	-0.742314	0.584631	0.130741	-0.697077	0.869206	0.078370	-0.724245	0.585171	-0.084493	-0.680434	0.858711	-0.096735	-0.648005	1.198889	-0.043042	-0.728622	0.786349	0.312398	-0.621040	1.228038	0.054633	-0.689241	0.768601	-0.272371										-0.403950	0.667496	-0.186733							-0.195329	0.082517	-0.012644	0.436244	0.071703	-0.100175
14918	124.316667	-0.742487	0.584782	0.130917	-0.696977	0.869298	0.078517	-0.724281	0.585220	-0.084401	-0.680480	0.858710	-0.096572	-0.647978	1.198789	-0.043163	-0.728408	0.786462	0.312469	-0.620836	1.228074	0.054502	-0.689238	0.768280	-0.271931										-0.403928	0.667599	-0.186640							-0.195350	0.082490	-0.012702	0.436203	0.071683	-0.100182
14919	124.325000	-0.742072	0.584490	0.130792	-0.696852	0.869494	0.078670	-0.724298	0.585263	-0.084327	-0.680328	0.858700	-0.096390	-0.647914	1.198671	-0.043240	-0.728275	0.787085	0.312844	-0.620656	1.228070	0.054302	-0.689241	0.767967	-0.271466										-0.403980	0.667308	-0.186537							-0.195358	0.082485	-0.012739	0.436165	0.071663	-0.100189
14920	124.333333	-0.742025	0.584557	0.130832	-0.696757	0.869654	0.078731	-0.724307	0.585289	-0.084272	-0.680371	0.858713	-0.096286	-0.647831	1.198565	-0.043367	-0.728094	0.787582	0.313089	-0.620421	1.228055	0.054132	-0.689246	0.767650	-0.270979										-0.404079	0.666686	-0.186431							-0.195367	0.082479	-0.012753	0.436129	0.071635	-0.100193
14921	124.341667	-0.742362	0.585022	0.131040	-0.696695	0.869830	0.078787	-0.724302	0.585295	-0.084241	-0.680429	0.858737	-0.096222	-0.647653	1.198348	-0.043491	-0.727859	0.788024	0.313282	-0.620254	1.228004	0.053915	-0.689264	0.767342	-0.270484										-0.404240	0.665636	-0.186297							-0.195358	0.082487	-0.012748	0.436100	0.071613	-0.100198
14922	124.350000	-0.742273	0.585096	0.131024	-0.696647	0.870013	0.078800	-0.724290	0.585268	-0.084236	-0.680476	0.858756	-0.096196	-0.647540	1.198238	-0.043689	-0.727594	0.788490	0.313532	-0.620095	1.227950	0.053730	-0.689280	0.767036	-0.269999										-0.404445	0.664242	-0.186140							-0.195353	0.082483	-0.012731	0.436074	0.071587	-0.100201
14923	124.358333	-0.741957	0.584970	0.130901	-0.696617	0.870174	0.078770	-0.724266	0.585236	-0.084241	-0.680500	0.858778	-0.096229	-0.647304	1.198177	-0.043816	-0.727303	0.788958	0.313827	-0.619935	1.227900	0.053515	-0.689283	0.766730	-0.269483										-0.404719	0.662384	-0.185954							-0.195333	0.082498	-0.012696	0.436054	0.071565	-0.100212
14924	124.366667	-0.741623	0.584830	0.130789	-0.696564	0.870411	0.078761	-0.724253	0.585209	-0.084241	-0.680514	0.858803	-0.096302	-0.647044	1.198028	-0.044050	-0.727032	0.789465	0.314206	-0.619750	1.227803	0.053251	-0.689274	0.766406	-0.269009										-0.405030	0.660145	-0.185695							-0.195319	0.082506	-0.012667	0.436040	0.071560	-0.100219
14925	124.375000	-0.741715	0.585042	0.130920	-0.696587	0.870514	0.078630	-0.724259	0.585196	-0.084221	-0.680524	0.858832	-0.096411	-0.646883	1.198040	-0.044242	-0.726773	0.790050	0.314682	-0.619615	1.227640	0.052972	-0.689239	0.766063	-0.268550										-0.405412	0.657456	-0.185373							-0.195301	0.082524	-0.012636	0.436033	0.071554	-0.100223
14926	124.383333	-0.741818	0.585237	0.131068	-0.696631	0.870575	0.078480	-0.724267	0.585192	-0.084191	-0.680529	0.858864	-0.096554	-0.646714	1.198075	-0.044523	-0.726561	0.790587	0.315166	-0.619490	1.227501	0.052684	-0.689172	0.765706	-0.268134										-0.405861	0.654356	-0.184991							-0.195307	0.082524	-0.012615	0.436030	0.071551	-0.100217
14927	124.391667	-0.741284	0.584877	0.130924	-0.696618	0.870703	0.078347	-0.724299	0.585206	-0.084142	-0.680529	0.858896	-0.096678	-0.646613	1.198123	-0.045228	-0.726363	0.791071	0.315630	-0.619392	1.227287	0.052414	-0.689037	0.765304	-0.267747										-0.406378	0.650729	-0.184550							-0.195318	0.082536	-0.012603	0.436034	0.071562	-0.100214
14928	124.400000	-0.741195	0.584875	0.130979	-0.696669	0.870777	0.078254	-0.724333	0.585226	-0.084101	-0.680711	0.858916	-0.096861	-0.646252	1.198017	-0.045354	-0.726220	0.791686	0.316209	-0.619255	1.227067	0.052129	-0.688827	0.764881	-0.267401										-0.406983	0.646641	-0.184071							-0.195331	0.082550	-0.012596	0.436037	0.071566	-0.100209
14929	124.408333	-0.741113	0.584854	0.131015	-0.696647	0.870794	0.078123	-0.724362	0.585232	-0.084083	-0.680713	0.858927	-0.096958	-0.645969	1.197986	-0.045856	-0.726119	0.792178	0.316690	-0.619157	1.226759	0.051757	-0.688526	0.764428	-0.267100										-0.407667	0.641913	-0.183517							-0.195364	0.082546	-0.012594	0.436047	0.071573	-0.100203
14930	124.416667	-0.741042	0.584814	0.131011	-0.696612	0.870915	0.078093	-0.724386	0.585234	-0.084089	-0.680722	0.858924	-0.097051	-0.645859	1.197989	-0.046449	-0.726059	0.792761	0.317216	-0.619079	1.226497	0.051482	-0.688152	0.763919	-0.266816										-0.408412	0.636660	-0.182928							-0.195391	0.082536	-0.012604	0.436056	0.071570	-0.100191
14931	124.425000	-0.740995	0.584767	0.130976	-0.696631	0.870870	0.077981	-0.724407	0.585220	-0.084130	-0.680697	0.858919	-0.097115	-0.645582	1.197913	-0.046852	-0.726015	0.793252	0.317632	-0.618946	1.226246	0.051196	-0.687694	0.763376	-0.266555										-0.409280	0.630778	-0.182343							-0.195408	0.082535	-0.012633	0.436065	0.071576	-0.100190
14932	124.433333	-0.740963	0.584720	0.130907	-0.696595	0.870935	0.077944	-0.724430	0.585198	-0.084205	-0.680681	0.858924	-0.097187	-0.645285	1.197820	-0.047230	-0.726025	0.793803	0.318048	-0.618787	1.225978	0.050907	-0.687167	0.762785	-0.266316										-0.410223	0.624385	-0.181616							-0.195413	0.082534	-0.012665	0.436082	0.071577	-0.100191
14933	124.441667	-0.740957	0.584699	0.130814	-0.696501	0.871023	0.077867	-0.724467	0.585160	-0.084286	-0.680680	0.858950	-0.097256	-0.644838	1.197732	-0.047363	-0.726033	0.794322	0.318365	-0.618695	1.225767	0.050688	-0.686505	0.762168	-0.266088										-0.411389	0.617439	-0.180931							-0.195422	0.082535	-0.012693	0.436088	0.071588	-0.100196
14934	124.450000	-0.740964	0.584700	0.130706	-0.696436	0.871122	0.077821	-0.724469	0.585121	-0.084406	-0.680680	0.858995	-0.097348	-0.644537	1.197661	-0.047604	-0.726058	0.794756	0.318569	-0.618553	1.225583	0.050454	-0.685726	0.761512	-0.265864										-0.412753	0.610046	-0.180258							-0.195420	0.082541	-0.012731	0.436095	0.071602	-0.100198
14935	124.458333	-0.741189	0.584913	0.130703	-0.696348	0.871285	0.077803	-0.724533	0.585068	-0.084514	-0.680685	0.859064	-0.097477	-0.644233	1.197670	-0.047919	-0.726106	0.795277	0.318788	-0.618403	1.225408	0.050246	-0.684778	0.760815	-0.265650										-0.414569	0.601889	-0.179982							-0.195417	0.082538	-0.012764	0.436102	0.071607	-0.100195
14936	124.466667	-0.741009	0.584767	0.130508	-0.696287	0.871366	0.077697	-0.724569	0.585019	-0.084630	-0.680690	0.859151	-0.097627	-0.643924	1.197603	-0.048200	-0.726150	0.795700	0.318903	-0.618269	1.225215	0.050001	-0.683779	0.760075	-0.265509										-0.416823	0.594412	-0.180348							-0.195412	0.082545	-0.012797	0.436115	0.071624	-0.100187
14937	124.475000	-0.741222	0.584987	0.130544	-0.696173	0.871574	0.077648	-0.724669	0.584989	-0.084708	-0.680682	0.859256	-0.097790	-0.643588	1.197589	-0.048464	-0.726167	0.796145	0.318978	-0.618106	1.225006	0.049875	-0.682746	0.759304	-0.265396										-0.419063	0.592397	-0.180165							-0.195414	0.082542	-0.012823	0.436114	0.071629	-0.100182
14938	124.483333	-0.741431	0.585198	0.130616	-0.696101	0.871697	0.077532	-0.724784	0.584933	-0.084740	-0.680669	0.859369	-0.097967	-0.643249	1.197571	-0.048704	-0.726164	0.796501	0.318957	-0.617970	1.224845	0.049690	-0.681698	0.758527	-0.265341										-0.421002	0.591682	-0.179087							-0.195427	0.082531	-0.012845	0.436127	0.071626	-0.100174
14939	124.491667	-0.741225	0.585025	0.130514	-0.696026	0.871819	0.077451	-0.724929	0.584875	-0.084753	-0.680657	0.859468	-0.098143	-0.642926	1.197549	-0.048901	-0.726121	0.796880	0.318933	-0.617780	1.224693	0.049572	-0.680740	0.757701	-0.265428										-0.422784	0.591109	-0.178959							-0.195450	0.082514	-0.012882	0.436132	0.071627	-0.100167
14940	124.500000	-0.741029	0.584846	0.130409	-0.695916	0.871926	0.077359	-0.725066	0.584819	-0.084770	-0.680650	0.859538	-0.098311	-0.642596	1.197567	-0.049134	-0.726028	0.797113	0.318811	-0.617599	1.224513	0.049397	-0.679847	0.756899	-0.265608										-0.424068	0.590603	-0.179707							-0.195462	0.082504	-0.012938	0.436136	0.071618	-0.100166
14941	124.508333	-0.741245	0.585004	0.130483	-0.695852	0.872041	0.077282	-0.725203	0.584778	-0.084809	-0.680671	0.859563	-0.098467	-0.642242	1.197601	-0.049424	-0.725878	0.797336	0.318707	-0.617439	1.224344	0.049278	-0.679162	0.756305	-0.265858										-0.424470	0.590506	-0.180635							-0.195491	0.082481	-0.013009	0.436146	0.071631	-0.100175
14942	124.516667	-0.741473	0.585159	0.130536	-0.695794	0.872157	0.077211	-0.725392	0.584765	-0.084856	-0.680715	0.859554	-0.098611	-0.641891	1.197618	-0.049686	-0.725658	0.797518	0.318601	-0.617270	1.224112	0.049118	-0.678649	0.755914	-0.266176										-0.424420	0.590838	-0.181449							-0.195507	0.082480	-0.013080	0.436154	0.071639	-0.100178
14943	124.525000	-0.741102	0.584753	0.130264	-0.695727	0.872317	0.077155	-0.725423	0.584749	-0.084999	-0.680748	0.859522	-0.098724	-0.641521	1.197651	-0.049867	-0.725348	0.797711	0.318548	-0.617060	1.223902	0.048997	-0.678355	0.755755	-0.266577										-0.423882	0.591593	-0.182028							-0.195524	0.082482	-0.013136	0.436170	0.071652	-0.100175
14944	124.533333	-0.741154	0.584719	0.130199	-0.695717	0.872404	0.077065	-0.725501	0.584783	-0.085114	-0.680802	0.859510	-0.098831	-0.641171	1.197697	-0.050131	-0.724951	0.797764	0.318452	-0.616872	1.223667	0.048838	-0.678127	0.755709	-0.267059										-0.423026	0.592569	-0.182388							-0.195543	0.082474	-0.013172	0.436182	0.071676	-0.100173
14945	124.541667	-0.741095	0.584688	0.130110	-0.695669	0.872525	0.076937	-0.725625	0.584832	-0.085184	-0.680839	0.859530	-0.098955	-0.640962	1.197807	-0.050711	-0.724451	0.797714	0.318332	-0.616710	1.223388	0.048700	-0.677914	0.755744	-0.267606										-0.421926	0.593723	-0.182603							-0.195562	0.082482	-0.013213	0.436197	0.071681	-0.100156
14946	124.550000	-0.741935	0.585146	0.130420	-0.695626	0.872669	0.076833	-0.725692	0.584855	-0.085266	-0.680896	0.859606	-0.099108	-0.640705	1.197818	-0.051044	-0.723885	0.797662	0.318272	-0.616537	1.223077	0.048510	-0.677630	0.755797	-0.268197										-0.420752	0.594850	-0.182772							-0.195582	0.082473	-0.013241	0.436213	0.071692	-0.100148
14947	124.558333	-0.741628	0.584822	0.130181	-0.695592	0.872833	0.076766	-0.725741	0.584855	-0.085333	-0.680925	0.859737	-0.099295	-0.640307	1.197788	-0.051344	-0.723211	0.797522	0.318202	-0.616330	1.222837	0.048409	-0.677176	0.755857	-0.268875										-0.419543	0.595791	-0.182872							-0.195601	0.082467	-0.013269	0.436230	0.071700	-0.100139
14948	124.566667	-0.741650	0.584836	0.130175	-0.695518	0.872956	0.076596	-0.725865	0.584865	-0.085345	-0.680960	0.859904	-0.099519	-0.639928	1.197765	-0.051554	-0.722461	0.797336	0.318143	-0.616102	1.222586	0.048250	-0.676564	0.755905	-0.269609										-0.418393	0.596494	-0.182909							-0.195624	0.082470	-0.013299	0.436246	0.071704	-0.100139
14949	124.575000	-0.741526	0.584819	0.130120	-0.695481	0.873071	0.076517	-0.725961	0.584848	-0.085363	-0.680969	0.860122	-0.099721	-0.639501	1.197747	-0.051789	-0.721623	0.797056	0.318099	-0.615896	1.222335	0.048080	-0.675707	0.755923	-0.270440										-0.417346	0.596867	-0.182844							-0.195638	0.082475	-0.013339	0.436256	0.071706	-0.100142
14950	124.583333	-0.741644	0.584849	0.130153	-0.695409	0.873186	0.076406	-0.726036	0.584822	-0.085385	-0.681006	0.860350	-0.099943	-0.639121	1.197735	-0.052019	-0.720730	0.796637	0.318022	-0.615696	1.222147	0.047944	-0.674668	0.755933	-0.271319										-0.416398	0.596955	-0.182662							-0.195647	0.082498	-0.013375	0.436267	0.071714	-0.100155
14951	124.591667	-0.741630	0.584833	0.130125	-0.695344	0.873327	0.076372	-0.726101	0.584819	-0.085397	-0.681047	0.860568	-0.100143	-0.638702	1.197780	-0.052221	-0.719727	0.796082	0.317945	-0.615471	1.221991	0.047799	-0.673440	0.755962	-0.272268										-0.415590	0.596737	-0.182338							-0.195656	0.082515	-0.013409	0.436267	0.071731	-0.100156
14952	124.600000	-0.741622	0.584806	0.130098	-0.695316	0.873366	0.076299	-0.726137	0.584829	-0.085401	-0.681098	0.860777	-0.100334	-0.638340	1.197844	-0.052477	-0.718738	0.795677	0.318127	-0.615244	1.221886	0.047659	-0.672093	0.755974	-0.273255										-0.414894	0.596349	-0.181954							-0.195661	0.082527	-0.013434	0.436273	0.071739	-0.100160
14953	124.608333	-0.741498	0.584741	0.130041	-0.695255	0.873484	0.076301	-0.726123	0.584830	-0.085409	-0.681133	0.860959	-0.100454	-0.637973	1.197948	-0.052718	-0.717735	0.795228	0.318427	-0.615029	1.221830	0.047539	-0.670580	0.755869	-0.274285										-0.414354	0.595810	-0.181498							-0.195664	0.082522	-0.013460	0.436284	0.071749	-0.100162
14954	124.616667	-0.741567	0.584674	0.130073	-0.695201	0.873522	0.076267	-0.726335	0.584844	-0.085484	-0.681138	0.861094	-0.100584	-0.637587	1.198142	-0.052860	-0.716738	0.794764	0.318778	-0.614819	1.221808	0.047437	-0.669008	0.755724	-0.275347										-0.413945	0.595245	-0.181073							-0.195670	0.082492	-0.013486	0.436286	0.071753	-0.100151
14955	124.625000	-0.741497	0.584545	0.130087	-0.695171	0.873540	0.076268	-0.726371	0.584758	-0.085495	-0.681157	0.861216	-0.100686	-0.637270	1.198280	-0.052990	-0.715844	0.794605	0.319443	-0.614579	1.221799	0.047339	-0.667389	0.755572	-0.276480										-0.413659	0.594666	-0.180729							-0.195738	0.082256	-0.013642	0.436297	0.071749	-0.100142
14956	124.633333	-0.741373	0.584359	0.130105	-0.695140	0.873542	0.076270	-0.726365	0.584666	-0.085527	-0.681147	0.861302	-0.100790	-0.636954	1.198498	-0.053134	-0.714994	0.794143	0.319920	-0.614364	1.221841	0.047298	-0.665756	0.755419	-0.277643										-0.413432	0.594136	-0.180508							-0.195670	0.082448	-0.013540	0.436309	0.071743	-0.100129
14957	124.641667	-0.741485	0.584386	0.130055	-0.695098	0.873579	0.076314	-0.726408	0.584575	-0.085538	-0.681118	0.861376	-0.100901	-0.636658	1.198652	-0.053198	-0.714253	0.793707	0.320423	-0.614159	1.221861	0.047266	-0.664101	0.755227	-0.278843										-0.413259	0.593686	-0.180441							-0.195700	0.082315	-0.013636	0.436329	0.071762	-0.100135
14958	124.650000	-0.741699	0.584499	0.130008	-0.695093	0.873494	0.076243	-0.726447	0.584485	-0.085552	-0.681070	0.861441	-0.101022	-0.636362	1.198794	-0.053248	-0.713579	0.793314	0.320974	-0.613956	1.221880	0.047251	-0.662521	0.755175	-0.280075										-0.413137	0.593342	-0.180528							-0.195657	0.082417	-0.013606	0.436338	0.071775	-0.100137
14959	124.658333	-0.741751	0.584450	0.130015	-0.695072	0.873464	0.076204	-0.726486	0.584398	-0.085568	-0.681021	0.861513	-0.101181	-0.635939	1.198898	-0.052996	-0.712948	0.792993	0.321589	-0.613750	1.221885	0.047271	-0.660913	0.755066	-0.281322										-0.413049	0.593092	-0.180821							-0.195679	0.082297	-0.013686	0.436353	0.071795	-0.100149
14960	124.666667	-0.741799	0.584409	0.130014	-0.695052	0.873450	0.076146	-0.726468	0.584288	-0.085592	-0.680944	0.861595	-0.101343	-0.635641	1.199019	-0.053058	-0.712331	0.792705	0.322243	-0.613520	1.221853	0.047287	-0.659309	0.754986	-0.282588										-0.412998	0.592920	-0.181355							-0.195637	0.082414	-0.013620	0.436373	0.071822	-0.100153
14961	124.675000	-0.741832	0.584373	0.129998	-0.695038	0.873488	0.076081	-0.726534	0.584241	-0.085611	-0.680860	0.861697	-0.101534	-0.635421	1.199095	-0.053128	-0.711718	0.792524	0.323004	-0.613234	1.221780	0.047410	-0.657675	0.754872	-0.283888										-0.412848	0.592757	-0.181769							-0.195625	0.082415	-0.013602	0.436384	0.071830	-0.100147
14962	124.683333	-0.741854	0.584342	0.129974	-0.695058	0.873507	0.075973	-0.726508	0.584178	-0.085630	-0.680770	0.861833	-0.101734	-0.635190	1.199123	-0.053146	-0.711053	0.792291	0.323731	-0.612945	1.221621	0.047484	-0.656147	0.754901	-0.285190										-0.412681	0.592624	-0.182315							-0.195614	0.082415	-0.013568	0.436405	0.071844	-0.100139
14963	124.691667	-0.741877	0.584326	0.129944	-0.695102	0.873579	0.075855	-0.726536	0.584148	-0.085654	-0.680673	0.862004	-0.101959	-0.634820	1.199027	-0.053038	-0.710328	0.792142	0.324520	-0.612656	1.221383	0.047631	-0.654600	0.754950	-0.286533										-0.412450	0.592511	-0.182847							-0.195635	0.082310	-0.013568	0.436418	0.071843	-0.100134
14964	124.700000	-0.741886	0.584303	0.129902	-0.695132	0.873673	0.075671	-0.726569	0.584129	-0.085690	-0.680571	0.862202	-0.102199	-0.634329	1.198802	-0.052709	-0.709587	0.791978	0.325334	-0.612334	1.221104	0.047807	-0.653046	0.755022	-0.287894										-0.412179	0.592376	-0.183380							-0.195585	0.082418	-0.013444	0.436437	0.071856	-0.100124
14965	124.708333	-0.741889	0.584282	0.129848	-0.695209	0.873844	0.075535	-0.726581	0.584101	-0.085732	-0.680472	0.862426	-0.102467	-0.633923	1.198595	-0.052554	-0.708799	0.791813	0.326145	-0.611925	1.220726	0.047940	-0.651496	0.755114	-0.289261										-0.411888	0.592214	-0.183949							-0.195552	0.082436	-0.013386	0.436457	0.071862	-0.100119
14966	124.716667	-0.741902	0.584259	0.129801	-0.695270	0.874079	0.075351	-0.726576	0.584068	-0.085777	-0.680341	0.862652	-0.102718	-0.633506	1.198323	-0.052514	-0.707949	0.791715	0.327001	-0.611582	1.220296	0.048124	-0.649890	0.755242	-0.290649										-0.411549	0.591975	-0.184348							-0.195523	0.082447	-0.013331	0.436469	0.071881	-0.100118
14967	124.725000	-0.741916	0.584227	0.129749	-0.695397	0.874316	0.075224	-0.726609	0.584032	-0.085820	-0.680261	0.862904	-0.102986	-0.633143	1.198082	-0.052477	-0.707063	0.791568	0.327855	-0.611184	1.219813	0.048272	-0.648245	0.755389	-0.292026										-0.411222	0.591701	-0.184767							-0.195496	0.082458	-0.013298	0.436481	0.071898	-0.100116
14968	124.733333	-0.741937	0.584195	0.129706	-0.695500	0.874565	0.075049	-0.726586	0.583986	-0.085874	-0.680164	0.863152	-0.103267	-0.632733	1.197766	-0.052460	-0.706139	0.791452	0.328754	-0.610796	1.219282	0.048464	-0.646548	0.755537	-0.293398										-0.410902	0.591410	-0.185132							-0.195471	0.082465	-0.013267	0.436490	0.071910	-0.100122
14969	124.741667	-0.741951	0.584155	0.129674	-0.695635	0.874816	0.074904	-0.726538	0.583941	-0.085922	-0.680078	0.863383	-0.103555	-0.632246	1.197424	-0.052385	-0.705139	0.791303	0.329631	-0.610373	1.218722	0.048603	-0.644815	0.755686	-0.294759										-0.410579	0.591098	-0.185420							-0.195466	0.082452	-0.013256	0.436504	0.071929	-0.100126
14970	124.750000	-0.741969	0.584123	0.129656	-0.695767	0.875060	0.074771	-0.726481	0.583895	-0.085961	-0.679996	0.863609	-0.103827	-0.631731	1.197072	-0.052321	-0.704088	0.791141	0.330535	-0.609918	1.218098	0.048733	-0.643030	0.755834	-0.296153										-0.410267	0.590813	-0.185646							-0.195523	0.082216	-0.013371	0.436517	0.071937	-0.100129
14971	124.758333	-0.741989	0.584093	0.129646	-0.695871	0.875340	0.074642	-0.726447	0.583868	-0.085978	-0.679917	0.863812	-0.104100	-0.631156	1.196715	-0.052060	-0.702993	0.790991	0.331466	-0.609485	1.217563	0.048901	-0.641172	0.755938	-0.297503										-0.409973	0.590426	-0.185767							-0.195470	0.082424	-0.013258	0.436527	0.071933	-0.100114
14972	124.766667	-0.742012	0.584069	0.129647	-0.696001	0.875548	0.074476	-0.726352	0.583840	-0.086014	-0.679862	0.864006	-0.104374	-0.630554	1.196351	-0.051834	-0.701875	0.790831	0.332412	-0.609046	1.217007	0.049064	-0.639390	0.756140	-0.298839										-0.409672	0.590219	-0.185843							-0.195482	0.082402	-0.013268	0.436539	0.071942	-0.100107
14973	124.775000	-0.742050	0.584060	0.129650	-0.696152	0.875810	0.074426	-0.726370	0.583853	-0.085979	-0.679803	0.864186	-0.104637	-0.629998	1.196079	-0.051784	-0.700722	0.790586	0.333302	-0.608581	1.216523	0.049216	-0.637558	0.756300	-0.300172										-0.409353	0.590065	-0.185867							-0.195494	0.082394	-0.013296	0.436551	0.071952	-0.100097
14974	124.783333	-0.742515	0.584408	0.129626	-0.696304	0.876012	0.074319	-0.726289	0.583859	-0.085994	-0.679723	0.864350	-0.104868	-0.629470	1.195869	-0.051777	-0.699521	0.790036	0.333923	-0.608168	1.216032	0.049334	-0.635738	0.756448	-0.301490										-0.409016	0.589937	-0.185854							-0.195493	0.082394	-0.013331	0.436560	0.071960	-0.100088
14975	124.791667	-0.742675	0.584473	0.129724	-0.696476	0.876166	0.074152	-0.726387	0.583891	-0.085948	-0.679653	0.864488	-0.105101	-0.628909	1.195736	-0.051642	-0.698387	0.789803	0.334742	-0.607751	1.215651	0.049475	-0.633968	0.756594	-0.302774										-0.408669	0.589832	-0.185819							-0.195495	0.082394	-0.013372	0.436577	0.071972	-0.100086
14976	124.800000	-0.742474	0.584237	0.129667	-0.696650	0.876359	0.074037	-0.726281	0.583881	-0.085978	-0.679561	0.864608	-0.105327	-0.628363	1.195607	-0.051595	-0.697348	0.789962	0.335785	-0.607335	1.215266	0.049604	-0.632238	0.756771	-0.304056										-0.408302	0.589745	-0.185765							-0.195492	0.082397	-0.013415	0.436586	0.071995	-0.100084
14977	124.808333	-0.742576	0.584257	0.129801	-0.696793	0.876546	0.073905	-0.726359	0.583891	-0.085951	-0.679495	0.864717	-0.105570	-0.627798	1.195535	-0.051588	-0.696328	0.789867	0.336531	-0.606894	1.214914	0.049712	-0.630594	0.756930	-0.305408										-0.407914	0.589677	-0.185695							-0.195555	0.082169	-0.013580	0.436597	0.072002	-0.100091
14978	124.816667	-0.742736	0.584315	0.129934	-0.696933	0.876729	0.073782	-0.726359	0.583862	-0.085946	-0.679396	0.864812	-0.105793	-0.627237	1.195437	-0.051554	-0.695370	0.789684	0.337151	-0.606503	1.214624	0.049820	-0.628965	0.757134	-0.306545										-0.407535	0.589618	-0.185624							-0.195491	0.082366	-0.013502	0.436613	0.072013	-0.100086
14979	124.825000	-0.742606	0.584104	0.129857	-0.697102	0.876881	0.073731	-0.726413	0.583843	-0.085946	-0.679287	0.864902	-0.106016	-0.626671	1.195407	-0.051505	-0.694498	0.789574	0.337714	-0.606098	1.214323	0.049933	-0.627433	0.757345	-0.307728										-0.407163	0.589569	-0.185543							-0.195488	0.082361	-0.013541	0.436629	0.072020	-0.100087
14980	124.833333	-0.742489	0.583893	0.129785	-0.697172	0.877042	0.073597	-0.726460	0.583799	-0.085925	-0.679182	0.864991	-0.106241	-0.626066	1.195367	-0.051491	-0.693678	0.789515	0.338240	-0.605664	1.214043	0.050035	-0.625990	0.757549	-0.308859										-0.406796	0.589540	-0.185463							-0.195543	0.082135	-0.013697	0.436638	0.072033	-0.100081
14981	124.841667	-0.742697	0.584004	0.129923	-0.697252	0.877191	0.073514	-0.726509	0.583776	-0.085902	-0.679052	0.865077	-0.106462	-0.625512	1.195329	-0.051474	-0.692940	0.789423	0.338640	-0.605264	1.213814	0.050160	-0.624668	0.757747	-0.309972										-0.406477	0.589523	-0.185376							-0.195523	0.082237	-0.013657	0.436652	0.072038	-0.100063
14982	124.850000	-0.742886	0.584078	0.130044	-0.697311	0.877342	0.073430	-0.726525	0.583736	-0.085892	-0.678921	0.865164	-0.106683	-0.624901	1.195314	-0.051365	-0.692266	0.789355	0.338990	-0.604866	1.213606	0.050273	-0.623386	0.757962	-0.310948										-0.406180	0.589501	-0.185292							-0.195502	0.082342	-0.013627	0.436662	0.072045	-0.100053
14983	124.858333	-0.742790	0.583908	0.129978	-0.697370	0.877495	0.073347	-0.726558	0.583722	-0.085863	-0.678782	0.865257	-0.106910	-0.624292	1.195300	-0.051351	-0.691658	0.789339	0.339285	-0.604427	1.213413	0.050382	-0.622231	0.758170	-0.311871										-0.405918	0.589496	-0.185280							-0.195576	0.082119	-0.013786	0.436674	0.072051	-0.100052
14984	124.866667	-0.742688	0.583746	0.129905	-0.697416	0.877650	0.073258	-0.726591	0.583699	-0.085830	-0.678640	0.865359	-0.107134	-0.623665	1.195293	-0.051451	-0.691113	0.789341	0.339530	-0.603980	1.213207	0.050444	-0.621117	0.758306	-0.312604										-0.405655	0.589485	-0.185140							-0.195591	0.082124	-0.013829	0.436683	0.072062	-0.100057
14985	124.875000	-0.742718	0.583724	0.129924	-0.697428	0.877869	0.073181	-0.726625	0.583674	-0.085805	-0.678472	0.865473	-0.107347	-0.623189	1.195423	-0.051583	-0.690668	0.789334	0.339680	-0.603563	1.213075	0.050544	-0.620176	0.758589	-0.313535										-0.405463	0.589495	-0.185068							-0.195578	0.082225	-0.013803	0.436687	0.072081	-0.100059
14986	124.883333	-0.742532	0.583623	0.129834	-0.697459	0.878036	0.073046	-0.726647	0.583655	-0.085785	-0.678291	0.865595	-0.107549	-0.622444	1.195378	-0.051271	-0.690286	0.789341	0.339781	-0.603160	1.212944	0.050616	-0.619293	0.758793	-0.314263										-0.405306	0.589520	-0.184989							-0.195560	0.082339	-0.013775	0.436688	0.072092	-0.100057
14987	124.891667	-0.742742	0.583714	0.129944	-0.697481	0.878185	0.072918	-0.726658	0.583636	-0.085771	-0.678087	0.865721	-0.107749	-0.621834	1.195452	-0.051287	-0.690005	0.789350	0.339818	-0.602720	1.212858	0.050697	-0.618545	0.758931	-0.314911										-0.405182	0.589565	-0.184907							-0.195651	0.082113	-0.013936	0.436698	0.072098	-0.100060
14988	124.900000	-0.742742	0.583733	0.129944	-0.697489	0.878336	0.072782	-0.726656	0.583631	-0.085767	-0.677885	0.865844	-0.107958	-0.621194	1.195544	-0.051296	-0.689812	0.789361	0.339801	-0.602341	1.212788	0.050741	-0.617862	0.759166	-0.315465										-0.405091	0.589618	-0.184814							-0.195676	0.082102	-0.013968	0.436710	0.072104	-0.100054
14989	124.908333	-0.742733	0.583772	0.129944	-0.697480	0.878431	0.072581	-0.726658	0.583655	-0.085772	-0.677673	0.865973	-0.108160	-0.620598	1.195662	-0.051379	-0.689726	0.789382	0.339728	-0.601966	1.212736	0.050782	-0.617287	0.759297	-0.315892										-0.405021	0.589697	-0.184726							-0.195618	0.082318	-0.013875	0.436720	0.072102	-0.100056
14990	124.916667	-0.742718	0.583823	0.129937	-0.697452	0.878568	0.072443	-0.726648	0.583682	-0.085780	-0.677423	0.866095	-0.108359	-0.619940	1.195760	-0.051355	-0.689715	0.789402	0.339610	-0.601545	1.212682	0.050820	-0.616814	0.759404	-0.316227										-0.404969	0.589777	-0.184639							-0.195626	0.082315	-0.013896	0.436726	0.072103	-0.100044
14991	124.925000	-0.742689	0.583891	0.129930	-0.697376	0.878714	0.072263	-0.726633	0.583720	-0.085782	-0.677170	0.866218	-0.108542	-0.619334	1.195870	-0.051405	-0.689780	0.789402	0.339441	-0.601179	1.212616	0.050826	-0.616492	0.759617	-0.316680										-0.404932	0.589854	-0.184571							-0.195688	0.082096	-0.014043	0.436739	0.072115	-0.100038
14992	124.933333	-0.742657	0.583966	0.129923	-0.697316	0.878853	0.072127	-0.726610	0.583765	-0.085783	-0.676902	0.866333	-0.108721	-0.618701	1.195957	-0.051464	-0.689901	0.789391	0.339235	-0.600800	1.212536	0.050823	-0.616227	0.759723	-0.316941										-0.404911	0.589918	-0.184532							-0.195694	0.082086	-0.014076	0.436751	0.072133	-0.100044
14993	124.941667	-0.742760	0.584210	0.130017	-0.697192	0.878978	0.071973	-0.726596	0.583827	-0.085773	-0.676630	0.866430	-0.108914	-0.618048	1.196046	-0.051569	-0.690079	0.789355	0.338989	-0.600539	1.212390	0.050714	-0.616059	0.759800	-0.317110										-0.404909	0.589952	-0.184535							-0.195621	0.082304	-0.013986	0.436757	0.072141	-0.100044
14994	124.950000	-0.742557	0.584124	0.129898	-0.697063	0.879081	0.071782	-0.726529	0.583897	-0.085782	-0.676338	0.866508	-0.109079	-0.617390	1.196087	-0.051625	-0.690291	0.789291	0.338704	-0.600174	1.212287	0.050708	-0.615956	0.759851	-0.317183										-0.404912	0.589948	-0.184568							-0.195621	0.082294	-0.014020	0.436765	0.072149	-0.100046
14995	124.958333	-0.742643	0.584345	0.129983	-0.696947	0.879210	0.071674	-0.726511	0.583941	-0.085777	-0.676043	0.866583	-0.109233	-0.616735	1.196107	-0.051743	-0.690550	0.789096	0.338321	-0.599747	1.212142	0.050698	-0.615936	0.759865	-0.317162										-0.404934	0.589905	-0.184650							-0.195697	0.082069	-0.014180	0.436771	0.072166	-0.100044
14996	124.966667	-0.742725	0.584563	0.130069	-0.696851	0.879307	0.071552	-0.726407	0.583999	-0.085805	-0.675709	0.866647	-0.109356	-0.616185	1.196215	-0.052086	-0.690841	0.788964	0.337942	-0.599356	1.212004	0.050670	-0.615972	0.759859	-0.317056										-0.404965	0.589824	-0.184762							-0.195701	0.082053	-0.014209	0.436776	0.072167	-0.100042
14997	124.975000	-0.742490	0.584477	0.129952	-0.696716	0.879359	0.071358	-0.726253	0.584026	-0.085831	-0.675371	0.866710	-0.109494	-0.615472	1.196140	-0.052076	-0.691181	0.788800	0.337517	-0.598888	1.211852	0.050667	-0.616072	0.759829	-0.316850										-0.404995	0.589708	-0.184905							-0.195706	0.082049	-0.014241	0.436780	0.072163	-0.100038
14998	124.983333	-0.742563	0.584698	0.130027	-0.696536	0.879423	0.071175	-0.726132	0.584076	-0.085858	-0.675059	0.866788	-0.109620	-0.614736	1.196032	-0.052020	-0.691554	0.788560	0.337015	-0.598531	1.211642	0.050605	-0.616234	0.759793	-0.316568										-0.405009	0.589584	-0.185038							-0.195713	0.082040	-0.014265	0.436788	0.072164	-0.100036
14999	124.991667	-0.742478	0.584775	0.130005	-0.696385	0.879491	0.071024	-0.726037	0.584143	-0.085866	-0.674753	0.866878	-0.109737	-0.614087	1.195994	-0.052071	-0.691954	0.788349	0.336500	-0.598106	1.211516	0.050582	-0.616432	0.759670	-0.316128										-0.405013	0.589476	-0.185178							-0.195713	0.082026	-0.014284	0.436792	0.072158	-0.100031
15000	125.000000	-0.742081	0.584596	0.129786	-0.696184	0.879563	0.070820	-0.725926	0.584218	-0.085873	-0.674418	0.866970	-0.109853	-0.613445	1.195951	-0.052097	-0.692370	0.788060	0.335922	-0.597716	1.211431	0.050594	-0.616714	0.759705	-0.315813										-0.404990	0.589383	-0.185295							-0.195721	0.082014	-0.014292	0.436797	0.072173	-0.100034
15001	125.008333	-0.742170	0.584864	0.129857	-0.696024	0.879636	0.070682	-0.725816	0.584288	-0.085886	-0.674082	0.867085	-0.109935	-0.612874	1.195948	-0.052301	-0.692797	0.787790	0.335329	-0.597321	1.211332	0.050549	-0.617033	0.759626	-0.315259										-0.404962	0.589333	-0.185462							-0.195713	0.082009	-0.014302	0.436805	0.072186	-0.100038
15002	125.016667	-0.741947	0.584825	0.129713	-0.695817	0.879697	0.070541	-0.725710	0.584367	-0.085909	-0.673767	0.867201	-0.110024	-0.612332	1.195976	-0.052462	-0.693226	0.787514	0.334735	-0.596915	1.211261	0.050545	-0.617414	0.759624	-0.314811										-0.404922	0.589298	-0.185618							-0.195698	0.082007	-0.014312	0.436808	0.072193	-0.100038
15003	125.025000	-0.741880	0.584933	0.129669	-0.695576	0.879764	0.070374	-0.725568	0.584431	-0.085918	-0.673433	0.867306	-0.110117	-0.611720	1.195930	-0.052560	-0.693654	0.787232	0.334135	-0.596547	1.211210	0.050562	-0.617838	0.759569	-0.314222										-0.404856	0.589259	-0.185692							-0.195658	0.082104	-0.014238	0.436818	0.072203	-0.100037
15004	125.033333	-0.741812	0.585030	0.129628	-0.695397	0.879804	0.070296	-0.725477	0.584509	-0.085947	-0.673102	0.867414	-0.110180	-0.611136	1.195869	-0.052570	-0.694083	0.786982	0.333559	-0.596201	1.211160	0.050554	-0.618288	0.759518	-0.313582										-0.404762	0.589204	-0.185637							-0.195613	0.082208	-0.014172	0.436825	0.072207	-0.100034
15005	125.041667	-0.741737	0.585118	0.129582	-0.695111	0.879837	0.070108	-0.725334	0.584574	-0.085978	-0.672793	0.867516	-0.110259	-0.610568	1.195818	-0.052634	-0.694482	0.786605	0.332910	-0.595831	1.211071	0.050510	-0.618757	0.759431	-0.312833										-0.404736	0.589171	-0.185855							-0.195633	0.082098	-0.014212	0.436826	0.072212	-0.100030
15006	125.050000	-0.741657	0.585197	0.129545	-0.694883	0.879873	0.070029	-0.725229	0.584631	-0.085992	-0.672466	0.867607	-0.110340	-0.609966	1.195729	-0.052720	-0.694871	0.786257	0.332303	-0.595484	1.210986	0.050468	-0.619254	0.759412	-0.312177										-0.404658	0.589092	-0.185817							-0.195655	0.081991	-0.014253	0.436829	0.072209	-0.100028
15007	125.058333	-0.741880	0.585585	0.129721	-0.694628	0.879892	0.069910	-0.725068	0.584702	-0.086030	-0.672155	0.867697	-0.110409	-0.609424	1.195636	-0.052723	-0.695225	0.785996	0.331776	-0.595140	1.210897	0.050463	-0.619766	0.759367	-0.311385										-0.404632	0.588991	-0.185932							-0.195606	0.082092	-0.014168	0.436838	0.072205	-0.100024
15008	125.066667	-0.741813	0.585673	0.129704	-0.694377	0.879949	0.069852	-0.724942	0.584785	-0.086051	-0.671851	0.867799	-0.110483	-0.608909	1.195528	-0.052751	-0.695541	0.785575	0.331166	-0.594802	1.210759	0.050462	-0.620263	0.759305	-0.310564										-0.404627	0.588866	-0.186067							-0.195558	0.082198	-0.014080	0.436839	0.072205	-0.100024
15009	125.075000	-0.741455	0.585495	0.129504	-0.694129	0.879925	0.069726	-0.724850	0.584878	-0.086048	-0.671513	0.867899	-0.110524	-0.608381	1.195409	-0.052762	-0.695848	0.785312	0.330679	-0.594472	1.210633	0.050480	-0.620741	0.759201	-0.309759										-0.404632	0.588734	-0.186212							-0.195577	0.082096	-0.014113	0.436844	0.072213	-0.100033
15010	125.083333	-0.741700	0.585889	0.129698	-0.693839	0.879914	0.069589	-0.724760	0.584969	-0.086042	-0.671183	0.867995	-0.110583	-0.607850	1.195282	-0.052803	-0.696118	0.784897	0.330121	-0.594156	1.210507	0.050508	-0.621286	0.759189	-0.308911										-0.404642	0.588606	-0.186353							-0.195602	0.081984	-0.014142	0.436848	0.072218	-0.100036
15011	125.091667	-0.741662	0.586041	0.129703	-0.693594	0.879904	0.069549	-0.724675	0.585056	-0.086033	-0.670870	0.868087	-0.110633	-0.607398	1.195194	-0.052806	-0.696361	0.784631	0.329673	-0.593817	1.210370	0.050507	-0.621718	0.759121	-0.307974										-0.404640	0.588501	-0.186489							-0.195515	0.082210	-0.013995	0.436850	0.072224	-0.100037
15012	125.100000	-0.741328	0.585881	0.129504	-0.693275	0.879827	0.069387	-0.724600	0.585130	-0.086028	-0.670505	0.868145	-0.110680	-0.606970	1.195112	-0.052759	-0.696586	0.784260	0.329182	-0.593477	1.210286	0.050561	-0.622276	0.759143	-0.307096										-0.404633	0.588421	-0.186602							-0.195507	0.082212	-0.013972	0.436851	0.072239	-0.100045
15013	125.108333	-0.741303	0.585989	0.129497	-0.692960	0.879808	0.069371	-0.724527	0.585180	-0.086023	-0.670149	0.868171	-0.110710	-0.606543	1.195098	-0.052708	-0.696775	0.783923	0.328719	-0.593180	1.210266	0.050604	-0.622804	0.759126	-0.306256										-0.404608	0.588362	-0.186691							-0.195561	0.081998	-0.014069	0.436854	0.072235	-0.100038
15014	125.116667	-0.741287	0.586081	0.129492	-0.692653	0.879713	0.069308	-0.724461	0.585221	-0.086019	-0.669790	0.868169	-0.110726	-0.606167	1.195139	-0.052664	-0.696956	0.783619	0.328305	-0.592892	1.210312	0.050652	-0.623332	0.759106	-0.305440										-0.404571	0.588335	-0.186757							-0.195555	0.081998	-0.014046	0.436857	0.072240	-0.100033
15015	125.125000	-0.741627	0.586492	0.129695	-0.692315	0.879557	0.069190	-0.724408	0.585260	-0.086019	-0.669403	0.868136	-0.110768	-0.605830	1.195263	-0.052635	-0.697107	0.783367	0.327939	-0.592634	1.210408	0.050702	-0.623851	0.759086	-0.304661										-0.404530	0.588329	-0.186805							-0.195482	0.082221	-0.013909	0.436857	0.072237	-0.100027
15016	125.133333	-0.741276	0.586224	0.129493	-0.691962	0.879469	0.069182	-0.724366	0.585301	-0.086009	-0.669010	0.868084	-0.110759	-0.605420	1.195335	-0.052318	-0.697234	0.783045	0.327550	-0.592370	1.210587	0.050758	-0.624367	0.759066	-0.303907										-0.404484	0.588340	-0.186837							-0.195546	0.081994	-0.014021	0.436859	0.072233	-0.100031
15017	125.141667	-0.741267	0.586290	0.129502	-0.691601	0.879320	0.069066	-0.724333	0.585351	-0.085996	-0.668617	0.868023	-0.110766	-0.605119	1.195511	-0.052209	-0.697332	0.782861	0.327264	-0.592165	1.210828	0.050913	-0.624840	0.759053	-0.303188										-0.404442	0.588350	-0.186847							-0.195509	0.082096	-0.013952	0.436867	0.072237	-0.100031
15018	125.150000	-0.741257	0.586357	0.129529	-0.691226	0.879192	0.069030	-0.724334	0.585430	-0.085952	-0.668232	0.867958	-0.110783	-0.604899	1.195724	-0.052146	-0.697400	0.782689	0.326995	-0.591944	1.211048	0.050982	-0.625289	0.759029	-0.302508										-0.404415	0.588351	-0.186845							-0.195474	0.082204	-0.013894	0.436868	0.072234	-0.100031
15019	125.158333	-0.741415	0.586582	0.129659	-0.690867	0.879043	0.068925	-0.724294	0.585510	-0.085919	-0.667872	0.867901	-0.110794	-0.604701	1.195914	-0.052041	-0.697435	0.782510	0.326731	-0.591774	1.211255	0.051068	-0.625637	0.758937	-0.301784										-0.404405	0.588357	-0.186831							-0.195476	0.082191	-0.013900	0.436873	0.072242	-0.100030
15020	125.166667	-0.740815	0.586186	0.129635	-0.690512	0.878911	0.068873	-0.724244	0.585586	-0.085881	-0.667468	0.867824	-0.110803	-0.604508	1.196066	-0.051938	-0.697441	0.782326	0.326474	-0.591613	1.211424	0.051167	-0.626061	0.759019	-0.301244										-0.404398	0.588367	-0.186802							-0.195539	0.081966	-0.014036	0.436874	0.072251	-0.100028
15021	125.175000	-0.740761	0.586250	0.129681	-0.690184	0.878798	0.068836	-0.724193	0.585655	-0.085830	-0.667118	0.867765	-0.110818	-0.604332	1.196178	-0.051800	-0.697396	0.782196	0.326246	-0.591472	1.211577	0.051280	-0.626384	0.758971	-0.300788										-0.404396	0.588377	-0.186759							-0.195507	0.082076	-0.013991	0.436878	0.072252	-0.100033
15022	125.183333	-0.741105	0.586617	0.129696	-0.689847	0.878657	0.068744	-0.724128	0.585722	-0.085768	-0.666792	0.867707	-0.110835	-0.604191	1.196252	-0.051707	-0.697419	0.782184	0.326177	-0.591323	1.211676	0.051426	-0.626607	0.758921	-0.300195										-0.404392	0.588397	-0.186702							-0.195476	0.082183	-0.013958	0.436878	0.072257	-0.100031
15023	125.191667	-0.741042	0.586696	0.129742	-0.689566	0.878556	0.068719	-0.724098	0.585798	-0.085714	-0.666429	0.867638	-0.110851	-0.604057	1.196288	-0.051611	-0.697381	0.782136	0.326069	-0.591199	1.211717	0.051534	-0.626970	0.759020	-0.299726										-0.404380	0.588432	-0.186629							-0.195475	0.082181	-0.013982	0.436878	0.072252	-0.100020
15024	125.200000	-0.740977	0.586778	0.129787	-0.689300	0.878468	0.068693	-0.724007	0.585842	-0.085667	-0.666123	0.867587	-0.110877	-0.603927	1.196262	-0.051498	-0.697328	0.782105	0.325997	-0.591072	1.211702	0.051654	-0.627206	0.759030	-0.299315										-0.404355	0.588471	-0.186548							-0.195549	0.081949	-0.014127	0.436887	0.072248	-0.100018
15025	125.208333	-0.740900	0.586857	0.129828	-0.689019	0.878423	0.068687	-0.723933	0.585895	-0.085611	-0.665870	0.867563	-0.110926	-0.603801	1.196208	-0.051389	-0.697246	0.782050	0.325923	-0.590953	1.211630	0.051738	-0.627400	0.759045	-0.298963										-0.404323	0.588514	-0.186457							-0.195487	0.082159	-0.014032	0.436882	0.072252	-0.100022
15026	125.216667	-0.740828	0.586933	0.129874	-0.688744	0.878473	0.068706	-0.723857	0.585952	-0.085554	-0.665607	0.867536	-0.110927	-0.603674	1.196113	-0.051263	-0.697151	0.782042	0.325910	-0.590829	1.211517	0.051823	-0.627552	0.759046	-0.298674										-0.404272	0.588557	-0.186368							-0.195495	0.082146	-0.014065	0.436886	0.072246	-0.100025
15027	125.225000	-0.740747	0.587001	0.129920	-0.688578	0.878380	0.068640	-0.723751	0.585987	-0.085511	-0.665350	0.867525	-0.110950	-0.603570	1.196000	-0.051160	-0.697028	0.782048	0.325922	-0.590727	1.211376	0.051937	-0.627660	0.759049	-0.298442										-0.404210	0.588598	-0.186285							-0.195494	0.082129	-0.014087	0.436887	0.072256	-0.100029
15028	125.233333	-0.740659	0.587053	0.129965	-0.688371	0.878365	0.068582	-0.723710	0.586050	-0.085440	-0.665140	0.867539	-0.110974	-0.603470	1.195873	-0.051063	-0.696882	0.782067	0.325961	-0.590597	1.211250	0.052079	-0.627733	0.759063	-0.298260										-0.404140	0.588632	-0.186209							-0.195568	0.081892	-0.014227	0.436888	0.072261	-0.100028
15029	125.241667	-0.740574	0.587089	0.130012	-0.688166	0.878397	0.068599	-0.723619	0.586080	-0.085392	-0.664965	0.867557	-0.111000	-0.603388	1.195724	-0.050955	-0.696716	0.782101	0.326016	-0.590503	1.211086	0.052184	-0.627757	0.759075	-0.298141										-0.404066	0.588665	-0.186152							-0.195537	0.081990	-0.014195	0.436888	0.072263	-0.100030
15030	125.250000	-0.740488	0.587113	0.130061	-0.687947	0.878422	0.068529	-0.723521	0.586129	-0.085350	-0.664788	0.867569	-0.111027	-0.603321	1.195568	-0.050861	-0.696536	0.782145	0.326085	-0.590401	1.210918	0.052273	-0.627725	0.759095	-0.298061										-0.403987	0.588693	-0.186108							-0.195511	0.082082	-0.014148	0.436886	0.072269	-0.100025
15031	125.258333	-0.740391	0.587116	0.130102	-0.687787	0.878451	0.068514	-0.723454	0.586154	-0.085297	-0.664649	0.867590	-0.111060	-0.603229	1.195376	-0.050733	-0.696300	0.782193	0.326138	-0.590296	1.210751	0.052366	-0.627641	0.759109	-0.298039										-0.403913	0.588685	-0.186081							-0.195534	0.081980	-0.014226	0.436892	0.072267	-0.100023
15032	125.266667	-0.740608	0.587414	0.130325	-0.687644	0.878481	0.068500	-0.723397	0.586170	-0.085250	-0.664488	0.867601	-0.111106	-0.603132	1.195169	-0.050621	-0.696120	0.782364	0.326351	-0.590175	1.210604	0.052481	-0.627504	0.759132	-0.298064										-0.403848	0.588667	-0.186072							-0.195567	0.081871	-0.014300	0.436895	0.072268	-0.100020
15033	125.275000	-0.740526	0.587424	0.130370	-0.687488	0.878524	0.068485	-0.723396	0.586200	-0.085183	-0.664374	0.867622	-0.111147	-0.603080	1.194995	-0.050492	-0.695888	0.782433	0.326484	-0.590095	1.210404	0.052546	-0.627317	0.759158	-0.298146										-0.403797	0.588632	-0.186076							-0.195506	0.082087	-0.014187	0.436897	0.072262	-0.100020
15034	125.283333	-0.740136	0.587147	0.130221	-0.687370	0.878565	0.068475	-0.723302	0.586200	-0.085174	-0.664269	0.867653	-0.111200	-0.603017	1.194836	-0.050420	-0.695646	0.782509	0.326635	-0.589998	1.210248	0.052642	-0.627088	0.759184	-0.298258										-0.403750	0.588595	-0.186080							-0.195510	0.082082	-0.014195	0.436902	0.072267	-0.100024
15035	125.291667	-0.740068	0.587174	0.130248	-0.687288	0.878627	0.068483	-0.723264	0.586214	-0.085137	-0.664158	0.867687	-0.111230	-0.602963	1.194679	-0.050345	-0.695397	0.782593	0.326795	-0.589899	1.210089	0.052724	-0.626821	0.759228	-0.298424										-0.403700	0.588554	-0.186077							-0.195577	0.081858	-0.014317	0.436900	0.072260	-0.100019
15036	125.300000	-0.740326	0.587433	0.130459	-0.687195	0.878679	0.068484	-0.723240	0.586224	-0.085107	-0.664069	0.867728	-0.111275	-0.602900	1.194540	-0.050305	-0.695054	0.782628	0.326855	-0.589806	1.209942	0.052786	-0.626539	0.759286	-0.298625										-0.403654	0.588530	-0.186071							-0.195581	0.081854	-0.014320	0.436906	0.072267	-0.100018
15037	125.308333	-0.740125	0.587364	0.130399	-0.687040	0.878747	0.068441	-0.723233	0.586239	-0.085082	-0.663992	0.867776	-0.111324	-0.602821	1.194357	-0.050237	-0.694867	0.782860	0.327197	-0.589705	1.209775	0.052816	-0.626252	0.759344	-0.298856										-0.403601	0.588514	-0.186068							-0.195520	0.082059	-0.014194	0.436904	0.072273	-0.100023
15038	125.316667	-0.739951	0.587256	0.130325	-0.686963	0.878823	0.068469	-0.723235	0.586252	-0.085072	-0.663922	0.867830	-0.111370	-0.602878	1.194283	-0.050429	-0.694611	0.782949	0.327382	-0.589606	1.209612	0.052834	-0.625941	0.759404	-0.299128										-0.403551	0.588506	-0.186065							-0.195586	0.081854	-0.014323	0.436906	0.072273	-0.100022
15039	125.325000	-0.739936	0.587265	0.130333	-0.686890	0.878873	0.068473	-0.723211	0.586244	-0.085069	-0.663852	0.867865	-0.111423	-0.602797	1.194148	-0.050395	-0.694348	0.783046	0.327584	-0.589508	1.209441	0.052884	-0.625578	0.759427	-0.299446										-0.403512	0.588504	-0.186068							-0.195558	0.081954	-0.014263	0.436906	0.072275	-0.100022
15040	125.333333	-0.740220	0.587524	0.130523	-0.686803	0.878989	0.068539	-0.723300	0.586269	-0.085054	-0.663791	0.867894	-0.111477	-0.602742	1.194040	-0.050385	-0.694096	0.783293	0.327902	-0.589415	1.209326	0.052873	-0.625222	0.759438	-0.299803										-0.403476	0.588504	-0.186076							-0.195528	0.082064	-0.014205	0.436905	0.072283	-0.100021
15041	125.341667	-0.740080	0.587378	0.130426	-0.686743	0.878937	0.068442	-0.723272	0.586258	-0.085080	-0.663735	0.867920	-0.111537	-0.602685	1.193959	-0.050383	-0.693823	0.783345	0.328084	-0.589345	1.209222	0.052896	-0.624962	0.759623	-0.300150										-0.403453	0.588500	-0.186088							-0.195521	0.082074	-0.014204	0.436904	0.072282	-0.100019
15042	125.350000	-0.739944	0.587223	0.130326	-0.686687	0.878987	0.068456	-0.723295	0.586262	-0.085120	-0.663684	0.867937	-0.111601	-0.602606	1.193892	-0.050416	-0.693568	0.783433	0.328305	-0.589272	1.209137	0.052890	-0.624629	0.759697	-0.300510										-0.403439	0.588486	-0.186111							-0.195596	0.081865	-0.014324	0.436912	0.072277	-0.100020
15043	125.358333	-0.740116	0.587343	0.130402	-0.686631	0.879010	0.068433	-0.723360	0.586273	-0.085137	-0.663640	0.867957	-0.111670	-0.602575	1.193841	-0.050415	-0.693319	0.783535	0.328531	-0.589214	1.209081	0.052876	-0.624291	0.759758	-0.300884										-0.403445	0.588462	-0.186138							-0.195566	0.081966	-0.014258	0.436913	0.072283	-0.100030
15044	125.366667	-0.739996	0.587195	0.130296	-0.686581	0.879031	0.068404	-0.723424	0.586284	-0.085147	-0.663562	0.867961	-0.111743	-0.602524	1.193812	-0.050439	-0.693078	0.783682	0.328777	-0.589156	1.209040	0.052857	-0.623943	0.759820	-0.301269										-0.403464	0.588433	-0.186170							-0.195531	0.082074	-0.014198	0.436911	0.072286	-0.100033
15045	125.375000	-0.740031	0.587187	0.130281	-0.686542	0.879043	0.068371	-0.723418	0.586270	-0.085208	-0.663539	0.867984	-0.111826	-0.602365	1.193698	-0.050267	-0.692849	0.783762	0.328985	-0.589103	1.209014	0.052832	-0.623604	0.759898	-0.301659										-0.403492	0.588398	-0.186207							-0.195574	0.081968	-0.014261	0.436913	0.072281	-0.100035
15046	125.383333	-0.740062	0.587183	0.130258	-0.686509	0.879055	0.068329	-0.723463	0.586267	-0.085242	-0.663492	0.868002	-0.111914	-0.602315	1.193689	-0.050302	-0.692632	0.783839	0.329189	-0.589051	1.208996	0.052806	-0.623273	0.759968	-0.302031										-0.403518	0.588372	-0.186249							-0.195546	0.082078	-0.014209	0.436913	0.072292	-0.100036
15047	125.391667	-0.740094	0.587186	0.130230	-0.686491	0.879061	0.068279	-0.723536	0.586260	-0.085270	-0.663460	0.868015	-0.112010	-0.602232	1.193694	-0.050336	-0.692430	0.783909	0.329378	-0.589007	1.208993	0.052768	-0.622949	0.760027	-0.302394										-0.403545	0.588349	-0.186295							-0.195583	0.081958	-0.014278	0.436915	0.072286	-0.100032
15048	125.400000	-0.740415	0.587467	0.130391	-0.686473	0.879034	0.068176	-0.723601	0.586243	-0.085299	-0.663438	0.868027	-0.112116	-0.602200	1.193706	-0.050348	-0.692245	0.783973	0.329552	-0.588970	1.208991	0.052722	-0.622618	0.760021	-0.302621										-0.403568	0.588335	-0.186341							-0.195542	0.082068	-0.014227	0.436917	0.072289	-0.100030
15049	125.408333	-0.740149	0.587188	0.130169	-0.686473	0.879074	0.068163	-0.723612	0.586199	-0.085353	-0.663426	0.868037	-0.112241	-0.602133	1.193713	-0.050433	-0.692082	0.784139	0.329790	-0.588923	1.208984	0.052677	-0.622365	0.760155	-0.303133										-0.403589	0.588323	-0.186399							-0.195577	0.081960	-0.014309	0.436921	0.072286	-0.100028
15050	125.416667	-0.740166	0.587177	0.130124	-0.686476	0.879077	0.068095	-0.723622	0.586157	-0.085413	-0.663417	0.868047	-0.112366	-0.602084	1.193724	-0.050486	-0.691927	0.784202	0.329967	-0.588886	1.208988	0.052628	-0.622099	0.760205	-0.303490										-0.403612	0.588308	-0.186458							-0.195608	0.081857	-0.014382	0.436926	0.072283	-0.100026
15051	125.425000	-0.740181	0.587176	0.130089	-0.686487	0.879064	0.067995	-0.723739	0.586123	-0.085423	-0.663413	0.868058	-0.112492	-0.602042	1.193740	-0.050535	-0.691774	0.784235	0.330112	-0.588843	1.208987	0.052569	-0.621858	0.760268	-0.303814										-0.403633	0.588289	-0.186529							-0.195573	0.081951	-0.014330	0.436921	0.072287	-0.100029
15052	125.433333	-0.740187	0.587176	0.130054	-0.686504	0.879086	0.067941	-0.723685	0.586057	-0.085509	-0.663416	0.868068	-0.112618	-0.602002	1.193760	-0.050586	-0.691633	0.784264	0.330240	-0.588801	1.208986	0.052510	-0.621637	0.760325	-0.304127										-0.403654	0.588267	-0.186608							-0.195539	0.082056	-0.014279	0.436923	0.072289	-0.100029
15053	125.441667	-0.740190	0.587176	0.130018	-0.686512	0.879076	0.067803	-0.723738	0.586054	-0.085535	-0.663407	0.868077	-0.112761	-0.601961	1.193778	-0.050621	-0.691502	0.784280	0.330344	-0.588757	1.208998	0.052454	-0.621447	0.760358	-0.304474										-0.403675	0.588253	-0.186684							-0.195605	0.081837	-0.014410	0.436922	0.072288	-0.100031
15054	125.450000	-0.740484	0.587469	0.130181	-0.686488	0.879052	0.067642	-0.723798	0.586055	-0.085553	-0.663412	0.868105	-0.112895	-0.601942	1.193845	-0.050698	-0.691388	0.784294	0.330420	-0.588720	1.209028	0.052403	-0.621241	0.760413	-0.304717										-0.403693	0.588241	-0.186760							-0.195540	0.082047	-0.014298	0.436924	0.072291	-0.100035
15055	125.458333	-0.740185	0.587188	0.129961	-0.686543	0.879055	0.067544	-0.723765	0.586035	-0.085613	-0.663427	0.868121	-0.113034	-0.602035	1.193987	-0.050984	-0.691292	0.784302	0.330479	-0.588699	1.209060	0.052355	-0.621070	0.760465	-0.304975										-0.403713	0.588227	-0.186842							-0.195616	0.081826	-0.014434	0.436922	0.072298	-0.100034
15056	125.466667	-0.740178	0.587194	0.129938	-0.686560	0.879047	0.067428	-0.723845	0.586055	-0.085610	-0.663423	0.868139	-0.113170	-0.602018	1.194060	-0.051033	-0.691207	0.784306	0.330526	-0.588687	1.209106	0.052296	-0.620926	0.760498	-0.305214										-0.403732	0.588211	-0.186919							-0.195616	0.081825	-0.014452	0.436923	0.072296	-0.100040
15057	125.475000	-0.740465	0.587484	0.130112	-0.686595	0.879040	0.067317	-0.723838	0.586041	-0.085651	-0.663448	0.868157	-0.113338	-0.602020	1.194146	-0.051105	-0.691127	0.784354	0.330593	-0.588677	1.209157	0.052233	-0.620774	0.760470	-0.305292										-0.403750	0.588202	-0.186992							-0.195588	0.081927	-0.014405	0.436925	0.072293	-0.100036
15058	125.483333	-0.740163	0.587207	0.129897	-0.686630	0.879032	0.067203	-0.723833	0.586022	-0.085692	-0.663439	0.868161	-0.113481	-0.602005	1.194249	-0.051192	-0.691049	0.784397	0.330649	-0.588694	1.209219	0.052163	-0.620654	0.760513	-0.305492										-0.403769	0.588183	-0.187064							-0.195570	0.082029	-0.014357	0.436929	0.072294	-0.100037
15059	125.491667	-0.740316	0.587334	0.129961	-0.686658	0.879019	0.067084	-0.723879	0.586010	-0.085707	-0.663414	0.868159	-0.113628	-0.601949	1.194288	-0.051128	-0.690978	0.784326	0.330627	-0.588681	1.209300	0.052106	-0.620555	0.760545	-0.305667										-0.403786	0.588171	-0.187132							-0.195632	0.081822	-0.014480	0.436924	0.072293	-0.100036
15060	125.500000	-0.740458	0.587505	0.130035	-0.686687	0.879001	0.066966	-0.723925	0.585996	-0.085722	-0.663383	0.868149	-0.113768	-0.601907	1.194345	-0.051127	-0.690918	0.784248	0.330584	-0.588681	1.209387	0.052043	-0.620469	0.760572	-0.305828										-0.403806	0.588157	-0.187193							-0.195628	0.081839	-0.014479	0.436925	0.072294	-0.100041
15061	125.508333	-0.740230	0.587330	0.129861	-0.686705	0.878937	0.066784	-0.723948	0.585967	-0.085756	-0.663349	0.868132	-0.113916	-0.602072	1.194589	-0.051335	-0.690882	0.784236	0.330562	-0.588693	1.209508	0.051990	-0.620427	0.760679	-0.306120										-0.403816	0.588151	-0.187246							-0.195599	0.081939	-0.014418	0.436923	0.072290	-0.100036
15062	125.516667	-0.740169	0.587238	0.129775	-0.686699	0.878924	0.066627	-0.723918	0.585927	-0.085817	-0.663304	0.868111	-0.114065	-0.602101	1.194732	-0.051396	-0.690866	0.784218	0.330514	-0.588715	1.209640	0.051937	-0.620376	0.760698	-0.306251										-0.403863	0.588171	-0.187427							-0.195638	0.081839	-0.014480	0.436921	0.072295	-0.100041
15063	125.525000	-0.740176	0.587253	0.129742	-0.686701	0.878900	0.066499	-0.723992	0.585935	-0.085824	-0.663266	0.868092	-0.114207	-0.602149	1.194885	-0.051447	-0.690867	0.784188	0.330427	-0.588759	1.209814	0.051937	-0.620334	0.760713	-0.306366										-0.403858	0.588156	-0.187403							-0.195644	0.081825	-0.014483	0.436925	0.072302	-0.100045
15064	125.533333	-0.740484	0.587559	0.129910	-0.686733	0.878873	0.066389	-0.724012	0.585931	-0.085850	-0.663214	0.868057	-0.114347	-0.602185	1.195052	-0.051523	-0.690885	0.784147	0.330325	-0.588808	1.209970	0.051893	-0.620290	0.760726	-0.306472										-0.403854	0.588143	-0.187375							-0.195642	0.081837	-0.014494	0.436928	0.072301	-0.100044
15065	125.541667	-0.740095	0.587272	0.129650	-0.686750	0.878852	0.066302	-0.724001	0.585925	-0.085893	-0.663170	0.868030	-0.114481	-0.602257	1.195210	-0.051588	-0.690915	0.784131	0.330216	-0.588863	1.210116	0.051824	-0.620263	0.760715	-0.306557										-0.403867	0.588148	-0.187407							-0.195613	0.081927	-0.014449	0.436926	0.072304	-0.100044
15066	125.550000	-0.740181	0.587316	0.129661	-0.686750	0.878830	0.066177	-0.724043	0.585935	-0.085905	-0.663130	0.867998	-0.114617	-0.602334	1.195363	-0.051655	-0.690956	0.784116	0.330097	-0.588922	1.210251	0.051756	-0.620233	0.760705	-0.306642										-0.403909	0.588178	-0.187569							-0.195650	0.081825	-0.014524	0.436928	0.072300	-0.100040
15067	125.558333	-0.740487	0.587576	0.129822	-0.686757	0.878800	0.066074	-0.724047	0.585935	-0.085933	-0.663099	0.867964	-0.114755	-0.602261	1.195429	-0.051488	-0.691010	0.784095	0.329946	-0.588991	1.210375	0.051675	-0.620216	0.760695	-0.306716										-0.403904	0.588166	-0.187513							-0.195652	0.081821	-0.014541	0.436930	0.072298	-0.100038
15068	125.566667	-0.740480	0.587590	0.129791	-0.686759	0.878768	0.065980	-0.724047	0.585929	-0.085959	-0.663060	0.867925	-0.114870	-0.602380	1.195546	-0.051501	-0.691070	0.784071	0.329784	-0.589071	1.210500	0.051637	-0.620199	0.760674	-0.306782										-0.403895	0.588151	-0.187451							-0.195655	0.081825	-0.014559	0.436926	0.072293	-0.100041
15069	125.575000	-0.740315	0.587494	0.129684	-0.686760	0.878710	0.065860	-0.724017	0.585907	-0.086008	-0.663011	0.867876	-0.114979	-0.602465	1.195649	-0.051552	-0.691146	0.784046	0.329609	-0.589142	1.210626	0.051578	-0.620186	0.760660	-0.306842										-0.403915	0.588168	-0.187527							-0.195664	0.081812	-0.014580	0.436927	0.072291	-0.100041
15070	125.583333	-0.740464	0.587649	0.129760	-0.686725	0.878666	0.065704	-0.723991	0.585891	-0.086043	-0.662977	0.867837	-0.115079	-0.602554	1.195727	-0.051590	-0.691235	0.784063	0.329463	-0.589202	1.210707	0.051498	-0.620175	0.760644	-0.306898										-0.403934	0.588177	-0.187595							-0.195670	0.081802	-0.014600	0.436926	0.072295	-0.100043
15071	125.591667	-0.740472	0.587683	0.129756	-0.686771	0.878649	0.065683	-0.723989	0.585896	-0.086049	-0.662948	0.867799	-0.115174	-0.602651	1.195797	-0.051642	-0.691306	0.784015	0.329282	-0.589281	1.210785	0.051446	-0.620159	0.760624	-0.306943										-0.403909	0.588164	-0.187522							-0.195671	0.081807	-0.014612	0.436927	0.072295	-0.100041
15072	125.600000	-0.740458	0.587668	0.129735	-0.686779	0.878618	0.065595	-0.724043	0.585924	-0.086031	-0.662921	0.867765	-0.115252	-0.602895	1.195951	-0.051926	-0.691373	0.783845	0.329017	-0.589360	1.210840	0.051394	-0.620141	0.760613	-0.306988										-0.403883	0.588151	-0.187455							-0.195671	0.081797	-0.014632	0.436927	0.072300	-0.100035
15073	125.608333	-0.740307	0.587520	0.129629	-0.686776	0.878603	0.065505	-0.723983	0.585898	-0.086075	-0.662904	0.867733	-0.115336	-0.603009	1.195971	-0.051972	-0.691449	0.783806	0.328843	-0.589443	1.210889	0.051375	-0.620115	0.760587	-0.307019										-0.403893	0.588150	-0.187537							-0.195668	0.081797	-0.014648	0.436928	0.072303	-0.100034
15074	125.616667	-0.740453	0.587657	0.129717	-0.686737	0.878580	0.065400	-0.723974	0.585904	-0.086075	-0.662890	0.867706	-0.115402	-0.603143	1.195982	-0.052000	-0.691526	0.783768	0.328676	-0.589534	1.210941	0.051365	-0.620094	0.760558	-0.307042										-0.403868	0.588116	-0.187480							-0.195658	0.081788	-0.014666	0.436929	0.072304	-0.100032
15075	125.625000	-0.740430	0.587686	0.129718	-0.686772	0.878588	0.065391	-0.723987	0.585921	-0.086060	-0.662873	0.867669	-0.115473	-0.603261	1.196005	-0.052010	-0.691611	0.783721	0.328514	-0.589639	1.210987	0.051342	-0.620062	0.760528	-0.307069										-0.403853	0.588096	-0.187493							-0.195664	0.081782	-0.014683	0.436927	0.072301	-0.100034
15076	125.633333	-0.740410	0.587712	0.129723	-0.686808	0.878496	0.065264	-0.723979	0.585917	-0.086055	-0.662850	0.867627	-0.115546	-0.603402	1.195998	-0.052025	-0.691696	0.783672	0.328360	-0.589727	1.211026	0.051284	-0.620031	0.760498	-0.307094										-0.403833	0.588077	-0.187502							-0.195657	0.081781	-0.014697	0.436933	0.072303	-0.100030
15077	125.641667	-0.740392	0.587689	0.129703	-0.686823	0.878464	0.065196	-0.723923	0.585902	-0.086078	-0.662841	0.867587	-0.115616	-0.603473	1.195992	-0.052060	-0.691776	0.783622	0.328215	-0.589842	1.211072	0.051276	-0.620004	0.760467	-0.307117										-0.403825	0.588074	-0.187568							-0.195664	0.081774	-0.014706	0.436931	0.072296	-0.100028
15078	125.650000	-0.740365	0.587702	0.129695	-0.686838	0.878428	0.065131	-0.723904	0.585919	-0.086071	-0.662828	0.867550	-0.115683	-0.603681	1.196033	-0.052056	-0.691859	0.783567	0.328070	-0.589941	1.211114	0.051251	-0.619975	0.760437	-0.307144										-0.403778	0.588056	-0.187491							-0.195659	0.081775	-0.014715	0.436929	0.072296	-0.100033
15079	125.658333	-0.740347	0.587717	0.129686	-0.686835	0.878438	0.065095	-0.723884	0.585908	-0.086074	-0.662809	0.867510	-0.115739	-0.603822	1.196007	-0.052058	-0.691899	0.783371	0.327798	-0.590056	1.211153	0.051230	-0.619953	0.760414	-0.307178										-0.403747	0.588053	-0.187475							-0.195659	0.081768	-0.014711	0.436929	0.072302	-0.100036
15080	125.666667	-0.740332	0.587729	0.129682	-0.686880	0.878367	0.065029	-0.723858	0.585884	-0.086084	-0.662800	0.867470	-0.115795	-0.603958	1.196001	-0.052038	-0.692042	0.783374	0.327754	-0.590149	1.211193	0.051193	-0.619929	0.760391	-0.307205										-0.403708	0.588059	-0.187453							-0.195666	0.081765	-0.014712	0.436938	0.072300	-0.100030
15081	125.675000	-0.740322	0.587745	0.129680	-0.686899	0.878329	0.064985	-0.723839	0.585879	-0.086084	-0.662798	0.867440	-0.115843	-0.604142	1.196018	-0.052038	-0.692123	0.783275	0.327609	-0.590251	1.211220	0.051194	-0.619908	0.760371	-0.307237										-0.403677	0.588081	-0.187430							-0.195660	0.081768	-0.014709	0.436932	0.072304	-0.100037
15082	125.683333	-0.740313	0.587817	0.129704	-0.686871	0.878375	0.064977	-0.723845	0.585895	-0.086068	-0.662802	0.867410	-0.115886	-0.604284	1.196002	-0.052010	-0.692198	0.783217	0.327512	-0.590355	1.211251	0.051188	-0.619895	0.760351	-0.307281										-0.403642	0.588100	-0.187403							-0.195670	0.081760	-0.014713	0.436939	0.072305	-0.100037
15083	125.691667	-0.740311	0.587815	0.129704	-0.686941	0.878249	0.064888	-0.723827	0.585870	-0.086072	-0.662814	0.867386	-0.115937	-0.604390	1.195971	-0.051922	-0.692266	0.783166	0.327430	-0.590449	1.211281	0.051187	-0.619862	0.760335	-0.307314										-0.403617	0.588118	-0.187376							-0.195659	0.081770	-0.014712	0.436939	0.072305	-0.100039
15084	125.700000	-0.740315	0.587742	0.129688	-0.686980	0.878221	0.064884	-0.723822	0.585860	-0.086068	-0.662833	0.867360	-0.115992	-0.604477	1.195923	-0.051811	-0.692319	0.783121	0.327361	-0.590528	1.211321	0.051175	-0.619835	0.760326	-0.307349										-0.403591	0.588143	-0.187347							-0.195647	0.081771	-0.014705	0.436941	0.072302	-0.100033
15085	125.708333	-0.740316	0.587725	0.129688	-0.687009	0.878193	0.064847	-0.723825	0.585866	-0.086062	-0.662847	0.867343	-0.116032	-0.604598	1.195922	-0.051805	-0.692366	0.783083	0.327299	-0.590619	1.211344	0.051174	-0.619807	0.760313	-0.307391										-0.403577	0.588154	-0.187324							-0.195649	0.081774	-0.014696	0.436938	0.072304	-0.100033
15086	125.716667	-0.740321	0.587712	0.129690	-0.687037	0.878125	0.064760	-0.723822	0.585852	-0.086072	-0.662880	0.867320	-0.116097	-0.604723	1.195891	-0.051736	-0.692406	0.783053	0.327250	-0.590707	1.211371	0.051179	-0.619777	0.760304	-0.307438										-0.403562	0.588169	-0.187293							-0.195650	0.081784	-0.014682	0.436937	0.072313	-0.100041
15087	125.725000	-0.740329	0.587733	0.129704	-0.687069	0.878114	0.064753	-0.723817	0.585846	-0.086066	-0.662897	0.867301	-0.116139	-0.604879	1.195922	-0.051770	-0.692441	0.783031	0.327216	-0.590785	1.211391	0.051187	-0.619749	0.760293	-0.307479										-0.403557	0.588174	-0.187267							-0.195611	0.081893	-0.014608	0.436936	0.072310	-0.100042
15088	125.733333	-0.740343	0.587694	0.129693	-0.687068	0.878071	0.064653	-0.723837	0.585844	-0.086078	-0.662912	0.867278	-0.116181	-0.605013	1.195941	-0.051752	-0.692462	0.783015	0.327203	-0.590859	1.211431	0.051186	-0.619640	0.760175	-0.307540										-0.403554	0.588175	-0.187245							-0.195652	0.081785	-0.014651	0.436936	0.072311	-0.100044
15089	125.741667	-0.740366	0.587692	0.129694	-0.687138	0.878065	0.064690	-0.723855	0.585853	-0.086080	-0.662928	0.867249	-0.116218	-0.605140	1.195964	-0.051729	-0.692478	0.783013	0.327211	-0.590950	1.211477	0.051200	-0.619591	0.760164	-0.307588										-0.403555	0.588170	-0.187224							-0.195652	0.081788	-0.014641	0.436937	0.072306	-0.100039
15090	125.750000	-0.740392	0.587698	0.129693	-0.687178	0.878025	0.064638	-0.723871	0.585842	-0.086092	-0.662948	0.867232	-0.116253	-0.605284	1.196010	-0.051743	-0.692490	0.783017	0.327227	-0.591046	1.211521	0.051236	-0.619644	0.760264	-0.307615										-0.403558	0.588167	-0.187207							-0.195654	0.081793	-0.014637	0.436940	0.072306	-0.100039
15091	125.758333	-0.740422	0.587721	0.129701	-0.687221	0.878010	0.064611	-0.723908	0.585841	-0.086081	-0.662957	0.867200	-0.116276	-0.605395	1.196044	-0.051705	-0.692494	0.783022	0.327253	-0.591108	1.211587	0.051242	-0.619622	0.760257	-0.307666										-0.403563	0.588166	-0.187202							-0.195621	0.081897	-0.014579	0.436939	0.072308	-0.100043
15092	125.766667	-0.740457	0.587704	0.129696	-0.687272	0.878007	0.064590	-0.723907	0.585832	-0.086105	-0.662970	0.867173	-0.116302	-0.605517	1.196101	-0.051711	-0.692500	0.783036	0.327292	-0.591221	1.211657	0.051239	-0.619602	0.760248	-0.307712										-0.403564	0.588171	-0.187194							-0.195651	0.081800	-0.014641	0.436939	0.072307	-0.100042
15093	125.775000	-0.740485	0.587719	0.129696	-0.687322	0.878008	0.064570	-0.723952	0.585825	-0.086094	-0.662997	0.867159	-0.116315	-0.605739	1.196248	-0.051893	-0.692505	0.783076	0.327347	-0.591277	1.211754	0.051287	-0.619591	0.760247	-0.307762										-0.403564	0.588187	-0.187189							-0.195646	0.081802	-0.014643	0.436943	0.072307	-0.100043
15094	125.783333	-0.740517	0.587721	0.129694	-0.687374	0.878014	0.064553	-0.724001	0.585818	-0.086092	-0.663033	0.867153	-0.116337	-0.605850	1.196296	-0.051888	-0.692500	0.783081	0.327385	-0.591372	1.211798	0.051280	-0.619589	0.760241	-0.307819										-0.403567	0.588203	-0.187183							-0.195581	0.082002	-0.014522	0.436939	0.072306	-0.100040
15095	125.791667	-0.740551	0.587682	0.129677	-0.687450	0.878025	0.064534	-0.723969	0.585781	-0.086130	-0.663065	0.867121	-0.116376	-0.605981	1.196339	-0.051848	-0.692495	0.783137	0.327467	-0.591485	1.211827	0.051269	-0.619595	0.760240	-0.307871										-0.403575	0.588216	-0.187176							-0.195645	0.081796	-0.014644	0.436940	0.072311	-0.100041
15096	125.800000	-0.740577	0.587676	0.129672	-0.687491	0.878032	0.064501	-0.723983	0.585755	-0.086142	-0.663104	0.867107	-0.116395	-0.605991	1.196283	-0.051645	-0.692481	0.783163	0.327526	-0.591574	1.211850	0.051269	-0.619601	0.760228	-0.307922										-0.403585	0.588232	-0.187170							-0.195646	0.081799	-0.014637	0.436937	0.072309	-0.100046
15097	125.808333	-0.740607	0.587650	0.129662	-0.687595	0.878027	0.064536	-0.724067	0.585755	-0.086134	-0.663155	0.867090	-0.116429	-0.606076	1.196304	-0.051640	-0.692459	0.783189	0.327587	-0.591663	1.211859	0.051256	-0.619619	0.760217	-0.307968										-0.403596	0.588248	-0.187165							-0.195645	0.081799	-0.014635	0.436941	0.072309	-0.100045
15098	125.816667	-0.740636	0.587626	0.129652	-0.687665	0.878031	0.064534	-0.724088	0.585740	-0.086150	-0.663212	0.867079	-0.116455	-0.606183	1.196340	-0.051655	-0.692437	0.783211	0.327647	-0.591739	1.211844	0.051216	-0.619636	0.760210	-0.308010										-0.403609	0.588262	-0.187157							-0.195577	0.082005	-0.014509	0.436943	0.072312	-0.100044
15099	125.825000	-0.740522	0.587435	0.129550	-0.687735	0.878036	0.064539	-0.724066	0.585713	-0.086183	-0.663266	0.867069	-0.116463	-0.606265	1.196347	-0.051672	-0.692414	0.783231	0.327713	-0.591838	1.211869	0.051278	-0.619664	0.760201	-0.308043										-0.403627	0.588280	-0.187147							-0.195653	0.081798	-0.014628	0.436939	0.072314	-0.100044
15100	125.833333	-0.740395	0.587288	0.129458	-0.687807	0.878036	0.064543	-0.724130	0.585721	-0.086183	-0.663326	0.867060	-0.116467	-0.606338	1.196354	-0.051651	-0.692390	0.783241	0.327785	-0.591917	1.211858	0.051220	-0.619692	0.760187	-0.308067										-0.403642	0.588297	-0.187147							-0.195649	0.081798	-0.014632	0.436942	0.072311	-0.100042
15101	125.841667	-0.740722	0.587557	0.129656	-0.687876	0.878036	0.064548	-0.724146	0.585692	-0.086182	-0.663392	0.867046	-0.116467	-0.606444	1.196386	-0.051678	-0.692352	0.783246	0.327871	-0.592008	1.211865	0.051233	-0.619708	0.760165	-0.308099										-0.403664	0.588298	-0.187146							-0.195614	0.081913	-0.014577	0.436939	0.072312	-0.100045
15102	125.850000	-0.740457	0.587236	0.129467	-0.687947	0.878012	0.064527	-0.724187	0.585691	-0.086188	-0.663458	0.867032	-0.116472	-0.606505	1.196389	-0.051702	-0.692310	0.783250	0.327963	-0.592095	1.211854	0.051247	-0.619736	0.760144	-0.308101										-0.403688	0.588289	-0.187161							-0.195648	0.081803	-0.014643	0.436942	0.072313	-0.100047
15103	125.858333	-0.740634	0.587363	0.129568	-0.688034	0.878020	0.064577	-0.724208	0.585669	-0.086191	-0.663527	0.867020	-0.116468	-0.606584	1.196402	-0.051707	-0.692264	0.783242	0.328066	-0.592168	1.211866	0.051227	-0.619759	0.760121	-0.308106										-0.403714	0.588270	-0.187169							-0.195655	0.081799	-0.014639	0.436940	0.072315	-0.100046
15104	125.866667	-0.740806	0.587483	0.129671	-0.688066	0.878103	0.064640	-0.724293	0.585656	-0.086170	-0.663592	0.867009	-0.116467	-0.606663	1.196402	-0.051706	-0.692218	0.783233	0.328172	-0.592242	1.211870	0.051220	-0.619787	0.760098	-0.308110										-0.403734	0.588256	-0.187181							-0.195652	0.081814	-0.014638	0.436935	0.072312	-0.100049
15105	125.875000	-0.740828	0.587455	0.129674	-0.688161	0.878009	0.064557	-0.724353	0.585628	-0.086162	-0.663698	0.867009	-0.116466	-0.606735	1.196430	-0.051737	-0.692176	0.783221	0.328271	-0.592313	1.211876	0.051214	-0.619824	0.760077	-0.308104										-0.403758	0.588245	-0.187183							-0.195659	0.081802	-0.014633	0.436938	0.072306	-0.100046
15106	125.883333	-0.740561	0.587125	0.129481	-0.688233	0.877989	0.064550	-0.724376	0.585600	-0.086159	-0.663766	0.866995	-0.116469	-0.606803	1.196442	-0.051789	-0.692143	0.783210	0.328369	-0.592385	1.211865	0.051187	-0.619864	0.760067	-0.308100										-0.403778	0.588241	-0.187184							-0.195663	0.081806	-0.014628	0.436941	0.072314	-0.100045
15107	125.891667	-0.740582	0.587102	0.129481	-0.688319	0.877984	0.064577	-0.724410	0.585577	-0.086164	-0.663840	0.866985	-0.116465	-0.606990	1.196548	-0.051964	-0.692111	0.783194	0.328461	-0.592451	1.211899	0.051209	-0.619915	0.760056	-0.308085										-0.403799	0.588243	-0.187188							-0.195662	0.081811	-0.014624	0.436939	0.072311	-0.100037
15108	125.900000	-0.740602	0.587076	0.129489	-0.688402	0.877974	0.064612	-0.724431	0.585555	-0.086157	-0.663913	0.866980	-0.116463	-0.607052	1.196574	-0.051958	-0.692097	0.783221	0.328572	-0.592543	1.211915	0.051188	-0.619965	0.760043	-0.308065										-0.403822	0.588247	-0.187190							-0.195660	0.081819	-0.014627	0.436938	0.072318	-0.100035
15109	125.908333	-0.740622	0.587054	0.129488	-0.688475	0.877996	0.064644	-0.724448	0.585521	-0.086167	-0.663981	0.866972	-0.116454	-0.607101	1.196578	-0.051957	-0.692022	0.783133	0.328551	-0.592600	1.211935	0.051209	-0.620016	0.760035	-0.308044										-0.403850	0.588245	-0.187199							-0.195633	0.081914	-0.014580	0.436946	0.072314	-0.100036
15110	125.916667	-0.740642	0.587038	0.129498	-0.688573	0.877960	0.064659	-0.724452	0.585492	-0.086173	-0.664052	0.866970	-0.116446	-0.607145	1.196589	-0.051962	-0.692069	0.783179	0.328705	-0.592667	1.211959	0.051209	-0.620070	0.760028	-0.308016										-0.403877	0.588250	-0.187204							-0.195668	0.081816	-0.014655	0.436940	0.072308	-0.100036
15111	125.925000	-0.740657	0.587024	0.129503	-0.688643	0.877976	0.064710	-0.724495	0.585485	-0.086160	-0.664132	0.866979	-0.116436	-0.607217	1.196621	-0.051927	-0.692077	0.783154	0.328760	-0.592717	1.211988	0.051220	-0.620125	0.760028	-0.307981										-0.403909	0.588254	-0.187206							-0.195670	0.081814	-0.014665	0.436941	0.072310	-0.100034
15112	125.933333	-0.740669	0.587000	0.129501	-0.688704	0.877948	0.064705	-0.724500	0.585458	-0.086175	-0.664220	0.866991	-0.116438	-0.607269	1.196645	-0.051915	-0.692088	0.783123	0.328815	-0.592763	1.212008	0.051227	-0.620179	0.760035	-0.307943										-0.403938	0.588257	-0.187197							-0.195673	0.081816	-0.014673	0.436942	0.072316	-0.100036
15113	125.941667	-0.740680	0.586979	0.129507	-0.688765	0.877975	0.064786	-0.724536	0.585453	-0.086161	-0.664297	0.866994	-0.116419	-0.607303	1.196669	-0.051919	-0.692099	0.783086	0.328864	-0.592807	1.212025	0.051231	-0.620235	0.760041	-0.307905										-0.403961	0.588265	-0.187191							-0.195684	0.081806	-0.014676	0.436943	0.072318	-0.100046
15114	125.950000	-0.740696	0.586959	0.129513	-0.688817	0.877962	0.064815	-0.724539	0.585433	-0.086171	-0.664378	0.867001	-0.116394	-0.607354	1.196708	-0.051927	-0.692108	0.783044	0.328913	-0.592847	1.212044	0.051234	-0.620294	0.760045	-0.307862										-0.403986	0.588272	-0.187190							-0.195687	0.081800	-0.014679	0.436948	0.072301	-0.100043
15115	125.958333	-0.740707	0.586937	0.129514	-0.688864	0.877910	0.064799	-0.724560	0.585416	-0.086173	-0.664446	0.867008	-0.116360	-0.607324	1.196680	-0.051795	-0.692119	0.782998	0.328952	-0.592883	1.212069	0.051244	-0.620377	0.760045	-0.307819										-0.404008	0.588277	-0.187181							-0.195690	0.081804	-0.014674	0.436945	0.072310	-0.100046
15116	125.966667	-0.740510	0.586846	0.129425	-0.688921	0.877942	0.064886	-0.724586	0.585411	-0.086176	-0.664518	0.867010	-0.116320	-0.607409	1.196754	-0.051876	-0.692132	0.782949	0.328984	-0.592915	1.212093	0.051261	-0.620443	0.760060	-0.307774										-0.404024	0.588285	-0.187173							-0.195691	0.081799	-0.014675	0.436945	0.072312	-0.100043
15117	125.975000	-0.740736	0.586894	0.129526	-0.688971	0.877931	0.064928	-0.724609	0.585398	-0.086174	-0.664587	0.867018	-0.116281	-0.607373	1.196740	-0.051796	-0.692157	0.782903	0.329004	-0.592956	1.212125	0.051287	-0.620513	0.760070	-0.307721										-0.404042	0.588300	-0.187185							-0.195656	0.081913	-0.014617	0.436948	0.072315	-0.100039
15118	125.983333	-0.740755	0.586874	0.129532	-0.689017	0.877922	0.064972	-0.724630	0.585389	-0.086174	-0.664688	0.867038	-0.116234	-0.607360	1.196724	-0.051620	-0.692181	0.782852	0.329011	-0.592969	1.212155	0.051303	-0.620582	0.760074	-0.307674										-0.404059	0.588314	-0.187199							-0.195683	0.081813	-0.014691	0.436948	0.072315	-0.100034
15119	125.991667	-0.740772	0.586854	0.129533	-0.689067	0.877913	0.065013	-0.724655	0.585377	-0.086175	-0.664758	0.867048	-0.116187	-0.607365	1.196755	-0.051548	-0.692219	0.782801	0.329000	-0.592991	1.212184	0.051335	-0.620653	0.760083	-0.307617										-0.404081	0.588315	-0.187223							-0.195686	0.081816	-0.014702	0.436946	0.072316	-0.100034
15120	126.000000	-0.740790	0.586832	0.129533	-0.689119	0.877908	0.065055	-0.724683	0.585362	-0.086177	-0.664822	0.867063	-0.116142	-0.607388	1.196770	-0.051508	-0.692266	0.782752	0.328981	-0.593035	1.212209	0.051387	-0.620718	0.760094	-0.307556										-0.404105	0.588317	-0.187248							-0.195693	0.081819	-0.014711	0.436945	0.072320	-0.100034
15121	126.008333	-0.740805	0.586806	0.129532	-0.689170	0.877901	0.065104	-0.724700	0.585344	-0.086178	-0.664884	0.867068	-0.116093	-0.607395	1.196779	-0.051524	-0.692331	0.782691	0.328955	-0.593040	1.212231	0.051412	-0.620783	0.760099	-0.307491										-0.404160	0.588319	-0.187410							-0.195703	0.081805	-0.014718	0.436943	0.072319	-0.100037
15122	126.016667	-0.740819	0.586779	0.129532	-0.689266	0.877891	0.065198	-0.724716	0.585323	-0.086183	-0.664935	0.867079	-0.116032	-0.607442	1.196782	-0.051467	-0.692409	0.782621	0.328922	-0.593048	1.212212	0.051482	-0.620842	0.760105	-0.307427										-0.404155	0.588276	-0.187301							-0.195700	0.081802	-0.014711	0.436944	0.072315	-0.100034
15123	126.025000	-0.740826	0.586750	0.129525	-0.689314	0.877892	0.065231	-0.724733	0.585295	-0.086192	-0.665014	0.867103	-0.116008	-0.607437	1.196781	-0.051369	-0.692489	0.782586	0.328927	-0.593011	1.212206	0.051506	-0.620902	0.760107	-0.307362										-0.404211	0.588275	-0.187465							-0.195668	0.081898	-0.014660	0.436945	0.072314	-0.100040
15124	126.033333	-0.740837	0.586721	0.129523	-0.689404	0.877908	0.065336	-0.724748	0.585268	-0.086198	-0.665052	0.867101	-0.115954	-0.607445	1.196772	-0.051311	-0.692459	0.782322	0.328688	-0.593033	1.212185	0.051569	-0.620957	0.760109	-0.307295										-0.404227	0.588250	-0.187488							-0.195712	0.081787	-0.014720	0.436949	0.072309	-0.100042
15125	126.041667	-0.740846	0.586691	0.129524	-0.689475	0.877882	0.065384	-0.724759	0.585250	-0.086203	-0.665117	0.867123	-0.115903	-0.607448	1.196770	-0.051291	-0.692638	0.782436	0.328870	-0.593008	1.212173	0.051641	-0.621017	0.760123	-0.307224										-0.404243	0.588242	-0.187514							-0.195704	0.081792	-0.014723	0.436947	0.072309	-0.100040
15126	126.050000	-0.740855	0.586660	0.129521	-0.689543	0.877885	0.065465	-0.724766	0.585228	-0.086205	-0.665187	0.867154	-0.115872	-0.607437	1.196763	-0.051203	-0.692710	0.782367	0.328842	-0.592968	1.212157	0.051684	-0.621085	0.760127	-0.307162										-0.404223	0.588219	-0.187395							-0.195700	0.081804	-0.014720	0.436942	0.072310	-0.100037
15127	126.058333	-0.740873	0.586637	0.129523	-0.689574	0.877874	0.065477	-0.724787	0.585212	-0.086211	-0.665244	0.867169	-0.115815	-0.607428	1.196762	-0.051144	-0.692772	0.782184	0.328736	-0.592930	1.212142	0.051766	-0.621147	0.760139	-0.307107										-0.404263	0.588245	-0.187554							-0.195698	0.081805	-0.014732	0.436943	0.072313	-0.100034
15128	126.066667	-0.740892	0.586617	0.129529	-0.689639	0.877894	0.065571	-0.724798	0.585202	-0.086210	-0.665302	0.867185	-0.115759	-0.607443	1.196764	-0.051123	-0.692828	0.782123	0.328705	-0.592902	1.212131	0.051837	-0.621194	0.760146	-0.307044										-0.404270	0.588255	-0.187571							-0.195698	0.081799	-0.014737	0.436942	0.072311	-0.100031
15129	126.075000	-0.740909	0.586590	0.129529	-0.689677	0.877904	0.065619	-0.724822	0.585200	-0.086211	-0.665357	0.867204	-0.115707	-0.607402	1.196769	-0.051006	-0.692889	0.782063	0.328672	-0.592853	1.212121	0.051912	-0.621263	0.760147	-0.306994										-0.404278	0.588262	-0.187583							-0.195697	0.081801	-0.014735	0.436943	0.072309	-0.100033
15130	126.083333	-0.740929	0.586569	0.129530	-0.689712	0.877910	0.065663	-0.724840	0.585196	-0.086211	-0.665407	0.867221	-0.115658	-0.607379	1.196785	-0.050926	-0.692937	0.782010	0.328649	-0.592815	1.212122	0.051977	-0.621349	0.760132	-0.307033										-0.404287	0.588264	-0.187591							-0.195696	0.081800	-0.014728	0.436943	0.072312	-0.100036
15131	126.091667	-0.740953	0.586550	0.129534	-0.689749	0.877916	0.065706	-0.724855	0.585193	-0.086211	-0.665450	0.867231	-0.115613	-0.607360	1.196831	-0.050858	-0.692978	0.781963	0.328634	-0.592779	1.212122	0.052039	-0.621384	0.760148	-0.306900										-0.404271	0.588243	-0.187465							-0.195638	0.082000	-0.014600	0.436943	0.072317	-0.100038
15132	126.100000	-0.740971	0.586532	0.129540	-0.689777	0.877910	0.065745	-0.724873	0.585192	-0.086211	-0.665487	0.867236	-0.115574	-0.607338	1.196833	-0.050801	-0.693022	0.781925	0.328620	-0.592745	1.212134	0.052095	-0.621433	0.760143	-0.306850										-0.404325	0.588261	-0.187611							-0.195712	0.081794	-0.014713	0.436944	0.072317	-0.100035
15133	126.108333	-0.740990	0.586517	0.129546	-0.689802	0.877904	0.065778	-0.724888	0.585193	-0.086215	-0.665516	0.867238	-0.115539	-0.607308	1.196896	-0.050750	-0.693059	0.781891	0.328614	-0.592703	1.212165	0.052156	-0.621512	0.760132	-0.306889										-0.404347	0.588250	-0.187618							-0.195710	0.081802	-0.014705	0.436947	0.072311	-0.100040
15134	126.116667	-0.741327	0.586796	0.129749	-0.689823	0.877895	0.065806	-0.724907	0.585192	-0.086211	-0.665534	0.867237	-0.115503	-0.607275	1.196944	-0.050708	-0.693095	0.781859	0.328608	-0.592635	1.212206	0.052174	-0.621553	0.760128	-0.306850										-0.404340	0.588220	-0.187483							-0.195712	0.081816	-0.014700	0.436947	0.072313	-0.100031
15135	126.125000	-0.741032	0.586507	0.129559	-0.689841	0.877885	0.065836	-0.724923	0.585187	-0.086209	-0.665540	0.867235	-0.115466	-0.607236	1.196993	-0.050654	-0.693143	0.781813	0.328594	-0.592642	1.212243	0.052266	-0.621588	0.760143	-0.306750										-0.404383	0.588230	-0.187552							-0.195710	0.081823	-0.014701	0.436950	0.072319	-0.100033
15136	126.133333	-0.741055	0.586505	0.129572	-0.689857	0.877879	0.065861	-0.724943	0.585189	-0.086205	-0.665547	0.867237	-0.115431	-0.607209	1.197052	-0.050619	-0.693187	0.781850	0.328628	-0.592620	1.212285	0.052288	-0.621616	0.760163	-0.306665										-0.404426	0.588244	-0.187616							-0.195712	0.081831	-0.014710	0.436952	0.072312	-0.100029
15137	126.141667	-0.741229	0.586649	0.129678	-0.689869	0.877872	0.065884	-0.724958	0.585187	-0.086195	-0.665549	0.867243	-0.115394	-0.607258	1.197165	-0.050698	-0.693229	0.781836	0.328629	-0.592579	1.212318	0.052346	-0.621689	0.760157	-0.306699										-0.404450	0.588249	-0.187601							-0.195711	0.081829	-0.014709	0.436953	0.072316	-0.100034
15138	126.150000	-0.741404	0.586792	0.129785	-0.689882	0.877876	0.065905	-0.724968	0.585185	-0.086184	-0.665552	0.867258	-0.115368	-0.607281	1.197261	-0.050792	-0.693270	0.781822	0.328626	-0.592530	1.212343	0.052379	-0.621698	0.760180	-0.306566										-0.404434	0.588238	-0.187449							-0.195649	0.082033	-0.014594	0.436951	0.072321	-0.100040
15139	126.158333	-0.741257	0.586648	0.129692	-0.689894	0.877876	0.065926	-0.724974	0.585187	-0.086173	-0.665547	0.867263	-0.115332	-0.607254	1.197332	-0.050771	-0.693308	0.781804	0.328634	-0.592538	1.212391	0.052427	-0.621734	0.760193	-0.306524										-0.404473	0.588260	-0.187499							-0.195720	0.081807	-0.014718	0.436952	0.072318	-0.100042
15140	126.166667	-0.741420	0.586747	0.129789	-0.689903	0.877883	0.065947	-0.724975	0.585194	-0.086165	-0.665539	0.867268	-0.115301	-0.607243	1.197387	-0.050729	-0.693343	0.781785	0.328647	-0.592543	1.212390	0.052425	-0.621760	0.760203	-0.306489										-0.404502	0.588284	-0.187552							-0.195724	0.081796	-0.014722	0.436953	0.072316	-0.100046
15141	126.175000	-0.741413	0.586775	0.129809	-0.689907	0.877882	0.065961	-0.725001	0.585208	-0.086138	-0.665557	0.867283	-0.115279	-0.607158	1.197377	-0.050609	-0.693370	0.781651	0.328589	-0.592520	1.212420	0.052469	-0.621812	0.760196	-0.306537										-0.404513	0.588287	-0.187533							-0.195726	0.081798	-0.014720	0.436951	0.072318	-0.100040
15142	126.183333	-0.741093	0.586481	0.129620	-0.689948	0.877880	0.065988	-0.724966	0.585206	-0.086137	-0.665538	0.867281	-0.115259	-0.607178	1.197476	-0.050684	-0.693398	0.781638	0.328609	-0.592488	1.212445	0.052528	-0.621802	0.760215	-0.306407										-0.404514	0.588292	-0.187518							-0.195725	0.081798	-0.014716	0.436950	0.072320	-0.100042
15143	126.191667	-0.741239	0.586600	0.129724	-0.689961	0.877889	0.066031	-0.724951	0.585215	-0.086124	-0.665532	0.867279	-0.115236	-0.607143	1.197483	-0.050671	-0.693419	0.781613	0.328622	-0.592473	1.212441	0.052524	-0.621801	0.760213	-0.306364										-0.404509	0.588291	-0.187507							-0.195719	0.081802	-0.014725	0.436951	0.072313	-0.100038
15144	126.200000	-0.741065	0.586478	0.129643	-0.689917	0.877872	0.065999	-0.724932	0.585226	-0.086109	-0.665523	0.867277	-0.115209	-0.607025	1.197422	-0.050520	-0.693439	0.781594	0.328634	-0.592448	1.212460	0.052512	-0.621800	0.760211	-0.306327										-0.404498	0.588285	-0.187497							-0.195717	0.081813	-0.014724	0.436950	0.072317	-0.100036
15145	126.208333	-0.741362	0.586762	0.129847	-0.689928	0.877870	0.066009	-0.724910	0.585232	-0.086095	-0.665516	0.867284	-0.115194	-0.607068	1.197546	-0.050649	-0.693457	0.781573	0.328646	-0.592443	1.212480	0.052552	-0.621794	0.760199	-0.306334										-0.404480	0.588275	-0.187485							-0.195713	0.081817	-0.014729	0.436947	0.072319	-0.100033
15146	126.216667	-0.741035	0.586487	0.129662	-0.689967	0.877871	0.066034	-0.724889	0.585239	-0.086080	-0.665515	0.867282	-0.115186	-0.607032	1.197569	-0.050646	-0.693475	0.781556	0.328659	-0.592444	1.212459	0.052578	-0.621761	0.760196	-0.306243										-0.404454	0.588261	-0.187470							-0.195713	0.081808	-0.014721	0.436952	0.072325	-0.100042
15147	126.225000	-0.741175	0.586633	0.129769	-0.689982	0.877874	0.066069	-0.724868	0.585246	-0.086068	-0.665509	0.867286	-0.115170	-0.606996	1.197592	-0.050640	-0.693490	0.781521	0.328666	-0.592434	1.212464	0.052563	-0.621736	0.760191	-0.306210										-0.404419	0.588247	-0.187456							-0.195714	0.081807	-0.014723	0.436951	0.072317	-0.100037
15148	126.233333	-0.741004	0.586500	0.129675	-0.689974	0.877852	0.066077	-0.724843	0.585247	-0.086061	-0.665491	0.867290	-0.115147	-0.606961	1.197619	-0.050648	-0.693510	0.781487	0.328676	-0.592424	1.212489	0.052582	-0.621708	0.760188	-0.306179										-0.404387	0.588235	-0.187437							-0.195722	0.081799	-0.014713	0.436948	0.072314	-0.100035
15149	126.241667	-0.741141	0.586638	0.129770	-0.689964	0.877846	0.066041	-0.724820	0.585242	-0.086059	-0.665483	0.867298	-0.115143	-0.606930	1.197647	-0.050649	-0.693524	0.781453	0.328681	-0.592425	1.212476	0.052597	-0.621679	0.760179	-0.306150										-0.404333	0.588212	-0.187348							-0.195714	0.081802	-0.014705	0.436950	0.072319	-0.100042
15150	126.250000	-0.740966	0.586491	0.129667	-0.689988	0.877836	0.066048	-0.724799	0.585239	-0.086054	-0.665468	0.867292	-0.115129	-0.606895	1.197680	-0.050652	-0.693542	0.781414	0.328687	-0.592431	1.212468	0.052590	-0.621648	0.760178	-0.306124										-0.404313	0.588219	-0.187400							-0.195704	0.081799	-0.014696	0.436949	0.072319	-0.100042
15151	126.258333	-0.740952	0.586491	0.129665	-0.689973	0.877822	0.066042	-0.724778	0.585225	-0.086056	-0.665449	0.867288	-0.115114	-0.606862	1.197707	-0.050657	-0.693568	0.781363	0.328684	-0.592416	1.212479	0.052591	-0.621622	0.760175	-0.306107										-0.404263	0.588206	-0.187316							-0.195706	0.081793	-0.014689	0.436948	0.072306	-0.100039
15152	126.266667	-0.740939	0.586490	0.129662	-0.689956	0.877804	0.066035	-0.724759	0.585218	-0.086063	-0.665437	0.867286	-0.115103	-0.606829	1.197757	-0.050658	-0.693595	0.781309	0.328680	-0.592402	1.212497	0.052595	-0.621597	0.760176	-0.306089										-0.404220	0.588199	-0.187228							-0.195702	0.081799	-0.014685	0.436945	0.072312	-0.100039
15153	126.275000	-0.740928	0.586488	0.129655	-0.689970	0.877791	0.066042	-0.724746	0.585217	-0.086062	-0.665408	0.867276	-0.115080	-0.606804	1.197764	-0.050650	-0.693627	0.781254	0.328675	-0.592395	1.212489	0.052613	-0.621571	0.760180	-0.306072										-0.404195	0.588207	-0.187216							-0.195661	0.081916	-0.014614	0.436941	0.072316	-0.100032
15154	126.283333	-0.740926	0.586495	0.129656	-0.690005	0.877802	0.066110	-0.724740	0.585226	-0.086060	-0.665371	0.867266	-0.115051	-0.606773	1.197787	-0.050632	-0.693663	0.781191	0.328665	-0.592392	1.212481	0.052622	-0.621554	0.760189	-0.306063										-0.404172	0.588212	-0.187197							-0.195692	0.081809	-0.014680	0.436946	0.072323	-0.100033
15155	126.291667	-0.740919	0.586502	0.129655	-0.689950	0.877757	0.066038	-0.724725	0.585230	-0.086066	-0.665350	0.867263	-0.115041	-0.606748	1.197790	-0.050617	-0.693701	0.781137	0.328655	-0.592355	1.212511	0.052644	-0.621526	0.760195	-0.306053										-0.404157	0.588213	-0.187189							-0.195685	0.081816	-0.014677	0.436945	0.072319	-0.100034
15156	126.300000	-0.741225	0.586785	0.129850	-0.689919	0.877734	0.066027	-0.724720	0.585242	-0.086067	-0.665324	0.867261	-0.115031	-0.606721	1.197800	-0.050585	-0.693744	0.781076	0.328648	-0.592334	1.212517	0.052675	-0.621507	0.760204	-0.306036										-0.404146	0.588216	-0.187174							-0.195690	0.081814	-0.014676	0.436943	0.072319	-0.100034
15157	126.308333	-0.740907	0.586509	0.129651	-0.689921	0.877715	0.066028	-0.724714	0.585254	-0.086071	-0.665302	0.867265	-0.115023	-0.606686	1.197781	-0.050546	-0.693790	0.780933	0.328584	-0.592315	1.212497	0.052728	-0.621493	0.760221	-0.306014										-0.404133	0.588214	-0.187161							-0.195688	0.081804	-0.014661	0.436948	0.072323	-0.100035
15158	126.316667	-0.740906	0.586515	0.129653	-0.689892	0.877701	0.066012	-0.724704	0.585266	-0.086072	-0.665279	0.867273	-0.115017	-0.606653	1.197753	-0.050501	-0.693844	0.781002	0.328650	-0.592291	1.212497	0.052802	-0.621484	0.760228	-0.306005										-0.404124	0.588205	-0.187152							-0.195690	0.081802	-0.014666	0.436950	0.072318	-0.100036
15159	126.325000	-0.740904	0.586523	0.129649	-0.689882	0.877690	0.065995	-0.724701	0.585272	-0.086078	-0.665260	0.867298	-0.115020	-0.606609	1.197744	-0.050472	-0.693891	0.780828	0.328549	-0.592229	1.212502	0.052802	-0.621455	0.760242	-0.305996										-0.404117	0.588202	-0.187146							-0.195692	0.081795	-0.014663	0.436948	0.072319	-0.100041
15160	126.333333	-0.740902	0.586529	0.129643	-0.689906	0.877690	0.065992	-0.724701	0.585273	-0.086088	-0.665236	0.867317	-0.115028	-0.606564	1.197729	-0.050443	-0.693940	0.780784	0.328523	-0.592212	1.212456	0.052831	-0.621442	0.760259	-0.305974										-0.404109	0.588205	-0.187143							-0.195692	0.081797	-0.014655	0.436947	0.072315	-0.100046
15161	126.341667	-0.740901	0.586538	0.129638	-0.689882	0.877701	0.065991	-0.724691	0.585268	-0.086094	-0.665217	0.867338	-0.115030	-0.606503	1.197693	-0.050399	-0.693992	0.780748	0.328493	-0.592150	1.212452	0.052863	-0.621426	0.760282	-0.305960										-0.404098	0.588207	-0.187142							-0.195684	0.081799	-0.014662	0.436952	0.072314	-0.100028
15162	126.350000	-0.740909	0.586546	0.129635	-0.689864	0.877699	0.065948	-0.724686	0.585269	-0.086102	-0.665193	0.867365	-0.115035	-0.606447	1.197666	-0.050377	-0.694043	0.780715	0.328455	-0.592112	1.212403	0.052891	-0.621414	0.760305	-0.305952										-0.404095	0.588213	-0.187149							-0.195678	0.081811	-0.014666	0.436947	0.072317	-0.100035
15163	126.358333	-0.740914	0.586559	0.129625	-0.689861	0.877710	0.065930	-0.724693	0.585274	-0.086120	-0.665172	0.867392	-0.115043	-0.606383	1.197658	-0.050351	-0.694103	0.780683	0.328412	-0.592082	1.212381	0.052917	-0.621399	0.760325	-0.305938										-0.404096	0.588213	-0.187154							-0.195675	0.081807	-0.014671	0.436948	0.072323	-0.100034
15164	126.366667	-0.740924	0.586570	0.129616	-0.689857	0.877717	0.065913	-0.724697	0.585275	-0.086131	-0.665155	0.867417	-0.115049	-0.606315	1.197637	-0.050329	-0.694161	0.780653	0.328375	-0.592056	1.212335	0.052937	-0.621388	0.760348	-0.305927										-0.404096	0.588217	-0.187169							-0.195682	0.081806	-0.014673	0.436955	0.072323	-0.100037
15165	126.375000	-0.740929	0.586585	0.129611	-0.689855	0.877729	0.065895	-0.724707	0.585289	-0.086141	-0.665134	0.867447	-0.115054	-0.606255	1.197633	-0.050315	-0.694210	0.780611	0.328337	-0.592026	1.212310	0.052938	-0.621375	0.760379	-0.305925										-0.404098	0.588214	-0.187171							-0.195677	0.081802	-0.014675	0.436950	0.072325	-0.100035
15166	126.383333	-0.740939	0.586594	0.129607	-0.689851	0.877740	0.065876	-0.724718	0.585300	-0.086150	-0.665113	0.867472	-0.115062	-0.606198	1.197613	-0.050302	-0.694259	0.780569	0.328300	-0.592003	1.212314	0.053002	-0.621363	0.760406	-0.305918										-0.404105	0.588218	-0.187179							-0.195683	0.081802	-0.014677	0.436951	0.072331	-0.100035
15167	126.391667	-0.741096	0.586751	0.129704	-0.689850	0.877747	0.065854	-0.724727	0.585305	-0.086154	-0.665091	0.867498	-0.115066	-0.606137	1.197637	-0.050296	-0.694305	0.780532	0.328263	-0.591947	1.212322	0.053031	-0.621345	0.760432	-0.305916										-0.404111	0.588215	-0.187197							-0.195688	0.081797	-0.014682	0.436952	0.072328	-0.100036
15168	126.400000	-0.740939	0.586597	0.129599	-0.689847	0.877748	0.065826	-0.724728	0.585306	-0.086157	-0.665063	0.867513	-0.115080	-0.606076	1.197674	-0.050295	-0.694346	0.780493	0.328222	-0.591905	1.212339	0.053030	-0.621327	0.760458	-0.305916										-0.404126	0.588206	-0.187220							-0.195694	0.081787	-0.014690	0.436953	0.072325	-0.100044
15169	126.408333	-0.740939	0.586602	0.129596	-0.689838	0.877748	0.065797	-0.724735	0.585311	-0.086162	-0.665038	0.867537	-0.115096	-0.606025	1.197716	-0.050288	-0.694390	0.780451	0.328188	-0.591884	1.212391	0.053039	-0.621308	0.760484	-0.305920										-0.404141	0.588193	-0.187254							-0.195693	0.081790	-0.014699	0.436953	0.072323	-0.100048
15170	126.416667	-0.740940	0.586606	0.129599	-0.689832	0.877748	0.065768	-0.724741	0.585306	-0.086167	-0.665011	0.867552	-0.115120	-0.605973	1.197790	-0.050292	-0.694381	0.780014	0.327853	-0.591866	1.212459	0.053018	-0.621294	0.760515	-0.305933										-0.404159	0.588183	-0.187286							-0.195691	0.081788	-0.014699	0.436951	0.072326	-0.100047
15171	126.425000	-0.741250	0.586899	0.129800	-0.689824	0.877742	0.065741	-0.724742	0.585304	-0.086167	-0.664978	0.867571	-0.115136	-0.605922	1.197852	-0.050301	-0.694447	0.780133	0.327949	-0.591866	1.212547	0.053032	-0.621272	0.760553	-0.305939										-0.404169	0.588180	-0.187320							-0.195691	0.081797	-0.014705	0.436953	0.072327	-0.100039
15172	126.433333	-0.741246	0.586894	0.129794	-0.689818	0.877738	0.065718	-0.724747	0.585300	-0.086172	-0.664951	0.867581	-0.115159	-0.605870	1.197943	-0.050324	-0.694522	0.780279	0.328067	-0.591862	1.212607	0.052971	-0.621271	0.760582	-0.305955										-0.404177	0.588187	-0.187354							-0.195684	0.081798	-0.014707	0.436950	0.072324	-0.100041
15173	126.441667	-0.741089	0.586785	0.129704	-0.689812	0.877734	0.065693	-0.724758	0.585308	-0.086169	-0.664925	0.867602	-0.115167	-0.605827	1.198032	-0.050349	-0.694559	0.780215	0.328023	-0.591896	1.212697	0.052985	-0.621262	0.760613	-0.305968										-0.404203	0.588195	-0.187451							-0.195652	0.081909	-0.014656	0.436951	0.072324	-0.100039
15174	126.450000	-0.740929	0.586645	0.129599	-0.689812	0.877730	0.065675	-0.724764	0.585311	-0.086173	-0.664896	0.867623	-0.115175	-0.605771	1.198142	-0.050362	-0.694600	0.780173	0.328002	-0.591880	1.212766	0.052924	-0.621239	0.760657	-0.305981										-0.404189	0.588194	-0.187406							-0.195690	0.081797	-0.014720	0.436951	0.072335	-0.100047
15175	126.458333	-0.740929	0.586657	0.129602	-0.689805	0.877721	0.065657	-0.724768	0.585322	-0.086174	-0.664873	0.867640	-0.115178	-0.605764	1.198237	-0.050398	-0.694596	0.780091	0.327921	-0.591918	1.212861	0.052925	-0.621232	0.760692	-0.306010										-0.404237	0.588221	-0.187563							-0.195697	0.081787	-0.014717	0.436948	0.072328	-0.100037
15176	126.466667	-0.740927	0.586660	0.129601	-0.689805	0.877713	0.065646	-0.724772	0.585333	-0.086181	-0.664852	0.867653	-0.115187	-0.605731	1.198334	-0.050471	-0.694683	0.780086	0.327981	-0.591921	1.212931	0.052883	-0.621212	0.760733	-0.306032										-0.404211	0.588201	-0.187443							-0.195694	0.081787	-0.014720	0.436951	0.072329	-0.100040
15177	126.475000	-0.741074	0.586818	0.129698	-0.689801	0.877697	0.065629	-0.724775	0.585335	-0.086180	-0.664826	0.867660	-0.115187	-0.605679	1.198403	-0.050511	-0.694717	0.780041	0.327973	-0.591956	1.212994	0.052860	-0.621182	0.760766	-0.306059										-0.404220	0.588198	-0.187464							-0.195701	0.081777	-0.014719	0.436951	0.072323	-0.100040
15178	126.483333	-0.740908	0.586664	0.129589	-0.689806	0.877688	0.065621	-0.724771	0.585338	-0.086186	-0.664800	0.867661	-0.115191	-0.605639	1.198442	-0.050576	-0.694748	0.779997	0.327967	-0.591965	1.213038	0.052810	-0.621155	0.760793	-0.306086										-0.404225	0.588197	-0.187475							-0.195698	0.081782	-0.014716	0.436957	0.072313	-0.100035
15179	126.491667	-0.740900	0.586668	0.129590	-0.689806	0.877679	0.065609	-0.724769	0.585339	-0.086197	-0.664785	0.867668	-0.115198	-0.605592	1.198491	-0.050635	-0.694778	0.779955	0.327956	-0.591997	1.213042	0.052746	-0.621128	0.760816	-0.306113										-0.404262	0.588225	-0.187628							-0.195699	0.081782	-0.014722	0.436947	0.072319	-0.100037
15180	126.500000	-0.740892	0.586663	0.129583	-0.689797	0.877670	0.065595	-0.724764	0.585334	-0.086205	-0.664776	0.867670	-0.115201	-0.605539	1.198541	-0.050727	-0.694806	0.779920	0.327948	-0.592009	1.213059	0.052691	-0.621102	0.760834	-0.306134										-0.404255	0.588224	-0.187628							-0.195694	0.081782	-0.014725	0.436952	0.072316	-0.100035
15181	126.508333	-0.740890	0.586665	0.129575	-0.689818	0.877667	0.065592	-0.724766	0.585332	-0.086211	-0.664751	0.867658	-0.115201	-0.605499	1.198544	-0.050776	-0.694834	0.779887	0.327938	-0.592050	1.213066	0.052672	-0.621071	0.760840	-0.306151										-0.404205	0.588206	-0.187497							-0.195694	0.081788	-0.014724	0.436950	0.072320	-0.100034
15182	126.516667	-0.740891	0.586666	0.129570	-0.689807	0.877660	0.065575	-0.724766	0.585331	-0.086220	-0.664741	0.867660	-0.115200	-0.605341	1.198465	-0.050596	-0.694865	0.779857	0.327926	-0.592077	1.213085	0.052641	-0.621047	0.760848	-0.306173										-0.404222	0.588223	-0.187638							-0.195689	0.081790	-0.014724	0.436950	0.072320	-0.100043
15183	126.525000	-0.740896	0.586669	0.129566	-0.689825	0.877666	0.065576	-0.724764	0.585331	-0.086227	-0.664724	0.867657	-0.115194	-0.605279	1.198462	-0.050601	-0.694888	0.779830	0.327919	-0.592112	1.213081	0.052584	-0.621023	0.760841	-0.306186										-0.404203	0.588225	-0.187638							-0.195690	0.081785	-0.014728	0.436950	0.072321	-0.100041
15184	126.533333	-0.740904	0.586667	0.129559	-0.689815	0.877662	0.065562	-0.724763	0.585331	-0.086235	-0.664720	0.867665	-0.115186	-0.605250	1.198469	-0.050627	-0.694917	0.779804	0.327911	-0.592122	1.213083	0.052555	-0.621000	0.760835	-0.306194										-0.404155	0.588206	-0.187500							-0.195691	0.081777	-0.014723	0.436942	0.072322	-0.100037
15185	126.541667	-0.740909	0.586662	0.129551	-0.689833	0.877662	0.065563	-0.724766	0.585331	-0.086245	-0.664707	0.867664	-0.115187	-0.605232	1.198464	-0.050650	-0.694950	0.779781	0.327910	-0.592144	1.213090	0.052557	-0.620975	0.760829	-0.306203										-0.404140	0.588202	-0.187493							-0.195690	0.081781	-0.014722	0.436947	0.072325	-0.100042
15186	126.550000	-0.740909	0.586655	0.129547	-0.689834	0.877662	0.065557	-0.724764	0.585332	-0.086249	-0.664696	0.867667	-0.115180	-0.605201	1.198454	-0.050658	-0.694977	0.779757	0.327898	-0.592181	1.213076	0.052557	-0.620949	0.760822	-0.306200										-0.404161	0.588216	-0.187622							-0.195689	0.081777	-0.014724	0.436947	0.072319	-0.100042
15187	126.558333	-0.740914	0.586652	0.129543	-0.689835	0.877658	0.065548	-0.724763	0.585328	-0.086259	-0.664688	0.867661	-0.115180	-0.605182	1.198437	-0.050666	-0.695008	0.779733	0.327886	-0.592175	1.213056	0.052544	-0.620931	0.760813	-0.306205										-0.404151	0.588218	-0.187613							-0.195689	0.081779	-0.014729	0.436943	0.072319	-0.100044
15188	126.566667	-0.740915	0.586644	0.129539	-0.689846	0.877618	0.065493	-0.724757	0.585326	-0.086259	-0.664675	0.867656	-0.115180	-0.605164	1.198416	-0.050667	-0.695040	0.779712	0.327878	-0.592176	1.213029	0.052553	-0.620915	0.760806	-0.306202										-0.404109	0.588194	-0.187457							-0.195690	0.081777	-0.014731	0.436943	0.072322	-0.100050
15189	126.575000	-0.740918	0.586641	0.129538	-0.689831	0.877684	0.065550	-0.724756	0.585327	-0.086264	-0.664637	0.867635	-0.115181	-0.605143	1.198383	-0.050654	-0.695072	0.779633	0.327837	-0.592174	1.212988	0.052556	-0.620899	0.760795	-0.306191										-0.404116	0.588207	-0.187503							-0.195648	0.081889	-0.014671	0.436943	0.072316	-0.100047
15190	126.583333	-0.740926	0.586644	0.129543	-0.689837	0.877600	0.065475	-0.724755	0.585324	-0.086266	-0.664611	0.867625	-0.115174	-0.605129	1.198341	-0.050635	-0.695103	0.779695	0.327874	-0.592188	1.212965	0.052587	-0.620886	0.760791	-0.306189										-0.404125	0.588219	-0.187547							-0.195684	0.081789	-0.014738	0.436937	0.072310	-0.100046
15191	126.591667	-0.740932	0.586645	0.129546	-0.689845	0.877618	0.065498	-0.724759	0.585326	-0.086265	-0.664638	0.867634	-0.115170	-0.605150	1.198323	-0.050678	-0.695138	0.779669	0.327858	-0.592191	1.212911	0.052595	-0.620880	0.760783	-0.306178										-0.404103	0.588215	-0.187458							-0.195677	0.081788	-0.014736	0.436922	0.072287	-0.100047
15192	126.600000	-0.740937	0.586650	0.129551	-0.689868	0.877641	0.065525	-0.724755	0.585326	-0.086260	-0.664627	0.867626	-0.115161	-0.605124	1.198261	-0.050606	-0.695176	0.779550	0.327783	-0.592160	1.212858	0.052625	-0.620879	0.760766	-0.306166										-0.404078	0.588208	-0.187366							-0.195677	0.081787	-0.014736	0.436890	0.072256	-0.100054
15193	126.608333	-0.740944	0.586649	0.129555	-0.689858	0.877612	0.065487	-0.724763	0.585332	-0.086257	-0.664578	0.867600	-0.115160	-0.605240	1.198288	-0.050819	-0.695214	0.779501	0.327752	-0.592169	1.212822	0.052674	-0.620882	0.760760	-0.306153										-0.404094	0.588218	-0.187414							-0.195680	0.081782	-0.014733	0.436830	0.072200	-0.100062
15194	126.616667	-0.740954	0.586650	0.129569	-0.689860	0.877591	0.065459	-0.724763	0.585331	-0.086255	-0.664574	0.867603	-0.115143	-0.605241	1.198233	-0.050818	-0.695255	0.779473	0.327740	-0.592164	1.212793	0.052710	-0.620892	0.760757	-0.306146										-0.404108	0.588230	-0.187471							-0.195686	0.081774	-0.014731	0.436757	0.072127	-0.100058
15195	126.625000	-0.741273	0.586937	0.129770	-0.689869	0.877630	0.065511	-0.724770	0.585337	-0.086249	-0.664593	0.867606	-0.115133	-0.605254	1.198208	-0.050749	-0.695297	0.779445	0.327725	-0.592155	1.212767	0.052749	-0.620906	0.760746	-0.306129										-0.404073	0.588211	-0.187322							-0.195685	0.081770	-0.014729	0.436679	0.072064	-0.100075
15196	126.633333	-0.740964	0.586644	0.129579	-0.689878	0.877627	0.065508	-0.724771	0.585339	-0.086243	-0.664562	0.867594	-0.115123	-0.605243	1.198203	-0.050700	-0.695344	0.779420	0.327714	-0.592144	1.212744	0.052789	-0.620919	0.760743	-0.306112										-0.404075	0.588212	-0.187320							-0.195690	0.081762	-0.014731	0.436596	0.071996	-0.100087
15197	126.641667	-0.740973	0.586642	0.129583	-0.689875	0.877601	0.065482	-0.724770	0.585335	-0.086242	-0.664550	0.867590	-0.115113	-0.605269	1.198150	-0.050642	-0.695387	0.779405	0.327707	-0.592132	1.212729	0.052830	-0.620940	0.760733	-0.306093										-0.404116	0.588236	-0.187453							-0.195685	0.081766	-0.014729	0.436498	0.071921	-0.100108
15198	126.650000	-0.741294	0.586948	0.129791	-0.689882	0.877620	0.065507	-0.724778	0.585345	-0.086237	-0.664536	0.867590	-0.115106	-0.605310	1.198123	-0.050596	-0.695431	0.779384	0.327692	-0.592120	1.212719	0.052867	-0.620957	0.760736	-0.306071										-0.404123	0.588239	-0.187448							-0.195685	0.081777	-0.014721	0.436403	0.071856	-0.100121
15199	126.658333	-0.741146	0.586795	0.129694	-0.689889	0.877614	0.065515	-0.724773	0.585343	-0.086233	-0.664530	0.867588	-0.115097	-0.605324	1.198113	-0.050561	-0.695476	0.779370	0.327687	-0.592118	1.212717	0.052916	-0.620974	0.760737	-0.306047										-0.404119	0.588223	-0.187379							-0.195689	0.081785	-0.014709	0.436301	0.071790	-0.100132
15200	126.666667	-0.741001	0.586646	0.129598	-0.689882	0.877597	0.065498	-0.724773	0.585345	-0.086232	-0.664516	0.867586	-0.115085	-0.605337	1.198080	-0.050488	-0.695516	0.779351	0.327675	-0.592103	1.212712	0.052929	-0.620988	0.760737	-0.306017										-0.404118	0.588208	-0.187309							-0.195679	0.081798	-0.014701	0.436213	0.071728	-0.100151
15201	126.675000	-0.741166	0.586785	0.129700	-0.689883	0.877563	0.065467	-0.724779	0.585351	-0.086229	-0.664511	0.867591	-0.115075	-0.605344	1.198077	-0.050472	-0.695560	0.779340	0.327675	-0.592097	1.212715	0.052969	-0.620998	0.760738	-0.305989										-0.404128	0.588199	-0.187306							-0.195685	0.081797	-0.014694	0.436135	0.071663	-0.100166
15202	126.683333	-0.741327	0.586919	0.129802	-0.689886	0.877598	0.065531	-0.724786	0.585356	-0.086227	-0.664504	0.867593	-0.115059	-0.605361	1.198068	-0.050432	-0.695599	0.779317	0.327669	-0.592093	1.212722	0.053008	-0.621013	0.760741	-0.305963										-0.404169	0.588218	-0.187434							-0.195688	0.081794	-0.014684	0.436067	0.071608	-0.100188
15203	126.691667	-0.741175	0.586779	0.129710	-0.689894	0.877595	0.065541	-0.724788	0.585359	-0.086220	-0.664502	0.867600	-0.115043	-0.605376	1.198059	-0.050414	-0.695634	0.779297	0.327669	-0.592084	1.212726	0.053034	-0.621020	0.760741	-0.305936										-0.404136	0.588191	-0.187287							-0.195688	0.081781	-0.014678	0.436009	0.071559	-0.100202
15204	126.700000	-0.741328	0.586908	0.129810	-0.689889	0.877546	0.065497	-0.724794	0.585361	-0.086218	-0.664505	0.867605	-0.115029	-0.605380	1.198039	-0.050376	-0.695576	0.779178	0.327520	-0.592063	1.212724	0.053031	-0.621026	0.760749	-0.305911										-0.404171	0.588212	-0.187426							-0.195680	0.081779	-0.014682	0.435962	0.071524	-0.100225
15205	126.708333	-0.741025	0.586629	0.129623	-0.689897	0.877566	0.065532	-0.724788	0.585358	-0.086212	-0.664508	0.867611	-0.115017	-0.605392	1.198025	-0.050350	-0.695659	0.779224	0.327604	-0.592061	1.212729	0.053061	-0.621029	0.760752	-0.305884										-0.404170	0.588211	-0.187421							-0.195681	0.081783	-0.014676	0.435915	0.071487	-0.100231
15206	126.716667	-0.741334	0.586896	0.129816	-0.689907	0.877582	0.065566	-0.724792	0.585356	-0.086213	-0.664517	0.867619	-0.115009	-0.605404	1.198011	-0.050329	-0.695735	0.779273	0.327695	-0.592062	1.212738	0.053093	-0.621030	0.760751	-0.305854										-0.404134	0.588182	-0.187280							-0.195673	0.081793	-0.014669	0.435873	0.071459	-0.100240
15207	126.725000	-0.741027	0.586621	0.129623	-0.689918	0.877562	0.065541	-0.724795	0.585354	-0.086215	-0.664517	0.867618	-0.115001	-0.605424	1.197999	-0.050300	-0.695752	0.779228	0.327678	-0.592049	1.212746	0.053117	-0.621033	0.760762	-0.305836										-0.404126	0.588193	-0.187279							-0.195636	0.081906	-0.014604	0.435842	0.071440	-0.100245
15208	126.733333	-0.741337	0.586889	0.129812	-0.689928	0.877537	0.065518	-0.724795	0.585348	-0.086221	-0.664532	0.867622	-0.114998	-0.605432	1.197978	-0.050263	-0.695767	0.779183	0.327667	-0.592038	1.212755	0.053140	-0.621045	0.760768	-0.305813										-0.404153	0.588223	-0.187411							-0.195671	0.081802	-0.014664	0.435814	0.071429	-0.100242
15209	126.741667	-0.741339	0.586892	0.129815	-0.689944	0.877571	0.065580	-0.724795	0.585349	-0.086220	-0.664542	0.867625	-0.114991	-0.605448	1.197958	-0.050227	-0.695789	0.779173	0.327682	-0.592016	1.212777	0.053153	-0.621046	0.760766	-0.305806										-0.404131	0.588212	-0.187338							-0.195672	0.081796	-0.014669	0.435790	0.071416	-0.100258
15210	126.750000	-0.741343	0.586923	0.129823	-0.689960	0.877567	0.065583	-0.724793	0.585345	-0.086225	-0.664550	0.867622	-0.114985	-0.605459	1.197946	-0.050193	-0.695807	0.779160	0.327706	-0.591986	1.212793	0.053209	-0.621051	0.760771	-0.305807										-0.404113	0.588200	-0.187262							-0.195680	0.081797	-0.014667	0.435776	0.071403	-0.100262
15211	126.758333	-0.741034	0.586619	0.129618	-0.689967	0.877510	0.065536	-0.724792	0.585345	-0.086223	-0.664558	0.867619	-0.114975	-0.605477	1.197941	-0.050161	-0.695808	0.779093	0.327691	-0.591971	1.212814	0.053236	-0.621054	0.760769	-0.305798										-0.404126	0.588211	-0.187327							-0.195648	0.081887	-0.014610	0.435770	0.071397	-0.100269
15212	126.766667	-0.741344	0.586888	0.129811	-0.689982	0.877542	0.065599	-0.724798	0.585342	-0.086226	-0.664569	0.867614	-0.114970	-0.605481	1.197937	-0.050122	-0.695817	0.779064	0.327708	-0.591964	1.212840	0.053245	-0.621056	0.760767	-0.305796										-0.404144	0.588217	-0.187391							-0.195681	0.081777	-0.014673	0.435773	0.071389	-0.100271
15213	126.775000	-0.741341	0.586887	0.129810	-0.689992	0.877527	0.065604	-0.724797	0.585341	-0.086226	-0.664577	0.867604	-0.114961	-0.605488	1.197949	-0.050091	-0.695832	0.779079	0.327758	-0.591933	1.212880	0.053302	-0.621053	0.760761	-0.305797										-0.404139	0.588216	-0.187389							-0.195687	0.081770	-0.014677	0.435779	0.071395	-0.100276
15214	126.783333	-0.741023	0.586602	0.129612	-0.690015	0.877503	0.065609	-0.724795	0.585336	-0.086230	-0.664620	0.867602	-0.114950	-0.605494	1.197965	-0.050064	-0.695839	0.779032	0.327756	-0.591913	1.212923	0.053328	-0.621054	0.760758	-0.305800										-0.404103	0.588200	-0.187253							-0.195686	0.081768	-0.014687	0.435792	0.071405	-0.100273
15215	126.791667	-0.741026	0.586602	0.129607	-0.690024	0.877477	0.065586	-0.724796	0.585336	-0.086238	-0.664585	0.867583	-0.114939	-0.605502	1.197989	-0.050039	-0.695805	0.778601	0.327471	-0.591911	1.212972	0.053368	-0.621050	0.760750	-0.305803										-0.404119	0.588212	-0.187325							-0.195680	0.081774	-0.014689	0.435815	0.071423	-0.100269
15216	126.800000	-0.741336	0.586875	0.129801	-0.690041	0.877500	0.065622	-0.724794	0.585334	-0.086242	-0.664597	0.867575	-0.114928	-0.605506	1.198014	-0.050018	-0.695819	0.778580	0.327478	-0.591896	1.212977	0.053358	-0.621050	0.760739	-0.305807										-0.404133	0.588225	-0.187402							-0.195668	0.081788	-0.014698	0.435834	0.071438	-0.100264
15217	126.808333	-0.741180	0.586742	0.129703	-0.690060	0.877494	0.065631	-0.724800	0.585334	-0.086246	-0.664652	0.867587	-0.114921	-0.605403	1.197956	-0.049794	-0.695853	0.778719	0.327610	-0.591894	1.213008	0.053389	-0.621053	0.760730	-0.305808										-0.404114	0.588211	-0.187348							-0.195662	0.081794	-0.014696	0.435863	0.071461	-0.100251
15218	126.816667	-0.741026	0.586584	0.129600	-0.690083	0.877492	0.065641	-0.724801	0.585324	-0.086250	-0.664619	0.867572	-0.114908	-0.605380	1.197985	-0.049713	-0.695885	0.778856	0.327735	-0.591888	1.213023	0.053410	-0.621062	0.760723	-0.305806										-0.404089	0.588193	-0.187292							-0.195664	0.081786	-0.014699	0.435896	0.071476	-0.100245
15219	126.825000	-0.741185	0.586716	0.129697	-0.690105	0.877474	0.065623	-0.724807	0.585324	-0.086252	-0.664669	0.867583	-0.114889	-0.605390	1.197990	-0.049690	-0.695899	0.778843	0.327743	-0.591884	1.213021	0.053431	-0.621067	0.760722	-0.305810										-0.404091	0.588186	-0.187305							-0.195662	0.081783	-0.014701	0.435925	0.071486	-0.100238
15220	126.833333	-0.741347	0.586849	0.129799	-0.690129	0.877451	0.065598	-0.724808	0.585318	-0.086257	-0.664697	0.867583	-0.114887	-0.605423	1.197977	-0.049639	-0.695864	0.778494	0.327495	-0.591885	1.213022	0.053468	-0.621080	0.760715	-0.305812										-0.404092	0.588174	-0.187315							-0.195669	0.081775	-0.014704	0.435950	0.071501	-0.100230
15221	126.841667	-0.741195	0.586701	0.129700	-0.690165	0.877495	0.065670	-0.724822	0.585307	-0.086258	-0.664719	0.867582	-0.114886	-0.605418	1.197944	-0.049628	-0.695881	0.778482	0.327499	-0.591877	1.212973	0.053472	-0.621094	0.760716	-0.305812										-0.404097	0.588165	-0.187332							-0.195677	0.081765	-0.014707	0.435970	0.071505	-0.100227
15222	126.850000	-0.741039	0.586550	0.129598	-0.690201	0.877444	0.065619	-0.724826	0.585296	-0.086263	-0.664738	0.867576	-0.114885	-0.605442	1.197921	-0.049610	-0.695892	0.778461	0.327492	-0.591877	1.212950	0.053517	-0.621109	0.760711	-0.305803										-0.404101	0.588156	-0.187344							-0.195683	0.081765	-0.014708	0.435981	0.071518	-0.100230
15223	126.858333	-0.741352	0.586819	0.129790	-0.690208	0.877489	0.065669	-0.724833	0.585285	-0.086267	-0.664761	0.867580	-0.114888	-0.605448	1.197868	-0.049582	-0.695911	0.778448	0.327498	-0.591872	1.212901	0.053548	-0.621126	0.760705	-0.305798										-0.404148	0.588174	-0.187492							-0.195680	0.081768	-0.014716	0.435988	0.071523	-0.100229
15224	126.866667	-0.741362	0.586817	0.129793	-0.690216	0.877490	0.065662	-0.724843	0.585279	-0.086269	-0.664781	0.867575	-0.114892	-0.605472	1.197821	-0.049573	-0.695923	0.778435	0.327499	-0.591859	1.212837	0.053568	-0.621143	0.760692	-0.305798										-0.404162	0.588175	-0.187504							-0.195678	0.081762	-0.014724	0.435996	0.071524	-0.100235
15225	126.875000	-0.741204	0.586684	0.129694	-0.690274	0.877446	0.065632	-0.724853	0.585279	-0.086272	-0.664801	0.867576	-0.114895	-0.605489	1.197770	-0.049501	-0.695939	0.778416	0.327492	-0.591869	1.212797	0.053599	-0.621167	0.760680	-0.305787										-0.404160	0.588162	-0.187436							-0.195678	0.081774	-0.014725	0.435997	0.071537	-0.100244
15226	126.883333	-0.741060	0.586532	0.129594	-0.690298	0.877446	0.065607	-0.724862	0.585276	-0.086274	-0.664818	0.867571	-0.114897	-0.605512	1.197739	-0.049484	-0.695955	0.778396	0.327487	-0.591870	1.212760	0.053623	-0.621182	0.760674	-0.305781										-0.404188	0.588181	-0.187508							-0.195675	0.081779	-0.014727	0.435994	0.071549	-0.100240
15227	126.891667	-0.741381	0.586818	0.129796	-0.690301	0.877496	0.065658	-0.724872	0.585277	-0.086273	-0.664833	0.867569	-0.114891	-0.605525	1.197714	-0.049461	-0.695991	0.778540	0.327613	-0.591877	1.212732	0.053619	-0.621210	0.760656	-0.305774										-0.404193	0.588162	-0.187442							-0.195679	0.081780	-0.014726	0.435996	0.071554	-0.100242
15228	126.900000	-0.741391	0.586818	0.129802	-0.690331	0.877486	0.065666	-0.724888	0.585283	-0.086269	-0.664847	0.867564	-0.114885	-0.605701	1.197774	-0.049659	-0.696031	0.778681	0.327738	-0.591896	1.212718	0.053657	-0.621235	0.760639	-0.305772										-0.404230	0.588163	-0.187514							-0.195682	0.081769	-0.014724	0.436006	0.071550	-0.100236
15229	126.908333	-0.741087	0.586526	0.129607	-0.690357	0.877460	0.065666	-0.724899	0.585278	-0.086271	-0.664851	0.867557	-0.114873	-0.605734	1.197797	-0.049685	-0.696048	0.778660	0.327737	-0.591916	1.212711	0.053670	-0.621255	0.760636	-0.305762										-0.404207	0.588135	-0.187379							-0.195687	0.081766	-0.014720	0.436020	0.071553	-0.100236
15230	126.916667	-0.741410	0.586766	0.129794	-0.690347	0.877421	0.065607	-0.724905	0.585275	-0.086269	-0.664856	0.867547	-0.114865	-0.605777	1.197792	-0.049658	-0.696067	0.778639	0.327739	-0.591945	1.212711	0.053670	-0.621276	0.760631	-0.305754										-0.404221	0.588127	-0.187385							-0.195689	0.081763	-0.014720	0.436032	0.071562	-0.100228
15231	126.925000	-0.741418	0.586796	0.129809	-0.690387	0.877417	0.065669	-0.724919	0.585276	-0.086270	-0.664864	0.867543	-0.114859	-0.605813	1.197799	-0.049641	-0.696096	0.778617	0.327741	-0.591970	1.212727	0.053694	-0.621295	0.760634	-0.305742										-0.404268	0.588154	-0.187519							-0.195687	0.081769	-0.014719	0.436053	0.071577	-0.100223
15232	126.933333	-0.741430	0.586800	0.129812	-0.690358	0.877407	0.065652	-0.724929	0.585275	-0.086268	-0.664871	0.867547	-0.114860	-0.605836	1.197789	-0.049598	-0.696121	0.778605	0.327744	-0.591990	1.212742	0.053718	-0.621317	0.760643	-0.305731										-0.404241	0.588134	-0.187388							-0.195689	0.081770	-0.014720	0.436082	0.071587	-0.100207
15233	126.941667	-0.741439	0.586778	0.129805	-0.690356	0.877418	0.065631	-0.724935	0.585274	-0.086276	-0.664885	0.867559	-0.114860	-0.605882	1.197794	-0.049594	-0.696148	0.778593	0.327737	-0.592019	1.212745	0.053718	-0.621340	0.760651	-0.305720										-0.404249	0.588142	-0.187395							-0.195685	0.081786	-0.014718	0.436103	0.071611	-0.100205
15234	126.950000	-0.741445	0.586803	0.129807	-0.690368	0.877391	0.065597	-0.724948	0.585278	-0.086283	-0.664891	0.867570	-0.114865	-0.605800	1.197684	-0.049371	-0.696171	0.778590	0.327733	-0.592056	1.212721	0.053711	-0.621366	0.760660	-0.305709										-0.404292	0.588177	-0.187540							-0.195687	0.081788	-0.014722	0.436126	0.071636	-0.100194
15235	126.958333	-0.741452	0.586810	0.129809	-0.690410	0.877396	0.065656	-0.724954	0.585279	-0.086288	-0.664897	0.867581	-0.114866	-0.605882	1.197704	-0.049449	-0.696191	0.778581	0.327724	-0.592079	1.212707	0.053733	-0.621389	0.760670	-0.305700										-0.404294	0.588188	-0.187543							-0.195687	0.081785	-0.014716	0.436153	0.071657	-0.100185
15236	126.966667	-0.741149	0.586531	0.129615	-0.690416	0.877400	0.065657	-0.724956	0.585280	-0.086287	-0.664903	0.867586	-0.114862	-0.605993	1.197743	-0.049587	-0.696205	0.778576	0.327716	-0.592089	1.212679	0.053751	-0.621413	0.760680	-0.305699										-0.404266	0.588177	-0.187404							-0.195685	0.081794	-0.014710	0.436171	0.071662	-0.100167
15237	126.975000	-0.741309	0.586680	0.129710	-0.690384	0.877394	0.065599	-0.724962	0.585281	-0.086294	-0.664904	0.867587	-0.114858	-0.606030	1.197709	-0.049575	-0.696212	0.778569	0.327712	-0.592124	1.212628	0.053745	-0.621443	0.760676	-0.305695										-0.404286	0.588190	-0.187472							-0.195688	0.081782	-0.014706	0.436179	0.071667	-0.100159
15238	126.983333	-0.741464	0.586821	0.129806	-0.690432	0.877401	0.065661	-0.724966	0.585283	-0.086301	-0.664907	0.867583	-0.114850	-0.606069	1.197667	-0.049561	-0.696216	0.778564	0.327709	-0.592151	1.212584	0.053751	-0.621461	0.760666	-0.305704										-0.404277	0.588184	-0.187405							-0.195691	0.081783	-0.014707	0.436186	0.071663	-0.100153
15239	126.991667	-0.741314	0.586679	0.129709	-0.690442	0.877408	0.065667	-0.724968	0.585287	-0.086299	-0.664915	0.867575	-0.114840	-0.606107	1.197635	-0.049550	-0.696216	0.778559	0.327707	-0.592180	1.212558	0.053791	-0.621486	0.760657	-0.305710										-0.404299	0.588199	-0.187478							-0.195696	0.081776	-0.014703	0.436181	0.071662	-0.100146
15240	127.000000	-0.741160	0.586537	0.129610	-0.690417	0.877458	0.065672	-0.724967	0.585289	-0.086302	-0.664924	0.867572	-0.114830	-0.606148	1.197610	-0.049535	-0.696213	0.778557	0.327705	-0.592211	1.212497	0.053789	-0.621499	0.760647	-0.305716										-0.404286	0.588185	-0.187418							-0.195700	0.081775	-0.014706	0.436175	0.071661	-0.100147
15241	127.008333	-0.741464	0.586808	0.129798	-0.690465	0.877427	0.065668	-0.724962	0.585288	-0.086303	-0.664930	0.867564	-0.114820	-0.606193	1.197566	-0.049513	-0.696209	0.778558	0.327698	-0.592226	1.212480	0.053783	-0.621500	0.760627	-0.305723										-0.404302	0.588198	-0.187496							-0.195689	0.081779	-0.014705	0.436171	0.071666	-0.100147
15242	127.016667	-0.741466	0.586805	0.129801	-0.690480	0.877436	0.065669	-0.724960	0.585288	-0.086302	-0.664937	0.867561	-0.114811	-0.606236	1.197516	-0.049481	-0.696201	0.778561	0.327690	-0.592271	1.212485	0.053840	-0.621503	0.760607	-0.305727										-0.404313	0.588206	-0.187576							-0.195685	0.081788	-0.014708	0.436169	0.071663	-0.100145
15243	127.025000	-0.741468	0.586780	0.129793	-0.690485	0.877445	0.065669	-0.724952	0.585291	-0.086301	-0.664939	0.867551	-0.114805	-0.606297	1.197521	-0.049489	-0.696195	0.778569	0.327692	-0.592307	1.212478	0.053840	-0.621501	0.760590	-0.305730										-0.404286	0.588196	-0.187514							-0.195682	0.081784	-0.014712	0.436169	0.071674	-0.100142
15244	127.033333	-0.741465	0.586757	0.129785	-0.690488	0.877450	0.065670	-0.724947	0.585285	-0.086297	-0.664940	0.867537	-0.114802	-0.606352	1.197502	-0.049483	-0.696191	0.778571	0.327691	-0.592348	1.212460	0.053822	-0.621486	0.760506	-0.305584										-0.404257	0.588183	-0.187443							-0.195613	0.082000	-0.014587	0.436170	0.071682	-0.100138
15245	127.041667	-0.741463	0.586757	0.129786	-0.690442	0.877469	0.065637	-0.724943	0.585282	-0.086299	-0.664942	0.867530	-0.114796	-0.606400	1.197491	-0.049475	-0.696188	0.778579	0.327706	-0.592392	1.212486	0.053814	-0.621511	0.760564	-0.305733										-0.404275	0.588206	-0.187571							-0.195678	0.081784	-0.014705	0.436178	0.071679	-0.100127
15246	127.050000	-0.741458	0.586798	0.129803	-0.690499	0.877438	0.065673	-0.724938	0.585280	-0.086297	-0.664944	0.867518	-0.114797	-0.606456	1.197499	-0.049495	-0.696184	0.778577	0.327715	-0.592442	1.212501	0.053826	-0.621512	0.760544	-0.305746										-0.404255	0.588211	-0.187560							-0.195680	0.081776	-0.014701	0.436192	0.071679	-0.100117
15247	127.058333	-0.741296	0.586634	0.129694	-0.690487	0.877451	0.065675	-0.724931	0.585275	-0.086302	-0.664944	0.867497	-0.114797	-0.606508	1.197517	-0.049519	-0.696181	0.778576	0.327726	-0.592503	1.212523	0.053805	-0.621522	0.760526	-0.305744										-0.404237	0.588223	-0.187553							-0.195681	0.081778	-0.014700	0.436206	0.071684	-0.100112
15248	127.066667	-0.741446	0.586756	0.129781	-0.690474	0.877413	0.065613	-0.724931	0.585270	-0.086306	-0.664948	0.867479	-0.114797	-0.606557	1.197506	-0.049545	-0.696180	0.778578	0.327740	-0.592563	1.212528	0.053752	-0.621535	0.760513	-0.305749										-0.404186	0.588207	-0.187397							-0.195683	0.081774	-0.014703	0.436217	0.071688	-0.100108
15249	127.075000	-0.741281	0.586652	0.129692	-0.690519	0.877407	0.065674	-0.724925	0.585270	-0.086308	-0.664945	0.867461	-0.114797	-0.606598	1.197500	-0.049567	-0.696175	0.778576	0.327748	-0.592623	1.212536	0.053735	-0.621547	0.760497	-0.305756										-0.404209	0.588256	-0.187523							-0.195682	0.081775	-0.014706	0.436228	0.071702	-0.100107
15250	127.083333	-0.741431	0.586793	0.129790	-0.690534	0.877396	0.065675	-0.724920	0.585272	-0.086308	-0.664960	0.867446	-0.114796	-0.606650	1.197472	-0.049617	-0.696172	0.778572	0.327751	-0.592684	1.212535	0.053720	-0.621556	0.760476	-0.305767										-0.404194	0.588274	-0.187508							-0.195679	0.081773	-0.014712	0.436242	0.071715	-0.100108
15251	127.091667	-0.741435	0.586790	0.129793	-0.690530	0.877408	0.065675	-0.724916	0.585274	-0.086303	-0.664970	0.867429	-0.114796	-0.606694	1.197477	-0.049643	-0.696167	0.778572	0.327756	-0.592741	1.212509	0.053675	-0.621562	0.760457	-0.305783										-0.404154	0.588268	-0.187355							-0.195673	0.081778	-0.014720	0.436254	0.071727	-0.100109
15252	127.100000	-0.741420	0.586743	0.129780	-0.690560	0.877350	0.065632	-0.724914	0.585277	-0.086303	-0.664992	0.867410	-0.114793	-0.606735	1.197448	-0.049674	-0.696162	0.778566	0.327763	-0.592786	1.212471	0.053605	-0.621579	0.760439	-0.305785										-0.404185	0.588299	-0.187479							-0.195669	0.081783	-0.014719	0.436263	0.071739	-0.100109
15253	127.108333	-0.741418	0.586762	0.129795	-0.690587	0.877377	0.065678	-0.724910	0.585278	-0.086292	-0.665008	0.867394	-0.114785	-0.606674	1.197310	-0.049506	-0.696154	0.778559	0.327771	-0.592855	1.212473	0.053610	-0.621587	0.760411	-0.305793										-0.404182	0.588299	-0.187469							-0.195668	0.081780	-0.014716	0.436264	0.071744	-0.100107
15254	127.116667	-0.741106	0.586494	0.129613	-0.690608	0.877369	0.065682	-0.724906	0.585279	-0.086286	-0.665021	0.867375	-0.114772	-0.606701	1.197247	-0.049499	-0.696143	0.778550	0.327775	-0.592935	1.212423	0.053595	-0.621602	0.760381	-0.305795										-0.404184	0.588290	-0.187460							-0.195674	0.081775	-0.014713	0.436275	0.071745	-0.100098
15255	127.125000	-0.741415	0.586756	0.129810	-0.690621	0.877365	0.065684	-0.724906	0.585275	-0.086279	-0.665044	0.867352	-0.114765	-0.606761	1.197229	-0.049554	-0.696139	0.778547	0.327785	-0.592993	1.212382	0.053557	-0.621619	0.760350	-0.305796										-0.404150	0.588255	-0.187319							-0.195673	0.081778	-0.014714	0.436272	0.071742	-0.100098
15256	127.133333	-0.741416	0.586731	0.129809	-0.690640	0.877359	0.065681	-0.724904	0.585271	-0.086274	-0.665065	0.867332	-0.114761	-0.606808	1.197187	-0.049557	-0.696131	0.778545	0.327792	-0.593045	1.212351	0.053536	-0.621641	0.760317	-0.305796										-0.404184	0.588266	-0.187461							-0.195670	0.081772	-0.014712	0.436277	0.071742	-0.100097
15257	127.141667	-0.741415	0.586771	0.129827	-0.690649	0.877350	0.065681	-0.724905	0.585268	-0.086270	-0.665081	0.867313	-0.114756	-0.606863	1.197177	-0.049575	-0.696129	0.778545	0.327801	-0.593092	1.212342	0.053515	-0.621669	0.760282	-0.305789										-0.404183	0.588254	-0.187461							-0.195678	0.081764	-0.014717	0.436275	0.071744	-0.100104
15258	127.150000	-0.741109	0.586488	0.129634	-0.690655	0.877312	0.065629	-0.724914	0.585271	-0.086267	-0.665096	0.867299	-0.114753	-0.607023	1.197264	-0.049802	-0.696132	0.778543	0.327800	-0.593159	1.212343	0.053503	-0.621702	0.760237	-0.305782										-0.404182	0.588251	-0.187464							-0.195675	0.081768	-0.014721	0.436280	0.071750	-0.100106
15259	127.158333	-0.741269	0.586629	0.129733	-0.690650	0.877373	0.065690	-0.724911	0.585261	-0.086267	-0.665116	0.867283	-0.114756	-0.607019	1.197261	-0.049841	-0.696139	0.778541	0.327796	-0.593213	1.212343	0.053486	-0.621739	0.760220	-0.305762										-0.404163	0.588244	-0.187395							-0.195681	0.081770	-0.014726	0.436283	0.071750	-0.100108
15260	127.166667	-0.741425	0.586767	0.129832	-0.690687	0.877327	0.065660	-0.724918	0.585260	-0.086267	-0.665129	0.867267	-0.114761	-0.607136	1.197259	-0.049811	-0.696150	0.778539	0.327790	-0.593279	1.212321	0.053465	-0.621782	0.760185	-0.305760										-0.404181	0.588260	-0.187466							-0.195679	0.081770	-0.014723	0.436286	0.071757	-0.100116
15261	127.175000	-0.741279	0.586623	0.129738	-0.690675	0.877307	0.065610	-0.724925	0.585259	-0.086265	-0.665146	0.867258	-0.114764	-0.607189	1.197257	-0.049843	-0.696166	0.778540	0.327782	-0.593322	1.212302	0.053417	-0.621832	0.760157	-0.305741										-0.404170	0.588256	-0.187390							-0.195674	0.081773	-0.014727	0.436294	0.071771	-0.100119
15262	127.183333	-0.741128	0.586476	0.129642	-0.690675	0.877291	0.065561	-0.724932	0.585254	-0.086267	-0.665157	0.867239	-0.114769	-0.607232	1.197254	-0.049869	-0.696179	0.778541	0.327771	-0.593385	1.212275	0.053399	-0.621873	0.760142	-0.305718										-0.404192	0.588279	-0.187450							-0.195672	0.081776	-0.014720	0.436296	0.071772	-0.100123
15263	127.191667	-0.741441	0.586756	0.129843	-0.690719	0.877293	0.065612	-0.724941	0.585249	-0.086265	-0.665175	0.867229	-0.114774	-0.607301	1.197249	-0.049912	-0.696193	0.778542	0.327762	-0.593439	1.212249	0.053384	-0.621909	0.760083	-0.305633										-0.404189	0.588270	-0.187365							-0.195670	0.081780	-0.014717	0.436305	0.071778	-0.100115
15264	127.200000	-0.741445	0.586750	0.129846	-0.690739	0.877306	0.065628	-0.724945	0.585243	-0.086268	-0.665193	0.867213	-0.114779	-0.607349	1.197244	-0.049929	-0.696208	0.778542	0.327754	-0.593493	1.212206	0.053358	-0.621977	0.760080	-0.305700										-0.404226	0.588287	-0.187432							-0.195678	0.081772	-0.014709	0.436311	0.071763	-0.100121
15265	127.208333	-0.741459	0.586728	0.129843	-0.690753	0.877301	0.065624	-0.724958	0.585242	-0.086265	-0.665202	0.867190	-0.114773	-0.607381	1.197196	-0.049963	-0.696224	0.778542	0.327737	-0.593547	1.212187	0.053350	-0.622024	0.760057	-0.305690										-0.404239	0.588281	-0.187427							-0.195678	0.081775	-0.014706	0.436313	0.071770	-0.100121
15266	127.216667	-0.741162	0.586461	0.129652	-0.690768	0.877264	0.065570	-0.724968	0.585244	-0.086270	-0.665215	0.867173	-0.114766	-0.607419	1.197171	-0.049984	-0.696242	0.778543	0.327720	-0.593597	1.212152	0.053328	-0.622048	0.759956	-0.305529										-0.404261	0.588275	-0.187433							-0.195608	0.081987	-0.014588	0.436300	0.071765	-0.100119
15267	127.225000	-0.741483	0.586745	0.129848	-0.690795	0.877280	0.065586	-0.724977	0.585243	-0.086274	-0.665243	0.867162	-0.114766	-0.607386	1.197054	-0.049859	-0.696257	0.778548	0.327709	-0.593650	1.212110	0.053323	-0.622115	0.760003	-0.305656										-0.404276	0.588267	-0.187443							-0.195685	0.081769	-0.014705	0.436298	0.071762	-0.100131
15268	127.233333	-0.741499	0.586744	0.129850	-0.690822	0.877297	0.065604	-0.724990	0.585248	-0.086275	-0.665268	0.867150	-0.114767	-0.607361	1.196988	-0.049757	-0.696275	0.778553	0.327695	-0.593692	1.212085	0.053299	-0.622155	0.759978	-0.305650										-0.404290	0.588260	-0.187457							-0.195684	0.081778	-0.014711	0.436287	0.071756	-0.100139
15269	127.241667	-0.741358	0.586596	0.129746	-0.690845	0.877277	0.065570	-0.725000	0.585243	-0.086282	-0.665292	0.867138	-0.114771	-0.607399	1.196964	-0.049781	-0.696294	0.778550	0.327679	-0.593755	1.212047	0.053294	-0.622175	0.759922	-0.305561										-0.404304	0.588255	-0.187475							-0.195683	0.081786	-0.014713	0.436272	0.071745	-0.100147
15270	127.250000	-0.741217	0.586448	0.129643	-0.690871	0.877293	0.065582	-0.725013	0.585241	-0.086289	-0.665316	0.867127	-0.114775	-0.607453	1.196936	-0.049829	-0.696313	0.778549	0.327670	-0.593809	1.212021	0.053277	-0.622210	0.759860	-0.305480										-0.404310	0.588240	-0.187489							-0.195686	0.081789	-0.014714	0.436255	0.071747	-0.100155
15271	127.258333	-0.741536	0.586734	0.129836	-0.690876	0.877256	0.065506	-0.725018	0.585230	-0.086295	-0.665341	0.867116	-0.114781	-0.607476	1.196911	-0.049820	-0.696337	0.778546	0.327662	-0.593851	1.212000	0.053250	-0.622275	0.759914	-0.305616										-0.404319	0.588237	-0.187507							-0.195682	0.081792	-0.014702	0.436242	0.071732	-0.100157
15272	127.266667	-0.741550	0.586730	0.129838	-0.690921	0.877280	0.065563	-0.725032	0.585222	-0.086297	-0.665363	0.867104	-0.114786	-0.607518	1.196908	-0.049839	-0.696355	0.778533	0.327647	-0.593903	1.211986	0.053251	-0.622319	0.759889	-0.305615										-0.404324	0.588235	-0.187521							-0.195685	0.081793	-0.014694	0.436227	0.071716	-0.100157
15273	127.275000	-0.741408	0.586558	0.129728	-0.690940	0.877235	0.065506	-0.725039	0.585209	-0.086304	-0.665388	0.867093	-0.114794	-0.607563	1.196890	-0.049872	-0.696380	0.778525	0.327638	-0.593962	1.211973	0.053247	-0.622345	0.759842	-0.305535										-0.404296	0.588210	-0.187392							-0.195683	0.081790	-0.014696	0.436218	0.071704	-0.100163
15274	127.283333	-0.741567	0.586717	0.129832	-0.690972	0.877270	0.065547	-0.725049	0.585191	-0.086310	-0.665434	0.867085	-0.114817	-0.607619	1.196892	-0.049897	-0.696404	0.778513	0.327632	-0.593994	1.211964	0.053226	-0.622397	0.759867	-0.305598										-0.404338	0.588232	-0.187540							-0.195690	0.081786	-0.014695	0.436208	0.071698	-0.100163
15275	127.291667	-0.741580	0.586713	0.129823	-0.690995	0.877258	0.065534	-0.725059	0.585183	-0.086319	-0.665437	0.867078	-0.114808	-0.607633	1.196869	-0.049888	-0.696426	0.778502	0.327619	-0.594070	1.211954	0.053227	-0.622430	0.759848	-0.305609										-0.404349	0.588235	-0.187547							-0.195690	0.081777	-0.014689	0.436204	0.071693	-0.100170
15276	127.300000	-0.741283	0.586414	0.129625	-0.691021	0.877249	0.065526	-0.725068	0.585180	-0.086330	-0.665462	0.867069	-0.114822	-0.607695	1.196881	-0.049929	-0.696447	0.778482	0.327602	-0.594096	1.211936	0.053198	-0.622460	0.759837	-0.305608										-0.404360	0.588240	-0.187560							-0.195687	0.081779	-0.014692	0.436194	0.071682	-0.100167
15277	127.308333	-0.741437	0.586546	0.129715	-0.691042	0.877221	0.065484	-0.725080	0.585174	-0.086335	-0.665507	0.867062	-0.114850	-0.607737	1.196878	-0.049945	-0.696471	0.778470	0.327584	-0.594162	1.211924	0.053204	-0.622476	0.759781	-0.305543										-0.404357	0.588228	-0.187492							-0.195685	0.081787	-0.014704	0.436191	0.071678	-0.100169
15278	127.316667	-0.741590	0.586686	0.129810	-0.691070	0.877235	0.065494	-0.725087	0.585170	-0.086347	-0.665538	0.867061	-0.114863	-0.607774	1.196872	-0.049963	-0.696495	0.778456	0.327568	-0.594218	1.211907	0.053176	-0.622507	0.759807	-0.305624										-0.404385	0.588248	-0.187567							-0.195688	0.081784	-0.014708	0.436186	0.071680	-0.100168
15279	127.325000	-0.741442	0.586535	0.129708	-0.691100	0.877231	0.065483	-0.725094	0.585166	-0.086349	-0.665562	0.867053	-0.114879	-0.607806	1.196861	-0.049983	-0.696512	0.778458	0.327558	-0.594277	1.211880	0.053140	-0.622518	0.759788	-0.305632										-0.404374	0.588237	-0.187499							-0.195678	0.081795	-0.014706	0.436185	0.071685	-0.100174
15280	127.333333	-0.741600	0.586635	0.129791	-0.691121	0.877182	0.065417	-0.725099	0.585159	-0.086352	-0.665625	0.867056	-0.114889	-0.607839	1.196845	-0.050004	-0.696526	0.778455	0.327551	-0.594304	1.211858	0.053154	-0.622524	0.759773	-0.305648										-0.404396	0.588254	-0.187569							-0.195679	0.081804	-0.014706	0.436179	0.071678	-0.100174
15281	127.341667	-0.741434	0.586515	0.129699	-0.691147	0.877176	0.065410	-0.725104	0.585149	-0.086362	-0.665615	0.867031	-0.114901	-0.607892	1.196817	-0.050055	-0.696542	0.778435	0.327531	-0.594371	1.211810	0.053106	-0.622541	0.759758	-0.305663										-0.404380	0.588236	-0.187506							-0.195679	0.081793	-0.014708	0.436172	0.071676	-0.100171
15282	127.350000	-0.741617	0.586712	0.129817	-0.691173	0.877172	0.065404	-0.725105	0.585136	-0.086363	-0.665674	0.867029	-0.114908	-0.607903	1.196785	-0.050008	-0.696554	0.778414	0.327512	-0.594419	1.211775	0.053088	-0.622548	0.759733	-0.305680										-0.404397	0.588244	-0.187585							-0.195682	0.081793	-0.014703	0.436166	0.071665	-0.100174
15283	127.358333	-0.741451	0.586540	0.129706	-0.691203	0.877189	0.065424	-0.725112	0.585130	-0.086365	-0.665699	0.867014	-0.114913	-0.607949	1.196758	-0.050085	-0.696562	0.778374	0.327478	-0.594455	1.211727	0.053048	-0.622548	0.759714	-0.305708										-0.404395	0.588231	-0.187596							-0.195689	0.081772	-0.014715	0.436158	0.071653	-0.100168
15284	127.366667	-0.741284	0.586362	0.129593	-0.691234	0.877165	0.065387	-0.725116	0.585122	-0.086371	-0.665726	0.867002	-0.114922	-0.607974	1.196743	-0.050119	-0.696572	0.778372	0.327472	-0.594482	1.211679	0.053005	-0.622558	0.759698	-0.305727										-0.404396	0.588219	-0.187614							-0.195688	0.081768	-0.014720	0.436151	0.071638	-0.100173
15285	127.375000	-0.741436	0.586511	0.129684	-0.691256	0.877158	0.065374	-0.725118	0.585115	-0.086377	-0.665748	0.866993	-0.114928	-0.608082	1.196779	-0.050214	-0.696582	0.778300	0.327417	-0.594533	1.211671	0.052992	-0.622562	0.759683	-0.305752										-0.404379	0.588202	-0.187564							-0.195692	0.081772	-0.014728	0.436133	0.071634	-0.100171
15286	127.383333	-0.741587	0.586656	0.129778	-0.691285	0.877200	0.065422	-0.725119	0.585105	-0.086382	-0.665773	0.866988	-0.114938	-0.608162	1.196839	-0.050307	-0.696592	0.778231	0.327370	-0.594580	1.211655	0.053012	-0.622566	0.759669	-0.305767										-0.404396	0.588205	-0.187652							-0.195694	0.081769	-0.014736	0.436130	0.071627	-0.100175
15287	127.391667	-0.741283	0.586358	0.129576	-0.691312	0.877175	0.065381	-0.725124	0.585101	-0.086388	-0.665789	0.866975	-0.114950	-0.608148	1.196775	-0.050227	-0.696604	0.778328	0.327428	-0.594615	1.211679	0.052992	-0.622566	0.759658	-0.305784										-0.404380	0.588191	-0.187604							-0.195693	0.081765	-0.014745	0.436121	0.071628	-0.100175
15288	127.400000	-0.741593	0.586611	0.129755	-0.691333	0.877145	0.065336	-0.725128	0.585098	-0.086393	-0.665807	0.866966	-0.114962	-0.608121	1.196724	-0.050114	-0.696610	0.778203	0.327345	-0.594660	1.211666	0.052961	-0.622568	0.759651	-0.305797										-0.404363	0.588174	-0.187554							-0.195680	0.081778	-0.014750	0.436106	0.071626	-0.100176
15289	127.408333	-0.741582	0.586623	0.129759	-0.691355	0.877160	0.065355	-0.725125	0.585093	-0.086397	-0.665815	0.866954	-0.114975	-0.608159	1.196724	-0.050128	-0.696625	0.778185	0.327339	-0.594702	1.211664	0.052953	-0.622568	0.759644	-0.305815										-0.404384	0.588183	-0.187632							-0.195681	0.081778	-0.014746	0.436107	0.071623	-0.100173
15290	127.416667	-0.741573	0.586639	0.129764	-0.691374	0.877131	0.065316	-0.725173	0.585096	-0.086372	-0.665830	0.866943	-0.114990	-0.608165	1.196774	-0.050180	-0.696632	0.778164	0.327334	-0.594745	1.211681	0.052997	-0.622570	0.759635	-0.305825										-0.404407	0.588197	-0.187708							-0.195680	0.081774	-0.014748	0.436102	0.071621	-0.100164
15291	127.425000	-0.741419	0.586475	0.129659	-0.691400	0.877142	0.065333	-0.725120	0.585086	-0.086398	-0.665844	0.866935	-0.115004	-0.608239	1.196716	-0.050156	-0.696648	0.778141	0.327331	-0.594802	1.211648	0.052941	-0.622561	0.759634	-0.305844										-0.404388	0.588181	-0.187645							-0.195681	0.081771	-0.014748	0.436105	0.071612	-0.100163
15292	127.433333	-0.741565	0.586642	0.129762	-0.691417	0.877109	0.065291	-0.725121	0.585087	-0.086403	-0.665860	0.866928	-0.115013	-0.608271	1.196700	-0.050151	-0.696662	0.778129	0.327335	-0.594835	1.211631	0.052929	-0.622569	0.759634	-0.305859										-0.404372	0.588169	-0.187577							-0.195685	0.081764	-0.014753	0.436102	0.071617	-0.100167
15293	127.441667	-0.741562	0.586647	0.129763	-0.691442	0.877096	0.065280	-0.725127	0.585092	-0.086403	-0.665873	0.866917	-0.115025	-0.608309	1.196676	-0.050151	-0.696680	0.778113	0.327335	-0.594885	1.211618	0.052944	-0.622567	0.759626	-0.305875										-0.404404	0.588191	-0.187722							-0.195685	0.081759	-0.014755	0.436104	0.071616	-0.100168
15294	127.450000	-0.741575	0.586608	0.129747	-0.691465	0.877082	0.065271	-0.725123	0.585073	-0.086421	-0.665890	0.866902	-0.115037	-0.608343	1.196655	-0.050177	-0.696702	0.778100	0.327330	-0.594937	1.211575	0.052913	-0.622572	0.759625	-0.305888										-0.404370	0.588170	-0.187591							-0.195685	0.081764	-0.014765	0.436099	0.071616	-0.100175
15295	127.458333	-0.741574	0.586630	0.129748	-0.691487	0.877074	0.065258	-0.725127	0.585088	-0.086413	-0.665912	0.866892	-0.115048	-0.608384	1.196629	-0.050187	-0.696725	0.778087	0.327327	-0.594988	1.211532	0.052911	-0.622576	0.759617	-0.305901										-0.404382	0.588187	-0.187667							-0.195689	0.081761	-0.014760	0.436096	0.071616	-0.100170
15296	127.466667	-0.741573	0.586645	0.129746	-0.691516	0.877116	0.065314	-0.725127	0.585085	-0.086420	-0.665929	0.866881	-0.115053	-0.608402	1.196578	-0.050180	-0.696751	0.778080	0.327325	-0.595037	1.211461	0.052931	-0.622582	0.759603	-0.305913										-0.404365	0.588171	-0.187604							-0.195680	0.081775	-0.014753	0.436102	0.071628	-0.100175
15297	127.475000	-0.741433	0.586475	0.129636	-0.691563	0.877063	0.065252	-0.725131	0.585078	-0.086421	-0.665947	0.866873	-0.115060	-0.608451	1.196551	-0.050213	-0.696771	0.778070	0.327317	-0.595087	1.211413	0.052904	-0.622586	0.759590	-0.305919										-0.404362	0.588170	-0.187609							-0.195685	0.081768	-0.014749	0.436097	0.071619	-0.100174
15298	127.483333	-0.741594	0.586597	0.129729	-0.691606	0.877041	0.065233	-0.725127	0.585067	-0.086428	-0.665973	0.866871	-0.115064	-0.608468	1.196490	-0.050198	-0.696792	0.778057	0.327314	-0.595133	1.211360	0.052899	-0.622586	0.759572	-0.305927										-0.404366	0.588165	-0.187619							-0.195684	0.081771	-0.014745	0.436094	0.071619	-0.100172
15299	127.491667	-0.741599	0.586606	0.129736	-0.691620	0.877060	0.065269	-0.725132	0.585054	-0.086426	-0.665991	0.866859	-0.115063	-0.608508	1.196437	-0.050206	-0.696808	0.778049	0.327313	-0.595168	1.211305	0.052913	-0.622590	0.759553	-0.305932										-0.404405	0.588175	-0.187754							-0.195646	0.081878	-0.014672	0.436100	0.071613	-0.100165
15300	127.500000	-0.741295	0.586311	0.129537	-0.691702	0.877072	0.065317	-0.725140	0.585051	-0.086426	-0.666011	0.866849	-0.115063	-0.608510	1.196370	-0.050254	-0.696822	0.778037	0.327309	-0.595212	1.211247	0.052910	-0.622596	0.759536	-0.305933										-0.404409	0.588169	-0.187752							-0.195686	0.081773	-0.014731	0.436100	0.071624	-0.100164
15301	127.508333	-0.741620	0.586588	0.129738	-0.691686	0.877057	0.065242	-0.725141	0.585032	-0.086431	-0.666032	0.866847	-0.115060	-0.608571	1.196314	-0.050211	-0.696830	0.778025	0.327303	-0.595248	1.211184	0.052912	-0.622612	0.759515	-0.305973										-0.404379	0.588134	-0.187605							-0.195648	0.081869	-0.014664	0.436107	0.071625	-0.100162
15302	127.516667	-0.741621	0.586600	0.129745	-0.691713	0.877044	0.065232	-0.725140	0.585019	-0.086440	-0.666048	0.866838	-0.115057	-0.608611	1.196246	-0.050220	-0.696845	0.778018	0.327303	-0.595287	1.211097	0.052909	-0.622602	0.759504	-0.305923										-0.404381	0.588128	-0.187600							-0.195684	0.081768	-0.014729	0.436113	0.071623	-0.100160
15303	127.525000	-0.741631	0.586592	0.129739	-0.691753	0.877059	0.065301	-0.725155	0.585033	-0.086431	-0.666063	0.866831	-0.115061	-0.608650	1.196172	-0.050220	-0.696861	0.778009	0.327308	-0.595315	1.211021	0.052924	-0.622608	0.759492	-0.305919										-0.404380	0.588124	-0.187591							-0.195680	0.081776	-0.014730	0.436121	0.071634	-0.100167
15304	127.533333	-0.741339	0.586289	0.129536	-0.691750	0.877051	0.065246	-0.725160	0.585031	-0.086432	-0.666079	0.866819	-0.115060	-0.608705	1.196089	-0.050226	-0.696881	0.777996	0.327307	-0.595343	1.210950	0.052919	-0.622612	0.759489	-0.305915										-0.404380	0.588137	-0.187581							-0.195685	0.081773	-0.014735	0.436127	0.071643	-0.100167
15305	127.541667	-0.741497	0.586435	0.129640	-0.691784	0.877007	0.065232	-0.725165	0.585020	-0.086442	-0.666096	0.866816	-0.115062	-0.608728	1.196026	-0.050204	-0.696905	0.777973	0.327311	-0.595403	1.210887	0.052926	-0.622620	0.759483	-0.305909										-0.404379	0.588144	-0.187567							-0.195677	0.081784	-0.014735	0.436134	0.071652	-0.100172
15306	127.550000	-0.741655	0.586584	0.129741	-0.691824	0.877028	0.065296	-0.725171	0.585024	-0.086438	-0.666114	0.866809	-0.115069	-0.608758	1.195935	-0.050155	-0.696933	0.777953	0.327320	-0.595450	1.210823	0.052956	-0.622631	0.759473	-0.305898										-0.404410	0.588177	-0.187690							-0.195681	0.081789	-0.014727	0.436143	0.071652	-0.100165
15307	127.558333	-0.741510	0.586433	0.129644	-0.691846	0.877018	0.065288	-0.725173	0.585022	-0.086434	-0.666138	0.866811	-0.115077	-0.608776	1.195868	-0.050172	-0.696957	0.777933	0.327326	-0.595462	1.210752	0.052973	-0.622646	0.759468	-0.305891										-0.404409	0.588187	-0.187671							-0.195679	0.081779	-0.014729	0.436153	0.071657	-0.100170
15308	127.566667	-0.741360	0.586276	0.129548	-0.691819	0.877091	0.065309	-0.725177	0.585017	-0.086431	-0.666160	0.866815	-0.115077	-0.608947	1.195897	-0.050372	-0.696984	0.777909	0.327324	-0.595501	1.210688	0.053000	-0.622663	0.759460	-0.305880										-0.404375	0.588173	-0.187517							-0.195679	0.081770	-0.014729	0.436161	0.071660	-0.100164
15309	127.575000	-0.741674	0.586580	0.129755	-0.691870	0.877054	0.065296	-0.725207	0.585033	-0.086428	-0.666185	0.866825	-0.115076	-0.608973	1.195850	-0.050419	-0.697004	0.777894	0.327324	-0.595538	1.210584	0.052956	-0.622684	0.759453	-0.305870										-0.404376	0.588173	-0.187504							-0.195683	0.081766	-0.014727	0.436167	0.071668	-0.100164
15310	127.583333	-0.741678	0.586573	0.129753	-0.691917	0.877022	0.065282	-0.725238	0.585025	-0.086413	-0.666207	0.866827	-0.115077	-0.608987	1.195803	-0.050443	-0.697020	0.777884	0.327317	-0.595562	1.210510	0.052981	-0.622705	0.759442	-0.305859										-0.404413	0.588201	-0.187635							-0.195613	0.081974	-0.014598	0.436175	0.071674	-0.100159
15311	127.591667	-0.741533	0.586418	0.129650	-0.691945	0.877008	0.065261	-0.725195	0.585011	-0.086440	-0.666231	0.866828	-0.115073	-0.609003	1.195771	-0.050455	-0.697030	0.777877	0.327310	-0.595587	1.210461	0.052968	-0.622728	0.759424	-0.305849										-0.404418	0.588198	-0.187636							-0.195673	0.081767	-0.014725	0.436184	0.071684	-0.100162
15312	127.600000	-0.741710	0.586528	0.129745	-0.691974	0.877028	0.065290	-0.725244	0.585021	-0.086444	-0.666249	0.866822	-0.115065	-0.609029	1.195740	-0.050427	-0.697044	0.777872	0.327304	-0.595636	1.210376	0.052950	-0.622751	0.759402	-0.305841										-0.404392	0.588170	-0.187509							-0.195672	0.081765	-0.014736	0.436198	0.071694	-0.100162
15313	127.608333	-0.741711	0.586536	0.129747	-0.691999	0.877032	0.065302	-0.725197	0.584992	-0.086450	-0.666271	0.866822	-0.115047	-0.609045	1.195711	-0.050427	-0.697053	0.777864	0.327301	-0.595658	1.210333	0.052951	-0.622772	0.759386	-0.305835										-0.404415	0.588173	-0.187589							-0.195669	0.081769	-0.014732	0.436206	0.071708	-0.100170
15314	127.616667	-0.741719	0.586501	0.129742	-0.692027	0.877035	0.065311	-0.725192	0.584985	-0.086440	-0.666297	0.866807	-0.115033	-0.609059	1.195682	-0.050426	-0.697059	0.777856	0.327309	-0.595676	1.210287	0.052974	-0.622793	0.759374	-0.305832										-0.404437	0.588177	-0.187674							-0.195666	0.081769	-0.014738	0.436218	0.071712	-0.100166
15315	127.625000	-0.741562	0.586375	0.129654	-0.692029	0.877055	0.065315	-0.725195	0.584985	-0.086435	-0.666314	0.866798	-0.115010	-0.609069	1.195639	-0.050415	-0.697061	0.777846	0.327318	-0.595689	1.210250	0.052960	-0.622809	0.759353	-0.305822										-0.404408	0.588147	-0.187540							-0.195664	0.081768	-0.014737	0.436234	0.071721	-0.100166
15316	127.633333	-0.741719	0.586523	0.129765	-0.692072	0.876999	0.065290	-0.725190	0.584976	-0.086428	-0.666337	0.866790	-0.114992	-0.609082	1.195619	-0.050408	-0.697064	0.777837	0.327335	-0.595697	1.210221	0.052951	-0.622827	0.759339	-0.305816										-0.404442	0.588167	-0.187681							-0.195663	0.081771	-0.014730	0.436249	0.071728	-0.100163
15317	127.641667	-0.741729	0.586497	0.129765	-0.692104	0.877033	0.065351	-0.725240	0.584991	-0.086413	-0.666362	0.866783	-0.114968	-0.609098	1.195613	-0.050398	-0.697071	0.777829	0.327358	-0.595713	1.210206	0.052967	-0.622848	0.759327	-0.305807										-0.404408	0.588142	-0.187549							-0.195670	0.081768	-0.014717	0.436261	0.071727	-0.100156
15318	127.650000	-0.741726	0.586508	0.129773	-0.692129	0.877031	0.065364	-0.725270	0.584980	-0.086387	-0.666382	0.866773	-0.114950	-0.609113	1.195614	-0.050391	-0.697073	0.777824	0.327382	-0.595729	1.210188	0.052994	-0.622870	0.759316	-0.305795										-0.404402	0.588143	-0.187551							-0.195665	0.081774	-0.014710	0.436266	0.071726	-0.100153
15319	127.658333	-0.741437	0.586201	0.129568	-0.692153	0.877009	0.065355	-0.725202	0.584969	-0.086430	-0.666406	0.866767	-0.114931	-0.609020	1.195536	-0.050180	-0.697082	0.777820	0.327405	-0.595746	1.210196	0.052992	-0.622903	0.759309	-0.305782										-0.404398	0.588153	-0.187555							-0.195672	0.081773	-0.014704	0.436265	0.071734	-0.100153
15320	127.666667	-0.741449	0.586203	0.129566	-0.692184	0.877023	0.065398	-0.725304	0.584997	-0.086407	-0.666435	0.866759	-0.114910	-0.609008	1.195520	-0.050113	-0.697094	0.777824	0.327431	-0.595762	1.210186	0.052990	-0.622937	0.759302	-0.305766										-0.404395	0.588162	-0.187561							-0.195675	0.081779	-0.014692	0.436258	0.071734	-0.100151
15321	127.675000	-0.741761	0.586506	0.129760	-0.692207	0.877025	0.065413	-0.725288	0.584996	-0.086413	-0.666461	0.866757	-0.114890	-0.609023	1.195517	-0.050112	-0.697102	0.777829	0.327454	-0.595775	1.210170	0.053015	-0.622970	0.759293	-0.305748										-0.404409	0.588182	-0.187638							-0.195671	0.081784	-0.014689	0.436237	0.071726	-0.100161
15322	127.683333	-0.741467	0.586189	0.129547	-0.692229	0.876987	0.065379	-0.725209	0.584971	-0.086447	-0.666493	0.866755	-0.114869	-0.609026	1.195480	-0.050078	-0.697108	0.777835	0.327483	-0.595786	1.210156	0.053005	-0.623006	0.759282	-0.305728										-0.404390	0.588175	-0.187577							-0.195663	0.081791	-0.014690	0.436218	0.071711	-0.100172
15323	127.691667	-0.741779	0.586492	0.129746	-0.692256	0.877017	0.065447	-0.725277	0.584981	-0.086442	-0.666524	0.866748	-0.114857	-0.609120	1.195504	-0.050209	-0.697116	0.777833	0.327505	-0.595801	1.210128	0.053042	-0.623045	0.759271	-0.305713										-0.404397	0.588180	-0.187584							-0.195668	0.081783	-0.014694	0.436198	0.071697	-0.100182
15324	127.700000	-0.741798	0.586442	0.129737	-0.692281	0.877013	0.065466	-0.725236	0.584957	-0.086452	-0.666562	0.866745	-0.114838	-0.609211	1.195510	-0.050332	-0.697126	0.777825	0.327534	-0.595819	1.210085	0.053052	-0.623082	0.759265	-0.305694										-0.404409	0.588188	-0.187586							-0.195594	0.081994	-0.014564	0.436169	0.071677	-0.100188
15325	127.708333	-0.741783	0.586461	0.129748	-0.692308	0.877007	0.065486	-0.725370	0.584971	-0.086418	-0.666637	0.866752	-0.114820	-0.609109	1.195358	-0.050085	-0.697128	0.777808	0.327564	-0.595836	1.210014	0.053083	-0.623118	0.759255	-0.305667										-0.404438	0.588192	-0.187647							-0.195665	0.081783	-0.014687	0.436153	0.071658	-0.100191
15326	127.716667	-0.741789	0.586447	0.129752	-0.692336	0.877003	0.065508	-0.725251	0.584924	-0.086450	-0.666673	0.866749	-0.114801	-0.609094	1.195274	-0.050067	-0.697127	0.777785	0.327589	-0.595847	1.209954	0.053124	-0.623168	0.759238	-0.305637										-0.404435	0.588173	-0.187571							-0.195664	0.081786	-0.014692	0.436125	0.071636	-0.100186
15327	127.725000	-0.741639	0.586276	0.129662	-0.692367	0.877000	0.065525	-0.725330	0.584936	-0.086433	-0.666716	0.866748	-0.114786	-0.609222	1.195278	-0.050259	-0.697130	0.777759	0.327616	-0.595873	1.209890	0.053138	-0.623198	0.759227	-0.305606										-0.404449	0.588166	-0.187563							-0.195662	0.081783	-0.014697	0.436108	0.071618	-0.100192
15328	127.733333	-0.741792	0.586421	0.129770	-0.692398	0.876998	0.065545	-0.725363	0.584923	-0.086420	-0.666762	0.866746	-0.114766	-0.609266	1.195243	-0.050280	-0.697130	0.777732	0.327638	-0.595882	1.209819	0.053166	-0.623246	0.759211	-0.305577										-0.404494	0.588190	-0.187698							-0.195665	0.081779	-0.014704	0.436084	0.071604	-0.100196
15329	127.741667	-0.741802	0.586414	0.129778	-0.692428	0.876979	0.065543	-0.725378	0.584902	-0.086403	-0.666806	0.866743	-0.114744	-0.609209	1.195079	-0.050093	-0.697128	0.777704	0.327660	-0.595905	1.209731	0.053191	-0.623285	0.759195	-0.305542										-0.404486	0.588175	-0.187630							-0.195665	0.081775	-0.014718	0.436065	0.071596	-0.100206
15330	127.750000	-0.741508	0.586081	0.129576	-0.692492	0.876998	0.065602	-0.725323	0.584877	-0.086411	-0.666844	0.866741	-0.114716	-0.609156	1.194950	-0.049966	-0.697125	0.777675	0.327680	-0.595942	1.209621	0.053199	-0.623329	0.759180	-0.305514										-0.404477	0.588165	-0.187565							-0.195665	0.081772	-0.014726	0.436042	0.071581	-0.100207
15331	127.758333	-0.741667	0.586232	0.129694	-0.692516	0.876972	0.065600	-0.725434	0.584910	-0.086391	-0.666896	0.866739	-0.114695	-0.609317	1.194930	-0.050167	-0.697124	0.777642	0.327701	-0.595979	1.209439	0.053181	-0.623375	0.759165	-0.305482										-0.404488	0.588168	-0.187568							-0.195664	0.081780	-0.014742	0.436016	0.071560	-0.100209
15332	127.766667	-0.741825	0.586382	0.129807	-0.692548	0.876984	0.065648	-0.725449	0.584906	-0.086389	-0.666931	0.866738	-0.114670	-0.609357	1.194812	-0.050171	-0.697128	0.777619	0.327725	-0.596017	1.209300	0.053221	-0.623430	0.759155	-0.305445										-0.404532	0.588193	-0.187714							-0.195675	0.081770	-0.014747	0.435991	0.071535	-0.100211
15333	127.775000	-0.741677	0.586205	0.129708	-0.692558	0.876997	0.065681	-0.725448	0.584908	-0.086382	-0.666973	0.866746	-0.114644	-0.609314	1.194583	-0.049999	-0.697130	0.777589	0.327741	-0.596060	1.209120	0.053285	-0.623483	0.759146	-0.305415										-0.404527	0.588186	-0.187648							-0.195676	0.081769	-0.014758	0.435960	0.071513	-0.100218
15334	127.783333	-0.741835	0.586357	0.129817	-0.692586	0.876970	0.065685	-0.725391	0.584893	-0.086418	-0.667010	0.866750	-0.114628	-0.609276	1.194312	-0.049837	-0.697135	0.777563	0.327757	-0.596093	1.208928	0.053344	-0.623538	0.759137	-0.305383										-0.404561	0.588202	-0.187721							-0.195676	0.081780	-0.014765	0.435925	0.071489	-0.100226
15335	127.791667	-0.741685	0.586187	0.129722	-0.692598	0.876966	0.065696	-0.725457	0.584878	-0.086378	-0.667049	0.866756	-0.114612	-0.609320	1.194130	-0.049801	-0.697143	0.777542	0.327772	-0.596164	1.208699	0.053387	-0.623598	0.759130	-0.305347										-0.404560	0.588191	-0.187654							-0.195686	0.081768	-0.014764	0.435893	0.071467	-0.100234
15336	127.800000	-0.741836	0.586345	0.129829	-0.692613	0.876972	0.065707	-0.725495	0.584900	-0.086364	-0.667086	0.866765	-0.114607	-0.609334	1.193969	-0.049829	-0.697155	0.777526	0.327779	-0.596225	1.208449	0.053424	-0.623651	0.759124	-0.305309										-0.404596	0.588205	-0.187725							-0.195688	0.081764	-0.014769	0.435860	0.071444	-0.100241
15337	127.808333	-0.741691	0.586187	0.129732	-0.692622	0.876959	0.065692	-0.725441	0.584876	-0.086377	-0.667102	0.866773	-0.114583	-0.609277	1.193708	-0.049785	-0.697168	0.777512	0.327783	-0.596308	1.208222	0.053481	-0.623710	0.759117	-0.305272										-0.404618	0.588209	-0.187729							-0.195687	0.081763	-0.014775	0.435826	0.071433	-0.100253
15338	127.816667	-0.741549	0.586039	0.129641	-0.692625	0.876943	0.065677	-0.725516	0.584897	-0.086367	-0.667143	0.866785	-0.114594	-0.609500	1.193471	-0.049590	-0.697185	0.777500	0.327785	-0.596403	1.207940	0.053554	-0.623742	0.759036	-0.305100										-0.404643	0.588211	-0.187740							-0.195681	0.081763	-0.014779	0.435796	0.071419	-0.100266
15339	127.825000	-0.741699	0.586204	0.129748	-0.692630	0.876983	0.065727	-0.725498	0.584885	-0.086359	-0.667150	0.866792	-0.114572	-0.609404	1.193209	-0.049633	-0.697206	0.777510	0.327799	-0.596498	1.207675	0.053630	-0.623808	0.759063	-0.305136										-0.404650	0.588193	-0.187680							-0.195684	0.081766	-0.014780	0.435772	0.071405	-0.100281
15340	127.833333	-0.741553	0.586046	0.129652	-0.692666	0.876980	0.065782	-0.725535	0.584909	-0.086338	-0.667144	0.866794	-0.114545	-0.609531	1.192943	-0.049611	-0.697225	0.777520	0.327806	-0.596626	1.207350	0.053722	-0.623876	0.759084	-0.305172										-0.404695	0.588199	-0.187765							-0.195685	0.081762	-0.014784	0.435753	0.071384	-0.100287
15341	127.841667	-0.741561	0.586046	0.129661	-0.692642	0.876981	0.065768	-0.725486	0.584899	-0.086361	-0.667149	0.866795	-0.114529	-0.609656	1.192560	-0.049476	-0.697240	0.777473	0.327777	-0.596755	1.206955	0.053776	-0.623920	0.759080	-0.305141										-0.404720	0.588190	-0.187783							-0.195690	0.081763	-0.014778	0.435738	0.071370	-0.100306
15342	127.850000	-0.741566	0.586045	0.129670	-0.692614	0.876990	0.065754	-0.725551	0.584906	-0.086327	-0.667142	0.866795	-0.114515	-0.609953	1.192297	-0.049627	-0.697256	0.777522	0.327804	-0.596883	1.206513	0.053865	-0.623975	0.759065	-0.305111										-0.404715	0.588150	-0.187669							-0.195689	0.081762	-0.014781	0.435724	0.071361	-0.100312
15343	127.858333	-0.741870	0.586360	0.129877	-0.692599	0.876994	0.065760	-0.725557	0.584905	-0.086322	-0.667134	0.866797	-0.114503	-0.609969	1.191906	-0.049659	-0.697264	0.777469	0.327767	-0.597078	1.206029	0.053921	-0.624017	0.759051	-0.305083										-0.404765	0.588159	-0.187824							-0.195651	0.081868	-0.014710	0.435715	0.071345	-0.100317
15344	127.866667	-0.741874	0.586348	0.129883	-0.692583	0.877003	0.065766	-0.725559	0.584904	-0.086320	-0.667121	0.866797	-0.114493	-0.610082	1.191444	-0.049592	-0.697266	0.777411	0.327720	-0.597270	1.205475	0.054006	-0.624058	0.759040	-0.305060										-0.404782	0.588150	-0.187838							-0.195687	0.081767	-0.014767	0.435707	0.071338	-0.100316
15345	127.875000	-0.741593	0.586027	0.129679	-0.692564	0.877011	0.065771	-0.725540	0.584889	-0.086324	-0.667091	0.866801	-0.114481	-0.610244	1.190936	-0.049489	-0.697268	0.777497	0.327765	-0.597444	1.204932	0.054110	-0.624092	0.759032	-0.305041										-0.404771	0.588136	-0.187781							-0.195698	0.081761	-0.014762	0.435704	0.071345	-0.100326
15346	127.883333	-0.741602	0.586025	0.129682	-0.692543	0.877025	0.065773	-0.725564	0.584896	-0.086327	-0.667069	0.866799	-0.114477	-0.610382	1.190358	-0.049400	-0.697267	0.777521	0.327762	-0.597638	1.204324	0.054250	-0.624129	0.759019	-0.305024										-0.404760	0.588123	-0.187716							-0.195697	0.081761	-0.014762	0.435704	0.071350	-0.100323
15347	127.891667	-0.741757	0.586187	0.129781	-0.692515	0.877041	0.065773	-0.725569	0.584913	-0.086324	-0.667035	0.866803	-0.114472	-0.610517	1.189743	-0.049236	-0.697259	0.777537	0.327752	-0.597773	1.203664	0.054377	-0.624155	0.759004	-0.305013										-0.404791	0.588146	-0.187861							-0.195701	0.081768	-0.014760	0.435706	0.071356	-0.100324
15348	127.900000	-0.741620	0.586030	0.129679	-0.692489	0.877057	0.065773	-0.725439	0.584881	-0.086375	-0.666993	0.866809	-0.114469	-0.610645	1.189066	-0.049056	-0.697253	0.777502	0.327709	-0.598070	1.202896	0.054484	-0.624177	0.758981	-0.305001										-0.404783	0.588149	-0.187863							-0.195696	0.081769	-0.014757	0.435714	0.071362	-0.100332
15349	127.908333	-0.741629	0.586036	0.129678	-0.692451	0.877073	0.065770	-0.725569	0.584912	-0.086341	-0.666952	0.866805	-0.114467	-0.610770	1.188241	-0.048790	-0.697233	0.777579	0.327729	-0.598206	1.202110	0.054672	-0.624187	0.758956	-0.305000										-0.404742	0.588122	-0.187723							-0.195698	0.081773	-0.014756	0.435717	0.071364	-0.100321
15350	127.916667	-0.741630	0.586037	0.129675	-0.692411	0.877089	0.065766	-0.725563	0.584928	-0.086338	-0.666904	0.866803	-0.114473	-0.611069	1.187419	-0.048541	-0.697218	0.777603	0.327720	-0.598339	1.201253	0.054900	-0.624195	0.758932	-0.304995										-0.404734	0.588123	-0.187710							-0.195624	0.081990	-0.014623	0.435726	0.071368	-0.100317
15351	127.925000	-0.741921	0.586361	0.129870	-0.692345	0.877109	0.065750	-0.725558	0.584935	-0.086340	-0.666849	0.866798	-0.114481	-0.611212	1.186609	-0.048549	-0.697198	0.777634	0.327707	-0.598612	1.200294	0.055057	-0.624191	0.758897	-0.304992										-0.404751	0.588142	-0.187838							-0.195695	0.081783	-0.014731	0.435732	0.071371	-0.100312
15352	127.933333	-0.741625	0.586046	0.129665	-0.692304	0.877102	0.065707	-0.725522	0.584954	-0.086357	-0.666785	0.866795	-0.114482	-0.611437	1.185691	-0.048321	-0.697171	0.777665	0.327692	-0.598842	1.199358	0.055280	-0.624191	0.758864	-0.304994										-0.404733	0.588131	-0.187823							-0.195703	0.081776	-0.014728	0.435739	0.071376	-0.100311
15353	127.941667	-0.741629	0.586061	0.129662	-0.692213	0.877148	0.065717	-0.725527	0.584961	-0.086355	-0.666725	0.866803	-0.114496	-0.611658	1.184787	-0.048137	-0.697143	0.777697	0.327680	-0.599112	1.198393	0.055479	-0.624175	0.758833	-0.304998										-0.404703	0.588111	-0.187741							-0.195694	0.081773	-0.014727	0.435750	0.071376	-0.100314
15354	127.950000	-0.741624	0.586073	0.129659	-0.692139	0.877171	0.065698	-0.725528	0.584963	-0.086353	-0.666652	0.866804	-0.114506	-0.611947	1.183841	-0.047994	-0.697109	0.777736	0.327671	-0.599390	1.197398	0.055681	-0.624162	0.758797	-0.304996										-0.404702	0.588114	-0.187800							-0.195696	0.081767	-0.014722	0.435758	0.071378	-0.100312
15355	127.958333	-0.741618	0.586087	0.129658	-0.692066	0.877197	0.065681	-0.725448	0.584954	-0.086378	-0.666535	0.866795	-0.114513	-0.612216	1.182907	-0.047736	-0.697074	0.777771	0.327657	-0.599657	1.196388	0.055884	-0.624138	0.758774	-0.304999										-0.404690	0.588106	-0.187791							-0.195690	0.081773	-0.014723	0.435757	0.071391	-0.100310
15356	127.966667	-0.741607	0.586096	0.129653	-0.691988	0.877218	0.065667	-0.725418	0.584962	-0.086406	-0.666445	0.866802	-0.114519	-0.612516	1.181942	-0.047476	-0.697035	0.777809	0.327643	-0.599968	1.195326	0.056130	-0.624104	0.758763	-0.305001										-0.404672	0.588100	-0.187782							-0.195688	0.081764	-0.014724	0.435764	0.071395	-0.100305
15357	127.975000	-0.741656	0.586266	0.129719	-0.691907	0.877240	0.065657	-0.725458	0.584998	-0.086371	-0.666357	0.866806	-0.114529	-0.612828	1.180951	-0.047345	-0.696992	0.777841	0.327629	-0.600193	1.194213	0.056324	-0.624077	0.758741	-0.305007										-0.404637	0.588084	-0.187703							-0.195648	0.081875	-0.014668	0.435770	0.071408	-0.100309
15358	127.983333	-0.741876	0.586440	0.129845	-0.691787	0.877297	0.065644	-0.725461	0.584984	-0.086373	-0.666256	0.866806	-0.114533	-0.613141	1.179870	-0.047109	-0.696943	0.777874	0.327616	-0.600454	1.193083	0.056486	-0.624044	0.758732	-0.305014										-0.404629	0.588095	-0.187759							-0.195677	0.081775	-0.014734	0.435774	0.071409	-0.100301
15359	127.991667	-0.741705	0.586286	0.129744	-0.691695	0.877287	0.065607	-0.725388	0.585004	-0.086392	-0.666160	0.866809	-0.114537	-0.613527	1.178823	-0.046793	-0.696890	0.777903	0.327602	-0.600770	1.191997	0.056731	-0.624012	0.758722	-0.305027										-0.404600	0.588100	-0.187752							-0.195673	0.081778	-0.014732	0.435785	0.071418	-0.100301
15360	128.000000	-0.741536	0.586136	0.129639	-0.691605	0.877278	0.065573	-0.725388	0.585016	-0.086382	-0.666052	0.866809	-0.114539	-0.613829	1.177746	-0.046614	-0.696839	0.777931	0.327593	-0.601077	1.190968	0.056962	-0.623979	0.758713	-0.305041										-0.404573	0.588099	-0.187746							-0.195670	0.081781	-0.014735	0.435801	0.071411	-0.100294
15361	128.008333	-0.741807	0.586456	0.129836	-0.691516	0.877337	0.065623	-0.725342	0.585019	-0.086399	-0.665941	0.866812	-0.114540	-0.614346	1.176821	-0.046488	-0.696787	0.777956	0.327580	-0.601428	1.189903	0.057179	-0.623937	0.758709	-0.305056										-0.404521	0.588084	-0.187667							-0.195639	0.081872	-0.014671	0.435808	0.071417	-0.100285
15362	128.016667	-0.741783	0.586463	0.129826	-0.691388	0.877308	0.065554	-0.725286	0.585007	-0.086397	-0.665835	0.866816	-0.114542	-0.614782	1.175822	-0.046353	-0.696731	0.777980	0.327576	-0.601761	1.188902	0.057434	-0.623893	0.758711	-0.305075										-0.404470	0.588070	-0.187595							-0.195681	0.081760	-0.014733	0.435813	0.071427	-0.100284
15363	128.025000	-0.741460	0.586166	0.129614	-0.691303	0.877326	0.065560	-0.725234	0.585020	-0.086429	-0.665719	0.866826	-0.114543	-0.615068	1.174693	-0.045913	-0.696668	0.778000	0.327567	-0.602131	1.187910	0.057693	-0.623839	0.758708	-0.305098										-0.404435	0.588071	-0.187592							-0.195680	0.081754	-0.014735	0.435826	0.071434	-0.100286
15364	128.033333	-0.741433	0.586181	0.129615	-0.691187	0.877378	0.065606	-0.725183	0.585019	-0.086441	-0.665594	0.866830	-0.114545	-0.615500	1.173666	-0.045738	-0.696613	0.778129	0.327634	-0.602531	1.186943	0.057899	-0.623778	0.758715	-0.305116										-0.404402	0.588069	-0.187590							-0.195684	0.081753	-0.014739	0.435833	0.071446	-0.100291
15365	128.041667	-0.741707	0.586514	0.129811	-0.691083	0.877365	0.065583	-0.725154	0.585044	-0.086438	-0.665491	0.866835	-0.114534	-0.615842	1.172621	-0.045446	-0.696540	0.778037	0.327562	-0.602914	1.185952	0.058062	-0.623712	0.758727	-0.305132										-0.404398	0.588088	-0.187735							-0.195674	0.081757	-0.014741	0.435835	0.071443	-0.100282
15366	128.050000	-0.741693	0.586493	0.129796	-0.690975	0.877350	0.065563	-0.725127	0.585070	-0.086431	-0.665377	0.866842	-0.114518	-0.616279	1.171593	-0.045182	-0.696474	0.778054	0.327567	-0.603307	1.185005	0.058266	-0.623645	0.758738	-0.305144										-0.404363	0.588079	-0.187736							-0.195664	0.081762	-0.014742	0.435830	0.071456	-0.100282
15367	128.058333	-0.741341	0.586241	0.129598	-0.690871	0.877380	0.065615	-0.725100	0.585080	-0.086431	-0.665278	0.866840	-0.114514	-0.616744	1.170589	-0.045031	-0.696405	0.778125	0.327610	-0.603653	1.184084	0.058489	-0.623571	0.758754	-0.305169										-0.404308	0.588057	-0.187675							-0.195661	0.081765	-0.014749	0.435833	0.071453	-0.100281
15368	128.066667	-0.741612	0.586561	0.129796	-0.690767	0.877369	0.065625	-0.725072	0.585087	-0.086432	-0.665178	0.866840	-0.114504	-0.617206	1.169556	-0.044969	-0.696338	0.778199	0.327670	-0.604091	1.183171	0.058721	-0.623498	0.758774	-0.305193										-0.404255	0.588038	-0.187610							-0.195660	0.081756	-0.014752	0.435831	0.071449	-0.100282
15369	128.075000	-0.741588	0.586558	0.129786	-0.690663	0.877340	0.065617	-0.725041	0.585099	-0.086431	-0.665086	0.866834	-0.114497	-0.617706	1.168608	-0.044809	-0.696265	0.778151	0.327652	-0.604482	1.182250	0.058893	-0.623422	0.758791	-0.305220										-0.404246	0.588058	-0.187750							-0.195655	0.081765	-0.014741	0.435833	0.071441	-0.100279
15370	128.083333	-0.741237	0.586281	0.129582	-0.690543	0.877324	0.065571	-0.725021	0.585106	-0.086431	-0.664987	0.866828	-0.114481	-0.618149	1.167608	-0.044673	-0.696194	0.778210	0.327715	-0.604874	1.181341	0.059075	-0.623344	0.758814	-0.305258										-0.404174	0.588032	-0.187612							-0.195658	0.081753	-0.014739	0.435830	0.071432	-0.100276
15371	128.091667	-0.741373	0.586449	0.129683	-0.690476	0.877357	0.065668	-0.724992	0.585112	-0.086430	-0.664910	0.866823	-0.114467	-0.618483	1.166522	-0.044330	-0.696123	0.778152	0.327718	-0.605220	1.180426	0.059242	-0.623272	0.758834	-0.305290										-0.404139	0.588031	-0.187611							-0.195652	0.081748	-0.014738	0.435828	0.071435	-0.100281
15372	128.100000	-0.741501	0.586603	0.129781	-0.690423	0.877322	0.065682	-0.724973	0.585118	-0.086427	-0.664827	0.866820	-0.114451	-0.618890	1.165471	-0.044157	-0.696065	0.778209	0.327796	-0.605632	1.179506	0.059375	-0.623202	0.758860	-0.305330										-0.404107	0.588036	-0.187609							-0.195654	0.081744	-0.014739	0.435831	0.071432	-0.100284
15373	128.108333	-0.741327	0.586458	0.129683	-0.690327	0.877330	0.065663	-0.724956	0.585126	-0.086430	-0.664757	0.866815	-0.114422	-0.619345	1.164511	-0.044041	-0.696006	0.778198	0.327830	-0.605986	1.178638	0.059510	-0.623136	0.758884	-0.305365										-0.404079	0.588047	-0.187605							-0.195653	0.081742	-0.014749	0.435821	0.071434	-0.100282
15374	128.116667	-0.741153	0.586306	0.129580	-0.690265	0.877289	0.065646	-0.724941	0.585122	-0.086422	-0.664682	0.866808	-0.114387	-0.619787	1.163546	-0.043957	-0.695896	0.777755	0.327544	-0.606305	1.177754	0.059706	-0.623076	0.758906	-0.305402										-0.404047	0.588061	-0.187600							-0.195648	0.081745	-0.014756	0.435821	0.071436	-0.100290
15375	128.125000	-0.741300	0.586456	0.129684	-0.690215	0.877326	0.065715	-0.724927	0.585120	-0.086429	-0.664593	0.866790	-0.114356	-0.620227	1.162582	-0.043844	-0.695854	0.777755	0.327581	-0.606713	1.176909	0.059888	-0.623028	0.758918	-0.305450										-0.404027	0.588082	-0.187591							-0.195646	0.081741	-0.014760	0.435816	0.071424	-0.100284
15376	128.133333	-0.741448	0.586598	0.129782	-0.690165	0.877304	0.065753	-0.724926	0.585128	-0.086415	-0.664550	0.866786	-0.114312	-0.620617	1.161701	-0.043689	-0.695810	0.777753	0.327616	-0.607047	1.176055	0.059982	-0.622987	0.758931	-0.305501										-0.404002	0.588102	-0.187577							-0.195644	0.081745	-0.014766	0.435814	0.071429	-0.100284
15377	128.141667	-0.741288	0.586431	0.129685	-0.690097	0.877293	0.065733	-0.724926	0.585126	-0.086412	-0.664500	0.866763	-0.114278	-0.620942	1.160707	-0.043431	-0.695772	0.777746	0.327649	-0.607449	1.175213	0.060093	-0.622958	0.758936	-0.305545										-0.403981	0.588121	-0.187558							-0.195649	0.081742	-0.014767	0.435810	0.071421	-0.100281
15378	128.150000	-0.741446	0.586568	0.129788	-0.690032	0.877284	0.065750	-0.724922	0.585128	-0.086410	-0.664461	0.866746	-0.114235	-0.621338	1.159770	-0.043286	-0.695738	0.777742	0.327687	-0.607814	1.174389	0.060194	-0.622938	0.758927	-0.305586										-0.403967	0.588136	-0.187532							-0.195651	0.081746	-0.014759	0.435811	0.071422	-0.100281
15379	128.158333	-0.741457	0.586559	0.129793	-0.689993	0.877312	0.065832	-0.724929	0.585125	-0.086403	-0.664421	0.866713	-0.114199	-0.621825	1.158861	-0.043317	-0.695703	0.777739	0.327725	-0.608160	1.173537	0.060302	-0.622925	0.758914	-0.305627										-0.403958	0.588152	-0.187503							-0.195653	0.081737	-0.014762	0.435807	0.071417	-0.100280
15380	128.166667	-0.741466	0.586547	0.129797	-0.689956	0.877258	0.065800	-0.724938	0.585130	-0.086400	-0.664392	0.866681	-0.114171	-0.622204	1.157968	-0.043126	-0.695676	0.777742	0.327761	-0.608501	1.172670	0.060409	-0.622926	0.758881	-0.305666										-0.403987	0.588188	-0.187611							-0.195657	0.081740	-0.014761	0.435795	0.071419	-0.100277
15381	128.175000	-0.741324	0.586368	0.129697	-0.689930	0.877281	0.065865	-0.724948	0.585123	-0.086395	-0.664367	0.866650	-0.114154	-0.622616	1.157078	-0.042977	-0.695653	0.777745	0.327792	-0.608828	1.171889	0.060547	-0.622927	0.758859	-0.305695										-0.403965	0.588188	-0.187512							-0.195663	0.081734	-0.014769	0.435798	0.071413	-0.100290
15382	128.183333	-0.741511	0.586576	0.129829	-0.689911	0.877269	0.065872	-0.724961	0.585126	-0.086386	-0.664349	0.866616	-0.114143	-0.622914	1.156165	-0.042692	-0.695641	0.777764	0.327819	-0.609091	1.171067	0.060699	-0.622931	0.758831	-0.305712										-0.403953	0.588186	-0.187414							-0.195662	0.081736	-0.014774	0.435791	0.071413	-0.100287
15383	128.191667	-0.741516	0.586531	0.129828	-0.689904	0.877256	0.065872	-0.724978	0.585122	-0.086378	-0.664356	0.866580	-0.114146	-0.623310	1.155317	-0.042552	-0.695617	0.777780	0.327844	-0.609450	1.170299	0.060858	-0.622946	0.758790	-0.305733										-0.403975	0.588206	-0.187463							-0.195659	0.081744	-0.014785	0.435781	0.071407	-0.100300
15384	128.200000	-0.741533	0.586522	0.129835	-0.689902	0.877207	0.065813	-0.724996	0.585115	-0.086366	-0.664360	0.866553	-0.114145	-0.623670	1.154535	-0.042390	-0.695599	0.777799	0.327864	-0.609746	1.169563	0.060992	-0.622970	0.758740	-0.305752										-0.403970	0.588200	-0.187364							-0.195659	0.081746	-0.014791	0.435771	0.071403	-0.100306
15385	128.208333	-0.741404	0.586344	0.129737	-0.689933	0.877218	0.065844	-0.725015	0.585109	-0.086361	-0.664359	0.866518	-0.114144	-0.624055	1.153739	-0.042334	-0.695586	0.777818	0.327884	-0.610050	1.168795	0.061082	-0.623004	0.758707	-0.305758										-0.404001	0.588222	-0.187414							-0.195654	0.081749	-0.014785	0.435761	0.071392	-0.100308
15386	128.216667	-0.741271	0.586197	0.129658	-0.689938	0.877230	0.065862	-0.725027	0.585092	-0.086356	-0.664366	0.866482	-0.114142	-0.624489	1.152931	-0.042297	-0.695575	0.777842	0.327907	-0.610345	1.168049	0.061193	-0.623035	0.758665	-0.305765										-0.404000	0.588217	-0.187321							-0.195655	0.081750	-0.014784	0.435758	0.071380	-0.100307
15387	128.225000	-0.741607	0.586489	0.129868	-0.689967	0.877183	0.065804	-0.725042	0.585084	-0.086347	-0.664382	0.866443	-0.114139	-0.624840	1.152238	-0.042182	-0.695625	0.778236	0.328218	-0.610645	1.167360	0.061272	-0.623083	0.758618	-0.305773										-0.404027	0.588237	-0.187361							-0.195660	0.081747	-0.014784	0.435747	0.071374	-0.100308
15388	128.233333	-0.741326	0.586155	0.129668	-0.690044	0.877163	0.065802	-0.725060	0.585070	-0.086342	-0.664402	0.866408	-0.114129	-0.625185	1.151538	-0.042078	-0.695626	0.778252	0.328240	-0.610942	1.166673	0.061355	-0.623151	0.758572	-0.305783										-0.404023	0.588239	-0.187265							-0.195663	0.081750	-0.014778	0.435740	0.071369	-0.100316
15389	128.241667	-0.741666	0.586451	0.129878	-0.690110	0.877177	0.065839	-0.725075	0.585056	-0.086337	-0.664429	0.866374	-0.114113	-0.625569	1.150902	-0.041965	-0.695634	0.778273	0.328262	-0.611277	1.166042	0.061483	-0.623222	0.758530	-0.305785										-0.404036	0.588259	-0.187242							-0.195665	0.081747	-0.014774	0.435736	0.071370	-0.100320
15390	128.250000	-0.741702	0.586432	0.129881	-0.690179	0.877188	0.065877	-0.725084	0.585039	-0.086333	-0.664472	0.866342	-0.114102	-0.625949	1.150347	-0.041870	-0.695644	0.778298	0.328280	-0.611597	1.165475	0.061569	-0.623297	0.758487	-0.305792										-0.404046	0.588281	-0.187220							-0.195663	0.081748	-0.014769	0.435727	0.071366	-0.100317
15391	128.258333	-0.741736	0.586409	0.129881	-0.690214	0.877193	0.065847	-0.725130	0.585033	-0.086321	-0.664512	0.866309	-0.114087	-0.626363	1.149821	-0.041809	-0.695657	0.778319	0.328289	-0.611913	1.164941	0.061660	-0.623377	0.758443	-0.305796										-0.404068	0.588320	-0.187264							-0.195671	0.081759	-0.014764	0.435723	0.071367	-0.100328
15392	128.266667	-0.741470	0.586067	0.129671	-0.690253	0.877243	0.065878	-0.725128	0.585011	-0.086334	-0.664560	0.866278	-0.114073	-0.626674	1.149234	-0.041579	-0.695670	0.778345	0.328301	-0.612291	1.164456	0.061721	-0.623467	0.758396	-0.305791										-0.404060	0.588336	-0.187182							-0.195667	0.081765	-0.014755	0.435726	0.071370	-0.100334
15393	128.275000	-0.741511	0.586036	0.129672	-0.690350	0.877195	0.065877	-0.725153	0.584987	-0.086335	-0.664659	0.866247	-0.114059	-0.627016	1.148717	-0.041398	-0.695683	0.778369	0.328313	-0.612615	1.163974	0.061771	-0.623553	0.758346	-0.305798										-0.404072	0.588355	-0.187161							-0.195664	0.081774	-0.014741	0.435718	0.071362	-0.100331
15394	128.283333	-0.741548	0.586004	0.129671	-0.690414	0.877180	0.065874	-0.725177	0.584958	-0.086337	-0.664722	0.866205	-0.114050	-0.627410	1.148271	-0.041309	-0.695695	0.778390	0.328330	-0.613027	1.163589	0.061862	-0.623645	0.758298	-0.305793										-0.404084	0.588375	-0.187142							-0.195664	0.081785	-0.014721	0.435712	0.071360	-0.100327
15395	128.291667	-0.741733	0.586130	0.129765	-0.690462	0.877204	0.065906	-0.725209	0.584937	-0.086350	-0.664795	0.866160	-0.114039	-0.627934	1.147953	-0.041363	-0.695709	0.778408	0.328348	-0.613403	1.163231	0.061898	-0.623738	0.758234	-0.305789										-0.404096	0.588391	-0.187123							-0.195661	0.081787	-0.014709	0.435713	0.071357	-0.100327
15396	128.300000	-0.741620	0.585931	0.129652	-0.690505	0.877188	0.065878	-0.725286	0.584937	-0.086351	-0.664891	0.866119	-0.114057	-0.628408	1.147618	-0.041406	-0.695726	0.778416	0.328362	-0.613763	1.162888	0.061940	-0.623837	0.758169	-0.305776										-0.404109	0.588401	-0.187105							-0.195665	0.081783	-0.014687	0.435713	0.071350	-0.100320
15397	128.308333	-0.741661	0.585899	0.129644	-0.690632	0.877106	0.065874	-0.725369	0.584897	-0.086356	-0.664962	0.866061	-0.114027	-0.628839	1.147308	-0.041368	-0.695702	0.778380	0.328311	-0.614180	1.162612	0.062007	-0.623893	0.758050	-0.305775										-0.404122	0.588413	-0.187088							-0.195667	0.081787	-0.014670	0.435710	0.071346	-0.100321
15398	128.316667	-0.741703	0.585866	0.129636	-0.690721	0.877074	0.065876	-0.725431	0.584888	-0.086342	-0.665052	0.866006	-0.114026	-0.629273	1.146931	-0.041313	-0.695777	0.778417	0.328397	-0.614580	1.162368	0.062029	-0.624033	0.758044	-0.305756										-0.404138	0.588428	-0.187076							-0.195606	0.081998	-0.014539	0.435708	0.071343	-0.100318
15399	128.325000	-0.741743	0.585833	0.129624	-0.690811	0.877023	0.065851	-0.725394	0.584838	-0.086389	-0.665174	0.865948	-0.114044	-0.629632	1.146731	-0.041150	-0.695812	0.778404	0.328412	-0.614927	1.162108	0.062070	-0.624106	0.757912	-0.305750										-0.404145	0.588438	-0.187068							-0.195658	0.081804	-0.014656	0.435702	0.071349	-0.100323
15400	128.333333	-0.741784	0.585795	0.129612	-0.690916	0.877005	0.065876	-0.725354	0.584784	-0.086428	-0.665275	0.865891	-0.114038	-0.629980	1.146457	-0.041037	-0.695852	0.778383	0.328425	-0.615331	1.161897	0.062106	-0.624254	0.757909	-0.305733										-0.404159	0.588458	-0.187069							-0.195661	0.081815	-0.014650	0.435696	0.071351	-0.100323
15401	128.341667	-0.741825	0.585764	0.129608	-0.691027	0.876967	0.065880	-0.725487	0.584774	-0.086417	-0.665382	0.865831	-0.114027	-0.630399	1.146236	-0.040994	-0.695897	0.778347	0.328434	-0.615663	1.161758	0.062150	-0.624286	0.757726	-0.305730										-0.404166	0.588474	-0.187059							-0.195656	0.081816	-0.014654	0.435694	0.071346	-0.100336
15402	128.350000	-0.741649	0.585635	0.129498	-0.691137	0.876887	0.065829	-0.725525	0.584752	-0.086436	-0.665490	0.865768	-0.114010	-0.630907	1.146121	-0.041060	-0.695949	0.778303	0.328446	-0.616062	1.161638	0.062235	-0.624405	0.757670	-0.305719										-0.404174	0.588493	-0.187053							-0.195661	0.081818	-0.014652	0.435694	0.071349	-0.100342
15403	128.358333	-0.741899	0.585686	0.129584	-0.691287	0.876893	0.065898	-0.725526	0.584715	-0.086466	-0.665617	0.865714	-0.113988	-0.631306	1.145959	-0.041039	-0.696004	0.778249	0.328451	-0.616402	1.161521	0.062229	-0.624517	0.757609	-0.305709										-0.404178	0.588511	-0.187039							-0.195660	0.081826	-0.014646	0.435691	0.071342	-0.100346
15404	128.366667	-0.741933	0.585640	0.129571	-0.691401	0.876843	0.065901	-0.725529	0.584675	-0.086502	-0.665749	0.865664	-0.113954	-0.631720	1.145820	-0.041003	-0.696065	0.778192	0.328463	-0.616793	1.161458	0.062218	-0.624640	0.757553	-0.305698										-0.404178	0.588537	-0.187023							-0.195669	0.081822	-0.014642	0.435687	0.071338	-0.100341
15405	128.375000	-0.741982	0.585602	0.129562	-0.691519	0.876784	0.065936	-0.725625	0.584673	-0.086489	-0.665874	0.865602	-0.113930	-0.632082	1.145733	-0.040926	-0.696138	0.778169	0.328492	-0.617157	1.161460	0.062257	-0.624766	0.757496	-0.305685										-0.404185	0.588563	-0.187009							-0.195640	0.081933	-0.014573	0.435683	0.071337	-0.100343
15406	128.383333	-0.742020	0.585555	0.129546	-0.691680	0.876678	0.065913	-0.725657	0.584646	-0.086506	-0.666002	0.865549	-0.113896	-0.632478	1.145680	-0.040818	-0.696203	0.778075	0.328466	-0.617547	1.161501	0.062270	-0.624914	0.757437	-0.305679										-0.404191	0.588593	-0.186998							-0.195675	0.081839	-0.014635	0.435683	0.071343	-0.100341
15407	128.391667	-0.742063	0.585511	0.129527	-0.691808	0.876635	0.065915	-0.725669	0.584606	-0.086542	-0.666130	0.865494	-0.113855	-0.632867	1.145688	-0.040815	-0.696287	0.777955	0.328423	-0.617926	1.161554	0.062247	-0.625050	0.757372	-0.305662										-0.404202	0.588617	-0.186991							-0.195680	0.081837	-0.014644	0.435685	0.071335	-0.100335
15408	128.400000	-0.742103	0.585466	0.129510	-0.691944	0.876595	0.065919	-0.725734	0.584579	-0.086551	-0.666296	0.865448	-0.113845	-0.633335	1.145780	-0.040950	-0.696371	0.777916	0.328427	-0.618327	1.161631	0.062177	-0.625205	0.757320	-0.305644										-0.404219	0.588632	-0.186995							-0.195690	0.081831	-0.014658	0.435683	0.071343	-0.100346
15409	128.408333	-0.742145	0.585423	0.129502	-0.692080	0.876557	0.065929	-0.725776	0.584545	-0.086566	-0.666433	0.865404	-0.113822	-0.633684	1.145793	-0.040890	-0.696452	0.777850	0.328408	-0.618690	1.161777	0.062213	-0.625345	0.757263	-0.305615										-0.404238	0.588654	-0.187001							-0.195696	0.081837	-0.014676	0.435687	0.071345	-0.100343
15410	128.416667	-0.742185	0.585374	0.129489	-0.692257	0.876522	0.065952	-0.725815	0.584504	-0.086581	-0.666574	0.865359	-0.113797	-0.633996	1.145848	-0.040814	-0.696535	0.777783	0.328385	-0.619006	1.161970	0.062183	-0.625496	0.757223	-0.305588										-0.404263	0.588669	-0.187009							-0.195698	0.081842	-0.014688	0.435693	0.071344	-0.100346
15411	128.425000	-0.742221	0.585323	0.129481	-0.692411	0.876476	0.065978	-0.725857	0.584466	-0.086594	-0.666744	0.865330	-0.113771	-0.634385	1.145984	-0.040886	-0.696624	0.777702	0.328355	-0.619320	1.162158	0.062175	-0.625674	0.757229	-0.305530										-0.404284	0.588678	-0.187015							-0.195704	0.081837	-0.014701	0.435695	0.071349	-0.100349
15412	128.433333	-0.742267	0.585277	0.129482	-0.692539	0.876434	0.065964	-0.725898	0.584429	-0.086604	-0.666897	0.865289	-0.113755	-0.634783	1.146152	-0.040942	-0.696709	0.777619	0.328331	-0.619658	1.162387	0.062206	-0.625864	0.757227	-0.305487										-0.404308	0.588689	-0.187019							-0.195648	0.082034	-0.014599	0.435697	0.071338	-0.100338
15413	128.441667	-0.742463	0.585389	0.129583	-0.692729	0.876407	0.066051	-0.725953	0.584390	-0.086619	-0.667055	0.865245	-0.113731	-0.635047	1.146281	-0.040864	-0.696803	0.777529	0.328303	-0.619959	1.162648	0.062168	-0.626017	0.757179	-0.305443										-0.404329	0.588709	-0.187020							-0.195685	0.081933	-0.014669	0.435702	0.071345	-0.100332
15414	128.450000	-0.742637	0.585378	0.129640	-0.692906	0.876294	0.065993	-0.725993	0.584355	-0.086626	-0.667214	0.865205	-0.113710	-0.635342	1.146407	-0.040864	-0.696909	0.777476	0.328307	-0.620261	1.162903	0.062134	-0.626181	0.757127	-0.305397										-0.404349	0.588723	-0.187017							-0.195727	0.081829	-0.014744	0.435700	0.071335	-0.100324
15415	128.458333	-0.742385	0.585139	0.129471	-0.693118	0.876238	0.066045	-0.726038	0.584319	-0.086631	-0.667383	0.865165	-0.113688	-0.635630	1.146779	-0.040931	-0.697006	0.777377	0.328279	-0.620515	1.163219	0.062051	-0.626353	0.757077	-0.305344										-0.404367	0.588747	-0.187019							-0.195735	0.081826	-0.014757	0.435698	0.071341	-0.100325
15416	128.466667	-0.742754	0.585400	0.129670	-0.693333	0.876200	0.066067	-0.726078	0.584284	-0.086640	-0.667557	0.865128	-0.113664	-0.635937	1.147088	-0.041040	-0.697111	0.777168	0.328183	-0.620797	1.163608	0.062053	-0.626516	0.757028	-0.305299										-0.404384	0.588775	-0.187020							-0.195741	0.081825	-0.014783	0.435699	0.071345	-0.100328
15417	128.475000	-0.742766	0.585280	0.129635	-0.693515	0.876151	0.066072	-0.726120	0.584250	-0.086646	-0.667764	0.865089	-0.113654	-0.636091	1.147380	-0.040980	-0.697223	0.777076	0.328163	-0.621049	1.163965	0.062008	-0.626677	0.756990	-0.305254										-0.404401	0.588804	-0.187023							-0.195752	0.081831	-0.014795	0.435695	0.071352	-0.100341
15418	128.483333	-0.742813	0.585219	0.129631	-0.693698	0.876104	0.066081	-0.726163	0.584217	-0.086652	-0.667963	0.865059	-0.113633	-0.636305	1.147761	-0.040959	-0.697333	0.776982	0.328142	-0.621292	1.164358	0.061945	-0.626848	0.756934	-0.305214										-0.404419	0.588827	-0.187022							-0.195757	0.081834	-0.014823	0.435690	0.071349	-0.100352
15419	128.491667	-0.742721	0.585112	0.129561	-0.693901	0.876085	0.066134	-0.726205	0.584178	-0.086665	-0.668142	0.865016	-0.113614	-0.636653	1.148249	-0.041241	-0.697449	0.776893	0.328120	-0.621487	1.164805	0.061905	-0.627027	0.756884	-0.305173										-0.404435	0.588859	-0.187032							-0.195765	0.081835	-0.014845	0.435690	0.071339	-0.100352
15420	128.500000	-0.742901	0.585160	0.129635	-0.694117	0.875979	0.066096	-0.726249	0.584139	-0.086672	-0.668327	0.864976	-0.113594	-0.636777	1.148681	-0.041176	-0.697564	0.776810	0.328115	-0.621692	1.165265	0.061821	-0.627202	0.756842	-0.305124										-0.404457	0.588883	-0.187030							-0.195774	0.081845	-0.014854	0.435685	0.071340	-0.100361
15421	128.508333	-0.742951	0.585112	0.129634	-0.694337	0.875966	0.066160	-0.726364	0.584113	-0.086657	-0.668514	0.864937	-0.113576	-0.637019	1.149180	-0.041339	-0.697682	0.776744	0.328121	-0.621864	1.165775	0.061734	-0.627381	0.756803	-0.305070										-0.404479	0.588908	-0.187023							-0.195782	0.081832	-0.014861	0.435683	0.071335	-0.100354
15422	128.516667	-0.742700	0.584781	0.129441	-0.694574	0.875886	0.066131	-0.726382	0.584085	-0.086687	-0.668730	0.864919	-0.113545	-0.637203	1.149755	-0.041416	-0.697801	0.776670	0.328131	-0.621967	1.166256	0.061658	-0.627546	0.756775	-0.305023										-0.404502	0.588935	-0.187016							-0.195788	0.081831	-0.014864	0.435683	0.071329	-0.100344
15423	128.525000	-0.742748	0.584725	0.129435	-0.694775	0.875867	0.066162	-0.726433	0.584039	-0.086696	-0.668930	0.864893	-0.113527	-0.637306	1.150279	-0.041404	-0.697921	0.776524	0.328096	-0.622099	1.166828	0.061602	-0.627707	0.756737	-0.304959										-0.404530	0.588957	-0.187009							-0.195797	0.081830	-0.014878	0.435684	0.071333	-0.100343
15424	128.533333	-0.743090	0.584959	0.129619	-0.695018	0.875804	0.066190	-0.726481	0.583992	-0.086710	-0.669127	0.864869	-0.113499	-0.637350	1.150816	-0.041311	-0.698048	0.776384	0.328063	-0.622188	1.167391	0.061553	-0.627869	0.756703	-0.304899										-0.404558	0.588973	-0.187000							-0.195805	0.081833	-0.014886	0.435688	0.071332	-0.100343
15425	128.541667	-0.743132	0.584908	0.129612	-0.695217	0.875804	0.066214	-0.726531	0.583944	-0.086718	-0.669343	0.864848	-0.113491	-0.637572	1.151553	-0.041572	-0.698177	0.776289	0.328063	-0.622308	1.168016	0.061546	-0.628030	0.756672	-0.304837										-0.404595	0.588987	-0.187006							-0.195809	0.081835	-0.014903	0.435684	0.071336	-0.100341
15426	128.550000	-0.742887	0.584569	0.129408	-0.695501	0.875735	0.066206	-0.726578	0.583904	-0.086726	-0.669564	0.864825	-0.113494	-0.637640	1.152188	-0.041582	-0.698272	0.775864	0.327823	-0.622326	1.168642	0.061416	-0.628179	0.756644	-0.304777										-0.404634	0.588999	-0.187011							-0.195805	0.081845	-0.014926	0.435689	0.071336	-0.100339
15427	128.558333	-0.742919	0.584515	0.129398	-0.695720	0.875677	0.066178	-0.726595	0.583840	-0.086746	-0.669800	0.864826	-0.113474	-0.637625	1.152868	-0.041526	-0.698415	0.775762	0.327818	-0.622366	1.169332	0.061411	-0.628341	0.756614	-0.304705										-0.404675	0.589007	-0.187028							-0.195810	0.081852	-0.014942	0.435684	0.071339	-0.100348
15428	128.566667	-0.742958	0.584470	0.129390	-0.695945	0.875660	0.066198	-0.726657	0.583795	-0.086756	-0.670041	0.864814	-0.113479	-0.637737	1.153657	-0.041695	-0.698560	0.775656	0.327817	-0.622362	1.170003	0.061414	-0.628487	0.756584	-0.304642										-0.404714	0.589011	-0.187036							-0.195816	0.081851	-0.014960	0.435684	0.071336	-0.100349
15429	128.575000	-0.743145	0.584577	0.129485	-0.696171	0.875601	0.066179	-0.726693	0.583748	-0.086770	-0.670270	0.864803	-0.113464	-0.637731	1.154357	-0.041771	-0.698751	0.775844	0.328044	-0.622296	1.170698	0.061397	-0.628631	0.756555	-0.304580										-0.404749	0.589025	-0.187043							-0.195817	0.081852	-0.014973	0.435675	0.071340	-0.100365
15430	128.583333	-0.743034	0.584377	0.129383	-0.696409	0.875638	0.066275	-0.726736	0.583710	-0.086773	-0.670497	0.864789	-0.113439	-0.637610	1.155062	-0.041625	-0.698897	0.775722	0.328038	-0.622231	1.171364	0.061334	-0.628776	0.756534	-0.304517										-0.404776	0.589041	-0.187040							-0.195825	0.081845	-0.014989	0.435682	0.071326	-0.100350
15431	128.591667	-0.743075	0.584333	0.129380	-0.696723	0.875517	0.066233	-0.726776	0.583675	-0.086777	-0.670756	0.864794	-0.113411	-0.637568	1.155878	-0.041668	-0.699053	0.775608	0.328032	-0.622150	1.172117	0.061335	-0.628935	0.756512	-0.304454										-0.404809	0.589062	-0.187029							-0.195834	0.081832	-0.014998	0.435679	0.071325	-0.100345
15432	128.600000	-0.743117	0.584283	0.129377	-0.696954	0.875482	0.066242	-0.726816	0.583646	-0.086780	-0.670989	0.864794	-0.113382	-0.637471	1.156699	-0.041748	-0.699210	0.775500	0.328028	-0.622048	1.172860	0.061323	-0.629104	0.756480	-0.304376										-0.404836	0.589084	-0.187016							-0.195837	0.081825	-0.015002	0.435674	0.071325	-0.100342
15433	128.608333	-0.743165	0.584240	0.129369	-0.697210	0.875452	0.066275	-0.726863	0.583614	-0.086784	-0.671223	0.864790	-0.113339	-0.637451	1.157591	-0.041843	-0.699376	0.775425	0.328037	-0.621900	1.173614	0.061318	-0.629252	0.756464	-0.304308										-0.404854	0.589115	-0.186999							-0.195833	0.081830	-0.015001	0.435675	0.071334	-0.100345
15434	128.616667	-0.743213	0.584189	0.129358	-0.697419	0.875430	0.066258	-0.726966	0.583580	-0.086752	-0.671456	0.864795	-0.113298	-0.637314	1.158459	-0.041842	-0.699538	0.775309	0.328010	-0.621713	1.174385	0.061322	-0.629407	0.756445	-0.304235										-0.404877	0.589144	-0.186987							-0.195831	0.081845	-0.015005	0.435662	0.071342	-0.100359
15435	128.625000	-0.743266	0.584116	0.129342	-0.697663	0.875389	0.066274	-0.727022	0.583500	-0.086755	-0.671696	0.864801	-0.113259	-0.637062	1.159243	-0.041724	-0.699699	0.775149	0.327953	-0.621496	1.175138	0.061297	-0.629550	0.756428	-0.304159										-0.404902	0.589173	-0.186973							-0.195825	0.081857	-0.015006	0.435672	0.071340	-0.100354
15436	128.633333	-0.743324	0.584030	0.129331	-0.697885	0.875450	0.066375	-0.727073	0.583412	-0.086755	-0.671953	0.864808	-0.113224	-0.636856	1.160118	-0.041739	-0.699863	0.774991	0.327895	-0.621258	1.175875	0.061270	-0.629713	0.756394	-0.304088										-0.404933	0.589202	-0.186957							-0.195825	0.081861	-0.014997	0.435664	0.071349	-0.100369
15437	128.641667	-0.743386	0.583947	0.129332	-0.698159	0.875380	0.066381	-0.727146	0.583330	-0.086741	-0.672189	0.864823	-0.113197	-0.636587	1.160909	-0.041683	-0.700026	0.774890	0.327875	-0.621001	1.176639	0.061288	-0.629874	0.756372	-0.304008										-0.404959	0.589231	-0.186936							-0.195820	0.081865	-0.014996	0.435679	0.071342	-0.100360
15438	128.650000	-0.743446	0.583860	0.129323	-0.698421	0.875319	0.066377	-0.727179	0.583244	-0.086753	-0.672412	0.864832	-0.113148	-0.636328	1.161669	-0.041738	-0.700198	0.774788	0.327850	-0.620733	1.177364	0.061288	-0.630038	0.756348	-0.303921										-0.404993	0.589257	-0.186916							-0.195824	0.081865	-0.014984	0.435679	0.071337	-0.100360
15439	128.658333	-0.743502	0.583782	0.129314	-0.698632	0.875335	0.066422	-0.727232	0.583159	-0.086763	-0.672641	0.864858	-0.113103	-0.636078	1.162540	-0.041754	-0.700373	0.774668	0.327812	-0.620418	1.178064	0.061287	-0.630203	0.756328	-0.303822										-0.405030	0.589279	-0.186886							-0.195834	0.081856	-0.014975	0.435682	0.071331	-0.100353
15440	128.666667	-0.743882	0.584017	0.129515	-0.698878	0.875310	0.066423	-0.727287	0.583101	-0.086776	-0.672860	0.864881	-0.113056	-0.635829	1.163354	-0.041868	-0.700543	0.774630	0.327824	-0.620118	1.178733	0.061280	-0.630362	0.756307	-0.303726										-0.405070	0.589304	-0.186859							-0.195837	0.081855	-0.014960	0.435677	0.071328	-0.100345
15441	128.675000	-0.743630	0.583664	0.129301	-0.699075	0.875333	0.066463	-0.727341	0.583062	-0.086786	-0.673066	0.864907	-0.113014	-0.635503	1.164116	-0.041878	-0.700672	0.774276	0.327603	-0.619772	1.179385	0.061274	-0.630523	0.756293	-0.303633										-0.405104	0.589324	-0.186831							-0.195834	0.081860	-0.014949	0.435681	0.071333	-0.100349
15442	128.683333	-0.744008	0.583890	0.129480	-0.699264	0.875364	0.066503	-0.727437	0.583049	-0.086793	-0.673265	0.864932	-0.112979	-0.635016	1.164697	-0.041756	-0.700879	0.774375	0.327722	-0.619436	1.180013	0.061317	-0.630696	0.756271	-0.303522										-0.405142	0.589348	-0.186809							-0.195834	0.081870	-0.014939	0.435685	0.071339	-0.100348
15443	128.691667	-0.744065	0.583902	0.129478	-0.699472	0.875364	0.066525	-0.727488	0.583020	-0.086799	-0.673464	0.864967	-0.112939	-0.634645	1.165477	-0.041786	-0.701053	0.774287	0.327688	-0.619021	1.180625	0.061295	-0.630875	0.756245	-0.303418										-0.405182	0.589372	-0.186789							-0.195831	0.081876	-0.014930	0.435685	0.071334	-0.100349
15444	128.700000	-0.744128	0.583875	0.129465	-0.699682	0.875298	0.066472	-0.727531	0.582990	-0.086802	-0.673650	0.864997	-0.112912	-0.634164	1.166109	-0.041616	-0.701226	0.774243	0.327682	-0.618596	1.181220	0.061353	-0.631055	0.756229	-0.303310										-0.405221	0.589400	-0.186775							-0.195829	0.081887	-0.014921	0.435680	0.071358	-0.100366
15445	128.708333	-0.744187	0.583846	0.129460	-0.699903	0.875318	0.066501	-0.727578	0.582961	-0.086807	-0.673840	0.865039	-0.112874	-0.633748	1.166779	-0.041713	-0.701396	0.774092	0.327617	-0.618140	1.181723	0.061354	-0.631220	0.756214	-0.303203										-0.405258	0.589422	-0.186762							-0.195821	0.081902	-0.014913	0.435679	0.071346	-0.100357
15446	128.716667	-0.744241	0.583816	0.129458	-0.700073	0.875327	0.066511	-0.727624	0.582929	-0.086816	-0.674017	0.865071	-0.112843	-0.633282	1.167369	-0.041682	-0.701565	0.773937	0.327560	-0.617669	1.182248	0.061456	-0.631382	0.756201	-0.303091										-0.405301	0.589446	-0.186748							-0.195825	0.081904	-0.014904	0.435684	0.071336	-0.100354
15447	128.725000	-0.744291	0.583752	0.129447	-0.700247	0.875342	0.066525	-0.727671	0.582902	-0.086819	-0.674189	0.865116	-0.112815	-0.632800	1.167947	-0.041712	-0.701728	0.773832	0.327541	-0.617160	1.182734	0.061513	-0.631537	0.756184	-0.302971										-0.405344	0.589455	-0.186735							-0.195833	0.081903	-0.014900	0.435649	0.071322	-0.100371
15448	128.733333	-0.744054	0.583412	0.129253	-0.700412	0.875394	0.066589	-0.727719	0.582869	-0.086814	-0.674350	0.865163	-0.112783	-0.632296	1.168500	-0.041747	-0.701893	0.773719	0.327524	-0.616634	1.183180	0.061505	-0.631698	0.756169	-0.302848										-0.405386	0.589469	-0.186718							-0.195841	0.081899	-0.014895	0.435682	0.071331	-0.100351
15449	128.741667	-0.744406	0.583693	0.129462	-0.700567	0.875393	0.066579	-0.727755	0.582836	-0.086817	-0.674491	0.865206	-0.112738	-0.631753	1.168989	-0.041646	-0.702053	0.773611	0.327518	-0.616126	1.183679	0.061667	-0.631842	0.756154	-0.302712										-0.405433	0.589480	-0.186704							-0.195848	0.081893	-0.014886	0.435680	0.071328	-0.100342
15450	128.750000	-0.744455	0.583652	0.129463	-0.700710	0.875431	0.066615	-0.727796	0.582804	-0.086820	-0.674623	0.865253	-0.112693	-0.631158	1.169435	-0.041488	-0.702214	0.773534	0.327531	-0.615582	1.184228	0.061770	-0.631975	0.756150	-0.302575										-0.405480	0.589489	-0.186693							-0.195853	0.081895	-0.014888	0.435677	0.071322	-0.100332
15451	128.758333	-0.744485	0.583557	0.129440	-0.700841	0.875529	0.066696	-0.727860	0.582785	-0.086808	-0.674752	0.865312	-0.112643	-0.630643	1.169980	-0.041464	-0.702364	0.773421	0.327518	-0.615012	1.184653	0.061828	-0.632060	0.756106	-0.302444										-0.405524	0.589492	-0.186688							-0.195844	0.081896	-0.014894	0.435674	0.071337	-0.100354
15452	128.766667	-0.744249	0.583243	0.129246	-0.701007	0.875494	0.066649	-0.727875	0.582750	-0.086821	-0.674858	0.865372	-0.112608	-0.630102	1.170496	-0.041474	-0.702511	0.773314	0.327506	-0.614411	1.185125	0.061892	-0.632131	0.756074	-0.302302										-0.405564	0.589493	-0.186685							-0.195844	0.081893	-0.014895	0.435665	0.071349	-0.100364
15453	128.775000	-0.744285	0.583203	0.129244	-0.701137	0.875502	0.066666	-0.727899	0.582716	-0.086820	-0.674950	0.865426	-0.112563	-0.629527	1.170951	-0.041350	-0.702661	0.773087	0.327424	-0.613853	1.185603	0.061978	-0.632223	0.756091	-0.302174										-0.405610	0.589494	-0.186689							-0.195843	0.081907	-0.014904	0.435674	0.071336	-0.100352
15454	128.783333	-0.744598	0.583457	0.129437	-0.701219	0.875602	0.066761	-0.727926	0.582691	-0.086811	-0.675030	0.865492	-0.112511	-0.628926	1.171450	-0.041074	-0.702807	0.772980	0.327417	-0.613251	1.186136	0.062085	-0.632299	0.756127	-0.302032										-0.405649	0.589489	-0.186692							-0.195839	0.081914	-0.014913	0.435675	0.071339	-0.100356
15455	128.791667	-0.744358	0.583145	0.129258	-0.701299	0.875629	0.066788	-0.727954	0.582669	-0.086802	-0.675086	0.865559	-0.112466	-0.628307	1.171911	-0.040856	-0.702941	0.772899	0.327444	-0.612610	1.186648	0.062221	-0.632445	0.756282	-0.301882										-0.405680	0.589482	-0.186692							-0.195848	0.081904	-0.014920	0.435674	0.071338	-0.100362
15456	128.800000	-0.744386	0.583117	0.129272	-0.701405	0.875560	0.066728	-0.727975	0.582651	-0.086790	-0.675129	0.865630	-0.112416	-0.627703	1.172449	-0.040744	-0.703074	0.772783	0.327440	-0.611980	1.187163	0.062329	-0.632496	0.756342	-0.301750										-0.405705	0.589478	-0.186690							-0.195853	0.081897	-0.014922	0.435681	0.071331	-0.100351
15457	128.808333	-0.744406	0.583095	0.129286	-0.701476	0.875592	0.066782	-0.728009	0.582639	-0.086769	-0.675173	0.865711	-0.112370	-0.627155	1.173022	-0.040623	-0.703196	0.772599	0.327406	-0.611328	1.187722	0.062474	-0.632536	0.756414	-0.301612										-0.405723	0.589484	-0.186682							-0.195861	0.081889	-0.014917	0.435678	0.071326	-0.100342
15458	128.816667	-0.744426	0.583077	0.129299	-0.701486	0.875702	0.066867	-0.728054	0.582653	-0.086738	-0.675202	0.865794	-0.112326	-0.626531	1.173519	-0.040384	-0.703307	0.772492	0.327410	-0.610681	1.188264	0.062638	-0.632572	0.756484	-0.301491										-0.405736	0.589487	-0.186672							-0.195864	0.081890	-0.014913	0.435679	0.071322	-0.100337
15459	128.825000	-0.744438	0.583058	0.129314	-0.701572	0.875629	0.066814	-0.728037	0.582646	-0.086737	-0.675227	0.865884	-0.112281	-0.625942	1.174073	-0.040354	-0.703403	0.772390	0.327410	-0.609981	1.188796	0.062742	-0.632594	0.756568	-0.301366										-0.405737	0.589498	-0.186663							-0.195867	0.081882	-0.014913	0.435678	0.071325	-0.100338
15460	128.833333	-0.744448	0.583048	0.129324	-0.701589	0.875661	0.066819	-0.728060	0.582653	-0.086711	-0.675237	0.865974	-0.112242	-0.625436	1.174744	-0.040381	-0.703493	0.772295	0.327415	-0.609254	1.189279	0.062861	-0.632608	0.756651	-0.301260										-0.405738	0.589505	-0.186651							-0.195863	0.081887	-0.014905	0.435666	0.071334	-0.100356
15461	128.841667	-0.744445	0.583040	0.129330	-0.701597	0.875735	0.066892	-0.728079	0.582653	-0.086706	-0.675230	0.866057	-0.112201	-0.624746	1.175230	-0.040067	-0.703568	0.772204	0.327426	-0.608574	1.189817	0.063018	-0.632591	0.756734	-0.301153										-0.405739	0.589519	-0.186647							-0.195863	0.081893	-0.014911	0.435664	0.071326	-0.100362
15462	128.850000	-0.744217	0.582950	0.129235	-0.701655	0.875708	0.066910	-0.728064	0.582679	-0.086699	-0.675219	0.866138	-0.112157	-0.624095	1.175796	-0.039912	-0.703634	0.772158	0.327464	-0.607845	1.190321	0.063130	-0.632567	0.756822	-0.301067										-0.405740	0.589521	-0.186643							-0.195866	0.081892	-0.014911	0.435667	0.071316	-0.100365
15463	128.858333	-0.744450	0.583056	0.129355	-0.701665	0.875753	0.066949	-0.728008	0.582683	-0.086715	-0.675182	0.866223	-0.112094	-0.623514	1.176436	-0.039944	-0.703697	0.772079	0.327485	-0.607091	1.190803	0.063248	-0.632523	0.756917	-0.300979										-0.405744	0.589516	-0.186643							-0.195862	0.081902	-0.014908	0.435664	0.071320	-0.100361
15464	128.866667	-0.744445	0.583070	0.129369	-0.701667	0.875832	0.067042	-0.728049	0.582715	-0.086674	-0.675147	0.866306	-0.112025	-0.622865	1.177015	-0.039807	-0.703748	0.771889	0.327445	-0.606324	1.191289	0.063330	-0.632448	0.757007	-0.300894										-0.405750	0.589499	-0.186644							-0.195860	0.081899	-0.014913	0.435659	0.071324	-0.100349
15465	128.875000	-0.744434	0.583085	0.129385	-0.701641	0.875914	0.067111	-0.728004	0.582729	-0.086668	-0.675103	0.866381	-0.111960	-0.622149	1.177555	-0.039479	-0.703792	0.771919	0.327549	-0.605603	1.191810	0.063499	-0.632350	0.757097	-0.300803										-0.405755	0.589458	-0.186656							-0.195866	0.081893	-0.014908	0.435663	0.071323	-0.100346
15466	128.883333	-0.744176	0.582997	0.129291	-0.701647	0.875870	0.067099	-0.728011	0.582758	-0.086630	-0.675071	0.866466	-0.111923	-0.621499	1.178224	-0.039489	-0.703822	0.771847	0.327596	-0.604804	1.192352	0.063642	-0.632231	0.757184	-0.300726										-0.405760	0.589414	-0.186668							-0.195861	0.081889	-0.014907	0.435663	0.071319	-0.100341
15467	128.891667	-0.744388	0.583109	0.129409	-0.701644	0.875932	0.067199	-0.727954	0.582767	-0.086633	-0.675010	0.866532	-0.111856	-0.620784	1.178813	-0.039319	-0.703843	0.771668	0.327575	-0.604000	1.192884	0.063818	-0.632096	0.757267	-0.300656										-0.405756	0.589359	-0.186692							-0.195866	0.081872	-0.014909	0.435664	0.071330	-0.100346
15468	128.900000	-0.744356	0.583115	0.129415	-0.701618	0.875963	0.067251	-0.727940	0.582786	-0.086606	-0.674951	0.866604	-0.111788	-0.619943	1.179398	-0.039003	-0.703860	0.771605	0.327630	-0.603209	1.193440	0.063966	-0.631977	0.757334	-0.300684										-0.405742	0.589312	-0.186716							-0.195860	0.081872	-0.014908	0.435659	0.071333	-0.100352
15469	128.908333	-0.744317	0.583122	0.129412	-0.701562	0.875988	0.067277	-0.727869	0.582787	-0.086612	-0.674889	0.866677	-0.111733	-0.619275	1.180044	-0.038805	-0.703866	0.771550	0.327691	-0.602358	1.194031	0.064103	-0.631798	0.757420	-0.300648										-0.405710	0.589268	-0.186739							-0.195855	0.081870	-0.014908	0.435671	0.071322	-0.100353
15470	128.916667	-0.744279	0.583126	0.129413	-0.701514	0.876036	0.067346	-0.727788	0.582789	-0.086610	-0.674815	0.866741	-0.111679	-0.618525	1.180717	-0.038614	-0.703862	0.771500	0.327762	-0.601518	1.194639	0.064298	-0.631599	0.757530	-0.300523										-0.405664	0.589240	-0.186759							-0.195852	0.081867	-0.014910	0.435671	0.071320	-0.100359
15471	128.925000	-0.744380	0.583305	0.129520	-0.701474	0.876040	0.067403	-0.727741	0.582799	-0.086603	-0.674764	0.866811	-0.111629	-0.617783	1.181423	-0.038467	-0.703851	0.771453	0.327845	-0.600618	1.195270	0.064463	-0.631461	0.757612	-0.300589										-0.405603	0.589223	-0.186779							-0.195848	0.081863	-0.014913	0.435675	0.071317	-0.100366
15472	128.933333	-0.744470	0.583425	0.129604	-0.701431	0.876112	0.067528	-0.727746	0.582840	-0.086574	-0.674706	0.866877	-0.111569	-0.617087	1.182157	-0.038303	-0.703830	0.771407	0.327938	-0.599712	1.195904	0.064619	-0.631297	0.757714	-0.300576										-0.405538	0.589221	-0.186790							-0.195841	0.081859	-0.014909	0.435668	0.071326	-0.100378
15473	128.941667	-0.744422	0.583434	0.129608	-0.701404	0.876028	0.067495	-0.727667	0.582855	-0.086571	-0.674658	0.866941	-0.111517	-0.616455	1.182942	-0.038245	-0.703801	0.771355	0.328039	-0.598777	1.196544	0.064817	-0.631114	0.757824	-0.300527										-0.405463	0.589210	-0.186793							-0.195838	0.081849	-0.014905	0.435675	0.071323	-0.100364
15474	128.950000	-0.744415	0.583480	0.129641	-0.701373	0.876049	0.067583	-0.727590	0.582874	-0.086567	-0.674612	0.866997	-0.111465	-0.615539	1.183671	-0.038099	-0.703768	0.771336	0.328175	-0.597826	1.197167	0.065012	-0.630940	0.757920	-0.300568										-0.405391	0.589207	-0.186800							-0.195832	0.081851	-0.014899	0.435675	0.071335	-0.100355
15475	128.958333	-0.744181	0.583323	0.129529	-0.701352	0.876049	0.067646	-0.727538	0.582900	-0.086554	-0.674547	0.867054	-0.111389	-0.614706	1.184350	-0.037702	-0.703723	0.771279	0.328292	-0.596849	1.197784	0.065154	-0.630743	0.758026	-0.300505										-0.405324	0.589177	-0.186800							-0.195830	0.081845	-0.014890	0.435667	0.071342	-0.100355
15476	128.966667	-0.744263	0.583430	0.129612	-0.701369	0.876035	0.067749	-0.727531	0.582933	-0.086518	-0.674501	0.867109	-0.111333	-0.613876	1.185022	-0.037422	-0.703673	0.771224	0.328415	-0.595831	1.198382	0.065315	-0.630554	0.758125	-0.300537										-0.405266	0.589142	-0.186812							-0.195820	0.081839	-0.014876	0.435668	0.071335	-0.100336
15477	128.975000	-0.744062	0.583339	0.129533	-0.701336	0.876037	0.067788	-0.727408	0.582929	-0.086533	-0.674474	0.867166	-0.111276	-0.613112	1.185843	-0.037467	-0.703622	0.771158	0.328534	-0.594818	1.198983	0.065491	-0.630333	0.758223	-0.300433										-0.405207	0.589090	-0.186834							-0.195807	0.081835	-0.014872	0.435668	0.071339	-0.100349
15478	128.983333	-0.744182	0.583509	0.129647	-0.701346	0.876049	0.067840	-0.727328	0.582931	-0.086523	-0.674463	0.867231	-0.111233	-0.612207	1.186568	-0.037333	-0.703574	0.771096	0.328647	-0.593803	1.199612	0.065610	-0.630145	0.758301	-0.300414										-0.405154	0.589028	-0.186856							-0.195799	0.081823	-0.014869	0.435668	0.071335	-0.100347
15479	128.991667	-0.744079	0.583441	0.129611	-0.701361	0.876045	0.067930	-0.727260	0.582933	-0.086513	-0.674457	0.867300	-0.111175	-0.611297	1.187316	-0.037205	-0.703531	0.771041	0.328762	-0.592756	1.200207	0.065744	-0.629951	0.758375	-0.300400										-0.405105	0.588977	-0.186882							-0.195794	0.081823	-0.014866	0.435668	0.071322	-0.100350
15480	129.000000	-0.744021	0.583445	0.129614	-0.701337	0.876049	0.067975	-0.727196	0.582934	-0.086501	-0.674453	0.867380	-0.111104	-0.610312	1.188025	-0.036920	-0.703492	0.770988	0.328879	-0.591714	1.200868	0.065921	-0.629774	0.758455	-0.300381										-0.405051	0.588928	-0.186910							-0.195783	0.081815	-0.014864	0.435667	0.071323	-0.100352
15481	129.008333	-0.743814	0.583344	0.129537	-0.701364	0.876069	0.068044	-0.727140	0.582937	-0.086483	-0.674461	0.867460	-0.111052	-0.609291	1.188761	-0.036717	-0.703455	0.770936	0.328992	-0.590677	1.201504	0.065992	-0.629599	0.758531	-0.300340										-0.404996	0.588891	-0.186931							-0.195779	0.081808	-0.014865	0.435667	0.071324	-0.100371
15482	129.016667	-0.743614	0.583206	0.129452	-0.701367	0.876092	0.068098	-0.727087	0.582947	-0.086459	-0.674473	0.867546	-0.110994	-0.608351	1.189548	-0.036714	-0.703426	0.770882	0.329105	-0.589610	1.202195	0.066150	-0.629458	0.758608	-0.300303										-0.404937	0.588867	-0.186950							-0.195769	0.081809	-0.014856	0.435671	0.071302	-0.100353
15483	129.025000	-0.743567	0.583219	0.129469	-0.701371	0.876146	0.068180	-0.727041	0.582959	-0.086440	-0.674502	0.867645	-0.110944	-0.607489	1.190449	-0.036697	-0.703403	0.770833	0.329214	-0.588550	1.202858	0.066249	-0.629342	0.758691	-0.300260										-0.404884	0.588856	-0.186956							-0.195763	0.081805	-0.014852	0.435659	0.071317	-0.100365
15484	129.033333	-0.743841	0.583567	0.129699	-0.701379	0.876156	0.068200	-0.727005	0.582975	-0.086421	-0.674572	0.867761	-0.110893	-0.606516	1.191248	-0.036535	-0.703389	0.770822	0.329347	-0.587459	1.203544	0.066397	-0.629239	0.758771	-0.300218										-0.404835	0.588854	-0.186959							-0.195761	0.081798	-0.014840	0.435667	0.071321	-0.100348
15485	129.041667	-0.743493	0.583258	0.129502	-0.701390	0.876202	0.068273	-0.726979	0.582999	-0.086398	-0.674611	0.867850	-0.110852	-0.605494	1.192027	-0.036420	-0.703376	0.770791	0.329456	-0.586332	1.204234	0.066526	-0.629160	0.758852	-0.300170										-0.404793	0.588853	-0.186958							-0.195756	0.081794	-0.014838	0.435665	0.071328	-0.100352
15486	129.050000	-0.743465	0.583275	0.129515	-0.701406	0.876204	0.068282	-0.726958	0.583014	-0.086379	-0.674648	0.867936	-0.110816	-0.604485	1.192844	-0.036255	-0.703368	0.770763	0.329563	-0.585322	1.204883	0.066555	-0.629091	0.758927	-0.300110										-0.404771	0.588847	-0.186957							-0.195763	0.081790	-0.014832	0.435661	0.071331	-0.100350
15487	129.058333	-0.743436	0.583285	0.129527	-0.701433	0.876243	0.068337	-0.726974	0.583044	-0.086346	-0.674686	0.868006	-0.110784	-0.603411	1.193629	-0.036144	-0.703370	0.770714	0.329650	-0.584192	1.205564	0.066676	-0.629044	0.758982	-0.300069										-0.404764	0.588844	-0.186951							-0.195758	0.081790	-0.014828	0.435664	0.071325	-0.100354
15488	129.066667	-0.743410	0.583290	0.129537	-0.701453	0.876231	0.068339	-0.726956	0.583059	-0.086334	-0.674724	0.868074	-0.110760	-0.602369	1.194411	-0.036035	-0.703373	0.770661	0.329736	-0.583029	1.206252	0.066785	-0.629001	0.759029	-0.300018										-0.404771	0.588839	-0.186945							-0.195757	0.081792	-0.014825	0.435666	0.071320	-0.100357
15489	129.075000	-0.743397	0.583298	0.129549	-0.701482	0.876270	0.068413	-0.726932	0.583058	-0.086330	-0.674757	0.868133	-0.110731	-0.601287	1.195272	-0.035953	-0.703382	0.770601	0.329813	-0.581819	1.206956	0.066893	-0.628974	0.759069	-0.299960										-0.404785	0.588836	-0.186929							-0.195760	0.081790	-0.014821	0.435657	0.071330	-0.100372
15490	129.083333	-0.743389	0.583305	0.129563	-0.701519	0.876277	0.068432	-0.726948	0.583075	-0.086306	-0.674771	0.868192	-0.110680	-0.600216	1.196134	-0.035829	-0.703399	0.770537	0.329886	-0.580627	1.207685	0.066963	-0.628970	0.759110	-0.299886										-0.404808	0.588831	-0.186907							-0.195750	0.081803	-0.014812	0.435660	0.071315	-0.100352
15491	129.091667	-0.743387	0.583313	0.129578	-0.701555	0.876290	0.068457	-0.726951	0.583085	-0.086289	-0.674814	0.868258	-0.110643	-0.599099	1.197023	-0.035670	-0.703430	0.770466	0.329949	-0.579415	1.208461	0.067098	-0.628970	0.759153	-0.299813										-0.404831	0.588837	-0.186880							-0.195748	0.081799	-0.014808	0.435665	0.071314	-0.100351
15492	129.100000	-0.743400	0.583323	0.129603	-0.701602	0.876309	0.068476	-0.726914	0.583098	-0.086285	-0.674858	0.868328	-0.110603	-0.597923	1.197889	-0.035409	-0.703469	0.770393	0.330013	-0.578146	1.209241	0.067161	-0.628989	0.759188	-0.299734										-0.404860	0.588839	-0.186848							-0.195754	0.081790	-0.014797	0.435658	0.071324	-0.100357
15493	129.108333	-0.743418	0.583330	0.129623	-0.701649	0.876335	0.068497	-0.726953	0.583113	-0.086257	-0.674910	0.868396	-0.110564	-0.596820	1.198910	-0.035310	-0.703522	0.770328	0.330065	-0.576924	1.210086	0.067248	-0.629024	0.759225	-0.299649										-0.404881	0.588853	-0.186819							-0.195751	0.081796	-0.014779	0.435663	0.071320	-0.100339
15494	129.116667	-0.743751	0.583645	0.129847	-0.701737	0.876353	0.068556	-0.726997	0.583117	-0.086230	-0.674960	0.868463	-0.110535	-0.595707	1.199945	-0.035196	-0.703580	0.770148	0.330039	-0.575632	1.210979	0.067366	-0.629078	0.759262	-0.299573										-0.404910	0.588861	-0.186803							-0.195754	0.081797	-0.014770	0.435663	0.071324	-0.100340
15495	129.125000	-0.743463	0.583329	0.129650	-0.701771	0.876385	0.068538	-0.726974	0.583126	-0.086238	-0.675011	0.868518	-0.110520	-0.594573	1.201031	-0.035100	-0.703645	0.770084	0.330072	-0.574336	1.211904	0.067450	-0.629131	0.759286	-0.299501										-0.404939	0.588879	-0.186794							-0.195755	0.081799	-0.014761	0.435665	0.071320	-0.100347
15496	129.133333	-0.743489	0.583314	0.129654	-0.701805	0.876409	0.068515	-0.726994	0.583122	-0.086234	-0.675063	0.868566	-0.110517	-0.593410	1.202130	-0.035039	-0.703719	0.770026	0.330098	-0.573003	1.212865	0.067543	-0.629193	0.759306	-0.299436										-0.404967	0.588889	-0.186793							-0.195758	0.081799	-0.014754	0.435664	0.071317	-0.100360
15497	129.141667	-0.743517	0.583303	0.129661	-0.701862	0.876438	0.068515	-0.727010	0.583117	-0.086235	-0.675105	0.868603	-0.110505	-0.592250	1.203268	-0.034954	-0.703799	0.769996	0.330130	-0.571662	1.213809	0.067594	-0.629261	0.759327	-0.299375										-0.405007	0.588900	-0.186805							-0.195758	0.081806	-0.014746	0.435663	0.071324	-0.100372
15498	129.150000	-0.743853	0.583608	0.129869	-0.701922	0.876452	0.068508	-0.727071	0.583108	-0.086215	-0.675146	0.868638	-0.110495	-0.591080	1.204430	-0.034935	-0.703885	0.769960	0.330152	-0.570302	1.214736	0.067656	-0.629328	0.759355	-0.299295										-0.405043	0.588900	-0.186814							-0.195757	0.081814	-0.014746	0.435665	0.071316	-0.100366
15499	129.158333	-0.743734	0.583465	0.129782	-0.702010	0.876459	0.068526	-0.727064	0.583106	-0.086225	-0.675200	0.868675	-0.110493	-0.589828	1.205548	-0.034785	-0.703974	0.769902	0.330152	-0.568922	1.215733	0.067718	-0.629396	0.759360	-0.299237										-0.405086	0.588901	-0.186827							-0.195760	0.081812	-0.014738	0.435667	0.071317	-0.100359
15500	129.166667	-0.743589	0.583280	0.129678	-0.702061	0.876481	0.068498	-0.727062	0.583113	-0.086224	-0.675259	0.868718	-0.110486	-0.588688	1.206823	-0.034955	-0.704073	0.769892	0.330178	-0.567513	1.216701	0.067768	-0.629368	0.759279	-0.299173										-0.405125	0.588896	-0.186832							-0.195763	0.081814	-0.014735	0.435656	0.071327	-0.100361
15501	129.175000	-0.743771	0.583447	0.129794	-0.702154	0.876493	0.068507	-0.727101	0.583120	-0.086205	-0.675312	0.868769	-0.110474	-0.587444	1.208019	-0.034902	-0.704172	0.769835	0.330165	-0.566104	1.217704	0.067807	-0.629424	0.759297	-0.299104										-0.405169	0.588894	-0.186846							-0.195770	0.081812	-0.014732	0.435665	0.071319	-0.100342
15502	129.183333	-0.743643	0.583303	0.129703	-0.702250	0.876507	0.068515	-0.727136	0.583125	-0.086184	-0.675372	0.868823	-0.110467	-0.586171	1.209241	-0.034863	-0.704278	0.769673	0.330082	-0.564690	1.218710	0.067790	-0.629470	0.759308	-0.299032										-0.405209	0.588885	-0.186857							-0.195768	0.081809	-0.014730	0.435670	0.071323	-0.100341
15503	129.191667	-0.743668	0.583316	0.129706	-0.702302	0.876538	0.068454	-0.727110	0.583137	-0.086195	-0.675433	0.868883	-0.110471	-0.584857	1.210501	-0.034889	-0.704386	0.769665	0.330095	-0.563248	1.219741	0.067805	-0.629513	0.759321	-0.298959										-0.405246	0.588867	-0.186865							-0.195735	0.081914	-0.014668	0.435669	0.071330	-0.100340
15504	129.200000	-0.743689	0.583323	0.129710	-0.702412	0.876526	0.068432	-0.727120	0.583133	-0.086190	-0.675536	0.868949	-0.110475	-0.583440	1.211684	-0.034694	-0.704496	0.769550	0.330033	-0.561794	1.220793	0.067803	-0.629549	0.759325	-0.298897										-0.405278	0.588855	-0.186879							-0.195773	0.081815	-0.014728	0.435664	0.071345	-0.100350
15505	129.208333	-0.744031	0.583627	0.129911	-0.702461	0.876614	0.068458	-0.727171	0.583125	-0.086174	-0.675598	0.868999	-0.110493	-0.582088	1.212969	-0.034700	-0.704607	0.769495	0.329990	-0.560361	1.221876	0.067766	-0.629587	0.759327	-0.298840										-0.405305	0.588841	-0.186897							-0.195772	0.081817	-0.014727	0.435673	0.071332	-0.100345
15506	129.216667	-0.744013	0.583588	0.129885	-0.702546	0.876580	0.068365	-0.727177	0.583111	-0.086181	-0.675650	0.869044	-0.110513	-0.580762	1.214235	-0.034748	-0.704712	0.769442	0.329941	-0.558890	1.222936	0.067719	-0.629693	0.759361	-0.298641										-0.405321	0.588828	-0.186921							-0.195696	0.082028	-0.014607	0.435673	0.071328	-0.100356
15507	129.225000	-0.743720	0.583316	0.129693	-0.702620	0.876616	0.068330	-0.727158	0.583103	-0.086199	-0.675704	0.869089	-0.110531	-0.579399	1.215504	-0.034815	-0.704805	0.769401	0.329883	-0.557476	1.223921	0.067647	-0.629669	0.759310	-0.298754										-0.405339	0.588809	-0.186949							-0.195765	0.081819	-0.014730	0.435666	0.071326	-0.100362
15508	129.233333	-0.744077	0.583611	0.129897	-0.702690	0.876656	0.068299	-0.727137	0.583097	-0.086210	-0.675776	0.869142	-0.110570	-0.578036	1.216688	-0.034895	-0.704898	0.769366	0.329815	-0.556037	1.224888	0.067586	-0.629703	0.759299	-0.298719										-0.405356	0.588791	-0.186976							-0.195756	0.081820	-0.014732	0.435669	0.071318	-0.100352
15509	129.241667	-0.743900	0.583480	0.129801	-0.702722	0.876729	0.068270	-0.727188	0.583090	-0.086196	-0.675799	0.869181	-0.110556	-0.576858	1.217875	-0.035159	-0.704978	0.769337	0.329749	-0.554682	1.225778	0.067483	-0.629818	0.759393	-0.298656										-0.405365	0.588774	-0.187000							-0.195756	0.081815	-0.014722	0.435667	0.071320	-0.100353
15510	129.250000	-0.743742	0.583325	0.129700	-0.702815	0.876765	0.068251	-0.727198	0.583094	-0.086197	-0.675849	0.869235	-0.110584	-0.575609	1.218985	-0.035362	-0.705046	0.769312	0.329679	-0.553315	1.226632	0.067447	-0.629759	0.759273	-0.298642										-0.405378	0.588754	-0.187028							-0.195760	0.081800	-0.014715	0.435670	0.071316	-0.100345
15511	129.258333	-0.743935	0.583490	0.129803	-0.702829	0.876843	0.068219	-0.727187	0.583104	-0.086204	-0.675880	0.869286	-0.110585	-0.574333	1.219962	-0.035483	-0.705107	0.769340	0.329630	-0.552017	1.227375	0.067335	-0.629825	0.759305	-0.298593										-0.405398	0.588728	-0.187058							-0.195758	0.081794	-0.014714	0.435670	0.071322	-0.100337
15512	129.266667	-0.744124	0.583649	0.129905	-0.702837	0.876877	0.068129	-0.727218	0.583111	-0.086195	-0.675901	0.869337	-0.110595	-0.573075	1.220871	-0.035571	-0.705158	0.769327	0.329551	-0.550747	1.228028	0.067277	-0.629885	0.759327	-0.298544										-0.405418	0.588701	-0.187092							-0.195756	0.081800	-0.014703	0.435666	0.071343	-0.100348
15513	129.275000	-0.744111	0.583650	0.129889	-0.702842	0.876984	0.068145	-0.727228	0.583118	-0.086202	-0.675902	0.869384	-0.110603	-0.571921	1.221618	-0.035683	-0.705201	0.769306	0.329453	-0.549603	1.228606	0.067169	-0.629889	0.759261	-0.298435										-0.405446	0.588658	-0.187132							-0.195756	0.081811	-0.014696	0.435674	0.071331	-0.100334
15514	129.283333	-0.743783	0.583376	0.129690	-0.702879	0.876999	0.068101	-0.727234	0.583124	-0.086218	-0.675887	0.869430	-0.110624	-0.570805	1.222332	-0.035813	-0.705238	0.769296	0.329353	-0.548540	1.229065	0.067071	-0.629918	0.759265	-0.298468										-0.405513	0.588626	-0.187334							-0.195754	0.081816	-0.014695	0.435677	0.071327	-0.100336
15515	129.291667	-0.743959	0.583553	0.129780	-0.702826	0.877090	0.068049	-0.727222	0.583129	-0.086241	-0.675857	0.869480	-0.110646	-0.569769	1.222893	-0.035907	-0.705265	0.769311	0.329265	-0.547552	1.229425	0.066990	-0.629929	0.759222	-0.298427										-0.405559	0.588560	-0.187421							-0.195757	0.081818	-0.014695	0.435676	0.071334	-0.100343
15516	129.300000	-0.744135	0.583724	0.129867	-0.702752	0.877183	0.067997	-0.727252	0.583126	-0.086249	-0.675803	0.869536	-0.110672	-0.568822	1.223327	-0.036036	-0.705283	0.769340	0.329173	-0.546664	1.229725	0.066877	-0.629944	0.759183	-0.298384										-0.405615	0.588485	-0.187520							-0.195761	0.081814	-0.014700	0.435684	0.071327	-0.100350
15517	129.308333	-0.743974	0.583577	0.129754	-0.702674	0.877219	0.067892	-0.727240	0.583132	-0.086277	-0.675713	0.869594	-0.110681	-0.567952	1.223701	-0.036180	-0.705287	0.769356	0.329073	-0.545887	1.229880	0.066797	-0.629938	0.759143	-0.298337										-0.405675	0.588408	-0.187627							-0.195756	0.081819	-0.014709	0.435677	0.071322	-0.100346
15518	129.316667	-0.744155	0.583764	0.129855	-0.702588	0.877344	0.067896	-0.727231	0.583144	-0.086296	-0.675623	0.869663	-0.110704	-0.567178	1.223982	-0.036316	-0.705280	0.769426	0.329007	-0.545200	1.229995	0.066701	-0.629938	0.759117	-0.298294										-0.405738	0.588329	-0.187733							-0.195765	0.081813	-0.014714	0.435679	0.071329	-0.100356
15519	129.325000	-0.744161	0.583789	0.129850	-0.702436	0.877417	0.067807	-0.727291	0.583153	-0.086288	-0.675506	0.869731	-0.110755	-0.566489	1.224142	-0.036376	-0.705250	0.769446	0.328898	-0.544625	1.230027	0.066636	-0.629935	0.759107	-0.298251										-0.405768	0.588249	-0.187702							-0.195730	0.081908	-0.014659	0.435681	0.071332	-0.100335
15520	129.333333	-0.744164	0.583816	0.129844	-0.702296	0.877487	0.067730	-0.727301	0.583173	-0.086296	-0.675379	0.869799	-0.110818	-0.565888	1.224216	-0.036460	-0.705209	0.769517	0.328817	-0.544119	1.229986	0.066569	-0.629924	0.759093	-0.298212										-0.405822	0.588192	-0.187803							-0.195765	0.081804	-0.014720	0.435682	0.071335	-0.100325
15521	129.341667	-0.743992	0.583687	0.129738	-0.702100	0.877608	0.067677	-0.727258	0.583193	-0.086317	-0.675242	0.869882	-0.110854	-0.565338	1.224141	-0.036429	-0.705147	0.769601	0.328743	-0.543736	1.229841	0.066547	-0.629903	0.759079	-0.298170										-0.405878	0.588142	-0.187901							-0.195768	0.081796	-0.014730	0.435683	0.071342	-0.100329
15522	129.350000	-0.743816	0.583557	0.129632	-0.701903	0.877703	0.067621	-0.727256	0.583212	-0.086326	-0.675088	0.869954	-0.110908	-0.564901	1.223965	-0.036382	-0.705069	0.769698	0.328678	-0.543413	1.229596	0.066544	-0.629882	0.759081	-0.298153										-0.405926	0.588087	-0.188005							-0.195760	0.081799	-0.014735	0.435684	0.071342	-0.100337
15523	129.358333	-0.743958	0.583747	0.129727	-0.701729	0.877802	0.067581	-0.727276	0.583232	-0.086322	-0.674912	0.870023	-0.110977	-0.564666	1.223806	-0.036525	-0.704976	0.769807	0.328615	-0.543230	1.229284	0.066497	-0.629845	0.759088	-0.298139										-0.405975	0.588032	-0.188112							-0.195760	0.081793	-0.014750	0.435681	0.071343	-0.100339
15524	129.366667	-0.744091	0.583934	0.129815	-0.701475	0.877878	0.067511	-0.727234	0.583248	-0.086338	-0.674721	0.870093	-0.111048	-0.564506	1.223575	-0.036666	-0.704859	0.769917	0.328556	-0.543111	1.228944	0.066479	-0.629796	0.759091	-0.298126										-0.406014	0.587972	-0.188216							-0.195750	0.081803	-0.014759	0.435687	0.071333	-0.100342
15525	129.375000	-0.743717	0.583662	0.129608	-0.701204	0.877963	0.067413	-0.727217	0.583268	-0.086344	-0.674454	0.870147	-0.111096	-0.564368	1.223314	-0.036717	-0.704712	0.769992	0.328473	-0.543073	1.228553	0.066472	-0.629740	0.759099	-0.298129										-0.406045	0.587917	-0.188315							-0.195755	0.081786	-0.014772	0.435687	0.071328	-0.100343
15526	129.383333	-0.743996	0.584015	0.129807	-0.700946	0.878042	0.067361	-0.727186	0.583292	-0.086348	-0.674207	0.870204	-0.111176	-0.564302	1.222991	-0.036746	-0.704555	0.770226	0.328511	-0.543088	1.228150	0.066469	-0.629676	0.759117	-0.298151										-0.406067	0.587868	-0.188404							-0.195758	0.081774	-0.014783	0.435688	0.071326	-0.100343
15527	129.391667	-0.743930	0.584070	0.129805	-0.700612	0.878196	0.067326	-0.727153	0.583328	-0.086345	-0.673966	0.870267	-0.111251	-0.564251	1.222637	-0.036680	-0.704370	0.770312	0.328453	-0.543164	1.227741	0.066388	-0.629588	0.759141	-0.298177										-0.406077	0.587824	-0.188477							-0.195755	0.081771	-0.014785	0.435688	0.071324	-0.100339
15528	129.400000	-0.743856	0.584156	0.129812	-0.700328	0.878245	0.067237	-0.727121	0.583372	-0.086346	-0.673711	0.870334	-0.111314	-0.564243	1.222273	-0.036580	-0.704164	0.770445	0.328431	-0.543365	1.227359	0.066434	-0.629503	0.759174	-0.298220										-0.406073	0.587790	-0.188535							-0.195758	0.081763	-0.014789	0.435689	0.071324	-0.100329
15529	129.408333	-0.743457	0.583933	0.129608	-0.700039	0.878323	0.067192	-0.727085	0.583426	-0.086339	-0.673414	0.870390	-0.111376	-0.564370	1.221947	-0.036596	-0.703931	0.770588	0.328429	-0.543613	1.226943	0.066448	-0.629396	0.759199	-0.298267										-0.406065	0.587765	-0.188586							-0.195756	0.081754	-0.014791	0.435689	0.071340	-0.100330
15530	129.416667	-0.743379	0.584018	0.129607	-0.699729	0.878399	0.067144	-0.727034	0.583487	-0.086334	-0.673088	0.870442	-0.111418	-0.564539	1.221635	-0.036625	-0.703685	0.770852	0.328504	-0.543884	1.226549	0.066472	-0.629279	0.759230	-0.298334										-0.406041	0.587743	-0.188632							-0.195756	0.081760	-0.014790	0.435684	0.071342	-0.100324
15531	129.425000	-0.743282	0.584100	0.129604	-0.699324	0.878473	0.067026	-0.726989	0.583546	-0.086329	-0.672791	0.870490	-0.111475	-0.564858	1.221383	-0.036770	-0.703418	0.770931	0.328459	-0.544246	1.226132	0.066472	-0.629139	0.759262	-0.298427										-0.406006	0.587726	-0.188666							-0.195752	0.081760	-0.014796	0.435687	0.071334	-0.100329
15532	129.433333	-0.743179	0.584182	0.129592	-0.698972	0.878575	0.067029	-0.726938	0.583609	-0.086325	-0.672453	0.870524	-0.111547	-0.565093	1.221004	-0.036702	-0.703146	0.771092	0.328476	-0.544636	1.225715	0.066509	-0.628977	0.759292	-0.298540										-0.405963	0.587718	-0.188699							-0.195743	0.081764	-0.014800	0.435688	0.071335	-0.100335
15533	129.441667	-0.743072	0.584256	0.129585	-0.698572	0.878597	0.066883	-0.726872	0.583658	-0.086322	-0.672133	0.870553	-0.111627	-0.565471	1.220767	-0.036865	-0.702853	0.771323	0.328545	-0.545046	1.225302	0.066542	-0.628812	0.759323	-0.298665										-0.405913	0.587709	-0.188724							-0.195746	0.081758	-0.014797	0.435683	0.071335	-0.100341
15534	129.450000	-0.743242	0.584642	0.129778	-0.698210	0.878676	0.066869	-0.726794	0.583710	-0.086318	-0.671818	0.870587	-0.111710	-0.565819	1.220405	-0.036829	-0.702552	0.771512	0.328583	-0.545466	1.224891	0.066539	-0.628620	0.759354	-0.298797										-0.405856	0.587704	-0.188740							-0.195744	0.081752	-0.014791	0.435682	0.071328	-0.100338
15535	129.458333	-0.742986	0.584566	0.129673	-0.697823	0.878732	0.066779	-0.726727	0.583773	-0.086313	-0.671455	0.870594	-0.111770	-0.566167	1.220105	-0.036845	-0.702229	0.771698	0.328627	-0.545961	1.224469	0.066543	-0.628428	0.759385	-0.298951										-0.405782	0.587701	-0.188749							-0.195735	0.081753	-0.014789	0.435676	0.071328	-0.100344
15536	129.466667	-0.743015	0.584796	0.129776	-0.697437	0.878780	0.066720	-0.726651	0.583842	-0.086304	-0.671102	0.870605	-0.111852	-0.566523	1.219777	-0.036866	-0.701901	0.772005	0.328748	-0.546437	1.224062	0.066549	-0.628220	0.759413	-0.299109										-0.405700	0.587712	-0.188745							-0.195731	0.081737	-0.014788	0.435679	0.071327	-0.100336
15537	129.475000	-0.742895	0.584882	0.129772	-0.697070	0.878862	0.066682	-0.726532	0.583903	-0.086309	-0.670789	0.870635	-0.111913	-0.566936	1.219493	-0.036923	-0.701556	0.772169	0.328769	-0.546954	1.223662	0.066570	-0.628008	0.759441	-0.299291										-0.405605	0.587733	-0.188729							-0.195724	0.081745	-0.014775	0.435677	0.071332	-0.100334
15538	129.483333	-0.742472	0.584685	0.129573	-0.696709	0.878947	0.066645	-0.726423	0.583952	-0.086313	-0.670435	0.870644	-0.111978	-0.567326	1.219162	-0.036963	-0.701207	0.772373	0.328822	-0.547471	1.223249	0.066523	-0.627783	0.759459	-0.299479										-0.405499	0.587757	-0.188708							-0.195718	0.081734	-0.014777	0.435677	0.071340	-0.100332
15539	129.491667	-0.742499	0.584886	0.129659	-0.696353	0.878980	0.066577	-0.726289	0.584019	-0.086297	-0.670117	0.870663	-0.112050	-0.567711	1.218900	-0.037031	-0.700844	0.772619	0.328901	-0.547996	1.222876	0.066535	-0.627566	0.759473	-0.299685										-0.405380	0.587787	-0.188680							-0.195708	0.081729	-0.014775	0.435680	0.071344	-0.100333
15540	129.500000	-0.742222	0.584848	0.129560	-0.695954	0.879043	0.066473	-0.726239	0.584067	-0.086269	-0.669821	0.870681	-0.112126	-0.568107	1.218557	-0.037088	-0.700479	0.772830	0.328951	-0.548549	1.222448	0.066453	-0.627339	0.759477	-0.299905										-0.405263	0.587813	-0.188654							-0.195699	0.081728	-0.014779	0.435683	0.071335	-0.100328
15541	129.508333	-0.742107	0.584926	0.129542	-0.695617	0.879138	0.066460	-0.726119	0.584108	-0.086276	-0.669499	0.870673	-0.112204	-0.568499	1.218248	-0.037158	-0.700115	0.773107	0.329055	-0.549063	1.222079	0.066418	-0.627118	0.759464	-0.300173										-0.405144	0.587827	-0.188638							-0.195688	0.081726	-0.014785	0.435689	0.071334	-0.100334
15542	129.516667	-0.741988	0.584993	0.129518	-0.695299	0.879207	0.066428	-0.725996	0.584138	-0.086288	-0.669165	0.870657	-0.112278	-0.568894	1.217959	-0.037265	-0.699756	0.773346	0.329131	-0.549579	1.221668	0.066371	-0.626848	0.759460	-0.300351										-0.405032	0.587819	-0.188624							-0.195679	0.081718	-0.014794	0.435688	0.071328	-0.100343
15543	129.525000	-0.741875	0.585054	0.129498	-0.694997	0.879299	0.066424	-0.725893	0.584171	-0.086291	-0.668862	0.870631	-0.112351	-0.569257	1.217657	-0.037369	-0.699398	0.773569	0.329208	-0.550057	1.221322	0.066273	-0.626580	0.759445	-0.300568										-0.404930	0.587802	-0.188619							-0.195668	0.081702	-0.014810	0.435692	0.071326	-0.100337
[truncated: 6,065 more rows]
[truncated: 966 more columns]
