# Supplementary material for: Musical improvisation enhances interpersonal coordination in subsequent conversation: Motor and speech evidence
Source: PLoS One. 2021 Apr 15;16(4):e0250166. doi: 10.1371/journal.pone.0250166 (PMC8049323; doi:10.1371/journal.pone.0250166)
Supplement: S1 File — (ZIP) [file pone.0250166.s004.zip › HB condition/EDITED_PC 236 T1.csv]

Format Version	1.21	Take Name	PC 236 T1	Capture Frame Rate	180.000000	Export Frame Rate	120.000000	Capture Start Time	2018-07-17 04.22.08 PM	Total Frames in Take	30752	Total Exported Frames	20502	Rotation Type	Quaternion	Length Units	Meters	Coordinate Space	Global
		Marker	Marker	Marker	Marker	Marker	Marker	Marker	Marker	Marker	Marker	Marker	Marker	Marker	Marker	Marker	Marker	Marker	Marker	Marker	Marker	Marker	Marker	Marker	Marker	Marker	Marker	Marker	Marker	Marker	Marker	Marker	Marker	Marker	Marker	Marker	Marker	Marker	Marker	Marker	Marker	Marker	Marker	Marker	Marker	Marker	Marker	Marker	Marker
		Unlabeled:5000	Unlabeled:5000	Unlabeled:5000	Unlabeled:5001	Unlabeled:5001	Unlabeled:5001	Unlabeled:5002	Unlabeled:5002	Unlabeled:5002	Unlabeled:5003	Unlabeled:5003	Unlabeled:5003	Unlabeled:5004	Unlabeled:5004	Unlabeled:5004	Unlabeled:5005	Unlabeled:5005	Unlabeled:5005	Unlabeled:5006	Unlabeled:5006	Unlabeled:5006	Unlabeled:5007	Unlabeled:5007	Unlabeled:5007	Unlabeled:5008	Unlabeled:5008	Unlabeled:5008	Unlabeled:5009	Unlabeled:5009	Unlabeled:5009	Unlabeled:5010	Unlabeled:5010	Unlabeled:5010	Unlabeled:5011	Unlabeled:5011	Unlabeled:5011	Unlabeled:5012	Unlabeled:5012	Unlabeled:5012	Unlabeled:5013	Unlabeled:5013	Unlabeled:5013	Unlabeled:5014	Unlabeled:5014	Unlabeled:5014	Unlabeled:5015	Unlabeled:5015	Unlabeled:5015
		8392B20CF49E35701388	8392B20CF49E35701388	8392B20CF49E35701388	8392B20CF49E35701389	8392B20CF49E35701389	8392B20CF49E35701389	8392B20CF49E3570138A	8392B20CF49E3570138A	8392B20CF49E3570138A	8392B20CF49E3570138B	8392B20CF49E3570138B	8392B20CF49E3570138B	8392B20CF49E3570138C	8392B20CF49E3570138C	8392B20CF49E3570138C	8392B20CF49E3570138D	8392B20CF49E3570138D	8392B20CF49E3570138D	8392B20CF49E3570138E	8392B20CF49E3570138E	8392B20CF49E3570138E	8392B20CF49E3570138F	8392B20CF49E3570138F	8392B20CF49E3570138F	8392B20CF49E35701390	8392B20CF49E35701390	8392B20CF49E35701390	8392B20CF49E35701391	8392B20CF49E35701391	8392B20CF49E35701391	8392B20CF49E35701392	8392B20CF49E35701392	8392B20CF49E35701392	8392B20CF49E35701393	8392B20CF49E35701393	8392B20CF49E35701393	8392B20CF49E35701394	8392B20CF49E35701394	8392B20CF49E35701394	8392B20CF49E35701395	8392B20CF49E35701395	8392B20CF49E35701395	8392B20CF49E35701396	8392B20CF49E35701396	8392B20CF49E35701396	8392B20CF49E35701397	8392B20CF49E35701397	8392B20CF49E35701397
		Position	Position	Position	Position	Position	Position	Position	Position	Position	Position	Position	Position	Position	Position	Position	Position	Position	Position	Position	Position	Position	Position	Position	Position	Position	Position	Position	Position	Position	Position	Position	Position	Position	Position	Position	Position	Position	Position	Position	Position	Position	Position	Position	Position	Position	Position	Position	Position
Frame	Time	X	Y	Z	X	Y	Z	X	Y	Z	X	Y	Z	X	Y	Z	X	Y	Z	X	Y	Z	X	Y	Z	X	Y	Z	X	Y	Z	X	Y	Z	X	Y	Z	X	Y	Z	X	Y	Z	X	Y	Z	X	Y	Z
13301	110.841667	-0.870846	0.609692	0.084060	-0.870105	0.614239	-0.169506	-0.811759	0.856051	-0.162031	-0.798842	0.855817	0.114817	-0.718488	1.194020	-0.073284	-0.686872	1.172711	0.024970	-0.655789	1.119062	0.009098	-0.593770	0.712360	-0.288170	-0.550563	0.739663	0.224881										-0.257506	0.077927	-0.383435	-0.215125	0.065295	0.311301	-0.189664	0.062789	0.277541	0.451601	0.077415	0.161356
13302	110.850000	-0.870862	0.609764	0.084102	-0.870128	0.614226	-0.169523	-0.811795	0.856080	-0.161999	-0.798844	0.855834	0.114837	-0.717925	1.194848	-0.073509	-0.686503	1.173533	0.024864	-0.655704	1.119582	0.009030	-0.593744	0.712425	-0.288192	-0.550425	0.739746	0.224856										-0.257631	0.077838	-0.383284	-0.215127	0.065287	0.311293	-0.189691	0.062864	0.277589	0.451627	0.077451	0.161395
13303	110.858333	-0.870896	0.609785	0.084100	-0.870162	0.614240	-0.169514	-0.811833	0.856092	-0.161992	-0.798856	0.855859	0.114856	-0.717212	1.195793	-0.073683	-0.685963	1.174375	0.024705	-0.655607	1.120178	0.008974	-0.593751	0.712432	-0.288287	-0.550301	0.739820	0.224837										-0.257489	0.078115	-0.383468	-0.215121	0.065275	0.311284	-0.189712	0.062914	0.277622	0.451634	0.077364	0.161354
13304	110.866667	-0.870898	0.609724	0.084066	-0.870164	0.614234	-0.169535	-0.811897	0.856106	-0.162010	-0.798883	0.855893	0.114876	-0.716491	1.196806	-0.073910	-0.685414	1.175307	0.024541	-0.655493	1.120794	0.008933	-0.593732	0.712447	-0.288382	-0.550183	0.739901	0.224823										-0.257553	0.078227	-0.383567	-0.215131	0.065322	0.311307	-0.189710	0.062914	0.277612	0.451653	0.077352	0.161350
13305	110.875000	-0.870919	0.609699	0.084046	-0.870201	0.614198	-0.169530	-0.811908	0.856085	-0.162015	-0.798921	0.855930	0.114887	-0.715685	1.197836	-0.074078	-0.684826	1.176230	0.024350	-0.655393	1.121445	0.008814	-0.593684	0.712479	-0.288474	-0.550080	0.739982	0.224838										-0.257665	0.078217	-0.383551	-0.215133	0.065313	0.311288	-0.189692	0.062858	0.277566	0.451666	0.077336	0.161350
13306	110.883333	-0.870947	0.609681	0.084031	-0.870274	0.614215	-0.169522	-0.811942	0.856076	-0.162035	-0.798965	0.855970	0.114899	-0.714829	1.198938	-0.074306	-0.684181	1.177223	0.024200	-0.655292	1.122133	0.008729	-0.593691	0.712473	-0.288592	-0.549985	0.740051	0.224863										-0.257774	0.078210	-0.383541	-0.215147	0.065309	0.311285	-0.189659	0.062779	0.277504	0.451673	0.077427	0.161396
13307	110.891667	-0.871024	0.609714	0.084033	-0.870280	0.614231	-0.169530	-0.811978	0.856079	-0.162047	-0.799016	0.856010	0.114905	-0.713977	1.199995	-0.074514	-0.683563	1.178207	0.024020	-0.655148	1.122834	0.008680	-0.593672	0.712497	-0.288680	-0.549894	0.740115	0.224910										-0.257670	0.078437	-0.383610	-0.215144	0.065342	0.311305	-0.189640	0.062718	0.277464	0.451680	0.077326	0.161354
13308	110.900000	-0.871028	0.609676	0.084039	-0.870324	0.614215	-0.169503	-0.812019	0.856097	-0.162050	-0.799063	0.856042	0.114908	-0.713113	1.201095	-0.074723	-0.682899	1.179265	0.023884	-0.655018	1.123544	0.008603	-0.593666	0.712526	-0.288742	-0.549813	0.740167	0.224967										-0.257715	0.078546	-0.383601	-0.215145	0.065307	0.311288	-0.189620	0.062690	0.277443	0.451692	0.077320	0.161367
13309	110.908333	-0.871107	0.609696	0.084076	-0.870388	0.614180	-0.169448	-0.812050	0.856126	-0.162039	-0.799105	0.856074	0.114910	-0.712174	1.202118	-0.074754	-0.682248	1.180317	0.023732	-0.654879	1.124283	0.008545	-0.593677	0.712553	-0.288790	-0.549738	0.740210	0.225036										-0.257937	0.078579	-0.383524	-0.215140	0.065295	0.311285	-0.189633	0.062702	0.277460	0.451695	0.077357	0.161400
13310	110.916667	-0.871116	0.609702	0.084094	-0.870455	0.614203	-0.169440	-0.812086	0.856167	-0.162026	-0.799136	0.856105	0.114911	-0.711275	1.203274	-0.074966	-0.681511	1.181413	0.023620	-0.654730	1.125038	0.008495	-0.593712	0.712570	-0.288833	-0.549671	0.740242	0.225093										-0.257961	0.078703	-0.383525	-0.215135	0.065292	0.311285	-0.189644	0.062747	0.277502	0.451690	0.077290	0.161384
13311	110.925000	-0.871216	0.609740	0.084148	-0.870501	0.614190	-0.169431	-0.812123	0.856200	-0.162048	-0.799161	0.856140	0.114909	-0.710404	1.204354	-0.075075	-0.680737	1.182355	0.023419	-0.654558	1.125682	0.008397	-0.593743	0.712576	-0.288871	-0.549611	0.740263	0.225141										-0.257929	0.078927	-0.383567	-0.215147	0.065305	0.311315	-0.189677	0.062831	0.277564	0.451699	0.077302	0.161400
13312	110.933333	-0.871257	0.609695	0.084186	-0.870536	0.614150	-0.169428	-0.812139	0.856259	-0.162032	-0.799182	0.856185	0.114904	-0.709625	1.205468	-0.075377	-0.679944	1.183209	0.023293	-0.654342	1.126184	0.008320	-0.593774	0.712563	-0.288930	-0.549515	0.740435	0.225341										-0.258106	0.078920	-0.383529	-0.215142	0.065287	0.311290	-0.189707	0.062891	0.277608	0.451698	0.077396	0.161447
13313	110.941667	-0.871279	0.609663	0.084155	-0.870558	0.614174	-0.169452	-0.812129	0.856286	-0.162044	-0.799195	0.856244	0.114900	-0.708804	1.206079	-0.075497	-0.679218	1.183686	0.023183	-0.654052	1.126508	0.008239	-0.593814	0.712532	-0.289013	-0.549518	0.740310	0.225200										-0.257985	0.079152	-0.383639	-0.215144	0.065324	0.311326	-0.189711	0.062914	0.277612	0.451692	0.077359	0.161423
13314	110.950000	-0.871300	0.609640	0.084110	-0.870633	0.614133	-0.169437	-0.812116	0.856314	-0.162063	-0.799196	0.856314	0.114894	-0.708153	1.206409	-0.075634	-0.678569	1.183923	0.023080	-0.653689	1.126634	0.008142	-0.593860	0.712454	-0.289122	-0.549476	0.740318	0.225216										-0.257993	0.079313	-0.383663	-0.215151	0.065307	0.311291	-0.189706	0.062882	0.277577	0.451682	0.077306	0.161388
13315	110.958333	-0.871360	0.609616	0.084126	-0.870695	0.614158	-0.169448	-0.812086	0.856344	-0.162096	-0.799178	0.856402	0.114886	-0.707640	1.206451	-0.075683	-0.677999	1.183980	0.023030	-0.653262	1.126594	0.008061	-0.593904	0.712403	-0.289278	-0.549434	0.740313	0.225218										-0.258255	0.079212	-0.383590	-0.215157	0.065306	0.311300	-0.189680	0.062813	0.277530	0.451675	0.077407	0.161437
13316	110.966667	-0.871469	0.609756	0.084125	-0.870731	0.614153	-0.169418	-0.812030	0.856357	-0.162109	-0.799143	0.856498	0.114878	-0.707197	1.206362	-0.075673	-0.677603	1.183794	0.022913	-0.652829	1.126455	0.007974	-0.593922	0.712287	-0.289298	-0.549389	0.740295	0.225216										-0.258106	0.079559	-0.383643	-0.215150	0.065297	0.311287	-0.189668	0.062765	0.277496	0.451667	0.077397	0.161442
13317	110.975000	-0.871427	0.609638	0.084108	-0.870767	0.614213	-0.169410	-0.811980	0.856403	-0.162138	-0.799088	0.856606	0.114860	-0.706838	1.206244	-0.075696	-0.677098	1.183601	0.023022	-0.652404	1.126225	0.007902	-0.593958	0.712199	-0.289409	-0.549308	0.740326	0.225274										-0.258176	0.079698	-0.383636	-0.215159	0.065337	0.311316	-0.189659	0.062748	0.277489	0.451666	0.077309	0.161403
13318	110.983333	-0.871555	0.609799	0.084155	-0.870811	0.614245	-0.169381	-0.811907	0.856452	-0.162149	-0.799018	0.856718	0.114833	-0.706644	1.205924	-0.075627	-0.676762	1.183269	0.023013	-0.651988	1.125938	0.007838	-0.593989	0.712091	-0.289494	-0.549222	0.740340	0.225329										-0.258430	0.079682	-0.383491	-0.215158	0.065337	0.311322	-0.189665	0.062755	0.277501	0.451672	0.077383	0.161448
13319	110.991667	-0.871548	0.609792	0.084160	-0.870867	0.614278	-0.169324	-0.811810	0.856514	-0.162180	-0.798925	0.856829	0.114797	-0.706547	1.205507	-0.075477	-0.676528	1.182810	0.022961	-0.651597	1.125584	0.007807	-0.593984	0.711923	-0.289456	-0.549140	0.740302	0.225340										-0.258371	0.079898	-0.383415	-0.215158	0.065323	0.311312	-0.189684	0.062811	0.277542	0.451667	0.077330	0.161421
13320	111.000000	-0.871668	0.609945	0.084246	-0.870861	0.614300	-0.169355	-0.811642	0.856613	-0.162218	-0.798813	0.856941	0.114752	-0.706474	1.205076	-0.075413	-0.676343	1.182272	0.022973	-0.651252	1.125186	0.007749	-0.593981	0.711792	-0.289550	-0.549042	0.740256	0.225347										-0.258330	0.080022	-0.383384	-0.215163	0.065325	0.311328	-0.189722	0.062888	0.277599	0.451664	0.077279	0.161391
13321	111.008333	-0.871555	0.609836	0.084148	-0.870864	0.614357	-0.169356	-0.811509	0.856630	-0.162247	-0.798677	0.857053	0.114699	-0.706630	1.204452	-0.075311	-0.676217	1.181714	0.023066	-0.650914	1.124739	0.007700	-0.593942	0.711641	-0.289612	-0.548931	0.740211	0.225360										-0.258446	0.080279	-0.383547	-0.215169	0.065322	0.311317	-0.189743	0.062938	0.277629	0.451658	0.077290	0.161377
13322	111.016667	-0.871682	0.609974	0.084188	-0.870870	0.614342	-0.169382	-0.811314	0.856683	-0.162310	-0.798521	0.857169	0.114638	-0.706838	1.203747	-0.075193	-0.676217	1.181056	0.023076	-0.650594	1.124247	0.007684	-0.593898	0.711480	-0.289721	-0.548813	0.740175	0.225382										-0.258519	0.080488	-0.383516	-0.215170	0.065317	0.311306	-0.189746	0.062943	0.277629	0.451656	0.077389	0.161408
13323	111.025000	-0.871634	0.609987	0.084124	-0.870847	0.614399	-0.169392	-0.811109	0.856684	-0.162391	-0.798340	0.857282	0.114571	-0.707078	1.202985	-0.075074	-0.676264	1.180382	0.023209	-0.650316	1.123731	0.007655	-0.593782	0.711378	-0.289821	-0.548674	0.740135	0.225403										-0.258647	0.080656	-0.383535	-0.215187	0.065311	0.311316	-0.189732	0.062911	0.277599	0.451640	0.077354	0.161374
13324	111.033333	-0.871575	0.609988	0.084063	-0.870815	0.614465	-0.169396	-0.810885	0.856711	-0.162548	-0.798143	0.857377	0.114500	-0.707332	1.201942	-0.074765	-0.676330	1.179617	0.023315	-0.650044	1.123185	0.007600	-0.593669	0.711284	-0.289945	-0.548525	0.740094	0.225421										-0.258719	0.080821	-0.383529	-0.215171	0.065310	0.311300	-0.189391	0.062429	0.277498	0.451638	0.077314	0.161347
13325	111.041667	-0.871520	0.610053	0.084020	-0.870775	0.614540	-0.169396	-0.810673	0.856727	-0.162599	-0.798008	0.857470	0.114470	-0.707756	1.201207	-0.074740	-0.676525	1.178817	0.023331	-0.649803	1.122665	0.007575	-0.593529	0.711221	-0.290062	-0.548369	0.740084	0.225452										-0.258856	0.081006	-0.383430	-0.215170	0.065309	0.311305	-0.189351	0.062336	0.277443	0.451641	0.077308	0.161347
13326	111.050000	-0.871442	0.610136	0.083989	-0.870758	0.614636	-0.169361	-0.810425	0.856779	-0.162600	-0.797688	0.857527	0.114355	-0.708250	1.200474	-0.074615	-0.676686	1.178061	0.023403	-0.649566	1.122103	0.007547	-0.593379	0.711189	-0.290163	-0.548196	0.740095	0.225478										-0.258897	0.081105	-0.383213	-0.215162	0.065332	0.311283	-0.189338	0.062318	0.277434	0.451649	0.077413	0.161401
13327	111.058333	-0.871369	0.610225	0.083972	-0.870665	0.614725	-0.169382	-0.810197	0.856824	-0.162677	-0.797445	0.857594	0.114286	-0.708664	1.199625	-0.074525	-0.676900	1.177287	0.023448	-0.649401	1.121569	0.007515	-0.593200	0.711188	-0.290269	-0.548000	0.740150	0.225502										-0.259064	0.081236	-0.383168	-0.215171	0.065314	0.311320	-0.189357	0.062349	0.277460	0.451653	0.077407	0.161414
13328	111.066667	-0.871284	0.610323	0.083963	-0.870601	0.614809	-0.169389	-0.809967	0.856864	-0.162750	-0.797200	0.857642	0.114213	-0.709145	1.198809	-0.074383	-0.677100	1.176534	0.023533	-0.649242	1.121032	0.007485	-0.592992	0.711161	-0.290253	-0.547788	0.740217	0.225504										-0.259137	0.081637	-0.383280	-0.215171	0.065341	0.311334	-0.189401	0.062440	0.277518	0.451660	0.077406	0.161410
13329	111.075000	-0.871122	0.610385	0.083891	-0.870485	0.614881	-0.169392	-0.809753	0.856892	-0.162782	-0.796963	0.857696	0.114140	-0.709583	1.197936	-0.074279	-0.677368	1.175812	0.023613	-0.649093	1.120521	0.007479	-0.592787	0.711197	-0.290325	-0.547555	0.740296	0.225474										-0.259183	0.081891	-0.383301	-0.215165	0.065316	0.311318	-0.189444	0.062539	0.277587	0.451659	0.077362	0.161376
13330	111.083333	-0.871060	0.610488	0.083857	-0.870390	0.614944	-0.169419	-0.809516	0.856906	-0.162823	-0.796723	0.857743	0.114066	-0.710029	1.197114	-0.074201	-0.677620	1.175089	0.023653	-0.648955	1.120021	0.007468	-0.592589	0.711228	-0.290416	-0.547320	0.740386	0.225436										-0.259382	0.082126	-0.383205	-0.215192	0.065302	0.311317	-0.189470	0.062603	0.277629	0.451654	0.077327	0.161349
13331	111.091667	-0.870899	0.610529	0.083805	-0.870204	0.614991	-0.169462	-0.809303	0.856904	-0.162901	-0.796493	0.857786	0.113996	-0.710452	1.196258	-0.074135	-0.677872	1.174405	0.023681	-0.648845	1.119576	0.007438	-0.592405	0.711240	-0.290532	-0.547073	0.740472	0.225375										-0.259341	0.082318	-0.383089	-0.215162	0.065304	0.311323	-0.189468	0.062596	0.277625	0.451660	0.077380	0.161362
13332	111.100000	-0.870768	0.610617	0.083726	-0.870040	0.615058	-0.169490	-0.809087	0.856897	-0.162979	-0.796272	0.857824	0.113924	-0.710904	1.195552	-0.074126	-0.678100	1.173675	0.023670	-0.648754	1.119178	0.007411	-0.592237	0.711251	-0.290640	-0.546826	0.740534	0.225303										-0.259462	0.082545	-0.383087	-0.215159	0.065320	0.311329	-0.189439	0.062521	0.277575	0.451666	0.077431	0.161378
13333	111.108333	-0.870610	0.610659	0.083660	-0.869892	0.615106	-0.169501	-0.808837	0.856925	-0.163066	-0.796054	0.857850	0.113846	-0.711276	1.194884	-0.074135	-0.678378	1.173229	0.023668	-0.648707	1.118873	0.007379	-0.592072	0.711275	-0.290691	-0.546576	0.740589	0.225225										-0.259623	0.082848	-0.383145	-0.215166	0.065307	0.311327	-0.189394	0.062401	0.277512	0.451670	0.077378	0.161351
13334	111.116667	-0.870457	0.610606	0.083641	-0.869757	0.615147	-0.169516	-0.808635	0.856903	-0.163153	-0.795849	0.857865	0.113772	-0.711591	1.194345	-0.074147	-0.678642	1.172821	0.023657	-0.648682	1.118618	0.007350	-0.591910	0.711305	-0.290717	-0.546334	0.740630	0.225144										-0.259727	0.083050	-0.383022	-0.215148	0.065273	0.311313	-0.189338	0.062294	0.277451	0.451678	0.077320	0.161329
13335	111.125000	-0.870264	0.610708	0.083561	-0.869599	0.615249	-0.169512	-0.808439	0.856905	-0.163209	-0.795661	0.857869	0.113705	-0.711890	1.193901	-0.074179	-0.678825	1.172420	0.023549	-0.648690	1.118373	0.007306	-0.591740	0.711350	-0.290724	-0.546099	0.740664	0.225044										-0.259872	0.083370	-0.383053	-0.215156	0.065303	0.311352	-0.189322	0.062252	0.277432	0.451696	0.077307	0.161330
13336	111.133333	-0.870037	0.610725	0.083477	-0.869430	0.615284	-0.169494	-0.808250	0.856904	-0.163336	-0.795480	0.857870	0.113641	-0.712127	1.193522	-0.074202	-0.679029	1.172204	0.023576	-0.648712	1.118203	0.007271	-0.591571	0.711395	-0.290710	-0.545874	0.740697	0.224934										-0.260130	0.083610	-0.382954	-0.215143	0.065263	0.311319	-0.189331	0.062283	0.277456	0.451718	0.077305	0.161343
13337	111.141667	-0.869939	0.610830	0.083478	-0.869289	0.615353	-0.169507	-0.808109	0.856907	-0.163370	-0.795317	0.857862	0.113576	-0.712290	1.193235	-0.074280	-0.679183	1.172011	0.023535	-0.648729	1.118064	0.007229	-0.591443	0.711473	-0.290814	-0.545708	0.740709	0.224739										-0.260173	0.083956	-0.382923	-0.215139	0.065259	0.311317	-0.189366	0.062366	0.277509	0.451719	0.077406	0.161403
13338	111.150000	-0.869845	0.610927	0.083478	-0.869118	0.615392	-0.169567	-0.807992	0.856916	-0.163392	-0.795176	0.857861	0.113522	-0.712406	1.192947	-0.074333	-0.679311	1.171837	0.023467	-0.648728	1.117943	0.007180	-0.591266	0.711466	-0.290708	-0.545481	0.740782	0.224691										-0.260228	0.084188	-0.382705	-0.215147	0.065264	0.311323	-0.189417	0.062481	0.277577	0.451727	0.077321	0.161350
13339	111.158333	-0.869671	0.610947	0.083427	-0.868990	0.615408	-0.169599	-0.807902	0.856899	-0.163423	-0.795056	0.857853	0.113479	-0.712501	1.192742	-0.074452	-0.679395	1.171617	0.023323	-0.648874	1.117842	0.007235	-0.591148	0.711513	-0.290868	-0.545337	0.740782	0.224458										-0.260367	0.084458	-0.382671	-0.215136	0.065286	0.311311	-0.189441	0.062555	0.277617	0.451731	0.077340	0.161355
13340	111.166667	-0.869571	0.610967	0.083382	-0.868866	0.615437	-0.169644	-0.807824	0.856867	-0.163454	-0.794952	0.857842	0.113441	-0.712572	1.192553	-0.074526	-0.679442	1.171553	0.023233	-0.648845	1.117826	0.007154	-0.591016	0.711517	-0.290914	-0.545138	0.740842	0.224378										-0.260509	0.084729	-0.382645	-0.215128	0.065274	0.311292	-0.189442	0.062570	0.277621	0.451732	0.077348	0.161352
13341	111.175000	-0.869476	0.610990	0.083341	-0.868775	0.615437	-0.169669	-0.807764	0.856810	-0.163458	-0.794867	0.857822	0.113412	-0.712529	1.192463	-0.074732	-0.679430	1.171522	0.023106	-0.648581	1.117826	0.006930	-0.590884	0.711532	-0.290985	-0.544984	0.740849	0.224194										-0.260544	0.085111	-0.382607	-0.215134	0.065300	0.311320	-0.189421	0.062510	0.277574	0.451729	0.077435	0.161412
13342	111.183333	-0.869389	0.610973	0.083311	-0.868701	0.615417	-0.169701	-0.807706	0.856730	-0.163524	-0.794798	0.857797	0.113390	-0.712432	1.192422	-0.074867	-0.679377	1.171540	0.022958	-0.648718	1.117851	0.006971	-0.590765	0.711523	-0.291074	-0.544842	0.740853	0.224009										-0.260667	0.085363	-0.382578	-0.215134	0.065309	0.311314	-0.189373	0.062401	0.277503	0.451738	0.077429	0.161430
13343	111.191667	-0.869316	0.610974	0.083294	-0.868635	0.615417	-0.169741	-0.807671	0.856656	-0.163556	-0.794752	0.857765	0.113374	-0.712239	1.192519	-0.075022	-0.679234	1.171624	0.022856	-0.648629	1.117947	0.006884	-0.590675	0.711509	-0.291150	-0.544716	0.740848	0.223814										-0.260824	0.085701	-0.382694	-0.215121	0.065282	0.311299	-0.189323	0.062290	0.277440	0.451737	0.077311	0.161388
13344	111.200000	-0.869256	0.610971	0.083286	-0.868578	0.615402	-0.169758	-0.807645	0.856584	-0.163578	-0.794730	0.857741	0.113360	-0.712044	1.192734	-0.075232	-0.679081	1.171786	0.022652	-0.648307	1.118068	0.006632	-0.590614	0.711498	-0.291219	-0.544607	0.740853	0.223614										-0.260932	0.085995	-0.382595	-0.215114	0.065260	0.311287	-0.189304	0.062205	0.277406	0.451737	0.077302	0.161412
13345	111.208333	-0.869215	0.610977	0.083304	-0.868547	0.615374	-0.169752	-0.807641	0.856530	-0.163588	-0.794730	0.857719	0.113345	-0.711728	1.192998	-0.075450	-0.678859	1.172058	0.022479	-0.648190	1.118265	0.006511	-0.590578	0.711477	-0.291263	-0.544520	0.740876	0.223432										-0.261038	0.086207	-0.382572	-0.215119	0.065258	0.311296	-0.189296	0.062231	0.277411	0.451729	0.077280	0.161419
13346	111.216667	-0.869229	0.611082	0.083332	-0.868527	0.615359	-0.169756	-0.807664	0.856494	-0.163595	-0.794752	0.857707	0.113331	-0.711304	1.193356	-0.075688	-0.678594	1.172471	0.022358	-0.648051	1.118514	0.006396	-0.590565	0.711455	-0.291279	-0.544456	0.740912	0.223251										-0.261122	0.086399	-0.382351	-0.215118	0.065283	0.311317	-0.189330	0.062314	0.277456	0.451719	0.077273	0.161432
13347	111.225000	-0.869191	0.611040	0.083351	-0.868489	0.615340	-0.169761	-0.807739	0.856489	-0.163591	-0.794888	0.857703	0.113351	-0.710850	1.193864	-0.075897	-0.678249	1.172926	0.022170	-0.647894	1.118818	0.006245	-0.590576	0.711439	-0.291271	-0.544415	0.740952	0.223088										-0.261344	0.086613	-0.382224	-0.215115	0.065282	0.311289	-0.189684	0.062811	0.277561	0.451693	0.077283	0.161440
13348	111.233333	-0.869171	0.611003	0.083341	-0.868499	0.615308	-0.169770	-0.807812	0.856478	-0.163592	-0.794871	0.857702	0.113293	-0.710307	1.194386	-0.076155	-0.677866	1.173437	0.021954	-0.647743	1.119178	0.006136	-0.590622	0.711412	-0.291237	-0.544398	0.740999	0.222933										-0.261416	0.087000	-0.382170	-0.215108	0.065266	0.311269	-0.189703	0.062861	0.277582	0.451672	0.077379	0.161491
13349	111.241667	-0.869191	0.610965	0.083338	-0.868528	0.615271	-0.169780	-0.807911	0.856478	-0.163608	-0.794950	0.857697	0.113274	-0.709600	1.195017	-0.076464	-0.677459	1.174004	0.021683	-0.647608	1.119540	0.005967	-0.590719	0.711391	-0.291175	-0.544401	0.741034	0.222786										-0.261530	0.087258	-0.382127	-0.215122	0.065295	0.311282	-0.189706	0.062878	0.277582	0.451654	0.077289	0.161455
13350	111.250000	-0.869215	0.610912	0.083350	-0.868609	0.615237	-0.169800	-0.808015	0.856472	-0.163632	-0.795046	0.857695	0.113254	-0.708896	1.195748	-0.076789	-0.676979	1.174615	0.021414	-0.647488	1.119943	0.005784	-0.590895	0.711313	-0.291122	-0.544428	0.741066	0.222653										-0.261714	0.087604	-0.382249	-0.215129	0.065345	0.311297	-0.189683	0.062856	0.277559	0.451633	0.077299	0.161474
13351	111.258333	-0.869244	0.610863	0.083331	-0.868601	0.615142	-0.169763	-0.808143	0.856456	-0.163673	-0.795151	0.857706	0.113239	-0.708153	1.196556	-0.077142	-0.676486	1.175332	0.021150	-0.647390	1.120407	0.005613	-0.591089	0.711256	-0.291035	-0.544489	0.741076	0.222541										-0.261730	0.087997	-0.382203	-0.215114	0.065307	0.311268	-0.189662	0.062785	0.277514	0.451628	0.077333	0.161510
13352	111.266667	-0.869306	0.610810	0.083338	-0.868699	0.615106	-0.169777	-0.808306	0.856400	-0.163640	-0.795264	0.857730	0.113231	-0.707322	1.197444	-0.077557	-0.675997	1.176100	0.020825	-0.647286	1.120902	0.005460	-0.591309	0.711185	-0.290916	-0.544580	0.741074	0.222450										-0.261825	0.088245	-0.382147	-0.215120	0.065322	0.311283	-0.189646	0.062713	0.277474	0.451619	0.077283	0.161501
13353	111.275000	-0.869327	0.610778	0.083323	-0.868774	0.615089	-0.169791	-0.808393	0.856438	-0.163720	-0.795382	0.857749	0.113225	-0.706454	1.198252	-0.077893	-0.675419	1.176890	0.020538	-0.647210	1.121391	0.005267	-0.591538	0.711110	-0.290766	-0.544702	0.741066	0.222410										-0.261884	0.088390	-0.381925	-0.215117	0.065299	0.311283	-0.189622	0.062685	0.277453	0.451607	0.077258	0.161507
13354	111.283333	-0.869381	0.610743	0.083334	-0.868847	0.615044	-0.169774	-0.808586	0.856395	-0.163727	-0.795506	0.857784	0.113225	-0.705601	1.199103	-0.078327	-0.674817	1.177646	0.020246	-0.647105	1.121863	0.005088	-0.591768	0.711032	-0.290611	-0.544846	0.741045	0.222397										-0.261969	0.088633	-0.381862	-0.215115	0.065308	0.311295	-0.189617	0.062679	0.277457	0.451590	0.077237	0.161507
13355	111.291667	-0.869526	0.610813	0.083361	-0.868950	0.614984	-0.169762	-0.808731	0.856415	-0.163733	-0.795632	0.857832	0.113222	-0.704764	1.199897	-0.078676	-0.674301	1.178311	0.019940	-0.646978	1.122282	0.004887	-0.592011	0.710916	-0.290457	-0.545053	0.740999	0.222354										-0.262061	0.088861	-0.381802	-0.215118	0.065300	0.311289	-0.189634	0.062708	0.277476	0.451579	0.077280	0.161523
13356	111.300000	-0.869616	0.610809	0.083394	-0.869073	0.614956	-0.169780	-0.808879	0.856449	-0.163723	-0.795754	0.857887	0.113225	-0.703930	1.200587	-0.079054	-0.673779	1.178874	0.019602	-0.646819	1.122634	0.004707	-0.592187	0.710750	-0.290179	-0.545195	0.740999	0.222496										-0.262146	0.089081	-0.381761	-0.215127	0.065292	0.311276	-0.189658	0.062775	0.277518	0.451555	0.077226	0.161479
13357	111.308333	-0.869726	0.610751	0.083391	-0.869162	0.614940	-0.169770	-0.809015	0.856495	-0.163713	-0.795867	0.857940	0.113229	-0.703136	1.201197	-0.079376	-0.673220	1.179452	0.019398	-0.646634	1.122941	0.004505	-0.592368	0.710664	-0.290111	-0.545387	0.740960	0.222592										-0.262188	0.089364	-0.381745	-0.215138	0.065336	0.311303	-0.189684	0.062838	0.277555	0.451542	0.077228	0.161473
13358	111.316667	-0.869834	0.610701	0.083394	-0.869279	0.614888	-0.169752	-0.809152	0.856538	-0.163653	-0.795971	0.858004	0.113237	-0.702426	1.201690	-0.079691	-0.672695	1.179850	0.019136	-0.646444	1.123170	0.004318	-0.592518	0.710594	-0.290072	-0.545646	0.740842	0.222549										-0.262378	0.089576	-0.381664	-0.215140	0.065336	0.311295	-0.189693	0.062873	0.277577	0.451532	0.077221	0.161467
13359	111.325000	-0.869941	0.610646	0.083370	-0.869448	0.614830	-0.169755	-0.809247	0.856563	-0.163644	-0.796060	0.858062	0.113235	-0.701790	1.202021	-0.079915	-0.672215	1.180134	0.018889	-0.646241	1.123331	0.004162	-0.592657	0.710475	-0.290061	-0.545779	0.740815	0.222768										-0.262522	0.089880	-0.381795	-0.215147	0.065319	0.311280	-0.189697	0.062871	0.277568	0.451538	0.077330	0.161521
13360	111.333333	-0.870058	0.610582	0.083366	-0.869546	0.614784	-0.169748	-0.809314	0.856583	-0.163713	-0.796131	0.858114	0.113239	-0.701181	1.202266	-0.080108	-0.671745	1.180333	0.018687	-0.646026	1.123379	0.003998	-0.592806	0.710348	-0.290117	-0.545895	0.740777	0.222994										-0.262629	0.090087	-0.381785	-0.215141	0.065305	0.311283	-0.189672	0.062830	0.277544	0.451528	0.077327	0.161531
13361	111.341667	-0.870232	0.610575	0.083408	-0.869669	0.614745	-0.169739	-0.809376	0.856607	-0.163745	-0.796190	0.858166	0.113241	-0.700746	1.202291	-0.080347	-0.671352	1.180301	0.018537	-0.645784	1.123291	0.003892	-0.592908	0.710254	-0.290213	-0.546023	0.740687	0.223121										-0.262718	0.090276	-0.381768	-0.215151	0.065326	0.311305	-0.189662	0.062770	0.277510	0.451526	0.077219	0.161500
13362	111.350000	-0.870370	0.610596	0.083399	-0.869790	0.614711	-0.169726	-0.809380	0.856599	-0.163755	-0.796234	0.858220	0.113239	-0.700441	1.202145	-0.080450	-0.671042	1.180151	0.018433	-0.645533	1.123154	0.003797	-0.592999	0.710176	-0.290356	-0.546201	0.740541	0.223084										-0.262772	0.090464	-0.381740	-0.215141	0.065295	0.311296	-0.189661	0.062720	0.277490	0.451516	0.077230	0.161510
13363	111.358333	-0.870588	0.610624	0.083506	-0.869950	0.614704	-0.169716	-0.809390	0.856640	-0.163770	-0.796256	0.858277	0.113231	-0.700211	1.201891	-0.080493	-0.670797	1.179966	0.018421	-0.645259	1.122921	0.003750	-0.593090	0.710104	-0.290539	-0.546211	0.740509	0.223357										-0.262839	0.090570	-0.381571	-0.215152	0.065290	0.311309	-0.189654	0.062722	0.277487	0.451521	0.077283	0.161532
13364	111.366667	-0.870616	0.610502	0.083483	-0.870117	0.614708	-0.169709	-0.809359	0.856681	-0.163786	-0.796262	0.858334	0.113222	-0.700106	1.201547	-0.080498	-0.670642	1.179681	0.018380	-0.644976	1.122673	0.003724	-0.593176	0.710044	-0.290740	-0.546290	0.740432	0.223467										-0.262809	0.090860	-0.381551	-0.215193	0.065350	0.311357	-0.189665	0.062746	0.277505	0.451524	0.077342	0.161555
13365	111.375000	-0.870788	0.610563	0.083535	-0.870209	0.614708	-0.169681	-0.809313	0.856726	-0.163770	-0.796342	0.858420	0.113253	-0.700099	1.201272	-0.080451	-0.670548	1.179389	0.018396	-0.644770	1.122438	0.003703	-0.593244	0.709986	-0.290932	-0.546368	0.740358	0.223578										-0.262867	0.091013	-0.381544	-0.215168	0.065320	0.311326	-0.189697	0.062810	0.277553	0.451524	0.077342	0.161552
13366	111.383333	-0.870890	0.610600	0.083544	-0.870350	0.614732	-0.169635	-0.809264	0.856798	-0.163710	-0.796222	0.858467	0.113182	-0.700200	1.200929	-0.080301	-0.670505	1.179117	0.018441	-0.644603	1.122213	0.003722	-0.593299	0.709920	-0.291091	-0.546449	0.740289	0.223696										-0.262949	0.091140	-0.381559	-0.215173	0.065308	0.311313	-0.189720	0.062873	0.277593	0.451533	0.077338	0.161549
13367	111.391667	-0.870969	0.610600	0.083533	-0.870407	0.614767	-0.169623	-0.809152	0.856882	-0.163772	-0.796163	0.858529	0.113155	-0.700286	1.200621	-0.080206	-0.670478	1.178771	0.018516	-0.644481	1.121999	0.003749	-0.593324	0.709823	-0.291156	-0.546517	0.740224	0.223807										-0.263017	0.091253	-0.381582	-0.215186	0.065344	0.311347	-0.189740	0.062917	0.277621	0.451536	0.077338	0.161549
13368	111.400000	-0.871019	0.610619	0.083490	-0.870515	0.614787	-0.169610	-0.809049	0.856964	-0.163806	-0.796088	0.858588	0.113126	-0.700441	1.200303	-0.080099	-0.670517	1.178493	0.018615	-0.644405	1.121767	0.003775	-0.593333	0.709725	-0.291198	-0.546578	0.740156	0.223907										-0.263072	0.091329	-0.381604	-0.215196	0.065340	0.311350	-0.189743	0.062914	0.277626	0.451544	0.077329	0.161562
13369	111.408333	-0.871035	0.610612	0.083468	-0.870507	0.614822	-0.169589	-0.808929	0.856980	-0.163842	-0.796006	0.858648	0.113094	-0.700672	1.199980	-0.079989	-0.670601	1.178191	0.018752	-0.644392	1.121538	0.003838	-0.593340	0.709673	-0.291300	-0.546630	0.740092	0.223989										-0.263105	0.091377	-0.381614	-0.215189	0.065321	0.311343	-0.189723	0.062865	0.277599	0.451548	0.077262	0.161548
13370	111.416667	-0.871036	0.610623	0.083440	-0.870514	0.614850	-0.169551	-0.808808	0.856997	-0.163884	-0.795905	0.858696	0.113059	-0.700934	1.199573	-0.079805	-0.670794	1.177832	0.018811	-0.644412	1.121288	0.003944	-0.593325	0.709636	-0.291378	-0.546668	0.740041	0.224048										-0.263137	0.091407	-0.381613	-0.215190	0.065300	0.311341	-0.189700	0.062803	0.277568	0.451557	0.077310	0.161597
13371	111.425000	-0.870989	0.610595	0.083428	-0.870531	0.614909	-0.169537	-0.808680	0.857012	-0.163930	-0.795801	0.858730	0.113026	-0.701186	1.199167	-0.079733	-0.670958	1.177464	0.018989	-0.644442	1.120972	0.004052	-0.593307	0.709619	-0.291449	-0.546684	0.740009	0.224090										-0.263136	0.091426	-0.381576	-0.215191	0.065305	0.311366	-0.189686	0.062758	0.277537	0.451562	0.077314	0.161627
13372	111.433333	-0.870961	0.610656	0.083418	-0.870473	0.614963	-0.169498	-0.808569	0.857041	-0.163954	-0.795695	0.858758	0.112995	-0.701513	1.198700	-0.079504	-0.671234	1.176991	0.019064	-0.644484	1.120650	0.004152	-0.593264	0.709630	-0.291492	-0.546675	0.739989	0.224103										-0.263143	0.091441	-0.381553	-0.215182	0.065285	0.311352	-0.189683	0.062743	0.277535	0.451553	0.077229	0.161600
13373	111.441667	-0.870915	0.610735	0.083419	-0.870429	0.615038	-0.169480	-0.808465	0.857082	-0.163970	-0.795578	0.858773	0.112959	-0.701947	1.198187	-0.079355	-0.671455	1.176589	0.019319	-0.644618	1.120343	0.004362	-0.593198	0.709655	-0.291507	-0.546633	0.739989	0.224099										-0.263154	0.091433	-0.381545	-0.215184	0.065282	0.311347	-0.189692	0.062768	0.277547	0.451555	0.077295	0.161638
13374	111.450000	-0.870885	0.610947	0.083400	-0.870399	0.615124	-0.169483	-0.808353	0.857131	-0.163979	-0.795461	0.858782	0.112927	-0.702430	1.197651	-0.079068	-0.671756	1.176099	0.019516	-0.644532	1.119973	0.004343	-0.593098	0.709711	-0.291485	-0.546578	0.740002	0.224087										-0.263155	0.091412	-0.381544	-0.215183	0.065271	0.311344	-0.189723	0.062803	0.277585	0.451569	0.077342	0.161673
13375	111.458333	-0.870769	0.610897	0.083382	-0.870286	0.615201	-0.169490	-0.808232	0.857159	-0.163947	-0.795342	0.858777	0.112902	-0.702889	1.197121	-0.078884	-0.672138	1.175617	0.019622	-0.644796	1.119709	0.004572	-0.592984	0.709761	-0.291467	-0.546501	0.740015	0.224061										-0.263168	0.091383	-0.381575	-0.215197	0.065294	0.311367	-0.189736	0.062874	0.277619	0.451569	0.077301	0.161653
13376	111.466667	-0.870673	0.610944	0.083348	-0.870135	0.615259	-0.169507	-0.808128	0.857183	-0.163946	-0.795223	0.858759	0.112879	-0.703468	1.196631	-0.078750	-0.672468	1.175164	0.019813	-0.644888	1.119434	0.004674	-0.592851	0.709809	-0.291454	-0.546417	0.740028	0.224031										-0.263174	0.091343	-0.381604	-0.215201	0.065274	0.311371	-0.189747	0.062913	0.277648	0.451568	0.077239	0.161645
13377	111.475000	-0.870536	0.610948	0.083278	-0.870023	0.615276	-0.169533	-0.808015	0.857191	-0.163969	-0.795104	0.858732	0.112860	-0.703910	1.196204	-0.078543	-0.672843	1.174780	0.019913	-0.645008	1.119146	0.004698	-0.592663	0.709873	-0.291420	-0.546325	0.740036	0.223998										-0.263187	0.091306	-0.381625	-0.215192	0.065279	0.311352	-0.189757	0.062899	0.277656	0.451579	0.077262	0.161670
13378	111.483333	-0.870426	0.611055	0.083207	-0.869889	0.615317	-0.169552	-0.807855	0.857212	-0.164009	-0.794983	0.858693	0.112844	-0.704383	1.195775	-0.078439	-0.673264	1.174445	0.019951	-0.645191	1.118934	0.004783	-0.592495	0.709910	-0.291413	-0.546228	0.740034	0.223958										-0.263187	0.091259	-0.381633	-0.215194	0.065268	0.311369	-0.189725	0.062849	0.277624	0.451571	0.077198	0.161656
13379	111.491667	-0.870316	0.611058	0.083182	-0.869730	0.615344	-0.169586	-0.807751	0.857138	-0.164049	-0.794870	0.858648	0.112836	-0.704832	1.195416	-0.078382	-0.673675	1.174167	0.020085	-0.645427	1.118844	0.004934	-0.592337	0.709970	-0.291481	-0.546113	0.740025	0.223900										-0.263219	0.091165	-0.381604	-0.215192	0.065270	0.311384	-0.189707	0.062787	0.277587	0.451587	0.077285	0.161707
13380	111.500000	-0.870190	0.611076	0.083161	-0.869545	0.615321	-0.169621	-0.807620	0.857128	-0.164081	-0.794757	0.858595	0.112818	-0.705242	1.195071	-0.078310	-0.674056	1.173929	0.020196	-0.645603	1.118628	0.004975	-0.592178	0.710059	-0.291537	-0.545991	0.740020	0.223835										-0.263154	0.091161	-0.381584	-0.215184	0.065247	0.311370	-0.189679	0.062723	0.277550	0.451562	0.077159	0.161660
13381	111.508333	-0.869948	0.610941	0.083114	-0.869471	0.615348	-0.169649	-0.807517	0.857055	-0.164120	-0.794651	0.858539	0.112803	-0.705647	1.194814	-0.078262	-0.674499	1.173726	0.020223	-0.645738	1.118525	0.005005	-0.592004	0.710132	-0.291519	-0.545860	0.740021	0.223759										-0.263111	0.091087	-0.381570	-0.215174	0.065266	0.311354	-0.189671	0.062699	0.277526	0.451570	0.077231	0.161695
13382	111.516667	-0.869815	0.610962	0.083126	-0.869300	0.615350	-0.169647	-0.807394	0.857067	-0.164103	-0.794554	0.858475	0.112791	-0.706015	1.194525	-0.078182	-0.674873	1.173551	0.020328	-0.646073	1.118450	0.005162	-0.591827	0.710214	-0.291486	-0.545727	0.740019	0.223675										-0.263103	0.091039	-0.381512	-0.215180	0.065289	0.311381	-0.189670	0.062704	0.277529	0.451579	0.077293	0.161728
13383	111.525000	-0.869703	0.610989	0.083129	-0.869139	0.615371	-0.169689	-0.807330	0.857077	-0.164082	-0.794559	0.858426	0.112830	-0.706369	1.194344	-0.078106	-0.675232	1.173394	0.020410	-0.646273	1.118352	0.005240	-0.591628	0.710317	-0.291439	-0.545581	0.740026	0.223597										-0.263180	0.090879	-0.381461	-0.215171	0.065284	0.311369	-0.189685	0.062758	0.277553	0.451560	0.077211	0.161696
13384	111.533333	-0.869593	0.611076	0.083115	-0.868999	0.615378	-0.169697	-0.807281	0.857078	-0.164073	-0.794578	0.858381	0.112874	-0.706732	1.194139	-0.078073	-0.675561	1.173210	0.020477	-0.646453	1.118270	0.005313	-0.591452	0.710374	-0.291413	-0.545444	0.740033	0.223515										-0.263172	0.090821	-0.381444	-0.215164	0.065262	0.311327	-0.189698	0.062813	0.277592	0.451559	0.077224	0.161701
13385	111.541667	-0.869496	0.611090	0.083115	-0.868890	0.615411	-0.169697	-0.807232	0.857068	-0.164054	-0.794346	0.858285	0.112783	-0.707000	1.193955	-0.077978	-0.675873	1.173082	0.020542	-0.646607	1.118187	0.005383	-0.591288	0.710440	-0.291362	-0.545316	0.740044	0.223444										-0.263104	0.090804	-0.381469	-0.215150	0.065259	0.311329	-0.189714	0.062847	0.277618	0.451565	0.077267	0.161713
13386	111.550000	-0.869405	0.611103	0.083104	-0.868778	0.615409	-0.169724	-0.807150	0.857017	-0.164038	-0.794311	0.858222	0.112792	-0.707260	1.193823	-0.077919	-0.676149	1.172975	0.020593	-0.646746	1.118148	0.005424	-0.591138	0.710488	-0.291318	-0.545211	0.740051	0.223373										-0.263149	0.090705	-0.381446	-0.215142	0.065290	0.311338	-0.189716	0.062873	0.277629	0.451587	0.077311	0.161729
13387	111.558333	-0.869323	0.611093	0.083101	-0.868625	0.615413	-0.169739	-0.807139	0.856972	-0.164062	-0.794388	0.858193	0.112849	-0.707495	1.193699	-0.077982	-0.676379	1.172903	0.020627	-0.646911	1.118189	0.005533	-0.591009	0.710515	-0.291286	-0.545140	0.740047	0.223294										-0.263145	0.090678	-0.381437	-0.215136	0.065287	0.311332	-0.189690	0.062823	0.277593	0.451574	0.077196	0.161675
13388	111.566667	-0.869193	0.611077	0.083025	-0.868575	0.615393	-0.169774	-0.807105	0.856901	-0.164095	-0.794293	0.858115	0.112802	-0.707666	1.193659	-0.078029	-0.676570	1.172883	0.020659	-0.646994	1.118148	0.005507	-0.590904	0.710532	-0.291244	-0.545093	0.740033	0.223209										-0.263037	0.090783	-0.381416	-0.215131	0.065253	0.311308	-0.189668	0.062762	0.277550	0.451587	0.077279	0.161704
13389	111.575000	-0.869141	0.611042	0.083056	-0.868502	0.615394	-0.169796	-0.807046	0.856852	-0.164099	-0.794312	0.858070	0.112808	-0.707723	1.193709	-0.078019	-0.676777	1.172947	0.020607	-0.647148	1.118277	0.005588	-0.590823	0.710552	-0.291178	-0.545079	0.740002	0.223123										-0.263147	0.090666	-0.381389	-0.215128	0.065268	0.311317	-0.189644	0.062704	0.277505	0.451590	0.077215	0.161659
13390	111.583333	-0.869085	0.611096	0.083049	-0.868447	0.615388	-0.169795	-0.807019	0.856822	-0.164082	-0.794346	0.858024	0.112818	-0.707756	1.193784	-0.078059	-0.676903	1.173075	0.020613	-0.647260	1.118380	0.005611	-0.590783	0.710584	-0.291097	-0.545098	0.739971	0.223033										-0.263152	0.090674	-0.381357	-0.215132	0.065299	0.311314	-0.189636	0.062686	0.277478	0.451591	0.077158	0.161611
13391	111.591667	-0.869061	0.611118	0.083071	-0.868366	0.615402	-0.169797	-0.807057	0.856821	-0.164078	-0.794400	0.857986	0.112827	-0.707706	1.193989	-0.078089	-0.676970	1.173262	0.020603	-0.647375	1.118582	0.005638	-0.590719	0.710654	-0.290966	-0.545117	0.739960	0.222964										-0.263165	0.090677	-0.381331	-0.215131	0.065293	0.311298	-0.189632	0.062684	0.277471	0.451586	0.077164	0.161589
13392	111.600000	-0.869043	0.611143	0.083080	-0.868399	0.615412	-0.169791	-0.807102	0.856838	-0.164059	-0.794464	0.857949	0.112837	-0.707620	1.194251	-0.078107	-0.676991	1.173504	0.020619	-0.647440	1.118778	0.005677	-0.590714	0.710706	-0.290837	-0.545179	0.739941	0.222903										-0.263079	0.090807	-0.381323	-0.215132	0.065282	0.311280	-0.189649	0.062729	0.277496	0.451601	0.077294	0.161637
13393	111.608333	-0.869019	0.611080	0.083109	-0.868400	0.615396	-0.169779	-0.807156	0.856882	-0.164006	-0.794545	0.857909	0.112854	-0.707503	1.194552	-0.078132	-0.676946	1.173766	0.020611	-0.647433	1.118975	0.005700	-0.590714	0.710693	-0.290569	-0.545259	0.739927	0.222863										-0.263206	0.090700	-0.381324	-0.215127	0.065292	0.311287	-0.189671	0.062794	0.277533	0.451595	0.077245	0.161607
13394	111.616667	-0.869006	0.611094	0.083081	-0.868363	0.615397	-0.169786	-0.807220	0.856923	-0.163953	-0.794641	0.857871	0.112876	-0.707333	1.194882	-0.078133	-0.676876	1.173981	0.020523	-0.647455	1.119291	0.005743	-0.590765	0.710730	-0.290453	-0.545365	0.739904	0.222837										-0.263260	0.090725	-0.381278	-0.215120	0.065303	0.311291	-0.189687	0.062844	0.277569	0.451592	0.077205	0.161586
13395	111.625000	-0.869029	0.610998	0.083096	-0.868418	0.615363	-0.169784	-0.807331	0.856914	-0.163918	-0.794754	0.857841	0.112901	-0.707069	1.195314	-0.078201	-0.676702	1.174436	0.020619	-0.647312	1.119536	0.005690	-0.590842	0.710734	-0.290358	-0.545482	0.739883	0.222828										-0.263268	0.090741	-0.381308	-0.215115	0.065274	0.311269	-0.189685	0.062853	0.277579	0.451596	0.077262	0.161613
13396	111.633333	-0.869073	0.610913	0.083121	-0.868475	0.615336	-0.169802	-0.807409	0.856892	-0.163951	-0.794877	0.857811	0.112926	-0.706739	1.195860	-0.078286	-0.676561	1.174877	0.020590	-0.647465	1.119847	0.005755	-0.590941	0.710734	-0.290277	-0.545615	0.739845	0.222821										-0.263187	0.090878	-0.381337	-0.215113	0.065271	0.311267	-0.189682	0.062834	0.277562	0.451602	0.077318	0.161637
13397	111.641667	-0.869184	0.610949	0.083114	-0.868494	0.615293	-0.169790	-0.807483	0.856899	-0.163938	-0.795011	0.857782	0.112961	-0.706314	1.196472	-0.078350	-0.676385	1.175450	0.020538	-0.647578	1.120296	0.005821	-0.591053	0.710724	-0.290218	-0.545753	0.739810	0.222824										-0.263257	0.090847	-0.381334	-0.215114	0.065303	0.311304	-0.189659	0.062780	0.277525	0.451614	0.077319	0.161636
13398	111.650000	-0.869313	0.610916	0.083161	-0.868532	0.615263	-0.169788	-0.807596	0.856855	-0.163937	-0.795151	0.857759	0.112992	-0.705870	1.197153	-0.078435	-0.676097	1.176075	0.020475	-0.647660	1.120631	0.005798	-0.591176	0.710717	-0.290165	-0.545906	0.739772	0.222836										-0.263360	0.090834	-0.381285	-0.215116	0.065318	0.311295	-0.189630	0.062722	0.277481	0.451606	0.077197	0.161577
13399	111.658333	-0.869349	0.610768	0.083195	-0.868596	0.615242	-0.169773	-0.807702	0.856870	-0.163912	-0.795294	0.857748	0.113024	-0.705370	1.197827	-0.078465	-0.675755	1.176651	0.020509	-0.647525	1.120991	0.005726	-0.591327	0.710776	-0.290224	-0.546073	0.739722	0.222843										-0.263300	0.090896	-0.381331	-0.215118	0.065289	0.311262	-0.189627	0.062698	0.277454	0.451621	0.077293	0.161615
13400	111.666667	-0.869445	0.610724	0.083228	-0.868719	0.615236	-0.169770	-0.807821	0.856894	-0.163879	-0.795440	0.857742	0.113065	-0.704839	1.198527	-0.078593	-0.675502	1.177122	0.020438	-0.647558	1.121334	0.005730	-0.591425	0.710715	-0.290039	-0.546249	0.739671	0.222861										-0.263369	0.090850	-0.381341	-0.215126	0.065301	0.311261	-0.189626	0.062711	0.277453	0.451621	0.077168	0.161553
13401	111.675000	-0.869532	0.610688	0.083280	-0.868822	0.615203	-0.169736	-0.807958	0.856941	-0.163821	-0.795591	0.857731	0.113110	-0.704365	1.199008	-0.078565	-0.675230	1.177525	0.020381	-0.647529	1.121569	0.005737	-0.591564	0.710721	-0.289978	-0.546439	0.739618	0.222890										-0.263363	0.090917	-0.381334	-0.215135	0.065323	0.311270	-0.189643	0.062747	0.277475	0.451627	0.077173	0.161549
13402	111.683333	-0.869667	0.610717	0.083311	-0.868917	0.615178	-0.169716	-0.808102	0.856990	-0.163752	-0.795744	0.857730	0.113159	-0.703852	1.199531	-0.078665	-0.674848	1.177930	0.020464	-0.647455	1.121757	0.005767	-0.591663	0.710726	-0.289921	-0.546632	0.739564	0.222931										-0.263420	0.090855	-0.381383	-0.215142	0.065349	0.311292	-0.189672	0.062815	0.277516	0.451626	0.077168	0.161542
13403	111.691667	-0.869766	0.610672	0.083309	-0.869056	0.615110	-0.169698	-0.808239	0.857026	-0.163693	-0.795891	0.857736	0.113207	-0.703326	1.199845	-0.078586	-0.674551	1.178130	0.020369	-0.647360	1.121884	0.005759	-0.591838	0.710745	-0.290046	-0.546829	0.739513	0.222985										-0.263399	0.090930	-0.381409	-0.215136	0.065302	0.311266	-0.189686	0.062852	0.277554	0.451640	0.077284	0.161606
13404	111.700000	-0.869847	0.610525	0.083317	-0.869200	0.615062	-0.169665	-0.808366	0.857051	-0.163652	-0.796030	0.857745	0.113258	-0.702775	1.200083	-0.078487	-0.674229	1.178329	0.020396	-0.647260	1.121969	0.005750	-0.591940	0.710647	-0.289909	-0.547037	0.739457	0.223062										-0.263489	0.090888	-0.381434	-0.215140	0.065320	0.311296	-0.189706	0.062888	0.277581	0.451635	0.077289	0.161624
13405	111.708333	-0.870025	0.610571	0.083346	-0.869286	0.615015	-0.169669	-0.808496	0.857075	-0.163632	-0.796161	0.857756	0.113302	-0.702407	1.200284	-0.078491	-0.673959	1.178446	0.020407	-0.647159	1.122000	0.005760	-0.592077	0.710586	-0.289913	-0.547249	0.739380	0.223139										-0.263525	0.090916	-0.381428	-0.215143	0.065288	0.311281	-0.189702	0.062862	0.277575	0.451631	0.077198	0.161588
13406	111.716667	-0.870068	0.610389	0.083323	-0.869434	0.614924	-0.169673	-0.808603	0.857077	-0.163623	-0.796284	0.857777	0.113343	-0.702070	1.200410	-0.078504	-0.673678	1.178490	0.020490	-0.647077	1.121973	0.005775	-0.592220	0.710523	-0.289919	-0.547457	0.739296	0.223227										-0.263459	0.091057	-0.381476	-0.215145	0.065283	0.311290	-0.189692	0.062825	0.277554	0.451639	0.077300	0.161644
13407	111.725000	-0.870210	0.610342	0.083356	-0.869521	0.614876	-0.169645	-0.808694	0.857086	-0.163576	-0.796395	0.857803	0.113376	-0.701776	1.200467	-0.078506	-0.673526	1.178390	0.020475	-0.646983	1.121887	0.005807	-0.592388	0.710476	-0.289983	-0.547668	0.739209	0.223326										-0.263561	0.090960	-0.381478	-0.215174	0.065313	0.311323	-0.189681	0.062768	0.277528	0.451646	0.077304	0.161650
13408	111.733333	-0.870356	0.610311	0.083414	-0.869613	0.614840	-0.169616	-0.808754	0.857113	-0.163589	-0.796491	0.857833	0.113410	-0.701591	1.200386	-0.078493	-0.673395	1.178299	0.020499	-0.646897	1.121737	0.005831	-0.592537	0.710391	-0.289871	-0.547878	0.739109	0.223435										-0.263600	0.090972	-0.381504	-0.215174	0.065315	0.311346	-0.189663	0.062732	0.277499	0.451640	0.077199	0.161606
13409	111.741667	-0.870562	0.610412	0.083510	-0.869712	0.614819	-0.169590	-0.808830	0.857154	-0.163494	-0.796577	0.857865	0.113433	-0.701557	1.200400	-0.078574	-0.673343	1.178074	0.020559	-0.646800	1.121522	0.005847	-0.592723	0.710315	-0.289827	-0.548071	0.739024	0.223545										-0.263630	0.090974	-0.381500	-0.215172	0.065294	0.311311	-0.189674	0.062746	0.277503	0.451646	0.077185	0.161600
13410	111.750000	-0.870681	0.610407	0.083576	-0.869807	0.614808	-0.169558	-0.808856	0.857210	-0.163516	-0.796648	0.857895	0.113450	-0.701526	1.200221	-0.078503	-0.673358	1.177792	0.020599	-0.646709	1.121298	0.005883	-0.592910	0.710228	-0.289762	-0.548261	0.738935	0.223673										-0.263536	0.091076	-0.381550	-0.215180	0.065295	0.311316	-0.189687	0.062783	0.277526	0.451657	0.077271	0.161637
13411	111.758333	-0.870740	0.610405	0.083558	-0.869898	0.614795	-0.169539	-0.808899	0.857264	-0.163446	-0.796700	0.857922	0.113459	-0.701567	1.199993	-0.078426	-0.673434	1.177473	0.020631	-0.646655	1.121083	0.005912	-0.593093	0.710183	-0.289761	-0.548490	0.738738	0.223672										-0.263638	0.090942	-0.381581	-0.215185	0.065305	0.311340	-0.189711	0.062841	0.277571	0.451654	0.077159	0.161587
13412	111.766667	-0.870811	0.610291	0.083607	-0.869979	0.614780	-0.169529	-0.808929	0.857313	-0.163393	-0.796743	0.857942	0.113469	-0.701629	1.199757	-0.078338	-0.673506	1.177275	0.020759	-0.646628	1.120849	0.005980	-0.593257	0.710136	-0.289779	-0.548655	0.738643	0.223812										-0.263647	0.090925	-0.381605	-0.215195	0.065298	0.311332	-0.189736	0.062894	0.277609	0.451650	0.077157	0.161579
13413	111.775000	-0.870884	0.610329	0.083568	-0.870091	0.614775	-0.169522	-0.808931	0.857337	-0.163384	-0.796763	0.857950	0.113470	-0.701797	1.199494	-0.078279	-0.673651	1.177034	0.020848	-0.646677	1.120681	0.006007	-0.593389	0.710076	-0.289743	-0.548808	0.738567	0.223957										-0.263655	0.090919	-0.381613	-0.215196	0.065294	0.311333	-0.189749	0.062920	0.277636	0.451655	0.077204	0.161618
13414	111.783333	-0.870943	0.610327	0.083562	-0.870107	0.614765	-0.169537	-0.808920	0.857344	-0.163396	-0.796776	0.857957	0.113468	-0.701976	1.199230	-0.078222	-0.673836	1.176732	0.020888	-0.646754	1.120507	0.006030	-0.593503	0.710023	-0.289721	-0.548954	0.738499	0.224108										-0.263625	0.090870	-0.381637	-0.215189	0.065279	0.311338	-0.189751	0.062910	0.277639	0.451645	0.077149	0.161601
13415	111.791667	-0.870966	0.610234	0.083573	-0.870134	0.614767	-0.169533	-0.808872	0.857344	-0.163478	-0.796780	0.857948	0.113464	-0.702082	1.198878	-0.078130	-0.674084	1.176494	0.020915	-0.646858	1.120341	0.006071	-0.593582	0.709996	-0.289730	-0.549090	0.738455	0.224253										-0.263638	0.090833	-0.381653	-0.215214	0.065321	0.311386	-0.189746	0.062868	0.277620	0.451653	0.077173	0.161620
13416	111.800000	-0.870999	0.610262	0.083550	-0.870153	0.614780	-0.169519	-0.808854	0.857340	-0.163435	-0.796772	0.857933	0.113457	-0.702206	1.198551	-0.078049	-0.674378	1.176209	0.020913	-0.646985	1.120187	0.006109	-0.593601	0.709922	-0.289598	-0.549225	0.738429	0.224379										-0.263609	0.090794	-0.381673	-0.215205	0.065273	0.311376	-0.189723	0.062820	0.277583	0.451651	0.077184	0.161635
13417	111.808333	-0.870944	0.610215	0.083552	-0.870160	0.614818	-0.169486	-0.808822	0.857345	-0.163442	-0.796767	0.857911	0.113444	-0.702605	1.198406	-0.078188	-0.674667	1.175978	0.020918	-0.647123	1.120025	0.006149	-0.593640	0.710020	-0.289746	-0.549343	0.738411	0.224488										-0.263585	0.090739	-0.381688	-0.215196	0.065270	0.311361	-0.189706	0.062782	0.277563	0.451657	0.077242	0.161657
13418	111.816667	-0.870928	0.610238	0.083543	-0.870140	0.614842	-0.169462	-0.808786	0.857366	-0.163503	-0.796756	0.857879	0.113430	-0.702857	1.198212	-0.078267	-0.674962	1.175803	0.020976	-0.647286	1.119879	0.006163	-0.593621	0.710072	-0.289745	-0.549462	0.738408	0.224584										-0.263559	0.090660	-0.381718	-0.215211	0.065277	0.311376	-0.189705	0.062779	0.277560	0.451661	0.077286	0.161668
13419	111.825000	-0.870922	0.610262	0.083567	-0.870073	0.614864	-0.169449	-0.808765	0.857393	-0.163486	-0.796749	0.857841	0.113418	-0.703156	1.197961	-0.078205	-0.675341	1.175567	0.020956	-0.647472	1.119765	0.006182	-0.593544	0.710130	-0.289671	-0.549560	0.738414	0.224663										-0.263509	0.090555	-0.381750	-0.215214	0.065289	0.311393	-0.189713	0.062805	0.277582	0.451654	0.077187	0.161617
13420	111.833333	-0.870854	0.610282	0.083523	-0.870020	0.614893	-0.169463	-0.808743	0.857412	-0.163471	-0.796746	0.857802	0.113409	-0.703416	1.197744	-0.078196	-0.675660	1.175424	0.021022	-0.647675	1.119666	0.006201	-0.593466	0.710250	-0.289727	-0.549646	0.738428	0.224731										-0.263458	0.090446	-0.381791	-0.215780	0.065859	0.311659	-0.189732	0.062853	0.277612	0.451654	0.077185	0.161618
13421	111.841667	-0.870837	0.610340	0.083548	-0.869934	0.614895	-0.169467	-0.808742	0.857414	-0.163403	-0.796749	0.857752	0.113397	-0.703722	1.197619	-0.078299	-0.676067	1.175209	0.020920	-0.647889	1.119553	0.006224	-0.593348	0.710342	-0.289715	-0.549711	0.738443	0.224779										-0.263424	0.090358	-0.381913	-0.215806	0.065875	0.311664	-0.189756	0.062911	0.277654	0.451665	0.077278	0.161653
13422	111.850000	-0.870740	0.610240	0.083515	-0.869843	0.614892	-0.169476	-0.808702	0.857397	-0.163470	-0.796754	0.857699	0.113388	-0.703943	1.197505	-0.078418	-0.676437	1.175136	0.020912	-0.648153	1.119519	0.006210	-0.593231	0.710412	-0.289702	-0.549756	0.738460	0.224813										-0.263347	0.090190	-0.381868	-0.215240	0.065334	0.311413	-0.189770	0.062956	0.277678	0.451654	0.077164	0.161603
13423	111.858333	-0.870719	0.610290	0.083512	-0.869786	0.614886	-0.169514	-0.808670	0.857356	-0.163503	-0.796774	0.857637	0.113378	-0.704227	1.197293	-0.078455	-0.676814	1.174954	0.020828	-0.648484	1.119451	0.006273	-0.593091	0.710413	-0.289528	-0.549788	0.738475	0.224823										-0.263320	0.090156	-0.382029	-0.215471	0.065610	0.311544	-0.189770	0.062951	0.277680	0.451658	0.077165	0.161607
13424	111.866667	-0.870660	0.610268	0.083491	-0.869685	0.614864	-0.169527	-0.808654	0.857304	-0.163472	-0.796987	0.857615	0.113468	-0.704408	1.197180	-0.078571	-0.677189	1.174844	0.020746	-0.648861	1.119474	0.006408	-0.592982	0.710478	-0.289480	-0.549799	0.738493	0.224824										-0.263258	0.090037	-0.382025	-0.215707	0.065870	0.311680	-0.189759	0.062924	0.277656	0.451662	0.077159	0.161612
13425	111.875000	-0.870501	0.610187	0.083378	-0.869599	0.614853	-0.169540	-0.808629	0.857265	-0.163568	-0.796834	0.857507	0.113352	-0.704507	1.196916	-0.078521	-0.677490	1.174803	0.020733	-0.648886	1.119394	0.006193	-0.592900	0.710563	-0.289465	-0.549795	0.738507	0.224806										-0.263220	0.089843	-0.382011	-0.215559	0.065657	0.311570	-0.189735	0.062875	0.277617	0.451666	0.077274	0.161670
13426	111.883333	-0.870474	0.610247	0.083402	-0.869526	0.614843	-0.169552	-0.808606	0.857223	-0.163598	-0.796875	0.857437	0.113337	-0.704676	1.196844	-0.078624	-0.677838	1.174750	0.020684	-0.649109	1.119385	0.006175	-0.592797	0.710586	-0.289298	-0.549782	0.738513	0.224768										-0.263187	0.089642	-0.382005	-0.215230	0.065341	0.311413	-0.189718	0.062835	0.277585	0.451667	0.077287	0.161678
13427	111.891667	-0.870390	0.610172	0.083409	-0.869451	0.614831	-0.169560	-0.808625	0.857208	-0.163586	-0.797023	0.857404	0.113374	-0.704810	1.196826	-0.078692	-0.678141	1.174755	0.020635	-0.649523	1.119426	0.006307	-0.592697	0.710644	-0.289170	-0.549764	0.738519	0.224717										-0.263108	0.089509	-0.382006	-0.215286	0.065496	0.311468	-0.189717	0.062828	0.277574	0.451658	0.077185	0.161628
13428	111.900000	-0.870380	0.610250	0.083447	-0.869410	0.614826	-0.169584	-0.808639	0.857191	-0.163566	-0.796985	0.857300	0.113292	-0.705058	1.197019	-0.079015	-0.678416	1.174753	0.020555	-0.649534	1.119448	0.006138	-0.592599	0.710700	-0.289030	-0.549739	0.738522	0.224660										-0.262911	0.089448	-0.382103	-0.215177	0.065383	0.311396	-0.189713	0.062849	0.277574	0.451660	0.077294	0.161677
13429	111.908333	-0.870290	0.610199	0.083423	-0.869292	0.614803	-0.169622	-0.808644	0.857184	-0.163600	-0.797053	0.857235	0.113267	-0.705116	1.197103	-0.079114	-0.678639	1.174909	0.020507	-0.649741	1.119527	0.006120	-0.592522	0.710737	-0.288920	-0.549723	0.738531	0.224601										-0.262926	0.089157	-0.381878	-0.215126	0.065372	0.311376	-0.189730	0.062898	0.277590	0.451660	0.077301	0.161682
13430	111.916667	-0.870206	0.610133	0.083395	-0.869244	0.614788	-0.169660	-0.808664	0.857167	-0.163640	-0.797126	0.857166	0.113247	-0.705123	1.197260	-0.079318	-0.678848	1.175037	0.020413	-0.649945	1.119633	0.006101	-0.592442	0.710769	-0.288791	-0.549698	0.738535	0.224544										-0.262839	0.089001	-0.381893	-0.215084	0.065371	0.311367	-0.189746	0.062957	0.277616	0.451645	0.077192	0.161625
13431	111.925000	-0.870217	0.610183	0.083399	-0.869165	0.614703	-0.169714	-0.808700	0.857135	-0.163664	-0.797206	0.857105	0.113226	-0.705085	1.197400	-0.079405	-0.678999	1.175170	0.020303	-0.650147	1.119764	0.006054	-0.592379	0.710785	-0.288689	-0.549680	0.738541	0.224502										-0.262740	0.088841	-0.381914	-0.215139	0.065359	0.311327	-0.189759	0.063001	0.277633	0.451652	0.077180	0.161628
13432	111.933333	-0.870239	0.610223	0.083406	-0.869140	0.614665	-0.169768	-0.808732	0.857084	-0.163695	-0.797289	0.857046	0.113215	-0.704989	1.197638	-0.079626	-0.679175	1.175316	0.020173	-0.650347	1.119909	0.006014	-0.592333	0.710780	-0.288607	-0.549665	0.738551	0.224467										-0.262639	0.088671	-0.381908	-0.214973	0.065373	0.311346	-0.189770	0.063024	0.277636	0.451669	0.077276	0.161679
13433	111.941667	-0.870094	0.610025	0.083359	-0.869085	0.614637	-0.169803	-0.808771	0.857020	-0.163728	-0.797376	0.856992	0.113200	-0.704824	1.197885	-0.079753	-0.679285	1.175600	0.020081	-0.650638	1.120063	0.006032	-0.592307	0.710790	-0.288516	-0.549649	0.738569	0.224443										-0.262538	0.088446	-0.381925	-0.214843	0.065195	0.311223	-0.189745	0.063017	0.277602	0.451661	0.077158	0.161634
13434	111.950000	-0.870155	0.610128	0.083397	-0.869110	0.614609	-0.169798	-0.808856	0.856922	-0.163740	-0.797458	0.856937	0.113192	-0.704681	1.198124	-0.079925	-0.679322	1.175862	0.019962	-0.650732	1.120259	0.005985	-0.592302	0.710794	-0.288421	-0.549645	0.738580	0.224408										-0.262417	0.088340	-0.382090	-0.214819	0.065176	0.311193	-0.189726	0.062984	0.277556	0.451672	0.077257	0.161677
13435	111.958333	-0.870142	0.610038	0.083404	-0.869076	0.614585	-0.169834	-0.808860	0.856923	-0.163762	-0.797540	0.856895	0.113189	-0.704394	1.198293	-0.079924	-0.679380	1.176126	0.019843	-0.650938	1.120448	0.005894	-0.592337	0.710835	-0.288383	-0.549658	0.738591	0.224367										-0.262193	0.088201	-0.382156	-0.214801	0.065183	0.311170	-0.189715	0.062964	0.277522	0.451660	0.077155	0.161625
13436	111.966667	-0.870076	0.609938	0.083395	-0.869095	0.614569	-0.169841	-0.808910	0.856904	-0.163762	-0.797627	0.856865	0.113190	-0.704164	1.198605	-0.080111	-0.679431	1.176365	0.019725	-0.651109	1.120617	0.005832	-0.592372	0.710809	-0.288218	-0.549686	0.738602	0.224325										-0.262064	0.087954	-0.382187	-0.214806	0.065230	0.311172	-0.189700	0.062969	0.277489	0.451660	0.077181	0.161632
13437	111.975000	-0.870156	0.609996	0.083434	-0.869098	0.614557	-0.169841	-0.809007	0.856882	-0.163684	-0.797716	0.856843	0.113194	-0.703975	1.198822	-0.080232	-0.679442	1.176587	0.019635	-0.651233	1.120726	0.005791	-0.592445	0.710822	-0.288107	-0.549737	0.738604	0.224272										-0.262031	0.087594	-0.382215	-0.215045	0.065424	0.311222	-0.189712	0.063010	0.277484	0.451651	0.077184	0.161621
13438	111.983333	-0.870142	0.609905	0.083443	-0.869172	0.614530	-0.169812	-0.809061	0.856926	-0.163667	-0.797803	0.856834	0.113196	-0.703803	1.199006	-0.080334	-0.679417	1.176758	0.019591	-0.651322	1.120791	0.005748	-0.592555	0.710873	-0.288152	-0.549802	0.738590	0.224229										-0.261906	0.087367	-0.382257	-0.215032	0.065611	0.311303	-0.189730	0.063081	0.277495	0.451650	0.077299	0.161663
13439	111.991667	-0.870237	0.609949	0.083471	-0.869180	0.614492	-0.169856	-0.809116	0.856941	-0.163703	-0.797876	0.856837	0.113203	-0.703665	1.199103	-0.080479	-0.679430	1.176766	0.019480	-0.651479	1.120817	0.005784	-0.592640	0.710842	-0.288067	-0.549889	0.738567	0.224192										-0.261741	0.087023	-0.382144	-0.215078	0.065686	0.311301	-0.189759	0.063180	0.277517	0.451649	0.077262	0.161660
13440	112.000000	-0.870301	0.609864	0.083487	-0.869211	0.614451	-0.169866	-0.809223	0.856958	-0.163707	-0.797948	0.856843	0.113210	-0.703483	1.199162	-0.080535	-0.679449	1.176712	0.019371	-0.651616	1.120803	0.005823	-0.592731	0.710800	-0.287997	-0.549986	0.738534	0.224175										-0.261578	0.086772	-0.382186	-0.215305	0.065711	0.311238	-0.189785	0.063281	0.277545	0.451646	0.077201	0.161639
13441	112.008333	-0.870352	0.609827	0.083479	-0.869282	0.614425	-0.169861	-0.809257	0.856967	-0.163711	-0.798101	0.856881	0.113272	-0.703389	1.199133	-0.080614	-0.679458	1.176660	0.019322	-0.651515	1.120719	0.005724	-0.592829	0.710693	-0.287887	-0.550093	0.738498	0.224177										-0.261615	0.086402	-0.382191	-0.215319	0.065745	0.311214	-0.189799	0.063345	0.277538	0.451652	0.077239	0.161667
13442	112.016667	-0.870409	0.609785	0.083473	-0.869360	0.614400	-0.169846	-0.809237	0.857017	-0.163731	-0.798051	0.856890	0.113232	-0.703332	1.199072	-0.080720	-0.679480	1.176582	0.019281	-0.651413	1.120608	0.005617	-0.592922	0.710671	-0.287866	-0.550206	0.738456	0.224192										-0.261323	0.086308	-0.382299	-0.215340	0.065789	0.311184	-0.189821	0.063391	0.277513	0.451650	0.077172	0.161646
13443	112.025000	-0.870460	0.609761	0.083473	-0.869431	0.614395	-0.169825	-0.809341	0.856988	-0.163727	-0.798082	0.856913	0.113243	-0.703282	1.198943	-0.080771	-0.679517	1.176468	0.019255	-0.651418	1.120516	0.005598	-0.593037	0.710582	-0.287816	-0.550324	0.738399	0.224217										-0.261234	0.086091	-0.382514	-0.215357	0.065861	0.311149	-0.189804	0.063417	0.277470	0.451649	0.077170	0.161642
13444	112.033333	-0.870521	0.609748	0.083492	-0.869459	0.614408	-0.169809	-0.809354	0.857006	-0.163728	-0.798102	0.856941	0.113255	-0.703264	1.198809	-0.080759	-0.679569	1.176348	0.019232	-0.651595	1.120328	0.005594	-0.593120	0.710453	-0.287621	-0.550445	0.738339	0.224242										-0.261092	0.085821	-0.382563	-0.215374	0.065911	0.311141	-0.189787	0.063483	0.277399	0.451644	0.077164	0.161646
13445	112.041667	-0.870567	0.609745	0.083514	-0.869572	0.614401	-0.169763	-0.809380	0.857037	-0.163686	-0.798105	0.856973	0.113266	-0.703287	1.198707	-0.080791	-0.679636	1.176204	0.019209	-0.651674	1.120291	0.005670	-0.593230	0.710384	-0.287555	-0.550561	0.738276	0.224268										-0.261052	0.085418	-0.382586	-0.215401	0.066001	0.311124	-0.189793	0.063546	0.277364	0.451649	0.077213	0.161650
13446	112.050000	-0.870623	0.609755	0.083539	-0.869645	0.614401	-0.169735	-0.809326	0.857121	-0.163693	-0.798098	0.857004	0.113276	-0.703344	1.198567	-0.080865	-0.679731	1.176053	0.019174	-0.651512	1.120195	0.005554	-0.593489	0.710185	-0.287501	-0.550680	0.738219	0.224307										-0.260855	0.084976	-0.382515	-0.215438	0.066129	0.311088	-0.189821	0.063607	0.277365	0.451640	0.077172	0.161624
13447	112.058333	-0.870671	0.609770	0.083556	-0.869707	0.614399	-0.169717	-0.809391	0.857147	-0.163665	-0.798084	0.857029	0.113296	-0.703376	1.198414	-0.080799	-0.679801	1.175918	0.019210	-0.651736	1.120079	0.005700	-0.593468	0.710293	-0.287539	-0.550788	0.738152	0.224343										-0.260644	0.084577	-0.382609	-0.215468	0.066201	0.311081	-0.189873	0.063767	0.277396	0.451648	0.077243	0.161654
13448	112.066667	-0.870713	0.609771	0.083573	-0.869767	0.614395	-0.169706	-0.809419	0.857164	-0.163581	-0.798063	0.857053	0.113316	-0.703455	1.198311	-0.080722	-0.679883	1.175738	0.019255	-0.651761	1.119969	0.005729	-0.593555	0.710212	-0.287461	-0.550888	0.738086	0.224391										-0.260387	0.084043	-0.382696	-0.215503	0.066301	0.311053	-0.189897	0.063966	0.277396	0.451642	0.077189	0.161635
13449	112.075000	-0.870839	0.609872	0.083630	-0.869811	0.614389	-0.169693	-0.809400	0.857215	-0.163589	-0.798030	0.857068	0.113337	-0.703576	1.198145	-0.080728	-0.679983	1.175555	0.019278	-0.651781	1.119845	0.005763	-0.593636	0.710169	-0.287483	-0.550981	0.738019	0.224443										-0.260085	0.083410	-0.382926	-0.215578	0.066456	0.311059	-0.189964	0.064151	0.277425	0.451651	0.077291	0.161694
13450	112.083333	-0.870841	0.609811	0.083631	-0.869860	0.614388	-0.169675	-0.809421	0.857208	-0.163600	-0.797988	0.857081	0.113364	-0.703683	1.198017	-0.080638	-0.680083	1.175409	0.019324	-0.651806	1.119732	0.005806	-0.593723	0.710124	-0.287533	-0.551061	0.737961	0.224499										-0.259756	0.082472	-0.382961	-0.215577	0.066565	0.310997	-0.190006	0.064371	0.277418	0.451658	0.077284	0.161706
13451	112.091667	-0.870887	0.609861	0.083644	-0.869931	0.614409	-0.169663	-0.809362	0.857212	-0.163552	-0.797943	0.857086	0.113391	-0.703819	1.197860	-0.080601	-0.680167	1.175255	0.019366	-0.651824	1.119618	0.005807	-0.593785	0.710155	-0.287653	-0.551128	0.737926	0.224555										-0.259410	0.081833	-0.383123	-0.215686	0.066783	0.310989	-0.190049	0.064563	0.277381	0.451652	0.077232	0.161690
13452	112.100000	-0.870924	0.609911	0.083656	-0.869952	0.614426	-0.169613	-0.809370	0.857200	-0.163561	-0.797893	0.857093	0.113422	-0.703941	1.197759	-0.080526	-0.680262	1.175154	0.019418	-0.651850	1.119493	0.005795	-0.593811	0.710131	-0.287640	-0.551189	0.737903	0.224605										-0.259159	0.081346	-0.383256	-0.215758	0.066969	0.310958	-0.190097	0.064747	0.277335	0.451642	0.077184	0.161655
13453	112.108333	-0.870911	0.609876	0.083696	-0.869969	0.614450	-0.169570	-0.809320	0.857227	-0.163503	-0.797840	0.857087	0.113461	-0.704079	1.197689	-0.080495	-0.680361	1.175074	0.019475	-0.651816	1.119453	0.005785	-0.593833	0.710142	-0.287703	-0.551231	0.737890	0.224652										-0.258921	0.080877	-0.383210	-0.215839	0.067178	0.310927	-0.190153	0.064928	0.277276	0.451651	0.077224	0.161673
13454	112.116667	-0.870895	0.609836	0.083746	-0.869959	0.614460	-0.169510	-0.809329	0.857174	-0.163469	-0.797786	0.857074	0.113499	-0.704186	1.197630	-0.080408	-0.680470	1.175023	0.019564	-0.651951	1.119392	0.005863	-0.593847	0.710154	-0.287758	-0.551258	0.737892	0.224701										-0.258678	0.080360	-0.383263	-0.215920	0.067427	0.310909	-0.190203	0.065112	0.277222	0.451658	0.077280	0.161687
13455	112.125000	-0.870925	0.609957	0.083776	-0.869961	0.614464	-0.169463	-0.809330	0.857200	-0.163360	-0.797731	0.857059	0.113535	-0.704331	1.197567	-0.080334	-0.680568	1.174959	0.019622	-0.652021	1.119360	0.005901	-0.593847	0.710169	-0.287813	-0.551272	0.737903	0.224736										-0.258636	0.079952	-0.383332	-0.216012	0.067614	0.310866	-0.190274	0.065326	0.277186	0.451651	0.077233	0.161672
13456	112.133333	-0.870916	0.609972	0.083815	-0.869977	0.614467	-0.169402	-0.809314	0.857206	-0.163303	-0.797678	0.857040	0.113571	-0.704481	1.197520	-0.080267	-0.680657	1.174917	0.019688	-0.652084	1.119337	0.005939	-0.593821	0.710194	-0.287849	-0.551272	0.737919	0.224773										-0.258580	0.079463	-0.383466	-0.216071	0.067819	0.310813	-0.190350	0.065565	0.277175	0.451657	0.077279	0.161685
13457	112.141667	-0.870874	0.609921	0.083850	-0.869930	0.614440	-0.169409	-0.809317	0.857181	-0.163245	-0.797632	0.857017	0.113604	-0.704587	1.197523	-0.080209	-0.680750	1.174903	0.019740	-0.652148	1.119328	0.005972	-0.593791	0.710217	-0.287890	-0.551260	0.737942	0.224806										-0.258300	0.078989	-0.383657	-0.216175	0.068052	0.310810	-0.190434	0.065894	0.277189	0.451648	0.077181	0.161651
13458	112.150000	-0.870869	0.609968	0.083862	-0.869900	0.614423	-0.169406	-0.809301	0.857171	-0.163233	-0.797586	0.856993	0.113634	-0.704664	1.197568	-0.080135	-0.680835	1.174908	0.019797	-0.652220	1.119334	0.006003	-0.593751	0.710240	-0.287920	-0.551242	0.737969	0.224839										-0.258004	0.078558	-0.383748	-0.216267	0.068314	0.310768	-0.190524	0.066196	0.277187	0.451644	0.077180	0.161658
13459	112.158333	-0.870837	0.609949	0.083883	-0.869907	0.614418	-0.169408	-0.809309	0.857144	-0.163228	-0.797553	0.856985	0.113659	-0.704787	1.197580	-0.080090	-0.680916	1.174934	0.019834	-0.652324	1.119390	0.006063	-0.593693	0.710279	-0.287901	-0.551217	0.738008	0.224870										-0.257786	0.077928	-0.383802	-0.216359	0.068570	0.310745	-0.190625	0.066484	0.277174	0.451638	0.077190	0.161675
13460	112.166667	-0.870805	0.609940	0.083899	-0.869903	0.614427	-0.169371	-0.809273	0.857103	-0.163247	-0.797520	0.856970	0.113674	-0.704927	1.197617	-0.079907	-0.680984	1.174978	0.019874	-0.652368	1.119381	0.006032	-0.593639	0.710317	-0.287862	-0.551190	0.738047	0.224893										-0.257655	0.077141	-0.383816	-0.216456	0.068822	0.310703	-0.190727	0.066746	0.277140	0.451644	0.077289	0.161714
13461	112.175000	-0.870710	0.609836	0.083893	-0.869832	0.614434	-0.169381	-0.809249	0.857083	-0.163244	-0.797486	0.856962	0.113688	-0.704953	1.197742	-0.079955	-0.681047	1.175020	0.019902	-0.652312	1.119501	0.006008	-0.593626	0.710378	-0.287890	-0.551155	0.738091	0.224915										-0.257250	0.076434	-0.383941	-0.216567	0.069104	0.310667	-0.190803	0.067018	0.277077	0.451636	0.077203	0.161671
13462	112.183333	-0.870671	0.609860	0.083903	-0.869795	0.614449	-0.169354	-0.809262	0.857046	-0.163203	-0.797461	0.856960	0.113701	-0.705071	1.197736	-0.079929	-0.681106	1.175063	0.019917	-0.652574	1.119515	0.006128	-0.593556	0.710370	-0.287752	-0.551114	0.738131	0.224929										-0.256751	0.075625	-0.384071	-0.216675	0.069400	0.310604	-0.190887	0.067273	0.277002	0.451632	0.077207	0.161655
13463	112.191667	-0.870631	0.609868	0.083928	-0.869766	0.614470	-0.169329	-0.809238	0.857061	-0.163204	-0.797427	0.856957	0.113708	-0.705140	1.197837	-0.079871	-0.681178	1.175076	0.019954	-0.652549	1.119554	0.006070	-0.593587	0.710314	-0.287689	-0.551064	0.738162	0.224927										-0.256475	0.074581	-0.384113	-0.216807	0.069700	0.310566	-0.190964	0.067567	0.276921	0.451633	0.077248	0.161671
13464	112.200000	-0.870601	0.609900	0.083956	-0.869768	0.614497	-0.169321	-0.809217	0.857044	-0.163222	-0.797395	0.856955	0.113716	-0.705204	1.197911	-0.079865	-0.681243	1.175085	0.019947	-0.652709	1.119545	0.006113	-0.593502	0.710454	-0.287783	-0.551007	0.738193	0.224923										-0.256131	0.073344	-0.384170	-0.216942	0.070026	0.310498	-0.191037	0.067913	0.276823	0.451628	0.077198	0.161650
13465	112.208333	-0.870580	0.609969	0.083985	-0.869736	0.614503	-0.169310	-0.809229	0.857022	-0.163159	-0.797359	0.856955	0.113727	-0.705408	1.198084	-0.080087	-0.681322	1.175103	0.019962	-0.652767	1.119546	0.006099	-0.593526	0.710334	-0.287666	-0.550947	0.738215	0.224906										-0.255727	0.072220	-0.384251	-0.217033	0.070364	0.310433	-0.191165	0.068256	0.276791	0.451642	0.077241	0.161672
13466	112.216667	-0.870543	0.609942	0.084017	-0.869676	0.614491	-0.169295	-0.809190	0.857041	-0.163167	-0.797329	0.856966	0.113740	-0.705395	1.197907	-0.079887	-0.681399	1.175102	0.019981	-0.652825	1.119534	0.006087	-0.593387	0.710348	-0.287605	-0.550883	0.738233	0.224882										-0.255084	0.071540	-0.384451	-0.217138	0.070710	0.310363	-0.191272	0.068631	0.276738	0.451636	0.077182	0.161650
13467	112.225000	-0.870535	0.609954	0.084035	-0.869694	0.614492	-0.169291	-0.809192	0.857002	-0.163175	-0.797294	0.856973	0.113750	-0.705516	1.197972	-0.079976	-0.681459	1.175052	0.019981	-0.652906	1.119556	0.006111	-0.593349	0.710335	-0.287580	-0.550821	0.738254	0.224857										-0.255068	0.071037	-0.384439	-0.217274	0.071013	0.310292	-0.191382	0.069021	0.276721	0.451645	0.077228	0.161692
13468	112.233333	-0.870525	0.609958	0.084050	-0.869643	0.614477	-0.169293	-0.809187	0.856970	-0.163133	-0.797260	0.856987	0.113765	-0.705634	1.198034	-0.080082	-0.681530	1.175019	0.019974	-0.652931	1.119488	0.006056	-0.593307	0.710307	-0.287573	-0.550764	0.738276	0.224834										-0.255158	0.070884	-0.384361	-0.217370	0.071300	0.310228	-0.191499	0.069374	0.276702	0.451640	0.077176	0.161671
13469	112.241667	-0.870528	0.609964	0.084065	-0.869655	0.614483	-0.169293	-0.809150	0.856964	-0.163150	-0.797230	0.857003	0.113772	-0.705700	1.197991	-0.080099	-0.681610	1.174925	0.019940	-0.652985	1.119460	0.006030	-0.593266	0.710269	-0.287569	-0.550717	0.738316	0.224816										-0.255143	0.070819	-0.384320	-0.217458	0.071574	0.310161	-0.191601	0.069665	0.276641	0.451635	0.077196	0.161684
13470	112.250000	-0.870560	0.610075	0.084072	-0.869671	0.614492	-0.169283	-0.809110	0.856956	-0.163166	-0.797201	0.857027	0.113779	-0.705781	1.197906	-0.080127	-0.681684	1.174873	0.019916	-0.653033	1.119427	0.006004	-0.593224	0.710262	-0.287549	-0.550672	0.738354	0.224808										-0.255151	0.070796	-0.384306	-0.217559	0.071851	0.310102	-0.191661	0.069911	0.276556	0.451630	0.077216	0.161685
13471	112.258333	-0.870567	0.610036	0.084123	-0.869665	0.614497	-0.169254	-0.809088	0.856928	-0.163154	-0.797171	0.857054	0.113783	-0.705821	1.197883	-0.080181	-0.681748	1.174834	0.019894	-0.653076	1.119395	0.005985	-0.593179	0.710254	-0.287529	-0.550635	0.738389	0.224798										-0.255157	0.070778	-0.384310	-0.217659	0.072130	0.310045	-0.191720	0.070138	0.276457	0.451639	0.077294	0.161708
13472	112.266667	-0.870566	0.610025	0.084133	-0.869704	0.614508	-0.169244	-0.809023	0.856933	-0.163243	-0.797143	0.857083	0.113784	-0.705862	1.197840	-0.080211	-0.681789	1.174782	0.019828	-0.653095	1.119384	0.005948	-0.593129	0.710250	-0.287523	-0.550606	0.738421	0.224805										-0.255137	0.070733	-0.384339	-0.217725	0.072420	0.309976	-0.191784	0.070374	0.276368	0.451638	0.077309	0.161712
13473	112.275000	-0.870584	0.610080	0.084150	-0.869732	0.614511	-0.169242	-0.809047	0.856882	-0.163158	-0.797119	0.857108	0.113779	-0.705912	1.197816	-0.080212	-0.681859	1.174791	0.019824	-0.653133	1.119375	0.005915	-0.593085	0.710258	-0.287538	-0.550590	0.738452	0.224813										-0.255123	0.070675	-0.384368	-0.217817	0.072671	0.309919	-0.191860	0.070620	0.276304	0.451627	0.077203	0.161673
13474	112.283333	-0.870580	0.610041	0.084173	-0.869766	0.614507	-0.169248	-0.808987	0.856917	-0.163182	-0.797099	0.857139	0.113766	-0.705946	1.197818	-0.080256	-0.681923	1.174790	0.019762	-0.653173	1.119379	0.005886	-0.593049	0.710261	-0.287561	-0.550579	0.738481	0.224827										-0.254897	0.070824	-0.384504	-0.217892	0.072904	0.309859	-0.191929	0.070901	0.276253	0.451630	0.077194	0.161671
13475	112.291667	-0.870622	0.610147	0.084170	-0.869764	0.614492	-0.169249	-0.808945	0.856923	-0.163257	-0.797077	0.857165	0.113752	-0.705962	1.197848	-0.080350	-0.681944	1.174824	0.019707	-0.653139	1.119398	0.005780	-0.593018	0.710267	-0.287594	-0.550579	0.738499	0.224845										-0.255123	0.070569	-0.384429	-0.217995	0.073160	0.309811	-0.192038	0.071229	0.276245	0.451643	0.077275	0.161715
13476	112.300000	-0.870576	0.610032	0.084193	-0.869787	0.614485	-0.169260	-0.808896	0.856957	-0.163297	-0.797067	0.857193	0.113738	-0.705965	1.197897	-0.080443	-0.681992	1.174866	0.019673	-0.653262	1.119425	0.005784	-0.592994	0.710278	-0.287627	-0.550594	0.738517	0.224868										-0.255117	0.070522	-0.384454	-0.218081	0.073412	0.309756	-0.192148	0.071558	0.276221	0.451636	0.077176	0.161682
13477	112.308333	-0.870586	0.610027	0.084170	-0.869800	0.614493	-0.169258	-0.808893	0.856973	-0.163262	-0.797055	0.857216	0.113720	-0.705985	1.197909	-0.080451	-0.681993	1.174953	0.019673	-0.653295	1.119450	0.005763	-0.592988	0.710307	-0.287657	-0.550616	0.738539	0.224890										-0.255102	0.070499	-0.384448	-0.217857	0.073387	0.309564	-0.192265	0.071865	0.276189	0.451632	0.077179	0.161681
13478	112.316667	-0.870595	0.610020	0.084165	-0.869857	0.614523	-0.169213	-0.808855	0.856998	-0.163290	-0.797053	0.857240	0.113704	-0.705996	1.197889	-0.080437	-0.682031	1.174953	0.019603	-0.653173	1.119534	0.005661	-0.592989	0.710346	-0.287676	-0.550642	0.738565	0.224919										-0.255101	0.070495	-0.384434	-0.217600	0.073360	0.309360	-0.192366	0.072169	0.276145	0.451631	0.077184	0.161681
13479	112.325000	-0.870617	0.610067	0.084156	-0.869823	0.614552	-0.169206	-0.808805	0.857035	-0.163388	-0.797042	0.857255	0.113683	-0.705890	1.197764	-0.080387	-0.682006	1.175009	0.019575	-0.653347	1.119493	0.005722	-0.593000	0.710384	-0.287689	-0.550671	0.738588	0.224952										-0.255095	0.070489	-0.384416	-0.218071	0.073985	0.309457	-0.192438	0.072449	0.276071	0.451632	0.077242	0.161708
13480	112.333333	-0.870678	0.610145	0.084179	-0.869838	0.614586	-0.169175	-0.808794	0.857053	-0.163344	-0.797045	0.857271	0.113663	-0.705870	1.197748	-0.080374	-0.682000	1.175049	0.019566	-0.653354	1.119500	0.005697	-0.593018	0.710417	-0.287702	-0.550699	0.738611	0.224970										-0.255082	0.070494	-0.384399	-0.218534	0.074630	0.309569	-0.192521	0.072723	0.275992	0.451626	0.077201	0.161682
13481	112.341667	-0.870643	0.610055	0.084184	-0.869857	0.614610	-0.169163	-0.808757	0.857078	-0.163406	-0.797139	0.857316	0.113699	-0.705889	1.197727	-0.080407	-0.682016	1.175062	0.019536	-0.653365	1.119514	0.005677	-0.593046	0.710435	-0.287713	-0.550732	0.738634	0.224989										-0.254948	0.070605	-0.384491	-0.218656	0.074897	0.309520	-0.192610	0.072960	0.275917	0.451630	0.077258	0.161701
13482	112.350000	-0.870721	0.610185	0.084203	-0.869912	0.614637	-0.169180	-0.808725	0.857100	-0.163464	-0.797046	0.857299	0.113626	-0.705948	1.197697	-0.080460	-0.682027	1.175071	0.019512	-0.653365	1.119486	0.005671	-0.593081	0.710444	-0.287736	-0.550759	0.738645	0.225005										-0.255093	0.070510	-0.384431	-0.218763	0.075177	0.309488	-0.192690	0.073211	0.275860	0.451622	0.077210	0.161679
13483	112.358333	-0.870709	0.610153	0.084196	-0.869912	0.614621	-0.169192	-0.808699	0.857104	-0.163484	-0.797051	0.857311	0.113609	-0.705981	1.197770	-0.080630	-0.682088	1.174997	0.019397	-0.653385	1.119523	0.005636	-0.593114	0.710428	-0.287770	-0.550793	0.738655	0.225024										-0.255114	0.070502	-0.384461	-0.218464	0.074950	0.309190	-0.192793	0.073491	0.275826	0.451630	0.077205	0.161679
13484	112.366667	-0.870749	0.610212	0.084208	-0.869897	0.614597	-0.169208	-0.808700	0.857110	-0.163448	-0.797053	0.857322	0.113596	-0.706045	1.197823	-0.080752	-0.682105	1.175007	0.019362	-0.653410	1.119533	0.005624	-0.593141	0.710412	-0.287806	-0.550824	0.738657	0.225035										-0.255119	0.070498	-0.384492	-0.218977	0.075683	0.309367	-0.192910	0.073777	0.275797	0.451630	0.077198	0.161681
13485	112.375000	-0.870734	0.610159	0.084193	-0.869940	0.614580	-0.169228	-0.808672	0.857117	-0.163493	-0.797146	0.857359	0.113638	-0.706069	1.197799	-0.080796	-0.682095	1.175112	0.019403	-0.653348	1.119570	0.005556	-0.593152	0.710402	-0.287837	-0.550858	0.738654	0.225050										-0.255016	0.070623	-0.384553	-0.219053	0.075905	0.309310	-0.193017	0.074088	0.275792	0.451635	0.077234	0.161698
13486	112.383333	-0.870709	0.610094	0.084175	-0.869920	0.614564	-0.169257	-0.808645	0.857119	-0.163537	-0.797053	0.857338	0.113576	-0.706094	1.197799	-0.080836	-0.682156	1.175042	0.019290	-0.653454	1.119552	0.005568	-0.593152	0.710403	-0.287865	-0.550889	0.738659	0.225081										-0.255148	0.070536	-0.384504	-0.219129	0.076145	0.309257	-0.193117	0.074368	0.275778	0.451640	0.077280	0.161721
13487	112.391667	-0.870724	0.610130	0.084145	-0.869952	0.614564	-0.169249	-0.808626	0.857105	-0.163522	-0.797146	0.857365	0.113625	-0.706124	1.197795	-0.080885	-0.682164	1.175140	0.019302	-0.653490	1.119567	0.005542	-0.593155	0.710452	-0.287949	-0.550921	0.738657	0.225107										-0.255144	0.070563	-0.384484	-0.219208	0.076357	0.309217	-0.193192	0.074609	0.275741	0.451635	0.077235	0.161706
13488	112.400000	-0.870705	0.610137	0.084121	-0.869938	0.614564	-0.169258	-0.808603	0.857098	-0.163563	-0.797047	0.857338	0.113562	-0.706157	1.197782	-0.080937	-0.682219	1.175164	0.019243	-0.653530	1.119593	0.005511	-0.593122	0.710443	-0.287889	-0.550949	0.738668	0.225137										-0.255142	0.070604	-0.384457	-0.219314	0.076582	0.309203	-0.193266	0.074817	0.275710	0.451626	0.077195	0.161680
13489	112.408333	-0.870729	0.610165	0.084120	-0.869971	0.614591	-0.169254	-0.808587	0.857083	-0.163574	-0.797048	0.857333	0.113553	-0.706191	1.197790	-0.080996	-0.682286	1.175226	0.019177	-0.653582	1.119617	0.005475	-0.593097	0.710476	-0.287907	-0.550968	0.738687	0.225176										-0.255046	0.070763	-0.384492	-0.219400	0.076789	0.309181	-0.193309	0.075013	0.275661	0.451630	0.077239	0.161699
13490	112.416667	-0.870715	0.610168	0.084102	-0.869949	0.614583	-0.169259	-0.808563	0.857069	-0.163589	-0.797037	0.857324	0.113543	-0.706240	1.197809	-0.081104	-0.682365	1.175203	0.019066	-0.653646	1.119648	0.005433	-0.593092	0.710558	-0.288070	-0.550990	0.738706	0.225212										-0.255167	0.070715	-0.384439	-0.219497	0.077008	0.309152	-0.193401	0.075197	0.275605	0.451639	0.077305	0.161721
13491	112.425000	-0.870674	0.610104	0.084115	-0.869947	0.614580	-0.169278	-0.808552	0.857062	-0.163607	-0.797030	0.857316	0.113528	-0.706282	1.197763	-0.081218	-0.682438	1.175335	0.019032	-0.653716	1.119675	0.005383	-0.593035	0.710515	-0.287961	-0.551006	0.738727	0.225240										-0.255179	0.070736	-0.384459	-0.219597	0.077236	0.309119	-0.193473	0.075413	0.275553	0.451627	0.077218	0.161690
13492	112.433333	-0.870677	0.610148	0.084106	-0.869937	0.614563	-0.169301	-0.808546	0.857056	-0.163624	-0.797214	0.857367	0.113627	-0.706316	1.197732	-0.081344	-0.682560	1.175277	0.018881	-0.653815	1.119719	0.005361	-0.593005	0.710527	-0.288000	-0.551021	0.738747	0.225263										-0.255197	0.070755	-0.384480	-0.219692	0.077489	0.309067	-0.193563	0.075661	0.275500	0.451629	0.077208	0.161689
13493	112.441667	-0.870710	0.610187	0.084122	-0.869936	0.614549	-0.169319	-0.808543	0.857053	-0.163642	-0.797020	0.857293	0.113508	-0.706343	1.197738	-0.081504	-0.682635	1.175379	0.018826	-0.653878	1.119725	0.005264	-0.592977	0.710540	-0.288048	-0.551027	0.738752	0.225288										-0.255235	0.070800	-0.384488	-0.219784	0.077724	0.309015	-0.193653	0.075926	0.275460	0.451634	0.077251	0.161712
13494	112.450000	-0.870676	0.610160	0.084108	-0.869895	0.614523	-0.169369	-0.808536	0.857051	-0.163657	-0.797016	0.857281	0.113508	-0.706348	1.197701	-0.081687	-0.682747	1.175342	0.018680	-0.653963	1.119755	0.005186	-0.592946	0.710551	-0.288082	-0.551030	0.738758	0.225303										-0.255244	0.070846	-0.384494	-0.219865	0.077995	0.308965	-0.193743	0.076205	0.275432	0.451649	0.077300	0.161738
13495	112.458333	-0.870678	0.610128	0.084109	-0.869871	0.614515	-0.169380	-0.808532	0.857052	-0.163662	-0.797109	0.857298	0.113563	-0.706369	1.197708	-0.081787	-0.682852	1.175437	0.018582	-0.654060	1.119798	0.005132	-0.592918	0.710580	-0.288110	-0.551027	0.738764	0.225308										-0.255277	0.070937	-0.384475	-0.219951	0.078194	0.308923	-0.193829	0.076450	0.275414	0.451626	0.077193	0.161697
13496	112.466667	-0.870644	0.610063	0.084107	-0.869854	0.614522	-0.169381	-0.808503	0.857038	-0.163666	-0.797200	0.857318	0.113616	-0.706423	1.197646	-0.081946	-0.682993	1.175463	0.018431	-0.654161	1.119850	0.005083	-0.592889	0.710622	-0.288126	-0.551017	0.738774	0.225311										-0.255105	0.071209	-0.384561	-0.220024	0.078386	0.308889	-0.193910	0.076653	0.275395	0.451629	0.077184	0.161689
13497	112.475000	-0.870634	0.610067	0.084102	-0.869835	0.614539	-0.169367	-0.808495	0.857035	-0.163671	-0.797009	0.857242	0.113504	-0.706407	1.197744	-0.082075	-0.683070	1.175546	0.018323	-0.654288	1.119936	0.005052	-0.592844	0.710679	-0.288126	-0.551006	0.738795	0.225309										-0.255328	0.071138	-0.384412	-0.220086	0.078542	0.308865	-0.193968	0.076823	0.275375	0.451635	0.077233	0.161708
13498	112.483333	-0.870633	0.610153	0.084091	-0.869816	0.614553	-0.169356	-0.808512	0.857038	-0.163674	-0.797004	0.857231	0.113503	-0.706363	1.197571	-0.082099	-0.683204	1.175567	0.018158	-0.654377	1.119987	0.004971	-0.592819	0.710717	-0.288144	-0.550996	0.738819	0.225305										-0.255353	0.071275	-0.384352	-0.220152	0.078694	0.308843	-0.194023	0.076939	0.275327	0.451632	0.077189	0.161677
13499	112.491667	-0.870601	0.610083	0.084105	-0.869794	0.614562	-0.169348	-0.808487	0.857012	-0.163689	-0.796999	0.857228	0.113505	-0.706353	1.197611	-0.082268	-0.683307	1.175670	0.018039	-0.654451	1.120006	0.004829	-0.592779	0.710755	-0.288159	-0.550985	0.738844	0.225293										-0.255320	0.071364	-0.384312	-0.220209	0.078841	0.308809	-0.194047	0.077039	0.275270	0.451630	0.077185	0.161677
13500	112.500000	-0.870584	0.610096	0.084120	-0.869769	0.614563	-0.169352	-0.808462	0.856990	-0.163698	-0.796996	0.857224	0.113508	-0.706344	1.197655	-0.082435	-0.683449	1.175700	0.017850	-0.654594	1.120091	0.004753	-0.592742	0.710778	-0.288180	-0.550975	0.738870	0.225280										-0.255324	0.071469	-0.384278	-0.220239	0.078957	0.308763	-0.194077	0.077154	0.275214	0.451644	0.077290	0.161721
13501	112.508333	-0.870590	0.610201	0.084113	-0.869741	0.614552	-0.169372	-0.808436	0.856966	-0.163711	-0.796988	0.857227	0.113497	-0.706308	1.197693	-0.082654	-0.683559	1.175764	0.017704	-0.654704	1.120152	0.004638	-0.592692	0.710798	-0.288209	-0.550970	0.738892	0.225268										-0.255515	0.071606	-0.384323	-0.220285	0.079077	0.308730	-0.194116	0.077265	0.275157	0.451643	0.077248	0.161714
13502	112.516667	-0.870577	0.610207	0.084123	-0.869709	0.614536	-0.169394	-0.808457	0.856968	-0.163731	-0.796982	0.857228	0.113494	-0.706283	1.197716	-0.082867	-0.683686	1.175835	0.017535	-0.654857	1.120272	0.004584	-0.592659	0.710801	-0.288242	-0.550966	0.738914	0.225254										-0.255377	0.071853	-0.384448	-0.220327	0.079202	0.308701	-0.194153	0.077413	0.275138	0.451636	0.077194	0.161698
13503	112.525000	-0.870544	0.610130	0.084132	-0.869687	0.614526	-0.169411	-0.808414	0.856946	-0.163737	-0.796983	0.857233	0.113489	-0.706273	1.197706	-0.083140	-0.683836	1.175915	0.017323	-0.654949	1.120267	0.004396	-0.592590	0.710831	-0.288252	-0.550972	0.738938	0.225242										-0.255428	0.072016	-0.384428	-0.220365	0.079312	0.308666	-0.194207	0.077565	0.275131	0.451632	0.077196	0.161697
13504	112.533333	-0.870523	0.610116	0.084132	-0.869663	0.614528	-0.169423	-0.808402	0.856942	-0.163742	-0.796983	0.857237	0.113482	-0.706169	1.197743	-0.083423	-0.683968	1.175949	0.017060	-0.655118	1.120376	0.004319	-0.592542	0.710855	-0.288266	-0.550976	0.738952	0.225230										-0.255492	0.072190	-0.384393	-0.220430	0.079445	0.308644	-0.194261	0.077726	0.275135	0.451641	0.077281	0.161730
13505	112.541667	-0.870526	0.610164	0.084124	-0.869645	0.614537	-0.169423	-0.808369	0.856926	-0.163746	-0.796984	0.857235	0.113476	-0.706188	1.197833	-0.083826	-0.684123	1.175996	0.016824	-0.655225	1.120367	0.004105	-0.592559	0.710815	-0.288261	-0.550982	0.738969	0.225227										-0.255658	0.072327	-0.384300	-0.220442	0.079536	0.308619	-0.194319	0.077877	0.275135	0.451640	0.077245	0.161713
13506	112.550000	-0.870527	0.610204	0.084108	-0.869632	0.614552	-0.169415	-0.808372	0.856926	-0.163763	-0.796988	0.857238	0.113469	-0.706190	1.197944	-0.084298	-0.684301	1.176051	0.016541	-0.655306	1.120341	0.003860	-0.592615	0.710837	-0.288374	-0.550983	0.738994	0.225227										-0.255578	0.072737	-0.384353	-0.220510	0.079662	0.308602	-0.194353	0.077973	0.275122	0.451629	0.077192	0.161680
13507	112.558333	-0.870504	0.610170	0.084111	-0.869631	0.614571	-0.169412	-0.808334	0.856908	-0.163768	-0.796992	0.857240	0.113459	-0.706124	1.197878	-0.084560	-0.684438	1.176118	0.016296	-0.655456	1.120411	0.003734	-0.592357	0.710942	-0.288280	-0.550988	0.739017	0.225228										-0.255808	0.072945	-0.384230	-0.220522	0.079727	0.308570	-0.194373	0.078020	0.275086	0.451637	0.077231	0.161697
13508	112.566667	-0.870507	0.610214	0.084113	-0.869629	0.614584	-0.169421	-0.808296	0.856882	-0.163787	-0.796992	0.857243	0.113450	-0.705921	1.197649	-0.084820	-0.684610	1.176148	0.015988	-0.655591	1.120437	0.003528	-0.592297	0.710951	-0.288324	-0.550993	0.739032	0.225237										-0.256042	0.073185	-0.384126	-0.220556	0.079808	0.308566	-0.194378	0.078033	0.275041	0.451641	0.077274	0.161709
13509	112.575000	-0.870498	0.610185	0.084118	-0.869595	0.614568	-0.169433	-0.808275	0.856865	-0.163819	-0.796999	0.857244	0.113441	-0.705787	1.197643	-0.085193	-0.684765	1.176212	0.015655	-0.655735	1.120512	0.003358	-0.592231	0.710947	-0.288359	-0.551004	0.739041	0.225239										-0.256087	0.073588	-0.384193	-0.220576	0.079832	0.308563	-0.194378	0.078026	0.275002	0.451633	0.077179	0.161678
13510	112.583333	-0.870507	0.610239	0.084122	-0.869555	0.614551	-0.169451	-0.808250	0.856851	-0.163848	-0.797002	0.857253	0.113428	-0.705696	1.197608	-0.085653	-0.684944	1.176253	0.015318	-0.655849	1.120548	0.003155	-0.592175	0.710948	-0.288401	-0.551013	0.739046	0.225241										-0.256138	0.073973	-0.384259	-0.220594	0.079863	0.308556	-0.194382	0.078029	0.274985	0.451632	0.077188	0.161682
13511	112.591667	-0.870478	0.610165	0.084121	-0.869535	0.614537	-0.169481	-0.808181	0.856841	-0.163872	-0.797013	0.857261	0.113412	-0.705571	1.197577	-0.086032	-0.685114	1.176321	0.014978	-0.656003	1.120636	0.002997	-0.592124	0.710940	-0.288435	-0.551031	0.739047	0.225244										-0.256374	0.074177	-0.384202	-0.220587	0.079887	0.308550	-0.194381	0.078040	0.274976	0.451629	0.077174	0.161691
13512	112.600000	-0.870497	0.610243	0.084109	-0.869563	0.614517	-0.169539	-0.808146	0.856852	-0.163891	-0.797008	0.857267	0.113391	-0.705538	1.197717	-0.086655	-0.685242	1.176390	0.014644	-0.656171	1.120719	0.002805	-0.592081	0.710942	-0.288458	-0.551050	0.739033	0.225250										-0.256302	0.074621	-0.384274	-0.220552	0.079865	0.308537	-0.194399	0.078074	0.275005	0.451642	0.077286	0.161742
13513	112.608333	-0.870491	0.610233	0.084092	-0.869506	0.614535	-0.169530	-0.808106	0.856860	-0.163917	-0.797016	0.857282	0.113373	-0.705391	1.197767	-0.087096	-0.685415	1.176500	0.014290	-0.656256	1.120738	0.002557	-0.592035	0.710944	-0.288468	-0.551071	0.739024	0.225254										-0.256455	0.074869	-0.384182	-0.220592	0.079877	0.308556	-0.194416	0.078111	0.275046	0.451631	0.077198	0.161706
13514	112.616667	-0.870483	0.610228	0.084074	-0.869498	0.614552	-0.169544	-0.808071	0.856877	-0.163931	-0.797018	0.857293	0.113343	-0.705211	1.197811	-0.087465	-0.685553	1.176600	0.013968	-0.656397	1.120836	0.002404	-0.591999	0.710960	-0.288478	-0.551095	0.739022	0.225262										-0.256562	0.075115	-0.384158	-0.220579	0.079836	0.308568	-0.194427	0.078133	0.275084	0.451632	0.077200	0.161694
13515	112.625000	-0.870473	0.610178	0.084061	-0.869499	0.614577	-0.169544	-0.808026	0.856890	-0.163950	-0.797018	0.857303	0.113313	-0.705038	1.197782	-0.087899	-0.685676	1.176659	0.013602	-0.656525	1.120897	0.002246	-0.591961	0.710971	-0.288491	-0.551122	0.739012	0.225276										-0.256860	0.075175	-0.384006	-0.220562	0.079822	0.308565	-0.194410	0.078121	0.275104	0.451646	0.077296	0.161739
13516	112.633333	-0.870393	0.610083	0.084001	-0.869524	0.614605	-0.169561	-0.807985	0.856902	-0.163986	-0.797018	0.857306	0.113286	-0.704864	1.197762	-0.088249	-0.685774	1.176711	0.013313	-0.656605	1.120950	0.002078	-0.591929	0.710979	-0.288534	-0.551156	0.738996	0.225290										-0.256923	0.075452	-0.383959	-0.220523	0.079748	0.308568	-0.194397	0.078043	0.275089	0.451642	0.077209	0.161705
13517	112.641667	-0.870447	0.610218	0.084017	-0.869501	0.614618	-0.169558	-0.807925	0.856896	-0.164038	-0.797022	0.857318	0.113260	-0.704725	1.197626	-0.088554	-0.685879	1.176760	0.013020	-0.656652	1.120902	0.001830	-0.591896	0.710969	-0.288599	-0.551191	0.738988	0.225319										-0.256917	0.075760	-0.383975	-0.220531	0.079727	0.308586	-0.194369	0.077961	0.275072	0.451653	0.077237	0.161724
13518	112.650000	-0.870473	0.610251	0.084040	-0.869507	0.614622	-0.169582	-0.807872	0.856898	-0.164092	-0.797023	0.857332	0.113239	-0.704512	1.197572	-0.088988	-0.685946	1.176741	0.012710	-0.656705	1.120933	0.001708	-0.591867	0.710959	-0.288684	-0.551226	0.738977	0.225348										-0.256945	0.076047	-0.384011	-0.220525	0.079691	0.308594	-0.194338	0.077860	0.275046	0.451649	0.077174	0.161708
13519	112.658333	-0.870492	0.610254	0.084046	-0.869481	0.614614	-0.169593	-0.807814	0.856893	-0.164138	-0.797019	0.857340	0.113221	-0.704326	1.197327	-0.089073	-0.685991	1.176712	0.012476	-0.656717	1.120876	0.001550	-0.591855	0.710924	-0.288802	-0.551259	0.738955	0.225384										-0.257145	0.076189	-0.383961	-0.220494	0.079629	0.308616	-0.194304	0.077789	0.275032	0.451661	0.077216	0.161731
13520	112.666667	-0.870500	0.610263	0.084045	-0.869459	0.614607	-0.169608	-0.807778	0.856914	-0.164131	-0.797013	0.857357	0.113208	-0.704041	1.197170	-0.089438	-0.686035	1.176673	0.012245	-0.656690	1.120791	0.001365	-0.591833	0.710909	-0.288910	-0.551280	0.738934	0.225417										-0.257336	0.076332	-0.383921	-0.220436	0.079548	0.308610	-0.194272	0.077724	0.275050	0.451655	0.077164	0.161727
13521	112.675000	-0.870496	0.610229	0.084042	-0.869416	0.614624	-0.169638	-0.807722	0.856932	-0.164173	-0.797000	0.857378	0.113193	-0.703851	1.197117	-0.089677	-0.686060	1.176676	0.012056	-0.656733	1.120846	0.001333	-0.591807	0.710889	-0.288999	-0.551300	0.738908	0.225457										-0.257243	0.076591	-0.384036	-0.220429	0.079489	0.308633	-0.194248	0.077663	0.275078	0.451657	0.077162	0.161736
13522	112.683333	-0.870488	0.610186	0.084031	-0.869456	0.614613	-0.169634	-0.807668	0.856955	-0.164160	-0.796983	0.857401	0.113174	-0.703697	1.197035	-0.089766	-0.686057	1.176605	0.011830	-0.656703	1.120732	0.001127	-0.591778	0.710888	-0.289078	-0.551306	0.738881	0.225489										-0.257469	0.076641	-0.383908	-0.220382	0.079385	0.308629	-0.194241	0.077604	0.275122	0.451672	0.077267	0.161795
13523	112.691667	-0.870484	0.610248	0.083990	-0.869465	0.614632	-0.169631	-0.807584	0.857014	-0.164164	-0.796954	0.857428	0.113150	-0.703523	1.197008	-0.089925	-0.686035	1.176582	0.011678	-0.656687	1.120747	0.001087	-0.591740	0.710907	-0.289125	-0.551299	0.738854	0.225531										-0.257517	0.076768	-0.383878	-0.220334	0.079285	0.308656	-0.194210	0.077535	0.275166	0.451683	0.077279	0.161802
13524	112.700000	-0.870514	0.610262	0.084003	-0.869477	0.614654	-0.169622	-0.807554	0.857029	-0.164209	-0.796925	0.857458	0.113132	-0.703344	1.196966	-0.090077	-0.685999	1.176559	0.011546	-0.656657	1.120761	0.001051	-0.591695	0.710932	-0.289156	-0.551289	0.738825	0.225572										-0.257424	0.077012	-0.383887	-0.220299	0.079184	0.308681	-0.194175	0.077429	0.275199	0.451687	0.077287	0.161808
13525	112.708333	-0.870515	0.610269	0.083997	-0.869499	0.614681	-0.169621	-0.807432	0.857070	-0.164232	-0.796889	0.857493	0.113109	-0.703097	1.197038	-0.090279	-0.685950	1.176539	0.011431	-0.656603	1.120688	0.000910	-0.591637	0.710935	-0.289178	-0.551272	0.738801	0.225615										-0.257509	0.077037	-0.383837	-0.220249	0.079066	0.308700	-0.194122	0.077289	0.275215	0.451681	0.077235	0.161797
13526	112.716667	-0.870461	0.610244	0.083947	-0.869518	0.614699	-0.169628	-0.807337	0.857093	-0.164326	-0.796843	0.857524	0.113086	-0.702945	1.196948	-0.090326	-0.685875	1.176502	0.011350	-0.656491	1.120559	0.000763	-0.591595	0.710920	-0.289220	-0.551265	0.738781	0.225668										-0.257588	0.077055	-0.383791	-0.220202	0.078949	0.308728	-0.194059	0.077119	0.275212	0.451699	0.077270	0.161823
13527	112.725000	-0.870449	0.610216	0.083950	-0.869497	0.614700	-0.169629	-0.807277	0.857094	-0.164309	-0.796791	0.857548	0.113066	-0.702721	1.196959	-0.090470	-0.685782	1.176444	0.011297	-0.656408	1.120524	0.000770	-0.591547	0.710898	-0.289268	-0.551239	0.738753	0.225730										-0.257496	0.077184	-0.383861	-0.220172	0.078846	0.308761	-0.193994	0.076940	0.275210	0.451698	0.077222	0.161810
13528	112.733333	-0.870504	0.610333	0.083995	-0.869434	0.614716	-0.169652	-0.807177	0.857110	-0.164401	-0.796732	0.857578	0.113041	-0.702611	1.197121	-0.090769	-0.685674	1.176380	0.011263	-0.656286	1.120431	0.000757	-0.591500	0.710866	-0.289321	-0.551223	0.738724	0.225783										-0.257389	0.077282	-0.383938	-0.220103	0.078705	0.308788	-0.193922	0.076760	0.275205	0.451693	0.077161	0.161792
13529	112.741667	-0.870501	0.610363	0.083990	-0.869434	0.614709	-0.169666	-0.807094	0.857129	-0.164430	-0.796664	0.857606	0.113021	-0.702472	1.197061	-0.090727	-0.685540	1.176331	0.011264	-0.656205	1.120396	0.000682	-0.591451	0.710843	-0.289372	-0.551203	0.738708	0.225845										-0.257513	0.077218	-0.383874	-0.220047	0.078568	0.308810	-0.193868	0.076605	0.275234	0.451708	0.077185	0.161807
13530	112.750000	-0.870503	0.610377	0.083989	-0.869435	0.614716	-0.169668	-0.807025	0.857162	-0.164444	-0.796595	0.857629	0.112998	-0.702347	1.197015	-0.090652	-0.685401	1.176204	0.011245	-0.656080	1.120333	0.000680	-0.591406	0.710824	-0.289408	-0.551174	0.738686	0.225902										-0.257640	0.077063	-0.383842	-0.219677	0.078186	0.308726	-0.193813	0.076465	0.275276	0.451721	0.077243	0.161829
13531	112.758333	-0.870490	0.610408	0.083972	-0.869426	0.614748	-0.169672	-0.806959	0.857205	-0.164450	-0.796513	0.857651	0.112981	-0.702070	1.196851	-0.090446	-0.685250	1.176093	0.011249	-0.655908	1.120240	0.000754	-0.591393	0.710871	-0.289551	-0.551150	0.738659	0.225955										-0.257454	0.077099	-0.383946	-0.219759	0.078135	0.308814	-0.193760	0.076311	0.275330	0.451719	0.077248	0.161825
13532	112.766667	-0.870474	0.610440	0.083951	-0.869375	0.614815	-0.169678	-0.806890	0.857251	-0.164386	-0.796427	0.857676	0.112965	-0.701930	1.196860	-0.090294	-0.685114	1.176045	0.011327	-0.655768	1.120213	0.000790	-0.591344	0.710806	-0.289441	-0.551121	0.738631	0.226003										-0.257412	0.077033	-0.383936	-0.219792	0.077977	0.308885	-0.193697	0.076126	0.275393	0.451699	0.077158	0.161785
13533	112.775000	-0.870464	0.610448	0.083937	-0.869419	0.614853	-0.169664	-0.806813	0.857289	-0.164415	-0.796338	0.857699	0.112951	-0.701761	1.196913	-0.090256	-0.684943	1.175978	0.011405	-0.655514	1.120043	0.000672	-0.591331	0.710824	-0.289402	-0.551095	0.738613	0.226052										-0.257435	0.076881	-0.383867	-0.219698	0.077732	0.308897	-0.193608	0.075860	0.275439	0.451715	0.077262	0.161823
13534	112.783333	-0.870458	0.610472	0.083933	-0.869422	0.614909	-0.169655	-0.806734	0.857320	-0.164447	-0.796246	0.857716	0.112945	-0.701652	1.196915	-0.090068	-0.684778	1.175912	0.011542	-0.655408	1.120028	0.000845	-0.591326	0.710845	-0.289374	-0.551063	0.738590	0.226106										-0.257277	0.076797	-0.383904	-0.219515	0.077613	0.309055	-0.193504	0.075540	0.275480	0.451716	0.077276	0.161830
13535	112.791667	-0.870435	0.610519	0.083925	-0.869342	0.614974	-0.169651	-0.806655	0.857344	-0.164451	-0.796147	0.857736	0.112947	-0.701531	1.196920	-0.089925	-0.684587	1.175842	0.011640	-0.655301	1.119992	0.000891	-0.591333	0.710850	-0.289442	-0.551024	0.738563	0.226158										-0.257264	0.076534	-0.383878	-0.219453	0.077134	0.309000	-0.193361	0.075117	0.275514	0.451702	0.077179	0.161783
13536	112.800000	-0.870420	0.610561	0.083929	-0.869346	0.615022	-0.169664	-0.806528	0.857384	-0.164408	-0.796039	0.857754	0.112948	-0.701355	1.196911	-0.089899	-0.684402	1.175771	0.011798	-0.655105	1.119965	0.001017	-0.591321	0.710821	-0.289352	-0.550977	0.738532	0.226208										-0.257084	0.076351	-0.383959	-0.219264	0.076729	0.309044	-0.193211	0.074656	0.275550	0.451701	0.077179	0.161784
13537	112.808333	-0.870390	0.610587	0.083904	-0.869362	0.615029	-0.169673	-0.806428	0.857410	-0.164463	-0.795935	0.857767	0.112959	-0.701369	1.197087	-0.089783	-0.684208	1.175701	0.011942	-0.654929	1.119849	0.001056	-0.591407	0.710699	-0.289342	-0.550914	0.738505	0.226250										-0.257118	0.075930	-0.383881	-0.219111	0.076327	0.309120	-0.193038	0.074118	0.275604	0.451713	0.077217	0.161800
13538	112.816667	-0.870386	0.610615	0.083943	-0.869309	0.615057	-0.169682	-0.806353	0.857437	-0.164461	-0.795821	0.857776	0.112970	-0.701249	1.197108	-0.089594	-0.684002	1.175629	0.012107	-0.654750	1.119810	0.001157	-0.591334	0.710748	-0.289333	-0.550837	0.738463	0.226281										-0.256874	0.075591	-0.384006	-0.218916	0.075811	0.309210	-0.192848	0.073543	0.275680	0.451720	0.077166	0.161781
13539	112.825000	-0.870347	0.610657	0.083937	-0.869254	0.615072	-0.169670	-0.806288	0.857460	-0.164407	-0.795705	0.857787	0.112983	-0.701087	1.197152	-0.089527	-0.683815	1.175566	0.012248	-0.654571	1.119761	0.001250	-0.591458	0.710672	-0.289412	-0.550757	0.738423	0.226298										-0.256613	0.075251	-0.384101	-0.218711	0.075314	0.309290	-0.192664	0.072951	0.275760	0.451710	0.077164	0.161774
13540	112.833333	-0.870363	0.610716	0.083938	-0.869261	0.615095	-0.169680	-0.806213	0.857498	-0.164412	-0.795586	0.857800	0.112999	-0.701044	1.197095	-0.089233	-0.683618	1.175498	0.012402	-0.654388	1.119707	0.001346	-0.591504	0.710511	-0.289211	-0.550664	0.738377	0.226309										-0.256609	0.074437	-0.384065	-0.218487	0.074760	0.309374	-0.192460	0.072358	0.275886	0.451720	0.077246	0.161810
13541	112.841667	-0.870312	0.610716	0.083933	-0.869249	0.615152	-0.169649	-0.806144	0.857533	-0.164380	-0.795471	0.857809	0.113016	-0.700803	1.196948	-0.088865	-0.683384	1.175426	0.012606	-0.654179	1.119609	0.001400	-0.591509	0.710486	-0.289144	-0.550569	0.738326	0.226316										-0.256310	0.073641	-0.384112	-0.218210	0.074158	0.309448	-0.192267	0.071785	0.276006	0.451726	0.077256	0.161811
13542	112.850000	-0.870307	0.610755	0.083935	-0.869193	0.615213	-0.169622	-0.806080	0.857572	-0.164354	-0.795354	0.857817	0.113044	-0.700697	1.197007	-0.088683	-0.683177	1.175359	0.012776	-0.653988	1.119606	0.001610	-0.591512	0.710441	-0.289103	-0.550458	0.738285	0.226324										-0.255692	0.072900	-0.384325	-0.218003	0.073576	0.309544	-0.192075	0.071166	0.276111	0.451712	0.077170	0.161771
13543	112.858333	-0.870282	0.610786	0.083943	-0.869178	0.615249	-0.169573	-0.806005	0.857596	-0.164259	-0.795236	0.857830	0.113068	-0.700579	1.196992	-0.088437	-0.682944	1.175277	0.012981	-0.653782	1.119526	0.001691	-0.591528	0.710435	-0.289102	-0.550340	0.738238	0.226314										-0.255259	0.071835	-0.384274	-0.217800	0.073047	0.309639	-0.191873	0.070560	0.276185	0.451719	0.077221	0.161790
13544	112.866667	-0.870250	0.610828	0.083960	-0.869202	0.615288	-0.169539	-0.805912	0.857615	-0.164294	-0.795115	0.857839	0.113097	-0.700536	1.196929	-0.088081	-0.682733	1.175201	0.013160	-0.653589	1.119411	0.001738	-0.591496	0.710393	-0.288998	-0.550217	0.738192	0.226313										-0.255107	0.071000	-0.384170	-0.217592	0.072511	0.309723	-0.191688	0.069963	0.276244	0.451724	0.077266	0.161812
13545	112.875000	-0.870187	0.610845	0.083935	-0.869185	0.615337	-0.169512	-0.805835	0.857632	-0.164243	-0.794989	0.857845	0.113133	-0.700415	1.196917	-0.087948	-0.682518	1.175127	0.013370	-0.653361	1.119365	0.001911	-0.591496	0.710384	-0.289043	-0.550086	0.738144	0.226310										-0.255125	0.070790	-0.384271	-0.217394	0.072011	0.309812	-0.191489	0.069353	0.276294	0.451737	0.077273	0.161806
13546	112.883333	-0.870155	0.610882	0.083943	-0.869131	0.615359	-0.169513	-0.805761	0.857652	-0.164244	-0.794864	0.857856	0.113170	-0.700293	1.196903	-0.087842	-0.682286	1.175038	0.013545	-0.653144	1.119307	0.002067	-0.591491	0.710364	-0.289118	-0.549953	0.738100	0.226306										-0.255091	0.070645	-0.384315	-0.217189	0.071434	0.309881	-0.191268	0.068741	0.276333	0.451732	0.077269	0.161813
13547	112.891667	-0.870193	0.610955	0.084030	-0.869153	0.615383	-0.169477	-0.805696	0.857693	-0.164147	-0.794738	0.857883	0.113217	-0.700200	1.196879	-0.087501	-0.682095	1.174969	0.013752	-0.652944	1.119194	0.002124	-0.591459	0.710333	-0.289115	-0.549817	0.738062	0.226302										-0.255098	0.070552	-0.384338	-0.216941	0.070879	0.309933	-0.191076	0.068132	0.276378	0.451739	0.077214	0.161790
13548	112.900000	-0.870047	0.610848	0.083957	-0.869142	0.615405	-0.169455	-0.805626	0.857698	-0.164088	-0.794606	0.857902	0.113265	-0.700072	1.196863	-0.087370	-0.681887	1.174874	0.013931	-0.652744	1.119094	0.002205	-0.591419	0.710318	-0.289107	-0.549673	0.738018	0.226301										-0.255119	0.070518	-0.384371	-0.216730	0.070309	0.310013	-0.190893	0.067532	0.276464	0.451750	0.077261	0.161808
13549	112.908333	-0.870014	0.610926	0.083965	-0.869126	0.615442	-0.169425	-0.805558	0.857776	-0.164039	-0.794483	0.857927	0.113317	-0.699984	1.196832	-0.087176	-0.681675	1.174791	0.014106	-0.652525	1.119039	0.002367	-0.591385	0.710326	-0.289100	-0.549528	0.737967	0.226297										-0.255128	0.070514	-0.384400	-0.216471	0.069690	0.310100	-0.190675	0.066934	0.276554	0.451747	0.077214	0.161784
13550	112.916667	-0.870184	0.611070	0.084066	-0.869121	0.615503	-0.169391	-0.805492	0.857816	-0.163973	-0.794356	0.857955	0.113374	-0.699883	1.196809	-0.086940	-0.681467	1.174731	0.014284	-0.652324	1.118995	0.002492	-0.591353	0.710346	-0.289086	-0.549395	0.737917	0.226287										-0.255127	0.070513	-0.384405	-0.216233	0.069048	0.310208	-0.190454	0.066269	0.276651	0.451749	0.077259	0.161793
13551	112.925000	-0.870167	0.611069	0.084073	-0.869187	0.615538	-0.169345	-0.805442	0.857884	-0.163892	-0.794230	0.857974	0.113424	-0.699810	1.196823	-0.086645	-0.681254	1.174681	0.014451	-0.652159	1.118945	0.002563	-0.591312	0.710350	-0.288996	-0.549272	0.737876	0.226284										-0.255132	0.070526	-0.384383	-0.215961	0.068369	0.310270	-0.190265	0.065538	0.276735	0.451753	0.077214	0.161782
13552	112.933333	-0.870098	0.610973	0.084067	-0.869209	0.615590	-0.169298	-0.805400	0.857919	-0.163842	-0.794106	0.857993	0.113485	-0.699700	1.196815	-0.086566	-0.681052	1.174639	0.014619	-0.651971	1.118944	0.002701	-0.591322	0.710415	-0.289007	-0.549154	0.737823	0.226276										-0.255126	0.070559	-0.384368	-0.215648	0.067631	0.310306	-0.190040	0.064842	0.276819	0.451746	0.077160	0.161766
13553	112.941667	-0.870170	0.611134	0.084084	-0.869221	0.615642	-0.169268	-0.805353	0.857971	-0.163790	-0.793985	0.858011	0.113538	-0.699623	1.196837	-0.086252	-0.680856	1.174612	0.014773	-0.651790	1.118898	0.002831	-0.591323	0.710448	-0.288964	-0.549047	0.737776	0.226277										-0.254988	0.070678	-0.384442	-0.215490	0.067123	0.310393	-0.189883	0.064321	0.276842	0.451758	0.077201	0.161784
13554	112.950000	-0.870038	0.611035	0.084026	-0.869250	0.615692	-0.169240	-0.805308	0.858020	-0.163740	-0.793872	0.858020	0.113594	-0.699545	1.196831	-0.085993	-0.680671	1.174596	0.014926	-0.651576	1.118834	0.002914	-0.591328	0.710469	-0.288918	-0.548941	0.737721	0.226273										-0.255136	0.070598	-0.384358	-0.215417	0.066938	0.310438	-0.189811	0.064100	0.276835	0.451771	0.077265	0.161815
13555	112.958333	-0.870087	0.611066	0.084098	-0.869253	0.615739	-0.169217	-0.805275	0.858067	-0.163695	-0.793763	0.858028	0.113647	-0.699417	1.196865	-0.085888	-0.680464	1.174586	0.015087	-0.651427	1.118839	0.003000	-0.591335	0.710481	-0.288885	-0.548853	0.737659	0.226272										-0.255146	0.070616	-0.384373	-0.215400	0.066891	0.310436	-0.189788	0.063986	0.276818	0.451764	0.077215	0.161806
13556	112.966667	-0.870135	0.611192	0.084132	-0.869204	0.615834	-0.169191	-0.805249	0.858122	-0.163646	-0.793660	0.858026	0.113701	-0.699426	1.197069	-0.085935	-0.680297	1.174587	0.015283	-0.651310	1.118889	0.003179	-0.591339	0.710498	-0.288856	-0.548768	0.737608	0.226273										-0.254945	0.070843	-0.384495	-0.215369	0.066772	0.310449	-0.189797	0.063878	0.276812	0.451758	0.077156	0.161787
13557	112.975000	-0.870012	0.611122	0.084056	-0.869269	0.615867	-0.169168	-0.805238	0.858181	-0.163559	-0.793560	0.858028	0.113754	-0.699368	1.197102	-0.085743	-0.680130	1.174574	0.015423	-0.651166	1.118857	0.003238	-0.591300	0.710454	-0.288736	-0.548686	0.737539	0.226280										-0.255182	0.070681	-0.384403	-0.215366	0.066728	0.310462	-0.189788	0.063848	0.276816	0.451767	0.077260	0.161830
13558	112.983333	-0.870057	0.611224	0.084084	-0.869271	0.615923	-0.169133	-0.805206	0.858241	-0.163525	-0.793473	0.858025	0.113806	-0.699139	1.196988	-0.085388	-0.679976	1.174533	0.015561	-0.651001	1.118808	0.003341	-0.591330	0.710554	-0.288800	-0.548610	0.737478	0.226289										-0.255218	0.070730	-0.384402	-0.215357	0.066694	0.310468	-0.189787	0.063851	0.276851	0.451768	0.077260	0.161828
13559	112.991667	-0.870064	0.611173	0.084116	-0.869237	0.615958	-0.169084	-0.805204	0.858305	-0.163411	-0.793388	0.858014	0.113862	-0.699101	1.196969	-0.085220	-0.679822	1.174505	0.015721	-0.650864	1.118770	0.003452	-0.591326	0.710586	-0.288786	-0.548542	0.737433	0.226309										-0.255103	0.070902	-0.384471	-0.215336	0.066625	0.310481	-0.189791	0.063837	0.276879	0.451762	0.077209	0.161801
13560	113.000000	-0.869985	0.611141	0.084038	-0.869239	0.615996	-0.169060	-0.805167	0.858355	-0.163415	-0.793311	0.858010	0.113907	-0.699046	1.196987	-0.085068	-0.679695	1.174474	0.015868	-0.650756	1.118759	0.003547	-0.591326	0.710614	-0.288768	-0.548476	0.737392	0.226325										-0.255040	0.071103	-0.384467	-0.215318	0.066572	0.310484	-0.189800	0.063829	0.276907	0.451751	0.077144	0.161769
13561	113.008333	-0.870010	0.611198	0.084034	-0.869257	0.616009	-0.169057	-0.805148	0.858387	-0.163367	-0.793244	0.858000	0.113953	-0.698991	1.196997	-0.084880	-0.679562	1.174440	0.016010	-0.650651	1.118739	0.003655	-0.591303	0.710603	-0.288700	-0.548424	0.737358	0.226340										-0.255283	0.071017	-0.384328	-0.215305	0.066541	0.310496	-0.189801	0.063789	0.276917	0.451757	0.077241	0.161800
13562	113.016667	-0.870045	0.611163	0.084078	-0.869269	0.616044	-0.169064	-0.805128	0.858401	-0.163281	-0.793187	0.857992	0.113998	-0.698956	1.197007	-0.084691	-0.679451	1.174396	0.016151	-0.650543	1.118710	0.003768	-0.591330	0.710639	-0.288747	-0.548376	0.737326	0.226356										-0.255189	0.071193	-0.384366	-0.215286	0.066494	0.310503	-0.189795	0.063718	0.276907	0.451748	0.077141	0.161752
13563	113.025000	-0.869993	0.611186	0.084009	-0.869254	0.616043	-0.169066	-0.805088	0.858423	-0.163255	-0.793140	0.857979	0.114037	-0.698933	1.196971	-0.084556	-0.679335	1.174371	0.016327	-0.650440	1.118671	0.003893	-0.591329	0.710637	-0.288749	-0.548339	0.737288	0.226367										-0.255191	0.071289	-0.384367	-0.215277	0.066465	0.310509	-0.189758	0.063673	0.276882	0.451745	0.077141	0.161751
13564	113.033333	-0.869984	0.611192	0.083994	-0.869264	0.616043	-0.169094	-0.805029	0.858457	-0.163295	-0.793107	0.857965	0.114071	-0.698942	1.196915	-0.084236	-0.679234	1.174318	0.016466	-0.650354	1.118630	0.004020	-0.591325	0.710634	-0.288759	-0.548309	0.737248	0.226377										-0.255305	0.071369	-0.384251	-0.215262	0.066432	0.310516	-0.189735	0.063606	0.276859	0.451755	0.077234	0.161790
13565	113.041667	-0.869960	0.611265	0.083937	-0.869270	0.616054	-0.169123	-0.805046	0.858436	-0.163196	-0.793083	0.857948	0.114100	-0.698923	1.196917	-0.084067	-0.679164	1.174306	0.016659	-0.650272	1.118607	0.004137	-0.591307	0.710598	-0.288726	-0.548288	0.737203	0.226377										-0.255509	0.071527	-0.384287	-0.215258	0.066413	0.310527	-0.189723	0.063562	0.276849	0.451747	0.077243	0.161782
13566	113.050000	-0.869864	0.611132	0.083897	-0.869250	0.616045	-0.169132	-0.805040	0.858433	-0.163229	-0.793070	0.857923	0.114125	-0.698852	1.196987	-0.083965	-0.679057	1.174243	0.016846	-0.650199	1.118581	0.004241	-0.591304	0.710638	-0.288770	-0.548272	0.737149	0.226371										-0.255363	0.071865	-0.384390	-0.215241	0.066374	0.310530	-0.189724	0.063540	0.276856	0.451732	0.077156	0.161738
13567	113.058333	-0.869839	0.611111	0.083876	-0.869214	0.616039	-0.169123	-0.805027	0.858466	-0.163141	-0.793070	0.857891	0.114146	-0.698959	1.197204	-0.083968	-0.678993	1.174217	0.016997	-0.650133	1.118521	0.004375	-0.591284	0.710660	-0.288776	-0.548266	0.737097	0.226370										-0.255401	0.072070	-0.384399	-0.215235	0.066355	0.310546	-0.189746	0.063518	0.276893	0.451727	0.077203	0.161751
13568	113.066667	-0.869813	0.611082	0.083852	-0.869216	0.616066	-0.169143	-0.804991	0.858519	-0.163179	-0.793076	0.857862	0.114161	-0.698977	1.197217	-0.083839	-0.678935	1.174190	0.017146	-0.650094	1.118495	0.004478	-0.591214	0.710620	-0.288663	-0.548260	0.737048	0.226366										-0.255710	0.072091	-0.384252	-0.215232	0.066337	0.310556	-0.189763	0.063532	0.276923	0.451722	0.077248	0.161753
13569	113.075000	-0.869857	0.611125	0.083857	-0.869193	0.616046	-0.169133	-0.805009	0.858506	-0.163125	-0.793090	0.857819	0.114170	-0.698957	1.197163	-0.083410	-0.678883	1.174176	0.017322	-0.650080	1.118535	0.004606	-0.591219	0.710702	-0.288757	-0.548266	0.737002	0.226362										-0.255807	0.072373	-0.384228	-0.215226	0.066322	0.310566	-0.189761	0.063551	0.276941	0.451718	0.077250	0.161741
13570	113.083333	-0.869781	0.611027	0.083814	-0.869149	0.616042	-0.169129	-0.805006	0.858515	-0.163094	-0.793111	0.857777	0.114172	-0.699031	1.197283	-0.083330	-0.678832	1.174164	0.017499	-0.650012	1.118480	0.004720	-0.591149	0.710662	-0.288639	-0.548278	0.736958	0.226359										-0.255666	0.072852	-0.384331	-0.215218	0.066293	0.310573	-0.189750	0.063554	0.276954	0.451704	0.077147	0.161691
13571	113.091667	-0.869769	0.611012	0.083800	-0.869104	0.616051	-0.169158	-0.804981	0.858512	-0.163136	-0.793142	0.857740	0.114176	-0.699059	1.197309	-0.083141	-0.678798	1.174142	0.017697	-0.649982	1.118443	0.004852	-0.591155	0.710717	-0.288733	-0.548297	0.736909	0.226344										-0.255771	0.073107	-0.384305	-0.215217	0.066284	0.310580	-0.189755	0.063509	0.276946	0.451688	0.077127	0.161671
13572	113.100000	-0.869766	0.611009	0.083790	-0.869087	0.616006	-0.169197	-0.805012	0.858461	-0.163103	-0.793174	0.857702	0.114171	-0.699111	1.197303	-0.082988	-0.678774	1.174113	0.017891	-0.649987	1.118447	0.005035	-0.590952	0.710890	-0.288784	-0.548327	0.736869	0.226336										-0.256100	0.073231	-0.384130	-0.215212	0.066269	0.310579	-0.189756	0.063444	0.276927	0.451680	0.077117	0.161666
13573	113.108333	-0.869761	0.611002	0.083785	-0.869089	0.616013	-0.169192	-0.804993	0.858446	-0.163145	-0.793215	0.857662	0.114171	-0.699155	1.197332	-0.082771	-0.678762	1.174075	0.018050	-0.649984	1.118435	0.005131	-0.591085	0.710725	-0.288716	-0.548365	0.736832	0.226330										-0.256121	0.073585	-0.384180	-0.215206	0.066256	0.310591	-0.189721	0.063420	0.276893	0.451683	0.077171	0.161686
13574	113.116667	-0.869760	0.611004	0.083786	-0.869009	0.615994	-0.169231	-0.804964	0.858475	-0.163119	-0.793254	0.857623	0.114166	-0.699122	1.197185	-0.082416	-0.678750	1.174033	0.018225	-0.649968	1.118387	0.005249	-0.591044	0.710743	-0.288700	-0.548415	0.736797	0.226327										-0.256173	0.073952	-0.384178	-0.215204	0.066247	0.310592	-0.189711	0.063385	0.276877	0.451667	0.077111	0.161659
13575	113.125000	-0.869753	0.610991	0.083777	-0.869026	0.616029	-0.169242	-0.804985	0.858472	-0.163100	-0.793303	0.857589	0.114169	-0.699236	1.197148	-0.082088	-0.678741	1.173959	0.018378	-0.649970	1.118358	0.005364	-0.590982	0.710736	-0.288627	-0.548474	0.736769	0.226332										-0.256368	0.074109	-0.384134	-0.215198	0.066233	0.310597	-0.189730	0.063349	0.276892	0.451668	0.077175	0.161676
13576	113.133333	-0.869749	0.610976	0.083768	-0.869042	0.616039	-0.169238	-0.804999	0.858470	-0.163099	-0.793351	0.857555	0.114161	-0.699281	1.197246	-0.081900	-0.678768	1.173956	0.018593	-0.649973	1.118328	0.005479	-0.590915	0.710742	-0.288542	-0.548538	0.736745	0.226340										-0.256553	0.074267	-0.384075	-0.215192	0.066223	0.310597	-0.189737	0.063356	0.276913	0.451654	0.077123	0.161646
13577	113.141667	-0.869811	0.611060	0.083783	-0.869030	0.616042	-0.169234	-0.804978	0.858522	-0.163094	-0.793406	0.857521	0.114157	-0.699390	1.197234	-0.081723	-0.678775	1.173902	0.018783	-0.649974	1.118303	0.005614	-0.590883	0.710856	-0.288592	-0.548611	0.736720	0.226354										-0.256380	0.074713	-0.384178	-0.215192	0.066217	0.310609	-0.189727	0.063417	0.276933	0.451665	0.077188	0.161661
13578	113.150000	-0.869746	0.610923	0.083748	-0.868950	0.616055	-0.169244	-0.804990	0.858534	-0.163094	-0.793466	0.857497	0.114153	-0.699488	1.197284	-0.081536	-0.678799	1.173866	0.018936	-0.649976	1.118284	0.005748	-0.590835	0.710893	-0.288550	-0.548693	0.736707	0.226376										-0.256582	0.074828	-0.384099	-0.215185	0.066201	0.310607	-0.189758	0.063416	0.276979	0.451660	0.077142	0.161635
13579	113.158333	-0.869738	0.610885	0.083723	-0.868957	0.616036	-0.169235	-0.804978	0.858505	-0.163122	-0.793526	0.857477	0.114145	-0.699600	1.197318	-0.081262	-0.678832	1.173831	0.019089	-0.650007	1.118263	0.005870	-0.590756	0.710883	-0.288414	-0.548772	0.736693	0.226401										-0.256710	0.075017	-0.383999	-0.215182	0.066192	0.310613	-0.189755	0.063414	0.276981	0.451662	0.077185	0.161650
13580	113.166667	-0.869740	0.610858	0.083713	-0.869018	0.616048	-0.169259	-0.804987	0.858476	-0.163105	-0.793592	0.857457	0.114141	-0.699705	1.197340	-0.081102	-0.678868	1.173802	0.019242	-0.650031	1.118236	0.005955	-0.590714	0.710906	-0.288387	-0.548856	0.736681	0.226429										-0.256856	0.075214	-0.383911	-0.215184	0.066188	0.310615	-0.189749	0.063382	0.276975	0.451667	0.077134	0.161620
13581	113.175000	-0.869782	0.610898	0.083723	-0.868971	0.616029	-0.169242	-0.804952	0.858485	-0.163132	-0.793668	0.857439	0.114136	-0.699797	1.197356	-0.080959	-0.678920	1.173792	0.019417	-0.650092	1.118231	0.006078	-0.590699	0.710944	-0.288437	-0.548936	0.736673	0.226462										-0.256883	0.075491	-0.383913	-0.215178	0.066179	0.310623	-0.189717	0.063378	0.276940	0.451673	0.077127	0.161620
13582	113.183333	-0.869763	0.610827	0.083708	-0.868922	0.616011	-0.169278	-0.804953	0.858470	-0.163148	-0.793741	0.857426	0.114133	-0.699945	1.197352	-0.080685	-0.678976	1.173764	0.019579	-0.650133	1.118212	0.006177	-0.590683	0.710978	-0.288494	-0.549017	0.736662	0.226488										-0.256835	0.075851	-0.383965	-0.215187	0.066175	0.310625	-0.189719	0.063305	0.276924	0.451679	0.077118	0.161616
13583	113.191667	-0.869778	0.610824	0.083711	-0.869003	0.616004	-0.169282	-0.804986	0.858437	-0.163142	-0.793822	0.857408	0.114128	-0.699997	1.197447	-0.080615	-0.679013	1.173746	0.019758	-0.650239	1.118235	0.006297	-0.590613	0.710952	-0.288396	-0.549101	0.736655	0.226516										-0.257118	0.075924	-0.383835	-0.215175	0.066165	0.310625	-0.189707	0.063270	0.276908	0.451691	0.077169	0.161645
13584	113.200000	-0.869844	0.610803	0.083764	-0.868996	0.616013	-0.169271	-0.804992	0.858441	-0.163134	-0.793903	0.857383	0.114125	-0.700100	1.197418	-0.080422	-0.679057	1.173700	0.019913	-0.650291	1.118213	0.006402	-0.590615	0.711026	-0.288501	-0.549178	0.736641	0.226543										-0.257260	0.076143	-0.383819	-0.215178	0.066163	0.310634	-0.189684	0.063292	0.276891	0.451707	0.077229	0.161667
13585	113.208333	-0.869818	0.610787	0.083704	-0.868961	0.615979	-0.169267	-0.805000	0.858490	-0.163128	-0.793984	0.857355	0.114126	-0.700238	1.197473	-0.080174	-0.679113	1.173674	0.020078	-0.650336	1.118190	0.006503	-0.590542	0.711010	-0.288405	-0.549251	0.736632	0.226568										-0.257205	0.076375	-0.383895	-0.215177	0.066158	0.310636	-0.189694	0.063313	0.276914	0.451698	0.077115	0.161617
13586	113.216667	-0.869846	0.610763	0.083693	-0.868951	0.615977	-0.169292	-0.805041	0.858491	-0.163146	-0.794068	0.857329	0.114133	-0.700364	1.197462	-0.080043	-0.679171	1.173647	0.020247	-0.650376	1.118156	0.006615	-0.590506	0.711037	-0.288404	-0.549331	0.736627	0.226587										-0.257324	0.076473	-0.383840	-0.215171	0.066144	0.310633	-0.189706	0.063348	0.276942	0.451706	0.077124	0.161617
13587	113.225000	-0.869862	0.610725	0.083677	-0.869013	0.615976	-0.169269	-0.805091	0.858497	-0.163111	-0.794152	0.857299	0.114136	-0.700503	1.197478	-0.079742	-0.679221	1.173608	0.020419	-0.650413	1.118135	0.006732	-0.590475	0.711083	-0.288374	-0.549407	0.736614	0.226606										-0.257346	0.076644	-0.383794	-0.215172	0.066137	0.310636	-0.189734	0.063364	0.276983	0.451719	0.077191	0.161653
13588	113.233333	-0.869880	0.610680	0.083656	-0.868970	0.615928	-0.169286	-0.805143	0.858485	-0.163097	-0.794239	0.857265	0.114148	-0.700595	1.197487	-0.079638	-0.679262	1.173569	0.020576	-0.650423	1.118104	0.006873	-0.590483	0.711158	-0.288444	-0.549473	0.736597	0.226626										-0.257253	0.076769	-0.383852	-0.215177	0.066140	0.310650	-0.189737	0.063389	0.276988	0.451714	0.077139	0.161636
13589	113.241667	-0.869925	0.610643	0.083676	-0.869009	0.615913	-0.169304	-0.805154	0.858500	-0.163115	-0.794321	0.857234	0.114160	-0.700851	1.197618	-0.079618	-0.679282	1.173537	0.020752	-0.650507	1.118142	0.007067	-0.590470	0.711129	-0.288373	-0.549545	0.736575	0.226647										-0.257303	0.076814	-0.383787	-0.215179	0.066127	0.310653	-0.189741	0.063366	0.276994	0.451727	0.077198	0.161665
13590	113.250000	-0.870064	0.610730	0.083734	-0.869052	0.615885	-0.169322	-0.805221	0.858456	-0.163095	-0.794406	0.857200	0.114173	-0.700934	1.197639	-0.079439	-0.679317	1.173511	0.020890	-0.650536	1.118121	0.007190	-0.590453	0.711104	-0.288282	-0.549604	0.736555	0.226680										-0.257427	0.076657	-0.383731	-0.215172	0.066117	0.310643	-0.189749	0.063320	0.276980	0.451746	0.077232	0.161695
13591	113.258333	-0.870015	0.610644	0.083695	-0.869058	0.615856	-0.169316	-0.805266	0.858445	-0.163081	-0.794492	0.857162	0.114193	-0.701053	1.197599	-0.079280	-0.679366	1.173496	0.021073	-0.650562	1.118103	0.007303	-0.590460	0.711101	-0.288229	-0.549653	0.736530	0.226727										-0.257310	0.076658	-0.383799	-0.215177	0.066123	0.310653	-0.189718	0.063296	0.276949	0.451757	0.077234	0.161712
13592	113.266667	-0.870096	0.610669	0.083731	-0.869052	0.615810	-0.169336	-0.805289	0.858463	-0.163080	-0.794573	0.857118	0.114214	-0.701155	1.197568	-0.079146	-0.679389	1.173471	0.021217	-0.650591	1.118088	0.007412	-0.590480	0.711092	-0.288163	-0.549687	0.736510	0.226775										-0.257189	0.076634	-0.383865	-0.215162	0.066095	0.310658	-0.189695	0.063264	0.276920	0.451756	0.077136	0.161686
13593	113.275000	-0.870136	0.610651	0.083757	-0.869082	0.615845	-0.169308	-0.805335	0.858474	-0.163051	-0.794748	0.857093	0.114278	-0.701157	1.197419	-0.078783	-0.679423	1.173457	0.021351	-0.650621	1.118072	0.007519	-0.590513	0.711085	-0.288092	-0.549703	0.736500	0.226828										-0.257143	0.076497	-0.383888	-0.215170	0.066105	0.310660	-0.189711	0.063226	0.276942	0.451765	0.077120	0.161687
13594	113.283333	-0.870021	0.610470	0.083711	-0.869110	0.615790	-0.169306	-0.805435	0.858443	-0.162982	-0.794745	0.857034	0.114254	-0.701229	1.197476	-0.078655	-0.679464	1.173462	0.021477	-0.650659	1.118061	0.007618	-0.590556	0.711090	-0.287995	-0.549701	0.736496	0.226883										-0.257078	0.076400	-0.383886	-0.215170	0.066098	0.310662	-0.189719	0.063247	0.276957	0.451788	0.077214	0.161743
13595	113.291667	-0.870037	0.610505	0.083671	-0.869130	0.615764	-0.169298	-0.805508	0.858443	-0.162975	-0.794837	0.856998	0.114280	-0.701252	1.197548	-0.078405	-0.679511	1.173490	0.021620	-0.650705	1.118067	0.007696	-0.590613	0.711085	-0.287909	-0.549685	0.736494	0.226930										-0.257005	0.076203	-0.383918	-0.215165	0.066092	0.310662	-0.189723	0.063292	0.276979	0.451784	0.077118	0.161712
13596	113.300000	-0.870171	0.610511	0.083765	-0.869107	0.615760	-0.169306	-0.805555	0.858460	-0.162953	-0.794922	0.856960	0.114304	-0.701336	1.197612	-0.078348	-0.679537	1.173531	0.021736	-0.650749	1.118074	0.007772	-0.590680	0.711073	-0.287823	-0.549658	0.736492	0.226973										-0.256903	0.076049	-0.383908	-0.215176	0.066087	0.310680	-0.189725	0.063345	0.276997	0.451788	0.077126	0.161722
13597	113.308333	-0.870175	0.610457	0.083766	-0.869122	0.615712	-0.169296	-0.805672	0.858419	-0.162913	-0.795009	0.856929	0.114332	-0.701385	1.197614	-0.078156	-0.679567	1.173533	0.021809	-0.650799	1.118086	0.007848	-0.590769	0.711043	-0.287765	-0.549634	0.736497	0.227001										-0.256926	0.075828	-0.383849	-0.215164	0.066086	0.310665	-0.189754	0.063337	0.277030	0.451792	0.077124	0.161735
13598	113.316667	-0.870199	0.610332	0.083758	-0.869156	0.615679	-0.169297	-0.805743	0.858396	-0.162893	-0.795090	0.856896	0.114364	-0.701374	1.197692	-0.078123	-0.679583	1.173557	0.021888	-0.650840	1.118096	0.007905	-0.590854	0.711009	-0.287722	-0.549610	0.736508	0.227027										-0.256942	0.075570	-0.383796	-0.215161	0.066084	0.310666	-0.189749	0.063327	0.277029	0.451805	0.077209	0.161790
13599	113.325000	-0.870261	0.610398	0.083787	-0.869173	0.615641	-0.169284	-0.805820	0.858359	-0.162882	-0.795166	0.856867	0.114403	-0.701394	1.197721	-0.078055	-0.679589	1.173591	0.021986	-0.650924	1.118160	0.008048	-0.590925	0.710997	-0.287690	-0.549596	0.736506	0.227042										-0.256853	0.075327	-0.383824	-0.215176	0.066080	0.310686	-0.189719	0.063334	0.276993	0.451813	0.077113	0.161761
13600	113.333333	-0.870296	0.610364	0.083834	-0.869139	0.615640	-0.169273	-0.805915	0.858334	-0.162790	-0.795240	0.856844	0.114445	-0.701403	1.197737	-0.078015	-0.679593	1.173598	0.022064	-0.650946	1.118155	0.008111	-0.590985	0.710992	-0.287659	-0.549586	0.736507	0.227052										-0.256537	0.075242	-0.383959	-0.215162	0.066077	0.310669	-0.189722	0.063265	0.276983	0.451817	0.077102	0.161779
13601	113.341667	-0.870309	0.610362	0.083824	-0.869236	0.615590	-0.169260	-0.805978	0.858327	-0.162804	-0.795307	0.856825	0.114492	-0.701417	1.197758	-0.077971	-0.679603	1.173579	0.022110	-0.650970	1.118147	0.008134	-0.591038	0.711000	-0.287630	-0.549595	0.736517	0.227056										-0.256524	0.074803	-0.383943	-0.215165	0.066069	0.310680	-0.189706	0.063249	0.276957	0.451829	0.077148	0.161806
13602	113.350000	-0.870340	0.610337	0.083849	-0.869268	0.615565	-0.169230	-0.806080	0.858329	-0.162753	-0.795366	0.856804	0.114542	-0.701447	1.197745	-0.077894	-0.679638	1.173579	0.022129	-0.650973	1.118136	0.008183	-0.591082	0.711015	-0.287598	-0.549606	0.736523	0.227050										-0.256185	0.074507	-0.384086	-0.215160	0.066071	0.310674	-0.189711	0.063213	0.276964	0.451832	0.077200	0.161838
13603	113.358333	-0.870406	0.610303	0.083927	-0.869256	0.615556	-0.169209	-0.806203	0.858300	-0.162692	-0.795418	0.856787	0.114595	-0.701434	1.197737	-0.077856	-0.679619	1.173563	0.022181	-0.650976	1.118133	0.008203	-0.591120	0.711043	-0.287564	-0.549612	0.736519	0.227034										-0.256015	0.073835	-0.384114	-0.215156	0.066056	0.310679	-0.189707	0.063250	0.276967	0.451827	0.077151	0.161823
13604	113.366667	-0.870444	0.610311	0.083962	-0.869304	0.615522	-0.169175	-0.806316	0.858303	-0.162645	-0.795472	0.856782	0.114647	-0.701461	1.197711	-0.077736	-0.679626	1.173563	0.022189	-0.650974	1.118133	0.008224	-0.591158	0.711069	-0.287517	-0.549621	0.736521	0.227019										-0.255745	0.073249	-0.384169	-0.215152	0.066058	0.310670	-0.189730	0.063267	0.276997	0.451828	0.077103	0.161807
13605	113.375000	-0.870415	0.610256	0.083929	-0.869332	0.615505	-0.169154	-0.806415	0.858298	-0.162608	-0.795519	0.856769	0.114696	-0.701380	1.197745	-0.077902	-0.679630	1.173519	0.022158	-0.650967	1.118132	0.008236	-0.591203	0.711095	-0.287476	-0.549625	0.736534	0.227000										-0.255693	0.072287	-0.384072	-0.215146	0.066056	0.310664	-0.189746	0.063308	0.277023	0.451841	0.077195	0.161857
13606	113.383333	-0.870503	0.610265	0.083996	-0.869365	0.615483	-0.169137	-0.806504	0.858299	-0.162580	-0.795557	0.856759	0.114744	-0.701342	1.197703	-0.077917	-0.679627	1.173493	0.022140	-0.650944	1.118128	0.008239	-0.591247	0.711118	-0.287437	-0.549623	0.736538	0.226975										-0.255193	0.071729	-0.384183	-0.215160	0.066060	0.310680	-0.189751	0.063330	0.277036	0.451832	0.077091	0.161815
13607	113.391667	-0.870536	0.610257	0.084020	-0.869387	0.615491	-0.169136	-0.806613	0.858294	-0.162485	-0.795594	0.856747	0.114784	-0.701315	1.197672	-0.077962	-0.679614	1.173528	0.022137	-0.650907	1.118141	0.008241	-0.591336	0.711195	-0.287492	-0.549628	0.736547	0.226944										-0.254979	0.071199	-0.384213	-0.215143	0.066058	0.310655	-0.189730	0.063368	0.277018	0.451844	0.077191	0.161874
13608	113.400000	-0.870565	0.610256	0.084053	-0.869439	0.615465	-0.169106	-0.806673	0.858285	-0.162524	-0.795624	0.856735	0.114820	-0.701269	1.197639	-0.078026	-0.679594	1.173518	0.022079	-0.650870	1.118161	0.008235	-0.591388	0.711218	-0.287461	-0.549632	0.736560	0.226906										-0.254925	0.071089	-0.384294	-0.215141	0.066058	0.310651	-0.189738	0.063322	0.277017	0.451838	0.077095	0.161837
13609	113.408333	-0.870611	0.610290	0.084098	-0.869478	0.615462	-0.169082	-0.806742	0.858277	-0.162496	-0.795651	0.856710	0.114844	-0.701233	1.197567	-0.078056	-0.679609	1.173565	0.022003	-0.650821	1.118162	0.008188	-0.591433	0.711255	-0.287433	-0.549640	0.736572	0.226874										-0.255114	0.070775	-0.384202	-0.215139	0.066064	0.310649	-0.189723	0.063277	0.276987	0.451845	0.077192	0.161881
13610	113.416667	-0.870617	0.610225	0.084160	-0.869517	0.615458	-0.169054	-0.806820	0.858263	-0.162399	-0.795672	0.856683	0.114868	-0.701243	1.197737	-0.078413	-0.679626	1.173592	0.021886	-0.650788	1.118163	0.008118	-0.591471	0.711293	-0.287413	-0.549648	0.736580	0.226824										-0.255102	0.070696	-0.384225	-0.215136	0.066061	0.310653	-0.189687	0.063275	0.276946	0.451834	0.077103	0.161846
13611	113.425000	-0.870675	0.610306	0.084205	-0.869551	0.615455	-0.169034	-0.806883	0.858267	-0.162360	-0.795704	0.856662	0.114879	-0.701156	1.197694	-0.078575	-0.679628	1.173647	0.021795	-0.650862	1.118237	0.008155	-0.591508	0.711349	-0.287399	-0.549660	0.736592	0.226771										-0.254995	0.070736	-0.384331	-0.215135	0.066048	0.310654	-0.189696	0.063247	0.276949	0.451826	0.077101	0.161844
13612	113.433333	-0.870687	0.610279	0.084259	-0.869585	0.615449	-0.169018	-0.806933	0.858280	-0.162393	-0.795737	0.856643	0.114886	-0.701047	1.197652	-0.078762	-0.679650	1.173616	0.021645	-0.650845	1.118150	0.008033	-0.591543	0.711423	-0.287384	-0.549666	0.736609	0.226716										-0.255111	0.070567	-0.384319	-0.215134	0.066057	0.310648	-0.189703	0.063236	0.276962	0.451833	0.077188	0.161870
13613	113.441667	-0.870715	0.610308	0.084300	-0.869632	0.615453	-0.169028	-0.807001	0.858294	-0.162338	-0.795767	0.856632	0.114885	-0.701013	1.197479	-0.079044	-0.679702	1.173536	0.021436	-0.650902	1.118107	0.007935	-0.591503	0.711559	-0.287394	-0.549668	0.736617	0.226644										-0.255102	0.070534	-0.384332	-0.215132	0.066050	0.310647	-0.189718	0.063263	0.276981	0.451836	0.077197	0.161867
13614	113.450000	-0.870742	0.610332	0.084327	-0.869643	0.615452	-0.169013	-0.807066	0.858304	-0.162291	-0.795811	0.856628	0.114880	-0.701028	1.197225	-0.079249	-0.679802	1.173427	0.021245	-0.650916	1.118031	0.007832	-0.591631	0.711538	-0.287373	-0.549665	0.736625	0.226571										-0.255079	0.070504	-0.384338	-0.215139	0.066050	0.310657	-0.189709	0.063331	0.276986	0.451828	0.077100	0.161829
13615	113.458333	-0.870749	0.610357	0.084355	-0.869655	0.615460	-0.169016	-0.807107	0.858322	-0.162356	-0.795847	0.856634	0.114877	-0.701060	1.196952	-0.079565	-0.679976	1.173302	0.021033	-0.650988	1.117951	0.007737	-0.591680	0.711585	-0.287376	-0.549658	0.736645	0.226505										-0.254959	0.070584	-0.384389	-0.215134	0.066057	0.310644	-0.189722	0.063360	0.277002	0.451824	0.077097	0.161823
13616	113.466667	-0.870754	0.610389	0.084369	-0.869704	0.615481	-0.168996	-0.807181	0.858325	-0.162288	-0.795883	0.856643	0.114862	-0.701087	1.196719	-0.079856	-0.680207	1.173189	0.020778	-0.651089	1.117840	0.007626	-0.591732	0.711612	-0.287385	-0.549646	0.736668	0.226439										-0.255064	0.070453	-0.384341	-0.215132	0.066065	0.310641	-0.189744	0.063334	0.277018	0.451836	0.077175	0.161856
13617	113.475000	-0.870752	0.610423	0.084392	-0.869664	0.615499	-0.169012	-0.807254	0.858341	-0.162298	-0.795919	0.856656	0.114856	-0.701164	1.196398	-0.080152	-0.680411	1.172997	0.020562	-0.651247	1.117662	0.007536	-0.591789	0.711609	-0.287405	-0.549635	0.736695	0.226371										-0.255060	0.070426	-0.384348	-0.215131	0.066065	0.310629	-0.189721	0.063329	0.276992	0.451837	0.077195	0.161861
13618	113.483333	-0.870821	0.610601	0.084430	-0.869659	0.615530	-0.168992	-0.807320	0.858356	-0.162301	-0.795948	0.856674	0.114843	-0.701270	1.196003	-0.080447	-0.680672	1.172805	0.020324	-0.651437	1.117451	0.007390	-0.591677	0.711764	-0.287457	-0.549616	0.736733	0.226315										-0.255066	0.070390	-0.384353	-0.215121	0.066058	0.310627	-0.189716	0.063289	0.276979	0.451838	0.077191	0.161855
13619	113.491667	-0.870778	0.610568	0.084429	-0.869651	0.615564	-0.168967	-0.807360	0.858373	-0.162323	-0.795969	0.856696	0.114826	-0.701423	1.195632	-0.080752	-0.680964	1.172518	0.020104	-0.651627	1.117236	0.007303	-0.591716	0.711734	-0.287481	-0.549591	0.736760	0.226248										-0.254982	0.070399	-0.384417	-0.215118	0.066063	0.310629	-0.189705	0.063247	0.276953	0.451821	0.077142	0.161833
13620	113.500000	-0.870725	0.610532	0.084442	-0.869645	0.615590	-0.168949	-0.807418	0.858358	-0.162297	-0.795979	0.856726	0.114810	-0.701746	1.195159	-0.080957	-0.681281	1.172141	0.019911	-0.651774	1.116967	0.007151	-0.591743	0.711691	-0.287511	-0.549565	0.736791	0.226188										-0.255045	0.070311	-0.384389	-0.215113	0.066054	0.310627	-0.189676	0.063249	0.276923	0.451814	0.077109	0.161808
13621	113.508333	-0.870754	0.610624	0.084452	-0.869631	0.615605	-0.168945	-0.807476	0.858324	-0.162305	-0.795981	0.856749	0.114781	-0.702181	1.194663	-0.081160	-0.681707	1.171769	0.019718	-0.651671	1.116579	0.006755	-0.591733	0.711647	-0.287540	-0.549529	0.736827	0.226118										-0.255048	0.070284	-0.384402	-0.215107	0.066055	0.310628	-0.189684	0.063236	0.276936	0.451825	0.077206	0.161841
13622	113.516667	-0.870697	0.610556	0.084418	-0.869626	0.615585	-0.168945	-0.807493	0.858292	-0.162356	-0.795971	0.856774	0.114741	-0.702585	1.194163	-0.081396	-0.682143	1.171434	0.019602	-0.652077	1.116557	0.006944	-0.591744	0.711581	-0.287585	-0.549494	0.736872	0.226057										-0.255048	0.070282	-0.384401	-0.215109	0.066051	0.310627	-0.189678	0.063273	0.276940	0.451815	0.077102	0.161789
13623	113.525000	-0.870684	0.610560	0.084404	-0.869658	0.615566	-0.168969	-0.807523	0.858234	-0.162368	-0.795962	0.856802	0.114695	-0.703144	1.193763	-0.081538	-0.682579	1.171119	0.019401	-0.652278	1.116395	0.006890	-0.591736	0.711488	-0.287560	-0.549451	0.736920	0.225983										-0.254889	0.070393	-0.384475	-0.215102	0.066051	0.310622	-0.189701	0.063292	0.276972	0.451819	0.077156	0.161805
13624	113.533333	-0.870664	0.610561	0.084394	-0.869612	0.615530	-0.168985	-0.807527	0.858161	-0.162391	-0.795948	0.856829	0.114646	-0.703515	1.193453	-0.081761	-0.683057	1.170923	0.019278	-0.652558	1.116272	0.006762	-0.591737	0.711466	-0.287636	-0.549400	0.736981	0.225900										-0.255028	0.070275	-0.384382	-0.215107	0.066068	0.310622	-0.189720	0.063299	0.276988	0.451824	0.077215	0.161820
13625	113.541667	-0.870640	0.610584	0.084353	-0.869596	0.615505	-0.169022	-0.807556	0.858098	-0.162431	-0.795932	0.856844	0.114585	-0.704124	1.193135	-0.081833	-0.683519	1.170752	0.019155	-0.652858	1.116181	0.006648	-0.591777	0.711394	-0.287681	-0.549351	0.737056	0.225810										-0.255021	0.070261	-0.384382	-0.215114	0.066065	0.310617	-0.189700	0.063340	0.276975	0.451815	0.077107	0.161770
13626	113.550000	-0.870609	0.610553	0.084335	-0.869585	0.615464	-0.169035	-0.807568	0.858024	-0.162529	-0.795923	0.856856	0.114526	-0.704542	1.192893	-0.082043	-0.684002	1.170626	0.019028	-0.653198	1.116114	0.006546	-0.591795	0.711351	-0.287704	-0.549300	0.737140	0.225714										-0.255016	0.070251	-0.384381	-0.215106	0.066058	0.310614	-0.189694	0.063334	0.276964	0.451811	0.077093	0.161751
13627	113.558333	-0.870572	0.610589	0.084312	-0.869566	0.615438	-0.169045	-0.807592	0.857924	-0.162549	-0.795915	0.856855	0.114469	-0.705092	1.192649	-0.082193	-0.684509	1.170518	0.018900	-0.653580	1.116130	0.006506	-0.591790	0.711270	-0.287601	-0.549245	0.737243	0.225608										-0.255005	0.070231	-0.384365	-0.215103	0.066053	0.310614	-0.189699	0.063252	0.276957	0.451822	0.077199	0.161793
13628	113.566667	-0.870533	0.610581	0.084298	-0.869540	0.615411	-0.169054	-0.807610	0.857833	-0.162559	-0.795912	0.856839	0.114410	-0.705533	1.192213	-0.082121	-0.685033	1.170434	0.018759	-0.653854	1.115986	0.006342	-0.591806	0.711263	-0.287624	-0.549196	0.737353	0.225481										-0.255016	0.070213	-0.384387	-0.215117	0.066050	0.310636	-0.189682	0.063213	0.276941	0.451818	0.077211	0.161793
13629	113.575000	-0.870496	0.610641	0.084273	-0.869513	0.615394	-0.169068	-0.807639	0.857754	-0.162650	-0.795914	0.856815	0.114351	-0.706070	1.192065	-0.082277	-0.685551	1.170291	0.018581	-0.654259	1.115980	0.006164	-0.591809	0.711268	-0.287645	-0.549140	0.737480	0.225333										-0.255008	0.070200	-0.384392	-0.215098	0.066032	0.310631	-0.189656	0.063199	0.276913	0.451796	0.077114	0.161737
13630	113.583333	-0.870437	0.610672	0.084257	-0.869484	0.615378	-0.169084	-0.807700	0.857660	-0.162690	-0.795930	0.856785	0.114294	-0.706607	1.191953	-0.082428	-0.686039	1.170260	0.018480	-0.654602	1.116004	0.006078	-0.591806	0.711281	-0.287672	-0.549087	0.737603	0.225175										-0.255020	0.070187	-0.384413	-0.215090	0.066027	0.310625	-0.189639	0.063198	0.276905	0.451809	0.077207	0.161778
13631	113.591667	-0.870403	0.610654	0.084246	-0.869446	0.615368	-0.169108	-0.807769	0.857562	-0.162739	-0.795961	0.856759	0.114234	-0.707186	1.191800	-0.082545	-0.686547	1.170188	0.018286	-0.655016	1.116055	0.005908	-0.591790	0.711301	-0.287702	-0.549026	0.737740	0.224988										-0.254981	0.070179	-0.384395	-0.215090	0.066026	0.310626	-0.189674	0.063186	0.276942	0.451805	0.077173	0.161756
13632	113.600000	-0.870347	0.610681	0.084219	-0.869408	0.615358	-0.169129	-0.807842	0.857469	-0.162786	-0.796005	0.856742	0.114181	-0.707742	1.191736	-0.082724	-0.687006	1.170204	0.018178	-0.655366	1.116095	0.005751	-0.591768	0.711330	-0.287735	-0.548976	0.737887	0.224783										-0.255001	0.070164	-0.384412	-0.215093	0.066026	0.310627	-0.189681	0.063220	0.276963	0.451811	0.077225	0.161775
13633	113.608333	-0.870306	0.610680	0.084195	-0.869359	0.615354	-0.169163	-0.807918	0.857378	-0.162834	-0.796062	0.856725	0.114124	-0.708288	1.191646	-0.082889	-0.687478	1.170223	0.018055	-0.655697	1.116151	0.005597	-0.591737	0.711358	-0.287760	-0.548925	0.738026	0.224571										-0.254993	0.070151	-0.384405	-0.215089	0.066022	0.310627	-0.189674	0.063279	0.276961	0.451794	0.077116	0.161716
13634	113.616667	-0.870262	0.610696	0.084180	-0.869322	0.615337	-0.169172	-0.808014	0.857290	-0.162881	-0.796129	0.856714	0.114069	-0.708779	1.191672	-0.083079	-0.687947	1.170211	0.017850	-0.656023	1.116214	0.005424	-0.591699	0.711381	-0.287779	-0.548890	0.738164	0.224352										-0.254952	0.070138	-0.384384	-0.215092	0.066026	0.310625	-0.189677	0.063290	0.276970	0.451796	0.077208	0.161762
13635	113.625000	-0.870219	0.610713	0.084176	-0.869291	0.615324	-0.169185	-0.808161	0.857159	-0.162922	-0.796207	0.856708	0.114020	-0.709285	1.191677	-0.083225	-0.688368	1.170280	0.017689	-0.656401	1.116377	0.005276	-0.591638	0.711435	-0.287774	-0.548853	0.738302	0.224131										-0.254960	0.070120	-0.384390	-0.215100	0.066028	0.310629	-0.189697	0.063253	0.276981	0.451797	0.077169	0.161735
13636	113.633333	-0.870169	0.610742	0.084182	-0.869248	0.615321	-0.169205	-0.808275	0.857077	-0.162972	-0.796300	0.856703	0.113974	-0.709818	1.191642	-0.083337	-0.688806	1.170352	0.017462	-0.656764	1.116506	0.005072	-0.591595	0.711477	-0.287780	-0.548827	0.738436	0.223909										-0.254784	0.070172	-0.384561	-0.215090	0.066029	0.310635	-0.189686	0.063221	0.276967	0.451782	0.077116	0.161698
13637	113.641667	-0.870097	0.610739	0.084150	-0.869206	0.615297	-0.169203	-0.808417	0.856977	-0.163055	-0.796409	0.856703	0.113925	-0.710292	1.191874	-0.083701	-0.689205	1.170509	0.017289	-0.657139	1.116726	0.004975	-0.591553	0.711516	-0.287784	-0.548806	0.738593	0.223658										-0.254818	0.070203	-0.384497	-0.215082	0.066012	0.310630	-0.189659	0.063203	0.276934	0.451789	0.077157	0.161725
13638	113.650000	-0.870032	0.610744	0.084122	-0.869212	0.615240	-0.169186	-0.808564	0.856916	-0.163082	-0.796532	0.856703	0.113881	-0.710786	1.192128	-0.084025	-0.689576	1.170725	0.017097	-0.657485	1.116869	0.004748	-0.591507	0.711551	-0.287792	-0.548801	0.738740	0.223419										-0.254948	0.070071	-0.384421	-0.215080	0.066011	0.310631	-0.189657	0.063154	0.276931	0.451801	0.077221	0.161751
13639	113.658333	-0.869977	0.610738	0.084108	-0.869212	0.615192	-0.169201	-0.808754	0.856773	-0.163176	-0.796674	0.856710	0.113831	-0.711072	1.192101	-0.084040	-0.689970	1.170952	0.016915	-0.657847	1.117076	0.004523	-0.591466	0.711594	-0.287809	-0.548795	0.738886	0.223190										-0.254951	0.070053	-0.384421	-0.215078	0.066007	0.310632	-0.189654	0.063144	0.276927	0.451790	0.077116	0.161702
13640	113.666667	-0.869993	0.610725	0.084143	-0.869184	0.615150	-0.169228	-0.808879	0.856700	-0.163246	-0.796828	0.856711	0.113776	-0.711444	1.192296	-0.084220	-0.690305	1.171198	0.016657	-0.658179	1.117305	0.004335	-0.591432	0.711629	-0.287831	-0.548787	0.739049	0.222961										-0.254784	0.070162	-0.384510	-0.215075	0.066001	0.310631	-0.189628	0.063187	0.276913	0.451785	0.077107	0.161699
13641	113.675000	-0.869901	0.610632	0.084070	-0.869194	0.615064	-0.169234	-0.809058	0.856546	-0.163298	-0.796993	0.856708	0.113719	-0.711778	1.192596	-0.084459	-0.690614	1.171425	0.016397	-0.658544	1.117567	0.004068	-0.591420	0.711694	-0.287930	-0.548784	0.739225	0.222743										-0.254793	0.070140	-0.384496	-0.215068	0.066000	0.310621	-0.189637	0.063217	0.276936	0.451793	0.077156	0.161721
13642	113.683333	-0.869932	0.610635	0.084093	-0.869214	0.614984	-0.169266	-0.809226	0.856412	-0.163360	-0.797172	0.856709	0.113668	-0.712079	1.192887	-0.084698	-0.690890	1.171755	0.016215	-0.658846	1.117835	0.003818	-0.591398	0.711681	-0.287894	-0.548786	0.739396	0.222526										-0.254931	0.070043	-0.384396	-0.215071	0.066011	0.310622	-0.189671	0.063217	0.276967	0.451797	0.077204	0.161755
13643	113.691667	-0.869994	0.610610	0.084111	-0.869213	0.614921	-0.169300	-0.809411	0.856279	-0.163415	-0.797352	0.856703	0.113616	-0.712384	1.193190	-0.084888	-0.691143	1.172076	0.015967	-0.659161	1.118175	0.003592	-0.591431	0.711744	-0.288061	-0.548778	0.739560	0.222308										-0.254923	0.070037	-0.384398	-0.215071	0.066012	0.310626	-0.189665	0.063254	0.276972	0.451782	0.077106	0.161710
13644	113.700000	-0.870016	0.610566	0.084108	-0.869267	0.614848	-0.169310	-0.809613	0.856158	-0.163534	-0.797544	0.856705	0.113562	-0.712621	1.193575	-0.085100	-0.691348	1.172403	0.015747	-0.659356	1.118462	0.003373	-0.591434	0.711682	-0.287964	-0.548783	0.739733	0.222099										-0.254924	0.070017	-0.384394	-0.215055	0.066005	0.310616	-0.189644	0.063270	0.276957	0.451784	0.077109	0.161719
13645	113.708333	-0.870002	0.610494	0.084098	-0.869308	0.614739	-0.169340	-0.809837	0.856003	-0.163575	-0.797747	0.856699	0.113515	-0.712952	1.193970	-0.085339	-0.691514	1.172774	0.015513	-0.659570	1.118775	0.003024	-0.591507	0.711675	-0.288049	-0.548795	0.739895	0.221890										-0.254915	0.070002	-0.384402	-0.215053	0.066010	0.310613	-0.189637	0.063223	0.276950	0.451797	0.077203	0.161763
13646	113.716667	-0.870044	0.610447	0.084101	-0.869364	0.614658	-0.169360	-0.810087	0.855839	-0.163622	-0.797961	0.856700	0.113470	-0.713207	1.194388	-0.085544	-0.691651	1.173175	0.015275	-0.659790	1.119191	0.002835	-0.591572	0.711593	-0.288007	-0.548810	0.740054	0.221680										-0.254914	0.069978	-0.384415	-0.215050	0.066005	0.310605	-0.189639	0.063181	0.276935	0.451782	0.077107	0.161725
13647	113.725000	-0.870158	0.610408	0.084139	-0.869434	0.614582	-0.169381	-0.810351	0.855664	-0.163634	-0.798182	0.856703	0.113428	-0.713479	1.195055	-0.085925	-0.691707	1.173620	0.015004	-0.659962	1.119650	0.002559	-0.591722	0.711559	-0.288157	-0.548832	0.740222	0.221476										-0.254910	0.069950	-0.384420	-0.215045	0.066005	0.310603	-0.189617	0.063169	0.276903	0.451794	0.077150	0.161749
13648	113.733333	-0.870106	0.610216	0.084117	-0.869509	0.614495	-0.169411	-0.810610	0.855493	-0.163704	-0.798418	0.856709	0.113380	-0.713515	1.195700	-0.086230	-0.691742	1.174231	0.014772	-0.660175	1.120110	0.002278	-0.591864	0.711471	-0.288188	-0.548865	0.740394	0.221269										-0.254744	0.070119	-0.384476	-0.215042	0.066003	0.310600	-0.189600	0.063173	0.276884	0.451788	0.077100	0.161719
13649	113.741667	-0.870269	0.610294	0.084146	-0.869573	0.614386	-0.169434	-0.810868	0.855347	-0.163758	-0.798671	0.856724	0.113338	-0.713435	1.196385	-0.086490	-0.691721	1.174803	0.014469	-0.660383	1.120545	0.001997	-0.592007	0.711386	-0.288215	-0.548896	0.740561	0.221048										-0.254898	0.069940	-0.384427	-0.215048	0.066015	0.310600	-0.189628	0.063164	0.276907	0.451802	0.077144	0.161750
13650	113.750000	-0.870358	0.610163	0.084197	-0.869626	0.614292	-0.169439	-0.811140	0.855210	-0.163810	-0.798928	0.856740	0.113293	-0.713322	1.197048	-0.086765	-0.691712	1.175429	0.014142	-0.660631	1.120957	0.001694	-0.592167	0.711308	-0.288238	-0.548932	0.740726	0.220831										-0.254892	0.069949	-0.384416	-0.215053	0.066026	0.310597	-0.189633	0.063198	0.276915	0.451797	0.077109	0.161742
13651	113.758333	-0.870436	0.610079	0.084207	-0.869712	0.614189	-0.169460	-0.811483	0.855048	-0.163845	-0.799197	0.856768	0.113250	-0.713127	1.197660	-0.087110	-0.691678	1.176010	0.013856	-0.660965	1.121416	0.001471	-0.592339	0.711241	-0.288251	-0.548980	0.740888	0.220605										-0.254595	0.070212	-0.384566	-0.215057	0.066033	0.310595	-0.189634	0.063264	0.276924	0.451799	0.077095	0.161745
13652	113.766667	-0.870453	0.609973	0.084182	-0.869878	0.614065	-0.169485	-0.811789	0.854935	-0.163878	-0.799466	0.856803	0.113213	-0.712948	1.198198	-0.087428	-0.691626	1.176519	0.013511	-0.661152	1.121698	0.001204	-0.592533	0.711167	-0.288284	-0.549047	0.741064	0.220387										-0.254898	0.069964	-0.384404	-0.215053	0.066035	0.310595	-0.189664	0.063265	0.276955	0.451809	0.077193	0.161796
13653	113.775000	-0.870594	0.609922	0.084261	-0.869955	0.613937	-0.169493	-0.812084	0.854829	-0.163907	-0.799744	0.856840	0.113177	-0.712821	1.198604	-0.087741	-0.691569	1.176907	0.013243	-0.661345	1.121910	0.000866	-0.592732	0.711104	-0.288340	-0.549117	0.741244	0.220163										-0.254911	0.069959	-0.384424	-0.215050	0.066028	0.310588	-0.189650	0.063272	0.276952	0.451806	0.077157	0.161788
13654	113.783333	-0.870681	0.609866	0.084266	-0.870102	0.613866	-0.169535	-0.812414	0.854695	-0.163929	-0.800012	0.856892	0.113144	-0.712739	1.198859	-0.088037	-0.691500	1.177170	0.012977	-0.661457	1.122051	0.000586	-0.592949	0.711010	-0.288431	-0.549203	0.741412	0.219957										-0.254942	0.069955	-0.384442	-0.215049	0.066029	0.310596	-0.189656	0.063240	0.276945	0.451801	0.077101	0.161763
13655	113.791667	-0.870784	0.609870	0.084274	-0.870197	0.613765	-0.169510	-0.812713	0.854601	-0.163976	-0.800280	0.856950	0.113098	-0.712681	1.198875	-0.088162	-0.691436	1.177289	0.012704	-0.661595	1.122187	0.000362	-0.593143	0.710928	-0.288535	-0.549231	0.741677	0.219907										-0.254907	0.069950	-0.384431	-0.215054	0.066031	0.310596	-0.189620	0.063245	0.276913	0.451804	0.077143	0.161776
13656	113.800000	-0.870871	0.609796	0.084294	-0.870354	0.613666	-0.169499	-0.813007	0.854530	-0.164032	-0.800525	0.857020	0.113055	-0.712670	1.198866	-0.088393	-0.691445	1.177278	0.012419	-0.661610	1.122114	0.000018	-0.593306	0.710775	-0.288529	-0.549320	0.741807	0.219717										-0.254905	0.069941	-0.384438	-0.215051	0.066033	0.310599	-0.189602	0.063214	0.276890	0.451815	0.077189	0.161794
13657	113.808333	-0.871038	0.609788	0.084353	-0.870487	0.613547	-0.169498	-0.813266	0.854411	-0.164084	-0.800755	0.857094	0.113008	-0.712796	1.198890	-0.088684	-0.691487	1.177257	0.012180	-0.661670	1.122071	-0.000210	-0.593498	0.710662	-0.288676	-0.549412	0.741917	0.219552										-0.254907	0.069941	-0.384437	-0.215048	0.066034	0.310598	-0.189604	0.063179	0.276888	0.451810	0.077143	0.161774
13658	113.816667	-0.871149	0.609685	0.084379	-0.870606	0.613454	-0.169508	-0.813545	0.854303	-0.164142	-0.800973	0.857177	0.112955	-0.712996	1.198870	-0.089019	-0.691562	1.177205	0.011947	-0.661777	1.122013	-0.000481	-0.593688	0.710534	-0.288834	-0.549517	0.742011	0.219396										-0.254604	0.070199	-0.384593	-0.215049	0.066043	0.310592	-0.189622	0.063174	0.276900	0.451802	0.077094	0.161750
13659	113.825000	-0.871297	0.609691	0.084401	-0.870738	0.613342	-0.169525	-0.813766	0.854223	-0.164201	-0.801178	0.857255	0.112893	-0.713034	1.198634	-0.089128	-0.691644	1.177176	0.011719	-0.661884	1.121969	-0.000692	-0.593899	0.710388	-0.288993	-0.549629	0.742065	0.219271										-0.254901	0.069946	-0.384419	-0.215050	0.066041	0.310597	-0.189608	0.063235	0.276899	0.451804	0.077084	0.161749
13660	113.833333	-0.871426	0.609693	0.084429	-0.870848	0.613259	-0.169536	-0.813984	0.854146	-0.164279	-0.801362	0.857326	0.112825	-0.713234	1.198534	-0.089389	-0.691799	1.177087	0.011452	-0.662021	1.121918	-0.000910	-0.593980	0.710325	-0.289258	-0.549751	0.742107	0.219161										-0.254899	0.069951	-0.384413	-0.215046	0.066045	0.310595	-0.189621	0.063274	0.276922	0.451819	0.077205	0.161801
13661	113.841667	-0.871452	0.609531	0.084395	-0.871034	0.613142	-0.169521	-0.814195	0.854072	-0.164364	-0.801527	0.857389	0.112746	-0.713493	1.198367	-0.089609	-0.692034	1.176982	0.011155	-0.662230	1.121844	-0.001191	-0.594173	0.710204	-0.289387	-0.549872	0.742130	0.219075										-0.254913	0.069949	-0.384434	-0.215047	0.066045	0.310596	-0.189650	0.063268	0.276955	0.451808	0.077103	0.161764
13662	113.850000	-0.871629	0.609496	0.084492	-0.871170	0.613055	-0.169527	-0.814409	0.853994	-0.164460	-0.801685	0.857441	0.112667	-0.713774	1.198142	-0.089870	-0.692235	1.176905	0.010930	-0.662431	1.121768	-0.001410	-0.594375	0.710080	-0.289519	-0.549980	0.742150	0.219009										-0.254596	0.070196	-0.384577	-0.215046	0.066041	0.310598	-0.189633	0.063306	0.276947	0.451805	0.077101	0.161760
13663	113.858333	-0.871722	0.609473	0.084483	-0.871338	0.612988	-0.169519	-0.814582	0.853914	-0.164519	-0.801914	0.857507	0.112618	-0.714129	1.198020	-0.090221	-0.692453	1.176731	0.010707	-0.662584	1.121588	-0.001624	-0.594589	0.710002	-0.289781	-0.550073	0.742167	0.218959										-0.254775	0.070056	-0.384486	-0.215045	0.066043	0.310601	-0.189630	0.063291	0.276941	0.451807	0.077150	0.161781
13664	113.866667	-0.871847	0.609543	0.084500	-0.871478	0.612898	-0.169508	-0.814718	0.853845	-0.164648	-0.801950	0.857531	0.112481	-0.714530	1.197760	-0.090561	-0.692724	1.176417	0.010413	-0.662716	1.121382	-0.001825	-0.594773	0.709834	-0.289818	-0.550164	0.742192	0.218911										-0.254900	0.069914	-0.384452	-0.215043	0.066046	0.310600	-0.189639	0.063232	0.276940	0.451804	0.077107	0.161758
13665	113.875000	-0.871885	0.609434	0.084493	-0.871612	0.612829	-0.169533	-0.814875	0.853784	-0.164712	-0.802061	0.857570	0.112379	-0.714941	1.197371	-0.090716	-0.692994	1.176156	0.010230	-0.662875	1.121173	-0.002069	-0.594941	0.709778	-0.290106	-0.550235	0.742220	0.218872										-0.254901	0.069900	-0.384463	-0.215044	0.066044	0.310603	-0.189623	0.063194	0.276915	0.451801	0.077106	0.161748
13666	113.883333	-0.871961	0.609417	0.084486	-0.871740	0.612764	-0.169557	-0.814979	0.853718	-0.164841	-0.802161	0.857607	0.112269	-0.715383	1.196886	-0.090922	-0.693254	1.175816	0.010087	-0.662993	1.120968	-0.002247	-0.595096	0.709685	-0.290280	-0.550296	0.742260	0.218843										-0.254594	0.070160	-0.384622	-0.215043	0.066043	0.310600	-0.189592	0.063207	0.276886	0.451802	0.077099	0.161737
13667	113.891667	-0.872040	0.609434	0.084477	-0.871832	0.612666	-0.169586	-0.815099	0.853659	-0.164950	-0.802253	0.857645	0.112153	-0.715798	1.196412	-0.090903	-0.693573	1.175428	0.009885	-0.663071	1.120717	-0.002413	-0.595236	0.709628	-0.290454	-0.550354	0.742309	0.218809										-0.254906	0.069898	-0.384459	-0.215045	0.066051	0.310596	-0.189596	0.063213	0.276882	0.451807	0.077207	0.161777
13668	113.900000	-0.872089	0.609379	0.084445	-0.871921	0.612601	-0.169619	-0.815238	0.853623	-0.165063	-0.802327	0.857673	0.112036	-0.716205	1.195937	-0.090963	-0.693862	1.175179	0.009747	-0.663216	1.120521	-0.002622	-0.595468	0.709440	-0.290360	-0.550403	0.742358	0.218773										-0.254902	0.069905	-0.384459	-0.215056	0.066066	0.310601	-0.189628	0.063207	0.276903	0.451798	0.077106	0.161725
13669	113.908333	-0.872124	0.609360	0.084421	-0.872005	0.612550	-0.169641	-0.815326	0.853579	-0.165153	-0.802389	0.857698	0.111916	-0.716648	1.195625	-0.091142	-0.694149	1.174963	0.009601	-0.663391	1.120388	-0.002756	-0.595601	0.709380	-0.290539	-0.550441	0.742429	0.218729										-0.254752	0.069917	-0.384524	-0.215056	0.066073	0.310599	-0.189628	0.063260	0.276920	0.451805	0.077156	0.161750
13670	113.916667	-0.872136	0.609361	0.084393	-0.872055	0.612491	-0.169638	-0.815424	0.853508	-0.165291	-0.802449	0.857714	0.111802	-0.717166	1.195525	-0.091380	-0.694435	1.174763	0.009462	-0.663584	1.120258	-0.002892	-0.595723	0.709332	-0.290718	-0.550477	0.742498	0.218684										-0.254601	0.070161	-0.384629	-0.215046	0.066070	0.310600	-0.189653	0.063272	0.276950	0.451798	0.077101	0.161727
13671	113.925000	-0.872193	0.609434	0.084363	-0.872134	0.612468	-0.169658	-0.815509	0.853474	-0.165321	-0.802501	0.857730	0.111690	-0.717571	1.195274	-0.091583	-0.694706	1.174526	0.009292	-0.663761	1.120123	-0.003023	-0.595831	0.709333	-0.290956	-0.550509	0.742583	0.218626										-0.254904	0.069890	-0.384488	-0.215046	0.066062	0.310596	-0.189647	0.063295	0.276956	0.451801	0.077119	0.161736
13672	113.933333	-0.872195	0.609395	0.084373	-0.872178	0.612433	-0.169653	-0.815534	0.853462	-0.165444	-0.802545	0.857740	0.111573	-0.717962	1.195031	-0.091671	-0.694954	1.174375	0.009169	-0.663893	1.119925	-0.003267	-0.595913	0.709297	-0.291080	-0.550539	0.742673	0.218568										-0.254910	0.069879	-0.384509	-0.215046	0.066061	0.310605	-0.189627	0.063299	0.276944	0.451805	0.077201	0.161773
13673	113.941667	-0.872173	0.609388	0.084345	-0.872204	0.612399	-0.169680	-0.815663	0.853351	-0.165509	-0.802585	0.857751	0.111455	-0.718281	1.194656	-0.091681	-0.695198	1.174199	0.009060	-0.664024	1.119811	-0.003399	-0.596026	0.709321	-0.291398	-0.550604	0.742740	0.218411										-0.254914	0.069862	-0.384522	-0.215043	0.066053	0.310599	-0.189625	0.063254	0.276935	0.451797	0.077121	0.161726
13674	113.950000	-0.872161	0.609488	0.084312	-0.872231	0.612388	-0.169733	-0.815714	0.853294	-0.165697	-0.802621	0.857774	0.111338	-0.718583	1.194343	-0.091694	-0.695418	1.173999	0.008936	-0.664144	1.119722	-0.003533	-0.596097	0.709303	-0.291580	-0.550584	0.742870	0.218406										-0.254909	0.069844	-0.384530	-0.215044	0.066058	0.310601	-0.189595	0.063232	0.276899	0.451800	0.077123	0.161719
13675	113.958333	-0.872106	0.609454	0.084282	-0.872202	0.612337	-0.169775	-0.815792	0.853241	-0.165750	-0.802656	0.857801	0.111234	-0.718938	1.194203	-0.091796	-0.695604	1.173874	0.008827	-0.664257	1.119647	-0.003687	-0.596170	0.709275	-0.291768	-0.550597	0.742964	0.218312										-0.254820	0.069906	-0.384575	-0.215045	0.066062	0.310602	-0.189609	0.063176	0.276899	0.451805	0.077167	0.161737
13676	113.966667	-0.872058	0.609431	0.084239	-0.872202	0.612300	-0.169793	-0.815839	0.853176	-0.165928	-0.802680	0.857825	0.111136	-0.719312	1.194184	-0.092026	-0.695756	1.173773	0.008733	-0.664363	1.119604	-0.003837	-0.596246	0.709240	-0.291948	-0.550600	0.743043	0.218205										-0.254890	0.069830	-0.384531	-0.215041	0.066067	0.310594	-0.189588	0.063210	0.276876	0.451805	0.077227	0.161767
13677	113.975000	-0.872036	0.609465	0.084197	-0.872145	0.612260	-0.169853	-0.815920	0.853150	-0.166015	-0.802704	0.857848	0.111034	-0.719503	1.194010	-0.092037	-0.695872	1.173700	0.008632	-0.664429	1.119556	-0.003949	-0.596318	0.709171	-0.292059	-0.550640	0.743080	0.218014										-0.254763	0.069808	-0.384480	-0.215033	0.066058	0.310593	-0.189602	0.063208	0.276891	0.451802	0.077119	0.161722
13678	113.983333	-0.872029	0.609532	0.084175	-0.872143	0.612242	-0.169905	-0.815988	0.853110	-0.166100	-0.802720	0.857867	0.110944	-0.719652	1.193900	-0.092021	-0.696001	1.173652	0.008480	-0.664489	1.119527	-0.004057	-0.596387	0.709104	-0.292139	-0.550597	0.743170	0.217974										-0.254862	0.069813	-0.384504	-0.215042	0.066069	0.310592	-0.189618	0.063218	0.276920	0.451798	0.077108	0.161726
13679	113.991667	-0.871900	0.609411	0.084105	-0.872119	0.612169	-0.169933	-0.816076	0.853055	-0.166203	-0.802732	0.857884	0.110860	-0.719796	1.193808	-0.092128	-0.696068	1.173623	0.008370	-0.664534	1.119523	-0.004178	-0.596463	0.709056	-0.292247	-0.550586	0.743219	0.217856										-0.254874	0.069781	-0.384531	-0.215031	0.066053	0.310596	-0.189618	0.063258	0.276937	0.451810	0.077151	0.161749
13680	114.000000	-0.871874	0.609487	0.084079	-0.872088	0.612136	-0.169958	-0.816118	0.853019	-0.166252	-0.802741	0.857900	0.110778	-0.720007	1.193745	-0.092182	-0.696129	1.173562	0.008227	-0.664599	1.119543	-0.004370	-0.596540	0.709008	-0.292328	-0.550573	0.743267	0.217740										-0.254742	0.069760	-0.384480	-0.215022	0.066045	0.310595	-0.189616	0.063281	0.276946	0.451804	0.077096	0.161731
13681	114.008333	-0.871824	0.609481	0.084039	-0.872080	0.612095	-0.169981	-0.816190	0.852948	-0.166311	-0.802752	0.857915	0.110695	-0.720095	1.193719	-0.092305	-0.696128	1.173586	0.008122	-0.664588	1.119558	-0.004465	-0.596633	0.709006	-0.292551	-0.550594	0.743279	0.217552										-0.254695	0.069866	-0.384581	-0.215016	0.066040	0.310601	-0.189625	0.063239	0.276957	0.451811	0.077105	0.161737
13682	114.016667	-0.871818	0.609563	0.084034	-0.872084	0.612078	-0.170026	-0.816281	0.852878	-0.166373	-0.802759	0.857934	0.110617	-0.720098	1.193772	-0.092440	-0.696104	1.173557	0.007931	-0.664581	1.119576	-0.004644	-0.596665	0.708864	-0.292500	-0.550548	0.743357	0.217525										-0.254869	0.069735	-0.384552	-0.215003	0.066029	0.310592	-0.189607	0.063208	0.276939	0.451811	0.077095	0.161730
13683	114.025000	-0.871662	0.609412	0.083944	-0.872071	0.612009	-0.170057	-0.816283	0.852877	-0.166458	-0.802762	0.857946	0.110532	-0.720214	1.194007	-0.092810	-0.696062	1.173643	0.007808	-0.664571	1.119667	-0.004817	-0.596768	0.708828	-0.292710	-0.550536	0.743405	0.217435										-0.254783	0.069784	-0.384616	-0.215008	0.066045	0.310584	-0.189585	0.063197	0.276897	0.451810	0.077152	0.161752
13684	114.033333	-0.871644	0.609443	0.083927	-0.872058	0.611947	-0.170080	-0.816348	0.852744	-0.166601	-0.802765	0.857961	0.110452	-0.720071	1.193951	-0.092737	-0.695999	1.173807	0.007677	-0.664551	1.119746	-0.004979	-0.596819	0.708743	-0.292765	-0.550532	0.743446	0.217356										-0.254754	0.069674	-0.384528	-0.215002	0.066050	0.310580	-0.189562	0.063191	0.276864	0.451820	0.077213	0.161786
13685	114.041667	-0.871628	0.609447	0.083915	-0.872067	0.611925	-0.170113	-0.816404	0.852681	-0.166603	-0.802767	0.857974	0.110371	-0.719955	1.194106	-0.092968	-0.695893	1.173972	0.007505	-0.664470	1.119799	-0.005224	-0.596876	0.708599	-0.292740	-0.550533	0.743486	0.217273										-0.254744	0.069684	-0.384514	-0.215006	0.066060	0.310569	-0.189564	0.063169	0.276853	0.451809	0.077111	0.161736
13686	114.050000	-0.871616	0.609446	0.083904	-0.872063	0.611877	-0.170124	-0.816442	0.852627	-0.166674	-0.802772	0.857986	0.110295	-0.719854	1.194286	-0.093210	-0.695776	1.174139	0.007268	-0.664453	1.119941	-0.005434	-0.596949	0.708528	-0.292832	-0.550536	0.743513	0.217206										-0.254683	0.069868	-0.384612	-0.214997	0.066059	0.310558	-0.189579	0.063168	0.276862	0.451805	0.077102	0.161741
13687	114.058333	-0.871610	0.609423	0.083899	-0.872068	0.611845	-0.170140	-0.816474	0.852582	-0.166789	-0.802777	0.857996	0.110230	-0.719658	1.194564	-0.093384	-0.695627	1.174407	0.007074	-0.664402	1.120105	-0.005624	-0.597007	0.708407	-0.292784	-0.550545	0.743517	0.217142										-0.254792	0.069715	-0.384495	-0.215004	0.066066	0.310555	-0.189584	0.063194	0.276873	0.451812	0.077194	0.161787
13688	114.066667	-0.871608	0.609425	0.083882	-0.872087	0.611811	-0.170153	-0.816518	0.852556	-0.166837	-0.802783	0.858007	0.110172	-0.719406	1.194901	-0.093638	-0.695464	1.174700	0.006859	-0.664332	1.120322	-0.005789	-0.597090	0.708342	-0.292877	-0.550562	0.743513	0.217086										-0.254730	0.069696	-0.384473	-0.214991	0.066051	0.310552	-0.189575	0.063243	0.276878	0.451819	0.077192	0.161796
13689	114.075000	-0.871655	0.609482	0.083899	-0.872114	0.611790	-0.170173	-0.816552	0.852534	-0.166875	-0.802795	0.858024	0.110123	-0.719147	1.195216	-0.093871	-0.695240	1.175034	0.006634	-0.664306	1.120657	-0.005950	-0.597141	0.708232	-0.292848	-0.550579	0.743509	0.217026										-0.254790	0.069690	-0.384519	-0.214981	0.066046	0.310545	-0.189597	0.063235	0.276906	0.451806	0.077093	0.161743
13690	114.083333	-0.871632	0.609425	0.083886	-0.872146	0.611770	-0.170191	-0.816569	0.852510	-0.166908	-0.802806	0.858048	0.110080	-0.718815	1.195615	-0.094096	-0.695006	1.175442	0.006392	-0.664171	1.120889	-0.006190	-0.597185	0.708130	-0.292831	-0.550600	0.743490	0.216960										-0.254645	0.069803	-0.384721	-0.214990	0.066057	0.310553	-0.189590	0.063229	0.276908	0.451804	0.077087	0.161738
13691	114.091667	-0.871685	0.609481	0.083921	-0.872156	0.611736	-0.170167	-0.816574	0.852484	-0.166945	-0.802816	0.858074	0.110038	-0.718425	1.196084	-0.094348	-0.694731	1.175862	0.006150	-0.664056	1.121197	-0.006396	-0.597233	0.708078	-0.292888	-0.550639	0.743480	0.216894										-0.254857	0.069665	-0.384584	-0.214983	0.066054	0.310539	-0.189565	0.063247	0.276876	0.451817	0.077200	0.161784
13692	114.100000	-0.871737	0.609565	0.083933	-0.872184	0.611720	-0.170168	-0.816600	0.852471	-0.166990	-0.802825	0.858116	0.110001	-0.718001	1.196597	-0.094665	-0.694416	1.176411	0.005948	-0.663999	1.121523	-0.006612	-0.597269	0.708046	-0.292938	-0.550687	0.743471	0.216833										-0.254848	0.069689	-0.384552	-0.214976	0.066053	0.310532	-0.189573	0.063191	0.276862	0.451799	0.077098	0.161735
13693	114.108333	-0.871725	0.609512	0.083924	-0.872230	0.611726	-0.170171	-0.816612	0.852468	-0.167028	-0.802832	0.858171	0.109967	-0.717483	1.197125	-0.094926	-0.694076	1.176914	0.005701	-0.663949	1.121908	-0.006678	-0.597287	0.708026	-0.292967	-0.550744	0.743460	0.216764										-0.254708	0.069747	-0.384575	-0.214984	0.066068	0.310527	-0.189556	0.063193	0.276833	0.451814	0.077154	0.161753
13694	114.116667	-0.871713	0.609460	0.083911	-0.872262	0.611701	-0.170168	-0.816621	0.852473	-0.167058	-0.802834	0.858234	0.109937	-0.716922	1.197615	-0.095114	-0.693657	1.177353	0.005435	-0.663868	1.122186	-0.006874	-0.597299	0.708019	-0.292994	-0.550815	0.743456	0.216713										-0.254845	0.069711	-0.384529	-0.214985	0.066078	0.310525	-0.189562	0.063177	0.276825	0.451821	0.077197	0.161778
13695	114.125000	-0.871734	0.609455	0.083907	-0.872299	0.611709	-0.170147	-0.816644	0.852501	-0.167084	-0.802829	0.858289	0.109917	-0.716395	1.198067	-0.095379	-0.693207	1.177773	0.005318	-0.663628	1.122328	-0.007076	-0.597305	0.708015	-0.292993	-0.550898	0.743435	0.216665										-0.254736	0.069691	-0.384489	-0.214983	0.066074	0.310522	-0.189396	0.062992	0.276800	0.451819	0.077151	0.161768
13696	114.133333	-0.871811	0.609473	0.083930	-0.872370	0.611724	-0.170099	-0.816625	0.852522	-0.167092	-0.802819	0.858352	0.109896	-0.715890	1.198354	-0.095490	-0.692757	1.178065	0.005157	-0.663404	1.122483	-0.007185	-0.597305	0.708004	-0.292990	-0.550988	0.743407	0.216630										-0.254729	0.069698	-0.384471	-0.214967	0.066062	0.310522	-0.189262	0.062800	0.276804	0.451824	0.077190	0.161797
13697	114.141667	-0.871971	0.609643	0.083990	-0.872378	0.611729	-0.170125	-0.816656	0.852591	-0.167113	-0.802803	0.858421	0.109878	-0.715450	1.198599	-0.095598	-0.692349	1.178190	0.005016	-0.663216	1.122666	-0.007276	-0.597301	0.707980	-0.292983	-0.551093	0.743366	0.216616										-0.254708	0.069806	-0.384618	-0.214974	0.066072	0.310530	-0.189280	0.062843	0.276841	0.451814	0.077096	0.161761
13698	114.150000	-0.871926	0.609581	0.083942	-0.872454	0.611735	-0.170084	-0.816615	0.852649	-0.167134	-0.802776	0.858493	0.109859	-0.715015	1.198765	-0.095633	-0.691905	1.178368	0.004976	-0.662867	1.122664	-0.007395	-0.597295	0.707944	-0.292980	-0.551203	0.743317	0.216628										-0.254744	0.069676	-0.384490	-0.214975	0.066077	0.310538	-0.189280	0.062907	0.276858	0.451833	0.077189	0.161807
13699	114.158333	-0.872008	0.609608	0.083987	-0.872474	0.611732	-0.170097	-0.816597	0.852729	-0.167153	-0.802738	0.858575	0.109835	-0.714631	1.198865	-0.095673	-0.691509	1.178385	0.004857	-0.662580	1.122701	-0.007438	-0.597279	0.707884	-0.292990	-0.551306	0.743247	0.216673										-0.254733	0.069669	-0.384506	-0.214975	0.066062	0.310538	-0.189299	0.062881	0.276878	0.451833	0.077149	0.161786
13700	114.166667	-0.872074	0.609706	0.083979	-0.872535	0.611750	-0.170086	-0.816545	0.852773	-0.167177	-0.802684	0.858653	0.109809	-0.714363	1.199165	-0.095847	-0.691083	1.178432	0.004881	-0.662298	1.122720	-0.007464	-0.597256	0.707809	-0.293011	-0.551413	0.743179	0.216745										-0.254870	0.069646	-0.384595	-0.214976	0.066060	0.310535	-0.189294	0.062866	0.276870	0.451819	0.077101	0.161758
13701	114.175000	-0.872105	0.609737	0.083976	-0.872580	0.611772	-0.170122	-0.816440	0.852827	-0.167252	-0.802614	0.858736	0.109783	-0.714025	1.199202	-0.095876	-0.690711	1.178463	0.004887	-0.662000	1.122681	-0.007504	-0.597215	0.707739	-0.293041	-0.551509	0.743095	0.216852										-0.254688	0.069685	-0.384632	-0.214985	0.066068	0.310537	-0.189277	0.062821	0.276832	0.451823	0.077142	0.161780
13702	114.183333	-0.872149	0.609780	0.083976	-0.872651	0.611793	-0.170112	-0.816303	0.852928	-0.167259	-0.802531	0.858809	0.109752	-0.713725	1.199236	-0.095784	-0.690346	1.178454	0.004930	-0.661706	1.122625	-0.007522	-0.597154	0.707666	-0.293072	-0.551614	0.742996	0.216994										-0.254742	0.069641	-0.384540	-0.214991	0.066075	0.310532	-0.189242	0.062816	0.276795	0.451829	0.077196	0.161802
13703	114.191667	-0.872161	0.609798	0.083951	-0.872621	0.611819	-0.170075	-0.816212	0.852934	-0.167289	-0.802428	0.858882	0.109720	-0.713386	1.199133	-0.095564	-0.689969	1.178418	0.005013	-0.661409	1.122569	-0.007427	-0.597088	0.707591	-0.293116	-0.551702	0.742875	0.217153										-0.254746	0.069640	-0.384523	-0.215001	0.066076	0.310534	-0.189240	0.062797	0.276779	0.451823	0.077097	0.161762
13704	114.200000	-0.872181	0.609816	0.083946	-0.872656	0.611874	-0.170080	-0.816024	0.853039	-0.167331	-0.802314	0.858948	0.109693	-0.713104	1.198958	-0.095348	-0.689581	1.178362	0.005204	-0.661130	1.122455	-0.007338	-0.596997	0.707542	-0.293135	-0.551789	0.742736	0.217328										-0.254857	0.069693	-0.384530	-0.215002	0.066074	0.310538	-0.189261	0.062778	0.276795	0.451817	0.077087	0.161769
13705	114.208333	-0.872206	0.609834	0.083936	-0.872643	0.611921	-0.170068	-0.815873	0.853094	-0.167367	-0.802180	0.859005	0.109670	-0.712896	1.198787	-0.095140	-0.689274	1.178087	0.005295	-0.660798	1.122218	-0.007257	-0.596899	0.707495	-0.293157	-0.551873	0.742592	0.217517										-0.254714	0.069736	-0.384569	-0.215002	0.066071	0.310549	-0.189266	0.062815	0.276815	0.451833	0.077137	0.161801
13706	114.216667	-0.872209	0.609850	0.083901	-0.872703	0.611957	-0.170071	-0.815691	0.853184	-0.167350	-0.802030	0.859057	0.109649	-0.712735	1.198531	-0.094909	-0.688928	1.177793	0.005522	-0.660448	1.121967	-0.007157	-0.596821	0.707516	-0.293320	-0.551959	0.742420	0.217696										-0.254738	0.069656	-0.384490	-0.215008	0.066064	0.310559	-0.189280	0.062873	0.276851	0.451836	0.077185	0.161827
13707	114.225000	-0.872210	0.609854	0.083899	-0.872677	0.612013	-0.170064	-0.815513	0.853261	-0.167353	-0.801864	0.859104	0.109633	-0.712635	1.198186	-0.094612	-0.688641	1.177448	0.005727	-0.660034	1.121654	-0.006982	-0.596672	0.707466	-0.293249	-0.552053	0.742248	0.217869										-0.254870	0.069641	-0.384581	-0.215000	0.066048	0.310563	-0.189312	0.062887	0.276892	0.451829	0.077089	0.161786
13708	114.233333	-0.872206	0.609884	0.083868	-0.872612	0.612099	-0.170076	-0.815288	0.853388	-0.167375	-0.801687	0.859158	0.109622	-0.712561	1.197857	-0.094293	-0.688343	1.177043	0.005994	-0.659625	1.121364	-0.006788	-0.596549	0.707392	-0.293189	-0.552146	0.742065	0.218029										-0.254657	0.069763	-0.384737	-0.214997	0.066036	0.310564	-0.189328	0.062883	0.276909	0.451826	0.077093	0.161789
13709	114.241667	-0.872205	0.609932	0.083864	-0.872613	0.612145	-0.170068	-0.815077	0.853448	-0.167397	-0.801481	0.859208	0.109621	-0.712529	1.197428	-0.094007	-0.688097	1.176675	0.006236	-0.659284	1.121037	-0.006694	-0.596444	0.707344	-0.293199	-0.552260	0.741895	0.218197										-0.254808	0.069607	-0.384570	-0.214999	0.066039	0.310568	-0.189588	0.063220	0.276902	0.451840	0.077188	0.161830
13710	114.250000	-0.872180	0.609971	0.083852	-0.872568	0.612218	-0.170067	-0.814851	0.853530	-0.167400	-0.801266	0.859262	0.109619	-0.712491	1.197041	-0.093683	-0.687846	1.176306	0.006495	-0.658947	1.120736	-0.006537	-0.596374	0.707383	-0.293339	-0.552367	0.741729	0.218359										-0.254752	0.069591	-0.384545	-0.215008	0.066050	0.310574	-0.189562	0.063208	0.276868	0.451834	0.077100	0.161782
13711	114.258333	-0.872148	0.610017	0.083835	-0.872538	0.612333	-0.170039	-0.814622	0.853617	-0.167384	-0.801039	0.859316	0.109622	-0.712479	1.196674	-0.093410	-0.687646	1.175873	0.006729	-0.658591	1.120450	-0.006318	-0.596258	0.707329	-0.293220	-0.552487	0.741499	0.218440										-0.254875	0.069597	-0.384599	-0.215011	0.066056	0.310574	-0.189568	0.063135	0.276853	0.451832	0.077088	0.161777
13712	114.266667	-0.872073	0.609974	0.083845	-0.872491	0.612418	-0.170018	-0.814350	0.853759	-0.167369	-0.800804	0.859354	0.109630	-0.712434	1.196332	-0.093071	-0.687447	1.175563	0.007020	-0.658264	1.120187	-0.006122	-0.596141	0.707302	-0.293092	-0.552604	0.741276	0.218529										-0.254559	0.069856	-0.384722	-0.215015	0.066040	0.310577	-0.189554	0.063104	0.276836	0.451818	0.077084	0.161783
13713	114.275000	-0.871978	0.610003	0.083781	-0.872427	0.612506	-0.169991	-0.814110	0.853842	-0.167359	-0.800556	0.859383	0.109642	-0.712388	1.196044	-0.092764	-0.687240	1.175228	0.007284	-0.657923	1.119954	-0.005878	-0.596048	0.707322	-0.293014	-0.552685	0.741128	0.218690										-0.254739	0.069600	-0.384508	-0.215020	0.066044	0.310584	-0.189554	0.063116	0.276839	0.451837	0.077182	0.161828
13714	114.283333	-0.871876	0.610021	0.083721	-0.872352	0.612597	-0.169962	-0.813880	0.853955	-0.167336	-0.800308	0.859406	0.109657	-0.712333	1.195781	-0.092326	-0.687028	1.174948	0.007556	-0.657589	1.119735	-0.005632	-0.595954	0.707350	-0.292922	-0.552754	0.740985	0.218846										-0.254563	0.069729	-0.384565	-0.215023	0.066032	0.310598	-0.189570	0.063105	0.276870	0.451827	0.077075	0.161788
13715	114.291667	-0.871866	0.610110	0.083791	-0.872218	0.612676	-0.169960	-0.813634	0.854067	-0.167318	-0.800066	0.859425	0.109681	-0.712362	1.195469	-0.092075	-0.686816	1.174745	0.007886	-0.657344	1.119564	-0.005442	-0.595849	0.707402	-0.292799	-0.552813	0.740846	0.219000										-0.254767	0.069681	-0.384606	-0.215012	0.066018	0.310603	-0.189573	0.063144	0.276894	0.451833	0.077127	0.161809
13716	114.300000	-0.871714	0.610135	0.083685	-0.872132	0.612787	-0.169919	-0.813366	0.854213	-0.167256	-0.799822	0.859431	0.109710	-0.712298	1.195234	-0.091683	-0.686593	1.174563	0.008225	-0.657071	1.119431	-0.005198	-0.595757	0.707440	-0.292684	-0.552865	0.740716	0.219156										-0.254727	0.069600	-0.384493	-0.215010	0.066006	0.310613	-0.189593	0.063150	0.276929	0.451836	0.077182	0.161829
13717	114.308333	-0.871620	0.610217	0.083688	-0.871981	0.612880	-0.169922	-0.813125	0.854310	-0.167219	-0.799586	0.859432	0.109737	-0.712221	1.195055	-0.091382	-0.686398	1.174384	0.008461	-0.656763	1.119319	-0.004936	-0.595679	0.707477	-0.292581	-0.552896	0.740593	0.219311										-0.254798	0.069575	-0.384552	-0.215015	0.066005	0.310618	-0.189576	0.063186	0.276926	0.451834	0.077140	0.161807
13718	114.316667	-0.871504	0.610329	0.083663	-0.871843	0.612989	-0.169912	-0.812883	0.854396	-0.167198	-0.799349	0.859425	0.109767	-0.712115	1.194909	-0.091112	-0.686152	1.174245	0.008763	-0.656492	1.119235	-0.004699	-0.595608	0.707507	-0.292480	-0.552915	0.740477	0.219469										-0.254862	0.069542	-0.384596	-0.215007	0.065993	0.310620	-0.189594	0.063139	0.276937	0.451816	0.077091	0.161782
13719	114.325000	-0.871468	0.610536	0.083669	-0.871719	0.613090	-0.169910	-0.812634	0.854511	-0.167147	-0.799126	0.859417	0.109809	-0.712069	1.195015	-0.091005	-0.685937	1.174147	0.009027	-0.656209	1.119158	-0.004482	-0.595533	0.707530	-0.292374	-0.552939	0.740358	0.219611										-0.254651	0.069701	-0.384707	-0.215014	0.066001	0.310616	-0.189580	0.063125	0.276912	0.451815	0.077094	0.161770
13720	114.333333	-0.871304	0.610505	0.083655	-0.871600	0.613192	-0.169902	-0.812429	0.854559	-0.167101	-0.798912	0.859400	0.109854	-0.711910	1.194925	-0.090754	-0.685694	1.174062	0.009300	-0.655905	1.119058	-0.004297	-0.595493	0.707655	-0.292399	-0.552964	0.740244	0.219772										-0.254721	0.069514	-0.384539	-0.215010	0.066003	0.310618	-0.189573	0.063088	0.276890	0.451829	0.077204	0.161806
13721	114.341667	-0.871181	0.610633	0.083614	-0.871460	0.613313	-0.169899	-0.812145	0.854666	-0.167043	-0.798697	0.859377	0.109916	-0.711738	1.194836	-0.090445	-0.685442	1.173971	0.009535	-0.655631	1.119027	-0.004071	-0.595414	0.707698	-0.292297	-0.552981	0.740126	0.219951										-0.254723	0.069522	-0.384513	-0.215020	0.066002	0.310619	-0.189557	0.063086	0.276871	0.451822	0.077138	0.161778
13722	114.350000	-0.871073	0.610742	0.083565	-0.871287	0.613402	-0.169862	-0.811965	0.854741	-0.166981	-0.798487	0.859347	0.109986	-0.711498	1.194849	-0.090176	-0.685149	1.173958	0.009811	-0.655312	1.119022	-0.003787	-0.595295	0.707672	-0.292028	-0.552990	0.739996	0.220133										-0.254840	0.069565	-0.384514	-0.215011	0.065991	0.310620	-0.189558	0.063055	0.276877	0.451817	0.077087	0.161746
13723	114.358333	-0.870958	0.610757	0.083562	-0.871126	0.613484	-0.169876	-0.811742	0.854805	-0.166887	-0.798285	0.859311	0.110059	-0.711246	1.194865	-0.089941	-0.684867	1.173952	0.010033	-0.655053	1.119020	-0.003614	-0.595177	0.707750	-0.291918	-0.552987	0.739863	0.220330										-0.254772	0.069539	-0.384513	-0.215005	0.065973	0.310625	-0.189549	0.063076	0.276882	0.451822	0.077129	0.161769
13724	114.366667	-0.870819	0.610694	0.083571	-0.871010	0.613560	-0.169869	-0.811564	0.854875	-0.166802	-0.798105	0.859268	0.110143	-0.710964	1.194942	-0.089630	-0.684569	1.173999	0.010256	-0.654763	1.119089	-0.003383	-0.595057	0.707808	-0.291847	-0.552970	0.739746	0.220532										-0.254701	0.069529	-0.384485	-0.215005	0.065969	0.310630	-0.189553	0.063114	0.276899	0.451821	0.077196	0.161791
13725	114.375000	-0.870754	0.610768	0.083602	-0.870887	0.613682	-0.169867	-0.811398	0.854947	-0.166688	-0.797939	0.859226	0.110231	-0.710623	1.195121	-0.089409	-0.684247	1.174071	0.010454	-0.654490	1.119162	-0.003198	-0.594913	0.707864	-0.291794	-0.552942	0.739627	0.220724										-0.254718	0.069591	-0.384638	-0.214997	0.065952	0.310633	-0.189559	0.063133	0.276921	0.451818	0.077149	0.161766
13726	114.383333	-0.870706	0.610830	0.083595	-0.870813	0.613750	-0.169879	-0.811190	0.855065	-0.166645	-0.797792	0.859192	0.110326	-0.710223	1.195340	-0.089184	-0.683892	1.174218	0.010643	-0.654220	1.119276	-0.003004	-0.594727	0.707950	-0.291739	-0.552896	0.739513	0.220930										-0.254652	0.069675	-0.384665	-0.214991	0.065949	0.310627	-0.189588	0.063109	0.276945	0.451813	0.077095	0.161732
13727	114.391667	-0.870524	0.610744	0.083585	-0.870715	0.613804	-0.169874	-0.811049	0.855120	-0.166561	-0.797659	0.859149	0.110424	-0.709761	1.195652	-0.088991	-0.683469	1.174507	0.010923	-0.653945	1.119471	-0.002743	-0.594547	0.708006	-0.291706	-0.552829	0.739398	0.221137										-0.254743	0.069571	-0.384635	-0.215003	0.065958	0.310629	-0.189572	0.063118	0.276931	0.451808	0.077102	0.161727
13728	114.400000	-0.870487	0.610842	0.083622	-0.870620	0.613840	-0.169843	-0.810940	0.855212	-0.166506	-0.797554	0.859109	0.110535	-0.709288	1.195976	-0.088728	-0.683056	1.174702	0.011073	-0.653633	1.119631	-0.002603	-0.594370	0.708057	-0.291662	-0.552745	0.739293	0.221358										-0.254836	0.069466	-0.384595	-0.215008	0.065966	0.310628	-0.189552	0.063114	0.276905	0.451812	0.077108	0.161719
13729	114.408333	-0.870442	0.610847	0.083644	-0.870540	0.613904	-0.169821	-0.810798	0.855228	-0.166310	-0.797456	0.859067	0.110639	-0.708783	1.196349	-0.088589	-0.682564	1.175062	0.011326	-0.653304	1.119892	-0.002384	-0.594220	0.708125	-0.291599	-0.552651	0.739183	0.221573										-0.254683	0.069488	-0.384566	-0.215002	0.065962	0.310619	-0.189545	0.063087	0.276880	0.451800	0.077110	0.161721
13730	114.416667	-0.870369	0.610796	0.083674	-0.870442	0.613978	-0.169797	-0.810675	0.855280	-0.166187	-0.797375	0.859020	0.110753	-0.708229	1.196826	-0.088419	-0.682078	1.175398	0.011498	-0.652910	1.120204	-0.002106	-0.594089	0.708189	-0.291522	-0.552557	0.739096	0.221781										-0.254642	0.069652	-0.384651	-0.215008	0.065965	0.310624	-0.189548	0.063027	0.276879	0.451793	0.077115	0.161724
13731	114.425000	-0.870336	0.610788	0.083702	-0.870442	0.614009	-0.169734	-0.810591	0.855363	-0.166090	-0.797311	0.858973	0.110867	-0.707624	1.197308	-0.088143	-0.681521	1.175855	0.011733	-0.652381	1.120516	-0.002110	-0.593984	0.708259	-0.291442	-0.552455	0.739002	0.221990										-0.254807	0.069503	-0.384527	-0.214995	0.065953	0.310620	-0.189548	0.063018	0.276874	0.451808	0.077148	0.161746
13732	114.433333	-0.870316	0.610772	0.083730	-0.870400	0.614059	-0.169668	-0.810509	0.855432	-0.165975	-0.797259	0.858925	0.110983	-0.706852	1.197993	-0.087996	-0.680943	1.176444	0.011956	-0.652104	1.120876	-0.001855	-0.593893	0.708333	-0.291326	-0.552355	0.738906	0.222187										-0.254811	0.069486	-0.384526	-0.214992	0.065948	0.310624	-0.189528	0.063052	0.276872	0.451803	0.077099	0.161718
13733	114.441667	-0.870371	0.610860	0.083777	-0.870364	0.614105	-0.169638	-0.810377	0.855525	-0.165864	-0.797222	0.858883	0.111102	-0.706033	1.198670	-0.087880	-0.680351	1.177032	0.012075	-0.651849	1.121299	-0.001644	-0.593832	0.708380	-0.291210	-0.552265	0.738813	0.222378										-0.254716	0.069569	-0.384567	-0.214988	0.065942	0.310626	-0.189544	0.063062	0.276899	0.451803	0.077105	0.161722
13734	114.450000	-0.870380	0.610734	0.083841	-0.870373	0.614126	-0.169601	-0.810275	0.855632	-0.165756	-0.797195	0.858845	0.111223	-0.705066	1.199279	-0.087559	-0.679659	1.177666	0.012270	-0.651766	1.121711	-0.001303	-0.593785	0.708431	-0.291096	-0.552176	0.738714	0.222548										-0.254626	0.069649	-0.384616	-0.214982	0.065939	0.310625	-0.189543	0.063104	0.276908	0.451798	0.077096	0.161721
13735	114.458333	-0.870424	0.610814	0.083856	-0.870364	0.614149	-0.169570	-0.810214	0.855726	-0.165646	-0.797176	0.858813	0.111348	-0.704177	1.200000	-0.087418	-0.678996	1.178341	0.012444	-0.651321	1.122127	-0.001197	-0.593747	0.708480	-0.290974	-0.552099	0.738618	0.222714										-0.254745	0.069466	-0.384515	-0.214982	0.065945	0.310621	-0.189560	0.063103	0.276923	0.451809	0.077210	0.161760
13736	114.466667	-0.870430	0.610809	0.083856	-0.870363	0.614174	-0.169546	-0.810173	0.855820	-0.165467	-0.797163	0.858790	0.111473	-0.703314	1.200642	-0.087324	-0.678284	1.178972	0.012629	-0.651033	1.122509	-0.000966	-0.593712	0.708536	-0.290839	-0.552036	0.738511	0.222849										-0.254803	0.069461	-0.384560	-0.214985	0.065948	0.310616	-0.189550	0.063117	0.276907	0.451799	0.077114	0.161708
13737	114.475000	-0.870527	0.610797	0.083945	-0.870362	0.614240	-0.169519	-0.810099	0.855916	-0.165380	-0.797156	0.858778	0.111611	-0.702477	1.201268	-0.087232	-0.677592	1.179411	0.012807	-0.650691	1.122763	-0.000735	-0.593731	0.708580	-0.290711	-0.551987	0.738406	0.222988										-0.254602	0.069623	-0.384672	-0.214985	0.065953	0.310607	-0.189566	0.063086	0.276913	0.451797	0.077106	0.161706
13738	114.483333	-0.870550	0.610744	0.083971	-0.870416	0.614264	-0.169473	-0.810037	0.856028	-0.165189	-0.797145	0.858768	0.111758	-0.701692	1.201805	-0.087159	-0.676915	1.179720	0.013001	-0.650306	1.122929	-0.000482	-0.593749	0.708635	-0.290568	-0.551949	0.738283	0.223127										-0.254685	0.069453	-0.384485	-0.214996	0.065958	0.310609	-0.189552	0.063053	0.276887	0.451811	0.077200	0.161754
13739	114.491667	-0.870625	0.610706	0.084000	-0.870444	0.614350	-0.169404	-0.809984	0.856129	-0.165068	-0.797125	0.858771	0.111898	-0.700853	1.201980	-0.086870	-0.676260	1.179920	0.013247	-0.649899	1.123005	-0.000267	-0.593779	0.708681	-0.290451	-0.551935	0.738147	0.223291										-0.254807	0.069469	-0.384529	-0.215002	0.065962	0.310616	-0.189536	0.063048	0.276868	0.451811	0.077151	0.161740
13740	114.500000	-0.870694	0.610695	0.084006	-0.870505	0.614422	-0.169361	-0.809932	0.856254	-0.164944	-0.797102	0.858781	0.112049	-0.700078	1.202029	-0.086530	-0.675661	1.179947	0.013484	-0.649461	1.122985	-0.000026	-0.593801	0.708733	-0.290325	-0.551935	0.738002	0.223475										-0.254793	0.069486	-0.384522	-0.215001	0.065950	0.310617	-0.189522	0.063054	0.276856	0.451812	0.077105	0.161727
13741	114.508333	-0.870806	0.610616	0.084066	-0.870562	0.614490	-0.169313	-0.809831	0.856445	-0.164825	-0.797062	0.858792	0.112194	-0.699488	1.202230	-0.086281	-0.675086	1.179923	0.013754	-0.649000	1.122902	0.000237	-0.593828	0.708771	-0.290220	-0.551952	0.737847	0.223649										-0.254526	0.069617	-0.384587	-0.215001	0.065946	0.310627	-0.189548	0.063036	0.276891	0.451810	0.077094	0.161731
13742	114.516667	-0.870855	0.610596	0.084035	-0.870649	0.614558	-0.169283	-0.809765	0.856593	-0.164692	-0.797017	0.858812	0.112338	-0.698964	1.202332	-0.086025	-0.674524	1.179854	0.014064	-0.648542	1.122779	0.000514	-0.593865	0.708788	-0.290122	-0.551975	0.737691	0.223825										-0.254684	0.069479	-0.384447	-0.215004	0.065942	0.310638	-0.189560	0.063055	0.276913	0.451826	0.077213	0.161786
13743	114.525000	-0.870966	0.610614	0.084083	-0.870704	0.614615	-0.169249	-0.809682	0.856733	-0.164570	-0.796956	0.858840	0.112479	-0.698383	1.202207	-0.085534	-0.673992	1.179679	0.014421	-0.648096	1.122616	0.000818	-0.593926	0.708848	-0.290175	-0.552019	0.737527	0.224008										-0.254749	0.069472	-0.384499	-0.215006	0.065942	0.310625	-0.189557	0.063121	0.276911	0.451820	0.077156	0.161761
13744	114.533333	-0.871068	0.610586	0.084096	-0.870755	0.614659	-0.169220	-0.809592	0.856871	-0.164386	-0.796878	0.858864	0.112608	-0.697886	1.201946	-0.085039	-0.673488	1.179457	0.014799	-0.647648	1.122392	0.001139	-0.593940	0.708793	-0.289991	-0.552062	0.737358	0.224194										-0.254832	0.069463	-0.384550	-0.215006	0.065955	0.310629	-0.189571	0.063148	0.276928	0.451814	0.077100	0.161733
13745	114.541667	-0.871116	0.610576	0.084081	-0.870841	0.614712	-0.169187	-0.809449	0.857010	-0.164343	-0.796787	0.858897	0.112738	-0.697600	1.201818	-0.084640	-0.673070	1.179126	0.015222	-0.647182	1.122100	0.001496	-0.594012	0.708838	-0.290079	-0.552104	0.737173	0.224394										-0.254718	0.069535	-0.384649	-0.215027	0.065967	0.310635	-0.189596	0.063133	0.276945	0.451822	0.077098	0.161742
13746	114.550000	-0.871212	0.610581	0.084120	-0.870918	0.614769	-0.169136	-0.809281	0.857206	-0.164162	-0.796679	0.858927	0.112857	-0.697376	1.201583	-0.084354	-0.672701	1.178715	0.015652	-0.646714	1.121731	0.001850	-0.594055	0.708827	-0.290047	-0.552148	0.736977	0.224607										-0.254843	0.069456	-0.384591	-0.215014	0.065955	0.310622	-0.189593	0.063114	0.276931	0.451830	0.077194	0.161799
13747	114.558333	-0.871265	0.610594	0.084121	-0.870942	0.614844	-0.169105	-0.809139	0.857311	-0.164052	-0.796557	0.858949	0.112974	-0.697147	1.201111	-0.083683	-0.672363	1.178243	0.016150	-0.646250	1.121350	0.002229	-0.594094	0.708837	-0.290016	-0.552188	0.736784	0.224824										-0.254848	0.069456	-0.384591	-0.215014	0.065959	0.310643	-0.189582	0.063113	0.276907	0.451823	0.077085	0.161753
13748	114.566667	-0.871385	0.610645	0.084204	-0.871031	0.614898	-0.169032	-0.808977	0.857463	-0.163947	-0.796421	0.858965	0.113088	-0.696959	1.200605	-0.082997	-0.672082	1.177730	0.016649	-0.645832	1.120966	0.002597	-0.594128	0.708863	-0.289989	-0.552227	0.736588	0.225046										-0.254842	0.069478	-0.384572	-0.215027	0.065963	0.310631	-0.189562	0.063099	0.276885	0.451819	0.077075	0.161766
13749	114.575000	-0.871343	0.610623	0.084131	-0.871072	0.614973	-0.168968	-0.808803	0.857598	-0.163838	-0.796263	0.858959	0.113199	-0.696921	1.200220	-0.082414	-0.671837	1.177212	0.017162	-0.645423	1.120557	0.002997	-0.594153	0.708897	-0.289956	-0.552259	0.736392	0.225278										-0.254719	0.069485	-0.384506	-0.215040	0.065970	0.310644	-0.189576	0.063056	0.276895	0.451824	0.077076	0.161776
13750	114.583333	-0.871361	0.610628	0.084139	-0.871091	0.615063	-0.168892	-0.808631	0.857718	-0.163727	-0.796108	0.858953	0.113306	-0.696907	1.199889	-0.081764	-0.671608	1.176709	0.017738	-0.645055	1.120171	0.003404	-0.594164	0.708945	-0.289935	-0.552287	0.736196	0.225515										-0.254713	0.069487	-0.384489	-0.215029	0.065950	0.310640	-0.189561	0.063089	0.276891	0.451831	0.077180	0.161832
13751	114.591667	-0.871438	0.610678	0.084215	-0.871094	0.615163	-0.168835	-0.808440	0.857872	-0.163596	-0.795941	0.858932	0.113407	-0.696886	1.199508	-0.081155	-0.671430	1.176243	0.018262	-0.644721	1.119798	0.003814	-0.594166	0.708998	-0.289913	-0.552311	0.736026	0.225758										-0.254725	0.069567	-0.384627	-0.215045	0.065957	0.310655	-0.189574	0.063115	0.276916	0.451820	0.077083	0.161786
13752	114.600000	-0.871431	0.610707	0.084213	-0.871046	0.615275	-0.168811	-0.808231	0.858022	-0.163535	-0.795772	0.858900	0.113508	-0.696860	1.199165	-0.080517	-0.671288	1.175746	0.018791	-0.644429	1.119418	0.004238	-0.594159	0.709055	-0.289890	-0.552332	0.735862	0.225983										-0.254538	0.069725	-0.384738	-0.215043	0.065954	0.310653	-0.189608	0.063112	0.276961	0.451819	0.077089	0.161788
13753	114.608333	-0.871402	0.610739	0.084213	-0.871097	0.615330	-0.168791	-0.808049	0.858131	-0.163368	-0.795586	0.858852	0.113598	-0.696945	1.198745	-0.079917	-0.671101	1.175352	0.019413	-0.644160	1.119075	0.004637	-0.594215	0.709044	-0.289844	-0.552335	0.735691	0.226206										-0.254846	0.069473	-0.384583	-0.215056	0.065952	0.310675	-0.189617	0.063134	0.276976	0.451836	0.077183	0.161833
13754	114.616667	-0.871366	0.610781	0.084218	-0.871007	0.615423	-0.168735	-0.807876	0.858241	-0.163280	-0.795408	0.858804	0.113691	-0.697031	1.198352	-0.079383	-0.671033	1.174880	0.019908	-0.643904	1.118739	0.005028	-0.594103	0.709209	-0.289833	-0.552328	0.735529	0.226411										-0.254847	0.069447	-0.384608	-0.215063	0.065953	0.310685	-0.189604	0.063163	0.276965	0.451825	0.077077	0.161783
13755	114.625000	-0.871313	0.610834	0.084231	-0.870949	0.615520	-0.168700	-0.807690	0.858346	-0.163199	-0.795232	0.858753	0.113793	-0.697237	1.198210	-0.078925	-0.670955	1.174465	0.020452	-0.643656	1.118453	0.005422	-0.594209	0.709112	-0.289712	-0.552304	0.735381	0.226612										-0.254616	0.069553	-0.384647	-0.215055	0.065947	0.310677	-0.189613	0.063140	0.276969	0.451833	0.077126	0.161813
13756	114.633333	-0.871163	0.610845	0.084154	-0.870877	0.615621	-0.168657	-0.807499	0.858419	-0.163137	-0.795048	0.858689	0.113893	-0.697197	1.197787	-0.078252	-0.670955	1.173998	0.020854	-0.643438	1.118188	0.005826	-0.594138	0.709185	-0.289617	-0.552272	0.735253	0.226804										-0.254740	0.069440	-0.384563	-0.215062	0.065948	0.310692	-0.189604	0.063084	0.276960	0.451841	0.077175	0.161841
13757	114.641667	-0.871128	0.610990	0.084192	-0.870784	0.615729	-0.168608	-0.807312	0.858550	-0.162966	-0.794865	0.858618	0.114000	-0.697298	1.197586	-0.077640	-0.670894	1.173749	0.021387	-0.643263	1.117964	0.006199	-0.594104	0.709358	-0.289671	-0.552218	0.735135	0.226965										-0.254793	0.069447	-0.384591	-0.215061	0.065936	0.310694	-0.189600	0.063056	0.276953	0.451843	0.077167	0.161841
13758	114.650000	-0.870972	0.610901	0.084174	-0.870686	0.615838	-0.168549	-0.807174	0.858649	-0.162856	-0.794695	0.858547	0.114104	-0.697309	1.197472	-0.077057	-0.670804	1.173526	0.021890	-0.643106	1.117781	0.006577	-0.594022	0.709489	-0.289621	-0.552150	0.735035	0.227115										-0.254851	0.069316	-0.384410	-0.215055	0.065920	0.310707	-0.189570	0.063071	0.276927	0.451844	0.077175	0.161846
13759	114.658333	-0.870909	0.611058	0.084146	-0.870533	0.615970	-0.168528	-0.807046	0.858730	-0.162732	-0.794527	0.858474	0.114209	-0.697506	1.197534	-0.076772	-0.670747	1.173343	0.022392	-0.643023	1.117659	0.006907	-0.593879	0.709618	-0.289504	-0.552065	0.734944	0.227246										-0.254609	0.069623	-0.384742	-0.215050	0.065915	0.310705	-0.189579	0.063050	0.276946	0.451834	0.077082	0.161808
13760	114.666667	-0.870767	0.610966	0.084148	-0.870455	0.616054	-0.168483	-0.806886	0.858797	-0.162641	-0.794360	0.858392	0.114314	-0.697557	1.197465	-0.076270	-0.670728	1.173181	0.022754	-0.642912	1.117563	0.007254	-0.593791	0.709767	-0.289499	-0.551963	0.734856	0.227346										-0.254843	0.069458	-0.384592	-0.215056	0.065906	0.310713	-0.189581	0.063073	0.276949	0.451845	0.077181	0.161855
13761	114.675000	-0.870615	0.611087	0.084078	-0.870324	0.616119	-0.168460	-0.806760	0.858852	-0.162517	-0.794216	0.858313	0.114417	-0.697550	1.197457	-0.075880	-0.670681	1.173069	0.023168	-0.642822	1.117508	0.007573	-0.593680	0.709882	-0.289444	-0.551845	0.734787	0.227416										-0.254839	0.069439	-0.384606	-0.215057	0.065904	0.310717	-0.189600	0.063079	0.276978	0.451839	0.077086	0.161813
13762	114.683333	-0.870501	0.611093	0.084089	-0.870173	0.616155	-0.168493	-0.806600	0.858929	-0.162402	-0.794078	0.858229	0.114519	-0.697568	1.197449	-0.075441	-0.670627	1.172997	0.023558	-0.642733	1.117495	0.007870	-0.593553	0.710002	-0.289376	-0.551716	0.734721	0.227466										-0.254602	0.069583	-0.384773	-0.215059	0.065906	0.310716	-0.189603	0.063117	0.276985	0.451837	0.077077	0.161820
13763	114.691667	-0.870417	0.611081	0.084147	-0.870076	0.616200	-0.168482	-0.806474	0.858958	-0.162300	-0.793949	0.858150	0.114616	-0.697490	1.197568	-0.075052	-0.670554	1.172995	0.023918	-0.642651	1.117518	0.008163	-0.593400	0.710045	-0.289199	-0.551571	0.734656	0.227493										-0.254830	0.069396	-0.384637	-0.215052	0.065903	0.310710	-0.189606	0.063100	0.276999	0.451846	0.077123	0.161840
13764	114.700000	-0.870323	0.611120	0.084169	-0.869966	0.616237	-0.168502	-0.806370	0.858989	-0.162205	-0.793837	0.858064	0.114715	-0.697421	1.197710	-0.074736	-0.670496	1.173050	0.024226	-0.642582	1.117585	0.008438	-0.593284	0.710131	-0.289117	-0.551431	0.734600	0.227518										-0.254823	0.069374	-0.384650	-0.215057	0.065904	0.310703	-0.189619	0.063079	0.276990	0.451845	0.077079	0.161818
13765	114.708333	-0.870229	0.611145	0.084186	-0.869797	0.616276	-0.168453	-0.806283	0.859031	-0.162088	-0.793742	0.857983	0.114814	-0.697326	1.197942	-0.074360	-0.670408	1.173184	0.024533	-0.642547	1.117701	0.008702	-0.593189	0.710244	-0.289055	-0.551287	0.734546	0.227523										-0.254820	0.069300	-0.384539	-0.215031	0.065893	0.310682	-0.189595	0.063069	0.276969	0.451843	0.077080	0.161820
13766	114.716667	-0.870161	0.611169	0.084214	-0.869709	0.616318	-0.168423	-0.806208	0.859054	-0.162002	-0.793665	0.857906	0.114913	-0.697171	1.198213	-0.074097	-0.670287	1.173369	0.024841	-0.642527	1.117820	0.008965	-0.593058	0.710317	-0.288882	-0.551146	0.734493	0.227525										-0.254817	0.069367	-0.384621	-0.215028	0.065884	0.310677	-0.189588	0.063008	0.276951	0.451841	0.077075	0.161825
13767	114.725000	-0.870032	0.611128	0.084181	-0.869587	0.616392	-0.168415	-0.806154	0.859096	-0.161899	-0.793597	0.857829	0.115011	-0.696947	1.198546	-0.073843	-0.670142	1.173614	0.025145	-0.642516	1.118003	0.009198	-0.592945	0.710412	-0.288751	-0.551016	0.734440	0.227521										-0.254709	0.069371	-0.384565	-0.215027	0.065882	0.310686	-0.189561	0.063006	0.276933	0.451853	0.077123	0.161850
13768	114.733333	-0.869893	0.611038	0.084148	-0.869538	0.616400	-0.168370	-0.806087	0.859116	-0.161799	-0.793548	0.857756	0.115109	-0.696698	1.198910	-0.073638	-0.670015	1.173837	0.025344	-0.642494	1.118153	0.009420	-0.592809	0.710515	-0.288604	-0.550902	0.734397	0.227524										-0.254784	0.069393	-0.384582	-0.215023	0.065878	0.310689	-0.189560	0.062978	0.276927	0.451843	0.077077	0.161829
13769	114.741667	-0.869895	0.611138	0.084169	-0.869432	0.616441	-0.168391	-0.806052	0.859162	-0.161667	-0.793516	0.857692	0.115207	-0.696438	1.199220	-0.073357	-0.669856	1.174107	0.025538	-0.642479	1.118323	0.009627	-0.592704	0.710584	-0.288487	-0.550799	0.734354	0.227528										-0.254784	0.069389	-0.384572	-0.215014	0.065879	0.310684	-0.189547	0.063023	0.276921	0.451859	0.077179	0.161879
13770	114.750000	-0.869881	0.611166	0.084207	-0.869350	0.616488	-0.168395	-0.806007	0.859169	-0.161621	-0.793490	0.857634	0.115303	-0.696149	1.199586	-0.073172	-0.669624	1.174367	0.025776	-0.642431	1.118504	0.009861	-0.592610	0.710645	-0.288381	-0.550709	0.734314	0.227541										-0.254800	0.069225	-0.384376	-0.215006	0.065879	0.310663	-0.189554	0.063038	0.276930	0.451865	0.077165	0.161875
13771	114.758333	-0.869767	0.611013	0.084177	-0.869370	0.616505	-0.168403	-0.805981	0.859194	-0.161543	-0.793482	0.857579	0.115395	-0.695769	1.199784	-0.072952	-0.669473	1.174545	0.025871	-0.642385	1.118689	0.010016	-0.592535	0.710663	-0.288303	-0.550644	0.734275	0.227550										-0.254768	0.069355	-0.384579	-0.215012	0.065883	0.310665	-0.189562	0.063031	0.276955	0.451866	0.077164	0.161878
13772	114.766667	-0.869773	0.611104	0.084187	-0.869264	0.616486	-0.168423	-0.805966	0.859222	-0.161401	-0.793482	0.857535	0.115491	-0.695371	1.200050	-0.072726	-0.669311	1.174776	0.025983	-0.642323	1.118859	0.010185	-0.592474	0.710691	-0.288218	-0.550593	0.734235	0.227568										-0.254796	0.069344	-0.384601	-0.215019	0.065902	0.310669	-0.189582	0.063045	0.276960	0.451868	0.077174	0.161881
13773	114.775000	-0.869842	0.611113	0.084260	-0.869267	0.616535	-0.168399	-0.805957	0.859264	-0.161306	-0.793497	0.857493	0.115581	-0.695140	1.200535	-0.072713	-0.669062	1.175001	0.026148	-0.642243	1.119007	0.010369	-0.592460	0.710775	-0.288211	-0.550562	0.734200	0.227595										-0.254799	0.069335	-0.384604	-0.215000	0.065895	0.310643	-0.189568	0.063058	0.276938	0.451862	0.077127	0.161858
13774	114.783333	-0.869847	0.611021	0.084346	-0.869279	0.616584	-0.168394	-0.805940	0.859310	-0.161299	-0.793511	0.857462	0.115667	-0.694822	1.200876	-0.072586	-0.668812	1.175244	0.026325	-0.642167	1.119155	0.010533	-0.592390	0.710800	-0.287999	-0.550546	0.734155	0.227622										-0.254418	0.069460	-0.384669	-0.215001	0.065900	0.310647	-0.189557	0.063024	0.276936	0.451851	0.077073	0.161833
13775	114.791667	-0.869823	0.611039	0.084328	-0.869334	0.616616	-0.168336	-0.805944	0.859350	-0.161142	-0.793533	0.857440	0.115751	-0.694487	1.201152	-0.072450	-0.668541	1.175502	0.026498	-0.642087	1.119324	0.010687	-0.592412	0.710872	-0.287989	-0.550557	0.734121	0.227652										-0.254757	0.069325	-0.384581	-0.214986	0.065897	0.310633	-0.189553	0.062997	0.276909	0.451863	0.077179	0.161880
13776	114.800000	-0.869866	0.611069	0.084348	-0.869363	0.616657	-0.168274	-0.805911	0.859434	-0.161072	-0.793561	0.857422	0.115830	-0.694155	1.201490	-0.072256	-0.668331	1.175709	0.026591	-0.642131	1.119357	0.010873	-0.592402	0.710927	-0.287860	-0.550583	0.734082	0.227687										-0.254786	0.069345	-0.384569	-0.214982	0.065888	0.310625	-0.189523	0.063009	0.276872	0.451859	0.077175	0.161878
13777	114.808333	-0.869967	0.611086	0.084411	-0.869355	0.616690	-0.168263	-0.805904	0.859508	-0.161010	-0.793685	0.857432	0.115959	-0.693854	1.201628	-0.072143	-0.668091	1.175914	0.026738	-0.642037	1.119458	0.011016	-0.592404	0.710985	-0.287720	-0.550634	0.734045	0.227719										-0.254568	0.069539	-0.384667	-0.214990	0.065894	0.310632	-0.189529	0.062997	0.276878	0.451856	0.077123	0.161865
13778	114.816667	-0.869958	0.611037	0.084356	-0.869429	0.616721	-0.168232	-0.805903	0.859570	-0.160916	-0.793626	0.857406	0.115987	-0.693578	1.201839	-0.072001	-0.667841	1.176039	0.026901	-0.641928	1.119529	0.011151	-0.592428	0.711008	-0.287608	-0.550697	0.734001	0.227759										-0.254780	0.069373	-0.384541	-0.214990	0.065900	0.310637	-0.189541	0.062984	0.276887	0.451861	0.077169	0.161882
13779	114.825000	-0.870069	0.611026	0.084447	-0.869479	0.616720	-0.168216	-0.805926	0.859597	-0.160856	-0.793662	0.857411	0.116062	-0.693315	1.201971	-0.071880	-0.667635	1.176118	0.027047	-0.641684	1.119673	0.011291	-0.592459	0.711008	-0.287512	-0.550768	0.733955	0.227810										-0.254787	0.069366	-0.384557	-0.215000	0.065905	0.310634	-0.189558	0.063013	0.276905	0.451868	0.077168	0.161889
13780	114.833333	-0.870128	0.611001	0.084449	-0.869532	0.616714	-0.168207	-0.805900	0.859659	-0.160787	-0.793698	0.857421	0.116138	-0.693091	1.202063	-0.071760	-0.667470	1.176176	0.027158	-0.641570	1.119693	0.011421	-0.592503	0.711006	-0.287426	-0.550850	0.733912	0.227849										-0.254791	0.069354	-0.384583	-0.215005	0.065910	0.310638	-0.189546	0.063075	0.276909	0.451856	0.077168	0.161888
13781	114.841667	-0.870194	0.610984	0.084472	-0.869565	0.616711	-0.168186	-0.805908	0.859737	-0.160745	-0.793729	0.857433	0.116199	-0.692888	1.202104	-0.071632	-0.667302	1.176232	0.027328	-0.641588	1.119596	0.011595	-0.592553	0.710993	-0.287369	-0.550928	0.733870	0.227906										-0.254734	0.069347	-0.384572	-0.214999	0.065912	0.310633	-0.189566	0.063071	0.276918	0.451846	0.077059	0.161832
13782	114.850000	-0.870257	0.610969	0.084496	-0.869596	0.616717	-0.168166	-0.805910	0.859790	-0.160690	-0.793763	0.857448	0.116258	-0.692715	1.202118	-0.071450	-0.667133	1.176243	0.027489	-0.641364	1.119703	0.011703	-0.592609	0.710980	-0.287324	-0.551003	0.733826	0.227965										-0.254747	0.069306	-0.384603	-0.215013	0.065918	0.310642	-0.189577	0.063067	0.276937	0.451859	0.077172	0.161879
13783	114.858333	-0.870315	0.610960	0.084506	-0.869656	0.616738	-0.168130	-0.805924	0.859835	-0.160606	-0.793798	0.857463	0.116318	-0.692582	1.202177	-0.071335	-0.667000	1.176281	0.027644	-0.641277	1.119702	0.011847	-0.592669	0.710976	-0.287289	-0.551074	0.733779	0.228026										-0.254803	0.069327	-0.384615	-0.215014	0.065914	0.310638	-0.189577	0.063048	0.276929	0.451845	0.077126	0.161847
13784	114.866667	-0.870378	0.610899	0.084527	-0.869714	0.616764	-0.168095	-0.805946	0.859883	-0.160519	-0.793829	0.857473	0.116371	-0.692458	1.202178	-0.071149	-0.666883	1.176305	0.027804	-0.641202	1.119690	0.011981	-0.592719	0.710988	-0.287262	-0.551132	0.733739	0.228100										-0.254810	0.069328	-0.384610	-0.215003	0.065902	0.310638	-0.189552	0.063058	0.276901	0.451836	0.077078	0.161826
13785	114.875000	-0.870445	0.610934	0.084535	-0.869775	0.616789	-0.168058	-0.805947	0.859932	-0.160501	-0.793857	0.857478	0.116421	-0.692420	1.202210	-0.070970	-0.666806	1.176252	0.027923	-0.641139	1.119645	0.012109	-0.592749	0.711006	-0.287249	-0.551187	0.733690	0.228184										-0.254744	0.069260	-0.384468	-0.215019	0.065905	0.310656	-0.189564	0.063004	0.276920	0.451843	0.077131	0.161849
13786	114.883333	-0.870489	0.610870	0.084550	-0.869887	0.616829	-0.168045	-0.805956	0.859960	-0.160426	-0.793884	0.857475	0.116469	-0.692369	1.202117	-0.070852	-0.666742	1.176177	0.028072	-0.641077	1.119580	0.012229	-0.592776	0.711031	-0.287244	-0.551235	0.733652	0.228272										-0.254748	0.069328	-0.384579	-0.215039	0.065910	0.310676	-0.189563	0.063005	0.276931	0.451838	0.077078	0.161830
13787	114.891667	-0.870543	0.610839	0.084553	-0.869889	0.616826	-0.168011	-0.805962	0.859979	-0.160380	-0.793909	0.857468	0.116511	-0.692406	1.202061	-0.070648	-0.666716	1.176049	0.028188	-0.641034	1.119501	0.012344	-0.592808	0.711040	-0.287250	-0.551278	0.733633	0.228361										-0.254688	0.069434	-0.384663	-0.215034	0.065901	0.310674	-0.189571	0.063030	0.276926	0.451845	0.077116	0.161843
13788	114.900000	-0.870573	0.610818	0.084546	-0.869959	0.616815	-0.168039	-0.805956	0.860008	-0.160415	-0.793938	0.857452	0.116546	-0.692509	1.201952	-0.070391	-0.666690	1.175943	0.028357	-0.641001	1.119420	0.012456	-0.592812	0.711063	-0.287247	-0.551306	0.733617	0.228441										-0.254824	0.069191	-0.384409	-0.215038	0.065898	0.310687	-0.189568	0.063066	0.276936	0.451843	0.077062	0.161830
13789	114.908333	-0.870655	0.610841	0.084564	-0.869987	0.616795	-0.168050	-0.805978	0.860014	-0.160318	-0.793956	0.857436	0.116578	-0.692548	1.201880	-0.070379	-0.666742	1.175847	0.028515	-0.641127	1.119256	0.012644	-0.592842	0.711067	-0.287250	-0.551330	0.733608	0.228507										-0.254803	0.069245	-0.384516	-0.215046	0.065900	0.310691	-0.189606	0.063059	0.276976	0.451839	0.077071	0.161822
13790	114.916667	-0.870651	0.610758	0.084543	-0.870018	0.616754	-0.168045	-0.805989	0.860023	-0.160290	-0.793987	0.857421	0.116604	-0.692625	1.201820	-0.070158	-0.666801	1.175756	0.028624	-0.640984	1.119257	0.012702	-0.592847	0.711088	-0.287230	-0.551352	0.733603	0.228562										-0.254821	0.069314	-0.384642	-0.215050	0.065897	0.310701	-0.189612	0.063082	0.276991	0.451844	0.077170	0.161860
13791	114.925000	-0.870714	0.610806	0.084560	-0.870028	0.616754	-0.168052	-0.805996	0.860030	-0.160259	-0.794016	0.857404	0.116630	-0.692773	1.201740	-0.070023	-0.666874	1.175683	0.028747	-0.641174	1.119145	0.012866	-0.592861	0.711113	-0.287205	-0.551367	0.733599	0.228609										-0.254834	0.069304	-0.384656	-0.215052	0.065894	0.310704	-0.189611	0.063099	0.276990	0.451829	0.077064	0.161807
13792	114.933333	-0.870699	0.610731	0.084565	-0.870035	0.616761	-0.168046	-0.806023	0.860047	-0.160234	-0.794044	0.857380	0.116648	-0.692951	1.201674	-0.069877	-0.666964	1.175613	0.028864	-0.641226	1.119104	0.012959	-0.592887	0.711122	-0.287195	-0.551378	0.733596	0.228654										-0.254839	0.069303	-0.384666	-0.215060	0.065893	0.310712	-0.189613	0.063053	0.276994	0.451847	0.077168	0.161860
13793	114.941667	-0.870699	0.610723	0.084577	-0.870035	0.616766	-0.168027	-0.806044	0.860050	-0.160208	-0.794081	0.857355	0.116665	-0.693113	1.201648	-0.069756	-0.667087	1.175550	0.028997	-0.641303	1.119073	0.013046	-0.592882	0.711172	-0.287175	-0.551379	0.733594	0.228691										-0.254822	0.069300	-0.384656	-0.215030	0.065871	0.310717	-0.189599	0.063055	0.276975	0.451826	0.077067	0.161806
13794	114.950000	-0.870702	0.610704	0.084580	-0.870032	0.616782	-0.167995	-0.806072	0.860060	-0.160176	-0.794301	0.857369	0.116775	-0.693286	1.201625	-0.069637	-0.667223	1.175497	0.029121	-0.641388	1.119043	0.013116	-0.592842	0.711250	-0.287144	-0.551377	0.733589	0.228722										-0.254827	0.069154	-0.384445	-0.215053	0.065869	0.310721	-0.189579	0.063041	0.276956	0.451824	0.077064	0.161807
13795	114.958333	-0.870695	0.610686	0.084581	-0.870045	0.616771	-0.167980	-0.806108	0.860062	-0.160184	-0.794153	0.857290	0.116683	-0.693480	1.201605	-0.069514	-0.667368	1.175472	0.029223	-0.641493	1.119014	0.013201	-0.592836	0.711301	-0.287140	-0.551373	0.733595	0.228757										-0.254785	0.069246	-0.384527	-0.215057	0.065880	0.310729	-0.189585	0.062998	0.276974	0.451818	0.077055	0.161794
13796	114.966667	-0.870684	0.610664	0.084571	-0.869995	0.616774	-0.167993	-0.806145	0.860045	-0.160196	-0.794195	0.857249	0.116687	-0.693669	1.201555	-0.069381	-0.667531	1.175454	0.029305	-0.641625	1.118981	0.013241	-0.592825	0.711350	-0.287154	-0.551359	0.733601	0.228773										-0.254801	0.069333	-0.384615	-0.215053	0.065875	0.310733	-0.189597	0.063005	0.276977	0.451813	0.077063	0.161801
13797	114.975000	-0.870660	0.610642	0.084568	-0.869974	0.616746	-0.168022	-0.806177	0.860030	-0.160185	-0.794244	0.857208	0.116693	-0.693883	1.201536	-0.069260	-0.667712	1.175438	0.029373	-0.641795	1.119036	0.013347	-0.592774	0.711419	-0.287155	-0.551346	0.733615	0.228784										-0.254800	0.069325	-0.384616	-0.215051	0.065872	0.310727	-0.189590	0.063046	0.276981	0.451811	0.077109	0.161816
13798	114.983333	-0.870641	0.610624	0.084554	-0.869947	0.616717	-0.168044	-0.806214	0.860009	-0.160178	-0.794295	0.857161	0.116693	-0.694026	1.201394	-0.069101	-0.667890	1.175405	0.029422	-0.641936	1.119034	0.013380	-0.592753	0.711468	-0.287166	-0.551331	0.733628	0.228782										-0.254761	0.069282	-0.384621	-0.215052	0.065878	0.310729	-0.189611	0.063050	0.277004	0.451801	0.077061	0.161789
13799	114.991667	-0.870613	0.610609	0.084563	-0.869938	0.616695	-0.168052	-0.806263	0.859969	-0.160191	-0.794340	0.857103	0.116693	-0.694246	1.201297	-0.069042	-0.668097	1.175399	0.029477	-0.642020	1.119075	0.013383	-0.592719	0.711527	-0.287173	-0.551306	0.733643	0.228765										-0.254789	0.069280	-0.384641	-0.215050	0.065880	0.310725	-0.189601	0.063070	0.277008	0.451817	0.077168	0.161818
13800	115.000000	-0.870582	0.610607	0.084548	-0.869865	0.616631	-0.168048	-0.806313	0.859946	-0.160186	-0.794396	0.857055	0.116691	-0.694474	1.201311	-0.069002	-0.668290	1.175372	0.029475	-0.642264	1.119052	0.013427	-0.592691	0.711579	-0.287171	-0.551286	0.733662	0.228736										-0.254817	0.069280	-0.384651	-0.215037	0.065868	0.310719	-0.189603	0.063061	0.277008	0.451808	0.077163	0.161813
13801	115.008333	-0.870564	0.610592	0.084561	-0.869839	0.616637	-0.168068	-0.806381	0.859908	-0.160174	-0.794455	0.857005	0.116686	-0.694699	1.201290	-0.068988	-0.668511	1.175399	0.029547	-0.642452	1.119063	0.013419	-0.592662	0.711638	-0.287167	-0.551269	0.733682	0.228692										-0.254718	0.069370	-0.384693	-0.215044	0.065878	0.310725	-0.189579	0.063082	0.276979	0.451799	0.077116	0.161778
13802	115.016667	-0.870548	0.610573	0.084564	-0.869834	0.616588	-0.168077	-0.806428	0.859905	-0.160187	-0.794507	0.856951	0.116677	-0.694925	1.201283	-0.068979	-0.668725	1.175405	0.029575	-0.642518	1.119176	0.013377	-0.592620	0.711698	-0.287148	-0.551252	0.733700	0.228649										-0.254822	0.069122	-0.384434	-0.215037	0.065872	0.310720	-0.189587	0.063021	0.276981	0.451812	0.077165	0.161792
13803	115.025000	-0.870520	0.610568	0.084569	-0.869866	0.616579	-0.168069	-0.806504	0.859855	-0.160199	-0.794566	0.856906	0.116669	-0.695227	1.201389	-0.069093	-0.668992	1.175369	0.029507	-0.642834	1.119064	0.013382	-0.592583	0.711751	-0.287122	-0.551243	0.733728	0.228592										-0.254804	0.069282	-0.384611	-0.215025	0.065866	0.310712	-0.189567	0.062994	0.276960	0.451797	0.077061	0.161734
13804	115.033333	-0.870498	0.610556	0.084567	-0.869838	0.616569	-0.168058	-0.806576	0.859807	-0.160209	-0.794630	0.856869	0.116651	-0.695562	1.201448	-0.069110	-0.669259	1.175347	0.029475	-0.643067	1.119109	0.013411	-0.592538	0.711804	-0.287098	-0.551240	0.733760	0.228532										-0.254790	0.069281	-0.384592	-0.215018	0.065852	0.310700	-0.189564	0.062983	0.276948	0.451801	0.077059	0.161731
13805	115.041667	-0.870497	0.610530	0.084555	-0.869823	0.616553	-0.168091	-0.806642	0.859768	-0.160203	-0.794699	0.856834	0.116631	-0.695795	1.201405	-0.069251	-0.669526	1.175304	0.029439	-0.643272	1.119103	0.013388	-0.592508	0.711840	-0.287083	-0.551239	0.733796	0.228461										-0.254641	0.069362	-0.384654	-0.215011	0.065870	0.310684	-0.189544	0.063022	0.276923	0.451797	0.077060	0.161721
13806	115.050000	-0.870480	0.610511	0.084551	-0.869873	0.616474	-0.168090	-0.806701	0.859734	-0.160247	-0.794765	0.856800	0.116609	-0.696044	1.201309	-0.069262	-0.669775	1.175252	0.029413	-0.643326	1.119163	0.013287	-0.592488	0.711862	-0.287080	-0.551239	0.733836	0.228391										-0.254731	0.069257	-0.384581	-0.215020	0.065882	0.310697	-0.189555	0.063006	0.276958	0.451811	0.077168	0.161751
13807	115.058333	-0.870480	0.610494	0.084543	-0.869862	0.616419	-0.168148	-0.806791	0.859716	-0.160278	-0.794838	0.856776	0.116578	-0.696323	1.201248	-0.069332	-0.670015	1.175278	0.029415	-0.643606	1.119114	0.013288	-0.592482	0.711857	-0.287100	-0.551240	0.733872	0.228308										-0.254727	0.069244	-0.384592	-0.215016	0.065875	0.310684	-0.189577	0.063026	0.276957	0.451805	0.077073	0.161710
13808	115.066667	-0.870489	0.610478	0.084531	-0.869848	0.616371	-0.168161	-0.806855	0.859677	-0.160298	-0.794921	0.856757	0.116555	-0.696589	1.201172	-0.069403	-0.670334	1.175175	0.029319	-0.643868	1.119052	0.013270	-0.592487	0.711878	-0.287107	-0.551241	0.733904	0.228216										-0.254792	0.069248	-0.384622	-0.215012	0.065881	0.310684	-0.189571	0.063053	0.276966	0.451806	0.077072	0.161713
13809	115.075000	-0.870512	0.610464	0.084542	-0.869884	0.616368	-0.168171	-0.806938	0.859666	-0.160335	-0.795003	0.856730	0.116525	-0.696815	1.200999	-0.069388	-0.670568	1.175197	0.029374	-0.644019	1.119084	0.013191	-0.592501	0.711885	-0.287129	-0.551236	0.733940	0.228120										-0.254792	0.069245	-0.384637	-0.215007	0.065877	0.310670	-0.189562	0.063085	0.276946	0.451808	0.077130	0.161742
13810	115.083333	-0.870521	0.610461	0.084565	-0.869886	0.616319	-0.168168	-0.807002	0.859643	-0.160351	-0.795092	0.856708	0.116492	-0.697072	1.200770	-0.069384	-0.670838	1.175196	0.029327	-0.644171	1.119115	0.013137	-0.592517	0.711904	-0.287151	-0.551233	0.733967	0.228006										-0.254746	0.069227	-0.384630	-0.215009	0.065877	0.310675	-0.189574	0.063037	0.276957	0.451823	0.077177	0.161775
13811	115.091667	-0.870550	0.610511	0.084549	-0.869917	0.616307	-0.168159	-0.807084	0.859607	-0.160369	-0.795182	0.856692	0.116461	-0.697370	1.200665	-0.069460	-0.671222	1.174990	0.029143	-0.644379	1.119058	0.013102	-0.592455	0.711997	-0.287180	-0.551230	0.734001	0.227904										-0.254790	0.069257	-0.384636	-0.215003	0.065879	0.310673	-0.189553	0.063016	0.276947	0.451815	0.077082	0.161738
13812	115.100000	-0.870560	0.610439	0.084559	-0.870000	0.616302	-0.168174	-0.807140	0.859583	-0.160463	-0.795277	0.856678	0.116433	-0.697717	1.200768	-0.069768	-0.671520	1.174921	0.029061	-0.644599	1.119024	0.013037	-0.592557	0.711947	-0.287176	-0.551232	0.734049	0.227806										-0.254787	0.069263	-0.384621	-0.215008	0.065874	0.310677	-0.189529	0.063024	0.276908	0.451820	0.077070	0.161747
13813	115.108333	-0.870577	0.610418	0.084562	-0.870056	0.616282	-0.168166	-0.807222	0.859544	-0.160466	-0.795378	0.856666	0.116405	-0.698012	1.200649	-0.069810	-0.671746	1.174979	0.029066	-0.644819	1.118979	0.012960	-0.592500	0.712042	-0.287202	-0.551231	0.734089	0.227714										-0.254758	0.069271	-0.384601	-0.215004	0.065881	0.310673	-0.189529	0.063011	0.276897	0.451830	0.077120	0.161773
13814	115.116667	-0.870595	0.610387	0.084554	-0.870090	0.616247	-0.168200	-0.807320	0.859491	-0.160466	-0.795474	0.856663	0.116374	-0.698232	1.200314	-0.069799	-0.672063	1.174908	0.028947	-0.645059	1.118957	0.012856	-0.592602	0.711982	-0.287208	-0.551236	0.734136	0.227632										-0.254785	0.069283	-0.384597	-0.215015	0.065887	0.310674	-0.189551	0.062988	0.276910	0.451835	0.077174	0.161806
13815	115.125000	-0.870625	0.610347	0.084536	-0.870112	0.616191	-0.168221	-0.807423	0.859455	-0.160512	-0.795574	0.856648	0.116343	-0.698543	1.200300	-0.069995	-0.672373	1.174833	0.028828	-0.645287	1.118928	0.012759	-0.592470	0.712141	-0.287264	-0.551247	0.734180	0.227565										-0.254663	0.069366	-0.384671	-0.215014	0.065888	0.310674	-0.189561	0.063005	0.276926	0.451831	0.077077	0.161768
13816	115.133333	-0.870648	0.610306	0.084517	-0.870148	0.616130	-0.168252	-0.807542	0.859377	-0.160540	-0.795848	0.856670	0.116401	-0.698825	1.200317	-0.070283	-0.672664	1.174767	0.028709	-0.645515	1.118907	0.012658	-0.592504	0.712157	-0.287292	-0.551269	0.734236	0.227514										-0.254548	0.069449	-0.384761	-0.214999	0.065885	0.310662	-0.189558	0.063033	0.276952	0.451833	0.077076	0.161774
13817	115.141667	-0.870709	0.610290	0.084529	-0.870228	0.616085	-0.168243	-0.807641	0.859340	-0.160562	-0.795774	0.856616	0.116280	-0.699100	1.200243	-0.070444	-0.672964	1.174728	0.028569	-0.645741	1.118900	0.012566	-0.592697	0.712021	-0.287282	-0.551308	0.734283	0.227473										-0.254770	0.069243	-0.384633	-0.215008	0.065885	0.310673	-0.189557	0.063081	0.276939	0.451849	0.077169	0.161825
13818	115.150000	-0.870706	0.610233	0.084517	-0.870273	0.616031	-0.168255	-0.807745	0.859344	-0.160604	-0.795877	0.856600	0.116251	-0.699359	1.200156	-0.070575	-0.673261	1.174708	0.028430	-0.645964	1.118903	0.012476	-0.592735	0.712048	-0.287300	-0.551355	0.734324	0.227433										-0.254803	0.069250	-0.384651	-0.214998	0.065885	0.310667	-0.189574	0.063060	0.276963	0.451861	0.077175	0.161846
13819	115.158333	-0.870765	0.610252	0.084517	-0.870278	0.615984	-0.168286	-0.807879	0.859284	-0.160658	-0.795985	0.856579	0.116220	-0.699589	1.200124	-0.070754	-0.673553	1.174698	0.028284	-0.646211	1.118920	0.012350	-0.592626	0.712228	-0.287362	-0.551409	0.734374	0.227408										-0.254803	0.069245	-0.384661	-0.215005	0.065882	0.310676	-0.189558	0.063066	0.276950	0.451856	0.077069	0.161816
13820	115.166667	-0.870775	0.610154	0.084527	-0.870323	0.615945	-0.168283	-0.807993	0.859260	-0.160722	-0.796096	0.856555	0.116194	-0.699751	1.199901	-0.070778	-0.673841	1.174709	0.028152	-0.646424	1.118895	0.012280	-0.592678	0.712265	-0.287380	-0.551473	0.734416	0.227373										-0.254558	0.069439	-0.384799	-0.215001	0.065880	0.310672	-0.189546	0.063056	0.276929	0.451865	0.077064	0.161826
13821	115.175000	-0.870845	0.610178	0.084539	-0.870424	0.615914	-0.168258	-0.808124	0.859209	-0.160688	-0.796210	0.856536	0.116165	-0.699985	1.199868	-0.070847	-0.674113	1.174662	0.028010	-0.646676	1.118950	0.012157	-0.592734	0.712280	-0.287333	-0.551541	0.734461	0.227337										-0.254796	0.069270	-0.384647	-0.215014	0.065885	0.310689	-0.189536	0.063040	0.276915	0.451889	0.077167	0.161885
13822	115.183333	-0.870922	0.610201	0.084556	-0.870475	0.615880	-0.168257	-0.808229	0.859166	-0.160776	-0.796323	0.856514	0.116136	-0.700342	1.199994	-0.071113	-0.674371	1.174728	0.027900	-0.646898	1.118968	0.012062	-0.592816	0.712316	-0.287406	-0.551608	0.734511	0.227285										-0.254789	0.069278	-0.384633	-0.215016	0.065883	0.310685	-0.189549	0.062987	0.276922	0.451876	0.077071	0.161851
13823	115.191667	-0.870922	0.610100	0.084511	-0.870516	0.615829	-0.168287	-0.808368	0.859107	-0.160798	-0.796442	0.856496	0.116116	-0.700550	1.199984	-0.071312	-0.674647	1.174747	0.027761	-0.647132	1.118958	0.011936	-0.592870	0.712315	-0.287371	-0.551675	0.734553	0.227225										-0.254727	0.069282	-0.384596	-0.214987	0.065865	0.310681	-0.189548	0.063018	0.276917	0.451884	0.077071	0.161865
13824	115.200000	-0.870991	0.610001	0.084557	-0.870562	0.615749	-0.168327	-0.808524	0.859033	-0.160812	-0.796557	0.856465	0.116095	-0.700838	1.199892	-0.071500	-0.674882	1.174743	0.027672	-0.647362	1.118981	0.011852	-0.592937	0.712300	-0.287340	-0.551743	0.734595	0.227160										-0.254802	0.069130	-0.384441	-0.215021	0.065887	0.310691	-0.189546	0.063057	0.276927	0.451892	0.077163	0.161917
13825	115.208333	-0.871038	0.609949	0.084568	-0.870663	0.615665	-0.168341	-0.808687	0.859004	-0.160795	-0.796675	0.856438	0.116077	-0.701093	1.199847	-0.071593	-0.675127	1.174728	0.027550	-0.647586	1.118994	0.011753	-0.593021	0.712287	-0.287365	-0.551805	0.734634	0.227079										-0.254799	0.069270	-0.384647	-0.215023	0.065884	0.310698	-0.189579	0.063046	0.276965	0.451894	0.077153	0.161919
13826	115.216667	-0.871082	0.609907	0.084571	-0.870698	0.615599	-0.168348	-0.808849	0.858940	-0.160811	-0.796799	0.856414	0.116057	-0.701319	1.199817	-0.071761	-0.675429	1.174735	0.027371	-0.647804	1.119002	0.011660	-0.593111	0.712267	-0.287395	-0.551870	0.734669	0.227004										-0.254800	0.069256	-0.384664	-0.215020	0.065888	0.310706	-0.189588	0.063063	0.276983	0.451892	0.077152	0.161917
13827	115.225000	-0.871219	0.610005	0.084603	-0.870784	0.615551	-0.168369	-0.808983	0.858891	-0.160884	-0.796924	0.856387	0.116041	-0.701565	1.199748	-0.071887	-0.675721	1.174654	0.027208	-0.648024	1.119006	0.011558	-0.593225	0.712284	-0.287523	-0.551927	0.734699	0.226927										-0.254809	0.069245	-0.384680	-0.215022	0.065873	0.310699	-0.189581	0.063087	0.276982	0.451884	0.077055	0.161880
13828	115.233333	-0.871259	0.609943	0.084621	-0.870835	0.615506	-0.168366	-0.809136	0.858849	-0.160905	-0.797047	0.856364	0.116026	-0.701823	1.199690	-0.071999	-0.675931	1.174674	0.027148	-0.648235	1.119011	0.011452	-0.593295	0.712232	-0.287422	-0.551989	0.734728	0.226844										-0.254759	0.069222	-0.384685	-0.215025	0.065887	0.310712	-0.189569	0.063096	0.276972	0.451895	0.077148	0.161924
13829	115.241667	-0.871328	0.609931	0.084660	-0.870880	0.615455	-0.168350	-0.809306	0.858792	-0.160869	-0.797168	0.856346	0.116000	-0.702119	1.199560	-0.072167	-0.676199	1.174655	0.027009	-0.648461	1.119007	0.011338	-0.593421	0.712233	-0.287551	-0.552050	0.734764	0.226773										-0.254784	0.069230	-0.384682	-0.215029	0.065883	0.310711	-0.189573	0.063045	0.276975	0.451885	0.077100	0.161901
13830	115.250000	-0.871341	0.609888	0.084641	-0.870921	0.615401	-0.168336	-0.809458	0.858760	-0.160965	-0.797300	0.856324	0.115985	-0.702310	1.199599	-0.072301	-0.676476	1.174638	0.026858	-0.648677	1.119006	0.011218	-0.593514	0.712210	-0.287566	-0.552113	0.734808	0.226712										-0.254567	0.069444	-0.384817	-0.215030	0.065888	0.310711	-0.189570	0.063028	0.276954	0.451885	0.077154	0.161921
13831	115.258333	-0.871353	0.609760	0.084650	-0.870970	0.615345	-0.168332	-0.809662	0.858650	-0.160985	-0.797417	0.856299	0.115963	-0.702597	1.199504	-0.072531	-0.676771	1.174585	0.026651	-0.648906	1.119019	0.011105	-0.593593	0.712170	-0.287530	-0.552173	0.734850	0.226657										-0.254772	0.069258	-0.384657	-0.215021	0.065885	0.310704	-0.189545	0.063037	0.276926	0.451874	0.077061	0.161880
13832	115.266667	-0.871427	0.609743	0.084701	-0.871021	0.615275	-0.168343	-0.809802	0.858577	-0.161019	-0.797532	0.856275	0.115941	-0.702810	1.199462	-0.072715	-0.677006	1.174638	0.026532	-0.649137	1.119027	0.010981	-0.593693	0.712110	-0.287507	-0.552231	0.734898	0.226601										-0.254796	0.069272	-0.384642	-0.215027	0.065887	0.310715	-0.189546	0.063036	0.276926	0.451879	0.077165	0.161916
13833	115.275000	-0.871467	0.609698	0.084713	-0.871076	0.615160	-0.168365	-0.809942	0.858504	-0.161019	-0.797650	0.856255	0.115920	-0.703054	1.199403	-0.072844	-0.677276	1.174637	0.026370	-0.649365	1.119017	0.010862	-0.593790	0.712089	-0.287576	-0.552287	0.734944	0.226552										-0.254787	0.069278	-0.384634	-0.215020	0.065884	0.310710	-0.189562	0.063040	0.276948	0.451881	0.077153	0.161908
13834	115.283333	-0.871512	0.609653	0.084725	-0.871119	0.615112	-0.168368	-0.810077	0.858438	-0.161069	-0.797768	0.856233	0.115903	-0.703269	1.199366	-0.073044	-0.677542	1.174607	0.026161	-0.649613	1.119026	0.010717	-0.593885	0.712074	-0.287650	-0.552351	0.735000	0.226501										-0.254729	0.069248	-0.384638	-0.215025	0.065886	0.310708	-0.189580	0.063041	0.276972	0.451864	0.077057	0.161855
13835	115.291667	-0.871556	0.609608	0.084737	-0.871179	0.615005	-0.168357	-0.810227	0.858393	-0.161101	-0.797879	0.856213	0.115884	-0.703518	1.199288	-0.073219	-0.677784	1.174578	0.026051	-0.649851	1.118992	0.010558	-0.593942	0.712014	-0.287578	-0.552406	0.735047	0.226456										-0.254765	0.069246	-0.384661	-0.215014	0.065882	0.310704	-0.189579	0.063081	0.276977	0.451876	0.077150	0.161892
13836	115.300000	-0.871603	0.609565	0.084769	-0.871226	0.614921	-0.168395	-0.810402	0.858354	-0.161119	-0.797986	0.856205	0.115867	-0.703799	1.199212	-0.073426	-0.678081	1.174562	0.025820	-0.650102	1.118976	0.010392	-0.594015	0.711982	-0.287597	-0.552464	0.735100	0.226406										-0.254792	0.069242	-0.384681	-0.215013	0.065877	0.310702	-0.189563	0.063102	0.276970	0.451870	0.077154	0.161877
13837	115.308333	-0.871682	0.609565	0.084801	-0.871296	0.614848	-0.168393	-0.810540	0.858295	-0.161155	-0.798087	0.856199	0.115851	-0.704038	1.199188	-0.073626	-0.678361	1.174532	0.025652	-0.650348	1.118954	0.010241	-0.594084	0.711963	-0.287619	-0.552518	0.735150	0.226350										-0.254802	0.069233	-0.384681	-0.215020	0.065881	0.310707	-0.189588	0.063067	0.276989	0.451865	0.077097	0.161850
13838	115.316667	-0.871700	0.609484	0.084824	-0.871372	0.614814	-0.168413	-0.810696	0.858188	-0.161176	-0.798188	0.856187	0.115829	-0.704259	1.199148	-0.073838	-0.678630	1.174525	0.025462	-0.650587	1.118947	0.010069	-0.594148	0.711948	-0.287642	-0.552575	0.735205	0.226299										-0.254508	0.069399	-0.384812	-0.214969	0.065855	0.310692	-0.189558	0.063085	0.276957	0.451857	0.077052	0.161837
13839	115.325000	-0.871736	0.609455	0.084836	-0.871456	0.614777	-0.168402	-0.810811	0.858126	-0.161216	-0.798274	0.856186	0.115809	-0.704447	1.199001	-0.073935	-0.678897	1.174428	0.025252	-0.650841	1.118953	0.009935	-0.594222	0.711949	-0.287726	-0.552622	0.735250	0.226247										-0.254648	0.069319	-0.384732	-0.215018	0.065878	0.310703	-0.189545	0.063049	0.276932	0.451852	0.077051	0.161826
13840	115.333333	-0.871820	0.609520	0.084853	-0.871514	0.614706	-0.168367	-0.810933	0.858066	-0.161262	-0.798355	0.856186	0.115787	-0.704639	1.198867	-0.074031	-0.679126	1.174487	0.025135	-0.651075	1.118954	0.009794	-0.594272	0.711914	-0.287714	-0.552677	0.735297	0.226190										-0.254791	0.069256	-0.384653	-0.215025	0.065894	0.310710	-0.189565	0.063013	0.276936	0.451864	0.077147	0.161873
13841	115.341667	-0.871855	0.609486	0.084862	-0.871509	0.614650	-0.168406	-0.811036	0.857989	-0.161310	-0.798437	0.856183	0.115760	-0.705019	1.198913	-0.074383	-0.679445	1.174424	0.024899	-0.651317	1.118957	0.009642	-0.594329	0.711904	-0.287754	-0.552719	0.735353	0.226142										-0.254760	0.069259	-0.384638	-0.215020	0.065884	0.310702	-0.189558	0.062999	0.276934	0.451846	0.077048	0.161827
13842	115.350000	-0.871891	0.609454	0.084868	-0.871553	0.614615	-0.168439	-0.811124	0.857918	-0.161352	-0.798513	0.856177	0.115729	-0.705248	1.198901	-0.074649	-0.679673	1.174460	0.024782	-0.651554	1.118970	0.009502	-0.594382	0.711884	-0.287811	-0.552765	0.735404	0.226088										-0.254784	0.069270	-0.384645	-0.215009	0.065881	0.310683	-0.189552	0.063048	0.276925	0.451843	0.077036	0.161812
13843	115.358333	-0.871930	0.609423	0.084870	-0.871655	0.614565	-0.168450	-0.811210	0.857858	-0.161389	-0.798582	0.856175	0.115696	-0.705541	1.198818	-0.074767	-0.679915	1.174466	0.024630	-0.651754	1.118932	0.009387	-0.594439	0.711860	-0.287860	-0.552805	0.735464	0.226039										-0.254787	0.069260	-0.384657	-0.215022	0.065886	0.310702	-0.189557	0.063053	0.276952	0.451846	0.077152	0.161859
13844	115.366667	-0.871956	0.609408	0.084875	-0.871633	0.614500	-0.168482	-0.811336	0.857754	-0.161421	-0.798646	0.856177	0.115655	-0.705758	1.198805	-0.074987	-0.680203	1.174443	0.024422	-0.651984	1.118959	0.009230	-0.594487	0.711846	-0.287903	-0.552839	0.735530	0.225997										-0.254797	0.069250	-0.384662	-0.215019	0.065885	0.310706	-0.189583	0.063069	0.276978	0.451814	0.077047	0.161804
13845	115.375000	-0.871997	0.609412	0.084873	-0.871680	0.614477	-0.168503	-0.811398	0.857760	-0.161475	-0.798717	0.856178	0.115614	-0.706016	1.198725	-0.075169	-0.680488	1.174412	0.024213	-0.652202	1.118949	0.009086	-0.594534	0.711833	-0.287945	-0.552861	0.735600	0.225947										-0.254774	0.069225	-0.384677	-0.215009	0.065875	0.310694	-0.189574	0.063084	0.276978	0.451816	0.077103	0.161818
13846	115.383333	-0.872027	0.609389	0.084890	-0.871683	0.614457	-0.168536	-0.811500	0.857652	-0.161537	-0.798783	0.856176	0.115569	-0.706268	1.198671	-0.075350	-0.680687	1.174443	0.024103	-0.652407	1.118939	0.008933	-0.594579	0.711831	-0.287979	-0.552877	0.735675	0.225902										-0.254715	0.069330	-0.384709	-0.215015	0.065876	0.310699	-0.189571	0.063068	0.276993	0.451808	0.077050	0.161793
13847	115.391667	-0.872061	0.609378	0.084895	-0.871746	0.614379	-0.168545	-0.811602	0.857602	-0.161599	-0.798850	0.856187	0.115525	-0.706516	1.198601	-0.075523	-0.680919	1.174447	0.023913	-0.652619	1.118968	0.008784	-0.594636	0.711814	-0.288025	-0.552882	0.735763	0.225863										-0.254801	0.069228	-0.384688	-0.215013	0.065876	0.310699	-0.189568	0.063072	0.276963	0.451830	0.077153	0.161834
13848	115.400000	-0.872156	0.609432	0.084909	-0.871746	0.614366	-0.168567	-0.811661	0.857529	-0.161668	-0.798913	0.856197	0.115477	-0.706726	1.198561	-0.075730	-0.681165	1.174459	0.023713	-0.652823	1.118986	0.008588	-0.594665	0.711817	-0.288063	-0.552888	0.735849	0.225821										-0.254790	0.069228	-0.384676	-0.215024	0.065882	0.310703	-0.189574	0.063036	0.276958	0.451829	0.077050	0.161788
13849	115.408333	-0.872109	0.609328	0.084906	-0.871797	0.614317	-0.168612	-0.811716	0.857460	-0.161766	-0.798980	0.856193	0.115425	-0.706876	1.198583	-0.075984	-0.681373	1.174480	0.023482	-0.653030	1.119025	0.008396	-0.594717	0.711815	-0.288178	-0.552890	0.735945	0.225783										-0.254755	0.069231	-0.384658	-0.215019	0.065881	0.310704	-0.189551	0.063024	0.276930	0.451824	0.077046	0.161782
13850	115.416667	-0.872167	0.609284	0.084935	-0.871831	0.614243	-0.168656	-0.811785	0.857394	-0.161811	-0.799034	0.856225	0.115388	-0.707052	1.198581	-0.076217	-0.681624	1.174430	0.023196	-0.653222	1.119071	0.008226	-0.594707	0.711808	-0.288156	-0.552896	0.736045	0.225747										-0.254776	0.069237	-0.384652	-0.215023	0.065884	0.310705	-0.189535	0.063033	0.276916	0.451850	0.077150	0.161826
13851	115.425000	-0.872203	0.609322	0.084917	-0.871857	0.614187	-0.168681	-0.811850	0.857337	-0.161946	-0.799085	0.856245	0.115338	-0.707168	1.198517	-0.076372	-0.681778	1.174546	0.023037	-0.653401	1.119117	0.008052	-0.594766	0.711795	-0.288280	-0.552896	0.736145	0.225703										-0.254775	0.069244	-0.384648	-0.215023	0.065889	0.310710	-0.189547	0.063025	0.276933	0.451847	0.077148	0.161829
13852	115.433333	-0.872187	0.609323	0.084863	-0.871879	0.614128	-0.168707	-0.811905	0.857274	-0.161999	-0.799132	0.856268	0.115290	-0.707234	1.198483	-0.076468	-0.681994	1.174586	0.022770	-0.653585	1.119184	0.007846	-0.594803	0.711808	-0.288397	-0.552897	0.736252	0.225658										-0.254732	0.069223	-0.384646	-0.215022	0.065879	0.310710	-0.189564	0.063043	0.276963	0.451836	0.077052	0.161790
13853	115.441667	-0.872214	0.609228	0.084913	-0.871884	0.614112	-0.168751	-0.811961	0.857221	-0.162056	-0.799179	0.856279	0.115234	-0.707443	1.198691	-0.076923	-0.682128	1.174676	0.022579	-0.653731	1.119233	0.007663	-0.594828	0.711789	-0.288455	-0.552904	0.736359	0.225610										-0.254781	0.069241	-0.384676	-0.215011	0.065875	0.310699	-0.189567	0.063070	0.276968	0.451842	0.077059	0.161803
13854	115.450000	-0.872270	0.609333	0.084893	-0.871902	0.614066	-0.168772	-0.812020	0.857178	-0.162107	-0.799219	0.856310	0.115188	-0.707485	1.198521	-0.077027	-0.682267	1.174715	0.022339	-0.653857	1.119281	0.007479	-0.594853	0.711767	-0.288509	-0.552903	0.736467	0.225556										-0.254791	0.069235	-0.384681	-0.215014	0.065876	0.310710	-0.189567	0.063111	0.276976	0.451857	0.077147	0.161847
13855	115.458333	-0.872242	0.609250	0.084894	-0.871924	0.614015	-0.168769	-0.812080	0.857115	-0.162188	-0.799259	0.856335	0.115134	-0.707513	1.198595	-0.077221	-0.682351	1.174807	0.022152	-0.653968	1.119343	0.007278	-0.594875	0.711748	-0.288576	-0.552898	0.736569	0.225504										-0.254792	0.069231	-0.384691	-0.215006	0.065863	0.310701	-0.189572	0.063089	0.276985	0.451859	0.077105	0.161846
13856	115.466667	-0.872270	0.609211	0.084923	-0.871936	0.613983	-0.168789	-0.812121	0.857082	-0.162226	-0.799302	0.856368	0.115084	-0.707647	1.198738	-0.077627	-0.682404	1.174878	0.021936	-0.654058	1.119365	0.007062	-0.594899	0.711731	-0.288643	-0.552890	0.736674	0.225449										-0.254794	0.069223	-0.384694	-0.215014	0.065872	0.310714	-0.189574	0.063067	0.276987	0.451859	0.077048	0.161832
13857	115.475000	-0.872246	0.609201	0.084906	-0.871960	0.613956	-0.168805	-0.812202	0.856977	-0.162282	-0.799427	0.856431	0.115079	-0.707625	1.198646	-0.077810	-0.682464	1.174919	0.021707	-0.654093	1.119393	0.006889	-0.594906	0.711712	-0.288719	-0.552873	0.736783	0.225387										-0.254669	0.069325	-0.384753	-0.215010	0.065868	0.310704	-0.189551	0.063066	0.276950	0.451863	0.077096	0.161858
13858	115.483333	-0.872294	0.609215	0.084921	-0.871945	0.613922	-0.168806	-0.812232	0.856914	-0.162367	-0.799357	0.856451	0.114965	-0.707584	1.198525	-0.077978	-0.682520	1.174853	0.021413	-0.654116	1.119401	0.006670	-0.594909	0.711697	-0.288809	-0.552854	0.736880	0.225319										-0.254777	0.069228	-0.384673	-0.215020	0.065877	0.310713	-0.189539	0.063049	0.276938	0.451872	0.077148	0.161882
13859	115.491667	-0.872305	0.609222	0.084913	-0.871954	0.613889	-0.168834	-0.812255	0.856887	-0.162424	-0.799372	0.856507	0.114903	-0.707546	1.198517	-0.078215	-0.682512	1.174871	0.021190	-0.654109	1.119427	0.006471	-0.594901	0.711685	-0.288907	-0.552831	0.736980	0.225260										-0.254756	0.069223	-0.384654	-0.215012	0.065871	0.310707	-0.189549	0.063000	0.276941	0.451855	0.077042	0.161841
13860	115.500000	-0.872309	0.609238	0.084905	-0.871963	0.613849	-0.168865	-0.812286	0.856838	-0.162519	-0.799375	0.856560	0.114831	-0.707504	1.198479	-0.078493	-0.682497	1.174878	0.020905	-0.654091	1.119452	0.006241	-0.594890	0.711675	-0.289012	-0.552805	0.737078	0.225204										-0.254785	0.069237	-0.384657	-0.215022	0.065883	0.310713	-0.189552	0.063001	0.276939	0.451859	0.077040	0.161836
13861	115.508333	-0.872328	0.609242	0.084896	-0.871966	0.613817	-0.168916	-0.812304	0.856821	-0.162643	-0.799359	0.856616	0.114748	-0.707396	1.198503	-0.078771	-0.682424	1.174948	0.020701	-0.654044	1.119482	0.006038	-0.594877	0.711673	-0.289126	-0.552789	0.737172	0.225155										-0.254781	0.069229	-0.384665	-0.215022	0.065883	0.310711	-0.189545	0.063042	0.276947	0.451861	0.077101	0.161863
13862	115.516667	-0.872346	0.609260	0.084893	-0.871964	0.613790	-0.168920	-0.812293	0.856794	-0.162674	-0.799315	0.856673	0.114657	-0.707283	1.198560	-0.079027	-0.682338	1.175061	0.020501	-0.653999	1.119525	0.005806	-0.594850	0.711673	-0.289234	-0.552778	0.737262	0.225108										-0.254778	0.069226	-0.384675	-0.215015	0.065871	0.310707	-0.189549	0.063091	0.276955	0.451856	0.077052	0.161854
13863	115.525000	-0.872368	0.609294	0.084891	-0.871973	0.613765	-0.168962	-0.812238	0.856771	-0.162784	-0.799237	0.856710	0.114544	-0.707171	1.198615	-0.079324	-0.682270	1.175095	0.020198	-0.653911	1.119597	0.005610	-0.594823	0.711680	-0.289340	-0.552762	0.737361	0.225081										-0.254662	0.069315	-0.384759	-0.215010	0.065876	0.310700	-0.189569	0.063070	0.276993	0.451866	0.077097	0.161873
13864	115.533333	-0.872395	0.609351	0.084915	-0.871980	0.613734	-0.169020	-0.812141	0.856732	-0.162810	-0.799132	0.856737	0.114417	-0.707142	1.198799	-0.079712	-0.682186	1.175193	0.019916	-0.653822	1.119673	0.005383	-0.594794	0.711680	-0.289441	-0.552745	0.737455	0.225054										-0.254503	0.069387	-0.384825	-0.215016	0.065876	0.310715	-0.189560	0.063105	0.276979	0.451860	0.077037	0.161852
13865	115.541667	-0.872424	0.609432	0.084938	-0.871957	0.613724	-0.169071	-0.812016	0.856708	-0.162819	-0.799001	0.856750	0.114277	-0.706975	1.198942	-0.080010	-0.682033	1.175294	0.019691	-0.653733	1.119781	0.005147	-0.594770	0.711656	-0.289560	-0.552721	0.737539	0.225028										-0.254789	0.069216	-0.384702	-0.215019	0.065876	0.310716	-0.189558	0.063102	0.276974	0.451873	0.077140	0.161897
13866	115.550000	-0.872448	0.609530	0.084956	-0.871873	0.613668	-0.169174	-0.811889	0.856657	-0.162884	-0.798855	0.856773	0.114126	-0.706846	1.199047	-0.080225	-0.681900	1.175422	0.019434	-0.653614	1.119899	0.004936	-0.594689	0.711663	-0.289648	-0.552679	0.737636	0.225014										-0.254788	0.069224	-0.384697	-0.215020	0.065868	0.310711	-0.189557	0.063081	0.276956	0.451870	0.077134	0.161889
13867	115.558333	-0.872441	0.609670	0.084938	-0.871816	0.613691	-0.169235	-0.811734	0.856647	-0.162928	-0.798696	0.856811	0.113960	-0.706693	1.199210	-0.080445	-0.681729	1.175635	0.019266	-0.653671	1.120072	0.004889	-0.594595	0.711657	-0.289764	-0.552608	0.737735	0.225009										-0.254729	0.069233	-0.384649	-0.215027	0.065866	0.310716	-0.189553	0.063035	0.276949	0.451856	0.077043	0.161838
13868	115.566667	-0.872398	0.609802	0.084962	-0.871681	0.613664	-0.169310	-0.811538	0.856714	-0.162999	-0.798526	0.856878	0.113781	-0.706547	1.199368	-0.080718	-0.681592	1.175822	0.019050	-0.653311	1.120263	0.004579	-0.594465	0.711652	-0.289891	-0.552513	0.737847	0.225021										-0.254651	0.069229	-0.384603	-0.215017	0.065873	0.310710	-0.189540	0.063037	0.276923	0.451870	0.077140	0.161865
13869	115.575000	-0.872297	0.609962	0.084970	-0.871531	0.613726	-0.169353	-0.811422	0.856807	-0.163087	-0.798367	0.857015	0.113602	-0.706395	1.199510	-0.080783	-0.681425	1.176167	0.018886	-0.653206	1.120546	0.004398	-0.594287	0.711682	-0.290063	-0.552382	0.737972	0.225032										-0.254797	0.069225	-0.384660	-0.215013	0.065871	0.310701	-0.189538	0.063040	0.276924	0.451854	0.077044	0.161824
13870	115.583333	-0.872226	0.610205	0.084983	-0.871317	0.613794	-0.169361	-0.811260	0.856918	-0.163196	-0.798226	0.857206	0.113431	-0.706201	1.199767	-0.080808	-0.681316	1.176440	0.018690	-0.653122	1.120829	0.004262	-0.594073	0.711744	-0.290249	-0.552211	0.738123	0.225066										-0.254797	0.069228	-0.384664	-0.215018	0.065874	0.310705	-0.189565	0.063028	0.276955	0.451851	0.077056	0.161813
13871	115.591667	-0.871975	0.610250	0.084945	-0.871136	0.613889	-0.169380	-0.811148	0.857108	-0.163387	-0.798106	0.857462	0.113260	-0.706223	1.200171	-0.081009	-0.681198	1.176821	0.018595	-0.653162	1.121156	0.004198	-0.593804	0.711866	-0.290471	-0.551972	0.738316	0.225097										-0.254682	0.069312	-0.384701	-0.214998	0.065871	0.310691	-0.189560	0.063060	0.276960	0.451859	0.077093	0.161831
13872	115.600000	-0.871807	0.610539	0.084879	-0.870952	0.614015	-0.169363	-0.811029	0.857338	-0.163517	-0.797987	0.857765	0.113084	-0.706280	1.200616	-0.081205	-0.681089	1.177157	0.018490	-0.653006	1.121498	0.004019	-0.593479	0.712052	-0.290726	-0.551690	0.738547	0.225123										-0.254809	0.069210	-0.384682	-0.215013	0.065868	0.310706	-0.189559	0.063101	0.276966	0.451860	0.077149	0.161851
13873	115.608333	-0.871607	0.610699	0.084836	-0.870757	0.614137	-0.169384	-0.810899	0.857641	-0.163694	-0.797884	0.858122	0.112909	-0.706257	1.200829	-0.081188	-0.680971	1.177572	0.018420	-0.652959	1.121815	0.003940	-0.593151	0.712299	-0.291034	-0.551376	0.738827	0.225115										-0.254813	0.069213	-0.384690	-0.215004	0.065872	0.310703	-0.189560	0.063088	0.276985	0.451856	0.077098	0.161830
13874	115.616667	-0.871440	0.610910	0.084754	-0.870622	0.614307	-0.169371	-0.810733	0.857907	-0.163926	-0.797777	0.858495	0.112728	-0.706213	1.201071	-0.081150	-0.680882	1.177914	0.018369	-0.652939	1.122130	0.003826	-0.592773	0.712627	-0.291335	-0.551029	0.739160	0.225095										-0.254750	0.069188	-0.384678	-0.214987	0.065874	0.310681	-0.189574	0.063074	0.276986	0.451849	0.077035	0.161800
13875	115.625000	-0.871326	0.611084	0.084678	-0.870529	0.614421	-0.169390	-0.810599	0.858150	-0.164107	-0.797689	0.858835	0.112563	-0.706260	1.201311	-0.081220	-0.680837	1.178161	0.018271	-0.652909	1.122346	0.003707	-0.592413	0.712980	-0.291668	-0.550660	0.739545	0.225036										-0.254772	0.069206	-0.384673	-0.215002	0.065886	0.310694	-0.189552	0.063068	0.276954	0.451856	0.077094	0.161825
13876	115.633333	-0.871237	0.611206	0.084595	-0.870442	0.614532	-0.169402	-0.810422	0.858388	-0.164297	-0.797616	0.859139	0.112406	-0.706436	1.201620	-0.081459	-0.680805	1.178341	0.018203	-0.652857	1.122530	0.003631	-0.592082	0.713335	-0.291978	-0.550282	0.739954	0.224951										-0.254785	0.069222	-0.384670	-0.214991	0.065885	0.310683	-0.189522	0.063055	0.276916	0.451860	0.077153	0.161842
13877	115.641667	-0.871201	0.611373	0.084494	-0.870378	0.614617	-0.169427	-0.810269	0.858509	-0.164466	-0.797573	0.859387	0.112261	-0.706556	1.201622	-0.081540	-0.680820	1.178385	0.018080	-0.652832	1.122597	0.003422	-0.591757	0.713688	-0.292258	-0.549920	0.740348	0.224846										-0.254778	0.069230	-0.384654	-0.214998	0.065906	0.310677	-0.189513	0.063042	0.276890	0.451860	0.077147	0.161837
13878	115.650000	-0.870963	0.611294	0.084260	-0.870279	0.614703	-0.169468	-0.810122	0.858606	-0.164599	-0.797537	0.859578	0.112127	-0.706699	1.201552	-0.081622	-0.680846	1.178362	0.017956	-0.652764	1.122619	0.003290	-0.591494	0.713986	-0.292504	-0.549574	0.740713	0.224730										-0.254487	0.069372	-0.384762	-0.214995	0.065900	0.310669	-0.189527	0.063005	0.276892	0.451856	0.077046	0.161788
13879	115.658333	-0.870932	0.611370	0.084186	-0.870227	0.614735	-0.169486	-0.809997	0.858617	-0.164707	-0.797506	0.859698	0.112027	-0.706846	1.201439	-0.081739	-0.680870	1.178268	0.017818	-0.652708	1.122579	0.003149	-0.591283	0.714182	-0.292715	-0.549276	0.741020	0.224603										-0.254648	0.069288	-0.384657	-0.214980	0.065911	0.310648	-0.189515	0.063034	0.276892	0.451857	0.077109	0.161816
13880	115.666667	-0.870840	0.611295	0.084104	-0.870218	0.614752	-0.169476	-0.809903	0.858590	-0.164804	-0.797471	0.859773	0.111943	-0.706978	1.201214	-0.081825	-0.680884	1.178158	0.017693	-0.652644	1.122502	0.003007	-0.591109	0.714327	-0.292879	-0.549017	0.741266	0.224484										-0.254765	0.069193	-0.384627	-0.214970	0.065922	0.310636	-0.189536	0.063054	0.276905	0.451856	0.077147	0.161841
13881	115.675000	-0.870810	0.611284	0.084044	-0.870137	0.614748	-0.169520	-0.809799	0.858525	-0.164928	-0.797421	0.859806	0.111890	-0.707103	1.201002	-0.081942	-0.680853	1.177985	0.017572	-0.652557	1.122381	0.002883	-0.590973	0.714346	-0.292973	-0.548804	0.741414	0.224390										-0.254701	0.069173	-0.384599	-0.214957	0.065914	0.310621	-0.189525	0.063089	0.276907	0.451854	0.077099	0.161830
13882	115.683333	-0.870731	0.611137	0.084004	-0.870105	0.614730	-0.169547	-0.809717	0.858393	-0.165036	-0.797368	0.859823	0.111847	-0.707160	1.200764	-0.082102	-0.680832	1.177754	0.017395	-0.652447	1.122246	0.002767	-0.590875	0.714271	-0.293030	-0.548630	0.741489	0.224312										-0.254510	0.069367	-0.384764	-0.214949	0.065920	0.310609	-0.189533	0.063083	0.276918	0.451859	0.077049	0.161821
13883	115.691667	-0.870752	0.611099	0.084002	-0.870128	0.614688	-0.169554	-0.809660	0.858254	-0.165140	-0.797307	0.859811	0.111823	-0.707252	1.200407	-0.082216	-0.680765	1.177595	0.017281	-0.652316	1.122102	0.002659	-0.590846	0.714067	-0.293036	-0.548498	0.741454	0.224240										-0.254729	0.069158	-0.384617	-0.214953	0.065921	0.310613	-0.189507	0.063105	0.276890	0.451863	0.077153	0.161867
13884	115.700000	-0.870718	0.610971	0.083964	-0.870108	0.614619	-0.169592	-0.809590	0.858075	-0.165246	-0.797246	0.859779	0.111804	-0.707268	1.200141	-0.082334	-0.680719	1.177390	0.017099	-0.652187	1.121930	0.002541	-0.590854	0.713768	-0.292992	-0.548362	0.741457	0.224315										-0.254756	0.069161	-0.384612	-0.214931	0.065918	0.310589	-0.189490	0.063077	0.276862	0.451865	0.077050	0.161823
13885	115.708333	-0.870700	0.610844	0.083930	-0.870124	0.614530	-0.169626	-0.809535	0.857896	-0.165346	-0.797196	0.859721	0.111804	-0.707237	1.199807	-0.082508	-0.680602	1.177231	0.016967	-0.652143	1.121730	0.002488	-0.590916	0.713382	-0.292901	-0.548351	0.741185	0.224170										-0.254699	0.069147	-0.384598	-0.214936	0.065928	0.310584	-0.189487	0.063033	0.276843	0.451859	0.077039	0.161815
13886	115.716667	-0.870705	0.610685	0.083947	-0.870176	0.614448	-0.169644	-0.809524	0.857719	-0.165445	-0.797158	0.859637	0.111810	-0.707083	1.199352	-0.082485	-0.680466	1.177048	0.016776	-0.652104	1.121543	0.002440	-0.591008	0.712951	-0.292766	-0.548325	0.740962	0.224179										-0.254692	0.069143	-0.384596	-0.214934	0.065933	0.310583	-0.189474	0.062992	0.276832	0.451859	0.077037	0.161813
13887	115.725000	-0.870689	0.610532	0.083919	-0.870230	0.614352	-0.169657	-0.809497	0.857521	-0.165530	-0.797130	0.859512	0.111812	-0.706976	1.198951	-0.082660	-0.680244	1.176852	0.016661	-0.651745	1.121318	0.002202	-0.591141	0.712464	-0.292548	-0.548352	0.740596	0.224103										-0.254720	0.069142	-0.384605	-0.214929	0.065921	0.310583	-0.189452	0.063003	0.276804	0.451874	0.077142	0.161870
13888	115.733333	-0.870727	0.610479	0.083894	-0.870349	0.614305	-0.169625	-0.809529	0.857309	-0.165577	-0.797096	0.859363	0.111812	-0.706809	1.198644	-0.082905	-0.680020	1.176640	0.016500	-0.651552	1.121069	0.002044	-0.591288	0.712007	-0.292399	-0.548415	0.740186	0.224030										-0.254736	0.069145	-0.384615	-0.214923	0.065923	0.310580	-0.189454	0.063007	0.276810	0.451861	0.077050	0.161831
13889	115.741667	-0.870775	0.610427	0.083866	-0.870398	0.614232	-0.169629	-0.809492	0.857130	-0.165599	-0.797061	0.859189	0.111798	-0.706733	1.198445	-0.083262	-0.679826	1.176354	0.016220	-0.651400	1.120825	0.001960	-0.591457	0.711552	-0.292186	-0.548531	0.739666	0.223906										-0.254585	0.069216	-0.384654	-0.214927	0.065923	0.310580	-0.189476	0.063016	0.276838	0.451863	0.077036	0.161836
13890	115.750000	-0.870840	0.610315	0.083888	-0.870529	0.614145	-0.169594	-0.809539	0.856952	-0.165561	-0.797018	0.858989	0.111778	-0.706469	1.198104	-0.083473	-0.679545	1.176147	0.016006	-0.651024	1.120585	0.001703	-0.591646	0.711104	-0.291970	-0.548670	0.739145	0.223796										-0.254688	0.069104	-0.384626	-0.214915	0.065915	0.310579	-0.189480	0.063064	0.276854	0.451877	0.077140	0.161878
13891	115.758333	-0.870911	0.610292	0.083881	-0.870613	0.614083	-0.169545	-0.809574	0.856791	-0.165544	-0.796964	0.858797	0.111746	-0.706167	1.197920	-0.083749	-0.679180	1.176052	0.015802	-0.650706	1.120401	0.001513	-0.591899	0.710684	-0.291800	-0.548752	0.738814	0.223933										-0.254691	0.069100	-0.384636	-0.214920	0.065921	0.310584	-0.189481	0.063081	0.276865	0.451877	0.077142	0.161878
13892	115.766667	-0.871028	0.610369	0.083879	-0.870708	0.614037	-0.169527	-0.809590	0.856631	-0.165586	-0.796914	0.858628	0.111720	-0.705798	1.197794	-0.083900	-0.678819	1.175985	0.015516	-0.650592	1.120353	0.001447	-0.592137	0.710309	-0.291632	-0.548940	0.738235	0.223794										-0.254695	0.069106	-0.384642	-0.214927	0.065926	0.310584	-0.189511	0.063054	0.276883	0.451873	0.077145	0.161879
13893	115.775000	-0.871056	0.610257	0.083913	-0.870793	0.613973	-0.169504	-0.809618	0.856482	-0.165531	-0.796848	0.858493	0.111685	-0.705407	1.197739	-0.084254	-0.678343	1.176123	0.015313	-0.650265	1.120366	0.001278	-0.592403	0.709978	-0.291507	-0.549089	0.737839	0.223796										-0.254606	0.069209	-0.384679	-0.214928	0.065918	0.310581	-0.189504	0.063040	0.276872	0.451870	0.077106	0.161861
13894	115.783333	-0.871155	0.610223	0.083970	-0.870895	0.613941	-0.169480	-0.809635	0.856351	-0.165480	-0.796768	0.858404	0.111655	-0.704959	1.197822	-0.084531	-0.677843	1.176255	0.015090	-0.649695	1.120397	0.000904	-0.592667	0.709651	-0.291282	-0.549240	0.737499	0.223843										-0.254706	0.069114	-0.384635	-0.214942	0.065921	0.310603	-0.189481	0.063040	0.276844	0.451863	0.077058	0.161822
13895	115.791667	-0.871128	0.610189	0.083964	-0.870983	0.613947	-0.169439	-0.809625	0.856278	-0.165463	-0.796654	0.858379	0.111618	-0.704470	1.197993	-0.084801	-0.677342	1.176416	0.014823	-0.649309	1.120499	0.000699	-0.592993	0.709410	-0.291232	-0.549399	0.737245	0.223935										-0.254754	0.069150	-0.384650	-0.214945	0.065915	0.310598	-0.189472	0.063014	0.276822	0.451855	0.077061	0.161826
13896	115.800000	-0.871139	0.610220	0.083986	-0.871036	0.613970	-0.169418	-0.809581	0.856287	-0.165405	-0.796516	0.858401	0.111576	-0.703854	1.198021	-0.084804	-0.676820	1.176643	0.014591	-0.648901	1.120659	0.000522	-0.593296	0.709239	-0.291198	-0.549564	0.737062	0.224068										-0.254724	0.069145	-0.384641	-0.214945	0.065912	0.310601	-0.189499	0.062978	0.276844	0.451862	0.077057	0.161818
13897	115.808333	-0.871162	0.610305	0.084018	-0.871086	0.614009	-0.169344	-0.809518	0.856356	-0.165341	-0.796344	0.858476	0.111517	-0.703370	1.198233	-0.085081	-0.676263	1.176954	0.014380	-0.648492	1.120891	0.000352	-0.593544	0.709202	-0.291208	-0.549721	0.736977	0.224226										-0.254755	0.069151	-0.384643	-0.214943	0.065903	0.310617	-0.189493	0.062999	0.276843	0.451866	0.077102	0.161844
13898	115.816667	-0.871181	0.610424	0.084049	-0.871107	0.614086	-0.169287	-0.809449	0.856474	-0.165281	-0.796152	0.858579	0.111435	-0.702881	1.198493	-0.085191	-0.675713	1.177306	0.014223	-0.648077	1.121149	0.000199	-0.593791	0.709197	-0.291261	-0.549872	0.736971	0.224401										-0.254783	0.069156	-0.384648	-0.214959	0.065909	0.310611	-0.189498	0.063042	0.276854	0.451878	0.077150	0.161859
13899	115.825000	-0.871159	0.610594	0.084060	-0.871033	0.614212	-0.169235	-0.809350	0.856624	-0.165219	-0.795928	0.858717	0.111328	-0.702414	1.198856	-0.085340	-0.675165	1.177695	0.014065	-0.647663	1.121456	0.000060	-0.594023	0.709259	-0.291284	-0.550003	0.737068	0.224578										-0.254765	0.069152	-0.384648	-0.214962	0.065911	0.310612	-0.189533	0.063046	0.276896	0.451883	0.077151	0.161869
13900	115.833333	-0.871203	0.610925	0.084110	-0.870959	0.614401	-0.169185	-0.809255	0.856816	-0.165188	-0.795699	0.858880	0.111212	-0.701959	1.199257	-0.085441	-0.674612	1.178160	0.013967	-0.647256	1.121803	-0.000017	-0.594221	0.709388	-0.291301	-0.550113	0.737238	0.224756										-0.254795	0.069160	-0.384653	-0.214975	0.065927	0.310622	-0.189555	0.063078	0.276924	0.451871	0.077051	0.161822
13901	115.841667	-0.871026	0.611036	0.084077	-0.870900	0.614563	-0.169131	-0.809160	0.857023	-0.165185	-0.795452	0.859076	0.111085	-0.701566	1.199664	-0.085450	-0.674097	1.178608	0.013909	-0.647007	1.122197	-0.000008	-0.594363	0.709556	-0.291361	-0.550173	0.737484	0.224925										-0.254692	0.069266	-0.384695	-0.214983	0.065919	0.310632	-0.189556	0.063113	0.276921	0.451880	0.077107	0.161846
13902	115.850000	-0.870897	0.611317	0.084067	-0.870776	0.614733	-0.169053	-0.809011	0.857295	-0.165234	-0.795199	0.859305	0.110954	-0.701215	1.200050	-0.085499	-0.673648	1.179037	0.013857	-0.646614	1.122511	-0.000137	-0.594448	0.709747	-0.291466	-0.550196	0.737772	0.225066										-0.254789	0.069168	-0.384655	-0.214975	0.065920	0.310620	-0.189534	0.063113	0.276899	0.451879	0.077158	0.161868
13903	115.858333	-0.870777	0.611619	0.084075	-0.870586	0.614928	-0.169002	-0.808877	0.857512	-0.165310	-0.794941	0.859564	0.110838	-0.700960	1.200396	-0.085514	-0.673346	1.179320	0.013760	-0.646377	1.122835	-0.000185	-0.594461	0.710007	-0.291642	-0.550167	0.738099	0.225196										-0.254731	0.069170	-0.384620	-0.214973	0.065922	0.310623	-0.189540	0.063058	0.276899	0.451875	0.077114	0.161847
13904	115.866667	-0.870607	0.611912	0.084058	-0.870421	0.615174	-0.168892	-0.808721	0.857744	-0.165443	-0.794847	0.859885	0.110817	-0.700793	1.200639	-0.085529	-0.673035	1.179655	0.013797	-0.646358	1.123058	-0.000107	-0.594406	0.710263	-0.291849	-0.550085	0.738438	0.225316										-0.254576	0.069376	-0.384818	-0.214974	0.065919	0.310619	-0.189527	0.063025	0.276881	0.451869	0.077063	0.161826
13905	115.875000	-0.870419	0.612202	0.083999	-0.870244	0.615394	-0.168792	-0.808537	0.858040	-0.165614	-0.794443	0.860184	0.110649	-0.700801	1.200989	-0.085711	-0.672857	1.179759	0.013767	-0.645986	1.123170	-0.000312	-0.594279	0.710478	-0.292002	-0.549934	0.738789	0.225415										-0.254767	0.069168	-0.384666	-0.214987	0.065924	0.310639	-0.189511	0.063016	0.276860	0.451886	0.077154	0.161874
13906	115.883333	-0.870220	0.612581	0.083869	-0.870089	0.615605	-0.168696	-0.808385	0.858288	-0.165722	-0.794222	0.860531	0.110579	-0.700772	1.201043	-0.085698	-0.672754	1.179763	0.013740	-0.645814	1.123230	-0.000361	-0.594099	0.710619	-0.292025	-0.549743	0.739123	0.225491										-0.254792	0.069173	-0.384684	-0.214966	0.065913	0.310630	-0.189500	0.063035	0.276853	0.451880	0.077159	0.161892
13907	115.891667	-0.870010	0.612698	0.083805	-0.869957	0.615816	-0.168621	-0.808194	0.858494	-0.165905	-0.794025	0.860864	0.110510	-0.700817	1.201078	-0.085676	-0.672747	1.179684	0.013710	-0.645824	1.123229	-0.000426	-0.593888	0.710821	-0.292232	-0.549491	0.739429	0.225515										-0.254650	0.069255	-0.384721	-0.214970	0.065916	0.310627	-0.189522	0.063024	0.276885	0.451868	0.077052	0.161842
13908	115.900000	-0.869928	0.612922	0.083764	-0.869836	0.615960	-0.168582	-0.808020	0.858677	-0.166042	-0.793847	0.861179	0.110445	-0.700917	1.201069	-0.085678	-0.672810	1.179574	0.013676	-0.645666	1.123160	-0.000628	-0.593744	0.710932	-0.292287	-0.549207	0.739698	0.225500										-0.254799	0.069167	-0.384698	-0.214976	0.065907	0.310639	-0.189535	0.063046	0.276907	0.451879	0.077139	0.161876
13909	115.908333	-0.869755	0.612992	0.083668	-0.869665	0.616119	-0.168576	-0.807804	0.858830	-0.166170	-0.793679	0.861434	0.110374	-0.701081	1.200979	-0.085738	-0.672935	1.179445	0.013609	-0.645698	1.123113	-0.000742	-0.593478	0.711016	-0.292387	-0.548888	0.739929	0.225425										-0.254801	0.069158	-0.384709	-0.214978	0.065915	0.310644	-0.189528	0.063105	0.276911	0.451877	0.077085	0.161860
13910	115.916667	-0.869548	0.612996	0.083533	-0.869544	0.616198	-0.168574	-0.807624	0.858878	-0.166260	-0.793716	0.861668	0.110411	-0.701210	1.200946	-0.085764	-0.673067	1.179302	0.013570	-0.645780	1.123031	-0.000857	-0.593208	0.711045	-0.292479	-0.548545	0.740118	0.225317										-0.254805	0.069152	-0.384716	-0.214962	0.065916	0.310627	-0.189533	0.063080	0.276929	0.451875	0.077042	0.161831
13911	115.925000	-0.869371	0.612824	0.083446	-0.869511	0.616205	-0.168632	-0.807433	0.858825	-0.166392	-0.793397	0.861710	0.110247	-0.701357	1.200766	-0.085802	-0.673240	1.179123	0.013528	-0.645855	1.122908	-0.000933	-0.593003	0.710953	-0.292545	-0.548207	0.740237	0.225164										-0.254646	0.069233	-0.384775	-0.214951	0.065909	0.310620	-0.189518	0.063075	0.276909	0.451876	0.077044	0.161843
13912	115.933333	-0.869305	0.612752	0.083412	-0.869487	0.616172	-0.168640	-0.807265	0.858717	-0.166454	-0.793276	0.861728	0.110199	-0.701531	1.200501	-0.085878	-0.673442	1.178814	0.013444	-0.645917	1.122737	-0.001012	-0.592630	0.710955	-0.292644	-0.547813	0.740389	0.225112										-0.254796	0.069144	-0.384712	-0.214942	0.065895	0.310613	-0.189514	0.063036	0.276895	0.451887	0.077144	0.161882
13913	115.941667	-0.869291	0.612674	0.083373	-0.869469	0.616096	-0.168751	-0.807065	0.858535	-0.166550	-0.793165	0.861652	0.110142	-0.701719	1.200181	-0.085905	-0.673632	1.178510	0.013367	-0.646038	1.122510	-0.000979	-0.592372	0.710783	-0.292691	-0.547486	0.740338	0.224872										-0.254571	0.069346	-0.384816	-0.214937	0.065896	0.310606	-0.189485	0.063009	0.276858	0.451878	0.077041	0.161851
13914	115.950000	-0.869246	0.612452	0.083342	-0.869506	0.616018	-0.168786	-0.806917	0.858338	-0.166571	-0.793066	0.861523	0.110093	-0.701782	1.199661	-0.085841	-0.673769	1.178197	0.013370	-0.645945	1.122220	-0.001134	-0.592144	0.710626	-0.292798	-0.547200	0.740222	0.224618										-0.254775	0.069131	-0.384696	-0.214936	0.065899	0.310601	-0.189482	0.062962	0.276841	0.451890	0.077144	0.161894
13915	115.958333	-0.869229	0.612353	0.083307	-0.869449	0.615858	-0.168864	-0.806779	0.858114	-0.166611	-0.792979	0.861327	0.110027	-0.701924	1.199260	-0.085845	-0.673911	1.177851	0.013300	-0.645951	1.121972	-0.001173	-0.591945	0.710385	-0.292815	-0.546951	0.740031	0.224341										-0.254742	0.069108	-0.384688	-0.214925	0.065889	0.310595	-0.189462	0.062963	0.276825	0.451893	0.077147	0.161903
13916	115.966667	-0.869217	0.612253	0.083273	-0.869420	0.615756	-0.168918	-0.806643	0.857892	-0.166698	-0.792901	0.861089	0.109964	-0.701960	1.198951	-0.085936	-0.673993	1.177580	0.013257	-0.645919	1.121727	-0.001201	-0.591759	0.710157	-0.292799	-0.546723	0.739786	0.224045										-0.254718	0.069098	-0.384683	-0.214924	0.065892	0.310591	-0.189457	0.062993	0.276829	0.451872	0.077050	0.161849
13917	115.975000	-0.869198	0.612082	0.083288	-0.869395	0.615637	-0.168969	-0.806537	0.857666	-0.166732	-0.793014	0.860847	0.109979	-0.701949	1.198749	-0.086022	-0.674060	1.177415	0.013163	-0.645904	1.121599	-0.001247	-0.591644	0.709871	-0.292687	-0.546544	0.739505	0.223776										-0.254756	0.069094	-0.384682	-0.214929	0.065893	0.310583	-0.189475	0.063000	0.276848	0.451881	0.077045	0.161856
13918	115.983333	-0.869219	0.612057	0.083323	-0.869363	0.615519	-0.169028	-0.806433	0.857446	-0.166771	-0.792804	0.860533	0.109825	-0.701897	1.198667	-0.086114	-0.674059	1.177347	0.013065	-0.645882	1.121553	-0.001300	-0.591572	0.709579	-0.292552	-0.546408	0.739196	0.223521										-0.254709	0.069077	-0.384667	-0.214926	0.065899	0.310581	-0.189500	0.063004	0.276872	0.451899	0.077139	0.161897
13919	115.991667	-0.869172	0.611992	0.083321	-0.869265	0.615433	-0.169088	-0.806414	0.857286	-0.166827	-0.792787	0.860253	0.109755	-0.701725	1.198716	-0.086244	-0.673954	1.177467	0.012995	-0.645842	1.121600	-0.001352	-0.591560	0.709323	-0.292500	-0.546316	0.738862	0.223248										-0.254745	0.069082	-0.384664	-0.214931	0.065898	0.310582	-0.189489	0.063050	0.276864	0.451892	0.077081	0.161871
13920	116.000000	-0.869127	0.611965	0.083325	-0.869205	0.615352	-0.169148	-0.806341	0.857125	-0.166863	-0.792956	0.860029	0.109775	-0.701475	1.198949	-0.086411	-0.673794	1.177680	0.012819	-0.645779	1.121725	-0.001417	-0.591570	0.709105	-0.292426	-0.546304	0.738439	0.222876										-0.254453	0.069263	-0.384791	-0.214925	0.065890	0.310577	-0.189495	0.063009	0.276870	0.451881	0.077030	0.161844
13921	116.008333	-0.869084	0.611977	0.083346	-0.869111	0.615335	-0.169209	-0.806307	0.857029	-0.166905	-0.792782	0.859808	0.109617	-0.701233	1.199321	-0.086760	-0.673516	1.177952	0.012714	-0.645676	1.121943	-0.001487	-0.591592	0.708902	-0.292325	-0.546283	0.738268	0.222727										-0.254708	0.069065	-0.384650	-0.214918	0.065889	0.310574	-0.189481	0.062981	0.276848	0.451891	0.077086	0.161874
13922	116.016667	-0.868923	0.611912	0.083273	-0.869053	0.615317	-0.169253	-0.806339	0.856939	-0.166957	-0.792794	0.859672	0.109556	-0.700847	1.199610	-0.086910	-0.673196	1.178323	0.012631	-0.645519	1.122172	-0.001544	-0.591614	0.708767	-0.292249	-0.546253	0.738111	0.222644										-0.254722	0.069072	-0.384646	-0.214925	0.065887	0.310577	-0.189470	0.062939	0.276831	0.451881	0.077032	0.161852
13923	116.025000	-0.868858	0.612034	0.083259	-0.868954	0.615349	-0.169309	-0.806329	0.856975	-0.166992	-0.792817	0.859603	0.109501	-0.700370	1.199973	-0.087154	-0.672871	1.178709	0.012442	-0.645319	1.122464	-0.001599	-0.591629	0.708707	-0.292201	-0.546277	0.738005	0.222511										-0.254702	0.069056	-0.384638	-0.214916	0.065889	0.310576	-0.189441	0.062948	0.276794	0.451886	0.077089	0.161881
13924	116.033333	-0.868779	0.612161	0.083199	-0.868865	0.615388	-0.169346	-0.806347	0.857066	-0.167016	-0.793026	0.859678	0.109576	-0.699748	1.200218	-0.087173	-0.672492	1.179117	0.012240	-0.645107	1.122789	-0.001692	-0.591641	0.708708	-0.292181	-0.546309	0.737981	0.222401										-0.254429	0.069238	-0.384769	-0.214912	0.065882	0.310568	-0.189430	0.062932	0.276780	0.451871	0.077039	0.161854
13925	116.041667	-0.868691	0.612252	0.083118	-0.868835	0.615463	-0.169358	-0.806439	0.857127	-0.167040	-0.792946	0.859705	0.109488	-0.699153	1.200695	-0.087430	-0.672070	1.179666	0.012014	-0.644899	1.123185	-0.001803	-0.591534	0.708849	-0.292314	-0.546353	0.738047	0.222286										-0.254698	0.069043	-0.384629	-0.214903	0.065884	0.310561	-0.189455	0.062926	0.276811	0.451879	0.077084	0.161875
13926	116.050000	-0.868631	0.612340	0.083058	-0.868764	0.615533	-0.169385	-0.806469	0.857288	-0.167076	-0.792862	0.859777	0.109405	-0.698626	1.201406	-0.087939	-0.671596	1.180235	0.011803	-0.644687	1.123596	-0.001949	-0.591544	0.708984	-0.292334	-0.546399	0.738184	0.222169										-0.254668	0.069039	-0.384622	-0.214909	0.065892	0.310560	-0.189417	0.062994	0.276809	0.451877	0.077135	0.161895
13927	116.058333	-0.868573	0.612396	0.082997	-0.868744	0.615628	-0.169393	-0.806518	0.857405	-0.167070	-0.792870	0.859924	0.109392	-0.697949	1.202050	-0.088268	-0.671183	1.180832	0.011504	-0.644543	1.124061	-0.002134	-0.591571	0.709158	-0.292358	-0.546441	0.738378	0.222068										-0.254689	0.069056	-0.384617	-0.214888	0.065892	0.310559	-0.189465	0.063015	0.276832	0.451872	0.077090	0.161872
13928	116.066667	-0.868591	0.612552	0.082965	-0.868723	0.615727	-0.169382	-0.806537	0.857522	-0.167058	-0.793049	0.860116	0.109474	-0.697299	1.202708	-0.088718	-0.670783	1.181542	0.011219	-0.644433	1.124558	-0.002348	-0.591607	0.709344	-0.292382	-0.546478	0.738603	0.221952										-0.254455	0.069269	-0.384748	-0.214910	0.065912	0.310549	-0.189493	0.063021	0.276846	0.451869	0.077039	0.161844
13929	116.075000	-0.868542	0.612531	0.082937	-0.868733	0.615781	-0.169387	-0.806555	0.857608	-0.167061	-0.792857	0.860255	0.109382	-0.696556	1.203394	-0.089081	-0.670469	1.182218	0.010795	-0.644366	1.125120	-0.002592	-0.591648	0.709533	-0.292414	-0.546495	0.738849	0.221821										-0.254710	0.069075	-0.384603	-0.214910	0.065922	0.310542	-0.189477	0.063044	0.276834	0.451875	0.077134	0.161885
13930	116.083333	-0.868556	0.612595	0.082936	-0.868714	0.615905	-0.169348	-0.806551	0.857677	-0.167062	-0.792847	0.860411	0.109382	-0.695780	1.204063	-0.089494	-0.670105	1.183046	0.010451	-0.644352	1.125712	-0.002876	-0.591678	0.709666	-0.292337	-0.546502	0.739108	0.221670										-0.254713	0.069073	-0.384594	-0.214872	0.065913	0.310545	-0.189425	0.063046	0.276809	0.451862	0.077024	0.161831
13931	116.091667	-0.868588	0.612682	0.082933	-0.868719	0.615984	-0.169316	-0.806574	0.857725	-0.167047	-0.792927	0.860584	0.109449	-0.695002	1.204877	-0.090028	-0.669749	1.183744	0.009975	-0.644337	1.126240	-0.003163	-0.591707	0.709795	-0.292375	-0.546499	0.739315	0.221471										-0.254674	0.069059	-0.384594	-0.214905	0.065935	0.310529	-0.189462	0.062988	0.276794	0.451863	0.077080	0.161852
13932	116.100000	-0.868717	0.612903	0.082949	-0.868734	0.616064	-0.169280	-0.806597	0.857745	-0.167037	-0.792999	0.860736	0.109509	-0.694271	1.205624	-0.090538	-0.669441	1.184409	0.009457	-0.644359	1.126750	-0.003479	-0.591726	0.709892	-0.292421	-0.546432	0.739601	0.221395										-0.254720	0.069068	-0.384599	-0.214903	0.065946	0.310520	-0.189453	0.062962	0.276771	0.451856	0.077035	0.161829
13933	116.108333	-0.868730	0.612856	0.082998	-0.868776	0.616133	-0.169233	-0.806626	0.857758	-0.167025	-0.792784	0.860780	0.109410	-0.693636	1.206198	-0.091150	-0.669149	1.184979	0.009030	-0.644357	1.127147	-0.003823	-0.591790	0.709931	-0.292506	-0.546360	0.739813	0.221260										-0.254720	0.069070	-0.384603	-0.214901	0.065945	0.310513	-0.189444	0.062952	0.276757	0.451871	0.077140	0.161870
13934	116.116667	-0.868844	0.613031	0.083050	-0.868781	0.616185	-0.169211	-0.806652	0.857768	-0.166983	-0.792756	0.860877	0.109418	-0.693071	1.206641	-0.091497	-0.668948	1.185401	0.008565	-0.644373	1.127460	-0.004165	-0.591821	0.709877	-0.292386	-0.546318	0.739899	0.220992										-0.254723	0.069076	-0.384604	-0.214902	0.065961	0.310515	-0.189431	0.062991	0.276739	0.451872	0.077140	0.161869
13935	116.125000	-0.868811	0.613000	0.083070	-0.868825	0.616231	-0.169191	-0.806691	0.857759	-0.166961	-0.792734	0.860958	0.109429	-0.692549	1.206885	-0.092101	-0.668785	1.185609	0.008117	-0.644518	1.127527	-0.004463	-0.591801	0.709821	-0.292407	-0.546172	0.740173	0.220966										-0.254557	0.069171	-0.384668	-0.214901	0.065959	0.310501	-0.189438	0.063020	0.276754	0.451859	0.077039	0.161827
13936	116.133333	-0.868883	0.613075	0.083143	-0.868896	0.616255	-0.169138	-0.806741	0.857717	-0.166963	-0.792708	0.861027	0.109431	-0.692114	1.207053	-0.092601	-0.668742	1.185694	0.007700	-0.644381	1.127659	-0.004831	-0.591785	0.709726	-0.292423	-0.546054	0.740311	0.220796										-0.254731	0.069094	-0.384602	-0.214897	0.065957	0.310500	-0.189470	0.063017	0.276784	0.451874	0.077144	0.161872
13937	116.141667	-0.868912	0.613069	0.083197	-0.868904	0.616253	-0.169123	-0.806764	0.857671	-0.166933	-0.792781	0.861093	0.109480	-0.691874	1.206967	-0.093027	-0.668747	1.185622	0.007319	-0.644375	1.127568	-0.005115	-0.591788	0.709614	-0.292534	-0.545936	0.740409	0.220622										-0.254724	0.069100	-0.384603	-0.214904	0.065961	0.310506	-0.189472	0.063060	0.276795	0.451879	0.077147	0.161880
13938	116.150000	-0.868966	0.613158	0.083251	-0.868954	0.616241	-0.169082	-0.806799	0.857611	-0.166937	-0.792670	0.861127	0.109432	-0.691746	1.206750	-0.093354	-0.668832	1.185461	0.007007	-0.644557	1.127374	-0.005258	-0.591766	0.709426	-0.292435	-0.545815	0.740476	0.220435										-0.254692	0.069092	-0.384600	-0.214898	0.065960	0.310512	-0.189457	0.063053	0.276811	0.451861	0.077046	0.161831
13939	116.158333	-0.868980	0.613076	0.083314	-0.868967	0.616222	-0.169064	-0.806828	0.857510	-0.166932	-0.792830	0.861193	0.109510	-0.691673	1.206432	-0.093786	-0.669014	1.185103	0.006696	-0.644576	1.127051	-0.005653	-0.591765	0.709239	-0.292485	-0.545705	0.740511	0.220265										-0.254686	0.069090	-0.384612	-0.214907	0.065955	0.310512	-0.189474	0.063055	0.276802	0.451863	0.077050	0.161836
13940	116.166667	-0.869009	0.613086	0.083370	-0.869043	0.616186	-0.169033	-0.806860	0.857406	-0.166940	-0.792625	0.861223	0.109413	-0.691714	1.206019	-0.094129	-0.669234	1.184653	0.006393	-0.644588	1.126633	-0.005913	-0.591770	0.709037	-0.292542	-0.545600	0.740516	0.220098										-0.254738	0.069094	-0.384622	-0.214914	0.065954	0.310515	-0.189470	0.063008	0.276786	0.451882	0.077143	0.161878
13941	116.175000	-0.869044	0.613139	0.083396	-0.869055	0.616114	-0.168994	-0.806855	0.857337	-0.166952	-0.792593	0.861282	0.109399	-0.691929	1.205414	-0.094403	-0.669504	1.184045	0.006150	-0.644497	1.126254	-0.006196	-0.591749	0.708806	-0.292513	-0.545498	0.740498	0.219950										-0.254721	0.069083	-0.384640	-0.214916	0.065951	0.310521	-0.189453	0.062991	0.276766	0.451865	0.077037	0.161824
13942	116.183333	-0.869065	0.613091	0.083438	-0.869084	0.616052	-0.168960	-0.806842	0.857276	-0.166973	-0.792550	0.861360	0.109379	-0.692361	1.204854	-0.094619	-0.669819	1.183345	0.005987	-0.644708	1.125723	-0.006225	-0.591726	0.708567	-0.292493	-0.545397	0.740487	0.219820										-0.254747	0.069084	-0.384642	-0.214909	0.065948	0.310530	-0.189460	0.062961	0.276771	0.451878	0.077137	0.161879
13943	116.191667	-0.869079	0.613090	0.083467	-0.869096	0.616019	-0.168949	-0.806817	0.857225	-0.166993	-0.792578	0.861451	0.109397	-0.692778	1.204079	-0.094765	-0.670218	1.182537	0.005856	-0.644742	1.125083	-0.006437	-0.591732	0.708385	-0.292630	-0.545306	0.740466	0.219705										-0.254650	0.069192	-0.384688	-0.214908	0.065941	0.310536	-0.189452	0.062975	0.276766	0.451869	0.077089	0.161857
13944	116.200000	-0.869095	0.613105	0.083495	-0.869104	0.615911	-0.168905	-0.806785	0.857188	-0.167029	-0.792417	0.861538	0.109334	-0.693259	1.203234	-0.095038	-0.670692	1.181676	0.005758	-0.644808	1.124412	-0.006611	-0.591721	0.708187	-0.292679	-0.545209	0.740457	0.219610										-0.254747	0.069090	-0.384645	-0.214919	0.065948	0.310539	-0.189469	0.062982	0.276794	0.451878	0.077139	0.161875
13945	116.208333	-0.869087	0.613102	0.083513	-0.869095	0.615918	-0.168892	-0.806718	0.857179	-0.167037	-0.792326	0.861627	0.109301	-0.693807	1.202366	-0.095037	-0.671174	1.180816	0.005711	-0.644882	1.123730	-0.006723	-0.591694	0.707991	-0.292635	-0.545107	0.740453	0.219533										-0.254723	0.069081	-0.384640	-0.214921	0.065946	0.310545	-0.189458	0.063023	0.276810	0.451873	0.077095	0.161853
13946	116.216667	-0.869070	0.613110	0.083526	-0.869096	0.615934	-0.168905	-0.806691	0.857128	-0.167078	-0.792225	0.861719	0.109260	-0.694452	1.201506	-0.094857	-0.671688	1.179956	0.005681	-0.645002	1.123050	-0.006836	-0.591698	0.707840	-0.292694	-0.544999	0.740461	0.219467										-0.254494	0.069301	-0.384787	-0.214916	0.065928	0.310545	-0.189475	0.063061	0.276823	0.451869	0.077056	0.161834
13947	116.225000	-0.869041	0.613133	0.083502	-0.869053	0.615934	-0.168901	-0.806623	0.857100	-0.167109	-0.792111	0.861802	0.109208	-0.695045	1.200695	-0.094953	-0.672210	1.179130	0.005718	-0.645169	1.122437	-0.006858	-0.591704	0.707732	-0.292799	-0.544891	0.740489	0.219419										-0.254722	0.069094	-0.384635	-0.214925	0.065937	0.310554	-0.189508	0.063040	0.276847	0.451881	0.077107	0.161857
13948	116.233333	-0.869003	0.613164	0.083478	-0.868982	0.615915	-0.168878	-0.806542	0.857068	-0.167157	-0.791996	0.861882	0.109157	-0.695743	1.199876	-0.094870	-0.672736	1.178331	0.005796	-0.645330	1.121840	-0.006850	-0.591706	0.707651	-0.292908	-0.544781	0.740540	0.219389										-0.254735	0.069108	-0.384644	-0.214939	0.065933	0.310573	-0.189469	0.063028	0.276849	0.451887	0.077157	0.161878
13949	116.241667	-0.868959	0.613244	0.083427	-0.868928	0.615979	-0.168916	-0.806464	0.857056	-0.167271	-0.791874	0.861949	0.109094	-0.696473	1.199005	-0.094579	-0.673244	1.177598	0.005941	-0.645506	1.121318	-0.006791	-0.591694	0.707601	-0.292976	-0.544685	0.740605	0.219374										-0.254697	0.069087	-0.384640	-0.214922	0.065925	0.310555	-0.189455	0.063032	0.276814	0.451886	0.077104	0.161859
13950	116.250000	-0.868892	0.613300	0.083364	-0.868823	0.616060	-0.168962	-0.806388	0.857029	-0.167329	-0.791945	0.862048	0.109125	-0.697239	1.198271	-0.094252	-0.673796	1.176993	0.006162	-0.645677	1.120873	-0.006760	-0.591680	0.707572	-0.293041	-0.544591	0.740688	0.219360										-0.254693	0.069076	-0.384637	-0.214915	0.065912	0.310560	-0.189459	0.063003	0.276798	0.451879	0.077056	0.161842
13951	116.258333	-0.868811	0.613323	0.083302	-0.868784	0.616099	-0.168984	-0.806347	0.857015	-0.167344	-0.791645	0.862066	0.108954	-0.698075	1.197697	-0.093940	-0.674298	1.176409	0.006338	-0.645886	1.120562	-0.006683	-0.591655	0.707585	-0.293111	-0.544520	0.740795	0.219343										-0.254715	0.069071	-0.384652	-0.214921	0.065920	0.310563	-0.189459	0.062963	0.276796	0.451900	0.077149	0.161883
13952	116.266667	-0.868677	0.613329	0.083190	-0.868667	0.616148	-0.169052	-0.806324	0.857008	-0.167468	-0.791544	0.862095	0.108879	-0.698831	1.197276	-0.093711	-0.674793	1.175957	0.006535	-0.646114	1.120260	-0.006606	-0.591613	0.707598	-0.293094	-0.544463	0.740912	0.219325										-0.254614	0.069066	-0.384590	-0.214923	0.065920	0.310564	-0.189464	0.062949	0.276800	0.451891	0.077047	0.161837
13953	116.275000	-0.868592	0.613441	0.083132	-0.868549	0.616184	-0.169076	-0.806253	0.857011	-0.167552	-0.791468	0.862107	0.108805	-0.699525	1.196978	-0.093447	-0.675240	1.175594	0.006706	-0.646397	1.120072	-0.006495	-0.591599	0.707679	-0.293253	-0.544424	0.741038	0.219294										-0.254576	0.069154	-0.384710	-0.214918	0.065909	0.310558	-0.189464	0.062984	0.276808	0.451896	0.077091	0.161861
13954	116.283333	-0.868518	0.613534	0.083084	-0.868501	0.616245	-0.169128	-0.806267	0.856964	-0.167612	-0.791574	0.862122	0.108807	-0.700151	1.196714	-0.093239	-0.675677	1.175348	0.006909	-0.646706	1.119912	-0.006411	-0.591570	0.707751	-0.293312	-0.544407	0.741155	0.219253										-0.254480	0.069272	-0.384790	-0.214920	0.065912	0.310565	-0.189487	0.062999	0.276834	0.451890	0.077043	0.161848
13955	116.291667	-0.868405	0.613591	0.083018	-0.868409	0.616270	-0.169163	-0.806260	0.856969	-0.167663	-0.791373	0.862106	0.108667	-0.700924	1.196596	-0.093162	-0.676144	1.175077	0.007025	-0.646975	1.119776	-0.006347	-0.591545	0.707831	-0.293368	-0.544399	0.741280	0.219201										-0.254729	0.069067	-0.384638	-0.214922	0.065903	0.310572	-0.189485	0.063013	0.276853	0.451903	0.077094	0.161866
13956	116.300000	-0.868214	0.613482	0.082942	-0.868305	0.616261	-0.169174	-0.806271	0.856937	-0.167828	-0.791364	0.862095	0.108604	-0.701525	1.196443	-0.092982	-0.676559	1.174893	0.007191	-0.647202	1.119595	-0.006295	-0.591529	0.707908	-0.293431	-0.544401	0.741391	0.219130										-0.254727	0.069068	-0.384636	-0.214919	0.065903	0.310573	-0.189473	0.063053	0.276845	0.451891	0.077045	0.161844
13957	116.308333	-0.868130	0.613510	0.082924	-0.868225	0.616267	-0.169197	-0.806323	0.856910	-0.167828	-0.791553	0.862102	0.108626	-0.702112	1.196224	-0.092867	-0.676976	1.174632	0.007294	-0.647491	1.119547	-0.006216	-0.591496	0.707985	-0.293372	-0.544416	0.741481	0.219037										-0.254679	0.069052	-0.384636	-0.214915	0.065890	0.310574	-0.189482	0.063027	0.276858	0.451888	0.077044	0.161851
13958	116.316667	-0.868048	0.613529	0.082903	-0.868156	0.616258	-0.169224	-0.806367	0.856869	-0.167899	-0.791419	0.862058	0.108479	-0.702523	1.195960	-0.092532	-0.677354	1.174441	0.007368	-0.647731	1.119471	-0.006194	-0.591490	0.708075	-0.293421	-0.544438	0.741560	0.218924										-0.254530	0.069273	-0.384723	-0.214913	0.065887	0.310577	-0.189475	0.062979	0.276850	0.451889	0.077038	0.161851
13959	116.325000	-0.867989	0.613552	0.082883	-0.868061	0.616219	-0.169236	-0.806451	0.856816	-0.167982	-0.791485	0.862014	0.108414	-0.703009	1.195818	-0.092351	-0.677694	1.174359	0.007461	-0.647962	1.119411	-0.006241	-0.591490	0.708156	-0.293528	-0.544470	0.741634	0.218794										-0.254702	0.069044	-0.384658	-0.214905	0.065875	0.310573	-0.189458	0.062951	0.276836	0.451892	0.077131	0.161894
13960	116.333333	-0.867945	0.613629	0.082851	-0.867943	0.616166	-0.169257	-0.806534	0.856734	-0.168134	-0.791581	0.861949	0.108344	-0.703410	1.195850	-0.092239	-0.677977	1.174397	0.007586	-0.648179	1.119438	-0.006245	-0.591482	0.708206	-0.293526	-0.544511	0.741691	0.218647										-0.254720	0.069043	-0.384671	-0.214913	0.065882	0.310585	-0.189432	0.062957	0.276798	0.451893	0.077132	0.161903
13961	116.341667	-0.867851	0.613589	0.082821	-0.867921	0.616095	-0.169325	-0.806628	0.856642	-0.168151	-0.791709	0.861874	0.108276	-0.703874	1.196189	-0.092343	-0.678251	1.174403	0.007596	-0.648470	1.119567	-0.006244	-0.591507	0.708280	-0.293646	-0.544569	0.741748	0.218492										-0.254702	0.069020	-0.384668	-0.214905	0.065881	0.310575	-0.189430	0.062956	0.276795	0.451882	0.077014	0.161850
13962	116.350000	-0.867866	0.613598	0.082831	-0.867933	0.616029	-0.169339	-0.806737	0.856538	-0.168259	-0.791863	0.861790	0.108209	-0.704035	1.196247	-0.092063	-0.678443	1.174553	0.007651	-0.648712	1.119774	-0.006197	-0.591524	0.708314	-0.293640	-0.544637	0.741787	0.218329										-0.254673	0.069001	-0.384659	-0.214914	0.065880	0.310584	-0.189455	0.062940	0.276818	0.451895	0.077117	0.161899
13963	116.358333	-0.867845	0.613563	0.082830	-0.867920	0.615953	-0.169375	-0.806930	0.856383	-0.168283	-0.792042	0.861697	0.108145	-0.704232	1.196555	-0.092036	-0.678543	1.174840	0.007702	-0.648871	1.119975	-0.006197	-0.591567	0.708324	-0.293631	-0.544723	0.741815	0.218163										-0.254699	0.069012	-0.384656	-0.214900	0.065883	0.310568	-0.189458	0.062959	0.276831	0.451896	0.077113	0.161902
13964	116.366667	-0.867758	0.613458	0.082819	-0.867851	0.615838	-0.169409	-0.807098	0.856257	-0.168365	-0.792250	0.861600	0.108087	-0.704319	1.196915	-0.092003	-0.678645	1.175151	0.007657	-0.649048	1.120235	-0.006255	-0.591627	0.708323	-0.293586	-0.544820	0.741843	0.218007										-0.254668	0.069006	-0.384642	-0.214860	0.065852	0.310568	-0.189444	0.063011	0.276828	0.451877	0.077012	0.161861
13965	116.375000	-0.867769	0.613439	0.082812	-0.867873	0.615746	-0.169442	-0.807330	0.856143	-0.168415	-0.792492	0.861510	0.108040	-0.704303	1.197390	-0.092000	-0.678640	1.175606	0.007666	-0.649240	1.120615	-0.006239	-0.591715	0.708304	-0.293521	-0.544934	0.741873	0.217846										-0.254707	0.069023	-0.384645	-0.214888	0.065880	0.310559	-0.189450	0.063024	0.276836	0.451874	0.077006	0.161851
13966	116.383333	-0.867734	0.613260	0.082819	-0.867943	0.615663	-0.169443	-0.807569	0.856027	-0.168475	-0.792746	0.861410	0.107993	-0.704338	1.198068	-0.092259	-0.678584	1.176119	0.007643	-0.649356	1.120938	-0.006303	-0.591828	0.708280	-0.293437	-0.545054	0.741900	0.217694										-0.254707	0.069020	-0.384641	-0.214894	0.065877	0.310565	-0.189460	0.062990	0.276851	0.451883	0.077114	0.161899
13967	116.391667	-0.867758	0.613155	0.082836	-0.867948	0.615550	-0.169498	-0.807817	0.855870	-0.168512	-0.793028	0.861309	0.107956	-0.704146	1.198666	-0.092342	-0.678501	1.176632	0.007546	-0.649378	1.121417	-0.006387	-0.591983	0.708219	-0.293352	-0.545196	0.741934	0.217548										-0.254663	0.069005	-0.384647	-0.214881	0.065878	0.310558	-0.189416	0.062999	0.276813	0.451856	0.077009	0.161848
13968	116.400000	-0.867844	0.613144	0.082850	-0.868013	0.615402	-0.169540	-0.808098	0.855724	-0.168535	-0.793325	0.861223	0.107928	-0.703818	1.199157	-0.092348	-0.678340	1.177238	0.007478	-0.649512	1.121830	-0.006419	-0.592128	0.708188	-0.293258	-0.545350	0.741971	0.217407										-0.254712	0.069012	-0.384662	-0.214873	0.065876	0.310546	-0.189412	0.062957	0.276783	0.451858	0.077017	0.161854
13969	116.408333	-0.867917	0.613009	0.082879	-0.868092	0.615308	-0.169556	-0.808405	0.855625	-0.168567	-0.793641	0.861148	0.107914	-0.703511	1.199842	-0.092493	-0.678239	1.177869	0.007238	-0.649599	1.122343	-0.006599	-0.592296	0.708149	-0.293160	-0.545550	0.741989	0.217198										-0.254710	0.069010	-0.384682	-0.214873	0.065878	0.310541	-0.189427	0.062922	0.276783	0.451864	0.077058	0.161867
13970	116.416667	-0.867996	0.612838	0.082916	-0.868235	0.615169	-0.169591	-0.808695	0.855527	-0.168586	-0.793958	0.861084	0.107897	-0.703075	1.200669	-0.092728	-0.678048	1.178721	0.007099	-0.649719	1.122897	-0.006709	-0.592477	0.708130	-0.293046	-0.545693	0.742079	0.217170										-0.254669	0.068996	-0.384696	-0.214878	0.065891	0.310540	-0.189423	0.062917	0.276776	0.451869	0.077110	0.161886
13971	116.425000	-0.868118	0.612764	0.082912	-0.868317	0.615052	-0.169649	-0.809022	0.855429	-0.168588	-0.794282	0.861032	0.107886	-0.702632	1.201575	-0.092908	-0.677750	1.179512	0.006986	-0.650008	1.123469	-0.006755	-0.592693	0.708114	-0.292946	-0.545896	0.742152	0.217098										-0.254672	0.068995	-0.384693	-0.214873	0.065891	0.310536	-0.189401	0.062951	0.276775	0.451857	0.077002	0.161840
13972	116.433333	-0.868244	0.612604	0.082947	-0.868426	0.614941	-0.169647	-0.809374	0.855333	-0.168579	-0.794615	0.860994	0.107881	-0.702115	1.202522	-0.093047	-0.677440	1.180315	0.006798	-0.650092	1.124018	-0.006945	-0.592949	0.708079	-0.292856	-0.546119	0.742227	0.217042										-0.254464	0.069226	-0.384828	-0.214873	0.065895	0.310534	-0.189419	0.062996	0.276780	0.451858	0.077002	0.161833
13973	116.441667	-0.868386	0.612491	0.082987	-0.868605	0.614814	-0.169666	-0.809691	0.855297	-0.168557	-0.794946	0.860967	0.107886	-0.701626	1.203358	-0.093222	-0.677082	1.181160	0.006744	-0.650351	1.124527	-0.006945	-0.593179	0.708068	-0.292768	-0.546362	0.742286	0.216997										-0.254617	0.069133	-0.384725	-0.214869	0.065899	0.310527	-0.189427	0.063025	0.276801	0.451865	0.077070	0.161860
13974	116.450000	-0.868526	0.612404	0.083003	-0.868755	0.614698	-0.169654	-0.810020	0.855233	-0.168533	-0.795281	0.860946	0.107887	-0.701149	1.204163	-0.093352	-0.676862	1.181768	0.006513	-0.650378	1.124993	-0.007095	-0.593414	0.708069	-0.292693	-0.546614	0.742329	0.216975										-0.254676	0.069021	-0.384680	-0.214873	0.065906	0.310533	-0.189424	0.063017	0.276832	0.451873	0.077123	0.161882
13975	116.458333	-0.868702	0.612361	0.083028	-0.868976	0.614620	-0.169664	-0.810337	0.855186	-0.168557	-0.795613	0.860942	0.107896	-0.700754	1.204792	-0.093509	-0.676563	1.182340	0.006398	-0.650463	1.125360	-0.007152	-0.593695	0.708043	-0.292633	-0.546881	0.742356	0.216988										-0.254675	0.069025	-0.384680	-0.214876	0.065912	0.310532	-0.189419	0.063042	0.276809	0.451867	0.077014	0.161834
13976	116.466667	-0.868955	0.612372	0.083120	-0.869162	0.614548	-0.169661	-0.810630	0.855154	-0.168492	-0.795931	0.860949	0.107901	-0.700380	1.205251	-0.093590	-0.676303	1.182797	0.006318	-0.650676	1.125555	-0.007178	-0.593970	0.708004	-0.292602	-0.547144	0.742368	0.217004										-0.254716	0.069047	-0.384686	-0.214877	0.065909	0.310528	-0.189429	0.063037	0.276797	0.451880	0.077020	0.161831
13977	116.475000	-0.869173	0.612244	0.083170	-0.869349	0.614470	-0.169617	-0.810919	0.855133	-0.168499	-0.796235	0.860962	0.107910	-0.700157	1.205656	-0.093553	-0.676081	1.183088	0.006287	-0.650613	1.125746	-0.007281	-0.594229	0.707964	-0.292586	-0.547415	0.742351	0.217046										-0.254704	0.069031	-0.384695	-0.214882	0.065920	0.310531	-0.189428	0.063000	0.276787	0.451894	0.077118	0.161880
13978	116.483333	-0.869326	0.612160	0.083183	-0.869522	0.614392	-0.169595	-0.811176	0.855143	-0.168549	-0.796539	0.860979	0.107924	-0.699993	1.205854	-0.093691	-0.675916	1.183282	0.006291	-0.650764	1.125866	-0.007182	-0.594491	0.707905	-0.292582	-0.547697	0.742325	0.217101										-0.254689	0.069028	-0.384705	-0.214891	0.065920	0.310531	-0.189409	0.062996	0.276762	0.451890	0.077009	0.161846
13979	116.491667	-0.869490	0.612034	0.083195	-0.869697	0.614312	-0.169585	-0.811445	0.855072	-0.168499	-0.796820	0.860996	0.107944	-0.700006	1.206126	-0.093792	-0.675814	1.183332	0.006318	-0.650781	1.125881	-0.007181	-0.594756	0.707800	-0.292510	-0.547977	0.742279	0.217172										-0.254592	0.069138	-0.384783	-0.214891	0.065913	0.310532	-0.189417	0.062992	0.276758	0.451901	0.077001	0.161855
13980	116.500000	-0.869656	0.611970	0.083239	-0.869940	0.614212	-0.169610	-0.811670	0.855068	-0.168525	-0.797077	0.861017	0.107960	-0.700022	1.206173	-0.093655	-0.675735	1.183314	0.006412	-0.650750	1.125755	-0.007222	-0.595043	0.707733	-0.292591	-0.548243	0.742224	0.217259										-0.254746	0.069045	-0.384719	-0.214898	0.065927	0.310540	-0.189419	0.063003	0.276763	0.451923	0.077095	0.161912
13981	116.508333	-0.869883	0.611989	0.083298	-0.870140	0.614155	-0.169555	-0.811904	0.855091	-0.168443	-0.797315	0.861032	0.107980	-0.700066	1.205937	-0.093247	-0.675724	1.183214	0.006514	-0.650772	1.125660	-0.007178	-0.595288	0.707645	-0.292604	-0.548504	0.742163	0.217363										-0.254749	0.069060	-0.384718	-0.214903	0.065923	0.310544	-0.189447	0.063004	0.276806	0.451926	0.076987	0.161897
13982	116.516667	-0.870109	0.611994	0.083359	-0.870340	0.614059	-0.169522	-0.812121	0.855105	-0.168436	-0.797544	0.861045	0.108003	-0.700237	1.205841	-0.093143	-0.675739	1.183040	0.006630	-0.650794	1.125513	-0.007112	-0.595528	0.707554	-0.292620	-0.548761	0.742084	0.217483										-0.254743	0.069069	-0.384707	-0.214872	0.065901	0.310560	-0.189447	0.063057	0.276818	0.451961	0.077076	0.161973
13983	116.525000	-0.870307	0.611930	0.083415	-0.870513	0.613992	-0.169504	-0.812288	0.855106	-0.168403	-0.797748	0.861062	0.108025	-0.700565	1.205634	-0.092863	-0.675822	1.182811	0.006819	-0.650748	1.125380	-0.007025	-0.595753	0.707443	-0.292538	-0.549007	0.742000	0.217607										-0.254721	0.069068	-0.384699	-0.214912	0.065919	0.310562	-0.189461	0.063085	0.276836	0.451967	0.076966	0.161957
13984	116.533333	-0.870454	0.611824	0.083451	-0.870708	0.613959	-0.169434	-0.812455	0.855115	-0.168379	-0.797933	0.861069	0.108044	-0.701032	1.205579	-0.092749	-0.675932	1.182480	0.007038	-0.650713	1.125174	-0.006935	-0.595980	0.707303	-0.292489	-0.549241	0.741917	0.217750										-0.254749	0.069083	-0.384700	-0.214917	0.065916	0.310562	-0.189465	0.063089	0.276848	0.451991	0.077051	0.162016
13985	116.541667	-0.870590	0.611718	0.083463	-0.870820	0.613903	-0.169454	-0.812603	0.855112	-0.168361	-0.798094	0.861068	0.108057	-0.701447	1.205035	-0.092394	-0.676088	1.182053	0.007246	-0.650735	1.124844	-0.006811	-0.596058	0.707302	-0.292628	-0.549455	0.741838	0.217882										-0.254745	0.069068	-0.384716	-0.214925	0.065920	0.310578	-0.189473	0.063069	0.276852	0.452010	0.077002	0.162030
13986	116.550000	-0.870721	0.611638	0.083450	-0.871001	0.613854	-0.169472	-0.812731	0.855118	-0.168316	-0.798243	0.861060	0.108071	-0.701904	1.204484	-0.091986	-0.676300	1.181571	0.007490	-0.650765	1.124467	-0.006685	-0.596231	0.707239	-0.292673	-0.549653	0.741764	0.218029										-0.254764	0.069069	-0.384723	-0.214933	0.065914	0.310584	-0.189459	0.063062	0.276837	0.452041	0.077027	0.162087
13987	116.558333	-0.870846	0.611653	0.083467	-0.871153	0.613817	-0.169432	-0.812890	0.855048	-0.168289	-0.798383	0.861050	0.108084	-0.702487	1.203902	-0.091674	-0.676588	1.181092	0.007777	-0.650805	1.124106	-0.006536	-0.596401	0.707192	-0.292722	-0.549838	0.741695	0.218173										-0.254766	0.069065	-0.384738	-0.214929	0.065908	0.310595	-0.189463	0.063025	0.276833	0.452071	0.076948	0.162114
13988	116.566667	-0.870888	0.611493	0.083488	-0.871198	0.613728	-0.169392	-0.813016	0.855025	-0.168289	-0.798513	0.861030	0.108099	-0.703086	1.203339	-0.091365	-0.676878	1.180565	0.008040	-0.650847	1.123716	-0.006368	-0.596551	0.707158	-0.292779	-0.550015	0.741631	0.218325										-0.254773	0.069067	-0.384759	-0.214948	0.065904	0.310616	-0.189466	0.062992	0.276847	0.452109	0.076977	0.162185
13989	116.575000	-0.870942	0.611441	0.083475	-0.871261	0.613705	-0.169401	-0.813143	0.855011	-0.168249	-0.798631	0.860998	0.108111	-0.703698	1.202808	-0.091020	-0.677248	1.180060	0.008282	-0.650936	1.123368	-0.006217	-0.596714	0.707116	-0.292838	-0.550184	0.741586	0.218499										-0.254755	0.069053	-0.384764	-0.214951	0.065899	0.310628	-0.189477	0.063002	0.276865	0.452119	0.076920	0.162227
13990	116.583333	-0.870984	0.611395	0.083480	-0.871269	0.613692	-0.169409	-0.813230	0.854993	-0.168225	-0.798747	0.860962	0.108123	-0.704341	1.202347	-0.090697	-0.677585	1.179652	0.008578	-0.651079	1.123075	-0.006078	-0.596827	0.707135	-0.292880	-0.550333	0.741545	0.218680										-0.254769	0.069075	-0.384765	-0.214946	0.065887	0.310640	-0.189469	0.063047	0.276863	0.452129	0.076852	0.162255
13991	116.591667	-0.871007	0.611356	0.083476	-0.871336	0.613634	-0.169383	-0.813319	0.854972	-0.168199	-0.798950	0.860945	0.108190	-0.705034	1.202148	-0.090583	-0.677976	1.179232	0.008729	-0.651254	1.122850	-0.005913	-0.596926	0.707175	-0.292894	-0.550476	0.741499	0.218853										-0.254773	0.069081	-0.384758	-0.214953	0.065886	0.310645	-0.189489	0.063057	0.276907	0.452159	0.076888	0.162323
13992	116.600000	-0.871010	0.611325	0.083473	-0.871376	0.613601	-0.169368	-0.813414	0.854957	-0.168173	-0.798961	0.860861	0.108142	-0.705576	1.201829	-0.090279	-0.678277	1.179014	0.008996	-0.651463	1.122663	-0.005734	-0.597024	0.707306	-0.293037	-0.550608	0.741454	0.219017										-0.254771	0.069083	-0.384748	-0.214961	0.065873	0.310656	-0.189513	0.063053	0.276936	0.452173	0.076935	0.162373
13993	116.608333	-0.871048	0.611372	0.083464	-0.871357	0.613636	-0.169366	-0.813493	0.854944	-0.168154	-0.799070	0.860795	0.108154	-0.706064	1.201441	-0.089963	-0.678647	1.178743	0.009201	-0.651675	1.122460	-0.005557	-0.597087	0.707307	-0.292861	-0.550730	0.741426	0.219178										-0.254782	0.069091	-0.384759	-0.214954	0.065863	0.310654	-0.189504	0.063075	0.276935	0.452144	0.076825	0.162346
13994	116.616667	-0.870978	0.611281	0.083457	-0.871289	0.613642	-0.169399	-0.813574	0.854927	-0.168139	-0.799176	0.860723	0.108170	-0.706490	1.201061	-0.089603	-0.678988	1.178459	0.009406	-0.651906	1.122281	-0.005421	-0.597165	0.707367	-0.292851	-0.550843	0.741396	0.219322										-0.254761	0.069079	-0.384751	-0.214956	0.065867	0.310662	-0.189491	0.063075	0.276922	0.452123	0.076816	0.162355
13995	116.625000	-0.870967	0.611321	0.083437	-0.871309	0.613546	-0.169391	-0.813658	0.854902	-0.168127	-0.799288	0.860641	0.108189	-0.707056	1.200730	-0.089349	-0.679344	1.178221	0.009631	-0.652095	1.122124	-0.005262	-0.597242	0.707430	-0.292843	-0.550946	0.741366	0.219452										-0.254736	0.069058	-0.384759	-0.214960	0.065858	0.310673	-0.189501	0.063046	0.276928	0.452122	0.076905	0.162403
13996	116.633333	-0.870924	0.611332	0.083429	-0.871270	0.613506	-0.169410	-0.813731	0.854855	-0.168118	-0.799397	0.860554	0.108214	-0.707548	1.200468	-0.089082	-0.679706	1.177902	0.009764	-0.652264	1.121970	-0.005082	-0.597302	0.707487	-0.292853	-0.551047	0.741329	0.219571										-0.254720	0.069034	-0.384773	-0.214965	0.065848	0.310687	-0.189499	0.063002	0.276924	0.452093	0.076925	0.162419
13997	116.641667	-0.870858	0.611254	0.083432	-0.871163	0.613488	-0.169449	-0.813840	0.854796	-0.168105	-0.799506	0.860461	0.108244	-0.708117	1.200458	-0.089000	-0.679979	1.177739	0.010045	-0.652442	1.121847	-0.004904	-0.597370	0.707540	-0.292863	-0.551147	0.741301	0.219687										-0.254760	0.069039	-0.384791	-0.214957	0.065842	0.310686	-0.189481	0.062994	0.276911	0.452055	0.076902	0.162407
13998	116.650000	-0.870824	0.611281	0.083428	-0.871124	0.613439	-0.169472	-0.813946	0.854734	-0.168086	-0.799624	0.860369	0.108278	-0.708519	1.200290	-0.088711	-0.680269	1.177576	0.010260	-0.652623	1.121760	-0.004728	-0.597416	0.707608	-0.292865	-0.551238	0.741280	0.219782										-0.254758	0.069027	-0.384799	-0.214953	0.065833	0.310683	-0.189467	0.063007	0.276908	0.452016	0.076911	0.162390
13999	116.658333	-0.870732	0.611153	0.083440	-0.871070	0.613373	-0.169484	-0.814054	0.854720	-0.168050	-0.799742	0.860266	0.108320	-0.708878	1.200245	-0.088444	-0.680488	1.177511	0.010459	-0.652813	1.121737	-0.004571	-0.597570	0.707604	-0.292734	-0.551323	0.741266	0.219876										-0.254696	0.069028	-0.384767	-0.214960	0.065836	0.310705	-0.189488	0.062989	0.276941	0.452014	0.077052	0.162421
14000	116.666667	-0.870682	0.611122	0.083442	-0.871004	0.613327	-0.169507	-0.814186	0.854700	-0.168018	-0.799869	0.860156	0.108367	-0.709188	1.200262	-0.088202	-0.680694	1.177514	0.010699	-0.652988	1.121750	-0.004400	-0.597604	0.707679	-0.292706	-0.551409	0.741247	0.219958										-0.254747	0.069035	-0.384785	-0.214953	0.065820	0.310704	-0.189495	0.062999	0.276958	0.451996	0.077073	0.162389
14001	116.675000	-0.870654	0.611132	0.083442	-0.870983	0.613304	-0.169509	-0.814286	0.854673	-0.167947	-0.800006	0.860050	0.108418	-0.709464	1.200332	-0.087962	-0.680819	1.177600	0.010973	-0.653151	1.121819	-0.004224	-0.597647	0.707754	-0.292665	-0.551489	0.741215	0.220020										-0.254622	0.069154	-0.384838	-0.214951	0.065820	0.310704	-0.189481	0.063033	0.276962	0.452020	0.077205	0.162393
14002	116.683333	-0.870613	0.611052	0.083458	-0.870925	0.613267	-0.169534	-0.814391	0.854646	-0.167933	-0.800142	0.859944	0.108465	-0.709684	1.200483	-0.087651	-0.680934	1.177762	0.011222	-0.653302	1.121938	-0.004032	-0.597658	0.707839	-0.292599	-0.551568	0.741176	0.220073										-0.254739	0.069048	-0.384761	-0.214942	0.065821	0.310685	-0.189479	0.063048	0.276951	0.452039	0.077346	0.162372
14003	116.691667	-0.870584	0.611022	0.083440	-0.870926	0.613233	-0.169525	-0.814503	0.854605	-0.167864	-0.800291	0.859834	0.108524	-0.709779	1.200760	-0.087463	-0.681059	1.177953	0.011395	-0.653470	1.122123	-0.003782	-0.597695	0.707890	-0.292534	-0.551649	0.741124	0.220130										-0.254687	0.069019	-0.384747	-0.214942	0.065827	0.310697	-0.189484	0.063026	0.276950	0.452067	0.077453	0.162334
14004	116.700000	-0.870500	0.610924	0.083391	-0.870871	0.613178	-0.169578	-0.814620	0.854573	-0.167844	-0.800452	0.859721	0.108590	-0.709828	1.201058	-0.087231	-0.681099	1.178214	0.011588	-0.653634	1.122333	-0.003577	-0.597732	0.707941	-0.292477	-0.551724	0.741053	0.220164										-0.254685	0.069010	-0.384760	-0.214934	0.065820	0.310685	-0.189472	0.062984	0.276930	0.452100	0.077570	0.162305
14005	116.708333	-0.870525	0.610896	0.083456	-0.870845	0.613127	-0.169606	-0.814753	0.854512	-0.167742	-0.800707	0.859615	0.108703	-0.709732	1.201504	-0.087046	-0.681041	1.178672	0.011828	-0.653820	1.122654	-0.003364	-0.597745	0.707988	-0.292406	-0.551799	0.740983	0.220192										-0.254700	0.068999	-0.384769	-0.214926	0.065823	0.310678	-0.189446	0.062993	0.276893	0.452138	0.077710	0.162280
14006	116.716667	-0.870545	0.610857	0.083472	-0.870838	0.613075	-0.169628	-0.814874	0.854487	-0.167679	-0.800783	0.859492	0.108738	-0.709498	1.201836	-0.086716	-0.681000	1.179140	0.011980	-0.653976	1.123000	-0.003135	-0.597785	0.708109	-0.292479	-0.551880	0.740913	0.220220										-0.254722	0.069000	-0.384774	-0.214932	0.065826	0.310676	-0.189437	0.062984	0.276883	0.452170	0.077839	0.162230
14007	116.725000	-0.870494	0.610764	0.083463	-0.870839	0.613024	-0.169653	-0.814997	0.854452	-0.167618	-0.800955	0.859373	0.108815	-0.709216	1.202491	-0.086517	-0.680846	1.179798	0.012239	-0.654145	1.123447	-0.002883	-0.597780	0.708180	-0.292394	-0.551960	0.740853	0.220256										-0.254690	0.068984	-0.384769	-0.214921	0.065809	0.310673	-0.189317	0.062785	0.276898	0.452215	0.077988	0.162181
14008	116.733333	-0.870516	0.610706	0.083483	-0.870856	0.612984	-0.169663	-0.815130	0.854448	-0.167603	-0.801132	0.859253	0.108896	-0.708917	1.203226	-0.086364	-0.680654	1.180472	0.012519	-0.654301	1.123941	-0.002601	-0.597779	0.708252	-0.292300	-0.552043	0.740795	0.220289										-0.254671	0.068981	-0.384754	-0.214883	0.065808	0.310673	-0.189158	0.062664	0.276881	0.452258	0.078150	0.162129
14009	116.741667	-0.870622	0.610715	0.083534	-0.870899	0.612947	-0.169661	-0.815343	0.854414	-0.167426	-0.801311	0.859138	0.108979	-0.708637	1.204261	-0.086314	-0.680360	1.181303	0.012718	-0.654444	1.124502	-0.002355	-0.597772	0.708284	-0.292113	-0.552143	0.740733	0.220316										-0.254705	0.069006	-0.384745	-0.214889	0.065820	0.310654	-0.189173	0.062699	0.276896	0.452310	0.078399	0.162113
14010	116.750000	-0.870603	0.610585	0.083532	-0.870940	0.612920	-0.169655	-0.815430	0.854482	-0.167350	-0.801498	0.859034	0.109068	-0.708044	1.205003	-0.085924	-0.679949	1.182178	0.012935	-0.654520	1.125103	-0.002053	-0.597758	0.708339	-0.291901	-0.552246	0.740674	0.220348										-0.254663	0.068997	-0.384722	-0.214900	0.065817	0.310639	-0.189184	0.062679	0.276914	0.452381	0.078543	0.162064
14011	116.758333	-0.870706	0.610619	0.083553	-0.871006	0.612894	-0.169651	-0.815611	0.854451	-0.167253	-0.801686	0.858950	0.109161	-0.707503	1.205930	-0.085667	-0.679504	1.183017	0.013164	-0.654669	1.125655	-0.001726	-0.597823	0.708404	-0.291779	-0.552364	0.740604	0.220382										-0.254659	0.069011	-0.384716	-0.214903	0.065843	0.310640	-0.189170	0.062713	0.276908	0.452493	0.078773	0.162071
14012	116.766667	-0.870829	0.610582	0.083588	-0.871089	0.612866	-0.169644	-0.815720	0.854479	-0.167172	-0.801872	0.858884	0.109258	-0.706957	1.206746	-0.085369	-0.678982	1.183779	0.013492	-0.654724	1.126137	-0.001413	-0.597882	0.708480	-0.291646	-0.552492	0.740527	0.220414										-0.254656	0.069006	-0.384713	-0.214891	0.065848	0.310620	-0.189171	0.062719	0.276883	0.452649	0.078991	0.162089
14013	116.775000	-0.870883	0.610450	0.083634	-0.871175	0.612843	-0.169631	-0.815851	0.854519	-0.167095	-0.802051	0.858824	0.109353	-0.706429	1.207524	-0.085010	-0.678462	1.184400	0.013786	-0.654632	1.126569	-0.001062	-0.597961	0.708552	-0.291510	-0.552648	0.740440	0.220452										-0.254709	0.069027	-0.384726	-0.214899	0.065856	0.310619	-0.189157	0.062702	0.276864	0.452830	0.079230	0.162097
14014	116.783333	-0.870960	0.610348	0.083635	-0.871263	0.612817	-0.169616	-0.815962	0.854572	-0.167023	-0.802233	0.858771	0.109458	-0.705837	1.208210	-0.084615	-0.677845	1.184924	0.014202	-0.654330	1.126959	-0.000780	-0.598049	0.708620	-0.291380	-0.552807	0.740343	0.220499										-0.254718	0.069018	-0.384727	-0.214898	0.065861	0.310620	-0.189154	0.062638	0.276846	0.453035	0.079488	0.162092
14015	116.791667	-0.871072	0.610314	0.083656	-0.871345	0.612794	-0.169640	-0.816082	0.854638	-0.166922	-0.802407	0.858726	0.109568	-0.705385	1.208845	-0.084245	-0.677298	1.185210	0.014537	-0.654175	1.127131	-0.000407	-0.598139	0.708691	-0.291237	-0.552978	0.740237	0.220564										-0.254671	0.068995	-0.384733	-0.214892	0.065856	0.310605	-0.189140	0.062635	0.276845	0.453343	0.079811	0.162089
14016	116.800000	-0.871208	0.610297	0.083691	-0.871415	0.612771	-0.169600	-0.816179	0.854702	-0.166772	-0.802568	0.858697	0.109683	-0.704975	1.209304	-0.083800	-0.676738	1.185390	0.014958	-0.653978	1.127220	-0.000013	-0.598245	0.708733	-0.291117	-0.553145	0.740128	0.220654										-0.254733	0.069015	-0.384745	-0.214884	0.065856	0.310603	-0.189135	0.062659	0.276823	0.453680	0.079968	0.162005
14017	116.808333	-0.871317	0.610144	0.083739	-0.871510	0.612729	-0.169592	-0.816275	0.854805	-0.166662	-0.802703	0.858682	0.109793	-0.704546	1.209570	-0.083258	-0.676098	1.185545	0.015546	-0.653649	1.127210	0.000376	-0.598356	0.708758	-0.291002	-0.553339	0.739950	0.220666										-0.254700	0.069008	-0.384741	-0.214890	0.065862	0.310606	-0.189144	0.062685	0.276836	0.454076	0.080233	0.161953
14018	116.816667	-0.871521	0.610147	0.083815	-0.871650	0.612772	-0.169590	-0.816321	0.854894	-0.166550	-0.802813	0.858674	0.109903	-0.704185	1.209697	-0.082653	-0.675684	1.185370	0.015932	-0.653300	1.127145	0.000751	-0.598466	0.708779	-0.290894	-0.553534	0.739760	0.220705										-0.254719	0.069018	-0.384748	-0.214890	0.065863	0.310611	-0.189170	0.062682	0.276869	0.454461	0.080451	0.161892
14019	116.825000	-0.871579	0.610046	0.083792	-0.871751	0.612770	-0.169566	-0.816349	0.855007	-0.166433	-0.802901	0.858670	0.110010	-0.703940	1.209696	-0.081991	-0.675113	1.185294	0.016583	-0.652919	1.126971	0.001185	-0.598579	0.708785	-0.290815	-0.553662	0.739682	0.220913										-0.254698	0.069024	-0.384731	-0.214874	0.065860	0.310598	-0.189145	0.062715	0.276873	0.454801	0.080759	0.161930
14020	116.833333	-0.871700	0.609993	0.083814	-0.871897	0.612785	-0.169523	-0.816360	0.855108	-0.166323	-0.802961	0.858671	0.110115	-0.703647	1.209418	-0.081209	-0.674740	1.185053	0.017137	-0.652393	1.126757	0.001472	-0.598709	0.708751	-0.290768	-0.553785	0.739594	0.221152										-0.254729	0.069046	-0.384730	-0.214898	0.065885	0.310603	-0.189168	0.062733	0.276856	0.455169	0.081152	0.161996
14021	116.841667	-0.871835	0.609992	0.083854	-0.871979	0.612800	-0.169507	-0.816358	0.855219	-0.166209	-0.802980	0.858674	0.110209	-0.703568	1.209210	-0.080548	-0.674437	1.184764	0.017627	-0.652055	1.126525	0.001878	-0.598801	0.708718	-0.290743	-0.553961	0.739263	0.221189										-0.254683	0.069038	-0.384729	-0.214906	0.065876	0.310609	-0.189174	0.062707	0.276853	0.455424	0.081357	0.162003
14022	116.850000	-0.871958	0.610020	0.083887	-0.872083	0.612843	-0.169465	-0.816327	0.855326	-0.166135	-0.802976	0.858680	0.110307	-0.703597	1.209202	-0.080011	-0.674183	1.184459	0.018175	-0.651920	1.126300	0.002425	-0.598880	0.708695	-0.290740	-0.554074	0.739072	0.221404										-0.254731	0.069055	-0.384747	-0.214910	0.065886	0.310597	-0.189162	0.062712	0.276841	0.455731	0.081716	0.162036
14023	116.858333	-0.872093	0.610122	0.083906	-0.872135	0.612918	-0.169441	-0.816281	0.855434	-0.165998	-0.803047	0.858719	0.110473	-0.703610	1.208997	-0.079424	-0.673917	1.184130	0.018727	-0.651438	1.126024	0.002714	-0.598958	0.708679	-0.290751	-0.554174	0.738876	0.221637										-0.254623	0.069131	-0.384836	-0.214908	0.065874	0.310607	-0.189175	0.062662	0.276847	0.456110	0.081976	0.162022
14024	116.866667	-0.872171	0.610120	0.083938	-0.872221	0.612920	-0.169398	-0.816188	0.855576	-0.165846	-0.802901	0.858670	0.110517	-0.703585	1.208509	-0.078628	-0.673719	1.183743	0.019319	-0.651172	1.125723	0.003118	-0.599025	0.708672	-0.290757	-0.554264	0.738681	0.221890										-0.254741	0.069059	-0.384761	-0.214908	0.065865	0.310605	-0.189470	0.063092	0.276882	0.456564	0.082267	0.161976
14025	116.875000	-0.872242	0.610136	0.083955	-0.872291	0.613010	-0.169347	-0.816089	0.855673	-0.165723	-0.802819	0.858653	0.110629	-0.703668	1.208135	-0.077955	-0.673597	1.183277	0.019804	-0.650880	1.125320	0.003528	-0.599077	0.708687	-0.290757	-0.554316	0.738486	0.222157										-0.254697	0.069045	-0.384765	-0.214926	0.065873	0.310633	-0.189481	0.063080	0.276907	0.457014	0.082292	0.161660
14026	116.883333	-0.872321	0.610098	0.083994	-0.872303	0.613068	-0.169306	-0.815962	0.855804	-0.165570	-0.802721	0.858630	0.110750	-0.703854	1.207621	-0.077278	-0.673519	1.182719	0.020359	-0.650574	1.124890	0.003932	-0.599108	0.708729	-0.290752	-0.554448	0.738224	0.222251										-0.254751	0.069055	-0.384776	-0.214940	0.065872	0.310651	-0.189455	0.063057	0.276923	0.457371	0.082367	0.161254
14027	116.891667	-0.872317	0.610157	0.083974	-0.872344	0.613131	-0.169270	-0.815849	0.855898	-0.165431	-0.802701	0.858642	0.110942	-0.704093	1.207076	-0.076571	-0.673467	1.182074	0.020948	-0.650289	1.124397	0.004353	-0.599128	0.708801	-0.290741	-0.554360	0.738114	0.222709										-0.254744	0.069050	-0.384771	-0.214908	0.065843	0.310647	-0.189473	0.063090	0.276926	0.457673	0.082487	0.160759
14028	116.900000	-0.872380	0.610182	0.084002	-0.872342	0.613198	-0.169238	-0.815723	0.856014	-0.165301	-0.802463	0.858566	0.111008	-0.704500	1.206609	-0.076115	-0.673501	1.181415	0.021477	-0.650013	1.123937	0.004748	-0.599128	0.708874	-0.290719	-0.554354	0.737971	0.223001										-0.254705	0.069039	-0.384757	-0.214937	0.065852	0.310667	-0.189483	0.063094	0.276938	0.457806	0.082472	0.160120
14029	116.908333	-0.872371	0.610172	0.083988	-0.872310	0.613268	-0.169216	-0.815568	0.856139	-0.165188	-0.802315	0.858530	0.111136	-0.704745	1.206040	-0.075479	-0.673527	1.180767	0.022025	-0.649729	1.123465	0.005175	-0.599106	0.708961	-0.290711	-0.554327	0.737841	0.223299										-0.254733	0.069056	-0.384762	-0.214943	0.065852	0.310680	-0.189476	0.063041	0.276947	0.457617	0.082432	0.159455
14030	116.916667	-0.872329	0.610128	0.083982	-0.872260	0.613338	-0.169200	-0.815388	0.856254	-0.165071	-0.802159	0.858483	0.111266	-0.705089	1.205446	-0.074763	-0.673546	1.180147	0.022543	-0.649495	1.123049	0.005566	-0.599063	0.709061	-0.290707	-0.554226	0.737840	0.223747										-0.254518	0.069258	-0.384914	-0.214943	0.065848	0.310688	-0.189445	0.063002	0.276933	0.457374	0.082395	0.158949
14031	116.925000	-0.872251	0.610152	0.083966	-0.872218	0.613422	-0.169183	-0.815238	0.856339	-0.164878	-0.801983	0.858429	0.111400	-0.705360	1.204909	-0.074170	-0.673561	1.179606	0.023132	-0.649266	1.122672	0.005996	-0.598997	0.709174	-0.290696	-0.554199	0.737634	0.223952										-0.254766	0.069048	-0.384786	-0.214939	0.065837	0.310689	-0.189451	0.062997	0.276894	0.457052	0.082311	0.158611
14032	116.933333	-0.872217	0.610229	0.083970	-0.872101	0.613524	-0.169173	-0.815077	0.856462	-0.164760	-0.801801	0.858376	0.111542	-0.705616	1.204446	-0.073504	-0.673643	1.179038	0.023635	-0.649049	1.122292	0.006424	-0.598916	0.709293	-0.290675	-0.554165	0.737429	0.224136										-0.254766	0.069043	-0.384806	-0.214954	0.065834	0.310706	-0.189459	0.062937	0.276907	0.456776	0.082066	0.158338
14033	116.941667	-0.872144	0.610273	0.083971	-0.872020	0.613620	-0.169132	-0.814888	0.856563	-0.164631	-0.801615	0.858304	0.111675	-0.705859	1.203991	-0.072852	-0.673630	1.178614	0.024227	-0.648840	1.121984	0.006861	-0.598811	0.709437	-0.290626	-0.554085	0.737307	0.224394										-0.254762	0.069047	-0.384809	-0.214939	0.065822	0.310701	-0.189451	0.062964	0.276911	0.456625	0.081857	0.158224
14034	116.950000	-0.872049	0.610235	0.084005	-0.871940	0.613742	-0.169052	-0.814736	0.856699	-0.164474	-0.801423	0.858231	0.111804	-0.706114	1.203607	-0.072261	-0.673670	1.178119	0.024715	-0.648654	1.121665	0.007273	-0.598689	0.709590	-0.290550	-0.553986	0.737179	0.224647										-0.254717	0.069031	-0.384808	-0.214946	0.065815	0.310718	-0.189466	0.062967	0.276943	0.456541	0.081869	0.158224
14035	116.958333	-0.871964	0.610280	0.084029	-0.871831	0.613859	-0.169007	-0.814530	0.856881	-0.164335	-0.801232	0.858156	0.111942	-0.706309	1.203223	-0.071626	-0.673659	1.177718	0.025272	-0.648454	1.121391	0.007703	-0.598551	0.709799	-0.290520	-0.553861	0.737062	0.224887										-0.254734	0.069031	-0.384808	-0.214939	0.065796	0.310714	-0.189484	0.063023	0.276968	0.456473	0.081729	0.158053
14036	116.966667	-0.871871	0.610333	0.084041	-0.871674	0.613968	-0.168987	-0.814383	0.856990	-0.164141	-0.801045	0.858078	0.112082	-0.706556	1.202898	-0.070986	-0.673581	1.177296	0.025836	-0.648240	1.121098	0.008139	-0.598393	0.709920	-0.290348	-0.553736	0.736951	0.225092										-0.254755	0.069036	-0.384801	-0.214953	0.065778	0.310729	-0.189512	0.063039	0.277005	0.456414	0.081729	0.157877
14037	116.975000	-0.871761	0.610385	0.084033	-0.871538	0.614086	-0.168972	-0.814169	0.857071	-0.164020	-0.800856	0.857995	0.112225	-0.706683	1.202553	-0.070347	-0.673550	1.176959	0.026384	-0.648044	1.120863	0.008558	-0.598447	0.709981	-0.290355	-0.553591	0.736856	0.225275										-0.254616	0.069139	-0.384855	-0.214938	0.065803	0.310712	-0.189493	0.063082	0.276988	0.456308	0.081766	0.157663
14038	116.983333	-0.871652	0.610458	0.084031	-0.871371	0.614171	-0.168923	-0.813987	0.857151	-0.163925	-0.800666	0.857908	0.112375	-0.706785	1.202288	-0.069698	-0.673479	1.176667	0.026920	-0.647826	1.120648	0.009020	-0.598303	0.710123	-0.290256	-0.553440	0.736758	0.225433										-0.254766	0.069038	-0.384799	-0.214947	0.065801	0.310720	-0.189494	0.063033	0.277010	0.456179	0.081828	0.157436
14039	116.991667	-0.871482	0.610461	0.083973	-0.871237	0.614285	-0.168915	-0.813818	0.857231	-0.163735	-0.800480	0.857819	0.112533	-0.706837	1.202079	-0.069141	-0.673365	1.176405	0.027446	-0.647631	1.120491	0.009452	-0.598161	0.710237	-0.290161	-0.553293	0.736664	0.225548										-0.254686	0.069003	-0.384778	-0.214947	0.065790	0.310728	-0.189480	0.063003	0.276965	0.455859	0.081754	0.156854
14040	117.000000	-0.871332	0.610473	0.083936	-0.871103	0.614350	-0.168875	-0.813641	0.857295	-0.163611	-0.800301	0.857729	0.112695	-0.706833	1.201844	-0.068494	-0.673227	1.176212	0.027990	-0.647410	1.120349	0.009915	-0.597984	0.710281	-0.289950	-0.553145	0.736576	0.225645										-0.254484	0.069225	-0.384930	-0.214954	0.065781	0.310733	-0.189467	0.062938	0.276940	0.455618	0.081726	0.156467
14041	117.008333	-0.871224	0.610489	0.083960	-0.870975	0.614434	-0.168870	-0.813421	0.857390	-0.163449	-0.800125	0.857636	0.112864	-0.706756	1.201789	-0.067937	-0.673016	1.176046	0.028523	-0.647164	1.120240	0.010380	-0.597856	0.710428	-0.289908	-0.552993	0.736483	0.225720										-0.254708	0.068986	-0.384790	-0.214935	0.065781	0.310721	-0.189437	0.062918	0.276915	0.455309	0.081701	0.156004
14042	117.016667	-0.871124	0.610508	0.083998	-0.870878	0.614520	-0.168858	-0.813240	0.857453	-0.163298	-0.799961	0.857546	0.113036	-0.706675	1.201690	-0.067337	-0.672748	1.176015	0.029133	-0.646935	1.120159	0.010826	-0.597691	0.710594	-0.289835	-0.552833	0.736368	0.225780										-0.254686	0.068963	-0.384791	-0.214930	0.065788	0.310726	-0.189447	0.062881	0.276922	0.454957	0.081690	0.155485
14043	117.025000	-0.871000	0.610522	0.083995	-0.870714	0.614590	-0.168824	-0.813089	0.857522	-0.163145	-0.799804	0.857464	0.113209	-0.706474	1.201729	-0.066789	-0.672503	1.175870	0.029548	-0.646663	1.120108	0.011282	-0.597489	0.710683	-0.289640	-0.552676	0.736249	0.225823										-0.254576	0.069079	-0.384848	-0.214925	0.065770	0.310727	-0.189428	0.062900	0.276939	0.454559	0.081691	0.154812
14044	117.033333	-0.870956	0.610623	0.084069	-0.870592	0.614663	-0.168797	-0.812957	0.857622	-0.162981	-0.799669	0.857388	0.113385	-0.706266	1.201798	-0.066295	-0.672196	1.175857	0.030022	-0.646373	1.120086	0.011711	-0.597292	0.710767	-0.289436	-0.552520	0.736129	0.225851										-0.254472	0.069196	-0.384910	-0.214900	0.065765	0.310699	-0.189434	0.062969	0.276934	0.454226	0.081741	0.154208
14045	117.041667	-0.870840	0.610579	0.084064	-0.870533	0.614750	-0.168722	-0.812817	0.857736	-0.162827	-0.799538	0.857323	0.113559	-0.705939	1.201929	-0.065796	-0.671825	1.175911	0.030506	-0.646089	1.120099	0.012126	-0.597144	0.710902	-0.289343	-0.552369	0.736013	0.225883										-0.254674	0.068966	-0.384759	-0.214909	0.065781	0.310709	-0.189459	0.062994	0.276970	0.453893	0.081774	0.153609
14046	117.050000	-0.870758	0.610541	0.084075	-0.870406	0.614816	-0.168700	-0.812681	0.857839	-0.162581	-0.799431	0.857257	0.113736	-0.705567	1.202050	-0.065318	-0.671428	1.176083	0.030990	-0.645796	1.120155	0.012521	-0.597010	0.711021	-0.289244	-0.552218	0.735897	0.225914										-0.254663	0.068970	-0.384745	-0.214914	0.065760	0.310710	-0.189473	0.062999	0.276976	0.453634	0.081746	0.153068
14047	117.058333	-0.870702	0.610562	0.084119	-0.870351	0.614893	-0.168684	-0.812573	0.857893	-0.162450	-0.799331	0.857183	0.113908	-0.705165	1.202225	-0.064848	-0.670999	1.176165	0.031353	-0.645480	1.120244	0.012908	-0.596849	0.711069	-0.289045	-0.552064	0.735777	0.225951										-0.254695	0.068984	-0.384741	-0.214899	0.065786	0.310681	-0.189468	0.062991	0.276963	0.453445	0.081738	0.152632
14048	117.066667	-0.870697	0.610582	0.084150	-0.870300	0.614950	-0.168657	-0.812431	0.857957	-0.162311	-0.799244	0.857113	0.114090	-0.704680	1.202449	-0.064459	-0.670518	1.176292	0.031703	-0.645159	1.120373	0.013302	-0.596667	0.711130	-0.288820	-0.551921	0.735672	0.225997										-0.254700	0.068970	-0.384735	-0.214863	0.065762	0.310688	-0.189441	0.062988	0.276921	0.453294	0.081755	0.152295
14049	117.075000	-0.870636	0.610501	0.084184	-0.870203	0.615009	-0.168604	-0.812298	0.858004	-0.162181	-0.799157	0.857048	0.114267	-0.704087	1.202705	-0.064147	-0.670028	1.176559	0.032075	-0.644807	1.120499	0.013671	-0.596528	0.711187	-0.288675	-0.551786	0.735567	0.226061										-0.254652	0.068952	-0.384728	-0.214895	0.065782	0.310673	-0.189419	0.062926	0.276899	0.453204	0.081764	0.152026
14050	117.083333	-0.870622	0.610522	0.084214	-0.870154	0.615085	-0.168560	-0.812170	0.858035	-0.162040	-0.799080	0.856985	0.114441	-0.703474	1.203041	-0.063860	-0.669451	1.176826	0.032404	-0.644446	1.120653	0.014031	-0.596413	0.711230	-0.288534	-0.551665	0.735461	0.226130										-0.254649	0.068941	-0.384735	-0.214894	0.065781	0.310673	-0.189413	0.062868	0.276868	0.453133	0.081750	0.151829
14051	117.091667	-0.870630	0.610543	0.084248	-0.870076	0.615136	-0.168491	-0.812078	0.858112	-0.161829	-0.799013	0.856934	0.114622	-0.702790	1.203404	-0.063565	-0.668860	1.177159	0.032678	-0.644087	1.120880	0.014368	-0.596314	0.711275	-0.288372	-0.551559	0.735354	0.226201										-0.254670	0.068948	-0.384747	-0.214893	0.065754	0.310678	-0.189410	0.062842	0.276863	0.453127	0.081686	0.151727
14052	117.100000	-0.870651	0.610556	0.084300	-0.870063	0.615205	-0.168438	-0.811992	0.858205	-0.161667	-0.798960	0.856887	0.114792	-0.702048	1.203826	-0.063304	-0.668215	1.177536	0.032948	-0.643707	1.121087	0.014689	-0.596233	0.711335	-0.288210	-0.551474	0.735252	0.226282										-0.254653	0.068940	-0.384740	-0.214885	0.065770	0.310666	-0.189395	0.062892	0.276843	0.453221	0.081762	0.151780
14053	117.108333	-0.870633	0.610472	0.084341	-0.870056	0.615294	-0.168376	-0.811872	0.858352	-0.161493	-0.798906	0.856849	0.114958	-0.701250	1.204269	-0.063112	-0.667520	1.177983	0.033231	-0.643307	1.121351	0.014993	-0.596168	0.711402	-0.288037	-0.551408	0.735153	0.226381										-0.254650	0.068950	-0.384728	-0.214888	0.065780	0.310662	-0.189402	0.062899	0.276898	0.453380	0.081786	0.151939
14054	117.116667	-0.870654	0.610480	0.084375	-0.870062	0.615378	-0.168321	-0.811769	0.858444	-0.161333	-0.798861	0.856826	0.115135	-0.700424	1.204708	-0.062869	-0.666783	1.178429	0.033469	-0.642913	1.121615	0.015278	-0.596104	0.711480	-0.287857	-0.551371	0.735055	0.226482										-0.254689	0.068976	-0.384728	-0.214871	0.065783	0.310640	-0.189436	0.062935	0.276907	0.453550	0.081762	0.152155
14055	117.125000	-0.870680	0.610474	0.084408	-0.870145	0.615472	-0.168287	-0.811686	0.858535	-0.161186	-0.798824	0.856811	0.115306	-0.699551	1.205257	-0.062740	-0.666035	1.178858	0.033684	-0.642489	1.121879	0.015554	-0.596067	0.711521	-0.287703	-0.551350	0.734957	0.226582										-0.254546	0.069073	-0.384784	-0.214868	0.065782	0.310647	-0.189446	0.062992	0.276914	0.453745	0.081819	0.152404
14056	117.133333	-0.870715	0.610458	0.084434	-0.870135	0.615507	-0.168224	-0.811616	0.858654	-0.161069	-0.798779	0.856795	0.115476	-0.698642	1.205728	-0.062547	-0.665280	1.179299	0.033866	-0.642078	1.122145	0.015800	-0.596040	0.711561	-0.287566	-0.551344	0.734870	0.226705										-0.254654	0.068968	-0.384705	-0.214854	0.065775	0.310653	-0.189436	0.063023	0.276906	0.453879	0.081842	0.152608
14057	117.141667	-0.870753	0.610424	0.084446	-0.870177	0.615571	-0.168211	-0.811547	0.858734	-0.160908	-0.798733	0.856786	0.115641	-0.697761	1.206179	-0.062413	-0.664502	1.179690	0.034059	-0.641638	1.122374	0.016078	-0.596021	0.711589	-0.287448	-0.551352	0.734776	0.226826										-0.254699	0.068983	-0.384707	-0.214892	0.065795	0.310643	-0.189431	0.063005	0.276890	0.453999	0.081841	0.152780
14058	117.150000	-0.870802	0.610381	0.084452	-0.870201	0.615596	-0.168214	-0.811424	0.858791	-0.160742	-0.798685	0.856777	0.115804	-0.696893	1.206593	-0.062304	-0.663696	1.180017	0.034274	-0.641208	1.122573	0.016302	-0.595999	0.711605	-0.287344	-0.551360	0.734675	0.226965										-0.254657	0.068972	-0.384705	-0.214900	0.065812	0.310657	-0.189404	0.062933	0.276888	0.454111	0.081909	0.152918
14059	117.158333	-0.870857	0.610340	0.084486	-0.870256	0.615659	-0.168155	-0.811334	0.858871	-0.160613	-0.798626	0.856777	0.115970	-0.696065	1.206903	-0.062119	-0.662968	1.180295	0.034393	-0.640758	1.122657	0.016519	-0.595980	0.711604	-0.287258	-0.551382	0.734554	0.227096										-0.254681	0.068966	-0.384720	-0.214884	0.065788	0.310637	-0.189407	0.062901	0.276851	0.454195	0.081887	0.153042
14060	117.166667	-0.870988	0.610344	0.084533	-0.870329	0.615684	-0.168110	-0.811195	0.859015	-0.160484	-0.798559	0.856788	0.116133	-0.695271	1.207057	-0.061966	-0.662218	1.180408	0.034567	-0.640261	1.122667	0.016773	-0.595988	0.711654	-0.287272	-0.551397	0.734441	0.227246										-0.254660	0.068951	-0.384725	-0.214902	0.065800	0.310662	-0.189411	0.062855	0.276849	0.454278	0.081874	0.153149
14061	117.175000	-0.871056	0.610300	0.084554	-0.870393	0.615782	-0.168054	-0.811086	0.859123	-0.160348	-0.798470	0.856811	0.116298	-0.694607	1.207095	-0.061773	-0.661572	1.180399	0.034757	-0.639777	1.122572	0.016951	-0.595955	0.711657	-0.287183	-0.551410	0.734316	0.227399										-0.254684	0.068967	-0.384726	-0.214894	0.065779	0.310661	-0.189383	0.062907	0.276848	0.454277	0.081702	0.153173
14062	117.183333	-0.871083	0.610241	0.084562	-0.870460	0.615842	-0.168001	-0.810976	0.859245	-0.160213	-0.798369	0.856838	0.116454	-0.694028	1.207015	-0.061552	-0.660961	1.180269	0.034990	-0.639291	1.122415	0.017133	-0.595919	0.711644	-0.287107	-0.551416	0.734198	0.227564										-0.254419	0.069177	-0.384854	-0.214907	0.065790	0.310671	-0.189430	0.062898	0.276883	0.454300	0.081758	0.153229
14063	117.191667	-0.871243	0.610253	0.084641	-0.870557	0.615902	-0.167955	-0.810834	0.859346	-0.160082	-0.798234	0.856871	0.116609	-0.693565	1.206821	-0.061241	-0.660424	1.180055	0.035185	-0.638794	1.122176	0.017308	-0.595886	0.711606	-0.287040	-0.551412	0.734078	0.227741										-0.254669	0.068978	-0.384722	-0.214910	0.065787	0.310670	-0.189443	0.062963	0.276906	0.454331	0.081635	0.153250
14064	117.200000	-0.871411	0.610284	0.084697	-0.870639	0.615961	-0.167905	-0.810646	0.859425	-0.159901	-0.798074	0.856917	0.116766	-0.693089	1.206632	-0.060996	-0.659924	1.179722	0.035411	-0.638312	1.121871	0.017478	-0.595819	0.711568	-0.286976	-0.551394	0.733945	0.227943										-0.254673	0.068971	-0.384716	-0.214919	0.065788	0.310672	-0.189459	0.063019	0.276926	0.454354	0.081605	0.153301
14065	117.208333	-0.871444	0.610222	0.084690	-0.870717	0.616008	-0.167875	-0.810453	0.859528	-0.159797	-0.797890	0.856959	0.116905	-0.692808	1.206209	-0.060705	-0.659530	1.179290	0.035620	-0.637848	1.121482	0.017619	-0.595789	0.711438	-0.286919	-0.551365	0.733813	0.228157										-0.254694	0.068998	-0.384716	-0.214931	0.065793	0.310681	-0.189481	0.063028	0.276953	0.454403	0.081563	0.153366
14066	117.216667	-0.871601	0.610204	0.084730	-0.870810	0.616043	-0.167846	-0.810222	0.859601	-0.159698	-0.797685	0.857001	0.117041	-0.692571	1.205794	-0.060438	-0.659196	1.178837	0.035816	-0.637410	1.121095	0.017766	-0.595697	0.711341	-0.286855	-0.551333	0.733665	0.228375										-0.254714	0.069015	-0.384722	-0.214922	0.065786	0.310666	-0.189491	0.062994	0.276959	0.454486	0.081544	0.153476
14067	117.225000	-0.871697	0.610231	0.084748	-0.870882	0.616083	-0.167819	-0.809982	0.859654	-0.159650	-0.797444	0.857052	0.117160	-0.692416	1.205328	-0.060292	-0.658918	1.178354	0.036027	-0.636989	1.120708	0.017898	-0.595632	0.711232	-0.286864	-0.551282	0.733526	0.228610										-0.254716	0.069001	-0.384723	-0.214934	0.065786	0.310690	-0.189471	0.062984	0.276939	0.454587	0.081576	0.153632
14068	117.233333	-0.871752	0.610186	0.084746	-0.870979	0.616132	-0.167761	-0.809749	0.859690	-0.159540	-0.797176	0.857126	0.117282	-0.692292	1.204912	-0.060013	-0.658706	1.177848	0.036213	-0.636641	1.120324	0.017987	-0.595557	0.711130	-0.286887	-0.551225	0.733380	0.228843										-0.254741	0.069008	-0.384733	-0.214948	0.065793	0.310707	-0.189453	0.062960	0.276898	0.454721	0.081507	0.153753
14069	117.241667	-0.871831	0.610270	0.084777	-0.870986	0.616174	-0.167745	-0.809508	0.859742	-0.159467	-0.796890	0.857193	0.117391	-0.692279	1.204506	-0.059714	-0.658543	1.177378	0.036436	-0.636328	1.119893	0.018061	-0.595462	0.711034	-0.286920	-0.551141	0.733242	0.229073										-0.254745	0.069003	-0.384745	-0.214948	0.065770	0.310716	-0.189457	0.062896	0.276915	0.454904	0.081612	0.153976
14070	117.250000	-0.871848	0.610283	0.084826	-0.871016	0.616223	-0.167695	-0.809225	0.859830	-0.159394	-0.796598	0.857264	0.117490	-0.692275	1.204084	-0.059425	-0.658400	1.176874	0.036618	-0.636060	1.119495	0.018120	-0.595398	0.710981	-0.287056	-0.551040	0.733126	0.229313										-0.254750	0.068999	-0.384760	-0.214954	0.065755	0.310737	-0.189463	0.062879	0.276916	0.455132	0.081612	0.154162
14071	117.258333	-0.871873	0.610292	0.084854	-0.871071	0.616303	-0.167617	-0.808982	0.859904	-0.159305	-0.796295	0.857331	0.117570	-0.692323	1.203667	-0.059233	-0.658327	1.176365	0.036790	-0.635808	1.119125	0.018214	-0.595292	0.710918	-0.287074	-0.550921	0.733033	0.229553										-0.254735	0.068992	-0.384757	-0.214959	0.065773	0.310730	-0.189467	0.062935	0.276939	0.455393	0.081575	0.154348
14072	117.266667	-0.871872	0.610322	0.084904	-0.871024	0.616403	-0.167577	-0.808754	0.859974	-0.159231	-0.795982	0.857395	0.117644	-0.692374	1.203206	-0.058997	-0.658323	1.175907	0.036933	-0.635556	1.118736	0.018275	-0.595178	0.710864	-0.287095	-0.550786	0.732958	0.229784										-0.254747	0.069017	-0.384758	-0.214968	0.065781	0.310733	-0.189500	0.062962	0.276977	0.455683	0.081545	0.154572
14073	117.275000	-0.871877	0.610466	0.084913	-0.871053	0.616499	-0.167547	-0.808453	0.860026	-0.159185	-0.795753	0.857466	0.117752	-0.692555	1.202708	-0.058815	-0.658341	1.175424	0.037079	-0.635350	1.118415	0.018317	-0.595060	0.710826	-0.287120	-0.550635	0.732908	0.229980										-0.254621	0.069125	-0.384820	-0.214977	0.065773	0.310736	-0.189526	0.063010	0.277013	0.455963	0.081506	0.154816
14074	117.283333	-0.871828	0.610466	0.084930	-0.870967	0.616548	-0.167459	-0.808228	0.860061	-0.159134	-0.795349	0.857503	0.117760	-0.692725	1.202255	-0.058721	-0.658411	1.174868	0.037095	-0.635159	1.118090	0.018355	-0.594936	0.710795	-0.287134	-0.550473	0.732876	0.230162										-0.254703	0.069000	-0.384745	-0.214986	0.065769	0.310745	-0.189530	0.063031	0.277043	0.456221	0.081503	0.155053
14075	117.291667	-0.871758	0.610521	0.084935	-0.870920	0.616635	-0.167434	-0.807966	0.860094	-0.159094	-0.795028	0.857537	0.117802	-0.692861	1.201825	-0.058495	-0.658463	1.174486	0.037249	-0.635009	1.117762	0.018367	-0.594803	0.710801	-0.287148	-0.550293	0.732862	0.230332										-0.254711	0.069010	-0.384745	-0.214981	0.065753	0.310748	-0.189518	0.063043	0.277007	0.456417	0.081526	0.155276
14076	117.300000	-0.871679	0.610565	0.084937	-0.870845	0.616724	-0.167407	-0.807686	0.860133	-0.159120	-0.794712	0.857570	0.117841	-0.692987	1.201360	-0.058486	-0.658534	1.174095	0.037331	-0.634867	1.117456	0.018374	-0.594646	0.710828	-0.287152	-0.550110	0.732869	0.230479										-0.254745	0.069009	-0.384738	-0.214989	0.065746	0.310763	-0.189502	0.063008	0.276992	0.456611	0.081495	0.155416
14077	117.308333	-0.871594	0.610615	0.084935	-0.870735	0.616800	-0.167394	-0.807437	0.860150	-0.159133	-0.794396	0.857576	0.117858	-0.693130	1.200979	-0.058435	-0.658638	1.173721	0.037376	-0.634743	1.117208	0.018377	-0.594496	0.710877	-0.287161	-0.549920	0.732885	0.230601										-0.254719	0.069003	-0.384745	-0.214987	0.065745	0.310771	-0.189506	0.062916	0.276990	0.456820	0.081588	0.155538
14078	117.316667	-0.871504	0.610673	0.084937	-0.870592	0.616870	-0.167401	-0.807204	0.860196	-0.159138	-0.794089	0.857589	0.117875	-0.693272	1.200609	-0.058336	-0.658771	1.173331	0.037346	-0.634633	1.116998	0.018414	-0.594337	0.710935	-0.287156	-0.549741	0.732886	0.230696										-0.254691	0.068978	-0.384756	-0.214983	0.065729	0.310779	-0.189481	0.062873	0.276983	0.456993	0.081604	0.155671
14079	117.325000	-0.871407	0.610745	0.084938	-0.870490	0.616953	-0.167394	-0.806996	0.860256	-0.159134	-0.793797	0.857600	0.117886	-0.693349	1.200309	-0.058396	-0.658865	1.173095	0.037350	-0.634542	1.116821	0.018412	-0.594165	0.711027	-0.287145	-0.549552	0.732894	0.230771										-0.254696	0.068966	-0.384766	-0.214978	0.065704	0.310783	-0.189469	0.062875	0.276962	0.457218	0.081596	0.155788
14080	117.333333	-0.871322	0.610898	0.084928	-0.870400	0.617036	-0.167379	-0.806773	0.860376	-0.159164	-0.793705	0.857682	0.118009	-0.693440	1.200118	-0.058435	-0.658949	1.172914	0.037340	-0.634510	1.116690	0.018388	-0.593925	0.711042	-0.287050	-0.549369	0.732897	0.230815										-0.254489	0.069196	-0.384900	-0.214982	0.065690	0.310787	-0.189492	0.062871	0.276987	0.457406	0.081595	0.155966
14081	117.341667	-0.871201	0.610919	0.084942	-0.870257	0.617094	-0.167362	-0.806584	0.860456	-0.159202	-0.793247	0.857614	0.117887	-0.693449	1.200001	-0.058486	-0.659023	1.172833	0.037337	-0.634478	1.116624	0.018363	-0.593734	0.711165	-0.287002	-0.549181	0.732911	0.230832										-0.254650	0.068963	-0.384725	-0.214976	0.065700	0.310784	-0.189501	0.062915	0.277022	0.457658	0.081623	0.156163
14082	117.350000	-0.871009	0.610877	0.084887	-0.870121	0.617171	-0.167373	-0.806392	0.860534	-0.159248	-0.792993	0.857616	0.117876	-0.693437	1.199918	-0.058626	-0.659115	1.172704	0.037234	-0.634448	1.116595	0.018339	-0.593534	0.711283	-0.286963	-0.548987	0.732921	0.230829										-0.254683	0.068964	-0.384750	-0.214972	0.065708	0.310779	-0.189509	0.062987	0.277022	0.457918	0.081660	0.156373
14083	117.358333	-0.870934	0.611029	0.084865	-0.869998	0.617195	-0.167392	-0.806233	0.860592	-0.159314	-0.792758	0.857617	0.117860	-0.693435	1.199885	-0.058732	-0.659174	1.172724	0.037199	-0.634420	1.116606	0.018296	-0.593383	0.711421	-0.287063	-0.548793	0.732935	0.230809										-0.254709	0.068967	-0.384738	-0.214972	0.065706	0.310770	-0.189514	0.063007	0.277035	0.458175	0.081640	0.156570
14084	117.366667	-0.870687	0.610934	0.084810	-0.869772	0.617247	-0.167439	-0.806058	0.860669	-0.159406	-0.792725	0.857668	0.117950	-0.693341	1.199871	-0.058905	-0.659234	1.172727	0.037078	-0.634391	1.116663	0.018242	-0.593204	0.711481	-0.287051	-0.548595	0.732941	0.230761										-0.254473	0.069194	-0.384874	-0.214962	0.065705	0.310773	-0.189520	0.062966	0.277064	0.458584	0.081780	0.157071
14085	117.375000	-0.870602	0.611046	0.084792	-0.869663	0.617222	-0.167494	-0.805907	0.860688	-0.159495	-0.792340	0.857591	0.117814	-0.693186	1.199937	-0.059065	-0.659242	1.172835	0.036961	-0.634393	1.116790	0.018194	-0.593042	0.711513	-0.287059	-0.548397	0.732942	0.230699										-0.254677	0.068963	-0.384730	-0.214959	0.065699	0.310770	-0.189496	0.062949	0.277018	0.458849	0.081755	0.157268
14086	117.383333	-0.870443	0.611036	0.084752	-0.869523	0.617225	-0.167561	-0.805771	0.860703	-0.159581	-0.792157	0.857570	0.117779	-0.692946	1.200043	-0.059265	-0.659213	1.173008	0.036833	-0.634395	1.116930	0.018153	-0.592885	0.711528	-0.287056	-0.548200	0.732939	0.230618										-0.254673	0.068951	-0.384728	-0.214954	0.065700	0.310762	-0.189484	0.062882	0.276997	0.459103	0.081737	0.157458
14087	117.391667	-0.870339	0.611082	0.084730	-0.869430	0.617270	-0.167639	-0.805644	0.860703	-0.159661	-0.792008	0.857548	0.117744	-0.692654	1.200251	-0.059500	-0.659179	1.173287	0.036668	-0.634419	1.117129	0.018062	-0.592697	0.711570	-0.287043	-0.548019	0.732926	0.230516										-0.254684	0.068948	-0.384733	-0.214953	0.065695	0.310770	-0.189450	0.062854	0.276951	0.459364	0.081738	0.157649
14088	117.400000	-0.870258	0.611232	0.084701	-0.869355	0.617315	-0.167714	-0.805540	0.860696	-0.159743	-0.791888	0.857525	0.117703	-0.692301	1.200564	-0.059849	-0.659069	1.173704	0.036550	-0.634425	1.117380	0.017995	-0.592517	0.711597	-0.287047	-0.547842	0.732921	0.230409										-0.254666	0.068919	-0.384733	-0.214946	0.065678	0.310763	-0.189447	0.062812	0.276952	0.459634	0.081622	0.157733
14089	117.408333	-0.870168	0.611217	0.084711	-0.869273	0.617292	-0.167780	-0.805458	0.860705	-0.159860	-0.791806	0.857504	0.117664	-0.691837	1.201015	-0.060112	-0.658952	1.174104	0.036350	-0.634442	1.117702	0.017925	-0.592376	0.711624	-0.287030	-0.547680	0.732917	0.230287										-0.254530	0.069028	-0.384796	-0.214944	0.065691	0.310758	-0.189440	0.062842	0.276932	0.459837	0.081608	0.157894
14090	117.416667	-0.870098	0.611293	0.084689	-0.869193	0.617324	-0.167805	-0.805412	0.860707	-0.159920	-0.791745	0.857483	0.117619	-0.691309	1.201502	-0.060555	-0.658806	1.174603	0.036092	-0.634465	1.118050	0.017832	-0.592201	0.711621	-0.287059	-0.547519	0.732917	0.230163										-0.254647	0.068913	-0.384712	-0.214930	0.065696	0.310739	-0.189444	0.062884	0.276932	0.460019	0.081581	0.158055
14091	117.425000	-0.870036	0.611330	0.084697	-0.869126	0.617347	-0.167891	-0.805396	0.860693	-0.159995	-0.791712	0.857463	0.117571	-0.690727	1.202086	-0.060954	-0.658621	1.175213	0.035818	-0.634501	1.118469	0.017725	-0.592054	0.711628	-0.287072	-0.547372	0.732913	0.230029										-0.254398	0.069127	-0.384831	-0.214933	0.065716	0.310730	-0.189446	0.062909	0.276964	0.460140	0.081846	0.158398
14092	117.433333	-0.869986	0.611359	0.084690	-0.869095	0.617305	-0.167952	-0.805379	0.860692	-0.160055	-0.791694	0.857449	0.117515	-0.689982	1.202764	-0.061446	-0.658381	1.175909	0.035494	-0.634571	1.119000	0.017589	-0.591918	0.711616	-0.287095	-0.547237	0.732915	0.229897										-0.254641	0.068911	-0.384690	-0.214929	0.065711	0.310721	-0.189484	0.062918	0.276986	0.460253	0.081797	0.158529
14093	117.441667	-0.869963	0.611346	0.084685	-0.869029	0.617297	-0.168009	-0.805390	0.860675	-0.160150	-0.791696	0.857440	0.117458	-0.689245	1.203553	-0.061988	-0.658100	1.176773	0.035161	-0.634637	1.119586	0.017481	-0.591815	0.711630	-0.287067	-0.547133	0.732915	0.229775										-0.254643	0.068916	-0.384684	-0.214923	0.065710	0.310713	-0.189478	0.062939	0.276969	0.460321	0.081743	0.158609
14094	117.450000	-0.869946	0.611348	0.084660	-0.868998	0.617260	-0.168087	-0.805396	0.860646	-0.160249	-0.791713	0.857448	0.117403	-0.688412	1.204456	-0.062548	-0.657731	1.177714	0.034785	-0.634707	1.120266	0.017349	-0.591703	0.711609	-0.287098	-0.547050	0.732917	0.229653										-0.254642	0.068913	-0.384680	-0.214912	0.065712	0.310704	-0.189422	0.062940	0.276938	0.460375	0.081688	0.158667
14095	117.458333	-0.869960	0.611362	0.084651	-0.869006	0.617206	-0.168142	-0.805411	0.860643	-0.160348	-0.791750	0.857470	0.117342	-0.687488	1.205501	-0.063026	-0.657259	1.178747	0.034437	-0.634828	1.121002	0.017168	-0.591619	0.711585	-0.287113	-0.546995	0.732911	0.229529										-0.254517	0.069025	-0.384749	-0.214913	0.065703	0.310702	-0.189453	0.062858	0.276931	0.460423	0.081647	0.158732
14096	117.466667	-0.869989	0.611399	0.084634	-0.869058	0.617174	-0.168160	-0.805418	0.860657	-0.160503	-0.791797	0.857505	0.117275	-0.686475	1.206546	-0.063592	-0.656772	1.179810	0.034029	-0.634918	1.121757	0.017025	-0.591552	0.711560	-0.287130	-0.546957	0.732904	0.229409										-0.254655	0.068902	-0.384691	-0.214910	0.065719	0.310694	-0.189439	0.062821	0.276894	0.460470	0.081606	0.158783
14097	117.475000	-0.869986	0.611360	0.084633	-0.869080	0.617131	-0.168212	-0.805494	0.860684	-0.160523	-0.791857	0.857549	0.117207	-0.685437	1.207493	-0.064217	-0.656271	1.180692	0.033563	-0.634939	1.122407	0.016826	-0.591527	0.711527	-0.287130	-0.546947	0.732905	0.229291										-0.254667	0.068908	-0.384700	-0.214907	0.065725	0.310683	-0.189410	0.062848	0.276855	0.460547	0.081558	0.158844
14098	117.483333	-0.870040	0.611401	0.084614	-0.869116	0.617098	-0.168252	-0.805557	0.860728	-0.160602	-0.791922	0.857609	0.117133	-0.684420	1.208362	-0.064799	-0.655789	1.181452	0.033072	-0.635089	1.123036	0.016695	-0.591517	0.711502	-0.287130	-0.546961	0.732904	0.229173										-0.254647	0.068900	-0.384698	-0.214915	0.065739	0.310674	-0.189413	0.062823	0.276879	0.460630	0.081508	0.158917
14099	117.491667	-0.870070	0.611397	0.084617	-0.869162	0.617087	-0.168254	-0.805608	0.860791	-0.160704	-0.792005	0.857681	0.117065	-0.683400	1.209098	-0.065371	-0.655284	1.182188	0.032649	-0.634903	1.123491	0.016383	-0.591517	0.711460	-0.287164	-0.546998	0.732901	0.229066										-0.254648	0.068906	-0.384691	-0.214904	0.065739	0.310662	-0.189433	0.062869	0.276875	0.460742	0.081464	0.159017
14100	117.500000	-0.870074	0.611353	0.084609	-0.869275	0.617065	-0.168251	-0.805659	0.860839	-0.160810	-0.792089	0.857757	0.116999	-0.682464	1.209643	-0.065815	-0.654785	1.182748	0.032170	-0.634699	1.123863	0.016015	-0.591523	0.711403	-0.287208	-0.547052	0.732895	0.228967										-0.254644	0.068907	-0.384695	-0.214908	0.065754	0.310663	-0.189461	0.062898	0.276907	0.460857	0.081424	0.159121
14101	117.508333	-0.870123	0.611342	0.084582	-0.869361	0.617040	-0.168288	-0.805709	0.860887	-0.160888	-0.792174	0.857843	0.116925	-0.681408	1.209881	-0.066385	-0.654297	1.183156	0.031696	-0.634706	1.124158	0.015811	-0.591591	0.711331	-0.287247	-0.547124	0.732889	0.228884										-0.254638	0.068910	-0.384683	-0.214902	0.065750	0.310658	-0.189428	0.062953	0.276897	0.460982	0.081397	0.159229
14102	117.516667	-0.870182	0.611328	0.084561	-0.869452	0.617035	-0.168306	-0.805776	0.860921	-0.160931	-0.792268	0.857937	0.116858	-0.680555	1.210181	-0.066946	-0.653901	1.183511	0.031199	-0.634530	1.124357	0.015505	-0.591670	0.711240	-0.287296	-0.547206	0.732876	0.228817										-0.254391	0.069127	-0.384824	-0.214896	0.065742	0.310650	-0.189459	0.062929	0.276917	0.461108	0.081356	0.159343
14103	117.525000	-0.870263	0.611311	0.084579	-0.869523	0.616987	-0.168286	-0.805819	0.860973	-0.161054	-0.792359	0.858045	0.116784	-0.679834	1.210386	-0.067554	-0.653521	1.183730	0.030751	-0.634370	1.124474	0.015149	-0.591763	0.711138	-0.287356	-0.547303	0.732858	0.228769										-0.254528	0.069031	-0.384754	-0.214895	0.065756	0.310653	-0.189449	0.062904	0.276917	0.461240	0.081318	0.159450
14104	117.533333	-0.870340	0.611245	0.084549	-0.869620	0.616935	-0.168259	-0.805853	0.861020	-0.161178	-0.792446	0.858154	0.116708	-0.679137	1.210523	-0.068051	-0.653207	1.183909	0.030309	-0.634221	1.124571	0.014804	-0.591890	0.710998	-0.287423	-0.547401	0.732823	0.228737										-0.254659	0.068923	-0.384696	-0.214869	0.065739	0.310661	-0.189427	0.062913	0.276872	0.461353	0.081285	0.159564
14105	117.541667	-0.870432	0.611239	0.084559	-0.869774	0.616943	-0.168283	-0.805889	0.861074	-0.161271	-0.792525	0.858274	0.116627	-0.678443	1.210663	-0.068775	-0.652952	1.184072	0.029822	-0.634101	1.124663	0.014487	-0.591965	0.710846	-0.287437	-0.547508	0.732779	0.228706										-0.254681	0.068935	-0.384710	-0.214904	0.065759	0.310664	-0.189413	0.062887	0.276853	0.461462	0.081253	0.159656
14106	117.550000	-0.870528	0.611211	0.084612	-0.869915	0.616936	-0.168284	-0.805936	0.861140	-0.161364	-0.792588	0.858393	0.116538	-0.677866	1.210790	-0.069305	-0.652734	1.184221	0.029332	-0.634004	1.124744	0.014166	-0.592055	0.710675	-0.287468	-0.547610	0.732735	0.228678										-0.254658	0.068930	-0.384723	-0.214898	0.065760	0.310645	-0.189412	0.062881	0.276834	0.461556	0.081233	0.159726
14107	117.558333	-0.870656	0.611233	0.084636	-0.870033	0.616919	-0.168274	-0.805966	0.861206	-0.161483	-0.792637	0.858509	0.116436	-0.677407	1.210798	-0.069767	-0.652541	1.184329	0.028949	-0.633910	1.124742	0.013811	-0.592115	0.710584	-0.287539	-0.547721	0.732693	0.228666										-0.254681	0.068932	-0.384728	-0.214911	0.065762	0.310653	-0.189429	0.062862	0.276867	0.461652	0.081231	0.159799
14108	117.566667	-0.870772	0.611258	0.084598	-0.870157	0.616897	-0.168265	-0.806001	0.861280	-0.161553	-0.792676	0.858622	0.116337	-0.677021	1.210791	-0.070212	-0.652458	1.184381	0.028485	-0.633859	1.124784	0.013503	-0.592171	0.710476	-0.287644	-0.547823	0.732658	0.228670										-0.254686	0.068938	-0.384730	-0.214923	0.065771	0.310655	-0.189429	0.062920	0.276858	0.461752	0.081222	0.159864
14109	117.575000	-0.870939	0.611319	0.084671	-0.870267	0.616859	-0.168269	-0.806023	0.861300	-0.161633	-0.792705	0.858732	0.116229	-0.676652	1.210743	-0.070843	-0.652367	1.184384	0.028115	-0.633805	1.124746	0.013210	-0.592194	0.710372	-0.287757	-0.547914	0.732621	0.228680										-0.254738	0.068957	-0.384740	-0.214929	0.065776	0.310658	-0.189452	0.062958	0.276885	0.461858	0.081228	0.159944
14110	117.583333	-0.871084	0.611327	0.084685	-0.870348	0.616836	-0.168269	-0.806058	0.861329	-0.161736	-0.792726	0.858834	0.116125	-0.676399	1.210547	-0.071132	-0.652275	1.184238	0.027736	-0.633749	1.124634	0.012925	-0.592204	0.710272	-0.287889	-0.548000	0.732599	0.228706										-0.254697	0.068952	-0.384743	-0.214916	0.065761	0.310645	-0.189468	0.062986	0.276908	0.461964	0.081220	0.160023
14111	117.591667	-0.871111	0.611226	0.084669	-0.870473	0.616748	-0.168258	-0.806060	0.861350	-0.161870	-0.792746	0.858923	0.116026	-0.676244	1.210245	-0.071511	-0.652305	1.183975	0.027401	-0.633671	1.124338	0.012588	-0.592226	0.710233	-0.288134	-0.548080	0.732581	0.228744										-0.254733	0.068959	-0.384744	-0.214940	0.065772	0.310676	-0.189477	0.062969	0.276934	0.462093	0.081204	0.160092
14112	117.600000	-0.871171	0.611228	0.084646	-0.870551	0.616705	-0.168291	-0.806072	0.861350	-0.162001	-0.792767	0.859008	0.115930	-0.676180	1.209847	-0.071881	-0.652434	1.183628	0.027081	-0.633607	1.124057	0.012303	-0.592206	0.710133	-0.288270	-0.548147	0.732572	0.228783										-0.254710	0.068950	-0.384746	-0.214931	0.065757	0.310684	-0.189471	0.062971	0.276919	0.462231	0.081220	0.160193
14113	117.608333	-0.871214	0.611223	0.084628	-0.870587	0.616680	-0.168281	-0.806078	0.861338	-0.162111	-0.792783	0.859090	0.115837	-0.676160	1.209457	-0.072292	-0.652596	1.183257	0.026770	-0.633576	1.123750	0.012062	-0.592184	0.710044	-0.288403	-0.548195	0.732575	0.228803										-0.254733	0.068959	-0.384759	-0.214935	0.065749	0.310688	-0.189470	0.062910	0.276936	0.462377	0.081234	0.160283
14114	117.616667	-0.871254	0.611217	0.084615	-0.870657	0.616620	-0.168282	-0.806100	0.861341	-0.162209	-0.792803	0.859163	0.115741	-0.676251	1.209085	-0.072513	-0.652745	1.182905	0.026541	-0.633543	1.123396	0.011757	-0.592159	0.709967	-0.288522	-0.548236	0.732595	0.228821										-0.254719	0.068946	-0.384760	-0.214935	0.065742	0.310700	-0.189465	0.062877	0.276916	0.462552	0.081241	0.160389
14115	117.625000	-0.871282	0.611213	0.084610	-0.870693	0.616584	-0.168270	-0.806122	0.861341	-0.162307	-0.792820	0.859220	0.115639	-0.676317	1.208787	-0.072879	-0.652944	1.182605	0.026291	-0.633581	1.123161	0.011553	-0.592124	0.709904	-0.288616	-0.548245	0.732607	0.228812										-0.254715	0.068947	-0.384769	-0.214943	0.065731	0.310705	-0.189453	0.062859	0.276906	0.462731	0.081241	0.160513
14116	117.633333	-0.871301	0.611222	0.084611	-0.870720	0.616558	-0.168277	-0.806151	0.861350	-0.162390	-0.792839	0.859281	0.115537	-0.676440	1.208512	-0.073031	-0.653145	1.182301	0.026067	-0.633641	1.122941	0.011340	-0.592093	0.709856	-0.288696	-0.548250	0.732638	0.228792										-0.254770	0.068963	-0.384774	-0.214951	0.065748	0.310712	-0.189448	0.062894	0.276889	0.462968	0.081118	0.160533
14117	117.641667	-0.871303	0.611224	0.084613	-0.870715	0.616525	-0.168292	-0.806197	0.861341	-0.162514	-0.792957	0.859354	0.115480	-0.676538	1.208267	-0.073391	-0.653368	1.182058	0.025872	-0.633752	1.122741	0.011120	-0.592045	0.709790	-0.288709	-0.548240	0.732678	0.228749										-0.254618	0.069033	-0.384851	-0.214945	0.065743	0.310702	-0.189468	0.062881	0.276931	0.463157	0.081121	0.160679
14118	117.650000	-0.871300	0.611211	0.084595	-0.870708	0.616482	-0.168319	-0.806203	0.861338	-0.162675	-0.792901	0.859371	0.115322	-0.676766	1.208014	-0.073495	-0.653622	1.181808	0.025608	-0.633847	1.122511	0.010900	-0.592019	0.709785	-0.288810	-0.548230	0.732721	0.228695										-0.254764	0.068961	-0.384773	-0.214954	0.065708	0.310722	-0.189494	0.062916	0.276963	0.463324	0.081139	0.160838
14119	117.658333	-0.871277	0.611183	0.084576	-0.870693	0.616419	-0.168350	-0.806270	0.861321	-0.162763	-0.793034	0.859426	0.115271	-0.676924	1.207791	-0.073677	-0.653866	1.181551	0.025430	-0.633958	1.122321	0.010733	-0.591977	0.709751	-0.288852	-0.548211	0.732768	0.228624										-0.254708	0.068943	-0.384766	-0.214953	0.065720	0.310729	-0.189483	0.062944	0.276969	0.463497	0.081146	0.160983
14120	117.666667	-0.871243	0.611149	0.084546	-0.870630	0.616369	-0.168395	-0.806293	0.861291	-0.162906	-0.793000	0.859429	0.115114	-0.677052	1.207571	-0.074028	-0.654127	1.181320	0.025262	-0.634103	1.122144	0.010539	-0.591937	0.709717	-0.288898	-0.548197	0.732818	0.228541										-0.254749	0.068956	-0.384766	-0.214947	0.065712	0.310724	-0.189484	0.062930	0.277003	0.463677	0.081151	0.161119
14121	117.675000	-0.871204	0.611114	0.084514	-0.870599	0.616294	-0.168428	-0.806367	0.861255	-0.163041	-0.793067	0.859453	0.115012	-0.677235	1.207379	-0.074161	-0.654417	1.181130	0.025069	-0.634252	1.121983	0.010344	-0.591894	0.709695	-0.288938	-0.548179	0.732882	0.228444										-0.254704	0.068943	-0.384761	-0.214940	0.065701	0.310729	-0.189487	0.062907	0.276997	0.463846	0.081181	0.161281
14122	117.683333	-0.871163	0.611084	0.084485	-0.870574	0.616216	-0.168461	-0.806426	0.861229	-0.163160	-0.793147	0.859464	0.114906	-0.677431	1.207237	-0.074324	-0.654683	1.180982	0.024902	-0.634422	1.121856	0.010155	-0.591854	0.709671	-0.288980	-0.548164	0.732939	0.228337										-0.254707	0.068936	-0.384759	-0.214931	0.065691	0.310735	-0.189460	0.062869	0.276982	0.464020	0.081192	0.161428
14123	117.691667	-0.871062	0.611031	0.084408	-0.870521	0.616148	-0.168509	-0.806518	0.861176	-0.163292	-0.793246	0.859474	0.114805	-0.677563	1.207175	-0.074506	-0.654933	1.180912	0.024749	-0.634614	1.121796	0.009997	-0.591790	0.709654	-0.289025	-0.548149	0.732991	0.228214										-0.254752	0.068941	-0.384765	-0.214928	0.065681	0.310730	-0.189448	0.062863	0.276947	0.464166	0.081421	0.161719
14124	117.700000	-0.871026	0.611021	0.084400	-0.870454	0.616072	-0.168571	-0.806624	0.861134	-0.163416	-0.793357	0.859482	0.114703	-0.677670	1.207188	-0.074685	-0.655194	1.180872	0.024553	-0.634850	1.121789	0.009828	-0.591731	0.709636	-0.289067	-0.548139	0.733045	0.228084										-0.254741	0.068937	-0.384779	-0.214926	0.065679	0.310731	-0.189443	0.062823	0.276942	0.464351	0.081403	0.161862
14125	117.708333	-0.871000	0.611003	0.084425	-0.870426	0.616005	-0.168585	-0.806756	0.861054	-0.163555	-0.793478	0.859483	0.114602	-0.677742	1.207286	-0.074893	-0.655439	1.180987	0.024370	-0.635107	1.121839	0.009663	-0.591687	0.709609	-0.289114	-0.548128	0.733100	0.227944										-0.254720	0.068923	-0.384772	-0.214930	0.065658	0.310735	-0.189445	0.062807	0.276935	0.464552	0.081389	0.162034
14126	117.716667	-0.870972	0.610988	0.084424	-0.870382	0.615908	-0.168645	-0.806862	0.860998	-0.163692	-0.793611	0.859467	0.114505	-0.677761	1.207437	-0.075132	-0.655621	1.181109	0.024214	-0.635358	1.121927	0.009506	-0.591623	0.709601	-0.289151	-0.548126	0.733152	0.227806										-0.254691	0.068909	-0.384767	-0.214935	0.065668	0.310740	-0.189452	0.062820	0.276933	0.464768	0.081374	0.162211
14127	117.725000	-0.870873	0.610894	0.084389	-0.870358	0.615850	-0.168696	-0.806995	0.860926	-0.163769	-0.793765	0.859452	0.114412	-0.677709	1.207647	-0.075397	-0.655807	1.181266	0.024014	-0.635626	1.122092	0.009380	-0.591629	0.709590	-0.289156	-0.548130	0.733212	0.227659										-0.254733	0.068924	-0.384760	-0.214917	0.065678	0.310722	-0.189439	0.062881	0.276931	0.464889	0.081393	0.162323
14128	117.733333	-0.870880	0.610910	0.084395	-0.870360	0.615737	-0.168750	-0.807124	0.860856	-0.163915	-0.793935	0.859430	0.114319	-0.677663	1.207872	-0.075549	-0.655961	1.181461	0.023810	-0.635878	1.122236	0.009199	-0.591590	0.709573	-0.289195	-0.548140	0.733261	0.227502										-0.254429	0.069127	-0.384887	-0.214915	0.065675	0.310718	-0.189449	0.062868	0.276976	0.464902	0.081404	0.162324
14129	117.741667	-0.870845	0.610807	0.084371	-0.870323	0.615626	-0.168798	-0.807269	0.860776	-0.164014	-0.794122	0.859389	0.114229	-0.677570	1.208151	-0.075867	-0.656075	1.181708	0.023604	-0.636151	1.122435	0.009070	-0.591571	0.709532	-0.289239	-0.548178	0.733321	0.227342										-0.254703	0.068912	-0.384748	-0.214907	0.065658	0.310709	-0.189443	0.062879	0.276976	0.464949	0.081236	0.162190
14130	117.750000	-0.870874	0.610808	0.084368	-0.870367	0.615517	-0.168863	-0.807461	0.860675	-0.164069	-0.794326	0.859348	0.114141	-0.677424	1.208423	-0.076109	-0.656183	1.181943	0.023342	-0.636391	1.122605	0.008886	-0.591554	0.709514	-0.289271	-0.548226	0.733369	0.227171										-0.254666	0.068898	-0.384736	-0.214891	0.065658	0.310695	-0.189444	0.062875	0.276977	0.464916	0.081406	0.162325
14131	117.758333	-0.870885	0.610756	0.084359	-0.870377	0.615391	-0.168918	-0.807640	0.860557	-0.164206	-0.794627	0.859328	0.114106	-0.677219	1.208738	-0.076389	-0.656251	1.182237	0.023121	-0.636640	1.122818	0.008672	-0.591577	0.709455	-0.289318	-0.548296	0.733412	0.227001										-0.254543	0.069010	-0.384797	-0.214893	0.065668	0.310699	-0.189408	0.062846	0.276954	0.464949	0.081424	0.162343
14132	117.766667	-0.870843	0.610594	0.084342	-0.870377	0.615292	-0.168945	-0.807805	0.860475	-0.164372	-0.794764	0.859295	0.113986	-0.676991	1.209085	-0.076698	-0.656326	1.182523	0.022885	-0.636869	1.123026	0.008482	-0.591565	0.709376	-0.289247	-0.548381	0.733450	0.226835										-0.254660	0.068900	-0.384732	-0.214883	0.065665	0.310688	-0.189402	0.062807	0.276915	0.465037	0.081272	0.162246
14133	117.775000	-0.870872	0.610541	0.084339	-0.870422	0.615170	-0.168992	-0.807999	0.860406	-0.164417	-0.794998	0.859267	0.113905	-0.676771	1.209458	-0.077040	-0.656370	1.182879	0.022608	-0.637138	1.123317	0.008306	-0.591633	0.709390	-0.289328	-0.548486	0.733472	0.226681										-0.254659	0.068890	-0.384732	-0.214872	0.065648	0.310679	-0.189398	0.062785	0.276890	0.465083	0.081288	0.162270
14134	117.783333	-0.870925	0.610488	0.084350	-0.870467	0.615051	-0.169028	-0.808188	0.860314	-0.164467	-0.795245	0.859246	0.113834	-0.676573	1.209878	-0.077456	-0.656391	1.183201	0.022327	-0.637365	1.123551	0.008080	-0.591676	0.709334	-0.289332	-0.548608	0.733496	0.226535										-0.254653	0.068886	-0.384727	-0.214870	0.065658	0.310676	-0.189376	0.062808	0.276859	0.465131	0.081311	0.162305
14135	117.791667	-0.871100	0.610586	0.084386	-0.870549	0.614951	-0.169089	-0.808408	0.860225	-0.164542	-0.795502	0.859231	0.113758	-0.676267	1.210223	-0.077873	-0.656412	1.183521	0.022037	-0.637569	1.123773	0.007859	-0.591742	0.709276	-0.289350	-0.548736	0.733514	0.226401										-0.254395	0.069103	-0.384859	-0.214867	0.065655	0.310674	-0.189365	0.062806	0.276876	0.465192	0.081334	0.162337
14136	117.800000	-0.871119	0.610390	0.084370	-0.870603	0.614848	-0.169123	-0.808618	0.860141	-0.164678	-0.795758	0.859221	0.113685	-0.676038	1.210518	-0.078184	-0.656465	1.183871	0.021749	-0.637787	1.123978	0.007624	-0.591780	0.709167	-0.289280	-0.548875	0.733549	0.226289										-0.254650	0.068892	-0.384724	-0.214867	0.065655	0.310673	-0.189387	0.062804	0.276892	0.465267	0.081378	0.162377
14137	117.808333	-0.871203	0.610315	0.084367	-0.870714	0.614757	-0.169154	-0.808830	0.860089	-0.164748	-0.796011	0.859218	0.113612	-0.675751	1.210802	-0.078534	-0.656473	1.184101	0.021414	-0.637999	1.124217	0.007439	-0.591868	0.709093	-0.289302	-0.549026	0.733578	0.226186										-0.254651	0.068894	-0.384717	-0.214858	0.065651	0.310671	-0.189392	0.062817	0.276920	0.465335	0.081399	0.162409
14138	117.816667	-0.871292	0.610232	0.084364	-0.870768	0.614655	-0.169194	-0.809031	0.860022	-0.164828	-0.796270	0.859230	0.113550	-0.675471	1.211074	-0.078877	-0.656504	1.184365	0.021082	-0.638208	1.124413	0.007181	-0.591995	0.709003	-0.289338	-0.549178	0.733618	0.226080										-0.254396	0.069108	-0.384839	-0.214857	0.065649	0.310662	-0.189396	0.062836	0.276929	0.465418	0.081427	0.162443
14139	117.825000	-0.871367	0.610117	0.084362	-0.870878	0.614559	-0.169201	-0.809266	0.859975	-0.164873	-0.796537	0.859243	0.113487	-0.675220	1.211304	-0.079231	-0.656511	1.184584	0.020785	-0.638390	1.124580	0.006936	-0.592110	0.708933	-0.289349	-0.549324	0.733655	0.225990										-0.254661	0.068911	-0.384713	-0.214854	0.065624	0.310672	-0.189373	0.062849	0.276914	0.465515	0.081483	0.162494
14140	117.833333	-0.871577	0.610202	0.084410	-0.871018	0.614490	-0.169213	-0.809473	0.859938	-0.164976	-0.796802	0.859266	0.113432	-0.674993	1.211544	-0.079608	-0.656566	1.184846	0.020500	-0.638574	1.124727	0.006705	-0.592232	0.708865	-0.289364	-0.549481	0.733695	0.225907										-0.254670	0.068908	-0.384706	-0.214853	0.065641	0.310665	-0.189385	0.062811	0.276918	0.465612	0.081535	0.162543
14141	117.841667	-0.871695	0.610067	0.084459	-0.871113	0.614389	-0.169222	-0.809738	0.859879	-0.165025	-0.797060	0.859283	0.113378	-0.674771	1.211740	-0.079976	-0.656807	1.185094	0.020215	-0.638756	1.124869	0.006468	-0.592367	0.708802	-0.289395	-0.549628	0.733721	0.225832										-0.254682	0.068915	-0.384717	-0.214852	0.065631	0.310671	-0.189376	0.062803	0.276877	0.465703	0.081569	0.162561
14142	117.850000	-0.871851	0.610087	0.084484	-0.871216	0.614297	-0.169229	-0.809910	0.859787	-0.165078	-0.797307	0.859297	0.113326	-0.674559	1.211924	-0.080277	-0.656813	1.185267	0.019886	-0.638940	1.125025	0.006253	-0.592510	0.708739	-0.289430	-0.549771	0.733750	0.225767										-0.254707	0.068931	-0.384723	-0.214849	0.065635	0.310662	-0.189354	0.062801	0.276855	0.465786	0.081622	0.162600
14143	117.858333	-0.871936	0.609984	0.084522	-0.871430	0.614201	-0.169232	-0.810135	0.859755	-0.165140	-0.797551	0.859319	0.113276	-0.674402	1.212067	-0.080629	-0.656877	1.185415	0.019579	-0.639136	1.125160	0.006072	-0.592669	0.708679	-0.289478	-0.549907	0.733781	0.225706										-0.254671	0.068916	-0.384725	-0.214853	0.065643	0.310670	-0.189364	0.062748	0.276873	0.465833	0.081652	0.162611
14144	117.866667	-0.872085	0.609860	0.084571	-0.871547	0.614105	-0.169253	-0.810333	0.859719	-0.165192	-0.797791	0.859339	0.113228	-0.674301	1.212139	-0.080934	-0.656942	1.185513	0.019317	-0.639313	1.125224	0.005860	-0.592818	0.708617	-0.289540	-0.550028	0.733804	0.225665										-0.254671	0.068909	-0.384732	-0.214849	0.065608	0.310683	-0.189358	0.062760	0.276884	0.465866	0.081669	0.162608
14145	117.875000	-0.872251	0.609886	0.084580	-0.871664	0.614015	-0.169262	-0.810551	0.859641	-0.165216	-0.798017	0.859366	0.113181	-0.674228	1.212150	-0.081236	-0.657048	1.185581	0.019056	-0.639480	1.125237	0.005654	-0.592983	0.708545	-0.289620	-0.550143	0.733843	0.225644										-0.254590	0.069045	-0.384805	-0.214851	0.065617	0.310683	-0.189354	0.062803	0.276895	0.465863	0.081667	0.162605
14146	117.883333	-0.872411	0.609827	0.084608	-0.871807	0.613909	-0.169267	-0.810753	0.859589	-0.165297	-0.798235	0.859397	0.113130	-0.674200	1.212150	-0.081507	-0.657206	1.185594	0.018808	-0.639621	1.125185	0.005407	-0.593163	0.708510	-0.289792	-0.550254	0.733883	0.225623										-0.254425	0.069136	-0.384864	-0.214855	0.065635	0.310691	-0.189356	0.062808	0.276935	0.465851	0.081656	0.162588
14147	117.891667	-0.872557	0.609768	0.084634	-0.871978	0.613808	-0.169259	-0.810945	0.859554	-0.165349	-0.798431	0.859428	0.113071	-0.674273	1.212088	-0.081769	-0.657372	1.185544	0.018599	-0.639796	1.125117	0.005202	-0.593253	0.708407	-0.289759	-0.550363	0.733917	0.225608										-0.254676	0.068931	-0.384744	-0.214850	0.065619	0.310690	-0.189391	0.062824	0.276946	0.465828	0.081637	0.162574
14148	117.900000	-0.872590	0.609561	0.084601	-0.872108	0.613744	-0.169258	-0.811117	0.859516	-0.165408	-0.798620	0.859460	0.113018	-0.674377	1.211982	-0.082007	-0.657568	1.185453	0.018421	-0.639988	1.125046	0.005054	-0.593413	0.708393	-0.289923	-0.550471	0.733958	0.225607										-0.254689	0.068935	-0.384744	-0.214859	0.065597	0.310704	-0.189387	0.062817	0.276955	0.465794	0.081624	0.162548
14149	117.908333	-0.872702	0.609484	0.084614	-0.872321	0.613678	-0.169302	-0.811308	0.859489	-0.165462	-0.798808	0.859495	0.112965	-0.674562	1.211841	-0.082198	-0.657836	1.185319	0.018218	-0.640177	1.124935	0.004858	-0.593498	0.708291	-0.289892	-0.550577	0.734006	0.225600										-0.254598	0.069064	-0.384820	-0.214856	0.065614	0.310710	-0.189377	0.062840	0.276927	0.465732	0.081561	0.162492
14150	117.916667	-0.872806	0.609418	0.084623	-0.872369	0.613562	-0.169263	-0.811491	0.859446	-0.165471	-0.798986	0.859530	0.112909	-0.674791	1.211669	-0.082356	-0.658098	1.185083	0.018012	-0.640366	1.124791	0.004691	-0.593662	0.708293	-0.290045	-0.550684	0.734049	0.225587										-0.254473	0.069172	-0.384886	-0.214858	0.065593	0.310706	-0.189368	0.062808	0.276916	0.465647	0.081530	0.162449
14151	117.925000	-0.872982	0.609408	0.084681	-0.872470	0.613499	-0.169253	-0.811640	0.859424	-0.165575	-0.799145	0.859568	0.112856	-0.675103	1.211460	-0.082472	-0.658415	1.184860	0.017926	-0.640549	1.124576	0.004520	-0.593788	0.708182	-0.290038	-0.550790	0.734085	0.225577										-0.254711	0.068952	-0.384758	-0.214867	0.065568	0.310727	-0.189358	0.062747	0.276923	0.465583	0.081503	0.162406
14152	117.933333	-0.873080	0.609369	0.084693	-0.872604	0.613448	-0.169268	-0.811828	0.859341	-0.165611	-0.799292	0.859597	0.112806	-0.675499	1.211207	-0.082610	-0.658766	1.184588	0.017836	-0.640727	1.124341	0.004356	-0.593944	0.708121	-0.290130	-0.550906	0.734124	0.225569										-0.254694	0.068945	-0.384766	-0.214862	0.065585	0.310725	-0.189357	0.062727	0.276922	0.465514	0.081488	0.162355
14153	117.941667	-0.873181	0.609369	0.084683	-0.872686	0.613383	-0.169248	-0.811963	0.859301	-0.165707	-0.799418	0.859618	0.112752	-0.675918	1.210935	-0.082644	-0.659170	1.184246	0.017684	-0.640920	1.124124	0.004219	-0.594087	0.708084	-0.290200	-0.551028	0.734161	0.225561										-0.254696	0.068949	-0.384775	-0.214863	0.065546	0.310740	-0.189368	0.062734	0.276940	0.465457	0.081478	0.162317
14154	117.950000	-0.873277	0.609378	0.084675	-0.872757	0.613322	-0.169277	-0.812110	0.859255	-0.165714	-0.799544	0.859638	0.112701	-0.676371	1.210649	-0.082699	-0.659553	1.183942	0.017614	-0.641113	1.123889	0.004107	-0.594231	0.708054	-0.290264	-0.551149	0.734201	0.225556										-0.254745	0.068962	-0.384784	-0.214856	0.065529	0.310749	-0.189377	0.062751	0.276970	0.465393	0.081432	0.162262
14155	117.958333	-0.873394	0.609360	0.084681	-0.872827	0.613262	-0.169290	-0.812262	0.859213	-0.165753	-0.799660	0.859641	0.112650	-0.676863	1.210393	-0.082732	-0.659939	1.183625	0.017559	-0.641295	1.123607	0.003977	-0.594368	0.708028	-0.290307	-0.551280	0.734247	0.225564										-0.254635	0.069087	-0.384859	-0.214855	0.065537	0.310758	-0.189368	0.062767	0.277000	0.465339	0.081401	0.162227
14156	117.966667	-0.873459	0.609298	0.084668	-0.872904	0.613195	-0.169309	-0.812389	0.859157	-0.165789	-0.799770	0.859642	0.112598	-0.677390	1.210128	-0.082785	-0.660374	1.183364	0.017555	-0.641532	1.123381	0.003860	-0.594491	0.708015	-0.290337	-0.551412	0.734299	0.225569										-0.254461	0.069176	-0.384921	-0.214851	0.065505	0.310771	-0.189385	0.062778	0.277023	0.465296	0.081378	0.162200
14157	117.975000	-0.873446	0.609230	0.084619	-0.872986	0.613147	-0.169308	-0.812503	0.859106	-0.165860	-0.799865	0.859635	0.112545	-0.677908	1.209883	-0.082778	-0.660821	1.183053	0.017471	-0.641772	1.123203	0.003756	-0.594546	0.708104	-0.290343	-0.551537	0.734356	0.225566										-0.254758	0.068968	-0.384797	-0.214852	0.065499	0.310779	-0.189386	0.062780	0.277036	0.465273	0.081367	0.162214
14158	117.983333	-0.873476	0.609192	0.084596	-0.873021	0.613100	-0.169329	-0.812612	0.859049	-0.165931	-0.799959	0.859616	0.112493	-0.678438	1.209645	-0.082758	-0.661237	1.182846	0.017457	-0.642013	1.123047	0.003715	-0.594746	0.708017	-0.290335	-0.551663	0.734418	0.225559										-0.254764	0.068968	-0.384806	-0.214848	0.065492	0.310789	-0.189380	0.062760	0.277033	0.465253	0.081351	0.162209
14159	117.991667	-0.873538	0.609195	0.084591	-0.873055	0.613033	-0.169363	-0.812781	0.858940	-0.165948	-0.800058	0.859597	0.112445	-0.678977	1.209468	-0.082797	-0.661401	1.182552	0.017439	-0.642233	1.122900	0.003649	-0.594876	0.708010	-0.290359	-0.551766	0.734480	0.225542										-0.254739	0.068963	-0.384801	-0.214846	0.065507	0.310777	-0.189356	0.062759	0.277008	0.465222	0.081329	0.162183
14160	118.000000	-0.873495	0.609139	0.084568	-0.873069	0.612977	-0.169384	-0.812886	0.858915	-0.165969	-0.800159	0.859577	0.112396	-0.679470	1.209299	-0.082777	-0.661781	1.182358	0.017406	-0.642475	1.122741	0.003525	-0.594984	0.708020	-0.290387	-0.551862	0.734558	0.225520										-0.254715	0.068963	-0.384793	-0.214852	0.065487	0.310795	-0.189358	0.062710	0.276995	0.465195	0.081316	0.162172
14161	118.008333	-0.873483	0.609120	0.084561	-0.873077	0.612928	-0.169403	-0.813034	0.858816	-0.166058	-0.800257	0.859545	0.112346	-0.679961	1.209170	-0.082772	-0.662190	1.182235	0.017373	-0.642732	1.122642	0.003454	-0.595055	0.708048	-0.290420	-0.551937	0.734628	0.225485										-0.254756	0.068980	-0.384799	-0.214852	0.065482	0.310794	-0.189363	0.062694	0.276989	0.465165	0.081285	0.162168
14162	118.016667	-0.873520	0.609125	0.084580	-0.873041	0.612870	-0.169449	-0.813175	0.858751	-0.166097	-0.800356	0.859507	0.112307	-0.680444	1.209110	-0.082804	-0.662549	1.182130	0.017371	-0.642985	1.122586	0.003392	-0.595108	0.708079	-0.290458	-0.551997	0.734700	0.225448										-0.254749	0.068981	-0.384799	-0.214853	0.065495	0.310785	-0.189347	0.062689	0.276986	0.465147	0.081253	0.162157
14163	118.025000	-0.873474	0.609093	0.084560	-0.873028	0.612813	-0.169475	-0.813298	0.858685	-0.166133	-0.800462	0.859467	0.112263	-0.680854	1.209082	-0.082775	-0.662871	1.182088	0.017332	-0.643234	1.122564	0.003331	-0.595137	0.708116	-0.290500	-0.552050	0.734777	0.225391										-0.254698	0.068955	-0.384802	-0.214843	0.065466	0.310800	-0.189343	0.062732	0.276999	0.465123	0.081235	0.162140
14164	118.033333	-0.873423	0.609057	0.084532	-0.873009	0.612760	-0.169497	-0.813434	0.858609	-0.166104	-0.800569	0.859418	0.112220	-0.681225	1.209118	-0.082760	-0.663161	1.182094	0.017296	-0.643484	1.122595	0.003286	-0.595153	0.708160	-0.290532	-0.552091	0.734860	0.225330										-0.254740	0.068970	-0.384808	-0.214822	0.065441	0.310789	-0.189358	0.062718	0.277023	0.465108	0.081231	0.162145
14165	118.041667	-0.873362	0.609002	0.084472	-0.873035	0.612717	-0.169501	-0.813552	0.858518	-0.166192	-0.800682	0.859366	0.112175	-0.681570	1.209205	-0.082758	-0.663443	1.182204	0.017310	-0.643783	1.122728	0.003266	-0.595172	0.708209	-0.290561	-0.552127	0.734940	0.225237										-0.254716	0.068962	-0.384807	-0.214826	0.065446	0.310795	-0.189360	0.062737	0.277043	0.465082	0.081210	0.162121
14166	118.050000	-0.873371	0.608978	0.084490	-0.872981	0.612651	-0.169555	-0.813678	0.858408	-0.166219	-0.800801	0.859310	0.112129	-0.681912	1.209343	-0.082801	-0.663675	1.182314	0.017280	-0.644030	1.122846	0.003228	-0.595185	0.708247	-0.290586	-0.552156	0.735016	0.225139										-0.254739	0.068969	-0.384811	-0.214819	0.065467	0.310792	-0.189337	0.062739	0.277054	0.465005	0.081381	0.162246
14167	118.058333	-0.873286	0.608868	0.084428	-0.872990	0.612602	-0.169566	-0.813788	0.858328	-0.166262	-0.801021	0.859280	0.112145	-0.682159	1.209510	-0.082808	-0.663871	1.182487	0.017242	-0.644292	1.123027	0.003186	-0.595203	0.708285	-0.290605	-0.552180	0.735101	0.225016										-0.254519	0.069000	-0.384855	-0.214811	0.065459	0.310787	-0.189329	0.062770	0.277016	0.464996	0.081271	0.162153
14168	118.066667	-0.873321	0.608908	0.084459	-0.872990	0.612538	-0.169557	-0.813897	0.858244	-0.166306	-0.801058	0.859200	0.112049	-0.682364	1.209741	-0.082828	-0.664034	1.182739	0.017214	-0.644538	1.123211	0.003157	-0.595227	0.708318	-0.290621	-0.552206	0.735179	0.224879										-0.254736	0.068959	-0.384812	-0.214813	0.065446	0.310798	-0.189315	0.062709	0.277031	0.464944	0.081348	0.162201
14169	118.075000	-0.873259	0.608828	0.084418	-0.872949	0.612491	-0.169616	-0.814017	0.858167	-0.166358	-0.801191	0.859148	0.112009	-0.682514	1.210007	-0.082804	-0.664154	1.182990	0.017209	-0.644774	1.123435	0.003144	-0.595101	0.708497	-0.290636	-0.552248	0.735255	0.224741										-0.254738	0.068959	-0.384805	-0.214807	0.065455	0.310786	-0.189325	0.062676	0.276995	0.464920	0.081326	0.162187
14170	118.083333	-0.873247	0.608862	0.084395	-0.872949	0.612428	-0.169628	-0.814151	0.858089	-0.166388	-0.801329	0.859104	0.111975	-0.682661	1.210277	-0.082852	-0.664246	1.183276	0.017190	-0.644976	1.123677	0.003152	-0.595133	0.708512	-0.290631	-0.552287	0.735330	0.224591										-0.254693	0.068943	-0.384795	-0.214800	0.065467	0.310782	-0.189321	0.062664	0.276978	0.464905	0.081302	0.162184
14171	118.091667	-0.873261	0.608837	0.084447	-0.872972	0.612384	-0.169643	-0.814268	0.858017	-0.166420	-0.801468	0.859058	0.111947	-0.682755	1.210574	-0.082893	-0.664304	1.183581	0.017134	-0.645198	1.123925	0.003106	-0.595172	0.708517	-0.290625	-0.552333	0.735403	0.224447										-0.254580	0.069060	-0.384857	-0.214805	0.065454	0.310783	-0.189310	0.062661	0.276977	0.464876	0.081273	0.162171
14172	118.100000	-0.873239	0.608796	0.084432	-0.872998	0.612307	-0.169673	-0.814395	0.857949	-0.166449	-0.801607	0.859023	0.111919	-0.682798	1.210886	-0.082886	-0.664342	1.183928	0.017125	-0.645401	1.124220	0.003118	-0.595220	0.708506	-0.290612	-0.552368	0.735469	0.224303										-0.254726	0.068962	-0.384802	-0.214792	0.065451	0.310785	-0.189311	0.062668	0.276983	0.464861	0.081251	0.162169
14173	118.108333	-0.873247	0.608764	0.084427	-0.872974	0.612260	-0.169700	-0.814539	0.857825	-0.166456	-0.801741	0.858985	0.111896	-0.682846	1.211120	-0.082899	-0.664329	1.184170	0.017102	-0.645535	1.124403	0.003096	-0.595270	0.708488	-0.290583	-0.552414	0.735527	0.224177										-0.254702	0.068942	-0.384801	-0.214785	0.065456	0.310779	-0.189311	0.062709	0.276981	0.464841	0.081239	0.162182
14174	118.116667	-0.873259	0.608725	0.084427	-0.872993	0.612213	-0.169726	-0.814664	0.857764	-0.166478	-0.801874	0.858953	0.111868	-0.682888	1.211293	-0.082937	-0.664313	1.184382	0.017081	-0.645639	1.124541	0.003069	-0.595334	0.708463	-0.290549	-0.552460	0.735581	0.224057										-0.254679	0.068932	-0.384799	-0.214764	0.065450	0.310756	-0.189319	0.062702	0.277008	0.464822	0.081224	0.162193
14175	118.125000	-0.873302	0.608697	0.084443	-0.873055	0.612127	-0.169740	-0.814775	0.857707	-0.166492	-0.802003	0.858933	0.111846	-0.682949	1.211392	-0.082947	-0.664310	1.184512	0.017024	-0.645713	1.124638	0.003046	-0.595405	0.708434	-0.290511	-0.552505	0.735627	0.223951										-0.254676	0.068937	-0.384797	-0.214773	0.065435	0.310782	-0.189319	0.062736	0.277027	0.464795	0.081184	0.162194
14176	118.133333	-0.873312	0.608648	0.084415	-0.873078	0.612042	-0.169737	-0.814879	0.857653	-0.166513	-0.802121	0.858916	0.111828	-0.683009	1.211459	-0.082989	-0.664309	1.184587	0.016989	-0.645767	1.124693	0.003017	-0.595478	0.708397	-0.290474	-0.552556	0.735659	0.223858										-0.254677	0.068939	-0.384792	-0.214767	0.065425	0.310772	-0.189331	0.062750	0.277027	0.464766	0.081149	0.162194
14177	118.141667	-0.873362	0.608621	0.084420	-0.873137	0.612030	-0.169766	-0.814992	0.857625	-0.166542	-0.802230	0.858921	0.111803	-0.683068	1.211481	-0.083023	-0.664329	1.184661	0.016995	-0.645810	1.124722	0.002972	-0.595560	0.708341	-0.290458	-0.552610	0.735684	0.223780										-0.254702	0.068942	-0.384790	-0.214754	0.065439	0.310761	-0.189335	0.062753	0.277018	0.464733	0.081130	0.162188
14178	118.150000	-0.873456	0.608632	0.084475	-0.873214	0.612004	-0.169772	-0.815094	0.857587	-0.166580	-0.802330	0.858930	0.111788	-0.683144	1.211496	-0.083066	-0.664333	1.184638	0.016898	-0.645860	1.124731	0.002896	-0.595639	0.708282	-0.290450	-0.552665	0.735706	0.223713										-0.254425	0.069154	-0.384904	-0.214764	0.065436	0.310767	-0.188988	0.062346	0.276978	0.464707	0.081118	0.162192
14179	118.158333	-0.873510	0.608610	0.084491	-0.873292	0.611981	-0.169749	-0.815170	0.857555	-0.166582	-0.802419	0.858951	0.111773	-0.683206	1.211468	-0.083130	-0.664370	1.184637	0.016835	-0.645897	1.124728	0.002848	-0.595730	0.708210	-0.290462	-0.552719	0.735725	0.223675										-0.254696	0.068955	-0.384773	-0.214753	0.065435	0.310763	-0.188993	0.062298	0.276937	0.464678	0.081082	0.162187
14180	118.166667	-0.873566	0.608599	0.084483	-0.873343	0.611938	-0.169726	-0.815241	0.857533	-0.166598	-0.802491	0.858976	0.111758	-0.683274	1.211422	-0.083209	-0.664445	1.184648	0.016748	-0.645952	1.124718	0.002774	-0.595817	0.708135	-0.290489	-0.552772	0.735740	0.223642										-0.254720	0.068969	-0.384776	-0.214753	0.065429	0.310757	-0.188982	0.062283	0.276927	0.464641	0.081051	0.162198
14181	118.175000	-0.873683	0.608603	0.084511	-0.873365	0.611932	-0.169753	-0.815341	0.857473	-0.166608	-0.802637	0.859007	0.111785	-0.683371	1.211372	-0.083341	-0.664516	1.184593	0.016696	-0.646001	1.124684	0.002694	-0.595891	0.708065	-0.290518	-0.552820	0.735753	0.223625										-0.254546	0.069050	-0.384838	-0.214750	0.065444	0.310754	-0.188968	0.062319	0.276948	0.464619	0.081011	0.162196
14182	118.183333	-0.873749	0.608571	0.084532	-0.873468	0.611900	-0.169726	-0.815424	0.857487	-0.166613	-0.802600	0.859037	0.111741	-0.683451	1.211297	-0.083426	-0.664602	1.184516	0.016603	-0.646069	1.124650	0.002600	-0.596109	0.707855	-0.290552	-0.552861	0.735780	0.223623										-0.254677	0.068955	-0.384778	-0.214748	0.065434	0.310763	-0.188984	0.062347	0.276970	0.464587	0.080972	0.162209
14183	118.191667	-0.873744	0.608509	0.084490	-0.873536	0.611869	-0.169707	-0.815418	0.857492	-0.166617	-0.802639	0.859072	0.111732	-0.683558	1.211194	-0.083509	-0.664710	1.184439	0.016495	-0.646125	1.124581	0.002526	-0.596031	0.707957	-0.290589	-0.552905	0.735796	0.223629										-0.254732	0.068970	-0.384785	-0.214752	0.065426	0.310765	-0.189010	0.062376	0.276995	0.464572	0.080784	0.162117
14184	118.200000	-0.873822	0.608418	0.084509	-0.873603	0.611835	-0.169690	-0.815481	0.857467	-0.166623	-0.802662	0.859103	0.111722	-0.683682	1.211065	-0.083597	-0.664805	1.184345	0.016425	-0.646162	1.124503	0.002459	-0.596094	0.707912	-0.290628	-0.552937	0.735809	0.223640										-0.254743	0.068973	-0.384796	-0.214664	0.065357	0.310707	-0.189026	0.062382	0.277003	0.464517	0.080894	0.162211
14185	118.208333	-0.873884	0.608411	0.084523	-0.873635	0.611849	-0.169698	-0.815500	0.857459	-0.166635	-0.802684	0.859135	0.111712	-0.683818	1.210910	-0.083664	-0.664923	1.184238	0.016359	-0.646192	1.124405	0.002399	-0.596150	0.707887	-0.290667	-0.552968	0.735825	0.223652										-0.254690	0.068951	-0.384795	-0.214733	0.065435	0.310767	-0.189011	0.062390	0.277018	0.464493	0.080712	0.162111
14186	118.216667	-0.873896	0.608445	0.084493	-0.873710	0.611836	-0.169677	-0.815495	0.857515	-0.166663	-0.802694	0.859166	0.111700	-0.683960	1.210765	-0.083718	-0.665034	1.184124	0.016313	-0.646206	1.124311	0.002346	-0.596200	0.707867	-0.290702	-0.552993	0.735849	0.223669										-0.254697	0.068955	-0.384795	-0.214752	0.065411	0.310772	-0.189026	0.062358	0.276994	0.464467	0.080519	0.162008
14187	118.225000	-0.873915	0.608365	0.084489	-0.873769	0.611824	-0.169649	-0.815502	0.857466	-0.166663	-0.802690	0.859192	0.111683	-0.684113	1.210633	-0.083751	-0.665142	1.183975	0.016244	-0.646222	1.124159	0.002250	-0.596243	0.707864	-0.290733	-0.553017	0.735868	0.223693										-0.254747	0.068983	-0.384802	-0.214758	0.065408	0.310775	-0.189009	0.062322	0.276975	0.464430	0.080478	0.161999
14188	118.233333	-0.874015	0.608415	0.084519	-0.873817	0.611831	-0.169637	-0.815530	0.857435	-0.166671	-0.802682	0.859212	0.111671	-0.684296	1.210516	-0.083836	-0.665275	1.183893	0.016203	-0.646263	1.124089	0.002193	-0.596282	0.707865	-0.290764	-0.553035	0.735879	0.223710										-0.254707	0.068970	-0.384791	-0.214771	0.065411	0.310784	-0.188978	0.062307	0.276970	0.464376	0.080435	0.161986
14189	118.241667	-0.874018	0.608391	0.084526	-0.873865	0.611851	-0.169620	-0.815503	0.857450	-0.166693	-0.802667	0.859229	0.111653	-0.684430	1.210449	-0.083844	-0.665381	1.183788	0.016184	-0.646304	1.124050	0.002158	-0.596326	0.707853	-0.290815	-0.553047	0.735892	0.223734										-0.254708	0.068973	-0.384800	-0.214769	0.065408	0.310793	-0.189000	0.062286	0.276965	0.464312	0.080478	0.162041
14190	118.250000	-0.874013	0.608384	0.084519	-0.873903	0.611869	-0.169609	-0.815489	0.857478	-0.166688	-0.802648	0.859231	0.111640	-0.684551	1.210393	-0.083873	-0.665475	1.183758	0.016165	-0.646341	1.124035	0.002133	-0.596356	0.707876	-0.290834	-0.553059	0.735908	0.223757										-0.254756	0.068994	-0.384809	-0.214771	0.065396	0.310799	-0.189008	0.062291	0.276978	0.464292	0.080367	0.161974
14191	118.258333	-0.874078	0.608406	0.084538	-0.873883	0.611846	-0.169613	-0.815534	0.857427	-0.166675	-0.802629	0.859233	0.111629	-0.684674	1.210393	-0.083870	-0.665538	1.183765	0.016155	-0.646387	1.124046	0.002117	-0.596391	0.707923	-0.290929	-0.553070	0.735920	0.223777										-0.254560	0.069074	-0.384840	-0.214765	0.065376	0.310802	-0.189023	0.062316	0.277009	0.464266	0.080316	0.161984
14192	118.266667	-0.874087	0.608436	0.084503	-0.873890	0.611848	-0.169613	-0.815528	0.857418	-0.166700	-0.802611	0.859222	0.111623	-0.684763	1.210384	-0.083868	-0.665583	1.183776	0.016152	-0.646416	1.124064	0.002102	-0.596388	0.707921	-0.290890	-0.553077	0.735936	0.223802										-0.254706	0.068965	-0.384817	-0.214771	0.065371	0.310813	-0.189014	0.062350	0.277051	0.464185	0.080428	0.162104
14193	118.275000	-0.874097	0.608461	0.084490	-0.873897	0.611861	-0.169627	-0.815513	0.857450	-0.166685	-0.802592	0.859212	0.111622	-0.684848	1.210391	-0.083866	-0.665633	1.183786	0.016126	-0.646442	1.124082	0.002085	-0.596430	0.708010	-0.291033	-0.553080	0.735951	0.223814										-0.254731	0.068984	-0.384832	-0.214763	0.065355	0.310821	-0.189032	0.062355	0.277066	0.464141	0.080405	0.162119
14194	118.283333	-0.874004	0.608388	0.084461	-0.873855	0.611868	-0.169622	-0.815534	0.857419	-0.166673	-0.802570	0.859194	0.111612	-0.684917	1.210378	-0.083871	-0.665686	1.183790	0.016111	-0.646439	1.124102	0.002088	-0.596419	0.707991	-0.290920	-0.553085	0.735966	0.223822										-0.254758	0.068989	-0.384841	-0.214760	0.065334	0.310824	-0.189044	0.062353	0.277075	0.464108	0.080337	0.162103
14195	118.291667	-0.874014	0.608402	0.084457	-0.873854	0.611868	-0.169620	-0.815525	0.857406	-0.166678	-0.802555	0.859186	0.111612	-0.684952	1.210388	-0.083886	-0.665688	1.183827	0.016111	-0.646446	1.124136	0.002073	-0.596423	0.708024	-0.290941	-0.553086	0.735990	0.223826										-0.254557	0.069067	-0.384870	-0.214759	0.065338	0.310836	-0.189020	0.062328	0.277069	0.464062	0.080295	0.162099
14196	118.300000	-0.874000	0.608353	0.084519	-0.873821	0.611894	-0.169623	-0.815509	0.857384	-0.166690	-0.802534	0.859164	0.111606	-0.684905	1.210472	-0.084076	-0.665690	1.183883	0.016078	-0.646433	1.124186	0.002071	-0.596442	0.708121	-0.291083	-0.553085	0.736012	0.223825										-0.254705	0.068971	-0.384828	-0.214731	0.065341	0.310834	-0.188996	0.062288	0.277046	0.464006	0.080288	0.162120
14197	118.308333	-0.873996	0.608524	0.084445	-0.873796	0.611905	-0.169626	-0.815464	0.857396	-0.166700	-0.802514	0.859146	0.111601	-0.684914	1.210522	-0.083929	-0.665654	1.183977	0.016048	-0.646438	1.124271	0.002030	-0.596429	0.708175	-0.291084	-0.553088	0.736039	0.223813										-0.254729	0.068980	-0.384820	-0.214756	0.065330	0.310839	-0.188999	0.062251	0.277023	0.463964	0.080208	0.162088
14198	118.316667	-0.873897	0.608430	0.084442	-0.873772	0.611891	-0.169611	-0.815432	0.857395	-0.166685	-0.802494	0.859121	0.111598	-0.684838	1.210616	-0.083986	-0.665610	1.184093	0.016006	-0.646426	1.124377	0.002006	-0.596409	0.708219	-0.291084	-0.553082	0.736064	0.223803										-0.254744	0.068990	-0.384821	-0.214750	0.065319	0.310836	-0.188993	0.062232	0.277016	0.463918	0.080153	0.162084
14199	118.325000	-0.873901	0.608499	0.084441	-0.873738	0.611898	-0.169632	-0.815462	0.857331	-0.166662	-0.802468	0.859095	0.111594	-0.684718	1.210746	-0.084136	-0.665554	1.184277	0.015961	-0.646434	1.124548	0.002017	-0.596457	0.708191	-0.291061	-0.553081	0.736083	0.223787										-0.254662	0.068972	-0.384797	-0.214744	0.065311	0.310840	-0.188978	0.062236	0.277031	0.463861	0.080133	0.162119
14200	118.333333	-0.873891	0.608456	0.084476	-0.873693	0.611901	-0.169649	-0.815450	0.857326	-0.166655	-0.802450	0.859069	0.111597	-0.684620	1.210865	-0.084125	-0.665469	1.184377	0.015862	-0.646429	1.124647	0.001964	-0.596506	0.708146	-0.291037	-0.553072	0.736101	0.223771										-0.254490	0.069197	-0.384959	-0.214741	0.065304	0.310846	-0.188995	0.062243	0.277043	0.463807	0.080088	0.162130
14201	118.341667	-0.873806	0.608494	0.084421	-0.873663	0.611882	-0.169660	-0.815415	0.857352	-0.166639	-0.802429	0.859054	0.111600	-0.684491	1.210966	-0.084209	-0.665401	1.184486	0.015784	-0.646407	1.124732	0.001917	-0.596452	0.708139	-0.290969	-0.553062	0.736114	0.223758										-0.254727	0.068963	-0.384833	-0.214738	0.065303	0.310848	-0.189015	0.062280	0.277068	0.463763	0.080009	0.162112
14202	118.350000	-0.873845	0.608572	0.084424	-0.873628	0.611867	-0.169665	-0.815419	0.857319	-0.166622	-0.802403	0.859044	0.111603	-0.684359	1.211058	-0.084295	-0.665336	1.184616	0.015696	-0.646382	1.124817	0.001869	-0.596272	0.708337	-0.291040	-0.553049	0.736124	0.223736										-0.254749	0.068969	-0.384832	-0.214732	0.065303	0.310848	-0.189025	0.062304	0.277085	0.463706	0.079983	0.162136
14203	118.358333	-0.873821	0.608582	0.084418	-0.873584	0.611895	-0.169689	-0.815387	0.857306	-0.166628	-0.802380	0.859043	0.111604	-0.684218	1.211151	-0.084422	-0.665236	1.184738	0.015632	-0.646359	1.124894	0.001805	-0.596391	0.708182	-0.290982	-0.553032	0.736140	0.223717										-0.254703	0.068943	-0.384831	-0.214736	0.065304	0.310849	-0.189003	0.062316	0.277095	0.463657	0.079939	0.162139
14204	118.366667	-0.873797	0.608590	0.084408	-0.873549	0.611912	-0.169694	-0.815382	0.857309	-0.166630	-0.802351	0.859046	0.111605	-0.684098	1.211229	-0.084589	-0.665138	1.184808	0.015546	-0.646328	1.124950	0.001741	-0.596188	0.708335	-0.291001	-0.553011	0.736143	0.223681										-0.254737	0.068968	-0.384829	-0.214733	0.065305	0.310849	-0.189019	0.062294	0.277068	0.463607	0.079891	0.162142
14205	118.375000	-0.873774	0.608613	0.084409	-0.873519	0.611940	-0.169688	-0.815277	0.857348	-0.166622	-0.802318	0.859065	0.111609	-0.683950	1.211218	-0.084646	-0.665070	1.184834	0.015455	-0.646285	1.124966	0.001680	-0.596125	0.708295	-0.290911	-0.552980	0.736150	0.223648										-0.254743	0.068965	-0.384809	-0.214724	0.065299	0.310837	-0.188991	0.062266	0.277050	0.463550	0.079834	0.162146
14206	118.383333	-0.873754	0.608633	0.084414	-0.873494	0.611966	-0.169685	-0.815273	0.857297	-0.166608	-0.802284	0.859091	0.111618	-0.683875	1.211172	-0.084750	-0.665026	1.184815	0.015366	-0.646239	1.124952	0.001620	-0.596067	0.708251	-0.290823	-0.552947	0.736147	0.223610										-0.254698	0.068951	-0.384796	-0.214719	0.065305	0.310828	-0.188982	0.062228	0.277014	0.463492	0.079780	0.162153
14207	118.391667	-0.873742	0.608656	0.084426	-0.873469	0.611993	-0.169675	-0.815211	0.857304	-0.166616	-0.802246	0.859130	0.111632	-0.683870	1.211042	-0.084895	-0.665002	1.184721	0.015247	-0.646185	1.124897	0.001550	-0.596037	0.708294	-0.290923	-0.552914	0.736138	0.223572										-0.254557	0.069050	-0.384852	-0.214708	0.065315	0.310826	-0.189106	0.062390	0.277014	0.463427	0.079641	0.162131
14208	118.400000	-0.873735	0.608681	0.084436	-0.873453	0.612019	-0.169669	-0.815115	0.857391	-0.166600	-0.802195	0.859172	0.111643	-0.683883	1.210873	-0.085000	-0.665023	1.184562	0.015149	-0.646138	1.124781	0.001467	-0.595980	0.708270	-0.290898	-0.552881	0.736131	0.223531										-0.254669	0.068955	-0.384797	-0.214713	0.065311	0.310823	-0.189251	0.062542	0.277000	0.463388	0.079665	0.162186
14209	118.408333	-0.873675	0.608675	0.084411	-0.873437	0.612043	-0.169662	-0.815024	0.857417	-0.166583	-0.802122	0.859214	0.111658	-0.683920	1.210643	-0.085079	-0.665132	1.184375	0.015060	-0.646109	1.124612	0.001370	-0.595894	0.708198	-0.290743	-0.552851	0.736121	0.223488										-0.254706	0.068951	-0.384794	-0.214713	0.065305	0.310821	-0.189252	0.062551	0.277011	0.463326	0.079527	0.162166
14210	118.416667	-0.873736	0.608724	0.084433	-0.873436	0.612068	-0.169665	-0.814951	0.857472	-0.166558	-0.802032	0.859261	0.111672	-0.684088	1.210362	-0.085243	-0.665262	1.184128	0.014936	-0.646095	1.124388	0.001264	-0.595831	0.708175	-0.290716	-0.552823	0.736109	0.223438										-0.254682	0.068937	-0.384796	-0.214697	0.065285	0.310797	-0.189234	0.062582	0.277032	0.463259	0.079387	0.162130
14211	118.425000	-0.873744	0.608747	0.084423	-0.873421	0.612120	-0.169678	-0.814810	0.857510	-0.166537	-0.801917	0.859305	0.111680	-0.684317	1.210015	-0.085381	-0.665489	1.183839	0.014778	-0.646125	1.124143	0.001103	-0.595761	0.708146	-0.290696	-0.552797	0.736097	0.223382										-0.254730	0.068954	-0.384802	-0.214712	0.065329	0.310812	-0.189247	0.062598	0.277042	0.463215	0.079354	0.162131
14212	118.433333	-0.873753	0.608770	0.084417	-0.873418	0.612152	-0.169669	-0.814674	0.857539	-0.166506	-0.801788	0.859357	0.111694	-0.684699	1.209787	-0.085759	-0.665769	1.183479	0.014607	-0.646194	1.123856	0.000935	-0.595662	0.708128	-0.290663	-0.552765	0.736078	0.223325										-0.254743	0.068959	-0.384813	-0.214709	0.065314	0.310810	-0.189264	0.062597	0.277035	0.463176	0.079323	0.162130
14213	118.441667	-0.873696	0.608798	0.084386	-0.873420	0.612241	-0.169663	-0.814497	0.857564	-0.166472	-0.801632	0.859411	0.111705	-0.685160	1.209291	-0.085983	-0.666180	1.183045	0.014438	-0.646302	1.123520	0.000760	-0.595580	0.708100	-0.290645	-0.552721	0.736061	0.223268										-0.254709	0.068958	-0.384804	-0.214715	0.065316	0.310802	-0.189265	0.062599	0.277030	0.463143	0.079298	0.162123
14214	118.450000	-0.873757	0.608881	0.084414	-0.873352	0.612334	-0.169667	-0.814316	0.857598	-0.166440	-0.801457	0.859463	0.111722	-0.685591	1.208463	-0.085975	-0.666707	1.182620	0.014233	-0.646478	1.123223	0.000663	-0.595492	0.708067	-0.290640	-0.552672	0.736035	0.223221										-0.254693	0.068943	-0.384786	-0.214725	0.065330	0.310815	-0.189242	0.062591	0.277024	0.463111	0.079283	0.162126
14215	118.458333	-0.873753	0.608948	0.084419	-0.873376	0.612414	-0.169600	-0.814093	0.857673	-0.166392	-0.801350	0.859541	0.111786	-0.686263	1.207965	-0.086363	-0.667289	1.182131	0.014083	-0.646647	1.122879	0.000528	-0.595394	0.708058	-0.290613	-0.552605	0.736012	0.223203										-0.254581	0.069033	-0.384853	-0.214723	0.065317	0.310812	-0.189247	0.062568	0.277009	0.463086	0.079250	0.162107
14216	118.466667	-0.873730	0.609043	0.084402	-0.873339	0.612537	-0.169584	-0.813872	0.857699	-0.166387	-0.801048	0.859583	0.111758	-0.687041	1.207406	-0.086579	-0.667942	1.181663	0.013879	-0.646854	1.122560	0.000429	-0.595275	0.708039	-0.290592	-0.552526	0.735987	0.223192										-0.254740	0.068981	-0.384775	-0.214724	0.065318	0.310813	-0.189252	0.062544	0.276997	0.463054	0.079221	0.162108
14217	118.475000	-0.873697	0.609114	0.084415	-0.873286	0.612648	-0.169559	-0.813681	0.857741	-0.166357	-0.800817	0.859639	0.111777	-0.687627	1.206481	-0.086496	-0.668628	1.181284	0.013769	-0.647092	1.122286	0.000332	-0.595135	0.708039	-0.290553	-0.552423	0.735967	0.223202										-0.254722	0.068971	-0.384776	-0.214719	0.065306	0.310812	-0.189250	0.062553	0.277009	0.463031	0.079181	0.162102
14218	118.483333	-0.873657	0.609185	0.084427	-0.873214	0.612778	-0.169508	-0.813473	0.857762	-0.166316	-0.800581	0.859690	0.111804	-0.688399	1.205875	-0.086856	-0.669323	1.180885	0.013621	-0.647337	1.122007	0.000260	-0.594982	0.708050	-0.290510	-0.552309	0.735969	0.223226										-0.254495	0.069187	-0.384925	-0.214729	0.065311	0.310816	-0.189238	0.062563	0.277019	0.463010	0.079184	0.162104
14219	118.491667	-0.873593	0.609258	0.084414	-0.873130	0.612895	-0.169493	-0.813286	0.857801	-0.166277	-0.800333	0.859738	0.111827	-0.689323	1.205222	-0.086875	-0.670072	1.180439	0.013453	-0.647632	1.121752	0.000151	-0.594821	0.708089	-0.290459	-0.552191	0.735989	0.223245										-0.254752	0.068966	-0.384797	-0.214717	0.065298	0.310819	-0.189268	0.062567	0.277027	0.462985	0.079144	0.162095
14220	118.500000	-0.873493	0.609291	0.084379	-0.873035	0.613020	-0.169469	-0.813069	0.857820	-0.166240	-0.800084	0.859774	0.111854	-0.690235	1.204545	-0.087022	-0.670861	1.180019	0.013299	-0.647943	1.121486	0.000049	-0.594634	0.708165	-0.290397	-0.552065	0.736028	0.223272										-0.254756	0.068951	-0.384801	-0.214726	0.065298	0.310827	-0.189280	0.062588	0.277042	0.462960	0.079123	0.162080
14221	118.508333	-0.873370	0.609357	0.084347	-0.872874	0.613150	-0.169451	-0.812815	0.857880	-0.166196	-0.799835	0.859801	0.111884	-0.691196	1.203847	-0.087205	-0.671662	1.179569	0.013168	-0.648292	1.121288	0.000038	-0.594538	0.708168	-0.290342	-0.551931	0.736087	0.223284										-0.254707	0.068930	-0.384799	-0.214732	0.065312	0.310833	-0.189284	0.062596	0.277056	0.462930	0.079112	0.162080
14222	118.516667	-0.873282	0.609457	0.084340	-0.872752	0.613298	-0.169402	-0.812613	0.857908	-0.166143	-0.799585	0.859817	0.111913	-0.692142	1.203152	-0.087529	-0.672521	1.179116	0.013015	-0.648635	1.121068	0.000002	-0.594293	0.708320	-0.290310	-0.551790	0.736163	0.223280										-0.254496	0.069169	-0.384938	-0.214729	0.065293	0.310837	-0.189290	0.062588	0.277058	0.462904	0.079096	0.162076
14223	118.525000	-0.873088	0.609545	0.084274	-0.872570	0.613409	-0.169340	-0.812423	0.857897	-0.166072	-0.799343	0.859833	0.111939	-0.693207	1.202459	-0.087561	-0.673353	1.178705	0.012900	-0.648979	1.120805	-0.000079	-0.594118	0.708439	-0.290232	-0.551692	0.736224	0.223183										-0.254744	0.068953	-0.384805	-0.214738	0.065295	0.310843	-0.189280	0.062569	0.277049	0.462879	0.079067	0.162078
14224	118.533333	-0.872942	0.609673	0.084226	-0.872412	0.613527	-0.169301	-0.812240	0.857897	-0.166014	-0.799099	0.859843	0.111971	-0.694173	1.201806	-0.087672	-0.674171	1.178305	0.012769	-0.649373	1.120598	-0.000072	-0.593947	0.708557	-0.290169	-0.551493	0.736357	0.223252										-0.254698	0.068932	-0.384791	-0.214732	0.065281	0.310844	-0.189276	0.062550	0.277049	0.462854	0.079043	0.162078
14225	118.541667	-0.872774	0.609697	0.084183	-0.872287	0.613642	-0.169273	-0.812038	0.857866	-0.165928	-0.798868	0.859858	0.112014	-0.695191	1.201258	-0.088006	-0.674999	1.177932	0.012677	-0.649763	1.120448	-0.000093	-0.593778	0.708670	-0.290101	-0.551375	0.736430	0.223138										-0.254592	0.069049	-0.384862	-0.214730	0.065273	0.310854	-0.189258	0.062537	0.277047	0.462837	0.079034	0.162080
14226	118.550000	-0.872566	0.609753	0.084157	-0.872112	0.613731	-0.169228	-0.811869	0.857857	-0.165891	-0.798645	0.859860	0.112057	-0.696154	1.200542	-0.087987	-0.675829	1.177572	0.012541	-0.650110	1.120226	-0.000211	-0.593478	0.708923	-0.290272	-0.551163	0.736576	0.223197										-0.254687	0.068925	-0.384796	-0.214731	0.065275	0.310864	-0.189245	0.062520	0.277052	0.462824	0.079017	0.162087
14227	118.558333	-0.872403	0.609828	0.084143	-0.871924	0.613880	-0.169178	-0.811718	0.857830	-0.165828	-0.798447	0.859855	0.112102	-0.697097	1.199949	-0.088126	-0.676630	1.177238	0.012411	-0.650504	1.120082	-0.000216	-0.593320	0.708997	-0.290134	-0.551047	0.736663	0.223085										-0.254682	0.068919	-0.384807	-0.214720	0.065245	0.310858	-0.189264	0.062507	0.277054	0.462806	0.079003	0.162093
14228	118.566667	-0.872245	0.609879	0.084136	-0.871755	0.613938	-0.169143	-0.811559	0.857783	-0.165701	-0.798262	0.859843	0.112145	-0.697957	1.199466	-0.088383	-0.677429	1.176935	0.012315	-0.650931	1.120021	-0.000181	-0.593169	0.709099	-0.290150	-0.550836	0.736819	0.223132										-0.254679	0.068907	-0.384811	-0.214724	0.065252	0.310868	-0.189269	0.062525	0.277068	0.462791	0.078994	0.162099
14229	118.575000	-0.872087	0.609923	0.084127	-0.871544	0.614004	-0.169151	-0.811429	0.857757	-0.165637	-0.798098	0.859816	0.112187	-0.698983	1.199108	-0.088624	-0.678164	1.176667	0.012217	-0.651315	1.119907	-0.000235	-0.593027	0.709184	-0.290066	-0.550664	0.736944	0.223082										-0.254431	0.069114	-0.384943	-0.214713	0.065239	0.310863	-0.189252	0.062542	0.277085	0.462760	0.079048	0.161994
14230	118.583333	-0.872002	0.610078	0.084147	-0.871337	0.614068	-0.169117	-0.811311	0.857697	-0.165561	-0.797957	0.859785	0.112232	-0.699767	1.198417	-0.088564	-0.678882	1.176403	0.012066	-0.651703	1.119804	-0.000287	-0.592892	0.709266	-0.289972	-0.550488	0.737074	0.223025										-0.254671	0.068887	-0.384826	-0.214710	0.065226	0.310859	-0.189251	0.062548	0.277094	0.462784	0.078973	0.162110
14231	118.591667	-0.871774	0.609990	0.084120	-0.871173	0.614116	-0.169087	-0.811243	0.857589	-0.165538	-0.797836	0.859744	0.112272	-0.700536	1.197924	-0.088831	-0.679610	1.176165	0.011921	-0.652087	1.119625	-0.000426	-0.592749	0.709269	-0.289733	-0.550318	0.737203	0.222957										-0.254570	0.069002	-0.384883	-0.214706	0.065223	0.310861	-0.189263	0.062529	0.277084	0.462782	0.078960	0.162099
14232	118.600000	-0.871607	0.610043	0.084111	-0.870985	0.614226	-0.169106	-0.811217	0.857495	-0.165487	-0.797738	0.859707	0.112320	-0.701276	1.197499	-0.089070	-0.680328	1.175934	0.011757	-0.652508	1.119574	-0.000462	-0.592642	0.709321	-0.289624	-0.550164	0.737335	0.222870										-0.254672	0.068874	-0.384805	-0.214704	0.065229	0.310863	-0.189238	0.062524	0.277082	0.462778	0.078955	0.162097
14233	118.608333	-0.871488	0.610084	0.084147	-0.870846	0.614249	-0.169058	-0.811182	0.857388	-0.165409	-0.797680	0.859653	0.112370	-0.702031	1.197010	-0.089330	-0.681009	1.175754	0.011581	-0.652883	1.119495	-0.000572	-0.592518	0.709388	-0.289488	-0.550031	0.737462	0.222772										-0.254638	0.068961	-0.384807	-0.214693	0.065210	0.310862	-0.189244	0.062497	0.277071	0.462757	0.078921	0.162088
14234	118.616667	-0.871364	0.610149	0.084182	-0.870728	0.614294	-0.169019	-0.811159	0.857281	-0.165355	-0.797648	0.859596	0.112427	-0.702768	1.196592	-0.089439	-0.681662	1.175567	0.011374	-0.653218	1.119443	-0.000668	-0.592405	0.709539	-0.289498	-0.549905	0.737597	0.222670										-0.254696	0.068897	-0.384785	-0.214687	0.065205	0.310861	-0.189229	0.062469	0.277054	0.462766	0.078947	0.162102
14235	118.625000	-0.871262	0.610175	0.084221	-0.870566	0.614289	-0.169030	-0.811173	0.857163	-0.165287	-0.797644	0.859536	0.112483	-0.703369	1.196311	-0.089826	-0.682259	1.175537	0.011168	-0.653622	1.119498	-0.000744	-0.592307	0.709499	-0.289215	-0.549795	0.737731	0.222555										-0.254610	0.068871	-0.384765	-0.214680	0.065200	0.310865	-0.189231	0.062453	0.277047	0.462756	0.078939	0.162097
14236	118.633333	-0.871172	0.610185	0.084252	-0.870461	0.614286	-0.169019	-0.811219	0.857029	-0.165248	-0.797662	0.859471	0.112544	-0.703924	1.196103	-0.090075	-0.682806	1.175539	0.010921	-0.653976	1.119589	-0.000812	-0.592237	0.709596	-0.289247	-0.549697	0.737859	0.222446										-0.254642	0.068859	-0.384784	-0.214678	0.065198	0.310867	-0.189223	0.062448	0.277048	0.462750	0.078939	0.162106
14237	118.641667	-0.871036	0.610143	0.084250	-0.870373	0.614246	-0.169024	-0.811325	0.856932	-0.165174	-0.797719	0.859409	0.112602	-0.704416	1.195946	-0.090340	-0.683303	1.175650	0.010671	-0.654369	1.119706	-0.001001	-0.592165	0.709630	-0.289104	-0.549620	0.737982	0.222319										-0.254518	0.068935	-0.384859	-0.214665	0.065185	0.310860	-0.189228	0.062454	0.277049	0.462722	0.078885	0.162083
14238	118.650000	-0.870973	0.610122	0.084278	-0.870256	0.614228	-0.169004	-0.811422	0.856803	-0.165113	-0.797800	0.859352	0.112661	-0.704775	1.195942	-0.090698	-0.683749	1.175874	0.010423	-0.654704	1.119863	-0.001148	-0.592106	0.709650	-0.288978	-0.549550	0.738105	0.222196										-0.254637	0.068843	-0.384790	-0.214658	0.065187	0.310857	-0.189223	0.062460	0.277055	0.462741	0.078927	0.162088
14239	118.658333	-0.870955	0.610106	0.084311	-0.870225	0.614192	-0.169010	-0.811573	0.856657	-0.165057	-0.797916	0.859301	0.112719	-0.705127	1.195987	-0.091075	-0.684158	1.176138	0.010145	-0.655143	1.120204	-0.001295	-0.592065	0.709653	-0.288871	-0.549498	0.738222	0.222058										-0.254637	0.068839	-0.384781	-0.214652	0.065181	0.310847	-0.189211	0.062487	0.277062	0.462723	0.078898	0.162071
14240	118.666667	-0.870958	0.610092	0.084354	-0.870152	0.614153	-0.168995	-0.811740	0.856487	-0.165009	-0.798056	0.859253	0.112775	-0.705381	1.196201	-0.091412	-0.684477	1.176539	0.009848	-0.655523	1.120576	-0.001400	-0.592048	0.709647	-0.288773	-0.549467	0.738338	0.221919										-0.254628	0.068837	-0.384781	-0.214649	0.065196	0.310849	-0.189192	0.062490	0.277060	0.462703	0.078854	0.162054
14241	118.675000	-0.870885	0.610015	0.084377	-0.870141	0.614121	-0.169002	-0.811914	0.856341	-0.164960	-0.798226	0.859201	0.112825	-0.705470	1.196553	-0.091755	-0.684729	1.177061	0.009564	-0.655825	1.120939	-0.001594	-0.592054	0.709653	-0.288675	-0.549462	0.738461	0.221786										-0.254623	0.068835	-0.384773	-0.214648	0.065197	0.310837	-0.189193	0.062478	0.277041	0.462714	0.078918	0.162061
14242	118.683333	-0.870887	0.609975	0.084405	-0.870154	0.614083	-0.168968	-0.812110	0.856212	-0.164923	-0.798414	0.859152	0.112871	-0.705564	1.196977	-0.092128	-0.684931	1.177600	0.009231	-0.656198	1.121462	-0.001741	-0.592077	0.709582	-0.288425	-0.549477	0.738585	0.221650										-0.254625	0.068846	-0.384757	-0.214637	0.065186	0.310830	-0.189190	0.062456	0.277021	0.462711	0.078919	0.162050
14243	118.691667	-0.870942	0.609932	0.084481	-0.870180	0.614019	-0.168961	-0.812329	0.856096	-0.164883	-0.798633	0.859107	0.112916	-0.705534	1.197465	-0.092479	-0.685041	1.178351	0.008965	-0.656549	1.121966	-0.001915	-0.592141	0.709649	-0.288405	-0.549513	0.738729	0.221532										-0.254501	0.068961	-0.384809	-0.214639	0.065188	0.310826	-0.189176	0.062444	0.277011	0.462695	0.078917	0.162052
14244	118.700000	-0.871006	0.609881	0.084539	-0.870191	0.613972	-0.168968	-0.812578	0.855995	-0.164857	-0.798866	0.859065	0.112954	-0.705529	1.198040	-0.092879	-0.685178	1.179092	0.008662	-0.656910	1.122519	-0.002112	-0.592221	0.709630	-0.288249	-0.549575	0.738871	0.221412										-0.254417	0.069078	-0.384814	-0.214641	0.065194	0.310827	-0.189159	0.062442	0.277012	0.462663	0.078832	0.162023
14245	118.708333	-0.871132	0.609926	0.084568	-0.870283	0.613878	-0.168960	-0.812877	0.855842	-0.164780	-0.799124	0.859034	0.112991	-0.705469	1.198737	-0.093155	-0.685281	1.179831	0.008330	-0.657300	1.123114	-0.002280	-0.592354	0.709730	-0.288310	-0.549659	0.739023	0.221299										-0.254636	0.068859	-0.384750	-0.214636	0.065198	0.310825	-0.189167	0.062438	0.277002	0.462677	0.078891	0.162037
14246	118.716667	-0.871227	0.609866	0.084606	-0.870403	0.613814	-0.168981	-0.813137	0.855747	-0.164710	-0.799390	0.859006	0.113017	-0.705405	1.199445	-0.093447	-0.685315	1.180676	0.008022	-0.657711	1.123750	-0.002485	-0.592496	0.709665	-0.288114	-0.549773	0.739172	0.221196										-0.254623	0.068843	-0.384754	-0.214636	0.065199	0.310823	-0.189182	0.062454	0.277012	0.462666	0.078893	0.162036
14247	118.725000	-0.871245	0.609663	0.084579	-0.870536	0.613730	-0.169013	-0.813462	0.855625	-0.164697	-0.799667	0.858988	0.113039	-0.705208	1.200168	-0.093845	-0.685307	1.181414	0.007698	-0.658044	1.124281	-0.002664	-0.592706	0.709704	-0.288229	-0.549925	0.739329	0.221107										-0.254490	0.068959	-0.384814	-0.214634	0.065194	0.310815	-0.189175	0.062491	0.277032	0.462659	0.078896	0.162036
14248	118.733333	-0.871421	0.609630	0.084656	-0.870624	0.613655	-0.168997	-0.813720	0.855525	-0.164743	-0.799953	0.858978	0.113048	-0.705136	1.200724	-0.094123	-0.685261	1.182087	0.007467	-0.658370	1.124740	-0.002869	-0.592889	0.709681	-0.288214	-0.550095	0.739481	0.221023										-0.254617	0.068855	-0.384743	-0.214631	0.065205	0.310819	-0.189178	0.062507	0.277042	0.462644	0.078882	0.162025
14249	118.741667	-0.871562	0.609542	0.084684	-0.870795	0.613577	-0.168977	-0.813999	0.855443	-0.164652	-0.800228	0.858973	0.113038	-0.705015	1.201105	-0.094492	-0.685277	1.182523	0.007160	-0.658656	1.125059	-0.003035	-0.593096	0.709608	-0.288144	-0.550298	0.739611	0.220943										-0.254616	0.068856	-0.384745	-0.214634	0.065210	0.310814	-0.189179	0.062515	0.277041	0.462640	0.078874	0.162022
14250	118.750000	-0.871695	0.609481	0.084687	-0.870913	0.613505	-0.169013	-0.814258	0.855345	-0.164683	-0.800506	0.858988	0.113023	-0.704973	1.201256	-0.094821	-0.685324	1.182735	0.006900	-0.658802	1.125128	-0.003299	-0.593333	0.709588	-0.288234	-0.550519	0.739731	0.220887										-0.254619	0.068857	-0.384747	-0.214638	0.065229	0.310821	-0.189186	0.062500	0.277019	0.462637	0.078869	0.162020
14251	118.758333	-0.871841	0.609424	0.084722	-0.871120	0.613414	-0.168994	-0.814550	0.855254	-0.164721	-0.800782	0.859008	0.112992	-0.705130	1.201185	-0.094938	-0.685475	1.182730	0.006678	-0.659014	1.125178	-0.003451	-0.593598	0.709498	-0.288283	-0.550777	0.739830	0.220851										-0.254495	0.068986	-0.384809	-0.214638	0.065223	0.310813	-0.189166	0.062509	0.277019	0.462616	0.078823	0.162012
14252	118.766667	-0.872020	0.609457	0.084730	-0.871318	0.613307	-0.169006	-0.814785	0.855181	-0.164669	-0.801057	0.859034	0.112952	-0.705348	1.200994	-0.095198	-0.685724	1.182603	0.006460	-0.659175	1.125083	-0.003632	-0.593865	0.709394	-0.288344	-0.550995	0.740048	0.221004										-0.254623	0.068894	-0.384734	-0.214641	0.065235	0.310820	-0.189158	0.062492	0.277007	0.462624	0.078857	0.162032
14253	118.775000	-0.872202	0.609419	0.084722	-0.871514	0.613226	-0.169013	-0.815019	0.855151	-0.164734	-0.801312	0.859071	0.112910	-0.705610	1.200750	-0.095398	-0.686019	1.182329	0.006220	-0.659308	1.124853	-0.003876	-0.594122	0.709292	-0.288426	-0.551272	0.740091	0.221020										-0.254627	0.068906	-0.384738	-0.214638	0.065221	0.310817	-0.189166	0.062477	0.276997	0.462619	0.078847	0.162033
14254	118.783333	-0.872402	0.609284	0.084785	-0.871715	0.613149	-0.169021	-0.815256	0.855116	-0.164767	-0.801554	0.859113	0.112861	-0.705925	1.200479	-0.095798	-0.686392	1.182047	0.005982	-0.659549	1.124653	-0.004100	-0.594399	0.709143	-0.288511	-0.551549	0.740097	0.221044										-0.254646	0.068906	-0.384744	-0.214642	0.065225	0.310823	-0.189162	0.062490	0.277008	0.462616	0.078842	0.162038
14255	118.791667	-0.872573	0.609216	0.084781	-0.871953	0.613065	-0.169012	-0.815495	0.855113	-0.164867	-0.801771	0.859155	0.112800	-0.706323	1.200171	-0.095926	-0.686772	1.181816	0.005823	-0.659830	1.124481	-0.004242	-0.594694	0.708930	-0.288558	-0.551844	0.740012	0.221003										-0.254648	0.068901	-0.384760	-0.214652	0.065229	0.310829	-0.189178	0.062512	0.277025	0.462602	0.078790	0.162024
14256	118.800000	-0.872739	0.609127	0.084777	-0.872141	0.612979	-0.169022	-0.815561	0.855019	-0.164927	-0.801968	0.859190	0.112720	-0.706774	1.199827	-0.096231	-0.687233	1.181447	0.005579	-0.660103	1.124233	-0.004451	-0.594949	0.708738	-0.288621	-0.552130	0.739926	0.220974										-0.254702	0.068913	-0.384786	-0.214661	0.065234	0.310836	-0.189211	0.062527	0.277036	0.462604	0.078832	0.162038
14257	118.808333	-0.872957	0.609195	0.084758	-0.872319	0.612887	-0.169027	-0.815746	0.854922	-0.164930	-0.802149	0.859218	0.112625	-0.707312	1.199389	-0.096351	-0.687748	1.181102	0.005379	-0.660413	1.123962	-0.004641	-0.595190	0.708605	-0.288758	-0.552394	0.739898	0.221016										-0.254667	0.068908	-0.384795	-0.214667	0.065237	0.310840	-0.189220	0.062548	0.277045	0.462595	0.078838	0.162035
14258	118.816667	-0.873140	0.609176	0.084773	-0.872522	0.612821	-0.169055	-0.815882	0.854878	-0.165021	-0.802310	0.859233	0.112522	-0.707915	1.198892	-0.096481	-0.688351	1.180644	0.005160	-0.660750	1.123696	-0.004840	-0.595462	0.708551	-0.289063	-0.552640	0.739878	0.221063										-0.254428	0.069130	-0.384926	-0.214675	0.065240	0.310845	-0.189203	0.062569	0.277058	0.462558	0.078744	0.162000
14259	118.825000	-0.873281	0.609124	0.084747	-0.872703	0.612719	-0.169052	-0.815989	0.854828	-0.165166	-0.802458	0.859247	0.112412	-0.708602	1.198355	-0.096679	-0.688960	1.180186	0.005020	-0.661070	1.123347	-0.005033	-0.595673	0.708452	-0.289243	-0.552855	0.739860	0.221086										-0.254678	0.068910	-0.384805	-0.214678	0.065252	0.310847	-0.189223	0.062564	0.277059	0.462579	0.078828	0.162015
14260	118.833333	-0.873407	0.609093	0.084729	-0.872884	0.612659	-0.169070	-0.816084	0.854763	-0.165267	-0.802595	0.859246	0.112296	-0.709291	1.197836	-0.096844	-0.689630	1.179706	0.004855	-0.661412	1.123039	-0.005210	-0.595878	0.708361	-0.289411	-0.553046	0.739868	0.221119										-0.254733	0.068940	-0.384818	-0.214689	0.065251	0.310852	-0.189225	0.062544	0.277045	0.462567	0.078829	0.162011
14261	118.841667	-0.873555	0.609092	0.084736	-0.873021	0.612606	-0.169085	-0.816189	0.854711	-0.165353	-0.802727	0.859237	0.112177	-0.709996	1.197407	-0.097096	-0.690336	1.179264	0.004666	-0.661816	1.122764	-0.005337	-0.596046	0.708237	-0.289408	-0.553206	0.739889	0.221135										-0.254679	0.068938	-0.384814	-0.214658	0.065221	0.310850	-0.189216	0.062541	0.277048	0.462539	0.078769	0.161992
14262	118.850000	-0.873638	0.609069	0.084704	-0.873146	0.612582	-0.169113	-0.816296	0.854664	-0.165442	-0.802849	0.859222	0.112063	-0.710710	1.196964	-0.097276	-0.691031	1.178934	0.004595	-0.662282	1.122537	-0.005485	-0.596206	0.708232	-0.289567	-0.553351	0.739930	0.221132										-0.254490	0.069115	-0.384983	-0.214690	0.065241	0.310870	-0.189197	0.062519	0.277048	0.462511	0.078697	0.161969
14263	118.858333	-0.873697	0.609004	0.084670	-0.873242	0.612539	-0.169140	-0.816388	0.854606	-0.165527	-0.802963	0.859194	0.111943	-0.711468	1.196567	-0.097344	-0.691730	1.178584	0.004462	-0.662714	1.122256	-0.005624	-0.596351	0.708246	-0.289702	-0.553408	0.740136	0.221267										-0.254708	0.068953	-0.384831	-0.214690	0.065236	0.310876	-0.189222	0.062520	0.277049	0.462518	0.078754	0.161989
14264	118.866667	-0.873746	0.608973	0.084600	-0.873315	0.612490	-0.169177	-0.816469	0.854538	-0.165613	-0.803072	0.859162	0.111826	-0.712194	1.196162	-0.097545	-0.692427	1.178241	0.004326	-0.663225	1.122099	-0.005745	-0.596529	0.708244	-0.289885	-0.553502	0.740216	0.221221										-0.254684	0.068943	-0.384846	-0.214683	0.065219	0.310880	-0.189223	0.062525	0.277063	0.462519	0.078795	0.161994
14265	118.875000	-0.873776	0.608985	0.084569	-0.873361	0.612431	-0.169198	-0.816593	0.854420	-0.165712	-0.803167	0.859121	0.111719	-0.712929	1.195852	-0.097611	-0.693120	1.177974	0.004222	-0.663531	1.121985	-0.005876	-0.596640	0.708311	-0.290050	-0.553584	0.740244	0.221069										-0.254593	0.069054	-0.384929	-0.214694	0.065217	0.310884	-0.189231	0.062553	0.277088	0.462491	0.078743	0.161969
14266	118.883333	-0.873789	0.608962	0.084516	-0.873397	0.612333	-0.169245	-0.816716	0.854336	-0.165847	-0.803264	0.859076	0.111606	-0.713726	1.195497	-0.097560	-0.693818	1.177665	0.004150	-0.664106	1.121763	-0.005892	-0.596744	0.708372	-0.290225	-0.553651	0.740293	0.220900										-0.254738	0.068946	-0.384879	-0.214699	0.065228	0.310901	-0.189232	0.062569	0.277107	0.462485	0.078788	0.161974
14267	118.891667	-0.873786	0.608950	0.084451	-0.873431	0.612323	-0.169318	-0.816784	0.854266	-0.165959	-0.803361	0.859032	0.111500	-0.714455	1.195206	-0.097783	-0.694509	1.177397	0.004039	-0.664560	1.121603	-0.006030	-0.596823	0.708443	-0.290377	-0.553671	0.740412	0.220780										-0.254716	0.068937	-0.384882	-0.214702	0.065225	0.310901	-0.189245	0.062581	0.277119	0.462478	0.078789	0.161960
14268	118.900000	-0.873770	0.608925	0.084426	-0.873438	0.612298	-0.169342	-0.816835	0.854179	-0.166078	-0.803456	0.858983	0.111397	-0.715169	1.194923	-0.097809	-0.695149	1.177141	0.003966	-0.665040	1.121578	-0.006055	-0.596902	0.708522	-0.290525	-0.553680	0.740546	0.220654										-0.254682	0.068934	-0.384887	-0.214706	0.065222	0.310907	-0.189251	0.062564	0.277116	0.462473	0.078783	0.161961
14269	118.908333	-0.873726	0.608932	0.084385	-0.873436	0.612230	-0.169371	-0.816936	0.854087	-0.166138	-0.803551	0.858926	0.111292	-0.715941	1.194632	-0.097800	-0.695767	1.176958	0.003921	-0.665347	1.121474	-0.006152	-0.596972	0.708603	-0.290656	-0.553682	0.740680	0.220520										-0.254682	0.068935	-0.384876	-0.214707	0.065218	0.310917	-0.189236	0.062560	0.277119	0.462451	0.078730	0.161945
14270	118.916667	-0.873629	0.608905	0.084327	-0.873422	0.612167	-0.169397	-0.817012	0.854022	-0.166246	-0.803654	0.858861	0.111190	-0.716586	1.194493	-0.097882	-0.696369	1.176802	0.003909	-0.665846	1.121353	-0.006251	-0.597047	0.708775	-0.290935	-0.553629	0.740953	0.220539										-0.254677	0.068935	-0.384869	-0.214697	0.065197	0.310915	-0.189235	0.062519	0.277100	0.462457	0.078772	0.161969
14271	118.925000	-0.873603	0.608918	0.084310	-0.873411	0.612134	-0.169439	-0.817138	0.853923	-0.166319	-0.803753	0.858792	0.111090	-0.717259	1.194335	-0.097943	-0.696910	1.176692	0.003840	-0.666183	1.121384	-0.006375	-0.597099	0.708849	-0.291031	-0.553626	0.741073	0.220389										-0.254703	0.068942	-0.384880	-0.214695	0.065199	0.310921	-0.189219	0.062514	0.277100	0.462446	0.078767	0.161967
14272	118.933333	-0.873521	0.608898	0.084271	-0.873375	0.612059	-0.169464	-0.817216	0.853853	-0.166412	-0.803855	0.858719	0.110994	-0.717857	1.194247	-0.097951	-0.697408	1.176625	0.003779	-0.666612	1.121343	-0.006439	-0.597142	0.708832	-0.290957	-0.553631	0.741195	0.220231										-0.254681	0.068924	-0.384880	-0.214688	0.065194	0.310921	-0.189199	0.062508	0.277106	0.462451	0.078763	0.161968
14273	118.941667	-0.873392	0.608774	0.084194	-0.873368	0.611999	-0.169528	-0.817331	0.853726	-0.166486	-0.803963	0.858642	0.110898	-0.718415	1.194176	-0.098034	-0.697872	1.176574	0.003710	-0.666950	1.121387	-0.006500	-0.597200	0.708978	-0.291197	-0.553660	0.741247	0.219988										-0.254657	0.068927	-0.384866	-0.214676	0.065186	0.310915	-0.189205	0.062519	0.277113	0.462439	0.078754	0.161967
14274	118.950000	-0.873294	0.608736	0.084122	-0.873330	0.611912	-0.169583	-0.817439	0.853570	-0.166560	-0.804078	0.858568	0.110806	-0.718976	1.194137	-0.098031	-0.698276	1.176556	0.003665	-0.667244	1.121411	-0.006650	-0.597233	0.708951	-0.291070	-0.553694	0.741299	0.219734										-0.254672	0.068902	-0.384887	-0.214668	0.065191	0.310911	-0.189221	0.062515	0.277104	0.462432	0.078763	0.161978
14275	118.958333	-0.873236	0.608721	0.084094	-0.873250	0.611818	-0.169649	-0.817549	0.853447	-0.166664	-0.804193	0.858500	0.110720	-0.719415	1.194176	-0.098068	-0.698623	1.176598	0.003599	-0.667572	1.121571	-0.006657	-0.597270	0.708976	-0.291126	-0.553663	0.741529	0.219708										-0.254664	0.068904	-0.384893	-0.214669	0.065194	0.310907	-0.189208	0.062541	0.277116	0.462400	0.078627	0.161939
14276	118.966667	-0.873241	0.608823	0.084086	-0.873222	0.611751	-0.169693	-0.817659	0.853308	-0.166759	-0.804314	0.858431	0.110635	-0.719899	1.194423	-0.098254	-0.698980	1.176651	0.003508	-0.667776	1.121633	-0.006797	-0.597300	0.709020	-0.291129	-0.553684	0.741627	0.219536										-0.254663	0.068903	-0.384889	-0.214662	0.065197	0.310892	-0.189199	0.062542	0.277106	0.462419	0.078747	0.161978
14277	118.975000	-0.873142	0.608701	0.084058	-0.873164	0.611687	-0.169754	-0.817760	0.853223	-0.166822	-0.804440	0.858368	0.110558	-0.720282	1.194531	-0.098308	-0.699191	1.176841	0.003493	-0.668090	1.121832	-0.006815	-0.597336	0.709032	-0.291132	-0.553711	0.741715	0.219388										-0.254683	0.068905	-0.384889	-0.214656	0.065205	0.310882	-0.189201	0.062536	0.277092	0.462402	0.078684	0.161960
14278	118.983333	-0.873086	0.608722	0.084042	-0.873106	0.611611	-0.169787	-0.817900	0.853104	-0.166861	-0.804574	0.858308	0.110489	-0.720521	1.194723	-0.098370	-0.699381	1.177034	0.003433	-0.668328	1.121985	-0.006933	-0.597368	0.709039	-0.291129	-0.553741	0.741802	0.219242										-0.254405	0.069116	-0.384989	-0.214649	0.065200	0.310880	-0.189203	0.062517	0.277066	0.462388	0.078612	0.161939
14279	118.991667	-0.873080	0.608691	0.084078	-0.873104	0.611552	-0.169798	-0.818074	0.852989	-0.166932	-0.804712	0.858257	0.110423	-0.720613	1.194843	-0.098311	-0.699545	1.177335	0.003372	-0.668550	1.122167	-0.007020	-0.597409	0.709035	-0.291104	-0.553818	0.741762	0.218968										-0.254525	0.069010	-0.384916	-0.214638	0.065203	0.310869	-0.189170	0.062510	0.277061	0.462380	0.078776	0.161881
14280	119.000000	-0.873048	0.608709	0.084062	-0.873135	0.611519	-0.169790	-0.818203	0.852903	-0.167007	-0.804853	0.858222	0.110361	-0.720782	1.195156	-0.098371	-0.699671	1.177593	0.003245	-0.668776	1.122349	-0.007161	-0.597460	0.709023	-0.291080	-0.553813	0.741984	0.218988										-0.254645	0.068907	-0.384850	-0.214624	0.065207	0.310861	-0.189156	0.062493	0.277045	0.462418	0.078719	0.161984
14281	119.008333	-0.873051	0.608679	0.084087	-0.873069	0.611450	-0.169837	-0.818324	0.852816	-0.166985	-0.804996	0.858209	0.110310	-0.720870	1.195446	-0.098493	-0.699756	1.177871	0.003178	-0.669001	1.122561	-0.007264	-0.597522	0.708986	-0.291060	-0.553857	0.742063	0.218874										-0.254524	0.069006	-0.384914	-0.214623	0.065213	0.310853	-0.189153	0.062475	0.277028	0.462403	0.078713	0.161995
14282	119.016667	-0.873074	0.608731	0.084073	-0.873076	0.611422	-0.169853	-0.818437	0.852744	-0.167019	-0.805129	0.858210	0.110257	-0.720952	1.195718	-0.098559	-0.699787	1.178149	0.003062	-0.669185	1.122772	-0.007369	-0.597626	0.708914	-0.291058	-0.553902	0.742130	0.218764										-0.254399	0.069121	-0.384971	-0.214591	0.065187	0.310820	-0.189153	0.062469	0.277007	0.462364	0.078593	0.161951
14283	119.025000	-0.873083	0.608610	0.084094	-0.873113	0.611369	-0.169867	-0.818507	0.852674	-0.167121	-0.805260	0.858233	0.110212	-0.721026	1.195931	-0.098694	-0.699818	1.178369	0.002943	-0.669255	1.122957	-0.007504	-0.597713	0.708847	-0.291051	-0.553959	0.742189	0.218671										-0.254647	0.068888	-0.384852	-0.214586	0.065207	0.310824	-0.189142	0.062504	0.277023	0.462371	0.078657	0.161965
14284	119.033333	-0.873111	0.608595	0.084058	-0.873154	0.611296	-0.169907	-0.818607	0.852624	-0.167174	-0.805380	0.858264	0.110165	-0.721085	1.196101	-0.098798	-0.699818	1.178521	0.002844	-0.669439	1.123063	-0.007542	-0.597805	0.708774	-0.291055	-0.554024	0.742240	0.218597										-0.254694	0.068906	-0.384858	-0.214599	0.065242	0.310824	-0.189141	0.062518	0.277020	0.462386	0.078721	0.161979
14285	119.041667	-0.873191	0.608621	0.084079	-0.873217	0.611257	-0.169911	-0.818687	0.852548	-0.167198	-0.805485	0.858308	0.110129	-0.721116	1.196215	-0.098852	-0.699786	1.178625	0.002763	-0.669339	1.123194	-0.007745	-0.597901	0.708688	-0.291055	-0.554100	0.742279	0.218534										-0.254646	0.068892	-0.384853	-0.214597	0.065237	0.310812	-0.189156	0.062518	0.277005	0.462375	0.078714	0.161968
14286	119.050000	-0.873218	0.608531	0.084092	-0.873260	0.611218	-0.169920	-0.818762	0.852476	-0.167157	-0.805577	0.858362	0.110095	-0.721148	1.196316	-0.098878	-0.699761	1.178708	0.002670	-0.669379	1.123248	-0.007860	-0.598109	0.708537	-0.290920	-0.554177	0.742313	0.218486										-0.254650	0.068897	-0.384847	-0.214594	0.065249	0.310804	-0.189137	0.062538	0.277010	0.462337	0.078597	0.161924
14287	119.058333	-0.873317	0.608586	0.084099	-0.873365	0.611204	-0.169878	-0.818786	0.852482	-0.167240	-0.805647	0.858423	0.110065	-0.721202	1.196418	-0.098822	-0.699706	1.178775	0.002646	-0.669536	1.123217	-0.007883	-0.598195	0.708453	-0.290903	-0.554273	0.742343	0.218464										-0.254642	0.068909	-0.384830	-0.214591	0.065260	0.310804	-0.189131	0.062530	0.276998	0.462367	0.078711	0.161971
14288	119.066667	-0.873414	0.608644	0.084104	-0.873446	0.611189	-0.169846	-0.818840	0.852448	-0.167250	-0.805710	0.858497	0.110042	-0.721330	1.196730	-0.099046	-0.699658	1.178871	0.002621	-0.669553	1.123244	-0.007947	-0.598272	0.708375	-0.290880	-0.554373	0.742371	0.218459										-0.254645	0.068913	-0.384819	-0.214585	0.065253	0.310791	-0.189115	0.062510	0.276975	0.462357	0.078703	0.161973
14289	119.075000	-0.873551	0.608665	0.084177	-0.873486	0.611182	-0.169839	-0.818856	0.852434	-0.167263	-0.805746	0.858576	0.110014	-0.721335	1.196698	-0.098931	-0.699536	1.178924	0.002642	-0.669478	1.123284	-0.008046	-0.598337	0.708292	-0.290865	-0.554472	0.742388	0.218468										-0.254399	0.069134	-0.384931	-0.214583	0.065263	0.310795	-0.189127	0.062496	0.276964	0.462324	0.078580	0.161938
14290	119.083333	-0.873688	0.608684	0.084237	-0.873572	0.611188	-0.169813	-0.818843	0.852491	-0.167279	-0.805768	0.858665	0.109985	-0.721288	1.196671	-0.098815	-0.699429	1.178918	0.002645	-0.669545	1.123237	-0.008046	-0.598386	0.708203	-0.290878	-0.554573	0.742401	0.218489										-0.254647	0.068928	-0.384799	-0.214584	0.065266	0.310791	-0.189108	0.062501	0.276966	0.462321	0.078568	0.161935
14291	119.091667	-0.873772	0.608681	0.084229	-0.873687	0.611150	-0.169789	-0.818847	0.852429	-0.167286	-0.805762	0.858755	0.109953	-0.721419	1.196514	-0.098723	-0.699377	1.178776	0.002638	-0.669450	1.123060	-0.008145	-0.598424	0.708107	-0.290891	-0.554682	0.742402	0.218518										-0.254655	0.068930	-0.384810	-0.214574	0.065264	0.310785	-0.189112	0.062512	0.276968	0.462347	0.078694	0.161979
14292	119.100000	-0.873851	0.608673	0.084216	-0.873761	0.611139	-0.169790	-0.818817	0.852434	-0.167307	-0.805745	0.858849	0.109924	-0.721509	1.196345	-0.098699	-0.699333	1.178539	0.002644	-0.669323	1.122880	-0.008195	-0.598448	0.707997	-0.290935	-0.554781	0.742395	0.218555										-0.254659	0.068928	-0.384820	-0.214584	0.065268	0.310780	-0.189126	0.062509	0.276963	0.462337	0.078692	0.161969
14293	119.108333	-0.873923	0.608668	0.084202	-0.873829	0.611140	-0.169792	-0.818737	0.852457	-0.167331	-0.805774	0.858944	0.109926	-0.721698	1.196135	-0.098507	-0.699267	1.178302	0.002750	-0.669190	1.122756	-0.008146	-0.598478	0.707881	-0.290990	-0.554879	0.742370	0.218595										-0.254662	0.068930	-0.384831	-0.214560	0.065258	0.310774	-0.189126	0.062530	0.276972	0.462286	0.078730	0.161852
14294	119.116667	-0.873994	0.608673	0.084182	-0.873894	0.611157	-0.169791	-0.818636	0.852473	-0.167343	-0.805618	0.859028	0.109864	-0.721925	1.195843	-0.098328	-0.699188	1.178107	0.002907	-0.668980	1.122557	-0.008059	-0.598476	0.707800	-0.291034	-0.554965	0.742333	0.218639										-0.254664	0.068932	-0.384840	-0.214580	0.065274	0.310787	-0.189122	0.062545	0.276987	0.462319	0.078690	0.161964
14295	119.125000	-0.874048	0.608711	0.084135	-0.873967	0.611191	-0.169778	-0.818541	0.852504	-0.167350	-0.805512	0.859106	0.109830	-0.722112	1.195613	-0.098119	-0.699120	1.177874	0.003055	-0.668846	1.122420	-0.007991	-0.598484	0.707722	-0.291080	-0.555041	0.742306	0.218694										-0.254651	0.068957	-0.384813	-0.214587	0.065270	0.310791	-0.189128	0.062551	0.276992	0.462300	0.078619	0.161939
14296	119.133333	-0.874120	0.608775	0.084120	-0.874019	0.611246	-0.169760	-0.818423	0.852534	-0.167354	-0.805398	0.859182	0.109796	-0.722282	1.195391	-0.097914	-0.699076	1.177652	0.003173	-0.668719	1.122302	-0.007906	-0.598486	0.707664	-0.291120	-0.555100	0.742272	0.218751										-0.254678	0.068948	-0.384833	-0.214570	0.065249	0.310779	-0.189141	0.062533	0.276983	0.462281	0.078541	0.161925
[truncated: 6,205 more rows]
[truncated: 288 more columns]
