# Supplementary material for: Musical improvisation enhances interpersonal coordination in subsequent conversation: Motor and speech evidence
Source: PLoS One. 2021 Apr 15;16(4):e0250166. doi: 10.1371/journal.pone.0250166 (PMC8049323; doi:10.1371/journal.pone.0250166)
Supplement: S1 File — (ZIP) [file pone.0250166.s004.zip › HB condition/EDITED_PC 228 T1.csv]

Format Version	1.21	Take Name	PC 228 T1	Capture Frame Rate	180.000000	Export Frame Rate	120.000000	Capture Start Time	2018-07-12 12.31.02 AM	Total Frames in Take	28756	Total Exported Frames	19171	Rotation Type	Quaternion	Length Units	Meters	Coordinate Space	Global
		Marker	Marker	Marker	Marker	Marker	Marker	Marker	Marker	Marker	Marker	Marker	Marker	Marker	Marker	Marker	Marker	Marker	Marker	Marker	Marker	Marker	Marker	Marker	Marker	Marker	Marker	Marker	Marker	Marker	Marker	Marker	Marker	Marker	Marker	Marker	Marker	Marker	Marker	Marker	Marker	Marker	Marker	Marker	Marker	Marker	Marker	Marker	Marker
		Unlabeled:5000	Unlabeled:5000	Unlabeled:5000	Unlabeled:5001	Unlabeled:5001	Unlabeled:5001	Unlabeled:5002	Unlabeled:5002	Unlabeled:5002	Unlabeled:5003	Unlabeled:5003	Unlabeled:5003	Unlabeled:5004	Unlabeled:5004	Unlabeled:5004	Unlabeled:5005	Unlabeled:5005	Unlabeled:5005	Unlabeled:5006	Unlabeled:5006	Unlabeled:5006	Unlabeled:5007	Unlabeled:5007	Unlabeled:5007	Unlabeled:5008	Unlabeled:5008	Unlabeled:5008	Unlabeled:5009	Unlabeled:5009	Unlabeled:5009	Unlabeled:5010	Unlabeled:5010	Unlabeled:5010	Unlabeled:5011	Unlabeled:5011	Unlabeled:5011	Unlabeled:5012	Unlabeled:5012	Unlabeled:5012	Unlabeled:5013	Unlabeled:5013	Unlabeled:5013	Unlabeled:5014	Unlabeled:5014	Unlabeled:5014	Unlabeled:5015	Unlabeled:5015	Unlabeled:5015
		8392B20CF49E35701388	8392B20CF49E35701388	8392B20CF49E35701388	8392B20CF49E35701389	8392B20CF49E35701389	8392B20CF49E35701389	8392B20CF49E3570138A	8392B20CF49E3570138A	8392B20CF49E3570138A	8392B20CF49E3570138B	8392B20CF49E3570138B	8392B20CF49E3570138B	8392B20CF49E3570138C	8392B20CF49E3570138C	8392B20CF49E3570138C	8392B20CF49E3570138D	8392B20CF49E3570138D	8392B20CF49E3570138D	8392B20CF49E3570138E	8392B20CF49E3570138E	8392B20CF49E3570138E	8392B20CF49E3570138F	8392B20CF49E3570138F	8392B20CF49E3570138F	8392B20CF49E35701390	8392B20CF49E35701390	8392B20CF49E35701390	8392B20CF49E35701391	8392B20CF49E35701391	8392B20CF49E35701391	8392B20CF49E35701392	8392B20CF49E35701392	8392B20CF49E35701392	8392B20CF49E35701393	8392B20CF49E35701393	8392B20CF49E35701393	8392B20CF49E35701394	8392B20CF49E35701394	8392B20CF49E35701394	8392B20CF49E35701395	8392B20CF49E35701395	8392B20CF49E35701395	8392B20CF49E35701396	8392B20CF49E35701396	8392B20CF49E35701396	8392B20CF49E35701397	8392B20CF49E35701397	8392B20CF49E35701397
		Position	Position	Position	Position	Position	Position	Position	Position	Position	Position	Position	Position	Position	Position	Position	Position	Position	Position	Position	Position	Position	Position	Position	Position	Position	Position	Position	Position	Position	Position	Position	Position	Position	Position	Position	Position	Position	Position	Position	Position	Position	Position	Position	Position	Position	Position	Position	Position
Frame	Time	X	Y	Z	X	Y	Z	X	Y	Z	X	Y	Z	X	Y	Z	X	Y	Z	X	Y	Z	X	Y	Z	X	Y	Z	X	Y	Z	X	Y	Z	X	Y	Z	X	Y	Z	X	Y	Z	X	Y	Z	X	Y	Z
11970	99.750000	-0.901186	0.556353	-0.079891	-0.889490	0.576139	0.137446	-0.863280	0.855006	-0.075499	-0.848092	0.851862	0.145952	-0.696977	1.133817	-0.065220	-0.684966	0.682523	-0.215342	-0.731855	1.132340	0.034151	-0.661299	0.677641	0.258121	-0.692801	1.084483	0.052781				-0.388055	0.553794	-0.036133	-0.376601	0.576017	0.070266				-0.170698	0.088385	0.130658				0.355556	0.675973	0.142710
11971	99.758333	-0.901176	0.556343	-0.079894	-0.889509	0.576132	0.137447	-0.863325	0.854997	-0.075494	-0.848095	0.851779	0.145820	-0.696951	1.133872	-0.065252	-0.684928	0.682488	-0.215336	-0.731786	1.132529	0.034284	-0.661378	0.677498	0.257897	-0.692729	1.084586	0.052794				-0.388049	0.553795	-0.036055	-0.376616	0.576001	0.070351				-0.170702	0.088385	0.130663				0.355532	0.675966	0.142705
11972	99.766667	-0.901170	0.556334	-0.079896	-0.889527	0.576120	0.137456	-0.863297	0.854960	-0.075518	-0.848053	0.851765	0.145747	-0.696940	1.133881	-0.065316	-0.684891	0.682451	-0.215322	-0.731626	1.132654	0.034249	-0.661337	0.677706	0.258223	-0.692658	1.084695	0.052806				-0.388046	0.553781	-0.035959	-0.376628	0.575999	0.070434				-0.170706	0.088375	0.130669				0.355511	0.675963	0.142694
11973	99.775000	-0.901155	0.556330	-0.079897	-0.889545	0.576105	0.137470	-0.863303	0.854936	-0.075514	-0.848155	0.851871	0.145947	-0.696932	1.133927	-0.065249	-0.684854	0.682422	-0.215301	-0.731484	1.132787	0.034250	-0.661395	0.677662	0.258168	-0.692575	1.084789	0.052836				-0.388041	0.553810	-0.035850	-0.376643	0.576017	0.070511				-0.170700	0.088389	0.130659				0.355502	0.675976	0.142691
11974	99.783333	-0.901138	0.556322	-0.079891	-0.889571	0.576090	0.137482	-0.863304	0.854909	-0.075505	-0.848181	0.851805	0.145883	-0.696924	1.133936	-0.065251	-0.684819	0.682399	-0.215285	-0.731346	1.132916	0.034259	-0.661376	0.677764	0.258328	-0.692504	1.084884	0.052860				-0.388182	0.553575	-0.035521	-0.376652	0.576056	0.070594				-0.170711	0.088380	0.130665				0.355501	0.675987	0.142689
11975	99.791667	-0.901124	0.556321	-0.079882	-0.889611	0.576069	0.137505	-0.863314	0.854874	-0.075484	-0.848177	0.851782	0.145835	-0.696905	1.133935	-0.065277	-0.684785	0.682358	-0.215254	-0.731267	1.133077	0.034384	-0.661392	0.677786	0.258382	-0.692393	1.084967	0.052860				-0.388157	0.553608	-0.035439	-0.376659	0.576115	0.070672				-0.170710	0.088380	0.130656				0.355511	0.675989	0.142675
11976	99.800000	-0.901102	0.556314	-0.079877	-0.889659	0.576048	0.137524	-0.863319	0.854843	-0.075472	-0.848153	0.851777	0.145783	-0.696925	1.133930	-0.065253	-0.684754	0.682323	-0.215224	-0.731135	1.133184	0.034349	-0.661408	0.677801	0.258437	-0.692653	1.085384	0.053152				-0.388128	0.553640	-0.035350	-0.376665	0.576194	0.070744				-0.170709	0.088369	0.130650				0.355512	0.675991	0.142652
11977	99.808333	-0.901075	0.556310	-0.079876	-0.889720	0.576032	0.137541	-0.863294	0.854818	-0.075497	-0.848246	0.851826	0.145875	-0.696918	1.133929	-0.065258	-0.684729	0.682277	-0.215196	-0.731031	1.133339	0.034433	-0.661429	0.677818	0.258491	-0.692284	1.085204	0.053030				-0.388092	0.553700	-0.035271	-0.376667	0.576291	0.070814				-0.170713	0.088357	0.130639				0.355512	0.676001	0.142644
11978	99.816667	-0.901039	0.556308	-0.079883	-0.889792	0.576014	0.137552	-0.863289	0.854795	-0.075511	-0.848346	0.851883	0.145965	-0.696955	1.133916	-0.065207	-0.684700	0.682225	-0.215165	-0.730952	1.133495	0.034532	-0.661454	0.677835	0.258535	-0.692469	1.085581	0.053235				-0.388053	0.553761	-0.035191	-0.376669	0.576405	0.070891				-0.170708	0.088353	0.130621				0.355520	0.676010	0.142634
11979	99.825000	-0.901001	0.556305	-0.079891	-0.889881	0.576006	0.137553	-0.863276	0.854763	-0.075565	-0.848326	0.851810	0.145756	-0.696972	1.133931	-0.065195	-0.684693	0.682209	-0.215246	-0.730862	1.133667	0.034702	-0.661481	0.677864	0.258581	-0.692396	1.085693	0.053344				-0.388007	0.553849	-0.035115	-0.376664	0.576551	0.070966				-0.170715	0.088329	0.130613				0.355531	0.676020	0.142628
11980	99.833333	-0.900958	0.556304	-0.079912	-0.889981	0.576006	0.137539	-0.863259	0.854742	-0.075595	-0.848402	0.851834	0.145726	-0.697034	1.133951	-0.065114	-0.684671	0.682152	-0.215210	-0.730682	1.133810	0.034714	-0.661518	0.677896	0.258609	-0.692333	1.085818	0.053456				-0.387957	0.553945	-0.035027	-0.376665	0.576703	0.071048				-0.170716	0.088314	0.130591				0.355542	0.676032	0.142627
11981	99.841667	-0.900912	0.556309	-0.079944	-0.890164	0.576056	0.137562	-0.863240	0.854736	-0.075605	-0.848601	0.851912	0.145827	-0.697104	1.133984	-0.065030	-0.684649	0.682085	-0.215180	-0.730583	1.133991	0.034833	-0.661573	0.677927	0.258629	-0.692272	1.085979	0.053563				-0.387825	0.554184	-0.035060	-0.376671	0.576854	0.071122				-0.170711	0.088286	0.130555				0.355549	0.676038	0.142620
11982	99.850000	-0.900715	0.556250	-0.080011	-0.890211	0.576017	0.137475	-0.863217	0.854704	-0.075684	-0.848595	0.851919	0.145632	-0.697175	1.134043	-0.064945	-0.684620	0.682017	-0.215149	-0.730484	1.134182	0.034982	-0.661637	0.677962	0.258639	-0.692221	1.086138	0.053697				-0.387856	0.554204	-0.034816	-0.376687	0.577012	0.071198				-0.170706	0.088257	0.130514				0.355559	0.676046	0.142616
11983	99.858333	-0.900792	0.556303	-0.080049	-0.890399	0.576059	0.137482	-0.863193	0.854688	-0.075744	-0.848735	0.851965	0.145581	-0.697248	1.134116	-0.064904	-0.684576	0.681926	-0.215065	-0.730409	1.134414	0.035180	-0.661713	0.677998	0.258644	-0.692148	1.086272	0.053807				-0.387805	0.554318	-0.034706	-0.376702	0.577169	0.071289				-0.170704	0.088230	0.130475				0.355574	0.676055	0.142604
11984	99.866667	-0.900754	0.556298	-0.080099	-0.890560	0.576134	0.137490	-0.863165	0.854668	-0.075808	-0.849056	0.852098	0.145734	-0.697350	1.134220	-0.064736	-0.684541	0.681889	-0.215091	-0.730303	1.134602	0.035318	-0.661811	0.678036	0.258634	-0.692089	1.086432	0.053934				-0.387759	0.554441	-0.034588	-0.376722	0.577333	0.071381				-0.170697	0.088207	0.130448				0.355583	0.676064	0.142592
11985	99.875000	-0.900616	0.556228	-0.080161	-0.890647	0.576121	0.137439	-0.863090	0.854632	-0.075884	-0.849038	0.852036	0.145548	-0.697447	1.134330	-0.064659	-0.684470	0.681780	-0.214950	-0.730195	1.134795	0.035526	-0.661917	0.678070	0.258611	-0.692029	1.086583	0.054068				-0.387711	0.554557	-0.034464	-0.376756	0.577493	0.071481				-0.170686	0.088192	0.130412				0.355593	0.676070	0.142578
11986	99.883333	-0.900608	0.556239	-0.080194	-0.890569	0.576041	0.137304	-0.863092	0.854634	-0.075958	-0.849168	0.852108	0.145384	-0.697533	1.134441	-0.064582	-0.684407	0.681733	-0.214932	-0.730112	1.134993	0.035742	-0.662036	0.678101	0.258574	-0.691962	1.086716	0.054215				-0.387666	0.554665	-0.034341	-0.376860	0.577774	0.071564				-0.170679	0.088153	0.130382				0.355592	0.676075	0.142570
11987	99.891667	-0.900637	0.556226	-0.080260	-0.890624	0.576031	0.137266	-0.863057	0.854605	-0.076055	-0.849386	0.852197	0.145406	-0.697637	1.134572	-0.064418	-0.684330	0.681680	-0.214905	-0.730054	1.135188	0.035946	-0.662167	0.678123	0.258520	-0.691891	1.086828	0.054357				-0.387628	0.554759	-0.034211	-0.376896	0.577927	0.071675				-0.170673	0.088120	0.130349				0.355597	0.676077	0.142554
11988	99.900000	-0.900675	0.556262	-0.080279	-0.890668	0.576024	0.137233	-0.862932	0.854549	-0.076149	-0.849606	0.852293	0.145430	-0.697768	1.134708	-0.064218	-0.684236	0.681641	-0.214881	-0.729976	1.135361	0.036118	-0.662306	0.678146	0.258456	-0.691843	1.086948	0.054477				-0.387435	0.555060	-0.034303	-0.376936	0.578070	0.071772				-0.170672	0.088082	0.130309				0.355592	0.676076	0.142547
11989	99.908333	-0.900589	0.556209	-0.080315	-0.890700	0.576020	0.137201	-0.862959	0.854562	-0.076239	-0.849574	0.852287	0.145192	-0.697892	1.134851	-0.064067	-0.684143	0.681608	-0.214863	-0.729908	1.135561	0.036358	-0.662457	0.678175	0.258381	-0.691842	1.087108	0.054626				-0.387490	0.554984	-0.034038	-0.376973	0.578200	0.071862				-0.170664	0.088033	0.130258				0.355587	0.676076	0.142538
11990	99.916667	-0.900609	0.556220	-0.080338	-0.890737	0.576017	0.137173	-0.862976	0.854583	-0.076358	-0.849700	0.852241	0.144996	-0.697995	1.135024	-0.063950	-0.684044	0.681575	-0.214847	-0.729888	1.135780	0.036744	-0.662618	0.678187	0.258289	-0.691788	1.087225	0.054743				-0.387370	0.555189	-0.034021	-0.377011	0.578315	0.071949				-0.170645	0.087990	0.130194				0.355587	0.676075	0.142525
11991	99.925000	-0.900501	0.556121	-0.080427	-0.890762	0.576024	0.137137	-0.862839	0.854515	-0.076490	-0.849882	0.852314	0.145016	-0.698138	1.135192	-0.063762	-0.683941	0.681554	-0.214835	-0.729778	1.135927	0.036825	-0.662784	0.678194	0.258175	-0.691770	1.087370	0.054930				-0.387333	0.555234	-0.033907	-0.377052	0.578407	0.072011				-0.170634	0.087938	0.130124				0.355591	0.676085	0.142511
11992	99.933333	-0.900487	0.556106	-0.080473	-0.890788	0.576036	0.137098	-0.862811	0.854488	-0.076634	-0.849977	0.852347	0.144901	-0.698401	1.135304	-0.063588	-0.683838	0.681535	-0.214828	-0.729707	1.136094	0.037045	-0.662946	0.678200	0.258051	-0.691745	1.087484	0.055055				-0.387286	0.555270	-0.033789	-0.377085	0.578525	0.072105				-0.170611	0.087895	0.130060				0.355603	0.676092	0.142493
11993	99.941667	-0.900491	0.556143	-0.080487	-0.890815	0.576047	0.137052	-0.862810	0.854486	-0.076747	-0.850017	0.852331	0.144673	-0.698532	1.135501	-0.063428	-0.683734	0.681528	-0.214828	-0.729661	1.136265	0.037288	-0.663109	0.678190	0.257926	-0.691711	1.087562	0.055184				-0.387252	0.555261	-0.033682	-0.377197	0.578626	0.072218				-0.170597	0.087847	0.130000				0.355607	0.676101	0.142478
11994	99.950000	-0.900414	0.556091	-0.080562	-0.890845	0.576063	0.136992	-0.862759	0.854469	-0.076864	-0.850091	0.852324	0.144508	-0.698654	1.135702	-0.063271	-0.683629	0.681520	-0.214831	-0.729583	1.136354	0.037450	-0.663255	0.678182	0.257797	-0.691627	1.087634	0.055306				-0.387349	0.555107	-0.033372	-0.377157	0.578672	0.072220				-0.170581	0.087807	0.129941				0.355614	0.676112	0.142457
11995	99.958333	-0.900386	0.556073	-0.080623	-0.890871	0.576075	0.136926	-0.862727	0.854454	-0.076985	-0.850234	0.852375	0.144474	-0.698822	1.135875	-0.063055	-0.683531	0.681522	-0.214846	-0.729568	1.136510	0.037804	-0.663399	0.678163	0.257654	-0.691579	1.087683	0.055430				-0.387306	0.555131	-0.033289	-0.377179	0.578754	0.072278				-0.170573	0.087772	0.129904				0.355616	0.676118	0.142444
11996	99.966667	-0.900377	0.556067	-0.080695	-0.890895	0.576084	0.136860	-0.862699	0.854443	-0.077103	-0.850371	0.852369	0.144381	-0.698951	1.136064	-0.062883	-0.683438	0.681520	-0.214868	-0.729543	1.136615	0.038044	-0.663532	0.678140	0.257505	-0.691529	1.087715	0.055538				-0.387255	0.555146	-0.033219	-0.377198	0.578830	0.072329				-0.170570	0.087737	0.129875				0.355621	0.676124	0.142432
11997	99.975000	-0.900377	0.556110	-0.080737	-0.890916	0.576087	0.136795	-0.862706	0.854443	-0.077219	-0.850356	0.852347	0.144137	-0.699094	1.136239	-0.062693	-0.683352	0.681521	-0.214898	-0.729524	1.136712	0.038339	-0.663652	0.678126	0.257352	-0.691528	1.087776	0.055676				-0.387211	0.555166	-0.033166	-0.377286	0.578890	0.072397				-0.170557	0.087728	0.129848				0.355630	0.676133	0.142424
11998	99.983333	-0.900362	0.556097	-0.080800	-0.891091	0.576174	0.136837	-0.862666	0.854423	-0.077331	-0.850431	0.852356	0.144019	-0.699178	1.136385	-0.062657	-0.683274	0.681522	-0.214934	-0.729537	1.136815	0.038679	-0.663759	0.678088	0.257188	-0.691488	1.087766	0.055771				-0.387128	0.555187	-0.033153	-0.377214	0.578924	0.072362				-0.170558	0.087709	0.129832				0.355641	0.676140	0.142413
11999	99.991667	-0.900273	0.556025	-0.080884	-0.891001	0.576153	0.136738	-0.862637	0.854412	-0.077473	-0.850495	0.852361	0.143905	-0.699312	1.136576	-0.062405	-0.683196	0.681525	-0.214978	-0.729449	1.136803	0.038691	-0.663822	0.678024	0.256942	-0.691453	1.087766	0.055831				-0.387106	0.555203	-0.033123	-0.377289	0.578960	0.072395				-0.170559	0.087702	0.129809				0.355655	0.676151	0.142405
12000	100.000000	-0.900283	0.555994	-0.080919	-0.890922	0.576098	0.136635	-0.862642	0.854387	-0.077608	-0.850551	0.852371	0.143801	-0.699293	1.136758	-0.062232	-0.683137	0.681521	-0.215030	-0.729418	1.136828	0.038863	-0.663875	0.677979	0.256716	-0.691442	1.087800	0.055933				-0.386935	0.555403	-0.033348	-0.377201	0.578968	0.072332				-0.170553	0.087696	0.129795				0.355673	0.676161	0.142402
12001	100.008333	-0.900344	0.556060	-0.080930	-0.890905	0.576100	0.136605	-0.862641	0.854363	-0.077710	-0.850412	0.852230	0.143559	-0.699470	1.136892	-0.062177	-0.683096	0.681520	-0.215090	-0.729425	1.136861	0.039072	-0.663924	0.677965	0.256575	-0.691373	1.087734	0.055883				-0.387021	0.555247	-0.033163	-0.377333	0.579000	0.072394				-0.170556	0.087700	0.129801				0.355706	0.676175	0.142403
12002	100.016667	-0.900281	0.555997	-0.080974	-0.891046	0.576193	0.136685	-0.862659	0.854352	-0.077796	-0.850627	0.852377	0.143619	-0.699535	1.137039	-0.062081	-0.683058	0.681517	-0.215143	-0.729402	1.136855	0.039135	-0.664003	0.678040	0.256618	-0.691384	1.087757	0.055990				-0.386991	0.555263	-0.033197	-0.377308	0.578992	0.072357				-0.170550	0.087708	0.129807				0.355734	0.676185	0.142408
12003	100.025000	-0.900316	0.555973	-0.080972	-0.891011	0.576200	0.136666	-0.862677	0.854333	-0.077869	-0.850641	0.852370	0.143540	-0.699589	1.137186	-0.061993	-0.683035	0.681519	-0.215207	-0.729370	1.136858	0.039220	-0.663995	0.677997	0.256430	-0.691362	1.087698	0.055975				-0.386976	0.555277	-0.033254	-0.377282	0.578967	0.072317				-0.170548	0.087730	0.129821				0.355765	0.676197	0.142410
12004	100.033333	-0.900417	0.555988	-0.080967	-0.890807	0.576109	0.136548	-0.862707	0.854314	-0.077934	-0.850647	0.852358	0.143477	-0.699664	1.137300	-0.061879	-0.683023	0.681519	-0.215276	-0.729319	1.136855	0.039282	-0.664019	0.678024	0.256420	-0.691347	1.087676	0.055986				-0.386967	0.555286	-0.033323	-0.377255	0.578923	0.072262				-0.170551	0.087739	0.129852				0.355796	0.676206	0.142420
12005	100.041667	-0.900411	0.555948	-0.080982	-0.890850	0.576156	0.136597	-0.862744	0.854299	-0.077982	-0.850683	0.852358	0.143480	-0.699635	1.137455	-0.061821	-0.683028	0.681511	-0.215356	-0.729308	1.136843	0.039342	-0.664002	0.678024	0.256354	-0.691290	1.087609	0.055908				-0.386973	0.555272	-0.033404	-0.377151	0.578829	0.072147				-0.170556	0.087761	0.129879				0.355820	0.676210	0.142425
12006	100.050000	-0.900409	0.555903	-0.080991	-0.890726	0.576111	0.136536	-0.862766	0.854276	-0.078021	-0.850749	0.852353	0.143537	-0.699639	1.137602	-0.061730	-0.683050	0.681504	-0.215435	-0.729337	1.136866	0.039476	-0.663932	0.677932	0.256143	-0.691291	1.087571	0.055903				-0.386990	0.555246	-0.033504	-0.377051	0.578724	0.072023				-0.170568	0.087773	0.129920				0.355835	0.676206	0.142443
12007	100.058333	-0.900435	0.555886	-0.080972	-0.890765	0.576149	0.136594	-0.862822	0.854263	-0.078042	-0.850598	0.852302	0.143367	-0.699668	1.137705	-0.061688	-0.683088	0.681510	-0.215509	-0.729312	1.136896	0.039544	-0.663930	0.678009	0.256270	-0.691293	1.087557	0.055901				-0.387018	0.555214	-0.033605	-0.377109	0.578644	0.071996				-0.170572	0.087808	0.129950				0.355851	0.676217	0.142448
12008	100.066667	-0.900566	0.555919	-0.080955	-0.890635	0.576096	0.136550	-0.862958	0.854284	-0.078042	-0.850310	0.851988	0.143121	-0.699768	1.137780	-0.061712	-0.683139	0.681515	-0.215579	-0.729278	1.136877	0.039551	-0.663873	0.678011	0.256262	-0.691267	1.087524	0.055859				-0.387063	0.555170	-0.033717	-0.377017	0.578510	0.071865				-0.170586	0.087841	0.129994				0.355848	0.676220	0.142446
12009	100.075000	-0.900586	0.555878	-0.080924	-0.890668	0.576127	0.136626	-0.863034	0.854280	-0.078027	-0.850510	0.852255	0.143381	-0.699763	1.137868	-0.061708	-0.683208	0.681410	-0.215659	-0.729257	1.136918	0.039616	-0.663810	0.678006	0.256270	-0.691213	1.087445	0.055759				-0.387113	0.555126	-0.033838	-0.377011	0.578382	0.071781				-0.170592	0.087879	0.130038				0.355850	0.676221	0.142473
12010	100.083333	-0.900557	0.555798	-0.080921	-0.890536	0.576071	0.136600	-0.863113	0.854273	-0.077995	-0.850573	0.852260	0.143558	-0.699774	1.137959	-0.061690	-0.683312	0.681421	-0.215730	-0.729228	1.136944	0.039636	-0.663695	0.677919	0.256132	-0.691193	1.087439	0.055727				-0.387205	0.555068	-0.033941	-0.377016	0.578240	0.071696				-0.170613	0.087904	0.130092				0.355876	0.676220	0.142501
12011	100.091667	-0.900669	0.555824	-0.080869	-0.890480	0.576052	0.136633	-0.863185	0.854238	-0.077945	-0.850290	0.852073	0.143391	-0.699789	1.138045	-0.061662	-0.683423	0.681494	-0.215795	-0.729188	1.136978	0.039661	-0.663650	0.678010	0.256336	-0.691170	1.087443	0.055701				-0.387205	0.555115	-0.034199	-0.377023	0.578088	0.071606				-0.170617	0.087958	0.130135				0.355884	0.676230	0.142482
12012	100.100000	-0.900773	0.555893	-0.080806	-0.890434	0.576038	0.136679	-0.863301	0.854257	-0.077879	-0.850039	0.851892	0.143276	-0.699697	1.138187	-0.061621	-0.683536	0.681434	-0.215759	-0.729137	1.137027	0.039664	-0.663555	0.678014	0.256394	-0.691142	1.087454	0.055668				-0.387366	0.554948	-0.034236	-0.377033	0.577917	0.071506				-0.170625	0.087997	0.130186				0.355869	0.676239	0.142451
12013	100.108333	-0.900774	0.555819	-0.080766	-0.890386	0.576023	0.136724	-0.863408	0.854250	-0.077794	-0.850082	0.852023	0.143481	-0.699708	1.138282	-0.061615	-0.683672	0.681455	-0.215813	-0.729097	1.137070	0.039691	-0.663451	0.678024	0.256471	-0.691105	1.087473	0.055636				-0.387458	0.554877	-0.034368	-0.377055	0.577738	0.071411				-0.170635	0.088040	0.130237				0.355868	0.676249	0.142425
12014	100.116667	-0.900877	0.555845	-0.080702	-0.890341	0.576009	0.136773	-0.863513	0.854244	-0.077699	-0.849844	0.851846	0.143442	-0.699721	1.138379	-0.061597	-0.683819	0.681474	-0.215863	-0.729060	1.137132	0.039751	-0.663297	0.677957	0.256400	-0.691074	1.087498	0.055601				-0.387569	0.554758	-0.034496	-0.377009	0.577440	0.071352				-0.170645	0.088083	0.130278				0.355880	0.676256	0.142395
12015	100.125000	-0.900889	0.555829	-0.080629	-0.890304	0.576002	0.136827	-0.863608	0.854256	-0.077570	-0.849884	0.851964	0.143675	-0.699705	1.138470	-0.061618	-0.683975	0.681489	-0.215909	-0.728966	1.137215	0.039689	-0.663227	0.678060	0.256666	-0.691082	1.087602	0.055636				-0.387681	0.554673	-0.034631	-0.377052	0.577244	0.071260				-0.170654	0.088115	0.130328				0.355882	0.676267	0.142360
12016	100.133333	-0.900971	0.555852	-0.080570	-0.890265	0.575994	0.136888	-0.863785	0.854298	-0.077395	-0.849917	0.852082	0.143914	-0.699677	1.138560	-0.061742	-0.684138	0.681500	-0.215945	-0.728921	1.137311	0.039702	-0.663109	0.678086	0.256781	-0.691021	1.087600	0.055540				-0.387801	0.554576	-0.034757	-0.377100	0.577045	0.071179				-0.170671	0.088152	0.130376				0.355881	0.676270	0.142331
12017	100.141667	-0.901016	0.555855	-0.080502	-0.890237	0.575989	0.136947	-0.863766	0.854256	-0.077268	-0.849875	0.852103	0.144123	-0.699748	1.138615	-0.061794	-0.684306	0.681519	-0.215981	-0.728842	1.137398	0.039689	-0.662944	0.678040	0.256752	-0.690973	1.087677	0.055527				-0.387931	0.554489	-0.034905	-0.377159	0.576833	0.071098				-0.170673	0.088197	0.130417				0.355888	0.676273	0.142325
12018	100.150000	-0.901059	0.555863	-0.080429	-0.890205	0.575980	0.137007	-0.863895	0.854278	-0.077131	-0.849843	0.852206	0.144411	-0.699754	1.138724	-0.061709	-0.684482	0.681533	-0.216004	-0.728741	1.137485	0.039697	-0.662867	0.678162	0.257054	-0.690933	1.087756	0.055510				-0.388062	0.554387	-0.035036	-0.377223	0.576624	0.071016				-0.170686	0.088236	0.130472				0.355887	0.676279	0.142335
12019	100.158333	-0.901123	0.555888	-0.080348	-0.890183	0.575971	0.137076	-0.864083	0.854331	-0.076982	-0.849514	0.851994	0.144299	-0.699736	1.138799	-0.061726	-0.684662	0.681556	-0.216027	-0.728712	1.137601	0.039801	-0.662744	0.678233	0.257225	-0.690881	1.087784	0.055479				-0.388036	0.554511	-0.035399	-0.377294	0.576413	0.070941				-0.170688	0.088283	0.130508				0.355888	0.676274	0.142354
12020	100.166667	-0.901202	0.555899	-0.080266	-0.890172	0.575954	0.137146	-0.864142	0.854333	-0.076839	-0.849619	0.852171	0.144662	-0.699661	1.138920	-0.061684	-0.684853	0.681594	-0.216145	-0.728618	1.137666	0.039790	-0.662626	0.678270	0.257379	-0.690832	1.087856	0.055484				-0.388186	0.554422	-0.035497	-0.377365	0.576202	0.070871				-0.170700	0.088321	0.130559				0.355880	0.676268	0.142387
12021	100.175000	-0.901206	0.555880	-0.080210	-0.890154	0.575944	0.137216	-0.864221	0.854354	-0.076665	-0.849441	0.852097	0.144701	-0.699705	1.138958	-0.061697	-0.685028	0.681606	-0.216154	-0.728498	1.137742	0.039726	-0.662464	0.678217	0.257376	-0.690775	1.087917	0.055479				-0.388500	0.554099	-0.035345	-0.377444	0.576013	0.070822				-0.170709	0.088359	0.130604				0.355867	0.676258	0.142422
12022	100.183333	-0.901285	0.555939	-0.080105	-0.890124	0.575933	0.137292	-0.864297	0.854361	-0.076511	-0.849264	0.852052	0.144731	-0.699682	1.139039	-0.061649	-0.685191	0.681616	-0.216169	-0.728423	1.137859	0.039829	-0.662479	0.678267	0.257796	-0.690712	1.087956	0.055485				-0.388670	0.554004	-0.035407	-0.377524	0.575831	0.070789				-0.170720	0.088383	0.130650				0.355859	0.676250	0.142461
12023	100.191667	-0.901322	0.555954	-0.080024	-0.890125	0.575917	0.137367	-0.864383	0.854359	-0.076347	-0.849238	0.852076	0.144954	-0.699680	1.139084	-0.061643	-0.685357	0.681621	-0.216181	-0.728345	1.137937	0.039878	-0.662375	0.678309	0.257972	-0.690631	1.087980	0.055475				-0.388820	0.553903	-0.035445	-0.377600	0.575663	0.070761				-0.170722	0.088412	0.130682				0.355854	0.676239	0.142494
12024	100.200000	-0.901261	0.555894	-0.079969	-0.890115	0.575906	0.137440	-0.864444	0.854358	-0.076213	-0.849072	0.852041	0.145006	-0.699697	1.139114	-0.061609	-0.685502	0.681621	-0.216193	-0.728260	1.137976	0.039929	-0.662278	0.678350	0.258149	-0.690578	1.088020	0.055522				-0.388963	0.553812	-0.035482	-0.377681	0.575515	0.070733				-0.170736	0.088434	0.130705				0.355847	0.676222	0.142520
12025	100.208333	-0.901313	0.555946	-0.079870	-0.890278	0.575957	0.137603	-0.864497	0.854360	-0.076090	-0.848965	0.852056	0.145156	-0.699702	1.139135	-0.061583	-0.685624	0.681612	-0.216206	-0.728200	1.138048	0.039998	-0.662148	0.678435	0.258278	-0.690500	1.088050	0.055544				-0.389101	0.553718	-0.035504	-0.377755	0.575393	0.070707				-0.170738	0.088447	0.130715				0.355839	0.676217	0.142546
12026	100.216667	-0.901426	0.555960	-0.079798	-0.890141	0.575873	0.137574	-0.864603	0.854386	-0.075959	-0.848913	0.852047	0.145258	-0.699690	1.139146	-0.061584	-0.685732	0.681600	-0.216217	-0.728110	1.138086	0.040029	-0.662029	0.678522	0.258403	-0.690413	1.088066	0.055598				-0.389081	0.553844	-0.035724	-0.377826	0.575303	0.070694				-0.170737	0.088462	0.130719				0.355838	0.676207	0.142553
12027	100.225000	-0.901367	0.555965	-0.079755	-0.890180	0.575857	0.137627	-0.864640	0.854385	-0.075838	-0.848691	0.851934	0.145230	-0.699692	1.139156	-0.061547	-0.685818	0.681579	-0.216225	-0.728032	1.138132	0.040100	-0.661975	0.678568	0.258563	-0.690342	1.088082	0.055635				-0.389175	0.553777	-0.035736	-0.377890	0.575242	0.070695				-0.170742	0.088465	0.130724				0.355844	0.676207	0.142547
12028	100.233333	-0.901322	0.555947	-0.079724	-0.890231	0.575849	0.137667	-0.864673	0.854384	-0.075730	-0.848573	0.851924	0.145276	-0.699692	1.139167	-0.061503	-0.685887	0.681561	-0.216225	-0.727951	1.138181	0.040181	-0.661936	0.678611	0.258708	-0.690268	1.088104	0.055678				-0.389406	0.553531	-0.035506	-0.377951	0.575200	0.070712				-0.170747	0.088465	0.130721				0.355856	0.676213	0.142520
12029	100.241667	-0.901342	0.555975	-0.079693	-0.890361	0.575871	0.137740	-0.864681	0.854350	-0.075643	-0.848572	0.851906	0.145389	-0.699695	1.139184	-0.061450	-0.685936	0.681537	-0.216222	-0.727864	1.138207	0.040277	-0.661905	0.678644	0.258841	-0.690188	1.088125	0.055732				-0.389379	0.553640	-0.035580	-0.378001	0.575199	0.070751				-0.170740	0.088464	0.130694				0.355865	0.676224	0.142487
12030	100.250000	-0.901296	0.555965	-0.079688	-0.890341	0.575828	0.137713	-0.864705	0.854363	-0.075576	-0.848636	0.852015	0.145594	-0.699762	1.139142	-0.061403	-0.685963	0.681517	-0.216218	-0.727762	1.138249	0.040359	-0.661894	0.678690	0.258969	-0.690115	1.088170	0.055807				-0.389343	0.553761	-0.035636	-0.378045	0.575203	0.070787				-0.170738	0.088443	0.130677				0.355875	0.676241	0.142442
12031	100.258333	-0.901298	0.555997	-0.079687	-0.890401	0.575819	0.137722	-0.864652	0.854333	-0.075550	-0.848592	0.851943	0.145496	-0.699759	1.139166	-0.061329	-0.685957	0.681491	-0.216226	-0.727677	1.138297	0.040464	-0.661987	0.678600	0.259109	-0.690046	1.088195	0.055881				-0.389532	0.553559	-0.035330	-0.378086	0.575257	0.070865				-0.170723	0.088427	0.130641				0.355889	0.676255	0.142400
12032	100.266667	-0.901238	0.555982	-0.079703	-0.890462	0.575819	0.137722	-0.864636	0.854313	-0.075546	-0.848964	0.852184	0.145773	-0.699791	1.139205	-0.061203	-0.685936	0.681465	-0.216232	-0.727597	1.138377	0.040577	-0.662005	0.678612	0.259173	-0.689976	1.088227	0.055940				-0.389521	0.553568	-0.035248	-0.378117	0.575315	0.070932				-0.170731	0.088387	0.130621				0.355899	0.676267	0.142362
12033	100.275000	-0.901266	0.556027	-0.079712	-0.890517	0.575807	0.137704	-0.864636	0.854284	-0.075530	-0.848911	0.852148	0.145623	-0.699749	1.139251	-0.061157	-0.685875	0.681438	-0.216239	-0.727507	1.138446	0.040676	-0.662041	0.678622	0.259199	-0.689929	1.088327	0.056054				-0.389445	0.553747	-0.035246	-0.378140	0.575399	0.071013				-0.170720	0.088352	0.130586				0.355909	0.676274	0.142334
12034	100.283333	-0.901227	0.556029	-0.079738	-0.890569	0.575804	0.137683	-0.864631	0.854309	-0.075559	-0.848987	0.852171	0.145597	-0.699770	1.139302	-0.061035	-0.685795	0.681414	-0.216252	-0.727399	1.138542	0.040766	-0.661972	0.678649	0.258981	-0.689875	1.088379	0.056126				-0.389476	0.553679	-0.035036	-0.378151	0.575488	0.071081				-0.170718	0.088309	0.130560				0.355919	0.676277	0.142303
12035	100.291667	-0.901195	0.556035	-0.079775	-0.890612	0.575800	0.137658	-0.864530	0.854280	-0.075630	-0.849134	0.852232	0.145638	-0.699753	1.139358	-0.060996	-0.685683	0.681387	-0.216270	-0.727382	1.138649	0.040946	-0.662066	0.678688	0.259035	-0.689824	1.088428	0.056215				-0.389433	0.553731	-0.034920	-0.378151	0.575603	0.071167				-0.170704	0.088272	0.130510				0.355920	0.676280	0.142287
12036	100.300000	-0.901161	0.556032	-0.079810	-0.890643	0.575792	0.137630	-0.864262	0.854154	-0.075692	-0.849051	0.852228	0.145576	-0.699732	1.139474	-0.060888	-0.685558	0.681365	-0.216283	-0.727351	1.138802	0.041105	-0.662178	0.678726	0.259064	-0.689782	1.088490	0.056292				-0.389377	0.553779	-0.034798	-0.378145	0.575722	0.071246				-0.170698	0.088231	0.130460				0.355934	0.676283	0.142283
12037	100.308333	-0.901125	0.556021	-0.079846	-0.890670	0.575784	0.137596	-0.864329	0.854152	-0.075797	-0.849291	0.852230	0.145445	-0.699702	1.139555	-0.060787	-0.685403	0.681341	-0.216292	-0.727252	1.138856	0.041068	-0.662283	0.678725	0.258992	-0.689757	1.088549	0.056362				-0.389220	0.553936	-0.034778	-0.378118	0.575859	0.071337				-0.170689	0.088190	0.130417				0.355947	0.676289	0.142289
12038	100.316667	-0.901091	0.556012	-0.079890	-0.890686	0.575773	0.137562	-0.864428	0.854215	-0.075873	-0.849571	0.852341	0.145586	-0.699665	1.139685	-0.060718	-0.685241	0.681315	-0.216311	-0.727263	1.139012	0.041353	-0.662400	0.678707	0.258890	-0.689742	1.088613	0.056429				-0.389051	0.554101	-0.034749	-0.378083	0.576009	0.071432				-0.170671	0.088154	0.130354				0.355962	0.676288	0.142293
12039	100.325000	-0.901054	0.556000	-0.079941	-0.890696	0.575767	0.137522	-0.864314	0.854152	-0.075983	-0.849624	0.852328	0.145461	-0.699622	1.139801	-0.060427	-0.685045	0.681296	-0.216256	-0.727144	1.139085	0.041251	-0.662512	0.678645	0.258686	-0.689750	1.088695	0.056527				-0.388958	0.554181	-0.034587	-0.378037	0.576156	0.071519				-0.170665	0.088109	0.130313				0.355976	0.676298	0.142315
12040	100.333333	-0.900976	0.555983	-0.080016	-0.890709	0.575767	0.137477	-0.864286	0.854103	-0.076078	-0.849639	0.852267	0.145174	-0.699636	1.139910	-0.060316	-0.684849	0.681275	-0.216211	-0.727066	1.139211	0.041329	-0.662675	0.678661	0.258625	-0.689795	1.088865	0.056650				-0.388855	0.554242	-0.034455	-0.377986	0.576316	0.071613				-0.170653	0.088072	0.130257				0.355994	0.676301	0.142344
12041	100.341667	-0.900946	0.555971	-0.080076	-0.890719	0.575776	0.137424	-0.864205	0.854104	-0.076197	-0.849825	0.852313	0.145161	-0.699580	1.140093	-0.060354	-0.684650	0.681271	-0.216219	-0.727005	1.139388	0.041473	-0.662825	0.678638	0.258463	-0.689800	1.088958	0.056730				-0.388734	0.554304	-0.034315	-0.377927	0.576485	0.071702				-0.170643	0.088035	0.130221				0.356008	0.676304	0.142369
12042	100.350000	-0.900918	0.555950	-0.080147	-0.890722	0.575773	0.137369	-0.864146	0.854090	-0.076334	-0.849901	0.852268	0.144944	-0.699543	1.140305	-0.060276	-0.684454	0.681414	-0.216325	-0.727018	1.139543	0.041653	-0.662975	0.678602	0.258280	-0.689788	1.089044	0.056772				-0.388615	0.554374	-0.034187	-0.377873	0.576633	0.071768				-0.170625	0.087999	0.130171				0.356026	0.676304	0.142394
12043	100.358333	-0.900894	0.555942	-0.080209	-0.890720	0.575771	0.137308	-0.864102	0.854071	-0.076461	-0.850136	0.852344	0.145012	-0.699479	1.140502	-0.060206	-0.684248	0.681424	-0.216342	-0.726970	1.139726	0.041704	-0.663118	0.678568	0.258098	-0.689810	1.089138	0.056830				-0.388642	0.554222	-0.033854	-0.377803	0.576808	0.071840				-0.170619	0.087958	0.130136				0.356049	0.676299	0.142412
12044	100.366667	-0.900891	0.555913	-0.080264	-0.890717	0.575770	0.137251	-0.864062	0.854046	-0.076621	-0.850156	0.852263	0.144702	-0.699445	1.140698	-0.060087	-0.684045	0.681437	-0.216362	-0.726930	1.139879	0.041813	-0.663251	0.678524	0.257907	-0.689828	1.089223	0.056890				-0.388521	0.554279	-0.033744	-0.377741	0.576947	0.071878				-0.170609	0.087922	0.130099				0.356062	0.676300	0.142413
12045	100.375000	-0.900871	0.555903	-0.080322	-0.890705	0.575771	0.137197	-0.863805	0.853937	-0.076747	-0.850390	0.852313	0.144710	-0.699397	1.140890	-0.060034	-0.683850	0.681451	-0.216384	-0.726904	1.140052	0.041985	-0.663383	0.678489	0.257714	-0.689847	1.089314	0.056952				-0.388399	0.554337	-0.033650	-0.377750	0.577223	0.071895				-0.170593	0.087893	0.130058				0.356072	0.676303	0.142401
12046	100.383333	-0.900853	0.555891	-0.080374	-0.890696	0.575771	0.137148	-0.863780	0.853925	-0.076859	-0.850465	0.852265	0.144577	-0.699384	1.141068	-0.059926	-0.683662	0.681473	-0.216406	-0.726885	1.140221	0.042156	-0.663498	0.678437	0.257518	-0.689867	1.089395	0.057010				-0.388286	0.554405	-0.033545	-0.377682	0.577388	0.071941				-0.170585	0.087868	0.130027				0.356069	0.676304	0.142386
12047	100.391667	-0.900716	0.555790	-0.080453	-0.890678	0.575773	0.137107	-0.863915	0.853964	-0.076968	-0.850843	0.852386	0.144592	-0.699342	1.141306	-0.059790	-0.683499	0.681490	-0.216426	-0.726798	1.140327	0.042183	-0.663602	0.678380	0.257323	-0.689922	1.089523	0.057136				-0.388168	0.554495	-0.033481	-0.377614	0.577545	0.071990				-0.170580	0.087842	0.130001				0.356070	0.676301	0.142387
12048	100.400000	-0.900830	0.555862	-0.080466	-0.890661	0.575774	0.137066	-0.864034	0.854012	-0.077056	-0.850631	0.852198	0.144286	-0.699306	1.141508	-0.059620	-0.683352	0.681514	-0.216452	-0.726778	1.140445	0.042232	-0.663692	0.678324	0.257133	-0.689958	1.089601	0.057223				-0.388047	0.554529	-0.033431	-0.377715	0.577687	0.072094				-0.170577	0.087824	0.129984				0.356081	0.676312	0.142390
12049	100.408333	-0.900801	0.555828	-0.080519	-0.890640	0.575777	0.137034	-0.864009	0.853990	-0.077150	-0.850633	0.852107	0.144179	-0.699280	1.141713	-0.059497	-0.683222	0.681543	-0.216474	-0.726748	1.140575	0.042366	-0.663721	0.678193	0.256794	-0.689974	1.089665	0.057277				-0.387968	0.554575	-0.033387	-0.377572	0.577778	0.072059				-0.170570	0.087822	0.129967				0.356098	0.676313	0.142396
12050	100.416667	-0.900836	0.555833	-0.080531	-0.890616	0.575772	0.137007	-0.863989	0.853967	-0.077242	-0.850482	0.851906	0.143865	-0.699249	1.141948	-0.059401	-0.683117	0.681582	-0.216504	-0.726711	1.140684	0.042510	-0.663820	0.678224	0.256800	-0.689981	1.089718	0.057336				-0.387896	0.554660	-0.033371	-0.377589	0.577869	0.072096				-0.170568	0.087806	0.129954				0.356113	0.676316	0.142419
12051	100.425000	-0.900815	0.555804	-0.080576	-0.890592	0.575773	0.136980	-0.863971	0.853960	-0.077312	-0.850729	0.852116	0.144038	-0.699206	1.142116	-0.059209	-0.683051	0.681602	-0.216534	-0.726669	1.140783	0.042649	-0.663816	0.678103	0.256487	-0.689986	1.089755	0.057392				-0.387689	0.554912	-0.033618	-0.377452	0.577912	0.072022				-0.170562	0.087808	0.129942				0.356132	0.676313	0.142447
12052	100.433333	-0.900832	0.555786	-0.080596	-0.890741	0.575880	0.137073	-0.864023	0.853977	-0.077394	-0.850676	0.852012	0.143950	-0.699205	1.142277	-0.058949	-0.683004	0.681623	-0.216572	-0.726686	1.140917	0.042931	-0.663879	0.678143	0.256518	-0.689990	1.089786	0.057453				-0.387818	0.554691	-0.033410	-0.377319	0.577926	0.071933				-0.170563	0.087797	0.129953				0.356148	0.676296	0.142475
12053	100.441667	-0.900868	0.555784	-0.080598	-0.890639	0.575831	0.137003	-0.864038	0.853947	-0.077433	-0.850782	0.852081	0.143932	-0.699185	1.142443	-0.058825	-0.682991	0.681645	-0.216610	-0.726619	1.140977	0.042995	-0.663878	0.678113	0.256417	-0.689991	1.089808	0.057515				-0.387725	0.554824	-0.033583	-0.377281	0.577921	0.071871				-0.170561	0.087802	0.129947				0.356152	0.676295	0.142500
12054	100.450000	-0.900877	0.555756	-0.080618	-0.890539	0.575780	0.136939	-0.864090	0.853972	-0.077480	-0.850871	0.852097	0.143896	-0.699219	1.142582	-0.058631	-0.683002	0.681660	-0.216648	-0.726542	1.141007	0.043051	-0.663865	0.678095	0.256346	-0.689990	1.089822	0.057582				-0.387644	0.554947	-0.033786	-0.377404	0.577926	0.071881				-0.170559	0.087813	0.129952				0.356150	0.676287	0.142527
12055	100.458333	-0.900902	0.555736	-0.080618	-0.890523	0.575778	0.136936	-0.864134	0.853977	-0.077501	-0.850882	0.852124	0.143964	-0.699207	1.142778	-0.058601	-0.683043	0.681677	-0.216689	-0.726494	1.141029	0.043133	-0.663839	0.678079	0.256296	-0.689995	1.089842	0.057650				-0.387746	0.554808	-0.033750	-0.377306	0.577861	0.071752				-0.170565	0.087831	0.129970				0.356148	0.676279	0.142554
12056	100.466667	-0.900924	0.555714	-0.080618	-0.890509	0.575769	0.136939	-0.864199	0.853969	-0.077509	-0.850760	0.852074	0.143851	-0.699199	1.142914	-0.058536	-0.683103	0.681689	-0.216727	-0.726472	1.141079	0.043314	-0.663799	0.678067	0.256269	-0.689962	1.089828	0.057750				-0.387862	0.554661	-0.033739	-0.377374	0.577792	0.071699				-0.170576	0.087846	0.129994				0.356154	0.676268	0.142572
12057	100.475000	-0.900960	0.555696	-0.080611	-0.890581	0.575809	0.137001	-0.864265	0.853963	-0.077513	-0.850753	0.852042	0.143872	-0.699226	1.143040	-0.058363	-0.683197	0.681697	-0.216773	-0.726435	1.141096	0.043484	-0.663742	0.678059	0.256274	-0.689959	1.089812	0.057810				-0.387909	0.554606	-0.033865	-0.377383	0.577694	0.071605				-0.170579	0.087872	0.130019				0.356159	0.676264	0.142589
12058	100.483333	-0.900994	0.555683	-0.080596	-0.890488	0.575751	0.136958	-0.864353	0.853960	-0.077464	-0.850678	0.852037	0.143888	-0.699245	1.143165	-0.058223	-0.683305	0.681709	-0.216813	-0.726427	1.141115	0.043653	-0.663678	0.678055	0.256304	-0.689945	1.089802	0.057869				-0.387980	0.554558	-0.033978	-0.377244	0.577542	0.071412				-0.170584	0.087900	0.130057				0.356157	0.676268	0.142593
12059	100.491667	-0.901030	0.555662	-0.080573	-0.890561	0.575789	0.137026	-0.864401	0.853982	-0.077459	-0.850620	0.852023	0.143936	-0.699217	1.143301	-0.058215	-0.683427	0.681704	-0.216854	-0.726387	1.141147	0.043820	-0.663643	0.677979	0.256249	-0.689948	1.089808	0.057982				-0.388073	0.554502	-0.034094	-0.377202	0.577298	0.071348				-0.170594	0.087931	0.130092				0.356156	0.676264	0.142591
12060	100.500000	-0.901068	0.555648	-0.080548	-0.890637	0.575824	0.137111	-0.864497	0.853967	-0.077398	-0.850555	0.852001	0.143988	-0.699252	1.143364	-0.058049	-0.683573	0.681694	-0.216903	-0.726438	1.141213	0.044144	-0.663517	0.678054	0.256430	-0.689918	1.089757	0.058068				-0.388171	0.554444	-0.034223	-0.377256	0.577164	0.071255				-0.170606	0.087951	0.130138				0.356158	0.676265	0.142595
12061	100.508333	-0.901112	0.555635	-0.080506	-0.890463	0.575708	0.137031	-0.864579	0.853971	-0.077344	-0.850443	0.851956	0.144030	-0.699300	1.143491	-0.057833	-0.683722	0.681687	-0.216937	-0.726295	1.141142	0.044067	-0.663420	0.678058	0.256528	-0.689902	1.089757	0.058153				-0.388241	0.554496	-0.034445	-0.377314	0.577026	0.071166				-0.170614	0.087979	0.130183				0.356155	0.676259	0.142603
12062	100.516667	-0.901151	0.555618	-0.080464	-0.890459	0.575694	0.137067	-0.864657	0.853970	-0.077279	-0.850407	0.851970	0.144140	-0.699254	1.143737	-0.057798	-0.683886	0.681675	-0.216972	-0.726306	1.141196	0.044298	-0.663288	0.677985	0.256484	-0.689888	1.089747	0.058228				-0.388278	0.554548	-0.034697	-0.377385	0.576862	0.071062				-0.170628	0.088010	0.130218				0.356141	0.676251	0.142611
12063	100.525000	-0.901238	0.555616	-0.080397	-0.890620	0.575782	0.137221	-0.864740	0.853966	-0.077206	-0.850409	0.852002	0.144367	-0.699284	1.143810	-0.057616	-0.684056	0.681667	-0.217010	-0.726249	1.141202	0.044430	-0.663182	0.677996	0.256612	-0.689840	1.089681	0.058240				-0.388394	0.554482	-0.034825	-0.377453	0.576704	0.070970				-0.170640	0.088043	0.130265				0.356132	0.676241	0.142624
12064	100.533333	-0.901214	0.555546	-0.080376	-0.890617	0.575765	0.137265	-0.864820	0.853963	-0.077130	-0.850244	0.851931	0.144317	-0.699293	1.143951	-0.057410	-0.684230	0.681656	-0.217039	-0.726200	1.141219	0.044572	-0.663122	0.678088	0.256915	-0.689808	1.089666	0.058291				-0.388672	0.554179	-0.034725	-0.377519	0.576547	0.070895				-0.170644	0.088087	0.130305				0.356117	0.676238	0.142648
12065	100.541667	-0.901312	0.555597	-0.080297	-0.890460	0.575646	0.137204	-0.864971	0.853994	-0.077036	-0.850126	0.851883	0.144379	-0.699316	1.144038	-0.057312	-0.684418	0.681644	-0.217062	-0.726160	1.141225	0.044726	-0.662973	0.678047	0.256920	-0.689787	1.089682	0.058378				-0.388706	0.554219	-0.034984	-0.377661	0.576398	0.070846				-0.170658	0.088138	0.130348				0.356106	0.676224	0.142661
12066	100.550000	-0.901345	0.555590	-0.080249	-0.890466	0.575634	0.137258	-0.865074	0.854012	-0.076946	-0.850082	0.851897	0.144505	-0.699331	1.144128	-0.057225	-0.684602	0.681638	-0.217080	-0.726091	1.141223	0.044789	-0.662918	0.678140	0.257228	-0.689749	1.089659	0.058418				-0.388898	0.554044	-0.034971	-0.377655	0.576240	0.070752				-0.170667	0.088178	0.130382				0.356090	0.676213	0.142674
12067	100.558333	-0.901335	0.555553	-0.080219	-0.890567	0.575672	0.137363	-0.865003	0.853964	-0.076859	-0.850126	0.851907	0.144738	-0.699335	1.144171	-0.057112	-0.684778	0.681633	-0.217090	-0.726082	1.141257	0.045025	-0.662825	0.678173	0.257397	-0.689695	1.089632	0.058467				-0.389017	0.553988	-0.035080	-0.377719	0.576100	0.070692				-0.170676	0.088219	0.130418				0.356085	0.676212	0.142674
12068	100.566667	-0.901319	0.555517	-0.080190	-0.890510	0.575607	0.137353	-0.864934	0.853910	-0.076799	-0.849937	0.851873	0.144693	-0.699342	1.144218	-0.057039	-0.684946	0.681630	-0.217091	-0.725946	1.141227	0.044979	-0.662736	0.678213	0.257576	-0.689640	1.089602	0.058509				-0.389124	0.553932	-0.035164	-0.377782	0.575982	0.070662				-0.170681	0.088262	0.130456				0.356075	0.676210	0.142672
12069	100.575000	-0.901380	0.555544	-0.080140	-0.890540	0.575598	0.137390	-0.865107	0.853974	-0.076690	-0.849877	0.851871	0.144786	-0.699292	1.144238	-0.056943	-0.685104	0.681625	-0.217088	-0.725974	1.141276	0.045179	-0.662638	0.678227	0.257676	-0.689600	1.089587	0.058530				-0.389232	0.553883	-0.035233	-0.377845	0.575871	0.070627				-0.170694	0.088283	0.130495				0.356078	0.676210	0.142651
12070	100.583333	-0.901437	0.555577	-0.080093	-0.890583	0.575586	0.137419	-0.865272	0.854023	-0.076614	-0.849816	0.851869	0.144874	-0.699271	1.144276	-0.056905	-0.685247	0.681613	-0.217084	-0.725907	1.141259	0.045267	-0.662587	0.678280	0.257910	-0.689546	1.089535	0.058499				-0.389322	0.553844	-0.035307	-0.377906	0.575767	0.070606				-0.170697	0.088312	0.130525				0.356073	0.676212	0.142632
12071	100.591667	-0.901369	0.555501	-0.080102	-0.890621	0.575569	0.137445	-0.865318	0.854022	-0.076536	-0.849725	0.851825	0.144972	-0.699237	1.144302	-0.056883	-0.685411	0.681634	-0.217185	-0.725806	1.141244	0.045157	-0.662521	0.678311	0.258074	-0.689534	1.089565	0.058551				-0.389415	0.553807	-0.035353	-0.377966	0.575664	0.070595				-0.170711	0.088319	0.130550				0.356066	0.676203	0.142628
12072	100.600000	-0.901461	0.555562	-0.080054	-0.890661	0.575551	0.137469	-0.865358	0.854013	-0.076467	-0.849537	0.851729	0.144907	-0.699196	1.144319	-0.056869	-0.685513	0.681556	-0.217059	-0.725739	1.141263	0.045126	-0.662558	0.678257	0.258309	-0.689506	1.089569	0.058560				-0.389501	0.553774	-0.035373	-0.378026	0.575575	0.070600				-0.170720	0.088327	0.130574				0.356058	0.676196	0.142635
12073	100.608333	-0.901440	0.555525	-0.080061	-0.890700	0.575531	0.137485	-0.865375	0.854003	-0.076417	-0.849547	0.851782	0.145092	-0.699153	1.144341	-0.056857	-0.685619	0.681551	-0.217096	-0.725709	1.141323	0.045210	-0.662476	0.678329	0.258418	-0.689486	1.089590	0.058577				-0.389579	0.553709	-0.035380	-0.378085	0.575501	0.070620				-0.170718	0.088345	0.130585				0.356048	0.676191	0.142644
12074	100.616667	-0.901412	0.555482	-0.080063	-0.890740	0.575513	0.137510	-0.865382	0.853990	-0.076386	-0.849567	0.851830	0.145270	-0.699097	1.144380	-0.056851	-0.685704	0.681545	-0.217133	-0.725598	1.141337	0.045066	-0.662403	0.678394	0.258519	-0.689475	1.089640	0.058579				-0.389680	0.553686	-0.035353	-0.378138	0.575430	0.070644				-0.170720	0.088360	0.130600				0.356038	0.676189	0.142664
12075	100.625000	-0.901432	0.555473	-0.080061	-0.890766	0.575495	0.137531	-0.865383	0.853976	-0.076369	-0.849481	0.851741	0.145126	-0.699042	1.144389	-0.056836	-0.685752	0.681496	-0.217055	-0.725555	1.141441	0.045192	-0.662392	0.678412	0.258635	-0.689445	1.089678	0.058627				-0.389724	0.553689	-0.035331	-0.378189	0.575392	0.070701				-0.170723	0.088369	0.130606				0.356027	0.676183	0.142685
12076	100.633333	-0.901541	0.555530	-0.080027	-0.890793	0.575481	0.137558	-0.865372	0.853962	-0.076366	-0.849481	0.851742	0.145169	-0.698993	1.144420	-0.056832	-0.685768	0.681451	-0.216976	-0.725534	1.141538	0.045315	-0.662391	0.678434	0.258738	-0.689426	1.089743	0.058658				-0.389618	0.553899	-0.035504	-0.378233	0.575355	0.070751				-0.170722	0.088376	0.130608				0.356020	0.676177	0.142692
12077	100.641667	-0.901475	0.555444	-0.080055	-0.890807	0.575467	0.137583	-0.865355	0.853950	-0.076377	-0.849572	0.851832	0.145395	-0.698945	1.144419	-0.056821	-0.685783	0.681450	-0.217008	-0.725455	1.141672	0.045372	-0.662386	0.678408	0.258732	-0.689392	1.089813	0.058726				-0.389785	0.553683	-0.035239	-0.378271	0.575335	0.070807				-0.170717	0.088378	0.130595				0.356024	0.676179	0.142695
12078	100.650000	-0.901494	0.555424	-0.080053	-0.890821	0.575451	0.137615	-0.865335	0.853936	-0.076394	-0.849506	0.851741	0.145225	-0.698875	1.144423	-0.056790	-0.685757	0.681415	-0.216929	-0.725402	1.141762	0.045422	-0.662388	0.678376	0.258708	-0.689365	1.089875	0.058779				-0.389802	0.553680	-0.035179	-0.378303	0.575329	0.070874				-0.170714	0.088374	0.130583				0.356030	0.676183	0.142689
12079	100.658333	-0.901512	0.555404	-0.080057	-0.890821	0.575444	0.137643	-0.865307	0.853922	-0.076417	-0.849530	0.851739	0.145249	-0.698810	1.144438	-0.056783	-0.685724	0.681433	-0.216962	-0.725338	1.141848	0.045426	-0.662482	0.678392	0.258864	-0.689334	1.089943	0.058828				-0.389800	0.553679	-0.035108	-0.378319	0.575330	0.070933				-0.170708	0.088354	0.130575				0.356038	0.676190	0.142679
12080	100.666667	-0.901541	0.555385	-0.080064	-0.890818	0.575437	0.137668	-0.865280	0.853908	-0.076435	-0.849552	0.851736	0.145272	-0.698738	1.144455	-0.056771	-0.685658	0.681415	-0.216890	-0.725224	1.141902	0.045274	-0.662456	0.678400	0.258760	-0.689309	1.090018	0.058872				-0.389797	0.553689	-0.035034	-0.378326	0.575342	0.070994				-0.170708	0.088344	0.130555				0.356049	0.676194	0.142671
12081	100.675000	-0.901554	0.555372	-0.080077	-0.890805	0.575428	0.137692	-0.865247	0.853898	-0.076466	-0.849574	0.851732	0.145300	-0.698683	1.144427	-0.056728	-0.685601	0.681476	-0.216990	-0.725153	1.141997	0.045250	-0.662620	0.678405	0.258986	-0.689283	1.090092	0.058893				-0.389766	0.553700	-0.034954	-0.378317	0.575366	0.071056				-0.170705	0.088316	0.130541				0.356051	0.676195	0.142657
12082	100.683333	-0.901557	0.555362	-0.080088	-0.890798	0.575428	0.137716	-0.865228	0.853883	-0.076478	-0.849600	0.851723	0.145321	-0.698649	1.144416	-0.056675	-0.685487	0.681508	-0.216900	-0.725171	1.142161	0.045471	-0.662578	0.678485	0.258889	-0.689261	1.090165	0.058917				-0.389731	0.553730	-0.034883	-0.378303	0.575390	0.071117				-0.170706	0.088297	0.130520				0.356047	0.676191	0.142659
12083	100.691667	-0.901569	0.555349	-0.080111	-0.890784	0.575427	0.137738	-0.865216	0.853883	-0.076510	-0.849583	0.851584	0.145273	-0.698610	1.144533	-0.056655	-0.685372	0.681482	-0.216774	-0.725101	1.142274	0.045409	-0.662602	0.678437	0.258773	-0.689299	1.090300	0.059008				-0.389617	0.553852	-0.034906	-0.378277	0.575426	0.071172				-0.170702	0.088278	0.130502				0.356038	0.676184	0.142658
12084	100.700000	-0.901568	0.555341	-0.080134	-0.890771	0.575424	0.137754	-0.865210	0.853887	-0.076546	-0.849842	0.851847	0.145530	-0.698527	1.144671	-0.056661	-0.685299	0.681512	-0.216849	-0.725059	1.142431	0.045490	-0.662625	0.678391	0.258649	-0.689315	1.090403	0.059050				-0.389632	0.553772	-0.034724	-0.378238	0.575466	0.071215				-0.170699	0.088273	0.130478				0.356020	0.676173	0.142669
12085	100.708333	-0.901562	0.555341	-0.080162	-0.890756	0.575427	0.137772	-0.865124	0.853853	-0.076571	-0.849891	0.851816	0.145556	-0.698547	1.144729	-0.056652	-0.685185	0.681602	-0.216917	-0.725007	1.142566	0.045495	-0.662684	0.678419	0.258677	-0.689332	1.090510	0.059099				-0.389577	0.553809	-0.034646	-0.378189	0.575510	0.071265				-0.170690	0.088262	0.130464				0.356001	0.676158	0.142680
12086	100.716667	-0.901546	0.555340	-0.080182	-0.890737	0.575426	0.137783	-0.865026	0.853820	-0.076624	-0.849940	0.851775	0.145582	-0.698575	1.144827	-0.056447	-0.685067	0.681587	-0.216835	-0.724926	1.142689	0.045432	-0.662736	0.678435	0.258700	-0.689354	1.090642	0.059180				-0.389512	0.553838	-0.034564	-0.378138	0.575558	0.071305				-0.170683	0.088254	0.130451				0.355985	0.676151	0.142703
12087	100.725000	-0.901530	0.555335	-0.080221	-0.890707	0.575420	0.137798	-0.865117	0.853861	-0.076654	-0.849955	0.851741	0.145598	-0.698549	1.144996	-0.056364	-0.684966	0.681624	-0.216832	-0.724916	1.142876	0.045565	-0.662759	0.678412	0.258643	-0.689380	1.090764	0.059281				-0.389419	0.553862	-0.034530	-0.378071	0.575593	0.071336				-0.170676	0.088242	0.130442				0.355969	0.676137	0.142717
12088	100.733333	-0.901500	0.555333	-0.080246	-0.890677	0.575419	0.137805	-0.865082	0.853835	-0.076731	-0.849962	0.851703	0.145611	-0.698575	1.145217	-0.056244	-0.684882	0.681707	-0.216940	-0.724888	1.143063	0.045770	-0.662768	0.678388	0.258584	-0.689421	1.090930	0.059418				-0.389366	0.553882	-0.034476	-0.377999	0.575621	0.071358				-0.170677	0.088212	0.130433				0.355960	0.676122	0.142727
12089	100.741667	-0.901479	0.555328	-0.080278	-0.890642	0.575416	0.137820	-0.864976	0.853791	-0.076780	-0.849964	0.851661	0.145620	-0.698656	1.145325	-0.056050	-0.684788	0.681750	-0.216941	-0.724884	1.143255	0.045985	-0.662761	0.678365	0.258526	-0.689445	1.091074	0.059554				-0.389301	0.553886	-0.034455	-0.377917	0.575644	0.071373				-0.170669	0.088204	0.130413				0.355952	0.676110	0.142736
12090	100.750000	-0.901458	0.555325	-0.080310	-0.890603	0.575417	0.137833	-0.864915	0.853760	-0.076857	-0.849959	0.851619	0.145630	-0.698670	1.145541	-0.055982	-0.684703	0.681801	-0.216944	-0.724832	1.143448	0.046150	-0.662742	0.678348	0.258471	-0.689474	1.091206	0.059690				-0.389115	0.554113	-0.034636	-0.377833	0.575659	0.071378				-0.170667	0.088201	0.130408				0.355948	0.676107	0.142743
12091	100.758333	-0.901439	0.555317	-0.080339	-0.890564	0.575422	0.137845	-0.864883	0.853747	-0.076915	-0.849939	0.851577	0.145638	-0.698764	1.145810	-0.055690	-0.684622	0.681829	-0.216893	-0.724879	1.143702	0.046480	-0.662709	0.678340	0.258411	-0.689491	1.091335	0.059838				-0.389075	0.554127	-0.034634	-0.377741	0.575660	0.071371				-0.170663	0.088190	0.130405				0.355950	0.676103	0.142736
12092	100.766667	-0.901426	0.555321	-0.080366	-0.890525	0.575432	0.137860	-0.864858	0.853740	-0.076970	-0.850065	0.851607	0.145829	-0.698813	1.146160	-0.055509	-0.684567	0.681908	-0.216951	-0.724787	1.143844	0.046622	-0.662666	0.678339	0.258358	-0.689527	1.091505	0.059989				-0.389176	0.553926	-0.034419	-0.377648	0.575653	0.071366				-0.170661	0.088184	0.130400				0.355948	0.676104	0.142725
12093	100.775000	-0.901407	0.555309	-0.080391	-0.890492	0.575447	0.137881	-0.864842	0.853737	-0.077032	-0.849886	0.851506	0.145668	-0.698936	1.146353	-0.055184	-0.684501	0.681973	-0.216954	-0.724738	1.144070	0.046918	-0.662608	0.678352	0.258319	-0.689524	1.091620	0.060158				-0.389082	0.554032	-0.034527	-0.377554	0.575627	0.071358				-0.170662	0.088189	0.130398				0.355945	0.676112	0.142718
12094	100.783333	-0.901473	0.555359	-0.080398	-0.890454	0.575461	0.137899	-0.864827	0.853733	-0.077089	-0.849851	0.851477	0.145686	-0.698952	1.146799	-0.054995	-0.684452	0.682024	-0.216967	-0.724767	1.144315	0.047362	-0.662552	0.678373	0.258280	-0.689570	1.091770	0.060362				-0.388985	0.554112	-0.034657	-0.377469	0.575590	0.071351				-0.170657	0.088201	0.130394				0.355939	0.676119	0.142709
12095	100.791667	-0.901419	0.555328	-0.080427	-0.890420	0.575475	0.137924	-0.864813	0.853728	-0.077149	-0.849807	0.851456	0.145702	-0.699034	1.147119	-0.054691	-0.684412	0.682074	-0.216989	-0.724720	1.144506	0.047648	-0.662488	0.678396	0.258248	-0.689608	1.091876	0.060531				-0.389056	0.553998	-0.034536	-0.377386	0.575540	0.071342				-0.170661	0.088206	0.130400				0.355930	0.676116	0.142699
12096	100.800000	-0.901507	0.555321	-0.080468	-0.890399	0.575489	0.137949	-0.864808	0.853725	-0.077203	-0.849720	0.851483	0.145716	-0.699146	1.147455	-0.054385	-0.684377	0.682122	-0.217023	-0.724642	1.144643	0.047905	-0.662421	0.678438	0.258234	-0.689637	1.091949	0.060711				-0.389127	0.553882	-0.034458	-0.377302	0.575489	0.071322				-0.170659	0.088209	0.130407				0.355923	0.676109	0.142684
12097	100.808333	-0.901395	0.555322	-0.080461	-0.890387	0.575503	0.137973	-0.864795	0.853717	-0.077266	-0.849692	0.851454	0.145723	-0.699278	1.147869	-0.054045	-0.684349	0.682152	-0.217059	-0.724653	1.144834	0.048480	-0.662360	0.678476	0.258215	-0.689642	1.091999	0.060896				-0.389126	0.553845	-0.034501	-0.377232	0.575430	0.071300				-0.170668	0.088202	0.130416				0.355920	0.676114	0.142674
12098	100.816667	-0.901420	0.555337	-0.080476	-0.890383	0.575517	0.137997	-0.864786	0.853712	-0.077325	-0.849622	0.851470	0.145729	-0.699417	1.148274	-0.053726	-0.684332	0.682172	-0.217105	-0.724551	1.144845	0.048676	-0.662302	0.678520	0.258201	-0.689615	1.092017	0.061117				-0.389153	0.553819	-0.034531	-0.377168	0.575361	0.071275				-0.170670	0.088210	0.130423				0.355913	0.676111	0.142656
12099	100.825000	-0.901371	0.555314	-0.080502	-0.890395	0.575534	0.138019	-0.864767	0.853710	-0.077398	-0.849576	0.851467	0.145723	-0.699577	1.148636	-0.053268	-0.684323	0.682188	-0.217163	-0.724505	1.144921	0.049168	-0.662254	0.678566	0.258187	-0.689597	1.092026	0.061339				-0.389189	0.553803	-0.034557	-0.377108	0.575291	0.071268				-0.170672	0.088203	0.130430				0.355911	0.676108	0.142640
12100	100.833333	-0.901398	0.555331	-0.080519	-0.890425	0.575557	0.138042	-0.864753	0.853692	-0.077518	-0.849529	0.851494	0.145726	-0.699754	1.149010	-0.052765	-0.684314	0.682191	-0.217225	-0.724456	1.144963	0.049671	-0.662206	0.678623	0.258183	-0.689571	1.092008	0.061614				-0.389241	0.553792	-0.034573	-0.377052	0.575223	0.071267				-0.170677	0.088195	0.130439				0.355895	0.676110	0.142627
12101	100.841667	-0.901352	0.555302	-0.080548	-0.890463	0.575580	0.138056	-0.864737	0.853694	-0.077561	-0.849486	0.851511	0.145720	-0.699927	1.149429	-0.052264	-0.684324	0.682178	-0.217300	-0.724430	1.145006	0.050349	-0.662180	0.678674	0.258176	-0.689517	1.091937	0.061877				-0.389296	0.553792	-0.034595	-0.377012	0.575165	0.071273				-0.170675	0.088210	0.130430				0.355913	0.676136	0.142630
12102	100.850000	-0.901382	0.555313	-0.080571	-0.890510	0.575606	0.138071	-0.864725	0.853680	-0.077647	-0.849449	0.851535	0.145704	-0.700154	1.149858	-0.051671	-0.684333	0.682164	-0.217367	-0.724316	1.144992	0.050837	-0.662166	0.678732	0.258170	-0.689465	1.091875	0.062135				-0.389364	0.553799	-0.034589	-0.376979	0.575119	0.071283				-0.170676	0.088205	0.130431				0.355862	0.676094	0.142596
12103	100.858333	-0.901309	0.555280	-0.080614	-0.890568	0.575633	0.138085	-0.864711	0.853654	-0.077751	-0.849461	0.851573	0.145734	-0.700377	1.150331	-0.051064	-0.684343	0.682137	-0.217441	-0.724294	1.145013	0.051661	-0.662161	0.678802	0.258179	-0.689618	1.091992	0.062667				-0.389423	0.553814	-0.034574	-0.376959	0.575093	0.071314				-0.170677	0.088215	0.130428				0.355838	0.676088	0.142583
12104	100.866667	-0.901284	0.555254	-0.080634	-0.890633	0.575657	0.138087	-0.864702	0.853623	-0.077863	-0.849389	0.851604	0.145646	-0.700645	1.150836	-0.050343	-0.684335	0.682117	-0.217438	-0.724245	1.144974	0.052478	-0.662157	0.678868	0.258188	-0.689527	1.091850	0.062975				-0.389517	0.553857	-0.034515	-0.376952	0.575076	0.071351				-0.170673	0.088222	0.130418				0.355883	0.676159	0.142608
12105	100.875000	-0.901298	0.555254	-0.080693	-0.890706	0.575681	0.138088	-0.864744	0.853610	-0.077981	-0.849384	0.851649	0.145592	-0.700880	1.151354	-0.049587	-0.684356	0.682026	-0.217533	-0.724118	1.144987	0.053267	-0.662174	0.678948	0.258180	-0.689435	1.091752	0.063349				-0.389571	0.553898	-0.034484	-0.376970	0.575091	0.071419				-0.170674	0.088216	0.130400				0.355795	0.676080	0.142551
12106	100.883333	-0.901265	0.555249	-0.080736	-0.890775	0.575697	0.138079	-0.864665	0.853540	-0.078124	-0.849482	0.851788	0.145713	-0.701132	1.151921	-0.048745	-0.684351	0.681936	-0.217552	-0.723885	1.144884	0.053899	-0.662197	0.679026	0.258169	-0.689325	1.091618	0.063731				-0.389618	0.553954	-0.034424	-0.376981	0.575085	0.071446				-0.170681	0.088200	0.130393				0.355773	0.676081	0.142527
12107	100.891667	-0.901201	0.555191	-0.080786	-0.890846	0.575721	0.138062	-0.864655	0.853498	-0.078280	-0.849406	0.851764	0.145438	-0.701374	1.152542	-0.047926	-0.684351	0.681862	-0.217627	-0.723725	1.144877	0.054810	-0.662318	0.679030	0.258232	-0.689190	1.091476	0.064124				-0.389658	0.554010	-0.034358	-0.377010	0.575111	0.071522				-0.170678	0.088187	0.130365				0.355747	0.676077	0.142500
12108	100.900000	-0.901254	0.555202	-0.080819	-0.890908	0.575738	0.138039	-0.864634	0.853465	-0.078475	-0.849337	0.851768	0.145376	-0.701599	1.153164	-0.047003	-0.684335	0.681787	-0.217701	-0.723552	1.144866	0.055794	-0.662368	0.679118	0.258210	-0.689055	1.091337	0.064574				-0.389579	0.554248	-0.034466	-0.377052	0.575157	0.071608				-0.170676	0.088171	0.130351				0.355778	0.676152	0.142509
12109	100.908333	-0.901246	0.555176	-0.080868	-0.890959	0.575752	0.138017	-0.864623	0.853399	-0.078697	-0.849302	0.851746	0.145057	-0.701838	1.153808	-0.045968	-0.684327	0.681709	-0.217768	-0.723369	1.144869	0.056917	-0.662436	0.679208	0.258170	-0.688877	1.091179	0.065028				-0.389658	0.554220	-0.034303	-0.377084	0.575189	0.071686				-0.170678	0.088149	0.130338				0.355693	0.676067	0.142446
12110	100.916667	-0.901239	0.555160	-0.080910	-0.890994	0.575766	0.137999	-0.864614	0.853359	-0.078885	-0.849560	0.851960	0.145079	-0.702102	1.154408	-0.044922	-0.684291	0.681502	-0.217727	-0.723097	1.144785	0.057879	-0.662518	0.679299	0.258126	-0.688690	1.090999	0.065531				-0.389619	0.554350	-0.034308	-0.377122	0.575227	0.071766				-0.170674	0.088130	0.130310				0.355674	0.676060	0.142417
12111	100.925000	-0.901200	0.555119	-0.080965	-0.891030	0.575785	0.137983	-0.864607	0.853314	-0.079083	-0.849637	0.852019	0.144944	-0.702303	1.154884	-0.043934	-0.684245	0.681455	-0.217799	-0.722838	1.144642	0.059001	-0.662533	0.679455	0.257979	-0.688507	1.090654	0.066021				-0.389742	0.554232	-0.034046	-0.377150	0.575270	0.071842				-0.170674	0.088101	0.130295				0.355663	0.676057	0.142401
12112	100.933333	-0.901249	0.555115	-0.080989	-0.891052	0.575798	0.137972	-0.864596	0.853277	-0.079263	-0.849723	0.852071	0.144814	-0.702545	1.155284	-0.042884	-0.684189	0.681428	-0.217873	-0.722588	1.144441	0.060138	-0.662644	0.679530	0.257909	-0.688253	1.090378	0.066553				-0.389750	0.554269	-0.033963	-0.377186	0.575322	0.071922				-0.170669	0.088080	0.130274				0.355658	0.676055	0.142390
12113	100.941667	-0.901261	0.555088	-0.081029	-0.891064	0.575812	0.137955	-0.864575	0.853271	-0.079449	-0.849850	0.852138	0.144773	-0.702757	1.155535	-0.041928	-0.684113	0.681427	-0.217942	-0.722236	1.144191	0.060892	-0.662771	0.679567	0.257826	-0.687965	1.090129	0.067114				-0.389765	0.554285	-0.033880	-0.377195	0.575381	0.071977				-0.170654	0.088076	0.130237				0.355722	0.675966	0.142335
12114	100.950000	-0.901244	0.555031	-0.081087	-0.891069	0.575815	0.137936	-0.864561	0.853257	-0.079642	-0.849981	0.852128	0.144674	-0.702938	1.155663	-0.041133	-0.684032	0.681446	-0.218014	-0.721936	1.143934	0.061834	-0.662898	0.679569	0.257732	-0.687539	1.089913	0.067597				-0.389766	0.554294	-0.033814	-0.377210	0.575446	0.072022				-0.170642	0.088054	0.130213				0.355671	0.676044	0.142387
12115	100.958333	-0.901242	0.554987	-0.081152	-0.891071	0.575814	0.137919	-0.864550	0.853268	-0.079782	-0.849962	0.852125	0.144483	-0.703122	1.155737	-0.040267	-0.683946	0.681616	-0.218197	-0.721714	1.143696	0.062755	-0.663024	0.679525	0.257635	-0.687250	1.089661	0.068133				-0.389780	0.554304	-0.033780	-0.377212	0.575516	0.072047				-0.170641	0.088026	0.130199				0.355690	0.676039	0.142393
12116	100.966667	-0.901292	0.554987	-0.081186	-0.891071	0.575814	0.137897	-0.864529	0.853292	-0.079903	-0.850153	0.852147	0.144542	-0.703295	1.155757	-0.039538	-0.683855	0.681660	-0.218284	-0.721466	1.143455	0.063450	-0.663149	0.679451	0.257536	-0.686981	1.089423	0.068631				-0.389800	0.554252	-0.033742	-0.377211	0.575588	0.072047				-0.170630	0.088012	0.130175				0.355832	0.675866	0.142298
12117	100.975000	-0.901311	0.554968	-0.081231	-0.891065	0.575815	0.137880	-0.864490	0.853341	-0.080006	-0.850106	0.852124	0.144396	-0.703504	1.155755	-0.038859	-0.683755	0.681708	-0.218369	-0.721321	1.143251	0.064117	-0.663273	0.679325	0.257424	-0.686799	1.089234	0.069112				-0.389806	0.554246	-0.033742	-0.377204	0.575660	0.072024				-0.170626	0.087997	0.130157				0.355730	0.676032	0.142405
12118	100.983333	-0.901264	0.554904	-0.081301	-0.891054	0.575814	0.137861	-0.864430	0.853400	-0.080091	-0.850074	0.852086	0.144284	-0.703703	1.155699	-0.038256	-0.683661	0.681760	-0.218455	-0.721182	1.143080	0.064782	-0.663475	0.679082	0.257386	-0.686670	1.089047	0.069579				-0.389791	0.554271	-0.033768	-0.377197	0.575743	0.071989				-0.170616	0.087992	0.130133				0.355755	0.676037	0.142412
12119	100.991667	-0.901322	0.554917	-0.081338	-0.891043	0.575817	0.137846	-0.864287	0.853448	-0.080162	-0.850060	0.852052	0.144254	-0.703945	1.155573	-0.037731	-0.683574	0.681812	-0.218548	-0.721154	1.142915	0.065460	-0.663531	0.678934	0.257234	-0.686570	1.088885	0.070043				-0.389735	0.554321	-0.033883	-0.377184	0.575821	0.071925				-0.170620	0.087976	0.130126				0.355790	0.676038	0.142396
12120	101.000000	-0.901386	0.554936	-0.081379	-0.891028	0.575826	0.137829	-0.864279	0.853553	-0.080216	-0.850021	0.852015	0.144243	-0.704217	1.155400	-0.037280	-0.683492	0.681852	-0.218629	-0.721093	1.142689	0.065854	-0.663565	0.678753	0.257080	-0.686478	1.088718	0.070482				-0.389782	0.554252	-0.033858	-0.377173	0.575903	0.071845				-0.170620	0.087962	0.130114				0.355805	0.676049	0.142417
12121	101.008333	-0.901331	0.554879	-0.081433	-0.891004	0.575832	0.137817	-0.864156	0.853656	-0.080268	-0.850003	0.851991	0.144320	-0.704565	1.155236	-0.036976	-0.683421	0.681899	-0.218714	-0.721112	1.142464	0.066374	-0.663708	0.678428	0.257050	-0.686379	1.088538	0.070905				-0.389708	0.554328	-0.034018	-0.377156	0.575987	0.071741				-0.170622	0.087957	0.130105				0.355840	0.676063	0.142425
12122	101.016667	-0.901353	0.554872	-0.081470	-0.890984	0.575843	0.137808	-0.863975	0.853714	-0.080295	-0.849865	0.851924	0.144285	-0.704824	1.154834	-0.036457	-0.683357	0.681947	-0.218796	-0.721126	1.142185	0.066787	-0.663737	0.678184	0.256953	-0.686277	1.088346	0.071290				-0.389750	0.554245	-0.034019	-0.377142	0.576077	0.071625				-0.170620	0.087955	0.130105				0.355874	0.676079	0.142436
12123	101.025000	-0.901378	0.554876	-0.081507	-0.890952	0.575853	0.137795	-0.863851	0.853820	-0.080310	-0.849595	0.851688	0.144177	-0.705144	1.154467	-0.036088	-0.683303	0.681999	-0.218869	-0.721199	1.141860	0.067148	-0.663610	0.677958	0.256628	-0.686192	1.088133	0.071635				-0.389600	0.554429	-0.034316	-0.377121	0.576175	0.071487				-0.170622	0.087961	0.130104				0.355899	0.676096	0.142453
12124	101.033333	-0.901387	0.554883	-0.081536	-0.890917	0.575874	0.137790	-0.863727	0.853907	-0.080308	-0.849308	0.851512	0.144112	-0.705498	1.154113	-0.035815	-0.683255	0.682050	-0.218933	-0.721355	1.141530	0.067471	-0.663586	0.677745	0.256561	-0.686140	1.087930	0.071949				-0.389571	0.554449	-0.034443	-0.377097	0.576279	0.071335				-0.170624	0.087962	0.130118				0.355911	0.676108	0.142470
12125	101.041667	-0.901443	0.554924	-0.081555	-0.890869	0.575889	0.137786	-0.863587	0.853985	-0.080294	-0.849503	0.851757	0.144502	-0.705863	1.153831	-0.035630	-0.683202	0.682114	-0.218982	-0.721507	1.141246	0.067804	-0.663685	0.677507	0.256665	-0.686110	1.087749	0.072226				-0.389587	0.554379	-0.034490	-0.377067	0.576364	0.071155				-0.170627	0.087974	0.130139				0.355913	0.676116	0.142484
12126	101.050000	-0.901407	0.554921	-0.081570	-0.890812	0.575907	0.137792	-0.863440	0.854070	-0.080288	-0.849266	0.851703	0.144511	-0.706176	1.153438	-0.035281	-0.683163	0.682180	-0.219029	-0.721609	1.140933	0.068016	-0.663558	0.677436	0.256724	-0.686084	1.087574	0.072490				-0.389606	0.554316	-0.034558	-0.377030	0.576440	0.070981				-0.170623	0.087990	0.130161				0.355910	0.676124	0.142493
12127	101.058333	-0.901484	0.555004	-0.081560	-0.890739	0.575938	0.137808	-0.863298	0.854145	-0.080251	-0.849065	0.851738	0.144618	-0.706554	1.153193	-0.035050	-0.683146	0.682296	-0.219175	-0.721833	1.140664	0.068305	-0.663427	0.677333	0.256703	-0.686108	1.087433	0.072745				-0.389422	0.554521	-0.034906	-0.376993	0.576486	0.070817				-0.170631	0.088009	0.130184				0.355908	0.676133	0.142492
12128	101.066667	-0.901471	0.555048	-0.081546	-0.890658	0.575973	0.137832	-0.863168	0.854233	-0.080190	-0.848879	0.851734	0.144722	-0.706946	1.153041	-0.034849	-0.683118	0.682370	-0.219197	-0.722014	1.140443	0.068608	-0.663266	0.677269	0.256701	-0.686127	1.087305	0.072946				-0.389341	0.554526	-0.035077	-0.376948	0.576497	0.070668				-0.170634	0.088029	0.130213				0.355904	0.676147	0.142483
12129	101.075000	-0.901364	0.555051	-0.081538	-0.890574	0.576012	0.137868	-0.863027	0.854296	-0.080132	-0.848589	0.851670	0.144751	-0.707339	1.152922	-0.034788	-0.683089	0.682443	-0.219217	-0.722176	1.140242	0.068806	-0.663082	0.677248	0.256724	-0.686153	1.087191	0.073134				-0.389366	0.554390	-0.035112	-0.376895	0.576469	0.070549				-0.170638	0.088047	0.130237				0.355911	0.676161	0.142460
12130	101.083333	-0.901330	0.555109	-0.081507	-0.890478	0.576059	0.137912	-0.862834	0.854333	-0.080061	-0.848295	0.851610	0.144787	-0.707700	1.152818	-0.034549	-0.683069	0.682510	-0.219227	-0.722389	1.140075	0.069077	-0.662874	0.677259	0.256758	-0.686193	1.087118	0.073346				-0.389232	0.554429	-0.035342	-0.376835	0.576373	0.070424				-0.170641	0.088071	0.130256				0.355917	0.676180	0.142444
12131	101.091667	-0.901330	0.555195	-0.081456	-0.890369	0.576108	0.137955	-0.862745	0.854392	-0.079982	-0.848096	0.851638	0.144900	-0.708047	1.152799	-0.034341	-0.683045	0.682578	-0.219223	-0.722544	1.139977	0.069275	-0.662652	0.677306	0.256815	-0.686251	1.087095	0.073489				-0.389255	0.554250	-0.035354	-0.376770	0.576233	0.070322				-0.170652	0.088094	0.130289				0.355921	0.676194	0.142412
12132	101.100000	-0.901318	0.555295	-0.081398	-0.890250	0.576159	0.138003	-0.862634	0.854433	-0.079896	-0.848093	0.851815	0.145179	-0.708387	1.152873	-0.034106	-0.683026	0.682645	-0.219212	-0.722704	1.139939	0.069490	-0.662421	0.677392	0.256894	-0.686326	1.087110	0.073612				-0.389278	0.554062	-0.035357	-0.376704	0.576052	0.070247				-0.170654	0.088123	0.130321				0.355927	0.676216	0.142389
12133	101.108333	-0.901230	0.555394	-0.081330	-0.890198	0.576228	0.138093	-0.862537	0.854461	-0.079807	-0.847853	0.851783	0.145261	-0.708614	1.152987	-0.033714	-0.683006	0.682706	-0.219183	-0.722882	1.140011	0.069754	-0.662175	0.677516	0.257010	-0.686433	1.087195	0.073692				-0.389237	0.553941	-0.035441	-0.376638	0.575817	0.070195				-0.170655	0.088152	0.130347				0.355941	0.676229	0.142366
12134	101.116667	-0.901199	0.555468	-0.081279	-0.890022	0.576250	0.138118	-0.862460	0.854477	-0.079720	-0.847656	0.851811	0.145388	-0.708878	1.153323	-0.033486	-0.682985	0.682756	-0.219155	-0.723012	1.140184	0.069988	-0.661934	0.677642	0.257139	-0.686578	1.087344	0.073808				-0.389205	0.553784	-0.035491	-0.376572	0.575546	0.070169				-0.170662	0.088178	0.130382				0.355953	0.676245	0.142345
12135	101.125000	-0.901130	0.555531	-0.081214	-0.889910	0.576286	0.138187	-0.862399	0.854479	-0.079630	-0.847519	0.851892	0.145623	-0.709100	1.153806	-0.033207	-0.682960	0.682817	-0.219101	-0.723092	1.140459	0.070234	-0.661689	0.677793	0.257280	-0.686725	1.087563	0.073889				-0.389182	0.553598	-0.035524	-0.376515	0.575247	0.070161				-0.170663	0.088207	0.130407				0.355963	0.676258	0.142319
12136	101.133333	-0.901065	0.555593	-0.081145	-0.889949	0.576395	0.138351	-0.862355	0.854457	-0.079542	-0.847298	0.851874	0.145662	-0.709342	1.154490	-0.033101	-0.682936	0.682861	-0.219048	-0.723153	1.140852	0.070546	-0.661346	0.678069	0.257383	-0.686879	1.087864	0.074016				-0.389146	0.553380	-0.035552	-0.376454	0.574929	0.070170				-0.170666	0.088223	0.130442				0.355964	0.676269	0.142298
12137	101.141667	-0.901012	0.555635	-0.081092	-0.889780	0.576369	0.138376	-0.862349	0.854434	-0.079448	-0.847132	0.851869	0.145785	-0.709480	1.155150	-0.032753	-0.682909	0.682896	-0.218984	-0.723084	1.141335	0.070840	-0.661199	0.678131	0.257501	-0.686992	1.088211	0.074143				-0.389120	0.553165	-0.035528	-0.376410	0.574595	0.070203				-0.170674	0.088234	0.130469				0.355959	0.676275	0.142280
12138	101.150000	-0.900949	0.555676	-0.081026	-0.889630	0.576340	0.138405	-0.862359	0.854393	-0.079359	-0.846990	0.851860	0.145904	-0.709565	1.155888	-0.032368	-0.682884	0.682927	-0.218914	-0.723006	1.141922	0.071304	-0.660993	0.678359	0.257832	-0.687070	1.088638	0.074336				-0.389103	0.552966	-0.035494	-0.376368	0.574276	0.070276				-0.170678	0.088256	0.130485				0.355950	0.676281	0.142270
12139	101.158333	-0.900900	0.555704	-0.080964	-0.889592	0.576341	0.138578	-0.862410	0.854332	-0.079287	-0.847039	0.851907	0.146209	-0.709561	1.156611	-0.031874	-0.682851	0.682961	-0.218827	-0.722847	1.142600	0.071847	-0.660725	0.678554	0.257900	-0.687104	1.089115	0.074573				-0.389088	0.552772	-0.035439	-0.376340	0.573949	0.070362				-0.170672	0.088266	0.130508				0.355931	0.676278	0.142256
12140	101.166667	-0.900855	0.555727	-0.080910	-0.889538	0.576322	0.138641	-0.862503	0.854253	-0.079205	-0.846960	0.851846	0.146198	-0.709500	1.157348	-0.031301	-0.682819	0.682994	-0.218733	-0.722598	1.143363	0.072441	-0.660472	0.678755	0.257969	-0.687080	1.089633	0.074843				-0.389077	0.552583	-0.035357	-0.376314	0.573645	0.070463				-0.170672	0.088274	0.130527				0.355908	0.676270	0.142247
12141	101.175000	-0.900753	0.555690	-0.080876	-0.889507	0.576289	0.138692	-0.862610	0.854191	-0.079172	-0.846937	0.851804	0.146299	-0.709445	1.158307	-0.030979	-0.682792	0.683043	-0.218637	-0.722103	1.144114	0.072704	-0.660313	0.678960	0.258166	-0.686987	1.090201	0.075154				-0.388927	0.552615	-0.035456	-0.376292	0.573387	0.070575				-0.170675	0.088295	0.130542				0.355944	0.676176	0.142176
12142	101.183333	-0.900787	0.555734	-0.080822	-0.889486	0.576251	0.138738	-0.862753	0.854111	-0.079117	-0.846836	0.851622	0.146260	-0.709216	1.159099	-0.030340	-0.682764	0.683098	-0.218530	-0.721616	1.144920	0.073180	-0.660254	0.679133	0.258458	-0.686855	1.090806	0.075499				-0.388917	0.552450	-0.035323	-0.376277	0.573160	0.070703				-0.170675	0.088303	0.130560				0.355850	0.676255	0.142224
12143	101.191667	-0.900657	0.555668	-0.080800	-0.889559	0.576232	0.138826	-0.862943	0.854017	-0.079054	-0.846911	0.851447	0.146328	-0.708954	1.160068	-0.029879	-0.682733	0.683135	-0.218370	-0.721041	1.145839	0.073819	-0.660228	0.679326	0.258791	-0.686673	1.091434	0.075849				-0.388974	0.552186	-0.035086	-0.376281	0.572959	0.070849				-0.170673	0.088319	0.130569				0.355823	0.676244	0.142209
12144	101.200000	-0.900644	0.555654	-0.080783	-0.889648	0.576206	0.138908	-0.863133	0.853923	-0.079019	-0.847328	0.851672	0.146616	-0.708587	1.160971	-0.029264	-0.682704	0.683184	-0.218199	-0.720376	1.146748	0.074342	-0.660181	0.679491	0.258962	-0.686438	1.092080	0.076226				-0.389039	0.551952	-0.034851	-0.376292	0.572784	0.071000				-0.170674	0.088314	0.130575				0.355920	0.676039	0.142067
12145	101.208333	-0.900761	0.555682	-0.080758	-0.889542	0.576081	0.138827	-0.863339	0.853840	-0.078986	-0.847429	0.851549	0.146605	-0.708130	1.161893	-0.028710	-0.682695	0.683246	-0.218092	-0.719620	1.147712	0.074937	-0.660173	0.679633	0.259115	-0.686153	1.092716	0.076608				-0.389041	0.551883	-0.034714	-0.376310	0.572642	0.071157				-0.170677	0.088318	0.130579				0.355891	0.676026	0.142050
12146	101.216667	-0.900663	0.555592	-0.080760	-0.889591	0.576012	0.138840	-0.863660	0.853813	-0.078960	-0.847548	0.851416	0.146575	-0.707641	1.162796	-0.028142	-0.682695	0.683312	-0.217993	-0.718802	1.148663	0.075505	-0.660198	0.679757	0.259250	-0.685874	1.093322	0.076973				-0.388908	0.552026	-0.034791	-0.376341	0.572531	0.071314				-0.170681	0.088314	0.130578				0.355863	0.676012	0.142020
12147	101.225000	-0.900747	0.555575	-0.080760	-0.889655	0.575945	0.138846	-0.863909	0.853776	-0.078920	-0.847935	0.851454	0.146780	-0.707118	1.163588	-0.027684	-0.682714	0.683357	-0.217892	-0.717986	1.149497	0.076054	-0.660267	0.679818	0.259216	-0.685594	1.093829	0.077345				-0.389063	0.551735	-0.034423	-0.376385	0.572470	0.071464				-0.170675	0.088316	0.130565				0.355836	0.675999	0.141991
12148	101.233333	-0.900722	0.555472	-0.080796	-0.889739	0.575870	0.138844	-0.864160	0.853719	-0.078883	-0.848253	0.851409	0.146779	-0.706556	1.164192	-0.027189	-0.682745	0.683392	-0.217789	-0.717181	1.150220	0.076573	-0.660285	0.680011	0.259377	-0.685300	1.094164	0.077692				-0.388943	0.551942	-0.034493	-0.376443	0.572445	0.071617				-0.170678	0.088318	0.130562				0.355815	0.675987	0.141961
12149	101.241667	-0.900917	0.555492	-0.080792	-0.889812	0.575803	0.138733	-0.864446	0.853738	-0.078840	-0.848554	0.851448	0.146862	-0.706113	1.164592	-0.026858	-0.682792	0.683405	-0.217699	-0.716399	1.150708	0.077052	-0.660476	0.679986	0.259471	-0.684948	1.094412	0.078067				-0.389039	0.551825	-0.034247	-0.376524	0.572454	0.071755				-0.170684	0.088309	0.130563				0.355800	0.675981	0.141929
12150	101.250000	-0.901000	0.555422	-0.080818	-0.889938	0.575729	0.138726	-0.864651	0.853744	-0.078792	-0.848777	0.851409	0.146879	-0.705667	1.164677	-0.026386	-0.682857	0.683381	-0.217615	-0.715675	1.150989	0.077541	-0.660707	0.679913	0.259546	-0.684548	1.094509	0.078424				-0.389154	0.551730	-0.034014	-0.376620	0.572495	0.071881				-0.170677	0.088316	0.130545				0.355787	0.675973	0.141900
12151	101.258333	-0.901108	0.555335	-0.080845	-0.890081	0.575645	0.138716	-0.864825	0.853766	-0.078737	-0.848965	0.851315	0.146876	-0.705321	1.164495	-0.026034	-0.682944	0.683317	-0.217545	-0.715032	1.150939	0.077897	-0.660928	0.679809	0.259571	-0.684099	1.094348	0.078751				-0.389226	0.551805	-0.033871	-0.376742	0.572582	0.071988				-0.170679	0.088311	0.130541				0.355766	0.675896	0.141819
12152	101.266667	-0.901268	0.555211	-0.080883	-0.890257	0.575556	0.138709	-0.864972	0.853795	-0.078685	-0.849152	0.851284	0.146917	-0.705108	1.164182	-0.025903	-0.683047	0.683211	-0.217491	-0.714479	1.150649	0.078181	-0.661080	0.679731	0.259507	-0.683623	1.094021	0.079027				-0.389159	0.552126	-0.033972	-0.376873	0.572696	0.072078				-0.170686	0.088311	0.130528				0.355761	0.675956	0.141845
12153	101.275000	-0.901401	0.555098	-0.080917	-0.890431	0.575470	0.138709	-0.865093	0.853852	-0.078598	-0.849296	0.851296	0.146977	-0.704907	1.163486	-0.025611	-0.683164	0.682985	-0.217398	-0.714069	1.150082	0.078451	-0.661349	0.679492	0.259504	-0.683100	1.093496	0.079263				-0.389318	0.552145	-0.033769	-0.377022	0.572863	0.072142				-0.170679	0.088310	0.130516				0.355740	0.675876	0.141778
12154	101.283333	-0.901488	0.554917	-0.080953	-0.890611	0.575385	0.138711	-0.865139	0.853886	-0.078550	-0.849392	0.851315	0.147035	-0.704784	1.162618	-0.025358	-0.683308	0.682732	-0.217410	-0.713720	1.149343	0.078626	-0.661712	0.679108	0.259564	-0.682582	1.092912	0.079503				-0.389492	0.552188	-0.033577	-0.377183	0.573087	0.072210				-0.170689	0.088303	0.130520				0.355720	0.675790	0.141709
12155	101.291667	-0.901651	0.554810	-0.080983	-0.890857	0.575349	0.138758	-0.865164	0.853925	-0.078505	-0.849423	0.851303	0.147067	-0.704772	1.161787	-0.025287	-0.683463	0.682581	-0.217459	-0.713524	1.148510	0.078751	-0.661931	0.678762	0.259398	-0.682075	1.092202	0.079608				-0.389585	0.552411	-0.033507	-0.377354	0.573367	0.072252				-0.170692	0.088298	0.130515				0.355723	0.675852	0.141734
12156	101.300000	-0.901927	0.554798	-0.080976	-0.890949	0.575240	0.138710	-0.865210	0.853998	-0.078489	-0.849420	0.851309	0.147096	-0.704752	1.160912	-0.025157	-0.683633	0.682399	-0.217510	-0.713392	1.147642	0.078852	-0.662145	0.678406	0.259227	-0.681668	1.091506	0.079705				-0.389549	0.552832	-0.033631	-0.377519	0.573698	0.072285				-0.170694	0.088303	0.130512				0.355732	0.675919	0.141752
12157	101.308333	-0.902066	0.554721	-0.080982	-0.891103	0.575187	0.138703	-0.865178	0.854049	-0.078462	-0.849382	0.851332	0.147118	-0.704782	1.160171	-0.025158	-0.683770	0.682092	-0.217398	-0.713391	1.146788	0.078879	-0.662473	0.678054	0.259294	-0.681383	1.090829	0.079739				-0.389700	0.553024	-0.033456	-0.377677	0.574080	0.072299				-0.170698	0.088308	0.130511				0.355722	0.675849	0.141670
12158	101.316667	-0.902150	0.554627	-0.080999	-0.891234	0.575157	0.138692	-0.865061	0.854078	-0.078437	-0.849317	0.851376	0.147136	-0.704798	1.159470	-0.025092	-0.683925	0.681839	-0.217411	-0.713441	1.146013	0.078913	-0.662795	0.677686	0.259332	-0.681182	1.090183	0.079762				-0.389841	0.553275	-0.033335	-0.377812	0.574492	0.072295				-0.170703	0.088313	0.130508				0.355739	0.675921	0.141675
12159	101.325000	-0.902290	0.554606	-0.080980	-0.891339	0.575152	0.138682	-0.865015	0.854143	-0.078441	-0.849205	0.851394	0.147112	-0.704860	1.158931	-0.025110	-0.684070	0.681598	-0.217436	-0.713564	1.145290	0.078886	-0.663022	0.677386	0.259265	-0.681074	1.089602	0.079727				-0.389841	0.553743	-0.033447	-0.377942	0.574943	0.072297				-0.170705	0.088319	0.130509				0.355740	0.675915	0.141627
12160	101.333333	-0.902416	0.554605	-0.080947	-0.891412	0.575164	0.138668	-0.864935	0.854231	-0.078474	-0.849122	0.851509	0.147134	-0.704937	1.158454	-0.025096	-0.684222	0.681379	-0.217465	-0.713761	1.144671	0.078918	-0.663211	0.677132	0.259194	-0.680987	1.089066	0.079656				-0.389952	0.554037	-0.033368	-0.378052	0.575382	0.072287				-0.170714	0.088325	0.130512				0.355738	0.675908	0.141584
12161	101.341667	-0.902396	0.554575	-0.080942	-0.891457	0.575200	0.138651	-0.864752	0.854272	-0.078493	-0.848791	0.851384	0.146918	-0.705019	1.158083	-0.025059	-0.684328	0.681215	-0.217502	-0.713921	1.144132	0.078901	-0.663437	0.676785	0.258912	-0.680982	1.088645	0.079642				-0.389988	0.554408	-0.033364	-0.378135	0.575831	0.072289				-0.170714	0.088344	0.130511				0.355740	0.675906	0.141544
12162	101.350000	-0.902437	0.554621	-0.080902	-0.891472	0.575256	0.138627	-0.864615	0.854343	-0.078512	-0.848796	0.851639	0.147017	-0.705122	1.157817	-0.025028	-0.684415	0.681093	-0.217551	-0.714129	1.143664	0.078949	-0.663553	0.676648	0.258836	-0.680973	1.088314	0.079609				-0.390003	0.554765	-0.033378	-0.378185	0.576228	0.072269				-0.170725	0.088345	0.130522				0.355741	0.675901	0.141509
12163	101.358333	-0.902406	0.554665	-0.080894	-0.891458	0.575329	0.138599	-0.864455	0.854397	-0.078627	-0.848664	0.851724	0.146961	-0.705245	1.157730	-0.025026	-0.684485	0.681013	-0.217599	-0.714292	1.143346	0.078972	-0.663529	0.676691	0.258855	-0.680994	1.088088	0.079598				-0.389877	0.555257	-0.033608	-0.378217	0.576570	0.072257				-0.170724	0.088359	0.130535				0.355678	0.675990	0.141540
12164	101.366667	-0.902365	0.554744	-0.080868	-0.891407	0.575415	0.138566	-0.864309	0.854465	-0.078652	-0.848528	0.851802	0.146894	-0.705369	1.157767	-0.025030	-0.684523	0.680985	-0.217653	-0.714456	1.143128	0.079011	-0.663529	0.676683	0.258711	-0.681035	1.087942	0.079589				-0.389860	0.555504	-0.033678	-0.378298	0.576931	0.072188				-0.170723	0.088377	0.130543				0.355614	0.676075	0.141575
12165	101.375000	-0.902305	0.554825	-0.080844	-0.891323	0.575511	0.138527	-0.864084	0.854473	-0.078711	-0.848395	0.851893	0.146820	-0.705398	1.157810	-0.024744	-0.684534	0.681026	-0.217763	-0.714629	1.143032	0.079077	-0.663602	0.676748	0.258730	-0.681101	1.087928	0.079598				-0.389948	0.555505	-0.033569	-0.378279	0.577082	0.072148				-0.170724	0.088378	0.130561				0.355613	0.676066	0.141553
12166	101.383333	-0.902284	0.554982	-0.080792	-0.891208	0.575612	0.138486	-0.863931	0.854509	-0.078775	-0.847932	0.851647	0.146443	-0.705456	1.158043	-0.024619	-0.684522	0.681107	-0.217879	-0.714795	1.143050	0.079171	-0.663524	0.676929	0.258765	-0.681176	1.087985	0.079610				-0.389786	0.555733	-0.033828	-0.378227	0.577129	0.072104				-0.170722	0.088382	0.130570				0.355606	0.676054	0.141536
12167	101.391667	-0.902171	0.555075	-0.080777	-0.891065	0.575709	0.138459	-0.863801	0.854558	-0.078831	-0.847936	0.851853	0.146596	-0.705499	1.158432	-0.024507	-0.684466	0.681199	-0.217939	-0.714906	1.143205	0.079314	-0.663411	0.677110	0.258760	-0.681268	1.088105	0.079616				-0.389861	0.555552	-0.033729	-0.378145	0.577045	0.072061				-0.170723	0.088380	0.130576				0.355601	0.676054	0.141526
12168	101.400000	-0.902043	0.555180	-0.080766	-0.890895	0.575798	0.138416	-0.863647	0.854577	-0.078884	-0.848017	0.852139	0.146696	-0.705496	1.158872	-0.024284	-0.684375	0.681162	-0.217890	-0.714997	1.143467	0.079440	-0.663286	0.677298	0.258743	-0.681371	1.088417	0.079707				-0.389812	0.555425	-0.033813	-0.377966	0.576759	0.072039				-0.170720	0.088373	0.130584				0.355589	0.676043	0.141527
12169	101.408333	-0.901802	0.555258	-0.080753	-0.890718	0.575876	0.138372	-0.863520	0.854574	-0.078944	-0.847878	0.852094	0.146512	-0.705462	1.159457	-0.024083	-0.684253	0.681314	-0.217951	-0.715013	1.143913	0.079625	-0.663112	0.677500	0.258739	-0.681504	1.088797	0.079819				-0.389751	0.555178	-0.033914	-0.377840	0.576462	0.071976				-0.170719	0.088371	0.130592				0.355588	0.676032	0.141528
12170	101.416667	-0.901690	0.555401	-0.080735	-0.890531	0.575938	0.138327	-0.863402	0.854552	-0.079007	-0.847747	0.852063	0.146347	-0.705471	1.160228	-0.023949	-0.684101	0.681461	-0.217901	-0.714994	1.144460	0.079848	-0.662920	0.677709	0.258737	-0.681652	1.089267	0.079987				-0.389677	0.554845	-0.034037	-0.377700	0.576089	0.071916				-0.170712	0.088377	0.130599				0.355584	0.676021	0.141529
12171	101.425000	-0.901412	0.555429	-0.080768	-0.890333	0.575992	0.138287	-0.863286	0.854499	-0.079070	-0.847644	0.852000	0.146229	-0.705333	1.160875	-0.023519	-0.683938	0.681648	-0.218015	-0.714897	1.145153	0.080122	-0.662690	0.677935	0.258741	-0.681764	1.089752	0.080093				-0.389548	0.554531	-0.034190	-0.377558	0.575619	0.071846				-0.170715	0.088359	0.130606				0.355578	0.676009	0.141538
12172	101.433333	-0.901323	0.555557	-0.080779	-0.890130	0.576034	0.138250	-0.863217	0.854466	-0.079152	-0.847565	0.851938	0.146130	-0.705215	1.161706	-0.023250	-0.683755	0.681962	-0.218131	-0.714755	1.145936	0.080420	-0.662454	0.678137	0.258734	-0.681875	1.090389	0.080341				-0.389411	0.554201	-0.034368	-0.377404	0.575104	0.071773				-0.170702	0.088358	0.130600				0.355569	0.675991	0.141544
12173	101.441667	-0.901169	0.555618	-0.080798	-0.889935	0.576063	0.138220	-0.863125	0.854409	-0.079236	-0.847641	0.851860	0.146134	-0.705063	1.162580	-0.022999	-0.683548	0.682148	-0.218177	-0.714526	1.146756	0.080748	-0.662212	0.678320	0.258705	-0.681911	1.091021	0.080568				-0.389406	0.553567	-0.034322	-0.377244	0.574584	0.071695				-0.170697	0.088349	0.130592				0.355568	0.675988	0.141545
12174	101.450000	-0.901020	0.555663	-0.080817	-0.889889	0.576108	0.138245	-0.863065	0.854337	-0.079294	-0.847623	0.851792	0.146006	-0.704825	1.163367	-0.022560	-0.683325	0.682343	-0.218219	-0.714240	1.147625	0.081100	-0.661958	0.678513	0.258688	-0.681921	1.091721	0.080852				-0.389310	0.553097	-0.034404	-0.377074	0.574069	0.071604				-0.170690	0.088341	0.130584				0.355569	0.675985	0.141541
12175	101.458333	-0.900889	0.555699	-0.080844	-0.889666	0.576102	0.138185	-0.863102	0.854279	-0.079388	-0.847680	0.851699	0.145946	-0.704522	1.164205	-0.022165	-0.683100	0.682585	-0.218359	-0.713839	1.148513	0.081509	-0.661654	0.678727	0.258621	-0.681871	1.092452	0.081202				-0.389211	0.552633	-0.034474	-0.376910	0.573557	0.071502				-0.170681	0.088327	0.130579				0.355564	0.675983	0.141541
12176	101.466667	-0.900767	0.555727	-0.080876	-0.889462	0.576080	0.138123	-0.863158	0.854228	-0.079436	-0.847867	0.851655	0.146071	-0.704231	1.165177	-0.021952	-0.682867	0.682778	-0.218378	-0.713476	1.149510	0.082218	-0.661449	0.678831	0.258604	-0.681750	1.093120	0.081507				-0.389107	0.552182	-0.034550	-0.376749	0.573090	0.071421				-0.170673	0.088315	0.130557				0.355558	0.675975	0.141540
12177	101.475000	-0.900532	0.555682	-0.080912	-0.889351	0.576052	0.138085	-0.863209	0.854159	-0.079514	-0.847984	0.851584	0.146035	-0.703746	1.165890	-0.021387	-0.682640	0.682965	-0.218395	-0.712811	1.150344	0.082363	-0.661208	0.678965	0.258529	-0.681548	1.093842	0.081884				-0.388920	0.551922	-0.034754	-0.376573	0.572658	0.071298				-0.170664	0.088295	0.130547				0.355555	0.675969	0.141540
12178	101.483333	-0.900433	0.555679	-0.080953	-0.889262	0.576013	0.138044	-0.863305	0.854073	-0.079582	-0.848063	0.851383	0.145799	-0.703274	1.166728	-0.020921	-0.682408	0.683159	-0.218394	-0.712148	1.151259	0.082789	-0.660866	0.679085	0.258217	-0.681331	1.094529	0.082271				-0.388855	0.551492	-0.034731	-0.376400	0.572305	0.071191				-0.170656	0.088286	0.130527				0.355552	0.675968	0.141555
12179	101.491667	-0.900368	0.555682	-0.081011	-0.889215	0.575965	0.138005	-0.863418	0.854003	-0.079629	-0.848266	0.851284	0.145765	-0.702771	1.167628	-0.020585	-0.682197	0.683310	-0.218292	-0.711422	1.152164	0.083312	-0.660708	0.679203	0.258207	-0.681078	1.095213	0.082717				-0.388710	0.551240	-0.034789	-0.376232	0.572030	0.071087				-0.170654	0.088267	0.130517				0.355547	0.675955	0.141566
12180	101.500000	-0.900362	0.555685	-0.081054	-0.889188	0.575921	0.137966	-0.863554	0.853954	-0.079667	-0.848493	0.851126	0.145691	-0.702201	1.168309	-0.020048	-0.682029	0.683431	-0.218256	-0.710651	1.153018	0.083889	-0.660589	0.679306	0.258188	-0.680803	1.095733	0.083172				-0.388419	0.551273	-0.035089	-0.376065	0.571844	0.071007				-0.170653	0.088252	0.130508				0.355542	0.675942	0.141587
12181	101.508333	-0.900296	0.555626	-0.081106	-0.889210	0.575873	0.137930	-0.863703	0.853931	-0.079693	-0.848640	0.850966	0.145558	-0.701745	1.168778	-0.019386	-0.681893	0.683569	-0.218224	-0.709852	1.153709	0.084554	-0.660498	0.679349	0.258064	-0.680528	1.096187	0.083807				-0.388410	0.550904	-0.034913	-0.375909	0.571742	0.070932				-0.170649	0.088247	0.130501				0.355505	0.675886	0.141591
12182	101.516667	-0.900273	0.555543	-0.081191	-0.889261	0.575836	0.137895	-0.863855	0.853924	-0.079709	-0.849050	0.851034	0.145631	-0.701379	1.169171	-0.018853	-0.681787	0.683675	-0.218179	-0.709044	1.154218	0.085352	-0.660415	0.679296	0.257767	-0.680222	1.096488	0.084592				-0.387989	0.550679	-0.034860	-0.375765	0.571708	0.070863				-0.170646	0.088235	0.130497				0.355522	0.675920	0.141637
12183	101.525000	-0.900392	0.555583	-0.081179	-0.889349	0.575808	0.137867	-0.863984	0.853945	-0.079719	-0.849315	0.851070	0.145613	-0.701132	1.168985	-0.017892	-0.681730	0.683746	-0.218120	-0.708241	1.154402	0.086322	-0.660475	0.679355	0.257780	-0.679726	1.096470	0.085487				-0.387832	0.550691	-0.034926	-0.375641	0.571759	0.070808				-0.170649	0.088230	0.130486				0.355491	0.675867	0.141632
12184	101.533333	-0.900471	0.555534	-0.081212	-0.889473	0.575768	0.137849	-0.864162	0.854006	-0.079704	-0.849618	0.851042	0.145590	-0.701147	1.168628	-0.016918	-0.681711	0.683781	-0.218061	-0.707414	1.154255	0.087474	-0.660548	0.679299	0.257648	-0.679047	1.096230	0.086527				-0.387852	0.550611	-0.034762	-0.375542	0.571866	0.070776				-0.170653	0.088222	0.130479				0.355474	0.675814	0.141629
12185	101.541667	-0.900495	0.555381	-0.081292	-0.889634	0.575717	0.137829	-0.864194	0.854023	-0.079687	-0.849882	0.851080	0.145597	-0.701400	1.167920	-0.015627	-0.681739	0.683733	-0.217997	-0.706555	1.153664	0.088832	-0.660671	0.679164	0.257515	-0.678092	1.095703	0.087678				-0.387874	0.550937	-0.034917	-0.375481	0.572049	0.070750				-0.170655	0.088220	0.130472				0.355514	0.675869	0.141666
12186	101.550000	-0.900686	0.555306	-0.081300	-0.889832	0.575655	0.137814	-0.864300	0.854088	-0.079656	-0.850097	0.851073	0.145580	-0.701894	1.166989	-0.014119	-0.681796	0.683626	-0.217930	-0.705650	1.152841	0.090435	-0.660833	0.678973	0.257406	-0.676974	1.094999	0.088981				-0.387932	0.551302	-0.035038	-0.375453	0.572286	0.070741				-0.170653	0.088222	0.130450				0.355556	0.675918	0.141701
12187	101.558333	-0.900959	0.555305	-0.081292	-0.890051	0.575580	0.137801	-0.864312	0.854153	-0.079606	-0.850293	0.851135	0.145619	-0.702606	1.165808	-0.012251	-0.681883	0.683436	-0.217855	-0.704674	1.151797	0.092284	-0.661056	0.678691	0.257309	-0.675643	1.094102	0.090402				-0.387916	0.551530	-0.035012	-0.375464	0.572591	0.070737				-0.170658	0.088227	0.130439				0.355528	0.675822	0.141657
12188	101.566667	-0.901087	0.555204	-0.081309	-0.890296	0.575506	0.137797	-0.864278	0.854220	-0.079555	-0.850556	0.851163	0.145776	-0.703547	1.164593	-0.010240	-0.681985	0.683202	-0.217780	-0.703632	1.150676	0.094386	-0.661262	0.678266	0.257071	-0.674189	1.093140	0.091956				-0.387923	0.551783	-0.034966	-0.375509	0.572973	0.070756				-0.170665	0.088229	0.130429				0.355544	0.675830	0.141662
12189	101.575000	-0.901288	0.555057	-0.081344	-0.890531	0.575435	0.137793	-0.864123	0.854272	-0.079535	-0.850523	0.851145	0.145679	-0.704642	1.163285	-0.007802	-0.682122	0.682975	-0.217801	-0.702546	1.149477	0.096656	-0.661602	0.677935	0.257182	-0.672624	1.092214	0.093698				-0.387971	0.552093	-0.034905	-0.375602	0.573402	0.070793				-0.170666	0.088237	0.130426				0.355622	0.675932	0.141700
12190	101.583333	-0.901511	0.554994	-0.081346	-0.890765	0.575375	0.137790	-0.864059	0.854397	-0.079464	-0.850584	0.851146	0.145736	-0.705846	1.162003	-0.005206	-0.682259	0.682698	-0.217705	-0.701434	1.148301	0.099134	-0.661913	0.677501	0.257154	-0.670969	1.091272	0.095462				-0.388035	0.552432	-0.034821	-0.375710	0.573868	0.070845				-0.170669	0.088256	0.130426				0.355641	0.675943	0.141698
12191	101.591667	-0.901680	0.554939	-0.081350	-0.890994	0.575342	0.137794	-0.863852	0.854486	-0.079402	-0.850572	0.851164	0.145810	-0.707138	1.160895	-0.002692	-0.682372	0.682270	-0.217385	-0.700212	1.147158	0.101658	-0.662219	0.677011	0.257080	-0.669283	1.090405	0.097271				-0.388125	0.552810	-0.034692	-0.375856	0.574410	0.070920				-0.170681	0.088262	0.130435				0.355676	0.675952	0.141689
12192	101.600000	-0.901786	0.554850	-0.081347	-0.891199	0.575319	0.137804	-0.863699	0.854593	-0.079316	-0.850520	0.851181	0.145894	-0.708382	1.159762	0.000155	-0.682521	0.682188	-0.217380	-0.698679	1.145874	0.104080	-0.662581	0.676609	0.257196	-0.667606	1.089578	0.099124				-0.388224	0.553191	-0.034579	-0.376018	0.574979	0.071006				-0.170688	0.088275	0.130453				0.355700	0.675969	0.141696
12193	101.608333	-0.902031	0.554923	-0.081330	-0.891374	0.575306	0.137811	-0.863483	0.854759	-0.079228	-0.850451	0.851182	0.145990	-0.709578	1.158638	0.003130	-0.682646	0.682012	-0.217269	-0.697321	1.144786	0.106673	-0.662929	0.676209	0.257256	-0.665901	1.088780	0.100903				-0.388349	0.553562	-0.034423	-0.376214	0.575558	0.071120				-0.170703	0.088286	0.130470				0.355793	0.675894	0.141654
12194	101.616667	-0.902133	0.554958	-0.081319	-0.891511	0.575317	0.137817	-0.863280	0.854889	-0.079134	-0.850140	0.851060	0.145939	-0.710780	1.157602	0.006033	-0.682770	0.681887	-0.217155	-0.695936	1.143777	0.109271	-0.663284	0.675837	0.257336	-0.664141	1.088071	0.102670				-0.388343	0.554138	-0.034436	-0.376420	0.576133	0.071271				-0.170713	0.088298	0.130487				0.355877	0.675816	0.141620
12195	101.625000	-0.902211	0.555019	-0.081295	-0.891597	0.575337	0.137840	-0.863018	0.854997	-0.079030	-0.850140	0.851188	0.146225	-0.711949	1.156663	0.008889	-0.682863	0.681843	-0.217044	-0.694428	1.142889	0.111812	-0.663616	0.675525	0.257458	-0.662313	1.087500	0.104368				-0.388595	0.554250	-0.034060	-0.376624	0.576672	0.071432				-0.170723	0.088318	0.130504				0.355894	0.675821	0.141652
12196	101.633333	-0.902264	0.555099	-0.081259	-0.891642	0.575375	0.137861	-0.862793	0.855152	-0.078923	-0.849843	0.851092	0.146176	-0.713058	1.155848	0.011850	-0.682928	0.681875	-0.216919	-0.692883	1.142107	0.114292	-0.663915	0.675300	0.257620	-0.660478	1.086995	0.105967				-0.388703	0.554531	-0.033889	-0.376826	0.577164	0.071594				-0.170729	0.088346	0.130522				0.355904	0.675818	0.141688
12197	101.641667	-0.902238	0.555171	-0.081227	-0.891636	0.575433	0.137873	-0.862592	0.855279	-0.078792	-0.849826	0.851241	0.146441	-0.713995	1.155207	0.014654	-0.682969	0.681982	-0.216810	-0.691407	1.141650	0.116858	-0.664182	0.675109	0.257777	-0.658657	1.086601	0.107447				-0.388821	0.554748	-0.033684	-0.377044	0.577638	0.071776				-0.170732	0.088355	0.130539				0.355901	0.675814	0.141730
12198	101.650000	-0.902247	0.555311	-0.081156	-0.891585	0.575488	0.137896	-0.862387	0.855440	-0.078618	-0.849387	0.850998	0.146343	-0.714867	1.154650	0.017540	-0.682987	0.682148	-0.216699	-0.689735	1.140921	0.118977	-0.664411	0.675022	0.257979	-0.656837	1.086504	0.108940				-0.388788	0.555086	-0.033693	-0.377247	0.578031	0.071961				-0.170736	0.088361	0.130558				0.355901	0.675810	0.141768
12199	101.658333	-0.902177	0.555446	-0.081092	-0.891484	0.575551	0.137926	-0.862170	0.855558	-0.078467	-0.849482	0.851306	0.146744	-0.715549	1.154244	0.020397	-0.682972	0.682390	-0.216654	-0.688034	1.140506	0.121122	-0.664581	0.674995	0.258202	-0.655082	1.086323	0.110227				-0.388874	0.555127	-0.033508	-0.377385	0.578225	0.072162				-0.170733	0.088381	0.130573				0.355908	0.675811	0.141805
12200	101.666667	-0.902087	0.555586	-0.081033	-0.891350	0.575617	0.137952	-0.862006	0.855633	-0.078303	-0.849279	0.851281	0.146874	-0.716120	1.153992	0.023131	-0.682919	0.682677	-0.216609	-0.686320	1.140240	0.123159	-0.664695	0.675029	0.258426	-0.653320	1.086279	0.111447				-0.388947	0.555084	-0.033328	-0.377490	0.578313	0.072377				-0.170731	0.088399	0.130588				0.355922	0.675817	0.141843
12201	101.675000	-0.901954	0.555714	-0.080964	-0.891190	0.575673	0.137980	-0.861891	0.855731	-0.078174	-0.849101	0.851272	0.147034	-0.716585	1.154026	0.025833	-0.682819	0.682971	-0.216530	-0.684511	1.140351	0.125161	-0.664732	0.675147	0.258677	-0.651604	1.086402	0.112566				-0.389083	0.554835	-0.033045	-0.377552	0.578248	0.072584				-0.170727	0.088413	0.130603				0.355937	0.675824	0.141870
12202	101.683333	-0.901804	0.555829	-0.080915	-0.891010	0.575713	0.138010	-0.861819	0.855776	-0.078031	-0.848954	0.851229	0.147198	-0.716891	1.154242	0.028312	-0.682685	0.683244	-0.216357	-0.682717	1.140653	0.127033	-0.664713	0.675324	0.258946	-0.649952	1.086693	0.113632				-0.389213	0.554482	-0.032764	-0.377586	0.578056	0.072798				-0.170724	0.088429	0.130616				0.355943	0.675844	0.141858
12203	101.691667	-0.901504	0.555859	-0.080862	-0.890818	0.575735	0.138045	-0.861802	0.855756	-0.077894	-0.848852	0.851142	0.147363	-0.716971	1.154666	0.030691	-0.682525	0.683563	-0.216299	-0.680881	1.141112	0.128663	-0.664621	0.675540	0.259218	-0.648423	1.087102	0.114597				-0.389205	0.554233	-0.032705	-0.377579	0.577720	0.072996				-0.170719	0.088418	0.130635				0.355964	0.675860	0.141840
12204	101.700000	-0.901305	0.555939	-0.080839	-0.890611	0.575726	0.138077	-0.861819	0.855703	-0.077751	-0.848787	0.851025	0.147531	-0.716887	1.155268	0.032861	-0.682352	0.683937	-0.216340	-0.679010	1.141483	0.129940	-0.664480	0.675782	0.259479	-0.646987	1.087610	0.115504				-0.389180	0.553906	-0.032663	-0.377465	0.577187	0.073190				-0.170716	0.088423	0.130635				0.355974	0.675856	0.141837
12205	101.708333	-0.901209	0.556063	-0.080776	-0.890405	0.575703	0.138111	-0.861855	0.855664	-0.077599	-0.848845	0.850918	0.147777	-0.716700	1.155954	0.034889	-0.682138	0.684271	-0.216281	-0.677182	1.142121	0.131256	-0.664252	0.676025	0.259666	-0.645582	1.088148	0.116293				-0.389311	0.553219	-0.032365	-0.377397	0.576677	0.073330				-0.170711	0.088410	0.130641				0.355972	0.675855	0.141843
12206	101.716667	-0.901037	0.556128	-0.080742	-0.890183	0.575660	0.138149	-0.861953	0.855584	-0.077404	-0.848976	0.850845	0.148067	-0.716345	1.156689	0.036646	-0.681905	0.684603	-0.216216	-0.675333	1.142813	0.132417	-0.664027	0.676372	0.260010	-0.644170	1.088720	0.117009				-0.389142	0.552905	-0.032463	-0.377306	0.576118	0.073444				-0.170699	0.088412	0.130645				0.355979	0.675862	0.141840
12207	101.725000	-0.900766	0.556143	-0.080746	-0.890047	0.575639	0.138226	-0.862105	0.855483	-0.077227	-0.848901	0.850601	0.148042	-0.715835	1.157397	0.038233	-0.681647	0.684896	-0.216025	-0.673451	1.143533	0.133416	-0.663739	0.676670	0.260244	-0.642740	1.089294	0.117649				-0.389219	0.552123	-0.032187	-0.377180	0.575513	0.073504				-0.170699	0.088402	0.130650				0.355988	0.675865	0.141842
12208	101.733333	-0.900617	0.556224	-0.080726	-0.889774	0.575545	0.138211	-0.862365	0.855422	-0.077063	-0.848884	0.850287	0.148069	-0.715216	1.158161	0.039748	-0.681401	0.685229	-0.215944	-0.671502	1.144256	0.134309	-0.663434	0.676960	0.260455	-0.641285	1.089869	0.118234				-0.388948	0.551816	-0.032422	-0.377032	0.574924	0.073560				-0.170692	0.088397	0.130643				0.355990	0.675863	0.141845
12209	101.741667	-0.900406	0.556240	-0.080749	-0.889607	0.575483	0.138234	-0.862499	0.855283	-0.076912	-0.849243	0.850186	0.148391	-0.714504	1.158872	0.041135	-0.681174	0.685563	-0.215888	-0.669501	1.144968	0.135078	-0.663101	0.677257	0.260642	-0.639856	1.090521	0.118813				-0.388903	0.551142	-0.032288	-0.376861	0.574336	0.073584				-0.170686	0.088375	0.130649				0.355977	0.675869	0.141855
12210	101.750000	-0.900258	0.556257	-0.080759	-0.889463	0.575410	0.138253	-0.862717	0.855161	-0.076768	-0.849418	0.849964	0.148417	-0.713663	1.159591	0.042380	-0.680960	0.685869	-0.215814	-0.667479	1.145660	0.135766	-0.662764	0.677539	0.260798	-0.638435	1.091131	0.119343				-0.388650	0.550160	-0.031871	-0.376676	0.573748	0.073573				-0.170681	0.088363	0.130651				0.355957	0.675868	0.141867
12211	101.758333	-0.900111	0.556255	-0.080752	-0.889356	0.575339	0.138268	-0.862993	0.855022	-0.076593	-0.849779	0.849786	0.148589	-0.712856	1.160389	0.043579	-0.680768	0.686129	-0.215660	-0.665437	1.146263	0.136354	-0.662449	0.677795	0.260920	-0.637005	1.091490	0.119692				-0.388345	0.549861	-0.032094	-0.376479	0.573215	0.073560				-0.170670	0.088358	0.130642				0.355945	0.675873	0.141876
12212	101.766667	-0.900024	0.556282	-0.080761	-0.889272	0.575258	0.138282	-0.863103	0.854854	-0.076407	-0.850003	0.849485	0.148596	-0.711911	1.161058	0.044644	-0.680621	0.686343	-0.215494	-0.663467	1.146769	0.136854	-0.662149	0.678033	0.261018	-0.635638	1.091733	0.119988				-0.388265	0.549276	-0.031921	-0.376280	0.572734	0.073535				-0.170664	0.088354	0.130628				0.355926	0.675878	0.141876
12213	101.775000	-0.899955	0.556272	-0.080774	-0.889226	0.575171	0.138296	-0.863593	0.854847	-0.076254	-0.850443	0.849519	0.148795	-0.710986	1.161538	0.045571	-0.680504	0.686469	-0.215205	-0.661603	1.147111	0.137271	-0.661889	0.678238	0.261074	-0.634383	1.091821	0.120222				-0.388069	0.548879	-0.031922	-0.376076	0.572309	0.073489				-0.170658	0.088344	0.130622				0.355923	0.675891	0.141855
12214	101.783333	-0.899925	0.556248	-0.080793	-0.889217	0.575079	0.138319	-0.863863	0.854791	-0.076112	-0.850748	0.849317	0.148801	-0.710096	1.161826	0.046425	-0.680434	0.686581	-0.215000	-0.659775	1.147306	0.137776	-0.661658	0.678411	0.261100	-0.633179	1.091760	0.120406				-0.387747	0.548786	-0.032160	-0.375883	0.571960	0.073453				-0.170659	0.088334	0.130616				0.355923	0.675909	0.141817
12215	101.791667	-0.899940	0.556208	-0.080798	-0.889266	0.574997	0.138344	-0.864142	0.854740	-0.075986	-0.851167	0.849444	0.148973	-0.709253	1.161851	0.047110	-0.680433	0.686586	-0.214787	-0.658232	1.147216	0.138053	-0.661466	0.678469	0.260994	-0.632053	1.091479	0.120538				-0.387495	0.548612	-0.032241	-0.375716	0.571702	0.073419				-0.170653	0.088343	0.130598				0.355912	0.675904	0.141777
12216	101.800000	-0.900002	0.556140	-0.080796	-0.889362	0.574909	0.138378	-0.864406	0.854742	-0.075881	-0.851480	0.849436	0.149028	-0.708537	1.161572	0.047843	-0.680475	0.686498	-0.214565	-0.656763	1.146873	0.138274	-0.661332	0.678452	0.260861	-0.630897	1.091071	0.120650				-0.387325	0.548504	-0.032250	-0.375565	0.571542	0.073391				-0.170658	0.088330	0.130594				0.355898	0.675900	0.141753
12217	101.808333	-0.900127	0.556061	-0.080792	-0.889508	0.574825	0.138416	-0.864577	0.854747	-0.075796	-0.851709	0.849372	0.149079	-0.707945	1.160956	0.048513	-0.680572	0.686302	-0.214357	-0.655381	1.146289	0.138490	-0.661334	0.678460	0.260939	-0.629651	1.090513	0.120686				-0.387174	0.548502	-0.032255	-0.375447	0.571505	0.073371				-0.170657	0.088322	0.130585				0.355884	0.675895	0.141740
12218	101.816667	-0.900224	0.555900	-0.080797	-0.889695	0.574730	0.138462	-0.864721	0.854768	-0.075694	-0.851842	0.849340	0.149013	-0.707478	1.160093	0.049203	-0.680716	0.686052	-0.214269	-0.654046	1.145635	0.138653	-0.661360	0.678280	0.260821	-0.628318	1.089884	0.120659				-0.387032	0.548575	-0.032250	-0.375350	0.571577	0.073357				-0.170662	0.088319	0.130570				0.355863	0.675883	0.141737
12219	101.825000	-0.900467	0.555770	-0.080761	-0.889923	0.574639	0.138511	-0.864812	0.854778	-0.075650	-0.852019	0.849528	0.149133	-0.707072	1.159080	0.049820	-0.680876	0.685616	-0.214021	-0.652830	1.144748	0.138871	-0.661468	0.677982	0.260673	-0.626991	1.089189	0.120576				-0.387037	0.548612	-0.032021	-0.375290	0.571772	0.073344				-0.170666	0.088317	0.130563				0.355835	0.675869	0.141735
12220	101.833333	-0.900831	0.555681	-0.080728	-0.890164	0.574542	0.138566	-0.864865	0.854803	-0.075628	-0.852085	0.849570	0.149154	-0.706751	1.158042	0.050499	-0.681065	0.685105	-0.213770	-0.651712	1.143902	0.139033	-0.661626	0.677633	0.260521	-0.625740	1.088506	0.120470				-0.386945	0.548911	-0.031983	-0.375268	0.572075	0.073349				-0.170674	0.088307	0.130562				0.355808	0.675861	0.141735
12221	101.841667	-0.901069	0.555549	-0.080707	-0.890425	0.574467	0.138625	-0.864879	0.854818	-0.075619	-0.852120	0.849633	0.149190	-0.706486	1.157074	0.051066	-0.681289	0.684568	-0.213581	-0.650705	1.143082	0.139201	-0.661926	0.677074	0.260169	-0.624591	1.087848	0.120380				-0.386819	0.549404	-0.032042	-0.375284	0.572532	0.073406				-0.170679	0.088318	0.130561				0.355794	0.675854	0.141732
12222	101.850000	-0.901313	0.555417	-0.080683	-0.890682	0.574411	0.138672	-0.864856	0.854845	-0.075647	-0.852057	0.849697	0.149193	-0.706263	1.156218	0.051684	-0.681536	0.684015	-0.213399	-0.649826	1.142293	0.139340	-0.662124	0.676799	0.260218	-0.623579	1.087236	0.120294				-0.386846	0.549811	-0.031856	-0.375323	0.573065	0.073469				-0.170684	0.088321	0.130555				0.355786	0.675850	0.141727
12223	101.858333	-0.901589	0.555313	-0.080628	-0.890923	0.574395	0.138721	-0.864804	0.854881	-0.075684	-0.852145	0.849862	0.149359	-0.706057	1.155421	0.052132	-0.681789	0.683485	-0.213229	-0.649050	1.141616	0.139498	-0.662452	0.676370	0.260060	-0.622701	1.086696	0.120177				-0.386701	0.550543	-0.031987	-0.375474	0.573686	0.073544				-0.170693	0.088325	0.130556				0.355781	0.675850	0.141714
12224	101.866667	-0.901828	0.555213	-0.080612	-0.891142	0.574398	0.138753	-0.864749	0.854935	-0.075730	-0.851821	0.849755	0.149100	-0.705882	1.154711	0.052551	-0.682051	0.683043	-0.213191	-0.648363	1.140945	0.139608	-0.662814	0.675974	0.259901	-0.621909	1.086174	0.120052				-0.386824	0.550958	-0.031661	-0.375497	0.574383	0.073619				-0.170696	0.088339	0.130553				0.355787	0.675845	0.141695
12225	101.875000	-0.902032	0.555162	-0.080573	-0.891335	0.574430	0.138772	-0.864679	0.855000	-0.075811	-0.851974	0.850131	0.149316	-0.705739	1.154107	0.052974	-0.682295	0.682628	-0.213010	-0.647753	1.140360	0.139706	-0.663192	0.675654	0.259771	-0.621250	1.085610	0.119739				-0.386954	0.551776	-0.031737	-0.375635	0.575094	0.073732				-0.170707	0.088346	0.130561				0.355795	0.675853	0.141676
12226	101.883333	-0.902208	0.555170	-0.080538	-0.891493	0.574486	0.138778	-0.864603	0.855071	-0.075902	-0.851988	0.850369	0.149493	-0.705581	1.153616	0.053313	-0.682524	0.682297	-0.212851	-0.647205	1.139842	0.139762	-0.663587	0.675379	0.259642	-0.620599	1.085236	0.119575				-0.387090	0.552548	-0.031791	-0.375787	0.575827	0.073854				-0.170713	0.088365	0.130563				0.355802	0.675853	0.141652
12227	101.891667	-0.902315	0.555152	-0.080508	-0.891603	0.574579	0.138766	-0.864523	0.855169	-0.075984	-0.851558	0.850363	0.149251	-0.705476	1.153308	0.053604	-0.682733	0.682097	-0.212777	-0.646708	1.139484	0.139771	-0.663980	0.675190	0.259524	-0.620009	1.085039	0.119449				-0.387014	0.553366	-0.031885	-0.375951	0.576484	0.073971				-0.170714	0.088385	0.130566				0.355744	0.675939	0.141688
12228	101.900000	-0.902391	0.555188	-0.080484	-0.891688	0.574678	0.138740	-0.864455	0.855257	-0.076068	-0.851344	0.850405	0.148973	-0.705370	1.153059	0.053921	-0.682921	0.681983	-0.212730	-0.646287	1.139182	0.139805	-0.664345	0.675081	0.259429	-0.619510	1.084923	0.119339				-0.387223	0.553595	-0.031567	-0.376127	0.577088	0.074117				-0.170720	0.088400	0.130581				0.355689	0.676029	0.141725
12229	101.908333	-0.902430	0.555265	-0.080463	-0.891735	0.574785	0.138706	-0.864334	0.855368	-0.076157	-0.851378	0.850664	0.149018	-0.705211	1.152929	0.053970	-0.683072	0.681975	-0.212732	-0.645936	1.138983	0.139774	-0.664667	0.675062	0.259370	-0.619263	1.084689	0.119251				-0.387257	0.554095	-0.031593	-0.376318	0.577566	0.074231				-0.170727	0.088410	0.130599				0.355689	0.676037	0.141715
12230	101.916667	-0.902508	0.555388	-0.080453	-0.891737	0.574888	0.138656	-0.864240	0.855448	-0.076243	-0.851225	0.850771	0.148899	-0.705072	1.152893	0.054019	-0.683206	0.682019	-0.212771	-0.645658	1.138859	0.139720	-0.664953	0.675092	0.259327	-0.618961	1.084630	0.119075				-0.387302	0.554477	-0.031626	-0.376569	0.578033	0.074301				-0.170723	0.088427	0.130610				0.355692	0.676044	0.141708
12231	101.925000	-0.902429	0.555433	-0.080463	-0.891699	0.574983	0.138597	-0.864165	0.855518	-0.076338	-0.851110	0.850882	0.148783	-0.704952	1.152938	0.053993	-0.683286	0.682124	-0.212847	-0.645466	1.138810	0.139601	-0.665179	0.675200	0.259327	-0.618757	1.084626	0.118851				-0.387423	0.554575	-0.031591	-0.376742	0.578211	0.074380				-0.170731	0.088439	0.130615				0.355696	0.676045	0.141692
12232	101.933333	-0.902391	0.555521	-0.080473	-0.891632	0.575069	0.138532	-0.864094	0.855570	-0.076441	-0.850997	0.850980	0.148662	-0.704836	1.153074	0.053894	-0.683338	0.682259	-0.212974	-0.645321	1.138870	0.139407	-0.665350	0.675352	0.259349	-0.618649	1.084624	0.118571				-0.387692	0.554351	-0.031368	-0.376903	0.578223	0.074457				-0.170733	0.088433	0.130626				0.355706	0.676044	0.141681
12233	101.941667	-0.902255	0.555577	-0.080512	-0.891515	0.575138	0.138457	-0.864011	0.855599	-0.076572	-0.850921	0.851040	0.148572	-0.704753	1.153317	0.053685	-0.683359	0.682464	-0.213253	-0.645304	1.138896	0.139279	-0.665429	0.675495	0.259310	-0.618627	1.084735	0.118348				-0.387818	0.554189	-0.031391	-0.377036	0.578023	0.074485				-0.170736	0.088436	0.130625				0.355711	0.676048	0.141667
12234	101.950000	-0.902095	0.555633	-0.080564	-0.891364	0.575206	0.138382	-0.863942	0.855596	-0.076702	-0.850860	0.851087	0.148476	-0.704680	1.153628	0.053401	-0.683328	0.682634	-0.213462	-0.645384	1.139021	0.139048	-0.665445	0.675665	0.259279	-0.618721	1.084859	0.118115				-0.387933	0.553926	-0.031441	-0.377153	0.577687	0.074506				-0.170729	0.088446	0.130623				0.355717	0.676049	0.141660
12235	101.958333	-0.901926	0.555689	-0.080607	-0.891194	0.575262	0.138311	-0.863881	0.855556	-0.076858	-0.850462	0.850878	0.147960	-0.704556	1.154040	0.052949	-0.683246	0.682769	-0.213641	-0.645530	1.139202	0.138778	-0.665449	0.675987	0.259505	-0.618935	1.085052	0.117851				-0.388009	0.553613	-0.031587	-0.377168	0.577099	0.074524				-0.170736	0.088434	0.130637				0.355727	0.676048	0.141646
12236	101.966667	-0.901623	0.555666	-0.080656	-0.891009	0.575316	0.138248	-0.863832	0.855482	-0.077031	-0.850329	0.850788	0.147715	-0.704454	1.154551	0.052455	-0.683129	0.682891	-0.213849	-0.645759	1.139469	0.138473	-0.665358	0.676235	0.259558	-0.619111	1.085380	0.117498				-0.388205	0.553059	-0.031576	-0.377240	0.576511	0.074472				-0.170730	0.088438	0.130642				0.355734	0.676044	0.141639
12237	101.975000	-0.901438	0.555722	-0.080705	-0.890815	0.575360	0.138193	-0.863788	0.855382	-0.077203	-0.850446	0.851035	0.147740	-0.704347	1.155097	0.051872	-0.683013	0.683050	-0.214239	-0.646068	1.139809	0.138097	-0.665210	0.676502	0.259604	-0.619634	1.085508	0.117309				-0.388216	0.552665	-0.031815	-0.377284	0.575855	0.074407				-0.170727	0.088442	0.130653				0.355740	0.676050	0.141628
12238	101.983333	-0.901293	0.555799	-0.080761	-0.890609	0.575402	0.138138	-0.863754	0.855254	-0.077382	-0.850604	0.851019	0.147731	-0.704212	1.155709	0.051140	-0.682856	0.683148	-0.214534	-0.646488	1.140166	0.137715	-0.665024	0.676761	0.259627	-0.620174	1.085742	0.116986				-0.388215	0.552255	-0.032060	-0.377300	0.575155	0.074316				-0.170721	0.088445	0.130659				0.355745	0.676059	0.141618
12239	101.991667	-0.901117	0.555813	-0.080803	-0.890416	0.575419	0.138091	-0.863739	0.855111	-0.077606	-0.850517	0.850955	0.147457	-0.704061	1.156432	0.050289	-0.682662	0.683192	-0.214722	-0.646953	1.140608	0.137234	-0.664793	0.677031	0.259646	-0.620678	1.086142	0.116631				-0.388370	0.551463	-0.032006	-0.377281	0.574431	0.074198				-0.170727	0.088449	0.130672				0.355754	0.676068	0.141608
12240	102.000000	-0.900940	0.555812	-0.080850	-0.890241	0.575433	0.138042	-0.863759	0.854945	-0.077810	-0.850485	0.850872	0.147197	-0.703852	1.157186	0.049276	-0.682477	0.683252	-0.215004	-0.647497	1.141073	0.136615	-0.664546	0.677289	0.259627	-0.621373	1.086485	0.116252				-0.388180	0.550555	-0.031892	-0.377231	0.573723	0.074061				-0.170728	0.088460	0.130671				0.355759	0.676068	0.141599
12241	102.008333	-0.900770	0.555795	-0.080899	-0.890054	0.575432	0.137999	-0.863841	0.854762	-0.078005	-0.850534	0.850800	0.147011	-0.703620	1.158040	0.048053	-0.682292	0.683291	-0.215264	-0.648158	1.141658	0.135968	-0.664270	0.677556	0.259583	-0.622172	1.086861	0.115836				-0.388072	0.550087	-0.032176	-0.377135	0.573012	0.073899				-0.170734	0.088467	0.130679				0.355763	0.676069	0.141583
12242	102.016667	-0.900502	0.555719	-0.080963	-0.889885	0.575426	0.137955	-0.863877	0.854557	-0.078206	-0.850722	0.850763	0.146977	-0.703344	1.158918	0.046717	-0.682103	0.683330	-0.215508	-0.648901	1.142258	0.135160	-0.663993	0.677805	0.259507	-0.623082	1.087268	0.115370				-0.388042	0.549508	-0.032317	-0.377023	0.572350	0.073747				-0.170745	0.088459	0.130681				0.355762	0.676061	0.141568
12243	102.025000	-0.900364	0.555706	-0.081027	-0.889741	0.575407	0.137911	-0.863979	0.854360	-0.078374	-0.850723	0.850652	0.146645	-0.703043	1.159811	0.045086	-0.681928	0.683361	-0.215716	-0.649772	1.142927	0.134250	-0.663725	0.678035	0.259395	-0.624132	1.087700	0.114828				-0.387900	0.549064	-0.032555	-0.376852	0.571697	0.073557				-0.170759	0.088458	0.130671				0.355771	0.676070	0.141546
12244	102.033333	-0.900295	0.555691	-0.081077	-0.889613	0.575391	0.137879	-0.864069	0.854215	-0.078575	-0.850786	0.850523	0.146402	-0.702710	1.160731	0.043304	-0.681778	0.683392	-0.215886	-0.650746	1.143688	0.133178	-0.663470	0.678242	0.259254	-0.625315	1.088124	0.114224				-0.387633	0.548778	-0.033006	-0.376665	0.571121	0.073381				-0.170774	0.088453	0.130667				0.355769	0.676063	0.141541
12245	102.041667	-0.900211	0.555658	-0.081125	-0.889508	0.575371	0.137851	-0.864206	0.854087	-0.078760	-0.851079	0.850592	0.146378	-0.702381	1.161540	0.041270	-0.681665	0.683402	-0.216016	-0.651934	1.144362	0.132084	-0.663243	0.678430	0.259072	-0.626647	1.088564	0.113551				-0.387574	0.548247	-0.033081	-0.376438	0.570582	0.073185				-0.170788	0.088444	0.130669				0.355773	0.676071	0.141526
12246	102.050000	-0.900151	0.555619	-0.081181	-0.889431	0.575354	0.137822	-0.864242	0.853926	-0.078906	-0.851114	0.850456	0.146035	-0.702054	1.162320	0.039088	-0.681578	0.683408	-0.216106	-0.653193	1.145023	0.130583	-0.663043	0.678585	0.258869	-0.628061	1.089010	0.112811				-0.387396	0.547896	-0.033390	-0.376188	0.570115	0.072996				-0.170810	0.088440	0.130678				0.355764	0.676067	0.141522
12247	102.058333	-0.900121	0.555580	-0.081221	-0.889397	0.575343	0.137792	-0.864538	0.853934	-0.079044	-0.851361	0.850488	0.145917	-0.701738	1.162902	0.036659	-0.681538	0.683406	-0.216208	-0.654587	1.145713	0.129052	-0.662867	0.678618	0.258543	-0.629591	1.089332	0.111892				-0.387144	0.547667	-0.033746	-0.375939	0.569706	0.072818				-0.170828	0.088447	0.130695				0.355755	0.676078	0.141506
12248	102.066667	-0.900119	0.555530	-0.081259	-0.889405	0.575321	0.137762	-0.864674	0.853878	-0.079166	-0.851502	0.850465	0.145752	-0.701433	1.163383	0.034071	-0.681535	0.683359	-0.216284	-0.656099	1.146372	0.127379	-0.662774	0.678669	0.258367	-0.631114	1.089761	0.111021				-0.386976	0.547420	-0.033918	-0.375707	0.569329	0.072635				-0.170842	0.088458	0.130710				0.355744	0.676078	0.141500
12249	102.075000	-0.900166	0.555469	-0.081286	-0.889465	0.575295	0.137743	-0.864803	0.853832	-0.079289	-0.851698	0.850492	0.145695	-0.701090	1.163671	0.031225	-0.681570	0.683219	-0.216268	-0.657800	1.146973	0.125564	-0.662711	0.678603	0.258090	-0.632726	1.090156	0.110032				-0.386756	0.547265	-0.034177	-0.375487	0.568991	0.072457				-0.170864	0.088465	0.130723				0.355745	0.676081	0.141478
12250	102.083333	-0.900175	0.555321	-0.081350	-0.889557	0.575250	0.137737	-0.864947	0.853765	-0.079383	-0.851754	0.850484	0.145492	-0.700765	1.163810	0.028299	-0.681627	0.682977	-0.216125	-0.659564	1.147483	0.123630	-0.662694	0.678498	0.257821	-0.634395	1.090480	0.108961				-0.386560	0.547159	-0.034401	-0.375287	0.568694	0.072291				-0.170883	0.088463	0.130728				0.355734	0.676077	0.141465
12251	102.091667	-0.900293	0.555219	-0.081359	-0.889682	0.575191	0.137737	-0.865065	0.853703	-0.079527	-0.851795	0.850425	0.145369	-0.700513	1.163779	0.025077	-0.681747	0.682724	-0.216076	-0.661458	1.147882	0.121552	-0.662699	0.678280	0.257440	-0.636077	1.090751	0.107844				-0.386396	0.547081	-0.034612	-0.375205	0.568455	0.072168				-0.170890	0.088463	0.130749				0.355737	0.676089	0.141440
12252	102.100000	-0.900449	0.555103	-0.081366	-0.889822	0.575128	0.137751	-0.865192	0.853642	-0.079596	-0.851816	0.850439	0.145278	-0.700193	1.163601	0.021956	-0.681908	0.682415	-0.216007	-0.663384	1.148211	0.119419	-0.662741	0.678039	0.257069	-0.637730	1.091004	0.106670				-0.386298	0.547008	-0.034751	-0.375154	0.568264	0.072072				-0.170885	0.088454	0.130796				0.355734	0.676089	0.141423
12253	102.108333	-0.900606	0.554968	-0.081359	-0.889993	0.575068	0.137774	-0.865286	0.853543	-0.079701	-0.851949	0.850562	0.145154	-0.699817	1.163272	0.018898	-0.682111	0.682060	-0.215928	-0.665296	1.148560	0.117268	-0.662896	0.677898	0.256962	-0.639507	1.091166	0.105546				-0.386234	0.547002	-0.034891	-0.375067	0.568120	0.071960				-0.170831	0.088453	0.130939				0.355734	0.676088	0.141411
12254	102.116667	-0.900801	0.554842	-0.081358	-0.890170	0.575009	0.137801	-0.865362	0.853456	-0.079805	-0.851968	0.850597	0.145049	-0.699432	1.162937	0.015880	-0.682349	0.681730	-0.215959	-0.667184	1.148949	0.115100	-0.663033	0.677658	0.256685	-0.641107	1.091387	0.104243				-0.386182	0.547093	-0.035071	-0.375003	0.568016	0.071855				-0.170751	0.088458	0.131143				0.355725	0.676086	0.141400
12255	102.125000	-0.901110	0.554776	-0.081338	-0.890366	0.574963	0.137837	-0.865351	0.853342	-0.079887	-0.851978	0.850627	0.144957	-0.699080	1.162693	0.012886	-0.682608	0.681324	-0.215816	-0.669034	1.149391	0.112862	-0.663198	0.677410	0.256419	-0.642748	1.091721	0.103032				-0.386202	0.547197	-0.035200	-0.374975	0.567952	0.071756				-0.170625	0.088456	0.131419				0.355723	0.676087	0.141395
12256	102.133333	-0.901294	0.554645	-0.081326	-0.890549	0.574935	0.137866	-0.865487	0.853297	-0.079966	-0.851987	0.850652	0.144866	-0.698777	1.162560	0.009849	-0.682865	0.680791	-0.215585	-0.670854	1.150069	0.110831	-0.663391	0.677174	0.256168	-0.644361	1.092122	0.101821				-0.386280	0.547306	-0.035325	-0.374976	0.567904	0.071664				-0.170493	0.088450	0.131746				0.355717	0.676088	0.141387
12257	102.141667	-0.901428	0.554514	-0.081309	-0.890710	0.574922	0.137896	-0.865550	0.853228	-0.080019	-0.851986	0.850679	0.144783	-0.698394	1.162391	0.007017	-0.683175	0.680515	-0.215560	-0.672635	1.150572	0.108644	-0.663608	0.676961	0.255935	-0.645887	1.092468	0.100528				-0.386342	0.547270	-0.035572	-0.375011	0.567850	0.071566				-0.170335	0.088444	0.132102				0.355712	0.676091	0.141371
12258	102.150000	-0.901562	0.554393	-0.081274	-0.890855	0.574915	0.137921	-0.865601	0.853162	-0.080063	-0.851987	0.850707	0.144713	-0.698034	1.162199	0.004397	-0.683523	0.680260	-0.215544	-0.674328	1.151068	0.106502	-0.663835	0.676798	0.255720	-0.647356	1.092816	0.099246				-0.386497	0.547438	-0.035733	-0.375071	0.567786	0.071463				-0.170153	0.088452	0.132486				0.355704	0.676095	0.141356
12259	102.158333	-0.901699	0.554336	-0.081267	-0.890966	0.574906	0.137935	-0.865685	0.853117	-0.080106	-0.851939	0.850729	0.144627	-0.697631	1.162070	0.001812	-0.683905	0.680026	-0.215576	-0.675963	1.151606	0.104403	-0.664071	0.676705	0.255549	-0.648812	1.093321	0.098089				-0.386687	0.547775	-0.035921	-0.375163	0.567684	0.071361				-0.169947	0.088481	0.132890				0.355703	0.676094	0.141337
12260	102.166667	-0.901859	0.554299	-0.081265	-0.891049	0.574899	0.137940	-0.865708	0.853050	-0.080138	-0.852024	0.850752	0.144596	-0.697227	1.162003	-0.000635	-0.684323	0.679775	-0.215493	-0.677517	1.152224	0.102414	-0.664305	0.676687	0.255404	-0.650252	1.093911	0.096974				-0.386882	0.548141	-0.036138	-0.375284	0.567551	0.071245				-0.169762	0.088454	0.133325				0.355702	0.676086	0.141318
12261	102.175000	-0.901828	0.554236	-0.081238	-0.891097	0.574879	0.137944	-0.865810	0.852987	-0.080184	-0.851980	0.850686	0.144470	-0.696838	1.162058	-0.002940	-0.684787	0.679584	-0.215405	-0.678964	1.152970	0.100508	-0.664520	0.676754	0.255259	-0.651689	1.094620	0.095975				-0.387097	0.548333	-0.036383	-0.375445	0.567382	0.071121				-0.169574	0.088451	0.133776				0.355706	0.676088	0.141310
12262	102.183333	-0.901801	0.554161	-0.081222	-0.891128	0.574858	0.137949	-0.865868	0.852898	-0.080229	-0.852159	0.850755	0.144511	-0.696466	1.162248	-0.005093	-0.685292	0.679429	-0.215305	-0.680342	1.153828	0.098674	-0.664735	0.676896	0.255098	-0.653120	1.095414	0.095016				-0.387326	0.548536	-0.036683	-0.375637	0.567190	0.070987				-0.169376	0.088459	0.134222				0.355707	0.676091	0.141308
12263	102.191667	-0.901902	0.554220	-0.081187	-0.891124	0.574816	0.137952	-0.866036	0.852825	-0.080272	-0.852296	0.850722	0.144480	-0.696094	1.162509	-0.007115	-0.685836	0.679228	-0.215113	-0.681705	1.154663	0.096823	-0.664970	0.677093	0.254935	-0.654515	1.096247	0.094116				-0.387685	0.549095	-0.037382	-0.375773	0.566956	0.070797				-0.169157	0.088445	0.134662				0.355705	0.676089	0.141311
12264	102.200000	-0.901751	0.554141	-0.081185	-0.891102	0.574776	0.137963	-0.866192	0.852717	-0.080284	-0.852470	0.850680	0.144459	-0.695747	1.162821	-0.008993	-0.686406	0.679066	-0.214900	-0.682864	1.155656	0.095197	-0.665243	0.677306	0.254787	-0.655841	1.097099	0.093265				-0.388071	0.549798	-0.038235	-0.375915	0.566741	0.070622				-0.168932	0.088401	0.135100				0.355701	0.676079	0.141313
12265	102.208333	-0.901684	0.554141	-0.081186	-0.891057	0.574727	0.137980	-0.866367	0.852614	-0.080305	-0.852687	0.850655	0.144462	-0.695416	1.163176	-0.010732	-0.687035	0.679072	-0.214664	-0.683938	1.156665	0.093719	-0.665577	0.677542	0.254713	-0.657107	1.097987	0.092486				-0.388465	0.550592	-0.039214	-0.376149	0.566518	0.070462				-0.168711	0.088366	0.135531				0.355689	0.676074	0.141325
12266	102.216667	-0.901550	0.554145	-0.081198	-0.890993	0.574662	0.138004	-0.866573	0.852500	-0.080322	-0.852944	0.850619	0.144477	-0.695135	1.163588	-0.012475	-0.687762	0.679113	-0.214530	-0.684894	1.157644	0.092250	-0.665942	0.677783	0.254690	-0.658336	1.098889	0.091774				-0.388867	0.551399	-0.040237	-0.376389	0.566309	0.070277				-0.168474	0.088344	0.135942				0.355684	0.676074	0.141332
12267	102.225000	-0.901513	0.554156	-0.081228	-0.890925	0.574584	0.138027	-0.866846	0.852372	-0.080333	-0.853225	0.850527	0.144490	-0.694806	1.163948	-0.013898	-0.688606	0.679127	-0.214416	-0.685922	1.158681	0.090996	-0.666364	0.678040	0.254711	-0.659526	1.099747	0.091132				-0.389218	0.551665	-0.040706	-0.376644	0.566144	0.070079				-0.168263	0.088278	0.136326				0.355674	0.676061	0.141332
12268	102.233333	-0.901376	0.554094	-0.081266	-0.890840	0.574480	0.138044	-0.867157	0.852216	-0.080317	-0.853565	0.850366	0.144497	-0.694542	1.164293	-0.015323	-0.689522	0.678987	-0.214186	-0.686755	1.159600	0.089716	-0.666814	0.678282	0.254730	-0.660646	1.100565	0.090526				-0.389556	0.551950	-0.041160	-0.376916	0.566013	0.069863				-0.168039	0.088213	0.136676				0.355665	0.676058	0.141333
12269	102.241667	-0.901254	0.554105	-0.081237	-0.890764	0.574365	0.138065	-0.867372	0.851998	-0.080302	-0.853944	0.850274	0.144551	-0.694296	1.164659	-0.016643	-0.690488	0.678976	-0.213931	-0.687555	1.160438	0.088606	-0.667306	0.678572	0.254797	-0.661706	1.101310	0.090044				-0.389869	0.552395	-0.041673	-0.377213	0.565986	0.069647				-0.167821	0.088114	0.136955				0.355657	0.676051	0.141330
12270	102.250000	-0.901234	0.554130	-0.081234	-0.890687	0.574233	0.138085	-0.867937	0.851860	-0.080268	-0.854421	0.850094	0.144598	-0.694084	1.164885	-0.017823	-0.691518	0.678997	-0.213808	-0.688273	1.161146	0.087575	-0.667835	0.678891	0.254870	-0.662666	1.101960	0.089566				-0.390079	0.553184	-0.042401	-0.377509	0.566081	0.069423				-0.167580	0.087981	0.137184				0.355648	0.676050	0.141328
12271	102.258333	-0.901147	0.554085	-0.081260	-0.890623	0.574101	0.138114	-0.868229	0.851594	-0.080225	-0.854993	0.849985	0.144739	-0.693813	1.164816	-0.018550	-0.692611	0.679020	-0.213856	-0.688910	1.161748	0.086639	-0.668413	0.679200	0.254930	-0.663512	1.102494	0.089147				-0.390381	0.554055	-0.042979	-0.377844	0.566418	0.069173				-0.167315	0.087850	0.137326				0.355652	0.676049	0.141322
12272	102.266667	-0.901071	0.554044	-0.081270	-0.890568	0.573964	0.138145	-0.868619	0.851365	-0.080152	-0.855496	0.849752	0.144718	-0.693650	1.164873	-0.019416	-0.693742	0.679010	-0.213863	-0.689491	1.162216	0.085820	-0.669213	0.679385	0.254759	-0.664258	1.102902	0.088774				-0.390658	0.555098	-0.043576	-0.378212	0.567023	0.068943				-0.167058	0.087684	0.137412				0.355648	0.676046	0.141321
12273	102.275000	-0.900941	0.553974	-0.081275	-0.890545	0.573825	0.138180	-0.868978	0.851075	-0.080054	-0.856100	0.849595	0.144801	-0.693530	1.164802	-0.020117	-0.694907	0.678953	-0.213861	-0.690039	1.162556	0.085131	-0.669925	0.679707	0.254956	-0.664922	1.103203	0.088417				-0.390928	0.556591	-0.044384	-0.378626	0.568027	0.068767				-0.166824	0.087508	0.137465				0.355643	0.676041	0.141319
12274	102.283333	-0.900984	0.553936	-0.081294	-0.890548	0.573683	0.138207	-0.869394	0.850840	-0.079951	-0.856442	0.849116	0.144600	-0.693507	1.164735	-0.020772	-0.696093	0.678921	-0.214031	-0.690568	1.162820	0.084510	-0.670759	0.679984	0.255205	-0.665555	1.103418	0.088118				-0.391300	0.558173	-0.045060	-0.379069	0.569367	0.068642				-0.166610	0.087339	0.137480				0.355640	0.676040	0.141317
12275	102.291667	-0.900965	0.553852	-0.081288	-0.890588	0.573532	0.138221	-0.870055	0.850706	-0.079843	-0.857210	0.849058	0.144761	-0.693512	1.164593	-0.021189	-0.697312	0.678874	-0.214265	-0.691081	1.163009	0.084002	-0.671878	0.680012	0.255224	-0.666185	1.103600	0.087919				-0.391655	0.559801	-0.045561	-0.379534	0.571120	0.068625				-0.166408	0.087188	0.137450				0.355638	0.676040	0.141315
12276	102.300000	-0.901004	0.553759	-0.081288	-0.890659	0.573371	0.138230	-0.870536	0.850559	-0.079695	-0.857807	0.848880	0.144784	-0.693618	1.164432	-0.021588	-0.698533	0.678846	-0.214538	-0.691607	1.163171	0.083619	-0.672961	0.680117	0.255509	-0.666804	1.103739	0.087753				-0.392130	0.561567	-0.045901	-0.379975	0.573161	0.068673				-0.166241	0.087056	0.137395				0.355640	0.676039	0.141309
12277	102.308333	-0.901113	0.553659	-0.081302	-0.890779	0.573209	0.138241	-0.871090	0.850439	-0.079559	-0.858448	0.848694	0.144888	-0.693846	1.164311	-0.021975	-0.699772	0.678866	-0.214898	-0.692151	1.163243	0.083214	-0.674380	0.679903	0.255397	-0.667407	1.103817	0.087613				-0.392721	0.563719	-0.046379	-0.380528	0.575646	0.068820				-0.166137	0.086921	0.137306				0.355636	0.676034	0.141310
12278	102.316667	-0.901223	0.553524	-0.081308	-0.890930	0.573052	0.138252	-0.871624	0.850355	-0.079444	-0.859047	0.848460	0.144855	-0.694153	1.164156	-0.022319	-0.700985	0.678897	-0.215170	-0.692734	1.163250	0.082890	-0.675751	0.679808	0.255551	-0.668013	1.103859	0.087498				-0.393483	0.566032	-0.046800	-0.381080	0.578270	0.069005				-0.166058	0.086799	0.137191				0.355635	0.676032	0.141305
12279	102.325000	-0.901374	0.553355	-0.081305	-0.891122	0.572889	0.138258	-0.872045	0.850242	-0.079291	-0.859615	0.848206	0.144892	-0.694550	1.163941	-0.022618	-0.702289	0.678989	-0.215477	-0.693368	1.163243	0.082669	-0.677250	0.679706	0.255694	-0.668601	1.103856	0.087425				-0.394259	0.568810	-0.047382	-0.381659	0.581013	0.069340				-0.165975	0.086683	0.137123				0.355634	0.676025	0.141297
12280	102.333333	-0.901483	0.553134	-0.081309	-0.891325	0.572722	0.138269	-0.872624	0.850237	-0.079073	-0.860157	0.847927	0.144939	-0.695028	1.163739	-0.022865	-0.703580	0.679083	-0.215756	-0.694044	1.163204	0.082494	-0.678852	0.679616	0.255845	-0.669220	1.103862	0.087420				-0.394890	0.571388	-0.047759	-0.382408	0.583996	0.069823				-0.165865	0.086605	0.137144				0.355633	0.676022	0.141295
12281	102.341667	-0.901747	0.552984	-0.081286	-0.891549	0.572551	0.138281	-0.873192	0.850211	-0.078908	-0.860729	0.847779	0.145123	-0.695557	1.163546	-0.023001	-0.704906	0.679222	-0.216060	-0.694709	1.163163	0.082375	-0.680560	0.679551	0.255996	-0.669816	1.103867	0.087418				-0.395551	0.574297	-0.048128	-0.383271	0.586882	0.070387				-0.165703	0.086586	0.137249				0.355631	0.676024	0.141290
12282	102.350000	-0.902061	0.552831	-0.081274	-0.891784	0.572372	0.138284	-0.873702	0.850184	-0.078715	-0.861228	0.847518	0.145251	-0.696135	1.163389	-0.023063	-0.706241	0.679405	-0.216323	-0.695424	1.163164	0.082298	-0.682349	0.679538	0.256179	-0.670438	1.103899	0.087458				-0.396314	0.577560	-0.048568	-0.384210	0.589606	0.071029				-0.165517	0.086588	0.137389				0.355630	0.676030	0.141292
12283	102.358333	-0.902335	0.552627	-0.081277	-0.892034	0.572194	0.138281	-0.874241	0.850170	-0.078504	-0.861754	0.847393	0.145494	-0.696843	1.163340	-0.023156	-0.707572	0.679617	-0.216396	-0.696190	1.163215	0.082317	-0.684222	0.679555	0.256387	-0.671129	1.104004	0.087571				-0.397063	0.580657	-0.048827	-0.385300	0.592232	0.071861				-0.165254	0.086603	0.137549				0.355630	0.676028	0.141285
12284	102.366667	-0.902558	0.552379	-0.081314	-0.892275	0.572011	0.138268	-0.874824	0.850153	-0.078233	-0.862195	0.847135	0.145665	-0.697547	1.163226	-0.023021	-0.708858	0.679906	-0.216552	-0.696980	1.163316	0.082353	-0.686140	0.679668	0.256701	-0.671825	1.104116	0.087681				-0.397837	0.583808	-0.049178	-0.386516	0.594852	0.072811				-0.164910	0.086642	0.137749				0.355636	0.676028	0.141282
12285	102.375000	-0.902897	0.552247	-0.081293	-0.892515	0.571832	0.138245	-0.875346	0.850152	-0.078000	-0.862722	0.847114	0.145969	-0.698293	1.163230	-0.022918	-0.710212	0.680291	-0.216823	-0.697798	1.163412	0.082400	-0.688202	0.679667	0.256881	-0.672582	1.104290	0.087858				-0.398519	0.586982	-0.049208	-0.387736	0.597253	0.073683				-0.164494	0.086756	0.138072				0.355631	0.676033	0.141277
12286	102.383333	-0.903233	0.552126	-0.081269	-0.892756	0.571656	0.138211	-0.876179	0.850229	-0.077782	-0.863162	0.846925	0.146159	-0.699097	1.163279	-0.022741	-0.711474	0.680684	-0.216840	-0.698616	1.163553	0.082499	-0.690296	0.679759	0.257194	-0.673344	1.104455	0.087988				-0.399442	0.590144	-0.049251	-0.389183	0.599573	0.074630				-0.164034	0.086934	0.138522				0.355634	0.676031	0.141270
12287	102.391667	-0.903491	0.551938	-0.081289	-0.893015	0.571502	0.138175	-0.876808	0.850249	-0.077556	-0.863690	0.846694	0.146345	-0.699938	1.163446	-0.022670	-0.712736	0.681157	-0.216936	-0.699467	1.163752	0.082662	-0.692442	0.679858	0.257530	-0.674155	1.104687	0.088189				-0.400376	0.593393	-0.049005	-0.390755	0.601786	0.075547				-0.163465	0.087219	0.139100				0.355626	0.676029	0.141269
12288	102.400000	-0.903748	0.551779	-0.081281	-0.893264	0.571349	0.138134	-0.877428	0.850212	-0.077322	-0.864235	0.846575	0.146572	-0.700807	1.163684	-0.022562	-0.713974	0.681665	-0.216946	-0.700328	1.164038	0.082840	-0.694642	0.679950	0.257887	-0.674991	1.104939	0.088376				-0.401496	0.596530	-0.048875	-0.392407	0.603869	0.076464				-0.162858	0.087594	0.139786				0.355622	0.676025	0.141273
12289	102.408333	-0.904082	0.551680	-0.081294	-0.893483	0.571199	0.138090	-0.878154	0.850233	-0.077128	-0.864733	0.846278	0.146671	-0.701639	1.163949	-0.022384	-0.715280	0.682166	-0.216931	-0.701174	1.164332	0.083001	-0.696906	0.680048	0.258282	-0.675860	1.105258	0.088559				-0.402623	0.599615	-0.048438	-0.394190	0.605855	0.077404				-0.162077	0.088075	0.140588				0.355616	0.676020	0.141282
12290	102.416667	-0.904325	0.551536	-0.081306	-0.893696	0.571049	0.138034	-0.878805	0.850198	-0.076908	-0.865312	0.845992	0.146791	-0.702435	1.164230	-0.022098	-0.716565	0.682729	-0.216938	-0.702038	1.164662	0.083149	-0.699226	0.680138	0.258699	-0.676733	1.105593	0.088757				-0.403852	0.602577	-0.048108	-0.396039	0.607755	0.078347				-0.161306	0.088526	0.141264				0.355604	0.676013	0.141297
12291	102.425000	-0.904566	0.551363	-0.081316	-0.893898	0.570911	0.137974	-0.879565	0.850158	-0.076716	-0.865934	0.845739	0.146908	-0.703276	1.164572	-0.022029	-0.717856	0.683383	-0.217038	-0.702884	1.165030	0.083363	-0.701586	0.680211	0.259132	-0.677611	1.105952	0.088987				-0.405240	0.605374	-0.047296	-0.397948	0.609552	0.079306				-0.160689	0.088831	0.141753				0.355593	0.676012	0.141311
12292	102.433333	-0.904664	0.551124	-0.081389	-0.894085	0.570778	0.137911	-0.880329	0.850085	-0.076535	-0.866691	0.845627	0.147115	-0.704031	1.164899	-0.021851	-0.719120	0.684028	-0.216961	-0.703694	1.165388	0.083545	-0.703982	0.680286	0.259569	-0.678475	1.106323	0.089247				-0.406750	0.608130	-0.046722	-0.399913	0.611256	0.080286				-0.160081	0.089088	0.142152				0.355590	0.676007	0.141328
12293	102.441667	-0.904860	0.550963	-0.081399	-0.894251	0.570651	0.137849	-0.881052	0.849999	-0.076389	-0.867342	0.845253	0.147122	-0.704832	1.165209	-0.021612	-0.720466	0.684737	-0.217153	-0.704502	1.165782	0.083762	-0.706459	0.680328	0.260040	-0.679287	1.106669	0.089473				-0.408344	0.610780	-0.046071	-0.401930	0.612853	0.081325				-0.159542	0.089259	0.142448				0.355584	0.676006	0.141335
12294	102.450000	-0.905081	0.550847	-0.081415	-0.894417	0.570521	0.137788	-0.881841	0.849936	-0.076225	-0.868066	0.844875	0.147137	-0.705506	1.165515	-0.021265	-0.721780	0.685460	-0.217330	-0.705261	1.166208	0.084012	-0.708965	0.680370	0.260491	-0.680120	1.107064	0.089762				-0.409913	0.613484	-0.045539	-0.403993	0.614383	0.082396				-0.159045	0.089438	0.142696				0.355584	0.676009	0.141339
12295	102.458333	-0.905274	0.550705	-0.081482	-0.894529	0.570355	0.137721	-0.882573	0.849779	-0.076087	-0.868959	0.844604	0.147274	-0.706269	1.165986	-0.021128	-0.723174	0.686073	-0.217353	-0.705949	1.166667	0.084265	-0.711492	0.680479	0.260891	-0.680941	1.107505	0.090063				-0.411606	0.616032	-0.044776	-0.406121	0.615880	0.083501				-0.158566	0.089613	0.142914				0.355586	0.676008	0.141336
12296	102.466667	-0.905401	0.550566	-0.081526	-0.894685	0.570251	0.137674	-0.883373	0.849617	-0.075973	-0.869812	0.844351	0.147284	-0.706919	1.166433	-0.020834	-0.724559	0.686719	-0.217403	-0.706572	1.167169	0.084537	-0.714072	0.680599	0.261295	-0.681733	1.107947	0.090370				-0.413409	0.618402	-0.044009	-0.408294	0.617373	0.084661				-0.158118	0.089776	0.143139				0.355591	0.676007	0.141330
12297	102.475000	-0.905513	0.550393	-0.081579	-0.894814	0.570106	0.137632	-0.884118	0.849449	-0.075894	-0.870651	0.843902	0.147204	-0.707496	1.166885	-0.020478	-0.725993	0.687338	-0.217557	-0.707146	1.167734	0.084854	-0.716743	0.680698	0.261667	-0.682479	1.108423	0.090713				-0.415396	0.620560	-0.043118	-0.410504	0.618874	0.085893				-0.157730	0.089926	0.143374				0.355596	0.676009	0.141326
12298	102.483333	-0.905600	0.550257	-0.081619	-0.894952	0.569954	0.137597	-0.885024	0.849285	-0.075815	-0.871613	0.843463	0.147161	-0.708056	1.167461	-0.020230	-0.727424	0.687938	-0.217645	-0.707606	1.168314	0.085174	-0.719467	0.680784	0.262040	-0.683190	1.108893	0.091035				-0.417498	0.622635	-0.042257	-0.412735	0.620365	0.087147				-0.157341	0.090111	0.143624				0.355599	0.676011	0.141316
12299	102.491667	-0.905643	0.550090	-0.081680	-0.894876	0.569659	0.137362	-0.885642	0.848988	-0.075737	-0.872656	0.843134	0.147169	-0.708578	1.168061	-0.019878	-0.728900	0.688471	-0.217688	-0.708003	1.168992	0.085515	-0.722247	0.680866	0.262406	-0.683893	1.109448	0.091405				-0.419689	0.624571	-0.041375	-0.414993	0.621822	0.088448				-0.157019	0.090292	0.143899				0.355601	0.676012	0.141316
12300	102.500000	-0.905673	0.549929	-0.081745	-0.894988	0.569476	0.137314	-0.886463	0.848788	-0.075614	-0.873672	0.842662	0.147074	-0.709001	1.168682	-0.019389	-0.730421	0.689060	-0.217929	-0.708354	1.169742	0.085900	-0.725059	0.680947	0.262763	-0.684600	1.110039	0.091786				-0.421859	0.626379	-0.040399	-0.417260	0.623225	0.089775				-0.156740	0.090472	0.144184				0.355605	0.676010	0.141316
12301	102.508333	-0.905739	0.549792	-0.081784	-0.894977	0.569169	0.137194	-0.887219	0.848554	-0.075528	-0.874762	0.842240	0.147006	-0.709498	1.169439	-0.019080	-0.731937	0.689585	-0.217906	-0.708634	1.170539	0.086254	-0.727944	0.680991	0.263086	-0.685319	1.110692	0.092179				-0.424143	0.627963	-0.039498	-0.419593	0.624558	0.091122				-0.156514	0.090652	0.144452				0.355598	0.676012	0.141326
12302	102.516667	-0.905764	0.549658	-0.081859	-0.894988	0.568851	0.137071	-0.888026	0.848314	-0.075480	-0.875895	0.841931	0.146995	-0.709957	1.170181	-0.018618	-0.733507	0.690084	-0.218043	-0.708916	1.171433	0.086685	-0.730858	0.681058	0.263438	-0.686047	1.111373	0.092602				-0.426432	0.629399	-0.038301	-0.421950	0.625821	0.092476				-0.156308	0.090846	0.144734				0.355592	0.676014	0.141331
12303	102.525000	-0.905818	0.549520	-0.081963	-0.895154	0.568621	0.137015	-0.888779	0.848061	-0.075409	-0.877034	0.841481	0.146911	-0.710459	1.170890	-0.018242	-0.735019	0.690568	-0.217956	-0.709157	1.172255	0.087107	-0.733803	0.681095	0.263782	-0.686757	1.112066	0.093103				-0.428822	0.630507	-0.037246	-0.424349	0.626974	0.093853				-0.156135	0.091082	0.145014				0.355584	0.676015	0.141332
12304	102.533333	-0.905800	0.549337	-0.082080	-0.895361	0.568391	0.136956	-0.889518	0.847861	-0.075368	-0.878226	0.841138	0.146874	-0.710981	1.171493	-0.017724	-0.736575	0.691030	-0.218118	-0.709400	1.173038	0.087563	-0.736769	0.681118	0.264112	-0.687423	1.112699	0.093588				-0.431171	0.631492	-0.036105	-0.426786	0.628054	0.095229				-0.156007	0.091283	0.145306				0.355579	0.676014	0.141333
12305	102.541667	-0.905804	0.549195	-0.082170	-0.895615	0.568144	0.136879	-0.890141	0.847553	-0.075332	-0.879319	0.840630	0.146719	-0.711571	1.172095	-0.017299	-0.738110	0.691364	-0.218030	-0.709655	1.173768	0.088041	-0.739768	0.681143	0.264464	-0.688077	1.113315	0.094138				-0.433596	0.632193	-0.034834	-0.429270	0.629001	0.096600				-0.155890	0.091512	0.145664				0.355566	0.676006	0.141337
12306	102.550000	-0.905869	0.549017	-0.082289	-0.895896	0.567901	0.136789	-0.890779	0.847282	-0.075310	-0.880498	0.840246	0.146652	-0.712212	1.172664	-0.016861	-0.739612	0.691659	-0.217935	-0.709923	1.174463	0.088517	-0.742765	0.681143	0.264796	-0.688717	1.113878	0.094657				-0.435925	0.632811	-0.033606	-0.431778	0.629854	0.097985				-0.155790	0.091761	0.146097				0.355566	0.676011	0.141328
12307	102.558333	-0.905872	0.548845	-0.082429	-0.896219	0.567642	0.136674	-0.891425	0.846952	-0.075318	-0.881691	0.839876	0.146575	-0.712853	1.173180	-0.016299	-0.741114	0.691900	-0.217869	-0.710196	1.175118	0.089006	-0.745782	0.681124	0.265115	-0.689377	1.114408	0.095158				-0.438322	0.633142	-0.032184	-0.434302	0.630559	0.099368				-0.155702	0.092043	0.146552				0.355560	0.676010	0.141316
12308	102.566667	-0.905917	0.548679	-0.082570	-0.896593	0.567357	0.136550	-0.891861	0.846549	-0.075335	-0.882902	0.839492	0.146492	-0.713563	1.173657	-0.015849	-0.742567	0.692074	-0.217685	-0.710534	1.175722	0.089532	-0.748795	0.681103	0.265420	-0.690047	1.114883	0.095678				-0.440682	0.633263	-0.030720	-0.436831	0.631127	0.100777				-0.155598	0.092411	0.147039				0.355555	0.676017	0.141317
12309	102.575000	-0.906003	0.548478	-0.082762	-0.896986	0.567072	0.136409	-0.892676	0.846314	-0.075342	-0.884141	0.839117	0.146394	-0.714275	1.174005	-0.015413	-0.744019	0.692202	-0.217516	-0.710878	1.176197	0.089973	-0.751812	0.681098	0.265732	-0.690686	1.115291	0.096178				-0.443039	0.633137	-0.029412	-0.439337	0.631534	0.102258				-0.155519	0.092774	0.147571				0.355550	0.676018	0.141316
12310	102.583333	-0.905979	0.548244	-0.082952	-0.897418	0.566769	0.136253	-0.893495	0.846039	-0.075380	-0.885401	0.838735	0.146285	-0.715035	1.174307	-0.014854	-0.745449	0.692209	-0.217162	-0.711241	1.176624	0.090436	-0.754823	0.681078	0.266013	-0.691326	1.115638	0.096682				-0.445324	0.632810	-0.027916	-0.441863	0.631844	0.103767				-0.155438	0.093139	0.148161				0.355547	0.676014	0.141324
12311	102.591667	-0.906040	0.548021	-0.083138	-0.897852	0.566460	0.136071	-0.893836	0.845618	-0.075414	-0.886694	0.838414	0.146190	-0.715815	1.174520	-0.014386	-0.746840	0.692189	-0.216763	-0.711681	1.177013	0.090923	-0.757861	0.681091	0.266312	-0.691954	1.115941	0.097159				-0.447549	0.632151	-0.026470	-0.444363	0.632034	0.105304				-0.155356	0.093514	0.148746				0.355534	0.676003	0.141332
12312	102.600000	-0.906082	0.547786	-0.083358	-0.898307	0.566140	0.135875	-0.894489	0.845290	-0.075515	-0.887951	0.838056	0.146040	-0.716642	1.174694	-0.013896	-0.748253	0.692109	-0.216357	-0.712146	1.177334	0.091357	-0.760900	0.681089	0.266579	-0.692600	1.116222	0.097617				-0.449761	0.631206	-0.025169	-0.446853	0.632122	0.106893				-0.155263	0.093926	0.149333				0.355520	0.675995	0.141349
12313	102.608333	-0.906222	0.547599	-0.083598	-0.898779	0.565815	0.135670	-0.895428	0.845106	-0.075573	-0.889301	0.837599	0.145858	-0.717501	1.174876	-0.013514	-0.749691	0.691895	-0.215767	-0.712638	1.177639	0.091732	-0.763947	0.681070	0.266824	-0.693284	1.116475	0.098046				-0.451893	0.629949	-0.023837	-0.449308	0.632109	0.108505				-0.155203	0.094303	0.149950				0.355529	0.676005	0.141338
12314	102.616667	-0.906259	0.547358	-0.083805	-0.899252	0.565500	0.135448	-0.896073	0.844826	-0.075582	-0.890647	0.837343	0.145737	-0.718355	1.175050	-0.013137	-0.751083	0.691692	-0.215144	-0.713185	1.177960	0.092147	-0.766995	0.681049	0.267053	-0.693990	1.116731	0.098463				-0.453862	0.628552	-0.022385	-0.451755	0.632016	0.110169				-0.155113	0.094689	0.150572				0.355529	0.676000	0.141333
12315	102.625000	-0.906372	0.547130	-0.084021	-0.899739	0.565171	0.135215	-0.896759	0.844530	-0.075698	-0.891997	0.836950	0.145519	-0.719269	1.175174	-0.012739	-0.752447	0.691368	-0.214197	-0.713754	1.178247	0.092490	-0.770061	0.681027	0.267247	-0.694705	1.116991	0.098857				-0.455835	0.626900	-0.021050	-0.454194	0.631825	0.111911				-0.155032	0.095061	0.151164				0.355529	0.675996	0.141329
12316	102.633333	-0.906433	0.546900	-0.084244	-0.900218	0.564860	0.134976	-0.897351	0.844182	-0.075815	-0.893347	0.836551	0.145284	-0.720175	1.175343	-0.012397	-0.753876	0.691082	-0.213508	-0.714347	1.178658	0.092918	-0.773123	0.681011	0.267424	-0.695448	1.117251	0.099221				-0.457708	0.625103	-0.019772	-0.456584	0.631541	0.113684				-0.154957	0.095457	0.151758				0.355514	0.675982	0.141331
12317	102.641667	-0.906477	0.546683	-0.084476	-0.900712	0.564552	0.134729	-0.898015	0.843898	-0.075922	-0.894726	0.836238	0.145068	-0.721108	1.175570	-0.012053	-0.755253	0.690674	-0.212393	-0.714956	1.178981	0.093227	-0.776183	0.680994	0.267558	-0.696221	1.117522	0.099564				-0.459543	0.623103	-0.018406	-0.458946	0.631203	0.115522				-0.154897	0.095829	0.152334				0.355527	0.676004	0.141313
12318	102.650000	-0.906537	0.546488	-0.084690	-0.901207	0.564251	0.134478	-0.898673	0.843615	-0.076015	-0.896117	0.835931	0.144837	-0.722047	1.175787	-0.011723	-0.756571	0.690322	-0.211390	-0.715574	1.179379	0.093585	-0.779243	0.681001	0.267690	-0.697002	1.117815	0.099899				-0.461306	0.620996	-0.017088	-0.461255	0.630858	0.117494				-0.154837	0.096165	0.152917				0.355514	0.676007	0.141303
12319	102.658333	-0.906612	0.546263	-0.084923	-0.901654	0.563945	0.134214	-0.899263	0.843253	-0.076128	-0.897516	0.835652	0.144591	-0.722951	1.176013	-0.011380	-0.757886	0.689883	-0.210382	-0.716150	1.179708	0.093862	-0.782308	0.681063	0.267852	-0.697768	1.118126	0.100236				-0.462970	0.618837	-0.015656	-0.463568	0.630524	0.119409				-0.154756	0.096481	0.153467				0.355502	0.675998	0.141311
12320	102.666667	-0.906630	0.546092	-0.085119	-0.902128	0.563647	0.133964	-0.899635	0.842824	-0.076201	-0.898928	0.835385	0.144330	-0.723869	1.176252	-0.011084	-0.759126	0.689472	-0.209388	-0.716725	1.180052	0.094128	-0.785362	0.681126	0.267994	-0.698515	1.118417	0.100546				-0.464597	0.616668	-0.014243	-0.465872	0.630167	0.121328				-0.154669	0.096783	0.153989				0.355499	0.676004	0.141304
12321	102.675000	-0.906689	0.545894	-0.085340	-0.902545	0.563363	0.133730	-0.900412	0.842553	-0.076330	-0.900319	0.835202	0.144080	-0.724807	1.176489	-0.010754	-0.760377	0.688996	-0.208335	-0.717306	1.180416	0.094444	-0.788399	0.681241	0.268161	-0.699257	1.118719	0.100859				-0.466187	0.614495	-0.012886	-0.468116	0.629815	0.123307				-0.154589	0.097065	0.154461				0.355490	0.676003	0.141305
12322	102.683333	-0.906780	0.545732	-0.085506	-0.902953	0.563085	0.133511	-0.900842	0.842162	-0.076424	-0.901736	0.834898	0.143775	-0.725704	1.176732	-0.010434	-0.761488	0.688523	-0.207324	-0.717874	1.180755	0.094710	-0.791409	0.681401	0.268347	-0.699993	1.119041	0.101181				-0.467757	0.612342	-0.011667	-0.470321	0.629446	0.125333				-0.154498	0.097310	0.154922				0.355482	0.675999	0.141303
12323	102.691667	-0.906877	0.545562	-0.085683	-0.903366	0.562811	0.133308	-0.901473	0.841850	-0.076543	-0.903109	0.834752	0.143513	-0.726573	1.176971	-0.010123	-0.762440	0.688064	-0.206378	-0.718398	1.181167	0.095005	-0.794373	0.681614	0.268528	-0.700706	1.119342	0.101462				-0.469110	0.610360	-0.010249	-0.472513	0.629058	0.127487				-0.154387	0.097548	0.155352				0.355477	0.675993	0.141303
12324	102.700000	-0.906905	0.545335	-0.085845	-0.903743	0.562549	0.133127	-0.902413	0.841660	-0.076677	-0.904472	0.834585	0.143239	-0.727426	1.177224	-0.009805	-0.763420	0.687601	-0.205453	-0.718931	1.181508	0.095242	-0.797297	0.681857	0.268744	-0.701419	1.119657	0.101749				-0.470422	0.608393	-0.008996	-0.474628	0.628682	0.129649				-0.154114	0.097943	0.155888				0.355475	0.675991	0.141304
12325	102.708333	-0.907015	0.545183	-0.085958	-0.904121	0.562301	0.132976	-0.902973	0.841243	-0.076830	-0.905881	0.834317	0.142937	-0.728281	1.177553	-0.009569	-0.764255	0.687202	-0.204557	-0.719448	1.181911	0.095515	-0.800175	0.682125	0.268962	-0.702145	1.120000	0.102021				-0.471632	0.606546	-0.007805	-0.476728	0.628309	0.131913				-0.154002	0.098188	0.156278				0.355470	0.675985	0.141304
12326	102.716667	-0.907192	0.545069	-0.086058	-0.904469	0.562059	0.132845	-0.903635	0.840929	-0.076941	-0.907282	0.834092	0.142650	-0.729104	1.177887	-0.009294	-0.764937	0.686879	-0.203706	-0.719934	1.182328	0.095741	-0.803017	0.682400	0.269203	-0.702869	1.120332	0.102274				-0.472746	0.604787	-0.006656	-0.478755	0.627956	0.134223				-0.153907	0.098402	0.156698				0.355464	0.675972	0.141306
12327	102.725000	-0.907271	0.544892	-0.086110	-0.904829	0.561822	0.132728	-0.904193	0.840567	-0.077140	-0.908584	0.833941	0.142381	-0.729930	1.178298	-0.009111	-0.765600	0.686575	-0.202845	-0.720443	1.182741	0.095968	-0.805933	0.682764	0.269637	-0.703598	1.120684	0.102491				-0.473719	0.603174	-0.005358	-0.480777	0.627645	0.136611				-0.153814	0.098656	0.157158				0.355450	0.675968	0.141324
12328	102.733333	-0.907282	0.544715	-0.086175	-0.905170	0.561580	0.132619	-0.904498	0.840090	-0.077230	-0.909965	0.833708	0.142112	-0.730735	1.178742	-0.008953	-0.766235	0.686308	-0.202233	-0.720950	1.183139	0.096174	-0.808668	0.683063	0.269942	-0.704360	1.121035	0.102693				-0.474669	0.601608	-0.004333	-0.482752	0.627324	0.139025				-0.153725	0.098936	0.157623				0.355450	0.675970	0.141325
12329	102.741667	-0.907386	0.544593	-0.086238	-0.905613	0.561446	0.132599	-0.905231	0.839858	-0.077315	-0.911244	0.833550	0.141850	-0.731523	1.178921	-0.008516	-0.766608	0.686079	-0.201580	-0.721468	1.183584	0.096369	-0.811190	0.683257	0.270108	-0.705119	1.121390	0.102904				-0.475457	0.600160	-0.003191	-0.484677	0.626954	0.141473				-0.153635	0.099298	0.158092				0.355442	0.675960	0.141334
12330	102.750000	-0.907491	0.544490	-0.086289	-0.905823	0.561142	0.132421	-0.905937	0.839575	-0.077456	-0.912439	0.833381	0.141562	-0.732359	1.179200	-0.008213	-0.766952	0.685865	-0.201024	-0.721913	1.183894	0.096462	-0.813762	0.683512	0.270459	-0.705872	1.121733	0.103091				-0.476258	0.598741	-0.002339	-0.486558	0.626556	0.143940				-0.153382	0.099754	0.158409				0.355438	0.675966	0.141332
12331	102.758333	-0.907576	0.544395	-0.086338	-0.906205	0.560956	0.132362	-0.906498	0.839334	-0.077537	-0.913748	0.833238	0.141316	-0.733218	1.179535	-0.008025	-0.767172	0.685727	-0.200737	-0.722493	1.184290	0.096621	-0.816274	0.683657	0.270769	-0.706611	1.122091	0.103272				-0.476847	0.597515	-0.001387	-0.488296	0.626118	0.146434				-0.153505	0.100032	0.159099				0.355438	0.675959	0.141340
12332	102.766667	-0.907664	0.544278	-0.086381	-0.906590	0.560792	0.132323	-0.907023	0.839079	-0.077595	-0.914991	0.833124	0.141081	-0.734138	1.180002	-0.008038	-0.767289	0.685605	-0.200433	-0.723099	1.184710	0.096794	-0.818596	0.684013	0.271188	-0.707357	1.122455	0.103470				-0.477281	0.596416	-0.000570	-0.490034	0.625682	0.148982				-0.153265	0.100443	0.159621				0.355447	0.675961	0.141338
12333	102.775000	-0.907728	0.544173	-0.086448	-0.906947	0.560585	0.132292	-0.907445	0.838839	-0.077669	-0.916122	0.833051	0.140843	-0.734966	1.180201	-0.007641	-0.767287	0.685553	-0.200232	-0.723736	1.185105	0.096934	-0.820995	0.683900	0.271401	-0.708110	1.122845	0.103646				-0.477589	0.595462	0.000015	-0.491653	0.625255	0.151558				-0.153409	0.100594	0.160444				0.355449	0.675957	0.141337
12334	102.783333	-0.907804	0.544106	-0.086501	-0.907126	0.560273	0.132097	-0.907857	0.838663	-0.077755	-0.917042	0.833011	0.140576	-0.735901	1.180527	-0.007384	-0.767157	0.685564	-0.199995	-0.724416	1.185506	0.097086	-0.823137	0.684330	0.271877	-0.708873	1.123241	0.103818				-0.477761	0.594676	0.000609	-0.493178	0.624888	0.154125				-0.153916	0.100804	0.161203				0.355437	0.675942	0.141355
12335	102.791667	-0.907899	0.544067	-0.086560	-0.907490	0.560113	0.132002	-0.908287	0.838479	-0.077831	-0.918185	0.832910	0.140404	-0.736841	1.180907	-0.007179	-0.766996	0.685639	-0.200027	-0.725116	1.185943	0.097318	-0.825199	0.684612	0.272332	-0.709639	1.123641	0.104014				-0.477747	0.594140	0.001082	-0.494536	0.624638	0.156527				-0.154029	0.101084	0.161930				0.355443	0.675944	0.141364
12336	102.800000	-0.908015	0.544044	-0.086651	-0.907895	0.559970	0.131898	-0.908334	0.838220	-0.077878	-0.918964	0.832787	0.140115	-0.737834	1.181235	-0.006930	-0.766721	0.685774	-0.199984	-0.725830	1.186328	0.097528	-0.826964	0.684801	0.272607	-0.710382	1.124014	0.104219				-0.477615	0.593719	0.001473	-0.495844	0.624491	0.158661				-0.154219	0.101316	0.162718				0.355438	0.675937	0.141385
12337	102.808333	-0.908043	0.543979	-0.086750	-0.908264	0.559806	0.131786	-0.908606	0.838107	-0.077971	-0.919673	0.832673	0.139872	-0.738872	1.181522	-0.006651	-0.766355	0.685952	-0.199931	-0.726557	1.186666	0.097742	-0.828571	0.685010	0.272980	-0.711093	1.124358	0.104437				-0.477319	0.593455	0.001737	-0.497103	0.624466	0.160540				-0.154530	0.101569	0.163470				0.355435	0.675931	0.141399
12338	102.816667	-0.908079	0.543937	-0.086843	-0.908635	0.559655	0.131668	-0.909179	0.838114	-0.078108	-0.920359	0.832519	0.139620	-0.739989	1.181929	-0.006575	-0.765949	0.686179	-0.200004	-0.727285	1.186970	0.098015	-0.829997	0.685225	0.273351	-0.711857	1.124836	0.104869				-0.476949	0.593253	0.001906	-0.498235	0.624500	0.162151				-0.154838	0.101845	0.164197				0.355439	0.675930	0.141416
12339	102.825000	-0.908097	0.543889	-0.086941	-0.909036	0.559535	0.131544	-0.909407	0.837995	-0.078267	-0.921151	0.832375	0.139445	-0.741038	1.182160	-0.006167	-0.765488	0.686436	-0.199946	-0.727999	1.187267	0.098295	-0.831187	0.685385	0.273679	-0.712491	1.125135	0.105116				-0.476480	0.593149	0.001904	-0.499249	0.624559	0.163437				-0.155216	0.102109	0.164975				0.355447	0.675935	0.141427
12340	102.833333	-0.908019	0.543786	-0.087065	-0.909378	0.559408	0.131413	-0.909582	0.837914	-0.078391	-0.921842	0.832276	0.139262	-0.742067	1.182310	-0.005674	-0.764926	0.686699	-0.199877	-0.728700	1.187571	0.098595	-0.832182	0.685531	0.273989	-0.713121	1.125451	0.105377				-0.475885	0.593178	0.001893	-0.500089	0.624640	0.164465				-0.155589	0.102378	0.165750				0.355444	0.675926	0.141439
12341	102.841667	-0.908050	0.543747	-0.087164	-0.909701	0.559313	0.131286	-0.909593	0.837789	-0.078528	-0.922446	0.832180	0.139080	-0.743132	1.182612	-0.005318	-0.764385	0.687009	-0.199896	-0.729387	1.187894	0.098919	-0.832961	0.685653	0.274270	-0.713729	1.125810	0.105633				-0.475219	0.593319	0.001987	-0.500795	0.624684	0.165258				-0.155970	0.102659	0.166493				0.355453	0.675921	0.141445
12342	102.850000	-0.908155	0.543761	-0.087238	-0.909993	0.559224	0.131159	-0.909597	0.837671	-0.078657	-0.923119	0.831963	0.138888	-0.744180	1.182961	-0.005002	-0.763847	0.687302	-0.199926	-0.730071	1.188245	0.099206	-0.833578	0.685720	0.274488	-0.714321	1.126178	0.105896				-0.474682	0.593365	0.001823	-0.501347	0.624686	0.165933				-0.156343	0.102887	0.167258				0.355463	0.675921	0.141450
12343	102.858333	-0.908076	0.543703	-0.087345	-0.910256	0.559155	0.131047	-0.909703	0.837602	-0.078834	-0.923634	0.831991	0.138760	-0.745187	1.183333	-0.004596	-0.763313	0.687605	-0.199980	-0.730663	1.188650	0.099555	-0.834020	0.685727	0.274639	-0.714897	1.126585	0.106176				-0.474105	0.593427	0.001759	-0.501693	0.624625	0.166414				-0.156679	0.103166	0.167997				0.355465	0.675924	0.141454
12344	102.866667	-0.908081	0.543691	-0.087439	-0.910448	0.559092	0.130941	-0.909808	0.837557	-0.078900	-0.924186	0.831727	0.138538	-0.746174	1.183739	-0.004202	-0.762786	0.687886	-0.200034	-0.731237	1.189059	0.099895	-0.834316	0.685687	0.274720	-0.715449	1.126987	0.106420				-0.473548	0.593471	0.001669	-0.501946	0.624507	0.166783				-0.156997	0.103449	0.168756				0.355484	0.675930	0.141443
12345	102.875000	-0.908211	0.543699	-0.087524	-0.910590	0.559032	0.130847	-0.910107	0.837559	-0.079039	-0.924658	0.831749	0.138418	-0.747067	1.184144	-0.003783	-0.762292	0.688251	-0.200249	-0.731772	1.189469	0.100212	-0.834477	0.685606	0.274736	-0.715973	1.127402	0.106683				-0.472996	0.593486	0.001583	-0.502078	0.624323	0.167056				-0.157282	0.103753	0.169605				0.355475	0.675919	0.141457
12346	102.883333	-0.908178	0.543667	-0.087612	-0.910698	0.558982	0.130761	-0.910359	0.837517	-0.079201	-0.925463	0.831763	0.138472	-0.748005	1.184587	-0.003442	-0.761796	0.688449	-0.200258	-0.732291	1.189880	0.100527	-0.834551	0.685495	0.274695	-0.716478	1.127816	0.106940				-0.472476	0.593478	0.001486	-0.502105	0.624086	0.167279				-0.157558	0.104119	0.170469				0.355479	0.675922	0.141465
12347	102.891667	-0.908138	0.543603	-0.087686	-0.910792	0.558952	0.130678	-0.910460	0.837429	-0.079318	-0.925706	0.831591	0.138288	-0.748876	1.184985	-0.003094	-0.761291	0.688693	-0.200288	-0.732784	1.190283	0.100830	-0.834524	0.685356	0.274598	-0.716980	1.128221	0.107170				-0.471953	0.593441	0.001432	-0.501987	0.623771	0.167469				-0.157935	0.104610	0.171635				0.355486	0.675923	0.141470
12348	102.900000	-0.908129	0.543533	-0.087743	-0.910828	0.558919	0.130592	-0.910266	0.837216	-0.079354	-0.925909	0.831298	0.138071	-0.749717	1.185317	-0.002757	-0.760797	0.688929	-0.200320	-0.733255	1.190637	0.101085	-0.834430	0.685189	0.274463	-0.717460	1.128570	0.107401				-0.471418	0.593365	0.001424	-0.501758	0.623383	0.167652				-0.158145	0.104969	0.172571				0.355488	0.675921	0.141474
12349	102.908333	-0.908252	0.543514	-0.087850	-0.910866	0.558909	0.130505	-0.910680	0.837221	-0.079544	-0.926024	0.831055	0.137907	-0.750514	1.185555	-0.002460	-0.760360	0.689152	-0.200409	-0.733744	1.190906	0.101337	-0.834252	0.684967	0.274274	-0.717904	1.128849	0.107616				-0.470981	0.593176	0.001188	-0.501455	0.622899	0.167871				-0.158298	0.105308	0.173449				0.355496	0.675925	0.141478
12350	102.916667	-0.908260	0.543455	-0.087937	-0.910886	0.558904	0.130425	-0.910803	0.837102	-0.079629	-0.926182	0.830541	0.137674	-0.751317	1.185720	-0.002183	-0.759978	0.689379	-0.200597	-0.734205	1.191073	0.101546	-0.834155	0.684804	0.274237	-0.718325	1.129052	0.107809				-0.470545	0.592924	0.000987	-0.501005	0.622371	0.168108				-0.158440	0.105560	0.174336				0.355507	0.675931	0.141480
12351	102.925000	-0.908270	0.543388	-0.088036	-0.911005	0.558993	0.130421	-0.910952	0.836961	-0.079691	-0.926296	0.830374	0.137607	-0.752108	1.185780	-0.001909	-0.759561	0.689636	-0.200710	-0.734683	1.191185	0.101797	-0.833738	0.684422	0.273837	-0.718701	1.129168	0.107979				-0.470117	0.592598	0.000846	-0.500572	0.621785	0.168311				-0.158547	0.105833	0.175241				0.355523	0.675934	0.141477
12352	102.933333	-0.908260	0.543312	-0.088148	-0.910827	0.558875	0.130259	-0.910855	0.836697	-0.079724	-0.926445	0.830073	0.137531	-0.752875	1.185758	-0.001576	-0.759198	0.689875	-0.200907	-0.735151	1.191202	0.101997	-0.833427	0.684087	0.273591	-0.719056	1.129218	0.108133				-0.469627	0.592286	0.000716	-0.500040	0.621226	0.168548				-0.158477	0.106260	0.176409				0.355549	0.675939	0.141475
12353	102.941667	-0.908250	0.543216	-0.088270	-0.910775	0.558842	0.130177	-0.911311	0.836622	-0.079837	-0.926607	0.829670	0.137461	-0.753642	1.185754	-0.001396	-0.758863	0.690000	-0.200989	-0.735599	1.191159	0.102203	-0.833000	0.683764	0.273360	-0.719383	1.129193	0.108254				-0.469263	0.591767	0.000573	-0.499546	0.620649	0.168710				-0.157867	0.107609	0.176369				0.355580	0.675956	0.141462
12354	102.950000	-0.908224	0.543118	-0.088382	-0.910717	0.558796	0.130095	-0.911513	0.836437	-0.079902	-0.926742	0.829236	0.137393	-0.754368	1.185691	-0.001165	-0.758548	0.690108	-0.201087	-0.736036	1.191044	0.102364	-0.832567	0.683408	0.273134	-0.719707	1.129125	0.108364				-0.468915	0.591152	0.000329	-0.499019	0.620041	0.168811				-0.158958	0.107011	0.178603				0.355612	0.675973	0.141455
12355	102.958333	-0.908127	0.542978	-0.088498	-0.910833	0.558868	0.130110	-0.911396	0.836153	-0.079852	-0.926819	0.828832	0.137352	-0.755102	1.185567	-0.000921	-0.758263	0.690164	-0.201179	-0.736446	1.190917	0.102559	-0.832165	0.682927	0.272899	-0.720001	1.128995	0.108458				-0.468657	0.590352	-0.000015	-0.498555	0.619423	0.168857										0.355644	0.675979	0.141452
12356	102.966667	-0.908171	0.542886	-0.088626	-0.910576	0.558660	0.129920	-0.911640	0.835923	-0.079906	-0.926903	0.828412	0.137339	-0.755875	1.185534	-0.000881	-0.758012	0.690174	-0.201297	-0.736831	1.190774	0.102728	-0.831759	0.682418	0.272669	-0.720295	1.128862	0.108573				-0.468315	0.589552	-0.000308	-0.498021	0.618806	0.168854										0.355674	0.675979	0.141451
12357	102.975000	-0.908098	0.542708	-0.088754	-0.910549	0.558576	0.129833	-0.912059	0.835745	-0.079958	-0.926905	0.828135	0.137373	-0.756461	1.185234	-0.000506	-0.757787	0.690158	-0.201423	-0.737184	1.190579	0.102890	-0.831324	0.681881	0.272447	-0.720541	1.128705	0.108658				-0.468087	0.588654	-0.000686	-0.497550	0.618176	0.168789				-0.159696	0.108756	0.182307				0.355714	0.675991	0.141445
12358	102.983333	-0.908161	0.542607	-0.088864	-0.910526	0.558484	0.129751	-0.912475	0.835612	-0.080001	-0.927017	0.827605	0.137353	-0.757134	1.185011	-0.000283	-0.757591	0.689974	-0.201445	-0.737504	1.190352	0.103032	-0.830889	0.681351	0.272259	-0.720778	1.128488	0.108721				-0.467952	0.587650	-0.001058	-0.497034	0.617551	0.168682				-0.159798	0.109066	0.183298				0.355748	0.676002	0.141437
12359	102.991667	-0.908240	0.542459	-0.088986	-0.910457	0.558359	0.129662	-0.912495	0.835211	-0.079955	-0.927077	0.827156	0.137381	-0.757748	1.184744	-0.000098	-0.757433	0.689908	-0.201599	-0.737802	1.190096	0.103184	-0.830438	0.680814	0.272098	-0.720993	1.128242	0.108777				-0.467651	0.586755	-0.001384	-0.496579	0.616935	0.168499				-0.159840	0.109388	0.184268				0.355759	0.675992	0.141440
12360	103.000000	-0.908273	0.542282	-0.089100	-0.910390	0.558228	0.129573	-0.912757	0.834934	-0.079954	-0.927163	0.826718	0.137420	-0.758391	1.184444	0.000052	-0.757280	0.689821	-0.201766	-0.738105	1.189813	0.103343	-0.829995	0.680275	0.271955	-0.721174	1.127953	0.108821				-0.467493	0.585804	-0.001843	-0.496082	0.616347	0.168270				-0.159900	0.109677	0.185187				0.355746	0.675974	0.141454
12361	103.008333	-0.908295	0.542101	-0.089201	-0.910358	0.558084	0.129500	-0.913459	0.834736	-0.079997	-0.927363	0.826299	0.137515	-0.758988	1.184100	0.000219	-0.757149	0.689788	-0.201955	-0.738352	1.189453	0.103418	-0.829567	0.679751	0.271841	-0.721335	1.127616	0.108853				-0.467280	0.584952	-0.002149	-0.495647	0.615777	0.168012										0.355739	0.675975	0.141448
12362	103.016667	-0.908321	0.541899	-0.089311	-0.910695	0.558266	0.129664	-0.913790	0.834425	-0.079957	-0.927565	0.825689	0.137539	-0.759573	1.183763	0.000345	-0.757041	0.689743	-0.202163	-0.738613	1.189107	0.103481	-0.829137	0.679237	0.271750	-0.721471	1.127321	0.108861				-0.467132	0.584112	-0.002509	-0.495224	0.615238	0.167712										0.355708	0.675946	0.141460
12363	103.025000	-0.908400	0.541691	-0.089403	-0.910218	0.557781	0.129345	-0.914037	0.834124	-0.079908	-0.928016	0.825524	0.137801	-0.760133	1.183448	0.000480	-0.756966	0.689616	-0.202423	-0.738798	1.188803	0.103548	-0.828737	0.678733	0.271681	-0.721599	1.127017	0.108825				-0.466957	0.583350	-0.002851	-0.494792	0.614760	0.167403										0.355685	0.675958	0.141453
12364	103.033333	-0.908506	0.541485	-0.089487	-0.910138	0.557632	0.129276	-0.914642	0.833857	-0.079807	-0.927836	0.824934	0.137732	-0.760635	1.183186	0.000562	-0.756892	0.689499	-0.202606	-0.738978	1.188565	0.103555	-0.828369	0.678236	0.271615	-0.721727	1.126782	0.108803				-0.466800	0.582573	-0.003206	-0.494458	0.614344	0.167079										0.355644	0.675940	0.141464
12365	103.041667	-0.908619	0.541282	-0.089562	-0.910040	0.557495	0.129228	-0.915058	0.833580	-0.079753	-0.928089	0.824514	0.137877	-0.761104	1.182995	0.000641	-0.756850	0.689430	-0.202891	-0.739077	1.188380	0.103538	-0.828055	0.677764	0.271562	-0.721854	1.126601	0.108758				-0.466651	0.581855	-0.003576	-0.494152	0.614057	0.166772										0.355615	0.675946	0.141443
12366	103.050000	-0.908739	0.541041	-0.089593	-0.909920	0.557365	0.129194	-0.915589	0.833306	-0.079622	-0.929194	0.824514	0.138442	-0.761526	1.182873	0.000702	-0.756815	0.689318	-0.203052	-0.739151	1.188250	0.103515	-0.827787	0.677314	0.271500	-0.721969	1.126456	0.108696				-0.466548	0.581162	-0.003986	-0.493819	0.613874	0.166480										0.355579	0.675934	0.141433
12367	103.058333	-0.908996	0.540827	-0.089597	-0.909757	0.557241	0.129189	-0.916122	0.833053	-0.079432	-0.928482	0.823728	0.138217	-0.761925	1.182815	0.000732	-0.756819	0.689222	-0.203190	-0.739156	1.188213	0.103481	-0.827574	0.676894	0.271439	-0.722070	1.126378	0.108617				-0.466474	0.580516	-0.004307	-0.493584	0.613889	0.166225										0.355554	0.675939	0.141412
12368	103.066667	-0.909302	0.540636	-0.089564	-0.909569	0.557126	0.129212	-0.916761	0.832740	-0.079259	-0.929020	0.823519	0.138641	-0.762274	1.182816	0.000725	-0.756876	0.689151	-0.203317	-0.739133	1.188202	0.103420	-0.827409	0.676501	0.271381	-0.722166	1.126331	0.108523				-0.466429	0.579911	-0.004652	-0.493399	0.614020	0.165991										0.355519	0.675926	0.141398
12369	103.075000	-0.909576	0.540401	-0.089517	-0.909369	0.557008	0.129291	-0.917380	0.832541	-0.078945	-0.929402	0.823279	0.139064	-0.762596	1.182852	0.000730	-0.756978	0.689115	-0.203426	-0.739060	1.188236	0.103302	-0.827306	0.676147	0.271333	-0.722249	1.126328	0.108390				-0.466417	0.579392	-0.004952	-0.493281	0.614268	0.165793										0.355502	0.675930	0.141369
12370	103.083333	-0.909878	0.540136	-0.089385	-0.909165	0.556905	0.129412	-0.917820	0.832147	-0.078547	-0.929438	0.822887	0.139367	-0.762908	1.182948	0.000717	-0.757137	0.689098	-0.203523	-0.738993	1.188308	0.103181	-0.827359	0.675677	0.271270	-0.722347	1.126344	0.108231				-0.466416	0.578929	-0.005146	-0.493209	0.614592	0.165609										0.355480	0.675917	0.141347
12371	103.091667	-0.910274	0.539946	-0.089207	-0.908907	0.556786	0.129577	-0.918751	0.832007	-0.078144	-0.929493	0.822483	0.139743	-0.763223	1.183103	0.000661	-0.757378	0.689121	-0.203610	-0.738882	1.188444	0.103049	-0.827246	0.675443	0.271232	-0.722453	1.126405	0.108056				-0.466504	0.578543	-0.005566	-0.493172	0.615012	0.165441										0.355462	0.675913	0.141334
12372	103.100000	-0.910727	0.539741	-0.088965	-0.908704	0.556647	0.129780	-0.919733	0.831839	-0.077733	-0.929613	0.822082	0.140211	-0.763515	1.183277	0.000567	-0.757683	0.689165	-0.203681	-0.738792	1.188597	0.102878	-0.827149	0.675245	0.271203	-0.722586	1.126498	0.107856				-0.466587	0.578284	-0.005874	-0.493202	0.615465	0.165280										0.355445	0.675913	0.141329
12373	103.108333	-0.911081	0.539536	-0.088713	-0.908558	0.556504	0.130029	-0.920330	0.831497	-0.077081	-0.929905	0.821844	0.140868	-0.763834	1.183444	0.000485	-0.758081	0.689198	-0.203677	-0.738698	1.188747	0.102644	-0.827125	0.675022	0.271186	-0.722758	1.126590	0.107639				-0.466697	0.578186	-0.006223	-0.493177	0.615960	0.165116										0.355433	0.675903	0.141335
12374	103.116667	-0.911587	0.539414	-0.088413	-0.908461	0.556343	0.130314	-0.921233	0.831299	-0.076418	-0.930135	0.821780	0.141639	-0.764198	1.183665	0.000322	-0.758589	0.689230	-0.203661	-0.738631	1.188924	0.102438	-0.827212	0.674899	0.271334	-0.722941	1.126700	0.107404				-0.466861	0.578230	-0.006714	-0.493208	0.616456	0.164978										0.355424	0.675904	0.141339
12375	103.125000	-0.911971	0.539189	-0.088110	-0.908437	0.556154	0.130624	-0.922401	0.831140	-0.075759	-0.930029	0.821444	0.142231	-0.764593	1.183833	0.000178	-0.759228	0.689252	-0.203671	-0.738652	1.189061	0.102166	-0.827110	0.674686	0.271256	-0.723149	1.126806	0.107143				-0.467036	0.578435	-0.007180	-0.493280	0.616997	0.164874										0.355392	0.675878	0.141382
12376	103.133333	-0.912352	0.538980	-0.087810	-0.908445	0.555943	0.130937	-0.923585	0.830976	-0.075059	-0.930154	0.821255	0.142993	-0.765054	1.184000	0.000054	-0.759973	0.689246	-0.203671	-0.738723	1.189200	0.101920	-0.826996	0.674488	0.271178	-0.723373	1.126900	0.106887				-0.467266	0.578806	-0.007544	-0.493361	0.617543	0.164824										0.355387	0.675880	0.141422
12377	103.141667	-0.912777	0.538862	-0.087487	-0.908497	0.555712	0.131253	-0.924583	0.830787	-0.074299	-0.930465	0.821267	0.143933	-0.765592	1.184116	-0.000058	-0.760842	0.689200	-0.203616	-0.738822	1.189351	0.101715	-0.826946	0.674357	0.271206	-0.723613	1.126993	0.106639				-0.467577	0.579341	-0.007830	-0.493363	0.618117	0.164811										0.355370	0.675852	0.141482
12378	103.150000	-0.913227	0.538690	-0.087214	-0.908577	0.555499	0.131568	-0.925620	0.830648	-0.073463	-0.930410	0.821071	0.144659	-0.766173	1.184247	-0.000161	-0.761818	0.689102	-0.203614	-0.738953	1.189485	0.101522	-0.826895	0.674256	0.271248	-0.723851	1.127092	0.106393				-0.467963	0.579973	-0.008082	-0.493401	0.618704	0.164880										0.355363	0.675836	0.141531
12379	103.158333	-0.913538	0.538443	-0.086955	-0.908658	0.555305	0.131879	-0.926477	0.830428	-0.072597	-0.930463	0.820996	0.145491	-0.766895	1.184446	-0.000248	-0.762875	0.688902	-0.203495	-0.739148	1.189598	0.101319	-0.826973	0.674053	0.271319	-0.724081	1.127216	0.106160				-0.468437	0.580704	-0.008351	-0.493420	0.619265	0.164992										0.355350	0.675819	0.141577
12380	103.166667	-0.914095	0.538368	-0.086635	-0.908737	0.555116	0.132203	-0.927667	0.830422	-0.071753	-0.930605	0.821068	0.146411	-0.767657	1.184669	-0.000300	-0.764024	0.688888	-0.203498	-0.739348	1.189739	0.101181	-0.826921	0.674024	0.271427	-0.724319	1.127350	0.105929				-0.468967	0.581591	-0.008430	-0.493396	0.619861	0.165229										0.355342	0.675807	0.141614
12381	103.175000	-0.914408	0.538150	-0.086320	-0.908810	0.554923	0.132546	-0.928356	0.830233	-0.070714	-0.930581	0.821180	0.147320	-0.768405	1.184874	-0.000201	-0.765272	0.688740	-0.203436	-0.739592	1.189886	0.101071	-0.826713	0.674184	0.271580	-0.724562	1.127488	0.105705				-0.469633	0.582529	-0.008546	-0.493388	0.620454	0.165498										0.355335	0.675800	0.141642
12382	103.183333	-0.914964	0.538087	-0.085942	-0.908875	0.554758	0.132900	-0.929413	0.830079	-0.069768	-0.930481	0.821258	0.148210	-0.769277	1.185240	-0.000225	-0.766560	0.688608	-0.203263	-0.739860	1.190064	0.101004	-0.826619	0.674269	0.271749	-0.724835	1.127657	0.105496				-0.470357	0.583550	-0.008607	-0.493357	0.621070	0.165801										0.355335	0.675800	0.141656
12383	103.191667	-0.915383	0.537929	-0.085502	-0.908930	0.554595	0.133286	-0.930410	0.830138	-0.068724	-0.930292	0.821280	0.149071	-0.770112	1.185474	0.000123	-0.767922	0.688335	-0.202931	-0.740128	1.190302	0.100991	-0.826546	0.674436	0.272010	-0.725108	1.127856	0.105311				-0.471197	0.584638	-0.008593	-0.493320	0.621687	0.166158										0.355338	0.675799	0.141669
12384	103.200000	-0.915758	0.537799	-0.085031	-0.908990	0.554444	0.133695	-0.931513	0.830172	-0.067684	-0.930386	0.821495	0.150129	-0.771047	1.185897	0.000318	-0.769319	0.688395	-0.202687	-0.740447	1.190544	0.101023	-0.826450	0.674630	0.272280	-0.725426	1.128082	0.105130				-0.472114	0.585741	-0.008622	-0.493253	0.622317	0.166569										0.355344	0.675798	0.141682
12385	103.208333	-0.916285	0.537848	-0.084494	-0.909055	0.554309	0.134124	-0.932490	0.830206	-0.066623	-0.930038	0.821761	0.151094	-0.772013	1.186338	0.000412	-0.770812	0.688227	-0.202357	-0.740812	1.190784	0.101061	-0.826192	0.674752	0.272382	-0.725708	1.128323	0.104906				-0.473020	0.586886	-0.008480	-0.493119	0.622930	0.167053										0.355303	0.675701	0.141648
12386	103.216667	-0.916726	0.537813	-0.083922	-0.909123	0.554188	0.134589	-0.933490	0.830225	-0.065513	-0.929853	0.822078	0.152140	-0.773091	1.186832	0.000870	-0.772295	0.688056	-0.201798	-0.741178	1.191095	0.101168	-0.825983	0.675134	0.272779	-0.726098	1.128621	0.104858				-0.473994	0.588088	-0.008416	-0.492932	0.623550	0.167582										0.355307	0.675687	0.141670
12387	103.225000	-0.917175	0.537788	-0.083326	-0.909245	0.554114	0.135086	-0.934361	0.830420	-0.064391	-0.929576	0.822316	0.153115	-0.774153	1.187339	0.001168	-0.773887	0.688192	-0.201530	-0.741597	1.191416	0.101340	-0.825616	0.675469	0.273069	-0.726443	1.128955	0.104776				-0.474943	0.589381	-0.008199	-0.492672	0.624169	0.168085										0.355456	0.675457	0.141547
12388	103.233333	-0.917584	0.537761	-0.082761	-0.909394	0.554059	0.135587	-0.935172	0.830577	-0.063248	-0.929284	0.822658	0.154126	-0.775266	1.187938	0.001684	-0.775449	0.688028	-0.200778	-0.742006	1.191740	0.101514	-0.825025	0.675856	0.273282	-0.726796	1.129291	0.104714				-0.475940	0.590736	-0.008033	-0.492327	0.624830	0.168594										0.355447	0.675442	0.141600
12389	103.241667	-0.917992	0.537783	-0.082183	-0.909577	0.554017	0.136081	-0.936160	0.830934	-0.062187	-0.928793	0.823162	0.155120	-0.776394	1.188634	0.002044	-0.776996	0.688228	-0.200308	-0.742407	1.192155	0.101830	-0.824530	0.676382	0.273792	-0.727126	1.129683	0.104706				-0.476915	0.592147	-0.007774	-0.491900	0.625462	0.168998										0.355434	0.675429	0.141654
12390	103.250000	-0.918446	0.537874	-0.081581	-0.909800	0.554013	0.136558	-0.936773	0.831086	-0.061198	-0.928423	0.823643	0.156116	-0.777472	1.189257	0.002661	-0.778520	0.688189	-0.199581	-0.742782	1.192570	0.102178	-0.823787	0.676902	0.274216	-0.727437	1.130099	0.104751				-0.477872	0.593613	-0.007420	-0.491372	0.626113	0.169291										0.355415	0.675410	0.141704
12391	103.258333	-0.918742	0.537935	-0.081038	-0.910210	0.554170	0.137137	-0.937399	0.831426	-0.060182	-0.927993	0.824098	0.157038	-0.778600	1.189943	0.003381	-0.779953	0.688346	-0.198950	-0.743142	1.193013	0.102621	-0.822854	0.677363	0.274624	-0.727696	1.130544	0.104879				-0.478791	0.595043	-0.007155	-0.490678	0.626669	0.169562										0.355402	0.675394	0.141751
12392	103.266667	-0.919092	0.538050	-0.080452	-0.910717	0.554402	0.137691	-0.938019	0.831753	-0.059227	-0.927542	0.824770	0.158017	-0.779727	1.190625	0.004201	-0.781356	0.688528	-0.198319	-0.743435	1.193484	0.103113	-0.821617	0.677994	0.275095	-0.727897	1.131025	0.105078				-0.479685	0.596456	-0.006857	-0.489798	0.627220	0.169725										0.355387	0.675374	0.141788
12393	103.275000	-0.919525	0.538247	-0.079866	-0.910773	0.554325	0.138015	-0.938497	0.832178	-0.058308	-0.927124	0.825173	0.158812	-0.780910	1.191258	0.005042	-0.782625	0.688736	-0.197696	-0.743680	1.193964	0.103677	-0.820233	0.678617	0.275657	-0.728000	1.131513	0.105363				-0.480491	0.597856	-0.006435	-0.488640	0.627668	0.169812										0.355375	0.675363	0.141817
12394	103.283333	-0.919848	0.538382	-0.079338	-0.910963	0.554364	0.138460	-0.938949	0.832569	-0.057405	-0.926661	0.825812	0.159666	-0.781972	1.191801	0.006078	-0.783749	0.688976	-0.197080	-0.743837	1.194467	0.104308	-0.818628	0.679261	0.276206	-0.728025	1.132032	0.105705				-0.481236	0.599235	-0.005980	-0.487248	0.628041	0.169794										0.355368	0.675354	0.141834
12395	103.291667	-0.920103	0.538574	-0.078788	-0.911162	0.554431	0.138903	-0.939436	0.833040	-0.056633	-0.926339	0.826363	0.160462	-0.782969	1.192262	0.007229	-0.784781	0.689223	-0.196617	-0.743956	1.194945	0.104949	-0.816754	0.679947	0.276731	-0.727951	1.132558	0.106106				-0.481919	0.600494	-0.005578	-0.485564	0.628333	0.169637										0.355364	0.675343	0.141844
12396	103.300000	-0.920436	0.538872	-0.078211	-0.911361	0.554520	0.139350	-0.939710	0.833459	-0.055833	-0.925984	0.826925	0.161222	-0.784087	1.192830	0.008163	-0.785611	0.689435	-0.195984	-0.744028	1.195454	0.105624	-0.814669	0.680660	0.277218	-0.727827	1.133095	0.106541				-0.482494	0.601738	-0.005074	-0.483650	0.628556	0.169321										0.355376	0.675356	0.141834
12397	103.308333	-0.920831	0.539063	-0.077708	-0.911557	0.554643	0.139823	-0.939961	0.833859	-0.055114	-0.925660	0.827366	0.161872	-0.785060	1.193350	0.009282	-0.786243	0.689649	-0.195454	-0.744068	1.195969	0.106294	-0.812331	0.681384	0.277663	-0.727682	1.133723	0.107036				-0.483005	0.602802	-0.004650	-0.481481	0.628672	0.168786										0.355385	0.675369	0.141821
12398	103.316667	-0.921061	0.539276	-0.077261	-0.911756	0.554784	0.140275	-0.940100	0.834225	-0.054408	-0.925350	0.827860	0.162529	-0.785944	1.193760	0.010502	-0.786726	0.689886	-0.195046	-0.744057	1.196506	0.106998	-0.809807	0.682076	0.278063	-0.727513	1.134370	0.107579				-0.483366	0.603812	-0.004069	-0.479140	0.628739	0.168119										0.355377	0.675347	0.141812
12399	103.325000	-0.921324	0.539462	-0.076764	-0.911929	0.554908	0.140702	-0.940283	0.834659	-0.053761	-0.925002	0.828466	0.163213	-0.786957	1.194294	0.011607	-0.786960	0.690096	-0.194573	-0.743938	1.197055	0.107696	-0.807075	0.682698	0.278410	-0.727265	1.134887	0.107984				-0.483636	0.604543	-0.003645	-0.476466	0.628650	0.167212										0.355398	0.675377	0.141787
12400	103.333333	-0.921671	0.539722	-0.076302	-0.912066	0.555013	0.141103	-0.940327	0.835085	-0.053120	-0.924704	0.829082	0.163922	-0.787844	1.194664	0.012730	-0.787096	0.690363	-0.194273	-0.743805	1.197550	0.108363	-0.804204	0.683260	0.278730	-0.726967	1.135386	0.108408				-0.483786	0.605150	-0.003069	-0.473696	0.628487	0.166202										0.355404	0.675381	0.141780
12401	103.341667	-0.921865	0.539946	-0.075946	-0.912177	0.555099	0.141458	-0.940231	0.835402	-0.052560	-0.924304	0.829327	0.164459	-0.788658	1.194926	0.013799	-0.786998	0.690623	-0.193847	-0.743719	1.198030	0.109029	-0.801133	0.683693	0.278975	-0.726683	1.135917	0.108933				-0.483819	0.605484	-0.002649	-0.470586	0.628112	0.165008										0.355407	0.675381	0.141771
12402	103.350000	-0.922100	0.540176	-0.075616	-0.912277	0.555177	0.141778	-0.940199	0.835755	-0.051979	-0.924006	0.829786	0.165174	-0.789458	1.195157	0.014885	-0.786752	0.690907	-0.193404	-0.743619	1.198484	0.109675	-0.797918	0.684074	0.279182	-0.726337	1.136451	0.109463				-0.483723	0.605632	-0.002181	-0.467301	0.627640	0.163766										0.355406	0.675384	0.141768
12403	103.358333	-0.922295	0.540389	-0.075352	-0.912361	0.555266	0.142037	-0.940030	0.836134	-0.051371	-0.923607	0.830222	0.165903	-0.790255	1.195267	0.016024	-0.786340	0.691212	-0.192855	-0.743481	1.198949	0.110291	-0.794529	0.684366	0.279292	-0.725965	1.136960	0.110001				-0.483509	0.605546	-0.001690	-0.463963	0.626928	0.162419										0.355409	0.675385	0.141763
12404	103.366667	-0.922466	0.540623	-0.075108	-0.912417	0.555351	0.142252	-0.939773	0.836443	-0.050811	-0.923243	0.830629	0.166672	-0.790962	1.195318	0.016955	-0.785885	0.691595	-0.192456	-0.743351	1.199401	0.110874	-0.790998	0.684610	0.279336	-0.725577	1.137492	0.110566				-0.483191	0.605224	-0.001325	-0.460408	0.626014	0.160961										0.355397	0.675356	0.141771
12405	103.375000	-0.922622	0.540806	-0.074960	-0.912442	0.555452	0.142424	-0.939886	0.836961	-0.050240	-0.922809	0.830706	0.167320	-0.791683	1.195297	0.018015	-0.785277	0.691974	-0.191913	-0.743226	1.199894	0.111400	-0.787306	0.684776	0.279299	-0.725167	1.138068	0.111137				-0.482799	0.604602	-0.001105	-0.456660	0.624849	0.159389										0.355408	0.675375	0.141771
12406	103.383333	-0.922836	0.540993	-0.074849	-0.912431	0.555546	0.142573	-0.939294	0.837126	-0.049595	-0.922353	0.830722	0.167981	-0.792357	1.195218	0.019011	-0.784592	0.692397	-0.191324	-0.743061	1.200423	0.111911	-0.783505	0.684905	0.279217	-0.724778	1.138677	0.111711				-0.482296	0.603807	-0.000802	-0.452864	0.623487	0.157748										0.355409	0.675378	0.141767
12407	103.391667	-0.923025	0.541182	-0.074742	-0.912365	0.555626	0.142689	-0.938903	0.837410	-0.048992	-0.921836	0.830920	0.168773	-0.792927	1.195151	0.019918	-0.783848	0.692868	-0.190769	-0.742929	1.200999	0.112352	-0.779568	0.684949	0.279057	-0.724372	1.139325	0.112305				-0.481766	0.602696	-0.000683	-0.449053	0.621857	0.155976										0.355392	0.675375	0.141787
12408	103.400000	-0.923173	0.541323	-0.074649	-0.912251	0.555694	0.142787	-0.938555	0.837669	-0.048340	-0.921364	0.830711	0.169440	-0.793467	1.194990	0.020743	-0.783080	0.693386	-0.190303	-0.742766	1.201597	0.112762	-0.775551	0.684943	0.278859	-0.723969	1.140005	0.112928				-0.481173	0.601405	-0.000673	-0.445240	0.619988	0.154049										0.355393	0.675368	0.141807
12409	103.408333	-0.923309	0.541466	-0.074564	-0.912080	0.555731	0.142888	-0.938261	0.837965	-0.047661	-0.920871	0.830822	0.170345	-0.793940	1.194833	0.021525	-0.782284	0.693952	-0.189711	-0.742568	1.202202	0.113209	-0.771410	0.684861	0.278586	-0.723590	1.140690	0.113545				-0.480562	0.599943	-0.000632	-0.441453	0.617910	0.152015										0.355386	0.675354	0.141827
12410	103.416667	-0.923439	0.541581	-0.074442	-0.911841	0.555767	0.143001	-0.938298	0.838408	-0.046953	-0.920239	0.830677	0.171147	-0.794374	1.194628	0.022228	-0.781508	0.694597	-0.189171	-0.742431	1.202807	0.113526	-0.767106	0.684812	0.278227	-0.723196	1.141365	0.114162				-0.479934	0.598435	-0.000709	-0.437681	0.615633	0.149826										0.355388	0.675361	0.141833
12411	103.425000	-0.923503	0.541730	-0.074337	-0.911574	0.555795	0.143119	-0.937888	0.838589	-0.046153	-0.919586	0.830356	0.171962	-0.794750	1.194323	0.022896	-0.780782	0.695126	-0.188624	-0.742297	1.203393	0.113808	-0.762826	0.684569	0.277835	-0.722803	1.142019	0.114775				-0.479311	0.596860	-0.000819	-0.433977	0.613166	0.147481										0.355373	0.675342	0.141845
12412	103.433333	-0.923540	0.541875	-0.074207	-0.911273	0.555831	0.143240	-0.937398	0.838787	-0.045249	-0.918876	0.829986	0.172823	-0.795029	1.194026	0.023504	-0.780106	0.695653	-0.188083	-0.742143	1.203969	0.114067	-0.758505	0.684294	0.277410	-0.722416	1.142661	0.115391				-0.478660	0.595278	-0.001009	-0.430406	0.610500	0.144955										0.355386	0.675355	0.141836
12413	103.441667	-0.923605	0.542069	-0.074050	-0.910913	0.555874	0.143373	-0.937098	0.839069	-0.044298	-0.918119	0.829911	0.173925	-0.795187	1.193675	0.024051	-0.779498	0.696099	-0.187471	-0.741964	1.204487	0.114310	-0.754156	0.683932	0.276931	-0.722000	1.143274	0.116024				-0.478040	0.593694	-0.001288	-0.426985	0.607603	0.142290										0.355391	0.675356	0.141825
12414	103.450000	-0.923601	0.542295	-0.073860	-0.910504	0.555911	0.143525	-0.936904	0.839336	-0.043260	-0.917331	0.829611	0.174998	-0.795272	1.193365	0.024625	-0.778952	0.696540	-0.186862	-0.741709	1.204973	0.114571	-0.749816	0.683521	0.276408	-0.721555	1.143849	0.116670				-0.477444	0.592114	-0.001750	-0.423700	0.604545	0.139481										0.355387	0.675351	0.141816
12415	103.458333	-0.923627	0.542503	-0.073692	-0.910076	0.555934	0.143689	-0.936651	0.839607	-0.042121	-0.916508	0.829259	0.176148	-0.795211	1.193019	0.025172	-0.778537	0.697215	-0.186448	-0.741426	1.205437	0.114867	-0.745478	0.683089	0.275864	-0.721081	1.144346	0.117307				-0.476857	0.590569	-0.002226	-0.420569	0.601333	0.136548										0.355378	0.675339	0.141828
12416	103.466667	-0.923569	0.542690	-0.073496	-0.909612	0.555935	0.143886	-0.936446	0.839908	-0.040960	-0.915568	0.828836	0.177324	-0.795098	1.192644	0.025730	-0.778181	0.697699	-0.185838	-0.741044	1.205787	0.115144	-0.741160	0.682638	0.275283	-0.720561	1.144777	0.117958				-0.476361	0.589036	-0.003004	-0.417607	0.598038	0.133506										0.355377	0.675321	0.141842
12417	103.475000	-0.923566	0.542945	-0.073256	-0.909146	0.555938	0.144113	-0.936477	0.840276	-0.039703	-0.914567	0.828509	0.178606	-0.794857	1.192284	0.026271	-0.777978	0.698261	-0.185406	-0.740575	1.206077	0.115495	-0.736903	0.682169	0.274659	-0.719963	1.145116	0.118612				-0.475905	0.587568	-0.003747	-0.414865	0.594666	0.130387										0.355402	0.675344	0.141836
12418	103.483333	-0.923494	0.543230	-0.072994	-0.908675	0.555944	0.144369	-0.935923	0.840348	-0.038369	-0.913478	0.827983	0.179839	-0.794522	1.191929	0.026898	-0.777883	0.698832	-0.184965	-0.740037	1.206304	0.115866	-0.732728	0.681684	0.274020	-0.719327	1.145378	0.119265				-0.475491	0.586118	-0.004686	-0.412301	0.591235	0.127189										0.355394	0.675338	0.141844
12419	103.491667	-0.923451	0.543495	-0.072703	-0.908228	0.555923	0.144672	-0.935901	0.840668	-0.036992	-0.912439	0.827678	0.181278	-0.794093	1.191629	0.027518	-0.777916	0.699414	-0.184484	-0.739416	1.206467	0.116293	-0.728687	0.681170	0.273371	-0.718658	1.145586	0.119958				-0.475178	0.584692	-0.005806	-0.409975	0.587829	0.123838										0.355379	0.675318	0.141848
12420	103.500000	-0.923418	0.543780	-0.072365	-0.907791	0.555903	0.145022	-0.935862	0.841056	-0.035580	-0.911213	0.826985	0.182520	-0.793573	1.191343	0.028173	-0.778039	0.700017	-0.184021	-0.738744	1.206600	0.116769	-0.724780	0.680613	0.272709	-0.717965	1.145741	0.120691				-0.474920	0.583288	-0.007012	-0.407844	0.584380	0.120399										0.355372	0.675300	0.141839
12421	103.508333	-0.923396	0.544091	-0.071991	-0.907306	0.555872	0.145437	-0.935301	0.841193	-0.034005	-0.909990	0.826546	0.183952	-0.792969	1.191027	0.028868	-0.778271	0.700608	-0.183461	-0.737978	1.206723	0.117327	-0.721056	0.680014	0.272050	-0.717185	1.145867	0.121495				-0.474718	0.581950	-0.008252	-0.406010	0.580939	0.116935										0.355379	0.675320	0.141814
12422	103.516667	-0.923379	0.544428	-0.071537	-0.906809	0.555811	0.145890	-0.935159	0.841476	-0.032433	-0.908836	0.826405	0.185594	-0.792305	1.190738	0.029689	-0.778621	0.701254	-0.183091	-0.737154	1.206794	0.117981	-0.717492	0.679350	0.271388	-0.716346	1.145950	0.122336				-0.474595	0.580645	-0.009656	-0.404400	0.577581	0.113454										0.355383	0.675347	0.141787
12423	103.525000	-0.923388	0.544726	-0.071031	-0.906309	0.555766	0.146391	-0.934937	0.841835	-0.030802	-0.907420	0.825726	0.186953	-0.791566	1.190378	0.030693	-0.779051	0.701761	-0.182457	-0.736171	1.206790	0.118698	-0.714155	0.678610	0.270738	-0.715339	1.145989	0.123259				-0.474532	0.579484	-0.011071	-0.402956	0.574283	0.110085										0.355380	0.675348	0.141765
12424	103.533333	-0.923430	0.545051	-0.070474	-0.905766	0.555724	0.146917	-0.934700	0.842219	-0.029108	-0.906071	0.825359	0.188518	-0.790765	1.190029	0.031740	-0.779594	0.702474	-0.182050	-0.735088	1.206760	0.119543	-0.711012	0.677801	0.270104	-0.714191	1.145953	0.124219				-0.474545	0.578441	-0.012570	-0.401751	0.570958	0.106604										0.355384	0.675354	0.141742
12425	103.541667	-0.923502	0.545426	-0.069833	-0.905211	0.555709	0.147503	-0.934406	0.842659	-0.027377	-0.904664	0.825051	0.190142	-0.789868	1.189656	0.032919	-0.780335	0.703136	-0.181759	-0.733849	1.206619	0.120506	-0.708125	0.676946	0.269487	-0.712878	1.145844	0.125227				-0.474695	0.577689	-0.014097	-0.400871	0.567862	0.103156										0.355382	0.675356	0.141730
12426	103.550000	-0.923583	0.545837	-0.069143	-0.904628	0.555698	0.148148	-0.934245	0.843082	-0.025475	-0.903196	0.824770	0.191790	-0.788906	1.189249	0.034314	-0.781157	0.703771	-0.181331	-0.732487	1.206413	0.121529	-0.705458	0.676082	0.268889	-0.711454	1.145671	0.126261				-0.474810	0.577314	-0.015478	-0.400237	0.564928	0.099751										0.355379	0.675355	0.141724
12427	103.558333	-0.923699	0.546255	-0.068323	-0.904039	0.555702	0.148865	-0.934046	0.843646	-0.023607	-0.901667	0.824570	0.193497	-0.787871	1.188854	0.035812	-0.782022	0.704360	-0.180792	-0.730986	1.206140	0.122696	-0.703062	0.675229	0.268344	-0.709851	1.145426	0.127351				-0.474975	0.577319	-0.016875	-0.399847	0.562037	0.096431										0.355381	0.675354	0.141720
12428	103.566667	-0.923847	0.546706	-0.067448	-0.903452	0.555729	0.149662	-0.933666	0.844148	-0.021729	-0.900074	0.824416	0.195210	-0.786816	1.188450	0.037468	-0.782937	0.704966	-0.180131	-0.729394	1.205817	0.123955	-0.700899	0.674409	0.267831	-0.708181	1.145127	0.128502				-0.475032	0.577552	-0.018005	-0.399691	0.559267	0.093175										0.355382	0.675351	0.141720
12429	103.575000	-0.924063	0.547250	-0.066482	-0.902861	0.555775	0.150533	-0.933598	0.844804	-0.019705	-0.898419	0.824333	0.196919	-0.785673	1.188090	0.039241	-0.783910	0.705764	-0.179685	-0.727690	1.205459	0.125361	-0.699017	0.673619	0.267376	-0.706368	1.144802	0.129720				-0.475180	0.577805	-0.019167	-0.399879	0.556762	0.089977										0.355383	0.675350	0.141721
12430	103.583333	-0.924247	0.547777	-0.065456	-0.902329	0.555849	0.151481	-0.933365	0.845462	-0.017731	-0.896742	0.824314	0.198629	-0.784403	1.187684	0.041262	-0.784801	0.706510	-0.179070	-0.725878	1.205099	0.126865	-0.697342	0.672873	0.266980	-0.704432	1.144482	0.131016				-0.475310	0.578124	-0.020215	-0.400305	0.554447	0.086819										0.355385	0.675357	0.141723
12431	103.591667	-0.924483	0.548347	-0.064308	-0.901766	0.555962	0.152498	-0.933058	0.846085	-0.015700	-0.895042	0.824387	0.200319	-0.783166	1.187381	0.043393	-0.785737	0.707274	-0.178447	-0.723909	1.204764	0.128515	-0.695906	0.672167	0.266654	-0.702335	1.144165	0.132338				-0.475492	0.578402	-0.021386	-0.401004	0.552338	0.083763										0.355390	0.675350	0.141716
12432	103.600000	-0.924762	0.548985	-0.063123	-0.901240	0.556102	0.153565	-0.932506	0.846729	-0.013669	-0.893327	0.824530	0.202005	-0.781900	1.187159	0.045743	-0.786631	0.708104	-0.177904	-0.721799	1.204447	0.130215	-0.694631	0.671464	0.266365	-0.700071	1.143869	0.133698				-0.475697	0.578709	-0.022445	-0.401904	0.550419	0.080797										0.355392	0.675353	0.141711
12433	103.608333	-0.925056	0.549686	-0.061856	-0.900739	0.556238	0.154679	-0.932202	0.847508	-0.011747	-0.891592	0.824774	0.203689	-0.780584	1.186977	0.048134	-0.787416	0.708935	-0.177087	-0.719527	1.204101	0.131950	-0.693544	0.670836	0.266178	-0.697648	1.143623	0.135052				-0.475938	0.578991	-0.023407	-0.403035	0.548736	0.077948										0.355385	0.675345	0.141709
12434	103.616667	-0.925396	0.550420	-0.060547	-0.900246	0.556378	0.155838	-0.931874	0.848359	-0.009754	-0.889843	0.825068	0.205362	-0.779198	1.186880	0.050595	-0.788197	0.709836	-0.176421	-0.717193	1.203747	0.133747	-0.692588	0.670253	0.266048	-0.695218	1.143283	0.136363				-0.476188	0.579276	-0.024215	-0.404300	0.547247	0.075211										0.355390	0.675340	0.141719
12435	103.625000	-0.925746	0.551211	-0.059110	-0.899741	0.556523	0.157049	-0.931290	0.849128	-0.007852	-0.888075	0.825431	0.207026	-0.777800	1.186903	0.053018	-0.788987	0.710710	-0.175673	-0.714856	1.203408	0.135614	-0.691751	0.669751	0.266032	-0.692764	1.142941	0.137660				-0.476475	0.579509	-0.025012	-0.405722	0.545964	0.072615										0.355401	0.675341	0.141729
12436	103.633333	-0.926066	0.552060	-0.057635	-0.899251	0.556695	0.158303	-0.930744	0.849915	-0.005913	-0.886317	0.825845	0.208679	-0.776313	1.186934	0.055495	-0.789737	0.711604	-0.174879	-0.712440	1.203038	0.137432	-0.690993	0.669320	0.266103	-0.690333	1.142587	0.138937				-0.476731	0.579684	-0.025696	-0.407233	0.544842	0.070140										0.355402	0.675335	0.141730
12437	103.641667	-0.926431	0.552940	-0.056058	-0.898792	0.556895	0.159632	-0.930272	0.850880	-0.004010	-0.884538	0.826323	0.210301	-0.774795	1.187094	0.057974	-0.790451	0.712457	-0.173881	-0.710063	1.202673	0.139295	-0.690315	0.668965	0.266280	-0.687921	1.142232	0.140147				-0.477091	0.579824	-0.026450	-0.408833	0.543906	0.067838										0.355398	0.675336	0.141738
12438	103.650000	-0.926753	0.553795	-0.054430	-0.898315	0.557098	0.161031	-0.929628	0.851713	-0.002119	-0.882778	0.826858	0.211902	-0.773212	1.187327	0.060357	-0.791185	0.713322	-0.173030	-0.707699	1.202353	0.141168	-0.689672	0.668684	0.266563	-0.685539	1.141867	0.141328				-0.477403	0.579916	-0.027025	-0.410444	0.543112	0.065706										0.355405	0.675333	0.141735
12439	103.658333	-0.927108	0.554680	-0.052727	-0.897915	0.557417	0.162600	-0.929051	0.852631	-0.000288	-0.881030	0.827482	0.213481	-0.771597	1.187639	0.062664	-0.791835	0.714172	-0.171956	-0.705305	1.202034	0.142936	-0.689076	0.668441	0.266946	-0.683149	1.141551	0.142465				-0.477738	0.579950	-0.027615	-0.412015	0.542531	0.063738										0.355404	0.675331	0.141730
12440	103.666667	-0.927500	0.555578	-0.050971	-0.897459	0.557769	0.164216	-0.928446	0.853627	0.001557	-0.879501	0.828376	0.215257	-0.769989	1.187994	0.064960	-0.792518	0.715005	-0.170922	-0.702951	1.201716	0.144704	-0.688506	0.668255	0.267428	-0.680765	1.141219	0.143531				-0.478061	0.579982	-0.028155	-0.413526	0.542314	0.061948										0.355393	0.675333	0.141730
12441	103.675000	-0.928055	0.556575	-0.049110	-0.896751	0.558015	0.165734	-0.927813	0.854578	0.003496	-0.877701	0.829119	0.216782	-0.768330	1.188373	0.067137	-0.793157	0.715838	-0.169921	-0.700619	1.201416	0.146405	-0.687884	0.668189	0.268180	-0.678476	1.140914	0.144494				-0.478409	0.579966	-0.028628	-0.414810	0.542543	0.060381										0.355387	0.675331	0.141725
12442	103.683333	-0.928535	0.557510	-0.047183	-0.896195	0.558328	0.167345	-0.927220	0.855535	0.005338	-0.875866	0.829914	0.218293	-0.766635	1.188769	0.069127	-0.793794	0.716623	-0.168796	-0.698387	1.201079	0.148030	-0.687269	0.668208	0.269064	-0.676231	1.140601	0.145409				-0.478784	0.579913	-0.029042	-0.415756	0.543038	0.059159										0.355384	0.675329	0.141720
12443	103.691667	-0.929141	0.558521	-0.045179	-0.895457	0.558659	0.168992	-0.926486	0.856497	0.007179	-0.873985	0.830748	0.219779	-0.764983	1.189201	0.070996	-0.794485	0.717371	-0.167695	-0.696216	1.200762	0.149545	-0.686877	0.668122	0.269698	-0.674101	1.140278	0.146243				-0.479142	0.579852	-0.029361	-0.416220	0.543390	0.058440										0.355387	0.675330	0.141723
12444	103.700000	-0.929748	0.559514	-0.043078	-0.894699	0.558988	0.170676	-0.925962	0.857435	0.009023	-0.872060	0.831614	0.221254	-0.763313	1.189611	0.072722	-0.795171	0.718088	-0.166577	-0.694190	1.200419	0.151014	-0.686294	0.668214	0.270625	-0.672060	1.139988	0.147031				-0.479566	0.579729	-0.029793	-0.416484	0.543729	0.058032										0.355386	0.675328	0.141725
12445	103.708333	-0.930421	0.560546	-0.040919	-0.893891	0.559306	0.172425	-0.925275	0.858353	0.010913	-0.870095	0.832485	0.222699	-0.761716	1.189993	0.074295	-0.795911	0.718725	-0.165398	-0.692211	1.200091	0.152395	-0.685651	0.668356	0.271596	-0.670120	1.139688	0.147795				-0.479985	0.579592	-0.030173	-0.416720	0.544106	0.057840										0.355384	0.675328	0.141737
12446	103.716667	-0.930984	0.561513	-0.038754	-0.893087	0.559671	0.174191	-0.924675	0.859307	0.012703	-0.868089	0.833350	0.224109	-0.760119	1.190425	0.075727	-0.796680	0.719326	-0.164309	-0.690343	1.199771	0.153740	-0.684978	0.668539	0.272583	-0.668238	1.139389	0.148506				-0.480397	0.579440	-0.030575	-0.416915	0.544411	0.057798										0.355389	0.675323	0.141735
12447	103.725000	-0.931663	0.562495	-0.036511	-0.892281	0.560111	0.176004	-0.924029	0.860070	0.014570	-0.866041	0.834210	0.225484	-0.758505	1.190761	0.077010	-0.797534	0.719842	-0.163254	-0.688490	1.199414	0.154898	-0.684194	0.668789	0.273693	-0.666403	1.139157	0.149148				-0.480834	0.579243	-0.030967	-0.417010	0.544523	0.057918										0.355385	0.675323	0.141743
12448	103.733333	-0.932460	0.563427	-0.034263	-0.891459	0.560581	0.177846	-0.923380	0.860875	0.016382	-0.863978	0.835036	0.226808	-0.756874	1.191102	0.078190	-0.798459	0.720260	-0.162002	-0.686718	1.199138	0.155976	-0.683541	0.668989	0.274610	-0.664641	1.138929	0.149734				-0.481295	0.579008	-0.031339	-0.417041	0.544456	0.058158										0.355386	0.675327	0.141748
12449	103.741667	-0.933029	0.564300	-0.032081	-0.890606	0.561021	0.179680	-0.922752	0.861571	0.018131	-0.861884	0.835801	0.228083	-0.755295	1.191405	0.079204	-0.799386	0.720592	-0.160943	-0.684960	1.198752	0.157069	-0.682771	0.669254	0.275647	-0.663008	1.138633	0.150253				-0.481795	0.578703	-0.031670	-0.416922	0.544190	0.058573										0.355392	0.675326	0.141746
12450	103.750000	-0.933617	0.565086	-0.029908	-0.889690	0.561415	0.181484	-0.921985	0.862188	0.019921	-0.859774	0.836522	0.229298	-0.753710	1.191718	0.080139	-0.800309	0.720836	-0.159794	-0.683257	1.198401	0.157894	-0.681910	0.669468	0.276530	-0.661462	1.138328	0.150735				-0.482298	0.578385	-0.031918	-0.416678	0.543791	0.059127										0.355399	0.675324	0.141744
12451	103.758333	-0.934097	0.565796	-0.027794	-0.888733	0.561764	0.183261	-0.921394	0.862778	0.021558	-0.857673	0.837220	0.230459	-0.752207	1.191887	0.080918	-0.801262	0.720977	-0.158648	-0.681845	1.198028	0.158843	-0.681044	0.669890	0.277776	-0.660019	1.138045	0.151287				-0.482825	0.578053	-0.032220	-0.416308	0.543313	0.059770										0.355403	0.675332	0.141748
12452	103.766667	-0.934630	0.566493	-0.025722	-0.887594	0.562057	0.184954	-0.920711	0.863381	0.023231	-0.855562	0.837869	0.231550	-0.750682	1.191990	0.081594	-0.802232	0.721041	-0.157514	-0.680450	1.197703	0.159672	-0.680069	0.670232	0.278840	-0.658590	1.137773	0.151790				-0.483333	0.577755	-0.032405	-0.415850	0.542815	0.060422										0.355402	0.675338	0.141757
12453	103.775000	-0.935174	0.567078	-0.023675	-0.886845	0.562394	0.186836	-0.920007	0.863867	0.024774	-0.853463	0.838461	0.232574	-0.749219	1.191964	0.082332	-0.803213	0.721007	-0.156384	-0.679013	1.197398	0.160448	-0.678975	0.670561	0.279876	-0.657116	1.137521	0.152294				-0.483890	0.577484	-0.032749	-0.415319	0.542312	0.061026										0.355397	0.675323	0.141772
12454	103.783333	-0.935620	0.567614	-0.021694	-0.885704	0.562651	0.188407	-0.919370	0.864398	0.026338	-0.851374	0.839005	0.233547	-0.747767	1.191895	0.083054	-0.804150	0.720926	-0.155225	-0.677567	1.197055	0.161175	-0.677804	0.670875	0.280860	-0.655582	1.137264	0.152757				-0.484447	0.577202	-0.033046	-0.414751	0.541809	0.061514										0.355411	0.675332	0.141780
12455	103.791667	-0.936024	0.568032	-0.019822	-0.884722	0.562917	0.189956	-0.918615	0.864792	0.027751	-0.849304	0.839487	0.234459	-0.746349	1.191687	0.083810	-0.805088	0.720769	-0.154243	-0.676047	1.196703	0.161869	-0.676488	0.671156	0.281753	-0.653992	1.136961	0.153213				-0.484963	0.576964	-0.033256	-0.414184	0.541317	0.061833										0.355405	0.675325	0.141799
12456	103.800000	-0.936399	0.568451	-0.017986	-0.883753	0.563206	0.191445	-0.917826	0.865180	0.029142	-0.847268	0.839919	0.235325	-0.744932	1.191422	0.084520	-0.805986	0.720584	-0.153229	-0.674436	1.196183	0.162339	-0.675075	0.671365	0.282544	-0.652391	1.136640	0.153616				-0.485493	0.576729	-0.033452	-0.413620	0.540909	0.061992										0.355389	0.675298	0.141829
12457	103.808333	-0.936820	0.568771	-0.016273	-0.882935	0.563473	0.192845	-0.917209	0.865538	0.030343	-0.845258	0.840285	0.236121	-0.743551	1.191097	0.085263	-0.806842	0.720347	-0.152266	-0.672883	1.195749	0.162974	-0.673575	0.671533	0.283219	-0.650772	1.136264	0.154022				-0.485978	0.576483	-0.033564	-0.413063	0.540603	0.061950										0.355383	0.675292	0.141840
12458	103.816667	-0.937071	0.568985	-0.014663	-0.881836	0.563696	0.194069	-0.916349	0.865826	0.031585	-0.843286	0.840603	0.236859	-0.742172	1.190744	0.086076	-0.807663	0.720111	-0.151426	-0.671281	1.195325	0.163503	-0.671989	0.671656	0.283792	-0.649125	1.135854	0.154407				-0.486473	0.576197	-0.033769	-0.412509	0.540404	0.061735										0.355391	0.675321	0.141838
12459	103.825000	-0.937285	0.569256	-0.013064	-0.880906	0.563899	0.195250	-0.915754	0.866166	0.032682	-0.841352	0.840846	0.237530	-0.740775	1.190331	0.086869	-0.808373	0.719830	-0.150562	-0.669646	1.194782	0.164147	-0.670339	0.671699	0.284233	-0.647441	1.135401	0.154783				-0.486901	0.575890	-0.033946	-0.412000	0.540278	0.061283										0.355384	0.675320	0.141839
12460	103.833333	-0.937513	0.569469	-0.011565	-0.880105	0.564082	0.196394	-0.915070	0.866419	0.033707	-0.839466	0.841035	0.238153	-0.739401	1.189878	0.087749	-0.809023	0.719543	-0.149784	-0.667946	1.194250	0.164672	-0.668620	0.671690	0.284576	-0.645703	1.134923	0.155107				-0.487355	0.575548	-0.034257	-0.411538	0.540146	0.060665										0.355358	0.675293	0.141852
12461	103.841667	-0.937629	0.569525	-0.010297	-0.879121	0.564204	0.197364	-0.914312	0.866638	0.034602	-0.837643	0.841149	0.238707	-0.738017	1.189390	0.088595	-0.809613	0.719247	-0.149148	-0.666143	1.193679	0.165143	-0.666844	0.671582	0.284796	-0.643959	1.134308	0.155318				-0.487750	0.575199	-0.034555	-0.411130	0.539953	0.059882										0.355369	0.675318	0.141838
12462	103.850000	-0.937770	0.569657	-0.009108	-0.878164	0.564273	0.198224	-0.913599	0.866845	0.035444	-0.835874	0.841194	0.239200	-0.736616	1.188880	0.089395	-0.810110	0.718948	-0.148608	-0.664373	1.192991	0.165588	-0.665042	0.671401	0.284930	-0.642241	1.133626	0.155415				-0.488088	0.574852	-0.034854	-0.410787	0.539617	0.059037										0.355356	0.675321	0.141832
12463	103.858333	-0.937796	0.569621	-0.008077	-0.877325	0.564356	0.199038	-0.912981	0.866974	0.036235	-0.834179	0.841163	0.239633	-0.735248	1.188289	0.090107	-0.810509	0.718631	-0.148149	-0.662612	1.192215	0.165947	-0.663209	0.671111	0.284937	-0.640473	1.132956	0.155599				-0.488301	0.574510	-0.035001	-0.410310	0.539409	0.058078										0.355350	0.675318	0.141839
12464	103.866667	-0.937787	0.569607	-0.007182	-0.876468	0.564335	0.199696	-0.912351	0.867117	0.036942	-0.832555	0.841079	0.240009	-0.733874	1.187570	0.090784	-0.810827	0.718304	-0.147770	-0.660881	1.191313	0.166259	-0.661363	0.670735	0.284856	-0.638792	1.132110	0.155732				-0.488553	0.574168	-0.035385	-0.409801	0.539179	0.057035										0.355334	0.675293	0.141848
12465	103.875000	-0.937765	0.569548	-0.006425	-0.875737	0.564341	0.200302	-0.911673	0.867170	0.037469	-0.831017	0.840935	0.240329	-0.732538	1.186757	0.091368	-0.811043	0.717982	-0.147468	-0.659159	1.190295	0.166484	-0.659464	0.670321	0.284779	-0.637100	1.131158	0.155691				-0.488669	0.573849	-0.035673	-0.409264	0.538954	0.055882										0.355338	0.675306	0.141846
12466	103.883333	-0.937660	0.569458	-0.005787	-0.874906	0.564286	0.200768	-0.911143	0.867271	0.038045	-0.829547	0.840758	0.240584	-0.731175	1.185879	0.091916	-0.811152	0.717666	-0.147266	-0.657485	1.189183	0.166723	-0.657592	0.669833	0.284603	-0.635412	1.130145	0.155586				-0.488723	0.573539	-0.035971	-0.408705	0.538733	0.054642										0.355348	0.675326	0.141851
12467	103.891667	-0.937493	0.569393	-0.005277	-0.874191	0.564228	0.201135	-0.910579	0.867288	0.038463	-0.828178	0.840569	0.240770	-0.729847	1.185038	0.092450	-0.811190	0.717352	-0.147216	-0.655785	1.188104	0.166915	-0.655892	0.669286	0.284199	-0.633714	1.129057	0.155214				-0.488680	0.573249	-0.036245	-0.408139	0.538504	0.053296										0.355339	0.675314	0.141867
12468	103.900000	-0.937236	0.569314	-0.004890	-0.873407	0.564162	0.201382	-0.910050	0.867308	0.038759	-0.826886	0.840364	0.240881	-0.728497	1.184263	0.092942	-0.811147	0.717042	-0.147255	-0.654094	1.187060	0.167058	-0.654098	0.668705	0.283876	-0.632078	1.128059	0.155062				-0.488563	0.572950	-0.036640	-0.407559	0.538277	0.051886										0.355331	0.675302	0.141880
12469	103.908333	-0.937034	0.569253	-0.004663	-0.872755	0.564115	0.201530	-0.909526	0.867323	0.039109	-0.825690	0.840164	0.240907	-0.727200	1.183482	0.093346	-0.811011	0.716728	-0.147438	-0.652444	1.186085	0.167092	-0.652495	0.668063	0.283267	-0.630544	1.127050	0.154892				-0.488342	0.572664	-0.036986	-0.406996	0.538016	0.050430										0.355344	0.675331	0.141892
12470	103.916667	-0.936821	0.569211	-0.004536	-0.872162	0.564090	0.201585	-0.909150	0.867349	0.039221	-0.824570	0.839970	0.240845	-0.725955	1.182783	0.093718	-0.810787	0.716402	-0.147640	-0.650918	1.185054	0.167235	-0.650853	0.667536	0.282931	-0.629080	1.126092	0.154740				-0.488109	0.572351	-0.037431	-0.406458	0.537700	0.048972										0.355342	0.675336	0.141915
12471	103.925000	-0.936566	0.569249	-0.004561	-0.871687	0.564180	0.201579	-0.908612	0.867346	0.039284	-0.823539	0.839778	0.240677	-0.724658	1.182114	0.094029	-0.810481	0.716041	-0.147986	-0.649428	1.184152	0.167281	-0.649334	0.666908	0.282289	-0.627698	1.125196	0.154592				-0.487788	0.571986	-0.038026	-0.405977	0.537325	0.047501										0.355327	0.675318	0.141929
12472	103.933333	-0.936196	0.569206	-0.004712	-0.871223	0.564205	0.201417	-0.908214	0.867378	0.039257	-0.822579	0.839588	0.240398	-0.723422	1.181468	0.094254	-0.810114	0.715671	-0.148397	-0.648040	1.183248	0.167369	-0.647902	0.666296	0.281600	-0.626376	1.124319	0.154455				-0.487407	0.571593	-0.038595	-0.405547	0.536981	0.046004										0.355336	0.675335	0.141934
12473	103.941667	-0.935924	0.569237	-0.004958	-0.870858	0.564346	0.201198	-0.907648	0.867342	0.038963	-0.821707	0.839421	0.239990	-0.722257	1.180855	0.094457	-0.809692	0.715297	-0.148934	-0.646714	1.182431	0.167406	-0.646708	0.665740	0.280997	-0.625116	1.123555	0.154337				-0.486960	0.571143	-0.039268	-0.405194	0.536607	0.044526										0.355336	0.675339	0.141940
12474	103.950000	-0.935628	0.569238	-0.005301	-0.870543	0.564480	0.200887	-0.907176	0.867341	0.038543	-0.820937	0.839264	0.239482	-0.721132	1.180258	0.094628	-0.809214	0.714913	-0.149518	-0.645432	1.181705	0.167385	-0.645509	0.665333	0.280404	-0.623905	1.122787	0.154200				-0.486459	0.570674	-0.039940	-0.404847	0.536259	0.043099										0.355337	0.675342	0.141944
12475	103.958333	-0.935325	0.569203	-0.005762	-0.870357	0.564668	0.200517	-0.906823	0.867406	0.037989	-0.820292	0.839121	0.238873	-0.720063	1.179685	0.094742	-0.808648	0.714554	-0.150051	-0.644274	1.180909	0.167422	-0.644506	0.664865	0.279638	-0.622789	1.122041	0.154052				-0.485918	0.570137	-0.040801	-0.404463	0.535869	0.041809										0.355334	0.675334	0.141951
12476	103.966667	-0.934975	0.569161	-0.006318	-0.870053	0.564876	0.200034	-0.906349	0.867484	0.037273	-0.819762	0.838999	0.238172	-0.719004	1.179162	0.094791	-0.808059	0.714224	-0.150694	-0.643200	1.180154	0.167470	-0.643734	0.664307	0.278639	-0.621749	1.121308	0.153898				-0.485369	0.569579	-0.041741	-0.404082	0.535496	0.040614										0.355348	0.675346	0.141952
12477	103.975000	-0.934717	0.569144	-0.006923	-0.869854	0.565123	0.199494	-0.905890	0.867472	0.036344	-0.819376	0.838900	0.237383	-0.718051	1.178566	0.094785	-0.807414	0.713937	-0.151392	-0.642240	1.179410	0.167451	-0.642992	0.664014	0.277828	-0.620798	1.120594	0.153741				-0.484793	0.568989	-0.042680	-0.403725	0.535195	0.039546										0.355360	0.675358	0.141975
12478	103.983333	-0.934437	0.569006	-0.007604	-0.869629	0.565349	0.198901	-0.905410	0.867512	0.035376	-0.819091	0.838820	0.236503	-0.717161	1.178044	0.094742	-0.806746	0.713710	-0.152208	-0.641324	1.178715	0.167364	-0.642433	0.663830	0.277173	-0.619931	1.119889	0.153547				-0.484204	0.568398	-0.043622	-0.403360	0.534929	0.038611										0.355358	0.675358	0.141992
12479	103.991667	-0.934153	0.568952	-0.008281	-0.869465	0.565666	0.198307	-0.904930	0.867547	0.034175	-0.818939	0.838770	0.235519	-0.716323	1.177508	0.094647	-0.805981	0.713517	-0.152936	-0.640604	1.177903	0.167351	-0.642128	0.663532	0.276218	-0.619170	1.119141	0.153351				-0.483628	0.567758	-0.044575	-0.402935	0.534707	0.037829										0.355349	0.675346	0.142016
12480	104.000000	-0.933843	0.568845	-0.009031	-0.869223	0.565848	0.197594	-0.904384	0.867575	0.032880	-0.818896	0.838762	0.234453	-0.715551	1.176960	0.094437	-0.805215	0.713372	-0.153855	-0.639962	1.177139	0.167287	-0.641873	0.663422	0.275448	-0.618500	1.118406	0.153140				-0.483083	0.567065	-0.045649	-0.402516	0.534517	0.037177										0.355361	0.675485	0.142148
12481	104.008333	-0.933666	0.568779	-0.009751	-0.869070	0.566191	0.196957	-0.903942	0.867691	0.031452	-0.818964	0.838799	0.233280	-0.714839	1.176403	0.094281	-0.804384	0.713284	-0.154762	-0.639409	1.176297	0.167280	-0.641829	0.663302	0.274579	-0.617885	1.117683	0.152922				-0.482553	0.566315	-0.046730	-0.402087	0.534357	0.036670										0.355349	0.675393	0.142134
12482	104.016667	-0.933454	0.568633	-0.010566	-0.868888	0.566425	0.196217	-0.903528	0.867794	0.029932	-0.819119	0.838878	0.232049	-0.714177	1.175920	0.094058	-0.803513	0.713211	-0.155593	-0.638876	1.175570	0.167209	-0.641903	0.663206	0.273716	-0.617329	1.116990	0.152663				-0.482057	0.565547	-0.047832	-0.401652	0.534203	0.036265										0.355351	0.675328	0.142108
12483	104.025000	-0.933278	0.568540	-0.011363	-0.868797	0.566771	0.195520	-0.902969	0.867876	0.028237	-0.819368	0.838984	0.230741	-0.713577	1.175553	0.093872	-0.802612	0.713175	-0.156672	-0.638464	1.174836	0.167158	-0.642147	0.663119	0.272837	-0.616877	1.116346	0.152393				-0.481555	0.564758	-0.048831	-0.401225	0.534046	0.036002										0.355360	0.675397	0.142176
12484	104.033333	-0.933117	0.568465	-0.012186	-0.868734	0.567072	0.194741	-0.902538	0.868025	0.026470	-0.819685	0.839105	0.229368	-0.713034	1.175185	0.093535	-0.801707	0.713159	-0.157876	-0.638120	1.174109	0.167112	-0.642504	0.663052	0.271993	-0.616517	1.115703	0.152104				-0.481146	0.563971	-0.049938	-0.400781	0.533870	0.035860										0.355376	0.675469	0.142234
12485	104.041667	-0.932961	0.568344	-0.013047	-0.868747	0.567416	0.193955	-0.902059	0.868119	0.024601	-0.820086	0.839247	0.227949	-0.712549	1.174875	0.093231	-0.800763	0.713149	-0.159022	-0.637862	1.173445	0.166982	-0.642981	0.662992	0.271151	-0.616270	1.115061	0.151793				-0.480739	0.563209	-0.050860	-0.400330	0.533669	0.035875										0.355373	0.675411	0.142192
12486	104.050000	-0.932843	0.568276	-0.013860	-0.868808	0.567766	0.193157	-0.901670	0.868243	0.022778	-0.820543	0.839376	0.226486	-0.712137	1.174588	0.092879	-0.799788	0.713141	-0.160229	-0.637707	1.172742	0.166896	-0.643554	0.662909	0.270323	-0.616090	1.114449	0.151461				-0.480341	0.562483	-0.051817	-0.399864	0.533469	0.035991										0.355393	0.675350	0.142143
12487	104.058333	-0.932616	0.568152	-0.014749	-0.868895	0.568100	0.192333	-0.901129	0.868261	0.020831	-0.821068	0.839515	0.224985	-0.711826	1.174283	0.092444	-0.798804	0.713122	-0.161532	-0.637667	1.172084	0.166727	-0.644243	0.662830	0.269484	-0.616017	1.113849	0.151097				-0.479967	0.561769	-0.052579	-0.399413	0.533244	0.036210										0.355414	0.675429	0.142185
12488	104.066667	-0.932437	0.567998	-0.015673	-0.869032	0.568429	0.191521	-0.900787	0.868336	0.018862	-0.821643	0.839640	0.223458	-0.711577	1.173966	0.091899	-0.797809	0.713072	-0.162871	-0.637749	1.171416	0.166515	-0.644999	0.662763	0.268691	-0.616060	1.113243	0.150701				-0.479655	0.561084	-0.053417	-0.399002	0.533020	0.036489										0.355396	0.675362	0.142119
12489	104.075000	-0.932426	0.567898	-0.016570	-0.869274	0.568748	0.190720	-0.900418	0.868386	0.016922	-0.822268	0.839766	0.221911	-0.711499	1.173630	0.091306	-0.796820	0.712987	-0.164262	-0.638026	1.170712	0.166237	-0.645784	0.662655	0.267826	-0.616251	1.112624	0.150266				-0.479270	0.560426	-0.053992	-0.398619	0.532770	0.036859										0.355392	0.675362	0.142110
12490	104.083333	-0.932294	0.567693	-0.017525	-0.869416	0.569020	0.189861	-0.899999	0.868367	0.014927	-0.822926	0.839884	0.220347	-0.711480	1.173291	0.090550	-0.795835	0.712850	-0.165683	-0.638474	1.169998	0.165900	-0.646749	0.662510	0.266806	-0.616607	1.111988	0.149773				-0.478978	0.559747	-0.054702	-0.398295	0.532543	0.037257										0.355400	0.675368	0.142114
12491	104.091667	-0.932214	0.567524	-0.018493	-0.869656	0.569240	0.189007	-0.899688	0.868314	0.012907	-0.823633	0.839978	0.218755	-0.711594	1.172811	0.089627	-0.794901	0.712639	-0.167189	-0.639159	1.169261	0.165500	-0.647498	0.662536	0.266285	-0.617101	1.111335	0.149265				-0.478643	0.559122	-0.055227	-0.398045	0.532322	0.037671										0.355409	0.675438	0.142175
12492	104.100000	-0.932134	0.567285	-0.019472	-0.869933	0.569470	0.188165	-0.899434	0.868207	0.010873	-0.824378	0.840065	0.217162	-0.711822	1.172306	0.088548	-0.793941	0.712361	-0.168558	-0.639995	1.168470	0.165022	-0.648544	0.662515	0.265467	-0.617760	1.110666	0.148689				-0.478303	0.558552	-0.055666	-0.397842	0.532104	0.038116										0.355407	0.675366	0.142150
12493	104.108333	-0.932020	0.567068	-0.020445	-0.870255	0.569624	0.187301	-0.899205	0.868070	0.008836	-0.825155	0.840149	0.215556	-0.712182	1.171678	0.087245	-0.793043	0.711984	-0.170009	-0.641094	1.167614	0.164400	-0.649296	0.662483	0.264877	-0.618592	1.109934	0.148019				-0.477920	0.558115	-0.055915	-0.397699	0.531911	0.038551										0.355416	0.675372	0.142170
12494	104.116667	-0.931906	0.566837	-0.021418	-0.870605	0.569822	0.186467	-0.899073	0.867878	0.006793	-0.825967	0.840227	0.213943	-0.712667	1.171009	0.085771	-0.792152	0.711540	-0.171449	-0.642385	1.166744	0.163625	-0.650292	0.662333	0.263830	-0.619611	1.109149	0.147236				-0.477513	0.557714	-0.055964	-0.397611	0.531720	0.038995										0.355432	0.675513	0.142286
12495	104.125000	-0.931810	0.566538	-0.022390	-0.870989	0.569974	0.185620	-0.898945	0.867657	0.004760	-0.826820	0.840309	0.212334	-0.713275	1.170271	0.083993	-0.791296	0.710988	-0.172848	-0.644050	1.165709	0.162806	-0.651140	0.662453	0.263396	-0.620878	1.108301	0.146327				-0.477081	0.557234	-0.055981	-0.397573	0.531529	0.039440										0.355429	0.675513	0.142316
12496	104.133333	-0.931653	0.566242	-0.023366	-0.871397	0.570108	0.184779	-0.898859	0.867400	0.002714	-0.827690	0.840417	0.210724	-0.714019	1.169457	0.081973	-0.790453	0.710368	-0.174253	-0.646027	1.164878	0.161994	-0.652075	0.662435	0.262632	-0.622352	1.107460	0.145362				-0.476671	0.556723	-0.056039	-0.397557	0.531333	0.039901										0.355431	0.675502	0.142350
12497	104.141667	-0.931688	0.566006	-0.024394	-0.871859	0.570210	0.183928	-0.898796	0.867101	0.000749	-0.828594	0.840558	0.209129	-0.714874	1.168678	0.079642	-0.789605	0.709637	-0.175622	-0.648251	1.163765	0.160732	-0.652841	0.662486	0.262042	-0.624123	1.106612	0.144255				-0.476217	0.556208	-0.056011	-0.397547	0.531099	0.040403										0.355421	0.675430	0.142332
12498	104.150000	-0.931492	0.565642	-0.025438	-0.872353	0.570355	0.183097	-0.898866	0.866782	-0.001271	-0.829522	0.840708	0.207528	-0.715821	1.167892	0.076990	-0.788869	0.708831	-0.176989	-0.650798	1.162716	0.159341	-0.653728	0.662518	0.261317	-0.626177	1.105752	0.143056				-0.475809	0.555704	-0.056070	-0.397533	0.530834	0.040950										0.355427	0.675495	0.142409
12499	104.158333	-0.931347	0.565255	-0.026462	-0.872870	0.570423	0.182224	-0.898922	0.866393	-0.003266	-0.830474	0.840910	0.205935	-0.716861	1.167103	0.073961	-0.788038	0.707919	-0.178282	-0.653676	1.161661	0.157579	-0.654441	0.662607	0.260692	-0.628532	1.104980	0.141782				-0.475310	0.555242	-0.055951	-0.397535	0.530478	0.041563										0.355429	0.675488	0.142434
12500	104.166667	-0.931141	0.564799	-0.027531	-0.873428	0.570492	0.181335	-0.899122	0.865997	-0.005242	-0.831439	0.841125	0.204316	-0.717979	1.166273	0.070532	-0.787328	0.706943	-0.179564	-0.656970	1.160463	0.155766	-0.655318	0.662809	0.260114	-0.631247	1.104038	0.140341				-0.474874	0.554827	-0.055928	-0.397533	0.530075	0.042209										0.355432	0.675486	0.142453
12501	104.175000	-0.930867	0.564358	-0.028600	-0.874021	0.570578	0.180448	-0.899255	0.865514	-0.007258	-0.832433	0.841373	0.202686	-0.719218	1.165424	0.066726	-0.786685	0.705900	-0.180885	-0.660636	1.159307	0.153728	-0.656010	0.663059	0.259623	-0.634242	1.103040	0.138597				-0.474419	0.554483	-0.055814	-0.397538	0.529610	0.042906										0.355441	0.675493	0.142458
12502	104.183333	-0.930594	0.563886	-0.029714	-0.874811	0.570718	0.179632	-0.899435	0.865011	-0.009246	-0.833450	0.841636	0.201033	-0.720437	1.164561	0.062606	-0.786043	0.704772	-0.182105	-0.664577	1.158135	0.151525	-0.656832	0.663320	0.258997	-0.637473	1.102042	0.136849				-0.473916	0.554213	-0.055554	-0.397542	0.529071	0.043660										0.355462	0.675499	0.142463
12503	104.191667	-0.930428	0.563421	-0.030792	-0.875389	0.570782	0.178693	-0.899564	0.864415	-0.011346	-0.834503	0.841918	0.199337	-0.721584	1.163666	0.058469	-0.785465	0.703579	-0.183370	-0.668642	1.157014	0.149164	-0.657580	0.663690	0.258480	-0.640872	1.101042	0.135041				-0.473542	0.553988	-0.055446	-0.397548	0.528488	0.044449										0.355466	0.675506	0.142460
12504	104.200000	-0.930195	0.562904	-0.031893	-0.875964	0.570862	0.177779	-0.899863	0.863815	-0.013415	-0.835597	0.842202	0.197615	-0.722681	1.162804	0.054289	-0.784926	0.702306	-0.184520	-0.672761	1.155800	0.146524	-0.658165	0.664153	0.258159	-0.644267	1.100094	0.133189				-0.473121	0.553821	-0.055187	-0.397569	0.527854	0.045279										0.355464	0.675510	0.142465
12505	104.208333	-0.929954	0.562385	-0.032997	-0.876567	0.570873	0.176891	-0.900034	0.863100	-0.015593	-0.836725	0.842488	0.195879	-0.723777	1.161946	0.050142	-0.784435	0.701008	-0.185684	-0.676941	1.154835	0.143984	-0.659014	0.664567	0.257501	-0.647734	1.099234	0.131266				-0.472691	0.553722	-0.054850	-0.397562	0.527108	0.046140										0.355471	0.675511	0.142486
12506	104.216667	-0.929727	0.561803	-0.034049	-0.877129	0.570870	0.176024	-0.900346	0.862444	-0.017739	-0.837892	0.842747	0.194128	-0.724871	1.161175	0.046017	-0.783978	0.699695	-0.186821	-0.681071	1.153939	0.141340	-0.659582	0.665151	0.257212	-0.651056	1.098161	0.129047				-0.472334	0.553605	-0.054621	-0.397587	0.526350	0.047014										0.355477	0.675513	0.142511
12507	104.225000	-0.929586	0.561259	-0.035076	-0.877671	0.570884	0.175224	-0.900614	0.861695	-0.019816	-0.839096	0.842975	0.192369	-0.725856	1.160598	0.041866	-0.783548	0.698354	-0.187901	-0.685069	1.153036	0.138575	-0.660400	0.665676	0.256581	-0.654493	1.097403	0.126928				-0.471969	0.553520	-0.054327	-0.397707	0.525632	0.047879										0.355471	0.675510	0.142540
12508	104.233333	-0.929414	0.560708	-0.036035	-0.878151	0.570885	0.174410	-0.900801	0.860869	-0.021957	-0.840324	0.843195	0.190618	-0.726846	1.160074	0.037867	-0.783126	0.697035	-0.188997	-0.688990	1.152193	0.135730	-0.660921	0.666377	0.256328	-0.657958	1.096710	0.124797				-0.471623	0.553463	-0.054066	-0.397878	0.524913	0.048710										0.355465	0.675503	0.142556
12509	104.241667	-0.929292	0.560120	-0.036954	-0.878393	0.570869	0.173553	-0.901167	0.860074	-0.024109	-0.841573	0.843392	0.188863	-0.727852	1.159727	0.033885	-0.782726	0.695768	-0.190106	-0.692850	1.151518	0.132924	-0.661725	0.666949	0.255716	-0.661425	1.096126	0.122708				-0.471285	0.553519	-0.053802	-0.398098	0.524180	0.049512										0.355461	0.675497	0.142575
12510	104.250000	-0.929183	0.559555	-0.037804	-0.878734	0.570923	0.172786	-0.901415	0.859227	-0.026193	-0.842827	0.843571	0.187135	-0.728743	1.159477	0.030188	-0.782305	0.694548	-0.191123	-0.696604	1.150947	0.130140	-0.662214	0.667699	0.255468	-0.664814	1.095650	0.120670				-0.470960	0.553641	-0.053534	-0.398346	0.523435	0.050278										0.355455	0.675496	0.142587
12511	104.258333	-0.929079	0.559020	-0.038623	-0.878941	0.570959	0.172003	-0.901781	0.858482	-0.028177	-0.844063	0.843726	0.185433	-0.729652	1.159308	0.026668	-0.781910	0.693418	-0.192172	-0.700184	1.150540	0.127495	-0.662974	0.668312	0.254831	-0.668084	1.095314	0.118706				-0.470634	0.553842	-0.053250	-0.398626	0.522676	0.050997										0.355460	0.675504	0.142592
12512	104.266667	-0.928988	0.558496	-0.039405	-0.879128	0.571010	0.171242	-0.902148	0.857730	-0.030161	-0.845295	0.843854	0.183767	-0.730657	1.159184	0.023437	-0.781514	0.692389	-0.193312	-0.703599	1.150230	0.124975	-0.663453	0.669077	0.254604	-0.671205	1.095112	0.116817				-0.470314	0.554121	-0.052970	-0.398928	0.521919	0.051689										0.355473	0.675520	0.142593
12513	104.275000	-0.928910	0.558039	-0.040127	-0.879155	0.571035	0.170444	-0.902453	0.856947	-0.032047	-0.846502	0.843927	0.182167	-0.731783	1.159190	0.020505	-0.781069	0.691451	-0.194241	-0.706815	1.150049	0.122536	-0.664185	0.669658	0.253951	-0.674093	1.095016	0.114985				-0.470003	0.554433	-0.052696	-0.399230	0.521196	0.052341										0.355482	0.675519	0.142584
12514	104.283333	-0.928785	0.557643	-0.040751	-0.879328	0.571086	0.169715	-0.902830	0.856233	-0.033886	-0.847702	0.843964	0.180632	-0.733016	1.159285	0.017697	-0.780673	0.690633	-0.195419	-0.709857	1.149939	0.120250	-0.664629	0.670410	0.253720	-0.676851	1.095034	0.113190				-0.469718	0.554738	-0.052423	-0.399490	0.520527	0.052961										0.355486	0.675518	0.142601
12515	104.291667	-0.928627	0.557290	-0.041473	-0.879653	0.571225	0.169083	-0.903177	0.855536	-0.035559	-0.848890	0.843959	0.179171	-0.734218	1.159511	0.015155	-0.780231	0.689921	-0.196332	-0.712701	1.149904	0.118003	-0.665275	0.670945	0.253184	-0.679515	1.094960	0.111335				-0.469445	0.555026	-0.052126	-0.399667	0.519936	0.053527										0.355492	0.675517	0.142624
12516	104.300000	-0.928443	0.556917	-0.042152	-0.879846	0.571305	0.168392	-0.903590	0.854940	-0.037155	-0.850064	0.843932	0.177780	-0.735484	1.159756	0.012752	-0.779826	0.689322	-0.197408	-0.715457	1.149952	0.115821	-0.665762	0.671551	0.252835	-0.682086	1.095120	0.109617				-0.469208	0.555248	-0.051857	-0.399713	0.519433	0.054062										0.355493	0.675519	0.142650
12517	104.308333	-0.928276	0.556627	-0.042885	-0.880046	0.571362	0.167689	-0.903983	0.854309	-0.038642	-0.851212	0.843878	0.176473	-0.736772	1.160139	0.010608	-0.779407	0.688865	-0.198485	-0.718099	1.150157	0.113812	-0.666443	0.671950	0.252158	-0.684576	1.095397	0.107970				-0.469009	0.555408	-0.051625	-0.399653	0.519035	0.054505										0.355489	0.675512	0.142679
12518	104.316667	-0.928151	0.556405	-0.043555	-0.880104	0.571366	0.166926	-0.904445	0.853739	-0.040065	-0.852331	0.843803	0.175233	-0.738076	1.160541	0.008474	-0.778973	0.688491	-0.199450	-0.720651	1.150470	0.111933	-0.666826	0.672520	0.251898	-0.686924	1.095744	0.106382				-0.468807	0.555509	-0.051437	-0.399558	0.518729	0.054863										0.355482	0.675510	0.142705
12519	104.325000	-0.928035	0.556193	-0.044307	-0.880368	0.571410	0.166287	-0.904865	0.853170	-0.041346	-0.853407	0.843724	0.174076	-0.739475	1.160929	0.006631	-0.778603	0.688249	-0.200519	-0.722996	1.150822	0.110137	-0.667475	0.672839	0.251194	-0.689129	1.096186	0.104900				-0.468648	0.555542	-0.051301	-0.399460	0.518496	0.055086										0.355480	0.675503	0.142717
12520	104.333333	-0.927989	0.556032	-0.044961	-0.880603	0.571401	0.165639	-0.905301	0.852657	-0.042562	-0.854436	0.843628	0.172988	-0.740835	1.161379	0.004775	-0.778225	0.688074	-0.201370	-0.725224	1.151275	0.108479	-0.667812	0.673365	0.250902	-0.691224	1.096916	0.103644				-0.468504	0.555581	-0.051224	-0.399372	0.518296	0.055213										0.355478	0.675502	0.142719
12521	104.341667	-0.927873	0.555855	-0.045641	-0.880665	0.571353	0.164961	-0.905897	0.852225	-0.043587	-0.855412	0.843517	0.171988	-0.742355	1.161816	0.003182	-0.777860	0.688009	-0.202244	-0.727287	1.151791	0.106938	-0.668412	0.673632	0.250117	-0.693149	1.097386	0.102269				-0.468320	0.555607	-0.051223	-0.399305	0.518130	0.055261										0.355483	0.675501	0.142722
12522	104.350000	-0.927822	0.555754	-0.046222	-0.880858	0.571372	0.164412	-0.906377	0.851743	-0.044539	-0.856348	0.843389	0.171064	-0.743894	1.162289	0.001628	-0.777540	0.688029	-0.203161	-0.729269	1.152385	0.105504	-0.668847	0.674018	0.249551	-0.694986	1.097916	0.100975				-0.468151	0.555574	-0.051265	-0.399264	0.517967	0.055236										0.355482	0.675493	0.142732
12523	104.358333	-0.927788	0.555574	-0.046756	-0.880981	0.571366	0.163895	-0.907002	0.851322	-0.045460	-0.857231	0.843240	0.170214	-0.745308	1.162602	0.000248	-0.777253	0.688100	-0.203938	-0.731131	1.153015	0.104114	-0.669173	0.674456	0.249024	-0.696787	1.098832	0.099952				-0.467958	0.555478	-0.051262	-0.399270	0.517817	0.055177										0.355443	0.675592	0.142792
12524	104.366667	-0.927737	0.555458	-0.047204	-0.881118	0.571382	0.163445	-0.907562	0.850956	-0.046224	-0.858061	0.843085	0.169436	-0.746779	1.162992	-0.001157	-0.777021	0.688191	-0.204664	-0.732933	1.153680	0.102763	-0.669610	0.674825	0.248252	-0.698478	1.099563	0.098822				-0.467835	0.555327	-0.051451	-0.399327	0.517674	0.055061										0.355400	0.675692	0.142856
12525	104.375000	-0.927680	0.555276	-0.047629	-0.881132	0.571369	0.163012	-0.908182	0.850559	-0.046946	-0.858824	0.842916	0.168725	-0.748309	1.163421	-0.002591	-0.776822	0.688339	-0.205447	-0.734639	1.154371	0.101458	-0.669899	0.675352	0.247679	-0.700085	1.100297	0.097728				-0.467767	0.555172	-0.051808	-0.399447	0.517640	0.054845										0.355466	0.675599	0.142809
12526	104.383333	-0.927673	0.555120	-0.047942	-0.881309	0.571374	0.162659	-0.908813	0.850170	-0.047588	-0.859543	0.842769	0.168086	-0.749796	1.163810	-0.003767	-0.776704	0.688481	-0.206237	-0.736268	1.155083	0.100190	-0.670333	0.675747	0.246846	-0.701615	1.101027	0.096630				-0.467670	0.555021	-0.052091	-0.399611	0.517731	0.054539										0.355396	0.675680	0.142888
12527	104.391667	-0.927614	0.554982	-0.048257	-0.881662	0.571501	0.162481	-0.909447	0.849858	-0.048011	-0.860190	0.842676	0.167566	-0.751232	1.164249	-0.005158	-0.776627	0.688594	-0.206780	-0.737808	1.155752	0.098872	-0.670648	0.676285	0.246228	-0.703070	1.101767	0.095534				-0.467612	0.554870	-0.052446	-0.399787	0.518074	0.054168										0.355403	0.675694	0.142885
12528	104.400000	-0.927619	0.554880	-0.048492	-0.881884	0.571547	0.162249	-0.910041	0.849509	-0.048403	-0.860780	0.842627	0.167104	-0.752598	1.164656	-0.006621	-0.776630	0.688684	-0.207303	-0.739300	1.156456	0.097635	-0.671169	0.676675	0.245368	-0.704451	1.102514	0.094446				-0.467577	0.554722	-0.052854	-0.399919	0.518690	0.053813										0.355399	0.675688	0.142889
12529	104.408333	-0.927571	0.554747	-0.048702	-0.882119	0.571607	0.162056	-0.910656	0.849209	-0.048695	-0.861284	0.842631	0.166724	-0.753942	1.164967	-0.007847	-0.776763	0.688752	-0.207941	-0.740728	1.157175	0.096341	-0.671717	0.677119	0.244667	-0.705745	1.103203	0.093281				-0.467521	0.554537	-0.053172	-0.399903	0.519797	0.053565										0.355410	0.675695	0.142887
12530	104.416667	-0.927573	0.554661	-0.048869	-0.882358	0.571664	0.161893	-0.911176	0.848899	-0.048906	-0.861722	0.842683	0.166380	-0.755064	1.165277	-0.009203	-0.776954	0.688771	-0.208448	-0.742100	1.157840	0.095053	-0.672392	0.677546	0.244027	-0.706975	1.103853	0.092107				-0.467537	0.554434	-0.053592	-0.399772	0.521318	0.053474										0.355418	0.675704	0.142865
12531	104.425000	-0.927641	0.554598	-0.048975	-0.882592	0.571718	0.161768	-0.911854	0.848737	-0.049012	-0.862079	0.842781	0.166087	-0.756257	1.165658	-0.010650	-0.777222	0.688739	-0.208780	-0.743363	1.158400	0.093673	-0.673266	0.677978	0.243492	-0.708104	1.104508	0.090923				-0.467612	0.554334	-0.054015	-0.399541	0.523325	0.053652										0.355530	0.675532	0.142715
12532	104.433333	-0.927731	0.554547	-0.049046	-0.882825	0.571772	0.161676	-0.912436	0.848603	-0.049034	-0.862351	0.842922	0.165813	-0.757315	1.165931	-0.012077	-0.777580	0.688683	-0.209117	-0.744543	1.158934	0.092298	-0.674316	0.678337	0.243000	-0.709190	1.105080	0.089682				-0.467715	0.554251	-0.054439	-0.399325	0.525968	0.053992										0.355527	0.675537	0.142689
12533	104.441667	-0.927980	0.554496	-0.049106	-0.883072	0.571813	0.161618	-0.912938	0.848435	-0.049017	-0.862522	0.843095	0.165577	-0.758214	1.166157	-0.013549	-0.778028	0.688562	-0.209337	-0.745616	1.159371	0.090874	-0.675658	0.678693	0.242602	-0.710159	1.105594	0.088428				-0.467873	0.554176	-0.054861	-0.398912	0.529102	0.054609										0.355468	0.675635	0.142734
12534	104.450000	-0.927943	0.554472	-0.049059	-0.883328	0.571857	0.161592	-0.913423	0.848341	-0.049019	-0.862600	0.843297	0.165366	-0.759037	1.166456	-0.015074	-0.778550	0.688450	-0.209673	-0.746670	1.159743	0.089439	-0.677231	0.678961	0.242222	-0.711056	1.106036	0.087154				-0.468069	0.554089	-0.055301	-0.398380	0.532776	0.055487										0.355537	0.675549	0.142666
12535	104.458333	-0.928135	0.554447	-0.049027	-0.883598	0.571919	0.161601	-0.913842	0.848251	-0.048894	-0.862554	0.843534	0.165198	-0.759775	1.166480	-0.016538	-0.779161	0.688285	-0.209770	-0.747573	1.160016	0.087988	-0.679108	0.679149	0.241852	-0.711834	1.106426	0.085887				-0.468318	0.553979	-0.055752	-0.397725	0.537204	0.056773										0.355543	0.675558	0.142657
12536	104.466667	-0.928381	0.554501	-0.048938	-0.883740	0.571947	0.161579	-0.914215	0.848181	-0.048755	-0.862422	0.843783	0.165070	-0.760360	1.166424	-0.017894	-0.779824	0.688077	-0.209735	-0.748374	1.160223	0.086495	-0.681238	0.679263	0.241498	-0.712531	1.106723	0.084560				-0.468617	0.553833	-0.056220	-0.396981	0.542205	0.058488										0.355426	0.675749	0.142760
12537	104.475000	-0.928575	0.554439	-0.048846	-0.884178	0.572043	0.161703	-0.914625	0.848173	-0.048555	-0.862177	0.844023	0.164978	-0.760831	1.166425	-0.019482	-0.780606	0.687860	-0.209909	-0.749043	1.160348	0.085031	-0.683656	0.679303	0.241136	-0.713057	1.106929	0.083250				-0.468987	0.553650	-0.056704	-0.396179	0.547923	0.060705										0.355433	0.675746	0.142749
12538	104.483333	-0.928667	0.554316	-0.048776	-0.884490	0.572100	0.161790	-0.914930	0.848109	-0.048377	-0.861852	0.844260	0.164897	-0.761183	1.166401	-0.021118	-0.781429	0.687599	-0.209940	-0.749599	1.160407	0.083562	-0.686252	0.679327	0.240787	-0.713473	1.107075	0.081929				-0.469373	0.553454	-0.057209	-0.395214	0.553976	0.063537										0.355563	0.675565	0.142620
12539	104.491667	-0.928804	0.554241	-0.048669	-0.884838	0.572172	0.161903	-0.915208	0.848142	-0.048131	-0.861452	0.844518	0.164822	-0.761412	1.166213	-0.022583	-0.782267	0.687302	-0.209782	-0.750017	1.160393	0.082068	-0.689023	0.679393	0.240444	-0.713760	1.107183	0.080610				-0.469809	0.553246	-0.057705	-0.394337	0.560505	0.066887										0.355561	0.675562	0.142609
12540	104.500000	-0.929029	0.554168	-0.048555	-0.885197	0.572263	0.162021	-0.915437	0.848181	-0.047931	-0.861002	0.844783	0.164733	-0.761484	1.166017	-0.024087	-0.783156	0.686984	-0.209647	-0.750364	1.160361	0.080597	-0.691907	0.679577	0.240142	-0.713938	1.107249	0.079310				-0.470277	0.552994	-0.058189	-0.393611	0.567512	0.070621										0.355565	0.675560	0.142612
12541	104.508333	-0.929081	0.554101	-0.048467	-0.885513	0.572354	0.162098	-0.915552	0.848263	-0.047737	-0.860519	0.845089	0.164617	-0.761358	1.165830	-0.025602	-0.784070	0.686653	-0.209592	-0.750540	1.160303	0.079125	-0.694955	0.679872	0.239907	-0.713998	1.107292	0.078016				-0.470717	0.552749	-0.058603	-0.392935	0.574599	0.074933										0.355561	0.675558	0.142623
12542	104.516667	-0.929173	0.554058	-0.048396	-0.885973	0.572514	0.162215	-0.915617	0.848427	-0.047504	-0.860037	0.845445	0.164487	-0.761103	1.165640	-0.027121	-0.784969	0.686266	-0.209410	-0.750615	1.160265	0.077664	-0.698067	0.680313	0.239752	-0.713949	1.107345	0.076752				-0.471249	0.552464	-0.059120	-0.392481	0.581966	0.079730										0.355555	0.675558	0.142634
12543	104.525000	-0.929268	0.554051	-0.048337	-0.886362	0.572693	0.162277	-0.915611	0.848531	-0.047449	-0.859563	0.845858	0.164315	-0.760734	1.165457	-0.028557	-0.785849	0.685851	-0.209190	-0.750530	1.160289	0.076256	-0.701156	0.680936	0.239630	-0.713754	1.107423	0.075532				-0.471704	0.552232	-0.059550	-0.392271	0.589216	0.084973										0.355554	0.675553	0.142632
12544	104.533333	-0.929320	0.554049	-0.048323	-0.886743	0.572897	0.162317	-0.915491	0.848714	-0.047430	-0.859115	0.846335	0.164101	-0.760157	1.165389	-0.030100	-0.786706	0.685416	-0.208941	-0.750337	1.160350	0.074866	-0.704255	0.681658	0.239566	-0.713490	1.107517	0.074324				-0.472170	0.551975	-0.059981	-0.392179	0.596421	0.090871										0.355547	0.675556	0.142630
12545	104.541667	-0.929313	0.554096	-0.048318	-0.887108	0.573137	0.162324	-0.915280	0.848885	-0.047566	-0.858706	0.846869	0.163831	-0.759492	1.165314	-0.031516	-0.787520	0.684949	-0.208665	-0.749920	1.160421	0.073465	-0.707353	0.682505	0.239572	-0.713124	1.107645	0.073188				-0.472584	0.551750	-0.060298	-0.392503	0.603431	0.096979										0.355543	0.675555	0.142623
12546	104.550000	-0.929292	0.554166	-0.048341	-0.887321	0.573403	0.162287	-0.915026	0.849086	-0.047730	-0.858336	0.847437	0.163501	-0.758768	1.165252	-0.032780	-0.788237	0.684479	-0.208317	-0.749437	1.160529	0.072111	-0.710416	0.683452	0.239650	-0.712695	1.107786	0.072068				-0.472926	0.551559	-0.060595	-0.393013	0.610248	0.103550										0.355542	0.675555	0.142615
12547	104.558333	-0.929396	0.554271	-0.048376	-0.887790	0.573672	0.162338	-0.914565	0.849262	-0.048101	-0.858011	0.848047	0.163104	-0.757780	1.165084	-0.033899	-0.788875	0.684015	-0.208065	-0.748916	1.160712	0.070874	-0.713456	0.684493	0.239844	-0.712158	1.107912	0.071026				-0.473275	0.551359	-0.060934	-0.393858	0.616864	0.110607										0.355540	0.675556	0.142611
12548	104.566667	-0.929384	0.554306	-0.048388	-0.888099	0.573952	0.162388	-0.914163	0.849514	-0.048455	-0.857731	0.848691	0.162679	-0.756748	1.165097	-0.035302	-0.789436	0.683544	-0.207817	-0.748300	1.160865	0.069644	-0.716473	0.685599	0.240170	-0.711566	1.108022	0.070017				-0.473656	0.551215	-0.061298	-0.394966	0.623206	0.118076										0.355537	0.675550	0.142607
12549	104.575000	-0.929401	0.554387	-0.048352	-0.888320	0.574178	0.162373	-0.913537	0.849731	-0.048975	-0.857479	0.849391	0.162222	-0.755763	1.165028	-0.036635	-0.789869	0.683095	-0.207578	-0.747576	1.160949	0.068456	-0.719404	0.686735	0.240686	-0.710898	1.108066	0.069052				-0.473811	0.551066	-0.061406	-0.396308	0.629119	0.125858										0.355524	0.675547	0.142620
12550	104.583333	-0.929522	0.554529	-0.048320	-0.888669	0.574473	0.162373	-0.912979	0.849946	-0.049565	-0.857245	0.850082	0.161749	-0.754596	1.164783	-0.037844	-0.790192	0.682646	-0.207377	-0.746824	1.160923	0.067270	-0.722258	0.687886	0.241345	-0.710168	1.108044	0.068152				-0.473977	0.550985	-0.061539	-0.397843	0.634664	0.133793										0.355523	0.675540	0.142628
12551	104.591667	-0.929616	0.554721	-0.048308	-0.888924	0.574737	0.162261	-0.912163	0.850129	-0.050209	-0.857021	0.850746	0.161234	-0.753252	1.164321	-0.038846	-0.790365	0.682214	-0.207218	-0.745946	1.160790	0.066114	-0.725062	0.689011	0.242213	-0.709335	1.107914	0.067264				-0.474102	0.550921	-0.061570	-0.399640	0.639716	0.141923										0.355521	0.675539	0.142636
12552	104.600000	-0.929588	0.554893	-0.048380	-0.889136	0.574999	0.162112	-0.911414	0.850343	-0.050871	-0.856808	0.851366	0.160702	-0.751971	1.163967	-0.040166	-0.790430	0.681764	-0.207119	-0.745000	1.160579	0.064992	-0.727756	0.690119	0.243200	-0.708393	1.107712	0.066439				-0.474184	0.550893	-0.061502	-0.401622	0.644401	0.150176										0.355521	0.675534	0.142643
12553	104.608333	-0.929469	0.555063	-0.048505	-0.889280	0.575244	0.161914	-0.910613	0.850476	-0.051627	-0.856612	0.851907	0.160106	-0.750505	1.163368	-0.041171	-0.790375	0.681304	-0.207084	-0.743996	1.160267	0.063926	-0.730198	0.691279	0.244275	-0.707355	1.107444	0.065639				-0.474182	0.550917	-0.061250	-0.403856	0.648501	0.158782										0.355516	0.675537	0.142645
12554	104.616667	-0.929181	0.555166	-0.048754	-0.889385	0.575450	0.161679	-0.909739	0.850529	-0.052505	-0.856441	0.852384	0.159463	-0.748957	1.162741	-0.042201	-0.790177	0.680816	-0.207026	-0.742945	1.159917	0.062861	-0.732670	0.692269	0.245471	-0.706271	1.107130	0.064860				-0.474163	0.550959	-0.061028	-0.406143	0.652146	0.167469										0.355523	0.675534	0.142653
12555	104.625000	-0.928894	0.555343	-0.049062	-0.889434	0.575625	0.161410	-0.908704	0.850630	-0.053363	-0.856303	0.852812	0.158759	-0.747350	1.162160	-0.043374	-0.789815	0.680327	-0.207132	-0.741920	1.159522	0.061799	-0.734949	0.693221	0.246743	-0.705163	1.106777	0.064124				-0.474022	0.551053	-0.060634	-0.408486	0.655210	0.176293										0.355404	0.675718	0.142780
12556	104.633333	-0.928529	0.555432	-0.049496	-0.889308	0.575737	0.161034	-0.907664	0.850701	-0.054306	-0.856183	0.853195	0.158005	-0.745685	1.161582	-0.044558	-0.789318	0.679823	-0.207346	-0.740745	1.159115	0.060750	-0.737261	0.694139	0.248215	-0.704052	1.106429	0.063417				-0.473786	0.551171	-0.060220	-0.410762	0.657853	0.185272										0.355542	0.675534	0.142681
12557	104.641667	-0.928205	0.555569	-0.049964	-0.889360	0.575940	0.160696	-0.906497	0.850776	-0.055239	-0.856056	0.853545	0.157187	-0.743851	1.160870	-0.045452	-0.788630	0.679335	-0.207585	-0.739753	1.158720	0.059726	-0.739238	0.694924	0.249502	-0.702911	1.106044	0.062735				-0.473469	0.551245	-0.059828	-0.413139	0.659741	0.194344										0.355553	0.675537	0.142692
12558	104.650000	-0.927843	0.555665	-0.050529	-0.889374	0.576163	0.160311	-0.905198	0.850870	-0.056244	-0.855907	0.853861	0.156336	-0.741963	1.160276	-0.046455	-0.787764	0.678875	-0.207804	-0.738586	1.158331	0.058718	-0.741261	0.695683	0.250922	-0.701770	1.105682	0.062107				-0.473113	0.551320	-0.059593	-0.415383	0.661272	0.203545										0.355438	0.675716	0.142822
12559	104.658333	-0.927504	0.555813	-0.051093	-0.889286	0.576404	0.159842	-0.903834	0.850948	-0.057326	-0.855715	0.854151	0.155479	-0.740077	1.159663	-0.047521	-0.786777	0.678494	-0.208185	-0.737400	1.157939	0.057805	-0.743191	0.696381	0.252332	-0.700597	1.105316	0.061544				-0.472587	0.551365	-0.059238	-0.417517	0.662178	0.212801										0.355498	0.675626	0.142777
12560	104.666667	-0.927187	0.556019	-0.051637	-0.889183	0.576698	0.159352	-0.902464	0.851121	-0.058350	-0.855471	0.854412	0.154618	-0.738127	1.159114	-0.048502	-0.785697	0.678182	-0.208663	-0.736161	1.157540	0.056901	-0.745043	0.697049	0.253712	-0.699405	1.104946	0.061055				-0.472046	0.551310	-0.059057	-0.419557	0.662658	0.222118										0.355561	0.675540	0.142727
12561	104.675000	-0.926890	0.556283	-0.052135	-0.889061	0.577053	0.158883	-0.901009	0.851260	-0.059374	-0.855160	0.854673	0.153794	-0.736048	1.158451	-0.049270	-0.784495	0.677944	-0.209034	-0.734932	1.157120	0.056119	-0.746767	0.697692	0.255077	-0.698166	1.104571	0.060640				-0.471419	0.551195	-0.058962	-0.421548	0.662588	0.231408										0.355446	0.675722	0.142841
12562	104.683333	-0.926505	0.556457	-0.052703	-0.888920	0.577407	0.158496	-0.899412	0.851421	-0.060449	-0.854768	0.854918	0.152994	-0.733906	1.157771	-0.049894	-0.783267	0.677792	-0.209523	-0.733599	1.156705	0.055373	-0.748344	0.698307	0.256321	-0.696870	1.104193	0.060332				-0.470750	0.550985	-0.058943	-0.423488	0.662063	0.240687										0.355440	0.675731	0.142837
12563	104.691667	-0.926201	0.556756	-0.053216	-0.888540	0.577416	0.157893	-0.897836	0.851635	-0.061403	-0.854289	0.855168	0.152244	-0.731818	1.157191	-0.050546	-0.781999	0.677749	-0.210042	-0.732242	1.156277	0.054779	-0.749741	0.698907	0.257500	-0.695557	1.103854	0.060202				-0.470078	0.550632	-0.059037	-0.425307	0.661026	0.250037										0.355439	0.675730	0.142825
12564	104.700000	-0.925818	0.557080	-0.053655	-0.888361	0.577755	0.157480	-0.896185	0.851858	-0.062366	-0.853734	0.855413	0.151529	-0.729640	1.156574	-0.050942	-0.780700	0.677779	-0.210509	-0.730828	1.155887	0.054310	-0.750994	0.699469	0.258658	-0.694197	1.103520	0.060128				-0.469377	0.550216	-0.059188	-0.427055	0.659471	0.259205										0.355436	0.675732	0.142810
12565	104.708333	-0.925360	0.557272	-0.054147	-0.888179	0.578107	0.157084	-0.894404	0.852138	-0.063269	-0.853112	0.855662	0.150868	-0.727473	1.156071	-0.051256	-0.779384	0.677916	-0.210990	-0.729347	1.155526	0.053953	-0.751997	0.699947	0.259811	-0.692567	1.103103	0.059936				-0.468692	0.549716	-0.059458	-0.428623	0.657381	0.268276										0.355438	0.675731	0.142799
12566	104.716667	-0.925121	0.557577	-0.054592	-0.888006	0.578473	0.156684	-0.892693	0.852494	-0.064138	-0.852454	0.855926	0.150258	-0.725400	1.155747	-0.051678	-0.778045	0.678155	-0.211492	-0.727826	1.155208	0.053743	-0.752748	0.700345	0.260946	-0.691158	1.102882	0.060020				-0.468013	0.549174	-0.059753	-0.429995	0.654740	0.277368										0.355427	0.675721	0.142794
12567	104.725000	-0.924715	0.557971	-0.055017	-0.887815	0.578843	0.156292	-0.890951	0.852853	-0.065034	-0.851817	0.856243	0.149799	-0.723217	1.155302	-0.051777	-0.776714	0.678524	-0.212169	-0.726256	1.154869	0.053594	-0.753133	0.700665	0.262112	-0.689489	1.102423	0.060051				-0.467341	0.548590	-0.060083	-0.431230	0.651502	0.286255										0.355569	0.675557	0.142662
12568	104.733333	-0.924178	0.558253	-0.055483	-0.887625	0.579224	0.155885	-0.889224	0.853228	-0.065876	-0.851139	0.856599	0.149273	-0.721039	1.154900	-0.051767	-0.775340	0.678972	-0.212783	-0.724663	1.154520	0.053598	-0.753200	0.700883	0.263305	-0.687810	1.101929	0.060139				-0.466732	0.547973	-0.060439	-0.432204	0.647677	0.295100										0.355582	0.675559	0.142643
12569	104.741667	-0.923812	0.558659	-0.055946	-0.887436	0.579620	0.155458	-0.887426	0.853719	-0.066681	-0.850346	0.856806	0.148732	-0.718751	1.154366	-0.051449	-0.773983	0.679518	-0.213350	-0.723057	1.154173	0.053728	-0.752840	0.700946	0.264544	-0.686226	1.101573	0.060467				-0.466137	0.547370	-0.060816	-0.432923	0.643209	0.303735										0.355597	0.675567	0.142634
12570	104.750000	-0.923465	0.559115	-0.056450	-0.887452	0.580174	0.155142	-0.885614	0.854220	-0.067449	-0.849531	0.857011	0.148225	-0.716574	1.153956	-0.051217	-0.772627	0.680145	-0.213895	-0.721392	1.153777	0.053928	-0.752117	0.700854	0.265824	-0.684597	1.101186	0.060909				-0.465660	0.546808	-0.061281	-0.433347	0.638165	0.312203										0.355609	0.675576	0.142633
12571	104.758333	-0.922981	0.559372	-0.057089	-0.887311	0.580554	0.154680	-0.883835	0.854749	-0.068241	-0.848794	0.857323	0.147851	-0.714419	1.153589	-0.050887	-0.771314	0.680812	-0.214423	-0.719678	1.153394	0.054310	-0.750920	0.700605	0.267185	-0.682920	1.100798	0.061467				-0.465138	0.546204	-0.061612	-0.433302	0.632367	0.320372										0.355622	0.675575	0.142627
12572	104.766667	-0.922620	0.559794	-0.057639	-0.887154	0.580927	0.154225	-0.882043	0.855331	-0.068931	-0.848024	0.857614	0.147492	-0.712316	1.153279	-0.050460	-0.770043	0.681506	-0.214835	-0.717969	1.152990	0.054770	-0.749323	0.700212	0.268570	-0.681245	1.100443	0.062104				-0.464667	0.545604	-0.061935	-0.432786	0.625969	0.328281										0.355506	0.675753	0.142740
12573	104.775000	-0.922329	0.560303	-0.058168	-0.887003	0.581271	0.153754	-0.880188	0.855845	-0.069582	-0.847195	0.857817	0.147128	-0.710172	1.152977	-0.049817	-0.768833	0.682264	-0.215418	-0.716249	1.152658	0.055411	-0.747267	0.699644	0.270004	-0.679572	1.100081	0.062846				-0.464254	0.545022	-0.062332	-0.431608	0.618873	0.335781										0.355512	0.675755	0.142736
12574	104.783333	-0.921782	0.560669	-0.058711	-0.886865	0.581607	0.153297	-0.878563	0.856475	-0.070258	-0.846470	0.858032	0.146977	-0.707993	1.152601	-0.048938	-0.767643	0.683041	-0.215817	-0.714461	1.152338	0.056132	-0.744877	0.698916	0.271462	-0.677877	1.099718	0.063698				-0.463901	0.544474	-0.062720	-0.429859	0.611260	0.342943										0.355640	0.675571	0.142620
12575	104.791667	-0.921401	0.561121	-0.059216	-0.886729	0.581914	0.152846	-0.876888	0.857064	-0.070740	-0.845601	0.858231	0.146652	-0.705882	1.152284	-0.048046	-0.766521	0.683796	-0.216259	-0.712680	1.152015	0.056992	-0.742105	0.697997	0.272942	-0.676191	1.099349	0.064625				-0.463563	0.544011	-0.063055	-0.427442	0.603068	0.349604										0.355577	0.675664	0.142674
12576	104.800000	-0.921077	0.561609	-0.059690	-0.886607	0.582206	0.152416	-0.875194	0.857636	-0.071185	-0.844679	0.858252	0.146398	-0.703805	1.151978	-0.047100	-0.765424	0.684546	-0.216600	-0.710908	1.151664	0.057924	-0.739029	0.696924	0.274443	-0.674492	1.098950	0.065647				-0.463224	0.543606	-0.063359	-0.424533	0.594488	0.355817										0.355511	0.675750	0.142724
12577	104.808333	-0.920654	0.562020	-0.060147	-0.886513	0.582466	0.152020	-0.873505	0.858207	-0.071548	-0.843942	0.858479	0.146482	-0.701775	1.151652	-0.045995	-0.764374	0.685314	-0.217043	-0.709094	1.151261	0.058977	-0.735568	0.695668	0.275942	-0.672783	1.098512	0.066773				-0.462935	0.543261	-0.063628	-0.421107	0.585502	0.361377										0.355636	0.675580	0.142610
12578	104.816667	-0.920248	0.562405	-0.060613	-0.886436	0.582697	0.151669	-0.872151	0.858902	-0.071794	-0.843121	0.858556	0.146554	-0.699704	1.151281	-0.044788	-0.763340	0.686080	-0.217472	-0.707337	1.150832	0.060162	-0.731772	0.694305	0.277481	-0.671081	1.098039	0.067960				-0.462661	0.542959	-0.063859	-0.417355	0.576277	0.366401										0.355638	0.675578	0.142608
12579	104.825000	-0.919908	0.562794	-0.061026	-0.886369	0.582902	0.151351	-0.870472	0.859346	-0.071964	-0.842098	0.858434	0.146379	-0.697750	1.150908	-0.043517	-0.762325	0.686815	-0.217870	-0.705526	1.150356	0.061433	-0.727548	0.692796	0.279018	-0.669380	1.097468	0.069245				-0.462406	0.542705	-0.064039	-0.413307	0.566819	0.370704										0.355637	0.675583	0.142598
12580	104.833333	-0.919659	0.563230	-0.061369	-0.886318	0.583076	0.151051	-0.868795	0.859838	-0.072098	-0.841227	0.858436	0.146521	-0.695805	1.150512	-0.042174	-0.761334	0.687548	-0.218231	-0.703725	1.149833	0.062819	-0.722999	0.691221	0.280595	-0.667700	1.096877	0.070577				-0.462189	0.542464	-0.064184	-0.409167	0.557368	0.374357										0.355635	0.675586	0.142590
12581	104.841667	-0.919369	0.563550	-0.061748	-0.886264	0.583225	0.150789	-0.867369	0.860389	-0.072066	-0.840253	0.858281	0.146656	-0.693895	1.150059	-0.040679	-0.760379	0.688251	-0.218523	-0.701949	1.149216	0.064233	-0.718166	0.689561	0.282236	-0.666036	1.096231	0.072043				-0.461960	0.542273	-0.064262	-0.404813	0.548053	0.377217										0.355641	0.675591	0.142575
12582	104.850000	-0.918873	0.563863	-0.062063	-0.886213	0.583347	0.150567	-0.866043	0.860934	-0.071978	-0.839346	0.858204	0.146959	-0.692036	1.149559	-0.039142	-0.759426	0.688936	-0.218705	-0.700199	1.148569	0.065770	-0.713215	0.687841	0.283979	-0.664381	1.095569	0.073578				-0.461768	0.542063	-0.064304	-0.400517	0.539253	0.379471										0.355644	0.675588	0.142562
12583	104.858333	-0.918620	0.564284	-0.062258	-0.886128	0.583443	0.150383	-0.864720	0.861537	-0.071731	-0.838268	0.857946	0.147226	-0.690184	1.149006	-0.037596	-0.758535	0.689600	-0.218853	-0.698433	1.147800	0.067316	-0.708167	0.686043	0.285843	-0.662712	1.094778	0.075065				-0.461600	0.541873	-0.064300	-0.395936	0.530669	0.380962										0.355648	0.675590	0.142550
12584	104.866667	-0.918270	0.564623	-0.062475	-0.886037	0.583527	0.150238	-0.863449	0.862131	-0.071378	-0.837247	0.857772	0.147692	-0.688342	1.148389	-0.035993	-0.757716	0.690262	-0.219016	-0.696713	1.146967	0.068891	-0.703033	0.684171	0.287797	-0.660983	1.093794	0.076447				-0.461446	0.541708	-0.064267	-0.391304	0.521428	0.381177										0.355652	0.675591	0.142546
12585	104.875000	-0.917841	0.564887	-0.062650	-0.885929	0.583597	0.150158	-0.862225	0.862709	-0.070981	-0.836196	0.857523	0.148363	-0.686542	1.147745	-0.034372	-0.756910	0.690942	-0.219084	-0.695028	1.146050	0.070506	-0.697731	0.682237	0.289807	-0.659374	1.092971	0.078105				-0.461296	0.541555	-0.064201	-0.386589	0.513426	0.381358										0.355659	0.675593	0.142541
12586	104.883333	-0.917556	0.565248	-0.062716	-0.885795	0.583648	0.150120	-0.861110	0.863305	-0.070495	-0.834929	0.857163	0.148813	-0.684763	1.147066	-0.032712	-0.756167	0.691639	-0.219163	-0.693356	1.145113	0.072138	-0.692289	0.680295	0.291816	-0.657662	1.091891	0.079485				-0.461123	0.541414	-0.064118	-0.381733	0.505575	0.381000										0.355661	0.675596	0.142540
12587	104.891667	-0.917297	0.565620	-0.062708	-0.885628	0.583687	0.150151	-0.860001	0.863883	-0.069828	-0.833670	0.856765	0.149496	-0.682972	1.146421	-0.031088	-0.755444	0.692346	-0.218994	-0.691690	1.144154	0.073792	-0.686673	0.678358	0.293744	-0.656067	1.090950	0.081067				-0.460982	0.541273	-0.064037	-0.376739	0.497871	0.380003										0.355665	0.675595	0.142540
12588	104.900000	-0.917025	0.565989	-0.062659	-0.885435	0.583726	0.150228	-0.858979	0.864465	-0.069084	-0.832463	0.856451	0.150450	-0.681219	1.145768	-0.029440	-0.754800	0.693053	-0.218848	-0.690073	1.143182	0.075381	-0.680916	0.676465	0.295566	-0.654471	1.089865	0.082492				-0.460847	0.541116	-0.063960	-0.371675	0.490286	0.378555										0.355669	0.675600	0.142542
12589	104.908333	-0.916666	0.566239	-0.062619	-0.885217	0.583766	0.150376	-0.858053	0.865078	-0.068258	-0.831110	0.856089	0.151217	-0.679453	1.145130	-0.027836	-0.754249	0.693804	-0.218640	-0.688547	1.142206	0.076967	-0.674995	0.674654	0.297249	-0.653026	1.088892	0.084034				-0.460727	0.540953	-0.063903	-0.366555	0.482876	0.376602										0.355675	0.675603	0.142537
12590	104.916667	-0.916504	0.566669	-0.062403	-0.885096	0.583918	0.150714	-0.857080	0.865616	-0.067396	-0.829672	0.855705	0.152123	-0.677730	1.144513	-0.026212	-0.753721	0.694578	-0.218376	-0.687065	1.141248	0.078551	-0.668951	0.672897	0.298789	-0.651629	1.087926	0.085574				-0.460619	0.540794	-0.063864	-0.361445	0.475640	0.374281										0.355680	0.675608	0.142532
12591	104.925000	-0.916239	0.567010	-0.062200	-0.884833	0.583886	0.150985	-0.856212	0.866231	-0.066378	-0.828196	0.855240	0.153048	-0.676035	1.143883	-0.024602	-0.753260	0.695370	-0.217911	-0.685633	1.140313	0.080103	-0.662732	0.671259	0.300072	-0.650238	1.086850	0.086953				-0.460522	0.540638	-0.063863	-0.356369	0.468529	0.371527										0.355624	0.675698	0.142583
12592	104.933333	-0.915865	0.567255	-0.062015	-0.884552	0.583860	0.151277	-0.855307	0.866783	-0.065336	-0.826772	0.854916	0.154114	-0.674424	1.143263	-0.022981	-0.752893	0.696205	-0.217541	-0.684238	1.139377	0.081657	-0.656542	0.669673	0.301223	-0.648987	1.086013	0.088585				-0.460437	0.540491	-0.063892	-0.351406	0.461664	0.368457										0.355691	0.675605	0.142522
12593	104.941667	-0.915627	0.567667	-0.061709	-0.884262	0.583870	0.151618	-0.854485	0.867317	-0.064223	-0.825251	0.854519	0.155161	-0.672870	1.142652	-0.021412	-0.752561	0.697015	-0.216979	-0.682965	1.138508	0.083272	-0.650360	0.668179	0.302086	-0.647677	1.085042	0.090054				-0.460368	0.540343	-0.063949	-0.346534	0.455135	0.365038										0.355690	0.675605	0.142522
12594	104.950000	-0.915396	0.568049	-0.061401	-0.883972	0.583895	0.151983	-0.853674	0.867880	-0.063081	-0.823662	0.854204	0.156265	-0.671485	1.142088	-0.019921	-0.752271	0.697874	-0.216375	-0.681708	1.137608	0.084879	-0.644341	0.666779	0.302885	-0.646439	1.084205	0.091640				-0.460315	0.540197	-0.064010	-0.341709	0.449092	0.361536										0.355686	0.675607	0.142524
12595	104.958333	-0.915233	0.568486	-0.061030	-0.883663	0.583918	0.152387	-0.852974	0.868470	-0.061873	-0.822036	0.853638	0.157273	-0.669989	1.141379	-0.018236	-0.752195	0.698673	-0.215852	-0.680514	1.136711	0.086446	-0.638281	0.665486	0.303363	-0.645154	1.083293	0.093104				-0.460274	0.540065	-0.064096	-0.337094	0.443005	0.357278										0.355682	0.675604	0.142524
12596	104.966667	-0.914987	0.568901	-0.060650	-0.883218	0.583949	0.152761	-0.852338	0.869038	-0.060611	-0.820605	0.853424	0.158671	-0.668648	1.140742	-0.016679	-0.752016	0.699506	-0.215023	-0.679329	1.135823	0.087968	-0.632169	0.664292	0.303611	-0.643960	1.082490	0.094642				-0.460247	0.539938	-0.064182	-0.332577	0.437622	0.353115										0.355678	0.675601	0.142529
12597	104.975000	-0.914682	0.569229	-0.060265	-0.882990	0.584011	0.153177	-0.851350	0.869434	-0.059375	-0.818771	0.852952	0.159584	-0.667408	1.140143	-0.015081	-0.751928	0.700347	-0.214403	-0.678226	1.134975	0.089483	-0.626308	0.663220	0.303836	-0.642772	1.081650	0.096039				-0.460233	0.539827	-0.064260	-0.328128	0.432682	0.348725										0.355671	0.675604	0.142527
12598	104.983333	-0.914538	0.569733	-0.059822	-0.882658	0.584060	0.153691	-0.850574	0.869923	-0.058087	-0.817207	0.852779	0.160867	-0.666255	1.139620	-0.013512	-0.751859	0.701169	-0.213621	-0.677177	1.134216	0.091000	-0.620535	0.662254	0.303996	-0.641620	1.080874	0.097418				-0.460224	0.539724	-0.064331	-0.323775	0.428114	0.344286										0.355667	0.675601	0.142523
12599	104.991667	-0.914324	0.570182	-0.059379	-0.882309	0.584126	0.154137	-0.849906	0.870417	-0.056781	-0.815594	0.852477	0.162046	-0.665198	1.139233	-0.012046	-0.751820	0.701958	-0.212794	-0.676197	1.133551	0.092534	-0.614882	0.661380	0.304022	-0.640634	1.080288	0.098911				-0.460220	0.539596	-0.064384	-0.319579	0.424082	0.339938										0.355665	0.675605	0.142526
12600	105.000000	-0.914111	0.570616	-0.058929	-0.881958	0.584207	0.154601	-0.849181	0.870851	-0.055474	-0.813981	0.852203	0.163219	-0.664296	1.138993	-0.010640	-0.751847	0.702731	-0.212109	-0.675258	1.132882	0.094033	-0.609428	0.660611	0.303977	-0.639636	1.079659	0.100280				-0.460216	0.539468	-0.064432	-0.315626	0.420665	0.336029										0.355662	0.675603	0.142526
12601	105.008333	-0.913800	0.570999	-0.058509	-0.881588	0.584310	0.155056	-0.848760	0.871401	-0.054179	-0.812268	0.851670	0.164173	-0.663459	1.138708	-0.009128	-0.751851	0.703449	-0.211260	-0.674340	1.132297	0.095502	-0.604157	0.659976	0.303803	-0.638667	1.079048	0.101532				-0.460221	0.539387	-0.064490	-0.311843	0.418095	0.332658										0.355661	0.675603	0.142527
12602	105.016667	-0.913587	0.571428	-0.058051	-0.881220	0.584416	0.155517	-0.847975	0.871783	-0.052934	-0.810674	0.851459	0.165317	-0.662655	1.138365	-0.007482	-0.751882	0.704126	-0.210405	-0.673511	1.131743	0.097008	-0.599202	0.659250	0.303563	-0.637730	1.078475	0.102791				-0.460221	0.539315	-0.064544	-0.308084	0.415793	0.329450										0.355657	0.675601	0.142523
12603	105.025000	-0.913493	0.571920	-0.057537	-0.880832	0.584522	0.155964	-0.847312	0.872175	-0.051702	-0.809109	0.851276	0.166434	-0.661968	1.138126	-0.006029	-0.751896	0.704774	-0.209611	-0.672727	1.131216	0.098459	-0.594415	0.658596	0.303189	-0.636897	1.078063	0.104155				-0.460218	0.539226	-0.064581	-0.304536	0.413476	0.326706										0.355659	0.675595	0.142526
12604	105.033333	-0.913313	0.572348	-0.057072	-0.880435	0.584617	0.156415	-0.846731	0.872595	-0.050499	-0.807585	0.851125	0.167520	-0.661339	1.137881	-0.004563	-0.751940	0.705376	-0.208894	-0.671978	1.130682	0.099877	-0.589636	0.658044	0.302683	-0.635988	1.077459	0.105250				-0.460209	0.539135	-0.064627	-0.301170	0.411014	0.324399										0.355658	0.675596	0.142536
12605	105.041667	-0.913169	0.572750	-0.056590	-0.880028	0.584715	0.156861	-0.846307	0.873043	-0.049362	-0.806110	0.850996	0.168568	-0.660796	1.137693	-0.003203	-0.751933	0.705952	-0.208118	-0.671241	1.130127	0.101242	-0.585108	0.657461	0.302122	-0.635160	1.077000	0.106412				-0.460185	0.539040	-0.064668	-0.297988	0.408650	0.322467										0.355652	0.675592	0.142535
12606	105.050000	-0.913035	0.573135	-0.056115	-0.879633	0.584804	0.157303	-0.845653	0.873309	-0.048279	-0.804701	0.850890	0.169581	-0.660300	1.137499	-0.001851	-0.751909	0.706486	-0.207289	-0.670552	1.129626	0.102555	-0.580563	0.657022	0.301447	-0.634356	1.076561	0.107538				-0.460155	0.538939	-0.064714	-0.294905	0.406235	0.320571										0.355657	0.675594	0.142535
12607	105.058333	-0.912994	0.573474	-0.055659	-0.879215	0.584892	0.157660	-0.845279	0.873711	-0.047234	-0.803367	0.850801	0.170540	-0.659917	1.137400	-0.000711	-0.751888	0.706973	-0.206499	-0.669930	1.129163	0.103811	-0.576283	0.656663	0.300808	-0.633603	1.076153	0.108576				-0.460109	0.538833	-0.064765	-0.292029	0.404139	0.319225										0.355661	0.675587	0.142537
12608	105.066667	-0.912848	0.573833	-0.055168	-0.878833	0.584935	0.158131	-0.844892	0.874010	-0.046230	-0.802088	0.850706	0.171449	-0.659514	1.137198	0.000570	-0.751870	0.707433	-0.205818	-0.669354	1.128717	0.105033	-0.572268	0.656369	0.300282	-0.632902	1.075772	0.109572				-0.460053	0.538727	-0.064821	-0.289295	0.402073	0.318079										0.355668	0.675583	0.142537
12609	105.075000	-0.912688	0.574062	-0.054760	-0.878451	0.584984	0.158519	-0.844275	0.874196	-0.045312	-0.800875	0.850608	0.172322	-0.659201	1.137071	0.001725	-0.751826	0.707871	-0.205102	-0.668810	1.128293	0.106129	-0.568617	0.656131	0.300014	-0.632292	1.075380	0.110491				-0.459973	0.538613	-0.064888	-0.286846	0.399941	0.317093										0.355666	0.675581	0.142541
12610	105.083333	-0.912608	0.574365	-0.054321	-0.878078	0.585030	0.158895	-0.843734	0.874361	-0.044393	-0.799701	0.850495	0.173185	-0.658907	1.136936	0.002799	-0.751780	0.708286	-0.204503	-0.668359	1.127891	0.107220	-0.565209	0.655949	0.299954	-0.631741	1.075005	0.111355				-0.459896	0.538490	-0.064980	-0.284632	0.397975	0.316339										0.355659	0.675579	0.142552
12611	105.091667	-0.912527	0.574580	-0.053947	-0.877715	0.585065	0.159240	-0.843447	0.874580	-0.043480	-0.798549	0.850371	0.174040	-0.658664	1.136789	0.003807	-0.751738	0.708632	-0.203931	-0.667943	1.127518	0.108265	-0.562047	0.655862	0.300158	-0.631225	1.074651	0.112177				-0.459827	0.538340	-0.065087	-0.282550	0.396410	0.315826										0.355659	0.675570	0.142554
12612	105.100000	-0.912468	0.574836	-0.053541	-0.877363	0.585091	0.159574	-0.843029	0.874733	-0.042612	-0.797409	0.850240	0.174882	-0.658478	1.136750	0.004606	-0.751669	0.708944	-0.203328	-0.667550	1.127097	0.109191	-0.558999	0.655853	0.300513	-0.630831	1.074396	0.113114				-0.459753	0.538182	-0.065199	-0.280468	0.395088	0.315432										0.355656	0.675567	0.142561
12613	105.108333	-0.912436	0.574983	-0.053210	-0.877041	0.585128	0.159886	-0.842703	0.874846	-0.041751	-0.796274	0.850093	0.175695	-0.658225	1.136472	0.005621	-0.751640	0.709171	-0.202847	-0.667221	1.126625	0.110004	-0.556032	0.655926	0.300965	-0.630330	1.073860	0.113588				-0.459680	0.537997	-0.065325	-0.278325	0.394142	0.315016										0.355657	0.675569	0.142557
12614	105.116667	-0.912412	0.575108	-0.052893	-0.876739	0.585164	0.160171	-0.842646	0.875092	-0.040901	-0.795148	0.849926	0.176474	-0.657999	1.136318	0.006397	-0.751602	0.709385	-0.202400	-0.666941	1.126199	0.110747	-0.553140	0.656072	0.301452	-0.629939	1.073499	0.114216				-0.459607	0.537808	-0.065451	-0.276110	0.393517	0.314553										0.355656	0.675572	0.142562
12615	105.125000	-0.912413	0.575325	-0.052539	-0.876464	0.585193	0.160422	-0.842250	0.875093	-0.040117	-0.794077	0.849744	0.177182	-0.657766	1.136151	0.007053	-0.751555	0.709525	-0.201830	-0.666717	1.125771	0.111409	-0.550409	0.656295	0.301962	-0.629598	1.073135	0.114718				-0.459534	0.537627	-0.065584	-0.273801	0.393268	0.314029										0.355652	0.675578	0.142575
12616	105.133333	-0.912381	0.575440	-0.052258	-0.876214	0.585216	0.160651	-0.842327	0.875329	-0.039336	-0.793100	0.849547	0.177794	-0.657508	1.135993	0.007635	-0.751554	0.709652	-0.201423	-0.666502	1.125333	0.111962	-0.547822	0.656538	0.302486	-0.629313	1.072762	0.115157				-0.459464	0.537455	-0.065725	-0.271486	0.393263	0.313397										0.355647	0.675580	0.142590
12617	105.141667	-0.912347	0.575548	-0.052005	-0.875985	0.585223	0.160853	-0.841832	0.875245	-0.038656	-0.792287	0.849391	0.178294	-0.657253	1.135842	0.008121	-0.751569	0.709738	-0.201061	-0.666352	1.124950	0.112412	-0.545388	0.656864	0.303045	-0.629041	1.072417	0.115523				-0.459405	0.537298	-0.065861	-0.269162	0.393440	0.312672										0.355674	0.675643	0.142605
12618	105.150000	-0.912327	0.575643	-0.051782	-0.875651	0.585184	0.160973	-0.841648	0.875311	-0.037971	-0.791579	0.849242	0.178719	-0.656989	1.135673	0.008555	-0.751612	0.709819	-0.200732	-0.666183	1.124562	0.112801	-0.543021	0.657204	0.303583	-0.628772	1.072090	0.115843				-0.459340	0.537165	-0.065992	-0.266775	0.393787	0.311991										0.355707	0.675708	0.142622
12619	105.158333	-0.912316	0.575732	-0.051599	-0.875547	0.585214	0.161180	-0.841654	0.875419	-0.037352	-0.790973	0.849124	0.179080	-0.656683	1.135487	0.008882	-0.751687	0.709893	-0.200496	-0.666036	1.124175	0.113102	-0.540712	0.657612	0.304053	-0.628580	1.071817	0.116225				-0.459292	0.537046	-0.066127	-0.264345	0.394366	0.311444										0.355710	0.675704	0.142617
12620	105.166667	-0.912287	0.575829	-0.051433	-0.875468	0.585251	0.161369	-0.841463	0.875476	-0.036810	-0.790408	0.849007	0.179397	-0.656385	1.135288	0.009191	-0.751757	0.709969	-0.200288	-0.665893	1.123785	0.113376	-0.538471	0.658072	0.304441	-0.628315	1.071440	0.116384				-0.459258	0.536937	-0.066255	-0.261844	0.395172	0.311057										0.355715	0.675706	0.142615
12621	105.175000	-0.912292	0.575889	-0.051298	-0.875366	0.585266	0.161512	-0.841005	0.875354	-0.036362	-0.789932	0.848885	0.179682	-0.656106	1.135067	0.009488	-0.751817	0.710054	-0.200037	-0.665759	1.123446	0.113639	-0.536302	0.658579	0.304695	-0.628086	1.071180	0.116662				-0.459238	0.536851	-0.066373	-0.259085	0.396214	0.310703										0.355720	0.675698	0.142617
12622	105.183333	-0.912344	0.575934	-0.051165	-0.875171	0.585204	0.161559	-0.840711	0.875241	-0.035951	-0.789509	0.848751	0.179926	-0.655843	1.134847	0.009775	-0.751871	0.710131	-0.199813	-0.665616	1.123132	0.113896	-0.534207	0.659141	0.304874	-0.627860	1.070938	0.116937				-0.459233	0.536773	-0.066482	-0.256278	0.397626	0.310668										0.355666	0.675802	0.142647
12623	105.191667	-0.912373	0.575964	-0.051081	-0.875276	0.585283	0.161738	-0.840688	0.875257	-0.035629	-0.789194	0.848649	0.180097	-0.655592	1.134670	0.010057	-0.751923	0.710197	-0.199613	-0.665475	1.122877	0.114152	-0.532170	0.659749	0.305001	-0.627644	1.070748	0.117220				-0.459233	0.536711	-0.066567	-0.253421	0.399230	0.310567										0.355714	0.675691	0.142610
12624	105.200000	-0.912391	0.575985	-0.051026	-0.875284	0.585291	0.161808	-0.840356	0.875122	-0.035384	-0.788958	0.848577	0.180210	-0.655359	1.134548	0.010346	-0.751961	0.710261	-0.199443	-0.665354	1.122719	0.114442	-0.530183	0.660419	0.305167	-0.627463	1.070609	0.117501				-0.459240	0.536670	-0.066634	-0.250571	0.400843	0.310313										0.355712	0.675689	0.142606
12625	105.208333	-0.912442	0.575983	-0.051009	-0.875327	0.585297	0.161828	-0.840263	0.875060	-0.035216	-0.788805	0.848532	0.180264	-0.655149	1.134536	0.010625	-0.751995	0.710301	-0.199318	-0.665206	1.122636	0.114710	-0.528236	0.661153	0.305388	-0.627317	1.070554	0.117773				-0.459253	0.536641	-0.066668	-0.247776	0.402456	0.309929										0.355656	0.675696	0.142584
12626	105.216667	-0.912486	0.575964	-0.051021	-0.875257	0.585261	0.161759	-0.840191	0.874997	-0.035119	-0.788713	0.848494	0.180287	-0.654964	1.134568	0.010909	-0.752012	0.710325	-0.199214	-0.665052	1.122617	0.114976	-0.526326	0.661970	0.305642	-0.627170	1.070539	0.118046				-0.459274	0.536621	-0.066675	-0.245060	0.404018	0.309394										0.355700	0.675690	0.142589
12627	105.225000	-0.912533	0.575941	-0.051058	-0.875452	0.585284	0.161781	-0.840198	0.874978	-0.035096	-0.788689	0.848450	0.180284	-0.654801	1.134725	0.011180	-0.752016	0.710333	-0.199145	-0.664922	1.122670	0.115211	-0.524473	0.662884	0.305863	-0.627069	1.070578	0.118259				-0.459286	0.536622	-0.066648	-0.242588	0.405462	0.308629										0.355670	0.675738	0.142590
12628	105.233333	-0.912583	0.575907	-0.051114	-0.875512	0.585253	0.161724	-0.840085	0.874876	-0.035129	-0.788714	0.848384	0.180266	-0.654641	1.134872	0.011403	-0.751999	0.710332	-0.199099	-0.664806	1.122780	0.115447	-0.522694	0.663883	0.305995	-0.626998	1.070642	0.118445				-0.459302	0.536623	-0.066598	-0.240430	0.406689	0.307683										0.355669	0.675558	0.142480
12629	105.241667	-0.912568	0.575811	-0.051196	-0.875495	0.585182	0.161630	-0.840189	0.874856	-0.035121	-0.788783	0.848315	0.180217	-0.654494	1.135093	0.011563	-0.751968	0.710324	-0.199078	-0.664720	1.122941	0.115588	-0.521079	0.664977	0.305959	-0.626967	1.070741	0.118570				-0.459305	0.536630	-0.066515	-0.238779	0.407583	0.306446										0.355670	0.675558	0.142468
12630	105.250000	-0.912629	0.575749	-0.051232	-0.875588	0.585171	0.161626	-0.840181	0.874746	-0.035145	-0.788875	0.848281	0.180152	-0.654357	1.135362	0.011671	-0.751919	0.710305	-0.199081	-0.664677	1.123133	0.115693	-0.519656	0.666071	0.305777	-0.626987	1.070868	0.118634				-0.459295	0.536655	-0.066415	-0.237497	0.408274	0.305222										0.355676	0.675556	0.142448
12631	105.258333	-0.912681	0.575732	-0.051258	-0.875589	0.585125	0.161598	-0.840261	0.874674	-0.035226	-0.788988	0.848321	0.180070	-0.654251	1.135688	0.011702	-0.751859	0.710267	-0.199104	-0.664656	1.123346	0.115696	-0.518561	0.667083	0.305455	-0.627070	1.071038	0.118618				-0.459271	0.536677	-0.066305	-0.236477	0.408882	0.304269										0.355606	0.675694	0.142494
12632	105.266667	-0.912655	0.575595	-0.051335	-0.875585	0.585094	0.161585	-0.840387	0.874602	-0.035280	-0.789113	0.848431	0.179978	-0.654170	1.136072	0.011674	-0.751798	0.710214	-0.199143	-0.664701	1.123589	0.115639	-0.517767	0.667961	0.305119	-0.627220	1.071243	0.118533				-0.459237	0.536716	-0.066185	-0.235544	0.409484	0.303601										0.355655	0.675793	0.142537
12633	105.275000	-0.912657	0.575567	-0.051320	-0.875514	0.585046	0.161538	-0.840644	0.874533	-0.035359	-0.789238	0.848596	0.179867	-0.654172	1.136479	0.011588	-0.751721	0.710133	-0.199163	-0.664813	1.123937	0.115512	-0.517314	0.668645	0.304849	-0.627438	1.071483	0.118394				-0.459188	0.536752	-0.066069	-0.234773	0.409995	0.303140										0.355614	0.675698	0.142466
12634	105.283333	-0.912676	0.575538	-0.051279	-0.875573	0.585056	0.161561	-0.841047	0.874588	-0.035411	-0.789363	0.848790	0.179737	-0.654245	1.136894	0.011443	-0.751672	0.710051	-0.199276	-0.665006	1.124282	0.115351	-0.517062	0.669139	0.304678	-0.627736	1.071743	0.118204				-0.459136	0.536771	-0.065956	-0.234130	0.410431	0.302763										0.355711	0.675685	0.142483
12635	105.291667	-0.912726	0.575534	-0.051254	-0.875598	0.585052	0.161539	-0.841127	0.874498	-0.035499	-0.789474	0.848983	0.179578	-0.654442	1.137243	0.011240	-0.751624	0.709944	-0.199285	-0.665299	1.124636	0.115154	-0.516999	0.669460	0.304663	-0.628110	1.072017	0.118025				-0.459097	0.536779	-0.065852	-0.233635	0.410844	0.302368										0.355649	0.675623	0.142422
12636	105.300000	-0.912694	0.575405	-0.051298	-0.875643	0.585049	0.161510	-0.841596	0.874565	-0.035586	-0.789577	0.849153	0.179413	-0.654748	1.137501	0.011027	-0.751596	0.709853	-0.199380	-0.665644	1.124952	0.114965	-0.517081	0.669682	0.304781	-0.628527	1.072244	0.117809				-0.459056	0.536795	-0.065767	-0.233168	0.411361	0.301909										0.355614	0.675694	0.142442
12637	105.308333	-0.912719	0.575363	-0.051299	-0.875667	0.585030	0.161431	-0.841764	0.874495	-0.035691	-0.789675	0.849269	0.179236	-0.655206	1.137612	0.010813	-0.751593	0.709765	-0.199513	-0.666045	1.125104	0.114736	-0.517346	0.669785	0.305034	-0.628959	1.072391	0.117624				-0.459030	0.536816	-0.065702	-0.232766	0.412023	0.301388										0.355612	0.675695	0.142431
12638	105.316667	-0.912759	0.575271	-0.051349	-0.875844	0.585051	0.161403	-0.841931	0.874420	-0.035787	-0.789768	0.849330	0.179056	-0.655763	1.137567	0.010591	-0.751577	0.709653	-0.199510	-0.666506	1.125142	0.114521	-0.517752	0.669820	0.305349	-0.629396	1.072448	0.117431				-0.459019	0.536834	-0.065657	-0.232378	0.412821	0.300830										0.355607	0.675703	0.142420
12639	105.325000	-0.912813	0.575166	-0.051414	-0.875986	0.585040	0.161329	-0.841678	0.874098	-0.035968	-0.789872	0.849334	0.178870	-0.656403	1.137346	0.010384	-0.751617	0.709544	-0.199706	-0.667030	1.124974	0.114327	-0.518301	0.669863	0.305697	-0.629806	1.072372	0.117262				-0.459030	0.536841	-0.065642	-0.231986	0.413874	0.300258										0.355676	0.675558	0.142352
12640	105.333333	-0.912881	0.575038	-0.051504	-0.876142	0.585015	0.161241	-0.841839	0.873984	-0.036039	-0.789986	0.849304	0.178683	-0.657145	1.136978	0.010201	-0.751674	0.709407	-0.199840	-0.667572	1.124690	0.114162	-0.518975	0.669952	0.306055	-0.630173	1.072219	0.117117				-0.459061	0.536849	-0.065647	-0.231631	0.415099	0.299635										0.355608	0.675715	0.142397
12641	105.341667	-0.912961	0.574871	-0.051613	-0.876311	0.584979	0.161153	-0.841975	0.873861	-0.036158	-0.790116	0.849252	0.178476	-0.657946	1.136455	0.010036	-0.751763	0.709227	-0.199989	-0.668119	1.124284	0.114064	-0.519765	0.670067	0.306392	-0.630497	1.071952	0.116981				-0.459106	0.536860	-0.065662	-0.231362	0.416503	0.299121										0.355645	0.675636	0.142359
12642	105.350000	-0.913119	0.574781	-0.051702	-0.876487	0.584928	0.161056	-0.842084	0.873709	-0.036357	-0.790281	0.849214	0.178262	-0.658800	1.135892	0.009913	-0.751876	0.709027	-0.200143	-0.668666	1.123800	0.113990	-0.520637	0.670195	0.306723	-0.630783	1.071646	0.116862				-0.459169	0.536879	-0.065684	-0.231100	0.418026	0.298746										0.355690	0.675557	0.142327
12643	105.358333	-0.913213	0.574638	-0.051823	-0.876665	0.584863	0.160958	-0.842380	0.873682	-0.036521	-0.790488	0.849200	0.178028	-0.659732	1.135312	0.009861	-0.752014	0.708786	-0.200374	-0.669188	1.123235	0.113968	-0.521536	0.670378	0.307066	-0.631041	1.071280	0.116768				-0.459241	0.536898	-0.065716	-0.230809	0.419616	0.298527										0.355698	0.675560	0.142325
12644	105.366667	-0.913313	0.574497	-0.051945	-0.876735	0.584729	0.160778	-0.842550	0.873561	-0.036747	-0.790730	0.849208	0.177775	-0.660684	1.134705	0.009829	-0.752147	0.708508	-0.200553	-0.669718	1.122681	0.113991	-0.522400	0.670583	0.307403	-0.631284	1.070933	0.116679				-0.459327	0.536910	-0.065751	-0.230555	0.421210	0.298463										0.355699	0.675560	0.142330
12645	105.375000	-0.913410	0.574348	-0.052060	-0.877069	0.584735	0.160734	-0.842708	0.873483	-0.037009	-0.791000	0.849246	0.177490	-0.661681	1.134167	0.009829	-0.752266	0.708204	-0.200702	-0.670219	1.122122	0.114049	-0.523239	0.670824	0.307749	-0.631531	1.070583	0.116609				-0.459407	0.536919	-0.065792	-0.230388	0.422825	0.298499										0.355637	0.675712	0.142375
12646	105.383333	-0.913511	0.574209	-0.052186	-0.877288	0.584688	0.160604	-0.842816	0.873410	-0.037334	-0.791292	0.849308	0.177198	-0.662718	1.133661	0.009881	-0.752404	0.707884	-0.200917	-0.670760	1.121640	0.114151	-0.524100	0.671111	0.308122	-0.631792	1.070277	0.116573				-0.459491	0.536916	-0.065848	-0.230324	0.424396	0.298559										0.355642	0.675715	0.142369
12647	105.391667	-0.913545	0.574017	-0.052364	-0.877518	0.584661	0.160473	-0.842899	0.873305	-0.037691	-0.791577	0.849392	0.176875	-0.663803	1.133201	0.009985	-0.752524	0.707554	-0.201017	-0.671314	1.121215	0.114299	-0.525027	0.671507	0.308576	-0.632087	1.070007	0.116549				-0.459575	0.536905	-0.065920	-0.230408	0.425892	0.298702										0.355643	0.675719	0.142368
12648	105.400000	-0.913625	0.573878	-0.052522	-0.877755	0.584658	0.160337	-0.842703	0.873110	-0.038063	-0.791846	0.849504	0.176547	-0.664907	1.132777	0.010088	-0.752636	0.707226	-0.201110	-0.671866	1.120782	0.114436	-0.526010	0.671938	0.309037	-0.632404	1.069750	0.116516				-0.459651	0.536880	-0.066012	-0.230584	0.427378	0.298901										0.355674	0.675427	0.142238
12649	105.408333	-0.913682	0.573780	-0.052677	-0.877990	0.584685	0.160184	-0.842769	0.873090	-0.038440	-0.792073	0.849652	0.176212	-0.666036	1.132390	0.010227	-0.752739	0.706939	-0.201273	-0.672420	1.120390	0.114613	-0.527073	0.672435	0.309502	-0.632857	1.069679	0.116748				-0.459724	0.536830	-0.066135	-0.230894	0.428864	0.299172										0.355614	0.675639	0.142326
12650	105.416667	-0.913838	0.573770	-0.052799	-0.878220	0.584738	0.160032	-0.842810	0.873079	-0.038822	-0.792254	0.849828	0.175883	-0.667128	1.132038	0.010308	-0.752848	0.706661	-0.201434	-0.672967	1.119984	0.114726	-0.528234	0.672929	0.309935	-0.633013	1.069275	0.116400				-0.459793	0.536768	-0.066277	-0.231272	0.430466	0.299507										0.355576	0.675560	0.142289
12651	105.425000	-0.913840	0.573653	-0.052995	-0.878438	0.584808	0.159884	-0.842593	0.872995	-0.039214	-0.792405	0.850015	0.175567	-0.668146	1.131692	0.010307	-0.752936	0.706428	-0.201624	-0.673527	1.119512	0.114713	-0.529562	0.673381	0.310313	-0.633318	1.069033	0.116228				-0.459859	0.536681	-0.066443	-0.231731	0.432185	0.299897										0.355567	0.675565	0.142285
12652	105.433333	-0.913914	0.573624	-0.053133	-0.878631	0.584880	0.159740	-0.842477	0.872966	-0.039592	-0.792513	0.850217	0.175269	-0.669112	1.131333	0.010224	-0.753022	0.706247	-0.201891	-0.674100	1.119029	0.114636	-0.531079	0.673775	0.310646	-0.633610	1.068755	0.115996				-0.459922	0.536602	-0.066619	-0.232270	0.434083	0.300357										0.355561	0.675549	0.142286
12653	105.441667	-0.913936	0.573623	-0.053284	-0.878786	0.584952	0.159599	-0.842501	0.873029	-0.039895	-0.792585	0.850432	0.174969	-0.670019	1.130957	0.010042	-0.753077	0.706102	-0.202030	-0.674670	1.118567	0.114476	-0.532855	0.674081	0.310913	-0.633923	1.068493	0.115657				-0.459987	0.536532	-0.066799	-0.232902	0.436182	0.300949										0.355549	0.675553	0.142296
12654	105.450000	-0.913984	0.573646	-0.053417	-0.878905	0.585030	0.159473	-0.842299	0.873000	-0.040245	-0.792627	0.850662	0.174685	-0.670874	1.130587	0.009781	-0.753131	0.705979	-0.202182	-0.675243	1.118100	0.114200	-0.534839	0.674319	0.311119	-0.634241	1.068232	0.115288				-0.460037	0.536477	-0.066986	-0.233607	0.438389	0.301621										0.355546	0.675536	0.142297
12655	105.458333	-0.914069	0.573715	-0.053500	-0.878970	0.585099	0.159370	-0.841881	0.872873	-0.040579	-0.792642	0.850917	0.174410	-0.671672	1.130252	0.009447	-0.753161	0.705900	-0.202299	-0.675807	1.117640	0.113849	-0.537038	0.674451	0.311242	-0.634572	1.067976	0.114850				-0.460121	0.536421	-0.067162	-0.234418	0.440687	0.302414										0.355543	0.675526	0.142297
12656	105.466667	-0.914068	0.573732	-0.053578	-0.878991	0.585170	0.159285	-0.841729	0.872872	-0.040829	-0.792641	0.851193	0.174124	-0.672448	1.129907	0.009084	-0.753189	0.705835	-0.202428	-0.676400	1.117247	0.113511	-0.539379	0.674510	0.311305	-0.634902	1.067756	0.114407				-0.460174	0.536393	-0.067319	-0.235337	0.443085	0.303256										0.355541	0.675517	0.142296
12657	105.475000	-0.914208	0.573848	-0.053599	-0.878971	0.585236	0.159222	-0.841738	0.873011	-0.041108	-0.792635	0.851467	0.173836	-0.673181	1.129614	0.008678	-0.753239	0.705783	-0.202635	-0.676922	1.116851	0.113068	-0.541877	0.674471	0.311312	-0.635222	1.067574	0.113919				-0.460227	0.536385	-0.067461	-0.236389	0.445476	0.304140										0.355546	0.675524	0.142295
12658	105.483333	-0.914243	0.573897	-0.053604	-0.878923	0.585299	0.159187	-0.841522	0.872952	-0.041428	-0.792627	0.851741	0.173540	-0.673888	1.129324	0.008258	-0.753259	0.705715	-0.202786	-0.677433	1.116521	0.112652	-0.544447	0.674338	0.311256	-0.635541	1.067422	0.113424				-0.460288	0.536371	-0.067589	-0.237538	0.447813	0.305035										0.355556	0.675511	0.142294
12659	105.491667	-0.914208	0.573901	-0.053599	-0.878851	0.585362	0.159171	-0.841081	0.872764	-0.041761	-0.792629	0.851991	0.173238	-0.674579	1.129067	0.007850	-0.753292	0.705638	-0.202990	-0.677919	1.116277	0.112246	-0.547029	0.674129	0.311144	-0.635822	1.067317	0.112938				-0.460337	0.536382	-0.067676	-0.238800	0.449926	0.305866										0.355559	0.675502	0.142301
12660	105.500000	-0.914187	0.573921	-0.053569	-0.878770	0.585427	0.159159	-0.840890	0.872702	-0.042118	-0.792638	0.852224	0.172936	-0.675219	1.128819	0.007420	-0.753320	0.705538	-0.203189	-0.678363	1.116011	0.111802	-0.549552	0.673869	0.310968	-0.636079	1.067224	0.112461				-0.460378	0.536398	-0.067737	-0.240160	0.451844	0.306684										0.355641	0.675350	0.142248
12661	105.508333	-0.914170	0.573917	-0.053544	-0.878684	0.585484	0.159151	-0.840719	0.872633	-0.042414	-0.792657	0.852438	0.172626	-0.675803	1.128549	0.006961	-0.753329	0.705410	-0.203396	-0.678705	1.115815	0.111388	-0.551938	0.673582	0.310711	-0.636331	1.067135	0.111991				-0.460408	0.536425	-0.067765	-0.241611	0.453410	0.307459										0.355560	0.675495	0.142321
12662	105.516667	-0.914104	0.573902	-0.053533	-0.878590	0.585541	0.159130	-0.840464	0.872505	-0.042752	-0.792691	0.852625	0.172329	-0.676344	1.128300	0.006507	-0.753333	0.705256	-0.203608	-0.679026	1.115616	0.110961	-0.554164	0.673259	0.310363	-0.636544	1.067065	0.111521				-0.460426	0.536462	-0.067770	-0.243131	0.454640	0.308163										0.355562	0.675481	0.142337
12663	105.525000	-0.913991	0.573809	-0.053599	-0.878506	0.585578	0.159092	-0.840307	0.872388	-0.043076	-0.792738	0.852775	0.172022	-0.676820	1.128054	0.006038	-0.753325	0.705086	-0.203821	-0.679358	1.115418	0.110510	-0.556200	0.672915	0.309914	-0.636731	1.067015	0.111060				-0.460423	0.536498	-0.067752	-0.244722	0.455487	0.308725										0.355556	0.675483	0.142356
12664	105.533333	-0.913908	0.573776	-0.053628	-0.878420	0.585617	0.159034	-0.840161	0.872287	-0.043360	-0.792792	0.852913	0.171713	-0.677263	1.127854	0.005587	-0.753315	0.704897	-0.204109	-0.679661	1.115290	0.110097	-0.558114	0.672545	0.309390	-0.636902	1.066997	0.110613				-0.460409	0.536528	-0.067719	-0.246353	0.456078	0.309090										0.355558	0.675474	0.142368
12665	105.541667	-0.913850	0.573741	-0.053701	-0.878338	0.585645	0.158964	-0.839992	0.872173	-0.043640	-0.792846	0.853027	0.171439	-0.677669	1.127694	0.005151	-0.753248	0.704695	-0.204318	-0.679918	1.115178	0.109645	-0.559937	0.672139	0.308818	-0.637060	1.066989	0.110160				-0.460372	0.536555	-0.067668	-0.247961	0.456361	0.309303										0.355555	0.675465	0.142380
12666	105.550000	-0.913831	0.573735	-0.053748	-0.878250	0.585662	0.158894	-0.839904	0.872065	-0.043922	-0.792901	0.853118	0.171182	-0.678000	1.127584	0.004714	-0.753166	0.704499	-0.204523	-0.680145	1.115113	0.109237	-0.561715	0.671713	0.308221	-0.637195	1.066998	0.109742				-0.460313	0.536569	-0.067617	-0.249491	0.456440	0.309442										0.355557	0.675482	0.142392
12667	105.558333	-0.913710	0.573659	-0.053868	-0.878159	0.585675	0.158824	-0.839829	0.871966	-0.044134	-0.792939	0.853188	0.170948	-0.678296	1.127534	0.004323	-0.753069	0.704304	-0.204711	-0.680313	1.115080	0.108840	-0.563376	0.671249	0.307558	-0.637306	1.067007	0.109294				-0.460231	0.536572	-0.067570	-0.250899	0.456399	0.309422										0.355555	0.675464	0.142414
12668	105.566667	-0.913630	0.573601	-0.053956	-0.878061	0.585686	0.158755	-0.839777	0.871897	-0.044293	-0.792958	0.853250	0.170751	-0.678513	1.127477	0.003937	-0.752960	0.704132	-0.204876	-0.680407	1.115053	0.108445	-0.564909	0.670758	0.306846	-0.637377	1.067029	0.108893				-0.460159	0.536556	-0.067535	-0.252170	0.456270	0.309302										0.355554	0.675456	0.142424
12669	105.575000	-0.913668	0.573669	-0.053963	-0.877960	0.585696	0.158701	-0.839753	0.871845	-0.044408	-0.792949	0.853296	0.170597	-0.678641	1.127433	0.003551	-0.752841	0.703975	-0.204910	-0.680474	1.115049	0.108075	-0.566287	0.670161	0.306091	-0.637371	1.067056	0.108507				-0.460047	0.536548	-0.067513	-0.253287	0.456088	0.309140										0.355547	0.675456	0.142435
12670	105.583333	-0.913596	0.573593	-0.054066	-0.877853	0.585702	0.158647	-0.839725	0.871808	-0.044512	-0.792911	0.853330	0.170465	-0.678698	1.127377	0.003167	-0.752723	0.703852	-0.204985	-0.680478	1.115037	0.107694	-0.567389	0.669573	0.305245	-0.637316	1.067091	0.108124				-0.459954	0.536525	-0.067510	-0.254298	0.455934	0.309018										0.355545	0.675454	0.142439
12671	105.591667	-0.913588	0.573600	-0.054087	-0.877753	0.585701	0.158608	-0.839741	0.871787	-0.044526	-0.792836	0.853363	0.170362	-0.678660	1.127322	0.002781	-0.752660	0.703756	-0.205115	-0.680434	1.115060	0.107331	-0.568397	0.668881	0.304422	-0.637204	1.067162	0.107800				-0.459870	0.536501	-0.067534	-0.255116	0.455792	0.308935										0.355523	0.675458	0.142450
12672	105.600000	-0.913589	0.573623	-0.054098	-0.877652	0.585708	0.158574	-0.839744	0.871796	-0.044563	-0.792731	0.853381	0.170269	-0.678537	1.127288	0.002383	-0.752620	0.703691	-0.205211	-0.680323	1.115075	0.106920	-0.569146	0.668253	0.303549	-0.637082	1.067247	0.107469				-0.459790	0.536476	-0.067568	-0.255798	0.455672	0.308919										0.355494	0.675449	0.142478
12673	105.608333	-0.913626	0.573654	-0.054098	-0.877561	0.585728	0.158555	-0.839741	0.871808	-0.044559	-0.792602	0.853402	0.170188	-0.678332	1.127294	0.002004	-0.752615	0.703657	-0.205213	-0.680197	1.115214	0.106566	-0.569773	0.667658	0.302795	-0.636930	1.067389	0.107166				-0.459754	0.536447	-0.067637	-0.256266	0.455547	0.308904										0.355513	0.675545	0.142609
12674	105.616667	-0.913659	0.573686	-0.054081	-0.877477	0.585753	0.158537	-0.839831	0.871867	-0.044501	-0.792455	0.853405	0.170106	-0.678029	1.127366	0.001615	-0.752639	0.703669	-0.205183	-0.680033	1.115371	0.106204	-0.570370	0.667116	0.302234	-0.636752	1.067541	0.106895				-0.459734	0.536405	-0.067727	-0.256582	0.455407	0.308761										0.355506	0.675532	0.142691
12675	105.625000	-0.913706	0.573748	-0.054020	-0.877398	0.585795	0.158534	-0.839863	0.871907	-0.044473	-0.792288	0.853416	0.170030	-0.677635	1.127490	0.001226	-0.752697	0.703748	-0.205171	-0.679824	1.115573	0.105800	-0.570554	0.666924	0.301812	-0.636572	1.067725	0.106619				-0.459760	0.536371	-0.067835	-0.256711	0.455216	0.308326										0.355550	0.675398	0.142753
12676	105.633333	-0.913795	0.573807	-0.053969	-0.877330	0.585848	0.158532	-0.839894	0.871942	-0.044444	-0.792114	0.853431	0.169956	-0.677137	1.127651	0.000825	-0.752799	0.703857	-0.205155	-0.679554	1.115786	0.105372	-0.570640	0.666865	0.301722	-0.636350	1.067913	0.106341				-0.459822	0.536335	-0.067955	-0.256726	0.454912	0.307597										0.355541	0.675378	0.142826
12677	105.641667	-0.913997	0.573872	-0.053929	-0.877262	0.585918	0.158524	-0.839908	0.871970	-0.044426	-0.791931	0.853445	0.169885	-0.676500	1.127873	0.000366	-0.752921	0.703995	-0.205130	-0.679222	1.116083	0.104937	-0.570438	0.667013	0.302045	-0.636091	1.068154	0.106016				-0.459919	0.536294	-0.068073	-0.256618	0.454401	0.306502										0.355443	0.675488	0.142976
12678	105.650000	-0.914000	0.573829	-0.053952	-0.877199	0.586009	0.158514	-0.839917	0.871985	-0.044417	-0.791756	0.853457	0.169829	-0.675744	1.128134	-0.000141	-0.753061	0.704145	-0.205109	-0.678904	1.116420	0.104423	-0.569754	0.667448	0.302615	-0.635817	1.068413	0.105688				-0.460044	0.536267	-0.068189	-0.256434	0.453680	0.305204										0.355359	0.675535	0.143151
12679	105.658333	-0.914193	0.573911	-0.053923	-0.877133	0.586113	0.158495	-0.839921	0.871999	-0.044410	-0.791594	0.853467	0.169785	-0.674819	1.128481	-0.000754	-0.753217	0.704300	-0.205092	-0.678600	1.116839	0.103798	-0.568719	0.667989	0.303434	-0.635575	1.068770	0.105362				-0.460213	0.536241	-0.068299	-0.256160	0.452806	0.303772										0.355498	0.675332	0.143102
12680	105.666667	-0.914283	0.573913	-0.053925	-0.877081	0.586230	0.158475	-0.839931	0.872005	-0.044402	-0.791452	0.853481	0.169763	-0.673806	1.128942	-0.001399	-0.753374	0.704453	-0.205082	-0.678313	1.117354	0.103091	-0.567191	0.668790	0.304237	-0.635376	1.069176	0.104969				-0.460392	0.536219	-0.068389	-0.255732	0.451905	0.302235										0.355529	0.675334	0.143154
12681	105.675000	-0.914373	0.573921	-0.053922	-0.877028	0.586346	0.158461	-0.839929	0.872000	-0.044383	-0.791327	0.853503	0.169753	-0.672656	1.129570	-0.002127	-0.753553	0.704590	-0.205148	-0.677977	1.118102	0.102348	-0.565453	0.669669	0.305074	-0.635238	1.069733	0.104565				-0.460571	0.536215	-0.068452	-0.255076	0.451057	0.300658										0.355535	0.675409	0.143158
12682	105.683333	-0.914464	0.573932	-0.053914	-0.876856	0.586403	0.158391	-0.839921	0.871989	-0.044349	-0.791221	0.853536	0.169748	-0.671387	1.130392	-0.002942	-0.753695	0.704720	-0.205153	-0.677629	1.119046	0.101545	-0.563200	0.670841	0.305690	-0.635350	1.070516	0.104348				-0.460751	0.536216	-0.068496	-0.254236	0.450245	0.299113										0.355543	0.675351	0.143146
12683	105.691667	-0.914503	0.573924	-0.053908	-0.876914	0.586534	0.158444	-0.839910	0.871977	-0.044296	-0.791149	0.853584	0.169755	-0.669981	1.131416	-0.003825	-0.753811	0.704836	-0.205172	-0.677266	1.120151	0.100575	-0.560751	0.672040	0.306197	-0.635397	1.071288	0.103779				-0.460922	0.536227	-0.068525	-0.253161	0.449526	0.297593										0.355547	0.675359	0.143144
12684	105.700000	-0.914608	0.573988	-0.053864	-0.876849	0.586600	0.158444	-0.839898	0.871969	-0.044238	-0.791118	0.853645	0.169779	-0.668471	1.132587	-0.004782	-0.753900	0.704950	-0.205190	-0.676947	1.121439	0.099578	-0.558084	0.673292	0.306539	-0.635535	1.072186	0.103174				-0.461077	0.536240	-0.068547	-0.251897	0.448824	0.296078										0.355551	0.675343	0.143162
12685	105.708333	-0.914626	0.574002	-0.053832	-0.876783	0.586646	0.158458	-0.839880	0.871961	-0.044157	-0.791127	0.853716	0.169830	-0.666827	1.133879	-0.005863	-0.753957	0.705059	-0.205201	-0.676650	1.122829	0.098393	-0.555242	0.674556	0.306732	-0.635742	1.073240	0.102493				-0.461192	0.536255	-0.068561	-0.250410	0.447602	0.294097										0.355581	0.675394	0.143167
12686	105.716667	-0.914627	0.574050	-0.053791	-0.876719	0.586690	0.158490	-0.839865	0.871954	-0.044057	-0.791155	0.853784	0.169913	-0.665076	1.135227	-0.007016	-0.753987	0.705185	-0.205199	-0.676328	1.124312	0.097103	-0.552172	0.675840	0.306682	-0.635883	1.074205	0.101564				-0.461285	0.536263	-0.068559	-0.248948	0.446626	0.292449										0.355594	0.675400	0.143194
12687	105.725000	-0.914635	0.574118	-0.053724	-0.876653	0.586726	0.158544	-0.839857	0.871958	-0.043922	-0.791209	0.853858	0.170053	-0.663245	1.136533	-0.008209	-0.753973	0.705358	-0.205166	-0.676002	1.125815	0.095693	-0.549063	0.677051	0.306485	-0.636162	1.075325	0.100801				-0.461324	0.536265	-0.068568	-0.247411	0.445567	0.290736										0.355591	0.675381	0.143234
12688	105.733333	-0.914590	0.574196	-0.053655	-0.876588	0.586764	0.158613	-0.839859	0.871966	-0.043750	-0.791259	0.853918	0.170237	-0.661307	1.137784	-0.009513	-0.753928	0.705560	-0.205122	-0.675700	1.127372	0.094261	-0.545913	0.678164	0.306102	-0.636512	1.076594	0.100124				-0.461358	0.536255	-0.068583	-0.245844	0.444436	0.288994										0.355546	0.675488	0.143304
12689	105.741667	-0.914563	0.574276	-0.053566	-0.876515	0.586798	0.158697	-0.839926	0.872014	-0.043474	-0.791288	0.853945	0.170471	-0.659386	1.138907	-0.010776	-0.753850	0.705828	-0.205043	-0.675416	1.128904	0.092761	-0.542778	0.679153	0.305505	-0.636775	1.077713	0.099300				-0.461296	0.536254	-0.068595	-0.244259	0.443241	0.287409										0.355595	0.675380	0.143299
12690	105.750000	-0.914445	0.574356	-0.053501	-0.876434	0.586826	0.158789	-0.839986	0.872036	-0.043224	-0.791279	0.853935	0.170750	-0.657474	1.139961	-0.012008	-0.753741	0.706129	-0.204928	-0.675130	1.130438	0.091298	-0.539679	0.680010	0.304753	-0.637062	1.078922	0.098579				-0.461207	0.536255	-0.068619	-0.242668	0.442035	0.285972										0.355592	0.675371	0.143319
12691	105.758333	-0.914376	0.574501	-0.053356	-0.876332	0.586833	0.158898	-0.840095	0.872074	-0.042903	-0.791213	0.853863	0.171102	-0.655620	1.140862	-0.013258	-0.753576	0.706509	-0.204749	-0.674860	1.131966	0.089863	-0.536697	0.680694	0.303817	-0.637354	1.080129	0.097903				-0.461073	0.536277	-0.068680	-0.241111	0.440867	0.284724										0.355536	0.675452	0.143371
12692	105.766667	-0.914237	0.574576	-0.053247	-0.876206	0.586818	0.159021	-0.840540	0.872267	-0.042466	-0.791107	0.853723	0.171491	-0.653869	1.141788	-0.014447	-0.753424	0.706943	-0.204672	-0.674599	1.133513	0.088470	-0.533812	0.681254	0.302774	-0.637701	1.081330	0.097246				-0.461070	0.536172	-0.068694	-0.239512	0.439383	0.283305										0.355540	0.675444	0.143355
12693	105.775000	-0.913979	0.574564	-0.053142	-0.876061	0.586773	0.159171	-0.840636	0.872270	-0.042032	-0.790981	0.853521	0.171919	-0.652218	1.142635	-0.015554	-0.753215	0.707421	-0.204429	-0.674507	1.135083	0.087378	-0.531010	0.681660	0.301647	-0.638150	1.082534	0.096629				-0.460893	0.536104	-0.068680	-0.237928	0.437610	0.281784										0.355597	0.675362	0.143323
12694	105.783333	-0.913924	0.574711	-0.052944	-0.875885	0.586707	0.159343	-0.840795	0.872276	-0.041522	-0.790854	0.853263	0.172350	-0.650668	1.143383	-0.016664	-0.752979	0.707918	-0.204171	-0.674366	1.136546	0.086099	-0.528222	0.681927	0.300503	-0.638668	1.083689	0.096051				-0.460694	0.536024	-0.068672	-0.236407	0.435702	0.280276										0.355601	0.675361	0.143303
12695	105.791667	-0.913666	0.574739	-0.052800	-0.875687	0.586614	0.159550	-0.841098	0.872321	-0.040980	-0.790734	0.852960	0.172799	-0.649296	1.144069	-0.017547	-0.752754	0.708422	-0.203988	-0.674300	1.137903	0.084889	-0.525393	0.682038	0.299391	-0.639159	1.084758	0.095488				-0.460465	0.535955	-0.068640	-0.235000	0.433651	0.278766										0.355578	0.675398	0.143306
12696	105.800000	-0.913523	0.574768	-0.052602	-0.875479	0.586500	0.159770	-0.841443	0.872359	-0.040414	-0.790600	0.852628	0.173252	-0.648048	1.144669	-0.018586	-0.752513	0.708890	-0.203642	-0.674280	1.139122	0.083806	-0.522543	0.682010	0.298249	-0.639662	1.085807	0.095076				-0.460204	0.535889	-0.068596	-0.233692	0.431586	0.277354										0.355557	0.675447	0.143282
12697	105.808333	-0.913386	0.574787	-0.052395	-0.875261	0.586369	0.160004	-0.841893	0.872393	-0.039833	-0.790462	0.852261	0.173719	-0.646979	1.145140	-0.019350	-0.752264	0.709351	-0.203332	-0.674260	1.140218	0.082670	-0.519697	0.681885	0.297057	-0.640110	1.086726	0.094654				-0.459944	0.535806	-0.068542	-0.232460	0.429492	0.275891										0.355628	0.675380	0.143238
12698	105.816667	-0.913268	0.574852	-0.052113	-0.875033	0.586210	0.160257	-0.842345	0.872419	-0.039190	-0.790319	0.851861	0.174197	-0.646036	1.145575	-0.020026	-0.752053	0.709765	-0.203021	-0.674402	1.141319	0.081902	-0.516903	0.681683	0.295774	-0.640560	1.087577	0.094296				-0.459675	0.535706	-0.068472	-0.231285	0.427361	0.274463										0.355640	0.675386	0.143218
12699	105.825000	-0.913002	0.574715	-0.051908	-0.874692	0.586002	0.160479	-0.842927	0.872393	-0.038551	-0.790173	0.851442	0.174689	-0.645290	1.146032	-0.020572	-0.751877	0.710128	-0.202728	-0.674447	1.142226	0.081158	-0.514247	0.681506	0.294410	-0.640999	1.088387	0.094022				-0.459392	0.535617	-0.068393	-0.230155	0.425378	0.272821										0.355649	0.675419	0.143176
12700	105.833333	-0.912852	0.574680	-0.051620	-0.874467	0.585800	0.160768	-0.843761	0.872481	-0.037839	-0.790038	0.851017	0.175203	-0.644663	1.146478	-0.020954	-0.751759	0.710440	-0.202507	-0.674492	1.143152	0.080519	-0.511788	0.681327	0.292932	-0.641468	1.089191	0.093818				-0.459106	0.535532	-0.068325	-0.229093	0.423491	0.271657										0.355663	0.675387	0.143195
12701	105.841667	-0.912706	0.574587	-0.051369	-0.874388	0.585613	0.161106	-0.844253	0.872344	-0.037131	-0.789909	0.850596	0.175717	-0.644181	1.147076	-0.021344	-0.751659	0.710693	-0.202268	-0.674574	1.144016	0.079961	-0.509653	0.681183	0.291419	-0.641863	1.089904	0.093526				-0.458839	0.535446	-0.068257	-0.228240	0.422087	0.270839										0.355669	0.675381	0.143196
12702	105.850000	-0.912568	0.574486	-0.051117	-0.874196	0.585401	0.161396	-0.844818	0.872225	-0.036397	-0.789817	0.850206	0.176252	-0.643796	1.147776	-0.021653	-0.751614	0.710901	-0.201972	-0.674722	1.144923	0.079583	-0.507812	0.681162	0.289968	-0.642297	1.090618	0.093239				-0.458590	0.535351	-0.068201	-0.227479	0.421047	0.270292										0.355658	0.675339	0.143215
12703	105.858333	-0.912448	0.574412	-0.050839	-0.874027	0.585201	0.161671	-0.845702	0.872208	-0.035560	-0.789747	0.849847	0.176772	-0.643497	1.148504	-0.021876	-0.751632	0.711073	-0.201648	-0.674893	1.145754	0.079170	-0.506386	0.681316	0.288655	-0.642859	1.091305	0.092957				-0.458372	0.535253	-0.068179	-0.226857	0.420504	0.269990										0.355674	0.675354	0.143202
12704	105.866667	-0.912341	0.574355	-0.050563	-0.873746	0.584979	0.161877	-0.846281	0.872000	-0.034855	-0.789715	0.849550	0.177257	-0.643254	1.149409	-0.022142	-0.751714	0.711222	-0.201239	-0.675147	1.146646	0.078822	-0.505328	0.681620	0.287520	-0.643498	1.091963	0.092669				-0.458184	0.535152	-0.068179	-0.226382	0.420329	0.269878										0.355669	0.675351	0.143195
12705	105.875000	-0.912208	0.574260	-0.050331	-0.873748	0.584870	0.162182	-0.847052	0.871903	-0.034142	-0.789733	0.849321	0.177672	-0.643072	1.150345	-0.022380	-0.751898	0.711319	-0.200928	-0.675296	1.147490	0.078270	-0.504757	0.682054	0.286651	-0.644072	1.092659	0.092307				-0.458046	0.535082	-0.068207	-0.226068	0.420558	0.269940										0.355655	0.675409	0.143183
12706	105.883333	-0.912064	0.574172	-0.050135	-0.873644	0.584745	0.162406	-0.847841	0.871785	-0.033509	-0.789814	0.849153	0.178039	-0.643016	1.151316	-0.022565	-0.752126	0.711371	-0.200457	-0.675671	1.148401	0.078138	-0.504601	0.682538	0.286011	-0.644692	1.093405	0.092009				-0.457942	0.535018	-0.068254	-0.225938	0.421051	0.270129										0.355680	0.675358	0.143156
12707	105.891667	-0.912000	0.574155	-0.049884	-0.873515	0.584666	0.162585	-0.848535	0.871524	-0.032922	-0.789973	0.849061	0.178314	-0.643084	1.152224	-0.022649	-0.752471	0.711382	-0.200133	-0.676000	1.149340	0.077905	-0.504968	0.683031	0.285668	-0.645324	1.094131	0.091740				-0.457850	0.534994	-0.068328	-0.226084	0.421799	0.270442										0.355681	0.675367	0.143145
12708	105.900000	-0.911988	0.574126	-0.049662	-0.873527	0.584597	0.162779	-0.849301	0.871325	-0.032518	-0.790198	0.849029	0.178531	-0.643232	1.153212	-0.022699	-0.752920	0.711339	-0.199876	-0.676327	1.150244	0.077665	-0.505720	0.683488	0.285527	-0.645989	1.094896	0.091530				-0.457825	0.534972	-0.068411	-0.226439	0.422683	0.270826										0.355684	0.675366	0.143139
12709	105.908333	-0.911997	0.574067	-0.049464	-0.873503	0.584555	0.162941	-0.850097	0.871102	-0.032219	-0.790493	0.849083	0.178698	-0.643587	1.154100	-0.022785	-0.753421	0.711223	-0.199501	-0.676756	1.151134	0.077529	-0.506951	0.683916	0.285672	-0.646645	1.095617	0.091285				-0.457845	0.534965	-0.068498	-0.227061	0.423788	0.271308										0.355691	0.675358	0.143136
12710	105.916667	-0.912030	0.573984	-0.049276	-0.873499	0.584528	0.163098	-0.850926	0.870845	-0.031930	-0.790828	0.849193	0.178829	-0.643862	1.155242	-0.022989	-0.753977	0.711037	-0.199049	-0.677242	1.152011	0.077435	-0.508523	0.684327	0.286012	-0.647377	1.096390	0.091083				-0.457895	0.534975	-0.068584	-0.227856	0.425103	0.271962										0.355676	0.675317	0.143143
12711	105.925000	-0.912123	0.573859	-0.049083	-0.873529	0.584502	0.163247	-0.851682	0.870544	-0.031750	-0.791233	0.849361	0.178932	-0.644507	1.156001	-0.023074	-0.754587	0.710801	-0.198704	-0.677773	1.152879	0.077280	-0.510505	0.684739	0.286548	-0.648122	1.097074	0.090838				-0.458004	0.534994	-0.068661	-0.228871	0.426731	0.273012										0.355691	0.675346	0.143131
12712	105.933333	-0.912248	0.573703	-0.048902	-0.873584	0.584479	0.163393	-0.852403	0.870246	-0.031634	-0.791687	0.849561	0.179005	-0.644953	1.156994	-0.023454	-0.755230	0.710502	-0.198371	-0.678319	1.153646	0.076977	-0.512799	0.685194	0.287262	-0.648941	1.097769	0.090552				-0.458145	0.535014	-0.068726	-0.230282	0.429124	0.274920										0.355690	0.675348	0.143133
12713	105.941667	-0.912420	0.573589	-0.048713	-0.873671	0.584441	0.163532	-0.853135	0.869895	-0.031541	-0.792234	0.849807	0.179040	-0.645704	1.157632	-0.023499	-0.755906	0.710145	-0.198147	-0.679034	1.154356	0.076766	-0.515476	0.685720	0.288138	-0.649751	1.098312	0.090162				-0.458294	0.535067	-0.068760	-0.231486	0.431139	0.276199										0.355689	0.675352	0.143135
12714	105.950000	-0.912571	0.573404	-0.048572	-0.873784	0.584384	0.163661	-0.853918	0.869646	-0.031474	-0.792863	0.850085	0.179025	-0.646216	1.158427	-0.023905	-0.756570	0.709721	-0.197866	-0.679777	1.154934	0.076437	-0.518418	0.686384	0.289201	-0.650593	1.098859	0.089745				-0.458474	0.535139	-0.068787	-0.233054	0.433626	0.277934										0.355638	0.675473	0.143164
12715	105.958333	-0.912741	0.573181	-0.048462	-0.873950	0.584308	0.163772	-0.854517	0.869278	-0.031542	-0.793621	0.850404	0.178946	-0.646910	1.158929	-0.024175	-0.757222	0.709212	-0.197550	-0.680520	1.155431	0.076006	-0.521564	0.687177	0.290423	-0.651413	1.099242	0.089268				-0.458668	0.535213	-0.068786	-0.234670	0.435991	0.279480										0.355673	0.675363	0.143147
12716	105.966667	-0.912911	0.572939	-0.048374	-0.874154	0.584216	0.163849	-0.855066	0.868881	-0.031741	-0.794491	0.850754	0.178805	-0.647491	1.159502	-0.024703	-0.757888	0.708647	-0.197345	-0.681271	1.155787	0.075528	-0.524753	0.688134	0.291816	-0.652253	1.099598	0.088726				-0.458873	0.535298	-0.068776	-0.236394	0.438339	0.281050										0.355622	0.675470	0.143166
12717	105.975000	-0.913118	0.572684	-0.048315	-0.874281	0.584043	0.163827	-0.855643	0.868560	-0.031998	-0.795529	0.851134	0.178588	-0.648248	1.159842	-0.025199	-0.758522	0.708015	-0.197211	-0.682094	1.156091	0.075025	-0.527876	0.689191	0.293333	-0.653072	1.099864	0.088216				-0.459088	0.535382	-0.068746	-0.238241	0.440685	0.282682										0.355670	0.675371	0.143134
12718	105.983333	-0.913320	0.572429	-0.048323	-0.874706	0.583966	0.163900	-0.856198	0.868179	-0.032392	-0.796689	0.851531	0.178315	-0.648831	1.160069	-0.025688	-0.759128	0.707317	-0.197037	-0.682903	1.156321	0.074490	-0.530868	0.690328	0.294942	-0.653871	1.100103	0.087698				-0.459300	0.535460	-0.068701	-0.240128	0.443042	0.284350										0.355681	0.675373	0.143123
12719	105.991667	-0.913607	0.572267	-0.048297	-0.875047	0.583815	0.163855	-0.856686	0.867831	-0.032970	-0.797992	0.851933	0.177952	-0.649454	1.160212	-0.026200	-0.759680	0.706564	-0.196948	-0.683646	1.156484	0.073887	-0.533680	0.691522	0.296605	-0.654639	1.100285	0.087199				-0.459487	0.535535	-0.068646	-0.242032	0.445250	0.285925										0.355686	0.675377	0.143100
12720	106.000000	-0.913956	0.572059	-0.048327	-0.875418	0.583650	0.163778	-0.857060	0.867473	-0.033633	-0.799383	0.852345	0.177538	-0.650266	1.160061	-0.026629	-0.760169	0.705795	-0.196904	-0.684405	1.156611	0.073232	-0.536371	0.692740	0.298282	-0.655409	1.100466	0.086744				-0.459535	0.535682	-0.068615	-0.243933	0.447350	0.287401										0.355690	0.675379	0.143072
12721	106.008333	-0.914162	0.571731	-0.048483	-0.875839	0.583478	0.163661	-0.857453	0.867080	-0.034371	-0.800858	0.852763	0.177076	-0.650955	1.160014	-0.027309	-0.760625	0.705014	-0.196917	-0.685209	1.156691	0.072689	-0.538905	0.693973	0.299911	-0.656139	1.100608	0.086250				-0.459717	0.535660	-0.068514	-0.245906	0.449392	0.288947										0.355570	0.675622	0.143173
12722	106.016667	-0.914402	0.571454	-0.048625	-0.876157	0.583286	0.163470	-0.857874	0.866795	-0.035180	-0.802369	0.853180	0.176579	-0.651477	1.159952	-0.027980	-0.761006	0.704232	-0.196827	-0.685973	1.156738	0.072026	-0.541328	0.695208	0.301466	-0.656837	1.100711	0.085708				-0.459895	0.535652	-0.068448	-0.247898	0.451263	0.290450										0.355560	0.675669	0.143142
12723	106.025000	-0.914705	0.571208	-0.048786	-0.876739	0.583146	0.163353	-0.858162	0.866479	-0.036048	-0.803892	0.853572	0.176054	-0.652260	1.159674	-0.028593	-0.761314	0.703523	-0.196910	-0.686657	1.156770	0.071224	-0.543639	0.696459	0.302918	-0.657584	1.100830	0.085214				-0.460017	0.535668	-0.068417	-0.249915	0.452942	0.291813										0.355572	0.675648	0.143111
12724	106.033333	-0.915003	0.570926	-0.049023	-0.877215	0.582976	0.163171	-0.858500	0.866203	-0.036890	-0.805419	0.853955	0.175547	-0.652824	1.159451	-0.029178	-0.761543	0.702872	-0.197041	-0.687359	1.156839	0.070435	-0.545866	0.697685	0.304268	-0.658311	1.100929	0.084671				-0.460115	0.535673	-0.068394	-0.251931	0.454473	0.293064										0.355582	0.675625	0.143083
12725	106.041667	-0.915258	0.570645	-0.049250	-0.877686	0.582800	0.162979	-0.858953	0.866017	-0.037710	-0.806914	0.854278	0.175049	-0.653300	1.159325	-0.029850	-0.761706	0.702289	-0.197216	-0.688069	1.156939	0.069689	-0.548018	0.698840	0.305481	-0.659058	1.101084	0.084119				-0.460179	0.535669	-0.068402	-0.253918	0.455858	0.294160										0.355578	0.675709	0.143044
12726	106.050000	-0.915520	0.570395	-0.049485	-0.878159	0.582601	0.162768	-0.859342	0.865820	-0.038472	-0.808376	0.854560	0.174583	-0.653827	1.159191	-0.030527	-0.761817	0.701777	-0.197431	-0.688752	1.157042	0.068899	-0.550157	0.699929	0.306564	-0.659841	1.101259	0.083531				-0.460235	0.535655	-0.068416	-0.255921	0.457574	0.295566										0.355607	0.675659	0.143017
12727	106.058333	-0.915869	0.570226	-0.049685	-0.878611	0.582402	0.162556	-0.859764	0.865620	-0.039153	-0.809793	0.854757	0.174132	-0.654304	1.159183	-0.031162	-0.761844	0.701351	-0.197620	-0.689433	1.157225	0.068122	-0.552359	0.700893	0.307429	-0.660585	1.101413	0.082919				-0.460240	0.535636	-0.068424	-0.257780	0.458938	0.296394										0.355597	0.675718	0.142991
12728	106.066667	-0.916045	0.569967	-0.049939	-0.879041	0.582187	0.162336	-0.860202	0.865393	-0.039758	-0.811161	0.854906	0.173710	-0.654606	1.159269	-0.031832	-0.761826	0.700980	-0.197846	-0.690125	1.157439	0.067496	-0.554703	0.701769	0.308104	-0.661327	1.101610	0.082391				-0.460242	0.535615	-0.068446	-0.259595	0.460436	0.297162										0.355616	0.675724	0.142974
12729	106.075000	-0.916250	0.569738	-0.050192	-0.879379	0.581945	0.162088	-0.860654	0.865216	-0.040313	-0.812454	0.854986	0.173280	-0.655318	1.159205	-0.032348	-0.761794	0.700689	-0.198086	-0.690677	1.157638	0.066708	-0.557304	0.702485	0.308505	-0.662030	1.101838	0.081940				-0.460189	0.535620	-0.068456	-0.261349	0.462139	0.297786										0.355632	0.675699	0.142962
12730	106.083333	-0.916473	0.569522	-0.050391	-0.879796	0.581771	0.161922	-0.861096	0.865012	-0.040813	-0.813682	0.855038	0.172878	-0.656033	1.159204	-0.032857	-0.761767	0.700457	-0.198425	-0.691334	1.157917	0.066392	-0.560166	0.703053	0.308697	-0.662678	1.102081	0.081523				-0.460154	0.535629	-0.068473	-0.263090	0.463973	0.298242										0.355629	0.675736	0.142954
12731	106.091667	-0.916696	0.569422	-0.050528	-0.880099	0.581584	0.161752	-0.861637	0.864818	-0.041216	-0.814800	0.855074	0.172493	-0.656556	1.159464	-0.033306	-0.761744	0.700284	-0.198832	-0.691863	1.158281	0.065933	-0.563376	0.703384	0.308596	-0.663319	1.102433	0.081175				-0.460115	0.535659	-0.068503	-0.264901	0.465934	0.298586										0.355629	0.675731	0.142943
12732	106.100000	-0.916796	0.569256	-0.050674	-0.880357	0.581411	0.161603	-0.862193	0.864599	-0.041574	-0.815837	0.855129	0.172148	-0.657180	1.159788	-0.033746	-0.761733	0.700163	-0.199102	-0.692446	1.158775	0.065650	-0.566893	0.703509	0.308272	-0.663958	1.102841	0.080792				-0.460082	0.535703	-0.068537	-0.266816	0.468029	0.298921										0.355637	0.675742	0.142937
12733	106.108333	-0.916880	0.569103	-0.050785	-0.880489	0.581258	0.161480	-0.862800	0.864419	-0.041842	-0.816762	0.855193	0.171841	-0.657931	1.160272	-0.034117	-0.761799	0.700073	-0.199476	-0.692994	1.159415	0.065410	-0.570815	0.703346	0.307665	-0.664613	1.103373	0.080418				-0.460064	0.535766	-0.068584	-0.268985	0.470265	0.299242										0.355652	0.675680	0.142944
12734	106.116667	-0.916937	0.568953	-0.050862	-0.880687	0.581104	0.161411	-0.863411	0.864245	-0.042125	-0.817613	0.855238	0.171546	-0.658552	1.160969	-0.034472	-0.761911	0.700024	-0.199853	-0.693481	1.160157	0.065099	-0.575092	0.702978	0.306838	-0.665305	1.103949	0.080035				-0.460058	0.535834	-0.068643	-0.271366	0.472740	0.299580										0.355652	0.675756	0.142943
12735	106.125000	-0.916959	0.568790	-0.050896	-0.880764	0.580958	0.161365	-0.864020	0.863959	-0.042319	-0.818391	0.855250	0.171270	-0.659316	1.161743	-0.034816	-0.762086	0.700010	-0.200185	-0.693941	1.160922	0.064825	-0.579832	0.702378	0.305761	-0.665963	1.104577	0.079557				-0.460077	0.535926	-0.068706	-0.273981	0.475506	0.300015										0.355679	0.675762	0.142941
12736	106.133333	-0.916939	0.568648	-0.050912	-0.880793	0.580813	0.161353	-0.864734	0.863750	-0.042461	-0.819118	0.855223	0.170996	-0.659975	1.162663	-0.035150	-0.762289	0.700027	-0.200503	-0.694461	1.161782	0.064689	-0.584932	0.701633	0.304507	-0.666628	1.105249	0.079147				-0.460114	0.536029	-0.068781	-0.276801	0.478512	0.300484										0.355687	0.675772	0.142928
12737	106.141667	-0.916938	0.568529	-0.050891	-0.880709	0.580663	0.161343	-0.865446	0.863524	-0.042576	-0.819794	0.855141	0.170701	-0.660730	1.163630	-0.035503	-0.762559	0.700069	-0.200813	-0.694837	1.162633	0.064406	-0.590515	0.700745	0.303071	-0.667301	1.105957	0.078721				-0.460178	0.536162	-0.068871	-0.279854	0.481931	0.301113										0.355691	0.675776	0.142913
12738	106.150000	-0.916909	0.568409	-0.050850	-0.880709	0.580534	0.161396	-0.866157	0.863220	-0.042704	-0.820432	0.855026	0.170410	-0.661445	1.164715	-0.035944	-0.762865	0.700120	-0.201034	-0.695239	1.163526	0.064219	-0.596479	0.699750	0.301471	-0.667935	1.106633	0.078290				-0.460278	0.536300	-0.068972	-0.283212	0.485532	0.301843										0.355684	0.675777	0.142904
12739	106.158333	-0.916898	0.568299	-0.050789	-0.880611	0.580412	0.161449	-0.866966	0.862939	-0.042765	-0.821026	0.854848	0.170122	-0.662231	1.165657	-0.036058	-0.763238	0.700153	-0.201246	-0.695634	1.164378	0.064119	-0.602869	0.698645	0.299662	-0.668562	1.107367	0.077911				-0.460380	0.536471	-0.069076	-0.286952	0.489669	0.302402										0.355695	0.675778	0.142913
12740	106.166667	-0.916891	0.568192	-0.050710	-0.880485	0.580295	0.161511	-0.867781	0.862661	-0.042810	-0.821588	0.854631	0.169837	-0.662997	1.166755	-0.036337	-0.763661	0.700182	-0.201522	-0.695977	1.165284	0.064069	-0.609592	0.697480	0.297687	-0.669160	1.108109	0.077605				-0.460504	0.536653	-0.069178	-0.291168	0.493799	0.302722										0.355715	0.675781	0.142934
12741	106.175000	-0.916915	0.568083	-0.050615	-0.880328	0.580191	0.161586	-0.868531	0.862289	-0.042849	-0.822117	0.854380	0.169569	-0.663779	1.167784	-0.036563	-0.764147	0.700192	-0.201807	-0.696300	1.166175	0.064073	-0.616702	0.696278	0.295524	-0.669662	1.108819	0.077306				-0.460661	0.536897	-0.069268	-0.295799	0.498272	0.303104										0.355727	0.675777	0.142968
12742	106.183333	-0.916951	0.567971	-0.050489	-0.880142	0.580098	0.161674	-0.869341	0.861961	-0.042902	-0.822634	0.854132	0.169318	-0.664704	1.168729	-0.036753	-0.764672	0.700158	-0.201997	-0.696566	1.167058	0.064140	-0.624074	0.695115	0.293237	-0.670136	1.109520	0.077035				-0.460849	0.537195	-0.069327	-0.300777	0.502955	0.303524										0.355751	0.675787	0.142978
12743	106.191667	-0.916949	0.567845	-0.050386	-0.879939	0.580009	0.161759	-0.870249	0.861619	-0.042909	-0.823151	0.853892	0.169055	-0.665597	1.169596	-0.036898	-0.765259	0.700108	-0.202089	-0.696837	1.167894	0.064172	-0.631695	0.694033	0.290825	-0.670609	1.110219	0.076808				-0.461044	0.537565	-0.069372	-0.306154	0.507753	0.303664										0.355747	0.675774	0.143003
12744	106.200000	-0.916993	0.567703	-0.050290	-0.879597	0.579921	0.161797	-0.871034	0.861282	-0.042976	-0.823667	0.853654	0.168765	-0.666510	1.170418	-0.037190	-0.765916	0.700043	-0.202157	-0.697127	1.168682	0.064154	-0.639469	0.693040	0.288348	-0.671068	1.110830	0.076546				-0.461248	0.538079	-0.069361	-0.311850	0.512697	0.303693										0.355743	0.675770	0.143041
12745	106.208333	-0.917058	0.567523	-0.050177	-0.879537	0.579845	0.161911	-0.871805	0.860960	-0.043073	-0.824204	0.853420	0.168455	-0.667458	1.171065	-0.037361	-0.766642	0.699952	-0.202261	-0.697412	1.169338	0.064079	-0.647492	0.692090	0.285847	-0.671534	1.111423	0.076300				-0.461503	0.538837	-0.069311	-0.317917	0.517990	0.303867										0.355727	0.675743	0.143087
12746	106.216667	-0.917088	0.567335	-0.050107	-0.879355	0.579764	0.161960	-0.872592	0.860645	-0.043200	-0.824776	0.853201	0.168107	-0.668398	1.171618	-0.037644	-0.767452	0.699869	-0.202415	-0.697715	1.169919	0.064009	-0.655405	0.691384	0.283301	-0.672133	1.112053	0.076223				-0.461786	0.539778	-0.069221	-0.324154	0.523318	0.303915										0.355715	0.675727	0.143116
12747	106.225000	-0.917150	0.567113	-0.050050	-0.879219	0.579717	0.162000	-0.873459	0.860370	-0.043353	-0.825409	0.853014	0.167727	-0.669282	1.172084	-0.037959	-0.768368	0.699775	-0.202454	-0.698099	1.170383	0.063873	-0.663330	0.690895	0.280873	-0.672563	1.112469	0.075906				-0.462077	0.540931	-0.069090	-0.330745	0.528332	0.303619										0.355711	0.675722	0.143142
12748	106.233333	-0.917244	0.566895	-0.050013	-0.879126	0.579681	0.162018	-0.874069	0.860035	-0.043613	-0.826116	0.852865	0.167320	-0.670160	1.172507	-0.038301	-0.769380	0.699688	-0.202478	-0.698447	1.170831	0.063728	-0.671162	0.690539	0.278508	-0.672973	1.112799	0.075540				-0.462415	0.542304	-0.068971	-0.337473	0.533463	0.303502										0.355709	0.675715	0.143163
12749	106.241667	-0.917387	0.566694	-0.050001	-0.879014	0.579589	0.161952	-0.874829	0.859866	-0.043883	-0.826898	0.852754	0.166871	-0.671110	1.172779	-0.038641	-0.770494	0.699653	-0.202481	-0.698789	1.171138	0.063505	-0.678742	0.690368	0.276147	-0.673371	1.113121	0.075228				-0.462786	0.544073	-0.068905	-0.344475	0.538652	0.303638										0.355717	0.675726	0.143178
12750	106.250000	-0.917573	0.566483	-0.050012	-0.878971	0.579513	0.161861	-0.875282	0.859527	-0.044255	-0.827747	0.852672	0.166377	-0.672007	1.173031	-0.038978	-0.771703	0.699663	-0.202464	-0.699147	1.171435	0.063303	-0.686222	0.690424	0.273944	-0.673754	1.113361	0.074889				-0.463120	0.546216	-0.068846	-0.351689	0.543730	0.304001										0.355730	0.675736	0.143177
12751	106.258333	-0.917809	0.566267	-0.050055	-0.879055	0.579482	0.161765	-0.875944	0.859385	-0.044709	-0.828672	0.852613	0.165822	-0.672975	1.173229	-0.039383	-0.772976	0.699716	-0.202392	-0.699503	1.171651	0.063153	-0.693591	0.690691	0.271957	-0.674097	1.113575	0.074594				-0.463480	0.548810	-0.068936	-0.359148	0.548575	0.304486										0.355726	0.675742	0.143161
12752	106.266667	-0.918011	0.566037	-0.050150	-0.879177	0.579440	0.161641	-0.876373	0.859121	-0.045248	-0.829649	0.852580	0.165230	-0.673871	1.173351	-0.039812	-0.774322	0.699815	-0.202260	-0.699782	1.171878	0.063009	-0.700694	0.691147	0.270039	-0.674386	1.113761	0.074286				-0.463732	0.551814	-0.068826	-0.366686	0.553149	0.305011										0.355730	0.675750	0.143157
12753	106.275000	-0.918402	0.565857	-0.050239	-0.879339	0.579391	0.161482	-0.876792	0.858920	-0.045896	-0.830697	0.852589	0.164590	-0.674731	1.173382	-0.039986	-0.775736	0.699922	-0.202216	-0.700058	1.172050	0.062796	-0.707494	0.691831	0.268271	-0.674632	1.113915	0.073998				-0.464023	0.555294	-0.068937	-0.374212	0.557303	0.305602										0.355739	0.675754	0.143160
12754	106.283333	-0.918632	0.565546	-0.050429	-0.879400	0.579322	0.161271	-0.877283	0.858783	-0.046521	-0.831795	0.852623	0.163892	-0.675498	1.173445	-0.040261	-0.777225	0.700016	-0.202298	-0.700295	1.172231	0.062552	-0.714032	0.692664	0.266612	-0.674844	1.114061	0.073664				-0.464224	0.559220	-0.068932	-0.381880	0.561304	0.306162										0.355747	0.675756	0.143168
12755	106.291667	-0.918908	0.565300	-0.050569	-0.879691	0.579274	0.161101	-0.877661	0.858630	-0.047232	-0.832943	0.852697	0.163130	-0.676300	1.173438	-0.040645	-0.778698	0.700064	-0.202247	-0.700534	1.172394	0.062276	-0.720340	0.693666	0.265098	-0.675084	1.114249	0.073314				-0.464463	0.563607	-0.069085	-0.389411	0.565146	0.306418										0.355746	0.675756	0.143191
12756	106.300000	-0.919386	0.565149	-0.050668	-0.880027	0.579234	0.160916	-0.878018	0.858496	-0.047949	-0.834288	0.852966	0.162475	-0.677036	1.173514	-0.040912	-0.780167	0.700114	-0.202342	-0.700801	1.172608	0.061959	-0.726509	0.694806	0.263717	-0.675317	1.114450	0.072924				-0.464567	0.568394	-0.069016	-0.396988	0.568784	0.306612										0.355736	0.675753	0.143224
12757	106.308333	-0.919585	0.564810	-0.050911	-0.880333	0.579212	0.160694	-0.878481	0.858391	-0.048621	-0.835349	0.852937	0.161503	-0.677607	1.173710	-0.041384	-0.781564	0.700145	-0.202558	-0.701028	1.172910	0.061523	-0.732632	0.696178	0.262600	-0.675618	1.114713	0.072553				-0.464682	0.573606	-0.069199	-0.404412	0.572124	0.306704										0.355737	0.675749	0.143260
12758	106.316667	-0.919921	0.564587	-0.051084	-0.880559	0.579057	0.160377	-0.878855	0.858250	-0.049267	-0.836589	0.853108	0.160659	-0.678193	1.173896	-0.041838	-0.782869	0.700167	-0.202826	-0.701299	1.173216	0.061260	-0.738462	0.697451	0.261483	-0.675936	1.115025	0.072162				-0.464697	0.579160	-0.069316	-0.411826	0.575371	0.306456										0.355740	0.675749	0.143282
12759	106.325000	-0.920253	0.564401	-0.051274	-0.880926	0.579050	0.160139	-0.879300	0.858113	-0.049930	-0.837900	0.853361	0.159849	-0.678739	1.174103	-0.042338	-0.784016	0.700226	-0.203122	-0.701510	1.173580	0.060871	-0.744158	0.698863	0.260538	-0.676259	1.115302	0.071770				-0.464599	0.585038	-0.069519	-0.419106	0.578556	0.305994										0.355731	0.675693	0.143306
12760	106.333333	-0.920537	0.564162	-0.051506	-0.881312	0.579050	0.159890	-0.879691	0.857987	-0.050542	-0.839083	0.853487	0.158907	-0.679326	1.174274	-0.042859	-0.785027	0.700288	-0.203469	-0.701751	1.173942	0.060555	-0.749731	0.700372	0.259764	-0.676574	1.115585	0.071391				-0.464469	0.591095	-0.069738	-0.426110	0.581599	0.305432										0.355711	0.675757	0.143292
12761	106.341667	-0.920836	0.563895	-0.051776	-0.881639	0.578993	0.159564	-0.880097	0.857808	-0.051254	-0.840364	0.853747	0.158085	-0.679789	1.174386	-0.043167	-0.785823	0.700327	-0.203720	-0.701953	1.174237	0.060215	-0.755008	0.701785	0.258978	-0.676847	1.115865	0.071090				-0.464199	0.597386	-0.069879	-0.432813	0.584425	0.304480										0.355712	0.675761	0.143286
12762	106.350000	-0.921096	0.563690	-0.052041	-0.882172	0.579050	0.159336	-0.880744	0.857825	-0.051913	-0.841604	0.854008	0.157273	-0.680281	1.174478	-0.043481	-0.786491	0.700394	-0.204134	-0.702119	1.174556	0.059887	-0.760152	0.703377	0.258473	-0.677116	1.116157	0.070788				-0.463940	0.603855	-0.070129	-0.439229	0.587205	0.303463										0.355712	0.675773	0.143274
12763	106.358333	-0.921514	0.563534	-0.052314	-0.882639	0.579038	0.159030	-0.880890	0.857563	-0.052634	-0.842556	0.853993	0.156245	-0.680784	1.174608	-0.043838	-0.786948	0.700449	-0.204507	-0.702246	1.174908	0.059636	-0.765042	0.704962	0.258104	-0.677389	1.116457	0.070543				-0.463565	0.610694	-0.070326	-0.445251	0.589996	0.302051										0.355714	0.675789	0.143270
12764	106.366667	-0.921822	0.563330	-0.052692	-0.883122	0.579011	0.158716	-0.881289	0.857408	-0.053364	-0.843902	0.854399	0.155622	-0.681235	1.174718	-0.044189	-0.787246	0.700528	-0.204895	-0.702411	1.175252	0.059406	-0.769696	0.706555	0.257842	-0.677671	1.116705	0.070290				-0.463076	0.617851	-0.070348	-0.450874	0.592804	0.300306										0.355735	0.675738	0.143282
12765	106.375000	-0.921830	0.563000	-0.053054	-0.883636	0.578991	0.158414	-0.881677	0.857328	-0.054072	-0.845044	0.854555	0.154848	-0.681794	1.174856	-0.044491	-0.787335	0.700584	-0.205280	-0.702550	1.175548	0.059181	-0.774028	0.708156	0.257692	-0.677934	1.116964	0.070059				-0.462658	0.625333	-0.070431	-0.456021	0.595731	0.298100										0.355734	0.675735	0.143297
12766	106.383333	-0.922007	0.562735	-0.053431	-0.884274	0.579096	0.158207	-0.882036	0.857159	-0.054849	-0.845840	0.854373	0.153803	-0.682209	1.174914	-0.044650	-0.787246	0.700596	-0.205657	-0.702664	1.175822	0.058977	-0.778072	0.709743	0.257600	-0.678043	1.117212	0.069810				-0.462239	0.633187	-0.070485	-0.460809	0.598855	0.295660										0.355727	0.675731	0.143311
12767	106.391667	-0.922374	0.562573	-0.053775	-0.884498	0.578696	0.157705	-0.882316	0.857059	-0.055568	-0.847163	0.854679	0.153324	-0.682736	1.174987	-0.044882	-0.786934	0.700584	-0.206037	-0.702789	1.176060	0.058888	-0.781782	0.711260	0.257584	-0.678295	1.117402	0.069725				-0.461864	0.641451	-0.070367	-0.465248	0.602128	0.292893										0.355707	0.675730	0.143327
12768	106.400000	-0.922538	0.562334	-0.054136	-0.884984	0.578611	0.157386	-0.882717	0.856900	-0.056281	-0.848029	0.854551	0.152355	-0.683229	1.174964	-0.044885	-0.786465	0.700530	-0.206424	-0.702891	1.176284	0.058827	-0.785212	0.712669	0.257601	-0.678527	1.117572	0.069678				-0.461525	0.650066	-0.070318	-0.469402	0.605496	0.290103										0.355685	0.675725	0.143339
12769	106.408333	-0.922640	0.562056	-0.054521	-0.885469	0.578530	0.157079	-0.882942	0.856750	-0.057001	-0.849141	0.854670	0.151706	-0.683756	1.175112	-0.045128	-0.785780	0.700434	-0.206796	-0.702970	1.176549	0.058817	-0.788299	0.713888	0.257627	-0.678729	1.117766	0.069601				-0.461149	0.659137	-0.070172	-0.473136	0.608909	0.287301										0.355660	0.675725	0.143353
12770	106.416667	-0.922810	0.561803	-0.054852	-0.885933	0.578455	0.156782	-0.883460	0.856662	-0.057724	-0.850244	0.854746	0.151067	-0.684304	1.175259	-0.045283	-0.784897	0.700308	-0.207133	-0.703030	1.176839	0.058834	-0.791102	0.714936	0.257652	-0.678931	1.117988	0.069516				-0.461010	0.668248	-0.070059	-0.476563	0.612327	0.284436										0.355636	0.675729	0.143369
12771	106.425000	-0.922920	0.561521	-0.055214	-0.886367	0.578377	0.156500	-0.883453	0.856335	-0.058511	-0.851254	0.854677	0.150345	-0.684873	1.175449	-0.045368	-0.783783	0.700174	-0.207446	-0.703086	1.177145	0.058843	-0.793583	0.715778	0.257676	-0.679158	1.118244	0.069542				-0.460784	0.677827	-0.070217	-0.479460	0.615719	0.281511										0.355627	0.675718	0.143374
12772	106.433333	-0.923010	0.561247	-0.055552	-0.886782	0.578294	0.156229	-0.883713	0.856088	-0.059239	-0.852322	0.854700	0.149715	-0.685310	1.175633	-0.045240	-0.782478	0.700024	-0.207751	-0.703126	1.177445	0.058889	-0.795797	0.716473	0.257684	-0.679335	1.118472	0.069526				-0.460548	0.687523	-0.070236	-0.481958	0.619075	0.278509										0.355609	0.675717	0.143373
12773	106.441667	-0.923225	0.561109	-0.055788	-0.887163	0.578193	0.155969	-0.883934	0.855842	-0.059964	-0.853400	0.854636	0.149132	-0.685813	1.175825	-0.045323	-0.780944	0.699843	-0.208042	-0.703184	1.177758	0.059016	-0.797691	0.716996	0.257683	-0.679493	1.118692	0.069513				-0.460507	0.697248	-0.070285	-0.484015	0.622365	0.275596										0.355604	0.675714	0.143374
12774	106.450000	-0.923354	0.560930	-0.056086	-0.887505	0.578095	0.155721	-0.884130	0.855580	-0.060674	-0.854324	0.854464	0.148369	-0.686359	1.176017	-0.045442	-0.779226	0.699641	-0.208329	-0.703216	1.178078	0.059062	-0.799284	0.717389	0.257689	-0.679655	1.118962	0.069528				-0.460581	0.706853	-0.070268	-0.485823	0.625558	0.272842										0.355592	0.675713	0.143368
12775	106.458333	-0.923431	0.560745	-0.056321	-0.887724	0.577974	0.155477	-0.884732	0.855522	-0.061328	-0.855348	0.854460	0.147832	-0.686786	1.176193	-0.045322	-0.777215	0.699399	-0.208574	-0.703248	1.178377	0.059082	-0.800511	0.717608	0.257721	-0.679828	1.119199	0.069484				-0.460678	0.716541	-0.070328	-0.487394	0.628566	0.270307										0.355588	0.675719	0.143362
12776	106.466667	-0.923522	0.560566	-0.056528	-0.888363	0.578147	0.155497	-0.884581	0.855118	-0.061921	-0.856285	0.854297	0.147232	-0.687230	1.176444	-0.045392	-0.774973	0.699082	-0.208737	-0.703178	1.178650	0.058854	-0.801456	0.717705	0.257758	-0.680002	1.119457	0.069461				-0.460882	0.726101	-0.070184	-0.488777	0.631369	0.267948										0.355606	0.675719	0.143315
12777	106.475000	-0.923546	0.560403	-0.056726	-0.888583	0.578034	0.155329	-0.884837	0.854829	-0.062489	-0.857213	0.854269	0.146759	-0.687667	1.176701	-0.045417	-0.772541	0.698665	-0.208975	-0.703249	1.179026	0.058886	-0.802081	0.717662	0.257803	-0.680180	1.119762	0.069408				-0.461132	0.735597	-0.070022	-0.489817	0.633872	0.265808										0.355583	0.675730	0.143342
12778	106.483333	-0.923477	0.560203	-0.056928	-0.888772	0.577927	0.155179	-0.885060	0.854555	-0.063089	-0.858112	0.854249	0.146339	-0.688104	1.176994	-0.045545	-0.769838	0.698231	-0.208887	-0.703254	1.179389	0.058872	-0.802447	0.717505	0.257853	-0.680375	1.120111	0.069371				-0.461427	0.745182	-0.069981	-0.490638	0.636235	0.263621										0.355583	0.675733	0.143329
12779	106.491667	-0.923579	0.560137	-0.057027	-0.888919	0.577834	0.155068	-0.885268	0.854279	-0.063563	-0.858868	0.854030	0.145851	-0.688425	1.177360	-0.045566	-0.766907	0.697828	-0.208924	-0.703263	1.179807	0.058845	-0.802501	0.717237	0.257895	-0.680575	1.120435	0.069288				-0.461714	0.754738	-0.069747	-0.491042	0.638506	0.261395										0.355578	0.675746	0.143311
12780	106.500000	-0.923480	0.559948	-0.057160	-0.889045	0.577737	0.154984	-0.885570	0.854016	-0.064036	-0.859657	0.854063	0.145556	-0.688898	1.177615	-0.045599	-0.763774	0.697429	-0.208780	-0.703288	1.180298	0.058860	-0.802344	0.716901	0.257923	-0.680784	1.120790	0.069195				-0.461967	0.764331	-0.069413	-0.491186	0.640796	0.259022										0.355578	0.675757	0.143297
12781	106.508333	-0.923589	0.559940	-0.057183	-0.889101	0.577633	0.154924	-0.885774	0.853722	-0.064439	-0.860307	0.853821	0.145167	-0.689228	1.177976	-0.045705	-0.760386	0.697138	-0.208445	-0.703281	1.180718	0.058766	-0.801932	0.716490	0.257941	-0.681003	1.121167	0.069110				-0.462395	0.773926	-0.069456	-0.490942	0.642982	0.256775										0.355576	0.675757	0.143292
12782	106.516667	-0.923565	0.559866	-0.057246	-0.889144	0.577541	0.154896	-0.885927	0.853402	-0.064836	-0.860974	0.853796	0.144957	-0.689385	1.178379	-0.045832	-0.756879	0.696931	-0.208140	-0.703314	1.181199	0.058690	-0.801341	0.716056	0.257944	-0.681112	1.121469	0.068870				-0.462848	0.783577	-0.069487	-0.490556	0.645058	0.254227										0.355574	0.675754	0.143296
12783	106.525000	-0.923566	0.559782	-0.057298	-0.888882	0.577190	0.154709	-0.886201	0.853174	-0.065141	-0.861570	0.853558	0.144761	-0.689823	1.178652	-0.045975	-0.753162	0.696837	-0.207588	-0.703392	1.181634	0.058718	-0.800570	0.715585	0.257949	-0.681350	1.121790	0.068731				-0.463395	0.793178	-0.069583	-0.489899	0.647143	0.251544										0.355565	0.675752	0.143313
12784	106.533333	-0.923438	0.559693	-0.057274	-0.888882	0.577105	0.154721	-0.886453	0.852937	-0.065381	-0.862149	0.853523	0.144753	-0.690114	1.178887	-0.046099	-0.749356	0.696815	-0.207079	-0.703486	1.182008	0.058712	-0.799689	0.715079	0.257956	-0.681563	1.122104	0.068612				-0.463995	0.802746	-0.069873	-0.489039	0.649211	0.248767										0.355553	0.675746	0.143337
12785	106.541667	-0.923348	0.559607	-0.057300	-0.888864	0.577017	0.154754	-0.886677	0.852713	-0.065645	-0.862404	0.853162	0.144425	-0.690499	1.179043	-0.046272	-0.745335	0.696830	-0.206235	-0.703552	1.182323	0.058585	-0.798699	0.714584	0.258070	-0.681762	1.122349	0.068472				-0.464700	0.812250	-0.070391	-0.487814	0.651027	0.245672										0.355540	0.675742	0.143357
12786	106.550000	-0.923286	0.559569	-0.057277	-0.888828	0.576917	0.154800	-0.886951	0.852502	-0.065822	-0.862779	0.852896	0.144365	-0.690827	1.179174	-0.046405	-0.741338	0.696863	-0.205458	-0.703613	1.182598	0.058444	-0.797560	0.713955	0.258037	-0.681919	1.122597	0.068362				-0.465468	0.821629	-0.070984	-0.486561	0.652848	0.242467										0.355514	0.675736	0.143370
12787	106.558333	-0.922917	0.559394	-0.057287	-0.888770	0.576820	0.154864	-0.887154	0.852357	-0.065920	-0.863056	0.852668	0.144380	-0.691138	1.179296	-0.046537	-0.737120	0.697013	-0.204557	-0.703580	1.182838	0.058082	-0.796333	0.713423	0.258222	-0.682076	1.122871	0.068254				-0.466299	0.830855	-0.071748	-0.485108	0.654510	0.239091										0.355484	0.675731	0.143389
12788	106.566667	-0.922862	0.559341	-0.057260	-0.888699	0.576719	0.154931	-0.887391	0.852190	-0.065979	-0.863231	0.852507	0.144460	-0.691479	1.179451	-0.046726	-0.732865	0.697252	-0.203645	-0.703624	1.183117	0.057954	-0.795005	0.712897	0.258455	-0.682240	1.123123	0.068123				-0.467162	0.839896	-0.072424	-0.483554	0.656030	0.235641										0.355471	0.675726	0.143405
12789	106.575000	-0.922811	0.559333	-0.057207	-0.888616	0.576617	0.155002	-0.887810	0.852134	-0.065995	-0.863406	0.852238	0.144572	-0.691769	1.179569	-0.046727	-0.728588	0.697547	-0.202467	-0.703642	1.183406	0.057844	-0.793529	0.712329	0.258641	-0.682374	1.123382	0.068044				-0.468041	0.848632	-0.072980	-0.481811	0.657323	0.232131										0.355462	0.675727	0.143421
12790	106.583333	-0.922735	0.559353	-0.057121	-0.888524	0.576516	0.155078	-0.888202	0.852086	-0.065980	-0.863546	0.851956	0.144721	-0.692060	1.179758	-0.046821	-0.724363	0.697948	-0.201413	-0.703629	1.183767	0.057782	-0.791973	0.711784	0.258855	-0.682488	1.123651	0.067986				-0.468995	0.857159	-0.073627	-0.480060	0.658353	0.228555										0.355460	0.675732	0.143431
12791	106.591667	-0.922701	0.559398	-0.057068	-0.888437	0.576426	0.155154	-0.888258	0.851911	-0.065926	-0.863598	0.851726	0.144928	-0.692438	1.180001	-0.047034	-0.720119	0.698487	-0.200086	-0.703566	1.184110	0.057740	-0.790340	0.711317	0.259095	-0.682570	1.123993	0.067983				-0.469967	0.865386	-0.074271	-0.478123	0.659173	0.224941										0.355472	0.675732	0.143440
12792	106.600000	-0.922693	0.559441	-0.056993	-0.888335	0.576345	0.155240	-0.888343	0.851732	-0.065816	-0.863593	0.851483	0.145173	-0.692730	1.180245	-0.047051	-0.715941	0.699065	-0.198813	-0.703476	1.184507	0.057752	-0.788663	0.710908	0.259338	-0.682624	1.124313	0.067974				-0.470948	0.873352	-0.074686	-0.476175	0.659698	0.221268										0.355486	0.675733	0.143446
12793	106.608333	-0.922633	0.559460	-0.056917	-0.888234	0.576277	0.155335	-0.888605	0.851730	-0.065571	-0.863541	0.851152	0.145440	-0.693006	1.180511	-0.046948	-0.711806	0.699779	-0.197529	-0.703362	1.184864	0.057817	-0.786965	0.710574	0.259580	-0.682645	1.124642	0.068032				-0.471947	0.880988	-0.075017	-0.474129	0.659911	0.217567										0.355514	0.675733	0.143440
12794	106.616667	-0.922574	0.559491	-0.056822	-0.888122	0.576226	0.155449	-0.888840	0.851687	-0.065384	-0.863414	0.850934	0.145791	-0.693367	1.180758	-0.046892	-0.707759	0.700572	-0.196305	-0.703219	1.185209	0.057932	-0.785245	0.710283	0.259808	-0.682636	1.124926	0.068078				-0.472990	0.888355	-0.075183	-0.472065	0.659815	0.213864										0.355526	0.675700	0.143453
12795	106.625000	-0.922514	0.559534	-0.056707	-0.887997	0.576184	0.155569	-0.889054	0.851655	-0.065143	-0.863221	0.850585	0.146120	-0.693619	1.181037	-0.046722	-0.703710	0.701494	-0.195069	-0.703039	1.185544	0.058147	-0.783522	0.710061	0.260023	-0.682576	1.125163	0.068162				-0.474059	0.895351	-0.075045	-0.470066	0.659333	0.210130										0.355570	0.675740	0.143431
12796	106.633333	-0.922423	0.559603	-0.056577	-0.887867	0.576152	0.155707	-0.889295	0.851622	-0.064848	-0.862955	0.850388	0.146521	-0.693898	1.181288	-0.046509	-0.699703	0.702511	-0.193877	-0.702845	1.185789	0.058307	-0.781787	0.709871	0.260222	-0.682459	1.125395	0.068262				-0.475139	0.902090	-0.074758	-0.467990	0.658484	0.206666										0.355581	0.675745	0.143451
12797	106.641667	-0.922378	0.559652	-0.056433	-0.887851	0.576292	0.155934	-0.889365	0.851590	-0.064504	-0.862620	0.850236	0.146958	-0.694213	1.181584	-0.046311	-0.695836	0.703531	-0.192837	-0.702608	1.186047	0.058601	-0.780064	0.709718	0.260378	-0.682285	1.125589	0.068379				-0.476246	0.908484	-0.074434	-0.466189	0.657212	0.203008										0.355611	0.675743	0.143433
12798	106.650000	-0.922297	0.559668	-0.056282	-0.887779	0.576380	0.156128	-0.889545	0.851625	-0.064217	-0.862235	0.850117	0.147412	-0.694472	1.181938	-0.046119	-0.692007	0.704596	-0.191689	-0.702320	1.186287	0.058920	-0.778356	0.709612	0.260494	-0.682075	1.125773	0.068499				-0.477323	0.914608	-0.073907	-0.464518	0.655737	0.199651										0.355602	0.675708	0.143462
12799	106.658333	-0.922376	0.559765	-0.056097	-0.887541	0.576308	0.156233	-0.889730	0.851635	-0.063885	-0.861873	0.850061	0.147981	-0.694704	1.182332	-0.045757	-0.688299	0.705801	-0.190619	-0.701961	1.186536	0.059296	-0.776678	0.709543	0.260562	-0.681838	1.125924	0.068667				-0.478420	0.920430	-0.073357	-0.463107	0.653958	0.196494										0.355632	0.675745	0.143453
12800	106.666667	-0.922283	0.559806	-0.055922	-0.887328	0.576269	0.156357	-0.889975	0.851736	-0.063535	-0.861375	0.850066	0.148440	-0.694849	1.182736	-0.045318	-0.684747	0.707033	-0.189591	-0.701583	1.186778	0.059720	-0.774988	0.709541	0.260555	-0.681544	1.126107	0.068849				-0.479557	0.926043	-0.072906	-0.461975	0.652040	0.193512										0.355639	0.675745	0.143451
12801	106.675000	-0.922220	0.559852	-0.055743	-0.887133	0.576267	0.156499	-0.890110	0.851781	-0.063223	-0.860853	0.849967	0.148904	-0.695024	1.183204	-0.044933	-0.681344	0.708315	-0.188568	-0.701117	1.186998	0.060163	-0.773432	0.709502	0.260508	-0.681197	1.126230	0.069034				-0.480735	0.931325	-0.072299	-0.461126	0.650052	0.190545										0.355644	0.675786	0.143428
12802	106.683333	-0.922140	0.559901	-0.055548	-0.886943	0.576283	0.156648	-0.890208	0.851857	-0.062893	-0.860460	0.849889	0.149510	-0.695151	1.183662	-0.044497	-0.678156	0.709653	-0.187738	-0.700577	1.187228	0.060677	-0.771994	0.709465	0.260433	-0.680801	1.126347	0.069263				-0.481974	0.936374	-0.071694	-0.460425	0.648056	0.187646										0.355640	0.675704	0.143441
12803	106.691667	-0.922242	0.560044	-0.055365	-0.886753	0.576316	0.156814	-0.890357	0.851946	-0.062531	-0.859831	0.849766	0.149782	-0.695233	1.184032	-0.043865	-0.675143	0.710945	-0.186735	-0.699993	1.187381	0.061217	-0.770753	0.709406	0.260358	-0.680317	1.126461	0.069549				-0.483249	0.941146	-0.071173	-0.459896	0.646164	0.184945										0.355677	0.675741	0.143396
12804	106.700000	-0.922083	0.560072	-0.055190	-0.886563	0.576355	0.156986	-0.890427	0.852044	-0.062219	-0.859358	0.849729	0.150214	-0.695344	1.184538	-0.043398	-0.672283	0.712221	-0.185768	-0.699367	1.187544	0.061835	-0.769703	0.709352	0.260304	-0.679787	1.126540	0.069848				-0.484577	0.945658	-0.070646	-0.459529	0.644316	0.182241										0.355681	0.675746	0.143399
12805	106.708333	-0.922068	0.560122	-0.055042	-0.886287	0.576355	0.157123	-0.890469	0.852145	-0.061934	-0.858981	0.849826	0.150670	-0.695340	1.184944	-0.042922	-0.669631	0.713522	-0.185017	-0.698644	1.187655	0.062433	-0.768892	0.709268	0.260284	-0.679186	1.126579	0.070157				-0.485950	0.949859	-0.070189	-0.459180	0.642724	0.179735										0.355682	0.675826	0.143360
12806	106.716667	-0.922177	0.560300	-0.054856	-0.886162	0.576417	0.157322	-0.890494	0.852209	-0.061619	-0.858607	0.849793	0.151006	-0.695338	1.185328	-0.042365	-0.667122	0.714765	-0.184328	-0.697865	1.187728	0.063060	-0.768290	0.709224	0.260348	-0.678531	1.126536	0.070438				-0.487295	0.953784	-0.069573	-0.458867	0.641352	0.177444										0.355687	0.675828	0.143360
12807	106.725000	-0.922095	0.560370	-0.054697	-0.885955	0.576436	0.157461	-0.890563	0.852378	-0.061381	-0.858269	0.849692	0.151224	-0.695235	1.185547	-0.041582	-0.664794	0.715976	-0.183639	-0.697106	1.187756	0.063724	-0.767909	0.709174	0.260492	-0.677883	1.126527	0.070844				-0.488603	0.957375	-0.068852	-0.458568	0.640172	0.175494										0.355723	0.675754	0.143342
12808	106.733333	-0.922024	0.560430	-0.054568	-0.885759	0.576443	0.157572	-0.890543	0.852499	-0.061187	-0.858069	0.849712	0.151486	-0.695136	1.185732	-0.040944	-0.662602	0.717148	-0.183016	-0.696319	1.187692	0.064363	-0.767681	0.709136	0.260722	-0.677177	1.126400	0.071199				-0.489911	0.960706	-0.068161	-0.458272	0.639234	0.174055										0.355726	0.675754	0.143326
12809	106.741667	-0.921970	0.560518	-0.054470	-0.885580	0.576444	0.157660	-0.890493	0.852635	-0.060999	-0.857809	0.849511	0.151540	-0.695059	1.185920	-0.040317	-0.660576	0.718230	-0.182465	-0.695473	1.187603	0.065031	-0.767604	0.709111	0.261057	-0.676394	1.126254	0.071530				-0.491169	0.963713	-0.067491	-0.458071	0.638493	0.173049										0.355713	0.675789	0.143306
12810	106.750000	-0.921923	0.560591	-0.054395	-0.885430	0.576427	0.157719	-0.890374	0.852724	-0.060872	-0.857702	0.849443	0.151650	-0.694953	1.186038	-0.039643	-0.658677	0.719242	-0.181782	-0.694520	1.187426	0.065712	-0.767613	0.709092	0.261464	-0.675601	1.126072	0.071913				-0.492323	0.966426	-0.066673	-0.457917	0.637994	0.172609										0.355717	0.675750	0.143286
12811	106.758333	-0.921892	0.560670	-0.054338	-0.885313	0.576416	0.157772	-0.890358	0.852870	-0.060777	-0.857659	0.849372	0.151716	-0.694792	1.186116	-0.038923	-0.657016	0.720214	-0.181463	-0.693642	1.187279	0.066423	-0.767724	0.709051	0.261979	-0.674814	1.125884	0.072330				-0.493389	0.968809	-0.065705	-0.457817	0.637791	0.172815										0.355716	0.675739	0.143260
12812	106.766667	-0.921852	0.560729	-0.054296	-0.885222	0.576408	0.157812	-0.890222	0.852995	-0.060725	-0.857668	0.849306	0.151745	-0.694690	1.186320	-0.038409	-0.655449	0.721068	-0.180856	-0.692787	1.187130	0.067072	-0.767870	0.709003	0.262540	-0.674029	1.125722	0.072799				-0.494409	0.970967	-0.064871	-0.457758	0.637742	0.173390										0.355712	0.675738	0.143235
12813	106.775000	-0.921868	0.560798	-0.054257	-0.885158	0.576409	0.157837	-0.890073	0.853057	-0.060772	-0.857742	0.849266	0.151736	-0.694538	1.186535	-0.037782	-0.654103	0.721838	-0.180544	-0.691899	1.187021	0.067810	-0.767979	0.708949	0.263098	-0.673201	1.125535	0.073239				-0.495366	0.972775	-0.064054	-0.457721	0.637913	0.174471										0.355705	0.675735	0.143201
12814	106.783333	-0.921777	0.560825	-0.054252	-0.885112	0.576415	0.157845	-0.889813	0.853100	-0.060826	-0.857858	0.849247	0.151705	-0.694340	1.186463	-0.036797	-0.652877	0.722539	-0.180229	-0.690966	1.186892	0.068518	-0.768140	0.708825	0.263692	-0.672374	1.125378	0.073720				-0.496277	0.974404	-0.063378	-0.457699	0.638152	0.175716										0.355706	0.675740	0.143165
12815	106.791667	-0.921731	0.560868	-0.054263	-0.885096	0.576432	0.157842	-0.889661	0.853249	-0.060955	-0.858047	0.849319	0.151690	-0.694126	1.186580	-0.036024	-0.651768	0.723098	-0.179846	-0.690056	1.186782	0.069280	-0.768280	0.708691	0.264311	-0.671538	1.125229	0.074231				-0.497082	0.975754	-0.062579	-0.457683	0.638461	0.177147										0.355707	0.675737	0.143118
12816	106.800000	-0.921683	0.560946	-0.054237	-0.885101	0.576460	0.157822	-0.889404	0.853323	-0.061109	-0.858195	0.849271	0.151573	-0.693943	1.186636	-0.035201	-0.650776	0.723580	-0.179504	-0.689134	1.186705	0.070102	-0.768409	0.708536	0.264938	-0.670696	1.125072	0.074776				-0.497830	0.976971	-0.061977	-0.457667	0.638785	0.178608										0.355710	0.675739	0.143072
12817	106.808333	-0.921642	0.560946	-0.054318	-0.885121	0.576479	0.157787	-0.889119	0.853346	-0.061292	-0.858435	0.849383	0.151521	-0.693780	1.186766	-0.034370	-0.649847	0.723961	-0.179006	-0.688275	1.186670	0.071029	-0.768483	0.708364	0.265589	-0.669878	1.124916	0.075348				-0.498518	0.977901	-0.061323	-0.457631	0.639034	0.179913										0.355725	0.675753	0.143024
12818	106.816667	-0.921626	0.561000	-0.054336	-0.885163	0.576500	0.157737	-0.889095	0.853560	-0.061516	-0.858679	0.849502	0.151447	-0.693656	1.186968	-0.033664	-0.649032	0.724308	-0.178675	-0.687389	1.186575	0.071895	-0.768520	0.708189	0.266262	-0.669062	1.124736	0.075958				-0.499012	0.978649	-0.060624	-0.457554	0.639229	0.181143										0.355725	0.675738	0.142995
12819	106.825000	-0.921567	0.561040	-0.054374	-0.885226	0.576527	0.157683	-0.888969	0.853708	-0.061745	-0.858956	0.849477	0.151328	-0.693473	1.186881	-0.032594	-0.648298	0.724531	-0.178237	-0.686494	1.186414	0.072729	-0.768495	0.708006	0.266923	-0.668244	1.124527	0.076567				-0.499590	0.979119	-0.060240	-0.457432	0.639338	0.182276										0.355709	0.675823	0.142959
12820	106.833333	-0.921529	0.561094	-0.054398	-0.885303	0.576549	0.157633	-0.888826	0.853828	-0.062044	-0.859288	0.849593	0.151274	-0.693347	1.186898	-0.031688	-0.647651	0.724679	-0.177801	-0.685664	1.186189	0.073580	-0.768384	0.707846	0.267546	-0.667445	1.124290	0.077167				-0.499958	0.979439	-0.059894	-0.457277	0.639363	0.183266										0.355726	0.675824	0.142929
12821	106.841667	-0.921575	0.561184	-0.054449	-0.885377	0.576559	0.157580	-0.888590	0.853870	-0.062233	-0.859411	0.849592	0.150912	-0.693269	1.186935	-0.030830	-0.647113	0.724705	-0.177366	-0.684893	1.185941	0.074434	-0.768284	0.707638	0.268164	-0.666702	1.124012	0.077756				-0.500200	0.979554	-0.059639	-0.457075	0.639286	0.184090										0.355757	0.675787	0.142906
12822	106.850000	-0.921575	0.561170	-0.054511	-0.885453	0.576565	0.157535	-0.888230	0.853866	-0.062511	-0.859676	0.849663	0.150723	-0.693133	1.186876	-0.029834	-0.646646	0.724665	-0.176892	-0.684179	1.185649	0.075335	-0.768165	0.707423	0.268717	-0.666011	1.123711	0.078364				-0.500396	0.979569	-0.059415	-0.456849	0.639142	0.184729										0.355788	0.675756	0.142882
12823	106.858333	-0.921517	0.561163	-0.054570	-0.885543	0.576569	0.157497	-0.887950	0.853908	-0.062724	-0.859930	0.849722	0.150511	-0.693036	1.186854	-0.028857	-0.646249	0.724581	-0.176321	-0.683528	1.185366	0.076232	-0.768043	0.707242	0.269212	-0.665363	1.123377	0.078962				-0.500527	0.979486	-0.059221	-0.456616	0.638947	0.185232										0.355782	0.675827	0.142851
12824	106.866667	-0.921503	0.561128	-0.054660	-0.885641	0.576554	0.157460	-0.887370	0.853791	-0.062936	-0.860166	0.849761	0.150292	-0.692949	1.186834	-0.027900	-0.645897	0.724415	-0.175730	-0.682867	1.185027	0.077131	-0.767915	0.707096	0.269653	-0.664725	1.123028	0.079595				-0.500632	0.979370	-0.059134	-0.456385	0.638733	0.185580										0.355789	0.675831	0.142822
12825	106.875000	-0.921644	0.561153	-0.054685	-0.885727	0.576545	0.157430	-0.887082	0.853819	-0.063180	-0.860389	0.849837	0.150102	-0.692909	1.186815	-0.026807	-0.645572	0.724161	-0.175009	-0.682276	1.184627	0.078108	-0.767794	0.707013	0.270019	-0.664083	1.122631	0.080221				-0.500636	0.979193	-0.058856	-0.456162	0.638501	0.185690										0.355787	0.675833	0.142800
12826	106.883333	-0.921547	0.561072	-0.054771	-0.885830	0.576526	0.157405	-0.886838	0.853815	-0.063378	-0.860570	0.849892	0.149912	-0.692924	1.186758	-0.025631	-0.645292	0.723906	-0.174328	-0.681573	1.184141	0.078985	-0.767683	0.706975	0.270327	-0.663445	1.122231	0.080866				-0.500652	0.978991	-0.058618	-0.455960	0.638287	0.185664										0.355782	0.675829	0.142782
12827	106.891667	-0.921565	0.561055	-0.054819	-0.885919	0.576507	0.157383	-0.886533	0.853752	-0.063595	-0.860739	0.849821	0.149747	-0.692877	1.186812	-0.024519	-0.644988	0.723631	-0.173506	-0.680956	1.183725	0.080039	-0.767568	0.707002	0.270573	-0.662836	1.121802	0.081533				-0.500583	0.978799	-0.058098	-0.455840	0.638104	0.185453										0.355777	0.675827	0.142783
12828	106.900000	-0.921806	0.561150	-0.054804	-0.886006	0.576491	0.157360	-0.886265	0.853703	-0.063792	-0.860709	0.849819	0.149486	-0.692853	1.186855	-0.023388	-0.644698	0.723320	-0.172650	-0.680354	1.183303	0.081121	-0.767478	0.707071	0.270767	-0.662239	1.121357	0.082197				-0.500500	0.978662	-0.057571	-0.455790	0.637919	0.185050										0.355775	0.675823	0.142790
12829	106.908333	-0.921570	0.561023	-0.054910	-0.886083	0.576485	0.157332	-0.886085	0.853671	-0.063961	-0.860792	0.849867	0.149364	-0.692821	1.186884	-0.022194	-0.644413	0.723015	-0.171732	-0.679785	1.182796	0.082154	-0.767416	0.707170	0.270868	-0.661663	1.120867	0.082849				-0.500374	0.978531	-0.056905	-0.455807	0.637829	0.184654										0.355768	0.675813	0.142793
12830	106.916667	-0.921559	0.561008	-0.054952	-0.885973	0.576388	0.157208	-0.885942	0.853639	-0.064096	-0.860858	0.849941	0.149379	-0.692831	1.186929	-0.021041	-0.644097	0.722691	-0.170650	-0.679223	1.182296	0.083249	-0.767385	0.707286	0.270898	-0.661075	1.120363	0.083491				-0.500269	0.978402	-0.056121	-0.455862	0.637780	0.184257										0.355762	0.675806	0.142791
12831	106.925000	-0.921619	0.561053	-0.054991	-0.886193	0.576501	0.157279	-0.885727	0.853631	-0.064189	-0.860782	0.850003	0.149206	-0.692825	1.186948	-0.019849	-0.643790	0.722411	-0.169755	-0.678701	1.181755	0.084324	-0.767376	0.707398	0.270836	-0.660501	1.119820	0.084122				-0.500168	0.978310	-0.055234	-0.455941	0.637767	0.183934										0.355759	0.675797	0.142774
12832	106.933333	-0.921863	0.561135	-0.055040	-0.886240	0.576520	0.157249	-0.885542	0.853595	-0.064266	-0.860718	0.850008	0.149023	-0.692870	1.186974	-0.018684	-0.643465	0.722113	-0.168724	-0.678169	1.181179	0.085380	-0.767384	0.707503	0.270718	-0.659933	1.119267	0.084751				-0.500062	0.978260	-0.054370	-0.456016	0.637732	0.183627										0.355746	0.675792	0.142753
12833	106.941667	-0.921661	0.561097	-0.055063	-0.886182	0.576502	0.157175	-0.885403	0.853593	-0.064329	-0.860651	0.850127	0.148960	-0.692897	1.187045	-0.017572	-0.643144	0.721903	-0.167881	-0.677677	1.180651	0.086460	-0.767397	0.707584	0.270532	-0.659405	1.118761	0.085361				-0.499969	0.978208	-0.053270	-0.456037	0.637723	0.183503										0.355830	0.675633	0.142649
12834	106.950000	-0.921393	0.561017	-0.055148	-0.886295	0.576579	0.157197	-0.885245	0.853602	-0.064412	-0.860575	0.850236	0.148896	-0.692969	1.187103	-0.016426	-0.642784	0.721660	-0.166888	-0.677223	1.180133	0.087514	-0.767405	0.707632	0.270292	-0.658889	1.118249	0.085969				-0.499945	0.978219	-0.052364	-0.456015	0.637712	0.183512										0.355823	0.675629	0.142646
12835	106.958333	-0.921456	0.561072	-0.055160	-0.886323	0.576614	0.157171	-0.885126	0.853609	-0.064456	-0.860511	0.850345	0.148842	-0.692994	1.187191	-0.015295	-0.642434	0.721514	-0.165923	-0.676753	1.179636	0.088537	-0.767409	0.707641	0.269994	-0.658410	1.117794	0.086561				-0.499925	0.978261	-0.051263	-0.455930	0.637720	0.183717										0.355795	0.675627	0.142653
12836	106.966667	-0.921525	0.561145	-0.055172	-0.886344	0.576650	0.157150	-0.884993	0.853609	-0.064559	-0.860452	0.850434	0.148784	-0.693038	1.187284	-0.014143	-0.642076	0.721385	-0.164974	-0.676300	1.179223	0.089557	-0.767413	0.707624	0.269671	-0.657954	1.117365	0.087155				-0.499992	0.978384	-0.050416	-0.455793	0.637701	0.183968										0.355658	0.675767	0.142769
12837	106.975000	-0.921387	0.561143	-0.055220	-0.886361	0.576681	0.157120	-0.884853	0.853635	-0.064637	-0.860569	0.850595	0.148877	-0.693070	1.187469	-0.013016	-0.641720	0.721310	-0.164080	-0.675861	1.178820	0.090557	-0.767417	0.707577	0.269330	-0.657528	1.116958	0.087698				-0.500055	0.978516	-0.049466	-0.455636	0.637676	0.184364										0.355703	0.675591	0.142705
12838	106.983333	-0.921443	0.561197	-0.055236	-0.886373	0.576714	0.157102	-0.884630	0.853643	-0.064710	-0.860486	0.850636	0.148839	-0.693079	1.187644	-0.011913	-0.641362	0.721242	-0.163347	-0.675395	1.178486	0.091559	-0.767426	0.707498	0.268972	-0.657124	1.116584	0.088260				-0.500183	0.978638	-0.048599	-0.455470	0.637661	0.184839										0.355649	0.675564	0.142747
12839	106.991667	-0.921400	0.561207	-0.055267	-0.886382	0.576729	0.157073	-0.884531	0.853638	-0.064785	-0.860438	0.850633	0.148670	-0.693050	1.187817	-0.010878	-0.641028	0.721227	-0.162436	-0.674994	1.178143	0.092430	-0.767437	0.707375	0.268613	-0.656759	1.116266	0.088818				-0.500304	0.978717	-0.048007	-0.455312	0.637662	0.185377										0.355500	0.675699	0.142894
12840	107.000000	-0.921364	0.561225	-0.055300	-0.886378	0.576741	0.157045	-0.884408	0.853662	-0.064856	-0.860316	0.850588	0.148545	-0.693066	1.187867	-0.009859	-0.640659	0.721176	-0.161830	-0.674611	1.177799	0.093351	-0.767445	0.707222	0.268243	-0.656405	1.115940	0.089360				-0.500377	0.978815	-0.047574	-0.455157	0.637665	0.185941										0.355534	0.675505	0.142842
12841	107.008333	-0.921318	0.561240	-0.055332	-0.886367	0.576748	0.157017	-0.884301	0.853676	-0.064917	-0.860335	0.850616	0.148516	-0.693164	1.187884	-0.008930	-0.640347	0.721219	-0.160954	-0.674303	1.177451	0.094173	-0.767457	0.707028	0.267871	-0.656156	1.115768	0.090116				-0.500536	0.978979	-0.047436	-0.455000	0.637674	0.186526										0.355449	0.675573	0.142931
12842	107.016667	-0.920980	0.561139	-0.055408	-0.886351	0.576755	0.156998	-0.884192	0.853694	-0.064977	-0.860358	0.850541	0.148448	-0.693278	1.187776	-0.008019	-0.640045	0.721190	-0.160402	-0.674028	1.177076	0.094983	-0.767482	0.706809	0.267509	-0.655703	1.115246	0.090459				-0.500668	0.979191	-0.047248	-0.454843	0.637713	0.187203										0.355370	0.675643	0.143014
12843	107.025000	-0.921081	0.561219	-0.055420	-0.886331	0.576750	0.156970	-0.884052	0.853699	-0.065030	-0.860397	0.850496	0.148413	-0.693449	1.187621	-0.007090	-0.639788	0.721186	-0.159642	-0.673751	1.176654	0.095756	-0.767512	0.706557	0.267177	-0.655364	1.114997	0.091137				-0.500754	0.979456	-0.047137	-0.454722	0.637710	0.187768										0.355394	0.675556	0.142973
12844	107.033333	-0.920881	0.561153	-0.055489	-0.886304	0.576745	0.156952	-0.883987	0.853758	-0.065074	-0.860675	0.850565	0.148534	-0.693637	1.187444	-0.006174	-0.639541	0.721150	-0.159032	-0.673482	1.176304	0.096568	-0.767550	0.706266	0.266856	-0.655025	1.114775	0.091822				-0.500806	0.979713	-0.046959	-0.454597	0.637717	0.188321										0.355417	0.675472	0.142922
12845	107.041667	-0.920831	0.561189	-0.055517	-0.886285	0.576741	0.156936	-0.883868	0.853798	-0.065116	-0.860612	0.850454	0.148449	-0.693840	1.187333	-0.005373	-0.639342	0.721162	-0.158441	-0.673224	1.175986	0.097341	-0.767590	0.705940	0.266559	-0.654665	1.114501	0.092378				-0.500834	0.980002	-0.046909	-0.454501	0.637745	0.188862										0.355397	0.675475	0.142919
12846	107.050000	-0.921093	0.561340	-0.055482	-0.886273	0.576731	0.156921	-0.883719	0.853802	-0.065119	-0.860557	0.850331	0.148374	-0.694038	1.187167	-0.004422	-0.639163	0.721217	-0.157711	-0.672945	1.175699	0.098102	-0.767650	0.705602	0.266292	-0.654334	1.114247	0.092921				-0.500885	0.980306	-0.046970	-0.454411	0.637784	0.189376										0.355300	0.675645	0.143019
12847	107.058333	-0.920925	0.561272	-0.055518	-0.886261	0.576721	0.156907	-0.883626	0.853834	-0.065165	-0.860623	0.850250	0.148386	-0.694203	1.187061	-0.003619	-0.638989	0.721185	-0.157290	-0.672746	1.175428	0.098812	-0.767725	0.705262	0.266061	-0.654054	1.113999	0.093431				-0.500871	0.980606	-0.046978	-0.454359	0.637810	0.189852										0.355310	0.675627	0.143024
12848	107.066667	-0.920855	0.561293	-0.055565	-0.886260	0.576713	0.156897	-0.883546	0.853864	-0.065202	-0.860686	0.850242	0.148452	-0.694380	1.186936	-0.002830	-0.638860	0.721215	-0.156807	-0.672355	1.175079	0.099443	-0.767810	0.704916	0.265844	-0.653785	1.113744	0.093923				-0.500833	0.980884	-0.046911	-0.454324	0.637834	0.190287										0.355421	0.675508	0.142889
12849	107.075000	-0.920824	0.561292	-0.055600	-0.886263	0.576696	0.156881	-0.883463	0.853926	-0.065163	-0.860809	0.850171	0.148575	-0.694567	1.186836	-0.002140	-0.638731	0.721335	-0.156227	-0.672165	1.174780	0.100108	-0.767902	0.704586	0.265655	-0.653523	1.113492	0.094386				-0.500826	0.981156	-0.046990	-0.454314	0.637863	0.190692										0.355451	0.675534	0.142875
12850	107.083333	-0.920818	0.561316	-0.055598	-0.886272	0.576678	0.156867	-0.883449	0.853931	-0.065140	-0.860851	0.849943	0.148518	-0.694773	1.186719	-0.001411	-0.638588	0.721347	-0.155950	-0.672006	1.174460	0.100758	-0.767998	0.704274	0.265490	-0.653279	1.113186	0.094825				-0.500826	0.981439	-0.047224	-0.454310	0.637825	0.190967										0.355402	0.675714	0.142957
12851	107.091667	-0.920776	0.561308	-0.055650	-0.886294	0.576656	0.156856	-0.883713	0.854092	-0.065101	-0.861001	0.849867	0.148673	-0.694959	1.186458	-0.000642	-0.638471	0.721421	-0.155600	-0.671868	1.174052	0.101427	-0.768087	0.703997	0.265354	-0.653037	1.112825	0.095260				-0.500845	0.981684	-0.047349	-0.454320	0.637772	0.191207										0.355536	0.675563	0.142845
12852	107.100000	-0.920728	0.561295	-0.055710	-0.886322	0.576632	0.156846	-0.883393	0.854022	-0.065002	-0.861075	0.849860	0.148837	-0.695218	1.186252	0.000120	-0.638351	0.721527	-0.155264	-0.671703	1.173585	0.102075	-0.768180	0.703745	0.265242	-0.652744	1.112429	0.095731				-0.500930	0.981909	-0.047454	-0.454333	0.637702	0.191382										0.355487	0.675730	0.142940
12853	107.108333	-0.920794	0.561352	-0.055709	-0.886364	0.576595	0.156832	-0.883393	0.854060	-0.064934	-0.861163	0.849696	0.148845	-0.695474	1.185988	0.000907	-0.638245	0.721653	-0.154957	-0.671561	1.173033	0.102737	-0.768265	0.703526	0.265152	-0.652457	1.112045	0.096203				-0.501019	0.982125	-0.047577	-0.454343	0.637620	0.191476										0.355534	0.675741	0.142935
12854	107.116667	-0.920727	0.561320	-0.055752	-0.886425	0.576560	0.156829	-0.883428	0.854075	-0.064866	-0.861183	0.849586	0.148849	-0.695773	1.185711	0.001870	-0.638151	0.721758	-0.154693	-0.671347	1.172533	0.103440	-0.768349	0.703331	0.265087	-0.652143	1.111636	0.096686				-0.501148	0.982319	-0.047713	-0.454346	0.637544	0.191501										0.355577	0.675756	0.142936
12855	107.125000	-0.920723	0.561292	-0.055797	-0.886497	0.576524	0.156827	-0.883425	0.854123	-0.064805	-0.861348	0.849573	0.149045	-0.696070	1.185546	0.002791	-0.638036	0.721801	-0.154601	-0.671145	1.172095	0.104279	-0.768434	0.703164	0.265053	-0.651816	1.111238	0.097221				-0.501362	0.982457	-0.047833	-0.454368	0.637490	0.191432										0.355604	0.675763	0.142941
12856	107.133333	-0.920704	0.561293	-0.055804	-0.886572	0.576486	0.156832	-0.883426	0.854174	-0.064756	-0.861527	0.849560	0.149243	-0.696299	1.185363	0.003679	-0.637931	0.721818	-0.154535	-0.670906	1.171666	0.105108	-0.768517	0.703021	0.265041	-0.651501	1.110879	0.097771				-0.501579	0.982577	-0.047898	-0.454425	0.637465	0.191299										0.355631	0.675768	0.142947
12857	107.141667	-0.920728	0.561319	-0.055792	-0.886656	0.576442	0.156849	-0.883711	0.854280	-0.064705	-0.861497	0.849431	0.149169	-0.696601	1.185223	0.004814	-0.637866	0.721845	-0.154469	-0.670643	1.171222	0.105910	-0.768609	0.702912	0.265049	-0.651209	1.110527	0.098298				-0.501913	0.982640	-0.048055	-0.454547	0.637495	0.191120										0.355631	0.675773	0.142955
12858	107.150000	-0.920736	0.561305	-0.055792	-0.886745	0.576396	0.156867	-0.883706	0.854342	-0.064669	-0.861632	0.849383	0.149288	-0.696821	1.185087	0.005677	-0.637827	0.721854	-0.154426	-0.670397	1.170810	0.106768	-0.768699	0.702839	0.265069	-0.650907	1.110151	0.098824				-0.502247	0.982718	-0.048282	-0.454710	0.637575	0.190915										0.355618	0.675760	0.142966
12859	107.158333	-0.920728	0.561272	-0.055810	-0.886847	0.576341	0.156888	-0.883731	0.854371	-0.064634	-0.861836	0.849375	0.149509	-0.697056	1.184954	0.006695	-0.637823	0.721847	-0.154400	-0.670164	1.170394	0.107610	-0.768806	0.702845	0.265095	-0.650599	1.109775	0.099370				-0.502616	0.982784	-0.048590	-0.454936	0.637701	0.190723										0.355594	0.675757	0.142960
12860	107.166667	-0.920711	0.561229	-0.055828	-0.886969	0.576287	0.156912	-0.883785	0.854370	-0.064595	-0.861908	0.849292	0.149541	-0.697262	1.184817	0.007655	-0.637860	0.721833	-0.154379	-0.669902	1.169916	0.108380	-0.768929	0.702907	0.265128	-0.650302	1.109390	0.099887				-0.503026	0.982881	-0.049083	-0.455226	0.637873	0.190564										0.355556	0.675753	0.142960
12861	107.175000	-0.920705	0.561200	-0.055856	-0.887134	0.576224	0.156941	-0.883814	0.854384	-0.064565	-0.862333	0.849463	0.149818	-0.697506	1.184617	0.008722	-0.637945	0.721795	-0.154359	-0.669650	1.169623	0.109372	-0.769073	0.703049	0.265172	-0.650014	1.108962	0.100382				-0.503421	0.982917	-0.049421	-0.455583	0.638097	0.190488										0.355524	0.675747	0.142966
12862	107.183333	-0.920782	0.561262	-0.055830	-0.887337	0.576178	0.156973	-0.883820	0.854433	-0.064544	-0.862199	0.849248	0.149732	-0.697691	1.184416	0.009608	-0.638071	0.721735	-0.154321	-0.669425	1.169105	0.110169	-0.769245	0.703236	0.265220	-0.649698	1.108514	0.100898				-0.503740	0.983099	-0.050036	-0.456008	0.638354	0.190453										0.355472	0.675732	0.142983
12863	107.191667	-0.920625	0.561164	-0.055917	-0.887579	0.576132	0.156984	-0.883887	0.854480	-0.064530	-0.862353	0.849263	0.149773	-0.697873	1.184204	0.010580	-0.638245	0.721649	-0.154281	-0.669201	1.168608	0.110979	-0.769472	0.703452	0.265285	-0.649416	1.108081	0.101414				-0.504129	0.983173	-0.050685	-0.456473	0.638640	0.190415										0.355419	0.675714	0.142990
12864	107.200000	-0.920672	0.561245	-0.055940	-0.887855	0.576085	0.156976	-0.883972	0.854499	-0.064535	-0.862808	0.849507	0.149953	-0.698091	1.184010	0.011699	-0.638448	0.721518	-0.154254	-0.668981	1.168102	0.111785	-0.769758	0.703664	0.265373	-0.649122	1.107621	0.101910				-0.504477	0.983174	-0.051141	-0.456962	0.638946	0.190398										0.355377	0.675701	0.143003
12865	107.208333	-0.920581	0.561224	-0.056044	-0.888164	0.576042	0.156946	-0.883924	0.854518	-0.064598	-0.863016	0.849578	0.149943	-0.698250	1.183808	0.012565	-0.638675	0.721439	-0.154080	-0.668729	1.167478	0.112505	-0.770134	0.703847	0.265498	-0.648840	1.107199	0.102435				-0.504815	0.983179	-0.051551	-0.457528	0.639211	0.190321										0.355332	0.675695	0.143004
12866	107.216667	-0.920373	0.561199	-0.056195	-0.888505	0.576004	0.156890	-0.883874	0.854539	-0.064693	-0.863623	0.849802	0.150144	-0.698389	1.183655	0.013578	-0.638867	0.721298	-0.154043	-0.668518	1.166901	0.113267	-0.770553	0.703995	0.265642	-0.648554	1.106745	0.102953				-0.505134	0.983179	-0.051954	-0.458072	0.639560	0.190415										0.355279	0.675683	0.142995
12867	107.225000	-0.920158	0.561157	-0.056374	-0.888851	0.575967	0.156794	-0.883860	0.854547	-0.064816	-0.863502	0.849756	0.149842	-0.698571	1.183513	0.014477	-0.639007	0.721154	-0.154002	-0.668255	1.166390	0.114048	-0.771013	0.704130	0.265811	-0.648288	1.106327	0.103460				-0.505480	0.983119	-0.052203	-0.458656	0.639883	0.190514										0.355316	0.675512	0.142884
12868	107.233333	-0.920110	0.561174	-0.056547	-0.889193	0.575922	0.156687	-0.883835	0.854542	-0.064969	-0.863802	0.849844	0.149744	-0.698654	1.183328	0.015487	-0.639114	0.720982	-0.153990	-0.668028	1.165893	0.114840	-0.771502	0.704240	0.265990	-0.648030	1.105901	0.103945				-0.505821	0.983014	-0.052385	-0.459283	0.640137	0.190432										0.355173	0.675664	0.142994
12869	107.241667	-0.920018	0.561113	-0.056762	-0.889514	0.575879	0.156561	-0.883831	0.854562	-0.065199	-0.864140	0.849928	0.149602	-0.698782	1.183141	0.016430	-0.639152	0.720804	-0.153981	-0.667791	1.165384	0.115569	-0.772006	0.704316	0.266163	-0.647769	1.105452	0.104424				-0.506136	0.982906	-0.052614	-0.459935	0.640439	0.190488										0.355229	0.675437	0.142898
12870	107.250000	-0.919610	0.560964	-0.057010	-0.889978	0.575932	0.156512	-0.883748	0.854548	-0.065436	-0.864497	0.849997	0.149424	-0.698878	1.183039	0.017282	-0.639137	0.720610	-0.153971	-0.667570	1.164902	0.116342	-0.772536	0.704366	0.266336	-0.647534	1.105019	0.104885				-0.506337	0.982828	-0.052911	-0.460573	0.640743	0.190540										0.355152	0.675469	0.142954
12871	107.258333	-0.919615	0.560958	-0.057184	-0.890249	0.575872	0.156386	-0.883667	0.854507	-0.065675	-0.864961	0.850041	0.149256	-0.698902	1.182827	0.018199	-0.639049	0.720406	-0.153995	-0.667326	1.164403	0.117028	-0.773093	0.704386	0.266489	-0.647285	1.104607	0.105295				-0.506791	0.982703	-0.053088	-0.461247	0.641059	0.190609										0.355121	0.675454	0.143026
12872	107.266667	-0.919674	0.560923	-0.057339	-0.890488	0.575798	0.156264	-0.883583	0.854446	-0.065923	-0.865308	0.850071	0.148958	-0.698889	1.182615	0.019093	-0.638910	0.720188	-0.154011	-0.667092	1.163907	0.117685	-0.773663	0.704378	0.266623	-0.647080	1.104141	0.105711				-0.507051	0.982686	-0.053503	-0.461914	0.641389	0.190669										0.355117	0.675465	0.143071
12873	107.275000	-0.919853	0.560819	-0.057512	-0.890704	0.575716	0.156163	-0.883420	0.854331	-0.066241	-0.865542	0.849937	0.148620	-0.698900	1.182415	0.019868	-0.638697	0.719978	-0.153981	-0.666869	1.163437	0.118348	-0.774262	0.704350	0.266738	-0.646877	1.103713	0.106120				-0.507401	0.982608	-0.053699	-0.462561	0.641718	0.190707										0.355127	0.675394	0.143065
12874	107.283333	-0.919589	0.560689	-0.057645	-0.890906	0.575637	0.156075	-0.883082	0.854148	-0.066552	-0.866141	0.850152	0.148505	-0.698902	1.182232	0.020612	-0.638466	0.719746	-0.153937	-0.666670	1.162947	0.118910	-0.774872	0.704271	0.266810	-0.646623	1.103329	0.106489				-0.507734	0.982532	-0.053899	-0.463218	0.642031	0.190718										0.355073	0.675431	0.143081
12875	107.291667	-0.919617	0.560601	-0.057745	-0.891081	0.575548	0.155994	-0.882939	0.854044	-0.066848	-0.866520	0.850082	0.148028	-0.698926	1.181981	0.021304	-0.638208	0.719511	-0.153871	-0.666477	1.162489	0.119538	-0.775502	0.704164	0.266866	-0.646460	1.102858	0.106900				-0.508042	0.982442	-0.054093	-0.463848	0.642349	0.190715										0.355085	0.675392	0.143020
12876	107.300000	-0.919765	0.560494	-0.057862	-0.891238	0.575478	0.155934	-0.883080	0.854041	-0.067225	-0.867058	0.850050	0.147746	-0.698913	1.181742	0.021972	-0.637928	0.719245	-0.153765	-0.666257	1.161999	0.120057	-0.776136	0.704021	0.266893	-0.646255	1.102453	0.107277				-0.508291	0.982334	-0.054285	-0.464500	0.642667	0.190717										0.355070	0.675446	0.143000
12877	107.308333	-0.919745	0.560409	-0.057927	-0.891376	0.575396	0.155856	-0.882969	0.853963	-0.067543	-0.867630	0.850062	0.147533	-0.698944	1.181445	0.022619	-0.637640	0.719006	-0.153589	-0.666076	1.161543	0.120596	-0.776771	0.703819	0.266876	-0.645972	1.102104	0.107670				-0.508485	0.982221	-0.054412	-0.465124	0.642986	0.190743										0.355154	0.675376	0.142929
12878	107.316667	-0.919767	0.560249	-0.058012	-0.891498	0.575332	0.155782	-0.882850	0.853888	-0.067864	-0.868017	0.850058	0.147266	-0.698964	1.181157	0.023283	-0.637366	0.718745	-0.153392	-0.665846	1.161060	0.121094	-0.777392	0.703572	0.266834	-0.645761	1.101695	0.108007				-0.508642	0.982083	-0.054623	-0.465736	0.643292	0.190787										0.355169	0.675391	0.142898
12879	107.325000	-0.919965	0.560230	-0.058083	-0.891613	0.575276	0.155700	-0.882759	0.853796	-0.068187	-0.868170	0.849985	0.146760	-0.698943	1.180840	0.023773	-0.637122	0.718463	-0.153183	-0.665700	1.160582	0.121554	-0.777975	0.703302	0.266766	-0.645533	1.101273	0.108305				-0.508724	0.981947	-0.054753	-0.466315	0.643527	0.190742										0.355157	0.675452	0.142895
12880	107.333333	-0.920040	0.560145	-0.058170	-0.891714	0.575224	0.155620	-0.882595	0.853697	-0.068475	-0.868656	0.849965	0.146502	-0.698976	1.180500	0.024298	-0.636908	0.718211	-0.152920	-0.665548	1.160073	0.121997	-0.778528	0.702987	0.266670	-0.645386	1.100773	0.108568				-0.508766	0.981787	-0.054865	-0.466846	0.643810	0.190878										0.355140	0.675507	0.142902
12881	107.341667	-0.920079	0.560044	-0.058295	-0.891798	0.575188	0.155533	-0.882486	0.853661	-0.068744	-0.869008	0.849939	0.146265	-0.699028	1.180156	0.024842	-0.636754	0.717940	-0.152655	-0.665448	1.159542	0.122430	-0.779008	0.702639	0.266538	-0.645201	1.100302	0.108869				-0.508771	0.981586	-0.054979	-0.467296	0.644011	0.190956										0.355150	0.675502	0.142908
12882	107.350000	-0.920151	0.559968	-0.058398	-0.891885	0.575161	0.155445	-0.882001	0.853456	-0.068952	-0.869318	0.849906	0.145949	-0.699108	1.179747	0.025324	-0.636654	0.717678	-0.152397	-0.665393	1.158975	0.122828	-0.779430	0.702260	0.266373	-0.645044	1.099826	0.109101				-0.508757	0.981349	-0.055094	-0.467687	0.644167	0.191060										0.355208	0.675375	0.142894
12883	107.358333	-0.920197	0.559872	-0.058516	-0.891958	0.575134	0.155348	-0.881866	0.853391	-0.069211	-0.869572	0.849902	0.145693	-0.699219	1.179330	0.025803	-0.636626	0.717383	-0.152192	-0.665334	1.158386	0.123212	-0.779757	0.701846	0.266184	-0.644880	1.099306	0.109318				-0.508746	0.981056	-0.055227	-0.467975	0.644288	0.191161										0.355212	0.675371	0.142909
12884	107.366667	-0.920611	0.559880	-0.058611	-0.892032	0.575104	0.155249	-0.881918	0.853405	-0.069380	-0.869866	0.849862	0.145469	-0.699374	1.178841	0.026267	-0.636645	0.717095	-0.152000	-0.665312	1.157785	0.123609	-0.780019	0.701391	0.265962	-0.644732	1.098805	0.109543				-0.508745	0.980712	-0.055390	-0.468181	0.644380	0.191252										0.355171	0.675472	0.142940
12885	107.375000	-0.920321	0.559691	-0.058735	-0.892065	0.575085	0.155149	-0.882095	0.853520	-0.069554	-0.870137	0.849838	0.145305	-0.699566	1.178398	0.026801	-0.636731	0.716753	-0.151887	-0.665330	1.157171	0.124028	-0.780179	0.700911	0.265723	-0.644587	1.098288	0.109794				-0.508787	0.980255	-0.055496	-0.468286	0.644439	0.191302										0.355195	0.675409	0.142943
12886	107.383333	-0.920613	0.559726	-0.058802	-0.892090	0.575077	0.155058	-0.882010	0.853491	-0.069667	-0.870509	0.849995	0.145240	-0.699827	1.177877	0.027332	-0.636884	0.716339	-0.151827	-0.665363	1.156593	0.124515	-0.780262	0.700422	0.265460	-0.644430	1.097788	0.110055				-0.508931	0.979793	-0.055913	-0.468310	0.644483	0.191310										0.355173	0.675461	0.142965
12887	107.391667	-0.920512	0.559566	-0.058930	-0.892090	0.575071	0.154979	-0.881842	0.853478	-0.069842	-0.870394	0.849797	0.144903	-0.700119	1.177371	0.027980	-0.637115	0.715854	-0.151788	-0.665367	1.155932	0.124969	-0.780250	0.699906	0.265160	-0.644206	1.097280	0.110351				-0.509161	0.979179	-0.056176	-0.468229	0.644498	0.191252										0.355212	0.675338	0.142948
12888	107.400000	-0.920645	0.559545	-0.058974	-0.892066	0.575076	0.154913	-0.881687	0.853471	-0.069932	-0.870756	0.849941	0.144947	-0.700457	1.176859	0.028638	-0.637453	0.715361	-0.151945	-0.665364	1.155306	0.125498	-0.780176	0.699396	0.264841	-0.643978	1.096796	0.110656				-0.509477	0.978487	-0.056619	-0.468015	0.644514	0.191250										0.355164	0.675434	0.142965
12889	107.408333	-0.920720	0.559499	-0.059016	-0.891994	0.575089	0.154865	-0.881570	0.853459	-0.069991	-0.870457	0.849715	0.144635	-0.700834	1.176344	0.029343	-0.637884	0.714803	-0.152109	-0.665351	1.154710	0.126032	-0.780011	0.698890	0.264497	-0.643743	1.096339	0.111005				-0.509854	0.977654	-0.056952	-0.467790	0.644472	0.190989										0.355176	0.675369	0.142974
12890	107.416667	-0.920767	0.559442	-0.059049	-0.891891	0.575095	0.154822	-0.881460	0.853444	-0.070018	-0.870477	0.849629	0.144569	-0.701220	1.175845	0.030075	-0.638439	0.714244	-0.152524	-0.665363	1.154124	0.126589	-0.779798	0.698427	0.264149	-0.643521	1.095912	0.111356				-0.510339	0.976733	-0.057402	-0.467437	0.644437	0.190785										0.355169	0.675429	0.142978
12891	107.425000	-0.920844	0.559424	-0.059024	-0.891741	0.575108	0.154807	-0.881192	0.853378	-0.070019	-0.870448	0.849582	0.144560	-0.701637	1.175339	0.030834	-0.639068	0.713649	-0.152963	-0.665369	1.153537	0.127137	-0.779518	0.698001	0.263783	-0.643314	1.095473	0.111710				-0.510892	0.975709	-0.057717	-0.467032	0.644397	0.190553										0.355190	0.675370	0.142979
12892	107.433333	-0.921050	0.559464	-0.058984	-0.891572	0.575124	0.154815	-0.881089	0.853364	-0.069975	-0.870367	0.849483	0.144567	-0.702052	1.174815	0.031490	-0.639749	0.713029	-0.153478	-0.665396	1.152947	0.127692	-0.779179	0.697609	0.263420	-0.643110	1.095032	0.112032				-0.511607	0.974715	-0.058267	-0.466599	0.644333	0.190310										0.355220	0.675310	0.142977
12893	107.441667	-0.921114	0.559456	-0.058926	-0.891384	0.575131	0.154840	-0.881175	0.853409	-0.069873	-0.870246	0.849413	0.144642	-0.702479	1.174289	0.032203	-0.640508	0.712375	-0.154113	-0.665446	1.152315	0.128203	-0.778785	0.697266	0.263074	-0.642917	1.094581	0.112357				-0.512409	0.973654	-0.058602	-0.466130	0.644249	0.190047										0.355186	0.675400	0.143012
12894	107.450000	-0.921167	0.559466	-0.058850	-0.891179	0.575143	0.154881	-0.881112	0.853436	-0.069711	-0.870331	0.849357	0.144874	-0.702947	1.173699	0.032863	-0.641329	0.711762	-0.154792	-0.665518	1.151665	0.128708	-0.778346	0.696949	0.262744	-0.642722	1.094119	0.112622				-0.513279	0.972595	-0.058922	-0.465632	0.644134	0.189824										0.355217	0.675404	0.143017
12895	107.458333	-0.921089	0.559456	-0.058773	-0.890973	0.575154	0.154940	-0.881095	0.853456	-0.069510	-0.870000	0.849289	0.145032	-0.703371	1.173150	0.033480	-0.642239	0.711124	-0.155520	-0.665597	1.151015	0.129197	-0.777861	0.696677	0.262471	-0.642380	1.093373	0.112624				-0.514182	0.971547	-0.059248	-0.465166	0.644044	0.189546										0.355249	0.675352	0.143016
12896	107.466667	-0.921163	0.559538	-0.058678	-0.890759	0.575156	0.155006	-0.881141	0.853523	-0.069270	-0.869683	0.849240	0.145184	-0.703825	1.172578	0.034052	-0.643181	0.710474	-0.156091	-0.665678	1.150355	0.129637	-0.777344	0.696422	0.262224	-0.642117	1.092986	0.112737				-0.515159	0.970575	-0.059667	-0.464696	0.643977	0.189308										0.355287	0.675297	0.143012
12897	107.475000	-0.921153	0.559598	-0.058564	-0.890545	0.575150	0.155092	-0.880852	0.853449	-0.069030	-0.869332	0.849210	0.145431	-0.704250	1.172035	0.034648	-0.644258	0.709909	-0.156937	-0.665786	1.149717	0.130036	-0.776801	0.696210	0.262037	-0.641958	1.092524	0.112929				-0.516120	0.969556	-0.059818	-0.464171	0.643929	0.189174										0.355286	0.675345	0.143020
12898	107.483333	-0.920968	0.559563	-0.058478	-0.890324	0.575154	0.155186	-0.881045	0.853604	-0.068732	-0.869058	0.849264	0.145889	-0.704689	1.171535	0.035256	-0.645353	0.709326	-0.157632	-0.665869	1.149078	0.130378	-0.776239	0.696010	0.261891	-0.641818	1.092081	0.113068				-0.517112	0.968563	-0.060082	-0.463631	0.643891	0.189094										0.355278	0.675399	0.143036
12899	107.491667	-0.921018	0.559672	-0.058345	-0.890115	0.575137	0.155278	-0.881155	0.853687	-0.068414	-0.868624	0.849212	0.146071	-0.705057	1.171045	0.035638	-0.646497	0.708783	-0.158288	-0.666017	1.148486	0.130740	-0.775669	0.695853	0.261828	-0.641703	1.091650	0.113172				-0.518148	0.967571	-0.060405	-0.463085	0.643835	0.189103										0.355293	0.675398	0.143047
12900	107.500000	-0.920904	0.559675	-0.058247	-0.889913	0.575127	0.155379	-0.881296	0.853799	-0.068081	-0.868284	0.849199	0.146430	-0.705419	1.170554	0.036052	-0.647680	0.708248	-0.158926	-0.666158	1.147892	0.131000	-0.775087	0.695710	0.261815	-0.641604	1.091206	0.113247				-0.519183	0.966506	-0.060668	-0.462526	0.643791	0.189270										0.355311	0.675395	0.143057
12901	107.508333	-0.920907	0.559753	-0.058150	-0.889723	0.575128	0.155480	-0.881356	0.853881	-0.067705	-0.867989	0.849107	0.146806	-0.705788	1.170049	0.036417	-0.648891	0.707737	-0.159492	-0.666282	1.147258	0.131219	-0.774497	0.695601	0.261864	-0.641511	1.090761	0.113276				-0.520286	0.965450	-0.061058	-0.461995	0.643643	0.189410										0.355325	0.675395	0.143077
12902	107.516667	-0.920817	0.559796	-0.058014	-0.889537	0.575135	0.155584	-0.881424	0.853965	-0.067348	-0.867704	0.849159	0.147352	-0.706108	1.169553	0.036741	-0.650140	0.707209	-0.160037	-0.666428	1.146622	0.131434	-0.773913	0.695531	0.261962	-0.641420	1.090305	0.113284				-0.521471	0.964410	-0.061617	-0.461402	0.643525	0.189800										0.355343	0.675387	0.143091
12903	107.525000	-0.920790	0.559840	-0.057889	-0.889364	0.575146	0.155695	-0.881633	0.854082	-0.066936	-0.867238	0.849059	0.147588	-0.706449	1.169009	0.036999	-0.651441	0.706652	-0.160536	-0.666578	1.146006	0.131605	-0.773344	0.695502	0.262125	-0.641318	1.089839	0.113263				-0.522740	0.963292	-0.062030	-0.460941	0.643287	0.189978										0.355363	0.675383	0.143106
12904	107.533333	-0.920792	0.559888	-0.057756	-0.889201	0.575155	0.155803	-0.881728	0.854142	-0.066523	-0.866871	0.849046	0.147989	-0.706793	1.168473	0.037318	-0.652752	0.706053	-0.160974	-0.666728	1.145379	0.131769	-0.772786	0.695486	0.262316	-0.641219	1.089398	0.113252				-0.524074	0.962187	-0.062450	-0.460439	0.643023	0.190320										0.355377	0.675383	0.143125
12905	107.541667	-0.920802	0.559968	-0.057566	-0.888965	0.575126	0.155885	-0.881864	0.854228	-0.066132	-0.866659	0.849125	0.148577	-0.707035	1.167923	0.037549	-0.654081	0.705437	-0.161361	-0.666823	1.144770	0.131903	-0.772268	0.695499	0.262548	-0.641086	1.088985	0.113307				-0.525425	0.961112	-0.062976	-0.459949	0.642774	0.190806										0.355394	0.675385	0.143139
12906	107.550000	-0.920829	0.560012	-0.057418	-0.888745	0.575089	0.155962	-0.882028	0.854307	-0.065723	-0.866057	0.849075	0.148759	-0.707320	1.167376	0.037838	-0.655403	0.704752	-0.161710	-0.666938	1.144188	0.132079	-0.771784	0.695524	0.262801	-0.640988	1.088596	0.113358				-0.526689	0.959964	-0.063321	-0.459487	0.642498	0.191323										0.355406	0.675385	0.143148
12907	107.558333	-0.920947	0.560095	-0.057249	-0.888622	0.575095	0.156078	-0.882245	0.854415	-0.065371	-0.865774	0.849092	0.149179	-0.707599	1.166816	0.038042	-0.656700	0.704039	-0.161955	-0.667020	1.143614	0.132204	-0.771353	0.695562	0.263089	-0.640865	1.088179	0.113347				-0.527975	0.958926	-0.063654	-0.459081	0.642138	0.191781										0.355412	0.675374	0.143164
12908	107.566667	-0.921000	0.560099	-0.057105	-0.888508	0.575088	0.156196	-0.882304	0.854474	-0.065005	-0.865500	0.849131	0.149606	-0.707881	1.166291	0.038277	-0.657997	0.703269	-0.162131	-0.667086	1.143026	0.132345	-0.770968	0.695599	0.263401	-0.640729	1.087737	0.113333				-0.529240	0.957893	-0.064100	-0.458675	0.641807	0.192341										0.355429	0.675390	0.143163
12909	107.575000	-0.921026	0.560100	-0.056947	-0.888393	0.575072	0.156312	-0.882504	0.854541	-0.064677	-0.865358	0.849240	0.150136	-0.708150	1.165677	0.038465	-0.659280	0.702409	-0.162152	-0.667132	1.142380	0.132446	-0.770648	0.695641	0.263719	-0.640576	1.087224	0.113165				-0.530462	0.956823	-0.064382	-0.458301	0.641471	0.192971										0.355430	0.675374	0.143172
12910	107.583333	-0.921241	0.560173	-0.056760	-0.888309	0.575049	0.156429	-0.882691	0.854615	-0.064383	-0.864966	0.849231	0.150404	-0.708380	1.165079	0.038655	-0.660562	0.701543	-0.162093	-0.667195	1.141704	0.132504	-0.770382	0.695675	0.264066	-0.640448	1.086724	0.113109				-0.531716	0.955736	-0.064628	-0.457961	0.641183	0.193722										0.355443	0.675385	0.143169
12911	107.591667	-0.921271	0.560179	-0.056640	-0.888246	0.575007	0.156536	-0.882815	0.854621	-0.064094	-0.864722	0.849300	0.150767	-0.708615	1.164393	0.038862	-0.661875	0.700669	-0.162174	-0.667250	1.140974	0.132616	-0.770175	0.695716	0.264430	-0.640293	1.086154	0.113135				-0.532951	0.954635	-0.065007	-0.457669	0.640822	0.194385										0.355443	0.675374	0.143166
12912	107.600000	-0.921319	0.560158	-0.056512	-0.888201	0.574953	0.156635	-0.882876	0.854596	-0.063812	-0.864715	0.849389	0.151287	-0.708835	1.163684	0.039042	-0.663154	0.699766	-0.162053	-0.667257	1.140172	0.132668	-0.770020	0.695753	0.264811	-0.640097	1.085533	0.112932				-0.534178	0.953509	-0.065406	-0.457406	0.640565	0.195269										0.355433	0.675366	0.143161
12913	107.608333	-0.921410	0.560113	-0.056413	-0.888191	0.574890	0.156719	-0.883001	0.854537	-0.063564	-0.864520	0.849427	0.151524	-0.709019	1.162912	0.039201	-0.664413	0.698835	-0.161880	-0.667219	1.139338	0.132750	-0.769928	0.695799	0.265201	-0.639885	1.084860	0.112815				-0.535431	0.952314	-0.065620	-0.457242	0.640271	0.196079										0.355454	0.675397	0.143145
12914	107.616667	-0.921482	0.560071	-0.056334	-0.888202	0.574823	0.156790	-0.883125	0.854471	-0.063353	-0.864358	0.849477	0.151756	-0.709204	1.162087	0.039353	-0.665610	0.697848	-0.161470	-0.667148	1.138486	0.132782	-0.769876	0.695836	0.265591	-0.639621	1.084172	0.112682				-0.536753	0.951151	-0.065937	-0.457111	0.640043	0.197057										0.355451	0.675408	0.143136
12915	107.625000	-0.921577	0.560024	-0.056283	-0.888253	0.574739	0.156846	-0.883246	0.854433	-0.063143	-0.864305	0.849536	0.152038	-0.709322	1.161327	0.039550	-0.666851	0.696839	-0.161261	-0.667011	1.137607	0.132833	-0.769879	0.695870	0.265978	-0.639346	1.083488	0.112544				-0.538125	0.950021	-0.066356	-0.457100	0.639838	0.198015										0.355450	0.675393	0.143137
12916	107.633333	-0.921667	0.559963	-0.056240	-0.888339	0.574659	0.156887	-0.883397	0.854343	-0.062970	-0.864414	0.849597	0.152426	-0.709395	1.160576	0.039706	-0.668079	0.695815	-0.160982	-0.666846	1.136742	0.132870	-0.769918	0.695878	0.266368	-0.639099	1.082786	0.112413				-0.539403	0.948802	-0.066605	-0.457101	0.639628	0.198995										0.355461	0.675412	0.143140
12917	107.641667	-0.921798	0.559879	-0.056220	-0.888460	0.574573	0.156915	-0.883483	0.854245	-0.062855	-0.864287	0.849642	0.152538	-0.709419	1.159920	0.039856	-0.669317	0.694697	-0.160447	-0.666652	1.135958	0.132884	-0.770011	0.695867	0.266755	-0.638846	1.082120	0.112298				-0.540724	0.947534	-0.066809	-0.457250	0.639423	0.199788										0.355461	0.675416	0.143151
12918	107.650000	-0.921844	0.559758	-0.056254	-0.888618	0.574481	0.156933	-0.883559	0.854130	-0.062759	-0.864218	0.849697	0.152721	-0.709419	1.159273	0.040072	-0.670610	0.693570	-0.160021	-0.666461	1.135211	0.132916	-0.770142	0.695835	0.267121	-0.638582	1.081460	0.112209				-0.542173	0.946007	-0.066910	-0.457397	0.639229	0.200602										0.355464	0.675413	0.143171
12919	107.658333	-0.921820	0.559568	-0.056319	-0.888804	0.574380	0.156939	-0.883640	0.854021	-0.062696	-0.864487	0.849846	0.153054	-0.709391	1.158637	0.040147	-0.671926	0.692433	-0.159527	-0.666262	1.134460	0.132921	-0.770330	0.695788	0.267476	-0.638365	1.080785	0.112080				-0.543338	0.944539	-0.066957	-0.457577	0.639020	0.201376										0.355463	0.675394	0.143192
12920	107.666667	-0.921894	0.559457	-0.056349	-0.888989	0.574278	0.156933	-0.883720	0.853906	-0.062656	-0.864544	0.849806	0.153247	-0.709347	1.158044	0.040305	-0.673281	0.691217	-0.158999	-0.666066	1.133724	0.132941	-0.770542	0.695719	0.267804	-0.638166	1.080096	0.111957				-0.544404	0.942996	-0.066919	-0.457779	0.638824	0.202083										0.355495	0.675412	0.143201
12921	107.675000	-0.922066	0.559355	-0.056379	-0.889194	0.574167	0.156924	-0.883804	0.853776	-0.062624	-0.864659	0.849860	0.153357	-0.709292	1.157392	0.040387	-0.674662	0.689998	-0.158397	-0.665858	1.132956	0.132950	-0.770776	0.695625	0.268118	-0.637943	1.079402	0.111837				-0.545335	0.941386	-0.066661	-0.458007	0.638630	0.202701										0.355501	0.675417	0.143187
12922	107.683333	-0.922134	0.559174	-0.056431	-0.889404	0.574055	0.156911	-0.883850	0.853665	-0.062620	-0.864824	0.849928	0.153514	-0.709233	1.156754	0.040523	-0.676085	0.688738	-0.157758	-0.665636	1.132184	0.132954	-0.771027	0.695527	0.268420	-0.637699	1.078687	0.111699				-0.546217	0.939809	-0.066518	-0.458263	0.638437	0.203236										0.355483	0.675398	0.143172
12923	107.691667	-0.922280	0.558994	-0.056509	-0.889790	0.574061	0.156985	-0.883769	0.853502	-0.062637	-0.865136	0.850030	0.153733	-0.709168	1.156073	0.040642	-0.677570	0.687483	-0.157174	-0.665387	1.131396	0.132964	-0.771297	0.695395	0.268685	-0.637466	1.077983	0.111589				-0.547066	0.938234	-0.066471	-0.458530	0.638255	0.203714										0.355498	0.675448	0.143133
12924	107.700000	-0.922471	0.558919	-0.056520	-0.889997	0.573927	0.156958	-0.883678	0.853338	-0.062672	-0.865183	0.850066	0.153750	-0.709074	1.155435	0.040774	-0.679066	0.686193	-0.156424	-0.665144	1.130630	0.132985	-0.771580	0.695254	0.268933	-0.637184	1.077290	0.111471				-0.547887	0.936557	-0.066283	-0.458807	0.638044	0.204065										0.355500	0.675466	0.143107
12925	107.708333	-0.922647	0.558783	-0.056573	-0.890201	0.573807	0.156937	-0.883997	0.853340	-0.062741	-0.865335	0.850159	0.153844	-0.709003	1.154829	0.040898	-0.680576	0.684907	-0.155509	-0.664872	1.129938	0.132997	-0.771863	0.695097	0.269147	-0.636933	1.076632	0.111360				-0.548698	0.934871	-0.066246	-0.459085	0.637844	0.204383										0.355505	0.675476	0.143096
12926	107.716667	-0.922794	0.558618	-0.056630	-0.890404	0.573688	0.156918	-0.884006	0.853230	-0.062804	-0.865561	0.850207	0.153942	-0.708882	1.154290	0.041003	-0.682132	0.683596	-0.154605	-0.664622	1.129282	0.133004	-0.772143	0.694939	0.269337	-0.636693	1.076009	0.111248				-0.549477	0.933087	-0.066035	-0.459361	0.637655	0.204656										0.355507	0.675478	0.143102
12927	107.725000	-0.922856	0.558429	-0.056669	-0.890594	0.573572	0.156900	-0.883949	0.853081	-0.062885	-0.865814	0.850351	0.154089	-0.708749	1.153783	0.041080	-0.683718	0.682335	-0.153814	-0.664383	1.128638	0.132997	-0.772438	0.694771	0.269500	-0.636494	1.075379	0.111145				-0.550220	0.931335	-0.066076	-0.459602	0.637483	0.204939										0.355526	0.675468	0.143082
12928	107.733333	-0.922989	0.558288	-0.056700	-0.890768	0.573457	0.156878	-0.883954	0.852981	-0.062945	-0.865955	0.850352	0.154124	-0.708636	1.153261	0.041157	-0.685296	0.681065	-0.152868	-0.664177	1.128015	0.132962	-0.772735	0.694611	0.269646	-0.636325	1.074799	0.111055				-0.550989	0.929492	-0.065932	-0.459840	0.637331	0.205207										0.355506	0.675481	0.143111
12929	107.741667	-0.923126	0.558157	-0.056761	-0.890936	0.573363	0.156870	-0.883958	0.852887	-0.063012	-0.866118	0.850448	0.154200	-0.708510	1.152764	0.041200	-0.686909	0.679841	-0.152164	-0.663949	1.127400	0.132935	-0.773018	0.694458	0.269763	-0.636124	1.074223	0.110932				-0.551798	0.927674	-0.065782	-0.460146	0.637175	0.205309										0.355502	0.675479	0.143099
12930	107.750000	-0.923145	0.557980	-0.056826	-0.891088	0.573256	0.156843	-0.883963	0.852794	-0.063074	-0.866337	0.850511	0.154287	-0.708382	1.152240	0.041184	-0.688495	0.678634	-0.151274	-0.663766	1.126824	0.132891	-0.773283	0.694302	0.269860	-0.635930	1.073634	0.110802				-0.552653	0.925865	-0.065573	-0.460395	0.637074	0.205512										0.355503	0.675480	0.143098
12931	107.758333	-0.923323	0.557872	-0.056865	-0.891217	0.573175	0.156825	-0.883956	0.852715	-0.063114	-0.866437	0.850653	0.154401	-0.708253	1.151747	0.041148	-0.690050	0.677428	-0.150217	-0.663567	1.126229	0.132828	-0.773537	0.694151	0.269941	-0.635747	1.073107	0.110669				-0.553536	0.924128	-0.065302	-0.460616	0.637040	0.205819										0.355467	0.675564	0.143149
12932	107.766667	-0.923501	0.557833	-0.056884	-0.891338	0.573091	0.156805	-0.883998	0.852654	-0.063182	-0.866538	0.850681	0.154377	-0.708112	1.151287	0.041118	-0.691663	0.676258	-0.149347	-0.663386	1.125672	0.132739	-0.773772	0.693997	0.270014	-0.635564	1.072591	0.110530				-0.554382	0.922428	-0.064982	-0.460862	0.637008	0.206056										0.355528	0.675492	0.143092
12933	107.775000	-0.923569	0.557730	-0.056935	-0.891459	0.573026	0.156798	-0.883973	0.852587	-0.063207	-0.866772	0.850816	0.154548	-0.707957	1.150911	0.041086	-0.693271	0.675123	-0.148472	-0.663194	1.125218	0.132651	-0.773975	0.693855	0.270069	-0.635400	1.072124	0.110398				-0.555186	0.920765	-0.064533	-0.461070	0.636973	0.206345										0.355499	0.675579	0.143144
12934	107.783333	-0.923653	0.557653	-0.056961	-0.891577	0.572965	0.156791	-0.883936	0.852529	-0.063229	-0.866925	0.850861	0.154618	-0.707789	1.150598	0.041060	-0.694893	0.674040	-0.147638	-0.663003	1.124808	0.132593	-0.774158	0.693726	0.270118	-0.635257	1.071729	0.110278				-0.555967	0.919153	-0.063922	-0.461256	0.636932	0.206673										0.355472	0.675666	0.143186
12935	107.791667	-0.923677	0.557539	-0.057016	-0.891691	0.572911	0.156783	-0.883565	0.852336	-0.063248	-0.866901	0.850983	0.154600	-0.707671	1.150336	0.041065	-0.696521	0.673006	-0.146924	-0.662809	1.124522	0.132548	-0.774310	0.693635	0.270170	-0.635108	1.071415	0.110191				-0.556824	0.917518	-0.063422	-0.461400	0.636892	0.207036										0.355496	0.675675	0.143176
12936	107.800000	-0.923769	0.557493	-0.057032	-0.891798	0.572866	0.156785	-0.883822	0.852408	-0.063262	-0.867095	0.851050	0.154709	-0.707514	1.150167	0.041082	-0.698091	0.672007	-0.146286	-0.662596	1.124299	0.132519	-0.774438	0.693560	0.270220	-0.634974	1.071155	0.110117				-0.557677	0.915929	-0.062779	-0.461517	0.636803	0.207355										0.355524	0.675680	0.143165
12937	107.808333	-0.923784	0.557398	-0.057069	-0.891900	0.572822	0.156790	-0.883686	0.852371	-0.063282	-0.867157	0.851152	0.154795	-0.707360	1.150066	0.041112	-0.699583	0.671094	-0.145568	-0.662393	1.124154	0.132494	-0.774538	0.693494	0.270272	-0.634833	1.070943	0.110047				-0.558595	0.914396	-0.062209	-0.461585	0.636739	0.207734										0.355559	0.675696	0.143165
12938	107.816667	-0.923796	0.557313	-0.057091	-0.891985	0.572779	0.156797	-0.883486	0.852289	-0.063319	-0.867285	0.851353	0.155056	-0.707208	1.150010	0.041142	-0.701022	0.670232	-0.144926	-0.662147	1.124010	0.132469	-0.774614	0.693441	0.270328	-0.634692	1.070768	0.109987				-0.559522	0.912856	-0.061429	-0.461614	0.636673	0.208097										0.355625	0.675711	0.143173
12939	107.825000	-0.923878	0.557269	-0.057087	-0.892055	0.572755	0.156815	-0.883407	0.852268	-0.063345	-0.867130	0.851430	0.154959	-0.707056	1.149983	0.041189	-0.702356	0.669470	-0.144471	-0.661906	1.123939	0.132443	-0.774648	0.693409	0.270417	-0.634552	1.070636	0.109922				-0.560479	0.911453	-0.060733	-0.461605	0.636613	0.208447										0.355672	0.675725	0.143141
12940	107.833333	-0.923911	0.557205	-0.057086	-0.892111	0.572735	0.156839	-0.883235	0.852233	-0.063389	-0.867131	0.851481	0.155021	-0.706887	1.149967	0.041205	-0.703626	0.668743	-0.144074	-0.661646	1.123894	0.132408	-0.774657	0.693379	0.270497	-0.634414	1.070534	0.109859				-0.561433	0.910078	-0.059788	-0.461572	0.636554	0.208750										0.355677	0.675731	0.143099
12941	107.841667	-0.924001	0.557162	-0.057054	-0.892144	0.572718	0.156873	-0.883113	0.852208	-0.063420	-0.867179	0.851585	0.155183	-0.706740	1.149978	0.041222	-0.704766	0.668132	-0.143805	-0.661397	1.123914	0.132377	-0.774621	0.693374	0.270594	-0.634284	1.070465	0.109804				-0.562411	0.908841	-0.058761	-0.461519	0.636494	0.208948										0.355694	0.675749	0.143075
12942	107.850000	-0.924077	0.557109	-0.056995	-0.892160	0.572703	0.156910	-0.882926	0.852165	-0.063446	-0.867237	0.851674	0.155253	-0.706596	1.150015	0.041247	-0.705783	0.667592	-0.143579	-0.661158	1.123921	0.132339	-0.774565	0.693381	0.270707	-0.634154	1.070417	0.109760				-0.563382	0.907645	-0.057505	-0.461447	0.636429	0.209080										0.355718	0.675764	0.143057
12943	107.858333	-0.924082	0.557082	-0.056956	-0.892168	0.572699	0.156965	-0.882850	0.852161	-0.063450	-0.867146	0.851774	0.155345	-0.706492	1.149993	0.041256	-0.706656	0.667093	-0.143539	-0.660908	1.123929	0.132303	-0.774471	0.693410	0.270836	-0.634018	1.070376	0.109700				-0.564376	0.906647	-0.056376	-0.461354	0.636371	0.209140										0.355731	0.675768	0.143049
12944	107.866667	-0.924164	0.557038	-0.056887	-0.892162	0.572686	0.157016	-0.882707	0.852129	-0.063438	-0.867152	0.851846	0.155481	-0.706371	1.149995	0.041261	-0.707365	0.666678	-0.143572	-0.660687	1.123930	0.132255	-0.774364	0.693450	0.270987	-0.633882	1.070343	0.109646				-0.565352	0.905790	-0.055212	-0.461249	0.636319	0.209150										0.355736	0.675772	0.143048
12945	107.875000	-0.924269	0.557008	-0.056831	-0.892144	0.572694	0.157089	-0.882600	0.852122	-0.063413	-0.867029	0.851959	0.155617	-0.706295	1.149969	0.041273	-0.707937	0.666291	-0.143678	-0.660479	1.123924	0.132188	-0.774228	0.693503	0.271156	-0.633746	1.070304	0.109676				-0.566327	0.905066	-0.053858	-0.461032	0.636261	0.209039										0.355748	0.675778	0.143057
12946	107.883333	-0.924250	0.556981	-0.056755	-0.892123	0.572694	0.157151	-0.882489	0.852114	-0.063387	-0.866980	0.851997	0.155765	-0.706222	1.149944	0.041287	-0.708235	0.665999	-0.143742	-0.660284	1.123927	0.132143	-0.774068	0.693573	0.271355	-0.633612	1.070278	0.109617				-0.567250	0.904493	-0.052462	-0.460926	0.636208	0.208957										0.355757	0.675790	0.143051
12947	107.891667	-0.924293	0.556972	-0.056712	-0.892102	0.572688	0.157217	-0.882387	0.852098	-0.063349	-0.866808	0.852070	0.155900	-0.706172	1.149929	0.041309	-0.708285	0.665758	-0.143838	-0.660094	1.123950	0.132101	-0.773873	0.693641	0.271557	-0.633483	1.070263	0.109561				-0.568073	0.904134	-0.050982	-0.460828	0.636149	0.208832										0.355738	0.675769	0.143057
12948	107.900000	-0.924331	0.556951	-0.056671	-0.892086	0.572678	0.157272	-0.882291	0.852086	-0.063321	-0.866624	0.852130	0.156046	-0.706120	1.149935	0.041340	-0.708182	0.665542	-0.143908	-0.659895	1.123985	0.132065	-0.773663	0.693718	0.271774	-0.633356	1.070270	0.109501				-0.568815	0.903944	-0.049610	-0.460719	0.636093	0.208670										0.355725	0.675765	0.143060
12949	107.908333	-0.924352	0.556941	-0.056665	-0.892066	0.572681	0.157319	-0.882208	0.852086	-0.063308	-0.866574	0.852195	0.156294	-0.706079	1.149980	0.041376	-0.707779	0.665459	-0.143984	-0.659674	1.124067	0.132061	-0.773435	0.693794	0.271987	-0.633235	1.070319	0.109488				-0.569443	0.903880	-0.048233	-0.460588	0.636052	0.208455										0.355715	0.675762	0.143058
12950	107.916667	-0.924359	0.556937	-0.056667	-0.892027	0.572670	0.157358	-0.882068	0.852050	-0.063291	-0.866317	0.852207	0.156347	-0.706036	1.150056	0.041415	-0.707385	0.665406	-0.144271	-0.659491	1.124177	0.132036	-0.773197	0.693880	0.272206	-0.633135	1.070399	0.109449				-0.569964	0.903877	-0.046983	-0.460437	0.636034	0.208200										0.355706	0.675754	0.143056
12951	107.925000	-0.924348	0.556935	-0.056686	-0.891989	0.572668	0.157394	-0.882066	0.852068	-0.063276	-0.866213	0.852253	0.156586	-0.705999	1.150163	0.041447	-0.706795	0.665444	-0.144535	-0.659314	1.124356	0.131981	-0.772944	0.693957	0.272421	-0.633060	1.070503	0.109425				-0.570394	0.903936	-0.045817	-0.460275	0.635998	0.207851										0.355695	0.675750	0.143053
12952	107.933333	-0.924321	0.556941	-0.056712	-0.891940	0.572664	0.157440	-0.881926	0.852060	-0.063261	-0.866476	0.852448	0.157024	-0.705962	1.150283	0.041464	-0.706104	0.665549	-0.144810	-0.659161	1.124516	0.131959	-0.772674	0.694024	0.272627	-0.633012	1.070621	0.109402				-0.570751	0.904001	-0.044599	-0.460099	0.636004	0.207565										0.355692	0.675748	0.143052
12953	107.941667	-0.924291	0.556950	-0.056745	-0.891865	0.572651	0.157480	-0.881875	0.852037	-0.063210	-0.865843	0.852270	0.156881	-0.705925	1.150398	0.041406	-0.705342	0.665676	-0.145041	-0.659067	1.124662	0.131886	-0.772389	0.694082	0.272824	-0.632980	1.070720	0.109372				-0.571107	0.904159	-0.043656	-0.459907	0.636029	0.207293										0.355697	0.675750	0.143056
12954	107.950000	-0.924263	0.556952	-0.056780	-0.891781	0.572643	0.157514	-0.881776	0.852071	-0.063170	-0.866030	0.852477	0.157318	-0.705949	1.150439	0.041403	-0.704403	0.665890	-0.145122	-0.658997	1.124774	0.131818	-0.772084	0.694134	0.273019	-0.632953	1.070795	0.109317				-0.571434	0.904364	-0.042949	-0.459702	0.636067	0.207024										0.355716	0.675757	0.143050
12955	107.958333	-0.924290	0.557010	-0.056806	-0.891699	0.572633	0.157551	-0.881531	0.852032	-0.063124	-0.865774	0.852426	0.157547	-0.705958	1.150434	0.041330	-0.703686	0.666051	-0.145496	-0.658958	1.124833	0.131742	-0.771765	0.694178	0.273200	-0.632930	1.070836	0.109262				-0.571759	0.904536	-0.042074	-0.459472	0.636137	0.206797										0.355738	0.675780	0.143025
12956	107.966667	-0.924207	0.557000	-0.056825	-0.891625	0.572642	0.157587	-0.881462	0.852089	-0.063099	-0.865784	0.852542	0.157820	-0.706004	1.150391	0.041266	-0.702846	0.666273	-0.145581	-0.658934	1.124867	0.131665	-0.771433	0.694211	0.273372	-0.632905	1.070861	0.109202				-0.572079	0.904794	-0.041364	-0.459238	0.636183	0.206517										0.355740	0.675778	0.143001
12957	107.975000	-0.924173	0.557050	-0.056851	-0.891560	0.572650	0.157618	-0.881352	0.852124	-0.063081	-0.865543	0.852516	0.157884	-0.706078	1.150297	0.041226	-0.702137	0.666501	-0.145919	-0.658907	1.124887	0.131607	-0.771097	0.694227	0.273525	-0.632856	1.070884	0.109157				-0.572413	0.905091	-0.040615	-0.458990	0.636244	0.206308										0.355753	0.675805	0.142954
12958	107.983333	-0.924308	0.557152	-0.056859	-0.891496	0.572661	0.157644	-0.881237	0.852175	-0.063091	-0.865217	0.852494	0.157958	-0.706148	1.150227	0.041193	-0.701483	0.666700	-0.146146	-0.658881	1.124915	0.131556	-0.770756	0.694239	0.273659	-0.632803	1.070923	0.109132				-0.572762	0.905340	-0.039867	-0.458763	0.636268	0.206056										0.355755	0.675816	0.142910
12959	107.991667	-0.924088	0.557130	-0.056905	-0.891443	0.572680	0.157666	-0.881271	0.852294	-0.063134	-0.865079	0.852489	0.158069	-0.706218	1.150190	0.041196	-0.700858	0.666934	-0.146372	-0.658844	1.124970	0.131533	-0.770428	0.694253	0.273773	-0.632742	1.070977	0.109112				-0.573138	0.905509	-0.039102	-0.458533	0.636313	0.205847										0.355744	0.675809	0.142892
12960	108.000000	-0.924085	0.557145	-0.056914	-0.891376	0.572706	0.157689	-0.881061	0.852321	-0.063184	-0.864888	0.852521	0.158143	-0.706290	1.150176	0.041227	-0.700302	0.667143	-0.146599	-0.658799	1.125036	0.131524	-0.770102	0.694266	0.273864	-0.632688	1.071050	0.109107				-0.573513	0.905653	-0.038235	-0.458298	0.636353	0.205639										0.355736	0.675802	0.142886
12961	108.008333	-0.924028	0.557169	-0.056961	-0.891300	0.572737	0.157700	-0.880953	0.852409	-0.063242	-0.864680	0.852526	0.158221	-0.706371	1.150208	0.041284	-0.699802	0.667351	-0.146818	-0.658736	1.125121	0.131536	-0.769774	0.694284	0.273918	-0.632646	1.071151	0.109103				-0.573932	0.905683	-0.037604	-0.458055	0.636415	0.205473										0.355729	0.675805	0.142895
12962	108.016667	-0.923956	0.557217	-0.057001	-0.891217	0.572776	0.157715	-0.880746	0.852476	-0.063292	-0.864467	0.852540	0.158295	-0.706460	1.150271	0.041365	-0.699356	0.667542	-0.147043	-0.658698	1.125223	0.131550	-0.769464	0.694301	0.273949	-0.632613	1.071264	0.109106				-0.574277	0.905649	-0.036521	-0.457821	0.636428	0.205250										0.355709	0.675791	0.142916
12963	108.025000	-0.923963	0.557254	-0.057003	-0.891136	0.572826	0.157730	-0.880506	0.852505	-0.063321	-0.864292	0.852571	0.158424	-0.706557	1.150370	0.041519	-0.698962	0.667715	-0.147254	-0.658624	1.125356	0.131626	-0.769173	0.694319	0.273953	-0.632581	1.071385	0.109123				-0.574882	0.905515	-0.035767	-0.457599	0.636452	0.205084										0.355679	0.675763	0.142953
12964	108.033333	-0.923897	0.557289	-0.057036	-0.891054	0.572885	0.157752	-0.880255	0.852529	-0.063349	-0.863835	0.852553	0.158355	-0.706666	1.150494	0.041685	-0.698610	0.667858	-0.147473	-0.658564	1.125489	0.131700	-0.768891	0.694347	0.273954	-0.632531	1.071521	0.109139				-0.575535	0.905300	-0.034816	-0.457365	0.636487	0.204933										0.355663	0.675747	0.142981
12965	108.041667	-0.923947	0.557388	-0.057027	-0.890962	0.572934	0.157772	-0.880147	0.852647	-0.063419	-0.863672	0.852589	0.158446	-0.706741	1.150602	0.041836	-0.698275	0.667981	-0.147750	-0.658496	1.125595	0.131765	-0.768629	0.694387	0.273936	-0.632479	1.071642	0.109175				-0.576093	0.905129	-0.033773	-0.457157	0.636507	0.204804										0.355643	0.675741	0.142995
12966	108.050000	-0.923916	0.557437	-0.057042	-0.890870	0.572983	0.157785	-0.880003	0.852728	-0.063472	-0.863299	0.852585	0.158536	-0.706812	1.150716	0.042001	-0.697959	0.668085	-0.148025	-0.658411	1.125695	0.131846	-0.768384	0.694434	0.273904	-0.632424	1.071752	0.109208				-0.576602	0.904962	-0.032888	-0.456982	0.636487	0.204558										0.355630	0.675748	0.142992
12967	108.058333	-0.923798	0.557431	-0.057083	-0.890784	0.573040	0.157796	-0.879826	0.852791	-0.063543	-0.863176	0.852618	0.158529	-0.706863	1.150812	0.042187	-0.697673	0.668184	-0.148239	-0.658292	1.125781	0.131938	-0.768151	0.694494	0.273871	-0.632347	1.071864	0.109264				-0.577055	0.904764	-0.031956	-0.456791	0.636484	0.204443										0.355618	0.675749	0.142986
12968	108.066667	-0.923751	0.557472	-0.057100	-0.890692	0.573094	0.157811	-0.879662	0.852848	-0.063620	-0.862820	0.852519	0.158477	-0.706908	1.150902	0.042371	-0.697376	0.668226	-0.148311	-0.658164	1.125876	0.132035	-0.767928	0.694560	0.273835	-0.632256	1.071968	0.109312				-0.577488	0.904509	-0.030837	-0.456603	0.636485	0.204336										0.355589	0.675728	0.142986
12969	108.075000	-0.923771	0.557566	-0.057088	-0.890593	0.573140	0.157825	-0.879501	0.852878	-0.063678	-0.862961	0.852790	0.158836	-0.706949	1.150996	0.042613	-0.697106	0.668319	-0.148536	-0.658013	1.126028	0.132169	-0.767712	0.694625	0.273785	-0.632157	1.072081	0.109388				-0.577773	0.904361	-0.030064	-0.456432	0.636461	0.204229										0.355566	0.675728	0.142977
12970	108.083333	-0.923716	0.557609	-0.057100	-0.890489	0.573180	0.157840	-0.879354	0.852903	-0.063736	-0.862798	0.852772	0.158872	-0.706977	1.151071	0.042802	-0.696860	0.668404	-0.148746	-0.657861	1.126154	0.132272	-0.767515	0.694691	0.273742	-0.632048	1.072199	0.109474				-0.578000	0.904219	-0.029299	-0.456263	0.636439	0.204127										0.355541	0.675726	0.142975
12971	108.091667	-0.923663	0.557659	-0.057099	-0.890391	0.573225	0.157861	-0.879222	0.852930	-0.063792	-0.862347	0.852794	0.158769	-0.706971	1.151169	0.042941	-0.696599	0.668454	-0.148759	-0.657705	1.126268	0.132379	-0.767337	0.694762	0.273703	-0.631941	1.072317	0.109574				-0.578185	0.904037	-0.028394	-0.456097	0.636423	0.204036										0.355529	0.675734	0.142967
12972	108.100000	-0.923602	0.557688	-0.057109	-0.890296	0.573261	0.157875	-0.879098	0.852959	-0.063841	-0.862341	0.852840	0.158887	-0.706964	1.151274	0.043110	-0.696372	0.668527	-0.148824	-0.657564	1.126395	0.132446	-0.767169	0.694824	0.273671	-0.631837	1.072453	0.109664				-0.578323	0.903927	-0.027703	-0.455949	0.636418	0.203964										0.355495	0.675718	0.142979
12973	108.108333	-0.923539	0.557732	-0.057121	-0.890220	0.573296	0.157892	-0.878945	0.852987	-0.063888	-0.861736	0.852558	0.158617	-0.706943	1.151364	0.043242	-0.696148	0.668555	-0.148842	-0.657430	1.126583	0.132536	-0.767014	0.694882	0.273656	-0.631809	1.072712	0.109864				-0.578389	0.903908	-0.027262	-0.455828	0.636400	0.203917										0.355479	0.675713	0.142981
12974	108.116667	-0.923483	0.557767	-0.057137	-0.890153	0.573331	0.157902	-0.878793	0.853022	-0.063941	-0.861876	0.852805	0.158975	-0.706915	1.151456	0.043341	-0.695967	0.668637	-0.148933	-0.657300	1.126759	0.132607	-0.766873	0.694932	0.273651	-0.631775	1.072965	0.110060				-0.578457	0.903869	-0.026715	-0.455713	0.636377	0.203898										0.355472	0.675722	0.142974
12975	108.125000	-0.923368	0.557768	-0.057161	-0.890106	0.573359	0.157911	-0.878688	0.853060	-0.063975	-0.861547	0.852724	0.158781	-0.706885	1.151572	0.043476	-0.695753	0.668643	-0.148767	-0.657168	1.126918	0.132665	-0.766747	0.694982	0.273672	-0.631725	1.073100	0.110133				-0.578504	0.903872	-0.026145	-0.455627	0.636345	0.203915										0.355456	0.675705	0.142983
12976	108.133333	-0.923261	0.557743	-0.057213	-0.890078	0.573386	0.157915	-0.878564	0.853110	-0.064024	-0.861723	0.852956	0.159056	-0.706849	1.151663	0.043510	-0.695573	0.668648	-0.148686	-0.657058	1.127060	0.132681	-0.766641	0.695028	0.273707	-0.631668	1.073227	0.110198				-0.578523	0.903928	-0.025669	-0.455557	0.636311	0.203973										0.355456	0.675695	0.142974
12977	108.141667	-0.923223	0.557768	-0.057240	-0.890053	0.573408	0.157918	-0.878283	0.853077	-0.064077	-0.861505	0.852947	0.159057	-0.706810	1.151743	0.043536	-0.695390	0.668628	-0.148583	-0.656969	1.127230	0.132691	-0.766563	0.695077	0.273755	-0.631621	1.073347	0.110253				-0.578506	0.904043	-0.025303	-0.455507	0.636266	0.204075										0.355447	0.675695	0.142971
12978	108.150000	-0.923180	0.557785	-0.057270	-0.890040	0.573416	0.157915	-0.878197	0.853105	-0.064095	-0.861313	0.852972	0.159086	-0.706767	1.151828	0.043520	-0.695202	0.668594	-0.148582	-0.656906	1.127427	0.132716	-0.766505	0.695127	0.273818	-0.631599	1.073467	0.110302				-0.578540	0.904172	-0.025125	-0.455470	0.636254	0.204294										0.355442	0.675694	0.142965
12979	108.158333	-0.923136	0.557804	-0.057314	-0.890041	0.573428	0.157919	-0.878112	0.853138	-0.064142	-0.861115	0.852981	0.159108	-0.706724	1.151900	0.043437	-0.694986	0.668514	-0.148399	-0.656884	1.127573	0.132688	-0.766468	0.695188	0.273895	-0.631597	1.073575	0.110335				-0.578553	0.904328	-0.025037	-0.455448	0.636205	0.204496										0.355434	0.675686	0.142958
12980	108.166667	-0.923095	0.557823	-0.057357	-0.890051	0.573434	0.157921	-0.878024	0.853168	-0.064180	-0.860987	0.853021	0.159175	-0.706679	1.151952	0.043351	-0.694782	0.668437	-0.148323	-0.656856	1.127690	0.132667	-0.766444	0.695253	0.273978	-0.631616	1.073665	0.110367				-0.578552	0.904500	-0.025006	-0.455426	0.636163	0.204746										0.355420	0.675681	0.142958
12981	108.175000	-0.923083	0.557837	-0.057386	-0.890073	0.573439	0.157932	-0.877932	0.853173	-0.064195	-0.860931	0.853127	0.159295	-0.706652	1.151975	0.043281	-0.694568	0.668341	-0.148197	-0.656878	1.127778	0.132624	-0.766439	0.695341	0.274080	-0.631639	1.073716	0.110382				-0.578517	0.904645	-0.024945	-0.455424	0.636101	0.205024										0.355409	0.675687	0.142950
12982	108.183333	-0.923066	0.557871	-0.057392	-0.890113	0.573452	0.157941	-0.877853	0.853191	-0.064262	-0.860910	0.853216	0.159426	-0.706638	1.151981	0.043207	-0.694356	0.668238	-0.148093	-0.656908	1.127818	0.132585	-0.766445	0.695434	0.274195	-0.631657	1.073742	0.110397				-0.578412	0.904796	-0.024813	-0.455436	0.636002	0.205256										0.355384	0.675679	0.142951
12983	108.191667	-0.923068	0.557856	-0.057450	-0.890157	0.573457	0.157955	-0.877852	0.853262	-0.064276	-0.860785	0.853285	0.159496	-0.706630	1.151913	0.043124	-0.694151	0.668086	-0.147862	-0.656946	1.127825	0.132549	-0.766497	0.695528	0.274345	-0.631676	1.073745	0.110395				-0.578320	0.904936	-0.024917	-0.455449	0.635937	0.205586										0.355372	0.675675	0.142947
12984	108.200000	-0.923087	0.557878	-0.057462	-0.890210	0.573461	0.157974	-0.877850	0.853333	-0.064287	-0.860675	0.853358	0.159650	-0.706638	1.151839	0.043075	-0.693977	0.668028	-0.147915	-0.656982	1.127810	0.132515	-0.766490	0.695671	0.274474	-0.631684	1.073712	0.110400				-0.578209	0.905051	-0.025062	-0.455473	0.635867	0.205920										0.355356	0.675670	0.142947
12985	108.208333	-0.923120	0.557875	-0.057473	-0.890187	0.573448	0.157960	-0.877785	0.853344	-0.064338	-0.860554	0.853428	0.159662	-0.706657	1.151739	0.043042	-0.693824	0.667922	-0.147855	-0.657018	1.127754	0.132499	-0.766527	0.695811	0.274629	-0.631691	1.073664	0.110410				-0.578033	0.905138	-0.025179	-0.455516	0.635804	0.206242										0.355338	0.675667	0.142948
12986	108.216667	-0.923157	0.557865	-0.057484	-0.890326	0.573464	0.158007	-0.877698	0.853374	-0.064401	-0.860439	0.853505	0.159679	-0.706683	1.151627	0.043024	-0.693700	0.667805	-0.147804	-0.657059	1.127677	0.132502	-0.766563	0.695960	0.274792	-0.631700	1.073597	0.110419				-0.577780	0.905204	-0.025306	-0.455568	0.635753	0.206555										0.355318	0.675658	0.142950
12987	108.225000	-0.923244	0.557918	-0.057506	-0.890378	0.573456	0.158023	-0.877650	0.853367	-0.064438	-0.860444	0.853611	0.159856	-0.706720	1.151506	0.043025	-0.693609	0.667698	-0.147752	-0.657098	1.127587	0.132516	-0.766596	0.696105	0.274941	-0.631716	1.073514	0.110443				-0.577433	0.905268	-0.025375	-0.455621	0.635757	0.207032										0.355304	0.675647	0.142955
12988	108.233333	-0.923166	0.557845	-0.057536	-0.890428	0.573448	0.158048	-0.877561	0.853396	-0.064491	-0.860083	0.853477	0.159712	-0.706775	1.151370	0.043041	-0.693552	0.667594	-0.147706	-0.657136	1.127495	0.132543	-0.766627	0.696247	0.275093	-0.631725	1.073437	0.110471				-0.577103	0.905325	-0.025569	-0.455706	0.635700	0.207302										0.355380	0.675492	0.142866
12989	108.241667	-0.923206	0.557832	-0.057536	-0.890465	0.573437	0.158065	-0.877497	0.853409	-0.064543	-0.859855	0.853522	0.159625	-0.706831	1.151258	0.043058	-0.693517	0.667489	-0.147670	-0.657159	1.127392	0.132590	-0.766683	0.696371	0.275263	-0.631730	1.073345	0.110500				-0.576781	0.905315	-0.025545	-0.455748	0.635669	0.207594										0.355322	0.675568	0.142909
12990	108.250000	-0.923209	0.557824	-0.057555	-0.890503	0.573434	0.158090	-0.877440	0.853422	-0.064605	-0.859755	0.853591	0.159651	-0.706913	1.151132	0.043169	-0.693515	0.667369	-0.147637	-0.657190	1.127251	0.132614	-0.766677	0.696536	0.275420	-0.631745	1.073261	0.110536				-0.576428	0.905361	-0.025703	-0.455863	0.635590	0.207653										0.355357	0.675501	0.142861
12991	108.258333	-0.923340	0.557895	-0.057537	-0.890526	0.573431	0.158112	-0.877374	0.853454	-0.064657	-0.859956	0.853788	0.159882	-0.706986	1.151043	0.043254	-0.693532	0.667280	-0.147602	-0.657215	1.127154	0.132676	-0.766717	0.696646	0.275587	-0.631761	1.073181	0.110572				-0.576101	0.905394	-0.025850	-0.455898	0.635545	0.207915										0.355337	0.675481	0.142867
12992	108.266667	-0.923347	0.557898	-0.057552	-0.890547	0.573429	0.158131	-0.877316	0.853480	-0.064709	-0.859943	0.853894	0.159964	-0.707062	1.150956	0.043352	-0.693564	0.667195	-0.147572	-0.657247	1.127067	0.132738	-0.766747	0.696740	0.275745	-0.631774	1.073101	0.110616				-0.575787	0.905419	-0.025986	-0.455946	0.635503	0.208101										0.355228	0.675615	0.142954
12993	108.275000	-0.923401	0.557883	-0.057535	-0.890572	0.573434	0.158152	-0.877224	0.853492	-0.064769	-0.859906	0.853957	0.159925	-0.707152	1.150881	0.043503	-0.693599	0.667104	-0.147490	-0.657272	1.126991	0.132809	-0.766747	0.696847	0.275881	-0.631785	1.073042	0.110668				-0.575464	0.905446	-0.026143	-0.455982	0.635431	0.208166										0.355270	0.675550	0.142895
12994	108.283333	-0.923362	0.557863	-0.057561	-0.890588	0.573433	0.158169	-0.877189	0.853518	-0.064833	-0.859747	0.853972	0.159886	-0.707236	1.150802	0.043606	-0.693664	0.667035	-0.147528	-0.657289	1.126928	0.132889	-0.766742	0.696933	0.276005	-0.631788	1.072995	0.110722				-0.575168	0.905450	-0.026279	-0.456000	0.635373	0.208198										0.355298	0.675469	0.142837
12995	108.291667	-0.923346	0.557868	-0.057592	-0.890607	0.573433	0.158183	-0.877017	0.853480	-0.064901	-0.859695	0.853947	0.159942	-0.707329	1.150726	0.043719	-0.693733	0.666972	-0.147524	-0.657300	1.126900	0.132986	-0.766728	0.697005	0.276106	-0.631792	1.072961	0.110794				-0.574891	0.905459	-0.026429	-0.455999	0.635345	0.208230										0.355203	0.675609	0.142917
12996	108.300000	-0.923335	0.557862	-0.057609	-0.890616	0.573429	0.158199	-0.876878	0.853424	-0.064932	-0.859660	0.854028	0.159918	-0.707412	1.150690	0.043839	-0.693797	0.666913	-0.147519	-0.657313	1.126904	0.133091	-0.766715	0.697067	0.276198	-0.631795	1.072956	0.110877				-0.574626	0.905461	-0.026583	-0.455989	0.635331	0.208251										0.355285	0.675461	0.142804
12997	108.308333	-0.923353	0.557840	-0.057630	-0.890625	0.573429	0.158219	-0.876817	0.853449	-0.065006	-0.859572	0.853989	0.159922	-0.707521	1.150652	0.043936	-0.693857	0.666860	-0.147459	-0.657305	1.126957	0.133166	-0.766640	0.697149	0.276243	-0.631796	1.072985	0.110959				-0.574359	0.905469	-0.026738	-0.455963	0.635323	0.208271										0.355284	0.675475	0.142770
12998	108.316667	-0.923314	0.557842	-0.057662	-0.890634	0.573424	0.158237	-0.876763	0.853448	-0.065050	-0.859376	0.853930	0.159800	-0.707624	1.150643	0.044086	-0.693916	0.666832	-0.147407	-0.657291	1.127033	0.133250	-0.766662	0.697139	0.276319	-0.631803	1.073032	0.111045				-0.574076	0.905494	-0.026892	-0.455921	0.635342	0.208294										0.355272	0.675471	0.142741
12999	108.325000	-0.923225	0.557804	-0.057694	-0.890660	0.573430	0.158254	-0.876799	0.853505	-0.065093	-0.859450	0.853958	0.159961	-0.707697	1.150705	0.044241	-0.693990	0.666838	-0.147511	-0.657277	1.127044	0.133353	-0.766625	0.697152	0.276351	-0.631810	1.073110	0.111134				-0.573765	0.905520	-0.027030	-0.455872	0.635390	0.208312										0.355252	0.675463	0.142723
13000	108.333333	-0.923137	0.557780	-0.057717	-0.890701	0.573441	0.158273	-0.876841	0.853563	-0.065173	-0.859535	0.854119	0.160011	-0.707790	1.150767	0.044418	-0.694044	0.666826	-0.147545	-0.657262	1.127179	0.133445	-0.766580	0.697158	0.276369	-0.631818	1.073208	0.111236				-0.573456	0.905560	-0.027171	-0.455821	0.635456	0.208325										0.355241	0.675482	0.142694
13001	108.341667	-0.923094	0.557809	-0.057742	-0.890780	0.573457	0.158295	-0.876793	0.853619	-0.065215	-0.859302	0.854008	0.159859	-0.707921	1.150833	0.044585	-0.694064	0.666866	-0.147467	-0.657240	1.127382	0.133657	-0.766505	0.697177	0.276358	-0.631836	1.073348	0.111348				-0.573161	0.905590	-0.027303	-0.455770	0.635552	0.208323										0.355224	0.675474	0.142684
13002	108.350000	-0.923032	0.557833	-0.057777	-0.890891	0.573478	0.158317	-0.876722	0.853674	-0.065267	-0.859291	0.854038	0.159859	-0.708020	1.150940	0.044727	-0.694104	0.666893	-0.147531	-0.657211	1.127617	0.133869	-0.766487	0.697149	0.276356	-0.631849	1.073504	0.111481				-0.572870	0.905618	-0.027440	-0.455724	0.635662	0.208305										0.355201	0.675477	0.142671
13003	108.358333	-0.922951	0.557867	-0.057822	-0.891051	0.573506	0.158327	-0.876640	0.853739	-0.065351	-0.859292	0.854084	0.159844	-0.708135	1.151018	0.044874	-0.694127	0.666919	-0.147548	-0.657178	1.127865	0.133995	-0.766433	0.697128	0.276321	-0.631837	1.073706	0.111641				-0.572584	0.905641	-0.027569	-0.455679	0.635802	0.208270										0.355170	0.675456	0.142667
13004	108.366667	-0.922834	0.557896	-0.057882	-0.891245	0.573524	0.158326	-0.876532	0.853797	-0.065466	-0.859318	0.854143	0.159809	-0.708291	1.151100	0.045144	-0.694151	0.666942	-0.147565	-0.657120	1.128142	0.134134	-0.766383	0.697098	0.276274	-0.631803	1.073940	0.111826				-0.572305	0.905670	-0.027684	-0.455627	0.635964	0.208217										0.355148	0.675460	0.142665
13005	108.375000	-0.922838	0.557987	-0.057999	-0.891493	0.573544	0.158295	-0.876399	0.853849	-0.065618	-0.859366	0.854211	0.159743	-0.708421	1.151162	0.045341	-0.694137	0.666973	-0.147569	-0.657020	1.128422	0.134284	-0.766332	0.697052	0.276210	-0.631728	1.074191	0.112040				-0.572016	0.905695	-0.027793	-0.455583	0.636145	0.208143										0.355131	0.675450	0.142665
13006	108.383333	-0.922532	0.557977	-0.058143	-0.891771	0.573563	0.158225	-0.876237	0.853905	-0.065818	-0.859446	0.854293	0.159648	-0.708538	1.151241	0.045540	-0.694110	0.667011	-0.147568	-0.656908	1.128728	0.134439	-0.766286	0.697006	0.276127	-0.631640	1.074467	0.112266				-0.571711	0.905738	-0.027896	-0.455539	0.636349	0.208040										0.355118	0.675444	0.142667
13007	108.391667	-0.922350	0.558002	-0.058326	-0.892081	0.573590	0.158111	-0.875949	0.853896	-0.066069	-0.859719	0.854475	0.159668	-0.708672	1.151299	0.045811	-0.694045	0.667048	-0.147551	-0.656795	1.129082	0.134591	-0.766245	0.696947	0.276031	-0.631530	1.074765	0.112502				-0.571399	0.905780	-0.027993	-0.455524	0.636566	0.207857										0.355102	0.675430	0.142684
13008	108.400000	-0.921972	0.557954	-0.058572	-0.892417	0.573616	0.157956	-0.875787	0.853961	-0.066380	-0.860046	0.854685	0.159562	-0.708805	1.151360	0.046077	-0.693942	0.667092	-0.147525	-0.656663	1.129443	0.134747	-0.766210	0.696887	0.275924	-0.631414	1.075081	0.112756				-0.571088	0.905814	-0.028074	-0.455510	0.636833	0.207715										0.355098	0.675429	0.142703
13009	108.408333	-0.921763	0.557937	-0.058874	-0.892742	0.573656	0.157763	-0.875516	0.854006	-0.066716	-0.859974	0.854601	0.159150	-0.708927	1.151459	0.046298	-0.693785	0.667125	-0.147471	-0.656544	1.129838	0.134889	-0.766139	0.696870	0.275779	-0.631302	1.075425	0.113015				-0.570742	0.905838	-0.028141	-0.455475	0.637078	0.207462										0.355086	0.675414	0.142722
[truncated: 6,161 more rows]
[truncated: 159 more columns]
