# Supplementary material for: Musical improvisation enhances interpersonal coordination in subsequent conversation: Motor and speech evidence
Source: PLoS One. 2021 Apr 15;16(4):e0250166. doi: 10.1371/journal.pone.0250166 (PMC8049323; doi:10.1371/journal.pone.0250166)
Supplement: S1 File — (ZIP) [file pone.0250166.s004.zip › HB condition/EDITED_PC 236 T2.csv]

Format Version	1.21	Take Name	PC 236 T2	Capture Frame Rate	180.000000	Export Frame Rate	120.000000	Capture Start Time	2018-07-17 04.35.50 PM	Total Frames in Take	160738	Total Exported Frames	107159	Rotation Type	Quaternion	Length Units	Meters	Coordinate Space	Global
		Marker	Marker	Marker	Marker	Marker	Marker	Marker	Marker	Marker	Marker	Marker	Marker	Marker	Marker	Marker	Marker	Marker	Marker	Marker	Marker	Marker	Marker	Marker	Marker	Marker	Marker	Marker	Marker	Marker	Marker	Marker	Marker	Marker	Marker	Marker	Marker	Marker	Marker	Marker	Marker	Marker	Marker	Marker	Marker	Marker	Marker	Marker	Marker
		Unlabeled:5000	Unlabeled:5000	Unlabeled:5000	Unlabeled:5001	Unlabeled:5001	Unlabeled:5001	Unlabeled:5002	Unlabeled:5002	Unlabeled:5002	Unlabeled:5003	Unlabeled:5003	Unlabeled:5003	Unlabeled:5004	Unlabeled:5004	Unlabeled:5004	Unlabeled:5005	Unlabeled:5005	Unlabeled:5005	Unlabeled:5006	Unlabeled:5006	Unlabeled:5006	Unlabeled:5007	Unlabeled:5007	Unlabeled:5007	Unlabeled:5008	Unlabeled:5008	Unlabeled:5008	Unlabeled:5009	Unlabeled:5009	Unlabeled:5009	Unlabeled:5010	Unlabeled:5010	Unlabeled:5010	Unlabeled:5011	Unlabeled:5011	Unlabeled:5011	Unlabeled:5012	Unlabeled:5012	Unlabeled:5012	Unlabeled:5013	Unlabeled:5013	Unlabeled:5013	Unlabeled:5014	Unlabeled:5014	Unlabeled:5014	Unlabeled:5015	Unlabeled:5015	Unlabeled:5015
		8392B20CF49E35701388	8392B20CF49E35701388	8392B20CF49E35701388	8392B20CF49E35701389	8392B20CF49E35701389	8392B20CF49E35701389	8392B20CF49E3570138A	8392B20CF49E3570138A	8392B20CF49E3570138A	8392B20CF49E3570138B	8392B20CF49E3570138B	8392B20CF49E3570138B	8392B20CF49E3570138C	8392B20CF49E3570138C	8392B20CF49E3570138C	8392B20CF49E3570138D	8392B20CF49E3570138D	8392B20CF49E3570138D	8392B20CF49E3570138E	8392B20CF49E3570138E	8392B20CF49E3570138E	8392B20CF49E3570138F	8392B20CF49E3570138F	8392B20CF49E3570138F	8392B20CF49E35701390	8392B20CF49E35701390	8392B20CF49E35701390	8392B20CF49E35701391	8392B20CF49E35701391	8392B20CF49E35701391	8392B20CF49E35701392	8392B20CF49E35701392	8392B20CF49E35701392	8392B20CF49E35701393	8392B20CF49E35701393	8392B20CF49E35701393	8392B20CF49E35701394	8392B20CF49E35701394	8392B20CF49E35701394	8392B20CF49E35701395	8392B20CF49E35701395	8392B20CF49E35701395	8392B20CF49E35701396	8392B20CF49E35701396	8392B20CF49E35701396	8392B20CF49E35701397	8392B20CF49E35701397	8392B20CF49E35701397
		Position	Position	Position	Position	Position	Position	Position	Position	Position	Position	Position	Position	Position	Position	Position	Position	Position	Position	Position	Position	Position	Position	Position	Position	Position	Position	Position	Position	Position	Position	Position	Position	Position	Position	Position	Position	Position	Position	Position	Position	Position	Position	Position	Position	Position	Position	Position	Position
Frame	Time	X	Y	Z	X	Y	Z	X	Y	Z	X	Y	Z	X	Y	Z	X	Y	Z	X	Y	Z	X	Y	Z	X	Y	Z	X	Y	Z	X	Y	Z	X	Y	Z	X	Y	Z	X	Y	Z	X	Y	Z	X	Y	Z
14408	120.066667	-0.826972	0.615504	0.130319	-0.825715	0.613233	-0.125157	-0.792154	0.836917	-0.121111	-0.789739	0.847665	0.148192	-0.692001	1.198090	-0.034792	-0.664410	1.174240	0.064129	-0.638666	1.117377	0.048751	-0.572317	0.713585	-0.255036	-0.528954	0.744819	0.280264										-0.234397	0.065972	-0.378551	-0.214255	0.061104	0.387044	-0.188737	0.060005	0.353723
14409	120.075000	-0.827014	0.615503	0.130301	-0.825753	0.613244	-0.125151	-0.792234	0.836922	-0.121045	-0.789829	0.847618	0.148257	-0.692185	1.198298	-0.034672	-0.664588	1.174407	0.064313	-0.638886	1.117498	0.048876	-0.572381	0.713625	-0.254898	-0.528972	0.744828	0.280292										-0.234502	0.065932	-0.378508	-0.214265	0.061083	0.387049	-0.188738	0.060003	0.353727
14410	120.083333	-0.827045	0.615458	0.130307	-0.825792	0.613233	-0.125132	-0.792290	0.836906	-0.120979	-0.789909	0.847562	0.148319	-0.692351	1.198454	-0.034499	-0.664747	1.174534	0.064434	-0.639110	1.117620	0.048984	-0.572458	0.713673	-0.254834	-0.528994	0.744854	0.280316										-0.234477	0.065908	-0.378524	-0.214290	0.061096	0.387069	-0.188729	0.059996	0.353721
14411	120.091667	-0.827093	0.615411	0.130342	-0.825833	0.613211	-0.125103	-0.792401	0.836832	-0.120899	-0.789987	0.847508	0.148373	-0.692535	1.198647	-0.034328	-0.664906	1.174642	0.064550	-0.639315	1.117710	0.049073	-0.572518	0.713721	-0.254759	-0.529018	0.744882	0.280327										-0.234409	0.065909	-0.378601	-0.214257	0.061087	0.387051	-0.188721	0.059983	0.353716
14412	120.100000	-0.827047	0.615397	0.130076	-0.825875	0.613214	-0.125101	-0.792510	0.836796	-0.120813	-0.790079	0.847454	0.148447	-0.692688	1.198785	-0.034181	-0.665085	1.174742	0.064699	-0.639510	1.117791	0.049161	-0.572606	0.713774	-0.254736	-0.529041	0.744914	0.280335										-0.234340	0.065929	-0.378631	-0.214237	0.061086	0.387042	-0.188717	0.059976	0.353712
14413	120.108333	-0.827127	0.615363	0.130235	-0.825911	0.613192	-0.125069	-0.792538	0.836815	-0.120754	-0.790141	0.847407	0.148484	-0.692873	1.198973	-0.034082	-0.665257	1.174793	0.064801	-0.639690	1.117856	0.049242	-0.572686	0.713839	-0.254682	-0.529065	0.744939	0.280321										-0.234441	0.065877	-0.378585	-0.214235	0.061096	0.387046	-0.188712	0.059972	0.353706
14414	120.116667	-0.827119	0.615337	0.130122	-0.825908	0.613197	-0.125045	-0.792681	0.836720	-0.120623	-0.790232	0.847360	0.148552	-0.693050	1.199098	-0.033981	-0.665425	1.174839	0.064903	-0.639862	1.117920	0.049321	-0.572763	0.713905	-0.254639	-0.529095	0.744972	0.280303										-0.234420	0.065857	-0.378611	-0.214266	0.061086	0.387060	-0.188712	0.059984	0.353710
14415	120.125000	-0.827195	0.615324	0.130152	-0.825960	0.613165	-0.125007	-0.792771	0.836692	-0.120605	-0.790303	0.847311	0.148606	-0.693110	1.199019	-0.033727	-0.665585	1.174914	0.064995	-0.640050	1.117985	0.049376	-0.572847	0.713967	-0.254590	-0.529126	0.744998	0.280277										-0.234289	0.065879	-0.378698	-0.214229	0.061093	0.387049	-0.188708	0.059984	0.353719
14416	120.133333	-0.827243	0.615323	0.130187	-0.825986	0.613156	-0.124981	-0.792862	0.836670	-0.120497	-0.790379	0.847273	0.148663	-0.693273	1.199130	-0.033587	-0.665750	1.174976	0.065080	-0.640223	1.118052	0.049465	-0.572921	0.714038	-0.254535	-0.529168	0.745035	0.280248										-0.234369	0.065814	-0.378666	-0.214223	0.061090	0.387047	-0.188709	0.059994	0.353728
14417	120.141667	-0.827265	0.615295	0.130207	-0.826031	0.613161	-0.124956	-0.792931	0.836657	-0.120478	-0.790458	0.847224	0.148718	-0.693510	1.199424	-0.033680	-0.665919	1.175052	0.065161	-0.640412	1.118135	0.049513	-0.572993	0.714100	-0.254490	-0.529200	0.745079	0.280220										-0.234292	0.065817	-0.378736	-0.214256	0.061075	0.387069	-0.188705	0.059991	0.353736
14418	120.150000	-0.827307	0.615211	0.130495	-0.826091	0.613162	-0.124898	-0.793041	0.836612	-0.120384	-0.790538	0.847182	0.148770	-0.693653	1.199589	-0.033595	-0.666085	1.175168	0.065237	-0.640616	1.118232	0.049589	-0.573070	0.714167	-0.254446	-0.529230	0.745123	0.280185										-0.234217	0.065824	-0.378811	-0.214250	0.061053	0.387047	-0.188699	0.059988	0.353737
14419	120.158333	-0.827361	0.615192	0.130460	-0.826100	0.613156	-0.124880	-0.793133	0.836563	-0.120357	-0.790615	0.847132	0.148822	-0.693774	1.199734	-0.033557	-0.666277	1.175338	0.065305	-0.640821	1.118354	0.049635	-0.573139	0.714235	-0.254406	-0.529256	0.745193	0.280165										-0.234199	0.065815	-0.378874	-0.214216	0.061081	0.387056	-0.188691	0.059979	0.353736
14420	120.166667	-0.827346	0.615210	0.130318	-0.826116	0.613146	-0.124863	-0.793194	0.836586	-0.120293	-0.790689	0.847084	0.148864	-0.693889	1.199913	-0.033547	-0.666454	1.175496	0.065327	-0.641047	1.118491	0.049679	-0.573204	0.714307	-0.254362	-0.529279	0.745273	0.280138										-0.234175	0.065790	-0.378914	-0.214241	0.061063	0.387064	-0.188688	0.059970	0.353729
14421	120.175000	-0.827317	0.615202	0.130259	-0.826152	0.613158	-0.124859	-0.793301	0.836524	-0.120238	-0.790651	0.846960	0.148841	-0.694013	1.200150	-0.033533	-0.666632	1.175672	0.065339	-0.641279	1.118643	0.049692	-0.573269	0.714393	-0.254328	-0.529292	0.745355	0.280114										-0.234151	0.065771	-0.378973	-0.214256	0.061085	0.387075	-0.188689	0.059963	0.353720
14422	120.183333	-0.827332	0.615186	0.130276	-0.826217	0.613168	-0.124822	-0.793380	0.836481	-0.120178	-0.790860	0.846986	0.148959	-0.694104	1.200370	-0.033508	-0.666806	1.175849	0.065351	-0.641512	1.118801	0.049701	-0.573335	0.714471	-0.254295	-0.529303	0.745438	0.280088										-0.234312	0.065583	-0.378955	-0.214196	0.061048	0.387032	-0.188688	0.059964	0.353721
14423	120.191667	-0.827395	0.615157	0.130358	-0.826235	0.613134	-0.124804	-0.793495	0.836421	-0.120136	-0.790950	0.846930	0.149011	-0.694200	1.200562	-0.033524	-0.666970	1.176066	0.065339	-0.641738	1.118980	0.049737	-0.573399	0.714556	-0.254268	-0.529312	0.745520	0.280076										-0.234138	0.065583	-0.378960	-0.214226	0.061076	0.387059	-0.188691	0.059951	0.353723
14424	120.200000	-0.827466	0.615044	0.130672	-0.826281	0.613125	-0.124774	-0.793594	0.836385	-0.120078	-0.791051	0.846875	0.149064	-0.694310	1.200822	-0.033578	-0.667144	1.176295	0.065343	-0.641979	1.119189	0.049773	-0.573465	0.714644	-0.254242	-0.529321	0.745602	0.280062										-0.234223	0.065546	-0.379113	-0.214238	0.061051	0.387049	-0.188690	0.059981	0.353720
14425	120.208333	-0.827430	0.615097	0.130409	-0.826300	0.613096	-0.124748	-0.793761	0.836273	-0.120042	-0.791157	0.846809	0.149114	-0.694401	1.201065	-0.033648	-0.667286	1.176562	0.065330	-0.642202	1.119395	0.049787	-0.573529	0.714724	-0.254219	-0.529328	0.745685	0.280060										-0.233872	0.065623	-0.379196	-0.214205	0.061083	0.387057	-0.188686	0.059983	0.353736
14426	120.216667	-0.827449	0.615056	0.130436	-0.826307	0.613065	-0.124750	-0.793916	0.836211	-0.119957	-0.791270	0.846745	0.149157	-0.694442	1.201377	-0.033678	-0.667424	1.176829	0.065295	-0.642435	1.119608	0.049800	-0.573597	0.714805	-0.254199	-0.529332	0.745768	0.280057										-0.233903	0.065564	-0.379213	-0.214200	0.061072	0.387054	-0.188685	0.059984	0.353736
14427	120.225000	-0.827487	0.614941	0.130612	-0.826340	0.613044	-0.124722	-0.794033	0.836154	-0.119920	-0.791388	0.846676	0.149200	-0.694516	1.201656	-0.033695	-0.667613	1.177068	0.065228	-0.642675	1.119809	0.049790	-0.573658	0.714901	-0.254234	-0.529334	0.745858	0.280053										-0.233866	0.065539	-0.379282	-0.214220	0.061078	0.387065	-0.188683	0.059984	0.353738
14428	120.233333	-0.827495	0.614958	0.130478	-0.826240	0.613047	-0.124732	-0.794151	0.836132	-0.119928	-0.791259	0.846456	0.149094	-0.694582	1.201905	-0.033730	-0.667781	1.177222	0.065118	-0.642905	1.119989	0.049761	-0.573747	0.714973	-0.254274	-0.529337	0.745954	0.280054										-0.233742	0.065544	-0.379402	-0.214202	0.061083	0.387054	-0.188684	0.059988	0.353731
14429	120.241667	-0.827522	0.614910	0.130508	-0.826278	0.613025	-0.124709	-0.794269	0.836083	-0.119892	-0.791505	0.846475	0.149203	-0.694684	1.202069	-0.033827	-0.667917	1.177370	0.065069	-0.643126	1.120120	0.049714	-0.573814	0.715060	-0.254278	-0.529333	0.746058	0.280063										-0.233747	0.065514	-0.379431	-0.214230	0.061074	0.387070	-0.188669	0.059970	0.353719
14430	120.250000	-0.827539	0.614891	0.130563	-0.826317	0.613005	-0.124685	-0.794361	0.836057	-0.119817	-0.791757	0.846505	0.149312	-0.694809	1.202146	-0.033973	-0.668104	1.177502	0.064996	-0.643327	1.120208	0.049665	-0.573877	0.715126	-0.254213	-0.529336	0.746167	0.280073										-0.233673	0.065513	-0.379533	-0.214192	0.061089	0.387050	-0.188663	0.059969	0.353714
14431	120.258333	-0.827633	0.614748	0.130728	-0.826450	0.612974	-0.124633	-0.794489	0.835996	-0.119778	-0.791893	0.846458	0.149353	-0.694928	1.202205	-0.034064	-0.668271	1.177548	0.064877	-0.643524	1.120266	0.049595	-0.573948	0.715192	-0.254222	-0.529341	0.746259	0.280078										-0.233638	0.065504	-0.379588	-0.214198	0.061089	0.387061	-0.188666	0.059966	0.353709
14432	120.266667	-0.827736	0.614624	0.130943	-0.826587	0.612945	-0.124578	-0.794645	0.835932	-0.119693	-0.792019	0.846413	0.149379	-0.695050	1.202269	-0.034107	-0.668386	1.177713	0.064921	-0.643722	1.120296	0.049500	-0.574022	0.715251	-0.254240	-0.529353	0.746346	0.280091										-0.233597	0.065483	-0.379642	-0.214203	0.061095	0.387048	-0.188664	0.059970	0.353707
14433	120.275000	-0.827750	0.614651	0.130824	-0.826637	0.612909	-0.124551	-0.794775	0.835855	-0.119719	-0.792155	0.846379	0.149419	-0.695209	1.202283	-0.034143	-0.668667	1.177596	0.064734	-0.643903	1.120312	0.049442	-0.574091	0.715305	-0.254234	-0.529419	0.746395	0.280035										-0.233563	0.065467	-0.379709	-0.214239	0.061083	0.387066	-0.188670	0.059973	0.353717
14434	120.283333	-0.827740	0.614597	0.130759	-0.826703	0.612876	-0.124524	-0.794969	0.835757	-0.119671	-0.792292	0.846349	0.149457	-0.695363	1.202306	-0.034359	-0.668866	1.177623	0.064646	-0.644096	1.120335	0.049384	-0.574168	0.715336	-0.254240	-0.529488	0.746432	0.279976										-0.233645	0.065373	-0.379715	-0.214225	0.061075	0.387059	-0.188671	0.059987	0.353724
14435	120.291667	-0.827849	0.614641	0.130790	-0.826765	0.612843	-0.124502	-0.795080	0.835705	-0.119644	-0.792433	0.846319	0.149494	-0.695527	1.202316	-0.034451	-0.669041	1.177619	0.064541	-0.644270	1.120351	0.049319	-0.574231	0.715363	-0.254238	-0.529491	0.746515	0.280065										-0.233585	0.065371	-0.379794	-0.214216	0.061088	0.387059	-0.188678	0.059992	0.353727
14436	120.300000	-0.827942	0.614478	0.131075	-0.826825	0.612803	-0.124481	-0.795185	0.835685	-0.119564	-0.792569	0.846291	0.149527	-0.695695	1.202320	-0.034482	-0.669265	1.177652	0.064490	-0.644454	1.120367	0.049249	-0.574298	0.715384	-0.254241	-0.529502	0.746601	0.280158										-0.233457	0.065419	-0.379883	-0.214195	0.061093	0.387047	-0.188678	0.059998	0.353727
14437	120.308333	-0.827907	0.614477	0.130813	-0.826921	0.612726	-0.124460	-0.795299	0.835641	-0.119576	-0.792703	0.846279	0.149554	-0.695867	1.202328	-0.034554	-0.669454	1.177671	0.064418	-0.644643	1.120369	0.049183	-0.574350	0.715397	-0.254248	-0.529561	0.746657	0.280167										-0.233499	0.065319	-0.379917	-0.214224	0.061101	0.387051	-0.188673	0.059984	0.353715
14438	120.316667	-0.827963	0.614428	0.130814	-0.826965	0.612717	-0.124449	-0.795426	0.835558	-0.119560	-0.792837	0.846258	0.149575	-0.696067	1.202280	-0.034631	-0.669544	1.177749	0.064462	-0.644825	1.120340	0.049096	-0.574402	0.715424	-0.254331	-0.529625	0.746716	0.280174										-0.233484	0.065301	-0.379952	-0.214241	0.061100	0.387057	-0.188671	0.059986	0.353707
14439	120.325000	-0.828108	0.614354	0.131121	-0.827086	0.612645	-0.124412	-0.795517	0.835527	-0.119499	-0.792977	0.846237	0.149607	-0.696287	1.202154	-0.034709	-0.669765	1.177551	0.064344	-0.644981	1.120258	0.049028	-0.574415	0.715434	-0.254276	-0.529694	0.746785	0.280179										-0.233355	0.065319	-0.380080	-0.214222	0.061103	0.387044	-0.188666	0.059977	0.353697
14440	120.333333	-0.828183	0.614261	0.131225	-0.827170	0.612604	-0.124389	-0.795607	0.835506	-0.119438	-0.793098	0.846222	0.149628	-0.696529	1.201992	-0.034762	-0.670018	1.177328	0.064273	-0.645117	1.120116	0.048949	-0.574424	0.715475	-0.254299	-0.529766	0.746850	0.280180										-0.233355	0.065259	-0.380128	-0.214200	0.061116	0.387037	-0.188667	0.059974	0.353694
14441	120.341667	-0.828201	0.614311	0.130958	-0.827267	0.612593	-0.124346	-0.795688	0.835486	-0.119431	-0.793227	0.846208	0.149647	-0.696829	1.201734	-0.034713	-0.670267	1.177077	0.064192	-0.645252	1.119913	0.048890	-0.574424	0.715534	-0.254328	-0.529848	0.746907	0.280175										-0.233338	0.065251	-0.380172	-0.214197	0.061108	0.387036	-0.188663	0.059972	0.353690
14442	120.350000	-0.828262	0.614239	0.131008	-0.827346	0.612520	-0.124321	-0.795795	0.835469	-0.119415	-0.793359	0.846206	0.149668	-0.697034	1.201278	-0.034656	-0.670506	1.176782	0.064168	-0.645380	1.119710	0.048818	-0.574398	0.715618	-0.254478	-0.529929	0.746959	0.280166										-0.233315	0.065231	-0.380224	-0.214235	0.061107	0.387058	-0.188666	0.059988	0.353701
14443	120.358333	-0.828416	0.614145	0.131220	-0.827447	0.612482	-0.124276	-0.795960	0.835414	-0.119400	-0.793486	0.846205	0.149672	-0.697399	1.201074	-0.034762	-0.670701	1.176603	0.064199	-0.645498	1.119490	0.048750	-0.574349	0.715694	-0.254546	-0.530015	0.747000	0.280155										-0.233159	0.065245	-0.380345	-0.214195	0.061081	0.387020	-0.188666	0.059993	0.353707
14444	120.366667	-0.828524	0.614035	0.131378	-0.827545	0.612454	-0.124244	-0.796002	0.835464	-0.119429	-0.793618	0.846209	0.149672	-0.697808	1.200810	-0.034707	-0.670960	1.176298	0.064186	-0.645613	1.119247	0.048681	-0.574296	0.715773	-0.254632	-0.530102	0.747041	0.280143										-0.233139	0.065301	-0.380580	-0.214191	0.061111	0.387035	-0.188665	0.059998	0.353710
14445	120.375000	-0.828609	0.613988	0.131420	-0.827550	0.612390	-0.124196	-0.796179	0.835397	-0.119491	-0.793750	0.846222	0.149662	-0.698108	1.200554	-0.034839	-0.671226	1.176011	0.064140	-0.645741	1.119043	0.048640	-0.574228	0.715868	-0.254713	-0.530203	0.747069	0.280124										-0.233060	0.065206	-0.380501	-0.214213	0.061112	0.387044	-0.188669	0.060003	0.353708
14446	120.383333	-0.828695	0.613962	0.131450	-0.827554	0.612338	-0.124179	-0.796270	0.835437	-0.119474	-0.793890	0.846236	0.149645	-0.698434	1.200210	-0.034828	-0.671476	1.175743	0.064120	-0.645868	1.118859	0.048601	-0.574163	0.715953	-0.254810	-0.530303	0.747093	0.280103										-0.233072	0.065273	-0.380684	-0.214225	0.061107	0.387048	-0.188661	0.059994	0.353701
14447	120.391667	-0.828787	0.613888	0.131524	-0.827634	0.612301	-0.124167	-0.796339	0.835422	-0.119527	-0.794023	0.846236	0.149606	-0.698771	1.200017	-0.034880	-0.671734	1.175499	0.064101	-0.645999	1.118701	0.048549	-0.574099	0.716032	-0.254891	-0.530409	0.747110	0.280080										-0.233042	0.065261	-0.380744	-0.214179	0.061100	0.387026	-0.188661	0.059986	0.353692
14448	120.400000	-0.828804	0.613981	0.131226	-0.827715	0.612225	-0.124129	-0.796425	0.835385	-0.119621	-0.794156	0.846241	0.149564	-0.699090	1.199759	-0.034852	-0.671987	1.175277	0.064072	-0.646141	1.118527	0.048498	-0.574035	0.716105	-0.254969	-0.530516	0.747134	0.280069										-0.232995	0.065258	-0.380785	-0.214199	0.061123	0.387028	-0.188656	0.059987	0.353690
14449	120.408333	-0.828882	0.613920	0.131358	-0.827783	0.612167	-0.124125	-0.796503	0.835377	-0.119678	-0.794294	0.846234	0.149518	-0.699408	1.199565	-0.034856	-0.672233	1.175096	0.064071	-0.646281	1.118406	0.048460	-0.573985	0.716172	-0.255046	-0.530635	0.747155	0.280050										-0.233031	0.065212	-0.380793	-0.214202	0.061107	0.387038	-0.188657	0.059987	0.353685
14450	120.416667	-0.828984	0.613852	0.131523	-0.828074	0.612113	-0.124053	-0.796553	0.835383	-0.119776	-0.794432	0.846224	0.149464	-0.699682	1.199395	-0.034870	-0.672452	1.174949	0.064085	-0.646411	1.118309	0.048447	-0.573940	0.716227	-0.255113	-0.530755	0.747185	0.280037										-0.233142	0.065093	-0.380769	-0.214209	0.061083	0.387005	-0.188654	0.059988	0.353682
14451	120.425000	-0.828998	0.613817	0.131375	-0.827938	0.612046	-0.124137	-0.796666	0.835314	-0.119787	-0.794437	0.846116	0.149320	-0.699996	1.199250	-0.034760	-0.672666	1.174864	0.064068	-0.646554	1.118249	0.048435	-0.573924	0.716268	-0.255170	-0.530873	0.747217	0.280025										-0.232987	0.065168	-0.380907	-0.214190	0.061117	0.387022	-0.188653	0.059987	0.353689
14452	120.433333	-0.829060	0.613873	0.131208	-0.827995	0.612008	-0.124163	-0.796714	0.835329	-0.119841	-0.794699	0.846168	0.149325	-0.700218	1.199104	-0.034824	-0.672862	1.174786	0.064066	-0.646682	1.118198	0.048431	-0.573928	0.716292	-0.255211	-0.530995	0.747255	0.280005										-0.232926	0.065207	-0.380962	-0.214192	0.061126	0.387024	-0.188663	0.059999	0.353695
14453	120.441667	-0.829096	0.613725	0.131410	-0.828027	0.611929	-0.124218	-0.796860	0.835241	-0.119922	-0.794725	0.846059	0.149194	-0.700412	1.199062	-0.034818	-0.673013	1.174742	0.064046	-0.646813	1.118180	0.048423	-0.573958	0.716303	-0.255238	-0.531120	0.747303	0.279991										-0.232935	0.065146	-0.380981	-0.214210	0.061120	0.387039	-0.188662	0.060008	0.353699
14454	120.450000	-0.829211	0.613755	0.131410	-0.828061	0.611883	-0.124271	-0.796992	0.835144	-0.119976	-0.794719	0.845927	0.149026	-0.700581	1.199042	-0.034812	-0.673162	1.174704	0.064012	-0.646930	1.118175	0.048409	-0.574018	0.716287	-0.255247	-0.531247	0.747352	0.279979										-0.233056	0.065018	-0.380954	-0.214215	0.061114	0.387040	-0.188653	0.060007	0.353704
14455	120.458333	-0.829161	0.613698	0.131181	-0.828057	0.611849	-0.124319	-0.797049	0.835148	-0.120047	-0.795113	0.846041	0.149102	-0.700755	1.199048	-0.034823	-0.673296	1.174721	0.064029	-0.647059	1.118202	0.048399	-0.574108	0.716257	-0.255252	-0.531377	0.747401	0.279959										-0.232818	0.065139	-0.381096	-0.214177	0.061125	0.387029	-0.188651	0.059998	0.353697
14456	120.466667	-0.829206	0.613604	0.131257	-0.828108	0.611837	-0.124358	-0.797241	0.834994	-0.120096	-0.795251	0.845987	0.149024	-0.700905	1.199089	-0.034828	-0.673409	1.174796	0.064023	-0.647179	1.118244	0.048391	-0.574215	0.716215	-0.255243	-0.531514	0.747448	0.279936										-0.232795	0.065148	-0.381115	-0.214212	0.061116	0.387043	-0.188637	0.059991	0.353692
14457	120.475000	-0.829234	0.613676	0.131035	-0.828127	0.611761	-0.124420	-0.797353	0.834936	-0.120183	-0.795399	0.845947	0.148977	-0.700977	1.199201	-0.034893	-0.673498	1.174876	0.064011	-0.647306	1.118315	0.048374	-0.574337	0.716193	-0.255202	-0.531694	0.747467	0.279841										-0.232717	0.065159	-0.381195	-0.214159	0.061099	0.387015	-0.188632	0.059986	0.353691
14458	120.483333	-0.829255	0.613669	0.130887	-0.828167	0.611732	-0.124449	-0.797483	0.834842	-0.120213	-0.795525	0.845878	0.148896	-0.701077	1.199296	-0.034864	-0.673571	1.174992	0.063987	-0.647436	1.118414	0.048355	-0.574470	0.716149	-0.255166	-0.531793	0.747525	0.279892										-0.232894	0.064966	-0.381144	-0.214145	0.061086	0.386999	-0.188623	0.059968	0.353689
14459	120.491667	-0.829345	0.613644	0.130984	-0.828147	0.611686	-0.124505	-0.797551	0.834828	-0.120279	-0.795657	0.845835	0.148836	-0.701117	1.199509	-0.034947	-0.673649	1.175161	0.063949	-0.647594	1.118544	0.048314	-0.574609	0.716113	-0.255132	-0.531941	0.747547	0.279856										-0.232582	0.065143	-0.381308	-0.214173	0.061108	0.387043	-0.188622	0.059976	0.353694
14460	120.500000	-0.829359	0.613542	0.131078	-0.828159	0.611653	-0.124534	-0.797738	0.834692	-0.120313	-0.795792	0.845785	0.148780	-0.701158	1.199718	-0.034944	-0.673710	1.175370	0.063914	-0.647748	1.118690	0.048294	-0.574752	0.716085	-0.255110	-0.532173	0.747527	0.279674										-0.232648	0.065101	-0.381299	-0.214155	0.061110	0.387038	-0.188625	0.059986	0.353704
14461	120.508333	-0.829399	0.613588	0.130920	-0.828219	0.611631	-0.124546	-0.797871	0.834636	-0.120340	-0.795936	0.845738	0.148747	-0.701162	1.199963	-0.034963	-0.673745	1.175581	0.063863	-0.647905	1.118852	0.048259	-0.574896	0.716044	-0.255094	-0.532235	0.747593	0.279783										-0.232563	0.065060	-0.381398	-0.214166	0.061106	0.387050	-0.188621	0.059994	0.353710
14462	120.516667	-0.829442	0.613619	0.130777	-0.828200	0.611576	-0.124592	-0.798034	0.834559	-0.120314	-0.796075	0.845698	0.148724	-0.701187	1.200196	-0.034900	-0.673801	1.175860	0.063820	-0.648066	1.119025	0.048219	-0.575036	0.716009	-0.255086	-0.532385	0.747609	0.279748										-0.232463	0.065125	-0.381447	-0.214147	0.061105	0.387038	-0.188616	0.059989	0.353718
14463	120.525000	-0.829512	0.613465	0.131045	-0.828222	0.611528	-0.124615	-0.798177	0.834536	-0.120353	-0.796187	0.845650	0.148675	-0.701182	1.200479	-0.035079	-0.673839	1.176082	0.063762	-0.648220	1.119189	0.048185	-0.575150	0.715996	-0.255078	-0.532523	0.747619	0.279700										-0.232442	0.065122	-0.381500	-0.214150	0.061109	0.387046	-0.188619	0.059995	0.353724
14464	120.533333	-0.829526	0.613420	0.131020	-0.828251	0.611480	-0.124640	-0.798288	0.834490	-0.120391	-0.796294	0.845598	0.148640	-0.701149	1.200737	-0.035232	-0.673877	1.176272	0.063688	-0.648384	1.119375	0.048124	-0.575251	0.715989	-0.255081	-0.532654	0.747630	0.279663										-0.232510	0.065076	-0.381461	-0.214102	0.061061	0.387049	-0.188610	0.059988	0.353723
14465	120.541667	-0.829476	0.613451	0.130727	-0.828296	0.611437	-0.124642	-0.798445	0.834443	-0.120382	-0.796437	0.845571	0.148659	-0.701133	1.200974	-0.035334	-0.673905	1.176503	0.063631	-0.648539	1.119522	0.048062	-0.575340	0.716006	-0.255082	-0.532780	0.747637	0.279633										-0.232411	0.065072	-0.381552	-0.214099	0.061080	0.387041	-0.188604	0.059972	0.353715
14466	120.550000	-0.829541	0.613398	0.130722	-0.828306	0.611387	-0.124658	-0.798532	0.834446	-0.120397	-0.796529	0.845528	0.148634	-0.701123	1.201197	-0.035261	-0.673934	1.176717	0.063567	-0.648693	1.119674	0.048004	-0.575419	0.716000	-0.255008	-0.532896	0.747643	0.279607										-0.232359	0.065105	-0.381584	-0.214127	0.061092	0.387051	-0.188588	0.059961	0.353709
14467	120.558333	-0.829542	0.613303	0.130861	-0.828341	0.611339	-0.124654	-0.798657	0.834405	-0.120394	-0.796643	0.845505	0.148641	-0.701101	1.201402	-0.035340	-0.673983	1.176925	0.063474	-0.648828	1.119803	0.047949	-0.575494	0.716035	-0.255088	-0.532995	0.747655	0.279579										-0.232341	0.065102	-0.381609	-0.214099	0.061092	0.387040	-0.188575	0.059953	0.353705
14468	120.566667	-0.829550	0.613207	0.131002	-0.828419	0.611294	-0.124621	-0.798838	0.834305	-0.120397	-0.796755	0.845488	0.148651	-0.701038	1.201624	-0.035537	-0.674009	1.177082	0.063419	-0.648961	1.119930	0.047894	-0.575554	0.716058	-0.255171	-0.533086	0.747669	0.279556										-0.232406	0.065029	-0.381607	-0.214143	0.061076	0.387061	-0.188570	0.059950	0.353708
14469	120.575000	-0.829628	0.613224	0.130902	-0.828461	0.611234	-0.124619	-0.798928	0.834303	-0.120411	-0.796605	0.845312	0.148511	-0.701057	1.201798	-0.035546	-0.674039	1.177262	0.063326	-0.649081	1.120038	0.047831	-0.575616	0.716075	-0.255179	-0.533159	0.747679	0.279536										-0.232361	0.065063	-0.381631	-0.214075	0.061074	0.387021	-0.188565	0.059937	0.353697
14470	120.583333	-0.829695	0.613261	0.130780	-0.828505	0.611211	-0.124595	-0.799035	0.834331	-0.120378	-0.796707	0.845307	0.148521	-0.701062	1.201948	-0.035722	-0.674061	1.177426	0.063297	-0.649189	1.120132	0.047796	-0.575676	0.716084	-0.255185	-0.533220	0.747689	0.279514										-0.232329	0.065104	-0.381651	-0.214089	0.061082	0.387036	-0.188558	0.059961	0.353709
14471	120.591667	-0.829774	0.613170	0.131103	-0.828545	0.611152	-0.124583	-0.799167	0.834269	-0.120399	-0.796926	0.845389	0.148608	-0.701082	1.202037	-0.035749	-0.674078	1.177510	0.063250	-0.649286	1.120188	0.047720	-0.575752	0.716074	-0.255237	-0.533269	0.747702	0.279499										-0.232382	0.065082	-0.381613	-0.214078	0.061078	0.387047	-0.188564	0.059970	0.353714
14472	120.600000	-0.829775	0.613178	0.130829	-0.828586	0.611098	-0.124572	-0.799292	0.834201	-0.120417	-0.796893	0.845312	0.148541	-0.701117	1.202089	-0.035805	-0.674103	1.177544	0.063199	-0.649349	1.120214	0.047680	-0.575814	0.716061	-0.255280	-0.533310	0.747718	0.279488										-0.232344	0.065109	-0.381643	-0.214056	0.061072	0.387048	-0.188561	0.059989	0.353720
14473	120.608333	-0.829757	0.613100	0.130860	-0.828604	0.611047	-0.124550	-0.799375	0.834234	-0.120382	-0.796980	0.845319	0.148550	-0.701145	1.202084	-0.035845	-0.674143	1.177547	0.063162	-0.649399	1.120212	0.047648	-0.575881	0.716035	-0.255310	-0.533350	0.747723	0.279480										-0.232385	0.065076	-0.381627	-0.214069	0.061080	0.387041	-0.188552	0.059968	0.353710
14474	120.616667	-0.829953	0.613045	0.131167	-0.828665	0.611018	-0.124528	-0.799448	0.834230	-0.120370	-0.797058	0.845335	0.148555	-0.701232	1.202035	-0.035911	-0.674185	1.177530	0.063138	-0.649444	1.120195	0.047622	-0.575953	0.715995	-0.255330	-0.533379	0.747725	0.279473										-0.232367	0.065111	-0.381611	-0.214040	0.061097	0.387028	-0.188548	0.059955	0.353697
14475	120.625000	-0.830006	0.613028	0.131175	-0.828747	0.611034	-0.124502	-0.799596	0.834138	-0.120336	-0.797259	0.845428	0.148639	-0.701282	1.202013	-0.035909	-0.674237	1.177482	0.063106	-0.649485	1.120165	0.047591	-0.576031	0.715943	-0.255337	-0.533412	0.747729	0.279465										-0.232388	0.065121	-0.381595	-0.214032	0.061095	0.387021	-0.188537	0.059951	0.353695
14476	120.633333	-0.830051	0.613009	0.131192	-0.828834	0.611011	-0.124491	-0.799667	0.834127	-0.120318	-0.797455	0.845521	0.148723	-0.701373	1.201979	-0.035913	-0.674287	1.177404	0.063050	-0.649523	1.120127	0.047560	-0.576112	0.715869	-0.255332	-0.533448	0.747734	0.279467										-0.232399	0.065112	-0.381572	-0.214037	0.061097	0.387018	-0.188540	0.059936	0.353682
14477	120.641667	-0.830097	0.612988	0.131199	-0.828831	0.610986	-0.124477	-0.799695	0.834172	-0.120330	-0.797511	0.845547	0.148733	-0.701471	1.201879	-0.035848	-0.674355	1.177353	0.063047	-0.649571	1.120096	0.047535	-0.576196	0.715807	-0.255322	-0.533478	0.747739	0.279464										-0.232415	0.065115	-0.381554	-0.214055	0.061080	0.387032	-0.188536	0.059938	0.353679
14478	120.650000	-0.830140	0.612973	0.131201	-0.828856	0.610971	-0.124477	-0.799761	0.834164	-0.120314	-0.797562	0.845573	0.148739	-0.701591	1.201805	-0.035812	-0.674446	1.177310	0.063024	-0.649615	1.120058	0.047512	-0.576275	0.715746	-0.255298	-0.533509	0.747739	0.279461										-0.232419	0.065117	-0.381530	-0.214078	0.061106	0.387025	-0.188539	0.059938	0.353679
14479	120.658333	-0.830096	0.613008	0.130930	-0.828964	0.610980	-0.124477	-0.799842	0.834108	-0.120308	-0.797605	0.845594	0.148741	-0.701666	1.201725	-0.035965	-0.674510	1.177267	0.063001	-0.649662	1.120023	0.047490	-0.576348	0.715682	-0.255289	-0.533546	0.747739	0.279452										-0.232516	0.065043	-0.381486	-0.214032	0.061074	0.387000	-0.188542	0.059941	0.353682
14480	120.666667	-0.830131	0.612986	0.130909	-0.829034	0.610975	-0.124463	-0.799882	0.834122	-0.120330	-0.797639	0.845613	0.148744	-0.701778	1.201641	-0.035972	-0.674598	1.177225	0.062913	-0.649695	1.119988	0.047461	-0.576413	0.715617	-0.255276	-0.533579	0.747737	0.279443										-0.232436	0.065100	-0.381528	-0.214037	0.061108	0.387008	-0.188551	0.059955	0.353685
14481	120.675000	-0.830161	0.612980	0.130931	-0.829089	0.610959	-0.124454	-0.799905	0.834116	-0.120307	-0.797669	0.845629	0.148744	-0.701877	1.201547	-0.035947	-0.674672	1.177190	0.062925	-0.649726	1.119949	0.047444	-0.576465	0.715561	-0.255269	-0.533613	0.747733	0.279431										-0.232433	0.065098	-0.381533	-0.214072	0.061111	0.387013	-0.188544	0.059968	0.353693
14482	120.683333	-0.830217	0.612958	0.130945	-0.829140	0.610948	-0.124449	-0.799950	0.834097	-0.120326	-0.797692	0.845642	0.148743	-0.701961	1.201450	-0.036061	-0.674740	1.177142	0.062895	-0.649754	1.119917	0.047426	-0.576504	0.715511	-0.255260	-0.533644	0.747734	0.279419										-0.232431	0.065103	-0.381550	-0.214073	0.061109	0.387021	-0.188540	0.059965	0.353697
14483	120.691667	-0.830269	0.612967	0.131072	-0.829159	0.610934	-0.124438	-0.800000	0.834084	-0.120255	-0.797712	0.845654	0.148741	-0.702060	1.201385	-0.036093	-0.674753	1.177078	0.062892	-0.649770	1.119892	0.047404	-0.576529	0.715487	-0.255260	-0.533679	0.747732	0.279408										-0.232480	0.065026	-0.381547	-0.214001	0.061063	0.386963	-0.188536	0.059945	0.353678
14484	120.700000	-0.830250	0.613000	0.130939	-0.829179	0.610920	-0.124420	-0.799997	0.834095	-0.120297	-0.797729	0.845663	0.148742	-0.702154	1.201322	-0.036155	-0.674832	1.177067	0.062845	-0.649781	1.119871	0.047393	-0.576541	0.715472	-0.255263	-0.533708	0.747733	0.279401										-0.232402	0.065110	-0.381573	-0.214022	0.061112	0.387001	-0.188526	0.059936	0.353666
14485	120.708333	-0.830271	0.613014	0.130957	-0.829230	0.610919	-0.124401	-0.800040	0.834085	-0.120305	-0.797741	0.845669	0.148742	-0.702213	1.201249	-0.036152	-0.674860	1.177048	0.062826	-0.649780	1.119861	0.047387	-0.576551	0.715483	-0.255270	-0.533735	0.747736	0.279398										-0.232438	0.065072	-0.381590	-0.214036	0.061082	0.386991	-0.188512	0.059929	0.353667
14486	120.716667	-0.830380	0.612964	0.131226	-0.829230	0.610913	-0.124383	-0.800052	0.834067	-0.120325	-0.797751	0.845675	0.148744	-0.702271	1.201216	-0.036163	-0.674873	1.177044	0.062815	-0.649771	1.119854	0.047383	-0.576545	0.715502	-0.255286	-0.533765	0.747732	0.279394										-0.232392	0.065108	-0.381611	-0.214039	0.061090	0.387002	-0.188509	0.059926	0.353658
14487	120.725000	-0.830298	0.613031	0.130949	-0.829246	0.610919	-0.124375	-0.800107	0.834031	-0.120299	-0.797755	0.845681	0.148749	-0.702324	1.201155	-0.036140	-0.674845	1.177012	0.062820	-0.649756	1.119850	0.047380	-0.576543	0.715525	-0.255303	-0.533783	0.747729	0.279399										-0.232390	0.065106	-0.381617	-0.214011	0.061098	0.387011	-0.188503	0.059925	0.353661
14488	120.733333	-0.830306	0.613039	0.130951	-0.829253	0.610929	-0.124367	-0.800069	0.834109	-0.120259	-0.797760	0.845681	0.148754	-0.702318	1.201123	-0.036111	-0.674860	1.177026	0.062809	-0.649732	1.119848	0.047384	-0.576537	0.715564	-0.255337	-0.533807	0.747717	0.279403										-0.232380	0.065105	-0.381632	-0.213993	0.061101	0.386997	-0.188506	0.059933	0.353664
14489	120.741667	-0.830320	0.613023	0.130950	-0.829249	0.610939	-0.124364	-0.800086	0.834091	-0.120256	-0.797757	0.845686	0.148757	-0.702363	1.201129	-0.036098	-0.674831	1.177027	0.062817	-0.649695	1.119852	0.047401	-0.576540	0.715593	-0.255358	-0.533827	0.747709	0.279423										-0.232386	0.065105	-0.381635	-0.214038	0.061111	0.387014	-0.188502	0.059956	0.353685
14490	120.750000	-0.830292	0.613040	0.130933	-0.829242	0.610954	-0.124370	-0.800105	0.834076	-0.120262	-0.797758	0.845695	0.148763	-0.702411	1.201058	-0.036078	-0.674786	1.177030	0.062833	-0.649656	1.119867	0.047409	-0.576543	0.715621	-0.255393	-0.533846	0.747690	0.279437										-0.232463	0.065023	-0.381617	-0.213968	0.061078	0.386969	-0.188510	0.059953	0.353684
14491	120.758333	-0.830273	0.613038	0.130917	-0.829217	0.610965	-0.124375	-0.800070	0.834088	-0.120211	-0.797751	0.845697	0.148769	-0.702368	1.201071	-0.036044	-0.674706	1.177014	0.062832	-0.649602	1.119849	0.047424	-0.576548	0.715655	-0.255434	-0.533860	0.747665	0.279463										-0.232398	0.065102	-0.381630	-0.213980	0.061050	0.386983	-0.188505	0.059957	0.353681
14492	120.766667	-0.830235	0.613032	0.130949	-0.829210	0.610975	-0.124379	-0.799981	0.834164	-0.120240	-0.797746	0.845706	0.148766	-0.702345	1.201066	-0.035963	-0.674630	1.177034	0.062853	-0.649541	1.119869	0.047454	-0.576560	0.715684	-0.255472	-0.533871	0.747642	0.279488										-0.232417	0.065104	-0.381613	-0.213994	0.061119	0.387003	-0.188504	0.059968	0.353687
14493	120.775000	-0.830287	0.612985	0.131030	-0.829175	0.610990	-0.124380	-0.799991	0.834171	-0.120288	-0.797737	0.845719	0.148763	-0.702349	1.201028	-0.035924	-0.674540	1.177037	0.062933	-0.649466	1.119872	0.047479	-0.576571	0.715695	-0.255504	-0.533880	0.747620	0.279514										-0.232476	0.065084	-0.381566	-0.214016	0.061119	0.387008	-0.188496	0.059938	0.353663
14494	120.783333	-0.830198	0.613012	0.130865	-0.829148	0.611007	-0.124380	-0.800005	0.834144	-0.120200	-0.797727	0.845735	0.148764	-0.702349	1.200983	-0.035863	-0.674436	1.177021	0.062980	-0.649380	1.119872	0.047504	-0.576585	0.715699	-0.255534	-0.533884	0.747596	0.279541										-0.232431	0.065114	-0.381579	-0.213995	0.061083	0.387014	-0.188487	0.059918	0.353644
14495	120.791667	-0.830278	0.612968	0.131152	-0.829124	0.611022	-0.124379	-0.799922	0.834236	-0.120270	-0.797709	0.845746	0.148761	-0.702286	1.200983	-0.035825	-0.674332	1.177007	0.063029	-0.649274	1.119858	0.047546	-0.576595	0.715689	-0.255559	-0.533878	0.747563	0.279567										-0.232474	0.065079	-0.381557	-0.213994	0.061100	0.387005	-0.188483	0.059927	0.353650
14496	120.800000	-0.830242	0.613059	0.130888	-0.829111	0.611033	-0.124376	-0.799927	0.834208	-0.120249	-0.797684	0.845758	0.148758	-0.702263	1.200938	-0.035729	-0.674222	1.177005	0.063080	-0.649162	1.119847	0.047598	-0.576601	0.715668	-0.255578	-0.533871	0.747531	0.279592										-0.232449	0.065111	-0.381550	-0.214036	0.061128	0.387013	-0.188483	0.059924	0.353652
14497	120.808333	-0.830247	0.612965	0.131152	-0.829091	0.611042	-0.124377	-0.799893	0.834231	-0.120251	-0.797658	0.845771	0.148753	-0.702210	1.200911	-0.035654	-0.674087	1.176989	0.063134	-0.649022	1.119809	0.047649	-0.576603	0.715629	-0.255595	-0.533898	0.747472	0.279542										-0.232459	0.065113	-0.381532	-0.213976	0.061108	0.386988	-0.188483	0.059935	0.353657
14498	120.816667	-0.830249	0.613011	0.131116	-0.829081	0.611050	-0.124387	-0.799839	0.834267	-0.120234	-0.797627	0.845778	0.148752	-0.702138	1.200884	-0.035576	-0.673929	1.176952	0.063164	-0.648879	1.119775	0.047695	-0.576600	0.715587	-0.255612	-0.533844	0.747468	0.279635										-0.232464	0.065107	-0.381521	-0.213977	0.061119	0.386994	-0.188484	0.059951	0.353666
14499	120.825000	-0.830223	0.613058	0.130965	-0.829053	0.611051	-0.124391	-0.799785	0.834291	-0.120250	-0.797585	0.845790	0.148747	-0.702024	1.200897	-0.035486	-0.673779	1.176928	0.063268	-0.648725	1.119750	0.047758	-0.576593	0.715536	-0.255629	-0.533825	0.747426	0.279649										-0.232479	0.065105	-0.381514	-0.213971	0.061129	0.386995	-0.188484	0.059963	0.353677
14500	120.833333	-0.830218	0.613080	0.130797	-0.828996	0.611086	-0.124419	-0.799760	0.834271	-0.120239	-0.797540	0.845805	0.148740	-0.701925	1.200863	-0.035408	-0.673601	1.176895	0.063344	-0.648564	1.119724	0.047812	-0.576587	0.715476	-0.255648	-0.533808	0.747384	0.279665										-0.232566	0.065066	-0.381429	-0.213946	0.061089	0.386972	-0.188477	0.059962	0.353676
14501	120.841667	-0.830234	0.613073	0.130933	-0.829001	0.611070	-0.124423	-0.799685	0.834293	-0.120257	-0.797484	0.845826	0.148731	-0.701812	1.200805	-0.035273	-0.673403	1.176865	0.063416	-0.648385	1.119700	0.047861	-0.576579	0.715417	-0.255649	-0.533790	0.747339	0.279672										-0.232554	0.065045	-0.381452	-0.213951	0.061092	0.386986	-0.188468	0.059950	0.353668
14502	120.850000	-0.830217	0.613136	0.130769	-0.828997	0.611101	-0.124419	-0.799574	0.834363	-0.120244	-0.797427	0.845853	0.148729	-0.701690	1.200759	-0.035204	-0.673202	1.176835	0.063449	-0.648197	1.119686	0.047917	-0.576570	0.715365	-0.255648	-0.533772	0.747291	0.279681										-0.232474	0.065111	-0.381477	-0.213951	0.061130	0.386991	-0.188448	0.059924	0.353648
14503	120.858333	-0.830248	0.613123	0.130883	-0.828960	0.611164	-0.124430	-0.799562	0.834313	-0.120213	-0.797106	0.845731	0.148575	-0.701551	1.200737	-0.035140	-0.673007	1.176818	0.063513	-0.647992	1.119654	0.047973	-0.576548	0.715312	-0.255616	-0.533754	0.747236	0.279688										-0.232566	0.065068	-0.381409	-0.213919	0.061092	0.386964	-0.188440	0.059922	0.353638
14504	120.866667	-0.830272	0.613083	0.131020	-0.828918	0.611203	-0.124447	-0.799487	0.834346	-0.120198	-0.797278	0.845925	0.148721	-0.701403	1.200729	-0.035008	-0.672789	1.176790	0.063589	-0.647783	1.119622	0.048032	-0.576550	0.715277	-0.255652	-0.533738	0.747175	0.279698										-0.232563	0.065070	-0.381399	-0.213933	0.061129	0.386982	-0.188435	0.059910	0.353636
14505	120.875000	-0.830220	0.613222	0.130687	-0.828941	0.611213	-0.124429	-0.799389	0.834396	-0.120211	-0.797204	0.845969	0.148722	-0.701219	1.200681	-0.034922	-0.672554	1.176747	0.063685	-0.647566	1.119598	0.048078	-0.576530	0.715225	-0.255601	-0.533725	0.747112	0.279715										-0.232496	0.065075	-0.381455	-0.213909	0.061088	0.386940	-0.188434	0.059920	0.353630
14506	120.883333	-0.830274	0.613156	0.130953	-0.828923	0.611252	-0.124431	-0.799249	0.834510	-0.120191	-0.797122	0.846016	0.148729	-0.701015	1.200639	-0.034895	-0.672296	1.176719	0.063732	-0.647341	1.119570	0.048129	-0.576511	0.715178	-0.255553	-0.533711	0.747047	0.279737										-0.232477	0.065119	-0.381449	-0.213924	0.061120	0.386973	-0.188435	0.059930	0.353639
14507	120.891667	-0.830255	0.613129	0.130968	-0.828881	0.611320	-0.124431	-0.799196	0.834527	-0.120180	-0.797022	0.846058	0.148732	-0.700825	1.200605	-0.034805	-0.672049	1.176722	0.063786	-0.647090	1.119533	0.048177	-0.576510	0.715142	-0.255591	-0.533698	0.746976	0.279761										-0.232522	0.065094	-0.381409	-0.213951	0.061130	0.386981	-0.188441	0.059946	0.353647
14508	120.900000	-0.830235	0.613141	0.130953	-0.828829	0.611353	-0.124439	-0.799091	0.834577	-0.120175	-0.796914	0.846108	0.148732	-0.700616	1.200554	-0.034769	-0.671781	1.176697	0.063843	-0.646836	1.119502	0.048250	-0.576494	0.715093	-0.255553	-0.533683	0.746905	0.279788										-0.232473	0.065112	-0.381429	-0.213929	0.061130	0.386979	-0.188441	0.059953	0.353649
14509	120.908333	-0.830156	0.613233	0.130645	-0.828846	0.611409	-0.124405	-0.798973	0.834666	-0.120186	-0.796805	0.846156	0.148732	-0.700389	1.200544	-0.034663	-0.671479	1.176628	0.063924	-0.646554	1.119462	0.048301	-0.576483	0.715064	-0.255604	-0.533665	0.746836	0.279825										-0.232520	0.065095	-0.381381	-0.213908	0.061116	0.386959	-0.188444	0.059958	0.353655
14510	120.916667	-0.830162	0.613262	0.130649	-0.828809	0.611450	-0.124390	-0.798836	0.834761	-0.120184	-0.796684	0.846215	0.148733	-0.700104	1.200489	-0.034526	-0.671169	1.176622	0.063988	-0.646261	1.119432	0.048357	-0.576456	0.715017	-0.255577	-0.533641	0.746770	0.279870										-0.232547	0.065037	-0.381396	-0.213916	0.061132	0.386973	-0.188438	0.059959	0.353650
14511	120.925000	-0.830203	0.613202	0.130933	-0.828738	0.611481	-0.124390	-0.798754	0.834801	-0.120174	-0.796552	0.846266	0.148729	-0.699844	1.200447	-0.034465	-0.670875	1.176605	0.064044	-0.645957	1.119403	0.048412	-0.576436	0.714981	-0.255586	-0.533610	0.746703	0.279929										-0.232575	0.065074	-0.381315	-0.213911	0.061119	0.386965	-0.188426	0.059939	0.353637
14512	120.933333	-0.830166	0.613320	0.130678	-0.828749	0.611544	-0.124340	-0.798679	0.834851	-0.120172	-0.796423	0.846336	0.148743	-0.699576	1.200442	-0.034396	-0.670548	1.176578	0.064113	-0.645646	1.119391	0.048481	-0.576416	0.714939	-0.255594	-0.533575	0.746630	0.279994										-0.232548	0.065043	-0.381348	-0.213882	0.061085	0.386927	-0.188415	0.059917	0.353621
14513	120.941667	-0.830148	0.613339	0.130790	-0.828674	0.611579	-0.124343	-0.798549	0.834922	-0.120153	-0.796287	0.846388	0.148751	-0.699298	1.200391	-0.034236	-0.670168	1.176551	0.064201	-0.645316	1.119342	0.048545	-0.576387	0.714894	-0.255637	-0.533529	0.746553	0.280068										-0.232562	0.065052	-0.381336	-0.213895	0.061118	0.386954	-0.188407	0.059912	0.353611
14514	120.950000	-0.830085	0.613424	0.130631	-0.828642	0.611628	-0.124312	-0.798432	0.834982	-0.120144	-0.796170	0.846450	0.148786	-0.698967	1.200379	-0.034204	-0.669810	1.176576	0.064287	-0.644983	1.119328	0.048615	-0.576358	0.714855	-0.255621	-0.533478	0.746478	0.280152										-0.232579	0.065058	-0.381326	-0.213912	0.061147	0.386973	-0.188395	0.059909	0.353614
14515	120.958333	-0.830112	0.613403	0.130942	-0.828605	0.611683	-0.124289	-0.798288	0.835061	-0.120131	-0.796006	0.846500	0.148771	-0.698663	1.200381	-0.034151	-0.669439	1.176592	0.064359	-0.644638	1.119326	0.048668	-0.576322	0.714800	-0.255628	-0.533420	0.746409	0.280245										-0.232563	0.065115	-0.381290	-0.213897	0.061132	0.386968	-0.188403	0.059920	0.353623
14516	120.966667	-0.830040	0.613514	0.130646	-0.828608	0.611756	-0.124245	-0.798066	0.835191	-0.120146	-0.795857	0.846553	0.148784	-0.698299	1.200395	-0.034055	-0.669003	1.176567	0.064428	-0.644275	1.119306	0.048735	-0.576279	0.714742	-0.255679	-0.533351	0.746337	0.280343										-0.232576	0.065059	-0.381295	-0.213895	0.061139	0.386970	-0.188406	0.059934	0.353635
14517	120.975000	-0.830031	0.613577	0.130657	-0.828487	0.611793	-0.124237	-0.797929	0.835251	-0.120075	-0.795697	0.846612	0.148804	-0.697911	1.200459	-0.033883	-0.668595	1.176610	0.064490	-0.643896	1.119312	0.048815	-0.576234	0.714676	-0.255693	-0.533273	0.746279	0.280445										-0.232536	0.065139	-0.381305	-0.213882	0.061128	0.386970	-0.188400	0.059944	0.353644
14518	120.983333	-0.829989	0.613620	0.130642	-0.828456	0.611848	-0.124221	-0.797805	0.835283	-0.120042	-0.795532	0.846676	0.148818	-0.697524	1.200452	-0.033842	-0.668163	1.176634	0.064550	-0.643513	1.119308	0.048889	-0.576197	0.714620	-0.255777	-0.533193	0.746212	0.280528										-0.232539	0.065144	-0.381301	-0.213864	0.061106	0.386954	-0.188394	0.059946	0.353644
14519	120.991667	-0.830019	0.613600	0.130938	-0.828412	0.611940	-0.124212	-0.797644	0.835351	-0.120015	-0.795351	0.846745	0.148832	-0.697104	1.200491	-0.033750	-0.667690	1.176630	0.064643	-0.643118	1.119298	0.048946	-0.576135	0.714548	-0.255735	-0.533106	0.746140	0.280603										-0.232561	0.065109	-0.381282	-0.213852	0.061105	0.386947	-0.188386	0.059941	0.353639
14520	121.000000	-0.829990	0.613617	0.130943	-0.828351	0.611986	-0.124198	-0.797475	0.835449	-0.119944	-0.795163	0.846821	0.148850	-0.696706	1.200508	-0.033724	-0.667231	1.176652	0.064704	-0.642688	1.119270	0.049006	-0.576083	0.714492	-0.255762	-0.533018	0.746069	0.280667										-0.232531	0.065136	-0.381269	-0.213857	0.061137	0.386969	-0.188374	0.059924	0.353623
14521	121.008333	-0.829953	0.613675	0.130913	-0.828339	0.612086	-0.124177	-0.797239	0.835587	-0.119974	-0.794972	0.846904	0.148876	-0.696255	1.200493	-0.033602	-0.666738	1.176610	0.064777	-0.642258	1.119240	0.049047	-0.576023	0.714432	-0.255749	-0.532923	0.745988	0.280717										-0.232545	0.065153	-0.381269	-0.213868	0.061127	0.386983	-0.188362	0.059910	0.353611
14522	121.016667	-0.829870	0.613741	0.130832	-0.828300	0.612183	-0.124150	-0.797058	0.835681	-0.119949	-0.794769	0.846991	0.148902	-0.695819	1.200467	-0.033559	-0.666232	1.176549	0.064841	-0.641808	1.119209	0.049107	-0.575963	0.714373	-0.255732	-0.532826	0.745915	0.280767										-0.232646	0.065113	-0.381191	-0.213850	0.061119	0.386957	-0.188353	0.059896	0.353608
14523	121.025000	-0.829828	0.613852	0.130714	-0.828233	0.612275	-0.124126	-0.796905	0.835715	-0.119912	-0.794301	0.846939	0.148776	-0.695378	1.200413	-0.033429	-0.665756	1.176520	0.064893	-0.641344	1.119148	0.049167	-0.575904	0.714316	-0.255713	-0.532728	0.745839	0.280809										-0.232540	0.065159	-0.381240	-0.213837	0.061113	0.386943	-0.188351	0.059897	0.353610
14524	121.033333	-0.829801	0.613892	0.130599	-0.828172	0.612355	-0.124106	-0.796730	0.835799	-0.119896	-0.794320	0.847189	0.148954	-0.694916	1.200448	-0.033369	-0.665262	1.176470	0.064951	-0.640877	1.119084	0.049191	-0.575847	0.714255	-0.255696	-0.532631	0.745762	0.280851										-0.232644	0.065128	-0.381164	-0.213851	0.061133	0.386967	-0.188356	0.059903	0.353617
14525	121.041667	-0.829739	0.613936	0.130686	-0.828122	0.612450	-0.124088	-0.796543	0.835903	-0.119846	-0.794087	0.847297	0.148991	-0.694405	1.200391	-0.033317	-0.664757	1.176431	0.065014	-0.640406	1.119026	0.049230	-0.575776	0.714196	-0.255686	-0.532519	0.745688	0.280899										-0.232609	0.065152	-0.381192	-0.213850	0.061138	0.386973	-0.188357	0.059914	0.353628
14526	121.050000	-0.829676	0.614025	0.130548	-0.828063	0.612548	-0.124073	-0.796297	0.836081	-0.119833	-0.793846	0.847403	0.149024	-0.693943	1.200348	-0.033291	-0.664250	1.176408	0.065035	-0.639930	1.118984	0.049277	-0.575697	0.714131	-0.255687	-0.532403	0.745604	0.280939										-0.232704	0.065124	-0.381100	-0.213833	0.061106	0.386961	-0.188362	0.059924	0.353639
14527	121.058333	-0.829671	0.614034	0.130681	-0.827998	0.612619	-0.124042	-0.796117	0.836142	-0.119794	-0.793587	0.847504	0.149059	-0.693437	1.200313	-0.033239	-0.663721	1.176384	0.065075	-0.639440	1.118939	0.049283	-0.575624	0.714058	-0.255662	-0.532277	0.745522	0.280978										-0.232596	0.065150	-0.381186	-0.213825	0.061091	0.386936	-0.188363	0.059928	0.353641
14528	121.066667	-0.829664	0.614049	0.130819	-0.827905	0.612648	-0.123998	-0.795904	0.836215	-0.119792	-0.793323	0.847618	0.149090	-0.692938	1.200276	-0.033199	-0.663176	1.176357	0.065113	-0.638949	1.118897	0.049311	-0.575543	0.713973	-0.255637	-0.532149	0.745431	0.281015										-0.232589	0.065177	-0.381202	-0.213823	0.061097	0.386943	-0.188360	0.059926	0.353643
14529	121.075000	-0.829574	0.614195	0.130535	-0.827854	0.612807	-0.123969	-0.795677	0.836323	-0.119787	-0.793057	0.847732	0.149116	-0.692389	1.200293	-0.033180	-0.662648	1.176348	0.065129	-0.638435	1.118849	0.049350	-0.575468	0.713918	-0.255655	-0.532006	0.745340	0.281062										-0.232584	0.065174	-0.381182	-0.213835	0.061115	0.386967	-0.188352	0.059913	0.353625
14530	121.083333	-0.829533	0.614262	0.130539	-0.827850	0.612942	-0.123925	-0.795465	0.836437	-0.119703	-0.792541	0.847697	0.148998	-0.691862	1.200195	-0.033167	-0.662080	1.176308	0.065162	-0.637929	1.118812	0.049373	-0.575375	0.713854	-0.255653	-0.531857	0.745240	0.281108										-0.232845	0.065009	-0.381029	-0.213805	0.061077	0.386925	-0.188341	0.059898	0.353620
14531	121.091667	-0.829548	0.614318	0.130705	-0.827803	0.613040	-0.123886	-0.795224	0.836548	-0.119756	-0.792257	0.847810	0.149029	-0.691347	1.200185	-0.033155	-0.661530	1.176231	0.065167	-0.637393	1.118753	0.049370	-0.575278	0.713787	-0.255653	-0.531709	0.745140	0.281161										-0.232654	0.065152	-0.381125	-0.213843	0.061138	0.386975	-0.188339	0.059891	0.353610
14532	121.100000	-0.829375	0.614365	0.130544	-0.827719	0.613135	-0.123873	-0.794959	0.836684	-0.119675	-0.792206	0.848066	0.149200	-0.690784	1.200092	-0.033062	-0.660977	1.176169	0.065177	-0.636844	1.118655	0.049401	-0.575178	0.713746	-0.255645	-0.531554	0.745024	0.281212										-0.232611	0.065180	-0.381142	-0.213840	0.061133	0.386970	-0.188333	0.059888	0.353615
14533	121.108333	-0.829380	0.614488	0.130563	-0.827683	0.613238	-0.123823	-0.794719	0.836772	-0.119682	-0.791885	0.848185	0.149198	-0.690217	1.200021	-0.033042	-0.660380	1.176080	0.065201	-0.636290	1.118558	0.049421	-0.575068	0.713698	-0.255636	-0.531409	0.744913	0.281277										-0.232696	0.065146	-0.381067	-0.213823	0.061116	0.386961	-0.188335	0.059889	0.353616
14534	121.116667	-0.829325	0.614557	0.130569	-0.827647	0.613348	-0.123775	-0.794474	0.836883	-0.119688	-0.791570	0.848300	0.149216	-0.689674	1.199926	-0.033047	-0.659809	1.175977	0.065207	-0.635712	1.118447	0.049410	-0.574933	0.713684	-0.255617	-0.531253	0.744801	0.281343										-0.232890	0.065001	-0.380980	-0.213808	0.061103	0.386940	-0.188334	0.059901	0.353625
14535	121.125000	-0.829272	0.614579	0.130699	-0.827677	0.613438	-0.123716	-0.794133	0.837082	-0.119665	-0.791253	0.848411	0.149226	-0.689095	1.199790	-0.033016	-0.659194	1.175870	0.065242	-0.635134	1.118348	0.049452	-0.574804	0.713646	-0.255610	-0.531106	0.744690	0.281423										-0.232758	0.065100	-0.381045	-0.213823	0.061124	0.386974	-0.188341	0.059909	0.353634
14536	121.133333	-0.829170	0.614694	0.130537	-0.827714	0.613555	-0.123649	-0.793873	0.837143	-0.119680	-0.790927	0.848528	0.149236	-0.688550	1.199673	-0.033026	-0.658602	1.175768	0.065267	-0.634539	1.118234	0.049460	-0.574670	0.713608	-0.255620	-0.530943	0.744571	0.281497										-0.232632	0.065187	-0.381109	-0.213807	0.061114	0.386972	-0.188336	0.059913	0.353633
14537	121.141667	-0.829161	0.614748	0.130720	-0.827640	0.613656	-0.123635	-0.793565	0.837280	-0.119676	-0.790460	0.848586	0.149177	-0.687966	1.199556	-0.032910	-0.657987	1.175659	0.065281	-0.633924	1.118111	0.049482	-0.574526	0.713568	-0.255623	-0.530776	0.744441	0.281575										-0.232812	0.065095	-0.381002	-0.213807	0.061111	0.386965	-0.188335	0.059912	0.353632
14538	121.150000	-0.829075	0.614880	0.130574	-0.827581	0.613758	-0.123590	-0.793265	0.837398	-0.119632	-0.790215	0.848772	0.149237	-0.687383	1.199494	-0.032865	-0.657360	1.175546	0.065303	-0.633314	1.118008	0.049489	-0.574370	0.713528	-0.255622	-0.530613	0.744310	0.281659										-0.232655	0.065193	-0.381088	-0.213798	0.061096	0.386942	-0.188325	0.059903	0.353630
14539	121.158333	-0.829021	0.614967	0.130549	-0.827494	0.613842	-0.123570	-0.792848	0.837595	-0.119690	-0.789847	0.848893	0.149253	-0.686785	1.199360	-0.032781	-0.656709	1.175450	0.065348	-0.632689	1.117894	0.049505	-0.574183	0.713483	-0.255577	-0.530449	0.744188	0.281748										-0.232925	0.065009	-0.380942	-0.213814	0.061124	0.386968	-0.188316	0.059883	0.353616
14540	121.166667	-0.828927	0.615003	0.130534	-0.827406	0.613935	-0.123542	-0.792565	0.837644	-0.119686	-0.789238	0.848872	0.149128	-0.686184	1.199285	-0.032816	-0.656044	1.175333	0.065369	-0.632061	1.117783	0.049540	-0.574002	0.713449	-0.255587	-0.530294	0.744079	0.281830										-0.232764	0.065166	-0.381021	-0.213807	0.061105	0.386967	-0.188306	0.059858	0.353604
14541	121.175000	-0.828861	0.615080	0.130530	-0.827358	0.614046	-0.123502	-0.792180	0.837798	-0.119714	-0.789079	0.849144	0.149276	-0.685559	1.199205	-0.032735	-0.655376	1.175249	0.065421	-0.631421	1.117696	0.049567	-0.573814	0.713439	-0.255600	-0.530126	0.743974	0.281908										-0.232835	0.065091	-0.380958	-0.213776	0.061092	0.386975	-0.188306	0.059861	0.353607
14542	121.183333	-0.828793	0.615159	0.130531	-0.827281	0.614151	-0.123452	-0.791792	0.837927	-0.119709	-0.788665	0.849269	0.149280	-0.684947	1.199109	-0.032639	-0.654689	1.175103	0.065504	-0.630769	1.117545	0.049586	-0.573619	0.713419	-0.255601	-0.529951	0.743874	0.281984										-0.232940	0.065019	-0.380915	-0.213810	0.061112	0.386974	-0.188309	0.059861	0.353617
14543	121.191667	-0.828721	0.615272	0.130515	-0.827209	0.614260	-0.123460	-0.791417	0.838077	-0.119734	-0.788263	0.849401	0.149293	-0.684317	1.199023	-0.032593	-0.654015	1.174980	0.065521	-0.630118	1.117455	0.049615	-0.573432	0.713404	-0.255610	-0.529759	0.743782	0.282050										-0.232927	0.065039	-0.380902	-0.213790	0.061086	0.386948	-0.188317	0.059875	0.353623
14544	121.200000	-0.828719	0.615289	0.130859	-0.827077	0.614363	-0.123446	-0.790958	0.838258	-0.119780	-0.787841	0.849525	0.149288	-0.683701	1.198937	-0.032510	-0.653329	1.174901	0.065642	-0.629455	1.117336	0.049638	-0.573257	0.713381	-0.255714	-0.529549	0.743697	0.282107										-0.232949	0.065020	-0.380904	-0.213810	0.061111	0.386973	-0.188326	0.059898	0.353629
14545	121.208333	-0.828636	0.615434	0.130844	-0.827024	0.614522	-0.123434	-0.790591	0.838370	-0.119787	-0.787308	0.849580	0.149215	-0.683076	1.198855	-0.032258	-0.652629	1.174778	0.065637	-0.628791	1.117217	0.049655	-0.573044	0.713343	-0.255757	-0.529328	0.743616	0.282151										-0.232854	0.065088	-0.380952	-0.213803	0.061103	0.386965	-0.188333	0.059903	0.353637
14546	121.216667	-0.828541	0.615598	0.130797	-0.826925	0.614657	-0.123433	-0.790217	0.838498	-0.119806	-0.786995	0.849778	0.149277	-0.682419	1.198780	-0.032356	-0.651916	1.174663	0.065694	-0.628120	1.117117	0.049699	-0.572838	0.713333	-0.255827	-0.529105	0.743556	0.282203										-0.232765	0.065174	-0.380987	-0.213863	0.061113	0.386982	-0.188337	0.059906	0.353635
14547	121.225000	-0.828410	0.615772	0.130667	-0.826831	0.614799	-0.123433	-0.789729	0.838680	-0.119901	-0.786575	0.849904	0.149275	-0.681748	1.198708	-0.032264	-0.651220	1.174593	0.065751	-0.627440	1.117003	0.049733	-0.572588	0.713325	-0.255848	-0.528872	0.743511	0.282252										-0.232895	0.065091	-0.380918	-0.213808	0.061091	0.386952	-0.188327	0.059883	0.353619
14548	121.233333	-0.828224	0.615874	0.130550	-0.826725	0.614927	-0.123422	-0.789297	0.838874	-0.119953	-0.785925	0.849901	0.149129	-0.681131	1.198628	-0.032037	-0.650502	1.174482	0.065821	-0.626765	1.116898	0.049748	-0.572357	0.713296	-0.255875	-0.528704	0.743407	0.282154										-0.232783	0.065170	-0.380987	-0.213819	0.061114	0.386970	-0.188329	0.059875	0.353612
14549	121.241667	-0.828078	0.615978	0.130531	-0.826617	0.615082	-0.123399	-0.788880	0.839001	-0.120017	-0.785715	0.850173	0.149252	-0.680402	1.198567	-0.032072	-0.649801	1.174403	0.065874	-0.626079	1.116785	0.049784	-0.572104	0.713269	-0.255926	-0.528373	0.743415	0.282338										-0.232871	0.065091	-0.380945	-0.213823	0.061090	0.386977	-0.188320	0.059852	0.353607
14550	121.250000	-0.828077	0.616138	0.130824	-0.826466	0.615207	-0.123414	-0.788493	0.839121	-0.120068	-0.785285	0.850315	0.149241	-0.679720	1.198551	-0.032012	-0.649070	1.174280	0.065923	-0.625401	1.116687	0.049784	-0.571829	0.713269	-0.255955	-0.528112	0.743358	0.282374										-0.232771	0.065169	-0.380973	-0.213823	0.061102	0.386975	-0.188320	0.059837	0.353607
14551	121.258333	-0.827935	0.616351	0.130677	-0.826367	0.615349	-0.123384	-0.788082	0.839257	-0.120133	-0.784845	0.850459	0.149228	-0.679015	1.198511	-0.031957	-0.648359	1.174224	0.065964	-0.624723	1.116618	0.049835	-0.571555	0.713247	-0.255949	-0.527835	0.743299	0.282400										-0.232866	0.065096	-0.380931	-0.213823	0.061058	0.386945	-0.188323	0.059839	0.353612
14552	121.266667	-0.827755	0.616577	0.130531	-0.826205	0.615454	-0.123404	-0.787641	0.839433	-0.120195	-0.784418	0.850596	0.149218	-0.678334	1.198506	-0.031930	-0.647650	1.174155	0.066009	-0.624045	1.116566	0.049846	-0.571280	0.713220	-0.255930	-0.527567	0.743249	0.282424										-0.232982	0.065002	-0.380901	-0.213820	0.061092	0.386979	-0.188332	0.059847	0.353627
14553	121.275000	-0.827713	0.616650	0.130815	-0.826072	0.615573	-0.123403	-0.787256	0.839550	-0.120303	-0.783883	0.850659	0.149135	-0.677598	1.198534	-0.031862	-0.646912	1.174153	0.066011	-0.623389	1.116516	0.049854	-0.571005	0.713198	-0.255977	-0.527312	0.743205	0.282444										-0.232878	0.065073	-0.380941	-0.213805	0.061061	0.386954	-0.188336	0.059863	0.353637
14554	121.283333	-0.827589	0.616791	0.130810	-0.825930	0.615727	-0.123404	-0.786799	0.839722	-0.120371	-0.783554	0.850857	0.149180	-0.676874	1.198594	-0.031864	-0.646183	1.174154	0.066042	-0.622729	1.116488	0.049857	-0.570710	0.713205	-0.255989	-0.527044	0.743157	0.282465										-0.232772	0.065154	-0.380981	-0.213807	0.061059	0.386963	-0.188344	0.059877	0.353644
14555	121.291667	-0.827678	0.617157	0.130906	-0.825775	0.615813	-0.123427	-0.786388	0.839871	-0.120445	-0.783020	0.850904	0.149090	-0.676123	1.198677	-0.031825	-0.645458	1.174210	0.066044	-0.622104	1.116493	0.049825	-0.570428	0.713195	-0.256010	-0.526768	0.743127	0.282482										-0.232966	0.064988	-0.380897	-0.213815	0.061075	0.386963	-0.188342	0.059882	0.353645
14556	121.300000	-0.827546	0.617297	0.130903	-0.825628	0.615930	-0.123435	-0.785905	0.840054	-0.120511	-0.782699	0.851098	0.149137	-0.675360	1.198806	-0.031860	-0.644704	1.174245	0.066035	-0.621463	1.116508	0.049831	-0.570152	0.713193	-0.256111	-0.526496	0.743088	0.282492										-0.232786	0.065143	-0.380981	-0.213818	0.061093	0.386976	-0.188337	0.059869	0.353636
14557	121.308333	-0.827393	0.617422	0.130890	-0.825473	0.616077	-0.123452	-0.785511	0.840153	-0.120591	-0.782284	0.851196	0.149114	-0.674555	1.198982	-0.031889	-0.643968	1.174380	0.066031	-0.620845	1.116590	0.049828	-0.569860	0.713193	-0.256055	-0.526225	0.743053	0.282504										-0.232784	0.065144	-0.380977	-0.213852	0.061090	0.386987	-0.188332	0.059852	0.353628
14558	121.316667	-0.827052	0.617522	0.130585	-0.825335	0.616203	-0.123463	-0.785119	0.840253	-0.120640	-0.781867	0.851295	0.149089	-0.673739	1.199184	-0.031913	-0.643224	1.174519	0.066005	-0.620249	1.116674	0.049812	-0.569571	0.713214	-0.256088	-0.525959	0.743011	0.282502										-0.232947	0.065001	-0.380884	-0.213817	0.061078	0.386979	-0.188330	0.059837	0.353616
14559	121.325000	-0.827007	0.617685	0.130721	-0.825149	0.616316	-0.123511	-0.784678	0.840369	-0.120697	-0.781459	0.851399	0.149068	-0.672922	1.199416	-0.031902	-0.642479	1.174693	0.065994	-0.619652	1.116774	0.049802	-0.569301	0.713215	-0.256071	-0.525706	0.742975	0.282491										-0.232980	0.064988	-0.380896	-0.213825	0.061076	0.386986	-0.188325	0.059816	0.353613
14560	121.333333	-0.826820	0.617840	0.130577	-0.824995	0.616423	-0.123526	-0.784285	0.840454	-0.120794	-0.781066	0.851494	0.149048	-0.672112	1.199693	-0.031804	-0.641703	1.174941	0.065964	-0.619060	1.116920	0.049804	-0.569036	0.713210	-0.256044	-0.525455	0.742940	0.282484										-0.232804	0.065137	-0.380987	-0.213834	0.061077	0.386982	-0.188334	0.059818	0.353621
14561	121.341667	-0.826738	0.617931	0.130812	-0.824821	0.616549	-0.123550	-0.783864	0.840571	-0.120803	-0.780671	0.851588	0.149017	-0.671195	1.200011	-0.031999	-0.640949	1.175190	0.065937	-0.618487	1.117080	0.049783	-0.568732	0.713238	-0.256007	-0.525197	0.742910	0.282458										-0.232794	0.065138	-0.380982	-0.213859	0.061068	0.386985	-0.188349	0.059829	0.353629
14562	121.350000	-0.826502	0.618118	0.130555	-0.824668	0.616642	-0.123562	-0.783442	0.840722	-0.120859	-0.780287	0.851686	0.148983	-0.670328	1.200351	-0.032058	-0.640181	1.175478	0.065928	-0.617918	1.117277	0.049769	-0.568448	0.713253	-0.255976	-0.525028	0.742822	0.282276										-0.232984	0.064980	-0.380894	-0.213825	0.061023	0.386943	-0.188361	0.059840	0.353636
14563	121.358333	-0.826367	0.618235	0.130537	-0.824520	0.616779	-0.123565	-0.783058	0.840783	-0.120961	-0.779806	0.851706	0.148885	-0.669447	1.200751	-0.032030	-0.639375	1.175783	0.065871	-0.617337	1.117485	0.049772	-0.568165	0.713255	-0.255919	-0.524773	0.742770	0.282229										-0.232980	0.064975	-0.380905	-0.213844	0.061057	0.386959	-0.188382	0.059868	0.353641
14564	121.366667	-0.826292	0.618262	0.130800	-0.824326	0.616877	-0.123603	-0.782645	0.840901	-0.121043	-0.779536	0.851875	0.148918	-0.668518	1.201127	-0.032133	-0.638678	1.175995	0.065773	-0.616761	1.117694	0.049762	-0.567893	0.713252	-0.255857	-0.524440	0.742768	0.282323										-0.232800	0.065126	-0.381001	-0.213848	0.061045	0.386954	-0.188393	0.059877	0.353644
14565	121.375000	-0.826093	0.618412	0.130657	-0.824185	0.616987	-0.123598	-0.782227	0.841038	-0.121061	-0.779171	0.851971	0.148880	-0.667612	1.201539	-0.032156	-0.637797	1.176357	0.065741	-0.616195	1.117954	0.049789	-0.567587	0.713274	-0.255746	-0.524200	0.742725	0.282282										-0.232864	0.065056	-0.380944	-0.213857	0.061047	0.386954	-0.188397	0.059870	0.353640
14566	121.383333	-0.825923	0.618598	0.130494	-0.824029	0.617103	-0.123597	-0.781803	0.841166	-0.121123	-0.778803	0.852073	0.148838	-0.666741	1.201891	-0.032084	-0.637036	1.176648	0.065705	-0.615566	1.118145	0.049755	-0.567299	0.713302	-0.255746	-0.524046	0.742637	0.282091										-0.232982	0.064968	-0.380925	-0.213856	0.061039	0.386940	-0.188401	0.059863	0.353636
14567	121.391667	-0.825760	0.618700	0.130683	-0.823822	0.617185	-0.123620	-0.781471	0.841230	-0.121175	-0.778451	0.852179	0.148816	-0.665831	1.202284	-0.032068	-0.636184	1.176908	0.065695	-0.615006	1.118390	0.049831	-0.567028	0.713312	-0.255723	-0.523727	0.742649	0.282193										-0.232782	0.065124	-0.381003	-0.213874	0.061062	0.386974	-0.188380	0.059822	0.353616
14568	121.400000	-0.825607	0.618825	0.130686	-0.823672	0.617326	-0.123628	-0.781059	0.841346	-0.121244	-0.778087	0.852275	0.148762	-0.664916	1.202610	-0.032032	-0.635347	1.177184	0.065694	-0.614391	1.118563	0.049834	-0.566739	0.713332	-0.255683	-0.523494	0.742618	0.282147										-0.232787	0.065123	-0.381002	-0.213856	0.061036	0.386962	-0.188381	0.059816	0.353620
14569	121.408333	-0.825409	0.618958	0.130570	-0.823505	0.617455	-0.123648	-0.780670	0.841430	-0.121268	-0.777739	0.852384	0.148721	-0.664027	1.202916	-0.032182	-0.634502	1.177350	0.065696	-0.613753	1.118651	0.049824	-0.566465	0.713350	-0.255695	-0.523257	0.742588	0.282112										-0.232861	0.065053	-0.380950	-0.213864	0.061045	0.386973	-0.188357	0.059798	0.353628
14570	121.416667	-0.825310	0.619087	0.130704	-0.823349	0.617601	-0.123671	-0.780312	0.841524	-0.121298	-0.777384	0.852509	0.148672	-0.663263	1.203110	-0.032033	-0.633696	1.177439	0.065695	-0.613087	1.118683	0.049759	-0.566199	0.713338	-0.255712	-0.523031	0.742564	0.282083										-0.232780	0.065122	-0.381002	-0.213881	0.061066	0.386984	-0.188376	0.059815	0.353618
14571	121.425000	-0.825165	0.619247	0.130658	-0.823180	0.617715	-0.123691	-0.779919	0.841652	-0.121331	-0.777038	0.852638	0.148634	-0.662484	1.203197	-0.032042	-0.632947	1.177511	0.065756	-0.612451	1.118699	0.049774	-0.565936	0.713317	-0.255678	-0.522804	0.742546	0.282074										-0.232772	0.065117	-0.380996	-0.213878	0.061065	0.386978	-0.188391	0.059838	0.353631
14572	121.433333	-0.824829	0.619250	0.130500	-0.823012	0.617841	-0.123712	-0.779552	0.841795	-0.121364	-0.776692	0.852764	0.148596	-0.661747	1.203269	-0.032004	-0.632190	1.177492	0.065794	-0.611805	1.118657	0.049809	-0.565658	0.713305	-0.255654	-0.522590	0.742522	0.282073										-0.232773	0.065117	-0.380998	-0.213861	0.061036	0.386964	-0.188404	0.059863	0.353637
14573	121.441667	-0.824853	0.619609	0.130483	-0.822860	0.617989	-0.123711	-0.779189	0.841910	-0.121425	-0.776353	0.852900	0.148552	-0.661109	1.203257	-0.031884	-0.631465	1.177382	0.065814	-0.611155	1.118553	0.049807	-0.565411	0.713268	-0.255636	-0.522373	0.742493	0.282087										-0.232856	0.065044	-0.380947	-0.213874	0.061038	0.386949	-0.188421	0.059875	0.353640
14574	121.450000	-0.824666	0.619751	0.130347	-0.822683	0.618127	-0.123730	-0.778826	0.842035	-0.121478	-0.776010	0.853045	0.148517	-0.660433	1.202986	-0.031735	-0.630814	1.177230	0.065870	-0.610491	1.118365	0.049739	-0.565175	0.713211	-0.255619	-0.522172	0.742459	0.282108										-0.232783	0.065104	-0.381002	-0.213902	0.061076	0.386969	-0.188430	0.059874	0.353634
14575	121.458333	-0.824552	0.619843	0.130446	-0.822550	0.618315	-0.123717	-0.778484	0.842181	-0.121459	-0.775670	0.853193	0.148493	-0.659984	1.202878	-0.031562	-0.630205	1.177019	0.065891	-0.609872	1.118212	0.049829	-0.564947	0.713132	-0.255493	-0.521973	0.742415	0.282144										-0.232735	0.065124	-0.381014	-0.213901	0.061046	0.386972	-0.188428	0.059861	0.353622
14576	121.466667	-0.824418	0.619975	0.130507	-0.822381	0.618458	-0.123738	-0.778128	0.842275	-0.121474	-0.775316	0.853327	0.148449	-0.659513	1.202763	-0.031764	-0.629528	1.176870	0.066039	-0.609409	1.117986	0.049877	-0.564712	0.713091	-0.255467	-0.521786	0.742354	0.282187										-0.232780	0.065108	-0.380980	-0.213945	0.061055	0.386970	-0.188423	0.059836	0.353607
14577	121.475000	-0.824254	0.620083	0.130394	-0.822289	0.618618	-0.123709	-0.777790	0.842393	-0.121524	-0.774975	0.853463	0.148420	-0.659083	1.202510	-0.031587	-0.629109	1.176521	0.065993	-0.608665	1.117786	0.049778	-0.564503	0.713027	-0.255436	-0.521610	0.742281	0.282241										-0.232881	0.065033	-0.380928	-0.213970	0.061082	0.386984	-0.188433	0.059837	0.353607
14578	121.483333	-0.824186	0.620206	0.130529	-0.822172	0.618752	-0.123705	-0.777452	0.842533	-0.121517	-0.774624	0.853603	0.148390	-0.658704	1.202224	-0.031430	-0.628603	1.176252	0.066054	-0.608068	1.117527	0.049742	-0.564288	0.712945	-0.255331	-0.521450	0.742199	0.282300										-0.232788	0.065114	-0.380956	-0.213926	0.061067	0.386969	-0.188438	0.059825	0.353605
14579	121.491667	-0.824103	0.620397	0.130487	-0.822032	0.618887	-0.123706	-0.777124	0.842627	-0.121572	-0.774298	0.853736	0.148371	-0.658293	1.201900	-0.031515	-0.628167	1.175962	0.066065	-0.607543	1.117348	0.049823	-0.564131	0.712896	-0.255392	-0.521293	0.742125	0.282367										-0.232791	0.065119	-0.380951	-0.213929	0.061057	0.386958	-0.188450	0.059834	0.353607
14580	121.500000	-0.824001	0.620504	0.130500	-0.821920	0.619013	-0.123715	-0.776811	0.842737	-0.121561	-0.773957	0.853861	0.148330	-0.657995	1.201553	-0.031459	-0.627758	1.175631	0.066118	-0.606986	1.117064	0.049830	-0.563950	0.712837	-0.255367	-0.521140	0.742047	0.282437										-0.232959	0.064983	-0.380853	-0.213952	0.061025	0.386928	-0.188463	0.059850	0.353608
14581	121.508333	-0.823891	0.620600	0.130501	-0.821816	0.619162	-0.123698	-0.776509	0.842854	-0.121602	-0.773634	0.853973	0.148302	-0.657710	1.201222	-0.031389	-0.627234	1.175385	0.066242	-0.606460	1.116777	0.049776	-0.563746	0.712788	-0.255293	-0.521036	0.741941	0.282430										-0.232850	0.065066	-0.380926	-0.213955	0.061049	0.386938	-0.188481	0.059878	0.353619
14582	121.516667	-0.823781	0.620696	0.130484	-0.821716	0.619271	-0.123688	-0.776193	0.842956	-0.121603	-0.773311	0.854085	0.148276	-0.657490	1.200869	-0.031266	-0.626899	1.175071	0.066275	-0.605964	1.116490	0.049727	-0.563581	0.712759	-0.255322	-0.520858	0.741897	0.282583										-0.232801	0.065111	-0.380933	-0.213941	0.061043	0.386945	-0.188492	0.059889	0.353624
14583	121.525000	-0.823690	0.620780	0.130485	-0.821625	0.619362	-0.123664	-0.775875	0.843067	-0.121641	-0.773011	0.854185	0.148274	-0.657260	1.200495	-0.031227	-0.626714	1.174629	0.066196	-0.605542	1.116261	0.049790	-0.563403	0.712720	-0.255274	-0.520766	0.741805	0.282581										-0.232799	0.065117	-0.380925	-0.213954	0.061066	0.386957	-0.188493	0.059888	0.353623
14584	121.533333	-0.823600	0.620875	0.130473	-0.821526	0.619451	-0.123645	-0.775577	0.843189	-0.121586	-0.772699	0.854259	0.148251	-0.657079	1.200222	-0.031209	-0.626320	1.174427	0.066351	-0.605132	1.116021	0.049775	-0.563261	0.712688	-0.255315	-0.520680	0.741719	0.282577										-0.232992	0.064958	-0.380833	-0.213953	0.061051	0.386933	-0.188495	0.059881	0.353628
14585	121.541667	-0.823520	0.620950	0.130494	-0.821444	0.619552	-0.123608	-0.775317	0.843266	-0.121629	-0.772407	0.854339	0.148245	-0.656906	1.199928	-0.031098	-0.626051	1.174141	0.066364	-0.604747	1.115812	0.049769	-0.563097	0.712668	-0.255287	-0.520552	0.741655	0.282645										-0.232998	0.064957	-0.380836	-0.213992	0.061047	0.386954	-0.188493	0.059864	0.353619
14586	121.550000	-0.823394	0.621246	0.130184	-0.821325	0.619645	-0.123596	-0.775037	0.843344	-0.121643	-0.772131	0.854409	0.148240	-0.656715	1.199663	-0.031121	-0.625831	1.173923	0.066401	-0.604367	1.115580	0.049708	-0.562954	0.712634	-0.255222	-0.520428	0.741612	0.282717										-0.232798	0.065122	-0.380912	-0.213966	0.061073	0.386977	-0.188485	0.059865	0.353626
14587	121.558333	-0.823311	0.621300	0.130240	-0.821271	0.619715	-0.123566	-0.774771	0.843437	-0.121639	-0.771867	0.854470	0.148232	-0.656587	1.199446	-0.031085	-0.625612	1.173743	0.066437	-0.604035	1.115427	0.049764	-0.562824	0.712640	-0.255302	-0.520303	0.741567	0.282778										-0.232888	0.065045	-0.380864	-0.213973	0.061032	0.386946	-0.188486	0.059846	0.353618
14588	121.566667	-0.823238	0.621367	0.130210	-0.821213	0.619821	-0.123529	-0.774561	0.843491	-0.121589	-0.771612	0.854531	0.148233	-0.656466	1.199234	-0.030863	-0.625377	1.173572	0.066491	-0.603754	1.115335	0.049832	-0.562684	0.712642	-0.255297	-0.520274	0.741454	0.282720										-0.233009	0.064948	-0.380838	-0.214006	0.061046	0.386954	-0.188484	0.059834	0.353607
14589	121.575000	-0.823097	0.621392	0.130196	-0.821146	0.619913	-0.123508	-0.774330	0.843566	-0.121594	-0.771374	0.854580	0.148234	-0.656305	1.199070	-0.030846	-0.625175	1.173437	0.066549	-0.603466	1.115225	0.049836	-0.562557	0.712653	-0.255283	-0.520028	0.741513	0.282993										-0.232900	0.065033	-0.380875	-0.213992	0.061055	0.386963	-0.188507	0.059867	0.353628
14590	121.583333	-0.822977	0.621467	0.130324	-0.821065	0.620016	-0.123484	-0.774114	0.843635	-0.121604	-0.771166	0.854621	0.148249	-0.656136	1.198967	-0.030809	-0.624968	1.173302	0.066585	-0.603217	1.115157	0.049912	-0.562436	0.712672	-0.255273	-0.519876	0.741521	0.283097										-0.232801	0.065120	-0.380926	-0.214020	0.061047	0.386975	-0.188513	0.059874	0.353630
14591	121.591667	-0.822875	0.621561	0.130291	-0.820968	0.620092	-0.123476	-0.773944	0.843702	-0.121523	-0.770965	0.854653	0.148242	-0.656011	1.198843	-0.030747	-0.624782	1.173241	0.066670	-0.602985	1.115098	0.049971	-0.562334	0.712697	-0.255272	-0.519760	0.741490	0.283144										-0.232900	0.065042	-0.380889	-0.214008	0.061039	0.386971	-0.188527	0.059898	0.353644
14592	121.600000	-0.822817	0.621630	0.130185	-0.820880	0.620173	-0.123437	-0.773766	0.843750	-0.121571	-0.770801	0.854680	0.148274	-0.655893	1.198705	-0.030688	-0.624590	1.173177	0.066742	-0.602727	1.114995	0.049967	-0.562231	0.712761	-0.255366	-0.519646	0.741463	0.283193										-0.232998	0.064963	-0.380851	-0.214029	0.061040	0.386959	-0.188533	0.059892	0.353639
14593	121.608333	-0.822665	0.621553	0.130358	-0.820768	0.620228	-0.123451	-0.773622	0.843793	-0.121554	-0.770623	0.854697	0.148268	-0.655771	1.198689	-0.030582	-0.624381	1.173121	0.066819	-0.602531	1.114961	0.050023	-0.562139	0.712796	-0.255344	-0.519543	0.741437	0.283236										-0.232803	0.065110	-0.380943	-0.214019	0.061046	0.386980	-0.188538	0.059899	0.353655
14594	121.616667	-0.822604	0.621728	0.130316	-0.820691	0.620282	-0.123436	-0.773451	0.843877	-0.121552	-0.770477	0.854705	0.148282	-0.655651	1.198658	-0.030529	-0.624218	1.173105	0.066854	-0.602357	1.114935	0.050091	-0.562053	0.712834	-0.255332	-0.519434	0.741412	0.283270										-0.232809	0.065108	-0.380951	-0.214015	0.061038	0.387008	-0.188534	0.059874	0.353644
14595	121.625000	-0.822508	0.621739	0.130271	-0.820644	0.620348	-0.123407	-0.773345	0.843895	-0.121516	-0.770356	0.854732	0.148314	-0.655555	1.198639	-0.030452	-0.624078	1.173109	0.066937	-0.602222	1.114949	0.050172	-0.561968	0.712862	-0.255313	-0.519333	0.741392	0.283300										-0.232979	0.064955	-0.380866	-0.214015	0.061031	0.386960	-0.188541	0.059857	0.353658
14596	121.633333	-0.822434	0.621728	0.130329	-0.820536	0.620408	-0.123421	-0.773227	0.843934	-0.121526	-0.770247	0.854737	0.148335	-0.655432	1.198632	-0.030299	-0.623938	1.173131	0.067028	-0.602098	1.114968	0.050235	-0.561863	0.712912	-0.255292	-0.519231	0.741379	0.283333										-0.232806	0.065098	-0.380967	-0.214061	0.061065	0.387002	-0.188536	0.059848	0.353639
14597	121.641667	-0.822378	0.621755	0.130337	-0.820478	0.620444	-0.123417	-0.773180	0.843946	-0.121488	-0.770155	0.854735	0.148357	-0.655301	1.198699	-0.030256	-0.623798	1.173186	0.067086	-0.601993	1.115008	0.050322	-0.561778	0.712943	-0.255279	-0.519138	0.741360	0.283356										-0.232874	0.065031	-0.380923	-0.214048	0.061067	0.386999	-0.188535	0.059846	0.353635
14598	121.650000	-0.822301	0.621842	0.130334	-0.820425	0.620470	-0.123418	-0.773106	0.843971	-0.121422	-0.770201	0.854709	0.148420	-0.655200	1.198774	-0.030183	-0.623663	1.173252	0.067145	-0.601929	1.115079	0.050459	-0.561697	0.712958	-0.255269	-0.519053	0.741344	0.283370										-0.232777	0.065102	-0.380967	-0.214027	0.061060	0.386994	-0.188539	0.059877	0.353647
14599	121.658333	-0.822225	0.621779	0.130327	-0.820385	0.620488	-0.123415	-0.773074	0.843972	-0.121409	-0.770035	0.854717	0.148407	-0.655129	1.198822	-0.030088	-0.623556	1.173308	0.067233	-0.601838	1.115102	0.050476	-0.561625	0.712959	-0.255208	-0.518981	0.741323	0.283383										-0.232976	0.064939	-0.380899	-0.214070	0.061064	0.386988	-0.188551	0.059880	0.353656
14600	121.666667	-0.822175	0.621708	0.130347	-0.820349	0.620499	-0.123405	-0.773047	0.843969	-0.121397	-0.769998	0.854694	0.148432	-0.655042	1.198926	-0.030082	-0.623459	1.173352	0.067324	-0.601769	1.115129	0.050552	-0.561561	0.712960	-0.255144	-0.518915	0.741303	0.283398										-0.232775	0.065103	-0.380970	-0.214041	0.061069	0.386999	-0.188551	0.059874	0.353647
14601	121.675000	-0.822114	0.621702	0.130317	-0.820329	0.620507	-0.123394	-0.773008	0.844004	-0.121405	-0.769985	0.854671	0.148462	-0.654939	1.198956	-0.029970	-0.623349	1.173400	0.067395	-0.601707	1.115184	0.050632	-0.561506	0.712970	-0.255093	-0.518870	0.741278	0.283416										-0.232783	0.065109	-0.380975	-0.214073	0.061051	0.387003	-0.188562	0.059892	0.353666
14602	121.683333	-0.821975	0.621731	0.130072	-0.820314	0.620508	-0.123380	-0.773015	0.844004	-0.121313	-0.769985	0.854642	0.148491	-0.654871	1.199016	-0.029859	-0.623257	1.173443	0.067446	-0.601651	1.115211	0.050700	-0.561479	0.712988	-0.255126	-0.518828	0.741242	0.283426										-0.232949	0.064966	-0.380884	-0.214014	0.060988	0.386982	-0.188563	0.059885	0.353671
14603	121.691667	-0.822057	0.621565	0.130463	-0.820304	0.620495	-0.123369	-0.773021	0.843993	-0.121329	-0.770001	0.854607	0.148521	-0.654764	1.199035	-0.029827	-0.623182	1.173477	0.067506	-0.601599	1.115228	0.050770	-0.561469	0.713022	-0.255166	-0.518851	0.741176	0.283384										-0.232972	0.064952	-0.380907	-0.214061	0.061038	0.386995	-0.188555	0.059877	0.353669
14604	121.700000	-0.822056	0.621666	0.130419	-0.820302	0.620482	-0.123356	-0.773049	0.843976	-0.121277	-0.770144	0.854566	0.148590	-0.654688	1.199045	-0.029753	-0.623127	1.173507	0.067549	-0.601558	1.115242	0.050828	-0.561469	0.713024	-0.255090	-0.518895	0.741111	0.283348										-0.232786	0.065109	-0.380984	-0.214062	0.061045	0.387009	-0.188550	0.059885	0.353676
14605	121.708333	-0.822050	0.621607	0.130397	-0.820312	0.620467	-0.123353	-0.773068	0.844002	-0.121225	-0.770068	0.854544	0.148573	-0.654663	1.199007	-0.029723	-0.623096	1.173527	0.067614	-0.601550	1.115268	0.050924	-0.561488	0.713041	-0.255070	-0.518880	0.741107	0.283415										-0.232777	0.065111	-0.380978	-0.214050	0.061024	0.387005	-0.188547	0.059874	0.353666
14606	121.716667	-0.822129	0.621743	0.130390	-0.820329	0.620452	-0.123355	-0.773121	0.843970	-0.121228	-0.770130	0.854514	0.148618	-0.654634	1.199000	-0.029690	-0.623088	1.173548	0.067665	-0.601552	1.115284	0.051013	-0.561514	0.713050	-0.255041	-0.518953	0.741049	0.283380										-0.232971	0.064946	-0.380912	-0.214073	0.061048	0.387004	-0.188549	0.059876	0.353660
14607	121.725000	-0.822136	0.621534	0.130542	-0.820344	0.620438	-0.123352	-0.773180	0.843971	-0.121204	-0.770172	0.854481	0.148618	-0.654622	1.198989	-0.029660	-0.623077	1.173526	0.067687	-0.601543	1.115236	0.051030	-0.561548	0.713062	-0.254965	-0.518942	0.741078	0.283508										-0.232865	0.065014	-0.380951	-0.214061	0.061066	0.387001	-0.188549	0.059857	0.353640
14608	121.733333	-0.822183	0.621642	0.130508	-0.820378	0.620427	-0.123357	-0.773257	0.844014	-0.121133	-0.770238	0.854453	0.148640	-0.654624	1.198970	-0.029605	-0.623103	1.173529	0.067740	-0.601550	1.115197	0.051080	-0.561589	0.713069	-0.254878	-0.519006	0.741049	0.283534										-0.232755	0.065095	-0.380992	-0.214033	0.061059	0.386986	-0.188549	0.059882	0.353653
14609	121.741667	-0.822248	0.621713	0.130457	-0.820410	0.620403	-0.123365	-0.773330	0.844016	-0.121106	-0.770325	0.854422	0.148678	-0.654689	1.198880	-0.029599	-0.623159	1.173493	0.067732	-0.601611	1.115244	0.051172	-0.561648	0.713079	-0.254830	-0.519087	0.741027	0.283574										-0.232866	0.065014	-0.380959	-0.214047	0.061056	0.387005	-0.188549	0.059881	0.353656
14610	121.750000	-0.822286	0.621704	0.130462	-0.820455	0.620411	-0.123351	-0.773412	0.844019	-0.121077	-0.770407	0.854397	0.148692	-0.654770	1.198846	-0.029447	-0.623230	1.173477	0.067771	-0.601657	1.115232	0.051264	-0.561711	0.713086	-0.254769	-0.519170	0.741003	0.283611										-0.232965	0.064942	-0.380926	-0.214114	0.061059	0.387030	-0.188556	0.059897	0.353661
14611	121.758333	-0.822390	0.621665	0.130553	-0.820523	0.620408	-0.123333	-0.773502	0.844009	-0.121075	-0.770504	0.854368	0.148717	-0.654803	1.198764	-0.029523	-0.623305	1.173458	0.067831	-0.601713	1.115196	0.051301	-0.561794	0.713100	-0.254754	-0.519274	0.740981	0.283649										-0.232863	0.065022	-0.380961	-0.214042	0.061041	0.386983	-0.188553	0.059870	0.353653
14612	121.766667	-0.822440	0.621643	0.130568	-0.820556	0.620393	-0.123333	-0.773589	0.844028	-0.121028	-0.770738	0.854284	0.148772	-0.654948	1.198737	-0.029454	-0.623397	1.173438	0.067900	-0.601767	1.115135	0.051349	-0.561880	0.713093	-0.254658	-0.519374	0.740964	0.283686										-0.232776	0.065102	-0.380998	-0.214026	0.061001	0.386997	-0.188555	0.059895	0.353673
14613	121.775000	-0.822480	0.621599	0.130515	-0.820628	0.620364	-0.123319	-0.773720	0.843981	-0.121035	-0.770758	0.854318	0.148780	-0.655090	1.198728	-0.029293	-0.623521	1.173430	0.068002	-0.601880	1.115189	0.051506	-0.561987	0.713113	-0.254686	-0.519493	0.740973	0.283727										-0.232869	0.065026	-0.380958	-0.214020	0.060985	0.386980	-0.188555	0.059885	0.353665
14614	121.783333	-0.822431	0.621450	0.130434	-0.820703	0.620331	-0.123305	-0.773815	0.843985	-0.121051	-0.770901	0.854300	0.148802	-0.655226	1.198724	-0.029225	-0.623650	1.173430	0.068112	-0.601971	1.115153	0.051518	-0.562080	0.713120	-0.254632	-0.519608	0.740981	0.283769										-0.232970	0.064949	-0.380920	-0.214066	0.061046	0.386994	-0.188555	0.059887	0.353665
14615	121.791667	-0.822573	0.621506	0.130601	-0.820720	0.620301	-0.123320	-0.773963	0.843952	-0.120988	-0.771060	0.854266	0.148816	-0.655387	1.198758	-0.029123	-0.623775	1.173447	0.068230	-0.602117	1.115167	0.051621	-0.562167	0.713126	-0.254533	-0.519735	0.740997	0.283816										-0.232824	0.065052	-0.380985	-0.214078	0.061057	0.386993	-0.188559	0.059878	0.353649
14616	121.800000	-0.822611	0.621403	0.130607	-0.820772	0.620275	-0.123316	-0.774097	0.843931	-0.120978	-0.771249	0.854240	0.148862	-0.655567	1.198817	-0.028997	-0.623925	1.173497	0.068333	-0.602297	1.115270	0.051812	-0.562274	0.713148	-0.254530	-0.519860	0.741008	0.283861										-0.232781	0.065098	-0.381007	-0.214094	0.061086	0.387007	-0.188551	0.059883	0.353651
14617	121.808333	-0.822617	0.621341	0.130480	-0.820868	0.620204	-0.123305	-0.774235	0.843899	-0.120973	-0.771423	0.854175	0.148845	-0.655752	1.198910	-0.028762	-0.624057	1.173563	0.068480	-0.602476	1.115331	0.051913	-0.562373	0.713167	-0.254467	-0.519994	0.741017	0.283910										-0.232957	0.064936	-0.380938	-0.214052	0.061048	0.386963	-0.188553	0.059874	0.353642
14618	121.816667	-0.822785	0.621396	0.130477	-0.820930	0.620140	-0.123311	-0.774389	0.843865	-0.120958	-0.771624	0.854108	0.148858	-0.655911	1.199013	-0.028676	-0.624216	1.173671	0.068647	-0.602659	1.115397	0.052028	-0.562484	0.713192	-0.254399	-0.520127	0.741022	0.283964										-0.232688	0.065108	-0.381092	-0.214045	0.061057	0.386987	-0.188551	0.059888	0.353651
14619	121.825000	-0.822833	0.621211	0.130685	-0.820991	0.620070	-0.123322	-0.774550	0.843818	-0.120943	-0.771837	0.854033	0.148877	-0.656125	1.199097	-0.028499	-0.624343	1.173722	0.068802	-0.602848	1.115454	0.052142	-0.562604	0.713232	-0.254333	-0.520269	0.741032	0.284012										-0.232771	0.065082	-0.381034	-0.214039	0.061025	0.386995	-0.188555	0.059887	0.353661
14620	121.833333	-0.822884	0.621029	0.130743	-0.821035	0.619998	-0.123336	-0.774749	0.843724	-0.120912	-0.772176	0.853923	0.148937	-0.656351	1.199218	-0.028332	-0.624493	1.173821	0.068940	-0.603070	1.115528	0.052258	-0.562726	0.713281	-0.254248	-0.520424	0.741037	0.284072										-0.232758	0.065090	-0.381037	-0.214026	0.060982	0.387001	-0.188554	0.059880	0.353672
14621	121.841667	-0.822959	0.621023	0.130685	-0.821134	0.619940	-0.123319	-0.774936	0.843681	-0.120880	-0.772303	0.853882	0.148936	-0.656590	1.199406	-0.028064	-0.624679	1.173912	0.069072	-0.603300	1.115586	0.052354	-0.562854	0.713334	-0.254158	-0.520588	0.741045	0.284126										-0.232859	0.065013	-0.381021	-0.214062	0.061027	0.387015	-0.188561	0.059878	0.353672
14622	121.850000	-0.823035	0.620847	0.130748	-0.821196	0.619867	-0.123326	-0.775122	0.843605	-0.120868	-0.772544	0.853799	0.148958	-0.656807	1.199583	-0.027923	-0.624846	1.173993	0.069230	-0.603537	1.115636	0.052421	-0.563003	0.713377	-0.254072	-0.520762	0.741051	0.284179										-0.232758	0.065087	-0.381052	-0.214073	0.061036	0.387013	-0.188561	0.059889	0.353681
14623	121.858333	-0.823092	0.620709	0.130765	-0.821262	0.619795	-0.123340	-0.775352	0.843566	-0.120860	-0.772800	0.853707	0.148983	-0.657039	1.199746	-0.027779	-0.625036	1.174125	0.069382	-0.603796	1.115719	0.052542	-0.563144	0.713430	-0.253958	-0.520945	0.741062	0.284232										-0.232748	0.065099	-0.381061	-0.214043	0.061027	0.387016	-0.188562	0.059891	0.353684
14624	121.866667	-0.823065	0.620621	0.130518	-0.821321	0.619683	-0.123371	-0.775562	0.843503	-0.120846	-0.773076	0.853607	0.149030	-0.657324	1.199839	-0.027607	-0.625215	1.174230	0.069501	-0.604076	1.115826	0.052658	-0.563294	0.713487	-0.253840	-0.521135	0.741070	0.284284										-0.232924	0.064942	-0.380994	-0.214036	0.061031	0.387004	-0.188557	0.059895	0.353684
14625	121.875000	-0.823246	0.620500	0.130755	-0.821386	0.619616	-0.123368	-0.775804	0.843430	-0.120807	-0.773324	0.853502	0.149041	-0.657609	1.199979	-0.027367	-0.625427	1.174330	0.069654	-0.604372	1.115886	0.052772	-0.563438	0.713510	-0.253717	-0.521334	0.741075	0.284326										-0.232932	0.064929	-0.381012	-0.214087	0.061050	0.387025	-0.188563	0.059889	0.353680
14626	121.883333	-0.823315	0.620419	0.130730	-0.821460	0.619526	-0.123395	-0.776053	0.843335	-0.120798	-0.773585	0.853388	0.149070	-0.657915	1.200092	-0.027226	-0.625675	1.174436	0.069841	-0.604671	1.115978	0.052895	-0.563585	0.713515	-0.253601	-0.521553	0.741070	0.284367										-0.232726	0.065084	-0.381090	-0.214089	0.061050	0.387037	-0.188564	0.059874	0.353674
14627	121.891667	-0.823367	0.620331	0.130593	-0.821537	0.619426	-0.123408	-0.776293	0.843262	-0.120781	-0.773853	0.853272	0.149102	-0.658207	1.200272	-0.027050	-0.625929	1.174515	0.069980	-0.604990	1.116051	0.053014	-0.563749	0.713539	-0.253557	-0.521776	0.741057	0.284406										-0.232732	0.065074	-0.381108	-0.214076	0.061000	0.387039	-0.188552	0.059878	0.353690
14628	121.900000	-0.823418	0.620255	0.130456	-0.821615	0.619296	-0.123424	-0.776574	0.843181	-0.120712	-0.774125	0.853157	0.149136	-0.658661	1.200489	-0.026885	-0.626188	1.174593	0.070103	-0.605339	1.116138	0.053194	-0.563901	0.713558	-0.253519	-0.521993	0.741052	0.284440										-0.232926	0.064907	-0.381043	-0.214108	0.061008	0.387054	-0.188555	0.059882	0.353698
14629	121.908333	-0.823604	0.620076	0.130789	-0.821693	0.619201	-0.123421	-0.776782	0.843162	-0.120711	-0.774390	0.853037	0.149175	-0.658951	1.200479	-0.026730	-0.626487	1.174681	0.070228	-0.605656	1.116164	0.053233	-0.564052	0.713566	-0.253411	-0.522220	0.741049	0.284471										-0.232737	0.065068	-0.381128	-0.214059	0.061023	0.387035	-0.188557	0.059869	0.353701
14630	121.916667	-0.823733	0.619990	0.130838	-0.821780	0.619130	-0.123428	-0.777088	0.843037	-0.120668	-0.774667	0.852924	0.149216	-0.659465	1.200727	-0.026506	-0.626796	1.174761	0.070371	-0.606009	1.116236	0.053348	-0.564205	0.713585	-0.253320	-0.522455	0.741052	0.284498										-0.232890	0.064932	-0.381050	-0.214033	0.061016	0.387039	-0.188552	0.059874	0.353711
14631	121.925000	-0.823804	0.619918	0.130713	-0.821899	0.619054	-0.123424	-0.777370	0.842957	-0.120635	-0.774954	0.852825	0.149266	-0.659895	1.200718	-0.026331	-0.627115	1.174851	0.070480	-0.606373	1.116293	0.053453	-0.564353	0.713623	-0.253228	-0.522687	0.741055	0.284522										-0.232808	0.065000	-0.381081	-0.214103	0.061017	0.387061	-0.188557	0.059888	0.353717
14632	121.933333	-0.823964	0.619793	0.130889	-0.821988	0.618964	-0.123439	-0.777666	0.842860	-0.120600	-0.775240	0.852726	0.149307	-0.660205	1.200731	-0.026114	-0.627438	1.174890	0.070603	-0.606734	1.116349	0.053561	-0.564503	0.713659	-0.253161	-0.522915	0.741061	0.284541										-0.232917	0.064922	-0.381050	-0.214090	0.061028	0.387049	-0.188565	0.059886	0.353711
14633	121.941667	-0.824046	0.619737	0.130894	-0.822088	0.618859	-0.123451	-0.777953	0.842794	-0.120554	-0.775535	0.852627	0.149348	-0.660751	1.200793	-0.025951	-0.627791	1.174960	0.070744	-0.607111	1.116406	0.053661	-0.564646	0.713684	-0.253058	-0.523167	0.741040	0.284507										-0.232779	0.065021	-0.381126	-0.214092	0.061028	0.387052	-0.188563	0.059879	0.353704
14634	121.950000	-0.824152	0.619645	0.130924	-0.822219	0.618761	-0.123439	-0.778225	0.842733	-0.120504	-0.775834	0.852526	0.149390	-0.661190	1.200836	-0.025825	-0.628158	1.174998	0.070853	-0.607496	1.116476	0.053750	-0.564804	0.713696	-0.252884	-0.523350	0.741077	0.284557										-0.232738	0.065085	-0.381138	-0.214126	0.061013	0.387066	-0.188559	0.059896	0.353711
14635	121.958333	-0.824269	0.619545	0.130923	-0.822322	0.618663	-0.123443	-0.778574	0.842590	-0.120493	-0.776204	0.852405	0.149457	-0.661551	1.200864	-0.025809	-0.628526	1.175084	0.070940	-0.607891	1.116542	0.053846	-0.564951	0.713729	-0.252856	-0.523555	0.741093	0.284561										-0.232829	0.064997	-0.381103	-0.214067	0.060998	0.387051	-0.188561	0.059892	0.353713
14636	121.966667	-0.824374	0.619413	0.130950	-0.822428	0.618559	-0.123447	-0.778851	0.842495	-0.120427	-0.776450	0.852316	0.149483	-0.662067	1.200940	-0.025569	-0.628902	1.175139	0.071074	-0.608293	1.116613	0.053941	-0.565108	0.713763	-0.252829	-0.523768	0.741118	0.284584										-0.232926	0.064918	-0.381071	-0.214084	0.061016	0.387052	-0.188560	0.059893	0.353714
14637	121.975000	-0.824488	0.619347	0.130948	-0.822534	0.618446	-0.123436	-0.779166	0.842413	-0.120407	-0.776765	0.852201	0.149524	-0.662519	1.200995	-0.025588	-0.629287	1.175235	0.071154	-0.608713	1.116688	0.054034	-0.565274	0.713804	-0.252821	-0.523967	0.741151	0.284616										-0.232785	0.065020	-0.381126	-0.214087	0.061017	0.387064	-0.188558	0.059878	0.353715
14638	121.983333	-0.824601	0.619247	0.130964	-0.822637	0.618363	-0.123452	-0.779507	0.842282	-0.120370	-0.777077	0.852098	0.149561	-0.663025	1.201057	-0.025410	-0.629675	1.175332	0.071260	-0.609131	1.116771	0.054128	-0.565448	0.713840	-0.252821	-0.524160	0.741206	0.284671										-0.232738	0.065077	-0.381147	-0.214121	0.061005	0.387080	-0.188560	0.059897	0.353727
14639	121.991667	-0.824713	0.619134	0.130989	-0.822822	0.618201	-0.123428	-0.779808	0.842187	-0.120337	-0.777411	0.851998	0.149627	-0.663511	1.201144	-0.025315	-0.630089	1.175438	0.071274	-0.609588	1.116919	0.054296	-0.565614	0.713856	-0.252747	-0.524347	0.741276	0.284747										-0.232917	0.064912	-0.381066	-0.214058	0.060982	0.387065	-0.188560	0.059893	0.353730
14640	122.000000	-0.824903	0.619064	0.131051	-0.822959	0.618105	-0.123408	-0.780104	0.842102	-0.120309	-0.777725	0.851902	0.149665	-0.664016	1.201244	-0.025256	-0.630512	1.175572	0.071393	-0.610000	1.116955	0.054273	-0.565806	0.713885	-0.252746	-0.524530	0.741361	0.284842										-0.232892	0.064945	-0.381066	-0.214093	0.061018	0.387055	-0.188570	0.059904	0.353735
14641	122.008333	-0.825028	0.618954	0.131072	-0.823068	0.617995	-0.123435	-0.780433	0.842025	-0.120290	-0.778046	0.851803	0.149689	-0.664520	1.201331	-0.025165	-0.630919	1.175661	0.071458	-0.610451	1.117078	0.054382	-0.565974	0.713923	-0.252697	-0.524707	0.741463	0.284972										-0.232736	0.065075	-0.381144	-0.214081	0.061011	0.387064	-0.188572	0.059901	0.353724
14642	122.016667	-0.825181	0.618874	0.131062	-0.823226	0.617906	-0.123419	-0.780783	0.841884	-0.120258	-0.778395	0.851698	0.149739	-0.665034	1.201359	-0.025055	-0.631344	1.175768	0.071504	-0.610899	1.117213	0.054503	-0.566160	0.713952	-0.252649	-0.524895	0.741567	0.285130										-0.232883	0.064936	-0.381064	-0.214057	0.060984	0.387060	-0.188566	0.059905	0.353726
14643	122.025000	-0.825248	0.618729	0.130995	-0.823339	0.617781	-0.123414	-0.781077	0.841793	-0.120244	-0.778716	0.851600	0.149757	-0.665541	1.201408	-0.025031	-0.631784	1.175894	0.071562	-0.611352	1.117315	0.054558	-0.566350	0.713986	-0.252603	-0.525134	0.741637	0.285263										-0.232691	0.065095	-0.381196	-0.214072	0.060999	0.387039	-0.188554	0.059902	0.353720
14644	122.033333	-0.825213	0.618460	0.130959	-0.823457	0.617681	-0.123426	-0.781403	0.841717	-0.120230	-0.779025	0.851495	0.149756	-0.666063	1.201520	-0.024947	-0.632227	1.176001	0.071590	-0.611801	1.117418	0.054603	-0.566532	0.714022	-0.252555	-0.525487	0.741635	0.285251										-0.232738	0.065084	-0.381178	-0.214093	0.061028	0.387061	-0.188562	0.059907	0.353722
14645	122.041667	-0.825510	0.618476	0.131103	-0.823600	0.617551	-0.123430	-0.781747	0.841575	-0.120218	-0.779347	0.851390	0.149769	-0.666590	1.201554	-0.024848	-0.632638	1.176103	0.071617	-0.612216	1.117475	0.054564	-0.566738	0.714049	-0.252512	-0.525697	0.741746	0.285591										-0.232716	0.065084	-0.381172	-0.214041	0.061016	0.387045	-0.188547	0.059896	0.353719
14646	122.050000	-0.825621	0.618327	0.131089	-0.823726	0.617430	-0.123437	-0.782061	0.841485	-0.120213	-0.779675	0.851281	0.149778	-0.667044	1.201620	-0.024928	-0.633080	1.176222	0.071622	-0.612675	1.117574	0.054598	-0.566925	0.714083	-0.252469	-0.525957	0.741850	0.285972										-0.232906	0.064923	-0.381122	-0.214035	0.060967	0.387056	-0.188545	0.059901	0.353723
14647	122.058333	-0.825675	0.618200	0.130948	-0.823862	0.617313	-0.123437	-0.782383	0.841380	-0.120174	-0.779998	0.851164	0.149790	-0.667573	1.201696	-0.024895	-0.633539	1.176316	0.071630	-0.613142	1.117717	0.054710	-0.567109	0.714133	-0.252415	-0.526319	0.741896	0.286300										-0.232707	0.065058	-0.381228	-0.214056	0.060999	0.387063	-0.188540	0.059880	0.353708
14648	122.066667	-0.825851	0.618042	0.131087	-0.823958	0.617225	-0.123455	-0.782672	0.841350	-0.120154	-0.780316	0.851069	0.149796	-0.668062	1.201716	-0.024905	-0.633968	1.176388	0.071615	-0.613570	1.117719	0.054601	-0.567297	0.714182	-0.252363	-0.526712	0.741934	0.286650										-0.232726	0.065069	-0.381215	-0.214066	0.061015	0.387061	-0.188540	0.059877	0.353715
14649	122.075000	-0.826009	0.617936	0.131115	-0.824099	0.617112	-0.123451	-0.783037	0.841188	-0.120149	-0.780638	0.850969	0.149813	-0.668554	1.201737	-0.024909	-0.634421	1.176457	0.071586	-0.614025	1.117812	0.054585	-0.567495	0.714239	-0.252319	-0.527052	0.742063	0.287157										-0.232659	0.065086	-0.381243	-0.214023	0.061017	0.387047	-0.188537	0.059882	0.353717
14650	122.083333	-0.825969	0.617897	0.130824	-0.824235	0.616997	-0.123448	-0.783366	0.841100	-0.120118	-0.780960	0.850882	0.149835	-0.669054	1.201725	-0.024989	-0.634887	1.176500	0.071530	-0.614495	1.117884	0.054675	-0.567707	0.714280	-0.252286	-0.527573	0.742007	0.287410										-0.232623	0.065111	-0.381285	-0.214030	0.060987	0.387060	-0.188530	0.059891	0.353714
14651	122.091667	-0.826081	0.617495	0.131037	-0.824338	0.616874	-0.123477	-0.783647	0.841024	-0.120100	-0.781270	0.850792	0.149851	-0.669545	1.201672	-0.025018	-0.635356	1.176497	0.071487	-0.614907	1.117868	0.054603	-0.567897	0.714331	-0.252281	-0.528047	0.742052	0.287808										-0.232669	0.065087	-0.381268	-0.214055	0.061024	0.387054	-0.188531	0.059899	0.353722
14652	122.100000	-0.826176	0.617412	0.131020	-0.824464	0.616771	-0.123487	-0.783953	0.840934	-0.120119	-0.781620	0.850679	0.149894	-0.670076	1.201538	-0.025073	-0.635832	1.176501	0.071455	-0.615350	1.117908	0.054608	-0.568076	0.714380	-0.252217	-0.528523	0.742059	0.288223										-0.232609	0.065106	-0.381302	-0.214093	0.061013	0.387072	-0.188524	0.059908	0.353727
14653	122.108333	-0.826331	0.617414	0.130953	-0.824598	0.616650	-0.123496	-0.784298	0.840869	-0.120056	-0.781930	0.850588	0.149897	-0.670627	1.201438	-0.025113	-0.636327	1.176458	0.071390	-0.615728	1.117835	0.054485	-0.568269	0.714427	-0.252173	-0.529022	0.742069	0.288650										-0.232699	0.065054	-0.381282	-0.214000	0.061012	0.387041	-0.188520	0.059898	0.353722
14654	122.116667	-0.826339	0.617222	0.130763	-0.824731	0.616530	-0.123504	-0.784582	0.840788	-0.120086	-0.782241	0.850493	0.149892	-0.671129	1.201282	-0.025264	-0.636807	1.176406	0.071258	-0.616136	1.117812	0.054454	-0.568476	0.714459	-0.252228	-0.529533	0.742065	0.289099										-0.232635	0.065108	-0.381332	-0.214004	0.060983	0.387056	-0.188514	0.059887	0.353708
14655	122.125000	-0.826621	0.617127	0.131129	-0.824857	0.616430	-0.123506	-0.784843	0.840732	-0.120086	-0.782551	0.850410	0.149891	-0.671615	1.201131	-0.025366	-0.637314	1.176337	0.071198	-0.616545	1.117778	0.054396	-0.568658	0.714472	-0.252171	-0.530082	0.742051	0.289589										-0.232628	0.065113	-0.381332	-0.214052	0.061040	0.387059	-0.188510	0.059883	0.353707
14656	122.133333	-0.826826	0.617115	0.131220	-0.824981	0.616335	-0.123509	-0.785155	0.840664	-0.120032	-0.782606	0.850112	0.149664	-0.672158	1.200964	-0.025470	-0.637816	1.176292	0.071092	-0.616956	1.117729	0.054321	-0.568855	0.714472	-0.252143	-0.530564	0.742130	0.290237										-0.232618	0.065107	-0.381329	-0.214070	0.061012	0.387072	-0.188510	0.059904	0.353721
14657	122.141667	-0.826878	0.617095	0.130949	-0.825136	0.616257	-0.123497	-0.785420	0.840592	-0.120071	-0.783160	0.850244	0.149870	-0.672664	1.200782	-0.025533	-0.638326	1.176225	0.070992	-0.617344	1.117691	0.054264	-0.569054	0.714501	-0.252234	-0.531154	0.742100	0.290798										-0.232654	0.065074	-0.381334	-0.214002	0.061034	0.387040	-0.188504	0.059895	0.353711
14658	122.150000	-0.827026	0.617076	0.131018	-0.825213	0.616137	-0.123520	-0.785650	0.840516	-0.120098	-0.783457	0.850156	0.149854	-0.673229	1.200622	-0.025664	-0.638829	1.176163	0.070868	-0.617775	1.117691	0.054292	-0.569240	0.714525	-0.252153	-0.531758	0.742055	0.291370										-0.232684	0.065039	-0.381326	-0.214050	0.061040	0.387048	-0.188504	0.059889	0.353702
14659	122.158333	-0.827009	0.616742	0.131119	-0.825344	0.616060	-0.123516	-0.785867	0.840504	-0.120048	-0.783747	0.850082	0.149844	-0.673568	1.200376	-0.025989	-0.639336	1.176071	0.070732	-0.618149	1.117619	0.054146	-0.569413	0.714549	-0.252179	-0.532368	0.742004	0.291955										-0.232680	0.065088	-0.381309	-0.214023	0.061037	0.387040	-0.188509	0.059901	0.353705
14660	122.166667	-0.827336	0.616849	0.131291	-0.825438	0.615977	-0.123536	-0.786097	0.840463	-0.120056	-0.784038	0.850005	0.149830	-0.674058	1.200158	-0.026235	-0.639873	1.175928	0.070556	-0.618532	1.117527	0.053979	-0.569611	0.714567	-0.252201	-0.532976	0.741944	0.292535										-0.232722	0.065071	-0.381269	-0.214077	0.061040	0.387070	-0.188501	0.059901	0.353707
14661	122.175000	-0.827322	0.616727	0.131056	-0.825571	0.615877	-0.123543	-0.786310	0.840450	-0.120073	-0.784309	0.849923	0.149814	-0.674499	1.199944	-0.026395	-0.640444	1.175821	0.070311	-0.618959	1.117432	0.053804	-0.569811	0.714570	-0.252239	-0.533712	0.741782	0.292877										-0.232798	0.064972	-0.381278	-0.214000	0.061010	0.387057	-0.188503	0.059905	0.353708
14662	122.183333	-0.827350	0.616547	0.131123	-0.825664	0.615801	-0.123549	-0.786577	0.840335	-0.120085	-0.784536	0.849867	0.149767	-0.674890	1.199688	-0.026938	-0.641056	1.175706	0.070020	-0.619415	1.117346	0.053586	-0.570000	0.714596	-0.252271	-0.534303	0.741854	0.293719										-0.232634	0.065107	-0.381343	-0.213984	0.061027	0.387037	-0.188501	0.059913	0.353713
14663	122.191667	-0.827450	0.616486	0.131103	-0.825770	0.615738	-0.123576	-0.786733	0.840353	-0.120042	-0.784791	0.849808	0.149755	-0.675286	1.199495	-0.027383	-0.641708	1.175572	0.069674	-0.619889	1.117314	0.053408	-0.570186	0.714625	-0.252291	-0.534831	0.741769	0.294020										-0.232690	0.065082	-0.381317	-0.213999	0.061029	0.387043	-0.188495	0.059901	0.353713
14664	122.200000	-0.827550	0.616429	0.131091	-0.825863	0.615683	-0.123603	-0.786937	0.840302	-0.120033	-0.785042	0.849753	0.149747	-0.675671	1.199249	-0.027911	-0.642371	1.175485	0.069301	-0.620376	1.117254	0.053111	-0.570367	0.714664	-0.252317	-0.535398	0.741845	0.294781										-0.232748	0.065066	-0.381287	-0.213986	0.061001	0.387060	-0.188498	0.059875	0.353725
14665	122.208333	-0.827598	0.616395	0.130951	-0.825964	0.615628	-0.123622	-0.787120	0.840292	-0.120024	-0.785278	0.849710	0.149738	-0.676012	1.199066	-0.028441	-0.643066	1.175429	0.068898	-0.620892	1.117194	0.052826	-0.570557	0.714707	-0.252340	-0.535933	0.741833	0.295137										-0.232691	0.065096	-0.381312	-0.213962	0.061018	0.387035	-0.188481	0.059907	0.353717
14666	122.216667	-0.827696	0.616422	0.130836	-0.826060	0.615584	-0.123642	-0.787286	0.840281	-0.120019	-0.785500	0.849671	0.149720	-0.676351	1.198837	-0.028959	-0.643759	1.175372	0.068460	-0.621395	1.117155	0.052572	-0.570750	0.714739	-0.252373	-0.536452	0.741821	0.295438										-0.232726	0.065073	-0.381268	-0.213957	0.061020	0.387022	-0.188481	0.059906	0.353705
14667	122.225000	-0.827786	0.616299	0.130803	-0.826155	0.615552	-0.123642	-0.787413	0.840300	-0.120022	-0.785720	0.849659	0.149723	-0.676718	1.198615	-0.029442	-0.644442	1.175293	0.068038	-0.621908	1.117141	0.052284	-0.570916	0.714779	-0.252391	-0.537070	0.741819	0.295915										-0.232701	0.065091	-0.381317	-0.213977	0.061019	0.387053	-0.188473	0.059910	0.353705
14668	122.233333	-0.827861	0.616197	0.130749	-0.826255	0.615528	-0.123636	-0.787556	0.840297	-0.120010	-0.785920	0.849642	0.149698	-0.677052	1.198411	-0.030016	-0.645155	1.175240	0.067654	-0.622426	1.117123	0.052052	-0.571076	0.714817	-0.252396	-0.537616	0.741819	0.296169										-0.232729	0.065071	-0.381282	-0.214016	0.061064	0.387048	-0.188474	0.059916	0.353699
14669	122.241667	-0.828002	0.616131	0.130910	-0.826290	0.615491	-0.123666	-0.787739	0.840229	-0.120000	-0.786123	0.849634	0.149684	-0.677313	1.198201	-0.030699	-0.645836	1.175225	0.067290	-0.622920	1.117145	0.051854	-0.571216	0.714859	-0.252397	-0.538115	0.741779	0.296098										-0.232726	0.065070	-0.381281	-0.213965	0.061061	0.387030	-0.188471	0.059913	0.353695
14670	122.250000	-0.828111	0.616133	0.130746	-0.826403	0.615483	-0.123651	-0.787861	0.840222	-0.120005	-0.786322	0.849622	0.149669	-0.677581	1.198099	-0.031183	-0.646491	1.175298	0.066937	-0.623427	1.117204	0.051639	-0.571348	0.714890	-0.252402	-0.538592	0.741811	0.296269										-0.232894	0.064915	-0.381236	-0.213968	0.061061	0.387020	-0.188477	0.059927	0.353688
14671	122.258333	-0.828323	0.616200	0.130825	-0.826467	0.615459	-0.123660	-0.787949	0.840232	-0.119987	-0.786510	0.849598	0.149660	-0.677841	1.198083	-0.031637	-0.647079	1.175367	0.066609	-0.623928	1.117287	0.051499	-0.571468	0.714920	-0.252400	-0.539067	0.741806	0.296283										-0.232787	0.064982	-0.381291	-0.213963	0.061049	0.387031	-0.188473	0.059929	0.353689
14672	122.266667	-0.828324	0.616110	0.130723	-0.826498	0.615415	-0.123696	-0.788071	0.840176	-0.119955	-0.786687	0.849574	0.149642	-0.678055	1.198061	-0.032051	-0.647642	1.175481	0.066325	-0.624417	1.117416	0.051390	-0.571574	0.714954	-0.252392	-0.539526	0.741798	0.296231										-0.232640	0.065110	-0.381358	-0.213977	0.061081	0.387024	-0.188470	0.059931	0.353687
14673	122.275000	-0.828486	0.616161	0.130760	-0.826571	0.615395	-0.123709	-0.788138	0.840190	-0.120014	-0.786856	0.849540	0.149618	-0.678268	1.198087	-0.032455	-0.648208	1.175622	0.066065	-0.624885	1.117512	0.051306	-0.571675	0.714958	-0.252387	-0.539942	0.741801	0.296113										-0.232687	0.065097	-0.381324	-0.213961	0.061032	0.386989	-0.188467	0.059924	0.353684
14674	122.283333	-0.828453	0.616061	0.130634	-0.826635	0.615342	-0.123734	-0.788225	0.840141	-0.119973	-0.787025	0.849513	0.149606	-0.678447	1.198086	-0.032763	-0.648718	1.175729	0.065900	-0.625339	1.117635	0.051188	-0.571745	0.714979	-0.252376	-0.540319	0.741798	0.295960										-0.232718	0.065040	-0.381355	-0.213946	0.061048	0.386981	-0.188463	0.059918	0.353673
14675	122.291667	-0.828553	0.616001	0.130745	-0.826673	0.615356	-0.123748	-0.788241	0.840140	-0.120021	-0.787202	0.849497	0.149609	-0.678676	1.198020	-0.033067	-0.649212	1.175781	0.065657	-0.625726	1.117684	0.051145	-0.571792	0.715007	-0.252368	-0.540651	0.741800	0.295864										-0.232723	0.065068	-0.381316	-0.213967	0.061067	0.387023	-0.188461	0.059918	0.353671
14676	122.300000	-0.828650	0.615938	0.130841	-0.826660	0.615342	-0.123795	-0.788281	0.840126	-0.120024	-0.787362	0.849475	0.149590	-0.678883	1.197926	-0.033343	-0.649681	1.175779	0.065537	-0.626082	1.117702	0.051096	-0.571823	0.715028	-0.252347	-0.540909	0.741830	0.295752										-0.232704	0.065052	-0.381335	-0.213949	0.061066	0.386998	-0.188457	0.059918	0.353671
14677	122.308333	-0.828850	0.616100	0.130835	-0.826726	0.615340	-0.123792	-0.788339	0.840102	-0.120002	-0.787530	0.849472	0.149585	-0.679105	1.197837	-0.033568	-0.650155	1.175763	0.065431	-0.626401	1.117702	0.051058	-0.571836	0.715055	-0.252329	-0.541053	0.741836	0.295436										-0.232811	0.065014	-0.381254	-0.213960	0.061089	0.387010	-0.188461	0.059922	0.353671
14678	122.316667	-0.828661	0.615896	0.130485	-0.826736	0.615335	-0.123821	-0.788367	0.840117	-0.120034	-0.787687	0.849471	0.149585	-0.679323	1.197660	-0.033626	-0.650571	1.175681	0.065300	-0.626716	1.117685	0.051014	-0.571830	0.715081	-0.252312	-0.541128	0.741839	0.295093										-0.232700	0.065049	-0.381341	-0.213936	0.061066	0.386974	-0.188461	0.059935	0.353666
14679	122.325000	-0.828788	0.615823	0.130767	-0.826751	0.615334	-0.123849	-0.788385	0.840119	-0.120030	-0.787814	0.849464	0.149575	-0.679478	1.197610	-0.033857	-0.650993	1.175629	0.065256	-0.627012	1.117658	0.051000	-0.571816	0.715093	-0.252281	-0.541151	0.741859	0.294813										-0.232708	0.065053	-0.381334	-0.213947	0.061093	0.387001	-0.188460	0.059950	0.353668
14680	122.333333	-0.828832	0.615798	0.130701	-0.826765	0.615338	-0.123875	-0.788388	0.840116	-0.120027	-0.787929	0.849451	0.149560	-0.679662	1.197563	-0.033945	-0.651410	1.175601	0.065213	-0.627310	1.117649	0.051002	-0.571777	0.715113	-0.252190	-0.541157	0.741912	0.294691										-0.232731	0.065086	-0.381268	-0.213993	0.061114	0.387012	-0.188461	0.059957	0.353664
14681	122.341667	-0.828889	0.615750	0.130681	-0.826747	0.615326	-0.123925	-0.788407	0.840101	-0.120052	-0.788028	0.849441	0.149553	-0.679870	1.197565	-0.034072	-0.651790	1.175527	0.065116	-0.627619	1.117671	0.051031	-0.571763	0.715117	-0.252239	-0.541018	0.741901	0.294308										-0.232768	0.065024	-0.381274	-0.213946	0.061112	0.386999	-0.188456	0.059968	0.353666
14682	122.350000	-0.828941	0.615716	0.130663	-0.826769	0.615323	-0.123950	-0.788389	0.840104	-0.120032	-0.788111	0.849416	0.149542	-0.680027	1.197577	-0.034143	-0.652142	1.175486	0.065084	-0.627916	1.117705	0.051067	-0.571726	0.715121	-0.252219	-0.540832	0.741876	0.293928										-0.232705	0.065044	-0.381327	-0.213947	0.061117	0.386990	-0.188449	0.059963	0.353653
14683	122.358333	-0.828988	0.615700	0.130612	-0.826773	0.615368	-0.123963	-0.788364	0.840097	-0.120033	-0.788175	0.849399	0.149537	-0.680167	1.197680	-0.034088	-0.652441	1.175490	0.065113	-0.628188	1.117723	0.051132	-0.571661	0.715147	-0.252193	-0.540623	0.741866	0.293649										-0.232693	0.065102	-0.381305	-0.213950	0.061096	0.386973	-0.188450	0.059947	0.353646
14684	122.366667	-0.829026	0.615696	0.130575	-0.826805	0.615419	-0.124146	-0.788341	0.840089	-0.120035	-0.788230	0.849383	0.149537	-0.680325	1.197659	-0.034059	-0.652717	1.175474	0.065165	-0.628431	1.117720	0.051191	-0.571634	0.715142	-0.252166	-0.540356	0.741858	0.293383										-0.232736	0.065088	-0.381265	-0.213959	0.061128	0.386996	-0.188453	0.059955	0.353656
14685	122.375000	-0.828981	0.615805	0.130326	-0.826837	0.615430	-0.124142	-0.788316	0.840085	-0.120030	-0.788265	0.849368	0.149543	-0.680472	1.197660	-0.033863	-0.652961	1.175442	0.065292	-0.628619	1.117685	0.051259	-0.571566	0.715174	-0.252127	-0.540040	0.741866	0.293154										-0.232713	0.065049	-0.381327	-0.213946	0.061113	0.386983	-0.188451	0.059937	0.353637
14686	122.383333	-0.829078	0.615703	0.130587	-0.826794	0.615470	-0.124166	-0.788286	0.840084	-0.120029	-0.788298	0.849352	0.149564	-0.680577	1.197667	-0.033769	-0.653151	1.175369	0.065401	-0.628754	1.117626	0.051334	-0.571523	0.715201	-0.252094	-0.539684	0.741906	0.292964										-0.232705	0.065061	-0.381314	-0.213966	0.061129	0.386990	-0.188450	0.059937	0.353641
14687	122.391667	-0.829039	0.615785	0.130416	-0.826784	0.615503	-0.124167	-0.788252	0.840091	-0.120015	-0.788301	0.849348	0.149581	-0.680626	1.197664	-0.033789	-0.653297	1.175304	0.065510	-0.628839	1.117571	0.051444	-0.571473	0.715220	-0.252122	-0.539261	0.741962	0.292803										-0.232742	0.065103	-0.381258	-0.213961	0.061121	0.386985	-0.188462	0.059949	0.353641
14688	122.400000	-0.829065	0.615757	0.130553	-0.826771	0.615523	-0.124162	-0.788218	0.840099	-0.120000	-0.788366	0.849259	0.149595	-0.680687	1.197658	-0.033653	-0.653407	1.175244	0.065680	-0.628923	1.117536	0.051531	-0.571417	0.715241	-0.251923	-0.538793	0.742030	0.292648										-0.232733	0.065102	-0.381247	-0.213957	0.061109	0.386972	-0.188467	0.059964	0.353651
14689	122.408333	-0.829055	0.615759	0.130588	-0.826780	0.615519	-0.124138	-0.788187	0.840115	-0.119983	-0.788261	0.849321	0.149631	-0.680746	1.197672	-0.033412	-0.653463	1.175170	0.065832	-0.628947	1.117484	0.051639	-0.571381	0.715263	-0.252002	-0.538271	0.742129	0.292512										-0.232699	0.065065	-0.381293	-0.213956	0.061116	0.386976	-0.188473	0.059978	0.353658
14690	122.416667	-0.828973	0.615856	0.130273	-0.826751	0.615537	-0.124125	-0.788124	0.840123	-0.119956	-0.788210	0.849305	0.149658	-0.680734	1.197646	-0.033275	-0.653487	1.175080	0.065988	-0.628940	1.117433	0.051756	-0.571324	0.715284	-0.251924	-0.537711	0.742246	0.292388										-0.232710	0.065065	-0.381296	-0.213968	0.061135	0.386992	-0.188469	0.059981	0.353662
14691	122.425000	-0.828992	0.615788	0.130565	-0.826670	0.615545	-0.124143	-0.788086	0.840144	-0.119926	-0.788127	0.849298	0.149678	-0.680731	1.197600	-0.033122	-0.653485	1.174969	0.066144	-0.628887	1.117359	0.051875	-0.571258	0.715293	-0.251928	-0.537087	0.742356	0.292252										-0.232697	0.065114	-0.381261	-0.213997	0.061139	0.387007	-0.188476	0.059992	0.353670
14692	122.433333	-0.828887	0.615898	0.130328	-0.826661	0.615566	-0.124104	-0.788050	0.840142	-0.119844	-0.788033	0.849294	0.149717	-0.680741	1.197543	-0.032800	-0.653443	1.174818	0.066314	-0.628803	1.117277	0.051984	-0.571208	0.715304	-0.251949	-0.536433	0.742485	0.292126										-0.232910	0.064930	-0.381167	-0.213973	0.061132	0.386999	-0.188465	0.059976	0.353657
14693	122.441667	-0.828879	0.615868	0.130466	-0.826595	0.615591	-0.124105	-0.787963	0.840195	-0.119842	-0.787906	0.849299	0.149755	-0.680675	1.197479	-0.032717	-0.653374	1.174671	0.066441	-0.628680	1.117172	0.052097	-0.571157	0.715313	-0.251882	-0.535740	0.742605	0.291982										-0.232660	0.065118	-0.381290	-0.213958	0.061108	0.386983	-0.188468	0.059963	0.353652
14694	122.450000	-0.828860	0.615858	0.130586	-0.826528	0.615620	-0.124090	-0.787920	0.840210	-0.119745	-0.787764	0.849316	0.149806	-0.680571	1.197412	-0.032535	-0.653282	1.174532	0.066583	-0.628530	1.117068	0.052204	-0.571110	0.715318	-0.251903	-0.535043	0.742748	0.291861										-0.232730	0.065094	-0.381214	-0.213978	0.061094	0.387024	-0.188462	0.059950	0.353646
14695	122.458333	-0.828818	0.615902	0.130604	-0.826476	0.615669	-0.124058	-0.787817	0.840273	-0.119724	-0.787597	0.849342	0.149860	-0.680479	1.197366	-0.032366	-0.653174	1.174394	0.066787	-0.628356	1.116973	0.052303	-0.571057	0.715321	-0.251786	-0.534343	0.742862	0.291714										-0.232737	0.065099	-0.381220	-0.214005	0.061134	0.387012	-0.188465	0.059944	0.353645
14696	122.466667	-0.828669	0.616008	0.130376	-0.826422	0.615725	-0.124023	-0.787695	0.840379	-0.119639	-0.787411	0.849374	0.149927	-0.680379	1.197296	-0.032247	-0.653025	1.174259	0.066965	-0.628161	1.116874	0.052389	-0.571030	0.715335	-0.251753	-0.533647	0.742967	0.291556										-0.232649	0.065133	-0.381291	-0.213992	0.061125	0.387010	-0.188478	0.059970	0.353662
14697	122.475000	-0.828641	0.616087	0.130399	-0.826323	0.615782	-0.123915	-0.787666	0.840364	-0.119575	-0.787211	0.849410	0.150002	-0.680224	1.197246	-0.032089	-0.652856	1.174140	0.067068	-0.627953	1.116779	0.052478	-0.570993	0.715338	-0.251721	-0.532972	0.743085	0.291398										-0.232688	0.065125	-0.381253	-0.213997	0.061122	0.387017	-0.188490	0.059974	0.353673
14698	122.483333	-0.828562	0.616115	0.130437	-0.826216	0.615828	-0.123791	-0.787585	0.840398	-0.119416	-0.786986	0.849444	0.150059	-0.680025	1.197187	-0.031894	-0.652672	1.174025	0.067212	-0.627709	1.116673	0.052566	-0.570955	0.715339	-0.251690	-0.532315	0.743196	0.291241										-0.232735	0.065112	-0.381220	-0.214042	0.061122	0.387036	-0.188499	0.059981	0.353687
14699	122.491667	-0.828636	0.616221	0.130685	-0.826138	0.615938	-0.123768	-0.787460	0.840448	-0.119393	-0.786760	0.849475	0.150140	-0.679849	1.197140	-0.031717	-0.652464	1.173893	0.067311	-0.627458	1.116574	0.052621	-0.570908	0.715322	-0.251664	-0.531674	0.743286	0.291068										-0.232693	0.065124	-0.381260	-0.214002	0.061106	0.387025	-0.188507	0.059983	0.353697
14700	122.500000	-0.828419	0.616232	0.130512	-0.826137	0.616019	-0.123855	-0.787332	0.840501	-0.119275	-0.786509	0.849505	0.150205	-0.679627	1.197060	-0.031531	-0.652233	1.173722	0.067407	-0.627186	1.116485	0.052666	-0.570863	0.715309	-0.251651	-0.531043	0.743368	0.290880										-0.232885	0.064962	-0.381163	-0.214012	0.061067	0.387044	-0.188514	0.059989	0.353699
14701	122.508333	-0.828398	0.616352	0.130636	-0.826047	0.616093	-0.123803	-0.787201	0.840518	-0.119217	-0.786273	0.849555	0.150297	-0.679363	1.196936	-0.031539	-0.651976	1.173550	0.067453	-0.626876	1.116366	0.052687	-0.570809	0.715288	-0.251634	-0.530462	0.743457	0.290689										-0.232684	0.065114	-0.381255	-0.214021	0.061068	0.387053	-0.188511	0.059965	0.353701
14702	122.516667	-0.828297	0.616319	0.130910	-0.825971	0.616217	-0.123737	-0.787052	0.840566	-0.119112	-0.785994	0.849614	0.150372	-0.679059	1.196827	-0.031534	-0.651724	1.173368	0.067490	-0.626555	1.116223	0.052703	-0.570748	0.715268	-0.251615	-0.529893	0.743528	0.290494										-0.232728	0.065098	-0.381218	-0.214020	0.061085	0.387043	-0.188511	0.059976	0.353712
14703	122.525000	-0.828255	0.616515	0.130890	-0.825879	0.616302	-0.123674	-0.786919	0.840600	-0.119049	-0.785707	0.849688	0.150456	-0.678839	1.196691	-0.031363	-0.651462	1.173167	0.067531	-0.626230	1.116057	0.052684	-0.570673	0.715244	-0.251591	-0.529355	0.743602	0.290303										-0.232730	0.065070	-0.381248	-0.214063	0.061083	0.387063	-0.188521	0.059965	0.353707
14704	122.533333	-0.828021	0.616610	0.130746	-0.825786	0.616391	-0.123606	-0.786742	0.840666	-0.119007	-0.785415	0.849758	0.150538	-0.678501	1.196583	-0.031425	-0.651118	1.173066	0.067656	-0.625877	1.115898	0.052669	-0.570576	0.715238	-0.251554	-0.528825	0.743676	0.290124										-0.232725	0.065052	-0.381273	-0.214085	0.061100	0.387070	-0.188523	0.059961	0.353710
14705	122.541667	-0.827826	0.616677	0.130742	-0.825697	0.616465	-0.123527	-0.786602	0.840721	-0.118838	-0.785114	0.849843	0.150624	-0.678210	1.196389	-0.031414	-0.650853	1.172859	0.067675	-0.625520	1.115728	0.052638	-0.570475	0.715219	-0.251563	-0.528315	0.743724	0.289933										-0.232653	0.065131	-0.381277	-0.214080	0.061065	0.387087	-0.188536	0.059974	0.353718
14706	122.550000	-0.827808	0.616703	0.131077	-0.825574	0.616535	-0.123474	-0.786386	0.840819	-0.118761	-0.784796	0.849940	0.150712	-0.677901	1.196230	-0.031390	-0.650645	1.172501	0.067564	-0.625164	1.115569	0.052615	-0.570373	0.715202	-0.251565	-0.527819	0.743792	0.289770										-0.232742	0.065101	-0.381208	-0.214095	0.061094	0.387081	-0.188542	0.059992	0.353736
14707	122.558333	-0.827682	0.616911	0.130839	-0.825499	0.616641	-0.123400	-0.786207	0.840851	-0.118638	-0.784476	0.850023	0.150792	-0.677622	1.196090	-0.031239	-0.650325	1.172371	0.067640	-0.624790	1.115417	0.052610	-0.570263	0.715185	-0.251471	-0.527324	0.743852	0.289611										-0.232797	0.065046	-0.381210	-0.214076	0.061068	0.387081	-0.188547	0.060000	0.353750
14708	122.566667	-0.827599	0.616889	0.131163	-0.825395	0.616734	-0.123360	-0.785979	0.840899	-0.118581	-0.784148	0.850106	0.150861	-0.677253	1.195998	-0.031341	-0.649960	1.172226	0.067737	-0.624415	1.115262	0.052589	-0.570141	0.715154	-0.251542	-0.526829	0.743903	0.289452										-0.232722	0.065071	-0.381264	-0.214134	0.061074	0.387107	-0.188558	0.059996	0.353754
14709	122.575000	-0.827478	0.616997	0.131198	-0.825250	0.616828	-0.123237	-0.785757	0.840932	-0.118522	-0.783831	0.850193	0.150937	-0.676895	1.195790	-0.031338	-0.649682	1.171981	0.067685	-0.624028	1.115116	0.052555	-0.570014	0.715130	-0.251524	-0.526354	0.743939	0.289314										-0.232707	0.065116	-0.381231	-0.214100	0.061081	0.387090	-0.188552	0.059994	0.353760
14710	122.583333	-0.827364	0.617072	0.131228	-0.825060	0.616895	-0.123152	-0.785480	0.841044	-0.118456	-0.783494	0.850283	0.150976	-0.676582	1.195641	-0.031216	-0.649419	1.171765	0.067640	-0.623637	1.114976	0.052528	-0.569875	0.715092	-0.251516	-0.525887	0.743953	0.289177										-0.232756	0.065099	-0.381213	-0.214110	0.061083	0.387096	-0.188557	0.059985	0.353756
14711	122.591667	-0.827252	0.617157	0.131248	-0.825036	0.617034	-0.123234	-0.785274	0.841044	-0.118402	-0.783160	0.850371	0.151022	-0.676192	1.195547	-0.031333	-0.649023	1.171614	0.067656	-0.623225	1.114828	0.052501	-0.569723	0.715059	-0.251511	-0.525446	0.743959	0.289063										-0.232729	0.065045	-0.381267	-0.214101	0.061065	0.387094	-0.188548	0.059971	0.353756
14712	122.600000	-0.827133	0.617238	0.131264	-0.824907	0.617129	-0.123207	-0.785002	0.841103	-0.118366	-0.782851	0.850480	0.151096	-0.675785	1.195398	-0.031291	-0.648592	1.171454	0.067691	-0.622813	1.114684	0.052474	-0.569544	0.715046	-0.251494	-0.525034	0.743968	0.288971										-0.232654	0.065130	-0.381263	-0.214073	0.061064	0.387085	-0.188554	0.059949	0.353743
14713	122.608333	-0.827088	0.617437	0.131296	-0.824791	0.617257	-0.123164	-0.784730	0.841198	-0.118348	-0.782509	0.850560	0.151103	-0.675417	1.195291	-0.031294	-0.648241	1.171285	0.067710	-0.622405	1.114532	0.052442	-0.569370	0.715012	-0.251474	-0.524632	0.743947	0.288889										-0.232741	0.065091	-0.381198	-0.214089	0.061057	0.387093	-0.188555	0.059968	0.353762
14714	122.616667	-0.827058	0.617611	0.131356	-0.824717	0.617363	-0.123119	-0.784425	0.841336	-0.118330	-0.782188	0.850655	0.151134	-0.675050	1.195133	-0.031363	-0.647870	1.171115	0.067741	-0.622001	1.114372	0.052417	-0.569185	0.714982	-0.251457	-0.524250	0.743916	0.288816										-0.232913	0.064945	-0.381120	-0.214108	0.061052	0.387099	-0.188558	0.059964	0.353757
14715	122.625000	-0.826942	0.617699	0.131358	-0.824517	0.617465	-0.123053	-0.784153	0.841401	-0.118357	-0.781853	0.850757	0.151144	-0.674615	1.195006	-0.031285	-0.647562	1.170796	0.067652	-0.621554	1.114177	0.052416	-0.569000	0.714951	-0.251453	-0.523910	0.743879	0.288762										-0.232722	0.065100	-0.381227	-0.214103	0.061049	0.387099	-0.188561	0.059979	0.353772
14716	122.633333	-0.826811	0.617803	0.131333	-0.824365	0.617562	-0.122974	-0.783876	0.841484	-0.118346	-0.781539	0.850859	0.151173	-0.674227	1.194814	-0.031253	-0.647133	1.170574	0.067655	-0.621122	1.114008	0.052388	-0.568812	0.714928	-0.251451	-0.523671	0.743781	0.288570										-0.232765	0.065092	-0.381194	-0.214069	0.061015	0.387105	-0.188568	0.059988	0.353772
14717	122.641667	-0.826690	0.617864	0.131332	-0.824219	0.617653	-0.122998	-0.783625	0.841534	-0.118338	-0.781222	0.850939	0.151173	-0.673795	1.194524	-0.031020	-0.646739	1.170367	0.067647	-0.620661	1.113856	0.052368	-0.568603	0.714911	-0.251447	-0.523329	0.743739	0.288588										-0.232754	0.065089	-0.381190	-0.214096	0.061053	0.387101	-0.188566	0.059981	0.353770
14718	122.650000	-0.826393	0.617761	0.131168	-0.824143	0.617757	-0.122985	-0.783298	0.841674	-0.118392	-0.780882	0.850994	0.151132	-0.673350	1.194386	-0.031044	-0.646349	1.170183	0.067678	-0.620186	1.113703	0.052362	-0.568403	0.714889	-0.251471	-0.523012	0.743702	0.288618										-0.232678	0.065124	-0.381261	-0.214094	0.061051	0.387098	-0.188558	0.059981	0.353770
14719	122.658333	-0.826346	0.617922	0.131127	-0.824021	0.617848	-0.123001	-0.782989	0.841731	-0.118414	-0.780569	0.851060	0.151116	-0.672985	1.194434	-0.031152	-0.645857	1.170009	0.067698	-0.619731	1.113581	0.052379	-0.568199	0.714858	-0.251485	-0.522739	0.743644	0.288584										-0.232734	0.065078	-0.381212	-0.214092	0.061051	0.387092	-0.188557	0.059952	0.353746
14720	122.666667	-0.826178	0.617918	0.131131	-0.823902	0.617931	-0.123018	-0.782713	0.841798	-0.118434	-0.780262	0.851130	0.151085	-0.672540	1.194315	-0.031070	-0.645427	1.169893	0.067738	-0.619286	1.113466	0.052404	-0.568004	0.714818	-0.251507	-0.522475	0.743592	0.288559										-0.232761	0.065096	-0.381190	-0.214050	0.061057	0.387066	-0.188551	0.059949	0.353730
14721	122.675000	-0.826228	0.618162	0.131118	-0.823833	0.618045	-0.123028	-0.782429	0.841904	-0.118473	-0.779964	0.851193	0.151045	-0.672099	1.194211	-0.031047	-0.644960	1.169759	0.067827	-0.618844	1.113345	0.052443	-0.567805	0.714791	-0.251519	-0.522219	0.743554	0.288546										-0.232839	0.065006	-0.381154	-0.214096	0.061070	0.387070	-0.188547	0.059956	0.353728
14722	122.683333	-0.826083	0.618284	0.130943	-0.823760	0.618164	-0.123034	-0.782167	0.841952	-0.118505	-0.779669	0.851266	0.151011	-0.671673	1.194048	-0.030972	-0.644518	1.169624	0.067866	-0.618378	1.113223	0.052484	-0.567574	0.714758	-0.251435	-0.521967	0.743522	0.288540										-0.232935	0.064924	-0.381120	-0.214093	0.061072	0.387064	-0.188549	0.059960	0.353717
14723	122.691667	-0.826055	0.618393	0.131057	-0.823630	0.618274	-0.123049	-0.781849	0.842082	-0.118538	-0.779385	0.851336	0.150972	-0.671254	1.193922	-0.030871	-0.644023	1.169547	0.067983	-0.617892	1.113080	0.052513	-0.567371	0.714729	-0.251412	-0.521709	0.743497	0.288554										-0.232832	0.065011	-0.381140	-0.214091	0.061067	0.387064	-0.188554	0.059951	0.353702
14724	122.700000	-0.825988	0.618463	0.131175	-0.823542	0.618366	-0.123060	-0.781565	0.842156	-0.118558	-0.779106	0.851404	0.150920	-0.670833	1.193833	-0.030727	-0.643540	1.169445	0.068118	-0.617416	1.112935	0.052561	-0.567194	0.714702	-0.251473	-0.521438	0.743476	0.288570										-0.232649	0.065118	-0.381232	-0.214051	0.061077	0.387038	-0.188563	0.059961	0.353703
14725	122.708333	-0.825836	0.618570	0.131020	-0.823453	0.618443	-0.123076	-0.781285	0.842220	-0.118616	-0.778806	0.851455	0.150852	-0.670473	1.193747	-0.030659	-0.643078	1.169304	0.068174	-0.616929	1.112824	0.052578	-0.567000	0.714671	-0.251427	-0.521179	0.743454	0.288591										-0.232835	0.064999	-0.381141	-0.214087	0.061073	0.387046	-0.188555	0.059978	0.353709
14726	122.716667	-0.825686	0.618690	0.130858	-0.823371	0.618509	-0.123104	-0.780969	0.842304	-0.118627	-0.778488	0.851493	0.150768	-0.669980	1.193718	-0.030606	-0.642634	1.169192	0.068211	-0.616463	1.112741	0.052598	-0.566825	0.714663	-0.251470	-0.520920	0.743429	0.288606										-0.232909	0.064933	-0.381099	-0.214121	0.061077	0.387057	-0.188562	0.059964	0.353705
14727	122.725000	-0.825592	0.618652	0.131052	-0.823268	0.618564	-0.123162	-0.780616	0.842398	-0.118657	-0.778150	0.851505	0.150678	-0.669566	1.193732	-0.030550	-0.642203	1.169152	0.068264	-0.616020	1.112730	0.052596	-0.566648	0.714672	-0.251591	-0.520663	0.743407	0.288626										-0.232915	0.064932	-0.381101	-0.214061	0.061052	0.387049	-0.188560	0.059959	0.353693
14728	122.733333	-0.825518	0.618776	0.131002	-0.823160	0.618612	-0.123239	-0.780289	0.842427	-0.118674	-0.777892	0.851448	0.150592	-0.669118	1.193733	-0.030496	-0.641861	1.169079	0.068208	-0.615595	1.112765	0.052607	-0.566462	0.714682	-0.251649	-0.520406	0.743368	0.288610										-0.232747	0.065081	-0.381181	-0.214036	0.061056	0.387006	-0.188555	0.059966	0.353699
14729	122.741667	-0.825408	0.618878	0.130944	-0.823041	0.618671	-0.123297	-0.779954	0.842459	-0.118717	-0.777423	0.851477	0.150450	-0.668733	1.193987	-0.030434	-0.641470	1.169232	0.068219	-0.615215	1.112906	0.052596	-0.566260	0.714697	-0.251701	-0.520143	0.743333	0.288555										-0.232925	0.064924	-0.381110	-0.214077	0.061069	0.387013	-0.188546	0.059948	0.353685
14730	122.750000	-0.825317	0.619033	0.130895	-0.822887	0.618721	-0.123362	-0.779647	0.842508	-0.118757	-0.777058	0.851464	0.150345	-0.668288	1.194271	-0.030461	-0.640967	1.169570	0.068313	-0.614864	1.113121	0.052594	-0.566057	0.714713	-0.251757	-0.519888	0.743293	0.288463										-0.232902	0.064942	-0.381113	-0.214095	0.061101	0.387031	-0.188543	0.059908	0.353653
14731	122.758333	-0.825192	0.619208	0.130833	-0.822756	0.618837	-0.123459	-0.779294	0.842621	-0.118841	-0.776728	0.851486	0.150257	-0.667847	1.194658	-0.030347	-0.640645	1.169759	0.068259	-0.614550	1.113402	0.052594	-0.565839	0.714749	-0.251795	-0.519652	0.743256	0.288338										-0.232710	0.065085	-0.381214	-0.214088	0.061094	0.387023	-0.188547	0.059906	0.353640
14732	122.766667	-0.824951	0.619352	0.130514	-0.822524	0.618930	-0.123386	-0.779024	0.842701	-0.118879	-0.776418	0.851543	0.150187	-0.667413	1.195038	-0.030391	-0.640190	1.170073	0.068277	-0.614246	1.113697	0.052614	-0.565596	0.714804	-0.251817	-0.519429	0.743227	0.288180										-0.232659	0.065103	-0.381235	-0.214105	0.061115	0.387021	-0.188551	0.059935	0.353649
14733	122.775000	-0.824724	0.619419	0.130657	-0.822328	0.619042	-0.123359	-0.778705	0.842911	-0.118963	-0.776097	0.851647	0.150115	-0.667012	1.195452	-0.030224	-0.639806	1.170402	0.068341	-0.613915	1.113935	0.052636	-0.565354	0.714884	-0.251836	-0.519227	0.743213	0.288015										-0.232828	0.064971	-0.381162	-0.214110	0.061115	0.387015	-0.188571	0.059952	0.353654
14734	122.783333	-0.824474	0.619654	0.130397	-0.822220	0.619258	-0.123433	-0.778435	0.843130	-0.119001	-0.775824	0.851814	0.150117	-0.666574	1.195729	-0.030319	-0.639405	1.170649	0.068360	-0.613579	1.114139	0.052660	-0.565113	0.714983	-0.251855	-0.519034	0.743225	0.287834										-0.232930	0.064909	-0.381084	-0.214116	0.061119	0.387019	-0.188584	0.059985	0.353676
14735	122.791667	-0.824214	0.619706	0.130451	-0.822010	0.619400	-0.123399	-0.778142	0.843319	-0.119012	-0.775529	0.851962	0.150050	-0.666255	1.195934	-0.030169	-0.638961	1.170967	0.068551	-0.613227	1.114326	0.052711	-0.564895	0.715096	-0.251896	-0.518857	0.743260	0.287657										-0.232757	0.065067	-0.381167	-0.214091	0.061087	0.387016	-0.188588	0.059984	0.353689
14736	122.800000	-0.823762	0.619712	0.130068	-0.821804	0.619530	-0.123203	-0.777886	0.843526	-0.119098	-0.775258	0.852125	0.150002	-0.665954	1.196188	-0.030079	-0.638719	1.170973	0.068539	-0.612900	1.114466	0.052701	-0.564668	0.715246	-0.251916	-0.518679	0.743322	0.287483										-0.232931	0.064904	-0.381106	-0.214101	0.061100	0.387014	-0.188593	0.060009	0.353704
14737	122.808333	-0.823667	0.619970	0.130143	-0.821642	0.619710	-0.123157	-0.777602	0.843753	-0.119169	-0.774991	0.852296	0.149966	-0.665704	1.196353	-0.029987	-0.638421	1.171124	0.068573	-0.612633	1.114599	0.052707	-0.564467	0.715406	-0.251963	-0.518508	0.743412	0.287317										-0.232918	0.064921	-0.381109	-0.214100	0.061098	0.387015	-0.188594	0.060000	0.353704
14738	122.816667	-0.823416	0.620044	0.130062	-0.821530	0.619841	-0.123092	-0.777332	0.843899	-0.119222	-0.774759	0.852460	0.149958	-0.665404	1.196596	-0.029976	-0.638126	1.171239	0.068546	-0.612412	1.114745	0.052712	-0.564277	0.715568	-0.252022	-0.518333	0.743521	0.287153										-0.232738	0.065083	-0.381186	-0.214058	0.061101	0.387008	-0.188584	0.059969	0.353680
14739	122.825000	-0.823327	0.620084	0.130186	-0.821369	0.619948	-0.123075	-0.777068	0.844016	-0.119295	-0.774535	0.852577	0.149912	-0.665196	1.196741	-0.029904	-0.637870	1.171437	0.068635	-0.612239	1.114849	0.052713	-0.564095	0.715710	-0.252047	-0.518161	0.743635	0.286998										-0.232749	0.065071	-0.381216	-0.214106	0.061087	0.387014	-0.188556	0.059927	0.353653
14740	122.833333	-0.822998	0.620060	0.129890	-0.821248	0.620056	-0.123053	-0.776809	0.844145	-0.119309	-0.774319	0.852677	0.149876	-0.664987	1.196816	-0.029797	-0.637708	1.171444	0.068650	-0.612073	1.114913	0.052695	-0.563931	0.715824	-0.252072	-0.517988	0.743732	0.286849										-0.232921	0.064906	-0.381169	-0.214094	0.061113	0.387018	-0.188535	0.059876	0.353616
14741	122.841667	-0.823160	0.620240	0.130343	-0.821137	0.620152	-0.123017	-0.776597	0.844190	-0.119335	-0.774111	0.852764	0.149863	-0.664835	1.196874	-0.029819	-0.637558	1.171492	0.068651	-0.611908	1.114952	0.052682	-0.563797	0.715914	-0.252100	-0.517827	0.743794	0.286727										-0.232669	0.065052	-0.381305	-0.214069	0.061106	0.387008	-0.188524	0.059863	0.353611
14742	122.850000	-0.823109	0.620390	0.130350	-0.821050	0.620238	-0.122979	-0.776398	0.844215	-0.119344	-0.773914	0.852828	0.149864	-0.664693	1.196950	-0.029814	-0.637407	1.171494	0.068682	-0.611750	1.114958	0.052675	-0.563654	0.715995	-0.252107	-0.517671	0.743846	0.286635										-0.232632	0.065096	-0.381330	-0.214065	0.061079	0.387019	-0.188524	0.059846	0.353601
14743	122.858333	-0.823043	0.620473	0.130390	-0.820987	0.620323	-0.122933	-0.776203	0.844213	-0.119335	-0.773717	0.852861	0.149875	-0.664646	1.196960	-0.029692	-0.637247	1.171472	0.068733	-0.611601	1.114952	0.052696	-0.563534	0.716007	-0.252084	-0.517536	0.743863	0.286574										-0.232697	0.065037	-0.381284	-0.214070	0.061110	0.387002	-0.188533	0.059894	0.353631
14744	122.866667	-0.822983	0.620536	0.130434	-0.820936	0.620414	-0.122879	-0.776018	0.844185	-0.119315	-0.773520	0.852864	0.149883	-0.664536	1.196991	-0.029685	-0.637095	1.171432	0.068778	-0.611460	1.114931	0.052676	-0.563427	0.715983	-0.252049	-0.517404	0.743850	0.286531										-0.232621	0.065102	-0.381306	-0.214091	0.061118	0.387008	-0.188559	0.059944	0.353655
14745	122.875000	-0.822922	0.620584	0.130459	-0.820901	0.620467	-0.122837	-0.775845	0.844132	-0.119292	-0.773329	0.852832	0.149900	-0.664497	1.196943	-0.029550	-0.636916	1.171432	0.068874	-0.611306	1.114868	0.052702	-0.563329	0.715899	-0.252031	-0.517302	0.743794	0.286512										-0.232654	0.065086	-0.381264	-0.214058	0.061102	0.386991	-0.188576	0.059981	0.353680
14746	122.883333	-0.822862	0.620625	0.130471	-0.820865	0.620497	-0.122811	-0.775690	0.844050	-0.119267	-0.773143	0.852777	0.149906	-0.664397	1.196922	-0.029568	-0.636746	1.171445	0.068953	-0.611156	1.114800	0.052719	-0.563252	0.715785	-0.252006	-0.517211	0.743726	0.286507										-0.232707	0.065065	-0.381223	-0.214039	0.061099	0.386985	-0.188591	0.060021	0.353704
14747	122.891667	-0.822760	0.620649	0.130346	-0.820833	0.620513	-0.122804	-0.775560	0.843933	-0.119237	-0.772981	0.852701	0.149920	-0.664368	1.196790	-0.029465	-0.636644	1.171225	0.068885	-0.611008	1.114689	0.052713	-0.563191	0.715632	-0.251969	-0.517141	0.743629	0.286514										-0.232799	0.064995	-0.381183	-0.214068	0.061079	0.386976	-0.188575	0.059999	0.353687
14748	122.900000	-0.822766	0.620665	0.130476	-0.820800	0.620512	-0.122823	-0.775429	0.843838	-0.119261	-0.772821	0.852622	0.149933	-0.664293	1.196648	-0.029495	-0.636559	1.171010	0.068841	-0.610856	1.114561	0.052699	-0.563131	0.715460	-0.251937	-0.517085	0.743512	0.286530										-0.232628	0.065111	-0.381282	-0.214090	0.061107	0.386999	-0.188563	0.059949	0.353651
14749	122.908333	-0.822729	0.620685	0.130483	-0.820745	0.620499	-0.122865	-0.775319	0.843717	-0.119264	-0.772674	0.852526	0.149944	-0.664266	1.196417	-0.029433	-0.636456	1.170836	0.068863	-0.610689	1.114410	0.052673	-0.563088	0.715285	-0.251908	-0.517047	0.743381	0.286565										-0.232623	0.065093	-0.381286	-0.214041	0.061094	0.386995	-0.188538	0.059910	0.353639
14750	122.916667	-0.822704	0.620724	0.130512	-0.820675	0.620480	-0.122907	-0.775246	0.843613	-0.119258	-0.772538	0.852429	0.149957	-0.664220	1.196196	-0.029450	-0.636239	1.170780	0.068953	-0.610534	1.114267	0.052629	-0.563052	0.715119	-0.251882	-0.517023	0.743250	0.286609										-0.232724	0.065045	-0.381234	-0.214043	0.061089	0.387002	-0.188521	0.059855	0.353627
14751	122.925000	-0.822689	0.620783	0.130557	-0.820659	0.620485	-0.122913	-0.775168	0.843529	-0.119247	-0.772409	0.852339	0.149970	-0.664200	1.196073	-0.029403	-0.636122	1.170642	0.068956	-0.610392	1.114165	0.052580	-0.563013	0.714989	-0.251853	-0.517012	0.743133	0.286668										-0.232775	0.064991	-0.381231	-0.214060	0.061078	0.387012	-0.188511	0.059847	0.353625
14752	122.933333	-0.822685	0.620856	0.130616	-0.820547	0.620482	-0.122961	-0.775115	0.843474	-0.119199	-0.772294	0.852254	0.149980	-0.664128	1.196043	-0.029478	-0.636019	1.170595	0.068937	-0.610273	1.114131	0.052530	-0.562974	0.714897	-0.251834	-0.517010	0.743046	0.286722										-0.232731	0.065054	-0.381223	-0.214036	0.061075	0.387007	-0.188520	0.059836	0.353625
14753	122.941667	-0.822663	0.621044	0.130626	-0.820481	0.620485	-0.122976	-0.775090	0.843442	-0.119156	-0.772187	0.852201	0.149981	-0.664079	1.196085	-0.029480	-0.635919	1.170653	0.068899	-0.610187	1.114172	0.052486	-0.562924	0.714830	-0.251819	-0.517007	0.742980	0.286755										-0.232681	0.065061	-0.381243	-0.214036	0.061043	0.387016	-0.188542	0.059884	0.353667
14754	122.950000	-0.822526	0.621124	0.130341	-0.820362	0.620493	-0.123009	-0.775026	0.843484	-0.119120	-0.772098	0.852171	0.149986	-0.664020	1.196217	-0.029483	-0.635805	1.170794	0.068869	-0.610124	1.114291	0.052455	-0.562865	0.714787	-0.251799	-0.517002	0.742953	0.286787										-0.232724	0.065042	-0.381217	-0.214089	0.061083	0.387035	-0.188560	0.059940	0.353709
14755	122.958333	-0.822561	0.621105	0.130757	-0.820248	0.620514	-0.123018	-0.775079	0.843444	-0.119072	-0.772021	0.852173	0.149975	-0.663940	1.196456	-0.029473	-0.635705	1.170977	0.068811	-0.610076	1.114439	0.052409	-0.562790	0.714792	-0.251789	-0.517007	0.742983	0.286818										-0.232620	0.065082	-0.381257	-0.214092	0.061082	0.387035	-0.188582	0.059980	0.353729
14756	122.966667	-0.822495	0.621337	0.130517	-0.820123	0.620541	-0.123015	-0.775075	0.843464	-0.119038	-0.771956	0.852205	0.149950	-0.663852	1.196658	-0.029572	-0.635622	1.171249	0.068736	-0.610042	1.114637	0.052376	-0.562726	0.714811	-0.251805	-0.517000	0.743034	0.286831										-0.232703	0.065060	-0.381191	-0.214053	0.061033	0.387035	-0.188593	0.059992	0.353735
14757	122.975000	-0.822277	0.621223	0.130680	-0.819979	0.620579	-0.123019	-0.775048	0.843536	-0.119034	-0.771923	0.852252	0.149937	-0.663810	1.196821	-0.029623	-0.635539	1.171471	0.068708	-0.610010	1.114851	0.052360	-0.562632	0.714867	-0.251833	-0.516984	0.743114	0.286828										-0.232653	0.065079	-0.381248	-0.214065	0.061045	0.387050	-0.188576	0.059953	0.353717
14758	122.983333	-0.822069	0.621280	0.130433	-0.819861	0.620604	-0.123010	-0.775060	0.843552	-0.119023	-0.771892	0.852329	0.149925	-0.663816	1.197037	-0.029698	-0.635466	1.171679	0.068685	-0.609998	1.115079	0.052349	-0.562550	0.714945	-0.251885	-0.516957	0.743226	0.286816										-0.232862	0.064897	-0.381178	-0.214088	0.061058	0.387042	-0.188557	0.059916	0.353707
14759	122.991667	-0.821984	0.621236	0.130663	-0.819756	0.620661	-0.122986	-0.775063	0.843628	-0.119029	-0.771883	0.852427	0.149922	-0.663824	1.197220	-0.029728	-0.635440	1.171944	0.068637	-0.609992	1.115282	0.052311	-0.562473	0.715066	-0.251931	-0.516923	0.743386	0.286803										-0.232632	0.065051	-0.381314	-0.214064	0.061048	0.387043	-0.188531	0.059857	0.353677
14760	123.000000	-0.821837	0.621288	0.130632	-0.819629	0.620712	-0.122977	-0.775061	0.843720	-0.119038	-0.771884	0.852532	0.149927	-0.663885	1.197389	-0.029788	-0.635452	1.172192	0.068612	-0.610017	1.115492	0.052330	-0.562403	0.715220	-0.251973	-0.516872	0.743578	0.286780										-0.232693	0.065050	-0.381273	-0.214035	0.061039	0.387046	-0.188515	0.059838	0.353677
14761	123.008333	-0.821724	0.621347	0.130588	-0.819580	0.620811	-0.122928	-0.775056	0.843837	-0.119040	-0.771902	0.852638	0.149950	-0.663962	1.197554	-0.029819	-0.635486	1.172419	0.068587	-0.610088	1.115688	0.052306	-0.562341	0.715408	-0.252004	-0.516810	0.743797	0.286752										-0.232680	0.065048	-0.381291	-0.214046	0.061026	0.387036	-0.188514	0.059823	0.353668
14762	123.016667	-0.821613	0.621358	0.130592	-0.819539	0.620852	-0.122896	-0.775059	0.843946	-0.119050	-0.771920	0.852731	0.149956	-0.664091	1.197747	-0.029860	-0.635551	1.172632	0.068519	-0.610201	1.115920	0.052295	-0.562294	0.715604	-0.252037	-0.516737	0.744028	0.286718										-0.232646	0.065008	-0.381373	-0.214063	0.061026	0.387058	-0.188531	0.059852	0.353693
14763	123.025000	-0.821574	0.621454	0.130580	-0.819488	0.620913	-0.122873	-0.775085	0.844019	-0.119044	-0.771940	0.852809	0.149955	-0.664226	1.197984	-0.029764	-0.635662	1.172855	0.068527	-0.610343	1.116102	0.052279	-0.562246	0.715824	-0.252030	-0.516651	0.744267	0.286669										-0.232548	0.065075	-0.381379	-0.214058	0.061052	0.387054	-0.188544	0.059916	0.353728
14764	123.033333	-0.821535	0.621502	0.130573	-0.819441	0.621011	-0.122844	-0.775122	0.844072	-0.119029	-0.771984	0.852869	0.149978	-0.664372	1.198099	-0.029812	-0.635796	1.173038	0.068533	-0.610511	1.116269	0.052265	-0.562212	0.716000	-0.252034	-0.516568	0.744503	0.286601										-0.232626	0.065038	-0.381322	-0.214038	0.061022	0.387070	-0.188557	0.059941	0.353739
14765	123.041667	-0.821523	0.621528	0.130556	-0.819453	0.621051	-0.122816	-0.775200	0.844049	-0.118967	-0.772033	0.852888	0.149988	-0.664634	1.198211	-0.029719	-0.635962	1.173147	0.068524	-0.610694	1.116374	0.052266	-0.562199	0.716150	-0.252046	-0.516491	0.744699	0.286515										-0.232613	0.065028	-0.381370	-0.214056	0.061047	0.387064	-0.188550	0.059952	0.353742
14766	123.050000	-0.821517	0.621507	0.130582	-0.819475	0.621098	-0.122784	-0.775225	0.844052	-0.119009	-0.772092	0.852883	0.150003	-0.664850	1.198265	-0.029844	-0.636157	1.173213	0.068526	-0.610882	1.116438	0.052268	-0.562197	0.716250	-0.252036	-0.516425	0.744857	0.286423										-0.232580	0.065005	-0.381399	-0.214067	0.061057	0.387052	-0.188543	0.059944	0.353730
14767	123.058333	-0.821547	0.621503	0.130572	-0.819457	0.621088	-0.122797	-0.775327	0.843933	-0.118983	-0.772174	0.852865	0.150028	-0.665159	1.198250	-0.029829	-0.636415	1.173254	0.068544	-0.611092	1.116479	0.052273	-0.562196	0.716265	-0.251942	-0.516382	0.744946	0.286313										-0.232519	0.065069	-0.381429	-0.214058	0.061032	0.387066	-0.188520	0.059893	0.353702
14768	123.066667	-0.821588	0.621479	0.130559	-0.819494	0.621069	-0.122786	-0.775418	0.843841	-0.118918	-0.772280	0.852822	0.150062	-0.665472	1.198218	-0.029775	-0.636657	1.173235	0.068532	-0.611306	1.116492	0.052282	-0.562219	0.716264	-0.251901	-0.516363	0.745004	0.286211										-0.232581	0.064995	-0.381434	-0.214029	0.061026	0.387063	-0.188504	0.059858	0.353681
14769	123.075000	-0.821584	0.621386	0.130441	-0.819598	0.621039	-0.122755	-0.775529	0.843732	-0.118943	-0.772401	0.852755	0.150092	-0.665827	1.198203	-0.029722	-0.636926	1.173219	0.068596	-0.611555	1.116489	0.052289	-0.562272	0.716233	-0.251890	-0.516367	0.745013	0.286120										-0.232550	0.065049	-0.381437	-0.214017	0.061038	0.387038	-0.188494	0.059848	0.353672
14770	123.083333	-0.821692	0.621292	0.130603	-0.819674	0.620990	-0.122748	-0.775638	0.843612	-0.118907	-0.772552	0.852693	0.150150	-0.666171	1.198129	-0.029623	-0.637194	1.173182	0.068644	-0.611810	1.116471	0.052305	-0.562335	0.716172	-0.251860	-0.516390	0.744982	0.286034										-0.232568	0.065012	-0.381416	-0.214035	0.061041	0.387044	-0.188485	0.059836	0.353664
14771	123.091667	-0.821765	0.621202	0.130611	-0.819770	0.620898	-0.122752	-0.775771	0.843501	-0.118886	-0.772693	0.852586	0.150150	-0.666551	1.198034	-0.029568	-0.637474	1.173088	0.068668	-0.612069	1.116394	0.052350	-0.562396	0.716091	-0.251784	-0.516451	0.744907	0.285964										-0.232554	0.065064	-0.381392	-0.214037	0.061038	0.387044	-0.188502	0.059862	0.353676
14772	123.100000	-0.821842	0.621094	0.130639	-0.819911	0.620819	-0.122752	-0.775897	0.843409	-0.118840	-0.772869	0.852473	0.150174	-0.666930	1.197875	-0.029532	-0.637757	1.172963	0.068699	-0.612339	1.116304	0.052388	-0.562467	0.715997	-0.251704	-0.516531	0.744804	0.285912										-0.232510	0.065083	-0.381418	-0.214017	0.061018	0.387052	-0.188520	0.059909	0.353702
14773	123.108333	-0.821777	0.620910	0.130464	-0.820023	0.620684	-0.122774	-0.776124	0.843233	-0.118825	-0.773070	0.852344	0.150213	-0.667318	1.197709	-0.029424	-0.638029	1.172812	0.068807	-0.612567	1.116161	0.052434	-0.562550	0.715912	-0.251637	-0.516641	0.744668	0.285887										-0.232575	0.065009	-0.381398	-0.214055	0.061058	0.387038	-0.188534	0.059935	0.353713
14774	123.116667	-0.822047	0.620885	0.130672	-0.820150	0.620573	-0.122793	-0.776310	0.843116	-0.118834	-0.773264	0.852204	0.150227	-0.667674	1.197479	-0.029294	-0.638272	1.172595	0.068898	-0.612768	1.115986	0.052477	-0.562635	0.715830	-0.251583	-0.516770	0.744514	0.285877										-0.232515	0.065078	-0.381404	-0.214017	0.061063	0.387027	-0.188543	0.059928	0.353714
14775	123.125000	-0.822149	0.620805	0.130677	-0.820272	0.620457	-0.122822	-0.776532	0.843017	-0.118832	-0.773475	0.852057	0.150253	-0.668038	1.197202	-0.029196	-0.638505	1.172346	0.068943	-0.612953	1.115774	0.052526	-0.562735	0.715757	-0.251564	-0.516947	0.744313	0.285811										-0.232541	0.065032	-0.381407	-0.214083	0.061060	0.387054	-0.188543	0.059921	0.353705
14776	123.133333	-0.822236	0.620696	0.130680	-0.820435	0.620347	-0.122831	-0.776768	0.842886	-0.118767	-0.773683	0.851899	0.150272	-0.668393	1.196848	-0.028877	-0.638733	1.172095	0.068997	-0.613123	1.115558	0.052567	-0.562841	0.715681	-0.251567	-0.517145	0.744108	0.285757										-0.232573	0.064991	-0.381409	-0.214024	0.061017	0.387044	-0.188515	0.059900	0.353697
14777	123.141667	-0.822392	0.620625	0.130732	-0.820533	0.620226	-0.122879	-0.776996	0.842784	-0.118764	-0.773882	0.851726	0.150280	-0.668726	1.196723	-0.028929	-0.638960	1.171893	0.069133	-0.613284	1.115390	0.052615	-0.562929	0.715622	-0.251537	-0.517267	0.743955	0.285873										-0.232543	0.065025	-0.381419	-0.214080	0.061052	0.387055	-0.188513	0.059878	0.353686
14778	123.150000	-0.822570	0.620618	0.130785	-0.820627	0.620074	-0.122938	-0.777252	0.842680	-0.118659	-0.774091	0.851559	0.150297	-0.669051	1.196537	-0.028795	-0.639148	1.171746	0.069217	-0.613453	1.115274	0.052676	-0.563034	0.715579	-0.251616	-0.517474	0.743772	0.285848										-0.232614	0.065024	-0.381360	-0.214022	0.061021	0.387054	-0.188499	0.059850	0.353675
14779	123.158333	-0.822629	0.620561	0.130691	-0.820825	0.620005	-0.123102	-0.777527	0.842606	-0.118664	-0.774316	0.851409	0.150322	-0.669311	1.196492	-0.028721	-0.639324	1.171707	0.069297	-0.613642	1.115235	0.052740	-0.563113	0.715566	-0.251660	-0.517650	0.743632	0.285900										-0.232518	0.065072	-0.381431	-0.214009	0.061042	0.387032	-0.188498	0.059846	0.353670
14780	123.166667	-0.822790	0.620468	0.130857	-0.820933	0.619897	-0.123129	-0.777804	0.842534	-0.118630	-0.774532	0.851260	0.150325	-0.669555	1.196533	-0.028621	-0.639494	1.171733	0.069392	-0.613855	1.115260	0.052809	-0.563192	0.715574	-0.251727	-0.517744	0.743567	0.286107										-0.232512	0.065078	-0.381424	-0.214050	0.061051	0.387044	-0.188506	0.059877	0.353694
14781	123.175000	-0.822891	0.620407	0.130882	-0.821015	0.619766	-0.123135	-0.778074	0.842495	-0.118572	-0.774771	0.851143	0.150341	-0.669775	1.196682	-0.028484	-0.639653	1.171869	0.069488	-0.614083	1.115368	0.052881	-0.563259	0.715603	-0.251780	-0.517928	0.743485	0.286179										-0.232520	0.065082	-0.381426	-0.214032	0.061040	0.387044	-0.188525	0.059900	0.353707
14782	123.183333	-0.822962	0.620373	0.130876	-0.821081	0.619656	-0.123130	-0.778363	0.842486	-0.118513	-0.775013	0.851064	0.150339	-0.669983	1.196936	-0.028374	-0.639823	1.172056	0.069580	-0.614326	1.115509	0.052956	-0.563338	0.715650	-0.251859	-0.518111	0.743438	0.286246										-0.232525	0.065089	-0.381437	-0.214015	0.061041	0.387038	-0.188538	0.059922	0.353721
14783	123.191667	-0.823025	0.620286	0.130897	-0.821119	0.619578	-0.123148	-0.778646	0.842500	-0.118490	-0.775273	0.851016	0.150344	-0.670179	1.197167	-0.028284	-0.639987	1.172274	0.069630	-0.614585	1.115685	0.053032	-0.563421	0.715739	-0.251933	-0.518383	0.743386	0.286157										-0.232579	0.065065	-0.381413	-0.214026	0.061030	0.387054	-0.188552	0.059950	0.353740
14784	123.200000	-0.823045	0.620188	0.130915	-0.821190	0.619522	-0.123136	-0.778903	0.842530	-0.118481	-0.775516	0.850999	0.150340	-0.670401	1.197412	-0.028116	-0.640199	1.172529	0.069723	-0.614854	1.115866	0.053108	-0.563520	0.715853	-0.252007	-0.518562	0.743407	0.286208										-0.232634	0.065043	-0.381399	-0.214036	0.061026	0.387074	-0.188552	0.059935	0.353738
14785	123.208333	-0.823060	0.620131	0.130889	-0.821238	0.619467	-0.123134	-0.779158	0.842579	-0.118488	-0.775756	0.850995	0.150331	-0.670629	1.197640	-0.028077	-0.640411	1.172730	0.069791	-0.615148	1.116045	0.053171	-0.563631	0.715991	-0.252040	-0.518745	0.743464	0.286228										-0.232609	0.065015	-0.381434	-0.214073	0.061058	0.387067	-0.188546	0.059928	0.353731
14786	123.216667	-0.823084	0.620086	0.130855	-0.821320	0.619434	-0.123136	-0.779441	0.842653	-0.118502	-0.776012	0.851017	0.150345	-0.670905	1.197848	-0.028022	-0.640657	1.172904	0.069848	-0.615453	1.116211	0.053203	-0.563790	0.716195	-0.252264	-0.518915	0.743552	0.286235										-0.232578	0.064988	-0.381471	-0.214109	0.061050	0.387081	-0.188520	0.059901	0.353713
14787	123.225000	-0.823121	0.620044	0.130825	-0.821414	0.619421	-0.123113	-0.779698	0.842718	-0.118512	-0.776250	0.851026	0.150319	-0.671159	1.198115	-0.027962	-0.640946	1.173059	0.069919	-0.615784	1.116354	0.053247	-0.563956	0.716371	-0.252260	-0.519043	0.743703	0.286290										-0.232561	0.065019	-0.381502	-0.214037	0.061044	0.387059	-0.188508	0.059862	0.353687
14788	123.233333	-0.822989	0.619873	0.130643	-0.821505	0.619454	-0.123091	-0.780004	0.842729	-0.118515	-0.776500	0.851040	0.150322	-0.671475	1.198292	-0.027903	-0.641245	1.173221	0.069970	-0.616144	1.116490	0.053283	-0.564118	0.716589	-0.252228	-0.519163	0.743873	0.286334										-0.232520	0.065051	-0.381522	-0.214038	0.061024	0.387062	-0.188502	0.059835	0.353668
14789	123.241667	-0.823272	0.620023	0.130785	-0.821626	0.619444	-0.123055	-0.780277	0.842774	-0.118527	-0.776755	0.851043	0.150337	-0.671790	1.198496	-0.027751	-0.641600	1.173360	0.070032	-0.616528	1.116610	0.053331	-0.564301	0.716816	-0.252307	-0.519316	0.744038	0.286299										-0.232562	0.065041	-0.381505	-0.214021	0.061052	0.387043	-0.188501	0.059857	0.353673
14790	123.250000	-0.823156	0.619838	0.130638	-0.821750	0.619425	-0.123031	-0.780535	0.842810	-0.118503	-0.777024	0.851019	0.150363	-0.672100	1.198485	-0.027509	-0.641988	1.173499	0.070069	-0.616931	1.116702	0.053369	-0.564491	0.717025	-0.252378	-0.519462	0.744207	0.286257										-0.232563	0.064997	-0.381535	-0.214012	0.061047	0.387037	-0.188516	0.059884	0.353687
14791	123.258333	-0.823487	0.619976	0.130810	-0.821810	0.619380	-0.122953	-0.780806	0.842824	-0.118494	-0.777320	0.851002	0.150423	-0.672536	1.198773	-0.027705	-0.642382	1.173565	0.070143	-0.617350	1.116773	0.053402	-0.564690	0.717180	-0.252378	-0.519601	0.744354	0.286210										-0.232583	0.065019	-0.381520	-0.214039	0.061048	0.387051	-0.188528	0.059932	0.353716
14792	123.266667	-0.823625	0.619944	0.130842	-0.821870	0.619348	-0.122866	-0.781060	0.842806	-0.118489	-0.777685	0.850875	0.150465	-0.672929	1.198827	-0.027610	-0.642809	1.173577	0.070230	-0.617771	1.116816	0.053462	-0.564880	0.717265	-0.252260	-0.519733	0.744486	0.286170										-0.232589	0.065043	-0.381496	-0.214042	0.061053	0.387045	-0.188547	0.059950	0.353727
14793	123.275000	-0.823743	0.619874	0.130864	-0.822078	0.619282	-0.122905	-0.781351	0.842726	-0.118477	-0.777847	0.850890	0.150510	-0.673375	1.198836	-0.027529	-0.643230	1.173521	0.070281	-0.618191	1.116799	0.053509	-0.565043	0.717366	-0.252351	-0.519868	0.744569	0.286123										-0.232515	0.065044	-0.381565	-0.214056	0.061064	0.387048	-0.188546	0.059968	0.353733
14794	123.283333	-0.823851	0.619786	0.130881	-0.822177	0.619181	-0.122833	-0.781609	0.842605	-0.118473	-0.778099	0.850798	0.150556	-0.673815	1.198772	-0.027434	-0.643689	1.173458	0.070341	-0.618604	1.116763	0.053599	-0.565200	0.717408	-0.252309	-0.520004	0.744620	0.286081										-0.232479	0.065078	-0.381589	-0.214020	0.061067	0.387037	-0.188548	0.059964	0.353728
14795	123.291667	-0.823978	0.619677	0.130907	-0.822399	0.619081	-0.122893	-0.781848	0.842487	-0.118465	-0.778247	0.850610	0.150537	-0.674324	1.198676	-0.027370	-0.644198	1.173387	0.070471	-0.619042	1.116708	0.053660	-0.565347	0.717378	-0.252161	-0.520152	0.744634	0.286040										-0.232511	0.065034	-0.381590	-0.214037	0.061072	0.387044	-0.188546	0.059935	0.353697
14796	123.300000	-0.824112	0.619554	0.130945	-0.822607	0.618968	-0.122979	-0.782085	0.842350	-0.118460	-0.778624	0.850549	0.150666	-0.674841	1.198617	-0.027260	-0.644688	1.173312	0.070553	-0.619507	1.116652	0.053707	-0.565488	0.717359	-0.252107	-0.520302	0.744612	0.286003										-0.232484	0.065063	-0.381608	-0.214075	0.061092	0.387041	-0.188526	0.059895	0.353667
14797	123.308333	-0.824263	0.619435	0.130972	-0.822816	0.618807	-0.122982	-0.782360	0.842189	-0.118443	-0.778913	0.850399	0.150744	-0.675340	1.198524	-0.027141	-0.645183	1.173216	0.070666	-0.619966	1.116562	0.053794	-0.565611	0.717311	-0.252007	-0.520455	0.744559	0.285973										-0.232515	0.065023	-0.381602	-0.214099	0.061096	0.387046	-0.188520	0.059901	0.353663
14798	123.316667	-0.824194	0.619150	0.130861	-0.822956	0.618652	-0.123015	-0.782637	0.842013	-0.118425	-0.778995	0.850090	0.150688	-0.675875	1.198424	-0.027042	-0.645677	1.173049	0.070718	-0.620418	1.116440	0.053880	-0.565719	0.717265	-0.251909	-0.520610	0.744489	0.285958										-0.232547	0.064982	-0.381599	-0.214132	0.061100	0.387049	-0.188521	0.059903	0.353661
14799	123.325000	-0.824422	0.619093	0.130968	-0.823123	0.618486	-0.123025	-0.782909	0.841876	-0.118393	-0.779553	0.850070	0.150926	-0.676369	1.198187	-0.026915	-0.646171	1.172844	0.070854	-0.620858	1.116265	0.053964	-0.565856	0.717215	-0.251898	-0.520758	0.744400	0.285949										-0.232574	0.064997	-0.381561	-0.214060	0.061072	0.387040	-0.188538	0.059892	0.353653
14800	123.333333	-0.824467	0.618904	0.130915	-0.823321	0.618327	-0.123001	-0.783206	0.841785	-0.118389	-0.779907	0.849896	0.151051	-0.676895	1.197961	-0.026861	-0.646650	1.172616	0.070964	-0.621288	1.116064	0.054055	-0.565959	0.717179	-0.251888	-0.520906	0.744306	0.285952										-0.232562	0.064986	-0.381578	-0.214091	0.061092	0.387029	-0.188554	0.059935	0.353680
14801	123.341667	-0.824724	0.618833	0.131057	-0.823490	0.618172	-0.123032	-0.783546	0.841576	-0.118386	-0.780246	0.849730	0.151151	-0.677392	1.197714	-0.026739	-0.647123	1.172336	0.071038	-0.621700	1.115842	0.054140	-0.566030	0.717120	-0.251810	-0.521057	0.744220	0.285971										-0.232502	0.065073	-0.381581	-0.214097	0.061096	0.387034	-0.188564	0.059961	0.353700
14802	123.350000	-0.824995	0.618756	0.131205	-0.823656	0.617995	-0.123085	-0.783847	0.841452	-0.118355	-0.780596	0.849564	0.151269	-0.677928	1.197423	-0.026583	-0.647604	1.172067	0.071142	-0.622114	1.115594	0.054239	-0.566097	0.717065	-0.251738	-0.521205	0.744140	0.285995										-0.232510	0.065074	-0.381579	-0.214053	0.061086	0.387021	-0.188579	0.059979	0.353711
14803	123.358333	-0.825146	0.618571	0.131266	-0.823811	0.617852	-0.123166	-0.784163	0.841310	-0.118302	-0.780941	0.849374	0.151385	-0.678407	1.197227	-0.026432	-0.648077	1.171890	0.071251	-0.622539	1.115421	0.054321	-0.566173	0.717028	-0.251746	-0.521339	0.744060	0.286030										-0.232611	0.065037	-0.381511	-0.214046	0.061048	0.386985	-0.188590	0.059955	0.353709
14804	123.366667	-0.825286	0.618431	0.131313	-0.823976	0.617698	-0.123243	-0.784602	0.841082	-0.118240	-0.781303	0.849186	0.151511	-0.678802	1.197042	-0.026311	-0.648524	1.171772	0.071338	-0.623000	1.115317	0.054402	-0.566255	0.716982	-0.251775	-0.521464	0.743997	0.286076										-0.232514	0.065073	-0.381585	-0.214085	0.061086	0.387034	-0.188569	0.059965	0.353701
14805	123.375000	-0.825368	0.618289	0.131244	-0.824094	0.617518	-0.123358	-0.784919	0.840925	-0.118183	-0.781682	0.849007	0.151659	-0.679247	1.197138	-0.026289	-0.648940	1.171743	0.071399	-0.623469	1.115285	0.054494	-0.566305	0.716917	-0.251687	-0.521581	0.743960	0.286125										-0.232548	0.065030	-0.381585	-0.214057	0.061099	0.387026	-0.188554	0.059930	0.353680
14806	123.383333	-0.825560	0.618141	0.131427	-0.824144	0.617353	-0.123492	-0.785352	0.840709	-0.118080	-0.782062	0.848825	0.151800	-0.679619	1.197230	-0.026216	-0.649353	1.171805	0.071497	-0.623955	1.115281	0.054566	-0.566376	0.716881	-0.251685	-0.521685	0.743944	0.286170										-0.232527	0.065058	-0.381612	-0.214060	0.061051	0.387039	-0.188546	0.059900	0.353660
14807	123.391667	-0.825651	0.618004	0.131366	-0.824230	0.617161	-0.123579	-0.785733	0.840510	-0.118071	-0.782441	0.848651	0.151961	-0.680005	1.197398	-0.026153	-0.649741	1.171957	0.071619	-0.624435	1.115373	0.054678	-0.566464	0.716879	-0.251727	-0.521777	0.743962	0.286227										-0.232581	0.064996	-0.381552	-0.214063	0.061054	0.387014	-0.188543	0.059906	0.353669
14808	123.400000	-0.825563	0.617604	0.131456	-0.824301	0.617021	-0.123634	-0.786063	0.840407	-0.117992	-0.782561	0.848334	0.151973	-0.680347	1.197564	-0.026058	-0.650097	1.172114	0.071747	-0.624906	1.115485	0.054788	-0.566557	0.716898	-0.251760	-0.521872	0.744002	0.286279										-0.232495	0.065043	-0.381599	-0.214123	0.061071	0.387057	-0.188543	0.059912	0.353685
14809	123.408333	-0.825876	0.617635	0.131672	-0.824350	0.616884	-0.123671	-0.786516	0.840226	-0.117915	-0.783164	0.848377	0.152293	-0.680696	1.197749	-0.025913	-0.650458	1.172296	0.071849	-0.625349	1.115627	0.054899	-0.566640	0.716931	-0.251657	-0.521964	0.744078	0.286323										-0.232485	0.065047	-0.381611	-0.214057	0.061066	0.387046	-0.188559	0.059936	0.353703
14810	123.416667	-0.825821	0.617584	0.131414	-0.824394	0.616768	-0.123698	-0.786867	0.840143	-0.117867	-0.783493	0.848271	0.152432	-0.681045	1.197984	-0.025761	-0.650832	1.172509	0.071928	-0.625798	1.115794	0.055024	-0.566766	0.717008	-0.251636	-0.522056	0.744171	0.286351										-0.232474	0.065057	-0.381610	-0.214060	0.061045	0.387059	-0.188578	0.059942	0.353713
14811	123.425000	-0.825951	0.617379	0.131667	-0.824472	0.616672	-0.123693	-0.787214	0.840093	-0.117852	-0.783803	0.848189	0.152567	-0.681393	1.198190	-0.025625	-0.651166	1.172744	0.072062	-0.626216	1.115979	0.055165	-0.566944	0.717110	-0.251661	-0.522243	0.744252	0.286230										-0.232633	0.064949	-0.381534	-0.214093	0.061079	0.387056	-0.188573	0.059958	0.353731
14812	123.433333	-0.825708	0.617141	0.131263	-0.824559	0.616576	-0.123693	-0.787594	0.840021	-0.117774	-0.784115	0.848124	0.152695	-0.681690	1.198520	-0.025597	-0.651506	1.173018	0.072199	-0.626632	1.116190	0.055294	-0.567106	0.717228	-0.251581	-0.522370	0.744417	0.286257										-0.232458	0.065059	-0.381637	-0.214128	0.061065	0.387074	-0.188566	0.059960	0.353731
14813	123.441667	-0.825728	0.616959	0.131388	-0.824622	0.616483	-0.123704	-0.787904	0.840000	-0.117739	-0.784409	0.848050	0.152806	-0.681982	1.198842	-0.025482	-0.651812	1.173322	0.072304	-0.627068	1.116484	0.055438	-0.567310	0.717437	-0.251631	-0.522594	0.744544	0.286106										-0.232503	0.065042	-0.381626	-0.214048	0.061052	0.387056	-0.188560	0.059937	0.353719
14814	123.450000	-0.825936	0.616868	0.131526	-0.824690	0.616382	-0.123720	-0.788209	0.839987	-0.117695	-0.784691	0.847970	0.152911	-0.682265	1.199216	-0.025301	-0.652119	1.173708	0.072435	-0.627495	1.116774	0.055574	-0.567535	0.717618	-0.251582	-0.522628	0.744750	0.286218										-0.232544	0.065018	-0.381610	-0.214050	0.061031	0.387061	-0.188542	0.059903	0.353695
14815	123.458333	-0.825955	0.616795	0.131276	-0.824793	0.616288	-0.123709	-0.788509	0.839969	-0.117620	-0.784969	0.847894	0.153019	-0.682456	1.199701	-0.025218	-0.652387	1.174119	0.072596	-0.627933	1.117131	0.055730	-0.567775	0.717834	-0.251553	-0.522689	0.745015	0.286358										-0.232498	0.064984	-0.381683	-0.214062	0.061069	0.387046	-0.188534	0.059907	0.353693
14816	123.466667	-0.826135	0.616668	0.131597	-0.824873	0.616186	-0.123713	-0.788866	0.839855	-0.117508	-0.785252	0.847797	0.153129	-0.682634	1.200243	-0.025082	-0.652656	1.174623	0.072712	-0.628369	1.117524	0.055882	-0.567991	0.718110	-0.251646	-0.522830	0.745242	0.286342										-0.232423	0.065058	-0.381713	-0.214049	0.061083	0.387040	-0.188527	0.059886	0.353683
14817	123.475000	-0.826193	0.616664	0.131473	-0.824959	0.616065	-0.123679	-0.789185	0.839857	-0.117370	-0.785521	0.847680	0.153235	-0.682819	1.200790	-0.024967	-0.652899	1.175141	0.072845	-0.628824	1.117943	0.056053	-0.568195	0.718363	-0.251581	-0.522963	0.745458	0.286337										-0.232438	0.065009	-0.381716	-0.214052	0.061060	0.387051	-0.188541	0.059896	0.353687
14818	123.483333	-0.826274	0.616604	0.131403	-0.825033	0.615995	-0.123651	-0.789521	0.839788	-0.117312	-0.785785	0.847568	0.153348	-0.682945	1.201417	-0.024770	-0.653129	1.175703	0.073018	-0.629289	1.118378	0.056212	-0.568370	0.718607	-0.251425	-0.523091	0.745668	0.286350										-0.232397	0.065054	-0.381736	-0.214059	0.061047	0.387065	-0.188554	0.059918	0.353695
14819	123.491667	-0.826555	0.616705	0.131630	-0.825114	0.615953	-0.123620	-0.789807	0.839744	-0.117177	-0.786041	0.847463	0.153461	-0.683099	1.202098	-0.024660	-0.653305	1.176259	0.073193	-0.629745	1.118807	0.056392	-0.568587	0.718881	-0.251524	-0.523215	0.745852	0.286371										-0.232392	0.065054	-0.381737	-0.214090	0.061083	0.387053	-0.188557	0.059956	0.353721
14820	123.500000	-0.826491	0.616445	0.131813	-0.825158	0.615929	-0.123571	-0.790143	0.839649	-0.117012	-0.786304	0.847362	0.153594	-0.683242	1.202700	-0.024451	-0.653451	1.176764	0.073333	-0.630176	1.119219	0.056578	-0.568768	0.719098	-0.251530	-0.523332	0.746006	0.286401										-0.232390	0.065049	-0.381742	-0.214038	0.061066	0.387040	-0.188569	0.059959	0.353724
14821	123.508333	-0.826721	0.616630	0.131751	-0.825244	0.615925	-0.123512	-0.790496	0.839573	-0.116870	-0.786540	0.847227	0.153694	-0.683419	1.203251	-0.024098	-0.653599	1.177166	0.073562	-0.630576	1.119505	0.056725	-0.568925	0.719296	-0.251578	-0.523452	0.746125	0.286443										-0.232378	0.065050	-0.381751	-0.214050	0.061059	0.387055	-0.188565	0.059964	0.353730
14822	123.516667	-0.826812	0.616497	0.132077	-0.825320	0.615891	-0.123462	-0.790813	0.839464	-0.116737	-0.786769	0.847103	0.153809	-0.683623	1.203635	-0.023907	-0.653779	1.177443	0.073801	-0.630942	1.119706	0.056894	-0.569083	0.719457	-0.251621	-0.523565	0.746213	0.286495										-0.232604	0.064878	-0.381651	-0.214081	0.061069	0.387055	-0.188554	0.059948	0.353722
14823	123.525000	-0.826663	0.616250	0.131998	-0.825401	0.615880	-0.123407	-0.791146	0.839380	-0.116585	-0.786996	0.846969	0.153925	-0.683900	1.203905	-0.023565	-0.653992	1.177556	0.074028	-0.631286	1.119795	0.057052	-0.569242	0.719540	-0.251520	-0.523675	0.746256	0.286560										-0.232489	0.064964	-0.381720	-0.214088	0.061077	0.387062	-0.188544	0.059931	0.353712
14824	123.533333	-0.826659	0.616153	0.132033	-0.825463	0.615845	-0.123383	-0.791476	0.839298	-0.116439	-0.787236	0.846843	0.154048	-0.684238	1.203984	-0.023205	-0.654240	1.177541	0.074261	-0.631596	1.119806	0.057221	-0.569406	0.719580	-0.251409	-0.523794	0.746274	0.286628										-0.232447	0.064968	-0.381754	-0.214041	0.061066	0.387048	-0.188535	0.059891	0.353683
14825	123.541667	-0.826653	0.616119	0.131801	-0.825555	0.615829	-0.123331	-0.791821	0.839229	-0.116361	-0.787326	0.846628	0.154053	-0.684639	1.204034	-0.022883	-0.654551	1.177400	0.074608	-0.631893	1.119724	0.057386	-0.569560	0.719583	-0.251328	-0.523915	0.746250	0.286697										-0.232377	0.065055	-0.381772	-0.214050	0.061040	0.387064	-0.188532	0.059894	0.353687
14826	123.550000	-0.826667	0.616051	0.131863	-0.825635	0.615731	-0.123308	-0.792135	0.839222	-0.116233	-0.787669	0.846606	0.154230	-0.685133	1.203931	-0.022527	-0.654901	1.177218	0.074913	-0.632176	1.119591	0.057576	-0.569736	0.719553	-0.251250	-0.524130	0.746155	0.286627										-0.232448	0.064984	-0.381749	-0.214088	0.061078	0.387060	-0.188531	0.059911	0.353702
14827	123.558333	-0.826650	0.615874	0.131903	-0.825731	0.615648	-0.123292	-0.792506	0.839130	-0.116108	-0.787866	0.846511	0.154313	-0.685688	1.203750	-0.022147	-0.655283	1.176960	0.075187	-0.632461	1.119383	0.057768	-0.569883	0.719502	-0.251159	-0.524204	0.746137	0.286855										-0.232405	0.065007	-0.381755	-0.214087	0.061083	0.387057	-0.188543	0.059927	0.353705
14828	123.566667	-0.826751	0.615802	0.131927	-0.825853	0.615536	-0.123280	-0.792829	0.839123	-0.116009	-0.788039	0.846427	0.154379	-0.686300	1.203542	-0.021745	-0.655692	1.176589	0.075511	-0.632735	1.119129	0.057955	-0.570016	0.719444	-0.251087	-0.524358	0.746062	0.286939										-0.232371	0.065058	-0.381753	-0.214053	0.061088	0.387044	-0.188549	0.059933	0.353708
14829	123.575000	-0.826835	0.615609	0.132036	-0.825970	0.615420	-0.123260	-0.793104	0.839154	-0.115876	-0.788088	0.846272	0.154374	-0.687007	1.203096	-0.021345	-0.656175	1.176143	0.075813	-0.633016	1.118814	0.058185	-0.570136	0.719366	-0.251025	-0.524556	0.745960	0.286954										-0.232397	0.065010	-0.381736	-0.214054	0.061074	0.387053	-0.188562	0.059971	0.353728
14830	123.583333	-0.827023	0.615377	0.132331	-0.826089	0.615294	-0.123247	-0.793404	0.839139	-0.115769	-0.788117	0.846113	0.154356	-0.687779	1.202622	-0.020920	-0.656699	1.175612	0.076140	-0.633272	1.118445	0.058355	-0.570249	0.719306	-0.250970	-0.524738	0.745864	0.286973										-0.232367	0.065049	-0.381744	-0.214089	0.061085	0.387052	-0.188559	0.059971	0.353723
14831	123.591667	-0.827097	0.615305	0.132205	-0.826177	0.615161	-0.123247	-0.793727	0.839041	-0.115657	-0.788394	0.846139	0.154499	-0.688612	1.202059	-0.020461	-0.657251	1.175027	0.076504	-0.633543	1.118019	0.058555	-0.570343	0.719253	-0.250944	-0.524782	0.745867	0.287203										-0.232360	0.065048	-0.381740	-0.214068	0.061066	0.387055	-0.188560	0.059947	0.353716
14832	123.600000	-0.827217	0.615153	0.132379	-0.826225	0.615026	-0.123254	-0.793980	0.839035	-0.115565	-0.788659	0.846164	0.154642	-0.689445	1.201491	-0.020057	-0.657834	1.174386	0.076845	-0.633822	1.117602	0.058763	-0.570433	0.719226	-0.250930	-0.524877	0.745840	0.287283										-0.232369	0.065051	-0.381742	-0.214021	0.061045	0.387002	-0.188551	0.059926	0.353694
14833	123.608333	-0.827309	0.615076	0.132381	-0.826311	0.614924	-0.123247	-0.794219	0.838985	-0.115527	-0.788804	0.846095	0.154705	-0.690347	1.200853	-0.019552	-0.658461	1.173747	0.077210	-0.634105	1.117145	0.058999	-0.570513	0.719241	-0.250921	-0.524939	0.745836	0.287361										-0.232371	0.065057	-0.381739	-0.214076	0.061067	0.387057	-0.188548	0.059910	0.353689
14834	123.616667	-0.827321	0.615093	0.132084	-0.826403	0.614824	-0.123225	-0.794388	0.839015	-0.115385	-0.788943	0.846006	0.154746	-0.691263	1.200222	-0.019132	-0.659127	1.173116	0.077583	-0.634408	1.116707	0.059231	-0.570589	0.719287	-0.250898	-0.524975	0.745852	0.287444										-0.232381	0.065063	-0.381746	-0.214127	0.061078	0.387073	-0.188550	0.059917	0.353690
14835	123.625000	-0.827391	0.614997	0.132244	-0.826441	0.614805	-0.123229	-0.794602	0.838961	-0.115316	-0.788854	0.845756	0.154663	-0.692248	1.199556	-0.018615	-0.659815	1.172458	0.077952	-0.634749	1.116264	0.059457	-0.570657	0.719372	-0.250867	-0.525025	0.745866	0.287441										-0.232371	0.065058	-0.381743	-0.214116	0.061076	0.387059	-0.188559	0.059915	0.353688
14836	123.633333	-0.827449	0.615029	0.132070	-0.826487	0.614788	-0.123243	-0.794752	0.838958	-0.115220	-0.788990	0.845682	0.154699	-0.693198	1.198891	-0.018170	-0.660514	1.171830	0.078305	-0.635124	1.115830	0.059709	-0.570742	0.719465	-0.250841	-0.525059	0.745901	0.287435										-0.232377	0.065068	-0.381747	-0.214113	0.061099	0.387057	-0.188575	0.059941	0.353700
14837	123.641667	-0.827539	0.614973	0.132189	-0.826557	0.614826	-0.123216	-0.794952	0.838899	-0.115155	-0.789143	0.845607	0.154758	-0.694106	1.198339	-0.017790	-0.661239	1.171249	0.078671	-0.635545	1.115454	0.059953	-0.570788	0.719602	-0.250743	-0.525031	0.745974	0.287477										-0.232407	0.065023	-0.381736	-0.214105	0.061084	0.387060	-0.188584	0.059967	0.353715
14838	123.650000	-0.827577	0.614973	0.132033	-0.826602	0.614865	-0.123215	-0.795168	0.838834	-0.115057	-0.789292	0.845522	0.154811	-0.695042	1.197767	-0.017281	-0.661959	1.170623	0.078991	-0.635993	1.115077	0.060229	-0.570826	0.719748	-0.250633	-0.524917	0.746110	0.287645										-0.232434	0.064977	-0.381731	-0.214117	0.061099	0.387054	-0.188600	0.059985	0.353729
14839	123.658333	-0.827579	0.614912	0.132158	-0.826630	0.614938	-0.123229	-0.795327	0.838860	-0.115003	-0.789563	0.845519	0.154949	-0.695949	1.197301	-0.016791	-0.662674	1.170157	0.079404	-0.636464	1.114746	0.060497	-0.570903	0.719947	-0.250662	-0.524952	0.746148	0.287475										-0.232365	0.065053	-0.381759	-0.214124	0.061092	0.387058	-0.188597	0.059983	0.353720
14840	123.666667	-0.827575	0.614960	0.132008	-0.826647	0.614984	-0.123256	-0.795521	0.838849	-0.114995	-0.789592	0.845338	0.154934	-0.696909	1.196847	-0.016344	-0.663418	1.169643	0.079778	-0.636927	1.114448	0.060771	-0.570952	0.720131	-0.250602	-0.524903	0.746250	0.287433										-0.232371	0.065059	-0.381766	-0.214082	0.061096	0.387041	-0.188597	0.059985	0.353721
14841	123.675000	-0.827566	0.614825	0.132123	-0.826658	0.615004	-0.123252	-0.795676	0.838856	-0.114941	-0.789748	0.845224	0.154998	-0.697862	1.196485	-0.015880	-0.664143	1.169298	0.080218	-0.637442	1.114226	0.061061	-0.570993	0.720334	-0.250541	-0.524779	0.746400	0.287498										-0.232373	0.065049	-0.381778	-0.214102	0.061095	0.387052	-0.188584	0.059969	0.353713
14842	123.683333	-0.827573	0.614765	0.132250	-0.826665	0.615003	-0.123241	-0.795830	0.838856	-0.114895	-0.789914	0.845100	0.155067	-0.698825	1.196161	-0.015330	-0.664889	1.168980	0.080653	-0.637978	1.114027	0.061360	-0.571042	0.720541	-0.250476	-0.524731	0.746497	0.287400										-0.232369	0.065048	-0.381792	-0.214083	0.061089	0.387046	-0.188570	0.059941	0.353707
14843	123.691667	-0.827505	0.614773	0.132127	-0.826660	0.614980	-0.123216	-0.796004	0.838833	-0.114909	-0.790098	0.844955	0.155142	-0.699698	1.195919	-0.014876	-0.665626	1.168681	0.081035	-0.638550	1.113890	0.061680	-0.571088	0.720789	-0.250464	-0.524690	0.746580	0.287284										-0.232367	0.065056	-0.381807	-0.214095	0.061082	0.387057	-0.188559	0.059927	0.353708
14844	123.700000	-0.827463	0.614727	0.131990	-0.826637	0.614942	-0.123231	-0.796187	0.838838	-0.114857	-0.790308	0.844828	0.155253	-0.700595	1.195693	-0.014462	-0.666364	1.168398	0.081389	-0.639134	1.113781	0.062010	-0.571153	0.721036	-0.250453	-0.524654	0.746659	0.287166										-0.232433	0.064979	-0.381791	-0.214079	0.061055	0.387082	-0.188553	0.059917	0.353708
14845	123.708333	-0.827451	0.614575	0.132253	-0.826610	0.614892	-0.123228	-0.796417	0.838756	-0.114800	-0.790481	0.844631	0.155277	-0.701437	1.195562	-0.013944	-0.667078	1.168314	0.081892	-0.639715	1.113668	0.062323	-0.571234	0.721240	-0.250318	-0.524626	0.746731	0.287054										-0.232362	0.065055	-0.381843	-0.214086	0.061062	0.387064	-0.188556	0.059925	0.353718
14846	123.716667	-0.827356	0.614558	0.131986	-0.826577	0.614822	-0.123215	-0.796667	0.838673	-0.114735	-0.790725	0.844444	0.155373	-0.702277	1.195452	-0.013473	-0.667770	1.168181	0.082294	-0.640295	1.113632	0.062642	-0.571317	0.721430	-0.250100	-0.524611	0.746791	0.286951										-0.232342	0.065061	-0.381846	-0.214133	0.061072	0.387087	-0.188562	0.059946	0.353727
14847	123.725000	-0.827233	0.614419	0.131989	-0.826529	0.614752	-0.123223	-0.796922	0.838591	-0.114648	-0.790948	0.844248	0.155434	-0.703054	1.195382	-0.013059	-0.668416	1.168075	0.082700	-0.640834	1.113618	0.062948	-0.571455	0.721652	-0.250055	-0.524607	0.746845	0.286869										-0.232327	0.065056	-0.381860	-0.214055	0.061079	0.387057	-0.188575	0.059952	0.353731
14848	123.733333	-0.827123	0.614227	0.131968	-0.826482	0.614666	-0.123223	-0.797178	0.838533	-0.114598	-0.791193	0.844034	0.155510	-0.703822	1.195413	-0.012539	-0.669052	1.168007	0.083079	-0.641327	1.113821	0.063442	-0.571607	0.721867	-0.250016	-0.524615	0.746887	0.286800										-0.232314	0.065049	-0.381879	-0.214067	0.061053	0.387075	-0.188571	0.059970	0.353742
14849	123.741667	-0.827070	0.614054	0.132136	-0.826408	0.614571	-0.123230	-0.797483	0.838382	-0.114504	-0.791462	0.843799	0.155597	-0.704556	1.195493	-0.012097	-0.669670	1.168044	0.083466	-0.641922	1.113755	0.063537	-0.571777	0.722044	-0.249933	-0.524632	0.746915	0.286751										-0.232336	0.065013	-0.381868	-0.214095	0.061088	0.387067	-0.188573	0.059979	0.353743
14850	123.750000	-0.826984	0.613905	0.132239	-0.826374	0.614484	-0.123225	-0.797784	0.838283	-0.114418	-0.791728	0.843549	0.155688	-0.705234	1.195688	-0.011695	-0.670259	1.168175	0.083855	-0.642479	1.113924	0.063838	-0.571957	0.722215	-0.249839	-0.524660	0.746931	0.286714										-0.232289	0.065057	-0.381898	-0.214056	0.061085	0.387056	-0.188558	0.059940	0.353722
14851	123.758333	-0.826913	0.613809	0.132047	-0.826305	0.614387	-0.123248	-0.798142	0.838139	-0.114276	-0.792028	0.843292	0.155798	-0.705803	1.196056	-0.011332	-0.670850	1.168437	0.084186	-0.643134	1.114169	0.064137	-0.572156	0.722381	-0.249725	-0.524706	0.746944	0.286693										-0.232374	0.064946	-0.381865	-0.214053	0.061060	0.387066	-0.188545	0.059922	0.353713
14852	123.766667	-0.826835	0.613693	0.132029	-0.826275	0.614299	-0.123253	-0.798440	0.838056	-0.114158	-0.792323	0.843016	0.155898	-0.706244	1.196531	-0.011014	-0.671377	1.168750	0.084419	-0.643810	1.114479	0.064447	-0.572387	0.722535	-0.249618	-0.524768	0.746963	0.286679										-0.232263	0.065029	-0.381921	-0.214072	0.061062	0.387066	-0.188530	0.059911	0.353710
14853	123.775000	-0.826784	0.613586	0.132035	-0.826233	0.614217	-0.123282	-0.798849	0.837866	-0.113998	-0.792650	0.842739	0.156025	-0.706632	1.197088	-0.010698	-0.671852	1.169268	0.084747	-0.644479	1.114932	0.064841	-0.572655	0.722690	-0.249518	-0.524851	0.746988	0.286669										-0.232262	0.065045	-0.381926	-0.214038	0.061052	0.387060	-0.188518	0.059886	0.353702
14854	123.783333	-0.826733	0.613419	0.132056	-0.826182	0.614132	-0.123303	-0.799255	0.837756	-0.113892	-0.792980	0.842438	0.156137	-0.707000	1.197862	-0.010468	-0.672367	1.169866	0.085063	-0.645211	1.115238	0.065028	-0.572922	0.722835	-0.249321	-0.524947	0.747019	0.286664										-0.232249	0.065054	-0.381908	-0.214066	0.061059	0.387067	-0.188521	0.059875	0.353698
14855	123.791667	-0.826672	0.613320	0.132040	-0.826172	0.614030	-0.123287	-0.799701	0.837555	-0.113794	-0.793300	0.842153	0.156236	-0.707322	1.198570	-0.010192	-0.672852	1.170393	0.085303	-0.645940	1.115708	0.065314	-0.573262	0.723005	-0.249235	-0.525072	0.747074	0.286660										-0.232247	0.065055	-0.381915	-0.214018	0.061017	0.387071	-0.188523	0.059901	0.353712
14856	123.800000	-0.826670	0.613172	0.132079	-0.825962	0.613967	-0.123368	-0.800118	0.837514	-0.113612	-0.793654	0.841867	0.156366	-0.707616	1.199359	-0.009927	-0.673299	1.170949	0.085508	-0.646608	1.116344	0.065765	-0.573620	0.723173	-0.249144	-0.525218	0.747129	0.286661										-0.232252	0.065068	-0.381910	-0.214051	0.061061	0.387061	-0.188525	0.059910	0.353711
14857	123.808333	-0.826709	0.613089	0.132125	-0.825984	0.613883	-0.123365	-0.800621	0.837304	-0.113484	-0.794016	0.841596	0.156491	-0.707872	1.200137	-0.009706	-0.673717	1.171627	0.085816	-0.647397	1.116625	0.065805	-0.574013	0.723315	-0.249017	-0.525402	0.747185	0.286685										-0.232242	0.065064	-0.381911	-0.214011	0.061069	0.387043	-0.188532	0.059937	0.353717
14858	123.816667	-0.826680	0.612931	0.132135	-0.825986	0.613785	-0.123380	-0.801056	0.837221	-0.113306	-0.794389	0.841333	0.156642	-0.708095	1.200924	-0.009457	-0.674081	1.172251	0.086094	-0.648130	1.117040	0.066033	-0.574429	0.723463	-0.248882	-0.525620	0.747241	0.286713										-0.232241	0.065071	-0.381896	-0.214013	0.061077	0.387040	-0.188528	0.059938	0.353710
14859	123.825000	-0.826742	0.612824	0.132142	-0.826011	0.613678	-0.123384	-0.801599	0.837048	-0.113138	-0.794758	0.841090	0.156787	-0.708358	1.201570	-0.009184	-0.674457	1.172703	0.086336	-0.648796	1.117358	0.066260	-0.574880	0.723589	-0.248760	-0.525870	0.747292	0.286766										-0.232284	0.064961	-0.381831	-0.214008	0.061086	0.387039	-0.188521	0.059941	0.353709
14860	123.833333	-0.826875	0.612686	0.132257	-0.826091	0.613575	-0.123381	-0.802088	0.836938	-0.112910	-0.795135	0.840865	0.156937	-0.708621	1.201982	-0.008810	-0.674834	1.172902	0.086491	-0.649433	1.117540	0.066444	-0.575339	0.723720	-0.248615	-0.526132	0.747335	0.286828										-0.232231	0.065065	-0.381902	-0.214039	0.061087	0.387048	-0.188499	0.059908	0.353685
14861	123.841667	-0.826978	0.612498	0.132419	-0.826172	0.613455	-0.123349	-0.802600	0.836842	-0.112758	-0.795517	0.840681	0.157100	-0.709035	1.202279	-0.008665	-0.675305	1.173044	0.086809	-0.649960	1.117626	0.066702	-0.575826	0.723798	-0.248458	-0.526457	0.747357	0.286836										-0.232227	0.065063	-0.381895	-0.213986	0.061081	0.387031	-0.188489	0.059889	0.353672
14862	123.850000	-0.827157	0.612357	0.132627	-0.826279	0.613313	-0.123328	-0.803147	0.836729	-0.112601	-0.795888	0.840502	0.157255	-0.709485	1.202322	-0.008447	-0.675820	1.172831	0.086949	-0.650526	1.117447	0.066760	-0.576350	0.723888	-0.248395	-0.526707	0.747416	0.286998										-0.232227	0.065041	-0.381900	-0.213952	0.061023	0.386976	-0.188477	0.059870	0.353657
14863	123.858333	-0.827233	0.612271	0.132383	-0.826441	0.613176	-0.123309	-0.803639	0.836652	-0.112339	-0.796271	0.840351	0.157413	-0.710055	1.202164	-0.008195	-0.676461	1.172592	0.087219	-0.651035	1.117248	0.066912	-0.576881	0.723933	-0.248373	-0.527086	0.747365	0.286951										-0.232179	0.065043	-0.381859	-0.213972	0.061050	0.387027	-0.188478	0.059875	0.353658
14864	123.866667	-0.827427	0.612003	0.132713	-0.826587	0.613065	-0.123277	-0.804141	0.836577	-0.112151	-0.796624	0.840215	0.157554	-0.710693	1.201987	-0.007873	-0.677101	1.172289	0.087510	-0.651546	1.116989	0.067069	-0.577425	0.723908	-0.248231	-0.527394	0.747343	0.287051										-0.232231	0.065069	-0.381861	-0.213978	0.061075	0.387015	-0.188489	0.059900	0.353667
14865	123.875000	-0.827503	0.611861	0.132501	-0.826776	0.612949	-0.123239	-0.804694	0.836478	-0.111971	-0.796981	0.840101	0.157712	-0.711397	1.201690	-0.007623	-0.677810	1.171835	0.087690	-0.652089	1.116797	0.067296	-0.577966	0.723851	-0.248177	-0.527682	0.747326	0.287244										-0.232226	0.065078	-0.381854	-0.213978	0.061076	0.387008	-0.188503	0.059916	0.353670
14866	123.883333	-0.827699	0.611686	0.132546	-0.827006	0.612855	-0.123175	-0.805279	0.836347	-0.111779	-0.797321	0.839986	0.157843	-0.712188	1.201348	-0.007332	-0.678585	1.171308	0.087893	-0.652716	1.116361	0.067338	-0.578534	0.723756	-0.248119	-0.528053	0.747242	0.287287										-0.232438	0.064918	-0.381752	-0.213996	0.061093	0.387014	-0.188513	0.059941	0.353679
14867	123.891667	-0.827931	0.611515	0.132741	-0.827194	0.612742	-0.123144	-0.805738	0.836303	-0.111590	-0.797660	0.839882	0.157984	-0.713065	1.200902	-0.007044	-0.679475	1.170838	0.088167	-0.653381	1.115982	0.067471	-0.579081	0.723635	-0.248079	-0.528391	0.747142	0.287402										-0.232245	0.065091	-0.381812	-0.214038	0.061102	0.387016	-0.188516	0.059962	0.353685
14868	123.900000	-0.828180	0.611409	0.132945	-0.827426	0.612635	-0.123091	-0.806243	0.836241	-0.111457	-0.797988	0.839786	0.158118	-0.714021	1.200417	-0.006868	-0.680437	1.170227	0.088345	-0.654092	1.115592	0.067596	-0.579662	0.723482	-0.248059	-0.528645	0.747081	0.287675										-0.232335	0.065014	-0.381777	-0.214034	0.061096	0.387016	-0.188517	0.059940	0.353670
14869	123.908333	-0.828382	0.611378	0.132750	-0.827645	0.612478	-0.123035	-0.806665	0.836198	-0.111243	-0.798318	0.839687	0.158268	-0.714934	1.199935	-0.006743	-0.681484	1.169620	0.088490	-0.654792	1.115327	0.067909	-0.580217	0.723339	-0.248063	-0.529084	0.746907	0.287669										-0.232370	0.065012	-0.381737	-0.214012	0.061096	0.387011	-0.188508	0.059924	0.353656
14870	123.916667	-0.828643	0.611221	0.132841	-0.827903	0.612346	-0.122951	-0.807146	0.836085	-0.111079	-0.798625	0.839581	0.158402	-0.715935	1.199365	-0.006612	-0.682594	1.168991	0.088618	-0.655684	1.114685	0.067781	-0.580813	0.723166	-0.248097	-0.529403	0.746771	0.287779										-0.232277	0.065086	-0.381769	-0.214008	0.061078	0.387016	-0.188497	0.059898	0.353643
14871	123.925000	-0.828903	0.611125	0.132933	-0.828131	0.612225	-0.122891	-0.807597	0.836016	-0.110992	-0.798942	0.839453	0.158547	-0.716966	1.198771	-0.006517	-0.683790	1.168318	0.088689	-0.656520	1.114337	0.067957	-0.581361	0.723029	-0.248104	-0.529681	0.746676	0.287973										-0.232323	0.065050	-0.381748	-0.214010	0.061100	0.387008	-0.188492	0.059888	0.353634
14872	123.933333	-0.829134	0.610853	0.133289	-0.828368	0.612096	-0.122827	-0.808027	0.835906	-0.110804	-0.799252	0.839321	0.158684	-0.718065	1.198174	-0.006509	-0.685061	1.167639	0.088756	-0.657435	1.113836	0.067890	-0.581928	0.722905	-0.248133	-0.530041	0.746543	0.288029										-0.232361	0.065007	-0.381725	-0.213976	0.061069	0.386985	-0.188487	0.059885	0.353631
14873	123.941667	-0.829288	0.610827	0.133013	-0.828613	0.611960	-0.122765	-0.808415	0.835892	-0.110699	-0.799549	0.839200	0.158815	-0.719152	1.197677	-0.006524	-0.686317	1.167101	0.088790	-0.658334	1.113559	0.068031	-0.582469	0.722810	-0.248179	-0.530353	0.746461	0.288170										-0.232404	0.065014	-0.381674	-0.214038	0.061076	0.387013	-0.188498	0.059908	0.353647
14874	123.950000	-0.829573	0.610697	0.133093	-0.828848	0.611874	-0.122684	-0.808818	0.835808	-0.110551	-0.799854	0.839052	0.158937	-0.720236	1.197171	-0.006593	-0.687653	1.166608	0.088814	-0.659269	1.113323	0.068172	-0.583016	0.722760	-0.248205	-0.530580	0.746464	0.288466										-0.232302	0.065101	-0.381705	-0.214010	0.061069	0.387025	-0.188514	0.059941	0.353666
14875	123.958333	-0.829817	0.610521	0.133396	-0.829040	0.611744	-0.122645	-0.809289	0.835683	-0.110405	-0.800168	0.838882	0.159053	-0.721273	1.196813	-0.006673	-0.688980	1.166183	0.088829	-0.660369	1.112873	0.068009	-0.583534	0.722749	-0.248292	-0.530911	0.746410	0.288549										-0.232314	0.065112	-0.381693	-0.214001	0.061097	0.387014	-0.188525	0.059961	0.353681
14876	123.966667	-0.829972	0.610343	0.133276	-0.829247	0.611614	-0.122624	-0.809672	0.835616	-0.110296	-0.800533	0.838718	0.159200	-0.722269	1.196482	-0.006748	-0.690288	1.165798	0.088809	-0.661409	1.112642	0.068078	-0.584036	0.722764	-0.248367	-0.531156	0.746434	0.288774										-0.232427	0.065077	-0.381606	-0.213995	0.061075	0.386984	-0.188531	0.059970	0.353687
14877	123.975000	-0.830148	0.610181	0.133418	-0.829387	0.611486	-0.122584	-0.810102	0.835508	-0.110183	-0.800830	0.838530	0.159254	-0.723280	1.196153	-0.006875	-0.691601	1.165490	0.088821	-0.662459	1.112444	0.068156	-0.584532	0.722786	-0.248372	-0.531437	0.746445	0.288918										-0.232364	0.065085	-0.381661	-0.214019	0.061069	0.387033	-0.188531	0.059974	0.353691
14878	123.983333	-0.830362	0.609960	0.133640	-0.829613	0.611365	-0.122552	-0.810586	0.835302	-0.110077	-0.801178	0.838331	0.159335	-0.724262	1.195879	-0.006972	-0.692915	1.165240	0.088840	-0.663492	1.112323	0.068254	-0.585025	0.722836	-0.248377	-0.531720	0.746478	0.289071										-0.232333	0.065132	-0.381673	-0.214035	0.061115	0.387033	-0.188522	0.059957	0.353685
14879	123.991667	-0.830427	0.609905	0.133350	-0.829743	0.611224	-0.122542	-0.810989	0.835225	-0.109983	-0.801566	0.838146	0.159443	-0.725226	1.195666	-0.007067	-0.694175	1.165047	0.088857	-0.664509	1.112246	0.068353	-0.585468	0.722927	-0.248416	-0.532002	0.746515	0.289220										-0.232338	0.065130	-0.381673	-0.214017	0.061087	0.387009	-0.188521	0.059923	0.353669
14880	124.000000	-0.830596	0.609786	0.133363	-0.829847	0.611094	-0.122534	-0.811427	0.835150	-0.109900	-0.801952	0.837946	0.159532	-0.726134	1.195528	-0.007117	-0.695378	1.164939	0.088876	-0.665517	1.112224	0.068464	-0.585953	0.723060	-0.248544	-0.532290	0.746559	0.289363										-0.232334	0.065130	-0.381675	-0.214080	0.061113	0.387042	-0.188515	0.059905	0.353662
14881	124.008333	-0.830666	0.609607	0.133373	-0.829977	0.610947	-0.122500	-0.811871	0.835032	-0.109819	-0.802336	0.837723	0.159568	-0.727027	1.195552	-0.007140	-0.696572	1.164938	0.088923	-0.666395	1.112175	0.068417	-0.586398	0.723175	-0.248532	-0.532594	0.746591	0.289498										-0.232371	0.065082	-0.381660	-0.214041	0.061110	0.387033	-0.188518	0.059915	0.353670
14882	124.016667	-0.830707	0.609388	0.133369	-0.830069	0.610824	-0.122491	-0.812356	0.834921	-0.109744	-0.802751	0.837497	0.159643	-0.727916	1.195620	-0.007148	-0.697724	1.165033	0.088999	-0.667539	1.112413	0.068718	-0.586828	0.723323	-0.248513	-0.532918	0.746622	0.289638										-0.232334	0.065125	-0.381676	-0.214087	0.061111	0.387053	-0.188526	0.059923	0.353684
14883	124.025000	-0.830824	0.609209	0.133467	-0.830157	0.610655	-0.122478	-0.812850	0.834765	-0.109640	-0.803195	0.837257	0.159733	-0.728647	1.195884	-0.007202	-0.698852	1.165253	0.089046	-0.668594	1.112717	0.069021	-0.587238	0.723511	-0.248524	-0.533263	0.746651	0.289768										-0.232338	0.065132	-0.381671	-0.214077	0.061090	0.387054	-0.188541	0.059952	0.353706
14884	124.033333	-0.830916	0.609039	0.133387	-0.830283	0.610467	-0.122477	-0.813312	0.834691	-0.109584	-0.803618	0.836982	0.159782	-0.729310	1.196294	-0.007298	-0.699918	1.165677	0.089172	-0.669752	1.112907	0.069067	-0.587661	0.723701	-0.248552	-0.533633	0.746660	0.289895										-0.232334	0.065136	-0.381666	-0.214071	0.061078	0.387061	-0.188552	0.059971	0.353730
14885	124.041667	-0.831004	0.608870	0.133394	-0.830301	0.610369	-0.122525	-0.813771	0.834552	-0.109497	-0.804080	0.836686	0.159856	-0.729891	1.196837	-0.007359	-0.700961	1.166167	0.089217	-0.670889	1.113271	0.069256	-0.588055	0.723925	-0.248588	-0.534030	0.746658	0.290017										-0.232338	0.065139	-0.381665	-0.214048	0.061057	0.387071	-0.188553	0.059987	0.353744
14886	124.050000	-0.831087	0.608707	0.133358	-0.830380	0.610228	-0.122561	-0.814313	0.834339	-0.109406	-0.804551	0.836381	0.159913	-0.730403	1.197529	-0.007394	-0.701883	1.166811	0.089309	-0.672041	1.113705	0.069443	-0.588452	0.724143	-0.248635	-0.534447	0.746632	0.290136										-0.232331	0.065146	-0.381660	-0.214063	0.061069	0.387067	-0.188557	0.059985	0.353749
14887	124.058333	-0.831248	0.608515	0.133398	-0.830477	0.610058	-0.122624	-0.814732	0.834229	-0.109351	-0.805043	0.836061	0.159983	-0.730859	1.198302	-0.007436	-0.702765	1.167534	0.089421	-0.673182	1.114213	0.069650	-0.588889	0.724398	-0.248775	-0.534902	0.746576	0.290232										-0.232385	0.065126	-0.381622	-0.214049	0.061071	0.387074	-0.188542	0.059964	0.353736
14888	124.066667	-0.831382	0.608365	0.133329	-0.830558	0.609888	-0.122701	-0.815226	0.834065	-0.109283	-0.805545	0.835714	0.160035	-0.731237	1.199076	-0.007424	-0.703548	1.168306	0.089557	-0.674281	1.114742	0.069880	-0.589334	0.724616	-0.248765	-0.535377	0.746504	0.290326										-0.232326	0.065156	-0.381649	-0.214035	0.061039	0.387090	-0.188530	0.059947	0.353729
14889	124.075000	-0.831531	0.608230	0.133287	-0.830634	0.609726	-0.122766	-0.815735	0.833897	-0.109196	-0.806075	0.835369	0.160094	-0.731605	1.199975	-0.007329	-0.704226	1.169088	0.089702	-0.675329	1.115272	0.070145	-0.589821	0.724821	-0.248842	-0.535888	0.746430	0.290427										-0.232323	0.065159	-0.381648	-0.214050	0.061051	0.387081	-0.188520	0.059948	0.353729
14890	124.083333	-0.831642	0.608007	0.133284	-0.830740	0.609552	-0.122839	-0.816334	0.833661	-0.109057	-0.806617	0.835027	0.160143	-0.731928	1.200824	-0.007127	-0.704806	1.169882	0.089964	-0.676303	1.115788	0.070419	-0.590308	0.725037	-0.248913	-0.536414	0.746335	0.290521										-0.232308	0.065158	-0.381638	-0.214081	0.061091	0.387082	-0.188518	0.059929	0.353719
14891	124.091667	-0.831781	0.607705	0.133386	-0.830826	0.609359	-0.122890	-0.816776	0.833552	-0.109025	-0.807187	0.834667	0.160192	-0.732275	1.201632	-0.006887	-0.705328	1.170644	0.090242	-0.677196	1.116321	0.070744	-0.590824	0.725217	-0.248915	-0.536989	0.746224	0.290629										-0.232416	0.065086	-0.381571	-0.214062	0.061088	0.387078	-0.188521	0.059948	0.353725
14892	124.100000	-0.831919	0.607557	0.133262	-0.830896	0.609180	-0.122972	-0.817346	0.833386	-0.108937	-0.807753	0.834336	0.160229	-0.732629	1.202377	-0.006536	-0.705738	1.171361	0.090612	-0.677956	1.116820	0.071161	-0.591396	0.725434	-0.249077	-0.537595	0.746094	0.290745										-0.232304	0.065165	-0.381602	-0.214045	0.061050	0.387085	-0.188529	0.059972	0.353739
14893	124.108333	-0.832105	0.607293	0.133273	-0.831086	0.609022	-0.123015	-0.817842	0.833193	-0.108826	-0.808336	0.834000	0.160273	-0.732998	1.202976	-0.005971	-0.706007	1.171954	0.091127	-0.678601	1.117212	0.071645	-0.591972	0.725630	-0.249253	-0.538249	0.745931	0.290869										-0.232403	0.065096	-0.381520	-0.214079	0.061090	0.387080	-0.188539	0.059999	0.353756
14894	124.116667	-0.832309	0.607081	0.133259	-0.831169	0.608837	-0.123086	-0.818456	0.832947	-0.108710	-0.808922	0.833683	0.160307	-0.733407	1.203409	-0.005324	-0.706190	1.172382	0.091744	-0.679126	1.117475	0.072204	-0.592590	0.725769	-0.249343	-0.538948	0.745758	0.291016										-0.232292	0.065176	-0.381547	-0.214060	0.061059	0.387050	-0.188549	0.060020	0.353765
14895	124.125000	-0.832479	0.606870	0.133248	-0.831313	0.608661	-0.123109	-0.818923	0.832860	-0.108615	-0.809510	0.833380	0.160345	-0.733918	1.203653	-0.004468	-0.706356	1.172592	0.092442	-0.679538	1.117534	0.072791	-0.593199	0.725908	-0.249344	-0.539683	0.745539	0.291187										-0.232383	0.065120	-0.381460	-0.214046	0.061070	0.387070	-0.188546	0.059997	0.353748
14896	124.133333	-0.832736	0.606600	0.133274	-0.831480	0.608464	-0.123160	-0.819473	0.832720	-0.108499	-0.810103	0.833101	0.160385	-0.734495	1.203756	-0.003586	-0.706507	1.172686	0.093214	-0.679796	1.117653	0.073466	-0.593853	0.726005	-0.249444	-0.540450	0.745292	0.291398										-0.232346	0.065121	-0.381460	-0.214023	0.061034	0.387078	-0.188538	0.059978	0.353736
14897	124.141667	-0.832953	0.606373	0.133388	-0.831679	0.608294	-0.123207	-0.820027	0.832561	-0.108388	-0.810682	0.832834	0.160418	-0.735213	1.203717	-0.002483	-0.706607	1.172656	0.094129	-0.679984	1.117641	0.074197	-0.594528	0.726091	-0.249506	-0.541260	0.745027	0.291645										-0.232278	0.065233	-0.381449	-0.214073	0.061086	0.387070	-0.188529	0.059979	0.353732
14898	124.150000	-0.833288	0.606166	0.133556	-0.831832	0.608139	-0.123238	-0.820519	0.832495	-0.108267	-0.811258	0.832608	0.160487	-0.735961	1.203673	-0.001358	-0.706643	1.172602	0.095102	-0.680132	1.117607	0.074962	-0.595201	0.726136	-0.249510	-0.542117	0.744734	0.291927										-0.232359	0.065237	-0.381333	-0.214038	0.061061	0.387071	-0.188515	0.059949	0.353697
14899	124.158333	-0.833453	0.606089	0.133212	-0.832050	0.607971	-0.123265	-0.821043	0.832439	-0.108121	-0.811803	0.832369	0.160529	-0.736774	1.203626	0.000005	-0.706618	1.172570	0.096140	-0.680237	1.117599	0.075772	-0.595935	0.726178	-0.249637	-0.543005	0.744389	0.292242										-0.232272	0.065276	-0.381355	-0.214039	0.061088	0.387058	-0.188520	0.059966	0.353704
14900	124.166667	-0.833729	0.605841	0.133184	-0.832266	0.607820	-0.123279	-0.821535	0.832395	-0.107953	-0.812335	0.832151	0.160593	-0.737635	1.203551	0.001386	-0.706564	1.172557	0.097219	-0.680325	1.117613	0.076620	-0.596680	0.726200	-0.249743	-0.543919	0.744019	0.292606										-0.232352	0.065269	-0.381255	-0.214035	0.061109	0.387042	-0.188520	0.059981	0.353703
14901	124.175000	-0.834015	0.605599	0.133203	-0.832495	0.607691	-0.123324	-0.822061	0.832333	-0.107761	-0.812845	0.831945	0.160674	-0.738506	1.203494	0.002830	-0.706434	1.172556	0.098342	-0.680287	1.117726	0.077619	-0.597442	0.726236	-0.249873	-0.544878	0.743629	0.293030										-0.232340	0.065261	-0.381223	-0.214093	0.061135	0.387057	-0.188539	0.059994	0.353701
14902	124.183333	-0.834320	0.605486	0.133135	-0.832722	0.607599	-0.123318	-0.822516	0.832385	-0.107628	-0.813369	0.831760	0.160814	-0.739437	1.203372	0.004356	-0.706229	1.172558	0.099486	-0.680303	1.117687	0.078473	-0.598235	0.726234	-0.249927	-0.545872	0.743216	0.293513										-0.232361	0.065283	-0.381157	-0.214047	0.061132	0.387037	-0.188552	0.060030	0.353708
14903	124.191667	-0.834642	0.605294	0.133195	-0.832948	0.607461	-0.123329	-0.823007	0.832364	-0.107428	-0.813792	0.831572	0.160883	-0.740392	1.203263	0.005979	-0.706024	1.172612	0.100750	-0.680144	1.117887	0.079567	-0.599054	0.726248	-0.249986	-0.546933	0.742775	0.294074										-0.232330	0.065322	-0.381139	-0.214109	0.061137	0.387050	-0.188560	0.060040	0.353710
14904	124.200000	-0.834923	0.605078	0.133169	-0.833167	0.607379	-0.123331	-0.823479	0.832353	-0.107239	-0.814237	0.831379	0.161001	-0.741248	1.203010	0.007619	-0.705657	1.172624	0.101900	-0.679996	1.117939	0.080538	-0.599902	0.726279	-0.250052	-0.548055	0.742309	0.294702										-0.232370	0.065324	-0.381058	-0.214050	0.061132	0.387026	-0.188566	0.060046	0.353708
14905	124.208333	-0.835235	0.604951	0.133175	-0.833353	0.607267	-0.123229	-0.823843	0.832460	-0.107070	-0.814637	0.831218	0.161121	-0.742159	1.202779	0.009199	-0.705441	1.172624	0.103135	-0.679824	1.117999	0.081498	-0.600781	0.726323	-0.250062	-0.549253	0.741807	0.295414										-0.232302	0.065378	-0.381065	-0.214096	0.061136	0.387034	-0.188562	0.060039	0.353703
14906	124.216667	-0.835575	0.604886	0.133151	-0.833661	0.607204	-0.123269	-0.824360	0.832424	-0.106807	-0.815022	0.831073	0.161248	-0.743038	1.202564	0.010915	-0.704882	1.172696	0.104278	-0.679581	1.118085	0.082491	-0.601693	0.726364	-0.250158	-0.550522	0.741302	0.296216										-0.232366	0.065426	-0.380958	-0.214063	0.061144	0.387024	-0.188559	0.060037	0.353689
14907	124.225000	-0.835819	0.604649	0.133244	-0.833898	0.607193	-0.123248	-0.824708	0.832502	-0.106650	-0.815390	0.830935	0.161379	-0.743934	1.202368	0.012552	-0.704418	1.173154	0.105638	-0.679312	1.118232	0.083501	-0.602610	0.726483	-0.250186	-0.551885	0.740757	0.297106										-0.232342	0.065456	-0.380909	-0.214111	0.061159	0.387038	-0.188556	0.060015	0.353666
14908	124.233333	-0.836041	0.604505	0.133217	-0.834134	0.607102	-0.123220	-0.825099	0.832611	-0.106460	-0.815761	0.830797	0.161540	-0.744781	1.202245	0.014326	-0.703937	1.173062	0.106751	-0.678974	1.118420	0.084531	-0.603571	0.726581	-0.250239	-0.553319	0.740207	0.298087										-0.232605	0.065273	-0.380735	-0.214129	0.061179	0.387038	-0.188561	0.060019	0.353661
14909	124.241667	-0.836233	0.604398	0.133246	-0.834389	0.607061	-0.123161	-0.825485	0.832621	-0.106258	-0.816073	0.830661	0.161673	-0.745572	1.202062	0.016032	-0.703367	1.173410	0.107974	-0.678583	1.118644	0.085531	-0.604533	0.726720	-0.250260	-0.554847	0.739661	0.299186										-0.232353	0.065407	-0.380610	-0.214111	0.061173	0.387019	-0.188577	0.060046	0.353667
14910	124.250000	-0.836539	0.604273	0.133320	-0.834624	0.607020	-0.123105	-0.825815	0.832685	-0.106006	-0.816356	0.830533	0.161813	-0.746266	1.201913	0.017700	-0.702740	1.173753	0.109138	-0.678159	1.118897	0.086490	-0.605550	0.726897	-0.250336	-0.556444	0.739090	0.300351										-0.232425	0.065528	-0.380656	-0.214141	0.061195	0.387033	-0.188590	0.060083	0.353686
14911	124.258333	-0.836761	0.604227	0.133366	-0.834801	0.606954	-0.123060	-0.826248	0.832733	-0.105781	-0.816606	0.830396	0.161973	-0.746959	1.201816	0.019343	-0.701727	1.173996	0.109998	-0.677676	1.119141	0.087348	-0.606543	0.727060	-0.250325	-0.558154	0.738534	0.301604										-0.232444	0.065499	-0.380509	-0.214146	0.061187	0.387014	-0.188608	0.060099	0.353692
14912	124.266667	-0.836960	0.604056	0.133447	-0.834987	0.606856	-0.123002	-0.826579	0.832822	-0.105516	-0.816846	0.830245	0.162156	-0.747594	1.201692	0.020761	-0.700900	1.174268	0.110867	-0.677172	1.119364	0.088094	-0.607602	0.727277	-0.250450	-0.559937	0.738006	0.302949										-0.232698	0.065307	-0.380260	-0.214159	0.061203	0.387034	-0.188624	0.060135	0.353709
14913	124.275000	-0.837189	0.603857	0.133505	-0.835230	0.606898	-0.122917	-0.827001	0.832877	-0.105250	-0.817043	0.830105	0.162356	-0.748113	1.201481	0.022019	-0.700081	1.174507	0.111532	-0.676661	1.119507	0.088682	-0.608652	0.727411	-0.250512	-0.561794	0.737408	0.304261										-0.232502	0.065511	-0.380267	-0.214167	0.061206	0.387037	-0.188629	0.060130	0.353710
14914	124.283333	-0.837339	0.603806	0.133640	-0.835383	0.606841	-0.122840	-0.827329	0.832988	-0.104947	-0.817203	0.829962	0.162539	-0.748695	1.201183	0.023126	-0.699461	1.174565	0.112057	-0.676176	1.119607	0.089156	-0.609743	0.727609	-0.250602	-0.563683	0.736864	0.305617										-0.232654	0.065500	-0.380110	-0.214170	0.061199	0.387039	-0.188628	0.060126	0.353703
14915	124.291667	-0.837535	0.603674	0.133669	-0.835506	0.606800	-0.122763	-0.827706	0.833060	-0.104655	-0.817375	0.829827	0.162766	-0.749166	1.200780	0.023883	-0.698963	1.174682	0.112414	-0.675846	1.119896	0.089803	-0.610825	0.727725	-0.250627	-0.565567	0.736493	0.307084										-0.232604	0.065564	-0.380064	-0.214179	0.061206	0.387046	-0.188633	0.060121	0.353702
14916	124.300000	-0.837669	0.603637	0.133713	-0.835558	0.606755	-0.122525	-0.828088	0.833120	-0.104345	-0.817537	0.829697	0.162997	-0.749673	1.200328	0.024363	-0.698555	1.174693	0.112584	-0.675505	1.119901	0.089967	-0.611932	0.727861	-0.250798	-0.567410	0.736176	0.308546										-0.232665	0.065602	-0.379954	-0.214183	0.061210	0.387044	-0.188638	0.060121	0.353692
14917	124.308333	-0.837816	0.603411	0.133923	-0.835652	0.606747	-0.122427	-0.828564	0.833111	-0.103985	-0.817707	0.829588	0.163253	-0.750095	1.199881	0.024647	-0.698546	1.174683	0.112690	-0.675273	1.119943	0.090062	-0.613044	0.727908	-0.250920	-0.569238	0.735960	0.310053										-0.232778	0.065609	-0.379812	-0.214219	0.061217	0.387053	-0.188645	0.060128	0.353691
14918	124.316667	-0.837908	0.603300	0.134192	-0.835766	0.606732	-0.122344	-0.828858	0.833219	-0.103691	-0.817846	0.829464	0.163482	-0.750528	1.199426	0.024764	-0.698497	1.174755	0.112623	-0.675170	1.119998	0.090071	-0.614145	0.727920	-0.251039	-0.570922	0.735777	0.311317										-0.232895	0.065629	-0.379658	-0.214210	0.061233	0.387046	-0.188655	0.060139	0.353687
14919	124.325000	-0.838049	0.603310	0.134174	-0.835896	0.606713	-0.122244	-0.829266	0.833230	-0.103363	-0.817993	0.829372	0.163712	-0.750889	1.199101	0.024648	-0.698576	1.174859	0.112452	-0.675182	1.120084	0.090032	-0.615254	0.727884	-0.251171	-0.572604	0.735381	0.312348										-0.233074	0.065583	-0.379498	-0.214227	0.061250	0.387050	-0.188678	0.060170	0.353699
14920	124.333333	-0.838129	0.603202	0.134130	-0.835996	0.606688	-0.122150	-0.829627	0.833207	-0.103054	-0.818143	0.829319	0.163940	-0.751287	1.198792	0.024319	-0.698789	1.174985	0.112199	-0.675278	1.120176	0.089948	-0.616371	0.727773	-0.251331	-0.574118	0.735368	0.313332										-0.233043	0.065700	-0.379449	-0.214202	0.061209	0.387050	-0.188702	0.060203	0.353716
14921	124.341667	-0.838169	0.603111	0.134273	-0.836045	0.606640	-0.122071	-0.830011	0.833118	-0.102751	-0.818322	0.829278	0.164156	-0.751621	1.198449	0.023884	-0.699091	1.175103	0.111842	-0.675486	1.120242	0.089809	-0.617453	0.727639	-0.251506	-0.575523	0.735479	0.314254										-0.233139	0.065708	-0.379329	-0.214277	0.061255	0.387056	-0.188731	0.060228	0.353721
14922	124.350000	-0.838234	0.603070	0.134416	-0.836081	0.606607	-0.122004	-0.830330	0.833053	-0.102457	-0.818515	0.829255	0.164357	-0.751978	1.198118	0.023335	-0.699513	1.175201	0.111418	-0.675779	1.120311	0.089627	-0.618529	0.727434	-0.251698	-0.576850	0.735725	0.315216										-0.233209	0.065741	-0.379230	-0.214276	0.061271	0.387042	-0.188754	0.060254	0.353730
14923	124.358333	-0.838292	0.602989	0.134485	-0.836158	0.606546	-0.121871	-0.830642	0.832908	-0.102203	-0.818725	0.829240	0.164535	-0.752285	1.197880	0.022594	-0.700159	1.175267	0.110989	-0.676155	1.120403	0.089408	-0.619575	0.727153	-0.251906	-0.577880	0.736060	0.315810										-0.233285	0.065774	-0.379132	-0.214284	0.061290	0.387038	-0.188778	0.060262	0.353723
14924	124.366667	-0.838362	0.602951	0.134602	-0.836190	0.606515	-0.121797	-0.830925	0.832737	-0.101956	-0.818960	0.829249	0.164694	-0.752576	1.197709	0.021785	-0.700917	1.175358	0.110502	-0.676541	1.120237	0.088820	-0.620587	0.726868	-0.252191	-0.578721	0.736524	0.316333										-0.233336	0.065799	-0.379063	-0.214336	0.061314	0.387048	-0.188799	0.060265	0.353711
14925	124.375000	-0.838408	0.602963	0.134665	-0.836248	0.606478	-0.121741	-0.831196	0.832509	-0.101769	-0.819233	0.829258	0.164809	-0.752822	1.197678	0.020828	-0.701684	1.175491	0.109923	-0.677128	1.120372	0.088522	-0.621521	0.726487	-0.252297	-0.579421	0.737133	0.316958										-0.233417	0.065858	-0.379056	-0.214372	0.061340	0.387046	-0.188826	0.060279	0.353692
14926	124.383333	-0.838432	0.602960	0.134677	-0.836244	0.606400	-0.121684	-0.831448	0.832273	-0.101627	-0.819522	0.829273	0.164888	-0.752991	1.197708	0.019833	-0.702536	1.175674	0.109343	-0.677916	1.120776	0.088526	-0.622409	0.726105	-0.252490	-0.579841	0.737822	0.317373										-0.233582	0.065798	-0.378831	-0.214376	0.061317	0.387000	-0.188856	0.060294	0.353678
14927	124.391667	-0.838493	0.602988	0.134710	-0.836326	0.606357	-0.121610	-0.831686	0.831974	-0.101500	-0.819858	0.829295	0.164942	-0.753027	1.197809	0.018677	-0.703428	1.175891	0.108689	-0.678590	1.120694	0.087838	-0.623229	0.725710	-0.252663	-0.580074	0.738585	0.317843										-0.233495	0.065888	-0.378869	-0.214446	0.061392	0.387037	-0.188900	0.060344	0.353675
14928	124.400000	-0.838528	0.603008	0.134741	-0.836295	0.606270	-0.121619	-0.831833	0.831736	-0.101481	-0.820182	0.829303	0.164925	-0.753153	1.198024	0.017496	-0.704334	1.176112	0.107996	-0.679410	1.120862	0.087454	-0.624011	0.725317	-0.252905	-0.580107	0.739403	0.318243										-0.233668	0.065991	-0.378861	-0.214534	0.061432	0.387047	-0.188941	0.060382	0.353685
14929	124.408333	-0.838513	0.602956	0.134769	-0.836336	0.606205	-0.121610	-0.831979	0.831451	-0.101475	-0.820548	0.829309	0.164892	-0.753292	1.198353	0.016444	-0.705315	1.176399	0.107385	-0.680256	1.121042	0.087029	-0.624666	0.724943	-0.253069	-0.579797	0.740299	0.318459										-0.233767	0.066006	-0.378777	-0.214507	0.061426	0.387017	-0.188995	0.060432	0.353693
14930	124.416667	-0.838513	0.602907	0.134725	-0.836358	0.606123	-0.121613	-0.832110	0.831179	-0.101531	-0.820916	0.829293	0.164828	-0.753264	1.198665	0.015263	-0.706187	1.176590	0.106689	-0.681076	1.121197	0.086603	-0.625273	0.724567	-0.253226	-0.579358	0.741237	0.318766										-0.233868	0.066053	-0.378670	-0.214549	0.061463	0.387007	-0.189040	0.060488	0.353699
14931	124.425000	-0.838564	0.602944	0.134674	-0.836418	0.605934	-0.121648	-0.832221	0.830901	-0.101643	-0.821291	0.829250	0.164725	-0.753089	1.198959	0.014104	-0.707036	1.176790	0.106032	-0.681865	1.121328	0.086172	-0.625756	0.724253	-0.253335	-0.578624	0.742246	0.318878										-0.233869	0.066152	-0.378616	-0.214586	0.061510	0.387031	-0.189069	0.060520	0.353691
14932	124.433333	-0.838584	0.602776	0.134604	-0.836408	0.605822	-0.121688	-0.832313	0.830653	-0.101780	-0.821666	0.829198	0.164591	-0.752893	1.199271	0.013075	-0.707852	1.176971	0.105403	-0.682608	1.121456	0.085734	-0.626179	0.723955	-0.253453	-0.577829	0.743272	0.319100										-0.233912	0.066230	-0.378519	-0.214615	0.061540	0.387026	-0.189109	0.060509	0.353682
14933	124.441667	-0.838571	0.602738	0.134607	-0.836374	0.605720	-0.121746	-0.832404	0.830411	-0.101954	-0.822022	0.829110	0.164435	-0.752702	1.199714	0.012089	-0.708677	1.177271	0.104873	-0.683324	1.121575	0.085333	-0.626506	0.723703	-0.253532	-0.576811	0.744318	0.319251										-0.234048	0.066242	-0.378410	-0.214615	0.061529	0.386977	-0.189083	0.060529	0.353650
14934	124.450000	-0.838582	0.602680	0.134531	-0.836386	0.605588	-0.121789	-0.832509	0.830187	-0.102145	-0.822364	0.828999	0.164250	-0.752444	1.200162	0.011135	-0.709486	1.177379	0.104391	-0.684017	1.121689	0.084900	-0.626754	0.723502	-0.253584	-0.575666	0.745339	0.319325										-0.234126	0.066221	-0.378387	-0.214616	0.061542	0.386955	-0.189076	0.060525	0.353616
14935	124.458333	-0.838590	0.602592	0.134436	-0.836322	0.605494	-0.121876	-0.832557	0.829980	-0.102338	-0.822687	0.828878	0.164040	-0.752096	1.200766	0.010308	-0.710024	1.177669	0.103872	-0.684653	1.121844	0.084546	-0.626920	0.723348	-0.253636	-0.574336	0.746411	0.319275										-0.234142	0.066288	-0.378377	-0.214642	0.061586	0.386968	-0.189084	0.060530	0.353600
14936	124.466667	-0.838569	0.602427	0.134421	-0.836254	0.605360	-0.121971	-0.832632	0.829799	-0.102547	-0.822982	0.828741	0.163828	-0.751722	1.201441	0.009510	-0.710508	1.177994	0.103402	-0.685295	1.122025	0.084210	-0.627018	0.723234	-0.253663	-0.573077	0.747463	0.319429										-0.234181	0.066302	-0.378361	-0.214645	0.061582	0.386936	-0.189124	0.060539	0.353593
14937	124.475000	-0.838589	0.602307	0.134358	-0.836214	0.605279	-0.122056	-0.832687	0.829633	-0.102751	-0.823255	0.828605	0.163598	-0.751270	1.202146	0.008897	-0.710924	1.178360	0.103078	-0.685894	1.122278	0.083900	-0.627027	0.723166	-0.253664	-0.571683	0.748516	0.319396										-0.234265	0.066253	-0.378317	-0.214658	0.061602	0.386927	-0.189122	0.060591	0.353596
14938	124.483333	-0.838605	0.602183	0.134291	-0.836198	0.605169	-0.122137	-0.832743	0.829488	-0.102956	-0.823506	0.828477	0.163367	-0.750793	1.202997	0.008218	-0.711192	1.178768	0.102692	-0.686439	1.122526	0.083623	-0.626965	0.723142	-0.253661	-0.570139	0.749642	0.319290										-0.234180	0.066312	-0.378374	-0.214680	0.061624	0.386918	-0.189154	0.060646	0.353601
14939	124.491667	-0.838577	0.602063	0.134177	-0.836178	0.605092	-0.122236	-0.832785	0.829367	-0.103159	-0.823714	0.828353	0.163136	-0.750248	1.203838	0.007750	-0.711265	1.179309	0.102389	-0.686913	1.122817	0.083396	-0.626843	0.723122	-0.253658	-0.568680	0.750802	0.319329										-0.234199	0.066300	-0.378352	-0.214699	0.061653	0.386907	-0.189210	0.060669	0.353601
14940	124.500000	-0.838587	0.601966	0.134092	-0.836181	0.605005	-0.122340	-0.832819	0.829267	-0.103361	-0.823886	0.828230	0.162911	-0.749676	1.204695	0.007217	-0.711417	1.179656	0.102099	-0.687354	1.123097	0.083139	-0.626651	0.723147	-0.253651	-0.567206	0.751979	0.319336										-0.234246	0.066298	-0.378339	-0.214739	0.061692	0.386889	-0.189213	0.060729	0.353593
14941	124.508333	-0.838599	0.601923	0.134017	-0.836076	0.604954	-0.122416	-0.832850	0.829190	-0.103561	-0.824002	0.828119	0.162705	-0.749143	1.205581	0.006847	-0.711601	1.180066	0.101922	-0.687720	1.123400	0.082953	-0.626426	0.723178	-0.253634	-0.565694	0.753191	0.319264										-0.234170	0.066313	-0.378354	-0.214781	0.061749	0.386890	-0.189246	0.060745	0.353567
14942	124.516667	-0.838557	0.601877	0.133930	-0.836055	0.604914	-0.122479	-0.832876	0.829132	-0.103762	-0.824100	0.828008	0.162553	-0.748585	1.206527	0.006488	-0.711656	1.180391	0.101693	-0.688034	1.123687	0.082753	-0.626163	0.723240	-0.253604	-0.564093	0.754442	0.319041										-0.234121	0.066332	-0.378367	-0.214821	0.061776	0.386882	-0.189271	0.060769	0.353552
14943	124.525000	-0.838528	0.601862	0.133867	-0.835982	0.604853	-0.122561	-0.832910	0.829037	-0.103935	-0.824089	0.827920	0.162370	-0.747877	1.207374	0.006177	-0.711549	1.180846	0.101496	-0.688290	1.124007	0.082573	-0.625864	0.723336	-0.253555	-0.562607	0.755672	0.319051										-0.234163	0.066318	-0.378330	-0.214889	0.061840	0.386878	-0.189309	0.060768	0.353535
14944	124.533333	-0.838451	0.601828	0.133863	-0.835932	0.604861	-0.122638	-0.832869	0.829053	-0.104112	-0.824063	0.827846	0.162235	-0.747182	1.208350	0.005941	-0.711382	1.181300	0.101351	-0.688532	1.124320	0.082363	-0.625571	0.723436	-0.253514	-0.561143	0.756891	0.319070										-0.234215	0.066313	-0.378294	-0.214892	0.061843	0.386883	-0.189315	0.060758	0.353513
14945	124.541667	-0.838414	0.601862	0.133777	-0.835874	0.604826	-0.122678	-0.832879	0.828987	-0.104197	-0.823975	0.827807	0.162138	-0.746429	1.209291	0.005767	-0.711207	1.181787	0.101202	-0.688745	1.124607	0.082186	-0.625260	0.723527	-0.253434	-0.559658	0.758111	0.319008										-0.234191	0.066323	-0.378318	-0.214901	0.061842	0.386886	-0.189336	0.060787	0.353530
14946	124.550000	-0.838374	0.601915	0.133706	-0.835793	0.604833	-0.122739	-0.832868	0.828931	-0.104259	-0.823863	0.827793	0.162074	-0.745716	1.210199	0.005641	-0.711186	1.182181	0.101121	-0.688925	1.124889	0.082010	-0.624938	0.723678	-0.253429	-0.558185	0.759331	0.318924										-0.234191	0.066284	-0.378330	-0.214916	0.061846	0.386902	-0.189347	0.060806	0.353554
14947	124.558333	-0.838276	0.601960	0.133820	-0.835735	0.604831	-0.122775	-0.832767	0.828960	-0.104409	-0.823692	0.827815	0.162011	-0.744946	1.211137	0.005531	-0.710801	1.182751	0.101100	-0.689054	1.125297	0.081961	-0.624607	0.723799	-0.253355	-0.556739	0.760521	0.318779										-0.234255	0.066283	-0.378284	-0.214940	0.061855	0.386895	-0.189386	0.060816	0.353570
14948	124.566667	-0.838201	0.602078	0.133590	-0.835660	0.604834	-0.122803	-0.832671	0.828995	-0.104456	-0.823483	0.827855	0.161968	-0.744174	1.212073	0.005470	-0.710427	1.183259	0.101040	-0.689069	1.125621	0.081813	-0.624280	0.723908	-0.253296	-0.555289	0.761713	0.318641										-0.234272	0.066318	-0.378262	-0.214910	0.061835	0.386897	-0.189363	0.060857	0.353586
14949	124.575000	-0.838085	0.602136	0.133582	-0.835586	0.604864	-0.122818	-0.832583	0.829001	-0.104505	-0.823258	0.827920	0.161957	-0.743381	1.212929	0.005395	-0.710137	1.183749	0.101099	-0.689040	1.125929	0.081713	-0.623968	0.724048	-0.253339	-0.553845	0.762852	0.318352										-0.234205	0.066352	-0.378318	-0.214913	0.061839	0.386900	-0.189375	0.060863	0.353589
14950	124.583333	-0.837973	0.602215	0.133547	-0.835516	0.604895	-0.122831	-0.832456	0.829020	-0.104547	-0.823021	0.828013	0.161964	-0.742613	1.213650	0.005339	-0.709655	1.184225	0.101075	-0.688952	1.126229	0.081654	-0.623654	0.724171	-0.253400	-0.552429	0.763920	0.318013										-0.234206	0.066354	-0.378308	-0.214975	0.061899	0.386893	-0.189397	0.060849	0.353578
14951	124.591667	-0.837866	0.602260	0.133604	-0.835426	0.604939	-0.122838	-0.832319	0.829013	-0.104567	-0.822769	0.828110	0.161973	-0.741826	1.214309	0.005305	-0.709194	1.184370	0.101017	-0.688805	1.126455	0.081588	-0.623356	0.724238	-0.253423	-0.551086	0.764898	0.317733										-0.234232	0.066352	-0.378268	-0.214961	0.061894	0.386894	-0.189363	0.060857	0.353568
14952	124.600000	-0.837759	0.602416	0.133544	-0.835332	0.604975	-0.122837	-0.832191	0.829045	-0.104596	-0.822511	0.828221	0.161995	-0.741126	1.214918	0.005384	-0.708868	1.184616	0.101107	-0.688641	1.126706	0.081636	-0.623035	0.724312	-0.253433	-0.549776	0.765814	0.317452										-0.234263	0.066339	-0.378230	-0.214940	0.061881	0.386902	-0.189354	0.060839	0.353548
14953	124.608333	-0.837636	0.602559	0.133530	-0.835248	0.605022	-0.122802	-0.832034	0.829069	-0.104640	-0.822258	0.828340	0.162031	-0.740427	1.215450	0.005444	-0.708257	1.184857	0.101095	-0.688390	1.126842	0.081520	-0.622724	0.724323	-0.253428	-0.548526	0.766622	0.317161										-0.234235	0.066332	-0.378246	-0.214936	0.061876	0.386898	-0.189354	0.060818	0.353539
14954	124.616667	-0.837435	0.602615	0.133421	-0.835174	0.605070	-0.122809	-0.831831	0.829099	-0.104664	-0.821982	0.828469	0.162039	-0.739687	1.215835	0.005564	-0.707769	1.185038	0.101134	-0.688275	1.126960	0.081549	-0.622436	0.724312	-0.253410	-0.547423	0.767326	0.316990										-0.234246	0.066340	-0.378217	-0.214932	0.061863	0.386894	-0.189385	0.060813	0.353541
14955	124.625000	-0.837415	0.602674	0.133655	-0.835140	0.605094	-0.122799	-0.831621	0.829132	-0.104697	-0.821728	0.828591	0.162053	-0.739105	1.216310	0.005561	-0.707315	1.185164	0.101187	-0.687811	1.127086	0.081415	-0.622148	0.724290	-0.253431	-0.546288	0.767984	0.316675										-0.234249	0.066341	-0.378217	-0.214969	0.061895	0.386895	-0.189366	0.060835	0.353549
14956	124.633333	-0.837295	0.602799	0.133497	-0.834964	0.605139	-0.122780	-0.831400	0.829164	-0.104729	-0.821483	0.828718	0.162062	-0.738491	1.216579	0.005622	-0.706868	1.185228	0.101221	-0.687418	1.127122	0.081337	-0.621852	0.724253	-0.253442	-0.545308	0.768518	0.316473										-0.234161	0.066363	-0.378280	-0.214925	0.061839	0.386874	-0.189388	0.060849	0.353561
14957	124.641667	-0.837183	0.602942	0.133531	-0.834854	0.605189	-0.122771	-0.831148	0.829219	-0.104791	-0.821279	0.828852	0.162087	-0.737895	1.216839	0.005651	-0.706280	1.185328	0.101196	-0.687140	1.127192	0.081386	-0.621562	0.724198	-0.253461	-0.544326	0.768985	0.316173										-0.234210	0.066347	-0.378251	-0.214971	0.061892	0.386888	-0.189392	0.060892	0.353583
14958	124.650000	-0.837093	0.603037	0.133535	-0.834758	0.605242	-0.122756	-0.830898	0.829268	-0.104847	-0.821051	0.828990	0.162070	-0.737320	1.217006	0.005612	-0.705827	1.185363	0.101206	-0.686754	1.127161	0.081323	-0.621299	0.724165	-0.253572	-0.543506	0.769354	0.315982										-0.234260	0.066327	-0.378217	-0.215005	0.061934	0.386889	-0.189390	0.060887	0.353575
14959	124.658333	-0.837025	0.603057	0.133537	-0.834680	0.605350	-0.122750	-0.830650	0.829339	-0.104911	-0.820850	0.829130	0.162066	-0.736816	1.217110	0.005681	-0.705149	1.185394	0.101163	-0.686232	1.127160	0.081170	-0.620986	0.724112	-0.253565	-0.542652	0.769684	0.315656										-0.234260	0.066326	-0.378219	-0.214971	0.061899	0.386871	-0.189417	0.060890	0.353571
14960	124.666667	-0.836856	0.603096	0.133515	-0.834570	0.605418	-0.122734	-0.830392	0.829402	-0.104969	-0.820665	0.829263	0.162060	-0.736327	1.217256	0.005745	-0.704769	1.185376	0.101191	-0.685826	1.127111	0.081086	-0.620682	0.724054	-0.253562	-0.542041	0.769838	0.315526										-0.234189	0.066355	-0.378281	-0.215012	0.061946	0.386871	-0.189404	0.060882	0.353550
14961	124.675000	-0.836809	0.603142	0.133635	-0.834476	0.605490	-0.122717	-0.830151	0.829426	-0.105003	-0.820491	0.829387	0.162057	-0.735949	1.217410	0.005845	-0.704134	1.185485	0.101146	-0.685353	1.127259	0.081122	-0.620380	0.723971	-0.253546	-0.541391	0.769968	0.315243										-0.234234	0.066355	-0.378248	-0.215017	0.061960	0.386873	-0.189376	0.060868	0.353534
14962	124.683333	-0.836658	0.603213	0.133504	-0.834395	0.605560	-0.122700	-0.829860	0.829524	-0.105085	-0.820313	0.829493	0.162037	-0.735382	1.217547	0.005812	-0.703485	1.185639	0.101064	-0.684965	1.127322	0.081091	-0.620061	0.723918	-0.253522	-0.540890	0.769972	0.315079										-0.234303	0.066357	-0.378219	-0.215015	0.061966	0.386872	-0.189363	0.060839	0.353516
14963	124.691667	-0.836621	0.603255	0.133487	-0.834351	0.605607	-0.122706	-0.829630	0.829590	-0.105135	-0.820144	0.829596	0.162019	-0.734895	1.217680	0.005833	-0.702932	1.185775	0.101058	-0.684365	1.127482	0.081008	-0.619755	0.723860	-0.253513	-0.540371	0.769971	0.314818										-0.234252	0.066365	-0.378242	-0.214948	0.061910	0.386868	-0.189370	0.060826	0.353504
14964	124.700000	-0.836556	0.603199	0.133502	-0.834248	0.605714	-0.122721	-0.829388	0.829646	-0.105182	-0.820011	0.829716	0.162036	-0.734385	1.217792	0.005818	-0.702205	1.185920	0.100949	-0.684019	1.127590	0.081068	-0.619451	0.723787	-0.253511	-0.540004	0.769884	0.314688										-0.234200	0.066362	-0.378277	-0.214942	0.061913	0.386860	-0.189368	0.060857	0.353511
14965	124.708333	-0.836444	0.603342	0.133480	-0.834187	0.605762	-0.122720	-0.829135	0.829670	-0.105202	-0.819844	0.829805	0.161981	-0.733798	1.217858	0.005594	-0.701634	1.186114	0.100900	-0.683397	1.127670	0.080944	-0.619141	0.723708	-0.253486	-0.539719	0.769735	0.314580										-0.234296	0.066340	-0.378216	-0.214938	0.061909	0.386862	-0.189384	0.060870	0.353523
14966	124.716667	-0.836416	0.603259	0.133796	-0.834128	0.605814	-0.122688	-0.828893	0.829754	-0.105251	-0.819708	0.829911	0.161957	-0.733250	1.217861	0.005443	-0.700895	1.186266	0.100735	-0.682765	1.127804	0.080887	-0.618816	0.723623	-0.253469	-0.539525	0.769545	0.314506										-0.234286	0.066330	-0.378219	-0.214982	0.061929	0.386830	-0.189430	0.060879	0.353529
14967	124.725000	-0.836316	0.603294	0.133671	-0.834067	0.605850	-0.122711	-0.828708	0.829828	-0.105292	-0.819580	0.830008	0.161916	-0.732798	1.217896	0.005419	-0.700263	1.186363	0.100638	-0.682218	1.127824	0.080811	-0.618500	0.723505	-0.253376	-0.539436	0.769297	0.314475										-0.234238	0.066330	-0.378248	-0.215067	0.061929	0.386876	-0.189397	0.060907	0.353544
14968	124.733333	-0.836203	0.603321	0.133530	-0.834020	0.605888	-0.122704	-0.828502	0.829898	-0.105329	-0.819466	0.830105	0.161877	-0.732209	1.217799	0.005241	-0.699607	1.186399	0.100502	-0.681527	1.127895	0.080684	-0.618218	0.723423	-0.253399	-0.539521	0.768977	0.314571										-0.234205	0.066337	-0.378277	-0.214942	0.061916	0.386853	-0.189393	0.060914	0.353541
14969	124.741667	-0.836156	0.603372	0.133517	-0.833957	0.605926	-0.122739	-0.828313	0.829963	-0.105353	-0.819330	0.830221	0.161814	-0.731716	1.217778	0.005069	-0.698843	1.186491	0.100287	-0.680961	1.127918	0.080600	-0.617908	0.723342	-0.253387	-0.539585	0.768652	0.314553										-0.234286	0.066310	-0.378223	-0.214999	0.061954	0.386834	-0.189385	0.060901	0.353531
14970	124.750000	-0.836118	0.603426	0.133509	-0.833840	0.605957	-0.122680	-0.828078	0.830044	-0.105400	-0.819201	0.830328	0.161746	-0.731114	1.217681	0.004869	-0.698072	1.186578	0.100071	-0.680324	1.127906	0.080479	-0.617624	0.723243	-0.253391	-0.539825	0.768254	0.314653										-0.234285	0.066324	-0.378216	-0.214998	0.061968	0.386843	-0.189392	0.060870	0.353506
14971	124.758333	-0.836072	0.603447	0.133505	-0.833914	0.606067	-0.122670	-0.827975	0.830059	-0.105429	-0.819069	0.830451	0.161666	-0.730608	1.217755	0.004709	-0.697431	1.186712	0.099863	-0.679659	1.128013	0.080278	-0.617374	0.723159	-0.253466	-0.540119	0.767863	0.314723										-0.234229	0.066322	-0.378263	-0.215006	0.061973	0.386843	-0.189371	0.060851	0.353495
14972	124.766667	-0.836014	0.603439	0.133513	-0.833813	0.606101	-0.122677	-0.827720	0.830232	-0.105487	-0.818941	0.830593	0.161580	-0.729957	1.217815	0.004453	-0.696611	1.186901	0.099565	-0.678952	1.128126	0.080030	-0.617118	0.723082	-0.253533	-0.540403	0.767494	0.314682										-0.234252	0.066297	-0.378257	-0.215006	0.061977	0.386844	-0.189356	0.060841	0.353490
14973	124.775000	-0.835988	0.603498	0.133508	-0.833811	0.606206	-0.122659	-0.827538	0.830323	-0.105531	-0.818821	0.830740	0.161510	-0.729270	1.217921	0.004134	-0.695861	1.187179	0.099307	-0.678399	1.128330	0.079926	-0.616880	0.722974	-0.253561	-0.540907	0.767021	0.314799										-0.234292	0.066330	-0.378206	-0.215002	0.061981	0.386844	-0.189358	0.060852	0.353502
14974	124.783333	-0.835988	0.603553	0.133493	-0.833803	0.606258	-0.122643	-0.827363	0.830421	-0.105580	-0.818659	0.830880	0.161393	-0.728558	1.218082	0.003833	-0.695073	1.187392	0.099009	-0.677958	1.128478	0.079813	-0.616657	0.722855	-0.253585	-0.541375	0.766556	0.314839										-0.234302	0.066329	-0.378213	-0.214947	0.061929	0.386847	-0.189384	0.060858	0.353504
14975	124.791667	-0.835959	0.603606	0.133498	-0.833820	0.606289	-0.122630	-0.827226	0.830493	-0.105617	-0.818529	0.831033	0.161304	-0.727881	1.218143	0.003518	-0.694374	1.187633	0.098713	-0.677269	1.128615	0.079516	-0.616457	0.722730	-0.253632	-0.541982	0.766031	0.314984										-0.234254	0.066334	-0.378236	-0.214939	0.061923	0.386846	-0.189393	0.060891	0.353524
14976	124.800000	-0.835929	0.603690	0.133503	-0.833797	0.606395	-0.122653	-0.827096	0.830562	-0.105648	-0.818391	0.831215	0.161233	-0.727119	1.218219	0.003059	-0.693517	1.187809	0.098307	-0.676565	1.128752	0.079222	-0.616276	0.722598	-0.253667	-0.542538	0.765532	0.315038										-0.234238	0.066362	-0.378280	-0.215003	0.061970	0.386839	-0.189396	0.060917	0.353539
14977	124.808333	-0.835952	0.603677	0.133637	-0.833810	0.606451	-0.122650	-0.826807	0.830754	-0.105742	-0.818236	0.831381	0.161138	-0.726377	1.218204	0.002631	-0.692750	1.187967	0.097928	-0.676060	1.128789	0.078974	-0.616083	0.722456	-0.253643	-0.543187	0.764963	0.315171										-0.234252	0.066322	-0.378247	-0.214975	0.061948	0.386844	-0.189399	0.060912	0.353539
14978	124.816667	-0.835883	0.603787	0.133390	-0.833880	0.606475	-0.122624	-0.826632	0.830848	-0.105792	-0.818090	0.831560	0.161055	-0.725617	1.218230	0.002266	-0.692096	1.188052	0.097595	-0.675247	1.128899	0.078683	-0.615923	0.722305	-0.253641	-0.543885	0.764383	0.315357										-0.234256	0.066278	-0.378267	-0.214939	0.061920	0.386845	-0.189407	0.060898	0.353522
14979	124.825000	-0.835897	0.603861	0.133483	-0.833826	0.606584	-0.122626	-0.826505	0.830905	-0.105823	-0.817939	0.831759	0.160981	-0.724840	1.218154	0.001896	-0.691134	1.188166	0.097157	-0.674641	1.128831	0.078401	-0.615784	0.722158	-0.253682	-0.544661	0.763733	0.315674										-0.234251	0.066318	-0.378245	-0.214977	0.061951	0.386849	-0.189384	0.060877	0.353514
14980	124.833333	-0.835896	0.603931	0.133487	-0.833860	0.606681	-0.122600	-0.826254	0.831050	-0.105923	-0.817788	0.831952	0.160907	-0.724032	1.218108	0.001428	-0.690444	1.188193	0.096839	-0.673909	1.128858	0.078119	-0.615664	0.722010	-0.253823	-0.545381	0.763075	0.315981										-0.234291	0.066310	-0.378207	-0.215001	0.061962	0.386839	-0.189386	0.060839	0.353490
14981	124.841667	-0.835936	0.603973	0.133582	-0.833886	0.606696	-0.122586	-0.826058	0.831187	-0.105969	-0.817618	0.832141	0.160814	-0.723212	1.218041	0.001009	-0.689461	1.188296	0.096394	-0.673139	1.128864	0.077800	-0.615524	0.721829	-0.253838	-0.546197	0.762353	0.316470										-0.234356	0.066275	-0.378195	-0.214933	0.061902	0.386835	-0.189379	0.060833	0.353485
14982	124.850000	-0.835903	0.604074	0.133457	-0.833962	0.606763	-0.122539	-0.825866	0.831299	-0.106017	-0.817438	0.832339	0.160714	-0.722348	1.218029	0.000622	-0.688578	1.188390	0.095996	-0.672236	1.128937	0.077472	-0.615399	0.721657	-0.253949	-0.547042	0.761550	0.316928										-0.234218	0.066337	-0.378266	-0.214941	0.061921	0.386846	-0.189387	0.060846	0.353489
14983	124.858333	-0.835908	0.604173	0.133476	-0.833984	0.606824	-0.122520	-0.825706	0.831404	-0.106073	-0.817261	0.832542	0.160634	-0.721453	1.217953	0.000176	-0.687723	1.188448	0.095613	-0.671484	1.128932	0.077180	-0.615239	0.721484	-0.254017	-0.547755	0.760791	0.317224										-0.234301	0.066313	-0.378210	-0.214981	0.061951	0.386844	-0.189373	0.060868	0.353508
14984	124.866667	-0.835979	0.604152	0.133739	-0.834014	0.606850	-0.122506	-0.825455	0.831593	-0.106132	-0.817056	0.832764	0.160525	-0.720548	1.217882	-0.000309	-0.686731	1.188531	0.095156	-0.670593	1.128955	0.076841	-0.615068	0.721310	-0.254086	-0.548633	0.759998	0.317889										-0.234301	0.066316	-0.378219	-0.215016	0.061984	0.386845	-0.189409	0.060893	0.353518
14985	124.875000	-0.835979	0.604288	0.133580	-0.834011	0.606892	-0.122496	-0.825253	0.831704	-0.106173	-0.816852	0.832972	0.160439	-0.719581	1.217809	-0.000803	-0.685811	1.188574	0.094725	-0.669824	1.128936	0.076558	-0.614895	0.721128	-0.254166	-0.549422	0.759204	0.318307										-0.234260	0.066327	-0.378248	-0.214978	0.061942	0.386829	-0.189403	0.060913	0.353529
14986	124.883333	-0.835932	0.604373	0.133483	-0.834062	0.606949	-0.122466	-0.824981	0.831911	-0.106209	-0.816631	0.833197	0.160347	-0.718596	1.217736	-0.001188	-0.684844	1.188632	0.094310	-0.668890	1.128947	0.076192	-0.614692	0.720895	-0.254158	-0.550189	0.758424	0.318697										-0.234216	0.066335	-0.378285	-0.215013	0.061983	0.386829	-0.189405	0.060927	0.353535
14987	124.891667	-0.835945	0.604458	0.133423	-0.834058	0.606993	-0.122447	-0.824714	0.832055	-0.106262	-0.816408	0.833438	0.160280	-0.717557	1.217644	-0.001732	-0.683849	1.188687	0.093877	-0.668071	1.128930	0.075909	-0.614480	0.720665	-0.254246	-0.550947	0.757665	0.319059										-0.234306	0.066302	-0.378226	-0.215007	0.061969	0.386823	-0.189400	0.060902	0.353521
14988	124.900000	-0.835945	0.604527	0.133408	-0.834064	0.607088	-0.122417	-0.824443	0.832206	-0.106313	-0.816156	0.833671	0.160194	-0.716476	1.217627	-0.002243	-0.682815	1.188758	0.093468	-0.667098	1.128949	0.075573	-0.614236	0.720495	-0.254399	-0.551709	0.756868	0.319318										-0.234399	0.066225	-0.378188	-0.215019	0.061982	0.386839	-0.189421	0.060858	0.353497
14989	124.908333	-0.835932	0.604597	0.133419	-0.834105	0.607178	-0.122360	-0.824147	0.832388	-0.106340	-0.815887	0.833907	0.160125	-0.715370	1.217571	-0.002658	-0.681826	1.188770	0.093106	-0.666150	1.128912	0.075253	-0.613963	0.720286	-0.254427	-0.552491	0.756119	0.319516										-0.234227	0.066326	-0.378278	-0.214941	0.061907	0.386831	-0.189382	0.060842	0.353487
14990	124.916667	-0.835917	0.604675	0.133426	-0.834118	0.607252	-0.122330	-0.823834	0.832552	-0.106386	-0.815622	0.834159	0.160073	-0.714245	1.217510	-0.003089	-0.680696	1.188827	0.092674	-0.665183	1.128877	0.074948	-0.613691	0.720087	-0.254550	-0.553286	0.755373	0.319709										-0.234312	0.066300	-0.378217	-0.214951	0.061928	0.386842	-0.189372	0.060850	0.353493
14991	124.925000	-0.835905	0.604771	0.133437	-0.834108	0.607355	-0.122316	-0.823527	0.832737	-0.106437	-0.815333	0.834420	0.160011	-0.713091	1.217483	-0.003506	-0.679629	1.188824	0.092327	-0.664181	1.128862	0.074655	-0.613368	0.719903	-0.254606	-0.554091	0.754621	0.319880										-0.234369	0.066262	-0.378201	-0.214982	0.061952	0.386844	-0.189401	0.060835	0.353489
14992	124.933333	-0.835909	0.604907	0.133433	-0.834101	0.607479	-0.122291	-0.823188	0.832917	-0.106485	-0.815013	0.834693	0.159926	-0.711924	1.217442	-0.003884	-0.678559	1.188841	0.092012	-0.663160	1.128806	0.074368	-0.613015	0.719722	-0.254664	-0.554940	0.753782	0.319844										-0.234416	0.066225	-0.378190	-0.215009	0.061976	0.386840	-0.189398	0.060857	0.353502
14993	124.941667	-0.835914	0.604934	0.133428	-0.834100	0.607568	-0.122298	-0.822833	0.833066	-0.106545	-0.814699	0.834969	0.159854	-0.710705	1.217423	-0.004200	-0.677332	1.188838	0.091671	-0.662143	1.128751	0.074096	-0.612637	0.719507	-0.254670	-0.555706	0.753116	0.320151										-0.234301	0.066324	-0.378256	-0.214989	0.061949	0.386839	-0.189427	0.060894	0.353521
14994	124.950000	-0.835847	0.605152	0.133357	-0.834033	0.607704	-0.122299	-0.822496	0.833218	-0.106611	-0.814384	0.835233	0.159783	-0.709515	1.217395	-0.004484	-0.676111	1.188885	0.091310	-0.661125	1.128753	0.073877	-0.612228	0.719321	-0.254652	-0.556533	0.752290	0.320066										-0.234343	0.066314	-0.378223	-0.215032	0.061984	0.386841	-0.189417	0.060924	0.353536
14995	124.958333	-0.835789	0.605291	0.133321	-0.833996	0.607840	-0.122315	-0.822068	0.833443	-0.106671	-0.814040	0.835531	0.159692	-0.708262	1.217447	-0.004859	-0.674929	1.188902	0.090994	-0.660158	1.128691	0.073661	-0.611814	0.719155	-0.254766	-0.557268	0.751579	0.320261										-0.234376	0.066316	-0.378237	-0.215030	0.061974	0.386830	-0.189451	0.060916	0.353534
14996	124.966667	-0.835745	0.605408	0.133297	-0.833995	0.607983	-0.122303	-0.821662	0.833576	-0.106724	-0.813701	0.835811	0.159603	-0.706999	1.217485	-0.005165	-0.673866	1.188889	0.090807	-0.659017	1.128671	0.073400	-0.611360	0.718995	-0.254782	-0.557975	0.750840	0.320327										-0.234267	0.066341	-0.378289	-0.214955	0.061911	0.386827	-0.189406	0.060908	0.353529
14997	124.975000	-0.835691	0.605536	0.133270	-0.833951	0.608098	-0.122307	-0.821168	0.833843	-0.106900	-0.813351	0.836087	0.159497	-0.705741	1.217459	-0.005456	-0.672513	1.189029	0.090504	-0.657989	1.128658	0.073186	-0.610886	0.718830	-0.254803	-0.558654	0.750076	0.320288										-0.234309	0.066326	-0.378259	-0.214997	0.061959	0.386848	-0.189409	0.060891	0.353526
14998	124.983333	-0.835619	0.605647	0.133447	-0.833903	0.608219	-0.122308	-0.820642	0.834040	-0.107044	-0.812997	0.836357	0.159387	-0.704424	1.217534	-0.005692	-0.671272	1.188969	0.090218	-0.656935	1.128618	0.072950	-0.610378	0.718687	-0.254802	-0.559277	0.749304	0.320220										-0.234381	0.066322	-0.378233	-0.215023	0.061973	0.386852	-0.189397	0.060849	0.353500
14999	124.991667	-0.835525	0.605842	0.133153	-0.833824	0.608324	-0.122329	-0.820140	0.834255	-0.107177	-0.812630	0.836630	0.159276	-0.703120	1.217564	-0.005959	-0.670141	1.188909	0.089955	-0.655833	1.128582	0.072776	-0.609847	0.718523	-0.254759	-0.559837	0.748599	0.320180										-0.234410	0.066270	-0.378209	-0.215013	0.061949	0.386845	-0.189372	0.060828	0.353502
15000	125.000000	-0.835449	0.605988	0.133148	-0.833763	0.608439	-0.122319	-0.819706	0.834410	-0.107272	-0.812263	0.836899	0.159150	-0.701804	1.217551	-0.006144	-0.668857	1.188971	0.089870	-0.654731	1.128509	0.072595	-0.609282	0.718370	-0.254712	-0.560374	0.747840	0.320029										-0.234308	0.066273	-0.378274	-0.214948	0.061905	0.386855	-0.189380	0.060829	0.353500
15001	125.008333	-0.835388	0.606156	0.133107	-0.833657	0.608542	-0.122359	-0.819104	0.834703	-0.107469	-0.811891	0.837167	0.159028	-0.700485	1.217557	-0.006280	-0.667491	1.188922	0.089629	-0.653588	1.128418	0.072453	-0.608712	0.718225	-0.254741	-0.560842	0.747104	0.319859										-0.234310	0.066305	-0.378260	-0.214951	0.061904	0.386856	-0.189377	0.060849	0.353519
15002	125.016667	-0.835298	0.606346	0.133076	-0.833543	0.608681	-0.122380	-0.818531	0.834968	-0.107637	-0.811525	0.837458	0.158917	-0.699121	1.217561	-0.006517	-0.666292	1.188763	0.089368	-0.652610	1.128324	0.072362	-0.608126	0.718129	-0.254829	-0.561273	0.746388	0.319657										-0.234385	0.066306	-0.378251	-0.215027	0.061968	0.386860	-0.189384	0.060872	0.353534
15003	125.025000	-0.835191	0.606441	0.133042	-0.833410	0.608787	-0.122418	-0.817956	0.835218	-0.107801	-0.811098	0.837696	0.158731	-0.697759	1.217457	-0.006569	-0.665123	1.188706	0.089219	-0.651326	1.128243	0.072144	-0.607503	0.718025	-0.254835	-0.561664	0.745660	0.319430										-0.234347	0.066283	-0.378272	-0.214997	0.061974	0.386844	-0.189403	0.060890	0.353540
15004	125.033333	-0.835084	0.606557	0.132975	-0.833329	0.608960	-0.122425	-0.817345	0.835461	-0.107963	-0.810941	0.838107	0.158714	-0.696428	1.217495	-0.006886	-0.663767	1.188735	0.089137	-0.650186	1.128160	0.071997	-0.606866	0.717953	-0.254836	-0.562031	0.744933	0.319196										-0.234353	0.066298	-0.378241	-0.214957	0.061926	0.386863	-0.189417	0.060899	0.353539
15005	125.041667	-0.834985	0.606772	0.132916	-0.833212	0.609118	-0.122452	-0.816769	0.835694	-0.108129	-0.810387	0.838275	0.158489	-0.695051	1.217518	-0.007095	-0.662355	1.188682	0.088906	-0.649062	1.128055	0.071843	-0.606214	0.717889	-0.254827	-0.562378	0.744204	0.318959										-0.234322	0.066315	-0.378271	-0.214953	0.061913	0.386858	-0.189399	0.060895	0.353546
15006	125.050000	-0.834953	0.606924	0.133078	-0.833088	0.609285	-0.122480	-0.816120	0.835993	-0.108325	-0.810081	0.838572	0.158405	-0.693682	1.217508	-0.007321	-0.661098	1.188623	0.088705	-0.647943	1.127959	0.071675	-0.605554	0.717821	-0.254792	-0.562706	0.743496	0.318753										-0.234394	0.066314	-0.378246	-0.215018	0.061963	0.386855	-0.189403	0.060862	0.353523
15007	125.058333	-0.834814	0.607150	0.132719	-0.832937	0.609445	-0.122514	-0.815476	0.836231	-0.108531	-0.809592	0.838797	0.158218	-0.692312	1.217439	-0.007480	-0.660101	1.188492	0.088550	-0.646776	1.127842	0.071585	-0.604858	0.717746	-0.254674	-0.563018	0.742802	0.318583										-0.234311	0.066318	-0.378253	-0.214973	0.061912	0.386853	-0.189394	0.060845	0.353522
15008	125.066667	-0.834689	0.607323	0.132686	-0.832849	0.609628	-0.122540	-0.814836	0.836472	-0.108651	-0.809090	0.839001	0.158045	-0.690940	1.217380	-0.007636	-0.658779	1.188409	0.088369	-0.645638	1.127733	0.071479	-0.604172	0.717694	-0.254622	-0.563273	0.742119	0.318413										-0.234298	0.066343	-0.378285	-0.214941	0.061885	0.386867	-0.189368	0.060838	0.353525
15009	125.075000	-0.834607	0.607429	0.132775	-0.832669	0.609801	-0.122588	-0.814153	0.836809	-0.108855	-0.808585	0.839229	0.157893	-0.689560	1.217315	-0.007841	-0.657563	1.188304	0.088236	-0.644513	1.127596	0.071346	-0.603502	0.717645	-0.254622	-0.563500	0.741431	0.318213										-0.234415	0.066269	-0.378205	-0.214935	0.061876	0.386870	-0.189377	0.060823	0.353520
15010	125.083333	-0.834501	0.607510	0.132908	-0.832504	0.609978	-0.122605	-0.813429	0.837176	-0.109000	-0.808035	0.839449	0.157742	-0.688204	1.217229	-0.008000	-0.656343	1.188180	0.088101	-0.643479	1.127380	0.071276	-0.602825	0.717589	-0.254616	-0.563694	0.740738	0.317976										-0.234357	0.066291	-0.378224	-0.214982	0.061902	0.386841	-0.189373	0.060838	0.353534
15011	125.091667	-0.834319	0.607766	0.132631	-0.832373	0.610152	-0.122636	-0.812782	0.837424	-0.109165	-0.807480	0.839682	0.157624	-0.686820	1.217125	-0.008173	-0.655134	1.188030	0.087991	-0.642191	1.127265	0.071130	-0.602139	0.717554	-0.254572	-0.563841	0.739994	0.317668										-0.234351	0.066283	-0.378221	-0.214972	0.061917	0.386865	-0.189396	0.060851	0.353532
15012	125.100000	-0.834174	0.607936	0.132632	-0.832257	0.610336	-0.122662	-0.812086	0.837797	-0.109285	-0.806875	0.839921	0.157494	-0.685445	1.216972	-0.008308	-0.653917	1.187898	0.087904	-0.641022	1.127098	0.071058	-0.601445	0.717514	-0.254509	-0.563966	0.739205	0.317289										-0.234292	0.066323	-0.378287	-0.214951	0.061902	0.386869	-0.189393	0.060882	0.353554
15013	125.108333	-0.834001	0.608123	0.132420	-0.832085	0.610550	-0.122700	-0.811343	0.838127	-0.109446	-0.806288	0.840165	0.157418	-0.684076	1.216864	-0.008391	-0.652699	1.187718	0.087794	-0.639862	1.126959	0.070994	-0.600772	0.717474	-0.254458	-0.564094	0.738535	0.316918										-0.234429	0.066255	-0.378210	-0.214952	0.061907	0.386866	-0.189395	0.060886	0.353552
15014	125.116667	-0.833870	0.608370	0.132208	-0.831893	0.610783	-0.122736	-0.810651	0.838414	-0.109546	-0.805636	0.840413	0.157314	-0.682688	1.216734	-0.008593	-0.651481	1.187576	0.087735	-0.638847	1.126782	0.071002	-0.600074	0.717454	-0.254391	-0.564183	0.737830	0.316477										-0.234355	0.066294	-0.378217	-0.214996	0.061924	0.386837	-0.189402	0.060872	0.353543
15015	125.125000	-0.833724	0.608538	0.132304	-0.831754	0.611005	-0.122725	-0.809905	0.838782	-0.109689	-0.804864	0.840589	0.157169	-0.681287	1.216663	-0.008585	-0.650257	1.187384	0.087680	-0.637507	1.126602	0.070867	-0.599385	0.717427	-0.254302	-0.564191	0.736991	0.315859										-0.234329	0.066286	-0.378229	-0.214951	0.061899	0.386864	-0.189394	0.060861	0.353534
15016	125.133333	-0.833597	0.608714	0.132414	-0.831567	0.611215	-0.122735	-0.809139	0.839115	-0.109822	-0.804109	0.840775	0.157047	-0.679889	1.216512	-0.008760	-0.648826	1.187266	0.087623	-0.636320	1.126404	0.070818	-0.598702	0.717408	-0.254216	-0.564149	0.736170	0.315185										-0.234344	0.066302	-0.378191	-0.214953	0.061910	0.386868	-0.189370	0.060833	0.353524
15017	125.141667	-0.833362	0.609026	0.132043	-0.831389	0.611465	-0.122731	-0.808386	0.839453	-0.109942	-0.803692	0.841160	0.157121	-0.678490	1.216382	-0.008737	-0.647703	1.187055	0.087587	-0.635113	1.126220	0.070809	-0.598028	0.717419	-0.254198	-0.564039	0.735364	0.314452										-0.234350	0.066314	-0.378187	-0.214984	0.061927	0.386866	-0.189378	0.060819	0.353513
15018	125.150000	-0.833188	0.609267	0.132017	-0.831238	0.611697	-0.122717	-0.807591	0.839826	-0.110017	-0.803008	0.841419	0.157055	-0.677055	1.216268	-0.008876	-0.646555	1.186868	0.087559	-0.633912	1.126016	0.070787	-0.597363	0.717435	-0.254173	-0.563882	0.734591	0.313713										-0.234350	0.066308	-0.378169	-0.215015	0.061951	0.386859	-0.189415	0.060800	0.353505
15019	125.158333	-0.833032	0.609511	0.131968	-0.831028	0.611913	-0.122735	-0.806873	0.840151	-0.110073	-0.802326	0.841663	0.156993	-0.675617	1.216163	-0.008980	-0.645234	1.186728	0.087566	-0.632708	1.125852	0.070767	-0.596726	0.717419	-0.254103	-0.563655	0.733886	0.312981										-0.234344	0.066300	-0.378170	-0.214983	0.061927	0.386863	-0.189389	0.060836	0.353521
15020	125.166667	-0.832865	0.609823	0.131870	-0.830817	0.612111	-0.122745	-0.806154	0.840452	-0.110191	-0.801635	0.841910	0.156933	-0.674180	1.216058	-0.008866	-0.644036	1.186523	0.087506	-0.631506	1.125698	0.070750	-0.596083	0.717409	-0.254040	-0.563344	0.733246	0.312288										-0.234342	0.066295	-0.378180	-0.214945	0.061893	0.386854	-0.189389	0.060858	0.353532
15021	125.175000	-0.832671	0.610031	0.131823	-0.830644	0.612423	-0.122789	-0.805337	0.840857	-0.110295	-0.800809	0.842077	0.156798	-0.672682	1.216023	-0.009005	-0.642764	1.186413	0.087467	-0.630445	1.125568	0.070827	-0.595479	0.717377	-0.253973	-0.562930	0.732711	0.311675										-0.234388	0.066250	-0.378168	-0.215022	0.061952	0.386836	-0.189454	0.060869	0.353528
15022	125.183333	-0.832465	0.610271	0.131742	-0.830432	0.612644	-0.122796	-0.804544	0.841199	-0.110372	-0.800196	0.842379	0.156786	-0.671181	1.215980	-0.009165	-0.641507	1.186317	0.087526	-0.629251	1.125447	0.070854	-0.594881	0.717347	-0.253901	-0.562407	0.732249	0.311139										-0.234310	0.066257	-0.378233	-0.215221	0.061978	0.386897	-0.189429	0.060890	0.353531
15023	125.191667	-0.832308	0.610540	0.131803	-0.830235	0.612897	-0.122810	-0.803787	0.841546	-0.110434	-0.799455	0.842614	0.156710	-0.669698	1.215898	-0.009141	-0.640228	1.186245	0.087496	-0.628027	1.125343	0.070873	-0.594309	0.717303	-0.253777	-0.561751	0.731940	0.310746										-0.234359	0.066292	-0.378187	-0.215042	0.061982	0.386843	-0.189420	0.060883	0.353523
15024	125.200000	-0.832098	0.610802	0.131627	-0.830060	0.613170	-0.122800	-0.803008	0.841843	-0.110441	-0.798700	0.842856	0.156639	-0.668149	1.215914	-0.009256	-0.638942	1.186159	0.087495	-0.626654	1.125222	0.070797	-0.593747	0.717200	-0.253566	-0.560965	0.731741	0.310457										-0.234276	0.066325	-0.378230	-0.215042	0.061983	0.386838	-0.189429	0.060869	0.353509
15025	125.208333	-0.831895	0.611086	0.131533	-0.829824	0.613429	-0.122807	-0.802161	0.842218	-0.110555	-0.797931	0.843096	0.156563	-0.666627	1.215854	-0.009333	-0.637577	1.186156	0.087578	-0.625606	1.125137	0.070928	-0.593221	0.717125	-0.253411	-0.559983	0.731657	0.310289										-0.234360	0.066303	-0.378155	-0.215003	0.061935	0.386826	-0.189420	0.060854	0.353501
15026	125.216667	-0.831647	0.611404	0.131461	-0.829576	0.613731	-0.122842	-0.801300	0.842601	-0.110639	-0.797149	0.843349	0.156493	-0.665093	1.215876	-0.009389	-0.636211	1.186126	0.087536	-0.624414	1.125112	0.071006	-0.592723	0.717016	-0.253246	-0.558848	0.731701	0.310236										-0.234391	0.066334	-0.378148	-0.215057	0.061984	0.386834	-0.189426	0.060829	0.353477
15027	125.225000	-0.831385	0.611621	0.131369	-0.829355	0.614000	-0.122857	-0.800514	0.842878	-0.110680	-0.796362	0.843622	0.156428	-0.663552	1.215812	-0.009172	-0.634916	1.186114	0.087546	-0.623119	1.125037	0.071012	-0.592233	0.716925	-0.253099	-0.557505	0.731897	0.310326										-0.234384	0.066307	-0.378145	-0.215054	0.061968	0.386813	-0.189433	0.060836	0.353476
15028	125.233333	-0.831182	0.611876	0.131317	-0.829113	0.614270	-0.122868	-0.799669	0.843225	-0.110697	-0.795546	0.843899	0.156343	-0.661952	1.215758	-0.009238	-0.633591	1.186125	0.087630	-0.622012	1.125042	0.071147	-0.591773	0.716788	-0.252967	-0.556015	0.732159	0.310516										-0.234376	0.066320	-0.378124	-0.215001	0.061935	0.386822	-0.189454	0.060858	0.353476
15029	125.241667	-0.831035	0.612138	0.131506	-0.828833	0.614567	-0.122883	-0.798772	0.843603	-0.110795	-0.794720	0.844201	0.156280	-0.660508	1.215991	-0.009247	-0.632644	1.186094	0.087737	-0.620769	1.125013	0.071291	-0.591298	0.716657	-0.252780	-0.554328	0.732522	0.310815										-0.234365	0.066315	-0.378130	-0.215036	0.061950	0.386804	-0.189464	0.060894	0.353491
15030	125.250000	-0.830813	0.612427	0.131427	-0.828524	0.614871	-0.122904	-0.797910	0.843917	-0.110885	-0.793990	0.844423	0.156240	-0.659012	1.215992	-0.009110	-0.630920	1.186110	0.087852	-0.619530	1.124972	0.071435	-0.590814	0.716516	-0.252598	-0.552494	0.732945	0.311183										-0.234405	0.066317	-0.378143	-0.215101	0.062019	0.386818	-0.189470	0.060917	0.353495
15031	125.258333	-0.830471	0.612721	0.131219	-0.828418	0.615183	-0.122857	-0.797030	0.844249	-0.110924	-0.793023	0.844784	0.156179	-0.657552	1.215935	-0.008938	-0.629592	1.186041	0.088018	-0.618241	1.124865	0.071583	-0.590333	0.716384	-0.252426	-0.550508	0.733464	0.311659										-0.234332	0.066310	-0.378163	-0.215104	0.062008	0.386799	-0.189483	0.060932	0.353508
15032	125.266667	-0.830162	0.613075	0.131013	-0.828142	0.615500	-0.122865	-0.796129	0.844563	-0.110962	-0.792143	0.845069	0.156129	-0.656010	1.215738	-0.008777	-0.628241	1.185931	0.088190	-0.616990	1.124753	0.071773	-0.589859	0.716254	-0.252289	-0.548377	0.734000	0.312150										-0.234366	0.066292	-0.378133	-0.215118	0.062018	0.386808	-0.189516	0.060928	0.353497
15033	125.275000	-0.830000	0.613304	0.131105	-0.827762	0.615861	-0.122858	-0.795245	0.844849	-0.110985	-0.791245	0.845358	0.156113	-0.654624	1.215761	-0.008556	-0.626892	1.185784	0.088412	-0.615656	1.124600	0.071956	-0.589361	0.716146	-0.252147	-0.546117	0.734576	0.312672										-0.234371	0.066291	-0.378126	-0.215084	0.061968	0.386806	-0.189514	0.060924	0.353498
15034	125.283333	-0.829679	0.613682	0.130945	-0.827383	0.616205	-0.122835	-0.794333	0.845192	-0.111008	-0.790346	0.845654	0.156121	-0.653274	1.215792	-0.008311	-0.625519	1.185610	0.088626	-0.614359	1.124472	0.072163	-0.588856	0.716035	-0.252025	-0.543798	0.735165	0.313196										-0.234370	0.066304	-0.378119	-0.215129	0.061987	0.386795	-0.189527	0.060905	0.353493
15035	125.291667	-0.829433	0.614004	0.131043	-0.827064	0.616536	-0.122766	-0.793454	0.845453	-0.111001	-0.789405	0.845937	0.156144	-0.651880	1.215725	-0.008023	-0.624220	1.185458	0.088945	-0.613043	1.124296	0.072353	-0.588308	0.715928	-0.251813	-0.541412	0.735716	0.313664										-0.234391	0.066310	-0.378105	-0.215147	0.061995	0.386815	-0.189548	0.060881	0.353483
15036	125.300000	-0.829045	0.614295	0.130909	-0.826647	0.616879	-0.122715	-0.792552	0.845762	-0.110996	-0.788458	0.846225	0.156190	-0.650449	1.215654	-0.007876	-0.622720	1.185259	0.089156	-0.611716	1.124162	0.072596	-0.587813	0.715853	-0.251808	-0.539025	0.736244	0.314106										-0.234386	0.066316	-0.378102	-0.215104	0.061965	0.386842	-0.189528	0.060909	0.353504
15037	125.308333	-0.828789	0.614647	0.131190	-0.826264	0.617229	-0.122677	-0.791629	0.846047	-0.110952	-0.787599	0.846449	0.156289	-0.649088	1.215479	-0.007299	-0.621336	1.185075	0.089438	-0.610350	1.123936	0.072787	-0.587257	0.715792	-0.251727	-0.536663	0.736724	0.314487										-0.234413	0.066329	-0.378110	-0.215191	0.062011	0.386836	-0.189572	0.060920	0.353516
15038	125.316667	-0.828357	0.615052	0.130987	-0.825825	0.617550	-0.122604	-0.790714	0.846341	-0.110889	-0.786522	0.846788	0.156377	-0.647724	1.215318	-0.006929	-0.619905	1.184829	0.089667	-0.608992	1.123707	0.072957	-0.586717	0.715731	-0.251654	-0.534343	0.737135	0.314793										-0.234404	0.066312	-0.378120	-0.215212	0.062035	0.386863	-0.189599	0.060953	0.353539
15039	125.325000	-0.828005	0.615413	0.131043	-0.825442	0.617858	-0.122501	-0.789813	0.846583	-0.110799	-0.785533	0.847038	0.156508	-0.646396	1.215277	-0.006732	-0.618514	1.184599	0.089959	-0.607649	1.123522	0.073190	-0.586135	0.715696	-0.251579	-0.532128	0.737456	0.315010										-0.234338	0.066307	-0.378170	-0.215235	0.062036	0.386874	-0.189622	0.060980	0.353557
15040	125.333333	-0.827617	0.615602	0.131375	-0.824976	0.618167	-0.122416	-0.788916	0.846822	-0.110703	-0.784517	0.847285	0.156644	-0.645147	1.215186	-0.006402	-0.617498	1.184361	0.090280	-0.606267	1.123271	0.073385	-0.585581	0.715661	-0.251515	-0.530010	0.737716	0.315156										-0.234400	0.066297	-0.378121	-0.215166	0.061974	0.386883	-0.189632	0.060988	0.353570
15041	125.341667	-0.827175	0.615946	0.131351	-0.824556	0.618457	-0.122287	-0.788017	0.847095	-0.110575	-0.783491	0.847509	0.156816	-0.643843	1.214987	-0.006125	-0.615769	1.184077	0.090438	-0.604869	1.123017	0.073542	-0.584979	0.715649	-0.251447	-0.527975	0.737957	0.315300										-0.234408	0.066294	-0.378128	-0.215259	0.062032	0.386896	-0.189646	0.060988	0.353583
15042	125.350000	-0.826696	0.616285	0.131308	-0.824117	0.618775	-0.122129	-0.787096	0.847357	-0.110435	-0.782553	0.847681	0.157030	-0.642574	1.214777	-0.005816	-0.614285	1.183857	0.090711	-0.603470	1.122770	0.073748	-0.584378	0.715646	-0.251361	-0.526132	0.738034	0.315226										-0.234400	0.066291	-0.378116	-0.215271	0.062020	0.386903	-0.189695	0.060969	0.353580
15043	125.358333	-0.826260	0.616496	0.131589	-0.823686	0.619082	-0.121972	-0.786205	0.847595	-0.110255	-0.781370	0.847959	0.157227	-0.641193	1.214468	-0.005419	-0.612963	1.183624	0.090955	-0.602082	1.122578	0.073995	-0.583744	0.715618	-0.251208	-0.524432	0.738010	0.315028										-0.234387	0.066283	-0.378128	-0.215239	0.061992	0.386911	-0.189655	0.060967	0.353578
15044	125.366667	-0.825852	0.616848	0.131825	-0.823218	0.619398	-0.121841	-0.785295	0.847909	-0.110067	-0.780281	0.848178	0.157463	-0.640025	1.214401	-0.005179	-0.611624	1.183419	0.091238	-0.600677	1.122349	0.074222	-0.583129	0.715620	-0.251130	-0.522884	0.737909	0.314722										-0.234397	0.066305	-0.378092	-0.215225	0.061976	0.386921	-0.189663	0.060955	0.353578
15045	125.375000	-0.825446	0.617226	0.132043	-0.822781	0.619739	-0.121642	-0.784412	0.848155	-0.109821	-0.779167	0.848395	0.157717	-0.638775	1.214206	-0.004888	-0.609971	1.183223	0.091452	-0.599261	1.122203	0.074468	-0.582495	0.715618	-0.251097	-0.521477	0.737736	0.314230										-0.234423	0.066318	-0.378086	-0.215306	0.062031	0.386915	-0.189670	0.060958	0.353576
15046	125.383333	-0.825090	0.617632	0.132274	-0.822325	0.620066	-0.121453	-0.783556	0.848445	-0.109545	-0.778037	0.848623	0.158005	-0.637484	1.214024	-0.004664	-0.608527	1.183016	0.091732	-0.597665	1.121945	0.074604	-0.581852	0.715599	-0.250950	-0.520259	0.737484	0.313764										-0.234426	0.066311	-0.378080	-0.215329	0.062035	0.386919	-0.189738	0.060968	0.353585
15047	125.391667	-0.824399	0.617766	0.132291	-0.821877	0.620424	-0.121261	-0.782667	0.848742	-0.109281	-0.776865	0.848834	0.158273	-0.636305	1.213713	-0.004249	-0.607239	1.182769	0.092007	-0.596266	1.121714	0.074909	-0.581214	0.715599	-0.250919	-0.519142	0.737200	0.313083										-0.234423	0.066311	-0.378080	-0.215303	0.062017	0.386925	-0.189757	0.060992	0.353590
15048	125.400000	-0.824081	0.618239	0.132561	-0.821409	0.620784	-0.121080	-0.781778	0.849050	-0.109014	-0.775701	0.849061	0.158569	-0.635097	1.213273	-0.003730	-0.605629	1.182595	0.092317	-0.594723	1.121471	0.075112	-0.580587	0.715579	-0.250801	-0.518124	0.736831	0.312343										-0.234430	0.066309	-0.378082	-0.215364	0.062057	0.386924	-0.189729	0.061023	0.353613
15049	125.408333	-0.823612	0.618545	0.132731	-0.820943	0.621152	-0.120885	-0.780902	0.849325	-0.108745	-0.774521	0.849269	0.158866	-0.633909	1.212956	-0.003432	-0.604142	1.182287	0.092545	-0.593247	1.121260	0.075379	-0.579891	0.715603	-0.250716	-0.517373	0.736423	0.311752										-0.234500	0.066272	-0.378068	-0.215355	0.062047	0.386921	-0.189740	0.061026	0.353616
15050	125.416667	-0.823138	0.618898	0.132877	-0.820518	0.621529	-0.120688	-0.780031	0.849606	-0.108426	-0.773343	0.849487	0.159170	-0.632811	1.212791	-0.003275	-0.602877	1.181991	0.092833	-0.591756	1.120992	0.075649	-0.579199	0.715655	-0.250622	-0.516471	0.736027	0.310996										-0.234439	0.066311	-0.378085	-0.215354	0.062038	0.386921	-0.189748	0.061025	0.353614
15051	125.425000	-0.822613	0.619212	0.132990	-0.820053	0.621917	-0.120542	-0.779120	0.849923	-0.108135	-0.772176	0.849708	0.159468	-0.631707	1.212493	-0.002922	-0.601245	1.181765	0.093170	-0.590262	1.120736	0.075929	-0.578590	0.715668	-0.250459	-0.515782	0.735590	0.310400										-0.234471	0.066328	-0.378081	-0.215373	0.062046	0.386922	-0.189781	0.060989	0.353584
15052	125.433333	-0.822047	0.619606	0.132832	-0.819617	0.622317	-0.120353	-0.778222	0.850187	-0.107864	-0.771024	0.849930	0.159762	-0.630595	1.212120	-0.002512	-0.599788	1.181469	0.093442	-0.588752	1.120461	0.076189	-0.577983	0.715704	-0.250274	-0.515130	0.735173	0.309836										-0.234472	0.066337	-0.378073	-0.215371	0.062053	0.386914	-0.189787	0.060980	0.353578
15053	125.441667	-0.821588	0.620055	0.132957	-0.819193	0.622735	-0.120203	-0.777317	0.850511	-0.107616	-0.769890	0.850163	0.160062	-0.629550	1.211712	-0.002024	-0.598343	1.181188	0.093774	-0.587327	1.120201	0.076547	-0.577500	0.715656	-0.249982	-0.514459	0.734738	0.309110										-0.234463	0.066321	-0.378059	-0.215375	0.062059	0.386910	-0.189782	0.060960	0.353558
15054	125.450000	-0.821202	0.620360	0.133293	-0.818786	0.623175	-0.120030	-0.776384	0.850822	-0.107376	-0.768763	0.850396	0.160320	-0.628505	1.211298	-0.001730	-0.597068	1.180805	0.094037	-0.585729	1.119896	0.076731	-0.576921	0.715672	-0.249821	-0.513848	0.734323	0.308566										-0.234463	0.066322	-0.378049	-0.215370	0.062060	0.386890	-0.189737	0.060972	0.353550
15055	125.458333	-0.820721	0.620903	0.133240	-0.818340	0.623582	-0.119908	-0.775458	0.851166	-0.107100	-0.767664	0.850625	0.160562	-0.627480	1.210883	-0.001278	-0.595541	1.180504	0.094350	-0.584243	1.119570	0.076960	-0.576348	0.715698	-0.249656	-0.513188	0.733941	0.307911										-0.234475	0.066333	-0.378053	-0.215338	0.062047	0.386880	-0.189771	0.060991	0.353543
15056	125.466667	-0.820319	0.621285	0.133328	-0.817936	0.624013	-0.119771	-0.774527	0.851514	-0.106841	-0.766589	0.850845	0.160780	-0.626473	1.210407	-0.000992	-0.594377	1.180074	0.094547	-0.582776	1.119202	0.077159	-0.575759	0.715697	-0.249408	-0.512656	0.733545	0.307313										-0.234490	0.066343	-0.378045	-0.215381	0.062093	0.386869	-0.189766	0.061016	0.353542
15057	125.475000	-0.819856	0.621633	0.133420	-0.817554	0.624464	-0.119658	-0.773578	0.851831	-0.106686	-0.765528	0.851064	0.160964	-0.625522	1.209958	-0.000725	-0.593094	1.179638	0.094751	-0.581380	1.118840	0.077323	-0.575201	0.715719	-0.249296	-0.511888	0.733300	0.306897										-0.234481	0.066330	-0.378052	-0.215370	0.062088	0.386836	-0.189776	0.061038	0.353538
15058	125.483333	-0.819421	0.621999	0.133467	-0.817126	0.624874	-0.119587	-0.772614	0.852151	-0.106526	-0.764489	0.851280	0.161126	-0.624575	1.209465	-0.000468	-0.591882	1.179251	0.094937	-0.579996	1.118467	0.077473	-0.574664	0.715729	-0.249140	-0.511237	0.733068	0.306536										-0.234472	0.066320	-0.378052	-0.215304	0.062055	0.386844	-0.189824	0.061042	0.353513
15059	125.491667	-0.818983	0.622358	0.133510	-0.816760	0.625303	-0.119488	-0.771619	0.852507	-0.106409	-0.763471	0.851490	0.161253	-0.623679	1.208971	-0.000235	-0.590547	1.178936	0.095111	-0.578684	1.118142	0.077604	-0.574116	0.715766	-0.249090	-0.510456	0.732874	0.306003										-0.234495	0.066338	-0.378053	-0.215386	0.062129	0.386817	-0.189799	0.061038	0.353499
15060	125.500000	-0.818550	0.622694	0.133465	-0.816338	0.625717	-0.119402	-0.770646	0.852825	-0.106302	-0.762591	0.851689	0.161404	-0.622789	1.208497	-0.000174	-0.589612	1.178538	0.095215	-0.577411	1.117828	0.077702	-0.573600	0.715793	-0.248993	-0.509695	0.732759	0.305680										-0.234475	0.066326	-0.378044	-0.215353	0.062084	0.386767	-0.189818	0.061017	0.353474
15061	125.508333	-0.818164	0.622961	0.133644	-0.816013	0.626107	-0.119314	-0.769627	0.853145	-0.106221	-0.761483	0.851930	0.161437	-0.621919	1.207993	-0.000061	-0.588561	1.178179	0.095278	-0.576187	1.117501	0.077797	-0.573067	0.715891	-0.248894	-0.508956	0.732727	0.305579										-0.234467	0.066331	-0.378025	-0.215366	0.062121	0.386765	-0.189760	0.060999	0.353448
15062	125.516667	-0.817790	0.623368	0.133682	-0.815616	0.626508	-0.119239	-0.768626	0.853463	-0.106159	-0.760511	0.852169	0.161495	-0.621058	1.207507	0.000066	-0.587548	1.177825	0.095333	-0.574992	1.117199	0.077900	-0.572563	0.715959	-0.248798	-0.508072	0.732681	0.305174										-0.234449	0.066323	-0.378011	-0.215395	0.062158	0.386772	-0.189788	0.060967	0.353405
15063	125.525000	-0.817371	0.623684	0.133690	-0.815242	0.626884	-0.119194	-0.767646	0.853764	-0.106156	-0.759620	0.852393	0.161540	-0.620277	1.206984	0.000141	-0.586616	1.177503	0.095399	-0.573836	1.116879	0.077948	-0.572015	0.715996	-0.248787	-0.507235	0.732688	0.304951										-0.234441	0.066329	-0.378008	-0.215346	0.062116	0.386702	-0.189757	0.060968	0.353385
15064	125.533333	-0.816972	0.624036	0.133651	-0.814872	0.627261	-0.119133	-0.766652	0.854099	-0.106157	-0.758693	0.852584	0.161527	-0.619526	1.206465	0.000227	-0.585559	1.177230	0.095470	-0.572707	1.116596	0.078018	-0.571471	0.716081	-0.248715	-0.506380	0.732720	0.304740										-0.234560	0.066256	-0.377956	-0.215349	0.062145	0.386678	-0.189759	0.060962	0.353356
15065	125.541667	-0.816540	0.624302	0.133636	-0.814512	0.627599	-0.119092	-0.765656	0.854362	-0.106162	-0.757700	0.852920	0.161520	-0.618745	1.205967	0.000077	-0.584892	1.176787	0.095433	-0.571643	1.116271	0.078059	-0.570941	0.716155	-0.248685	-0.505586	0.732722	0.304463										-0.234447	0.066323	-0.377999	-0.215353	0.062180	0.386670	-0.189716	0.060989	0.353355
15066	125.550000	-0.816192	0.624615	0.133637	-0.814135	0.627943	-0.119073	-0.764690	0.854629	-0.106181	-0.756786	0.853144	0.161490	-0.618008	1.205511	0.000062	-0.584078	1.176445	0.095436	-0.570608	1.115979	0.078089	-0.570409	0.716243	-0.248655	-0.504818	0.732733	0.304192										-0.234434	0.066305	-0.378016	-0.215371	0.062219	0.386674	-0.189722	0.060986	0.353341
15067	125.558333	-0.815825	0.624944	0.133540	-0.813757	0.628287	-0.119071	-0.763686	0.854881	-0.106273	-0.755888	0.853382	0.161443	-0.617285	1.204993	0.000072	-0.583349	1.176100	0.095461	-0.569635	1.115676	0.078102	-0.569883	0.716317	-0.248636	-0.504047	0.732772	0.304007										-0.234448	0.066311	-0.378019	-0.215337	0.062176	0.386629	-0.189692	0.060998	0.353337
15068	125.566667	-0.815463	0.625228	0.133577	-0.813379	0.628582	-0.119040	-0.762728	0.855111	-0.106261	-0.755005	0.853591	0.161386	-0.616633	1.204537	0.000160	-0.582596	1.175715	0.095418	-0.568697	1.115384	0.078103	-0.569354	0.716398	-0.248601	-0.503211	0.732873	0.303991										-0.234451	0.066301	-0.378022	-0.215333	0.062180	0.386610	-0.189707	0.060975	0.353319
15069	125.575000	-0.814999	0.625432	0.133473	-0.813007	0.628901	-0.119003	-0.761773	0.855312	-0.106364	-0.754137	0.853822	0.161324	-0.615898	1.204121	0.000076	-0.581842	1.175472	0.095461	-0.567804	1.115138	0.078160	-0.568905	0.716382	-0.248565	-0.502504	0.732898	0.303815										-0.234444	0.066306	-0.378010	-0.215315	0.062166	0.386593	-0.189696	0.060964	0.353299
15070	125.583333	-0.814614	0.625744	0.133422	-0.812605	0.629176	-0.119002	-0.760823	0.855555	-0.106424	-0.753298	0.854038	0.161265	-0.615245	1.203729	0.000107	-0.581235	1.175167	0.095476	-0.566944	1.114907	0.078192	-0.568440	0.716379	-0.248527	-0.501905	0.732853	0.303522										-0.234430	0.066301	-0.377998	-0.215321	0.062179	0.386585	-0.189676	0.060927	0.353274
15071	125.591667	-0.814242	0.626008	0.133381	-0.812233	0.629461	-0.118974	-0.759933	0.855724	-0.106479	-0.752485	0.854264	0.161204	-0.614509	1.203362	-0.000004	-0.580559	1.174906	0.095463	-0.566100	1.114653	0.078185	-0.567856	0.716461	-0.248485	-0.501224	0.732886	0.303389										-0.234420	0.066305	-0.378000	-0.215324	0.062188	0.386577	-0.189670	0.060909	0.353250
15072	125.600000	-0.813904	0.626366	0.133396	-0.811864	0.629765	-0.118973	-0.759045	0.855887	-0.106541	-0.751804	0.854458	0.161190	-0.613876	1.203051	-0.000064	-0.579879	1.174628	0.095506	-0.565296	1.114420	0.078204	-0.567258	0.716556	-0.248400	-0.500556	0.732894	0.303247										-0.234454	0.066324	-0.377999	-0.215320	0.062184	0.386564	-0.189659	0.060891	0.353232
15073	125.608333	-0.813432	0.626600	0.133262	-0.811455	0.630011	-0.118983	-0.758173	0.856052	-0.106634	-0.750919	0.854687	0.161098	-0.613254	1.202747	0.000097	-0.579237	1.174300	0.095516	-0.564499	1.114156	0.078219	-0.566884	0.716428	-0.248376	-0.500016	0.732805	0.302991										-0.234426	0.066297	-0.378001	-0.215334	0.062225	0.386548	-0.189601	0.060858	0.353209
15074	125.616667	-0.813101	0.626930	0.133112	-0.811081	0.630297	-0.118982	-0.757340	0.856168	-0.106720	-0.750173	0.854873	0.161042	-0.612616	1.202258	0.000337	-0.578618	1.173959	0.095600	-0.563722	1.113871	0.078213	-0.566189	0.716523	-0.248361	-0.499493	0.732694	0.302743										-0.234430	0.066292	-0.378011	-0.215341	0.062207	0.386551	-0.189545	0.060836	0.353185
15075	125.625000	-0.812654	0.627152	0.133200	-0.810701	0.630510	-0.118981	-0.756541	0.856317	-0.106795	-0.749449	0.855021	0.160980	-0.612121	1.202008	0.000294	-0.578031	1.173579	0.095619	-0.562966	1.113551	0.078209	-0.565723	0.716444	-0.248363	-0.498915	0.732622	0.302606										-0.234508	0.066182	-0.377998	-0.215332	0.062227	0.386535	-0.189554	0.060903	0.353234
15076	125.633333	-0.812300	0.627322	0.133237	-0.810324	0.630729	-0.118982	-0.755756	0.856433	-0.106809	-0.748752	0.855144	0.160920	-0.611565	1.201608	0.000443	-0.577458	1.173168	0.095700	-0.562216	1.113211	0.078201	-0.565249	0.716367	-0.248367	-0.498452	0.732481	0.302370										-0.234427	0.066250	-0.378050	-0.215341	0.062214	0.386554	-0.189554	0.060955	0.353271
15077	125.641667	-0.811926	0.627628	0.133172	-0.809925	0.630947	-0.118988	-0.755008	0.856519	-0.106904	-0.748084	0.855242	0.160852	-0.611086	1.201320	0.000506	-0.576850	1.172808	0.095826	-0.561486	1.112869	0.078211	-0.564727	0.716347	-0.248358	-0.497926	0.732388	0.302249										-0.234422	0.066259	-0.378050	-0.215331	0.062191	0.386549	-0.190022	0.061397	0.353528
15078	125.650000	-0.811537	0.627907	0.133104	-0.809543	0.631173	-0.119004	-0.754273	0.856602	-0.106998	-0.747555	0.855267	0.160807	-0.610629	1.200924	0.000603	-0.576378	1.172312	0.095890	-0.560808	1.112519	0.078206	-0.564195	0.716338	-0.248337	-0.497506	0.732252	0.302052										-0.234418	0.066253	-0.378048	-0.215341	0.062194	0.386555	-0.189988	0.061427	0.353523
15079	125.658333	-0.811176	0.628110	0.133119	-0.809288	0.631410	-0.119144	-0.753577	0.856655	-0.107071	-0.746842	0.855384	0.160724	-0.610190	1.200575	0.000637	-0.575879	1.171955	0.095978	-0.560123	1.112187	0.078190	-0.563699	0.716300	-0.248346	-0.497073	0.732141	0.301917										-0.234472	0.066215	-0.378024	-0.215338	0.062181	0.386551	-0.190004	0.061397	0.353544
15080	125.666667	-0.810847	0.628344	0.133137	-0.808933	0.631631	-0.119158	-0.752886	0.856730	-0.107196	-0.746386	0.855455	0.160718	-0.609822	1.200253	0.000880	-0.575261	1.171675	0.096151	-0.559484	1.111880	0.078210	-0.563205	0.716277	-0.248348	-0.496564	0.732091	0.301902										-0.234490	0.066184	-0.378014	-0.215348	0.062191	0.386550	-0.189978	0.061405	0.353555
15081	125.675000	-0.810356	0.628492	0.132906	-0.808576	0.631807	-0.119189	-0.752256	0.856764	-0.107261	-0.745755	0.855485	0.160599	-0.609458	1.199878	0.000988	-0.574861	1.171217	0.096205	-0.558861	1.111593	0.078252	-0.562757	0.716248	-0.248329	-0.496157	0.731997	0.301801										-0.234412	0.066255	-0.378049	-0.215371	0.062199	0.386554	-0.190032	0.061417	0.353533
15082	125.683333	-0.810086	0.628730	0.132988	-0.808261	0.631973	-0.119204	-0.751643	0.856840	-0.107279	-0.745295	0.855535	0.160567	-0.609161	1.199561	0.001093	-0.574494	1.170835	0.096321	-0.558269	1.111290	0.078279	-0.562312	0.716229	-0.248313	-0.495949	0.731790	0.301436										-0.234409	0.066251	-0.378064	-0.215376	0.062213	0.386550	-0.190061	0.061409	0.353542
15083	125.691667	-0.809778	0.628815	0.132994	-0.807940	0.632137	-0.119239	-0.751066	0.856880	-0.107368	-0.744644	0.855572	0.160437	-0.608869	1.199234	0.001304	-0.574021	1.170527	0.096455	-0.557693	1.111028	0.078300	-0.561913	0.716199	-0.248324	-0.495504	0.731751	0.301453										-0.234459	0.066145	-0.378069	-0.215406	0.062248	0.386585	-0.190066	0.061409	0.353542
15084	125.700000	-0.809559	0.629092	0.132990	-0.807637	0.632288	-0.119279	-0.750527	0.856917	-0.107463	-0.744148	0.855601	0.160348	-0.608668	1.198938	0.001625	-0.573580	1.170254	0.096604	-0.557136	1.110782	0.078356	-0.561513	0.716197	-0.248320	-0.495075	0.731739	0.301489										-0.234402	0.066218	-0.378091	-0.215387	0.062210	0.386566	-0.190071	0.061406	0.353545
15085	125.708333	-0.809282	0.629265	0.132916	-0.807322	0.632440	-0.119339	-0.749984	0.856991	-0.107541	-0.743670	0.855616	0.160262	-0.608384	1.198634	0.001745	-0.573220	1.169947	0.096763	-0.556652	1.110560	0.078392	-0.561078	0.716253	-0.248343	-0.494702	0.731707	0.301471										-0.234501	0.066120	-0.378058	-0.215388	0.062205	0.386565	-0.190084	0.061416	0.353555
15086	125.716667	-0.808968	0.629366	0.132861	-0.807022	0.632581	-0.119401	-0.749503	0.857011	-0.107623	-0.743337	0.855594	0.160218	-0.608250	1.198472	0.002017	-0.572877	1.169659	0.096889	-0.556204	1.110347	0.078411	-0.560817	0.716186	-0.248349	-0.494226	0.731728	0.301566										-0.234492	0.066114	-0.378068	-0.215398	0.062208	0.386572	-0.190089	0.061421	0.353553
15087	125.725000	-0.808694	0.629520	0.132731	-0.806817	0.632706	-0.119441	-0.749051	0.857061	-0.107718	-0.742795	0.855660	0.160108	-0.608069	1.198234	0.002203	-0.572597	1.169396	0.096983	-0.555803	1.110144	0.078439	-0.560486	0.716237	-0.248353	-0.493906	0.731702	0.301535										-0.234406	0.066193	-0.378121	-0.215425	0.062236	0.386602	-0.190098	0.061416	0.353558
15088	125.733333	-0.808487	0.629654	0.132698	-0.806550	0.632839	-0.119520	-0.748581	0.857115	-0.107841	-0.742496	0.855638	0.160054	-0.607932	1.198066	0.002354	-0.572338	1.169115	0.097071	-0.555436	1.109934	0.078433	-0.560194	0.716268	-0.248385	-0.493608	0.731692	0.301517										-0.234493	0.066105	-0.378071	-0.215412	0.062214	0.386576	-0.190102	0.061420	0.353562
15089	125.741667	-0.808209	0.629748	0.132603	-0.806345	0.632977	-0.119550	-0.748218	0.857145	-0.107878	-0.742146	0.855690	0.159990	-0.607826	1.197842	0.002404	-0.572149	1.168870	0.097161	-0.555122	1.109724	0.078419	-0.559920	0.716322	-0.248422	-0.493280	0.731713	0.301555										-0.234493	0.066116	-0.378080	-0.215416	0.062241	0.386564	-0.190119	0.061442	0.353563
15090	125.750000	-0.807994	0.629815	0.132581	-0.806143	0.633086	-0.119583	-0.747858	0.857184	-0.107897	-0.741679	0.855770	0.159889	-0.607782	1.197600	0.002448	-0.571981	1.168613	0.097226	-0.554827	1.109528	0.078401	-0.559637	0.716396	-0.248470	-0.492957	0.731753	0.301588										-0.234576	0.065999	-0.378057	-0.215480	0.062313	0.386621	-0.190129	0.061452	0.353554
15091	125.758333	-0.807847	0.629945	0.132555	-0.805982	0.633223	-0.119601	-0.747500	0.857257	-0.107983	-0.741394	0.855805	0.159837	-0.607796	1.197313	0.002664	-0.571872	1.168336	0.097256	-0.554550	1.109329	0.078383	-0.559379	0.716436	-0.248501	-0.492571	0.731840	0.301732										-0.234369	0.066212	-0.378167	-0.215453	0.062254	0.386570	-0.190148	0.061471	0.353562
15092	125.766667	-0.807743	0.630159	0.132522	-0.805801	0.633325	-0.119647	-0.747201	0.857287	-0.108058	-0.741169	0.855814	0.159792	-0.607746	1.196982	0.002772	-0.571798	1.168067	0.097350	-0.554308	1.109154	0.078365	-0.559151	0.716480	-0.248598	-0.492284	0.731879	0.301770										-0.234392	0.066195	-0.378139	-0.215467	0.062258	0.386577	-0.190115	0.061510	0.353548
15093	125.775000	-0.807564	0.630220	0.132391	-0.805669	0.633417	-0.119662	-0.746941	0.857311	-0.108094	-0.740867	0.855869	0.159743	-0.607868	1.196850	0.002721	-0.571774	1.167856	0.097377	-0.554121	1.109009	0.078345	-0.558943	0.716499	-0.248684	-0.492120	0.731882	0.301703										-0.234488	0.066099	-0.378106	-0.215475	0.062268	0.386571	-0.190164	0.061483	0.353558
15094	125.783333	-0.807476	0.630343	0.132415	-0.805563	0.633503	-0.119671	-0.746684	0.857323	-0.108130	-0.740520	0.855947	0.159665	-0.607928	1.196615	0.002782	-0.571781	1.167664	0.097385	-0.553969	1.108866	0.078284	-0.558730	0.716531	-0.248750	-0.491883	0.731947	0.301735										-0.234315	0.066191	-0.378221	-0.215479	0.062259	0.386570	-0.190181	0.061498	0.353566
15095	125.791667	-0.807363	0.630449	0.132331	-0.805553	0.633605	-0.119704	-0.746466	0.857328	-0.108160	-0.740355	0.855980	0.159642	-0.608086	1.196481	0.002791	-0.571826	1.167469	0.097341	-0.553879	1.108756	0.078230	-0.558560	0.716543	-0.248825	-0.491672	0.732009	0.301747										-0.234405	0.066155	-0.378169	-0.215606	0.062308	0.386606	-0.190171	0.061525	0.353561
15096	125.800000	-0.807244	0.630548	0.132275	-0.805565	0.633704	-0.119729	-0.746278	0.857322	-0.108201	-0.740230	0.856006	0.159636	-0.608215	1.196323	0.002847	-0.571925	1.167313	0.097327	-0.553815	1.108654	0.078177	-0.558408	0.716547	-0.248895	-0.491481	0.732077	0.301747										-0.234478	0.066065	-0.378126	-0.215512	0.062344	0.386561	-0.190214	0.061526	0.353571
15097	125.808333	-0.807161	0.630620	0.132249	-0.805324	0.633754	-0.119648	-0.746107	0.857347	-0.108233	-0.739980	0.856060	0.159576	-0.608335	1.196194	0.002651	-0.572041	1.167172	0.097266	-0.553871	1.108545	0.078040	-0.558278	0.716554	-0.248960	-0.491311	0.732144	0.301733										-0.234433	0.066107	-0.378145	-0.215541	0.062331	0.386578	-0.190230	0.061549	0.353568
15098	125.816667	-0.807023	0.630569	0.132235	-0.805291	0.633792	-0.119610	-0.745967	0.857358	-0.108214	-0.739767	0.856079	0.159508	-0.608478	1.196110	0.002569	-0.572206	1.167070	0.097174	-0.553943	1.108468	0.077925	-0.558163	0.716560	-0.249029	-0.491169	0.732205	0.301702										-0.234352	0.066130	-0.378208	-0.215564	0.062358	0.386573	-0.190243	0.061571	0.353564
15099	125.825000	-0.807032	0.630733	0.132243	-0.805260	0.633884	-0.119579	-0.745841	0.857347	-0.108317	-0.739689	0.856105	0.159508	-0.608670	1.195927	0.002512	-0.572437	1.166936	0.097054	-0.554056	1.108384	0.077803	-0.558075	0.716557	-0.249094	-0.491058	0.732257	0.301655										-0.234487	0.066074	-0.378113	-0.215579	0.062387	0.386572	-0.190241	0.061614	0.353555
15100	125.833333	-0.807032	0.630802	0.132264	-0.805251	0.633933	-0.119544	-0.745770	0.857323	-0.108284	-0.739638	0.856123	0.159516	-0.608913	1.195818	0.002375	-0.572702	1.166796	0.096935	-0.554189	1.108302	0.077684	-0.558000	0.716559	-0.249139	-0.490966	0.732300	0.301595										-0.234484	0.066080	-0.378111	-0.215599	0.062413	0.386560	-0.190271	0.061654	0.353518
15101	125.841667	-0.806994	0.630818	0.132283	-0.805303	0.633943	-0.119476	-0.745717	0.857293	-0.108287	-0.739455	0.856177	0.159483	-0.609200	1.195651	0.002239	-0.572992	1.166642	0.096842	-0.554337	1.108203	0.077561	-0.557940	0.716562	-0.249185	-0.490890	0.732349	0.301530										-0.234486	0.066062	-0.378132	-0.215662	0.062471	0.386584	-0.190289	0.061631	0.353544
15102	125.850000	-0.806981	0.630759	0.132308	-0.805282	0.633960	-0.119454	-0.745679	0.857259	-0.108269	-0.739391	0.856188	0.159476	-0.609521	1.195399	0.002278	-0.573309	1.166495	0.096749	-0.554494	1.108094	0.077431	-0.557893	0.716555	-0.249221	-0.490830	0.732388	0.301447										-0.234408	0.066157	-0.378174	-0.215613	0.062446	0.386558	-0.190299	0.061649	0.353539
15103	125.858333	-0.807014	0.630816	0.132324	-0.805312	0.633960	-0.119424	-0.745673	0.857206	-0.108268	-0.739466	0.856167	0.159521	-0.609852	1.195187	0.002013	-0.573671	1.166314	0.096608	-0.554678	1.108001	0.077334	-0.557856	0.716551	-0.249254	-0.490787	0.732424	0.301363										-0.234407	0.066154	-0.378193	-0.215625	0.062457	0.386547	-0.190306	0.061664	0.353534
15104	125.866667	-0.807093	0.630896	0.132341	-0.805356	0.633971	-0.119413	-0.745691	0.857139	-0.108277	-0.739453	0.856171	0.159532	-0.610248	1.194966	0.001845	-0.574044	1.166141	0.096508	-0.554875	1.107885	0.077220	-0.557832	0.716550	-0.249279	-0.490754	0.732462	0.301270										-0.234487	0.066049	-0.378146	-0.215636	0.062482	0.386543	-0.190320	0.061689	0.353533
15105	125.875000	-0.807185	0.630850	0.132433	-0.805463	0.633927	-0.119360	-0.745720	0.857078	-0.108264	-0.739352	0.856184	0.159506	-0.610626	1.194753	0.001729	-0.574449	1.166035	0.096421	-0.555106	1.107819	0.077141	-0.557811	0.716552	-0.249279	-0.490722	0.732526	0.301176										-0.234412	0.066139	-0.378205	-0.215662	0.062530	0.386547	-0.190321	0.061748	0.353492
15106	125.883333	-0.807287	0.630905	0.132473	-0.805517	0.633924	-0.119331	-0.745786	0.857026	-0.108255	-0.739494	0.856150	0.159556	-0.611087	1.194559	0.001691	-0.574873	1.165943	0.096325	-0.555353	1.107772	0.077059	-0.557811	0.716540	-0.249268	-0.490709	0.732582	0.301077										-0.234524	0.066055	-0.378192	-0.215668	0.062542	0.386517	-0.190339	0.061734	0.353504
15107	125.891667	-0.807312	0.630793	0.132516	-0.805742	0.633935	-0.119399	-0.745890	0.856931	-0.108238	-0.739552	0.856134	0.159576	-0.611502	1.194401	0.001445	-0.575273	1.165871	0.096233	-0.555633	1.107754	0.076985	-0.557828	0.716536	-0.249240	-0.490703	0.732637	0.300987										-0.234489	0.066032	-0.378181	-0.215733	0.062600	0.386504	-0.190296	0.061773	0.353485
15108	125.900000	-0.807445	0.630899	0.132552	-0.805859	0.633882	-0.119359	-0.745972	0.856911	-0.108190	-0.739528	0.856148	0.159567	-0.611951	1.194332	0.001325	-0.575687	1.165821	0.096126	-0.555948	1.107761	0.076899	-0.557857	0.716536	-0.249204	-0.490705	0.732691	0.300894										-0.234399	0.066112	-0.378234	-0.215697	0.062595	0.386488	-0.190353	0.061808	0.353454
15109	125.908333	-0.807463	0.630789	0.132559	-0.805772	0.633797	-0.119279	-0.746098	0.856838	-0.108219	-0.739739	0.856093	0.159618	-0.612379	1.194230	0.001287	-0.576138	1.165836	0.096027	-0.556309	1.107792	0.076832	-0.557909	0.716530	-0.249160	-0.490713	0.732746	0.300808										-0.234393	0.066135	-0.378283	-0.215702	0.062618	0.386480	-0.190363	0.061837	0.353443
15110	125.916667	-0.807533	0.630759	0.132586	-0.805854	0.633753	-0.119274	-0.746256	0.856764	-0.108188	-0.739771	0.856097	0.159615	-0.612842	1.194138	0.001217	-0.576602	1.165836	0.095927	-0.556695	1.107823	0.076768	-0.557982	0.716531	-0.249122	-0.490725	0.732801	0.300726										-0.234500	0.066013	-0.378233	-0.215701	0.062629	0.386467	-0.190388	0.061825	0.353450
15111	125.925000	-0.807597	0.630692	0.132612	-0.805937	0.633721	-0.119249	-0.746434	0.856719	-0.108182	-0.739991	0.856051	0.159670	-0.613373	1.194161	0.001041	-0.577099	1.165844	0.095861	-0.557106	1.107858	0.076694	-0.558074	0.716538	-0.249093	-0.490742	0.732862	0.300647										-0.234464	0.066055	-0.378267	-0.215746	0.062651	0.386469	-0.190332	0.061851	0.353446
15112	125.933333	-0.807656	0.630595	0.132662	-0.806019	0.633636	-0.119242	-0.746630	0.856632	-0.108167	-0.740096	0.856008	0.159673	-0.613874	1.194122	0.000934	-0.577622	1.165884	0.095788	-0.557539	1.107908	0.076609	-0.558178	0.716561	-0.249063	-0.490858	0.732862	0.300405										-0.234387	0.066079	-0.378349	-0.215720	0.062659	0.386460	-0.190382	0.061867	0.353421
15113	125.941667	-0.807727	0.630578	0.132659	-0.806097	0.633571	-0.119235	-0.746860	0.856544	-0.108140	-0.740277	0.855958	0.159694	-0.614337	1.194072	0.000822	-0.578184	1.165895	0.095701	-0.557986	1.107912	0.076502	-0.558306	0.716586	-0.249067	-0.490746	0.733030	0.300525										-0.234474	0.066045	-0.378318	-0.215724	0.062670	0.386450	-0.190408	0.061883	0.353431
15114	125.950000	-0.807769	0.630507	0.132558	-0.806171	0.633505	-0.119224	-0.747103	0.856448	-0.108120	-0.740472	0.855895	0.159721	-0.614924	1.194056	0.000781	-0.578738	1.165908	0.095625	-0.558490	1.107997	0.076470	-0.558441	0.716607	-0.249072	-0.490720	0.733132	0.300521										-0.234464	0.065976	-0.378326	-0.215779	0.062737	0.386442	-0.190361	0.061902	0.353436
15115	125.958333	-0.807857	0.630447	0.132698	-0.806252	0.633441	-0.119212	-0.747350	0.856369	-0.108104	-0.740696	0.855822	0.159752	-0.615481	1.194059	0.000582	-0.579336	1.165927	0.095534	-0.558982	1.108045	0.076385	-0.558583	0.716634	-0.249069	-0.490764	0.733230	0.300446										-0.234504	0.065985	-0.378305	-0.215775	0.062738	0.386430	-0.190422	0.061937	0.353405
15116	125.966667	-0.807923	0.630370	0.132741	-0.806335	0.633369	-0.119194	-0.747610	0.856279	-0.108080	-0.740928	0.855750	0.159796	-0.616016	1.194031	0.000471	-0.579914	1.165970	0.095480	-0.559462	1.108075	0.076263	-0.558736	0.716663	-0.249069	-0.490808	0.733344	0.300358										-0.234456	0.066084	-0.378334	-0.215751	0.062732	0.386426	-0.190427	0.061955	0.353405
15117	125.975000	-0.807988	0.630336	0.132734	-0.806426	0.633301	-0.119178	-0.747911	0.856150	-0.108039	-0.741229	0.855643	0.159861	-0.616670	1.194065	0.000443	-0.580545	1.166035	0.095415	-0.560015	1.108176	0.076235	-0.558903	0.716670	-0.249065	-0.490858	0.733452	0.300271										-0.234510	0.065977	-0.378330	-0.215770	0.062762	0.386424	-0.190440	0.061971	0.353397
15118	125.983333	-0.808035	0.630274	0.132642	-0.806528	0.633208	-0.119177	-0.748239	0.856017	-0.107940	-0.741527	0.855525	0.159930	-0.617241	1.194099	0.000315	-0.581172	1.166116	0.095362	-0.560549	1.108259	0.076164	-0.559064	0.716684	-0.249047	-0.490920	0.733565	0.300185										-0.234525	0.065972	-0.378312	-0.215822	0.062812	0.386416	-0.190442	0.061979	0.353387
15119	125.991667	-0.808130	0.630171	0.132814	-0.806720	0.633113	-0.119196	-0.748541	0.855888	-0.107906	-0.741744	0.855449	0.159985	-0.617864	1.194128	0.000277	-0.581808	1.166200	0.095305	-0.561123	1.108370	0.076109	-0.559239	0.716708	-0.249014	-0.491028	0.733639	0.300009										-0.234453	0.065988	-0.378383	-0.215797	0.062797	0.386415	-0.190454	0.061995	0.353389
15120	126.000000	-0.808264	0.630085	0.132890	-0.806753	0.633007	-0.119171	-0.748854	0.855757	-0.107881	-0.741979	0.855347	0.160031	-0.618670	1.194274	0.000396	-0.582444	1.166315	0.095249	-0.561715	1.108503	0.076077	-0.559432	0.716710	-0.248975	-0.491067	0.733778	0.299984										-0.234389	0.065989	-0.378440	-0.215773	0.062777	0.386419	-0.190454	0.062000	0.353398
15121	126.008333	-0.808357	0.630008	0.132910	-0.806870	0.632857	-0.119141	-0.749222	0.855605	-0.107786	-0.742380	0.855228	0.160155	-0.619212	1.194260	0.000254	-0.583104	1.166433	0.095218	-0.562320	1.108643	0.076045	-0.559646	0.716695	-0.248925	-0.491228	0.733814	0.299765										-0.234494	0.065950	-0.378398	-0.215823	0.062804	0.386429	-0.190465	0.061996	0.353401
15122	126.016667	-0.808464	0.629921	0.132932	-0.806975	0.632732	-0.119142	-0.749598	0.855430	-0.107688	-0.742546	0.855108	0.160171	-0.619990	1.194491	0.000194	-0.583755	1.166562	0.095189	-0.562947	1.108787	0.076024	-0.559882	0.716678	-0.248879	-0.491319	0.733923	0.299653										-0.234524	0.065942	-0.378385	-0.215826	0.062833	0.386402	-0.190469	0.062035	0.353385
15123	126.025000	-0.808527	0.629779	0.132952	-0.807084	0.632603	-0.119144	-0.749999	0.855242	-0.107620	-0.742860	0.854972	0.160230	-0.620710	1.194535	0.000158	-0.584464	1.166706	0.095126	-0.563603	1.108975	0.076038	-0.560118	0.716675	-0.248821	-0.491428	0.734027	0.299502										-0.234416	0.066033	-0.378480	-0.215815	0.062852	0.386403	-0.190478	0.062041	0.353380
15124	126.033333	-0.808674	0.629760	0.133012	-0.807193	0.632477	-0.119142	-0.750369	0.855091	-0.107544	-0.743280	0.854797	0.160310	-0.621340	1.194595	0.000143	-0.585184	1.166849	0.095096	-0.564263	1.109150	0.076042	-0.560363	0.716679	-0.248762	-0.491465	0.734205	0.299488										-0.234404	0.065988	-0.378513	-0.215817	0.062840	0.386406	-0.190495	0.062066	0.353380
15125	126.041667	-0.808704	0.629615	0.132998	-0.807300	0.632362	-0.119152	-0.750753	0.854951	-0.107498	-0.743580	0.854663	0.160357	-0.622128	1.194698	0.000054	-0.585888	1.166986	0.095067	-0.564882	1.109274	0.075925	-0.560632	0.716690	-0.248717	-0.491592	0.734315	0.299333										-0.234474	0.065913	-0.378461	-0.215839	0.062874	0.386401	-0.190497	0.062075	0.353371
15126	126.050000	-0.808851	0.629570	0.133081	-0.807412	0.632250	-0.119159	-0.751189	0.854760	-0.107444	-0.743813	0.854575	0.160388	-0.622831	1.194799	-0.000015	-0.586610	1.167127	0.095037	-0.565582	1.109490	0.075971	-0.560897	0.716714	-0.248680	-0.491725	0.734448	0.299178										-0.234503	0.065903	-0.378450	-0.215861	0.062904	0.386393	-0.190494	0.062073	0.353367
15127	126.058333	-0.808954	0.629434	0.133154	-0.807559	0.632128	-0.119151	-0.751587	0.854616	-0.107390	-0.744159	0.854441	0.160452	-0.623628	1.194864	-0.000076	-0.587365	1.167243	0.094984	-0.566262	1.109635	0.075925	-0.561143	0.716769	-0.248637	-0.491860	0.734578	0.299012										-0.234388	0.065951	-0.378563	-0.215894	0.062918	0.386401	-0.190505	0.062090	0.353362
15128	126.066667	-0.809097	0.629398	0.133210	-0.807665	0.632023	-0.119154	-0.751994	0.854476	-0.107331	-0.744490	0.854280	0.160498	-0.624428	1.194882	0.000087	-0.588155	1.167402	0.094927	-0.566950	1.109799	0.075875	-0.561377	0.716821	-0.248594	-0.492016	0.734707	0.298848										-0.234471	0.065887	-0.378514	-0.215836	0.062884	0.386399	-0.190510	0.062104	0.353370
15129	126.075000	-0.809196	0.629326	0.133223	-0.807752	0.631906	-0.119175	-0.752434	0.854275	-0.107270	-0.744835	0.854143	0.160556	-0.625238	1.195030	-0.000148	-0.588920	1.167532	0.094878	-0.567659	1.109986	0.075829	-0.561540	0.716945	-0.248562	-0.492217	0.734811	0.298637										-0.234453	0.065869	-0.378535	-0.215846	0.062915	0.386385	-0.190509	0.062093	0.353374
15130	126.083333	-0.809240	0.629105	0.133230	-0.807918	0.631802	-0.119164	-0.752857	0.854125	-0.107136	-0.745164	0.853976	0.160592	-0.626091	1.195159	-0.000233	-0.589721	1.167709	0.094798	-0.568342	1.110158	0.075704	-0.561863	0.716925	-0.248529	-0.492337	0.734983	0.298529										-0.234370	0.065908	-0.378620	-0.215873	0.062925	0.386395	-0.190514	0.062105	0.353369
15131	126.091667	-0.809366	0.629001	0.133288	-0.808033	0.631702	-0.119179	-0.753261	0.853945	-0.107096	-0.745490	0.853808	0.160619	-0.626952	1.195289	-0.000327	-0.590542	1.167897	0.094730	-0.569099	1.110392	0.075706	-0.562076	0.717006	-0.248473	-0.492499	0.735116	0.298363										-0.234395	0.065927	-0.378633	-0.215853	0.062929	0.386381	-0.190517	0.062120	0.353369
15132	126.100000	-0.809539	0.629018	0.133326	-0.808162	0.631604	-0.119204	-0.753674	0.853765	-0.106988	-0.745812	0.853621	0.160631	-0.627773	1.195382	-0.000343	-0.591361	1.168090	0.094644	-0.569812	1.110618	0.075585	-0.562312	0.717072	-0.248423	-0.492659	0.735262	0.298202										-0.234474	0.065870	-0.378581	-0.215846	0.062908	0.386397	-0.190521	0.062127	0.353365
15133	126.108333	-0.809654	0.628933	0.133352	-0.808276	0.631504	-0.119234	-0.754110	0.853587	-0.106926	-0.746185	0.853435	0.160660	-0.628700	1.195649	-0.000451	-0.592238	1.168370	0.094599	-0.570599	1.110906	0.075502	-0.562539	0.717136	-0.248355	-0.492851	0.735401	0.297951										-0.234414	0.065885	-0.378618	-0.215885	0.062953	0.386376	-0.190526	0.062143	0.353361
15134	126.116667	-0.809774	0.628877	0.133384	-0.808393	0.631372	-0.119269	-0.754530	0.853406	-0.106863	-0.746466	0.853297	0.160675	-0.629607	1.195786	-0.000482	-0.593126	1.168652	0.094499	-0.571387	1.111210	0.075421	-0.562781	0.717188	-0.248297	-0.493052	0.735539	0.297702										-0.234391	0.065926	-0.378664	-0.215865	0.062981	0.386365	-0.190526	0.062142	0.353353
15135	126.125000	-0.809885	0.628814	0.133448	-0.808488	0.631271	-0.119287	-0.754965	0.853261	-0.106787	-0.746819	0.853141	0.160699	-0.630554	1.196045	-0.000636	-0.594025	1.168923	0.094395	-0.572204	1.111515	0.075347	-0.563003	0.717239	-0.248155	-0.493233	0.735719	0.297529										-0.234451	0.065901	-0.378640	-0.215884	0.062989	0.386371	-0.190544	0.062167	0.353360
15136	126.133333	-0.809974	0.628790	0.133448	-0.808562	0.631154	-0.119278	-0.755419	0.853069	-0.106734	-0.747305	0.852973	0.160768	-0.631515	1.196221	-0.000663	-0.594971	1.169193	0.094297	-0.573065	1.111839	0.075342	-0.563115	0.717439	-0.248039	-0.493407	0.735894	0.297351										-0.234487	0.065861	-0.378620	-0.215858	0.062942	0.386379	-0.190539	0.062169	0.353358
15137	126.141667	-0.810040	0.628727	0.133501	-0.808622	0.631049	-0.119268	-0.755869	0.852945	-0.106707	-0.747550	0.852876	0.160744	-0.632470	1.196306	-0.000938	-0.595939	1.169384	0.094184	-0.573869	1.112057	0.075169	-0.563391	0.717519	-0.248034	-0.493575	0.736084	0.297171										-0.234453	0.065885	-0.378664	-0.215901	0.062986	0.386380	-0.190541	0.062166	0.353359
15138	126.150000	-0.810081	0.628665	0.133535	-0.808673	0.630937	-0.119242	-0.756333	0.852834	-0.106627	-0.747955	0.852776	0.160782	-0.633590	1.196510	-0.001066	-0.596941	1.169575	0.094026	-0.574700	1.112301	0.075083	-0.563667	0.717594	-0.247967	-0.493728	0.736285	0.296973										-0.234382	0.065882	-0.378713	-0.215861	0.062981	0.386372	-0.190539	0.062167	0.353359
15139	126.158333	-0.810142	0.628625	0.133552	-0.808746	0.630854	-0.119204	-0.756806	0.852705	-0.106659	-0.748396	0.852633	0.160773	-0.634591	1.196572	-0.001178	-0.597945	1.169763	0.093932	-0.575565	1.112545	0.074979	-0.563927	0.717690	-0.247892	-0.493835	0.736539	0.296924										-0.234484	0.065831	-0.378661	-0.215890	0.062974	0.386383	-0.190549	0.062185	0.353369
15140	126.166667	-0.810169	0.628546	0.133557	-0.808794	0.630765	-0.119200	-0.757280	0.852612	-0.106662	-0.748753	0.852570	0.160775	-0.635393	1.196538	-0.001412	-0.598995	1.169962	0.093767	-0.576465	1.112797	0.074845	-0.564182	0.717793	-0.247828	-0.494020	0.736747	0.296727										-0.234480	0.065823	-0.378679	-0.215915	0.063002	0.386381	-0.190552	0.062188	0.353362
15141	126.175000	-0.810286	0.628482	0.133640	-0.808934	0.630669	-0.119173	-0.757791	0.852459	-0.106660	-0.749181	0.852466	0.160781	-0.636534	1.196820	-0.001630	-0.600024	1.170170	0.093592	-0.577381	1.113043	0.074726	-0.564567	0.717779	-0.247788	-0.494190	0.736969	0.296524										-0.234470	0.065820	-0.378695	-0.215895	0.063013	0.386367	-0.190553	0.062193	0.353356
15142	126.183333	-0.810341	0.628391	0.133630	-0.808933	0.630506	-0.119053	-0.758274	0.852345	-0.106666	-0.749606	0.852357	0.160782	-0.637487	1.197043	-0.001845	-0.601053	1.170411	0.093440	-0.578340	1.113298	0.074596	-0.564793	0.717889	-0.247783	-0.494364	0.737190	0.296313										-0.234372	0.065867	-0.378772	-0.215887	0.063026	0.386366	-0.190554	0.062201	0.353352
15143	126.191667	-0.810415	0.628294	0.133632	-0.809058	0.630397	-0.119059	-0.758786	0.852189	-0.106640	-0.750036	0.852225	0.160782	-0.638348	1.197107	-0.001936	-0.602096	1.170637	0.093279	-0.579317	1.113536	0.074465	-0.564859	0.718145	-0.247819	-0.494573	0.737382	0.296054										-0.234462	0.065817	-0.378743	-0.215903	0.063033	0.386365	-0.190553	0.062205	0.353347
15144	126.200000	-0.810474	0.628128	0.133652	-0.809183	0.630269	-0.119069	-0.759280	0.852003	-0.106604	-0.750479	0.852076	0.160803	-0.639351	1.197257	-0.002243	-0.603171	1.170864	0.093154	-0.580303	1.113759	0.074357	-0.565030	0.718284	-0.247855	-0.494777	0.737581	0.295806										-0.234367	0.065869	-0.378792	-0.215930	0.063034	0.386373	-0.190550	0.062215	0.353352
15145	126.208333	-0.810574	0.627951	0.133683	-0.809322	0.630117	-0.119080	-0.759797	0.851811	-0.106653	-0.750919	0.851911	0.160817	-0.640319	1.197370	-0.002446	-0.604195	1.171012	0.092972	-0.581279	1.113944	0.074249	-0.565175	0.718412	-0.247924	-0.494907	0.737813	0.295712										-0.234419	0.065852	-0.378771	-0.215879	0.062992	0.386381	-0.190549	0.062212	0.353358
15146	126.216667	-0.810691	0.627758	0.133689	-0.809463	0.629937	-0.119090	-0.760336	0.851594	-0.106584	-0.751440	0.851620	0.160826	-0.641304	1.197507	-0.002614	-0.605241	1.171149	0.092836	-0.582253	1.114076	0.074143	-0.565303	0.718518	-0.248012	-0.495103	0.737974	0.295486										-0.234462	0.065822	-0.378751	-0.215929	0.063038	0.386387	-0.190552	0.062216	0.353366
15147	126.225000	-0.810837	0.627626	0.133694	-0.809642	0.629703	-0.119106	-0.760889	0.851382	-0.106580	-0.751822	0.851493	0.160846	-0.642310	1.197511	-0.002721	-0.606264	1.171237	0.092758	-0.583195	1.114193	0.074060	-0.565398	0.718590	-0.248097	-0.495210	0.738164	0.295437										-0.234364	0.065860	-0.378826	-0.215868	0.062999	0.386380	-0.190541	0.062206	0.353357
15148	126.233333	-0.810994	0.627476	0.133704	-0.809860	0.629433	-0.119090	-0.761437	0.851116	-0.106587	-0.752294	0.851274	0.160856	-0.643323	1.197504	-0.002768	-0.607272	1.171301	0.092623	-0.584126	1.114286	0.073964	-0.565493	0.718633	-0.248189	-0.495311	0.738332	0.295406										-0.234446	0.065805	-0.378771	-0.215871	0.063016	0.386364	-0.190543	0.062209	0.353359
15149	126.241667	-0.811152	0.627273	0.133708	-0.810020	0.629193	-0.119131	-0.762002	0.850890	-0.106577	-0.752776	0.851036	0.160853	-0.644281	1.197447	-0.003017	-0.608283	1.171311	0.092520	-0.585038	1.114341	0.073892	-0.565612	0.718615	-0.248246	-0.495439	0.738450	0.295315										-0.234387	0.065822	-0.378807	-0.215868	0.063034	0.386362	-0.190548	0.062224	0.353356
15150	126.250000	-0.811355	0.627097	0.133696	-0.810199	0.628962	-0.119172	-0.762525	0.850670	-0.106640	-0.753364	0.850747	0.160868	-0.645247	1.197352	-0.003113	-0.609269	1.171295	0.092440	-0.585922	1.114368	0.073820	-0.565721	0.718591	-0.248290	-0.495573	0.738554	0.295236										-0.234436	0.065796	-0.378767	-0.215918	0.063064	0.386368	-0.190261	0.061740	0.353047
15151	126.258333	-0.811531	0.626792	0.133748	-0.810469	0.628675	-0.119193	-0.763141	0.850387	-0.106589	-0.753658	0.850511	0.160792	-0.646201	1.197210	-0.003162	-0.610208	1.171252	0.092350	-0.586791	1.114339	0.073743	-0.565874	0.718548	-0.248447	-0.495715	0.738634	0.295178										-0.234348	0.065850	-0.378833	-0.215906	0.063060	0.386354	-0.190239	0.061718	0.353020
15152	126.266667	-0.811777	0.626593	0.133763	-0.810691	0.628437	-0.119217	-0.763690	0.850152	-0.106610	-0.754279	0.850370	0.160865	-0.647165	1.197112	-0.003371	-0.611139	1.171164	0.092269	-0.587624	1.114313	0.073674	-0.566005	0.718487	-0.248433	-0.495862	0.738700	0.295135										-0.234363	0.065862	-0.378829	-0.215883	0.063066	0.386341	-0.190311	0.061744	0.353020
15153	126.275000	-0.811938	0.626309	0.133744	-0.810953	0.628177	-0.119249	-0.764260	0.849912	-0.106606	-0.754730	0.850060	0.160818	-0.648072	1.196996	-0.003400	-0.612048	1.171106	0.092207	-0.588448	1.114258	0.073609	-0.566171	0.718406	-0.248491	-0.496018	0.738755	0.295110										-0.234443	0.065811	-0.378751	-0.215905	0.063078	0.386348	-0.190324	0.061767	0.353032
15154	126.283333	-0.812257	0.626036	0.133876	-0.811232	0.627935	-0.119272	-0.764861	0.849662	-0.106559	-0.755301	0.849954	0.160869	-0.648976	1.196902	-0.003464	-0.612914	1.171030	0.092160	-0.589253	1.114221	0.073569	-0.566352	0.718333	-0.248633	-0.496186	0.738806	0.295091										-0.234345	0.065859	-0.378817	-0.215916	0.063070	0.386355	-0.190333	0.061786	0.353042
15155	126.291667	-0.812469	0.625820	0.133846	-0.811489	0.627666	-0.119296	-0.765395	0.849454	-0.106574	-0.755827	0.849747	0.160861	-0.649860	1.196751	-0.003523	-0.613780	1.170963	0.092082	-0.590027	1.114198	0.073537	-0.566516	0.718249	-0.248705	-0.496377	0.738851	0.295086										-0.234340	0.065863	-0.378821	-0.215888	0.063072	0.386348	-0.190336	0.061794	0.353049
15156	126.300000	-0.812655	0.625548	0.133782	-0.811741	0.627376	-0.119336	-0.765930	0.849273	-0.106589	-0.756349	0.849562	0.160844	-0.650677	1.196688	-0.003570	-0.614553	1.170943	0.092044	-0.590788	1.114179	0.073509	-0.566671	0.718160	-0.248702	-0.496576	0.738888	0.295081										-0.234336	0.065861	-0.378826	-0.215856	0.063066	0.386344	-0.190343	0.061811	0.353061
15157	126.308333	-0.812966	0.625378	0.133808	-0.812009	0.627131	-0.119399	-0.766523	0.849055	-0.106619	-0.756883	0.849398	0.160816	-0.651476	1.196573	-0.003574	-0.615332	1.170957	0.092002	-0.591527	1.114191	0.073476	-0.566829	0.718092	-0.248826	-0.496795	0.738932	0.295085										-0.234434	0.065814	-0.378763	-0.215881	0.063076	0.386341	-0.190349	0.061828	0.353062
15158	126.316667	-0.813254	0.625142	0.133797	-0.812293	0.626905	-0.119442	-0.767058	0.848913	-0.106657	-0.757187	0.849093	0.160640	-0.652288	1.196535	-0.003622	-0.616113	1.170876	0.091911	-0.592253	1.114184	0.073455	-0.566978	0.718047	-0.248934	-0.497024	0.738973	0.295075										-0.234329	0.065845	-0.378829	-0.215864	0.063086	0.386332	-0.190353	0.061854	0.353071
15159	126.325000	-0.813462	0.624885	0.133741	-0.812544	0.626650	-0.119520	-0.767636	0.848734	-0.106699	-0.757977	0.849114	0.160765	-0.653030	1.196506	-0.003657	-0.616815	1.170995	0.091925	-0.592959	1.114232	0.073439	-0.567120	0.718029	-0.248998	-0.497266	0.739022	0.295068										-0.234335	0.065850	-0.378829	-0.215900	0.063110	0.386333	-0.190355	0.061864	0.353060
15160	126.333333	-0.813694	0.624625	0.133689	-0.812798	0.626433	-0.119577	-0.768153	0.848625	-0.106746	-0.758525	0.849001	0.160732	-0.653726	1.196515	-0.003786	-0.617490	1.171029	0.091878	-0.593636	1.114295	0.073428	-0.567272	0.718013	-0.249060	-0.497501	0.739087	0.295069										-0.234318	0.065839	-0.378834	-0.215889	0.063123	0.386326	-0.190356	0.061879	0.353060
15161	126.341667	-0.813987	0.624422	0.133699	-0.813059	0.626217	-0.119615	-0.768728	0.848477	-0.106802	-0.759075	0.848888	0.160701	-0.654361	1.196473	-0.003644	-0.618181	1.171117	0.091808	-0.594313	1.114369	0.073408	-0.567429	0.717999	-0.249073	-0.497774	0.739146	0.295006										-0.234486	0.065733	-0.378756	-0.215904	0.063125	0.386325	-0.190352	0.061868	0.353046
15162	126.350000	-0.814224	0.624193	0.133666	-0.813321	0.626014	-0.119659	-0.769249	0.848382	-0.106859	-0.759621	0.848786	0.160673	-0.655064	1.196664	-0.003811	-0.618784	1.171257	0.091804	-0.594981	1.114472	0.073374	-0.567642	0.717998	-0.249178	-0.498036	0.739230	0.294950										-0.234307	0.065833	-0.378847	-0.215931	0.063137	0.386339	-0.190345	0.061856	0.353037
15163	126.358333	-0.814521	0.624031	0.133631	-0.813563	0.625821	-0.119688	-0.769791	0.848267	-0.106873	-0.760166	0.848697	0.160654	-0.655660	1.196801	-0.003878	-0.619416	1.171347	0.091663	-0.595645	1.114587	0.073366	-0.567841	0.718018	-0.249177	-0.498244	0.739367	0.294971										-0.234310	0.065841	-0.378865	-0.215900	0.063133	0.386327	-0.190336	0.061846	0.353028
15164	126.366667	-0.814790	0.623825	0.133499	-0.813808	0.625622	-0.119706	-0.770292	0.848198	-0.106914	-0.760471	0.848451	0.160476	-0.656258	1.196947	-0.003931	-0.619993	1.171589	0.091730	-0.596286	1.114702	0.073349	-0.568066	0.718054	-0.249158	-0.498362	0.739582	0.295138										-0.234299	0.065844	-0.378873	-0.215870	0.063134	0.386317	-0.190336	0.061855	0.353035
15165	126.375000	-0.815047	0.623656	0.133613	-0.814073	0.625444	-0.119742	-0.770826	0.848077	-0.107010	-0.761129	0.848435	0.160517	-0.656813	1.197065	-0.003913	-0.620577	1.171734	0.091643	-0.596929	1.114838	0.073338	-0.568334	0.718102	-0.249284	-0.498588	0.739728	0.295064										-0.234342	0.065822	-0.378849	-0.215891	0.063136	0.386321	-0.190337	0.061859	0.353028
15166	126.383333	-0.815363	0.623530	0.133638	-0.814329	0.625279	-0.119780	-0.771303	0.848001	-0.107098	-0.761787	0.848428	0.160563	-0.657400	1.197230	-0.004056	-0.621135	1.171957	0.091649	-0.597538	1.114950	0.073337	-0.568611	0.718134	-0.249329	-0.498726	0.739949	0.295140										-0.234297	0.065845	-0.378893	-0.215879	0.063156	0.386313	-0.190345	0.061883	0.353035
15167	126.391667	-0.815605	0.623406	0.133501	-0.814569	0.625122	-0.119827	-0.771804	0.847892	-0.107056	-0.762330	0.848337	0.160530	-0.657917	1.197393	-0.004024	-0.621678	1.172089	0.091620	-0.598160	1.115088	0.073315	-0.568885	0.718198	-0.249380	-0.498916	0.740141	0.295134										-0.234303	0.065838	-0.378905	-0.215878	0.063161	0.386306	-0.190348	0.061926	0.353055
15168	126.400000	-0.815868	0.623130	0.133597	-0.814809	0.624966	-0.119871	-0.772295	0.847774	-0.107112	-0.762864	0.848243	0.160490	-0.658535	1.197506	-0.004117	-0.622245	1.172263	0.091592	-0.598753	1.115213	0.073294	-0.569177	0.718273	-0.249446	-0.499114	0.740335	0.295119										-0.234397	0.065793	-0.378837	-0.215878	0.063170	0.386295	-0.190349	0.061918	0.353032
15169	126.408333	-0.816127	0.623038	0.133568	-0.815046	0.624789	-0.119926	-0.772734	0.847701	-0.107183	-0.763392	0.848151	0.160464	-0.659058	1.197621	-0.004141	-0.622790	1.172372	0.091579	-0.599363	1.115323	0.073304	-0.569471	0.718331	-0.249506	-0.499320	0.740489	0.295109										-0.234493	0.065660	-0.378809	-0.215897	0.063175	0.386299	-0.190343	0.061917	0.353028
15170	126.416667	-0.816348	0.622837	0.133528	-0.815307	0.624657	-0.119930	-0.773244	0.847545	-0.107193	-0.763921	0.848064	0.160447	-0.659575	1.197717	-0.004104	-0.623335	1.172518	0.091541	-0.599953	1.115447	0.073304	-0.569775	0.718368	-0.249581	-0.499536	0.740639	0.295108										-0.234289	0.065830	-0.378914	-0.215881	0.063181	0.386288	-0.190334	0.061903	0.353017
15171	126.425000	-0.816631	0.622753	0.133500	-0.815503	0.624502	-0.119961	-0.773701	0.847449	-0.107223	-0.764433	0.847979	0.160434	-0.660157	1.197888	-0.004160	-0.623886	1.172684	0.091509	-0.600554	1.115563	0.073307	-0.570068	0.718403	-0.249640	-0.499778	0.740761	0.295137										-0.234285	0.065828	-0.378912	-0.215879	0.063188	0.386300	-0.190326	0.061897	0.353015
15172	126.433333	-0.816870	0.622683	0.133408	-0.815706	0.624346	-0.119993	-0.774187	0.847310	-0.107242	-0.764946	0.847902	0.160432	-0.660723	1.197980	-0.004138	-0.624437	1.172799	0.091521	-0.601149	1.115655	0.073297	-0.570374	0.718421	-0.249698	-0.500033	0.740881	0.295169										-0.234391	0.065778	-0.378846	-0.215878	0.063189	0.386303	-0.190313	0.061876	0.353001
15173	126.441667	-0.817127	0.622490	0.133538	-0.815954	0.624201	-0.119987	-0.774652	0.847200	-0.107256	-0.765445	0.847804	0.160425	-0.661253	1.198094	-0.004180	-0.624978	1.172888	0.091492	-0.601740	1.115727	0.073292	-0.570683	0.718411	-0.249754	-0.500379	0.740920	0.295056										-0.234287	0.065831	-0.378933	-0.215889	0.063172	0.386306	-0.190317	0.061878	0.353009
15174	126.450000	-0.817357	0.622351	0.133528	-0.816157	0.624030	-0.119988	-0.775096	0.847093	-0.107277	-0.765693	0.847551	0.160284	-0.661795	1.198167	-0.004176	-0.625531	1.172940	0.091464	-0.602309	1.115758	0.073286	-0.570983	0.718382	-0.249811	-0.500578	0.741052	0.295233										-0.234389	0.065781	-0.378857	-0.215869	0.063174	0.386302	-0.190310	0.061876	0.353011
15175	126.458333	-0.817607	0.622208	0.133414	-0.816367	0.623817	-0.119999	-0.775575	0.846957	-0.107270	-0.766469	0.847585	0.160450	-0.662375	1.198147	-0.004207	-0.626076	1.172933	0.091467	-0.602867	1.115757	0.073255	-0.571280	0.718346	-0.249860	-0.500872	0.741121	0.295265										-0.234334	0.065808	-0.378900	-0.215870	0.063179	0.386296	-0.190320	0.061902	0.353017
15176	126.466667	-0.817825	0.621981	0.133570	-0.816597	0.623675	-0.119999	-0.776040	0.846814	-0.107276	-0.766878	0.847502	0.160452	-0.662943	1.198128	-0.004230	-0.626628	1.172906	0.091474	-0.603412	1.115712	0.073233	-0.571598	0.718278	-0.249911	-0.501172	0.741166	0.295297										-0.234293	0.065831	-0.378940	-0.215910	0.063169	0.386306	-0.190329	0.061908	0.353024
15177	126.475000	-0.818092	0.621803	0.133604	-0.816808	0.623516	-0.120016	-0.776467	0.846687	-0.107272	-0.767334	0.847396	0.160468	-0.663534	1.198013	-0.004238	-0.627198	1.172834	0.091435	-0.603945	1.115659	0.073225	-0.571870	0.718227	-0.249947	-0.501493	0.741201	0.295328										-0.234325	0.065806	-0.378912	-0.215891	0.063174	0.386306	-0.190329	0.061917	0.353033
15178	126.483333	-0.818221	0.621629	0.133529	-0.817015	0.623349	-0.120022	-0.776935	0.846502	-0.107246	-0.767783	0.847277	0.160488	-0.664152	1.197929	-0.004238	-0.627759	1.172699	0.091393	-0.604475	1.115595	0.073220	-0.572131	0.718195	-0.249967	-0.501813	0.741222	0.295336										-0.234379	0.065785	-0.378888	-0.215861	0.063156	0.386305	-0.190326	0.061905	0.353035
15179	126.491667	-0.818406	0.621340	0.133536	-0.817230	0.623188	-0.120021	-0.777345	0.846370	-0.107237	-0.768277	0.847121	0.160533	-0.664730	1.197795	-0.004225	-0.628346	1.172595	0.091441	-0.605003	1.115490	0.073211	-0.572376	0.718162	-0.250018	-0.502124	0.741240	0.295335										-0.234329	0.065796	-0.378929	-0.215865	0.063146	0.386315	-0.190316	0.061882	0.353039
15180	126.500000	-0.818619	0.621044	0.133730	-0.817447	0.622990	-0.120017	-0.777807	0.846195	-0.107214	-0.768632	0.847028	0.160545	-0.665357	1.197621	-0.004121	-0.628904	1.172457	0.091448	-0.605512	1.115369	0.073214	-0.572609	0.718124	-0.250087	-0.502428	0.741251	0.295332										-0.234245	0.065817	-0.378994	-0.215849	0.063118	0.386327	-0.190315	0.061856	0.353040
15181	126.508333	-0.818792	0.620956	0.133685	-0.817639	0.622830	-0.120004	-0.778202	0.846052	-0.107230	-0.769069	0.846929	0.160597	-0.665994	1.197401	-0.004185	-0.629469	1.172258	0.091466	-0.605990	1.115233	0.073227	-0.572783	0.718126	-0.250169	-0.502736	0.741269	0.295336										-0.234251	0.065811	-0.379011	-0.215845	0.063095	0.386333	-0.190295	0.061829	0.353047
15182	126.516667	-0.818967	0.620685	0.133795	-0.817874	0.622664	-0.119971	-0.778601	0.845953	-0.107214	-0.769472	0.846808	0.160611	-0.666637	1.197143	-0.004123	-0.630062	1.172042	0.091532	-0.606472	1.115090	0.073241	-0.572922	0.718140	-0.250274	-0.503027	0.741290	0.295342										-0.234259	0.065791	-0.379007	-0.215837	0.063047	0.386351	-0.190286	0.061806	0.353050
15183	126.525000	-0.819072	0.620552	0.133574	-0.818051	0.622479	-0.119970	-0.779004	0.845789	-0.107206	-0.769889	0.846698	0.160646	-0.667284	1.196872	-0.003864	-0.630614	1.171828	0.091589	-0.606918	1.114904	0.073262	-0.573018	0.718172	-0.250396	-0.503327	0.741295	0.295281										-0.234247	0.065790	-0.379037	-0.215826	0.063061	0.386346	-0.190283	0.061795	0.353058
15184	126.533333	-0.819414	0.620514	0.133805	-0.818262	0.622258	-0.119941	-0.779367	0.845693	-0.107212	-0.770045	0.846434	0.160523	-0.667928	1.196606	-0.003934	-0.631161	1.171573	0.091610	-0.607371	1.114726	0.073291	-0.573078	0.718217	-0.250512	-0.503522	0.741358	0.295370										-0.234312	0.065716	-0.379042	-0.215822	0.063052	0.386350	-0.190284	0.061794	0.353066
15185	126.541667	-0.819532	0.620230	0.133879	-0.818459	0.622093	-0.119944	-0.779743	0.845585	-0.107220	-0.770689	0.846485	0.160699	-0.668597	1.196338	-0.003772	-0.631729	1.171324	0.091747	-0.607800	1.114530	0.073327	-0.573120	0.718270	-0.250625	-0.503726	0.741406	0.295394										-0.234238	0.065800	-0.379088	-0.215826	0.063048	0.386359	-0.190282	0.061801	0.353082
15186	126.550000	-0.819610	0.620108	0.133577	-0.818648	0.621932	-0.119947	-0.780094	0.845480	-0.107232	-0.771074	0.846374	0.160712	-0.669263	1.196006	-0.003529	-0.632283	1.171064	0.091833	-0.608229	1.114348	0.073369	-0.573156	0.718327	-0.250724	-0.503909	0.741463	0.295426										-0.234231	0.065801	-0.379104	-0.215821	0.063025	0.386359	-0.190284	0.061807	0.353097
15187	126.558333	-0.819916	0.619994	0.133765	-0.818858	0.621792	-0.119953	-0.780396	0.845388	-0.107222	-0.771307	0.846177	0.160643	-0.669958	1.195812	-0.003474	-0.632837	1.170796	0.091951	-0.608630	1.114264	0.073519	-0.573199	0.718381	-0.250799	-0.504067	0.741531	0.295465										-0.234327	0.065717	-0.379076	-0.215833	0.063009	0.386378	-0.190276	0.061783	0.353105
15188	126.566667	-0.820043	0.619899	0.133713	-0.819058	0.621652	-0.119962	-0.780688	0.845302	-0.107263	-0.771776	0.846130	0.160728	-0.670569	1.195670	-0.003211	-0.633356	1.170585	0.092101	-0.609101	1.114034	0.073504	-0.573250	0.718436	-0.250867	-0.504214	0.741603	0.295505										-0.234230	0.065809	-0.379133	-0.215854	0.062995	0.386395	-0.190269	0.061762	0.353111
15189	126.575000	-0.820116	0.619513	0.133848	-0.819230	0.621487	-0.120000	-0.780961	0.845179	-0.107275	-0.772107	0.846001	0.160733	-0.671239	1.195401	-0.003095	-0.633907	1.170368	0.092254	-0.609524	1.113895	0.073579	-0.573310	0.718486	-0.250926	-0.504348	0.741676	0.295543										-0.234226	0.065788	-0.379160	-0.215813	0.062960	0.386388	-0.190260	0.061736	0.353109
15190	126.583333	-0.820282	0.619458	0.133723	-0.819412	0.621357	-0.120028	-0.781246	0.845052	-0.107238	-0.772419	0.845872	0.160729	-0.671878	1.195279	-0.002947	-0.634403	1.170223	0.092396	-0.609961	1.113777	0.073658	-0.573385	0.718540	-0.250971	-0.504480	0.741758	0.295582										-0.234159	0.065688	-0.379055	-0.215795	0.062917	0.386404	-0.190252	0.061716	0.353113
15191	126.591667	-0.820492	0.619289	0.133976	-0.819557	0.621250	-0.120070	-0.781497	0.844940	-0.107281	-0.772717	0.845725	0.160717	-0.672491	1.195119	-0.002734	-0.634915	1.170081	0.092517	-0.610356	1.113765	0.073837	-0.573442	0.718589	-0.250917	-0.504607	0.741851	0.295624										-0.234218	0.065766	-0.379200	-0.215788	0.062931	0.386406	-0.190240	0.061693	0.353099
15192	126.600000	-0.820659	0.619173	0.133994	-0.819700	0.621145	-0.120117	-0.781740	0.844835	-0.107324	-0.773018	0.845602	0.160724	-0.673086	1.195002	-0.002564	-0.635401	1.169934	0.092702	-0.610788	1.113560	0.073836	-0.573530	0.718671	-0.251039	-0.504744	0.741944	0.295662										-0.234361	0.065498	-0.378999	-0.215794	0.062954	0.386399	-0.190236	0.061691	0.353098
15193	126.608333	-0.820861	0.619143	0.133910	-0.819829	0.621048	-0.120171	-0.781995	0.844708	-0.107331	-0.773322	0.845471	0.160741	-0.673619	1.194815	-0.002242	-0.635858	1.169792	0.092831	-0.611198	1.113490	0.073920	-0.573607	0.718715	-0.251005	-0.504884	0.742043	0.295702										-0.234183	0.065708	-0.379160	-0.215816	0.062929	0.386411	-0.190240	0.061695	0.353106
15194	126.616667	-0.821066	0.618999	0.134055	-0.819954	0.620918	-0.120228	-0.782260	0.844574	-0.107343	-0.773602	0.845345	0.160757	-0.674168	1.194752	-0.002014	-0.636306	1.169688	0.092989	-0.611592	1.113441	0.074007	-0.573670	0.718815	-0.251023	-0.505043	0.742144	0.295750										-0.234167	0.065669	-0.379108	-0.215803	0.062919	0.386419	-0.190239	0.061706	0.353121
15195	126.625000	-0.821201	0.618862	0.134071	-0.820096	0.620842	-0.120258	-0.782537	0.844496	-0.107333	-0.773888	0.845210	0.160781	-0.674696	1.194794	-0.001906	-0.636713	1.169625	0.093150	-0.611974	1.113419	0.074101	-0.573763	0.718916	-0.251132	-0.505208	0.742244	0.295798										-0.234280	0.065633	-0.379128	-0.215819	0.062921	0.386414	-0.190245	0.061709	0.353127
15196	126.633333	-0.821106	0.618557	0.133956	-0.820199	0.620759	-0.120301	-0.782798	0.844407	-0.107366	-0.774166	0.845099	0.160824	-0.675154	1.194837	-0.001681	-0.637078	1.169602	0.093286	-0.612351	1.113419	0.074193	-0.573847	0.719003	-0.251144	-0.505378	0.742349	0.295842										-0.234214	0.065588	-0.379075	-0.215776	0.062906	0.386409	-0.190240	0.061702	0.353141
15197	126.641667	-0.821376	0.618616	0.133995	-0.820250	0.620651	-0.120360	-0.783101	0.844286	-0.107360	-0.774445	0.844998	0.160871	-0.675535	1.194913	-0.001433	-0.637435	1.169652	0.093446	-0.612722	1.113470	0.074298	-0.573945	0.719094	-0.251153	-0.505556	0.742435	0.295881										-0.234157	0.065677	-0.379113	-0.215766	0.062868	0.386422	-0.190230	0.061679	0.353146
15198	126.650000	-0.821453	0.618567	0.133833	-0.820396	0.620562	-0.120385	-0.783381	0.844211	-0.107316	-0.774467	0.844717	0.160755	-0.675920	1.195074	-0.001305	-0.637745	1.169744	0.093574	-0.613080	1.113552	0.074405	-0.574048	0.719180	-0.251149	-0.505735	0.742519	0.295904										-0.234204	0.065773	-0.379247	-0.215764	0.062838	0.386450	-0.190213	0.061647	0.353150
15199	126.658333	-0.821527	0.618448	0.133847	-0.820453	0.620423	-0.120416	-0.783636	0.844139	-0.107376	-0.774999	0.844774	0.160966	-0.676225	1.195302	-0.001150	-0.638018	1.169910	0.093699	-0.613434	1.113681	0.074511	-0.574159	0.719263	-0.251122	-0.505954	0.742575	0.295848										-0.234339	0.065534	-0.379122	-0.215778	0.062841	0.386450	-0.190198	0.061619	0.353140
15200	126.666667	-0.821604	0.618333	0.133861	-0.820553	0.620305	-0.120450	-0.783910	0.844073	-0.107384	-0.775282	0.844642	0.161006	-0.676502	1.195603	-0.001043	-0.638269	1.170135	0.093844	-0.613801	1.113839	0.074577	-0.574274	0.719336	-0.251092	-0.506095	0.742674	0.295928										-0.234117	0.065655	-0.379148	-0.215811	0.062823	0.386466	-0.190182	0.061585	0.353144
15201	126.675000	-0.821758	0.618195	0.133975	-0.820595	0.620204	-0.120531	-0.784217	0.843959	-0.107321	-0.775312	0.844372	0.160897	-0.676674	1.195936	-0.000847	-0.638484	1.170399	0.093946	-0.614131	1.114132	0.074755	-0.574406	0.719406	-0.251046	-0.506322	0.742720	0.295858										-0.234199	0.065557	-0.379116	-0.215737	0.062782	0.386457	-0.190175	0.061568	0.353145
15202	126.683333	-0.821876	0.618114	0.133892	-0.820690	0.620046	-0.120574	-0.784493	0.843883	-0.107318	-0.775592	0.844256	0.160945	-0.676889	1.196363	-0.000796	-0.638679	1.170720	0.094024	-0.614472	1.114462	0.074931	-0.574536	0.719480	-0.250988	-0.506549	0.742758	0.295784										-0.234321	0.065528	-0.379232	-0.215730	0.062771	0.386464	-0.190175	0.061568	0.353146
15203	126.691667	-0.821916	0.617912	0.133949	-0.820772	0.619947	-0.120627	-0.784771	0.843807	-0.107334	-0.776121	0.844311	0.161153	-0.676975	1.196802	-0.000782	-0.638848	1.171115	0.094102	-0.614838	1.114753	0.075031	-0.574676	0.719535	-0.250927	-0.506744	0.742810	0.295774										-0.234281	0.065485	-0.379171	-0.215745	0.062792	0.386463	-0.190150	0.061547	0.353180
15204	126.700000	-0.821881	0.617718	0.133747	-0.820855	0.619830	-0.120663	-0.785038	0.843732	-0.107347	-0.776160	0.844005	0.161044	-0.677027	1.197284	-0.000725	-0.639038	1.171562	0.094139	-0.615209	1.115100	0.075148	-0.574808	0.719596	-0.250865	-0.506933	0.742856	0.295757										-0.234098	0.065691	-0.379321	-0.215719	0.062729	0.386475	-0.190166	0.061558	0.353187
15205	126.708333	-0.821957	0.617605	0.133746	-0.820896	0.619744	-0.120714	-0.785351	0.843601	-0.107256	-0.776433	0.843888	0.161092	-0.677064	1.197824	-0.000739	-0.639184	1.172042	0.094168	-0.615617	1.115385	0.075170	-0.574933	0.719658	-0.250807	-0.507124	0.742883	0.295728										-0.234102	0.065680	-0.379270	-0.215710	0.062713	0.386486	-0.190158	0.061546	0.353198
15206	126.716667	-0.822030	0.617417	0.133813	-0.821063	0.619601	-0.120712	-0.785653	0.843480	-0.107244	-0.776707	0.843763	0.161142	-0.677069	1.198444	-0.000679	-0.639325	1.172597	0.094232	-0.616017	1.115712	0.075206	-0.575054	0.719715	-0.250760	-0.507314	0.742895	0.295684										-0.234252	0.065456	-0.379154	-0.215737	0.062732	0.386490	-0.190120	0.061522	0.353227
15207	126.725000	-0.822122	0.617317	0.133806	-0.821135	0.619501	-0.120749	-0.785932	0.843393	-0.107211	-0.776972	0.843635	0.161195	-0.677015	1.199057	-0.000823	-0.639449	1.173205	0.094243	-0.616364	1.116283	0.075400	-0.575171	0.719763	-0.250705	-0.507468	0.742924	0.295708										-0.234023	0.065672	-0.379334	-0.215684	0.062690	0.386489	-0.190109	0.061494	0.353221
15208	126.733333	-0.822246	0.617170	0.133796	-0.821216	0.619371	-0.120793	-0.786182	0.843343	-0.107140	-0.777238	0.843494	0.161235	-0.676900	1.199771	-0.000863	-0.639538	1.173878	0.094261	-0.616770	1.116723	0.075441	-0.575295	0.719794	-0.250680	-0.507704	0.742899	0.295584										-0.234039	0.065618	-0.379270	-0.215687	0.062668	0.386504	-0.190125	0.061483	0.353197
15209	126.741667	-0.822537	0.617209	0.133984	-0.821328	0.619268	-0.120807	-0.786474	0.843238	-0.107117	-0.777478	0.843379	0.161279	-0.676737	1.200549	-0.000940	-0.639578	1.174656	0.094247	-0.617162	1.117288	0.075565	-0.575424	0.719814	-0.250655	-0.507911	0.742894	0.295548										-0.234131	0.065527	-0.379245	-0.215679	0.062651	0.386502	-0.190115	0.061436	0.353196
15210	126.750000	-0.822511	0.616912	0.134109	-0.821466	0.619163	-0.120826	-0.786783	0.843131	-0.107080	-0.777733	0.843259	0.161337	-0.676536	1.201349	-0.001003	-0.639571	1.175382	0.094238	-0.617551	1.117820	0.075673	-0.575551	0.719832	-0.250622	-0.508123	0.742893	0.295516										-0.234177	0.065431	-0.379220	-0.215739	0.062662	0.386510	-0.190077	0.061430	0.353203
15211	126.758333	-0.822733	0.616979	0.134020	-0.821576	0.619045	-0.120850	-0.787029	0.843053	-0.107043	-0.777983	0.843148	0.161388	-0.676358	1.202148	-0.001021	-0.639490	1.176081	0.094243	-0.617905	1.118302	0.075762	-0.575688	0.719844	-0.250553	-0.508288	0.742925	0.295589										-0.233991	0.065598	-0.379301	-0.215662	0.062627	0.386501	-0.190071	0.061428	0.353213
15212	126.766667	-0.822684	0.616760	0.133904	-0.821642	0.618939	-0.120891	-0.787314	0.842930	-0.107002	-0.778253	0.843064	0.161465	-0.676121	1.202782	-0.000954	-0.639419	1.176671	0.094273	-0.618222	1.118749	0.075852	-0.575831	0.719863	-0.250474	-0.508449	0.742975	0.295674										-0.233999	0.065596	-0.379301	-0.215726	0.062630	0.386520	-0.190103	0.061430	0.353203
15213	126.775000	-0.823025	0.616746	0.134227	-0.821774	0.618839	-0.120898	-0.787528	0.842898	-0.106971	-0.778493	0.842948	0.161504	-0.676050	1.203414	-0.001070	-0.639395	1.177193	0.094272	-0.618554	1.119165	0.076021	-0.575969	0.719915	-0.250378	-0.508629	0.742993	0.295697										-0.233982	0.065652	-0.379385	-0.215649	0.062591	0.386521	-0.190097	0.061408	0.353233
15214	126.783333	-0.823177	0.616628	0.134391	-0.821902	0.618750	-0.120898	-0.787805	0.842816	-0.106939	-0.778725	0.842873	0.161552	-0.675942	1.203924	-0.001097	-0.639385	1.177624	0.094276	-0.618777	1.119445	0.075986	-0.576119	0.719950	-0.250295	-0.508800	0.743012	0.295720										-0.233884	0.065613	-0.379343	-0.215678	0.062615	0.386514	-0.190047	0.061402	0.353262
15215	126.791667	-0.823163	0.616500	0.134096	-0.822014	0.618674	-0.120887	-0.788031	0.842769	-0.106916	-0.778951	0.842822	0.161597	-0.675863	1.204336	-0.001044	-0.639367	1.177980	0.094291	-0.618998	1.119669	0.076012	-0.576275	0.719981	-0.250225	-0.508956	0.743031	0.295743										-0.233875	0.065613	-0.379342	-0.215603	0.062552	0.386512	-0.190037	0.061379	0.353261
15216	126.800000	-0.823208	0.616368	0.134058	-0.822152	0.618602	-0.120897	-0.788243	0.842729	-0.106904	-0.779164	0.842777	0.161645	-0.675830	1.204613	-0.000961	-0.639346	1.178182	0.094307	-0.619187	1.119818	0.076047	-0.576455	0.720010	-0.250246	-0.509107	0.743047	0.295767										-0.233983	0.065597	-0.379295	-0.215601	0.062511	0.386533	-0.190050	0.061363	0.353240
15217	126.808333	-0.823340	0.616263	0.134162	-0.822283	0.618535	-0.120904	-0.788441	0.842706	-0.106860	-0.779370	0.842750	0.161685	-0.675862	1.204753	-0.000994	-0.639366	1.178210	0.094322	-0.619333	1.119804	0.076035	-0.576632	0.720010	-0.250210	-0.509255	0.743065	0.295795										-0.233944	0.065635	-0.379409	-0.215608	0.062511	0.386531	-0.190019	0.061302	0.353258
15218	126.816667	-0.823542	0.616155	0.134437	-0.822406	0.618474	-0.120908	-0.788684	0.842653	-0.106871	-0.779564	0.842738	0.161727	-0.675972	1.204674	-0.000912	-0.639430	1.178077	0.094368	-0.619433	1.119639	0.076036	-0.576802	0.719996	-0.250184	-0.509401	0.743077	0.295817										-0.233889	0.065616	-0.379344	-0.215572	0.062474	0.386540	-0.189979	0.061273	0.353246
15219	126.825000	-0.823680	0.616132	0.134329	-0.822532	0.618406	-0.120911	-0.788849	0.842650	-0.106866	-0.779742	0.842748	0.161773	-0.676262	1.204331	-0.000796	-0.639586	1.177702	0.094428	-0.619499	1.119393	0.076079	-0.576939	0.719956	-0.250089	-0.509547	0.743084	0.295847										-0.233984	0.065590	-0.379290	-0.215562	0.062451	0.386546	-0.189996	0.061212	0.353250
15220	126.833333	-0.824045	0.616207	0.134624	-0.822695	0.618368	-0.120889	-0.788993	0.842654	-0.106860	-0.779894	0.842772	0.161808	-0.676649	1.203870	-0.000587	-0.639959	1.177230	0.094588	-0.619499	1.119005	0.076040	-0.577101	0.719952	-0.250161	-0.509697	0.743083	0.295875										-0.233977	0.065579	-0.379339	-0.215553	0.062431	0.386561	-0.189976	0.061186	0.353255
15221	126.841667	-0.824255	0.616159	0.134684	-0.822838	0.618292	-0.120895	-0.789129	0.842659	-0.106831	-0.780014	0.842806	0.161838	-0.677130	1.203295	-0.000363	-0.640116	1.176665	0.094665	-0.619537	1.118586	0.076088	-0.577231	0.719911	-0.250161	-0.509853	0.743087	0.295909										-0.234112	0.065549	-0.379317	-0.215534	0.062391	0.386557	-0.189958	0.061200	0.353272
15222	126.850000	-0.824303	0.616100	0.134425	-0.822970	0.618269	-0.120888	-0.789243	0.842670	-0.106812	-0.780112	0.842847	0.161859	-0.677671	1.202679	-0.000102	-0.640434	1.176074	0.094802	-0.619528	1.118123	0.076070	-0.577335	0.719834	-0.250074	-0.509999	0.743085	0.295931										-0.233978	0.065582	-0.379280	-0.215515	0.062363	0.386562	-0.189974	0.061188	0.353296
15223	126.858333	-0.824504	0.616077	0.134543	-0.823067	0.618242	-0.120904	-0.789309	0.842715	-0.106873	-0.780194	0.842904	0.161876	-0.678251	1.202075	0.000111	-0.640785	1.175493	0.094958	-0.619569	1.117686	0.076110	-0.577437	0.719775	-0.250098	-0.510144	0.743065	0.295953										-0.233986	0.065590	-0.379281	-0.215496	0.062336	0.386566	-0.189965	0.061182	0.353311
15224	126.866667	-0.824602	0.616113	0.134416	-0.823196	0.618190	-0.120917	-0.789401	0.842713	-0.106846	-0.780253	0.842956	0.161884	-0.678829	1.201461	0.000378	-0.641146	1.174919	0.095153	-0.619635	1.117271	0.076151	-0.577526	0.719707	-0.250134	-0.510282	0.743039	0.295964										-0.234207	0.065507	-0.379348	-0.215491	0.062321	0.386580	-0.189954	0.061169	0.353321
15225	126.875000	-0.824608	0.615926	0.134372	-0.823327	0.618182	-0.120914	-0.789433	0.842744	-0.106896	-0.780303	0.843015	0.161886	-0.679469	1.200806	0.000711	-0.641530	1.174309	0.095335	-0.619649	1.116982	0.076343	-0.577619	0.719633	-0.250176	-0.510406	0.743001	0.295972										-0.233925	0.065590	-0.379316	-0.215479	0.062296	0.386584	-0.189942	0.061141	0.353322
15226	126.883333	-0.824727	0.615955	0.134232	-0.823420	0.618156	-0.120929	-0.789479	0.842785	-0.106956	-0.780370	0.843091	0.161925	-0.680144	1.200215	0.000930	-0.641951	1.173705	0.095518	-0.619814	1.116400	0.076239	-0.577696	0.719570	-0.250240	-0.510518	0.742952	0.295974										-0.233986	0.065587	-0.379307	-0.215458	0.062273	0.386588	-0.189918	0.061101	0.353307
15227	126.891667	-0.824825	0.615957	0.134225	-0.823529	0.618158	-0.120930	-0.789493	0.842797	-0.106986	-0.780381	0.843127	0.161892	-0.680802	1.199493	0.001256	-0.642342	1.173044	0.095707	-0.619855	1.116017	0.076338	-0.577746	0.719550	-0.250279	-0.510620	0.742917	0.295981										-0.233950	0.065602	-0.379346	-0.215455	0.062259	0.386596	-0.189871	0.061066	0.353311
15228	126.900000	-0.824958	0.615996	0.134251	-0.823632	0.618167	-0.120928	-0.789527	0.842818	-0.107017	-0.780408	0.843169	0.161897	-0.681504	1.198794	0.001462	-0.642765	1.172374	0.095890	-0.619897	1.115616	0.076454	-0.577791	0.719547	-0.250328	-0.510716	0.742881	0.295992										-0.234001	0.065634	-0.379503	-0.215451	0.062243	0.386602	-0.189884	0.061017	0.353297
15229	126.908333	-0.825046	0.615960	0.134377	-0.823687	0.618161	-0.120947	-0.789523	0.842833	-0.107039	-0.780436	0.843211	0.161902	-0.682201	1.198104	0.001775	-0.643203	1.171732	0.096113	-0.619951	1.115165	0.076512	-0.577820	0.719591	-0.250381	-0.510795	0.742859	0.295996										-0.233948	0.065620	-0.379444	-0.215434	0.062218	0.386614	-0.189868	0.061009	0.353309
15230	126.916667	-0.825086	0.615985	0.134250	-0.823754	0.618167	-0.120946	-0.789553	0.842853	-0.107051	-0.780478	0.843246	0.161926	-0.682929	1.197426	0.002138	-0.643634	1.171120	0.096302	-0.620020	1.114756	0.076583	-0.577835	0.719622	-0.250378	-0.510870	0.742851	0.296005										-0.233914	0.065612	-0.379390	-0.215419	0.062186	0.386619	-0.189870	0.061002	0.353332
15231	126.925000	-0.825116	0.616024	0.134228	-0.823813	0.618186	-0.120937	-0.789572	0.842845	-0.107037	-0.780472	0.843246	0.161886	-0.683481	1.196771	0.002495	-0.644045	1.170549	0.096511	-0.620096	1.114374	0.076634	-0.577838	0.719692	-0.250379	-0.510938	0.742860	0.296015										-0.234024	0.065634	-0.379393	-0.215417	0.062164	0.386642	-0.189872	0.061012	0.353359
15232	126.933333	-0.825205	0.615939	0.134500	-0.823861	0.618211	-0.120944	-0.789560	0.842851	-0.107080	-0.780484	0.843249	0.161868	-0.684146	1.196297	0.002690	-0.644388	1.170050	0.096700	-0.620191	1.114052	0.076728	-0.577837	0.719766	-0.250382	-0.511001	0.742873	0.296016										-0.234164	0.065417	-0.379262	-0.215403	0.062141	0.386648	-0.189867	0.061011	0.353381
15233	126.941667	-0.825186	0.615975	0.134354	-0.823867	0.618182	-0.120946	-0.789595	0.842851	-0.107099	-0.780508	0.843248	0.161858	-0.684486	1.195668	0.003156	-0.644757	1.169689	0.096873	-0.620313	1.113795	0.076787	-0.577836	0.719837	-0.250439	-0.511060	0.742880	0.296004										-0.233947	0.065596	-0.379359	-0.215401	0.062127	0.386659	-0.189866	0.061009	0.353403
15234	126.950000	-0.825145	0.616043	0.134187	-0.823851	0.618162	-0.120975	-0.789605	0.842833	-0.107125	-0.780511	0.843221	0.161813	-0.685016	1.195411	0.003313	-0.645073	1.169347	0.097049	-0.620438	1.113591	0.076855	-0.577836	0.719906	-0.250501	-0.511120	0.742892	0.295988										-0.234000	0.065573	-0.379349	-0.215385	0.062095	0.386670	-0.189854	0.060976	0.353403
15235	126.958333	-0.825229	0.616123	0.134254	-0.823862	0.618162	-0.120972	-0.789630	0.842807	-0.107160	-0.780529	0.843194	0.161785	-0.685536	1.195192	0.003532	-0.645373	1.169235	0.097280	-0.620568	1.113450	0.076937	-0.577821	0.719959	-0.250514	-0.511169	0.742912	0.295971										-0.233957	0.065541	-0.379406	-0.215426	0.062144	0.386727	-0.189835	0.060938	0.353400
15236	126.966667	-0.825173	0.615915	0.134452	-0.823833	0.618152	-0.120991	-0.789648	0.842783	-0.107192	-0.780544	0.843155	0.161752	-0.685954	1.195003	0.003748	-0.645482	1.168837	0.097254	-0.620717	1.113358	0.077030	-0.577806	0.720009	-0.250514	-0.511219	0.742935	0.295943										-0.233940	0.065653	-0.379559	-0.215424	0.062120	0.386747	-0.189814	0.060897	0.353401
15237	126.975000	-0.825014	0.616014	0.134109	-0.823763	0.618128	-0.121032	-0.789685	0.842756	-0.107222	-0.780570	0.843107	0.161728	-0.686275	1.194766	0.003954	-0.645739	1.168709	0.097397	-0.620869	1.113323	0.077117	-0.577799	0.720062	-0.250521	-0.511266	0.742960	0.295916										-0.233939	0.065561	-0.379423	-0.215360	0.062036	0.386707	-0.189792	0.060853	0.353397
15238	126.983333	-0.824959	0.616003	0.134089	-0.823700	0.618125	-0.121056	-0.789721	0.842729	-0.107239	-0.780599	0.843053	0.161702	-0.686592	1.194720	0.004136	-0.645925	1.168712	0.097547	-0.621027	1.113336	0.077211	-0.577791	0.720121	-0.250507	-0.511313	0.742995	0.295884										-0.234031	0.065516	-0.379410	-0.215345	0.062013	0.386724	-0.189769	0.060817	0.353404
15239	126.991667	-0.824906	0.616012	0.134076	-0.823686	0.618135	-0.121056	-0.789775	0.842681	-0.107276	-0.780636	0.842991	0.161678	-0.686894	1.194865	0.004272	-0.646191	1.168931	0.097763	-0.621190	1.113411	0.077310	-0.577793	0.720177	-0.250479	-0.511343	0.743024	0.295841										-0.233950	0.065596	-0.379534	-0.215362	0.062037	0.386768	-0.189737	0.060817	0.353436
15240	127.000000	-0.824823	0.615970	0.134037	-0.823604	0.618113	-0.121096	-0.789861	0.842623	-0.107251	-0.780685	0.842919	0.161658	-0.687044	1.194954	0.004419	-0.646243	1.169111	0.097859	-0.621361	1.113537	0.077398	-0.577798	0.720229	-0.250447	-0.511374	0.743054	0.295798										-0.233887	0.065586	-0.379481	-0.215356	0.062024	0.386785	-0.189748	0.060807	0.353443
15241	127.008333	-0.824829	0.616003	0.134089	-0.823525	0.618099	-0.121113	-0.789931	0.842577	-0.107266	-0.780739	0.842842	0.161632	-0.687252	1.195203	0.004561	-0.646348	1.169163	0.097850	-0.621553	1.113725	0.077501	-0.577812	0.720272	-0.250416	-0.511393	0.743078	0.295735										-0.233858	0.065588	-0.379481	-0.215284	0.061926	0.386740	-0.189719	0.060814	0.353474
15242	127.016667	-0.824614	0.615893	0.133964	-0.823525	0.618100	-0.121127	-0.790009	0.842535	-0.107272	-0.780802	0.842761	0.161615	-0.687380	1.195487	0.004612	-0.646595	1.169358	0.097982	-0.621744	1.113941	0.077611	-0.577824	0.720314	-0.250396	-0.511411	0.743088	0.295662										-0.233911	0.065539	-0.379475	-0.215297	0.061966	0.386791	-0.189686	0.060812	0.353491
15243	127.025000	-0.824708	0.615891	0.134274	-0.823427	0.618058	-0.121188	-0.790094	0.842487	-0.107276	-0.780876	0.842693	0.161607	-0.687434	1.195846	0.004630	-0.646462	1.169818	0.098008	-0.621954	1.114211	0.077723	-0.577838	0.720337	-0.250375	-0.511423	0.743090	0.295583										-0.233862	0.065613	-0.379558	-0.215256	0.061926	0.386803	-0.189676	0.060766	0.353482
15244	127.033333	-0.824664	0.615979	0.134064	-0.823388	0.618022	-0.121211	-0.790187	0.842431	-0.107288	-0.780958	0.842637	0.161614	-0.687460	1.196246	0.004734	-0.646478	1.170234	0.098073	-0.622165	1.114502	0.077822	-0.577853	0.720363	-0.250362	-0.511432	0.743085	0.295499										-0.233836	0.065578	-0.379507	-0.215288	0.061933	0.386806	-0.189639	0.060742	0.353482
15245	127.041667	-0.824719	0.615891	0.134339	-0.823321	0.617977	-0.121258	-0.790287	0.842384	-0.107292	-0.781065	0.842574	0.161640	-0.687401	1.196644	0.004818	-0.646545	1.170777	0.098157	-0.622392	1.114844	0.077942	-0.577872	0.720381	-0.250368	-0.511449	0.743081	0.295408										-0.233889	0.065529	-0.379490	-0.215248	0.061887	0.386780	-0.189636	0.060699	0.353465
15246	127.050000	-0.824669	0.615869	0.134296	-0.823312	0.617939	-0.121275	-0.790385	0.842342	-0.107288	-0.781130	0.842505	0.161617	-0.687397	1.197222	0.004819	-0.646564	1.171363	0.098269	-0.622625	1.115232	0.078052	-0.577890	0.720397	-0.250370	-0.511469	0.743066	0.295316										-0.233803	0.065553	-0.379516	-0.215258	0.061908	0.386807	-0.189595	0.060677	0.353464
15247	127.058333	-0.824600	0.615819	0.134166	-0.823294	0.617902	-0.121293	-0.790492	0.842305	-0.107276	-0.781224	0.842445	0.161618	-0.687410	1.197889	0.004954	-0.646427	1.171855	0.098254	-0.622863	1.115624	0.078140	-0.577916	0.720414	-0.250377	-0.511495	0.743055	0.295235										-0.233809	0.065553	-0.379529	-0.215226	0.061864	0.386787	-0.189605	0.060645	0.353453
15248	127.066667	-0.824540	0.615818	0.134015	-0.823263	0.617862	-0.121296	-0.790611	0.842291	-0.107274	-0.781320	0.842389	0.161620	-0.687197	1.198451	0.004964	-0.646370	1.172480	0.098350	-0.623070	1.116014	0.078240	-0.577940	0.720439	-0.250385	-0.511532	0.743044	0.295162										-0.233832	0.065570	-0.379518	-0.215237	0.061889	0.386801	-0.189583	0.060654	0.353461
15249	127.075000	-0.824546	0.615766	0.133999	-0.823284	0.617826	-0.121333	-0.790694	0.842286	-0.107270	-0.781430	0.842347	0.161630	-0.687062	1.199033	0.004976	-0.646277	1.172977	0.098424	-0.623240	1.116356	0.078340	-0.577981	0.720465	-0.250393	-0.511572	0.743027	0.295094										-0.233822	0.065571	-0.379506	-0.215202	0.061849	0.386778	-0.189601	0.060668	0.353474
15250	127.083333	-0.824416	0.615487	0.134107	-0.823330	0.617802	-0.121341	-0.790816	0.842259	-0.107264	-0.781536	0.842312	0.161642	-0.686952	1.199435	0.004987	-0.646152	1.173372	0.098456	-0.623334	1.116627	0.078431	-0.578025	0.720500	-0.250385	-0.511622	0.742999	0.295025										-0.233814	0.065574	-0.379500	-0.215220	0.061875	0.386798	-0.189627	0.060674	0.353481
15251	127.091667	-0.824583	0.615681	0.133983	-0.823376	0.617762	-0.121355	-0.790915	0.842259	-0.107265	-0.781624	0.842267	0.161626	-0.686848	1.199718	0.005084	-0.645826	1.173669	0.098477	-0.623347	1.116801	0.078523	-0.578092	0.720515	-0.250386	-0.511693	0.742953	0.294957										-0.233812	0.065582	-0.379480	-0.215186	0.061839	0.386772	-0.189581	0.060689	0.353484
15252	127.100000	-0.824622	0.615642	0.133962	-0.823383	0.617721	-0.121394	-0.791040	0.842269	-0.107271	-0.781732	0.842252	0.161652	-0.686761	1.199821	0.005171	-0.645650	1.173808	0.098537	-0.623308	1.116893	0.078601	-0.578178	0.720519	-0.250395	-0.511776	0.742902	0.294888										-0.233812	0.065580	-0.379477	-0.215203	0.061862	0.386800	-0.189577	0.060680	0.353480
15253	127.108333	-0.824676	0.615605	0.133982	-0.823533	0.617726	-0.121544	-0.791175	0.842210	-0.107275	-0.781824	0.842235	0.161658	-0.686758	1.199802	0.005368	-0.645508	1.173950	0.098653	-0.623219	1.116909	0.078671	-0.578287	0.720494	-0.250381	-0.511877	0.742826	0.294808										-0.233871	0.065565	-0.379456	-0.215204	0.061859	0.386795	-0.189568	0.060632	0.353461
15254	127.116667	-0.824601	0.615346	0.134074	-0.823623	0.617718	-0.121545	-0.791289	0.842239	-0.107258	-0.781903	0.842248	0.161666	-0.686763	1.199824	0.005529	-0.645367	1.174026	0.098795	-0.623112	1.116903	0.078746	-0.578432	0.720453	-0.250347	-0.511999	0.742747	0.294728										-0.233810	0.065565	-0.379491	-0.215196	0.061850	0.386790	-0.189584	0.060610	0.353450
15255	127.125000	-0.824651	0.615376	0.133961	-0.823703	0.617702	-0.121539	-0.791407	0.842276	-0.107262	-0.781979	0.842272	0.161682	-0.686802	1.199787	0.005684	-0.645116	1.173793	0.098742	-0.623013	1.116877	0.078820	-0.578637	0.720373	-0.250275	-0.512143	0.742666	0.294650										-0.233836	0.065581	-0.379486	-0.215108	0.061760	0.386746	-0.189524	0.060597	0.353436
15256	127.133333	-0.824706	0.615421	0.133832	-0.823779	0.617697	-0.121541	-0.791519	0.842325	-0.107266	-0.782061	0.842317	0.161708	-0.686888	1.199727	0.005906	-0.645044	1.173858	0.098888	-0.622912	1.116854	0.078915	-0.578888	0.720266	-0.250174	-0.512296	0.742582	0.294574										-0.233829	0.065581	-0.379483	-0.215137	0.061780	0.386743	-0.189518	0.060588	0.353433
15257	127.141667	-0.824945	0.615420	0.134120	-0.823903	0.617665	-0.121525	-0.791615	0.842363	-0.107277	-0.782118	0.842364	0.161714	-0.687007	1.199624	0.006075	-0.644915	1.173724	0.098952	-0.622825	1.116800	0.078991	-0.579185	0.720138	-0.250006	-0.512464	0.742501	0.294503										-0.233872	0.065580	-0.379536	-0.215178	0.061844	0.386786	-0.189517	0.060598	0.353441
15258	127.150000	-0.824934	0.615295	0.134054	-0.823959	0.617651	-0.121539	-0.791703	0.842413	-0.107285	-0.782170	0.842415	0.161723	-0.687226	1.199549	0.006308	-0.644716	1.173598	0.098975	-0.622746	1.116722	0.079066	-0.579532	0.719976	-0.249817	-0.512635	0.742420	0.294445										-0.233810	0.065579	-0.379456	-0.215103	0.061789	0.386787	-0.189568	0.060606	0.353441
15259	127.158333	-0.824984	0.615406	0.133815	-0.824053	0.617643	-0.121517	-0.791768	0.842503	-0.107242	-0.782221	0.842488	0.161744	-0.687338	1.199227	0.006457	-0.644677	1.173451	0.099083	-0.622663	1.116619	0.079127	-0.579943	0.719780	-0.249596	-0.512815	0.742329	0.294391										-0.233875	0.065579	-0.379420	-0.215054	0.061719	0.386742	-0.189529	0.060633	0.353465
15260	127.166667	-0.825070	0.615394	0.133811	-0.824142	0.617623	-0.121501	-0.791839	0.842571	-0.107184	-0.782257	0.842554	0.161760	-0.687496	1.198969	0.006645	-0.644798	1.173245	0.099233	-0.622582	1.116498	0.079187	-0.580387	0.719589	-0.249360	-0.513007	0.742237	0.294343										-0.233842	0.065612	-0.379437	-0.215156	0.061824	0.386780	-0.189530	0.060644	0.353469
15261	127.175000	-0.825260	0.615308	0.134054	-0.824212	0.617596	-0.121493	-0.791878	0.842624	-0.107220	-0.782282	0.842623	0.161775	-0.687780	1.198703	0.006824	-0.644757	1.173031	0.099300	-0.622512	1.116365	0.079254	-0.580886	0.719365	-0.249117	-0.513212	0.742132	0.294286										-0.233846	0.065608	-0.379434	-0.215129	0.061785	0.386758	-0.189521	0.060625	0.353466
15262	127.183333	-0.825309	0.615373	0.133748	-0.824241	0.617558	-0.121504	-0.791919	0.842662	-0.107212	-0.782309	0.842695	0.161801	-0.688088	1.198439	0.007086	-0.644904	1.172850	0.099453	-0.622469	1.116229	0.079286	-0.581405	0.719160	-0.248874	-0.513427	0.742030	0.294222										-0.233859	0.065609	-0.379438	-0.215033	0.061693	0.386734	-0.189513	0.060611	0.353463
15263	127.191667	-0.825433	0.615294	0.134035	-0.824277	0.617544	-0.121490	-0.791949	0.842677	-0.107198	-0.782340	0.842774	0.161838	-0.688318	1.198215	0.007119	-0.644939	1.173004	0.099633	-0.622455	1.116113	0.079322	-0.581965	0.718953	-0.248642	-0.513655	0.741919	0.294147										-0.233852	0.065594	-0.379436	-0.215140	0.061788	0.386767	-0.189508	0.060587	0.353448
15264	127.200000	-0.825526	0.615319	0.134009	-0.824360	0.617522	-0.121467	-0.791978	0.842702	-0.107167	-0.782341	0.842836	0.161850	-0.688512	1.197971	0.007229	-0.645187	1.172665	0.099664	-0.622464	1.116012	0.079360	-0.582549	0.718757	-0.248411	-0.513894	0.741822	0.294092										-0.233869	0.065597	-0.379446	-0.215173	0.061827	0.386795	-0.189502	0.060574	0.353437
15265	127.208333	-0.825579	0.615360	0.133855	-0.824360	0.617511	-0.121464	-0.792000	0.842714	-0.107132	-0.782353	0.842903	0.161881	-0.688851	1.197763	0.007385	-0.645174	1.172621	0.099675	-0.622503	1.115939	0.079384	-0.583123	0.718590	-0.248140	-0.514144	0.741732	0.294041										-0.233917	0.065577	-0.379420	-0.215156	0.061800	0.386768	-0.189508	0.060577	0.353440
15266	127.216667	-0.825682	0.615315	0.133987	-0.824403	0.617528	-0.121444	-0.792020	0.842716	-0.107083	-0.782360	0.842962	0.161915	-0.689210	1.197635	0.007468	-0.645308	1.172702	0.099815	-0.622551	1.115897	0.079421	-0.583735	0.718406	-0.247879	-0.514407	0.741657	0.293994										-0.233897	0.065531	-0.379433	-0.215136	0.061752	0.386737	-0.189524	0.060590	0.353447
15267	127.225000	-0.825847	0.615399	0.134046	-0.824378	0.617523	-0.121364	-0.792028	0.842705	-0.107034	-0.782377	0.843007	0.161981	-0.689459	1.197463	0.007586	-0.645267	1.172248	0.099616	-0.622599	1.115847	0.079436	-0.584366	0.718266	-0.247727	-0.514666	0.741577	0.293942										-0.233860	0.065588	-0.379433	-0.215115	0.061762	0.386791	-0.189539	0.060611	0.353462
15268	127.233333	-0.825760	0.615300	0.133954	-0.824316	0.617505	-0.121289	-0.792046	0.842695	-0.106983	-0.782366	0.843038	0.162027	-0.689716	1.197325	0.007676	-0.645323	1.172229	0.099648	-0.622661	1.115810	0.079436	-0.585001	0.718123	-0.247583	-0.514919	0.741524	0.293902										-0.233870	0.065589	-0.379432	-0.215199	0.061826	0.386797	-0.189552	0.060633	0.353478
15269	127.241667	-0.825784	0.615288	0.133943	-0.824296	0.617541	-0.121290	-0.792069	0.842675	-0.106840	-0.782338	0.843066	0.162063	-0.689897	1.197183	0.007798	-0.645722	1.172309	0.099873	-0.622731	1.115803	0.079469	-0.585631	0.717955	-0.247332	-0.515161	0.741488	0.293864										-0.233869	0.065594	-0.379434	-0.215181	0.061794	0.386783	-0.189562	0.060653	0.353498
15270	127.250000	-0.825799	0.615269	0.133931	-0.824301	0.617550	-0.121280	-0.792081	0.842643	-0.106789	-0.782324	0.843081	0.162122	-0.690100	1.197115	0.007876	-0.645900	1.172304	0.099946	-0.622816	1.115839	0.079514	-0.586266	0.717810	-0.247173	-0.515396	0.741458	0.293819										-0.233850	0.065589	-0.379434	-0.215211	0.061810	0.386812	-0.189567	0.060650	0.353500
15271	127.258333	-0.825767	0.615266	0.133926	-0.824245	0.617558	-0.121276	-0.792080	0.842623	-0.106720	-0.782329	0.843081	0.162196	-0.690317	1.197142	0.007948	-0.646012	1.172392	0.099981	-0.622936	1.115925	0.079537	-0.586924	0.717677	-0.247146	-0.515619	0.741433	0.293773										-0.233872	0.065602	-0.379443	-0.215211	0.061807	0.386820	-0.189412	0.060486	0.353418
15272	127.266667	-0.825752	0.615264	0.133929	-0.824154	0.617598	-0.121250	-0.792145	0.842569	-0.106639	-0.782311	0.843072	0.162253	-0.690541	1.197228	0.008110	-0.645944	1.172575	0.099965	-0.623053	1.116037	0.079597	-0.587570	0.717534	-0.247046	-0.515825	0.741419	0.293730										-0.233947	0.065569	-0.379392	-0.215164	0.061736	0.386778	-0.189774	0.061092	0.353788
15273	127.275000	-0.825723	0.615276	0.133938	-0.824125	0.617596	-0.121231	-0.792186	0.842523	-0.106555	-0.782296	0.843076	0.162313	-0.690887	1.197387	0.008259	-0.646022	1.172862	0.100054	-0.623182	1.116170	0.079672	-0.588203	0.717422	-0.246959	-0.516032	0.741421	0.293693										-0.233895	0.065570	-0.379425	-0.215198	0.061774	0.386808	-0.189795	0.061066	0.353780
15274	127.283333	-0.825683	0.615287	0.133950	-0.824076	0.617587	-0.121205	-0.792237	0.842485	-0.106489	-0.782297	0.843058	0.162379	-0.691116	1.197451	0.008200	-0.646110	1.173082	0.100141	-0.623319	1.116290	0.079722	-0.588834	0.717311	-0.246882	-0.516237	0.741424	0.293661										-0.233841	0.065575	-0.379448	-0.215161	0.061749	0.386844	-0.189789	0.061108	0.353803
15275	127.291667	-0.825617	0.615327	0.133816	-0.823975	0.617596	-0.121174	-0.792291	0.842436	-0.106402	-0.782288	0.843047	0.162439	-0.691260	1.197520	0.008371	-0.646234	1.173061	0.100182	-0.623412	1.116384	0.079765	-0.589454	0.717201	-0.246818	-0.516442	0.741438	0.293640										-0.233907	0.065607	-0.379488	-0.215190	0.061779	0.386838	-0.189783	0.061093	0.353802
15276	127.300000	-0.825606	0.615302	0.133979	-0.823903	0.617602	-0.121123	-0.792390	0.842413	-0.106330	-0.782282	0.843044	0.162500	-0.691429	1.197489	0.008423	-0.646219	1.173282	0.100255	-0.623490	1.116471	0.079829	-0.590076	0.717090	-0.246760	-0.516647	0.741461	0.293630										-0.233932	0.065551	-0.379403	-0.215199	0.061751	0.386806	-0.189777	0.061087	0.353801
15277	127.308333	-0.825553	0.615295	0.133987	-0.823806	0.617565	-0.121105	-0.792473	0.842340	-0.106229	-0.782284	0.843032	0.162557	-0.691716	1.197523	0.008642	-0.646266	1.173346	0.100313	-0.623553	1.116533	0.079882	-0.590696	0.716978	-0.246715	-0.516859	0.741485	0.293625										-0.233882	0.065522	-0.379441	-0.215238	0.061801	0.386848	-0.189830	0.061097	0.353817
15278	127.316667	-0.825506	0.615294	0.133994	-0.823677	0.617579	-0.121096	-0.792497	0.842337	-0.106168	-0.782296	0.843005	0.162609	-0.691874	1.197502	0.008730	-0.646468	1.173140	0.100342	-0.623599	1.116577	0.079931	-0.591316	0.716870	-0.246691	-0.517070	0.741514	0.293627										-0.233852	0.065580	-0.379454	-0.215237	0.061796	0.386847	-0.189807	0.061108	0.353816
15279	127.325000	-0.825445	0.615271	0.133998	-0.823569	0.617570	-0.121081	-0.792609	0.842242	-0.106116	-0.782293	0.842988	0.162659	-0.692102	1.197464	0.008893	-0.646492	1.173136	0.100422	-0.623641	1.116609	0.079985	-0.591898	0.716763	-0.246650	-0.517276	0.741537	0.293635										-0.233840	0.065576	-0.379459	-0.215249	0.061798	0.386855	-0.189794	0.061094	0.353817
15280	127.333333	-0.825388	0.615251	0.134005	-0.823481	0.617557	-0.121069	-0.792701	0.842173	-0.106054	-0.782302	0.842993	0.162717	-0.692270	1.197412	0.009079	-0.646550	1.173178	0.100499	-0.623680	1.116628	0.080036	-0.592477	0.716637	-0.246636	-0.517479	0.741551	0.293647										-0.233945	0.065549	-0.379420	-0.215210	0.061734	0.386813	-0.189801	0.061104	0.353816
15281	127.341667	-0.825330	0.615231	0.134008	-0.823396	0.617524	-0.121072	-0.792778	0.842108	-0.105936	-0.782301	0.842972	0.162755	-0.692500	1.197412	0.009160	-0.646509	1.173458	0.100603	-0.623741	1.116664	0.080096	-0.593048	0.716524	-0.246627	-0.517670	0.741547	0.293666										-0.233857	0.065565	-0.379487	-0.215251	0.061774	0.386838	-0.189851	0.061115	0.353824
15282	127.350000	-0.825203	0.615139	0.133988	-0.823331	0.617529	-0.121058	-0.792849	0.842038	-0.105883	-0.782307	0.842925	0.162777	-0.692556	1.197366	0.009241	-0.646680	1.173237	0.100609	-0.623813	1.116694	0.080150	-0.593586	0.716408	-0.246653	-0.517843	0.741545	0.293700										-0.233877	0.065560	-0.379509	-0.215255	0.061788	0.386853	-0.189824	0.061129	0.353832
15283	127.358333	-0.825172	0.615162	0.133888	-0.823276	0.617518	-0.121056	-0.792917	0.842001	-0.105813	-0.782313	0.842904	0.162813	-0.692871	1.197405	0.009334	-0.646723	1.173263	0.100656	-0.623902	1.116735	0.080188	-0.594101	0.716309	-0.246687	-0.518011	0.741535	0.293755										-0.233957	0.065524	-0.379489	-0.215274	0.061809	0.386860	-0.189824	0.061129	0.353824
15284	127.366667	-0.825092	0.615072	0.133997	-0.823216	0.617480	-0.121057	-0.792975	0.841954	-0.105762	-0.782322	0.842859	0.162839	-0.693011	1.197425	0.009457	-0.646808	1.173293	0.100698	-0.623997	1.116766	0.080223	-0.594597	0.716208	-0.246758	-0.518160	0.741529	0.293818										-0.233875	0.065547	-0.379520	-0.215286	0.061799	0.386861	-0.189842	0.061142	0.353830
15285	127.375000	-0.825042	0.615047	0.133998	-0.823182	0.617483	-0.121046	-0.793044	0.841880	-0.105722	-0.782344	0.842805	0.162870	-0.693224	1.197364	0.009590	-0.646859	1.173290	0.100733	-0.624071	1.116737	0.080249	-0.595045	0.716151	-0.246812	-0.518291	0.741522	0.293895										-0.233888	0.065562	-0.379506	-0.215290	0.061812	0.386863	-0.189877	0.061149	0.353828
15286	127.383333	-0.824925	0.615095	0.133771	-0.823175	0.617494	-0.121014	-0.793119	0.841803	-0.105689	-0.782353	0.842748	0.162879	-0.693396	1.197321	0.009655	-0.646905	1.173288	0.100773	-0.624135	1.116705	0.080285	-0.595478	0.716086	-0.246920	-0.518407	0.741514	0.293982										-0.233912	0.065566	-0.379493	-0.215206	0.061752	0.386857	-0.189841	0.061145	0.353828
15287	127.391667	-0.824972	0.614997	0.134018	-0.823160	0.617477	-0.121006	-0.793191	0.841760	-0.105631	-0.782375	0.842694	0.162903	-0.693577	1.197292	0.009806	-0.646914	1.173322	0.100871	-0.624200	1.116702	0.080313	-0.595839	0.716065	-0.247015	-0.518501	0.741510	0.294073										-0.233921	0.065573	-0.379470	-0.215314	0.061834	0.386870	-0.189885	0.061159	0.353821
15288	127.400000	-0.824951	0.614980	0.134027	-0.823185	0.617426	-0.120982	-0.793301	0.841676	-0.105549	-0.782395	0.842638	0.162921	-0.693708	1.197252	0.009825	-0.647032	1.173164	0.100907	-0.624260	1.116670	0.080337	-0.596201	0.716042	-0.247164	-0.518661	0.741448	0.294014										-0.233909	0.065562	-0.379448	-0.215341	0.061853	0.386878	-0.189883	0.061195	0.353837
15289	127.408333	-0.825033	0.615086	0.134007	-0.823189	0.617416	-0.120970	-0.793332	0.841689	-0.105538	-0.782426	0.842583	0.162950	-0.693819	1.197225	0.010037	-0.647045	1.173136	0.100933	-0.624311	1.116673	0.080374	-0.596487	0.716063	-0.247355	-0.518713	0.741429	0.294095										-0.233977	0.065626	-0.379498	-0.215300	0.061824	0.386863	-0.189956	0.061195	0.353828
15290	127.416667	-0.825067	0.615141	0.133977	-0.823259	0.617386	-0.120917	-0.793451	0.841661	-0.105497	-0.782436	0.842520	0.162956	-0.693944	1.197213	0.010136	-0.647077	1.173173	0.101009	-0.624359	1.116683	0.080417	-0.596730	0.716112	-0.247564	-0.518674	0.741450	0.294312										-0.234062	0.065563	-0.379361	-0.215259	0.061800	0.386861	-0.189969	0.061209	0.353819
15291	127.425000	-0.824949	0.614940	0.134120	-0.823336	0.617400	-0.120847	-0.793617	0.841580	-0.105444	-0.782459	0.842480	0.162979	-0.694077	1.197230	0.010203	-0.647094	1.173164	0.101036	-0.624397	1.116687	0.080454	-0.597000	0.716086	-0.247683	-0.518711	0.741416	0.294386										-0.233979	0.065598	-0.379384	-0.215356	0.061890	0.386858	-0.189955	0.061239	0.353827
15292	127.433333	-0.825107	0.615145	0.134054	-0.823455	0.617363	-0.120776	-0.793718	0.841572	-0.105401	-0.782468	0.842436	0.162985	-0.694219	1.197212	0.010247	-0.647117	1.173172	0.101074	-0.624438	1.116696	0.080493	-0.597249	0.716104	-0.247899	-0.518736	0.741375	0.294446										-0.234286	0.065420	-0.379209	-0.215383	0.061902	0.386867	-0.189996	0.061237	0.353820
15293	127.441667	-0.825022	0.615041	0.134016	-0.823559	0.617351	-0.120716	-0.793829	0.841565	-0.105380	-0.782494	0.842410	0.163010	-0.694313	1.197159	0.010335	-0.647152	1.173153	0.101115	-0.624467	1.116680	0.080522	-0.597439	0.716193	-0.248161	-0.518836	0.741286	0.294355										-0.234209	0.065589	-0.379291	-0.215389	0.061915	0.386852	-0.189977	0.061256	0.353823
15294	127.450000	-0.824933	0.614917	0.133970	-0.823653	0.617326	-0.120686	-0.793944	0.841603	-0.105338	-0.782518	0.842394	0.163038	-0.694418	1.197088	0.010405	-0.647202	1.173154	0.101174	-0.624489	1.116659	0.080542	-0.597570	0.716309	-0.248388	-0.518853	0.741229	0.294390										-0.234229	0.065758	-0.379287	-0.215398	0.061928	0.386850	-0.190016	0.061271	0.353809
15295	127.458333	-0.824994	0.614929	0.134006	-0.823782	0.617314	-0.120605	-0.794038	0.841621	-0.105308	-0.782528	0.842385	0.163044	-0.694503	1.197031	0.010444	-0.647133	1.173417	0.101272	-0.624517	1.116647	0.080564	-0.597512	0.716563	-0.248568	-0.518786	0.741224	0.294545										-0.234327	0.065689	-0.379170	-0.215395	0.061914	0.386832	-0.190029	0.061285	0.353809
15296	127.466667	-0.825097	0.614873	0.134290	-0.823947	0.617300	-0.120572	-0.794144	0.841656	-0.105289	-0.782539	0.842377	0.163049	-0.694565	1.197022	0.010507	-0.647157	1.173397	0.101275	-0.624536	1.116635	0.080574	-0.597590	0.716668	-0.248709	-0.518795	0.741173	0.294546										-0.234218	0.065739	-0.378989	-0.215400	0.061934	0.386835	-0.189970	0.061301	0.353814
15297	127.475000	-0.825087	0.614857	0.134077	-0.824078	0.617249	-0.120521	-0.794267	0.841685	-0.105256	-0.782556	0.842383	0.163073	-0.694671	1.196969	0.010585	-0.647203	1.173358	0.101291	-0.624555	1.116611	0.080577	-0.597638	0.716730	-0.248819	-0.518793	0.741103	0.294513										-0.234335	0.065861	-0.379013	-0.215422	0.061974	0.386838	-0.189804	0.061011	0.353617
15298	127.483333	-0.825184	0.614905	0.134076	-0.824257	0.617209	-0.120451	-0.794357	0.841742	-0.105273	-0.782571	0.842395	0.163092	-0.694745	1.196936	0.010619	-0.647226	1.173327	0.101297	-0.624578	1.116591	0.080576	-0.597670	0.716776	-0.248905	-0.518790	0.741031	0.294464										-0.234501	0.065866	-0.378840	-0.215419	0.061975	0.386833	-0.190039	0.061317	0.353782
15299	127.491667	-0.825253	0.614915	0.134105	-0.824442	0.617203	-0.120394	-0.794453	0.841813	-0.105254	-0.782577	0.842409	0.163090	-0.694798	1.196887	0.010538	-0.647237	1.173303	0.101289	-0.624599	1.116558	0.080557	-0.597751	0.716730	-0.248956	-0.518768	0.740953	0.294380										-0.234462	0.065953	-0.378814	-0.215433	0.062002	0.386821	-0.189668	0.060792	0.353452
15300	127.500000	-0.825396	0.614951	0.134151	-0.824595	0.617182	-0.120363	-0.794626	0.841821	-0.105213	-0.782588	0.842427	0.163098	-0.694829	1.196872	0.010664	-0.647264	1.173264	0.101272	-0.624629	1.116527	0.080533	-0.597658	0.716803	-0.249011	-0.518743	0.740885	0.294277										-0.234561	0.066014	-0.378727	-0.215444	0.062021	0.386809	-0.189685	0.060777	0.353424
15301	127.508333	-0.825542	0.614965	0.134273	-0.824740	0.617162	-0.120339	-0.794700	0.841892	-0.105266	-0.782609	0.842447	0.163104	-0.694880	1.196888	0.010620	-0.647301	1.173232	0.101272	-0.624691	1.116495	0.080486	-0.597609	0.716781	-0.249033	-0.518702	0.740811	0.294147										-0.234748	0.066035	-0.378599	-0.215452	0.062046	0.386806	-0.189691	0.060790	0.353414
15302	127.516667	-0.825851	0.615035	0.134621	-0.824872	0.617136	-0.120318	-0.794810	0.841928	-0.105271	-0.782629	0.842469	0.163104	-0.694918	1.196950	0.010660	-0.647315	1.173226	0.101260	-0.624743	1.116485	0.080445	-0.597533	0.716746	-0.249041	-0.518649	0.740759	0.294007										-0.234841	0.066100	-0.378541	-0.215414	0.062002	0.386744	-0.189586	0.060758	0.353383
15303	127.525000	-0.825827	0.614944	0.134561	-0.825018	0.617114	-0.120293	-0.794917	0.841971	-0.105280	-0.782651	0.842486	0.163087	-0.694917	1.197031	0.010602	-0.647353	1.173096	0.101197	-0.624808	1.116477	0.080394	-0.597430	0.716704	-0.249051	-0.518587	0.740718	0.293849										-0.234954	0.066114	-0.378491	-0.215450	0.062047	0.386758	-0.189558	0.060777	0.353373
15304	127.533333	-0.825877	0.615042	0.134375	-0.825176	0.617078	-0.120265	-0.795033	0.841981	-0.105327	-0.782683	0.842501	0.163065	-0.694916	1.197121	0.010598	-0.647332	1.173262	0.101206	-0.624872	1.116480	0.080336	-0.597288	0.716674	-0.249044	-0.518516	0.740692	0.293694										-0.234988	0.066203	-0.378458	-0.215467	0.062092	0.386761	-0.189591	0.060804	0.353363
15305	127.541667	-0.825964	0.614973	0.134422	-0.825239	0.617023	-0.120292	-0.795120	0.841974	-0.105331	-0.782725	0.842518	0.163043	-0.694963	1.197187	0.010579	-0.647345	1.173256	0.101161	-0.624936	1.116464	0.080274	-0.597124	0.716612	-0.248973	-0.518438	0.740674	0.293527										-0.235057	0.066253	-0.378402	-0.215478	0.062119	0.386755	-0.189622	0.060865	0.353382
15306	127.550000	-0.826028	0.614923	0.134423	-0.825364	0.616991	-0.120276	-0.795258	0.841890	-0.105368	-0.782772	0.842536	0.163013	-0.694926	1.197198	0.010513	-0.647368	1.173227	0.101101	-0.624999	1.116436	0.080195	-0.596941	0.716567	-0.248992	-0.518348	0.740669	0.293357										-0.235067	0.066321	-0.378369	-0.215430	0.062069	0.386698	-0.189639	0.060913	0.353395
15307	127.558333	-0.826116	0.614907	0.134437	-0.825445	0.616940	-0.120310	-0.795285	0.841902	-0.105411	-0.782823	0.842543	0.162977	-0.694897	1.197268	0.010454	-0.647380	1.173213	0.101020	-0.625055	1.116410	0.080105	-0.596744	0.716528	-0.249114	-0.518234	0.740665	0.293173										-0.235066	0.066341	-0.378346	-0.215476	0.062143	0.386735	-0.189841	0.061186	0.353547
15308	127.566667	-0.826110	0.614850	0.134410	-0.825462	0.616870	-0.120346	-0.795395	0.841786	-0.105453	-0.782883	0.842549	0.162947	-0.694892	1.197285	0.010333	-0.647387	1.173206	0.100918	-0.625104	1.116389	0.080006	-0.596508	0.716481	-0.249168	-0.518111	0.740658	0.292987										-0.235056	0.066319	-0.378358	-0.215473	0.062147	0.386726	-0.190076	0.061435	0.353684
15309	127.575000	-0.826178	0.614864	0.134411	-0.825495	0.616804	-0.120372	-0.795467	0.841741	-0.105505	-0.782929	0.842546	0.162890	-0.694852	1.197374	0.010183	-0.647398	1.173198	0.100831	-0.625146	1.116372	0.079907	-0.596242	0.716443	-0.249236	-0.518017	0.740638	0.292728										-0.235082	0.066342	-0.378312	-0.215453	0.062130	0.386695	-0.190083	0.061439	0.353673
15310	127.583333	-0.826143	0.614804	0.134390	-0.825552	0.616719	-0.120400	-0.795527	0.841695	-0.105557	-0.782988	0.842565	0.162843	-0.694823	1.197435	0.010071	-0.647471	1.172907	0.100639	-0.625178	1.116359	0.079796	-0.595953	0.716415	-0.249324	-0.517918	0.740620	0.292472										-0.235065	0.066396	-0.378293	-0.215427	0.062100	0.386663	-0.190086	0.061443	0.353674
15311	127.591667	-0.826184	0.614836	0.134380	-0.825559	0.616664	-0.120443	-0.795567	0.841629	-0.105651	-0.783031	0.842572	0.162776	-0.694744	1.197448	0.009909	-0.647456	1.172942	0.100511	-0.625214	1.116359	0.079673	-0.595651	0.716392	-0.249457	-0.517745	0.740672	0.292375										-0.235072	0.066430	-0.378265	-0.215429	0.062113	0.386662	-0.190081	0.061449	0.353667
15312	127.600000	-0.826204	0.614766	0.134606	-0.825523	0.616591	-0.120511	-0.795598	0.841575	-0.105737	-0.783081	0.842590	0.162719	-0.694660	1.197534	0.009848	-0.647432	1.173009	0.100371	-0.625248	1.116368	0.079541	-0.595303	0.716401	-0.249581	-0.517650	0.740681	0.292161										-0.235136	0.066413	-0.378209	-0.215419	0.062107	0.386650	-0.190074	0.061442	0.353658
15313	127.608333	-0.826089	0.614757	0.134309	-0.825505	0.616543	-0.120552	-0.795578	0.841547	-0.105817	-0.783103	0.842597	0.162626	-0.694622	1.197660	0.009626	-0.647437	1.173027	0.100234	-0.625290	1.116409	0.079406	-0.594964	0.716393	-0.249733	-0.517448	0.740778	0.292177										-0.235130	0.066465	-0.378179	-0.215409	0.062105	0.386643	-0.190067	0.061440	0.353647
15314	127.616667	-0.826032	0.614749	0.134263	-0.825478	0.616499	-0.120596	-0.795592	0.841481	-0.105901	-0.783124	0.842615	0.162544	-0.694553	1.197756	0.009519	-0.647432	1.173142	0.100078	-0.625324	1.116445	0.079264	-0.594610	0.716405	-0.249895	-0.517405	0.740774	0.291918										-0.235109	0.066470	-0.378211	-0.215456	0.062189	0.386693	-0.190063	0.061437	0.353639
15315	127.625000	-0.825784	0.614570	0.134022	-0.825397	0.616451	-0.120655	-0.795549	0.841463	-0.106022	-0.783147	0.842627	0.162460	-0.694470	1.197787	0.009258	-0.647408	1.173184	0.099907	-0.625346	1.116468	0.079102	-0.594217	0.716430	-0.250033	-0.517260	0.740865	0.291901										-0.235089	0.066598	-0.378163	-0.215419	0.062141	0.386651	-0.190055	0.061431	0.353632
15316	127.633333	-0.825713	0.614520	0.133993	-0.825310	0.616403	-0.120724	-0.795529	0.841409	-0.106097	-0.783146	0.842627	0.162345	-0.694426	1.197817	0.009023	-0.647386	1.173222	0.099726	-0.625342	1.116486	0.078934	-0.593841	0.716433	-0.250189	-0.517200	0.740902	0.291748										-0.235114	0.066629	-0.378137	-0.215397	0.062115	0.386628	-0.190040	0.061412	0.353621
15317	127.641667	-0.825752	0.614584	0.134145	-0.825220	0.616382	-0.120782	-0.795449	0.841393	-0.106215	-0.783140	0.842635	0.162237	-0.694394	1.197812	0.008831	-0.647374	1.173254	0.099556	-0.625332	1.116484	0.078766	-0.593451	0.716449	-0.250304	-0.517032	0.741026	0.291802										-0.235214	0.066571	-0.378083	-0.215386	0.062109	0.386623	-0.190041	0.061417	0.353623
15318	127.650000	-0.825551	0.614483	0.134086	-0.825136	0.616365	-0.120840	-0.795414	0.841329	-0.106307	-0.783138	0.842645	0.162124	-0.694371	1.197796	0.008643	-0.647383	1.173256	0.099351	-0.625334	1.116483	0.078591	-0.593062	0.716485	-0.250409	-0.516947	0.741099	0.291717										-0.235147	0.066648	-0.378104	-0.215387	0.062116	0.386627	-0.190032	0.061410	0.353622
15319	127.658333	-0.825463	0.614582	0.133855	-0.825058	0.616356	-0.120896	-0.795292	0.841311	-0.106468	-0.783127	0.842634	0.162000	-0.694346	1.197790	0.008427	-0.647384	1.173276	0.099131	-0.625330	1.116519	0.078432	-0.592696	0.716518	-0.250499	-0.516914	0.741156	0.291571										-0.235204	0.066643	-0.378051	-0.215406	0.062138	0.386650	-0.190030	0.061403	0.353619
15320	127.666667	-0.825347	0.614596	0.133766	-0.824948	0.616330	-0.120987	-0.795212	0.841272	-0.106582	-0.783109	0.842644	0.161870	-0.694339	1.197837	0.008151	-0.647380	1.173361	0.098933	-0.625342	1.116576	0.078269	-0.592287	0.716552	-0.250460	-0.516811	0.741262	0.291577										-0.235248	0.066632	-0.378004	-0.215376	0.062103	0.386623	-0.190025	0.061393	0.353618
15321	127.675000	-0.825496	0.614721	0.133996	-0.824897	0.616325	-0.121035	-0.795130	0.841230	-0.106710	-0.783095	0.842650	0.161745	-0.694287	1.197904	0.007959	-0.647322	1.173451	0.098700	-0.625345	1.116678	0.078117	-0.591912	0.716579	-0.250498	-0.516754	0.741339	0.291512										-0.235174	0.066641	-0.378053	-0.215384	0.062115	0.386648	-0.189791	0.061089	0.353443
15322	127.683333	-0.825224	0.614603	0.133664	-0.824790	0.616291	-0.121139	-0.795033	0.841184	-0.106843	-0.783075	0.842636	0.161604	-0.694247	1.197963	0.007676	-0.647275	1.173572	0.098495	-0.625347	1.116781	0.077945	-0.591527	0.716621	-0.250529	-0.516703	0.741422	0.291453										-0.235086	0.066589	-0.377913	-0.215409	0.062151	0.386685	-0.189557	0.060802	0.353282
15323	127.691667	-0.825247	0.614637	0.133782	-0.824733	0.616280	-0.121203	-0.794945	0.841120	-0.107003	-0.783053	0.842631	0.161457	-0.694194	1.198007	0.007548	-0.647292	1.173712	0.098343	-0.625325	1.116864	0.077801	-0.591108	0.716678	-0.250523	-0.516688	0.741486	0.291326										-0.235161	0.066655	-0.378016	-0.215378	0.062101	0.386661	-0.189533	0.060808	0.353301
15324	127.700000	-0.825325	0.614696	0.133940	-0.824644	0.616251	-0.121298	-0.794820	0.841096	-0.107151	-0.783033	0.842613	0.161304	-0.694162	1.198026	0.007333	-0.647067	1.173824	0.098079	-0.625286	1.116923	0.077647	-0.590705	0.716710	-0.250548	-0.516597	0.741594	0.291343										-0.235208	0.066663	-0.377943	-0.215341	0.062034	0.386644	-0.189567	0.060807	0.353312
15325	127.708333	-0.825029	0.614550	0.133714	-0.824554	0.616243	-0.121393	-0.794712	0.841055	-0.107301	-0.783011	0.842641	0.161164	-0.694173	1.198042	0.007092	-0.647065	1.174091	0.097986	-0.625228	1.116947	0.077482	-0.590257	0.716756	-0.250541	-0.516548	0.741665	0.291268										-0.235101	0.066624	-0.377932	-0.215361	0.062068	0.386680	-0.189676	0.060851	0.353348
15326	127.716667	-0.824910	0.614623	0.133357	-0.824473	0.616229	-0.121475	-0.794566	0.841028	-0.107492	-0.782991	0.842643	0.161007	-0.694165	1.197985	0.006921	-0.647163	1.173868	0.097724	-0.625156	1.116969	0.077300	-0.589831	0.716795	-0.250628	-0.516508	0.741727	0.291184										-0.235146	0.066631	-0.377997	-0.215325	0.062017	0.386666	-0.189617	0.060829	0.353365
15327	127.725000	-0.825002	0.614640	0.133650	-0.824399	0.616243	-0.121569	-0.794444	0.841000	-0.107641	-0.782982	0.842642	0.160859	-0.694146	1.197971	0.006702	-0.647134	1.173820	0.097560	-0.625089	1.116994	0.077127	-0.589385	0.716830	-0.250593	-0.516470	0.741790	0.291111										-0.235181	0.066645	-0.377943	-0.215346	0.062033	0.386704	-0.189654	0.060794	0.353358
15328	127.733333	-0.825035	0.614744	0.133661	-0.824328	0.616239	-0.121641	-0.794288	0.840962	-0.107816	-0.782965	0.842668	0.160705	-0.694123	1.197972	0.006473	-0.646925	1.173950	0.097291	-0.625023	1.117044	0.076945	-0.588937	0.716861	-0.250571	-0.516448	0.741863	0.291036										-0.235101	0.066550	-0.377862	-0.215309	0.061972	0.386685	-0.189634	0.060762	0.353349
15329	127.741667	-0.824737	0.614672	0.133141	-0.824260	0.616204	-0.121702	-0.794117	0.840955	-0.108006	-0.782932	0.842704	0.160536	-0.694045	1.197913	0.006290	-0.646866	1.174272	0.097169	-0.624963	1.117136	0.076770	-0.588514	0.716899	-0.250535	-0.516428	0.741932	0.290955										-0.235110	0.066659	-0.377982	-0.215355	0.062041	0.386739	-0.189632	0.060750	0.353356
15330	127.750000	-0.824694	0.614695	0.133078	-0.824187	0.616199	-0.121800	-0.793977	0.840928	-0.108191	-0.782915	0.842728	0.160388	-0.693968	1.197983	0.006115	-0.646814	1.174387	0.096975	-0.624895	1.117221	0.076602	-0.588082	0.716934	-0.250498	-0.516414	0.741997	0.290880										-0.235078	0.066693	-0.377991	-0.215305	0.061960	0.386692	-0.189581	0.060746	0.353374
15331	127.758333	-0.824686	0.614698	0.133162	-0.824077	0.616179	-0.121908	-0.793850	0.840897	-0.108330	-0.782916	0.842758	0.160258	-0.693928	1.198099	0.005876	-0.646683	1.174277	0.096686	-0.624811	1.117314	0.076440	-0.587683	0.716940	-0.250461	-0.516405	0.742053	0.290803										-0.235110	0.066671	-0.377951	-0.215322	0.061980	0.386729	-0.189633	0.060751	0.353379
15332	127.766667	-0.824644	0.614754	0.132956	-0.823999	0.616182	-0.121988	-0.793722	0.840861	-0.108456	-0.782896	0.842774	0.160098	-0.693845	1.198138	0.005608	-0.646750	1.174346	0.096545	-0.624725	1.117402	0.076286	-0.587287	0.716963	-0.250395	-0.516402	0.742125	0.290731										-0.235018	0.066599	-0.377840	-0.215292	0.061936	0.386712	-0.189601	0.060775	0.353413
15333	127.775000	-0.824613	0.614788	0.132975	-0.823962	0.616145	-0.122056	-0.793613	0.840853	-0.108583	-0.782878	0.842826	0.159960	-0.693735	1.198159	0.005456	-0.646644	1.174454	0.096357	-0.624624	1.117495	0.076138	-0.586920	0.716988	-0.250339	-0.516409	0.742213	0.290679										-0.235032	0.066659	-0.377897	-0.215341	0.061990	0.386767	-0.189636	0.060787	0.353432
15334	127.783333	-0.824599	0.614814	0.132833	-0.823877	0.616178	-0.122119	-0.793477	0.840836	-0.108700	-0.782891	0.842860	0.159844	-0.693610	1.198180	0.005291	-0.646352	1.174603	0.096097	-0.624634	1.117879	0.076405	-0.586565	0.716998	-0.250284	-0.516418	0.742282	0.290615										-0.235001	0.066632	-0.377830	-0.215295	0.061913	0.386727	-0.189662	0.060790	0.353439
15335	127.791667	-0.824613	0.614763	0.133048	-0.823817	0.616189	-0.122191	-0.793377	0.840832	-0.108846	-0.782870	0.842916	0.159699	-0.693541	1.198249	0.005060	-0.646283	1.174914	0.096026	-0.624404	1.117651	0.075830	-0.586209	0.717010	-0.250221	-0.516433	0.742342	0.290545										-0.235072	0.066668	-0.377951	-0.215329	0.061967	0.386778	-0.189662	0.060783	0.353448
15336	127.800000	-0.824578	0.614867	0.132900	-0.823758	0.616198	-0.122263	-0.793255	0.840784	-0.109006	-0.782875	0.842975	0.159572	-0.693389	1.198277	0.004808	-0.646157	1.174991	0.095830	-0.624284	1.117731	0.075646	-0.585888	0.716980	-0.250191	-0.516452	0.742411	0.290478										-0.235045	0.066535	-0.377824	-0.215335	0.061968	0.386788	-0.189648	0.060757	0.353443
15337	127.808333	-0.824511	0.614962	0.132585	-0.823702	0.616190	-0.122345	-0.793118	0.840785	-0.109188	-0.782888	0.843040	0.159445	-0.693260	1.198194	0.004567	-0.646094	1.174898	0.095569	-0.624143	1.117745	0.075443	-0.585585	0.716969	-0.250149	-0.516475	0.742512	0.290428										-0.235009	0.066649	-0.377897	-0.215328	0.061959	0.386792	-0.189592	0.060745	0.353447
15338	127.816667	-0.824506	0.614932	0.132559	-0.823645	0.616193	-0.122414	-0.793004	0.840760	-0.109317	-0.782907	0.843083	0.159309	-0.693093	1.198139	0.004338	-0.646006	1.174764	0.095303	-0.623983	1.117733	0.075238	-0.585301	0.716958	-0.250107	-0.516503	0.742611	0.290373										-0.235042	0.066696	-0.377947	-0.215296	0.061894	0.386751	-0.189623	0.060707	0.353417
15339	127.825000	-0.824583	0.614863	0.132728	-0.823628	0.616194	-0.122467	-0.792899	0.840728	-0.109452	-0.782914	0.843174	0.159197	-0.692949	1.198080	0.004055	-0.645829	1.174865	0.095081	-0.623812	1.117710	0.075018	-0.585026	0.716907	-0.249995	-0.516533	0.742695	0.290321										-0.235052	0.066630	-0.377852	-0.215330	0.061946	0.386800	-0.189594	0.060699	0.353418
15340	127.833333	-0.824569	0.614918	0.132427	-0.823575	0.616192	-0.122537	-0.792811	0.840681	-0.109618	-0.782925	0.843236	0.159071	-0.692776	1.197971	0.003864	-0.645620	1.174972	0.094860	-0.623640	1.117692	0.074813	-0.584781	0.716859	-0.249992	-0.516564	0.742770	0.290273										-0.234969	0.066590	-0.377824	-0.215333	0.061952	0.386802	-0.189572	0.060701	0.353432
15341	127.841667	-0.824610	0.614942	0.132546	-0.823538	0.616185	-0.122569	-0.792715	0.840679	-0.109711	-0.782943	0.843299	0.158958	-0.692526	1.197849	0.003538	-0.645455	1.174846	0.094545	-0.623464	1.117681	0.074584	-0.584558	0.716825	-0.249973	-0.516647	0.742838	0.290174										-0.235036	0.066618	-0.377850	-0.215310	0.061909	0.386786	-0.189637	0.060715	0.353444
15342	127.850000	-0.824614	0.615039	0.132377	-0.823542	0.616199	-0.122596	-0.792630	0.840682	-0.109816	-0.782964	0.843358	0.158849	-0.692370	1.197932	0.003152	-0.645313	1.174943	0.094324	-0.623290	1.117662	0.074334	-0.584337	0.716823	-0.249929	-0.516728	0.742909	0.290084										-0.235064	0.066570	-0.377750	-0.215299	0.061888	0.386773	-0.189608	0.060758	0.353481
15343	127.858333	-0.824744	0.614980	0.132619	-0.823553	0.616207	-0.122594	-0.792541	0.840697	-0.109938	-0.782990	0.843419	0.158752	-0.692149	1.197857	0.002724	-0.645233	1.174962	0.094077	-0.623180	1.117794	0.074292	-0.584165	0.716800	-0.249939	-0.516695	0.743040	0.290222										-0.235004	0.066586	-0.377784	-0.215310	0.061893	0.386790	-0.189642	0.060777	0.353494
15344	127.866667	-0.824686	0.615067	0.132332	-0.823576	0.616203	-0.122598	-0.792448	0.840726	-0.110025	-0.783018	0.843480	0.158665	-0.691891	1.197875	0.002446	-0.645091	1.174984	0.093785	-0.622959	1.117645	0.073824	-0.584007	0.716759	-0.249965	-0.516743	0.743098	0.290205										-0.235057	0.066578	-0.377733	-0.215326	0.061921	0.386820	-0.189670	0.060780	0.353503
15345	127.875000	-0.824743	0.615058	0.132470	-0.823524	0.616179	-0.122642	-0.792429	0.840628	-0.110120	-0.783054	0.843539	0.158587	-0.691597	1.197864	0.002079	-0.644849	1.174786	0.093308	-0.622828	1.117665	0.073561	-0.583866	0.716700	-0.249983	-0.516869	0.743103	0.290040										-0.235060	0.066670	-0.377900	-0.215295	0.061894	0.386825	-0.189636	0.060764	0.353507
15346	127.883333	-0.824812	0.615027	0.132585	-0.823521	0.616154	-0.122660	-0.792406	0.840600	-0.110197	-0.783087	0.843592	0.158514	-0.691322	1.197920	0.001635	-0.644756	1.175104	0.093124	-0.622707	1.117718	0.073297	-0.583740	0.716641	-0.249990	-0.516832	0.743205	0.290169										-0.235061	0.066556	-0.377756	-0.215332	0.061930	0.386826	-0.189610	0.060751	0.353496
15347	127.891667	-0.824756	0.615083	0.132304	-0.823549	0.616120	-0.122670	-0.792348	0.840592	-0.110270	-0.783126	0.843649	0.158457	-0.691011	1.198015	0.001149	-0.644660	1.174987	0.092670	-0.622604	1.117789	0.073034	-0.583643	0.716590	-0.250001	-0.516919	0.743248	0.290090										-0.234973	0.066602	-0.377813	-0.215327	0.061918	0.386827	-0.189627	0.060729	0.353474
15348	127.900000	-0.824847	0.615029	0.132563	-0.823538	0.616104	-0.122693	-0.792322	0.840497	-0.110330	-0.783156	0.843691	0.158398	-0.690682	1.198108	0.000694	-0.644615	1.175093	0.092340	-0.622523	1.117884	0.072774	-0.583560	0.716537	-0.250016	-0.517002	0.743286	0.290014										-0.234970	0.066594	-0.377814	-0.215322	0.061909	0.386819	-0.189636	0.060687	0.353459
15349	127.908333	-0.824871	0.615151	0.132373	-0.823553	0.616077	-0.122703	-0.792318	0.840455	-0.110389	-0.783428	0.843885	0.158495	-0.690341	1.198212	0.000202	-0.644415	1.175263	0.091930	-0.622442	1.117975	0.072491	-0.583486	0.716492	-0.250042	-0.517039	0.743340	0.290001										-0.235060	0.066547	-0.377761	-0.215285	0.061873	0.386829	-0.189588	0.060694	0.353463
15350	127.916667	-0.824798	0.615144	0.132295	-0.823609	0.616038	-0.122692	-0.792307	0.840410	-0.110431	-0.783214	0.843771	0.158310	-0.689993	1.198315	-0.000279	-0.644336	1.175367	0.091591	-0.622358	1.118074	0.072202	-0.583437	0.716435	-0.250061	-0.517079	0.743402	0.289996										-0.234966	0.066582	-0.377812	-0.215288	0.061837	0.386798	-0.189639	0.060691	0.353469
15351	127.925000	-0.824902	0.615055	0.132453	-0.823606	0.616039	-0.122700	-0.792335	0.840386	-0.110470	-0.783244	0.843804	0.158279	-0.689619	1.198476	-0.000914	-0.644217	1.175506	0.091117	-0.622267	1.118152	0.071883	-0.583387	0.716429	-0.250048	-0.517112	0.743470	0.289994										-0.234965	0.066590	-0.377814	-0.215324	0.061898	0.386837	-0.189635	0.060740	0.353497
15352	127.933333	-0.824891	0.615094	0.132267	-0.823637	0.616018	-0.122687	-0.792338	0.840382	-0.110460	-0.783268	0.843835	0.158248	-0.689230	1.198510	-0.001408	-0.644097	1.175617	0.090658	-0.622172	1.118220	0.071558	-0.583364	0.716411	-0.250039	-0.517143	0.743535	0.289992										-0.235108	0.066642	-0.377866	-0.215332	0.061914	0.386848	-0.189696	0.060746	0.353514
15353	127.941667	-0.825124	0.615230	0.132591	-0.823663	0.616025	-0.122672	-0.792377	0.840366	-0.110479	-0.783314	0.843866	0.158243	-0.688900	1.198563	-0.002143	-0.644004	1.175687	0.090146	-0.622113	1.118239	0.071154	-0.583354	0.716401	-0.250045	-0.517175	0.743581	0.289973										-0.235086	0.066586	-0.377820	-0.215285	0.061872	0.386841	-0.189660	0.060788	0.353537
15354	127.950000	-0.825181	0.615210	0.132752	-0.823732	0.616007	-0.122649	-0.792371	0.840402	-0.110528	-0.783325	0.843876	0.158202	-0.688505	1.198617	-0.002920	-0.643915	1.175961	0.089680	-0.622065	1.118263	0.070736	-0.583358	0.716382	-0.250058	-0.517121	0.743662	0.290085										-0.234969	0.066569	-0.377828	-0.215326	0.061898	0.386841	-0.189634	0.060781	0.353541
15355	127.958333	-0.824942	0.615074	0.132364	-0.823759	0.615982	-0.122645	-0.792466	0.840319	-0.110519	-0.783352	0.843899	0.158185	-0.688105	1.198649	-0.003687	-0.643944	1.175786	0.088998	-0.622048	1.118321	0.070325	-0.583380	0.716363	-0.250080	-0.517182	0.743668	0.289973										-0.234967	0.066565	-0.377848	-0.215307	0.061872	0.386845	-0.189618	0.060749	0.353536
15356	127.966667	-0.825212	0.615210	0.132763	-0.823755	0.615951	-0.122661	-0.792499	0.840287	-0.110541	-0.783368	0.843916	0.158171	-0.687658	1.198690	-0.004475	-0.643954	1.176016	0.088428	-0.622088	1.118389	0.069886	-0.583413	0.716341	-0.250103	-0.517245	0.743669	0.289857										-0.235022	0.066651	-0.377988	-0.215293	0.061852	0.386849	-0.189642	0.060649	0.353498
15357	127.975000	-0.825222	0.615187	0.132780	-0.823799	0.615962	-0.122633	-0.792575	0.840277	-0.110561	-0.783395	0.843928	0.158160	-0.687284	1.198905	-0.005356	-0.644020	1.176261	0.087836	-0.622182	1.118521	0.069463	-0.583473	0.716333	-0.250133	-0.517230	0.743721	0.289883										-0.235006	0.066532	-0.377849	-0.215264	0.061810	0.386834	-0.189599	0.060643	0.353494
15358	127.983333	-0.825238	0.615181	0.132781	-0.823856	0.615939	-0.122608	-0.792638	0.840267	-0.110568	-0.783413	0.843953	0.158148	-0.686865	1.199078	-0.006335	-0.644137	1.176366	0.087168	-0.622313	1.118658	0.069018	-0.583537	0.716311	-0.250150	-0.517220	0.743761	0.289894										-0.235022	0.066653	-0.377988	-0.215273	0.061822	0.386860	-0.189557	0.060642	0.353503
15359	127.991667	-0.825031	0.615130	0.132493	-0.823894	0.615941	-0.122585	-0.792708	0.840273	-0.110576	-0.783429	0.843991	0.158132	-0.686408	1.199184	-0.007309	-0.644285	1.176571	0.086453	-0.622507	1.118715	0.068462	-0.583601	0.716296	-0.250165	-0.517280	0.743755	0.289755										-0.235002	0.066605	-0.377925	-0.215267	0.061832	0.386856	-0.189552	0.060646	0.353509
15360	128.000000	-0.825280	0.615210	0.132811	-0.823942	0.615974	-0.122552	-0.792782	0.840287	-0.110578	-0.783445	0.844026	0.158113	-0.686010	1.199302	-0.008239	-0.644475	1.176737	0.085710	-0.622716	1.118777	0.067870	-0.583668	0.716281	-0.250173	-0.517335	0.743751	0.289611										-0.235117	0.066622	-0.377935	-0.215191	0.061776	0.386843	-0.189593	0.060656	0.353506
15361	128.008333	-0.825307	0.615226	0.132829	-0.823983	0.615947	-0.122546	-0.792856	0.840278	-0.110603	-0.783458	0.844066	0.158094	-0.685674	1.199461	-0.009557	-0.644805	1.176849	0.084939	-0.622923	1.118877	0.067312	-0.583747	0.716257	-0.250188	-0.517310	0.743798	0.289619										-0.235056	0.066619	-0.377986	-0.215242	0.061812	0.386815	-0.189600	0.060718	0.353529
15362	128.016667	-0.825127	0.615092	0.132684	-0.824036	0.615943	-0.122528	-0.792915	0.840297	-0.110587	-0.783465	0.844105	0.158078	-0.685308	1.199417	-0.010755	-0.645060	1.176977	0.084062	-0.623142	1.118938	0.066726	-0.583826	0.716226	-0.250218	-0.517277	0.743823	0.289612										-0.234969	0.066553	-0.377881	-0.215266	0.061844	0.386832	-0.189585	0.060738	0.353538
15363	128.025000	-0.825327	0.615261	0.132741	-0.824079	0.615918	-0.122521	-0.792965	0.840279	-0.110597	-0.783460	0.844141	0.158071	-0.684956	1.199365	-0.011949	-0.645436	1.177050	0.083225	-0.623387	1.118998	0.066121	-0.583916	0.716188	-0.250267	-0.517316	0.743784	0.289472										-0.234997	0.066591	-0.377960	-0.215257	0.061833	0.386833	-0.189588	0.060702	0.353522
15364	128.033333	-0.825167	0.615102	0.132718	-0.824124	0.615878	-0.122520	-0.793009	0.840250	-0.110613	-0.783463	0.844151	0.158069	-0.684564	1.199212	-0.013104	-0.645820	1.177095	0.082363	-0.623640	1.119058	0.065518	-0.584003	0.716136	-0.250319	-0.517345	0.743735	0.289328										-0.235016	0.066620	-0.378043	-0.215244	0.061818	0.386842	-0.189575	0.060644	0.353495
15365	128.041667	-0.825289	0.615172	0.132810	-0.824169	0.615845	-0.122516	-0.793070	0.840200	-0.110658	-0.783454	0.844175	0.158065	-0.684311	1.199208	-0.014390	-0.646253	1.177193	0.081430	-0.623914	1.119118	0.064899	-0.584110	0.716083	-0.250383	-0.517244	0.743767	0.289406										-0.235058	0.066573	-0.378041	-0.215219	0.061783	0.386845	-0.189501	0.060603	0.353493
15366	128.050000	-0.825186	0.615135	0.132482	-0.824218	0.615814	-0.122501	-0.793139	0.840157	-0.110706	-0.783451	0.844168	0.158065	-0.683857	1.199103	-0.015704	-0.646691	1.177294	0.080476	-0.624211	1.119202	0.064271	-0.584202	0.716050	-0.250431	-0.517224	0.743765	0.289344										-0.234982	0.066526	-0.377922	-0.215197	0.061770	0.386855	-0.189477	0.060560	0.353493
15367	128.058333	-0.825223	0.615050	0.132777	-0.824274	0.615784	-0.122461	-0.793190	0.840180	-0.110661	-0.783445	0.844184	0.158054	-0.683481	1.199086	-0.017025	-0.647136	1.177388	0.079508	-0.624537	1.119290	0.063586	-0.584294	0.716026	-0.250472	-0.517236	0.743740	0.289193										-0.235008	0.066580	-0.377979	-0.215155	0.061727	0.386860	-0.189462	0.060538	0.353493
15368	128.066667	-0.825392	0.615271	0.132720	-0.824317	0.615790	-0.122460	-0.793315	0.840135	-0.110658	-0.783460	0.844178	0.158038	-0.683057	1.199057	-0.018546	-0.647594	1.177494	0.078410	-0.624885	1.119378	0.062865	-0.584397	0.715992	-0.250511	-0.517241	0.743724	0.289031										-0.235037	0.066625	-0.378039	-0.215160	0.061710	0.386815	-0.189472	0.060561	0.353503
15369	128.075000	-0.825248	0.615109	0.132684	-0.824401	0.615792	-0.122426	-0.793361	0.840160	-0.110668	-0.783474	0.844188	0.158014	-0.682595	1.198976	-0.019982	-0.648117	1.177621	0.077347	-0.625246	1.119481	0.062096	-0.584480	0.715996	-0.250551	-0.517129	0.743814	0.289086										-0.235035	0.066631	-0.378032	-0.215207	0.061786	0.386854	-0.189495	0.060619	0.353521
15370	128.083333	-0.825280	0.615096	0.132799	-0.824397	0.615778	-0.122416	-0.793433	0.840125	-0.110672	-0.783482	0.844194	0.157979	-0.682127	1.198929	-0.021530	-0.648652	1.177773	0.076196	-0.625624	1.119578	0.061294	-0.584556	0.716002	-0.250588	-0.517089	0.743858	0.288987										-0.234972	0.066529	-0.377898	-0.215217	0.061802	0.386842	-0.189506	0.060655	0.353527
15371	128.091667	-0.825290	0.615098	0.132804	-0.824452	0.615766	-0.122424	-0.793506	0.840114	-0.110731	-0.783502	0.844186	0.157953	-0.681653	1.198838	-0.023133	-0.649182	1.177914	0.075004	-0.625995	1.119689	0.060491	-0.584626	0.716021	-0.250646	-0.517046	0.743893	0.288889										-0.235035	0.066632	-0.378026	-0.215194	0.061777	0.386813	-0.189508	0.060669	0.353536
15372	128.100000	-0.825497	0.615259	0.132962	-0.824511	0.615754	-0.122407	-0.793561	0.840080	-0.110736	-0.783520	0.844185	0.157918	-0.681157	1.198738	-0.024657	-0.649709	1.178093	0.073782	-0.626381	1.119825	0.059691	-0.584691	0.716028	-0.250714	-0.517009	0.743917	0.288782										-0.235027	0.066619	-0.378032	-0.215204	0.061803	0.386832	-0.189499	0.060655	0.353532
15373	128.108333	-0.825278	0.615091	0.132685	-0.824489	0.615696	-0.122457	-0.793607	0.840018	-0.110815	-0.783540	0.844179	0.157888	-0.680652	1.198642	-0.026239	-0.650220	1.178303	0.072574	-0.626781	1.119977	0.058871	-0.584749	0.716033	-0.250795	-0.516974	0.743936	0.288661										-0.235022	0.066602	-0.378057	-0.215180	0.061769	0.386831	-0.189467	0.060599	0.353505
15374	128.116667	-0.825282	0.615037	0.132790	-0.824516	0.615663	-0.122454	-0.793662	0.839948	-0.110838	-0.783556	0.844178	0.157852	-0.680084	1.198596	-0.027895	-0.650694	1.178538	0.071341	-0.627165	1.120151	0.058085	-0.584804	0.716033	-0.250874	-0.516958	0.743957	0.288549										-0.234972	0.066486	-0.377944	-0.215153	0.061737	0.386826	-0.189474	0.060512	0.353475
15375	128.125000	-0.825389	0.615097	0.132860	-0.824518	0.615623	-0.122471	-0.793692	0.839930	-0.110854	-0.783591	0.844182	0.157813	-0.679536	1.198622	-0.029446	-0.651127	1.178784	0.070134	-0.627547	1.120337	0.057298	-0.584846	0.716036	-0.250937	-0.516959	0.743986	0.288435										-0.235062	0.066559	-0.378058	-0.215105	0.061662	0.386790	-0.189419	0.060464	0.353451
15376	128.133333	-0.825278	0.614990	0.132771	-0.824533	0.615617	-0.122496	-0.793752	0.839875	-0.110926	-0.783638	0.844196	0.157778	-0.678979	1.198581	-0.030876	-0.651567	1.179078	0.068916	-0.627928	1.120550	0.056501	-0.584890	0.716040	-0.250991	-0.516967	0.744022	0.288329										-0.235090	0.066529	-0.378045	-0.215134	0.061708	0.386837	-0.189393	0.060458	0.353455
15377	128.141667	-0.825288	0.614988	0.132763	-0.824559	0.615602	-0.122482	-0.793802	0.839861	-0.110962	-0.783678	0.844215	0.157728	-0.678401	1.198547	-0.032482	-0.651977	1.179342	0.067725	-0.628276	1.120762	0.055749	-0.584919	0.716043	-0.251023	-0.516986	0.744055	0.288216										-0.235018	0.066594	-0.378066	-0.215056	0.061652	0.386838	-0.189416	0.060465	0.353467
15378	128.150000	-0.825296	0.614990	0.132759	-0.824553	0.615592	-0.122507	-0.793823	0.839886	-0.111044	-0.783723	0.844244	0.157675	-0.677844	1.198557	-0.033886	-0.652424	1.179601	0.066506	-0.628635	1.121000	0.055004	-0.584945	0.716045	-0.251038	-0.517008	0.744094	0.288110										-0.235020	0.066588	-0.378063	-0.215130	0.061711	0.386841	-0.189414	0.060521	0.353495
15379	128.158333	-0.825298	0.615011	0.132745	-0.824595	0.615589	-0.122489	-0.793871	0.839889	-0.111078	-0.783790	0.844282	0.157629	-0.677294	1.198596	-0.035317	-0.652729	1.180001	0.065460	-0.628982	1.121265	0.054312	-0.584967	0.716024	-0.251067	-0.517042	0.744140	0.288009										-0.235021	0.066613	-0.378046	-0.215048	0.061644	0.386824	-0.189442	0.060575	0.353526
15380	128.166667	-0.825222	0.615037	0.132442	-0.824647	0.615571	-0.122493	-0.793877	0.839925	-0.111102	-0.783846	0.844330	0.157575	-0.676822	1.198660	-0.036573	-0.653070	1.180368	0.064384	-0.629319	1.121549	0.053659	-0.584987	0.715989	-0.251102	-0.517073	0.744186	0.287910										-0.235033	0.066614	-0.378048	-0.215136	0.061731	0.386839	-0.189456	0.060606	0.353544
15381	128.175000	-0.825242	0.615042	0.132622	-0.824627	0.615539	-0.122570	-0.793926	0.839850	-0.111201	-0.783875	0.844392	0.157492	-0.676215	1.198542	-0.037639	-0.653348	1.180710	0.063352	-0.629665	1.121822	0.053016	-0.584987	0.715927	-0.251140	-0.517146	0.744199	0.287735										-0.234995	0.066569	-0.377991	-0.215117	0.061707	0.386820	-0.189469	0.060607	0.353543
15382	128.183333	-0.825236	0.615054	0.132432	-0.824628	0.615496	-0.122610	-0.793922	0.839800	-0.111284	-0.783913	0.844454	0.157423	-0.675730	1.198540	-0.038821	-0.653624	1.181013	0.062416	-0.630157	1.122032	0.052551	-0.584973	0.715848	-0.251187	-0.517142	0.744252	0.287704										-0.235015	0.066600	-0.378066	-0.215126	0.061728	0.386839	-0.189471	0.060568	0.353529
15383	128.191667	-0.825337	0.615022	0.132665	-0.824656	0.615447	-0.122624	-0.793920	0.839753	-0.111370	-0.783959	0.844509	0.157349	-0.675369	1.198475	-0.039902	-0.653904	1.181222	0.061510	-0.630355	1.122205	0.051931	-0.584959	0.715737	-0.251246	-0.517217	0.744257	0.287549										-0.235048	0.066551	-0.378063	-0.215018	0.061628	0.386817	-0.189400	0.060524	0.353501
15384	128.200000	-0.825357	0.615013	0.132642	-0.824662	0.615393	-0.122662	-0.793903	0.839708	-0.111460	-0.783981	0.844570	0.157250	-0.675052	1.198358	-0.040920	-0.654219	1.181375	0.060676	-0.630680	1.122270	0.051373	-0.584937	0.715622	-0.251282	-0.517219	0.744326	0.287548										-0.235023	0.066571	-0.378074	-0.215106	0.061702	0.386839	-0.189413	0.060458	0.353479
15385	128.208333	-0.825486	0.615087	0.132692	-0.824694	0.615364	-0.122692	-0.793886	0.839652	-0.111578	-0.784020	0.844636	0.157169	-0.674783	1.198244	-0.041852	-0.654517	1.181477	0.059908	-0.630862	1.122426	0.050875	-0.584902	0.715524	-0.251310	-0.517268	0.744379	0.287494										-0.235048	0.066547	-0.378062	-0.215009	0.061594	0.386824	-0.189347	0.060432	0.353465
15386	128.216667	-0.825409	0.615107	0.132293	-0.824733	0.615332	-0.122702	-0.793850	0.839602	-0.111686	-0.784036	0.844695	0.157064	-0.674576	1.198103	-0.042715	-0.655039	1.181563	0.059164	-0.631150	1.122419	0.050375	-0.584858	0.715433	-0.251335	-0.517314	0.744417	0.287443										-0.235018	0.066581	-0.378077	-0.215069	0.061652	0.386839	-0.189376	0.060382	0.353461
15387	128.225000	-0.825433	0.615080	0.132438	-0.824751	0.615339	-0.122736	-0.793812	0.839595	-0.111768	-0.784051	0.844754	0.156973	-0.674432	1.197960	-0.043496	-0.655343	1.181590	0.058499	-0.631396	1.122481	0.049939	-0.584775	0.715313	-0.251274	-0.517355	0.744450	0.287395										-0.235037	0.066549	-0.378071	-0.214992	0.061588	0.386851	-0.189366	0.060415	0.353486
15388	128.233333	-0.825492	0.615086	0.132559	-0.824737	0.615314	-0.122766	-0.793735	0.839624	-0.111792	-0.784061	0.844808	0.156875	-0.674360	1.197848	-0.044290	-0.655683	1.181639	0.057902	-0.631633	1.122519	0.049523	-0.584703	0.715241	-0.251295	-0.517395	0.744483	0.287357										-0.235073	0.066521	-0.378046	-0.215054	0.061628	0.386854	-0.189399	0.060442	0.353523
15389	128.241667	-0.825527	0.615112	0.132539	-0.824785	0.615344	-0.122779	-0.793651	0.839626	-0.111905	-0.784067	0.844858	0.156779	-0.674268	1.197696	-0.044872	-0.655959	1.181607	0.057299	-0.631847	1.122530	0.049096	-0.584626	0.715182	-0.251313	-0.517430	0.744533	0.287336										-0.235052	0.066565	-0.378056	-0.214968	0.061550	0.386845	-0.189397	0.060489	0.353561
15390	128.250000	-0.825537	0.615226	0.132243	-0.824798	0.615356	-0.122793	-0.793618	0.839570	-0.111988	-0.784064	0.844908	0.156685	-0.674262	1.197554	-0.045473	-0.656256	1.181564	0.056761	-0.632051	1.122541	0.048737	-0.584519	0.715151	-0.251317	-0.517469	0.744593	0.287312										-0.235019	0.066612	-0.378055	-0.214972	0.061561	0.386873	-0.189389	0.060516	0.353590
15391	128.258333	-0.825583	0.615263	0.132230	-0.824777	0.615365	-0.122819	-0.793528	0.839561	-0.112101	-0.784050	0.844967	0.156582	-0.674263	1.197380	-0.046007	-0.656554	1.181509	0.056288	-0.632244	1.122526	0.048391	-0.584419	0.715100	-0.251355	-0.517493	0.744636	0.287280										-0.234993	0.066557	-0.377998	-0.214958	0.061545	0.386881	-0.189411	0.060473	0.353595
15392	128.266667	-0.825581	0.615242	0.132208	-0.824743	0.615377	-0.122864	-0.793427	0.839544	-0.112224	-0.784037	0.845037	0.156482	-0.674315	1.197185	-0.046529	-0.656850	1.181423	0.055887	-0.632405	1.122502	0.048087	-0.584313	0.715049	-0.251409	-0.517527	0.744681	0.287240										-0.235011	0.066580	-0.378065	-0.214934	0.061484	0.386861	-0.189339	0.060453	0.353581
15393	128.275000	-0.825583	0.615252	0.132188	-0.824749	0.615347	-0.122891	-0.793345	0.839489	-0.112360	-0.784146	0.845192	0.156455	-0.674377	1.196978	-0.046992	-0.657130	1.181322	0.055455	-0.632566	1.122456	0.047775	-0.584201	0.715004	-0.251462	-0.517548	0.744738	0.287201										-0.235039	0.066550	-0.378071	-0.214939	0.061530	0.386898	-0.189310	0.060418	0.353561
15394	128.283333	-0.825569	0.615281	0.132129	-0.824707	0.615388	-0.122918	-0.793259	0.839445	-0.112479	-0.784253	0.845333	0.156417	-0.674482	1.196817	-0.047421	-0.657396	1.181209	0.055079	-0.632722	1.122420	0.047479	-0.584090	0.714970	-0.251499	-0.517574	0.744821	0.287170										-0.234999	0.066567	-0.378089	-0.214926	0.061524	0.386894	-0.189302	0.060339	0.353538
15395	128.291667	-0.825588	0.615314	0.132109	-0.824690	0.615361	-0.122938	-0.793144	0.839447	-0.112528	-0.784234	0.845401	0.156304	-0.674596	1.196649	-0.047809	-0.657683	1.181103	0.054673	-0.632879	1.122382	0.047214	-0.583982	0.714949	-0.251569	-0.517599	0.744915	0.287138										-0.235011	0.066581	-0.378069	-0.214945	0.061537	0.386892	-0.189272	0.060332	0.353528
15396	128.300000	-0.825756	0.615469	0.132230	-0.824694	0.615388	-0.122928	-0.793060	0.839416	-0.112601	-0.784217	0.845473	0.156207	-0.674687	1.196493	-0.048177	-0.657938	1.181032	0.054338	-0.633031	1.122361	0.046886	-0.583875	0.714935	-0.251640	-0.517622	0.744996	0.287092										-0.235068	0.066500	-0.378053	-0.214909	0.061511	0.386895	-0.189251	0.060344	0.353526
15397	128.308333	-0.825553	0.615316	0.132181	-0.824633	0.615384	-0.122976	-0.793004	0.839386	-0.112733	-0.784186	0.845511	0.156100	-0.674868	1.196406	-0.048594	-0.658239	1.180988	0.054021	-0.633207	1.122352	0.046664	-0.583760	0.714914	-0.251638	-0.517648	0.745077	0.287041										-0.235035	0.066469	-0.377997	-0.214905	0.061492	0.386898	-0.189262	0.060364	0.353548
15398	128.316667	-0.825537	0.615398	0.132027	-0.824591	0.615423	-0.122985	-0.792914	0.839397	-0.112851	-0.784164	0.845570	0.156016	-0.674994	1.196254	-0.048932	-0.658515	1.180932	0.053706	-0.633337	1.122268	0.046358	-0.583664	0.714916	-0.251713	-0.517669	0.745166	0.286988										-0.234988	0.066567	-0.378100	-0.214891	0.061473	0.386898	-0.189273	0.060388	0.353574
15399	128.325000	-0.825739	0.615576	0.132292	-0.824535	0.615455	-0.123003	-0.792876	0.839367	-0.112870	-0.784136	0.845621	0.155925	-0.675172	1.196129	-0.049284	-0.658807	1.180887	0.053361	-0.633540	1.122305	0.046142	-0.583570	0.714928	-0.251738	-0.517691	0.745269	0.286940										-0.234998	0.066590	-0.378079	-0.214930	0.061491	0.386914	-0.189316	0.060412	0.353610
15400	128.333333	-0.825525	0.615434	0.132215	-0.824515	0.615431	-0.123020	-0.792839	0.839327	-0.112942	-0.784114	0.845668	0.155854	-0.675333	1.195999	-0.049616	-0.659086	1.180833	0.053058	-0.633709	1.122276	0.045861	-0.583486	0.714938	-0.251768	-0.517713	0.745364	0.286892										-0.235067	0.066534	-0.378056	-0.214893	0.061438	0.386916	-0.189306	0.060434	0.353630
15401	128.341667	-0.825669	0.615668	0.132098	-0.824486	0.615465	-0.123028	-0.792741	0.839341	-0.113056	-0.784093	0.845699	0.155762	-0.675494	1.195879	-0.049988	-0.659381	1.180801	0.052716	-0.633907	1.122324	0.045668	-0.583409	0.714933	-0.251808	-0.517721	0.745443	0.286821										-0.235004	0.066583	-0.378083	-0.214880	0.061445	0.386922	-0.189293	0.060403	0.353631
15402	128.350000	-0.825590	0.615625	0.132084	-0.824436	0.615463	-0.123053	-0.792720	0.839267	-0.113137	-0.784069	0.845715	0.155662	-0.675692	1.195786	-0.050375	-0.659671	1.180759	0.052412	-0.634090	1.122293	0.045384	-0.583336	0.714926	-0.251853	-0.517727	0.745516	0.286748										-0.234959	0.066480	-0.377953	-0.214936	0.061469	0.386940	-0.189261	0.060353	0.353616
15403	128.358333	-0.825626	0.615687	0.132148	-0.824374	0.615437	-0.123095	-0.792690	0.839196	-0.113188	-0.784052	0.845741	0.155575	-0.675838	1.195636	-0.050668	-0.659987	1.180723	0.052094	-0.634308	1.122338	0.045187	-0.583267	0.714912	-0.251890	-0.517809	0.745562	0.286548										-0.235007	0.066570	-0.378090	-0.214894	0.061429	0.386942	-0.189246	0.060280	0.353602
15404	128.366667	-0.825607	0.615663	0.132254	-0.824350	0.615417	-0.123112	-0.792646	0.839108	-0.113332	-0.784030	0.845748	0.155490	-0.676006	1.195532	-0.051059	-0.660269	1.180677	0.051800	-0.634491	1.122303	0.044920	-0.583198	0.714887	-0.251911	-0.517803	0.745662	0.286501										-0.235005	0.066574	-0.378071	-0.214825	0.061389	0.386941	-0.189195	0.060241	0.353587
15405	128.375000	-0.825411	0.615597	0.131928	-0.824311	0.615413	-0.123123	-0.792610	0.839079	-0.113351	-0.784012	0.845760	0.155412	-0.676160	1.195452	-0.051354	-0.660581	1.180664	0.051469	-0.634710	1.122296	0.044658	-0.583125	0.714866	-0.251928	-0.517784	0.745757	0.286437										-0.234972	0.066526	-0.378013	-0.214830	0.061376	0.386954	-0.189170	0.060228	0.353609
15406	128.383333	-0.825538	0.615634	0.132273	-0.824238	0.615420	-0.123152	-0.792587	0.839018	-0.113418	-0.784001	0.845780	0.155345	-0.676344	1.195388	-0.051696	-0.660861	1.180646	0.051180	-0.634915	1.122306	0.044440	-0.583055	0.714838	-0.251941	-0.517761	0.745852	0.286370										-0.234984	0.066575	-0.378066	-0.214758	0.061335	0.386949	-0.189185	0.060202	0.353646
15407	128.391667	-0.825398	0.615571	0.132172	-0.824221	0.615384	-0.123167	-0.792532	0.838969	-0.113489	-0.783997	0.845788	0.155267	-0.676497	1.195313	-0.051995	-0.661135	1.180631	0.050873	-0.635128	1.122314	0.044196	-0.582973	0.714784	-0.251981	-0.517733	0.745943	0.286285										-0.235011	0.066531	-0.378057	-0.214753	0.061306	0.386973	-0.189160	0.060232	0.353687
15408	128.400000	-0.825356	0.615735	0.131959	-0.824182	0.615340	-0.123201	-0.792550	0.838886	-0.113532	-0.784009	0.845815	0.155200	-0.676658	1.195223	-0.052306	-0.661397	1.180609	0.050612	-0.635331	1.122316	0.043948	-0.582908	0.714746	-0.252005	-0.517622	0.746098	0.286347										-0.234976	0.066562	-0.378073	-0.214682	0.061285	0.386966	-0.189134	0.060265	0.353707
15409	128.408333	-0.825369	0.615701	0.131965	-0.824170	0.615327	-0.123210	-0.792558	0.838816	-0.113618	-0.784016	0.845844	0.155122	-0.676832	1.195163	-0.052646	-0.661713	1.180568	0.050285	-0.635546	1.122310	0.043699	-0.582844	0.714702	-0.252031	-0.517676	0.746148	0.286091										-0.234920	0.066471	-0.377945	-0.214684	0.061265	0.386974	-0.189124	0.060248	0.353722
15410	128.416667	-0.825356	0.615723	0.131923	-0.824129	0.615341	-0.123228	-0.792574	0.838770	-0.113701	-0.784031	0.845869	0.155033	-0.676969	1.195089	-0.052979	-0.661994	1.180542	0.049995	-0.635769	1.122318	0.043421	-0.582789	0.714659	-0.252069	-0.517654	0.746241	0.285973										-0.234963	0.066565	-0.378077	-0.214628	0.061250	0.386970	-0.189073	0.060230	0.353710
15411	128.425000	-0.825342	0.615637	0.132091	-0.824147	0.615288	-0.123258	-0.792581	0.838719	-0.113798	-0.784061	0.845877	0.154947	-0.677134	1.195014	-0.053374	-0.662282	1.180505	0.049632	-0.635981	1.122325	0.043158	-0.582749	0.714611	-0.252108	-0.517597	0.746349	0.285908										-0.234969	0.066479	-0.378001	-0.214616	0.061241	0.386973	-0.189039	0.060158	0.353681
15412	128.433333	-0.825130	0.615609	0.131727	-0.824162	0.615270	-0.123275	-0.792639	0.838623	-0.113863	-0.784100	0.845889	0.154868	-0.677267	1.194952	-0.053735	-0.662532	1.180474	0.049283	-0.636216	1.122341	0.042862	-0.582720	0.714576	-0.252166	-0.517619	0.746411	0.285706										-0.234961	0.066550	-0.378086	-0.214643	0.061238	0.386978	-0.188997	0.060087	0.353655
15413	128.441667	-0.825300	0.615671	0.131910	-0.824137	0.615234	-0.123321	-0.792653	0.838578	-0.113963	-0.784130	0.845906	0.154786	-0.677447	1.194903	-0.054159	-0.662840	1.180467	0.048901	-0.636444	1.122367	0.042598	-0.582709	0.714548	-0.252219	-0.517609	0.746502	0.285575										-0.234960	0.066555	-0.378081	-0.214609	0.061218	0.386976	-0.188928	0.060070	0.353634
15414	128.450000	-0.825145	0.615606	0.131685	-0.824152	0.615243	-0.123333	-0.792679	0.838532	-0.114052	-0.784164	0.845923	0.154708	-0.677647	1.194926	-0.054632	-0.663132	1.180482	0.048541	-0.636680	1.122402	0.042329	-0.582706	0.714524	-0.252264	-0.517601	0.746591	0.285450										-0.234958	0.066574	-0.378074	-0.214555	0.061239	0.387016	-0.188895	0.060034	0.353633
15415	128.458333	-0.825103	0.615543	0.131704	-0.824207	0.615190	-0.123343	-0.792709	0.838493	-0.114111	-0.784220	0.845945	0.154646	-0.677753	1.194926	-0.054954	-0.663378	1.180524	0.048207	-0.636929	1.122427	0.042036	-0.582724	0.714487	-0.252308	-0.517605	0.746681	0.285318										-0.234957	0.066549	-0.378084	-0.214485	0.061175	0.386993	-0.188873	0.060036	0.353655
15416	128.466667	-0.825510	0.615736	0.132062	-0.824231	0.615156	-0.123368	-0.792784	0.838419	-0.114170	-0.784290	0.845973	0.154590	-0.677867	1.194914	-0.055343	-0.663652	1.180603	0.047892	-0.637137	1.122431	0.041705	-0.582744	0.714444	-0.252351	-0.517614	0.746764	0.285187										-0.234960	0.066557	-0.378087	-0.214482	0.061130	0.386987	-0.188857	0.060058	0.353692
15417	128.475000	-0.825489	0.615746	0.131919	-0.824236	0.615102	-0.123409	-0.792890	0.838316	-0.114220	-0.784336	0.846008	0.154508	-0.677991	1.194943	-0.055706	-0.663903	1.180697	0.047591	-0.637411	1.122546	0.041498	-0.582782	0.714400	-0.252386	-0.517636	0.746849	0.285058										-0.234932	0.066496	-0.378030	-0.214406	0.061100	0.386984	-0.188839	0.060085	0.353732
15418	128.483333	-0.825359	0.615567	0.131882	-0.824294	0.615073	-0.123411	-0.792896	0.838317	-0.114293	-0.784401	0.846043	0.154435	-0.678099	1.194985	-0.056085	-0.664165	1.180761	0.047249	-0.637647	1.122601	0.041230	-0.582826	0.714353	-0.252433	-0.517666	0.746943	0.284936										-0.235032	0.066479	-0.378071	-0.214393	0.061105	0.387031	-0.188815	0.060093	0.353755
15419	128.491667	-0.825313	0.615605	0.131701	-0.824358	0.615038	-0.123453	-0.793031	0.838196	-0.114353	-0.784474	0.846072	0.154358	-0.678172	1.194956	-0.056381	-0.664378	1.180817	0.046935	-0.637877	1.122663	0.041008	-0.582863	0.714271	-0.252405	-0.517618	0.747073	0.284963										-0.235012	0.066454	-0.378100	-0.214336	0.061082	0.387022	-0.188765	0.060062	0.353747
15420	128.500000	-0.825664	0.615702	0.132015	-0.824353	0.614971	-0.123504	-0.793120	0.838142	-0.114432	-0.784547	0.846095	0.154274	-0.678286	1.194983	-0.056746	-0.664608	1.180902	0.046626	-0.638077	1.122715	0.040717	-0.582939	0.714232	-0.252549	-0.517660	0.747152	0.284842										-0.234950	0.066535	-0.378108	-0.214302	0.061042	0.387005	-0.188702	0.060003	0.353733
15421	128.508333	-0.825693	0.615713	0.131928	-0.824426	0.614938	-0.123535	-0.793208	0.838088	-0.114512	-0.784624	0.846118	0.154187	-0.678384	1.195014	-0.057099	-0.664808	1.180946	0.046329	-0.638281	1.122825	0.040517	-0.583006	0.714158	-0.252577	-0.517722	0.747223	0.284723										-0.234983	0.066443	-0.378021	-0.214248	0.061048	0.387023	-0.188635	0.059932	0.353710
15422	128.516667	-0.825744	0.615695	0.131895	-0.824528	0.614907	-0.123542	-0.793292	0.838097	-0.114639	-0.784714	0.846134	0.154096	-0.678431	1.194973	-0.057410	-0.665001	1.180968	0.046008	-0.638465	1.122869	0.040339	-0.583092	0.714128	-0.252680	-0.517795	0.747299	0.284620										-0.235012	0.066459	-0.378096	-0.214178	0.061015	0.387058	-0.188576	0.059865	0.353697
15423	128.525000	-0.825785	0.615663	0.131763	-0.824582	0.614859	-0.123572	-0.793441	0.838006	-0.114700	-0.784818	0.846151	0.154013	-0.678517	1.194971	-0.057745	-0.665177	1.180983	0.045660	-0.638657	1.122914	0.040021	-0.583173	0.714101	-0.252688	-0.517874	0.747377	0.284527										-0.234982	0.066491	-0.378103	-0.214141	0.061005	0.387034	-0.188511	0.059821	0.353710
15424	128.533333	-0.825750	0.615663	0.131595	-0.824639	0.614810	-0.123599	-0.793580	0.837961	-0.114806	-0.784927	0.846163	0.153918	-0.678580	1.194942	-0.058042	-0.665326	1.181010	0.045361	-0.638801	1.122921	0.039749	-0.583270	0.714083	-0.252786	-0.517964	0.747455	0.284434										-0.234958	0.066537	-0.378103	-0.214130	0.060971	0.387087	-0.188458	0.059776	0.353728
15425	128.541667	-0.825940	0.615680	0.131854	-0.824732	0.614751	-0.123612	-0.793640	0.837970	-0.114906	-0.784924	0.846100	0.153753	-0.678649	1.194928	-0.058408	-0.665517	1.181049	0.045081	-0.638949	1.122925	0.039488	-0.583370	0.714069	-0.252841	-0.518055	0.747534	0.284342										-0.235028	0.066471	-0.378061	-0.213991	0.060929	0.387090	-0.188408	0.059765	0.353791
15426	128.550000	-0.825796	0.615467	0.131722	-0.824834	0.614683	-0.123632	-0.793752	0.837954	-0.114945	-0.784931	0.846026	0.153580	-0.678702	1.194904	-0.058718	-0.665650	1.181068	0.044770	-0.639097	1.122905	0.039202	-0.583478	0.714051	-0.252900	-0.518153	0.747614	0.284258										-0.234995	0.066452	-0.378101	-0.213953	0.060915	0.387109	-0.188342	0.059795	0.353844
15427	128.558333	-0.826061	0.615649	0.131734	-0.824901	0.614614	-0.123649	-0.793929	0.837808	-0.115028	-0.785071	0.846040	0.153494	-0.678753	1.194875	-0.059043	-0.665802	1.181107	0.044484	-0.639232	1.122927	0.038956	-0.583616	0.714013	-0.252985	-0.518254	0.747704	0.284176										-0.235002	0.066454	-0.378101	-0.213811	0.060834	0.387130	-0.188268	0.059745	0.353919
15428	128.566667	-0.826230	0.615679	0.131847	-0.825005	0.614555	-0.123700	-0.794054	0.837744	-0.115141	-0.785465	0.846234	0.153582	-0.678812	1.194865	-0.059399	-0.665928	1.181160	0.044173	-0.639377	1.122968	0.038668	-0.583736	0.713982	-0.253055	-0.518356	0.747797	0.284087										-0.234949	0.066517	-0.378129	-0.213710	0.060807	0.387154	-0.188139	0.059735	0.353952
15429	128.575000	-0.826079	0.615478	0.131652	-0.825106	0.614485	-0.123725	-0.794170	0.837710	-0.115230	-0.785616	0.846235	0.153484	-0.678842	1.194854	-0.059733	-0.666047	1.181195	0.043824	-0.639513	1.123022	0.038418	-0.583854	0.713936	-0.253140	-0.518458	0.747887	0.283998										-0.235001	0.066458	-0.378117	-0.213620	0.060735	0.387227	-0.188060	0.059654	0.353993
15430	128.583333	-0.826083	0.615438	0.131360	-0.825177	0.614408	-0.123793	-0.794337	0.837619	-0.115324	-0.785773	0.846202	0.153378	-0.678855	1.194825	-0.060117	-0.666185	1.181221	0.043423	-0.639655	1.123073	0.038149	-0.583974	0.713900	-0.253232	-0.518562	0.747979	0.283922										-0.234947	0.066492	-0.378157	-0.213514	0.060692	0.387271	-0.187933	0.059606	0.353998
15431	128.591667	-0.826207	0.615428	0.131434	-0.825259	0.614343	-0.123843	-0.794498	0.837552	-0.115417	-0.785927	0.846206	0.153284	-0.678899	1.194818	-0.060530	-0.666324	1.181301	0.043064	-0.639829	1.123127	0.037846	-0.584104	0.713860	-0.253311	-0.518665	0.748071	0.283829										-0.234950	0.066489	-0.378161	-0.213428	0.060693	0.387318	-0.187850	0.059533	0.354023
15432	128.600000	-0.826333	0.615383	0.131525	-0.825338	0.614280	-0.123888	-0.794662	0.837484	-0.115506	-0.786092	0.846196	0.153187	-0.678909	1.194784	-0.060967	-0.666483	1.181364	0.042684	-0.639993	1.123168	0.037569	-0.584241	0.713819	-0.253388	-0.518775	0.748179	0.283752										-0.234960	0.066492	-0.378164	-0.213350	0.060655	0.387380	-0.187734	0.059500	0.354087
15433	128.608333	-0.826420	0.615351	0.131489	-0.825461	0.614220	-0.123900	-0.794837	0.837389	-0.115607	-0.786156	0.846130	0.153041	-0.678952	1.194713	-0.061416	-0.666644	1.181398	0.042286	-0.640166	1.123158	0.037234	-0.584371	0.713772	-0.253416	-0.518903	0.748300	0.283672										-0.234981	0.066466	-0.378146	-0.213273	0.060640	0.387426	-0.187687	0.059556	0.354136
15434	128.616667	-0.826403	0.615363	0.131167	-0.825552	0.614125	-0.123965	-0.795039	0.837297	-0.115653	-0.786208	0.846031	0.152854	-0.679017	1.194607	-0.061915	-0.666836	1.181381	0.041798	-0.640385	1.123217	0.036939	-0.584524	0.713706	-0.253459	-0.519037	0.748419	0.283580										-0.235012	0.066433	-0.378139	-0.213223	0.060645	0.387480	-0.187620	0.059609	0.354189
15435	128.625000	-0.826536	0.615352	0.131113	-0.825601	0.614041	-0.124015	-0.795249	0.837214	-0.115752	-0.786644	0.846206	0.152922	-0.679138	1.194486	-0.062390	-0.667087	1.181398	0.041357	-0.640595	1.123233	0.036608	-0.584665	0.713658	-0.253527	-0.519176	0.748547	0.283482										-0.234980	0.066469	-0.378139	-0.213134	0.060626	0.387492	-0.187606	0.059605	0.354278
15436	128.633333	-0.826679	0.615221	0.131355	-0.825695	0.613914	-0.124052	-0.795408	0.837190	-0.115851	-0.786836	0.846206	0.152833	-0.679283	1.194314	-0.062897	-0.667350	1.181417	0.040899	-0.640813	1.123282	0.036286	-0.584806	0.713602	-0.253604	-0.519397	0.748619	0.283234										-0.234952	0.066489	-0.378156	-0.213119	0.060616	0.387526	-0.187581	0.059622	0.354317
15437	128.641667	-0.826738	0.615170	0.131176	-0.825814	0.613824	-0.124082	-0.795603	0.837086	-0.115946	-0.787042	0.846198	0.152739	-0.679363	1.194146	-0.063401	-0.667610	1.181420	0.040446	-0.641038	1.123212	0.035890	-0.584955	0.713535	-0.253722	-0.519476	0.748793	0.283271										-0.235008	0.066430	-0.378131	-0.213092	0.060609	0.387552	-0.187548	0.059625	0.354303
15438	128.650000	-0.826789	0.615101	0.131184	-0.825902	0.613712	-0.124127	-0.795872	0.836887	-0.116017	-0.787240	0.846185	0.152650	-0.679470	1.194031	-0.063904	-0.667875	1.181400	0.039942	-0.641279	1.123176	0.035483	-0.585100	0.713472	-0.253849	-0.519637	0.748898	0.283158										-0.234952	0.066497	-0.378153	-0.213030	0.060610	0.387543	-0.187518	0.059568	0.354318
15439	128.658333	-0.826901	0.614969	0.131260	-0.825946	0.613577	-0.124173	-0.796042	0.836782	-0.116122	-0.787189	0.845995	0.152390	-0.679623	1.193926	-0.064494	-0.668197	1.181416	0.039439	-0.641518	1.123263	0.035121	-0.585224	0.713395	-0.253862	-0.519806	0.748985	0.283029										-0.234941	0.066402	-0.378090	-0.213052	0.060580	0.387571	-0.187496	0.059522	0.354307
15440	128.666667	-0.826932	0.614978	0.130967	-0.826052	0.613477	-0.124174	-0.796244	0.836654	-0.116284	-0.787380	0.845978	0.152293	-0.679798	1.193819	-0.065034	-0.668528	1.181431	0.038956	-0.641639	1.123026	0.034459	-0.585352	0.713308	-0.253882	-0.519990	0.749074	0.282903										-0.235001	0.066422	-0.378146	-0.213053	0.060580	0.387576	-0.187483	0.059490	0.354283
15441	128.675000	-0.827145	0.614912	0.131277	-0.826162	0.613340	-0.124228	-0.796400	0.836573	-0.116286	-0.787697	0.846051	0.152279	-0.679951	1.193711	-0.065534	-0.668870	1.181418	0.038413	-0.641975	1.123033	0.034087	-0.585510	0.713214	-0.253946	-0.520182	0.749180	0.282779										-0.234970	0.066451	-0.378148	-0.213061	0.060583	0.387553	-0.187495	0.059484	0.354259
15442	128.683333	-0.827007	0.614778	0.130910	-0.826210	0.613227	-0.124274	-0.796606	0.836412	-0.116380	-0.788019	0.846129	0.152265	-0.680148	1.193633	-0.066045	-0.669207	1.181479	0.037931	-0.642573	1.123266	0.033965	-0.585658	0.713132	-0.254008	-0.520373	0.749275	0.282647										-0.234950	0.066492	-0.378140	-0.213097	0.060598	0.387527	-0.187526	0.059555	0.354205
15443	128.691667	-0.827153	0.614805	0.130972	-0.826273	0.613184	-0.124297	-0.796748	0.836336	-0.116467	-0.788209	0.846149	0.152177	-0.680392	1.193578	-0.066554	-0.669629	1.181541	0.037443	-0.642928	1.123344	0.033560	-0.585796	0.713059	-0.254119	-0.520569	0.749369	0.282509										-0.235000	0.066440	-0.378133	-0.213162	0.060620	0.387478	-0.187604	0.059566	0.354213
15444	128.700000	-0.827229	0.614659	0.131142	-0.826383	0.613063	-0.124318	-0.796895	0.836268	-0.116558	-0.788398	0.846153	0.152076	-0.680568	1.193493	-0.067067	-0.669990	1.181579	0.037012	-0.643277	1.123343	0.033144	-0.585929	0.712980	-0.254229	-0.520764	0.749448	0.282358										-0.235010	0.066419	-0.378147	-0.213243	0.060651	0.387422	-0.187695	0.059633	0.354180
15445	128.708333	-0.827161	0.614651	0.130867	-0.826463	0.612981	-0.124336	-0.797127	0.836091	-0.116591	-0.788468	0.846088	0.151914	-0.680962	1.193478	-0.067516	-0.670433	1.181587	0.036570	-0.643598	1.123297	0.032731	-0.586041	0.712885	-0.254229	-0.520962	0.749532	0.282205										-0.234970	0.066462	-0.378159	-0.213349	0.060715	0.387356	-0.187794	0.059728	0.354097
15446	128.716667	-0.827264	0.614656	0.130879	-0.826526	0.612910	-0.124359	-0.797297	0.835998	-0.116704	-0.788505	0.846013	0.151721	-0.681259	1.193365	-0.067938	-0.670865	1.181574	0.036163	-0.643898	1.123217	0.032232	-0.586159	0.712806	-0.254297	-0.521158	0.749611	0.282043										-0.234940	0.066487	-0.378177	-0.213451	0.060757	0.387283	-0.187917	0.059739	0.354020
15447	128.725000	-0.827479	0.614641	0.131157	-0.826600	0.612820	-0.124371	-0.797454	0.835853	-0.116801	-0.788684	0.846033	0.151638	-0.681620	1.193213	-0.068437	-0.671365	1.181494	0.035674	-0.644428	1.123291	0.031998	-0.586273	0.712704	-0.254335	-0.521345	0.749691	0.281877										-0.234969	0.066447	-0.378169	-0.213545	0.060816	0.387196	-0.188046	0.059794	0.353924
15448	128.733333	-0.827367	0.614539	0.130974	-0.826677	0.612773	-0.124373	-0.797642	0.835669	-0.116913	-0.788842	0.846041	0.151525	-0.682071	1.193050	-0.068949	-0.671899	1.181336	0.035186	-0.644946	1.123267	0.031688	-0.586374	0.712598	-0.254373	-0.521526	0.749759	0.281710										-0.234932	0.066470	-0.378179	-0.213718	0.060866	0.387140	-0.188175	0.059797	0.353828
15449	128.741667	-0.827453	0.614523	0.130974	-0.826692	0.612674	-0.124427	-0.797771	0.835535	-0.117027	-0.789258	0.846215	0.151588	-0.682490	1.192852	-0.069422	-0.672482	1.181231	0.034739	-0.645421	1.123225	0.031321	-0.586487	0.712470	-0.254423	-0.521692	0.749824	0.281524										-0.234963	0.066428	-0.378171	-0.213845	0.060945	0.387063	-0.188273	0.059790	0.353733
15450	128.750000	-0.827554	0.614482	0.131065	-0.826739	0.612591	-0.124450	-0.797921	0.835384	-0.117094	-0.789417	0.846224	0.151485	-0.682790	1.192596	-0.069890	-0.673048	1.181133	0.034255	-0.645870	1.123139	0.030929	-0.586593	0.712353	-0.254470	-0.521851	0.749895	0.281333										-0.234996	0.066407	-0.378162	-0.214005	0.060988	0.387036	-0.188375	0.059790	0.353674
15451	128.758333	-0.827534	0.614483	0.130812	-0.826804	0.612490	-0.124465	-0.798015	0.835309	-0.117202	-0.789563	0.846229	0.151386	-0.683403	1.192518	-0.070448	-0.673654	1.181001	0.033739	-0.646252	1.123003	0.030383	-0.586670	0.712257	-0.254505	-0.522029	0.749952	0.281063										-0.235015	0.066389	-0.378158	-0.214041	0.060983	0.387001	-0.188467	0.059843	0.353662
15452	128.766667	-0.827577	0.614432	0.130830	-0.826822	0.612414	-0.124496	-0.798171	0.835150	-0.117297	-0.789710	0.846235	0.151298	-0.683844	1.192301	-0.070964	-0.674285	1.180908	0.033261	-0.646847	1.123040	0.030170	-0.586765	0.712161	-0.254553	-0.522103	0.750065	0.280927										-0.235001	0.066400	-0.378173	-0.214134	0.061020	0.386996	-0.188541	0.059879	0.353660
15453	128.775000	-0.827651	0.614394	0.130980	-0.826851	0.612358	-0.124505	-0.798380	0.834949	-0.117353	-0.789724	0.846152	0.151119	-0.684244	1.192063	-0.071501	-0.674911	1.180790	0.032730	-0.647186	1.122824	0.029452	-0.586846	0.712090	-0.254585	-0.522196	0.750180	0.280710										-0.234943	0.066466	-0.378192	-0.214180	0.061028	0.386994	-0.188578	0.059947	0.353686
15454	128.783333	-0.827935	0.614582	0.131270	-0.826871	0.612301	-0.124507	-0.798495	0.834833	-0.117439	-0.789739	0.846072	0.150945	-0.684619	1.191722	-0.072029	-0.675580	1.180671	0.032281	-0.647709	1.122785	0.029074	-0.586924	0.712036	-0.254615	-0.522264	0.750316	0.280495										-0.234989	0.066375	-0.378202	-0.214226	0.061064	0.387023	-0.188613	0.059999	0.353707
15455	128.791667	-0.827734	0.614385	0.131108	-0.826914	0.612267	-0.124494	-0.798637	0.834700	-0.117469	-0.789876	0.846083	0.150854	-0.685329	1.191588	-0.072519	-0.676260	1.180567	0.031814	-0.648426	1.122848	0.028964	-0.586996	0.711998	-0.254632	-0.522303	0.750481	0.280272										-0.235003	0.066418	-0.378159	-0.214184	0.061056	0.387028	-0.188601	0.060022	0.353725
15456	128.800000	-0.827674	0.614403	0.130843	-0.826914	0.612201	-0.124489	-0.798747	0.834591	-0.117555	-0.790034	0.846088	0.150796	-0.685699	1.191220	-0.073017	-0.676914	1.180378	0.031316	-0.648900	1.122763	0.028605	-0.587070	0.711960	-0.254653	-0.522328	0.750668	0.280035										-0.234938	0.066484	-0.378177	-0.214152	0.061067	0.387020	-0.188578	0.060030	0.353741
15457	128.808333	-0.827881	0.614417	0.131216	-0.826944	0.612172	-0.124482	-0.798924	0.834411	-0.117616	-0.790125	0.846094	0.150676	-0.686136	1.190978	-0.073583	-0.677524	1.180169	0.030800	-0.649392	1.122644	0.028119	-0.587133	0.711930	-0.254672	-0.522336	0.750873	0.279792										-0.234976	0.066454	-0.378155	-0.214128	0.061068	0.387026	-0.188535	0.059992	0.353729
15458	128.816667	-0.827709	0.614365	0.130846	-0.826923	0.612107	-0.124489	-0.799071	0.834240	-0.117738	-0.790240	0.846095	0.150580	-0.686641	1.190656	-0.074122	-0.678233	1.180015	0.030237	-0.649942	1.122609	0.027741	-0.587196	0.711886	-0.254698	-0.522349	0.751099	0.279549										-0.234934	0.066464	-0.378175	-0.214044	0.060994	0.387023	-0.188494	0.059949	0.353720
15459	128.825000	-0.827743	0.614301	0.130944	-0.826931	0.612058	-0.124498	-0.799213	0.834074	-0.117829	-0.790465	0.846199	0.150564	-0.687338	1.190452	-0.074782	-0.678970	1.179886	0.029682	-0.650488	1.122554	0.027304	-0.587254	0.711827	-0.254728	-0.522367	0.751358	0.279301										-0.234995	0.066398	-0.378160	-0.214028	0.061025	0.387044	-0.188446	0.059898	0.353707
15460	128.833333	-0.827706	0.614298	0.130789	-0.826906	0.611968	-0.124524	-0.799284	0.833979	-0.117904	-0.790703	0.846289	0.150545	-0.688008	1.190341	-0.075538	-0.679733	1.179781	0.029045	-0.651072	1.122462	0.026813	-0.587307	0.711763	-0.254766	-0.522389	0.751624	0.279059										-0.235046	0.066357	-0.378144	-0.213985	0.061019	0.387042	-0.188400	0.059859	0.353697
15461	128.841667	-0.827744	0.614255	0.130929	-0.826905	0.611870	-0.124538	-0.799420	0.833798	-0.117959	-0.790676	0.846212	0.150360	-0.688207	1.189873	-0.076266	-0.680440	1.179627	0.028406	-0.651570	1.122441	0.026296	-0.587357	0.711701	-0.254798	-0.522420	0.751886	0.278846										-0.234979	0.066346	-0.378214	-0.213970	0.060998	0.387051	-0.188379	0.059849	0.353711
15462	128.850000	-0.827770	0.614240	0.131023	-0.826943	0.611766	-0.124542	-0.799537	0.833643	-0.118068	-0.790656	0.846137	0.150166	-0.688634	1.189460	-0.076811	-0.681229	1.179535	0.027779	-0.652229	1.122357	0.025864	-0.587399	0.711645	-0.254819	-0.522461	0.752158	0.278640										-0.234986	0.066377	-0.378193	-0.213955	0.060994	0.387069	-0.188370	0.059865	0.353735
15463	128.858333	-0.827766	0.614220	0.131040	-0.826916	0.611683	-0.124591	-0.799710	0.833436	-0.118143	-0.790771	0.846146	0.150059	-0.689164	1.189197	-0.077506	-0.681966	1.179422	0.027142	-0.652749	1.122373	0.025394	-0.587438	0.711600	-0.254828	-0.522503	0.752440	0.278460										-0.234975	0.066362	-0.378203	-0.213959	0.060984	0.387078	-0.188372	0.059885	0.353772
15464	128.866667	-0.827749	0.614209	0.131062	-0.826930	0.611616	-0.124590	-0.799869	0.833240	-0.118212	-0.790881	0.846153	0.149941	-0.689673	1.188919	-0.078153	-0.682685	1.179320	0.026500	-0.652981	1.122098	0.024402	-0.587482	0.711555	-0.254837	-0.522553	0.752714	0.278286										-0.234974	0.066347	-0.378210	-0.213983	0.060996	0.387100	-0.188378	0.059912	0.353804
15465	128.875000	-0.827697	0.614188	0.131021	-0.826934	0.611593	-0.124611	-0.799984	0.833112	-0.118308	-0.791004	0.846165	0.149823	-0.690219	1.188683	-0.078827	-0.683457	1.179241	0.025840	-0.653794	1.122226	0.024187	-0.587526	0.711509	-0.254853	-0.522616	0.752977	0.278120										-0.234969	0.066409	-0.378175	-0.213902	0.060964	0.387095	-0.188359	0.059919	0.353825
15466	128.883333	-0.827726	0.614206	0.130993	-0.826950	0.611496	-0.124649	-0.800117	0.832971	-0.118417	-0.791146	0.846175	0.149719	-0.690720	1.188446	-0.079477	-0.684217	1.179207	0.025279	-0.654596	1.122367	0.023973	-0.587587	0.711432	-0.254883	-0.522697	0.753238	0.277947										-0.234973	0.066392	-0.378169	-0.213872	0.060954	0.387106	-0.188319	0.059892	0.353826
15467	128.891667	-0.827632	0.614287	0.130646	-0.826951	0.611427	-0.124689	-0.800277	0.832748	-0.118559	-0.791278	0.846168	0.149590	-0.691248	1.188260	-0.080144	-0.684971	1.179177	0.024659	-0.654967	1.122286	0.023275	-0.587641	0.711334	-0.254935	-0.522793	0.753488	0.277770										-0.234943	0.066416	-0.378183	-0.213856	0.060924	0.387128	-0.188257	0.059823	0.353826
15468	128.900000	-0.827731	0.614203	0.130909	-0.826959	0.611363	-0.124741	-0.800459	0.832464	-0.118685	-0.791427	0.846166	0.149482	-0.691740	1.188107	-0.080750	-0.685629	1.179127	0.024006	-0.655347	1.122190	0.022553	-0.587685	0.711246	-0.254989	-0.522893	0.753734	0.277609										-0.234909	0.066435	-0.378192	-0.213777	0.060922	0.387128	-0.188154	0.059774	0.353824
15469	128.908333	-0.827739	0.614193	0.130876	-0.826951	0.611300	-0.124802	-0.800565	0.832294	-0.118755	-0.791571	0.846142	0.149339	-0.692200	1.188015	-0.081364	-0.686282	1.179164	0.023384	-0.656153	1.122392	0.022330	-0.587725	0.711143	-0.255041	-0.523003	0.753965	0.277445										-0.234989	0.066385	-0.378155	-0.213720	0.060900	0.387148	-0.188116	0.059720	0.353816
15470	128.916667	-0.827764	0.614171	0.130849	-0.826967	0.611242	-0.124861	-0.800770	0.832006	-0.118879	-0.791738	0.846122	0.149215	-0.692634	1.187953	-0.081966	-0.686886	1.179154	0.022673	-0.656513	1.122381	0.021622	-0.587767	0.711041	-0.255098	-0.523131	0.754190	0.277289										-0.234967	0.066373	-0.378181	-0.213657	0.060845	0.387186	-0.188056	0.059676	0.353844
15471	128.925000	-0.827757	0.614190	0.130666	-0.826977	0.611191	-0.124924	-0.800946	0.831823	-0.118980	-0.791926	0.846101	0.149090	-0.693052	1.187976	-0.082580	-0.687517	1.179343	0.022235	-0.657095	1.122521	0.021133	-0.587804	0.710927	-0.255036	-0.523278	0.754425	0.277130										-0.234971	0.066370	-0.378181	-0.213587	0.060854	0.387192	-0.187970	0.059705	0.353882
15472	128.933333	-0.827833	0.614155	0.130787	-0.826986	0.611140	-0.124980	-0.801133	0.831655	-0.119079	-0.792117	0.846084	0.148960	-0.693448	1.188025	-0.083160	-0.688065	1.179477	0.021697	-0.657645	1.122637	0.020688	-0.587853	0.710859	-0.255065	-0.523451	0.754653	0.276976										-0.234909	0.066431	-0.378202	-0.213531	0.060850	0.387215	-0.187929	0.059732	0.353928
15473	128.941667	-0.827863	0.614139	0.130748	-0.827017	0.611060	-0.125037	-0.801296	0.831574	-0.119215	-0.792326	0.846068	0.148824	-0.693811	1.188089	-0.083701	-0.688583	1.179598	0.021132	-0.658608	1.122986	0.020723	-0.587926	0.710823	-0.255180	-0.523633	0.754866	0.276813										-0.234962	0.066363	-0.378184	-0.213446	0.060793	0.387241	-0.187934	0.059747	0.353992
15474	128.950000	-0.827817	0.614137	0.130404	-0.827069	0.611003	-0.125086	-0.801497	0.831409	-0.119334	-0.792558	0.846055	0.148683	-0.694181	1.188156	-0.084202	-0.689004	1.179639	0.020531	-0.658862	1.122991	0.019989	-0.587973	0.710758	-0.255105	-0.523827	0.755075	0.276640										-0.234895	0.066441	-0.378192	-0.213451	0.060803	0.387278	-0.187841	0.059811	0.354017
15475	128.958333	-0.827886	0.614068	0.130512	-0.827079	0.610864	-0.125144	-0.801730	0.831228	-0.119459	-0.792805	0.846043	0.148547	-0.694582	1.188245	-0.084673	-0.689496	1.179856	0.020052	-0.659214	1.123137	0.019514	-0.588058	0.710717	-0.255190	-0.524034	0.755280	0.276471										-0.234935	0.066418	-0.378161	-0.213344	0.060777	0.387279	-0.187832	0.059780	0.354043
15476	128.966667	-0.827969	0.614020	0.130573	-0.827142	0.610793	-0.125203	-0.801921	0.831076	-0.119601	-0.793066	0.846031	0.148403	-0.694928	1.188374	-0.085160	-0.689885	1.180008	0.019546	-0.659551	1.123308	0.019057	-0.588141	0.710675	-0.255277	-0.524256	0.755474	0.276293										-0.235007	0.066364	-0.378132	-0.213297	0.060752	0.387288	-0.187789	0.059745	0.354038
15477	128.975000	-0.827966	0.613973	0.130385	-0.827089	0.610640	-0.125313	-0.802162	0.830900	-0.119766	-0.793312	0.845991	0.148210	-0.695243	1.188542	-0.085612	-0.690261	1.180291	0.019101	-0.659987	1.123555	0.018661	-0.588231	0.710613	-0.255356	-0.524524	0.755609	0.276045										-0.234926	0.066414	-0.378177	-0.213339	0.060761	0.387322	-0.187736	0.059674	0.354048
15478	128.983333	-0.828045	0.613869	0.130483	-0.827055	0.610499	-0.125398	-0.802413	0.830680	-0.119941	-0.793617	0.845966	0.148069	-0.695534	1.188745	-0.086063	-0.690696	1.180730	0.018864	-0.660393	1.123818	0.018347	-0.588307	0.710528	-0.255342	-0.524726	0.755783	0.275944										-0.234960	0.066383	-0.378169	-0.213262	0.060750	0.387311	-0.187723	0.059659	0.354013
[truncated: 6,130 more rows]
[truncated: 1,947 more columns]
