# Supplementary material for: Musical improvisation enhances interpersonal coordination in subsequent conversation: Motor and speech evidence
Source: PLoS One. 2021 Apr 15;16(4):e0250166. doi: 10.1371/journal.pone.0250166 (PMC8049323; doi:10.1371/journal.pone.0250166)
Supplement: S1 File — (ZIP) [file pone.0250166.s004.zip › HB condition/EDITED_PC 228 T2.csv]

Format Version	1.21	Take Name	PC 228 T2	Capture Frame Rate	180.000000	Export Frame Rate	120.000000	Capture Start Time	2018-07-12 12.41.42 AM	Total Frames in Take	43431	Total Exported Frames	28954	Rotation Type	Quaternion	Length Units	Meters	Coordinate Space	Global
		Marker	Marker	Marker	Marker	Marker	Marker	Marker	Marker	Marker	Marker	Marker	Marker	Marker	Marker	Marker	Marker	Marker	Marker	Marker	Marker	Marker	Marker	Marker	Marker	Marker	Marker	Marker	Marker	Marker	Marker	Marker	Marker	Marker	Marker	Marker	Marker	Marker	Marker	Marker	Marker	Marker	Marker	Marker	Marker	Marker	Marker	Marker	Marker
		Unlabeled:5000	Unlabeled:5000	Unlabeled:5000	Unlabeled:5001	Unlabeled:5001	Unlabeled:5001	Unlabeled:5002	Unlabeled:5002	Unlabeled:5002	Unlabeled:5003	Unlabeled:5003	Unlabeled:5003	Unlabeled:5004	Unlabeled:5004	Unlabeled:5004	Unlabeled:5005	Unlabeled:5005	Unlabeled:5005	Unlabeled:5006	Unlabeled:5006	Unlabeled:5006	Unlabeled:5007	Unlabeled:5007	Unlabeled:5007	Unlabeled:5008	Unlabeled:5008	Unlabeled:5008	Unlabeled:5009	Unlabeled:5009	Unlabeled:5009	Unlabeled:5010	Unlabeled:5010	Unlabeled:5010	Unlabeled:5011	Unlabeled:5011	Unlabeled:5011	Unlabeled:5012	Unlabeled:5012	Unlabeled:5012	Unlabeled:5013	Unlabeled:5013	Unlabeled:5013	Unlabeled:5014	Unlabeled:5014	Unlabeled:5014	Unlabeled:5015	Unlabeled:5015	Unlabeled:5015
		8392B20CF49E35701388	8392B20CF49E35701388	8392B20CF49E35701388	8392B20CF49E35701389	8392B20CF49E35701389	8392B20CF49E35701389	8392B20CF49E3570138A	8392B20CF49E3570138A	8392B20CF49E3570138A	8392B20CF49E3570138B	8392B20CF49E3570138B	8392B20CF49E3570138B	8392B20CF49E3570138C	8392B20CF49E3570138C	8392B20CF49E3570138C	8392B20CF49E3570138D	8392B20CF49E3570138D	8392B20CF49E3570138D	8392B20CF49E3570138E	8392B20CF49E3570138E	8392B20CF49E3570138E	8392B20CF49E3570138F	8392B20CF49E3570138F	8392B20CF49E3570138F	8392B20CF49E35701390	8392B20CF49E35701390	8392B20CF49E35701390	8392B20CF49E35701391	8392B20CF49E35701391	8392B20CF49E35701391	8392B20CF49E35701392	8392B20CF49E35701392	8392B20CF49E35701392	8392B20CF49E35701393	8392B20CF49E35701393	8392B20CF49E35701393	8392B20CF49E35701394	8392B20CF49E35701394	8392B20CF49E35701394	8392B20CF49E35701395	8392B20CF49E35701395	8392B20CF49E35701395	8392B20CF49E35701396	8392B20CF49E35701396	8392B20CF49E35701396	8392B20CF49E35701397	8392B20CF49E35701397	8392B20CF49E35701397
		Position	Position	Position	Position	Position	Position	Position	Position	Position	Position	Position	Position	Position	Position	Position	Position	Position	Position	Position	Position	Position	Position	Position	Position	Position	Position	Position	Position	Position	Position	Position	Position	Position	Position	Position	Position	Position	Position	Position	Position	Position	Position	Position	Position	Position	Position	Position	Position
Frame	Time	X	Y	Z	X	Y	Z	X	Y	Z	X	Y	Z	X	Y	Z	X	Y	Z	X	Y	Z	X	Y	Z	X	Y	Z	X	Y	Z	X	Y	Z	X	Y	Z	X	Y	Z	X	Y	Z	X	Y	Z	X	Y	Z
14408	120.066667							-0.844403	0.843225	-0.205614	-0.914400	0.874144	-0.003381	-0.609084	0.692264	-0.201503	-0.625212	1.192193	-0.113215	-0.682544	1.195671	-0.024746	-0.685735	1.131497	-0.017814	-0.915275	0.771536	0.158747				-0.495331	0.933461	-0.051717				-0.618731	0.641560	0.144050				0.360702	0.064203	-0.120166
14409	120.075000							-0.844273	0.843352	-0.205233	-0.913727	0.874239	-0.002766	-0.608227	0.691969	-0.203075	-0.623995	1.191719	-0.112802	-0.681625	1.195247	-0.024546	-0.684983	1.131135	-0.017684	-0.914453	0.771197	0.159038				-0.492179	0.933078	-0.054462				-0.617602	0.641047	0.144030				0.360695	0.064205	-0.120163
14410	120.083333							-0.844212	0.843422	-0.204835	-0.912975	0.874218	-0.002144	-0.607307	0.691670	-0.204684	-0.622870	1.191085	-0.112362	-0.680739	1.194788	-0.024479	-0.684259	1.130663	-0.017614	-0.913493	0.770850	0.159478				-0.489071	0.932625	-0.057117				-0.616481	0.640439	0.143693				0.360691	0.064212	-0.120174
14411	120.091667							-0.844261	0.843449	-0.204354	-0.912218	0.874086	-0.001300	-0.606411	0.691239	-0.206364	-0.621648	1.190403	-0.112116	-0.679931	1.194204	-0.024409	-0.683558	1.130072	-0.017565	-0.912389	0.770497	0.160095				-0.486052	0.932060	-0.059637				-0.615137	0.639916	0.143395				0.360686	0.064196	-0.120165
14412	120.100000							-0.844406	0.843418	-0.203722	-0.911553	0.873997	-0.000428	-0.605463	0.690884	-0.208000	-0.620536	1.189559	-0.111859	-0.679146	1.193514	-0.024387	-0.682889	1.129379	-0.017490	-0.911194	0.770113	0.160842				-0.483287	0.931303	-0.061934				-0.613665	0.639463	0.143096				0.360684	0.064189	-0.120171
14413	120.108333							-0.844632	0.843339	-0.203005	-0.910784	0.873846	0.000590	-0.604561	0.690444	-0.209698	-0.619475	1.188568	-0.111729	-0.678392	1.192658	-0.024467	-0.682172	1.128580	-0.017436	-0.909906	0.769671	0.161750				-0.480434	0.930389	-0.064157				-0.612080	0.638977	0.142554				0.360675	0.064179	-0.120176
14414	120.116667							-0.844891	0.843252	-0.202318	-0.910064	0.873642	0.001729	-0.603670	0.689959	-0.211320	-0.618541	1.187416	-0.111583	-0.677719	1.191702	-0.024553	-0.681464	1.127614	-0.017400	-0.908540	0.769171	0.162781				-0.477690	0.929344	-0.066325				-0.610302	0.638597	0.142121				0.360670	0.064166	-0.120171
14415	120.125000							-0.845188	0.843219	-0.201472	-0.909193	0.873418	0.002922	-0.602902	0.689414	-0.212984	-0.617541	1.186231	-0.111683	-0.677096	1.190631	-0.024722	-0.680792	1.126566	-0.017369	-0.907066	0.768586	0.163975				-0.475027	0.928045	-0.068111				-0.608461	0.638250	0.141498				0.360659	0.064149	-0.120168
14416	120.133333							-0.845553	0.843177	-0.200524	-0.908388	0.873251	0.004318	-0.602227	0.688806	-0.214678	-0.616690	1.184862	-0.111661	-0.676511	1.189492	-0.024964	-0.680080	1.125450	-0.017369	-0.905487	0.767918	0.165289				-0.472430	0.926607	-0.069842				-0.606471	0.637876	0.140809				0.360647	0.064139	-0.120165
14417	120.141667							-0.845934	0.843150	-0.199527	-0.907467	0.873031	0.005818	-0.601717	0.688116	-0.216492	-0.615863	1.183486	-0.111727	-0.675892	1.188341	-0.025284	-0.679328	1.124344	-0.017388	-0.903759	0.767149	0.166727				-0.469843	0.924906	-0.071206				-0.604346	0.637563	0.140303				0.360637	0.064135	-0.120163
14418	120.150000							-0.846395	0.843145	-0.198457	-0.906708	0.872792	0.007329	-0.601340	0.687317	-0.218211	-0.614999	1.182210	-0.111855	-0.675303	1.187291	-0.025523	-0.678620	1.123283	-0.017422	-0.901897	0.766330	0.168249				-0.467242	0.923029	-0.072500				-0.602112	0.637129	0.139593				0.360621	0.064134	-0.120154
14419	120.158333							-0.846792	0.843160	-0.197288	-0.905866	0.872645	0.008999	-0.601230	0.686457	-0.220078	-0.614043	1.181124	-0.112117	-0.674632	1.186344	-0.025856	-0.677893	1.122385	-0.017467	-0.899860	0.765447	0.169855				-0.464697	0.920768	-0.073247				-0.599781	0.636782	0.139046				0.360604	0.064126	-0.120145
14420	120.166667							-0.847195	0.843193	-0.196050	-0.904923	0.872549	0.010734	-0.601331	0.685586	-0.221972	-0.613200	1.180005	-0.112326	-0.673971	1.185512	-0.026161	-0.677180	1.121574	-0.017538	-0.897671	0.764535	0.171504				-0.462051	0.918390	-0.074243				-0.597368	0.636314	0.138359				0.360588	0.064116	-0.120146
14421	120.175000							-0.847677	0.843266	-0.194748	-0.903982	0.872417	0.012496	-0.601764	0.684669	-0.223931	-0.612507	1.178854	-0.112400	-0.673335	1.184720	-0.026471	-0.676484	1.120822	-0.017579	-0.895303	0.763605	0.173210				-0.459440	0.915584	-0.074789				-0.594708	0.635846	0.137819				0.360572	0.064087	-0.120146
14422	120.183333							-0.848099	0.843371	-0.193344	-0.903015	0.872272	0.014246	-0.602489	0.683783	-0.225948	-0.611841	1.177805	-0.112636	-0.672736	1.183952	-0.026808	-0.675761	1.120110	-0.017602	-0.892803	0.762654	0.174956				-0.456813	0.912443	-0.074962				-0.591870	0.635303	0.137164				0.360316	0.064240	-0.120406
14423	120.191667							-0.848527	0.843561	-0.191905	-0.901909	0.872220	0.016058	-0.603606	0.682924	-0.228005	-0.611109	1.176867	-0.113017	-0.672230	1.183253	-0.027161	-0.675029	1.119392	-0.017615	-0.890142	0.761686	0.176736				-0.454248	0.908975	-0.075094				-0.588850	0.634735	0.136502				0.360551	0.064030	-0.120148
14424	120.200000							-0.848938	0.843788	-0.190410	-0.901005	0.872260	0.017948	-0.605045	0.682152	-0.230235	-0.610632	1.175875	-0.113265	-0.671640	1.182522	-0.027511	-0.674238	1.118706	-0.017662	-0.887360	0.760714	0.178532				-0.451681	0.905163	-0.075081				-0.585687	0.634100	0.135745				0.360545	0.063992	-0.120151
14425	120.208333							-0.849304	0.844077	-0.188858	-0.899804	0.872284	0.019876	-0.606874	0.681349	-0.232259	-0.610124	1.174983	-0.113548	-0.671168	1.181897	-0.027842	-0.673502	1.118158	-0.017592	-0.884429	0.759727	0.180334				-0.449129	0.900907	-0.074887				-0.582342	0.633483	0.135082				0.360535	0.063972	-0.120156
14426	120.216667							-0.849662	0.844424	-0.187250	-0.898831	0.872416	0.021820	-0.609031	0.680604	-0.234423	-0.609764	1.174147	-0.113776	-0.670690	1.181388	-0.028153	-0.672735	1.117696	-0.017570	-0.881376	0.758744	0.182145				-0.446609	0.896263	-0.074523				-0.578878	0.632815	0.134361				0.360529	0.063954	-0.120158
14427	120.225000							-0.850063	0.844849	-0.185547	-0.897564	0.872538	0.023822	-0.611533	0.679916	-0.236558	-0.609247	1.173692	-0.114172	-0.670208	1.181077	-0.028439	-0.672036	1.117414	-0.017507	-0.878193	0.757769	0.183942				-0.444091	0.891127	-0.074019				-0.575273	0.632152	0.133681				0.360530	0.063924	-0.120166
14428	120.233333							-0.850406	0.845297	-0.183861	-0.896711	0.872914	0.025902	-0.614335	0.679294	-0.238687	-0.608860	1.173262	-0.114431	-0.669701	1.180861	-0.028703	-0.671333	1.117279	-0.017489	-0.874894	0.756793	0.185718				-0.441590	0.885546	-0.073418				-0.571567	0.631490	0.132982				0.360525	0.063904	-0.120173
14429	120.241667							-0.850783	0.845846	-0.182185	-0.895359	0.873043	0.027973	-0.617482	0.678748	-0.240774	-0.608478	1.173010	-0.114686	-0.669236	1.180804	-0.028988	-0.670706	1.117272	-0.017490	-0.871464	0.755818	0.187471				-0.439168	0.879435	-0.072783				-0.567769	0.630793	0.132201				0.360403	0.063980	-0.120311
14430	120.250000							-0.851135	0.846439	-0.180499	-0.894157	0.873291	0.030104	-0.620921	0.678295	-0.242806	-0.608026	1.172906	-0.115103	-0.668821	1.180776	-0.029190	-0.670109	1.117247	-0.017469	-0.867939	0.754842	0.189207				-0.436784	0.872828	-0.071933				-0.563912	0.630126	0.131391				0.360533	0.063875	-0.120202
14431	120.258333							-0.851467	0.847003	-0.178717	-0.892936	0.873549	0.032190	-0.624680	0.677964	-0.244756	-0.607836	1.172628	-0.115341	-0.668482	1.180716	-0.029396	-0.669516	1.117230	-0.017375	-0.864307	0.753842	0.190908				-0.434600	0.865777	-0.071215				-0.559940	0.629405	0.130518				0.360539	0.063851	-0.120213
14432	120.266667							-0.851610	0.847488	-0.176979	-0.891662	0.873763	0.034276	-0.628673	0.677711	-0.246616	-0.607767	1.172305	-0.115526	-0.668208	1.180608	-0.029511	-0.668909	1.117184	-0.017188	-0.860592	0.752816	0.192586				-0.432532	0.858269	-0.070351				-0.555858	0.628621	0.129596				0.360544	0.063822	-0.120226
14433	120.275000							-0.851944	0.848160	-0.175154	-0.890439	0.873996	0.036374	-0.632946	0.677547	-0.248329	-0.607767	1.171982	-0.115750	-0.667996	1.180459	-0.029590	-0.668337	1.117096	-0.016915	-0.856760	0.751739	0.194228				-0.430735	0.850369	-0.069622				-0.551714	0.627822	0.128568				0.360560	0.063810	-0.120250
14434	120.283333							-0.852181	0.848751	-0.173404	-0.889145	0.874170	0.038439	-0.637375	0.677484	-0.250033	-0.607725	1.171779	-0.116091	-0.667835	1.180322	-0.029629	-0.667738	1.117043	-0.016609	-0.852838	0.750617	0.195854				-0.429119	0.842183	-0.068918				-0.547585	0.627014	0.127446				0.360560	0.063815	-0.120273
14435	120.291667							-0.852379	0.849400	-0.171686	-0.887890	0.874318	0.040467	-0.641931	0.677400	-0.251354	-0.607780	1.171524	-0.116268	-0.667622	1.180213	-0.029702	-0.667215	1.117005	-0.016291	-0.848823	0.749439	0.197444				-0.427726	0.833632	-0.068225				-0.543514	0.626209	0.126237				0.360568	0.063810	-0.120298
14436	120.300000							-0.852574	0.849962	-0.169942	-0.886659	0.874402	0.042551	-0.646552	0.677379	-0.252481	-0.608048	1.171099	-0.116136	-0.667458	1.180196	-0.029674	-0.666751	1.117028	-0.015983	-0.844733	0.748215	0.199004				-0.426376	0.825048	-0.067861				-0.539305	0.625304	0.124959				0.360568	0.063804	-0.120317
14437	120.308333							-0.852773	0.850565	-0.168176	-0.885376	0.874494	0.044639	-0.651245	0.677439	-0.253519	-0.608063	1.170883	-0.116131	-0.667306	1.180215	-0.029649	-0.666371	1.117082	-0.015734	-0.840570	0.746924	0.200510				-0.425253	0.815907	-0.067042				-0.535050	0.624352	0.123560				0.360578	0.063809	-0.120342
14438	120.316667							-0.852945	0.851108	-0.166459	-0.883984	0.874347	0.046556	-0.655931	0.677491	-0.254247	-0.608086	1.170659	-0.116081	-0.667130	1.180188	-0.029617	-0.666014	1.117142	-0.015454	-0.836372	0.745580	0.201978				-0.424260	0.806599	-0.066398				-0.530645	0.623366	0.122247				0.360577	0.063816	-0.120360
14439	120.325000							-0.853221	0.851626	-0.164801	-0.882769	0.874283	0.048588	-0.660565	0.677626	-0.254888	-0.608083	1.170471	-0.116083	-0.667012	1.180109	-0.029517	-0.665651	1.117090	-0.015174	-0.832122	0.744162	0.203386				-0.423378	0.797032	-0.065827				-0.526337	0.622356	0.120852				0.360583	0.063822	-0.120386
14440	120.333333							-0.853499	0.852127	-0.163093	-0.881469	0.874133	0.050610	-0.665123	0.677771	-0.255357	-0.608068	1.170249	-0.116099	-0.666918	1.179908	-0.029365	-0.665296	1.116945	-0.014848	-0.827849	0.742695	0.204741				-0.422593	0.787278	-0.065199				-0.522100	0.621184	0.119109				0.360582	0.063828	-0.120406
14441	120.341667							-0.853840	0.852578	-0.161437	-0.880347	0.873969	0.052649	-0.669554	0.677895	-0.255471	-0.608129	1.169942	-0.116101	-0.666878	1.179631	-0.029152	-0.664967	1.116701	-0.014416	-0.823584	0.741221	0.206098				-0.422035	0.777453	-0.064769				-0.517864	0.619958	0.117723				0.360593	0.063829	-0.120419
14442	120.350000							-0.854198	0.852996	-0.159783	-0.878862	0.873577	0.054443	-0.673883	0.678010	-0.255416	-0.608405	1.169453	-0.115821	-0.666863	1.179262	-0.028857	-0.664610	1.116420	-0.013886	-0.819317	0.739714	0.207369				-0.421553	0.767737	-0.064415				-0.513619	0.618690	0.116120				0.360595	0.063842	-0.120434
14443	120.358333							-0.854567	0.853364	-0.158074	-0.877856	0.873450	0.056533	-0.678098	0.678103	-0.255245	-0.608588	1.169032	-0.115612	-0.666824	1.178873	-0.028484	-0.664253	1.116099	-0.013318	-0.815039	0.738082	0.208404				-0.421595	0.757912	-0.064026				-0.509431	0.617264	0.114572				0.360596	0.063860	-0.120450
14444	120.366667							-0.854962	0.853734	-0.156371	-0.876351	0.873073	0.058285	-0.682319	0.678074	-0.255009	-0.608742	1.168660	-0.115373	-0.666766	1.178506	-0.028115	-0.663922	1.115807	-0.012754	-0.810709	0.736398	0.209236				-0.421683	0.748384	-0.063831				-0.505275	0.615727	0.113023				0.360593	0.063890	-0.120466
14445	120.375000							-0.855309	0.854042	-0.154708	-0.875372	0.872800	0.060370	-0.686275	0.678068	-0.254543	-0.608950	1.168236	-0.114978	-0.666722	1.178195	-0.027706	-0.663597	1.115507	-0.012212	-0.806548	0.734678	0.210020				-0.421836	0.738927	-0.063425				-0.501199	0.614007	0.111491				0.360601	0.063929	-0.120484
14446	120.383333							-0.855655	0.854318	-0.153054	-0.874249	0.872485	0.062230	-0.690157	0.677990	-0.253993	-0.608923	1.167979	-0.114767	-0.666629	1.177899	-0.027338	-0.663311	1.115221	-0.011736	-0.802437	0.732941	0.210644				-0.422226	0.729558	-0.063020				-0.497114	0.612269	0.109821				0.360599	0.063970	-0.120499
14447	120.391667							-0.855987	0.854558	-0.151414	-0.873008	0.872145	0.063869	-0.693925	0.677903	-0.253410	-0.608944	1.167652	-0.114409	-0.666535	1.177571	-0.027020	-0.663060	1.114953	-0.011227	-0.798439	0.731219	0.211124				-0.422609	0.720461	-0.062662				-0.493175	0.610341	0.108247				0.360609	0.064017	-0.120516
14448	120.400000							-0.856340	0.854801	-0.149811	-0.872001	0.871829	0.065639	-0.697554	0.677759	-0.252661	-0.608904	1.167318	-0.114086	-0.666527	1.177230	-0.026521	-0.662777	1.114634	-0.010725	-0.794501	0.729531	0.211485				-0.422950	0.711406	-0.062108				-0.489270	0.608247	0.106744				0.360615	0.064079	-0.120528
14449	120.408333							-0.856603	0.855002	-0.148294	-0.871051	0.871519	0.067434	-0.700980	0.677640	-0.251909	-0.608851	1.166943	-0.113813	-0.666449	1.176755	-0.026141	-0.662504	1.114239	-0.010134	-0.790647	0.727919	0.211712				-0.423257	0.702438	-0.061659				-0.485448	0.606073	0.105134				0.360630	0.064133	-0.120541
14450	120.416667							-0.856851	0.855159	-0.146832	-0.870177	0.871255	0.069089	-0.704313	0.677528	-0.251198	-0.608840	1.166445	-0.113459	-0.666391	1.176255	-0.025675	-0.662164	1.113770	-0.009574	-0.786854	0.726355	0.211837				-0.423529	0.693450	-0.061033				-0.481847	0.603846	0.103513				0.360639	0.064204	-0.120551
14451	120.425000							-0.857084	0.855314	-0.145457	-0.869037	0.870951	0.070519	-0.707405	0.677492	-0.250495	-0.608942	1.165789	-0.112880	-0.666334	1.175694	-0.025250	-0.661862	1.113304	-0.008904	-0.783158	0.724876	0.211864				-0.423813	0.684432	-0.060473				-0.478476	0.601502	0.101974				0.360413	0.064450	-0.120816
14452	120.433333							-0.857252	0.855534	-0.144115	-0.868176	0.870674	0.071993	-0.710334	0.677432	-0.249624	-0.608876	1.165302	-0.112526	-0.666294	1.175133	-0.024743	-0.661526	1.112786	-0.008272	-0.779541	0.723446	0.211815				-0.424172	0.675449	-0.059912				-0.475212	0.599046	0.100399				0.360422	0.064530	-0.120832
14453	120.441667							-0.857408	0.855725	-0.142894	-0.867153	0.870460	0.073405	-0.712993	0.677461	-0.248815	-0.608831	1.164761	-0.112092	-0.666172	1.174544	-0.024279	-0.661177	1.112299	-0.007625	-0.776107	0.722120	0.211775				-0.424736	0.666623	-0.059385				-0.472169	0.596440	0.098831				0.360434	0.064604	-0.120831
14454	120.450000							-0.857578	0.855926	-0.141655	-0.866073	0.870207	0.074548	-0.715454	0.677515	-0.247936	-0.608756	1.164273	-0.111609	-0.666012	1.173982	-0.023873	-0.660844	1.111847	-0.006983	-0.772669	0.720695	0.211487				-0.425501	0.658135	-0.059122				-0.469261	0.593700	0.097230				0.360446	0.064691	-0.120839
14455	120.458333							-0.857652	0.856178	-0.140497	-0.865186	0.870064	0.075803	-0.717696	0.677548	-0.246960	-0.608707	1.163732	-0.111054	-0.665930	1.173465	-0.023415	-0.660483	1.111382	-0.006401	-0.769411	0.719356	0.211225				-0.426492	0.649945	-0.058640				-0.466547	0.590789	0.095619				0.360465	0.064778	-0.120842
14456	120.466667							-0.857418	0.856277	-0.139443	-0.864728	0.869979	0.077252	-0.719769	0.677586	-0.245940	-0.608723	1.163151	-0.110384	-0.665869	1.172983	-0.022919	-0.660193	1.110984	-0.005759	-0.766275	0.718015	0.210930				-0.427867	0.642029	-0.058219				-0.463944	0.587768	0.094000				0.360480	0.064860	-0.120846
14457	120.475000							-0.857715	0.856645	-0.138351	-0.863902	0.869813	0.078304	-0.721589	0.677651	-0.244971	-0.608512	1.162760	-0.110019	-0.665845	1.172484	-0.022473	-0.659881	1.110514	-0.005216	-0.763266	0.716692	0.210580				-0.429268	0.634738	-0.058116				-0.461549	0.584588	0.092317				0.360615	0.064865	-0.120721
14458	120.483333							-0.857942	0.856986	-0.137329	-0.863025	0.869677	0.079177	-0.723208	0.677627	-0.243858	-0.608394	1.162299	-0.109538	-0.665839	1.171931	-0.022078	-0.659649	1.110036	-0.004620	-0.760219	0.715554	0.210262				-0.430797	0.627791	-0.058101				-0.459329	0.581335	0.090659				0.360512	0.065034	-0.120849
14459	120.491667							-0.857798	0.857183	-0.136436	-0.862498	0.869649	0.080177	-0.724599	0.677620	-0.242883	-0.608332	1.161773	-0.109070	-0.665869	1.171300	-0.021693	-0.659354	1.109518	-0.004028	-0.757462	0.714245	0.209845				-0.432399	0.621114	-0.058064				-0.457282	0.578064	0.088830				0.360520	0.065131	-0.120863
14460	120.500000							-0.857702	0.857416	-0.135547	-0.862316	0.869726	0.081313	-0.725846	0.677585	-0.241944	-0.608355	1.161149	-0.108509	-0.665955	1.170704	-0.021240	-0.659035	1.108984	-0.003453	-0.754827	0.712973	0.209425				-0.434013	0.614592	-0.058101				-0.455302	0.574666	0.086841				0.360535	0.065234	-0.120880
14461	120.508333							-0.857588	0.857594	-0.134778	-0.861763	0.869663	0.082041	-0.726883	0.677580	-0.241233	-0.608174	1.160634	-0.108197	-0.665996	1.170069	-0.020931	-0.658743	1.108454	-0.002910	-0.752333	0.711759	0.209018				-0.435389	0.608415	-0.058342				-0.453477	0.571448	0.085092				0.360557	0.065337	-0.120889
14462	120.516667							-0.857425	0.857765	-0.134029	-0.861090	0.869462	0.082533	-0.727739	0.677525	-0.240503	-0.607966	1.160142	-0.107923	-0.666071	1.169423	-0.020675	-0.658565	1.108152	-0.002220	-0.749972	0.710555	0.208611				-0.436791	0.602066	-0.058538				-0.451854	0.568106	0.083201				0.360572	0.065445	-0.120906
14463	120.525000							-0.857173	0.857935	-0.133372	-0.860778	0.869372	0.083221	-0.728371	0.677425	-0.239903	-0.607828	1.159589	-0.107540	-0.666194	1.168885	-0.020512	-0.658401	1.107712	-0.001778	-0.747819	0.709400	0.208256				-0.437751	0.596051	-0.058794				-0.450426	0.564741	0.081151				0.360593	0.065562	-0.120924
14464	120.533333							-0.856899	0.858076	-0.132781	-0.860700	0.869390	0.083888	-0.728811	0.677311	-0.239405	-0.607657	1.159100	-0.107213	-0.666315	1.168379	-0.020353	-0.658300	1.107287	-0.001405	-0.745816	0.708274	0.207907				-0.438522	0.590082	-0.058731				-0.449133	0.561634	0.079193				0.360610	0.065674	-0.120937
14465	120.541667							-0.856616	0.858206	-0.132246	-0.860199	0.869198	0.084187	-0.729015	0.677216	-0.239002	-0.607583	1.158488	-0.106739	-0.666505	1.167900	-0.020198	-0.658234	1.106925	-0.001055	-0.743997	0.707176	0.207570				-0.439073	0.584296	-0.058263				-0.448000	0.558978	0.077567				0.360632	0.065786	-0.120966
14466	120.550000							-0.856319	0.858290	-0.131818	-0.860035	0.869209	0.084799	-0.729069	0.677148	-0.238666	-0.607315	1.158056	-0.106562	-0.666683	1.167429	-0.020151	-0.658193	1.106543	-0.000746	-0.742304	0.706137	0.207255				-0.439383	0.578983	-0.057716				-0.447025	0.556190	0.075739				0.360644	0.065888	-0.120989
14467	120.558333							-0.855915	0.858403	-0.131423	-0.859623	0.868998	0.085011	-0.728927	0.677098	-0.238398	-0.607229	1.157485	-0.106107	-0.666881	1.166969	-0.020094	-0.658231	1.106261	-0.000356	-0.740830	0.705211	0.206971				-0.439329	0.574539	-0.057025				-0.446229	0.553806	0.074012				0.360663	0.065978	-0.121011
14468	120.566667							-0.855577	0.858452	-0.131125	-0.859710	0.868953	0.085509	-0.728573	0.677086	-0.238079	-0.606948	1.157088	-0.105936	-0.667061	1.166507	-0.020092	-0.658187	1.105932	-0.000100	-0.739523	0.704362	0.206714				-0.438860	0.570974	-0.056087				-0.445776	0.551987	0.072560				0.360676	0.066061	-0.121040
14469	120.575000							-0.855171	0.858520	-0.130905	-0.859027	0.868651	0.085431	-0.728030	0.677124	-0.237927	-0.606813	1.156620	-0.105551	-0.667274	1.166154	-0.020076	-0.658300	1.105704	0.000262	-0.738445	0.703644	0.206488				-0.438286	0.568169	-0.055236				-0.445091	0.550112	0.071408				0.360681	0.066131	-0.121065
14470	120.583333							-0.854585	0.858528	-0.130712	-0.858828	0.868544	0.085658	-0.727267	0.677238	-0.237831	-0.606710	1.156148	-0.105142	-0.667533	1.165821	-0.019990	-0.658434	1.105441	0.000588	-0.737543	0.703041	0.206314				-0.437522	0.566018	-0.054516				-0.444373	0.548407	0.070547				0.360685	0.066199	-0.121099
14471	120.591667							-0.854116	0.858607	-0.130565	-0.858913	0.868567	0.086053	-0.726258	0.677352	-0.237657	-0.606508	1.155788	-0.104902	-0.667763	1.165502	-0.019911	-0.658553	1.105249	0.000881	-0.736879	0.702548	0.206204				-0.436590	0.564704	-0.053941				-0.443946	0.547488	0.069909				0.360686	0.066250	-0.121125
14472	120.600000							-0.853898	0.858813	-0.130467	-0.858904	0.868616	0.086302	-0.725076	0.677515	-0.237659	-0.606364	1.155382	-0.104608	-0.667996	1.165210	-0.019885	-0.658690	1.105037	0.001154	-0.736384	0.702135	0.206149				-0.435524	0.563912	-0.053286				-0.443576	0.546973	0.069532				0.360682	0.066296	-0.121147
14473	120.608333							-0.853394	0.858878	-0.130358	-0.858671	0.868436	0.086357	-0.723697	0.677691	-0.237729	-0.606267	1.154983	-0.104189	-0.668238	1.164912	-0.019903	-0.658858	1.104871	0.001432	-0.736110	0.701792	0.206159				-0.434418	0.563516	-0.052799				-0.443244	0.546751	0.069455				0.360676	0.066313	-0.121169
14474	120.616667							-0.853062	0.859012	-0.130288	-0.858400	0.868285	0.086375	-0.722168	0.677849	-0.237753	-0.606107	1.154688	-0.103873	-0.668500	1.164699	-0.019906	-0.659059	1.104777	0.001707	-0.735982	0.701491	0.206231				-0.433240	0.563357	-0.052344				-0.442994	0.546697	0.069507				0.360659	0.066320	-0.121188
14475	120.625000							-0.852655	0.859097	-0.130284	-0.858628	0.868312	0.086576	-0.720570	0.678041	-0.237983	-0.605879	1.154568	-0.103631	-0.668760	1.164687	-0.019866	-0.659209	1.104700	0.001844	-0.736048	0.701234	0.206349				-0.431849	0.563486	-0.051795				-0.442827	0.546685	0.069534				0.360653	0.066312	-0.121202
14476	120.633333							-0.852242	0.859148	-0.130362	-0.858511	0.868240	0.086468	-0.718954	0.678224	-0.238341	-0.605685	1.154534	-0.103326	-0.668967	1.164748	-0.019891	-0.659647	1.104871	0.002036	-0.736261	0.701014	0.206505				-0.430494	0.563520	-0.051182				-0.442689	0.546579	0.069678				0.360634	0.066295	-0.121222
14477	120.641667							-0.851869	0.859224	-0.130462	-0.858651	0.868157	0.086522	-0.717278	0.678350	-0.238525	-0.605665	1.154413	-0.102801	-0.669219	1.164882	-0.019841	-0.660020	1.104939	0.002175	-0.736660	0.700850	0.206692				-0.429090	0.563398	-0.050732				-0.442829	0.546670	0.070012				0.360621	0.066248	-0.121232
14478	120.650000							-0.851444	0.859255	-0.130612	-0.858514	0.867999	0.086280	-0.715581	0.678488	-0.238730	-0.605441	1.154414	-0.102629	-0.669504	1.165004	-0.019727	-0.660363	1.104953	0.002294	-0.737170	0.700735	0.206890				-0.427571	0.563195	-0.050382				-0.442988	0.546837	0.070377				0.360601	0.066193	-0.121242
14479	120.658333							-0.851084	0.859262	-0.130806	-0.858610	0.867942	0.086069	-0.713890	0.678626	-0.238905	-0.605383	1.154197	-0.102196	-0.669739	1.164966	-0.019692	-0.660688	1.104980	0.002494	-0.737761	0.700682	0.207095				-0.426219	0.562569	-0.050003				-0.443133	0.546993	0.070787				0.360581	0.066137	-0.121254
14480	120.666667							-0.850717	0.859254	-0.131059	-0.858859	0.867881	0.085853	-0.712301	0.678811	-0.239266	-0.605237	1.153935	-0.101817	-0.669926	1.164887	-0.019710	-0.660904	1.104951	0.002633	-0.738400	0.700698	0.207329				-0.424855	0.561845	-0.049793				-0.443348	0.547214	0.071215				0.360558	0.066079	-0.121256
14481	120.675000							-0.850328	0.859149	-0.131380	-0.858960	0.867585	0.085524	-0.710737	0.679010	-0.239594	-0.604690	1.154040	-0.101849	-0.670018	1.164859	-0.019890	-0.661118	1.104978	0.002640	-0.739038	0.700726	0.207581				-0.423591	0.560885	-0.049659				-0.443573	0.547458	0.071591				0.360532	0.066010	-0.121259
14482	120.683333							-0.849967	0.859064	-0.131718	-0.859273	0.867544	0.085237	-0.709229	0.679203	-0.239933	-0.604084	1.154014	-0.101585	-0.670061	1.164991	-0.020141	-0.661381	1.105147	0.002524	-0.739663	0.700767	0.207857				-0.422373	0.559758	-0.049598				-0.443782	0.547675	0.071905				0.360507	0.065957	-0.121251
14483	120.691667							-0.849601	0.858946	-0.132098	-0.859601	0.867393	0.084932	-0.707780	0.679349	-0.240217	-0.603400	1.153934	-0.101086	-0.669971	1.165349	-0.020532	-0.661764	1.105516	0.002309	-0.740228	0.700793	0.208135				-0.421215	0.558304	-0.049592				-0.444013	0.547894	0.072135				0.360078	0.066214	-0.121542
14484	120.700000							-0.849129	0.858734	-0.132490	-0.859994	0.867130	0.084538	-0.706350	0.679428	-0.240325	-0.602494	1.153925	-0.100686	-0.669812	1.165860	-0.020958	-0.662114	1.105977	0.001983	-0.740746	0.700820	0.208418				-0.420200	0.556817	-0.049643				-0.444247	0.548107	0.072291				0.360056	0.066121	-0.121522
14485	120.708333							-0.848832	0.858591	-0.132990	-0.860329	0.867013	0.084047	-0.705079	0.679518	-0.240666	-0.601459	1.153894	-0.100381	-0.669496	1.166433	-0.021494	-0.662448	1.106550	0.001626	-0.741201	0.700831	0.208688				-0.419271	0.555239	-0.049824				-0.444463	0.548304	0.072372				0.360229	0.065845	-0.121351
14486	120.716667							-0.848580	0.858458	-0.133484	-0.860850	0.866845	0.083603	-0.703875	0.679584	-0.241023	-0.600298	1.153762	-0.100133	-0.669206	1.166993	-0.021937	-0.662735	1.107133	0.001293	-0.741598	0.700820	0.208931				-0.418436	0.553633	-0.050058				-0.444720	0.548610	0.072400				0.360407	0.065578	-0.121178
14487	120.725000							-0.848314	0.858308	-0.134065	-0.861240	0.866585	0.082890	-0.702763	0.679618	-0.241321	-0.599052	1.153572	-0.099965	-0.668677	1.167601	-0.022702	-0.662953	1.107801	0.000991	-0.741951	0.700800	0.209133				-0.417778	0.552028	-0.050323				-0.444917	0.548782	0.072358				0.360382	0.065480	-0.121159
14488	120.733333							-0.848010	0.858167	-0.134617	-0.861959	0.866458	0.082348	-0.701767	0.679663	-0.241732	-0.597741	1.153262	-0.099784	-0.668245	1.168300	-0.023446	-0.663113	1.108476	0.000657	-0.742261	0.700771	0.209304				-0.417110	0.550671	-0.050675				-0.445057	0.548874	0.072264				0.360365	0.065393	-0.121132
14489	120.741667							-0.847783	0.858029	-0.135212	-0.862547	0.866320	0.081744	-0.700879	0.679668	-0.241994	-0.596463	1.152897	-0.099562	-0.667853	1.168891	-0.024013	-0.663268	1.109136	0.000236	-0.742529	0.700714	0.209424				-0.416603	0.549428	-0.050988				-0.445138	0.548837	0.072110				0.360474	0.065223	-0.120977
14490	120.750000							-0.847482	0.857935	-0.135820	-0.863317	0.866238	0.081134	-0.700065	0.679654	-0.242145	-0.595090	1.152485	-0.099303	-0.667445	1.169509	-0.024719	-0.663504	1.109776	-0.000235	-0.742767	0.700614	0.209498				-0.416048	0.548470	-0.051335				-0.445213	0.548726	0.071935				0.360341	0.065253	-0.121078
14491	120.758333							-0.847262	0.857856	-0.136414	-0.863900	0.866118	0.080259	-0.699428	0.679620	-0.242352	-0.593653	1.152127	-0.099137	-0.666764	1.169828	-0.025818	-0.663759	1.110281	-0.000772	-0.742989	0.700490	0.209530				-0.415580	0.547611	-0.051587				-0.445299	0.548565	0.071774				0.360330	0.065202	-0.121050
14492	120.766667							-0.846978	0.857811	-0.136994	-0.864662	0.865996	0.079592	-0.698910	0.679559	-0.242531	-0.592340	1.151691	-0.098912	-0.666379	1.169939	-0.026624	-0.664064	1.110548	-0.001314	-0.743214	0.700323	0.209519				-0.415177	0.546947	-0.051812				-0.445368	0.548344	0.071597				0.360570	0.064993	-0.120766
14493	120.775000							-0.846681	0.857739	-0.137578	-0.865349	0.865963	0.078827	-0.698533	0.679480	-0.242665	-0.591197	1.151206	-0.098578	-0.666381	1.170013	-0.027220	-0.664312	1.110678	-0.001763	-0.743453	0.700120	0.209461				-0.414911	0.546571	-0.051995				-0.445435	0.548031	0.071413				0.360564	0.064973	-0.120741
14494	120.783333							-0.846411	0.857673	-0.138156	-0.865929	0.865953	0.077946	-0.698274	0.679375	-0.242762	-0.590336	1.150659	-0.098169	-0.666197	1.169865	-0.027902	-0.664492	1.110614	-0.002120	-0.743705	0.699883	0.209366				-0.414705	0.546405	-0.052166				-0.445533	0.547716	0.071232				0.360325	0.065123	-0.120972
14495	120.791667							-0.846053	0.857589	-0.138778	-0.866734	0.865942	0.077226	-0.698160	0.679248	-0.242800	-0.589618	1.150204	-0.097940	-0.665897	1.169476	-0.028509	-0.664629	1.110492	-0.002304	-0.743999	0.699605	0.209223				-0.414615	0.546417	-0.052269				-0.445685	0.547492	0.071080				0.360565	0.064918	-0.120693
14496	120.800000							-0.845728	0.857514	-0.139397	-0.867414	0.865932	0.076471	-0.698146	0.679099	-0.242798	-0.589052	1.149698	-0.097617	-0.665864	1.169138	-0.028987	-0.664788	1.110313	-0.002460	-0.744339	0.699294	0.209054				-0.414592	0.546580	-0.052349				-0.445850	0.547358	0.070982				0.360559	0.064905	-0.120677
14497	120.808333							-0.845400	0.857471	-0.139928	-0.868068	0.865912	0.075773	-0.698213	0.678925	-0.242772	-0.588595	1.149233	-0.097315	-0.665992	1.168839	-0.029402	-0.664997	1.110126	-0.002597	-0.744742	0.698952	0.208852				-0.414626	0.546947	-0.052393				-0.446016	0.547337	0.070915				0.360443	0.064977	-0.120792
14498	120.816667							-0.845030	0.857391	-0.140493	-0.868703	0.865914	0.075044	-0.698327	0.678743	-0.242730	-0.588108	1.148785	-0.096974	-0.666113	1.168545	-0.029824	-0.665252	1.109986	-0.002723	-0.745191	0.698595	0.208637				-0.414691	0.547441	-0.052367				-0.446167	0.547373	0.070878				0.360562	0.064883	-0.120651
14499	120.825000							-0.844726	0.857356	-0.140964	-0.869431	0.865947	0.074481	-0.698478	0.678580	-0.242720	-0.587759	1.148316	-0.096559	-0.666272	1.168297	-0.030318	-0.665587	1.109845	-0.002899	-0.745696	0.698226	0.208396				-0.414888	0.548120	-0.052348				-0.446329	0.547547	0.070861				0.360442	0.064965	-0.120778
14500	120.833333							-0.844438	0.857316	-0.141456	-0.870001	0.865922	0.073891	-0.698621	0.678438	-0.242696	-0.587308	1.148010	-0.096314	-0.666739	1.168148	-0.030518	-0.665910	1.109736	-0.003070	-0.746247	0.697855	0.208141				-0.415069	0.548699	-0.052269				-0.446445	0.547603	0.070839				0.360316	0.065056	-0.120892
14501	120.841667							-0.844270	0.857401	-0.141905	-0.870677	0.865989	0.073323	-0.698746	0.678320	-0.242599	-0.586944	1.147735	-0.096006	-0.666972	1.167958	-0.030932	-0.666236	1.109662	-0.003258	-0.746837	0.697494	0.207858				-0.415279	0.549239	-0.052178				-0.446775	0.547812	0.070891				0.360556	0.064888	-0.120631
14502	120.850000							-0.844030	0.857391	-0.142308	-0.871040	0.865886	0.072670	-0.698860	0.678233	-0.242476	-0.586698	1.147521	-0.095638	-0.667246	1.167838	-0.031262	-0.666641	1.109646	-0.003405	-0.747446	0.697162	0.207568				-0.415515	0.549732	-0.052036				-0.447048	0.547987	0.070882				0.360553	0.064894	-0.120621
14503	120.858333							-0.843856	0.857465	-0.142577	-0.871711	0.865956	0.072287	-0.698938	0.678192	-0.242264	-0.586591	1.147362	-0.095215	-0.667578	1.167742	-0.031536	-0.667067	1.109617	-0.003543	-0.748063	0.696845	0.207264				-0.415764	0.550198	-0.051882				-0.447269	0.548106	0.070845				0.360431	0.064986	-0.120747
14504	120.866667							-0.843706	0.857601	-0.142805	-0.872162	0.866021	0.071814	-0.699019	0.678238	-0.242125	-0.586486	1.147357	-0.094896	-0.667991	1.167655	-0.031732	-0.667528	1.109594	-0.003610	-0.748689	0.696551	0.206953				-0.416036	0.550600	-0.051709				-0.447536	0.548239	0.070805				0.360548	0.064898	-0.120618
14505	120.875000							-0.843627	0.857793	-0.142958	-0.872924	0.866169	0.071747	-0.699086	0.678327	-0.241765	-0.586610	1.147404	-0.094478	-0.668505	1.167594	-0.031761	-0.668055	1.109569	-0.003509	-0.749296	0.696298	0.206670				-0.416293	0.550896	-0.051565				-0.447790	0.548356	0.070743				0.360547	0.064890	-0.120620
14506	120.883333							-0.843568	0.858060	-0.143067	-0.873230	0.866147	0.071469	-0.699148	0.678508	-0.241474	-0.586849	1.147559	-0.094070	-0.669055	1.167550	-0.031716	-0.668592	1.109502	-0.003288	-0.749882	0.696034	0.206395				-0.416559	0.551072	-0.051446				-0.448007	0.548448	0.070675				0.360547	0.064890	-0.120624
14507	120.891667							-0.843591	0.858374	-0.143070	-0.873695	0.866247	0.071429	-0.699204	0.678834	-0.241187	-0.587350	1.147797	-0.093670	-0.669764	1.167508	-0.031516	-0.669086	1.109545	-0.003027	-0.750436	0.695769	0.206134				-0.416828	0.551100	-0.051361				-0.448176	0.548501	0.070617				0.360426	0.064976	-0.120749
14508	120.900000							-0.843663	0.858755	-0.142930	-0.874046	0.866183	0.071462	-0.699237	0.679193	-0.240684	-0.587913	1.148145	-0.093312	-0.670561	1.167504	-0.031157	-0.669686	1.109547	-0.002597	-0.750944	0.695495	0.205880				-0.417011	0.551078	-0.051281				-0.448286	0.548524	0.070555				0.360550	0.064887	-0.120628
14509	120.908333							-0.843831	0.859157	-0.142691	-0.874459	0.866220	0.071736	-0.699335	0.679732	-0.240387	-0.588841	1.148497	-0.092845	-0.671502	1.167510	-0.030659	-0.670371	1.109609	-0.001972	-0.751384	0.695207	0.205666				-0.417317	0.550754	-0.051270				-0.448351	0.548535	0.070530				0.360551	0.064884	-0.120623
14510	120.916667							-0.844090	0.859602	-0.142334	-0.874677	0.866144	0.072094	-0.699448	0.680367	-0.240067	-0.589935	1.148875	-0.092381	-0.672603	1.167572	-0.029934	-0.671042	1.109660	-0.001276	-0.751751	0.694877	0.205462				-0.417586	0.550377	-0.051321				-0.448271	0.548644	0.070575				0.360553	0.064888	-0.120620
14511	120.925000							-0.844491	0.860085	-0.141785	-0.874896	0.866057	0.072540	-0.699522	0.681029	-0.239468	-0.591298	1.149354	-0.091963	-0.673783	1.167630	-0.029128	-0.671810	1.109741	-0.000446	-0.752028	0.694498	0.205289				-0.417875	0.549951	-0.051413				-0.448152	0.548570	0.070534				0.360311	0.065060	-0.120868
14512	120.933333							-0.844922	0.860557	-0.141118	-0.875178	0.865909	0.073272	-0.699655	0.681829	-0.239068	-0.592992	1.149837	-0.091392	-0.675113	1.167718	-0.028174	-0.672716	1.109921	0.000561	-0.752208	0.694072	0.205146				-0.418158	0.549538	-0.051547				-0.448059	0.548356	0.070410				0.360555	0.064885	-0.120620
14513	120.941667							-0.845507	0.861070	-0.140295	-0.875303	0.865583	0.074148	-0.699781	0.682706	-0.238643	-0.594934	1.150349	-0.090714	-0.676623	1.167865	-0.026979	-0.673591	1.110000	0.001603	-0.752277	0.693556	0.205033				-0.418436	0.549138	-0.051673				-0.447816	0.548242	0.070307				0.360560	0.064871	-0.120620
14514	120.950000							-0.846177	0.861563	-0.139341	-0.875450	0.865336	0.075245	-0.699925	0.683620	-0.238115	-0.597061	1.150979	-0.090114	-0.678282	1.167987	-0.025678	-0.674611	1.110109	0.002799	-0.752250	0.692986	0.204961				-0.418697	0.548755	-0.051766				-0.447408	0.548203	0.070200				0.360327	0.065039	-0.120880
14515	120.958333							-0.846825	0.862001	-0.138174	-0.875271	0.864870	0.076244	-0.700125	0.684622	-0.237646	-0.599402	1.151703	-0.089683	-0.680031	1.168071	-0.024218	-0.675700	1.110232	0.004252	-0.752112	0.692318	0.204932				-0.418904	0.548311	-0.051798				-0.447038	0.547981	0.069968				0.360570	0.064848	-0.120635
14516	120.966667							-0.847582	0.862436	-0.136971	-0.875222	0.864334	0.077616	-0.700378	0.685594	-0.237033	-0.602001	1.152397	-0.088981	-0.681933	1.168124	-0.022565	-0.676893	1.110298	0.005866	-0.751879	0.691582	0.204955				-0.419084	0.547809	-0.051848				-0.446519	0.547830	0.069757				0.360574	0.064823	-0.120632
14517	120.975000							-0.848526	0.862913	-0.135540	-0.875041	0.863840	0.079070	-0.700712	0.686651	-0.236482	-0.604690	1.153255	-0.088418	-0.683931	1.168228	-0.020693	-0.677990	1.110349	0.007424	-0.751537	0.690771	0.205026				-0.419257	0.547312	-0.051914				-0.445942	0.547532	0.069471				0.360459	0.064891	-0.120755
14518	120.983333							-0.849511	0.863370	-0.134056	-0.874815	0.863267	0.080609	-0.701109	0.687672	-0.235781	-0.607740	1.154012	-0.087485	-0.686006	1.168390	-0.018712	-0.679278	1.110414	0.009264	-0.751094	0.689905	0.205136				-0.419437	0.546819	-0.052028				-0.445317	0.547205	0.069174				0.360345	0.064957	-0.120882
14519	120.991667							-0.850521	0.863804	-0.132486	-0.874728	0.862690	0.082435	-0.701597	0.688719	-0.235163	-0.611232	1.154756	-0.086411	-0.687994	1.168378	-0.016470	-0.680609	1.110535	0.011279	-0.750541	0.688988	0.205299				-0.419605	0.546371	-0.052226				-0.444689	0.546923	0.068880				0.360467	0.064851	-0.120751
14520	121.000000							-0.851605	0.864210	-0.130842	-0.874600	0.862079	0.084328	-0.702117	0.689708	-0.234395	-0.614733	1.155608	-0.085342	-0.690334	1.168374	-0.013841	-0.681931	1.110627	0.013661	-0.749908	0.688045	0.205507				-0.419745	0.545993	-0.052476				-0.443996	0.546620	0.068555				0.360592	0.064743	-0.120619
14521	121.008333							-0.852678	0.864575	-0.129058	-0.874243	0.861408	0.086117	-0.702717	0.690750	-0.233743	-0.618503	1.156449	-0.084187	-0.692719	1.168341	-0.011090	-0.683303	1.110575	0.016228	-0.749184	0.687059	0.205770				-0.419868	0.545675	-0.052798				-0.443308	0.546263	0.068151				0.360601	0.064714	-0.120612
14522	121.016667							-0.853822	0.864905	-0.127260	-0.873651	0.860600	0.087841	-0.703321	0.691699	-0.232836	-0.622551	1.157211	-0.082919	-0.695293	1.168145	-0.007838	-0.684640	1.110436	0.018965	-0.748412	0.686057	0.206075				-0.419989	0.545438	-0.053155				-0.442592	0.545908	0.067740				0.360366	0.064869	-0.120864
14523	121.025000							-0.854980	0.865200	-0.125354	-0.873529	0.859862	0.089904	-0.703983	0.692663	-0.232070	-0.626941	1.157779	-0.081281	-0.697750	1.167907	-0.004525	-0.685971	1.110282	0.022026	-0.747570	0.685044	0.206442				-0.420100	0.545296	-0.053521				-0.441827	0.545606	0.067344				0.360497	0.064745	-0.120732
14524	121.033333							-0.856058	0.865422	-0.123404	-0.873410	0.859137	0.092109	-0.704672	0.693559	-0.231151	-0.631429	1.158497	-0.079734	-0.700431	1.167656	-0.000756	-0.687211	1.110060	0.025264	-0.746698	0.684034	0.206864				-0.420239	0.545200	-0.053900				-0.440966	0.545415	0.066997				0.360623	0.064630	-0.120598
14525	121.041667							-0.857306	0.865623	-0.121420	-0.872953	0.858266	0.094003	-0.705379	0.694476	-0.230318	-0.636224	1.158974	-0.077689	-0.702957	1.167373	0.003388	-0.688466	1.109941	0.028797	-0.745791	0.683036	0.207352				-0.420388	0.545171	-0.054249				-0.440162	0.545144	0.066623				0.360390	0.064791	-0.120851
14526	121.050000							-0.858493	0.865829	-0.119376	-0.872559	0.857408	0.095994	-0.706100	0.695357	-0.229441	-0.641322	1.159339	-0.075271	-0.705410	1.167120	0.007668	-0.689629	1.109782	0.032525	-0.744883	0.682054	0.207891				-0.420547	0.545184	-0.054575				-0.439371	0.544871	0.066256				0.360391	0.064770	-0.120842
14527	121.058333							-0.859614	0.865924	-0.117323	-0.872379	0.856629	0.098146	-0.706821	0.696161	-0.228353	-0.646409	1.159832	-0.072816	-0.707795	1.166895	0.012256	-0.690694	1.109679	0.036465	-0.743982	0.681118	0.208513				-0.420733	0.545196	-0.054812				-0.438682	0.544506	0.065864				0.360515	0.064670	-0.120708
14528	121.066667							-0.860778	0.866045	-0.115236	-0.872321	0.855842	0.100426	-0.707557	0.697004	-0.227445	-0.651587	1.160262	-0.070103	-0.710052	1.166721	0.017047	-0.691633	1.109563	0.040549	-0.743104	0.680209	0.209181				-0.420932	0.545211	-0.054980				-0.437865	0.544415	0.065604				0.360400	0.064743	-0.120828
14529	121.075000							-0.861938	0.866096	-0.113125	-0.871737	0.854948	0.102234	-0.708302	0.697787	-0.226290	-0.656886	1.160612	-0.067074	-0.712155	1.166580	0.022151	-0.692418	1.109336	0.044765	-0.742251	0.679340	0.209910				-0.421186	0.545228	-0.055120				-0.437193	0.544232	0.065308				0.360404	0.064726	-0.120818
14530	121.083333							-0.863073	0.866141	-0.111005	-0.871955	0.854149	0.104533	-0.709009	0.698603	-0.225217	-0.662200	1.160881	-0.063880	-0.714004	1.166433	0.027226	-0.692964	1.109265	0.048986	-0.741303	0.678716	0.210737				-0.421435	0.545249	-0.055173				-0.436557	0.544064	0.065031				0.360646	0.064535	-0.120561
14531	121.091667							-0.864305	0.866293	-0.108910	-0.871715	0.853408	0.106492	-0.709752	0.699357	-0.224088	-0.667402	1.161101	-0.060572	-0.715635	1.166360	0.032521	-0.693486	1.109485	0.053581	-0.740714	0.677740	0.211576				-0.421669	0.545265	-0.055056				-0.436033	0.543875	0.064781				0.360526	0.064609	-0.120689
14532	121.100000							-0.865390	0.866352	-0.106761	-0.871450	0.852593	0.108503	-0.710434	0.700123	-0.222951	-0.672521	1.161311	-0.057166	-0.717108	1.166305	0.037828	-0.693792	1.109546	0.057987	-0.740028	0.676971	0.212484				-0.421908	0.545295	-0.054849				-0.435558	0.543711	0.064547				0.360405	0.064686	-0.120818
14533	121.108333							-0.866476	0.866435	-0.104629	-0.871508	0.851945	0.110524	-0.711091	0.700884	-0.221865	-0.677502	1.161464	-0.053684	-0.718482	1.166262	0.043178	-0.693966	1.109470	0.062224	-0.739431	0.676256	0.213464				-0.422173	0.545329	-0.054548				-0.435134	0.543657	0.064398				0.360408	0.064669	-0.120816
14534	121.116667							-0.867437	0.866504	-0.102477	-0.871417	0.851211	0.112489	-0.711724	0.701611	-0.220636	-0.682331	1.161571	-0.050125	-0.719628	1.166201	0.048443	-0.693969	1.109613	0.066400	-0.738898	0.675546	0.214493				-0.422453	0.545369	-0.054195				-0.434756	0.543623	0.064320				0.360406	0.064656	-0.120815
14535	121.125000							-0.868410	0.866629	-0.100325	-0.871749	0.850662	0.114706	-0.712324	0.702387	-0.219484	-0.686906	1.161695	-0.046675	-0.720468	1.166076	0.053130	-0.693873	1.109789	0.070411	-0.738471	0.674829	0.215525				-0.422761	0.545421	-0.053785				-0.434460	0.543613	0.064306				0.360409	0.064639	-0.120805
14536	121.133333							-0.869095	0.866706	-0.098139	-0.871572	0.849990	0.116541	-0.712909	0.703160	-0.218218	-0.691222	1.161772	-0.043238	-0.721319	1.166020	0.057999	-0.693520	1.109919	0.074117	-0.738105	0.674153	0.216610				-0.423089	0.545471	-0.053349				-0.434219	0.543645	0.064356				0.360413	0.064636	-0.120801
14537	121.141667							-0.870107	0.866882	-0.096036	-0.871787	0.849459	0.118600	-0.713498	0.703971	-0.217028	-0.695314	1.161715	-0.039606	-0.722033	1.166020	0.062444	-0.693313	1.110114	0.077739	-0.737825	0.673488	0.217735				-0.423435	0.545535	-0.052911				-0.434051	0.543721	0.064486				0.360410	0.064620	-0.120795
14538	121.150000							-0.871067	0.867069	-0.093945	-0.871830	0.848942	0.120544	-0.714065	0.704773	-0.215726	-0.699183	1.161596	-0.036064	-0.722684	1.166100	0.066743	-0.693105	1.110406	0.081253	-0.737611	0.672830	0.218849				-0.423792	0.545628	-0.052470				-0.433936	0.543838	0.064656				0.360406	0.064603	-0.120792
14539	121.158333							-0.871692	0.867141	-0.091803	-0.871988	0.848492	0.122511	-0.714652	0.705615	-0.214527	-0.702919	1.161493	-0.032632	-0.723115	1.166226	0.070830	-0.692867	1.110775	0.084645	-0.737444	0.672228	0.220012				-0.424170	0.545715	-0.052018				-0.433894	0.544020	0.064883				0.360401	0.064601	-0.120793
14540	121.166667							-0.872837	0.867428	-0.089714	-0.872160	0.848075	0.124469	-0.715229	0.706443	-0.213319	-0.706517	1.161388	-0.029355	-0.723459	1.166408	0.074814	-0.692576	1.111243	0.087936	-0.737330	0.671660	0.221184				-0.424552	0.545792	-0.051568				-0.433899	0.544250	0.065120				0.360400	0.064588	-0.120794
14541	121.175000							-0.873566	0.867586	-0.087693	-0.872330	0.847723	0.126394	-0.715800	0.707211	-0.211943	-0.709909	1.161191	-0.025954	-0.723723	1.166557	0.078466	-0.692204	1.111660	0.091018	-0.737273	0.671154	0.222373				-0.424966	0.545840	-0.051101				-0.433964	0.544552	0.065379				0.360397	0.064577	-0.120804
14542	121.183333							-0.874284	0.867730	-0.085644	-0.872683	0.847401	0.128381	-0.716382	0.708029	-0.210760	-0.713156	1.160961	-0.022572	-0.723995	1.166701	0.081994	-0.691851	1.112105	0.093999	-0.737233	0.670675	0.223561				-0.425365	0.545869	-0.050628				-0.434064	0.544906	0.065642				0.360391	0.064567	-0.120800
14543	121.191667							-0.874996	0.867891	-0.083608	-0.872727	0.847180	0.130254	-0.716913	0.708778	-0.209340	-0.716323	1.160676	-0.019329	-0.724208	1.166749	0.085497	-0.691302	1.112308	0.096635	-0.737115	0.670409	0.224765				-0.425772	0.545884	-0.050127				-0.434196	0.545333	0.065928				0.360390	0.064553	-0.120804
14544	121.200000							-0.875737	0.868103	-0.081618	-0.872769	0.846986	0.132108	-0.717437	0.709575	-0.208001	-0.719357	1.160283	-0.016129	-0.724354	1.166674	0.088839	-0.690855	1.112730	0.099498	-0.737138	0.670046	0.225962				-0.426171	0.545865	-0.049583				-0.434363	0.545808	0.066238				0.360387	0.064546	-0.120802
14545	121.208333							-0.876491	0.868361	-0.079575	-0.873194	0.846806	0.134116	-0.717933	0.710447	-0.206756	-0.722257	1.159805	-0.013073	-0.724453	1.166478	0.091991	-0.690255	1.112958	0.101876	-0.737181	0.669743	0.227146				-0.426595	0.545811	-0.048952				-0.434553	0.546346	0.066586				0.360382	0.064544	-0.120793
14546	121.216667							-0.877160	0.868616	-0.077531	-0.873119	0.846687	0.135938	-0.718410	0.711312	-0.205383	-0.725070	1.159267	-0.010098	-0.724535	1.166201	0.094960	-0.689505	1.113006	0.103974	-0.737245	0.669482	0.228318				-0.427016	0.545745	-0.048293				-0.434779	0.546928	0.066932				0.360620	0.064360	-0.120531
14547	121.225000							-0.877592	0.868845	-0.075501	-0.873163	0.846641	0.137843	-0.718917	0.712030	-0.203887	-0.727639	1.158687	-0.007259	-0.724625	1.165850	0.097669	-0.688781	1.113047	0.105887	-0.737302	0.669266	0.229461				-0.427443	0.545663	-0.047585				-0.435066	0.547519	0.067229				0.360376	0.064541	-0.120779
14548	121.233333							-0.878610	0.869274	-0.073489	-0.873148	0.846705	0.139779	-0.719387	0.712835	-0.202436	-0.730094	1.158158	-0.004589	-0.724780	1.165569	0.100222	-0.688147	1.113104	0.107596	-0.737374	0.669090	0.230568				-0.427915	0.545590	-0.046820				-0.435416	0.548063	0.067507				0.360370	0.064545	-0.120774
14549	121.241667							-0.879286	0.869630	-0.071467	-0.873237	0.846663	0.141726	-0.719850	0.713733	-0.201151	-0.732402	1.157733	-0.002162	-0.725017	1.165386	0.102596	-0.687639	1.113206	0.109146	-0.737437	0.668953	0.231644				-0.428379	0.545626	-0.045923				-0.435796	0.548511	0.067768				0.360489	0.064456	-0.120652
14550	121.250000							-0.879960	0.869957	-0.069447	-0.873044	0.846712	0.143621	-0.720333	0.714610	-0.199879	-0.734647	1.157521	-0.000084	-0.725274	1.165252	0.104720	-0.687212	1.113398	0.110565	-0.737505	0.668860	0.232689				-0.428806	0.545713	-0.045008				-0.436157	0.548906	0.068051				0.360365	0.064544	-0.120781
14551	121.258333							-0.880547	0.870252	-0.067403	-0.872819	0.846866	0.145557	-0.720859	0.715231	-0.198342	-0.736629	1.157287	0.002058	-0.725477	1.165195	0.106615	-0.686965	1.113623	0.111768	-0.737546	0.668835	0.233714				-0.429196	0.545847	-0.044140				-0.436493	0.549267	0.068381				0.360366	0.064547	-0.120783
14552	121.266667							-0.881265	0.870635	-0.065350	-0.872525	0.847068	0.147520	-0.721413	0.715974	-0.197071	-0.738441	1.157136	0.004107	-0.725698	1.165159	0.108303	-0.686821	1.113866	0.112816	-0.737552	0.668866	0.234694				-0.429554	0.546055	-0.043362				-0.436792	0.549591	0.068741				0.360359	0.064555	-0.120786
14553	121.275000							-0.882220	0.871050	-0.063342	-0.872194	0.847274	0.149495	-0.722036	0.716517	-0.195695	-0.740223	1.157216	0.005647	-0.726142	1.165145	0.109791	-0.686841	1.114123	0.113716	-0.737486	0.668987	0.235641				-0.429884	0.546347	-0.042654				-0.437063	0.549902	0.069097				0.360359	0.064552	-0.120780
14554	121.283333							-0.883057	0.871401	-0.061260	-0.871729	0.847626	0.151514	-0.722706	0.717184	-0.194578	-0.741967	1.157371	0.006975	-0.726621	1.165112	0.111103	-0.686958	1.114321	0.114478	-0.737355	0.669184	0.236545				-0.430151	0.546708	-0.041996				-0.437333	0.550191	0.069429				0.360350	0.064560	-0.120776
14555	121.291667							-0.883974	0.871741	-0.059264	-0.870999	0.847659	0.153383	-0.723434	0.717561	-0.193174	-0.743272	1.157287	0.008451	-0.727216	1.165059	0.112204	-0.687197	1.114492	0.115073	-0.737140	0.669476	0.237408				-0.430381	0.547102	-0.041377				-0.437599	0.550436	0.069682				0.360344	0.064572	-0.120773
14556	121.300000							-0.884788	0.872010	-0.057219	-0.870411	0.847886	0.155357	-0.724242	0.717903	-0.191903	-0.744652	1.157386	0.009406	-0.727878	1.165018	0.113149	-0.687495	1.114678	0.115606	-0.736849	0.669819	0.238222				-0.430603	0.547531	-0.040801				-0.437860	0.550653	0.069862				0.360579	0.064391	-0.120510
14557	121.308333							-0.885808	0.872284	-0.055191	-0.869753	0.848180	0.157366	-0.725055	0.718287	-0.190620	-0.746003	1.157484	0.010390	-0.728600	1.165038	0.113929	-0.687949	1.114896	0.116020	-0.736456	0.670266	0.239009				-0.430830	0.547981	-0.040266				-0.438120	0.550824	0.069942				0.360327	0.064600	-0.120774
14558	121.316667							-0.886837	0.872521	-0.053194	-0.869084	0.848592	0.159423	-0.725911	0.718504	-0.189243	-0.747261	1.157641	0.011165	-0.729394	1.165143	0.114638	-0.688487	1.115121	0.116398	-0.735981	0.670780	0.239775				-0.431058	0.548452	-0.039757				-0.438374	0.550959	0.069920				0.360323	0.064617	-0.120776
14559	121.325000							-0.888004	0.872726	-0.051168	-0.868353	0.848731	0.161313	-0.726881	0.718758	-0.188183	-0.748367	1.157917	0.011629	-0.730146	1.165168	0.115124	-0.689106	1.115376	0.116714	-0.735398	0.671364	0.240511				-0.431288	0.548930	-0.039279				-0.438630	0.551041	0.069765				0.360320	0.064617	-0.120776
14560	121.333333							-0.888934	0.872800	-0.049156	-0.867637	0.848986	0.163219	-0.727869	0.719145	-0.187318	-0.749489	1.158230	0.012155	-0.730923	1.165294	0.115592	-0.689784	1.115649	0.116965	-0.734720	0.671986	0.241235				-0.431537	0.549404	-0.038831				-0.438890	0.551088	0.069511				0.360316	0.064623	-0.120780
14561	121.341667							-0.889912	0.872794	-0.047239	-0.866968	0.849336	0.165139	-0.728872	0.719080	-0.185965	-0.750598	1.158606	0.012662	-0.731747	1.165501	0.116017	-0.690493	1.115944	0.117180	-0.733977	0.672617	0.241933				-0.431793	0.549828	-0.038448				-0.439122	0.551085	0.069165				0.360316	0.064623	-0.120782
14562	121.350000							-0.891101	0.872858	-0.045319	-0.866206	0.849567	0.166905	-0.729902	0.719175	-0.184920	-0.751599	1.159044	0.013015	-0.732556	1.165725	0.116357	-0.691216	1.116267	0.117368	-0.733168	0.673241	0.242632				-0.432103	0.550202	-0.038094				-0.439319	0.551059	0.068767				0.360316	0.064634	-0.120789
14563	121.358333							-0.892519	0.872952	-0.043506	-0.865568	0.849530	0.168504	-0.730969	0.719213	-0.183899	-0.752624	1.159521	0.013387	-0.733356	1.165988	0.116683	-0.691987	1.116563	0.117472	-0.732298	0.673831	0.243309				-0.432494	0.550515	-0.037818				-0.439485	0.551021	0.068325				0.360429	0.064548	-0.120651
14564	121.366667							-0.893648	0.872915	-0.041735	-0.864927	0.849654	0.170090	-0.732055	0.719250	-0.183021	-0.753593	1.160023	0.013655	-0.734162	1.166290	0.116950	-0.692767	1.116853	0.117535	-0.731407	0.674377	0.243975				-0.432930	0.550813	-0.037604				-0.439597	0.550962	0.067900				0.360543	0.064468	-0.120522
14565	121.375000							-0.894823	0.872804	-0.040065	-0.864343	0.849852	0.171614	-0.733153	0.719209	-0.182067	-0.754534	1.160468	0.013869	-0.734946	1.166531	0.117108	-0.693584	1.117091	0.117553	-0.730496	0.674900	0.244632				-0.433394	0.551090	-0.037454				-0.439631	0.550882	0.067546				0.360295	0.064659	-0.120777
14566	121.383333							-0.895844	0.872701	-0.038411	-0.863887	0.850062	0.173073	-0.734290	0.719148	-0.181169	-0.755371	1.160915	0.013906	-0.735764	1.166714	0.117177	-0.694413	1.117276	0.117531	-0.729599	0.675373	0.245266				-0.433876	0.551328	-0.037365				-0.439598	0.550803	0.067284				0.360281	0.064663	-0.120771
14567	121.391667							-0.896588	0.872425	-0.036857	-0.863391	0.849954	0.174234	-0.735417	0.719053	-0.180201	-0.756259	1.161203	0.013973	-0.736600	1.166837	0.117221	-0.695237	1.117380	0.117432	-0.728746	0.675788	0.245854				-0.434409	0.551497	-0.037299				-0.439500	0.550706	0.067143				0.360276	0.064673	-0.120774
14568	121.400000							-0.897438	0.872193	-0.035510	-0.862977	0.849852	0.175315	-0.736614	0.718968	-0.179501	-0.757111	1.161440	0.013991	-0.737428	1.166900	0.117197	-0.696022	1.117487	0.117372	-0.727931	0.676190	0.246439				-0.434985	0.551640	-0.037248				-0.439363	0.550613	0.067089				0.360267	0.064677	-0.120773
14569	121.408333							-0.898378	0.871997	-0.034189	-0.862738	0.849927	0.176385	-0.737796	0.718797	-0.178660	-0.757926	1.161559	0.013963	-0.738241	1.166914	0.117164	-0.696788	1.117540	0.117226	-0.727196	0.676540	0.247007				-0.435618	0.551893	-0.037249				-0.439208	0.550497	0.067129				0.360268	0.064681	-0.120778
14570	121.416667							-0.899247	0.871811	-0.033000	-0.862473	0.849847	0.177252	-0.738974	0.718600	-0.177873	-0.758772	1.161761	0.013698	-0.739044	1.166884	0.117087	-0.697499	1.117581	0.117110	-0.726531	0.676855	0.247562				-0.436230	0.551970	-0.037279				-0.439051	0.550370	0.067245				0.360261	0.064688	-0.120782
14571	121.425000							-0.900085	0.871596	-0.032007	-0.862340	0.849813	0.178045	-0.740150	0.718341	-0.177123	-0.759505	1.161792	0.013640	-0.739837	1.166862	0.117011	-0.698243	1.117613	0.116956	-0.725964	0.677113	0.248105				-0.436851	0.551991	-0.037392				-0.438907	0.550237	0.067424				0.360259	0.064685	-0.120784
14572	121.433333							-0.900836	0.871342	-0.031102	-0.862577	0.850060	0.179021	-0.741294	0.718046	-0.176409	-0.760266	1.161757	0.013640	-0.740609	1.166858	0.116927	-0.698996	1.117630	0.116813	-0.725497	0.677341	0.248642				-0.437490	0.551922	-0.037525				-0.438788	0.550134	0.067629				0.360253	0.064695	-0.120782
14573	121.441667							-0.901597	0.871156	-0.030367	-0.862509	0.849913	0.179478	-0.742440	0.717725	-0.175855	-0.761140	1.161874	0.013446	-0.741409	1.166845	0.116803	-0.699751	1.117640	0.116712	-0.725163	0.677509	0.249172				-0.438113	0.551801	-0.037734				-0.438718	0.550092	0.067852				0.360257	0.064699	-0.120783
14574	121.450000							-0.902203	0.870898	-0.029816	-0.862783	0.849838	0.179993	-0.743578	0.717384	-0.175452	-0.761866	1.161704	0.013378	-0.742218	1.166789	0.116726	-0.700528	1.117604	0.116590	-0.724936	0.677635	0.249700				-0.438729	0.551644	-0.037976				-0.438687	0.550111	0.068065				0.360248	0.064705	-0.120786
14575	121.458333							-0.902821	0.870591	-0.029420	-0.862857	0.849570	0.180112	-0.744587	0.716962	-0.174903	-0.762681	1.161594	0.013215	-0.743019	1.166648	0.116600	-0.701269	1.117510	0.116480	-0.724843	0.677705	0.250225				-0.439344	0.551424	-0.038237				-0.438721	0.550190	0.068259				0.360245	0.064710	-0.120792
14576	121.466667							-0.903306	0.870256	-0.029192	-0.863304	0.849591	0.180419	-0.745535	0.716514	-0.174422	-0.763527	1.161387	0.013118	-0.743805	1.166433	0.116501	-0.701967	1.117362	0.116366	-0.724845	0.677701	0.250728				-0.439947	0.551147	-0.038524				-0.438807	0.550306	0.068418				0.360241	0.064718	-0.120801
14577	121.475000							-0.903720	0.869862	-0.029089	-0.863515	0.848931	0.180091	-0.746347	0.716034	-0.173999	-0.764230	1.161006	0.013015	-0.744564	1.166120	0.116372	-0.702600	1.117157	0.116250	-0.724970	0.677642	0.251192				-0.440505	0.550821	-0.038831				-0.438946	0.550452	0.068530				0.360240	0.064716	-0.120802
14578	121.483333							-0.904176	0.869537	-0.029161	-0.864307	0.849006	0.180287	-0.747110	0.715552	-0.173750	-0.764967	1.160516	0.012928	-0.745322	1.165758	0.116240	-0.703245	1.116905	0.116106	-0.725174	0.677536	0.251621				-0.441024	0.550457	-0.039171				-0.439112	0.550606	0.068617				0.360234	0.064714	-0.120807
14579	121.491667							-0.904495	0.869201	-0.029350	-0.864791	0.848624	0.179960	-0.747750	0.715060	-0.173603	-0.765822	1.160218	0.012767	-0.746098	1.165384	0.116111	-0.703877	1.116692	0.115992	-0.725471	0.677374	0.251976				-0.441507	0.550029	-0.039539				-0.439320	0.550724	0.068669				0.360233	0.064721	-0.120806
14580	121.500000							-0.904897	0.868787	-0.029666	-0.865397	0.848366	0.179620	-0.748274	0.714574	-0.173536	-0.766521	1.159858	0.012554	-0.746890	1.165035	0.115974	-0.704543	1.116452	0.115842	-0.725833	0.677162	0.252230				-0.441933	0.549586	-0.039932				-0.439536	0.550832	0.068720				0.360236	0.064721	-0.120807
14581	121.508333							-0.905069	0.868427	-0.030127	-0.866082	0.848081	0.179178	-0.748700	0.714137	-0.173815	-0.767251	1.159487	0.012405	-0.747681	1.164725	0.115829	-0.705220	1.116240	0.115744	-0.726267	0.676934	0.252370				-0.442296	0.549137	-0.040331				-0.439734	0.550926	0.068802				0.360225	0.064729	-0.120808
14582	121.516667							-0.905299	0.868071	-0.030717	-0.866893	0.847837	0.178694	-0.748945	0.713684	-0.173960	-0.767988	1.159165	0.012281	-0.748482	1.164453	0.115711	-0.705914	1.116039	0.115610	-0.726761	0.676690	0.252413				-0.442574	0.548689	-0.040740				-0.439947	0.551114	0.068919				0.360222	0.064731	-0.120808
14583	121.525000							-0.905787	0.867853	-0.031434	-0.867658	0.847549	0.178038	-0.749026	0.713294	-0.174220	-0.768638	1.158949	0.012080	-0.749262	1.164214	0.115587	-0.706581	1.115878	0.115514	-0.727320	0.676435	0.252304				-0.442749	0.548253	-0.041181				-0.440068	0.551168	0.069067				0.360224	0.064734	-0.120803
14584	121.533333							-0.905925	0.867553	-0.032229	-0.868542	0.847378	0.177376	-0.748973	0.712946	-0.174569	-0.769346	1.158699	0.012029	-0.750001	1.163998	0.115453	-0.707241	1.115755	0.115442	-0.727913	0.676177	0.252083				-0.442842	0.547852	-0.041626				-0.440154	0.551215	0.069250				0.360228	0.064731	-0.120798
14585	121.541667							-0.905671	0.867112	-0.033239	-0.869504	0.846930	0.176480	-0.748745	0.712619	-0.174924	-0.770008	1.158533	0.011930	-0.750692	1.163848	0.115357	-0.707884	1.115655	0.115346	-0.728561	0.675910	0.251720				-0.442796	0.547397	-0.042061				-0.440192	0.551266	0.069450				0.360227	0.064730	-0.120801
14586	121.550000							-0.905765	0.866833	-0.034358	-0.870439	0.846560	0.175506	-0.748379	0.712380	-0.175440	-0.770665	1.158409	0.011878	-0.751385	1.163752	0.115307	-0.708513	1.115577	0.115280	-0.729237	0.675631	0.251249				-0.442652	0.546968	-0.042479				-0.440201	0.551308	0.069638				0.360229	0.064729	-0.120798
14587	121.558333							-0.905760	0.866502	-0.035570	-0.871537	0.846506	0.174600	-0.747862	0.712206	-0.176033	-0.771248	1.158388	0.011582	-0.752030	1.163643	0.115193	-0.709141	1.115532	0.115197	-0.729939	0.675377	0.250660				-0.442386	0.546632	-0.042867				-0.440176	0.551351	0.069822				0.360233	0.064730	-0.120803
14588	121.566667							-0.905723	0.866218	-0.036872	-0.872624	0.845976	0.173376	-0.747213	0.712119	-0.176783	-0.771760	1.158360	0.011628	-0.752642	1.163568	0.115120	-0.709744	1.115506	0.115157	-0.730657	0.675106	0.249979				-0.442018	0.546282	-0.043245				-0.440130	0.551387	0.069990				0.360236	0.064724	-0.120801
14589	121.575000							-0.905767	0.866009	-0.038309	-0.873795	0.845679	0.172168	-0.746395	0.712054	-0.177436	-0.772346	1.158284	0.011552	-0.753266	1.163532	0.115029	-0.710346	1.115451	0.115040	-0.731398	0.674831	0.249190				-0.441562	0.545920	-0.043600				-0.440074	0.551432	0.070137				0.360227	0.064729	-0.120803
14590	121.583333							-0.905716	0.865757	-0.039830	-0.875001	0.845386	0.170885	-0.745493	0.712072	-0.178200	-0.772851	1.158296	0.011407	-0.753856	1.163491	0.114964	-0.710924	1.115401	0.114968	-0.732156	0.674567	0.248351				-0.441026	0.545544	-0.043921				-0.440010	0.551482	0.070279				0.360224	0.064741	-0.120807
14591	121.591667							-0.905580	0.865442	-0.041369	-0.876234	0.845092	0.169535	-0.744419	0.712107	-0.178854	-0.773332	1.158434	0.011348	-0.754409	1.163457	0.114929	-0.711492	1.115351	0.114873	-0.732922	0.674296	0.247430				-0.440391	0.545156	-0.044206				-0.439941	0.551529	0.070398				0.360219	0.064739	-0.120801
14592	121.600000							-0.905704	0.865266	-0.043005	-0.877549	0.844922	0.168221	-0.743306	0.712223	-0.179744	-0.773874	1.158578	0.011359	-0.754929	1.163479	0.114932	-0.712050	1.115325	0.114780	-0.733714	0.674011	0.246483				-0.439693	0.544755	-0.044463				-0.439874	0.551565	0.070507				0.360218	0.064753	-0.120804
14593	121.608333							-0.905546	0.864974	-0.044675	-0.878730	0.844450	0.166663	-0.742090	0.712347	-0.180552	-0.774403	1.158877	0.011384	-0.755373	1.163533	0.114917	-0.712578	1.115327	0.114688	-0.734522	0.673705	0.245490				-0.438941	0.544322	-0.044703				-0.439811	0.551589	0.070588				0.360216	0.064746	-0.120807
14594	121.616667							-0.905703	0.864759	-0.046425	-0.880056	0.844357	0.165286	-0.740780	0.712433	-0.181258	-0.774845	1.159196	0.011360	-0.755775	1.163621	0.114953	-0.713087	1.115321	0.114594	-0.735342	0.673391	0.244479				-0.438154	0.543874	-0.044911				-0.439760	0.551594	0.070654				0.360218	0.064744	-0.120803
14595	121.625000							-0.906258	0.864666	-0.048221	-0.881268	0.843925	0.163648	-0.739440	0.712567	-0.182144	-0.775244	1.159479	0.011355	-0.756137	1.163680	0.114928	-0.713505	1.115345	0.114508	-0.736167	0.673074	0.243472				-0.437309	0.543433	-0.045086				-0.439724	0.551589	0.070694				0.360222	0.064735	-0.120807
14596	121.633333							-0.906212	0.864349	-0.049979	-0.882478	0.843406	0.161945	-0.738087	0.712702	-0.183047	-0.775607	1.159767	0.011369	-0.756417	1.163759	0.114920	-0.713861	1.115357	0.114406	-0.737006	0.672744	0.242439				-0.436480	0.542986	-0.045255				-0.439705	0.551574	0.070705				0.360223	0.064735	-0.120805
14597	121.641667							-0.906277	0.863988	-0.051741	-0.883690	0.843035	0.160291	-0.736711	0.712801	-0.183871	-0.775911	1.160096	0.011362	-0.756640	1.163855	0.114913	-0.714177	1.115385	0.114242	-0.737846	0.672426	0.241414				-0.435647	0.542548	-0.045431				-0.439705	0.551555	0.070691				0.360230	0.064722	-0.120802
14598	121.650000							-0.906236	0.863631	-0.053472	-0.884895	0.842863	0.158710	-0.735354	0.712847	-0.184592	-0.776110	1.160510	0.011336	-0.756807	1.163969	0.114892	-0.714435	1.115436	0.114095	-0.738687	0.672128	0.240378				-0.434804	0.542124	-0.045607				-0.439719	0.551540	0.070660				0.360238	0.064729	-0.120798
14599	121.658333							-0.906258	0.863216	-0.055159	-0.885981	0.842229	0.156867	-0.734009	0.713003	-0.185431	-0.776280	1.160937	0.011251	-0.756926	1.164130	0.114807	-0.714681	1.115488	0.113879	-0.739526	0.671865	0.239358				-0.433999	0.541737	-0.045798				-0.439743	0.551547	0.070624				0.360243	0.064730	-0.120792
14600	121.666667							-0.906255	0.862775	-0.056824	-0.887065	0.841797	0.155113	-0.732696	0.713042	-0.186119	-0.776453	1.161396	0.011193	-0.757002	1.164301	0.114701	-0.714909	1.115540	0.113652	-0.740350	0.671628	0.238340				-0.433196	0.541361	-0.045982				-0.439768	0.551567	0.070584				0.360239	0.064741	-0.120792
14601	121.675000							-0.906261	0.862301	-0.058509	-0.888103	0.841402	0.153372	-0.731422	0.713295	-0.186895	-0.776538	1.161934	0.011057	-0.757100	1.164502	0.114599	-0.715175	1.115577	0.113402	-0.741146	0.671442	0.237322				-0.432420	0.540988	-0.046171				-0.439803	0.551595	0.070549				0.360246	0.064734	-0.120786
14602	121.683333							-0.906075	0.861685	-0.060100	-0.889039	0.840859	0.151547	-0.730174	0.713316	-0.187380	-0.776601	1.162465	0.010803	-0.757193	1.164671	0.114399	-0.715498	1.115582	0.113066	-0.741918	0.671307	0.236303				-0.431675	0.540596	-0.046367				-0.439835	0.551617	0.070524				0.360249	0.064736	-0.120778
14603	121.691667							-0.905800	0.861122	-0.061596	-0.889992	0.840553	0.149896	-0.729000	0.713710	-0.188107	-0.776710	1.162905	0.010551	-0.757305	1.164773	0.114124	-0.715809	1.115509	0.112697	-0.742629	0.671250	0.235280				-0.430987	0.540191	-0.046533				-0.439862	0.551621	0.070499				0.360255	0.064731	-0.120776
14604	121.700000							-0.905895	0.860623	-0.063160	-0.890759	0.839864	0.148073	-0.727828	0.713960	-0.188493	-0.776770	1.163278	0.010211	-0.757458	1.164800	0.113816	-0.716121	1.115397	0.112287	-0.743293	0.671252	0.234251				-0.430357	0.539778	-0.046676				-0.439891	0.551600	0.070469				0.360258	0.064721	-0.120769
14605	121.708333							-0.906162	0.860206	-0.064576	-0.891482	0.839423	0.146470	-0.726675	0.714112	-0.188611	-0.776824	1.163495	0.009826	-0.757617	1.164714	0.113411	-0.716450	1.115228	0.111842	-0.743875	0.671346	0.233221				-0.429741	0.539381	-0.046726				-0.439916	0.551554	0.070442				0.360269	0.064720	-0.120768
14606	121.716667							-0.906441	0.859811	-0.066016	-0.892141	0.839046	0.144980	-0.725498	0.714673	-0.188802	-0.776956	1.163672	0.009304	-0.757786	1.164557	0.112977	-0.716722	1.115005	0.111369	-0.744383	0.671518	0.232186				-0.429168	0.538983	-0.046719				-0.439936	0.551480	0.070393				0.360272	0.064710	-0.120762
14607	121.725000							-0.906357	0.859320	-0.067226	-0.892717	0.838532	0.143517	-0.724464	0.715035	-0.188776	-0.776893	1.163597	0.008890	-0.758012	1.164380	0.112530	-0.716989	1.114808	0.110895	-0.744774	0.671800	0.231157				-0.428623	0.538560	-0.046612				-0.439939	0.551361	0.070329				0.360274	0.064708	-0.120760
14608	121.733333							-0.906628	0.858891	-0.068487	-0.893211	0.838128	0.142181	-0.723473	0.715404	-0.188606	-0.776945	1.163612	0.008402	-0.758211	1.164216	0.112009	-0.717239	1.114647	0.110437	-0.745062	0.672187	0.230100				-0.428048	0.538012	-0.046403				-0.439924	0.551191	0.070267				0.360278	0.064708	-0.120756
14609	121.741667							-0.906896	0.858495	-0.069643	-0.893579	0.838022	0.141063	-0.722553	0.715785	-0.188328	-0.776997	1.163749	0.007707	-0.758414	1.164198	0.111511	-0.717529	1.114538	0.109913	-0.745229	0.672701	0.229015				-0.427582	0.537574	-0.046179				-0.439842	0.550851	0.070208				0.360282	0.064709	-0.120742
14610	121.750000							-0.907269	0.858101	-0.070761	-0.893946	0.837593	0.139891	-0.721690	0.716158	-0.187941	-0.777038	1.163888	0.007170	-0.758626	1.164266	0.110968	-0.717855	1.114496	0.109344	-0.745302	0.673348	0.227921				-0.427170	0.537139	-0.045944				-0.439785	0.550593	0.070151				0.360287	0.064701	-0.120733
14611	121.758333							-0.907488	0.857740	-0.071758	-0.894145	0.837466	0.138925	-0.720898	0.716472	-0.187321	-0.777222	1.164177	0.006651	-0.758821	1.164427	0.110363	-0.718227	1.114552	0.108742	-0.745273	0.674113	0.226834				-0.426827	0.536748	-0.045701				-0.439707	0.550323	0.070058				0.360288	0.064706	-0.120725
14612	121.766667							-0.907939	0.857402	-0.072793	-0.894310	0.837191	0.137975	-0.720185	0.716882	-0.186797	-0.777393	1.164598	0.005915	-0.759073	1.164698	0.109723	-0.718639	1.114668	0.108072	-0.745168	0.674955	0.225757				-0.426520	0.536430	-0.045503				-0.439624	0.550062	0.069911				0.360299	0.064698	-0.120715
14613	121.775000							-0.908335	0.857036	-0.073668	-0.894382	0.837170	0.137241	-0.719561	0.717185	-0.186166	-0.777683	1.165125	0.005245	-0.759358	1.165036	0.109012	-0.719080	1.114884	0.107346	-0.745007	0.675846	0.224716				-0.426243	0.536236	-0.045365				-0.439537	0.549826	0.069694				0.360301	0.064689	-0.120713
14614	121.783333							-0.908615	0.856644	-0.074566	-0.894429	0.836865	0.136450	-0.719035	0.717705	-0.185762	-0.777920	1.165639	0.004510	-0.759691	1.165436	0.108227	-0.719600	1.115154	0.106555	-0.744804	0.676749	0.223762				-0.425954	0.536060	-0.045094				-0.439441	0.549628	0.069412				0.360308	0.064676	-0.120702
14615	121.791667							-0.909173	0.856517	-0.075363	-0.894475	0.836836	0.135832	-0.718600	0.718005	-0.185107	-0.778235	1.166253	0.003661	-0.760084	1.165962	0.107418	-0.720153	1.115573	0.105759	-0.744587	0.677593	0.222894				-0.425784	0.535995	-0.045037				-0.439332	0.549455	0.069099				0.360305	0.064672	-0.120694
14616	121.800000							-0.909249	0.856168	-0.076099	-0.894496	0.836968	0.135297	-0.718262	0.718250	-0.184451	-0.778542	1.166992	0.002752	-0.760498	1.166597	0.106560	-0.720724	1.116061	0.104913	-0.744360	0.678379	0.222131				-0.425637	0.535985	-0.045040				-0.439202	0.549323	0.068790				0.360307	0.064655	-0.120680
14617	121.808333							-0.909564	0.855869	-0.076778	-0.894561	0.836906	0.134654	-0.717996	0.718483	-0.183891	-0.778994	1.167805	0.001955	-0.760931	1.167363	0.105752	-0.721317	1.116676	0.104064	-0.744134	0.679076	0.221457				-0.425536	0.535984	-0.045076				-0.439032	0.549229	0.068533				0.360307	0.064656	-0.120680
14618	121.816667							-0.910019	0.855720	-0.077529	-0.894629	0.836945	0.134041	-0.717825	0.718723	-0.183479	-0.779547	1.168757	0.000998	-0.761386	1.168241	0.104911	-0.721924	1.117403	0.103215	-0.743919	0.679730	0.220868				-0.425488	0.535978	-0.045133				-0.438830	0.549146	0.068342				0.360303	0.064660	-0.120671
14619	121.825000							-0.910379	0.855478	-0.078149	-0.894682	0.837122	0.133509	-0.717694	0.718821	-0.182828	-0.780005	1.169651	0.000295	-0.761846	1.169186	0.104053	-0.722564	1.118181	0.102366	-0.743684	0.680387	0.220348				-0.425501	0.535962	-0.045210				-0.438594	0.549065	0.068274				0.360300	0.064666	-0.120665
14620	121.833333							-0.910679	0.855279	-0.078805	-0.894683	0.837207	0.132940	-0.717627	0.718973	-0.182354	-0.780612	1.170706	-0.000685	-0.762312	1.170170	0.103233	-0.723197	1.118977	0.101497	-0.743447	0.681028	0.219850				-0.425562	0.535912	-0.045312				-0.438352	0.548963	0.068289				0.360304	0.064660	-0.120663
14621	121.841667							-0.911109	0.855074	-0.079396	-0.894699	0.837370	0.132450	-0.717599	0.719136	-0.181901	-0.781154	1.171530	-0.001440	-0.762743	1.171070	0.102365	-0.723817	1.119781	0.100660	-0.743189	0.681715	0.219412				-0.425665	0.535832	-0.045393				-0.438132	0.548845	0.068387				0.360300	0.064646	-0.120653
14622	121.850000							-0.911347	0.854853	-0.080006	-0.894686	0.837541	0.131992	-0.717603	0.719148	-0.181351	-0.781677	1.172308	-0.002160	-0.763197	1.171903	0.101484	-0.724407	1.120498	0.099801	-0.742930	0.682458	0.219043				-0.425791	0.535758	-0.045460				-0.437934	0.548710	0.068503				0.360296	0.064643	-0.120653
14623	121.858333							-0.911717	0.854544	-0.080457	-0.894640	0.837711	0.131581	-0.717633	0.719496	-0.181089	-0.782199	1.172978	-0.003049	-0.763641	1.172639	0.100625	-0.724941	1.121123	0.098949	-0.742662	0.683258	0.218716				-0.425956	0.535690	-0.045518				-0.437759	0.548580	0.068609				0.360423	0.064544	-0.120520
14624	121.866667							-0.912096	0.854256	-0.080831	-0.894595	0.838091	0.131308	-0.717663	0.719683	-0.180760	-0.782650	1.173572	-0.003990	-0.764072	1.173247	0.099702	-0.725458	1.121673	0.098033	-0.742359	0.684077	0.218415				-0.426132	0.535631	-0.045560				-0.437599	0.548448	0.068672				0.360299	0.064627	-0.120646
14625	121.875000							-0.912362	0.853927	-0.081203	-0.894568	0.838085	0.130893	-0.717702	0.719850	-0.180470	-0.783049	1.174165	-0.004947	-0.764484	1.173761	0.098733	-0.725965	1.122126	0.097055	-0.742026	0.684935	0.218152				-0.426305	0.535592	-0.045570				-0.437477	0.548305	0.068671				0.360298	0.064627	-0.120643
14626	121.883333							-0.912888	0.853636	-0.081506	-0.894546	0.838261	0.130604	-0.717748	0.719987	-0.180183	-0.783436	1.174638	-0.005980	-0.764891	1.174240	0.097749	-0.726457	1.122551	0.096047	-0.741657	0.685807	0.217878				-0.426456	0.535557	-0.045570				-0.437396	0.548154	0.068603				0.360541	0.064443	-0.120382
14627	121.891667							-0.913234	0.853311	-0.081730	-0.894546	0.838429	0.130339	-0.717795	0.720098	-0.179883	-0.783775	1.175103	-0.006978	-0.765265	1.174652	0.096709	-0.726914	1.122890	0.095035	-0.741269	0.686694	0.217576				-0.426572	0.535518	-0.045625				-0.437366	0.548009	0.068458				0.360413	0.064536	-0.120508
14628	121.900000							-0.913636	0.853009	-0.081906	-0.894575	0.838582	0.130094	-0.717874	0.720003	-0.179421	-0.784134	1.175626	-0.008222	-0.765610	1.175029	0.095623	-0.727378	1.123189	0.093967	-0.740885	0.687566	0.217239				-0.426658	0.535469	-0.045742				-0.437363	0.547895	0.068269				0.360286	0.064623	-0.120634
14629	121.908333							-0.914042	0.852580	-0.082097	-0.894616	0.838707	0.129849	-0.717994	0.720053	-0.179027	-0.784254	1.176010	-0.009213	-0.765923	1.175345	0.094528	-0.727822	1.123422	0.092881	-0.740554	0.688389	0.216853				-0.426704	0.535405	-0.045969				-0.437361	0.547846	0.068052				0.360534	0.064439	-0.120369
14630	121.916667							-0.914522	0.852234	-0.082182	-0.894676	0.838805	0.129607	-0.718152	0.720327	-0.178824	-0.784534	1.176460	-0.010465	-0.766228	1.175641	0.093410	-0.728243	1.123604	0.091774	-0.740253	0.689180	0.216446				-0.426730	0.535331	-0.046266				-0.437346	0.547849	0.067861				0.360534	0.064423	-0.120363
14631	121.925000							-0.914857	0.851804	-0.082320	-0.894772	0.838896	0.129355	-0.718325	0.720208	-0.178147	-0.784702	1.176773	-0.011605	-0.766502	1.175878	0.092268	-0.728660	1.123761	0.090662	-0.740003	0.689950	0.216027				-0.426743	0.535285	-0.046575				-0.437291	0.547907	0.067745				0.360417	0.064516	-0.120490
14632	121.933333							-0.915171	0.851446	-0.082447	-0.894884	0.838967	0.129102	-0.718523	0.720081	-0.177446	-0.784820	1.177036	-0.012825	-0.766781	1.176084	0.091140	-0.729062	1.123893	0.089572	-0.739786	0.690659	0.215591				-0.426749	0.535275	-0.046888				-0.437193	0.548024	0.067717				0.360546	0.064409	-0.120346
14633	121.941667							-0.915497	0.850942	-0.082533	-0.894996	0.838993	0.128862	-0.718681	0.720073	-0.176904	-0.784905	1.177161	-0.013942	-0.767041	1.176246	0.089986	-0.729431	1.123965	0.088501	-0.739594	0.691332	0.215156				-0.426752	0.535369	-0.047174				-0.437042	0.548208	0.067760				0.360542	0.064416	-0.120351
14634	121.950000							-0.915954	0.850525	-0.082630	-0.895087	0.838980	0.128625	-0.718795	0.720228	-0.176593	-0.785018	1.177160	-0.015002	-0.767284	1.176382	0.088871	-0.729769	1.124044	0.087458	-0.739411	0.691964	0.214729				-0.426765	0.535582	-0.047391				-0.436892	0.548434	0.067827				0.360543	0.064416	-0.120348
14635	121.958333							-0.916370	0.850059	-0.082700	-0.895177	0.838935	0.128415	-0.718852	0.720261	-0.176348	-0.785145	1.177226	-0.016084	-0.767526	1.176543	0.087805	-0.730063	1.124151	0.086491	-0.739253	0.692553	0.214310				-0.426809	0.535918	-0.047440				-0.436733	0.548730	0.067931				0.360421	0.064509	-0.120475
14636	121.966667							-0.916736	0.849633	-0.082804	-0.895261	0.838897	0.128218	-0.718836	0.720324	-0.176226	-0.785364	1.177404	-0.017307	-0.767762	1.176768	0.086760	-0.730358	1.124344	0.085566	-0.739103	0.693094	0.213887				-0.426887	0.536298	-0.047358				-0.436589	0.549045	0.068052				0.360537	0.064425	-0.120344
14637	121.975000							-0.917077	0.849263	-0.082856	-0.895368	0.838951	0.128054	-0.718735	0.720296	-0.176104	-0.785559	1.177620	-0.018263	-0.767991	1.177159	0.085807	-0.730656	1.124662	0.084693	-0.738978	0.693595	0.213475				-0.426990	0.536684	-0.047149				-0.436460	0.549344	0.068185				0.360537	0.064430	-0.120342
14638	121.983333							-0.917500	0.848931	-0.082927	-0.895482	0.839036	0.127874	-0.718574	0.720512	-0.176255	-0.785716	1.177888	-0.019062	-0.768216	1.177737	0.084872	-0.731008	1.125178	0.083877	-0.738881	0.694116	0.213081				-0.427098	0.537056	-0.046836				-0.436362	0.549598	0.068319				0.360532	0.064432	-0.120341
14639	121.991667							-0.917778	0.848638	-0.082944	-0.895532	0.838992	0.127572	-0.718366	0.720650	-0.176392	-0.785975	1.178565	-0.019961	-0.768472	1.178589	0.083971	-0.731401	1.125906	0.083136	-0.738799	0.694669	0.212694				-0.427218	0.537363	-0.046504				-0.436322	0.549788	0.068465				0.360531	0.064421	-0.120342
14640	122.000000							-0.917970	0.848408	-0.083037	-0.895685	0.839177	0.127421	-0.718165	0.720700	-0.176483	-0.786402	1.179438	-0.020928	-0.768772	1.179595	0.083134	-0.731884	1.126759	0.082406	-0.738738	0.695266	0.212335				-0.427361	0.537582	-0.046237				-0.436330	0.549929	0.068612				0.360533	0.064421	-0.120341
14641	122.008333							-0.918136	0.848204	-0.083102	-0.895754	0.839219	0.127166	-0.717951	0.721032	-0.176858	-0.786807	1.180278	-0.021612	-0.769108	1.180740	0.082372	-0.732397	1.127766	0.081745	-0.738711	0.695921	0.211967				-0.427496	0.537775	-0.046118				-0.436405	0.550047	0.068741				0.360531	0.064412	-0.120344
14642	122.016667							-0.918267	0.848016	-0.083226	-0.895824	0.839308	0.126922	-0.717766	0.721437	-0.177288	-0.787315	1.181306	-0.022366	-0.769489	1.181934	0.081634	-0.732938	1.128819	0.081102	-0.738711	0.696670	0.211638				-0.427651	0.537971	-0.046141				-0.436549	0.550169	0.068843				0.360529	0.064404	-0.120336
14643	122.025000							-0.918455	0.847936	-0.083364	-0.895944	0.839552	0.126743	-0.717580	0.722056	-0.177912	-0.787854	1.182244	-0.023096	-0.769883	1.183097	0.080898	-0.733486	1.129902	0.080498	-0.738744	0.697492	0.211355				-0.427833	0.538173	-0.046312				-0.436765	0.550326	0.068908				0.360525	0.064406	-0.120343
14644	122.033333							-0.918507	0.847879	-0.083520	-0.896071	0.839831	0.126555	-0.717408	0.722448	-0.178322	-0.788439	1.183139	-0.023746	-0.770309	1.184244	0.080240	-0.734015	1.130970	0.079958	-0.738809	0.698371	0.211088				-0.428095	0.538493	-0.046594				-0.437020	0.550522	0.068941				0.360522	0.064406	-0.120347
14645	122.041667							-0.918532	0.847867	-0.083687	-0.896200	0.840137	0.126360	-0.717227	0.723156	-0.179145	-0.789030	1.183906	-0.024263	-0.770796	1.185300	0.079672	-0.734547	1.131962	0.079417	-0.738922	0.699303	0.210847				-0.428316	0.538774	-0.046897				-0.437360	0.550803	0.068922				0.360516	0.064413	-0.120346
14646	122.050000							-0.918538	0.847888	-0.083873	-0.896287	0.840370	0.126092	-0.717047	0.723582	-0.179607	-0.789558	1.184492	-0.024572	-0.771287	1.186291	0.079144	-0.735069	1.132906	0.078946	-0.739082	0.700287	0.210628				-0.428535	0.539107	-0.047233				-0.437759	0.551188	0.068907				0.360515	0.064408	-0.120352
14647	122.058333							-0.918529	0.847921	-0.084075	-0.896466	0.840723	0.125880	-0.716899	0.724171	-0.180377	-0.790220	1.185128	-0.024875	-0.771767	1.187195	0.078654	-0.735554	1.133849	0.078557	-0.739301	0.701319	0.210428				-0.428833	0.539356	-0.047497				-0.438216	0.551775	0.068981				0.360518	0.064403	-0.120345
14648	122.066667							-0.918530	0.847957	-0.084291	-0.896663	0.841091	0.125665	-0.716789	0.724746	-0.181215	-0.791034	1.185868	-0.025509	-0.772289	1.188076	0.078265	-0.736052	1.134682	0.078185	-0.739584	0.702348	0.210246				-0.429109	0.539641	-0.047705				-0.438705	0.552493	0.069197				0.360512	0.064403	-0.120347
14649	122.075000							-0.918544	0.847943	-0.084515	-0.896902	0.841474	0.125454	-0.716730	0.725257	-0.182140	-0.791813	1.186385	-0.025843	-0.772772	1.188853	0.077929	-0.736533	1.135486	0.077908	-0.739943	0.703392	0.210113				-0.429376	0.539914	-0.047851				-0.439173	0.553243	0.069537				0.360387	0.064487	-0.120487
14650	122.083333							-0.918536	0.847938	-0.084857	-0.897163	0.841844	0.125243	-0.716735	0.725692	-0.183136	-0.792518	1.186721	-0.025819	-0.773269	1.189547	0.077643	-0.737021	1.136213	0.077667	-0.740358	0.704417	0.210005				-0.429664	0.540162	-0.047982				-0.439676	0.554087	0.069977				0.360264	0.064569	-0.120616
14651	122.091667							-0.918560	0.847920	-0.085163	-0.897490	0.842221	0.125052	-0.716819	0.726111	-0.184302	-0.793420	1.187132	-0.026256	-0.773836	1.190120	0.077417	-0.737525	1.136801	0.077462	-0.740830	0.705359	0.209901				-0.429967	0.540398	-0.048147				-0.440185	0.555035	0.070440				0.360500	0.064388	-0.120373
14652	122.100000							-0.918612	0.847901	-0.085373	-0.897842	0.842565	0.124850	-0.717020	0.726202	-0.185277	-0.794297	1.187340	-0.026273	-0.774382	1.190559	0.077182	-0.738017	1.137303	0.077299	-0.741353	0.706246	0.209822				-0.430258	0.540629	-0.048327				-0.440741	0.556043	0.070913				0.360487	0.064390	-0.120385
14653	122.108333							-0.918620	0.847741	-0.085880	-0.898202	0.842775	0.124597	-0.717305	0.726238	-0.186387	-0.795169	1.187328	-0.026494	-0.774998	1.190878	0.077019	-0.738542	1.137642	0.077115	-0.741923	0.707030	0.209768				-0.430519	0.540874	-0.048500				-0.441374	0.557148	0.071257				0.360480	0.064393	-0.120386
14654	122.116667							-0.918567	0.847623	-0.086281	-0.898610	0.842957	0.124368	-0.717669	0.726112	-0.187570	-0.796050	1.187278	-0.026707	-0.775631	1.191052	0.076818	-0.739102	1.137893	0.076927	-0.742553	0.707701	0.209726				-0.430785	0.541096	-0.048641				-0.441974	0.558341	0.071743				0.360469	0.064391	-0.120387
14655	122.125000							-0.918495	0.847389	-0.086643	-0.899095	0.843118	0.124167	-0.718138	0.725814	-0.188833	-0.796935	1.187091	-0.026847	-0.776351	1.191057	0.076563	-0.739672	1.137992	0.076714	-0.743256	0.708207	0.209705				-0.431018	0.541330	-0.048735				-0.442581	0.559627	0.072226				0.360467	0.064395	-0.120389
14656	122.133333							-0.918471	0.847117	-0.087027	-0.899579	0.843215	0.123956	-0.718656	0.725296	-0.190027	-0.797812	1.186815	-0.027026	-0.777100	1.190956	0.076296	-0.740284	1.137996	0.076469	-0.744042	0.708603	0.209720				-0.431245	0.541549	-0.048783				-0.443216	0.561032	0.072752				0.360456	0.064389	-0.120384
14657	122.141667							-0.918353	0.846820	-0.087501	-0.900132	0.843187	0.123682	-0.719255	0.724582	-0.191354	-0.798664	1.186402	-0.027337	-0.777897	1.190716	0.075994	-0.740927	1.137867	0.076186	-0.744916	0.708813	0.209735				-0.431458	0.541762	-0.048767				-0.443957	0.562420	0.073245				0.360453	0.064375	-0.120385
14658	122.150000							-0.918154	0.846406	-0.087883	-0.900701	0.843218	0.123417	-0.719900	0.723666	-0.192567	-0.799504	1.185935	-0.027778	-0.778759	1.190388	0.075645	-0.741572	1.137685	0.075881	-0.745885	0.708905	0.209776				-0.431665	0.541968	-0.048712				-0.444764	0.563907	0.073804				0.360449	0.064373	-0.120393
14659	122.158333							-0.918026	0.846049	-0.088460	-0.901318	0.843150	0.123048	-0.720612	0.722589	-0.193839	-0.800227	1.185251	-0.027922	-0.779610	1.189983	0.075234	-0.742225	1.137416	0.075487	-0.747002	0.708834	0.209806				-0.431855	0.542147	-0.048612				-0.445590	0.565506	0.074413				0.360439	0.064365	-0.120394
14660	122.166667							-0.917848	0.845655	-0.088863	-0.901974	0.843126	0.122659	-0.721374	0.721404	-0.195069	-0.801050	1.184660	-0.028301	-0.780497	1.189546	0.074781	-0.742907	1.137165	0.075072	-0.748235	0.708655	0.209848				-0.432027	0.542292	-0.048485				-0.446475	0.567144	0.075028				0.360192	0.064532	-0.120658
14661	122.175000							-0.917641	0.845227	-0.089578	-0.902588	0.843026	0.122137	-0.722198	0.720160	-0.196275	-0.801921	1.184370	-0.029202	-0.781420	1.189174	0.074242	-0.743622	1.136936	0.074593	-0.749655	0.708361	0.209879				-0.432208	0.542394	-0.048312				-0.447368	0.568978	0.075788				0.360427	0.064359	-0.120412
14662	122.183333							-0.917375	0.844795	-0.090126	-0.903313	0.842943	0.121603	-0.723065	0.718856	-0.197328	-0.802554	1.183891	-0.029621	-0.782347	1.188864	0.073610	-0.744392	1.136770	0.074053	-0.751217	0.708001	0.209886				-0.432404	0.542472	-0.048093				-0.448326	0.570895	0.076624				0.360418	0.064361	-0.120412
14663	122.191667							-0.917328	0.844432	-0.090733	-0.903971	0.842880	0.121006	-0.723970	0.717613	-0.198447	-0.803303	1.183694	-0.030473	-0.783270	1.188653	0.072937	-0.745168	1.136662	0.073468	-0.752995	0.707582	0.209853				-0.432634	0.542529	-0.047829				-0.449360	0.573045	0.077585				0.360406	0.064365	-0.120418
14664	122.200000							-0.917152	0.844058	-0.091338	-0.904675	0.842717	0.120344	-0.724889	0.716408	-0.199385	-0.804065	1.183509	-0.031238	-0.784209	1.188533	0.072243	-0.745976	1.136603	0.072833	-0.754976	0.707163	0.209837				-0.432893	0.542578	-0.047521				-0.450470	0.575468	0.078763				0.360388	0.064370	-0.120430
14665	122.208333							-0.916918	0.843665	-0.091927	-0.905338	0.842608	0.119663	-0.725829	0.715337	-0.200337	-0.804673	1.183474	-0.032073	-0.785090	1.188453	0.071441	-0.746808	1.136601	0.072153	-0.757209	0.706746	0.209828				-0.433203	0.542621	-0.047145				-0.451649	0.578239	0.080240				0.360384	0.064363	-0.120438
14666	122.216667							-0.916789	0.843344	-0.092543	-0.905989	0.842498	0.118952	-0.726798	0.714423	-0.201386	-0.805100	1.183356	-0.032817	-0.785975	1.188468	0.070618	-0.747602	1.136632	0.071434	-0.759632	0.706384	0.209864				-0.433569	0.542679	-0.046710				-0.452947	0.581198	0.081979				0.360366	0.064365	-0.120451
14667	122.225000							-0.916671	0.842974	-0.093167	-0.906571	0.842443	0.118199	-0.727812	0.713553	-0.202175	-0.805603	1.183407	-0.033668	-0.786781	1.188565	0.069755	-0.748386	1.136755	0.070647	-0.762281	0.706073	0.209944				-0.434034	0.542799	-0.046238				-0.454373	0.584465	0.084005				0.360231	0.064444	-0.120599
14668	122.233333							-0.916500	0.842669	-0.093866	-0.907263	0.842393	0.117465	-0.728878	0.712846	-0.203079	-0.805997	1.183676	-0.034654	-0.787538	1.188743	0.068834	-0.749141	1.136924	0.069827	-0.765092	0.705816	0.210077				-0.434578	0.543018	-0.045754				-0.455898	0.587953	0.086269				0.360335	0.064352	-0.120499
14669	122.241667							-0.916324	0.842405	-0.094492	-0.907897	0.842420	0.116706	-0.730045	0.712266	-0.204082	-0.806458	1.184011	-0.035824	-0.788207	1.189017	0.067861	-0.749858	1.137181	0.068968	-0.768089	0.705661	0.210303				-0.435218	0.543404	-0.045257				-0.457557	0.591495	0.088733				0.360324	0.064340	-0.120518
14670	122.250000							-0.916270	0.842217	-0.095019	-0.908540	0.842500	0.115937	-0.731275	0.711711	-0.204979	-0.806856	1.184462	-0.036897	-0.788825	1.189401	0.066873	-0.750544	1.137499	0.068097	-0.771219	0.705579	0.210582				-0.435936	0.543995	-0.044766				-0.459305	0.595182	0.091312				0.360305	0.064329	-0.120540
14671	122.258333							-0.916142	0.842015	-0.095841	-0.908949	0.842582	0.115034	-0.732571	0.711308	-0.206014	-0.807123	1.184994	-0.037951	-0.789357	1.189857	0.065892	-0.751181	1.137881	0.067214	-0.774473	0.705599	0.210946				-0.436814	0.544846	-0.044381				-0.461185	0.598976	0.094023				0.360161	0.064427	-0.120692
14672	122.266667							-0.916013	0.841915	-0.096557	-0.909464	0.842692	0.114161	-0.733902	0.710897	-0.206973	-0.807266	1.185523	-0.038971	-0.789802	1.190376	0.064915	-0.751748	1.138307	0.066347	-0.777792	0.705702	0.211350				-0.437821	0.545949	-0.044132				-0.463178	0.602743	0.096897				0.360277	0.064334	-0.120574
14673	122.275000							-0.915905	0.841838	-0.097201	-0.910064	0.842903	0.113314	-0.735305	0.710619	-0.208121	-0.807419	1.186083	-0.039997	-0.790148	1.190925	0.063954	-0.752215	1.138755	0.065487	-0.781280	0.705791	0.211866				-0.438938	0.547383	-0.044131				-0.465240	0.606584	0.100044				0.360264	0.064323	-0.120580
14674	122.283333							-0.915849	0.841778	-0.097865	-0.910654	0.843012	0.112402	-0.736790	0.710335	-0.209176	-0.807576	1.186661	-0.040945	-0.790393	1.191564	0.063056	-0.752612	1.139261	0.064665	-0.784677	0.706097	0.212395				-0.440176	0.548998	-0.044376				-0.467416	0.610439	0.103259				0.360252	0.064325	-0.120592
14675	122.291667							-0.915673	0.841721	-0.098695	-0.911235	0.843243	0.111503	-0.738437	0.710061	-0.210367	-0.807547	1.187375	-0.041904	-0.790587	1.192357	0.062175	-0.752955	1.139862	0.063854	-0.788113	0.706493	0.212943				-0.441587	0.550964	-0.044913				-0.469719	0.614280	0.106837				0.360117	0.064407	-0.120735
14676	122.300000							-0.915586	0.841722	-0.099466	-0.912191	0.843740	0.110868	-0.740237	0.709765	-0.211625	-0.807550	1.188146	-0.042897	-0.790690	1.193238	0.061306	-0.753273	1.140519	0.063052	-0.791577	0.706983	0.213547				-0.443037	0.553026	-0.045580				-0.472016	0.618107	0.110503				0.360232	0.064310	-0.120625
14677	122.308333							-0.915470	0.841668	-0.100141	-0.912530	0.843791	0.109836	-0.742264	0.709452	-0.213083	-0.807423	1.188990	-0.043719	-0.790621	1.194115	0.060390	-0.753554	1.141234	0.062265	-0.795056	0.707548	0.214203				-0.444575	0.555444	-0.046460				-0.474393	0.621845	0.114444				0.360212	0.064305	-0.120642
14678	122.316667							-0.915366	0.841571	-0.100841	-0.912844	0.843814	0.108822	-0.744435	0.709037	-0.214468	-0.807156	1.189762	-0.044303	-0.790569	1.195183	0.059538	-0.753797	1.141991	0.061525	-0.798512	0.708173	0.214902				-0.446080	0.558122	-0.047231				-0.476814	0.625455	0.118582				0.360202	0.064306	-0.120667
14679	122.325000							-0.915242	0.841503	-0.101699	-0.913318	0.844015	0.107975	-0.746843	0.708534	-0.215888	-0.806892	1.190883	-0.045394	-0.790326	1.196180	0.058591	-0.754019	1.142774	0.060765	-0.801936	0.708846	0.215634				-0.447732	0.561066	-0.048348				-0.479329	0.628822	0.123009				0.360187	0.064299	-0.120683
14680	122.333333							-0.915194	0.841435	-0.102403	-0.913822	0.844116	0.107142	-0.749403	0.707957	-0.217356	-0.806519	1.191847	-0.046187	-0.790100	1.197320	0.057775	-0.754194	1.143562	0.059997	-0.805306	0.709595	0.216433				-0.449438	0.564207	-0.049637				-0.481782	0.631974	0.127638				0.360177	0.064298	-0.120698
14681	122.341667							-0.915178	0.841305	-0.103002	-0.914261	0.844238	0.106355	-0.752351	0.707262	-0.219047	-0.806054	1.192952	-0.047148	-0.789739	1.198411	0.056861	-0.754303	1.144391	0.059253	-0.808636	0.710386	0.217275				-0.451213	0.567564	-0.050991				-0.484263	0.634854	0.132439				0.360162	0.064286	-0.120703
14682	122.350000							-0.915207	0.841187	-0.103535	-0.914689	0.844352	0.105608	-0.755290	0.706516	-0.220483	-0.805541	1.194045	-0.047962	-0.789141	1.199521	0.055833	-0.754388	1.145202	0.058485	-0.811893	0.711180	0.218135				-0.453042	0.571029	-0.052579				-0.486717	0.637493	0.137406				0.359908	0.064459	-0.120961
14683	122.358333							-0.915235	0.841045	-0.104156	-0.915078	0.844427	0.104892	-0.758458	0.705815	-0.222141	-0.804934	1.195144	-0.048863	-0.788734	1.200703	0.054980	-0.754435	1.146001	0.057716	-0.815068	0.712010	0.219033				-0.454912	0.574566	-0.054401				-0.489230	0.639789	0.142717				0.360131	0.064272	-0.120708
14684	122.366667							-0.915347	0.840900	-0.104640	-0.915390	0.844554	0.104222	-0.761799	0.705127	-0.223819	-0.804140	1.196256	-0.049939	-0.788020	1.201784	0.053937	-0.754430	1.146742	0.056955	-0.818163	0.712843	0.219929				-0.456838	0.578183	-0.056397				-0.491670	0.641754	0.148000				0.360122	0.064260	-0.120709
14685	122.375000							-0.915410	0.840660	-0.105106	-0.915830	0.844612	0.103608	-0.765301	0.704477	-0.225407	-0.803371	1.197144	-0.050894	-0.787628	1.202852	0.053068	-0.754351	1.147404	0.056182	-0.821186	0.713648	0.220798				-0.458838	0.581867	-0.058700				-0.494170	0.643326	0.153408				0.360100	0.064253	-0.120718
14686	122.383333							-0.915460	0.840517	-0.105601	-0.916094	0.844644	0.102950	-0.768958	0.703878	-0.227015	-0.802535	1.197968	-0.051793	-0.786788	1.203729	0.052022	-0.754204	1.147989	0.055413	-0.824285	0.714408	0.221716				-0.460969	0.585533	-0.061597				-0.496678	0.644596	0.159016				0.360080	0.064242	-0.120725
14687	122.391667							-0.915553	0.840265	-0.105982	-0.916451	0.844556	0.102310	-0.772731	0.703395	-0.228585	-0.801643	1.198728	-0.052876	-0.786054	1.204550	0.051087	-0.753932	1.148527	0.054653	-0.827086	0.715218	0.222465				-0.463105	0.589169	-0.064734				-0.499206	0.645414	0.164656				0.360062	0.064224	-0.120729
14688	122.400000							-0.915703	0.840085	-0.106295	-0.916725	0.844575	0.101706	-0.776590	0.703003	-0.230152	-0.800710	1.199423	-0.053918	-0.785255	1.205330	0.050145	-0.753621	1.149045	0.053857	-0.829926	0.715981	0.223223				-0.465301	0.592749	-0.068170				-0.501801	0.645931	0.170365				0.360047	0.064216	-0.120740
14689	122.408333							-0.915829	0.839971	-0.106604	-0.917118	0.844673	0.101202	-0.780704	0.702685	-0.231714	-0.799826	1.200189	-0.055191	-0.784416	1.206017	0.049157	-0.753244	1.149496	0.053114	-0.832729	0.716667	0.223912				-0.467606	0.596337	-0.072077				-0.504414	0.646117	0.176132				0.360028	0.064200	-0.120744
14690	122.416667							-0.916070	0.839929	-0.106897	-0.917144	0.844720	0.100567	-0.784758	0.702511	-0.233209	-0.798750	1.200785	-0.056231	-0.783545	1.206725	0.048168	-0.752870	1.149709	0.052173	-0.835470	0.717362	0.224558				-0.469943	0.599874	-0.076264				-0.507067	0.646073	0.181882				0.360005	0.064187	-0.120747
14691	122.425000							-0.916303	0.839903	-0.106966	-0.917367	0.844740	0.100041	-0.788918	0.702404	-0.234687	-0.797662	1.201289	-0.057235	-0.782687	1.207339	0.047177	-0.752575	1.150298	0.051569	-0.838042	0.718146	0.225175				-0.472353	0.603354	-0.080735				-0.509738	0.645778	0.187626				0.359976	0.064180	-0.120747
14692	122.433333							-0.916499	0.839924	-0.107137	-0.917544	0.844764	0.099555	-0.793081	0.702418	-0.236033	-0.796419	1.201557	-0.057972	-0.781855	1.207868	0.046193	-0.752213	1.150614	0.050819	-0.840529	0.718980	0.225797				-0.474817	0.606741	-0.085314				-0.512401	0.645235	0.193348				0.359959	0.064160	-0.120741
14693	122.441667							-0.916668	0.840003	-0.107287	-0.917792	0.844899	0.099230	-0.797229	0.702504	-0.237401	-0.795350	1.201925	-0.059154	-0.781034	1.208264	0.045241	-0.751794	1.150611	0.049947	-0.842896	0.719839	0.226413				-0.477461	0.609973	-0.090475				-0.515153	0.644451	0.198884				0.359928	0.064151	-0.120746
14694	122.450000							-0.916840	0.840098	-0.107412	-0.917657	0.844981	0.098808	-0.801291	0.702660	-0.238754	-0.794291	1.202169	-0.060270	-0.780229	1.208529	0.044263	-0.751341	1.150728	0.049214	-0.845150	0.720735	0.227031				-0.480191	0.613046	-0.095901				-0.517894	0.643436	0.204418				0.359904	0.064133	-0.120750
14695	122.458333							-0.917187	0.840201	-0.107391	-0.917605	0.845028	0.098509	-0.805272	0.702868	-0.240070	-0.793176	1.202187	-0.061311	-0.779452	1.208640	0.043311	-0.750864	1.150719	0.048445	-0.847283	0.721677	0.227661				-0.482939	0.615912	-0.101286				-0.520736	0.642148	0.209682				0.359875	0.064121	-0.120763
14696	122.466667							-0.917370	0.840323	-0.107420	-0.917544	0.845073	0.098295	-0.809186	0.703101	-0.241257	-0.792052	1.202111	-0.062293	-0.778706	1.208658	0.042375	-0.750360	1.150661	0.047726	-0.849323	0.722638	0.228291				-0.485776	0.618523	-0.107051				-0.523498	0.640697	0.214956				0.359848	0.064116	-0.120778
14697	122.475000							-0.917555	0.840466	-0.107545	-0.917330	0.845223	0.098176	-0.812929	0.703388	-0.242379	-0.790940	1.201919	-0.063248	-0.778001	1.208589	0.041453	-0.749833	1.150522	0.046998	-0.851263	0.723585	0.228934				-0.488509	0.620934	-0.112611				-0.526205	0.639043	0.220237				0.359829	0.064095	-0.120785
14698	122.483333							-0.917761	0.840607	-0.107556	-0.917072	0.845387	0.098125	-0.816514	0.703842	-0.243307	-0.789829	1.201672	-0.064207	-0.777345	1.208491	0.040508	-0.749298	1.150370	0.046292	-0.853092	0.724512	0.229578				-0.491244	0.623098	-0.118399				-0.528885	0.637188	0.225209				0.359802	0.064080	-0.120790
14699	122.491667							-0.918113	0.840802	-0.107491	-0.916727	0.845422	0.098070	-0.819954	0.704440	-0.244147	-0.788727	1.201407	-0.065177	-0.776687	1.208325	0.039536	-0.748829	1.150231	0.045573	-0.854805	0.725420	0.230215				-0.493796	0.624973	-0.123857				-0.531407	0.635189	0.230122				0.359788	0.064072	-0.120791
14700	122.500000							-0.918402	0.841039	-0.107391	-0.916691	0.845799	0.098339	-0.823218	0.705136	-0.244836	-0.787409	1.201104	-0.065947	-0.776131	1.208235	0.038611	-0.748412	1.150063	0.044831	-0.856442	0.726290	0.230834				-0.496228	0.626517	-0.129255				-0.533817	0.633115	0.234888				0.359775	0.064058	-0.120789
14701	122.508333							-0.918653	0.841442	-0.107311	-0.915818	0.845735	0.098216	-0.826229	0.705941	-0.245360	-0.786186	1.200983	-0.067023	-0.775610	1.208044	0.037572	-0.748069	1.149877	0.044073	-0.857967	0.727140	0.231423				-0.498417	0.627703	-0.134318				-0.536073	0.630970	0.239440				0.359762	0.064053	-0.120793
14702	122.516667							-0.918876	0.841807	-0.107127	-0.915343	0.845825	0.098380	-0.829059	0.706801	-0.245791	-0.784889	1.200845	-0.068125	-0.775157	1.207906	0.036535	-0.747823	1.149704	0.043315	-0.859404	0.727979	0.231983				-0.500440	0.628540	-0.139168				-0.538218	0.628837	0.243735				0.359755	0.064052	-0.120795
14703	122.525000							-0.919300	0.842229	-0.106845	-0.914788	0.845999	0.098638	-0.831600	0.707694	-0.246130	-0.783511	1.200712	-0.069244	-0.774780	1.207727	0.035502	-0.747617	1.149489	0.042539	-0.860690	0.728805	0.232492				-0.502291	0.628947	-0.143745				-0.540154	0.626783	0.247597				0.359746	0.064047	-0.120799
14704	122.533333							-0.919646	0.842686	-0.106700	-0.914180	0.846055	0.098879	-0.833925	0.708603	-0.246421	-0.782098	1.200539	-0.070358	-0.774423	1.207513	0.034483	-0.747412	1.149236	0.041785	-0.861824	0.729614	0.232936				-0.504036	0.629032	-0.148141				-0.541955	0.624811	0.251082				0.359740	0.064052	-0.120812
14705	122.541667							-0.919940	0.843139	-0.106366	-0.913546	0.846216	0.099195	-0.835990	0.709479	-0.246698	-0.780582	1.200384	-0.071456	-0.774103	1.207237	0.033450	-0.747235	1.149052	0.041082	-0.862773	0.730408	0.233309				-0.505623	0.628662	-0.151985				-0.543510	0.622884	0.253926				0.359743	0.064048	-0.120821
14706	122.550000							-0.920246	0.843526	-0.105939	-0.912892	0.846322	0.099533	-0.837865	0.710332	-0.246996	-0.779029	1.200229	-0.072549	-0.773768	1.206883	0.032386	-0.747096	1.148657	0.040328	-0.863570	0.731176	0.233602				-0.507107	0.628034	-0.155428				-0.544885	0.621048	0.256404				0.359741	0.064049	-0.120830
14707	122.558333							-0.920563	0.843990	-0.105500	-0.912217	0.846517	0.099943	-0.839500	0.711105	-0.247302	-0.777315	1.200075	-0.073593	-0.773517	1.206608	0.031421	-0.746988	1.148344	0.039590	-0.864167	0.731871	0.233783				-0.508446	0.627205	-0.158383				-0.546027	0.619276	0.258462				0.359742	0.064056	-0.120834
14708	122.566667							-0.920808	0.844434	-0.105113	-0.911531	0.846632	0.100342	-0.840973	0.711837	-0.247625	-0.775522	1.199977	-0.074593	-0.773285	1.206307	0.030373	-0.746897	1.148061	0.038917	-0.864611	0.732509	0.233872				-0.509675	0.626254	-0.160952				-0.546983	0.617565	0.260257				0.359751	0.064054	-0.120830
14709	122.575000							-0.920993	0.844846	-0.104641	-0.910833	0.846898	0.100798	-0.842207	0.712469	-0.247937	-0.773619	1.200007	-0.075587	-0.773048	1.206113	0.029412	-0.746854	1.147815	0.038240	-0.864834	0.732966	0.233755				-0.510791	0.625177	-0.163018				-0.547696	0.615975	0.261814				0.359749	0.064057	-0.120821
14710	122.583333							-0.921196	0.845270	-0.104089	-0.910185	0.846996	0.101186	-0.843288	0.713055	-0.248245	-0.771626	1.200120	-0.076549	-0.772761	1.205988	0.028465	-0.746848	1.147625	0.037605	-0.864892	0.733317	0.233548				-0.511851	0.624002	-0.164794				-0.548100	0.614480	0.263115				0.359752	0.064058	-0.120813
14711	122.591667							-0.921302	0.845659	-0.103649	-0.909958	0.847479	0.101838	-0.844189	0.713575	-0.248583	-0.769552	1.200276	-0.077396	-0.772498	1.205953	0.027612	-0.746847	1.147483	0.037041	-0.864758	0.733610	0.233348				-0.512771	0.622832	-0.165984				-0.548213	0.613155	0.264105				0.359747	0.064053	-0.120812
14712	122.600000							-0.921340	0.846069	-0.103227	-0.908983	0.847531	0.102038	-0.844928	0.714067	-0.248896	-0.767399	1.200459	-0.078108	-0.772168	1.205998	0.026871	-0.746836	1.147485	0.036647	-0.864440	0.733784	0.233083				-0.513622	0.621566	-0.166928				-0.548038	0.611931	0.264773				0.359749	0.064056	-0.120819
14713	122.608333							-0.921433	0.846423	-0.102745	-0.908448	0.847696	0.102404	-0.845389	0.714483	-0.249055	-0.765186	1.200750	-0.078894	-0.771737	1.206097	0.026150	-0.746785	1.147490	0.036270	-0.863912	0.733806	0.232772				-0.514361	0.620181	-0.167520				-0.547454	0.610866	0.265032				0.359750	0.064058	-0.120826
14714	122.616667							-0.921325	0.846820	-0.102438	-0.907930	0.847851	0.102770	-0.845791	0.714916	-0.249232	-0.762856	1.201007	-0.079396	-0.771239	1.206238	0.025441	-0.746738	1.147565	0.036005	-0.863216	0.733691	0.232454				-0.515031	0.618727	-0.167864				-0.546588	0.609849	0.264932				0.359747	0.064053	-0.120830
14715	122.625000							-0.921171	0.847317	-0.101968	-0.907475	0.848076	0.103184	-0.846055	0.715343	-0.249293	-0.760485	1.201319	-0.079837	-0.770770	1.206519	0.024949	-0.746656	1.147742	0.035886	-0.862294	0.733381	0.232142				-0.515636	0.617192	-0.168030				-0.545372	0.608902	0.264416				0.359751	0.064050	-0.120832
14716	122.633333							-0.920928	0.847740	-0.101720	-0.907072	0.848253	0.103593	-0.846232	0.715784	-0.249232	-0.758052	1.201669	-0.080213	-0.770237	1.206780	0.024367	-0.746545	1.147887	0.035806	-0.861195	0.732898	0.231858				-0.516188	0.615676	-0.167984				-0.543844	0.608005	0.263648				0.359753	0.064047	-0.120831
14717	122.641667							-0.920650	0.848203	-0.101269	-0.906861	0.848421	0.104078	-0.846323	0.716243	-0.249020	-0.755544	1.201931	-0.080362	-0.769522	1.207041	0.024025	-0.746474	1.148048	0.035875	-0.859885	0.732187	0.231614				-0.516672	0.614184	-0.167875				-0.541960	0.607097	0.262344				0.359757	0.064047	-0.120819
14718	122.650000							-0.920281	0.848659	-0.100863	-0.906422	0.848385	0.104421	-0.846315	0.716712	-0.248671	-0.752965	1.202147	-0.080211	-0.768762	1.207337	0.023793	-0.746355	1.148224	0.036067	-0.858414	0.731283	0.231393				-0.517016	0.612778	-0.167571				-0.539776	0.606268	0.260803				0.359760	0.064053	-0.120803
14719	122.658333							-0.919821	0.849068	-0.100620	-0.906211	0.848338	0.104842	-0.846206	0.717169	-0.248157	-0.750437	1.202368	-0.080169	-0.767897	1.207598	0.023693	-0.746006	1.148364	0.036355	-0.856782	0.730224	0.231279				-0.517305	0.611421	-0.167499				-0.537241	0.605505	0.258919				0.359762	0.064059	-0.120795
14720	122.666667							-0.919375	0.849517	-0.100279	-0.906214	0.848376	0.105397	-0.846036	0.717608	-0.247514	-0.747905	1.202512	-0.079852	-0.766946	1.207869	0.023826	-0.745557	1.148424	0.036699	-0.854967	0.728883	0.231017				-0.517377	0.610196	-0.167341				-0.534485	0.604762	0.256721				0.359763	0.064060	-0.120787
14721	122.675000							-0.918896	0.849998	-0.099858	-0.905978	0.848270	0.105831	-0.845780	0.718019	-0.246735	-0.745427	1.202568	-0.079262	-0.765974	1.208158	0.024276	-0.745063	1.148635	0.037357	-0.853051	0.727576	0.231035				-0.517291	0.609204	-0.167347				-0.531480	0.604088	0.254291				0.359764	0.064072	-0.120784
14722	122.683333							-0.918369	0.850456	-0.099507	-0.905747	0.848133	0.106295	-0.845426	0.718427	-0.245855	-0.742953	1.202612	-0.078386	-0.764800	1.208421	0.024677	-0.744483	1.148785	0.038055	-0.850946	0.726042	0.230913				-0.517135	0.608499	-0.167531				-0.528307	0.603433	0.251649				0.359767	0.064078	-0.120787
14723	122.691667							-0.917835	0.850939	-0.099119	-0.905390	0.847993	0.106767	-0.844955	0.718854	-0.244898	-0.740459	1.202749	-0.077592	-0.763550	1.208682	0.025240	-0.743794	1.148904	0.038879	-0.848654	0.724417	0.230850				-0.516809	0.608135	-0.167486				-0.524998	0.602765	0.248715				0.359778	0.064068	-0.120790
14724	122.700000							-0.917219	0.851397	-0.098594	-0.905292	0.847803	0.107375	-0.844361	0.719303	-0.243900	-0.737967	1.202868	-0.076652	-0.762298	1.208960	0.025998	-0.743067	1.149069	0.039861	-0.846195	0.722743	0.230832				-0.516347	0.608106	-0.167469				-0.521524	0.602118	0.245466				0.359784	0.064061	-0.120786
14725	122.708333							-0.916806	0.851981	-0.098025	-0.905042	0.847610	0.108018	-0.843636	0.719815	-0.242860	-0.735569	1.202894	-0.075417	-0.760923	1.209104	0.026844	-0.742219	1.149136	0.040952	-0.843525	0.721024	0.230873				-0.515813	0.608374	-0.167187				-0.518017	0.601395	0.242004				0.359788	0.064062	-0.120779
14726	122.716667							-0.916237	0.852517	-0.097463	-0.904639	0.847481	0.108717	-0.842781	0.720353	-0.241811	-0.733207	1.202875	-0.074150	-0.759489	1.209226	0.027913	-0.741297	1.149166	0.042207	-0.840696	0.719282	0.230955				-0.515189	0.608730	-0.166869				-0.514418	0.600657	0.238371				0.359792	0.064068	-0.120772
14727	122.725000							-0.915743	0.853060	-0.096668	-0.904388	0.847251	0.109536	-0.841751	0.720949	-0.240778	-0.730978	1.202713	-0.072596	-0.758014	1.209267	0.029088	-0.740197	1.149088	0.043624	-0.837626	0.717567	0.231051				-0.514507	0.609098	-0.166601				-0.510652	0.599969	0.234550				0.359798	0.064065	-0.120766
14728	122.733333							-0.915212	0.853648	-0.095796	-0.904101	0.847026	0.110462	-0.840563	0.721565	-0.239739	-0.728743	1.202616	-0.071339	-0.756451	1.209148	0.030244	-0.739043	1.148977	0.045131	-0.834504	0.715820	0.231187				-0.513675	0.609428	-0.166225				-0.506857	0.599312	0.230247				0.359803	0.064075	-0.120757
14729	122.741667							-0.914738	0.854358	-0.094885	-0.903685	0.846849	0.111502	-0.839208	0.722205	-0.238681	-0.726689	1.202331	-0.069579	-0.754943	1.209078	0.031843	-0.737834	1.148823	0.046699	-0.831275	0.714058	0.231306				-0.512688	0.609731	-0.165826				-0.503107	0.598692	0.225995				0.359798	0.064073	-0.120766
14730	122.750000							-0.914367	0.855065	-0.093775	-0.903169	0.846855	0.112705	-0.837736	0.722874	-0.237622	-0.724608	1.202090	-0.067979	-0.753454	1.209002	0.033547	-0.736593	1.148667	0.048340	-0.827972	0.712298	0.231401				-0.511509	0.609992	-0.165223				-0.499360	0.598005	0.222031				0.359791	0.064082	-0.120776
14731	122.758333							-0.913818	0.855695	-0.092622	-0.902647	0.846619	0.113944	-0.836134	0.723629	-0.236696	-0.722588	1.201810	-0.066154	-0.751850	1.208844	0.035083	-0.735299	1.148442	0.050023	-0.824624	0.710559	0.231448				-0.510250	0.610217	-0.164742				-0.495623	0.597585	0.218173				0.359781	0.064088	-0.120794
14732	122.766667							-0.913288	0.856387	-0.091324	-0.902068	0.846402	0.115299	-0.834444	0.724294	-0.235604	-0.720606	1.201545	-0.064299	-0.750282	1.208699	0.036795	-0.733980	1.148280	0.051717	-0.821139	0.709025	0.231517				-0.508752	0.610352	-0.164067				-0.491862	0.597231	0.214692				0.359773	0.064089	-0.120813
14733	122.775000							-0.912997	0.857150	-0.090116	-0.901317	0.846290	0.116759	-0.832654	0.724939	-0.234478	-0.718671	1.201289	-0.062473	-0.748674	1.208591	0.038498	-0.732610	1.148069	0.053527	-0.817832	0.707365	0.231498				-0.507234	0.610427	-0.163457				-0.488052	0.597028	0.211710				0.359766	0.064089	-0.120842
14734	122.783333							-0.912618	0.857914	-0.088756	-0.900581	0.846193	0.118313	-0.830809	0.725586	-0.233323	-0.716867	1.201013	-0.060530	-0.747083	1.208464	0.040364	-0.731295	1.147919	0.055471	-0.814557	0.705755	0.231462				-0.505631	0.610430	-0.162787				-0.484580	0.597042	0.209334				0.359763	0.064086	-0.120864
14735	122.791667							-0.912191	0.858609	-0.087194	-0.899776	0.846100	0.119944	-0.828914	0.726213	-0.232162	-0.715051	1.200789	-0.058682	-0.745418	1.208293	0.042259	-0.729875	1.147676	0.057421	-0.811342	0.704245	0.231414				-0.503925	0.610403	-0.162036				-0.481138	0.597073	0.207341				0.359753	0.064089	-0.120879
14736	122.800000							-0.911814	0.859367	-0.085663	-0.898968	0.845980	0.121604	-0.826957	0.726827	-0.230962	-0.713336	1.200556	-0.056738	-0.743779	1.208127	0.044231	-0.728440	1.147473	0.059390	-0.808210	0.702819	0.231371				-0.502193	0.610255	-0.161456				-0.477834	0.597221	0.205721				0.359751	0.064092	-0.120892
14737	122.808333							-0.911423	0.860154	-0.084109	-0.898059	0.845989	0.123358	-0.824979	0.727418	-0.229722	-0.711661	1.200256	-0.054616	-0.742082	1.207976	0.046230	-0.726943	1.147219	0.061384	-0.805214	0.701501	0.231375				-0.500399	0.610068	-0.160801				-0.474753	0.597358	0.204615				0.359747	0.064102	-0.120909
14738	122.816667							-0.911101	0.860871	-0.082391	-0.897135	0.845943	0.125134	-0.822984	0.727978	-0.228442	-0.710015	1.200029	-0.052715	-0.740435	1.207840	0.048247	-0.725489	1.147085	0.063411	-0.802312	0.700270	0.231435				-0.498647	0.609827	-0.160352				-0.471741	0.597575	0.203770				0.359743	0.064115	-0.120920
14739	122.825000							-0.910655	0.861545	-0.080679	-0.896148	0.846013	0.126992	-0.821029	0.728514	-0.227124	-0.708423	1.199735	-0.050574	-0.738781	1.207641	0.050226	-0.724060	1.146946	0.065389	-0.799506	0.699130	0.231598				-0.496795	0.609529	-0.159873				-0.468818	0.597718	0.203085				0.359747	0.064124	-0.120929
14740	122.833333							-0.910173	0.862281	-0.078876	-0.895137	0.846036	0.128864	-0.819096	0.729017	-0.225753	-0.706804	1.199515	-0.048739	-0.737178	1.207436	0.052216	-0.722535	1.146602	0.067386	-0.796769	0.698064	0.231854				-0.494892	0.609283	-0.159350				-0.465948	0.597782	0.202496				0.359760	0.064136	-0.120942
14741	122.841667							-0.909970	0.863037	-0.077056	-0.894074	0.846163	0.130806	-0.817221	0.729486	-0.224335	-0.705171	1.199281	-0.046653	-0.735544	1.207209	0.054111	-0.721072	1.146325	0.069244	-0.794114	0.697097	0.232268				-0.492898	0.609095	-0.158780				-0.463225	0.597769	0.202122				0.359771	0.064139	-0.120940
14742	122.850000							-0.909490	0.863693	-0.075222	-0.892965	0.846200	0.132718	-0.815388	0.729927	-0.222907	-0.703534	1.199111	-0.044890	-0.733974	1.206983	0.056021	-0.719579	1.146029	0.071092	-0.791531	0.696194	0.232783				-0.490809	0.608968	-0.158006				-0.460561	0.597691	0.201755				0.359549	0.064321	-0.121192
14743	122.858333							-0.908981	0.864350	-0.073418	-0.891826	0.846364	0.134702	-0.813589	0.730342	-0.221457	-0.701921	1.198962	-0.042928	-0.732391	1.206746	0.057931	-0.718154	1.145783	0.072930	-0.789021	0.695387	0.233453				-0.488835	0.608879	-0.157375				-0.458027	0.597542	0.201547				0.359810	0.064144	-0.120925
14744	122.866667							-0.908554	0.865062	-0.071585	-0.890634	0.846449	0.136629	-0.811799	0.730729	-0.220035	-0.700340	1.198834	-0.041067	-0.730812	1.206530	0.059821	-0.716739	1.145667	0.074667	-0.786589	0.694632	0.234206				-0.486828	0.608808	-0.156678				-0.455575	0.597333	0.201384				0.359830	0.064151	-0.120910
14745	122.875000							-0.908165	0.865715	-0.069643	-0.889401	0.846635	0.138589	-0.810034	0.731018	-0.218600	-0.698760	1.198766	-0.039051	-0.729242	1.206331	0.061742	-0.715219	1.145279	0.076534	-0.784246	0.693972	0.235091				-0.484795	0.608778	-0.155756				-0.453281	0.597203	0.201202				0.359847	0.064156	-0.120889
14746	122.883333							-0.907686	0.866392	-0.067739	-0.888144	0.846868	0.140562	-0.808268	0.731268	-0.217195	-0.697271	1.198742	-0.037216	-0.727647	1.206142	0.063723	-0.713721	1.144933	0.078281	-0.781957	0.693398	0.236070				-0.482763	0.608766	-0.154828				-0.451008	0.596957	0.201077				0.359860	0.064166	-0.120876
14747	122.891667							-0.907218	0.867022	-0.065861	-0.886854	0.847138	0.142544	-0.806517	0.731463	-0.215859	-0.695745	1.198771	-0.035274	-0.726027	1.205954	0.065655	-0.712210	1.144733	0.080043	-0.779727	0.692939	0.237180				-0.480801	0.608696	-0.153997				-0.448860	0.596662	0.201050				0.359863	0.064173	-0.120864
14748	122.900000							-0.906743	0.867663	-0.063879	-0.885539	0.847470	0.144533	-0.804778	0.731585	-0.214449	-0.694246	1.198812	-0.033354	-0.724426	1.205732	0.067604	-0.710654	1.144516	0.081776	-0.777547	0.692549	0.238336				-0.478768	0.608701	-0.152909				-0.446803	0.596295	0.201076				0.359868	0.064186	-0.120865
14749	122.908333							-0.906232	0.868297	-0.061918	-0.884269	0.847991	0.146627	-0.803074	0.731666	-0.213119	-0.692778	1.198835	-0.031631	-0.722833	1.205505	0.069487	-0.708995	1.144083	0.083335	-0.775397	0.692289	0.239583				-0.476746	0.608706	-0.151822				-0.444875	0.595793	0.201066				0.359870	0.064184	-0.120873
14750	122.916667							-0.906165	0.869080	-0.059958	-0.882874	0.848454	0.148626	-0.801411	0.731717	-0.211718	-0.691331	1.198833	-0.029834	-0.721231	1.205221	0.071326	-0.707546	1.143884	0.085109	-0.773295	0.692071	0.240856				-0.474701	0.608723	-0.150656				-0.443046	0.595363	0.201303				0.359872	0.064180	-0.120871
14751	122.925000							-0.905548	0.869609	-0.058012	-0.881491	0.848838	0.150568	-0.799806	0.731746	-0.210360	-0.689872	1.198835	-0.028103	-0.719662	1.204921	0.073115	-0.705905	1.143404	0.086626	-0.771273	0.691965	0.242198				-0.472846	0.608825	-0.149562				-0.441271	0.594924	0.201481				0.359874	0.064183	-0.120877
14752	122.933333							-0.904924	0.870158	-0.056030	-0.880145	0.849428	0.152591	-0.798215	0.731764	-0.209041	-0.688462	1.198770	-0.026374	-0.718130	1.204600	0.074839	-0.704399	1.143193	0.088211	-0.769315	0.691886	0.243525				-0.471018	0.608914	-0.148488				-0.439567	0.594503	0.201718				0.359877	0.064174	-0.120870
14753	122.941667							-0.904380	0.870796	-0.054135	-0.878659	0.849821	0.154438	-0.796631	0.731772	-0.207746	-0.687017	1.198772	-0.024853	-0.716576	1.204269	0.076478	-0.702848	1.142827	0.089645	-0.767451	0.691885	0.244877				-0.469270	0.608991	-0.147372				-0.437954	0.594104	0.202099				0.359874	0.064183	-0.120875
14754	122.950000							-0.903807	0.871422	-0.052188	-0.877305	0.850520	0.156438	-0.795079	0.731770	-0.206483	-0.685667	1.198717	-0.023316	-0.715017	1.203956	0.078047	-0.701328	1.142450	0.091094	-0.765648	0.691884	0.246190				-0.467551	0.609079	-0.146100				-0.436458	0.593706	0.202580				0.359869	0.064193	-0.120872
14755	122.958333							-0.903327	0.872117	-0.050354	-0.875789	0.851034	0.158244	-0.793550	0.731756	-0.205227	-0.684271	1.198668	-0.021835	-0.713526	1.203647	0.079578	-0.699772	1.142114	0.092388	-0.763942	0.691969	0.247521				-0.466053	0.609101	-0.145072				-0.434969	0.593363	0.202973				0.359866	0.064200	-0.120879
14756	122.966667							-0.902677	0.872749	-0.048518	-0.874360	0.851508	0.160002	-0.792073	0.731706	-0.203923	-0.682954	1.198569	-0.020443	-0.712052	1.203332	0.081063	-0.698255	1.141796	0.093750	-0.762300	0.692056	0.248805				-0.464570	0.609079	-0.143921				-0.433569	0.593056	0.203460				0.359616	0.064380	-0.121141
14757	122.975000							-0.902057	0.873418	-0.046845	-0.872947	0.852204	0.161787	-0.790661	0.731681	-0.202832	-0.681625	1.198421	-0.019132	-0.710570	1.202971	0.082407	-0.696699	1.141387	0.094923	-0.760739	0.692176	0.250078				-0.463124	0.608935	-0.142803				-0.432267	0.592734	0.204025				0.359860	0.064206	-0.120903
14758	122.983333							-0.901402	0.874034	-0.045225	-0.871499	0.852942	0.163513	-0.789236	0.731627	-0.201551	-0.680373	1.198254	-0.017936	-0.709140	1.202610	0.083729	-0.695161	1.141061	0.096142	-0.759238	0.692318	0.251300				-0.461722	0.608739	-0.141624				-0.431004	0.592487	0.204521				0.359856	0.064204	-0.120915
14759	122.991667							-0.900683	0.874675	-0.043646	-0.870028	0.853301	0.164947	-0.788010	0.731516	-0.200410	-0.679156	1.198014	-0.016681	-0.707754	1.202201	0.084932	-0.693645	1.140683	0.097240	-0.757808	0.692518	0.252519				-0.460520	0.608465	-0.140628				-0.429802	0.592194	0.205160				0.359855	0.064204	-0.120925
14760	123.000000							-0.899965	0.875292	-0.042194	-0.868604	0.853897	0.166449	-0.786837	0.731396	-0.199213	-0.677974	1.197783	-0.015755	-0.706401	1.201793	0.086010	-0.692202	1.140219	0.098207	-0.756427	0.692686	0.253649				-0.459311	0.608224	-0.139390				-0.428646	0.591899	0.205846				0.359850	0.064202	-0.120938
14761	123.008333							-0.899238	0.875927	-0.040826	-0.867249	0.854579	0.167911	-0.785730	0.731282	-0.198060	-0.676846	1.197488	-0.014708	-0.705140	1.201347	0.087051	-0.690755	1.139804	0.099142	-0.755105	0.692896	0.254761				-0.458318	0.608035	-0.138379				-0.427542	0.591600	0.206597				0.359847	0.064194	-0.120939
14762	123.016667							-0.898477	0.876604	-0.039516	-0.865842	0.855087	0.169181	-0.784685	0.731157	-0.196902	-0.675776	1.197214	-0.013841	-0.703912	1.200964	0.088031	-0.689369	1.139423	0.100031	-0.753827	0.693081	0.255785				-0.457393	0.607877	-0.137320				-0.426469	0.591278	0.207436				0.359837	0.064195	-0.120944
14763	123.025000							-0.897632	0.877193	-0.038405	-0.864568	0.855747	0.170457	-0.783686	0.731050	-0.195767	-0.674716	1.196915	-0.012909	-0.702730	1.200526	0.088934	-0.687973	1.139017	0.100845	-0.752605	0.693278	0.256751				-0.456596	0.607755	-0.136338				-0.425440	0.590987	0.208425				0.359827	0.064199	-0.120950
14764	123.033333							-0.896794	0.877787	-0.037438	-0.863243	0.856255	0.171544	-0.782850	0.730921	-0.194747	-0.673765	1.196671	-0.012176	-0.701439	1.200052	0.089516	-0.686662	1.138647	0.101690	-0.751425	0.693472	0.257653				-0.455858	0.607671	-0.135222				-0.424418	0.590620	0.209456				0.359568	0.064380	-0.121219
14765	123.041667							-0.895972	0.878372	-0.036470	-0.862057	0.856883	0.172628	-0.782002	0.730762	-0.193679	-0.672796	1.196562	-0.011496	-0.700360	1.199736	0.090534	-0.685395	1.138302	0.102503	-0.750281	0.693625	0.258431				-0.455269	0.607581	-0.134228				-0.423428	0.590230	0.210587				0.359784	0.064207	-0.120985
14766	123.050000							-0.895075	0.878906	-0.035693	-0.860801	0.857352	0.173499	-0.781210	0.730604	-0.192658	-0.672018	1.196321	-0.010640	-0.699322	1.199425	0.091640	-0.684148	1.137997	0.103345	-0.749154	0.693769	0.259157				-0.454759	0.607502	-0.133168				-0.422453	0.589799	0.211785				0.359765	0.064206	-0.121004
14767	123.058333							-0.894073	0.879476	-0.034991	-0.859689	0.857941	0.174351	-0.780652	0.730491	-0.191888	-0.671463	1.195943	-0.009568	-0.698260	1.199045	0.092659	-0.682888	1.137655	0.104275	-0.748065	0.693911	0.259809				-0.454370	0.607405	-0.132165				-0.421509	0.589358	0.213051				0.359621	0.064282	-0.121151
14768	123.066667							-0.893169	0.879979	-0.034455	-0.858607	0.858506	0.175101	-0.780060	0.730343	-0.191033	-0.670906	1.195732	-0.008841	-0.697138	1.198556	0.093482	-0.681478	1.137236	0.105201	-0.747002	0.694021	0.260394				-0.454062	0.607314	-0.131099				-0.420580	0.588799	0.214270				0.359477	0.064350	-0.121299
14769	123.075000							-0.892165	0.880457	-0.033992	-0.857491	0.858939	0.175654	-0.779487	0.730190	-0.190250	-0.670623	1.195345	-0.007717	-0.696092	1.197986	0.094648	-0.680280	1.136754	0.106305	-0.745978	0.694104	0.260914				-0.453882	0.607225	-0.130117				-0.419629	0.588260	0.215544				0.359706	0.064164	-0.121066
14770	123.083333							-0.891209	0.880919	-0.033681	-0.856484	0.859277	0.176108	-0.779076	0.730025	-0.189529	-0.670331	1.195033	-0.006774	-0.695102	1.197301	0.095879	-0.678881	1.136150	0.107288	-0.744989	0.694142	0.261371				-0.453774	0.607155	-0.129069				-0.418634	0.587621	0.216791				0.359683	0.064158	-0.121078
14771	123.091667							-0.890207	0.881416	-0.033476	-0.855526	0.859696	0.176509	-0.778645	0.729941	-0.188909	-0.670199	1.194553	-0.005654	-0.694198	1.196474	0.097098	-0.677466	1.135369	0.108191	-0.744032	0.694143	0.261756				-0.453815	0.607077	-0.128106				-0.417702	0.586977	0.218006				0.359547	0.064244	-0.121218
14772	123.100000							-0.889294	0.881861	-0.033395	-0.854607	0.860082	0.176821	-0.778364	0.729855	-0.188481	-0.670131	1.194060	-0.004675	-0.693326	1.195566	0.098264	-0.676045	1.134546	0.109040	-0.743103	0.694109	0.262086				-0.453916	0.606979	-0.127120				-0.416782	0.586338	0.219212				0.359656	0.064160	-0.121100
14773	123.108333							-0.888227	0.882305	-0.033329	-0.853788	0.860525	0.177103	-0.778091	0.729772	-0.188023	-0.670039	1.193494	-0.003703	-0.692408	1.194569	0.099346	-0.674665	1.133640	0.109842	-0.742180	0.694026	0.262338				-0.454080	0.606833	-0.126236				-0.415876	0.585715	0.220402				0.359647	0.064162	-0.121107
14774	123.116667							-0.887219	0.882721	-0.033372	-0.852912	0.860775	0.177213	-0.777856	0.729705	-0.187651	-0.670070	1.192942	-0.002792	-0.691559	1.193559	0.100412	-0.673268	1.132762	0.110596	-0.741275	0.693909	0.262543				-0.454282	0.606673	-0.125365				-0.414971	0.585100	0.221560				0.359643	0.064159	-0.121111
14775	123.125000							-0.886161	0.883026	-0.033528	-0.852192	0.861136	0.177341	-0.777594	0.729618	-0.187242	-0.669930	1.192462	-0.001997	-0.690687	1.192580	0.101399	-0.671909	1.131846	0.111217	-0.740370	0.693743	0.262680				-0.454515	0.606426	-0.124617				-0.414078	0.584535	0.222668				0.359641	0.064163	-0.121117
14776	123.133333							-0.885100	0.883374	-0.033702	-0.851404	0.861295	0.177290	-0.777444	0.729558	-0.187071	-0.669832	1.191885	-0.001149	-0.689810	1.191615	0.102356	-0.670605	1.130967	0.111792	-0.739482	0.693544	0.262772				-0.454739	0.606141	-0.123976				-0.413197	0.583957	0.223673				0.359642	0.064150	-0.121112
14777	123.141667							-0.884117	0.883654	-0.033976	-0.850781	0.861567	0.177258	-0.777230	0.729480	-0.186936	-0.669715	1.191432	-0.000382	-0.688905	1.190679	0.103291	-0.669304	1.130061	0.112337	-0.738619	0.693293	0.262810				-0.454958	0.605782	-0.123440				-0.412269	0.583244	0.224500				0.359652	0.064137	-0.121102
14778	123.150000							-0.883109	0.883877	-0.034375	-0.850096	0.861634	0.177032	-0.776993	0.729395	-0.186872	-0.669515	1.190994	0.000307	-0.687970	1.189725	0.104159	-0.668015	1.129189	0.112910	-0.737777	0.693032	0.262832				-0.455152	0.605375	-0.123096				-0.411384	0.582670	0.225269				0.359652	0.064137	-0.121095
14779	123.158333							-0.882240	0.884109	-0.034790	-0.849605	0.861818	0.176823	-0.776704	0.729291	-0.186895	-0.669410	1.190460	0.000999	-0.687000	1.188864	0.105017	-0.666697	1.128336	0.113361	-0.736974	0.692729	0.262799				-0.455251	0.604879	-0.122762				-0.410522	0.582158	0.225910				0.359655	0.064130	-0.121085
14780	123.166667							-0.881271	0.884229	-0.035328	-0.849157	0.861976	0.176529	-0.776358	0.729167	-0.186975	-0.669178	1.190001	0.001648	-0.686002	1.188051	0.105825	-0.665433	1.127541	0.113825	-0.736210	0.692403	0.262736				-0.455261	0.604339	-0.122547				-0.409669	0.581685	0.226455				0.359657	0.064130	-0.121075
14781	123.175000							-0.880436	0.884419	-0.035909	-0.848738	0.862054	0.176111	-0.775933	0.729012	-0.187122	-0.668979	1.189523	0.002323	-0.684971	1.187293	0.106571	-0.664142	1.126781	0.114211	-0.735484	0.692055	0.262615				-0.455143	0.603698	-0.122445				-0.408844	0.581259	0.226918				0.359647	0.064135	-0.121064
14782	123.183333							-0.879638	0.884572	-0.036529	-0.848260	0.861965	0.175510	-0.775433	0.728779	-0.187234	-0.668734	1.189102	0.002809	-0.683949	1.186584	0.107236	-0.662908	1.126069	0.114542	-0.734812	0.691675	0.262440				-0.454950	0.602954	-0.122524				-0.408037	0.580874	0.227297				0.359641	0.064140	-0.121065
14783	123.191667							-0.878607	0.884520	-0.037224	-0.847969	0.862089	0.175003	-0.774771	0.728535	-0.187614	-0.668436	1.188690	0.003351	-0.682912	1.185932	0.107765	-0.661560	1.125512	0.114771	-0.734172	0.691279	0.262208				-0.454628	0.602141	-0.122746				-0.407254	0.580545	0.227656				0.359632	0.064140	-0.121059
14784	123.200000							-0.877605	0.884536	-0.037930	-0.847611	0.862053	0.174343	-0.774057	0.728254	-0.187880	-0.668055	1.188389	0.003742	-0.681877	1.185397	0.108277	-0.660390	1.124905	0.114916	-0.733571	0.690862	0.261895				-0.454193	0.601252	-0.122975				-0.406544	0.580241	0.227936				0.359631	0.064134	-0.121058
14785	123.208333							-0.876960	0.884621	-0.038751	-0.847386	0.862208	0.173743	-0.773239	0.727965	-0.188325	-0.667597	1.188154	0.004055	-0.680846	1.184936	0.108651	-0.659320	1.124477	0.115077	-0.733037	0.690451	0.261495				-0.453589	0.600418	-0.123197				-0.405872	0.579971	0.228196				0.359625	0.064124	-0.121059
14786	123.216667							-0.875925	0.884536	-0.039580	-0.847082	0.862057	0.172920	-0.772344	0.727666	-0.188931	-0.667090	1.187979	0.004292	-0.679838	1.184552	0.108945	-0.658275	1.124047	0.115088	-0.732548	0.690057	0.261012				-0.452870	0.599676	-0.123453				-0.405275	0.579752	0.228443				0.359616	0.064114	-0.121065
14787	123.225000							-0.875243	0.884605	-0.040522	-0.846900	0.862145	0.172162	-0.771309	0.727375	-0.189509	-0.666539	1.187866	0.004440	-0.678827	1.184260	0.109133	-0.657330	1.123713	0.115087	-0.732115	0.689706	0.260433				-0.452120	0.599142	-0.123946				-0.404762	0.579554	0.228671				0.359610	0.064109	-0.121082
14788	123.233333							-0.874206	0.884473	-0.041477	-0.846632	0.862050	0.171236	-0.770220	0.727092	-0.190171	-0.665972	1.187776	0.004537	-0.677817	1.183986	0.109269	-0.656404	1.123398	0.114976	-0.731758	0.689403	0.259747				-0.451275	0.598795	-0.124288				-0.404345	0.579370	0.228861				0.359604	0.064107	-0.121093
14789	123.241667							-0.873581	0.884530	-0.042575	-0.846421	0.862069	0.170297	-0.769088	0.726854	-0.191014	-0.665407	1.187834	0.004395	-0.676877	1.183717	0.109277	-0.655531	1.123122	0.114838	-0.731451	0.689175	0.258953				-0.450352	0.598695	-0.124656				-0.404050	0.579195	0.229008				0.359593	0.064105	-0.121098
14790	123.250000							-0.872719	0.884442	-0.043711	-0.846203	0.862116	0.169316	-0.767910	0.726635	-0.191834	-0.664816	1.187682	0.004406	-0.676006	1.183480	0.109281	-0.654691	1.122819	0.114650	-0.731204	0.689016	0.258084				-0.449407	0.598722	-0.125047				-0.403841	0.579003	0.229119				0.359584	0.064113	-0.121118
14791	123.258333							-0.871832	0.884404	-0.044858	-0.846013	0.862302	0.168362	-0.766742	0.726456	-0.192786	-0.664235	1.187579	0.004305	-0.675096	1.183229	0.109191	-0.653880	1.122513	0.114410	-0.731010	0.688902	0.257141				-0.448452	0.598814	-0.125446				-0.403727	0.578829	0.229180				0.359579	0.064112	-0.121134
14792	123.266667							-0.870747	0.884287	-0.046078	-0.845793	0.862403	0.167315	-0.765597	0.726320	-0.193877	-0.663676	1.187491	0.004087	-0.674270	1.182915	0.109025	-0.653102	1.122181	0.114122	-0.730849	0.688829	0.256175				-0.447429	0.598911	-0.125740				-0.403674	0.578656	0.229227				0.359573	0.064120	-0.121146
14793	123.275000							-0.869853	0.884187	-0.047332	-0.845480	0.862374	0.166159	-0.764409	0.726203	-0.194885	-0.663191	1.187322	0.003797	-0.673497	1.182573	0.108833	-0.652335	1.121836	0.113764	-0.730694	0.688793	0.255212				-0.446551	0.598935	-0.126282				-0.403703	0.578526	0.229235				0.359566	0.064122	-0.121169
14794	123.283333							-0.869006	0.884156	-0.048599	-0.845252	0.862653	0.165142	-0.763250	0.726106	-0.196015	-0.662632	1.187019	0.003647	-0.672742	1.182234	0.108581	-0.651583	1.121435	0.113345	-0.730536	0.688771	0.254252				-0.445621	0.598911	-0.126589				-0.403762	0.578443	0.229185				0.359557	0.064123	-0.121187
14795	123.291667							-0.868410	0.884173	-0.049908	-0.844954	0.862637	0.163948	-0.762109	0.726027	-0.197225	-0.662136	1.186810	0.003317	-0.672033	1.181833	0.108253	-0.650844	1.121069	0.112890	-0.730339	0.688759	0.253321				-0.444787	0.598790	-0.126957				-0.403816	0.578386	0.229030				0.359559	0.064114	-0.121190
14796	123.300000							-0.867539	0.884126	-0.051260	-0.844785	0.862913	0.162894	-0.760922	0.725987	-0.198393	-0.661622	1.186588	0.002906	-0.671359	1.181418	0.107820	-0.650147	1.120650	0.112345	-0.730131	0.688753	0.252408				-0.444014	0.598596	-0.127329				-0.403867	0.578357	0.228800				0.359560	0.064112	-0.121198
14797	123.308333							-0.866619	0.884045	-0.052649	-0.844503	0.862886	0.161609	-0.759777	0.725918	-0.199641	-0.661058	1.186339	0.002410	-0.670711	1.181006	0.107280	-0.649458	1.120242	0.111637	-0.729905	0.688746	0.251497				-0.443301	0.598284	-0.127691				-0.403932	0.578294	0.228468				0.359560	0.064117	-0.121202
14798	123.316667							-0.865865	0.883981	-0.054048	-0.844316	0.862977	0.160384	-0.758671	0.725869	-0.200979	-0.660504	1.186115	0.001719	-0.670088	1.180611	0.106632	-0.648799	1.119816	0.110863	-0.729662	0.688743	0.250560				-0.442664	0.597887	-0.128038				-0.404004	0.578220	0.228090				0.359562	0.064119	-0.121210
14799	123.325000							-0.865017	0.883895	-0.055469	-0.844184	0.863152	0.159190	-0.757560	0.725789	-0.202141	-0.659875	1.185917	0.000955	-0.669472	1.180242	0.105861	-0.648193	1.119489	0.110009	-0.729432	0.688772	0.249614				-0.442104	0.597407	-0.128296				-0.404051	0.578161	0.227742				0.359560	0.064126	-0.121209
14800	123.333333							-0.864265	0.883775	-0.056864	-0.843979	0.863064	0.157827	-0.756532	0.725708	-0.203472	-0.659216	1.185730	0.000129	-0.668860	1.179988	0.105027	-0.647633	1.119188	0.109086	-0.729201	0.688813	0.248636				-0.441626	0.596896	-0.128629				-0.404090	0.578077	0.227404				0.359563	0.064117	-0.121205
14801	123.341667							-0.863494	0.883624	-0.058268	-0.843854	0.863154	0.156562	-0.755533	0.725643	-0.204803	-0.658489	1.185628	-0.000846	-0.668295	1.179753	0.103985	-0.647102	1.118960	0.108069	-0.729008	0.688890	0.247677				-0.441205	0.596369	-0.128937				-0.404117	0.577971	0.227061				0.359556	0.064118	-0.121204
14802	123.350000							-0.862705	0.883442	-0.059664	-0.843673	0.863138	0.155190	-0.754587	0.725562	-0.206138	-0.657676	1.185582	-0.001865	-0.667638	1.179604	0.102932	-0.646560	1.118772	0.106958	-0.728837	0.688942	0.246718				-0.440781	0.595872	-0.129169				-0.404139	0.577857	0.226703				0.359552	0.064116	-0.121204
14803	123.358333							-0.861961	0.883242	-0.061083	-0.843546	0.863276	0.153863	-0.753711	0.725442	-0.207514	-0.656788	1.185631	-0.002997	-0.666996	1.179585	0.101830	-0.646033	1.118703	0.105824	-0.728713	0.689021	0.245802				-0.440440	0.595399	-0.129433				-0.404137	0.577645	0.226299				0.359551	0.064112	-0.121202
14804	123.366667							-0.861307	0.883063	-0.062457	-0.843454	0.863479	0.152530	-0.752877	0.725265	-0.208801	-0.655826	1.185760	-0.004138	-0.666256	1.179678	0.100666	-0.645485	1.118730	0.104664	-0.728616	0.689106	0.244871				-0.440116	0.594972	-0.129697				-0.404250	0.577605	0.225849				0.359547	0.064103	-0.121193
14805	123.375000							-0.860421	0.882759	-0.063893	-0.843336	0.863515	0.151056	-0.752089	0.725061	-0.210085	-0.654739	1.186005	-0.005371	-0.665393	1.179903	0.099363	-0.644876	1.118884	0.103382	-0.728549	0.689266	0.243981				-0.439798	0.594642	-0.130035				-0.404254	0.577449	0.225507				0.359545	0.064104	-0.121188
14806	123.383333							-0.860053	0.882630	-0.065301	-0.843303	0.863732	0.149645	-0.751374	0.724789	-0.211335	-0.653537	1.186376	-0.006680	-0.664504	1.180303	0.098062	-0.644301	1.119129	0.102079	-0.728519	0.689480	0.243081				-0.439454	0.594355	-0.130217				-0.404509	0.577544	0.225103				0.359538	0.064111	-0.121193
14807	123.391667							-0.859379	0.882356	-0.066717	-0.843355	0.864049	0.148255	-0.750783	0.724525	-0.212760	-0.652187	1.186842	-0.008125	-0.663517	1.180792	0.096576	-0.643910	1.119568	0.100789	-0.728522	0.689772	0.242187				-0.439203	0.594159	-0.130720				-0.404654	0.577499	0.224852				0.359535	0.064109	-0.121187
14808	123.400000							-0.858718	0.882071	-0.068159	-0.844172	0.864672	0.147251	-0.750190	0.724171	-0.213874	-0.650727	1.187376	-0.009661	-0.662444	1.181430	0.095016	-0.643349	1.120039	0.099319	-0.728570	0.690126	0.241273				-0.438884	0.593993	-0.131098				-0.404852	0.577465	0.224659				0.359537	0.064108	-0.121177
14809	123.408333							-0.858316	0.881840	-0.069598	-0.843486	0.864542	0.145324	-0.749694	0.723789	-0.214996	-0.649110	1.188012	-0.011309	-0.661322	1.182169	0.093336	-0.642783	1.120624	0.097735	-0.728680	0.690577	0.240361				-0.438551	0.593899	-0.131516				-0.405078	0.577457	0.224553				0.359533	0.064103	-0.121169
14810	123.416667							-0.857927	0.881587	-0.071093	-0.844203	0.865261	0.144289	-0.749288	0.723385	-0.216166	-0.647399	1.188655	-0.013022	-0.660137	1.183046	0.091604	-0.642252	1.121302	0.096101	-0.728845	0.691081	0.239428				-0.438265	0.593765	-0.132079				-0.405455	0.577505	0.224441				0.359542	0.064092	-0.121151
14811	123.425000							-0.857505	0.881317	-0.072548	-0.844127	0.865478	0.142676	-0.748889	0.722899	-0.217052	-0.645587	1.189302	-0.014904	-0.658881	1.183921	0.089665	-0.641756	1.122003	0.094337	-0.729068	0.691667	0.238521				-0.437920	0.593628	-0.132609				-0.405860	0.577547	0.224406				0.359545	0.064099	-0.121127
14812	123.433333							-0.857009	0.880978	-0.074067	-0.844611	0.865958	0.141413	-0.748584	0.722399	-0.218152	-0.643721	1.189853	-0.016863	-0.657604	1.184810	0.087599	-0.641264	1.122708	0.092516	-0.729346	0.692275	0.237609				-0.437643	0.593439	-0.133244				-0.406343	0.577587	0.224399				0.359565	0.064092	-0.121092
14813	123.441667							-0.856557	0.880651	-0.075591	-0.844312	0.866182	0.139651	-0.748276	0.721805	-0.218927	-0.641860	1.190223	-0.018976	-0.656405	1.185682	0.085489	-0.640828	1.123355	0.090643	-0.729679	0.692926	0.236733				-0.437344	0.593231	-0.133945				-0.406916	0.577616	0.224368				0.359607	0.064087	-0.121033
14814	123.450000							-0.856189	0.880378	-0.077125	-0.844786	0.866733	0.138361	-0.748055	0.721161	-0.219934	-0.639976	1.190416	-0.021110	-0.655242	1.186368	0.083221	-0.640404	1.123940	0.088747	-0.730054	0.693583	0.235891				-0.437053	0.592982	-0.134579				-0.407526	0.577676	0.224402				0.359666	0.064089	-0.120960
14815	123.458333							-0.855703	0.880008	-0.078670	-0.845059	0.867312	0.136842	-0.747806	0.720430	-0.220717	-0.638164	1.190347	-0.023452	-0.654153	1.186859	0.080832	-0.639961	1.124310	0.086721	-0.730459	0.694245	0.235069				-0.436712	0.592664	-0.135094				-0.408188	0.577751	0.224506				0.359719	0.064112	-0.120897
14816	123.466667							-0.855178	0.879643	-0.080274	-0.844930	0.867802	0.135175	-0.747594	0.719604	-0.221562	-0.636402	1.190069	-0.025881	-0.653155	1.187105	0.078323	-0.639460	1.124525	0.084662	-0.730885	0.694889	0.234278				-0.436490	0.592376	-0.135864				-0.408894	0.577838	0.224647				0.359752	0.064120	-0.120843
14817	123.475000							-0.854755	0.879282	-0.081891	-0.844821	0.868190	0.133465	-0.747388	0.718666	-0.222273	-0.634863	1.189406	-0.028364	-0.652296	1.187157	0.075753	-0.638895	1.124554	0.082500	-0.731334	0.695495	0.233524				-0.436262	0.592047	-0.136419				-0.409630	0.577898	0.224795				0.359768	0.064135	-0.120835
14818	123.483333							-0.854311	0.878905	-0.083479	-0.845237	0.868863	0.132225	-0.747202	0.717652	-0.223136	-0.633341	1.188541	-0.030685	-0.651469	1.187048	0.073048	-0.638313	1.124428	0.080260	-0.731799	0.696083	0.232804				-0.436020	0.591743	-0.136928				-0.410381	0.577954	0.224964				0.359759	0.064148	-0.120871
14819	123.491667							-0.853806	0.878519	-0.085094	-0.845436	0.869353	0.130644	-0.746978	0.716537	-0.223843	-0.631820	1.187722	-0.033443	-0.650755	1.186843	0.070292	-0.637779	1.124256	0.078003	-0.732271	0.696646	0.232092				-0.435872	0.591411	-0.137461				-0.411157	0.578045	0.225166				0.359744	0.064157	-0.120954
14820	123.500000							-0.853289	0.878111	-0.086728	-0.845418	0.869755	0.129151	-0.746761	0.715374	-0.224634	-0.630318	1.186859	-0.036135	-0.650071	1.186647	0.067461	-0.637231	1.124072	0.075630	-0.732764	0.697197	0.231398				-0.435686	0.591113	-0.137757				-0.411964	0.578126	0.225265				0.359726	0.064162	-0.121054
14821	123.508333							-0.852773	0.877667	-0.088381	-0.845507	0.870378	0.127653	-0.746534	0.714126	-0.225422	-0.628750	1.186019	-0.038934	-0.649374	1.186431	0.064547	-0.636763	1.123879	0.073191	-0.733259	0.697782	0.230736				-0.435533	0.590878	-0.138011				-0.412699	0.578227	0.225421				0.359452	0.064345	-0.121423
14822	123.516667							-0.852227	0.877216	-0.090006	-0.845491	0.870848	0.126069	-0.746266	0.712862	-0.226155	-0.627185	1.185183	-0.041728	-0.648678	1.186233	0.061598	-0.636322	1.123740	0.070794	-0.733738	0.698384	0.230065				-0.435453	0.590648	-0.138042				-0.413428	0.578320	0.225570				0.359655	0.064172	-0.121269
14823	123.525000							-0.851684	0.876711	-0.091642	-0.845211	0.871221	0.124370	-0.746001	0.711617	-0.227037	-0.625674	1.184228	-0.044320	-0.647994	1.185982	0.058619	-0.635807	1.123483	0.068231	-0.734200	0.699056	0.229399				-0.435376	0.590453	-0.138098				-0.414146	0.578469	0.225701				0.359613	0.064161	-0.121345
14824	123.533333							-0.851133	0.876193	-0.093295	-0.845183	0.871693	0.122836	-0.745748	0.710337	-0.227955	-0.624150	1.183305	-0.047031	-0.647239	1.185713	0.055653	-0.635283	1.123316	0.065767	-0.734653	0.699770	0.228756				-0.435276	0.590297	-0.137984				-0.414762	0.578588	0.225804				0.359568	0.064157	-0.121406
14825	123.541667							-0.850527	0.875652	-0.094969	-0.845129	0.872232	0.121406	-0.745461	0.709070	-0.228744	-0.622598	1.182488	-0.049986	-0.646444	1.185405	0.052724	-0.634658	1.123030	0.063285	-0.735090	0.700546	0.228121				-0.435189	0.590117	-0.137796				-0.415504	0.578890	0.225771				0.359524	0.064153	-0.121424
14826	123.550000							-0.849995	0.875161	-0.096595	-0.844852	0.872731	0.119662	-0.745148	0.707766	-0.229454	-0.621106	1.181524	-0.052628	-0.645659	1.185165	0.050110	-0.634013	1.122732	0.060822	-0.735515	0.701363	0.227501				-0.435110	0.589952	-0.137558				-0.416149	0.579147	0.225647				0.359499	0.064148	-0.121421
14827	123.558333							-0.849386	0.874639	-0.098244	-0.844565	0.873192	0.117980	-0.744903	0.706533	-0.230424	-0.619601	1.180653	-0.055376	-0.644835	1.184903	0.047310	-0.633249	1.122452	0.058388	-0.736015	0.702146	0.226927				-0.435055	0.589884	-0.137286				-0.416686	0.579405	0.225475				0.359484	0.064135	-0.121392
14828	123.566667							-0.848833	0.874142	-0.099939	-0.844095	0.873643	0.116245	-0.744642	0.705249	-0.231210	-0.618031	1.179826	-0.058006	-0.643834	1.184614	0.044556	-0.632434	1.122170	0.055978	-0.736386	0.703077	0.226355				-0.435010	0.589824	-0.137009				-0.417268	0.579749	0.225223				0.359488	0.064110	-0.121343
14829	123.575000							-0.848216	0.873643	-0.101593	-0.843928	0.874287	0.114689	-0.744395	0.704037	-0.232056	-0.616541	1.179053	-0.060484	-0.642662	1.184303	0.041696	-0.631559	1.121938	0.053587	-0.736558	0.704165	0.225764				-0.434982	0.589765	-0.136735				-0.417713	0.580046	0.224934				0.359500	0.064103	-0.121287
14830	123.583333							-0.847543	0.873145	-0.103271	-0.843511	0.874817	0.112916	-0.744196	0.702843	-0.232984	-0.614891	1.178432	-0.062996	-0.641412	1.184091	0.038923	-0.630628	1.121754	0.051199	-0.736812	0.705171	0.225162				-0.434958	0.589714	-0.136466				-0.418118	0.580351	0.224581				0.359519	0.064094	-0.121224
14831	123.591667							-0.846961	0.872707	-0.104955	-0.843067	0.875320	0.111177	-0.743983	0.701630	-0.233717	-0.613228	1.177980	-0.065444	-0.640081	1.183962	0.036356	-0.629650	1.121608	0.048811	-0.737018	0.706207	0.224529				-0.434948	0.589701	-0.136253				-0.418647	0.580771	0.224046				0.359544	0.064087	-0.121162
14832	123.600000							-0.846276	0.872243	-0.106643	-0.842737	0.875979	0.109589	-0.743772	0.700456	-0.234459	-0.611570	1.177504	-0.067722	-0.638783	1.183982	0.034133	-0.628628	1.121482	0.046427	-0.737199	0.707255	0.223855				-0.434936	0.589707	-0.135979				-0.418927	0.581092	0.223572				0.359573	0.064082	-0.121100
14833	123.608333							-0.845627	0.871818	-0.108307	-0.841854	0.876473	0.107642	-0.743635	0.699328	-0.235381	-0.609818	1.177141	-0.070125	-0.637319	1.183893	0.031675	-0.627538	1.121357	0.044062	-0.737412	0.708306	0.223213				-0.434957	0.589690	-0.135775				-0.419325	0.581512	0.222883				0.359598	0.064083	-0.121054
14834	123.616667							-0.844941	0.871419	-0.110003	-0.841294	0.876929	0.105863	-0.743451	0.698212	-0.236142	-0.608068	1.176799	-0.072430	-0.635763	1.183803	0.029219	-0.626386	1.121220	0.041710	-0.737598	0.709393	0.222561				-0.435001	0.589668	-0.135593				-0.419557	0.581887	0.222219				0.359615	0.064090	-0.121005
14835	123.625000							-0.844241	0.870996	-0.111711	-0.840942	0.877662	0.104258	-0.743291	0.697137	-0.237096	-0.606229	1.176507	-0.074820	-0.634147	1.183673	0.026872	-0.625145	1.121055	0.039390	-0.737676	0.710469	0.221823				-0.435078	0.589626	-0.135432				-0.419773	0.582217	0.221403				0.359635	0.064084	-0.120960
14836	123.633333							-0.843508	0.870596	-0.113412	-0.840289	0.878244	0.102530	-0.743127	0.696069	-0.238070	-0.604406	1.176174	-0.077117	-0.632463	1.183547	0.024500	-0.623842	1.120864	0.037073	-0.737714	0.711371	0.220894				-0.435167	0.589582	-0.135280				-0.419978	0.582565	0.220483				0.359646	0.064087	-0.120926
14837	123.641667							-0.842759	0.870160	-0.115148	-0.839642	0.878816	0.100769	-0.742911	0.695020	-0.238909	-0.602578	1.175831	-0.079314	-0.630654	1.183421	0.022137	-0.622448	1.120719	0.034751	-0.737663	0.712384	0.220065				-0.435250	0.589548	-0.135159				-0.420019	0.582869	0.219615				0.359649	0.064077	-0.120894
14838	123.650000							-0.842011	0.869740	-0.116831	-0.839129	0.879429	0.099145	-0.742706	0.693977	-0.239843	-0.600569	1.175606	-0.081692	-0.628800	1.183323	0.019833	-0.621021	1.120590	0.032453	-0.737547	0.713373	0.219211				-0.435322	0.589526	-0.135047				-0.419988	0.583169	0.218738				0.359651	0.064077	-0.120871
14839	123.658333							-0.841239	0.869344	-0.118551	-0.838331	0.879843	0.097230	-0.742481	0.692944	-0.240832	-0.598479	1.175411	-0.083992	-0.626818	1.183319	0.017519	-0.619546	1.120502	0.030109	-0.737289	0.714346	0.218390				-0.435369	0.589519	-0.134948				-0.419888	0.583422	0.217785				0.359653	0.064069	-0.120857
14840	123.666667							-0.840507	0.868944	-0.120298	-0.837869	0.880548	0.095618	-0.742190	0.691885	-0.241664	-0.596395	1.175154	-0.086146	-0.624748	1.183368	0.015188	-0.618018	1.120507	0.027808	-0.736992	0.715236	0.217471				-0.435389	0.589519	-0.134849				-0.419697	0.583635	0.216839				0.359652	0.064064	-0.120852
14841	123.675000							-0.839736	0.868558	-0.122021	-0.837044	0.881035	0.093702	-0.741928	0.690874	-0.242774	-0.594120	1.174958	-0.088436	-0.622522	1.183460	0.012867	-0.616402	1.120521	0.025491	-0.736590	0.716089	0.216525				-0.435382	0.589518	-0.134776				-0.419418	0.583866	0.215919				0.359650	0.064071	-0.120874
14842	123.683333							-0.838933	0.868170	-0.123766	-0.836566	0.881566	0.091986	-0.741592	0.689813	-0.243644	-0.591701	1.174778	-0.090786	-0.620213	1.183591	0.010571	-0.614737	1.120604	0.023245	-0.736145	0.716837	0.215453				-0.435346	0.589519	-0.134710				-0.419101	0.584006	0.214903				0.359649	0.064073	-0.120905
14843	123.691667							-0.838156	0.867778	-0.125567	-0.835962	0.882136	0.090123	-0.741237	0.688815	-0.244729	-0.589275	1.174475	-0.092985	-0.617736	1.183684	0.008255	-0.612977	1.120652	0.021027	-0.735583	0.717623	0.214435				-0.435275	0.589520	-0.134658				-0.418642	0.584136	0.214003				0.359640	0.064086	-0.120941
14844	123.700000							-0.837375	0.867406	-0.127329	-0.835030	0.882573	0.087972	-0.740848	0.687795	-0.245723	-0.586776	1.174103	-0.095231	-0.615244	1.183743	0.006021	-0.611150	1.120666	0.018850	-0.734954	0.718383	0.213368				-0.435172	0.589518	-0.134606				-0.418113	0.584176	0.213037				0.359639	0.064092	-0.120984
14845	123.708333							-0.836500	0.867067	-0.129193	-0.834558	0.883211	0.086100	-0.740388	0.686853	-0.246705	-0.584317	1.173542	-0.097322	-0.612662	1.183712	0.003810	-0.609246	1.120627	0.016748	-0.734260	0.719111	0.212274				-0.435045	0.589541	-0.134563				-0.417485	0.584254	0.212126				0.359626	0.064105	-0.121024
14846	123.716667							-0.835626	0.866765	-0.131011	-0.834094	0.883775	0.084178	-0.739950	0.685936	-0.247838	-0.581737	1.172999	-0.099628	-0.610071	1.183537	0.001653	-0.607276	1.120464	0.014702	-0.733527	0.719793	0.211161				-0.434895	0.589570	-0.134519				-0.416745	0.584127	0.211111				0.359622	0.064107	-0.121057
14847	123.725000							-0.834754	0.866543	-0.132878	-0.833661	0.884484	0.082250	-0.739423	0.685051	-0.248806	-0.579406	1.172180	-0.101595	-0.607506	1.183278	-0.000450	-0.605260	1.120198	0.012713	-0.732731	0.720408	0.210019				-0.434708	0.589619	-0.134447				-0.415954	0.584110	0.210254				0.359606	0.064107	-0.121076
14848	123.733333							-0.833849	0.866375	-0.134751	-0.833165	0.885120	0.080146	-0.738888	0.684239	-0.249855	-0.576984	1.171415	-0.103676	-0.604934	1.182914	-0.002558	-0.603203	1.119843	0.010757	-0.731904	0.720964	0.208853				-0.434528	0.589673	-0.134379				-0.415081	0.584057	0.209437				0.359598	0.064105	-0.121086
14849	123.741667							-0.832851	0.866254	-0.136682	-0.832663	0.885847	0.078047	-0.738285	0.683489	-0.250803	-0.574628	1.170645	-0.105692	-0.602416	1.182483	-0.004564	-0.601098	1.119445	0.008865	-0.731054	0.721465	0.207673				-0.434333	0.589743	-0.134300				-0.414143	0.583917	0.208630				0.359588	0.064103	-0.121084
14850	123.750000							-0.831847	0.866238	-0.138596	-0.832259	0.886571	0.076038	-0.737662	0.682794	-0.251754	-0.572261	1.169962	-0.107691	-0.599926	1.182093	-0.006463	-0.599006	1.119019	0.006970	-0.730186	0.721896	0.206449				-0.434123	0.589826	-0.134211				-0.413173	0.583762	0.207853				0.359581	0.064106	-0.121075
14851	123.758333							-0.830753	0.866242	-0.140543	-0.831815	0.887305	0.073967	-0.737026	0.682170	-0.252727	-0.569903	1.169343	-0.109588	-0.597358	1.181698	-0.008511	-0.596905	1.118677	0.005154	-0.729308	0.722292	0.205210				-0.433918	0.589925	-0.134136				-0.412177	0.583657	0.207198				0.359578	0.064103	-0.121058
14852	123.766667							-0.829664	0.866323	-0.142506	-0.831373	0.888061	0.071913	-0.736348	0.681623	-0.253670	-0.567577	1.168765	-0.111396	-0.594801	1.181345	-0.010459	-0.594835	1.118385	0.003343	-0.728422	0.722654	0.203948				-0.433700	0.590035	-0.134163				-0.411188	0.583577	0.206554				0.359580	0.064099	-0.121038
14853	123.775000							-0.828466	0.866409	-0.144480	-0.830906	0.888884	0.069944	-0.735655	0.681131	-0.254587	-0.565230	1.168338	-0.113212	-0.592302	1.181125	-0.012225	-0.592796	1.118194	0.001627	-0.727546	0.722998	0.202673				-0.433463	0.590116	-0.134027				-0.410206	0.583414	0.205859				0.359582	0.064103	-0.121022
14854	123.783333							-0.827285	0.866559	-0.146432	-0.830452	0.889678	0.067927	-0.734963	0.680744	-0.255567	-0.562917	1.167931	-0.114903	-0.589769	1.180982	-0.013895	-0.590776	1.118039	-0.000079	-0.726669	0.723344	0.201404				-0.433250	0.590161	-0.133990				-0.409254	0.583270	0.205157				0.359587	0.064102	-0.121008
14855	123.791667							-0.826013	0.866703	-0.148398	-0.830026	0.890507	0.065995	-0.734197	0.680424	-0.256308	-0.560617	1.167663	-0.116612	-0.587277	1.180874	-0.015514	-0.588780	1.117957	-0.001694	-0.725823	0.723662	0.200111				-0.433043	0.590158	-0.133976				-0.408351	0.583161	0.204484				0.359597	0.064093	-0.120993
14856	123.800000							-0.824688	0.866885	-0.150384	-0.829558	0.891266	0.063986	-0.733438	0.680161	-0.257093	-0.558457	1.167337	-0.118123	-0.584819	1.180777	-0.017058	-0.586851	1.117844	-0.003234	-0.724999	0.723990	0.198839				-0.432820	0.590145	-0.133981				-0.407505	0.582941	0.203675				0.359603	0.064081	-0.120977
14857	123.808333							-0.823335	0.867123	-0.152307	-0.829143	0.892102	0.062032	-0.732718	0.680023	-0.257979	-0.556307	1.167107	-0.119711	-0.582491	1.180681	-0.018487	-0.584953	1.117761	-0.004686	-0.724202	0.724309	0.197566				-0.432600	0.590106	-0.133995				-0.406733	0.582817	0.203044				0.359602	0.064078	-0.120961
14858	123.816667							-0.821989	0.867360	-0.154223	-0.828747	0.892973	0.060162	-0.731942	0.679965	-0.258759	-0.554366	1.166823	-0.121095	-0.580288	1.180627	-0.019582	-0.583083	1.117647	-0.006041	-0.723424	0.724624	0.196306				-0.432369	0.590056	-0.134030				-0.405990	0.582684	0.202245				0.359595	0.064071	-0.120947
14859	123.825000							-0.820650	0.867617	-0.156154	-0.828352	0.893734	0.058226	-0.731165	0.679919	-0.259474	-0.552544	1.166516	-0.122374	-0.578115	1.180472	-0.020821	-0.581212	1.117503	-0.007303	-0.722683	0.724922	0.195062				-0.432168	0.589965	-0.134101				-0.405294	0.582424	0.201299				0.359584	0.064071	-0.120946
14860	123.833333							-0.819084	0.867806	-0.158031	-0.827829	0.894458	0.056267	-0.730390	0.679951	-0.260265	-0.550742	1.166313	-0.123718	-0.576058	1.180404	-0.021921	-0.579364	1.117316	-0.008511	-0.721972	0.725203	0.193820				-0.431943	0.589863	-0.134104				-0.404635	0.582254	0.200384				0.359563	0.064069	-0.120939
14861	123.841667							-0.817817	0.868105	-0.159870	-0.827429	0.895185	0.054412	-0.729592	0.679999	-0.261003	-0.549180	1.166000	-0.124738	-0.573998	1.180118	-0.023179	-0.577595	1.117149	-0.009623	-0.721317	0.725452	0.192610				-0.431708	0.589730	-0.134122				-0.404029	0.582056	0.199422				0.359548	0.064064	-0.120945
14862	123.850000							-0.816460	0.868353	-0.161711	-0.827043	0.895952	0.052641	-0.728800	0.680077	-0.261825	-0.547579	1.165812	-0.125915	-0.572033	1.179939	-0.024342	-0.575866	1.116988	-0.010692	-0.720704	0.725673	0.191398				-0.431453	0.589584	-0.134157				-0.403475	0.581846	0.198429				0.359522	0.064057	-0.120950
14863	123.858333							-0.815087	0.868613	-0.163436	-0.826756	0.896650	0.050901	-0.727938	0.680166	-0.262442	-0.545964	1.165679	-0.127134	-0.570227	1.179842	-0.025168	-0.574198	1.116839	-0.011686	-0.720156	0.725862	0.190198				-0.431233	0.589421	-0.134446				-0.402997	0.581670	0.197444				0.359494	0.064028	-0.120959
14864	123.866667							-0.813631	0.868823	-0.165105	-0.826519	0.897397	0.049279	-0.727077	0.680271	-0.263131	-0.544625	1.165439	-0.128001	-0.568475	1.179750	-0.025942	-0.572585	1.116693	-0.012632	-0.719668	0.726017	0.189004				-0.430962	0.589209	-0.134668				-0.402568	0.581470	0.196456				0.359466	0.064009	-0.120963
14865	123.875000							-0.812479	0.869154	-0.166779	-0.826161	0.897953	0.047583	-0.726227	0.680400	-0.263865	-0.543265	1.165288	-0.128940	-0.566722	1.179592	-0.026818	-0.571053	1.116547	-0.013518	-0.719247	0.726139	0.187833				-0.430626	0.588985	-0.134895				-0.402192	0.581282	0.195467				0.359423	0.063996	-0.120980
14866	123.883333							-0.811065	0.869344	-0.168297	-0.825670	0.898475	0.045888	-0.725408	0.680558	-0.264771	-0.541915	1.165181	-0.129873	-0.564980	1.179372	-0.027904	-0.569582	1.116428	-0.014353	-0.718889	0.726224	0.186672				-0.430260	0.588732	-0.135182				-0.401883	0.581093	0.194486				0.359383	0.063974	-0.120991
14867	123.891667							-0.810172	0.869823	-0.169829	-0.825601	0.899184	0.044583	-0.724554	0.680713	-0.265414	-0.540746	1.165016	-0.130542	-0.563393	1.179238	-0.028649	-0.568173	1.116303	-0.015184	-0.718597	0.726264	0.185531				-0.429847	0.588446	-0.135647				-0.401634	0.580931	0.193538				0.359337	0.063953	-0.121013
14868	123.900000							-0.808906	0.870022	-0.171166	-0.825181	0.899655	0.043173	-0.723745	0.680865	-0.266131	-0.539564	1.164986	-0.131452	-0.561876	1.179107	-0.029362	-0.566849	1.116182	-0.015964	-0.718361	0.726275	0.184412				-0.429408	0.588146	-0.136102				-0.401455	0.580765	0.192591				0.359296	0.063935	-0.121039
14869	123.908333							-0.808082	0.870439	-0.172426	-0.824784	0.900111	0.041861	-0.722986	0.681081	-0.266902	-0.538524	1.164907	-0.132246	-0.560475	1.178965	-0.030011	-0.565624	1.116038	-0.016683	-0.718203	0.726264	0.183328				-0.428930	0.587824	-0.136699				-0.401365	0.580632	0.191700				0.359247	0.063925	-0.121055
14870	123.916667							-0.807131	0.870713	-0.173568	-0.824665	0.900669	0.040732	-0.722234	0.681273	-0.267605	-0.537593	1.164734	-0.132734	-0.559256	1.178876	-0.030369	-0.564469	1.115873	-0.017325	-0.718093	0.726241	0.182266				-0.428432	0.587473	-0.137387				-0.401332	0.580508	0.190830				0.359200	0.063915	-0.121078
14871	123.925000							-0.806257	0.870992	-0.174616	-0.824579	0.901138	0.039802	-0.721521	0.681407	-0.268260	-0.536830	1.164527	-0.133368	-0.558127	1.178666	-0.030884	-0.563454	1.115626	-0.017910	-0.718064	0.726203	0.181270				-0.427966	0.587046	-0.138178				-0.401395	0.580395	0.189996				0.359159	0.063887	-0.121101
14872	123.933333							-0.805451	0.871238	-0.175576	-0.824293	0.901442	0.038822	-0.720877	0.681580	-0.268979	-0.536119	1.164343	-0.134099	-0.557137	1.178377	-0.031390	-0.562493	1.115341	-0.018418	-0.718087	0.726143	0.180314				-0.427457	0.586618	-0.139048				-0.401519	0.580289	0.189181				0.359112	0.063871	-0.121120
14873	123.941667							-0.804676	0.871409	-0.176461	-0.824099	0.901758	0.038011	-0.720309	0.681765	-0.269815	-0.535756	1.163999	-0.134452	-0.556240	1.177943	-0.032062	-0.561646	1.114987	-0.018870	-0.718193	0.726042	0.179428				-0.426955	0.586183	-0.140097				-0.401776	0.580159	0.188388				0.359071	0.063852	-0.121146
14874	123.950000							-0.803993	0.871549	-0.177209	-0.823845	0.901882	0.037136	-0.719774	0.681901	-0.270548	-0.535450	1.163706	-0.134909	-0.555546	1.177558	-0.032450	-0.560883	1.114606	-0.019271	-0.718367	0.725911	0.178606				-0.426462	0.585749	-0.141123				-0.402092	0.580059	0.187624				0.359026	0.063829	-0.121173
14875	123.958333							-0.803458	0.871708	-0.177943	-0.823552	0.902014	0.036425	-0.719320	0.682001	-0.271334	-0.535293	1.163404	-0.135304	-0.555059	1.177237	-0.032605	-0.560262	1.114223	-0.019564	-0.718634	0.725731	0.177847				-0.425970	0.585337	-0.142328				-0.402427	0.580020	0.186888				0.358992	0.063817	-0.121201
14876	123.966667							-0.803008	0.871849	-0.178542	-0.823513	0.902146	0.035826	-0.718884	0.682102	-0.272027	-0.535214	1.163159	-0.135703	-0.554691	1.176879	-0.032704	-0.559726	1.113779	-0.019831	-0.718966	0.725513	0.177142				-0.425493	0.584907	-0.143499				-0.402819	0.580009	0.186169				0.358959	0.063806	-0.121225
14877	123.975000							-0.802664	0.871952	-0.179135	-0.823445	0.902254	0.035329	-0.718508	0.682192	-0.272642	-0.535398	1.162844	-0.135818	-0.554375	1.176362	-0.033077	-0.559283	1.113348	-0.019996	-0.719398	0.725267	0.176530				-0.425039	0.584507	-0.144799				-0.403261	0.580045	0.185496				0.358924	0.063799	-0.121259
14878	123.983333							-0.802381	0.872053	-0.179629	-0.823222	0.902175	0.034715	-0.718205	0.682248	-0.273374	-0.535630	1.162623	-0.135976	-0.554239	1.175940	-0.033143	-0.558921	1.112903	-0.020129	-0.719887	0.724995	0.175978				-0.424597	0.584099	-0.146063				-0.403744	0.580113	0.184847				0.358892	0.063804	-0.121289
14879	123.991667							-0.802126	0.872075	-0.180093	-0.823179	0.902133	0.034335	-0.717948	0.682280	-0.273989	-0.535979	1.162457	-0.136102	-0.554248	1.175565	-0.033133	-0.558706	1.112489	-0.020198	-0.720416	0.724703	0.175504				-0.424198	0.583696	-0.147390				-0.404238	0.580217	0.184244				0.358622	0.063988	-0.121573
14880	124.000000							-0.801997	0.872117	-0.180467	-0.823140	0.902092	0.034025	-0.717700	0.682304	-0.274525	-0.536482	1.162254	-0.136068	-0.554380	1.175158	-0.033059	-0.558595	1.112025	-0.020230	-0.720966	0.724395	0.175081				-0.423801	0.583322	-0.148631				-0.404748	0.580328	0.183692				0.358854	0.063799	-0.121335
14881	124.008333							-0.801923	0.872111	-0.180827	-0.823183	0.901967	0.033660	-0.717509	0.682320	-0.275094	-0.537113	1.162107	-0.136026	-0.554701	1.174751	-0.032805	-0.558578	1.111549	-0.020181	-0.721524	0.724093	0.174727				-0.423477	0.582939	-0.149858				-0.405228	0.580455	0.183179				0.358718	0.063887	-0.121477
14882	124.016667							-0.801986	0.872106	-0.181080	-0.823201	0.901806	0.033387	-0.717348	0.682315	-0.275647	-0.537940	1.161882	-0.135792	-0.555078	1.174284	-0.032705	-0.558626	1.111089	-0.020086	-0.722073	0.723810	0.174425				-0.423139	0.582614	-0.150949				-0.405687	0.580574	0.182722				0.358586	0.063983	-0.121623
14883	124.025000							-0.802101	0.872085	-0.181263	-0.823272	0.901648	0.033220	-0.717229	0.682303	-0.276152	-0.538720	1.161878	-0.135737	-0.555565	1.173886	-0.032433	-0.558769	1.110636	-0.019941	-0.722591	0.723524	0.174163				-0.422880	0.582274	-0.152006				-0.406112	0.580708	0.182347				0.358590	0.063973	-0.121638
14884	124.033333							-0.802343	0.872075	-0.181407	-0.823582	0.901554	0.033190	-0.717137	0.682293	-0.276631	-0.539626	1.161849	-0.135503	-0.556156	1.173528	-0.032128	-0.559004	1.110246	-0.019777	-0.723079	0.723265	0.173936				-0.422625	0.581969	-0.152871				-0.406495	0.580835	0.182051				0.358597	0.063974	-0.121644
14885	124.041667							-0.802688	0.872098	-0.181510	-0.823711	0.901351	0.033091	-0.717061	0.682259	-0.277002	-0.540578	1.161921	-0.135298	-0.556800	1.173262	-0.031762	-0.559339	1.109915	-0.019570	-0.723505	0.723024	0.173756				-0.422424	0.581683	-0.153659				-0.406821	0.580955	0.181872				0.358606	0.063984	-0.121661
14886	124.050000							-0.802937	0.872018	-0.181526	-0.823905	0.901157	0.033118	-0.717040	0.682271	-0.277432	-0.541568	1.162067	-0.135042	-0.557501	1.173057	-0.031404	-0.559745	1.109653	-0.019388	-0.723883	0.722803	0.173600				-0.422251	0.581413	-0.154327				-0.407090	0.581062	0.181784				0.358626	0.063998	-0.121672
14887	124.058333							-0.803528	0.872103	-0.181537	-0.824143	0.900952	0.033200	-0.717048	0.682346	-0.277790	-0.542584	1.162260	-0.134685	-0.558242	1.172941	-0.031036	-0.560235	1.109524	-0.019162	-0.724187	0.722604	0.173469				-0.422142	0.581184	-0.154903				-0.407299	0.581140	0.181817				0.358645	0.064009	-0.121666
14888	124.066667							-0.804050	0.872064	-0.181460	-0.824518	0.900807	0.033419	-0.717084	0.682449	-0.278107	-0.543576	1.162558	-0.134359	-0.559013	1.172937	-0.030655	-0.560804	1.109478	-0.018945	-0.724440	0.722424	0.173366				-0.422062	0.580982	-0.155296				-0.407458	0.581192	0.181949				0.358683	0.064012	-0.121656
14889	124.075000							-0.804637	0.872048	-0.181324	-0.824708	0.900486	0.033583	-0.717172	0.682562	-0.278369	-0.544468	1.163056	-0.134165	-0.559791	1.173029	-0.030279	-0.561469	1.109550	-0.018743	-0.724627	0.722278	0.173302				-0.422038	0.580802	-0.155615				-0.407561	0.581205	0.182192				0.358702	0.064026	-0.121654
14890	124.083333							-0.805235	0.871977	-0.181131	-0.825028	0.900256	0.033850	-0.717308	0.682696	-0.278590	-0.545506	1.163481	-0.133729	-0.560605	1.173263	-0.029871	-0.562196	1.109712	-0.018550	-0.724767	0.722155	0.173263				-0.422039	0.580666	-0.155851				-0.407615	0.581200	0.182523				0.358734	0.064047	-0.121653
14891	124.091667							-0.805940	0.871927	-0.180874	-0.825555	0.900003	0.034255	-0.717478	0.682849	-0.278746	-0.546431	1.164110	-0.133477	-0.561471	1.173548	-0.029534	-0.563015	1.109982	-0.018343	-0.724853	0.722078	0.173275				-0.422070	0.580591	-0.156078				-0.407618	0.581158	0.182963				0.358770	0.064051	-0.121649
14892	124.100000							-0.806687	0.871881	-0.180555	-0.826137	0.899843	0.034697	-0.717685	0.683003	-0.278840	-0.547460	1.164727	-0.133083	-0.562347	1.173928	-0.029173	-0.563899	1.110349	-0.018125	-0.724886	0.722030	0.173326				-0.422113	0.580547	-0.156174				-0.407579	0.581102	0.183478				0.358800	0.064073	-0.121638
14893	124.108333							-0.807528	0.871775	-0.180226	-0.826542	0.899509	0.035054	-0.717945	0.683140	-0.278848	-0.548407	1.165493	-0.132857	-0.563296	1.174406	-0.028794	-0.564865	1.110785	-0.017930	-0.724859	0.722010	0.173440				-0.422176	0.580531	-0.156266				-0.407507	0.581019	0.184076				0.358839	0.064094	-0.121632
14894	124.116667							-0.808381	0.871674	-0.179786	-0.827136	0.899287	0.035545	-0.718246	0.683278	-0.278779	-0.549504	1.166235	-0.132460	-0.564254	1.174944	-0.028424	-0.565896	1.111311	-0.017701	-0.724793	0.721997	0.173604				-0.422233	0.580547	-0.156358				-0.407409	0.580919	0.184750				0.358883	0.064124	-0.121621
14895	124.125000							-0.809249	0.871554	-0.179362	-0.827521	0.898846	0.035914	-0.718585	0.683373	-0.278629	-0.550648	1.166962	-0.132054	-0.565308	1.175541	-0.028060	-0.566997	1.111893	-0.017449	-0.724697	0.721997	0.173840				-0.422301	0.580569	-0.156447				-0.407252	0.580817	0.185505				0.358943	0.064155	-0.121603
14896	124.133333							-0.810213	0.871429	-0.178860	-0.828139	0.898536	0.036431	-0.718961	0.683440	-0.278485	-0.551813	1.167773	-0.131722	-0.566402	1.176179	-0.027662	-0.568164	1.112506	-0.017160	-0.724597	0.721997	0.174133				-0.422356	0.580614	-0.156512				-0.407080	0.580703	0.186336				0.359007	0.064190	-0.121580
14897	124.141667							-0.810984	0.871131	-0.178278	-0.828985	0.898314	0.037112	-0.719350	0.683467	-0.278124	-0.553036	1.168531	-0.131419	-0.567583	1.176774	-0.027301	-0.569412	1.113108	-0.016878	-0.724488	0.721980	0.174498				-0.422415	0.580650	-0.156523				-0.406953	0.580516	0.187232				0.359338	0.064035	-0.121280
14898	124.150000							-0.811858	0.870843	-0.177670	-0.829652	0.897977	0.037676	-0.719752	0.683476	-0.277705	-0.554448	1.169207	-0.130987	-0.568857	1.177396	-0.026906	-0.570698	1.113692	-0.016556	-0.724397	0.721953	0.174929				-0.422467	0.580688	-0.156492				-0.406846	0.580282	0.188194				0.359431	0.064074	-0.121241
14899	124.158333							-0.812850	0.870600	-0.177047	-0.830467	0.897665	0.038333	-0.720159	0.683485	-0.277216	-0.555904	1.169875	-0.130625	-0.570242	1.177972	-0.026515	-0.572044	1.114278	-0.016197	-0.724334	0.721925	0.175430				-0.422512	0.580754	-0.156408				-0.406749	0.580042	0.189231				0.359414	0.064221	-0.121317
14900	124.166667							-0.813981	0.870393	-0.176390	-0.831087	0.897202	0.038896	-0.720569	0.683428	-0.276666	-0.557436	1.170603	-0.130350	-0.571693	1.178523	-0.026107	-0.573458	1.114815	-0.015841	-0.724300	0.721875	0.175988				-0.422564	0.580817	-0.156270				-0.406667	0.579767	0.190345				0.359666	0.064177	-0.121122
14901	124.175000							-0.815058	0.870126	-0.175719	-0.832032	0.896954	0.039761	-0.721011	0.683376	-0.276141	-0.559061	1.171143	-0.129925	-0.573236	1.179016	-0.025678	-0.574920	1.115327	-0.015438	-0.724300	0.721794	0.176602				-0.422624	0.580893	-0.156093				-0.406627	0.579488	0.191535				0.359678	0.064317	-0.121175
14902	124.183333							-0.816224	0.869860	-0.175002	-0.832868	0.896616	0.040566	-0.721461	0.683301	-0.275561	-0.560820	1.171674	-0.129448	-0.574918	1.179598	-0.024989	-0.576436	1.115795	-0.015029	-0.724334	0.721696	0.177272				-0.422699	0.580982	-0.155880				-0.406617	0.579190	0.192805				0.359696	0.064476	-0.121225
14903	124.191667							-0.817343	0.869591	-0.174238	-0.833653	0.896130	0.041272	-0.721928	0.683190	-0.274915	-0.562675	1.172195	-0.128950	-0.576571	1.180036	-0.024626	-0.577983	1.116251	-0.014599	-0.724427	0.721583	0.177993				-0.422804	0.581111	-0.155626				-0.406643	0.578885	0.194136				0.359837	0.064555	-0.121142
14904	124.200000							-0.818525	0.869296	-0.173429	-0.834483	0.895695	0.042065	-0.722420	0.683076	-0.274206	-0.564441	1.172808	-0.128610	-0.578280	1.180415	-0.024278	-0.579562	1.116699	-0.014144	-0.724557	0.721445	0.178761				-0.422911	0.581276	-0.155260				-0.406705	0.578579	0.195534				0.359982	0.064623	-0.121056
14905	124.208333							-0.819693	0.869019	-0.172616	-0.835449	0.895341	0.043046	-0.722948	0.682957	-0.273420	-0.566397	1.173351	-0.128055	-0.580026	1.180892	-0.023742	-0.581169	1.117164	-0.013630	-0.724736	0.721299	0.179566				-0.423125	0.581450	-0.155084				-0.406808	0.578276	0.196959				0.360127	0.064698	-0.120960
14906	124.216667							-0.820907	0.868704	-0.171711	-0.836293	0.894871	0.043920	-0.723496	0.682849	-0.272513	-0.568368	1.173864	-0.127529	-0.581786	1.181384	-0.023160	-0.582795	1.117626	-0.013112	-0.724949	0.721138	0.180408				-0.423325	0.581670	-0.154813				-0.406939	0.577970	0.198408				0.360508	0.064576	-0.120603
14907	124.225000							-0.822055	0.868387	-0.170849	-0.837155	0.894375	0.044807	-0.724128	0.682740	-0.271661	-0.570325	1.174478	-0.126983	-0.583553	1.181902	-0.022555	-0.584423	1.118143	-0.012531	-0.725196	0.720970	0.181278				-0.423559	0.581880	-0.154575				-0.407119	0.577681	0.199889				0.360382	0.064821	-0.120761
14908	124.233333							-0.823264	0.868062	-0.169949	-0.838315	0.894024	0.045923	-0.724803	0.682662	-0.270723	-0.572241	1.175147	-0.126443	-0.585287	1.182436	-0.021939	-0.586054	1.118687	-0.011922	-0.725476	0.720808	0.182171				-0.423807	0.582082	-0.154237				-0.407318	0.577384	0.201342				0.360722	0.064696	-0.120407
14909	124.241667							-0.824460	0.867717	-0.168956	-0.839419	0.893602	0.047011	-0.725510	0.682569	-0.269735	-0.574235	1.175746	-0.125651	-0.586975	1.183061	-0.021221	-0.587692	1.119274	-0.011270	-0.725788	0.720629	0.183089				-0.424083	0.582293	-0.153924				-0.407554	0.577103	0.202812				0.360791	0.064726	-0.120318
14910	124.250000							-0.825660	0.867389	-0.167949	-0.840247	0.892938	0.047886	-0.726281	0.682547	-0.268836	-0.576130	1.176442	-0.124919	-0.588645	1.183699	-0.020506	-0.589317	1.119899	-0.010583	-0.726124	0.720461	0.184031				-0.424334	0.582518	-0.153491				-0.407812	0.576817	0.204245				0.360844	0.064749	-0.120251
14911	124.258333							-0.826906	0.867029	-0.166919	-0.841211	0.892453	0.048929	-0.727077	0.682501	-0.267881	-0.578003	1.177177	-0.124262	-0.590223	1.184364	-0.019743	-0.590894	1.120581	-0.009839	-0.726483	0.720275	0.184982				-0.424687	0.582720	-0.153267				-0.408067	0.576504	0.205629				0.360869	0.064776	-0.120205
14912	124.266667							-0.828155	0.866696	-0.165860	-0.842078	0.891831	0.049910	-0.727894	0.682536	-0.266881	-0.579851	1.177921	-0.123510	-0.591743	1.185090	-0.018934	-0.592440	1.121303	-0.009062	-0.726862	0.720075	0.185951				-0.425017	0.582928	-0.152921				-0.408337	0.576265	0.207048				0.360890	0.064784	-0.120181
14913	124.275000							-0.829423	0.866343	-0.164720	-0.843280	0.891324	0.051098	-0.728690	0.682506	-0.265800	-0.581583	1.178761	-0.122674	-0.593172	1.185863	-0.018077	-0.593964	1.122073	-0.008254	-0.727257	0.719871	0.186931				-0.425345	0.583153	-0.152585				-0.408583	0.575971	0.208370				0.360893	0.064789	-0.120178
14914	124.283333							-0.830716	0.865977	-0.163579	-0.844438	0.890841	0.052275	-0.729552	0.682555	-0.264914	-0.583257	1.179641	-0.121918	-0.594537	1.186672	-0.017228	-0.595476	1.122877	-0.007419	-0.727658	0.719639	0.187916				-0.425694	0.583386	-0.152255				-0.408828	0.575679	0.209663				0.360895	0.064798	-0.120181
14915	124.291667							-0.832061	0.865633	-0.162415	-0.845657	0.890291	0.053502	-0.730413	0.682593	-0.263981	-0.584857	1.180556	-0.120975	-0.595750	1.187566	-0.016262	-0.596924	1.123747	-0.006529	-0.728068	0.719411	0.188910				-0.426071	0.583590	-0.152000				-0.409053	0.575455	0.210970				0.360897	0.064798	-0.120188
14916	124.300000							-0.833437	0.865294	-0.161199	-0.846657	0.889696	0.054672	-0.731237	0.682644	-0.262915	-0.586347	1.181651	-0.120134	-0.596899	1.188497	-0.015291	-0.598337	1.124680	-0.005596	-0.728471	0.719149	0.189889				-0.426419	0.583784	-0.151718				-0.409271	0.575249	0.212262				0.360897	0.064796	-0.120189
14917	124.308333							-0.834852	0.864973	-0.159932	-0.847922	0.889133	0.055921	-0.732072	0.682690	-0.261870	-0.587856	1.182492	-0.119080	-0.597962	1.189426	-0.014276	-0.599793	1.125614	-0.004611	-0.728868	0.718878	0.190875				-0.426770	0.583929	-0.151515				-0.409463	0.574978	0.213481				0.360894	0.064798	-0.120181
14918	124.316667							-0.836282	0.864694	-0.158654	-0.849071	0.888480	0.057069	-0.732916	0.682757	-0.261001	-0.589367	1.183447	-0.118131	-0.599040	1.190325	-0.013169	-0.601316	1.126507	-0.003552	-0.729261	0.718590	0.191855				-0.427098	0.584062	-0.151366				-0.409653	0.574824	0.214770				0.360907	0.064803	-0.120165
14919	124.325000							-0.837723	0.864423	-0.157339	-0.850007	0.887814	0.058136	-0.733701	0.682825	-0.259889	-0.591087	1.184055	-0.117004	-0.600279	1.190910	-0.012056	-0.602920	1.127158	-0.002464	-0.729706	0.718282	0.192882				-0.427393	0.584179	-0.151268				-0.409817	0.574574	0.215944				0.360914	0.064811	-0.120153
14920	124.333333							-0.839201	0.864154	-0.156000	-0.851253	0.887241	0.059455	-0.734489	0.682934	-0.258876	-0.592997	1.184363	-0.115714	-0.601721	1.191376	-0.010786	-0.604573	1.127578	-0.001186	-0.730145	0.717953	0.193917				-0.427689	0.584267	-0.151198				-0.409977	0.574337	0.217099				0.360927	0.064813	-0.120129
14921	124.341667							-0.840650	0.863876	-0.154678	-0.852358	0.886631	0.060726	-0.735281	0.683073	-0.258037	-0.595152	1.184711	-0.114733	-0.603444	1.191425	-0.009480	-0.606239	1.127640	0.000105	-0.730454	0.717580	0.194830				-0.427960	0.584354	-0.151180				-0.410098	0.574151	0.218240				0.360939	0.064829	-0.120103
14922	124.350000							-0.842125	0.863560	-0.153304	-0.853340	0.886020	0.061864	-0.736072	0.683140	-0.257171	-0.597756	1.184430	-0.113066	-0.605426	1.191246	-0.008029	-0.607880	1.127431	0.001470	-0.730775	0.717151	0.195740				-0.428218	0.584437	-0.151185				-0.410232	0.574002	0.219317				0.360957	0.064829	-0.120082
14923	124.358333							-0.843536	0.863294	-0.151945	-0.854457	0.885308	0.063214	-0.736795	0.683153	-0.256137	-0.600469	1.184414	-0.111757	-0.607709	1.190787	-0.006494	-0.609439	1.126902	0.002877	-0.731149	0.716668	0.196718				-0.428463	0.584517	-0.151190				-0.410318	0.573823	0.220302				0.360967	0.064834	-0.120062
14924	124.366667							-0.844853	0.862910	-0.150567	-0.855166	0.884539	0.064436	-0.737537	0.683180	-0.255319	-0.603443	1.184254	-0.110166	-0.610121	1.190182	-0.004871	-0.611011	1.126276	0.004343	-0.731544	0.716112	0.197695				-0.428707	0.584600	-0.151188				-0.410396	0.573641	0.221212				0.360981	0.064837	-0.120034
14925	124.375000							-0.846145	0.862591	-0.149196	-0.856184	0.883912	0.065857	-0.738257	0.683108	-0.254348	-0.606519	1.184035	-0.108504	-0.612666	1.189575	-0.003166	-0.612640	1.125640	0.005880	-0.731800	0.715632	0.198724				-0.428980	0.584671	-0.151252				-0.410412	0.573444	0.222046				0.360862	0.064931	-0.120150
14926	124.383333							-0.847407	0.862240	-0.147841	-0.856793	0.883099	0.067149	-0.739001	0.683019	-0.253585	-0.609691	1.183808	-0.106719	-0.615246	1.189015	-0.001418	-0.614333	1.125046	0.007362	-0.732333	0.714770	0.199704				-0.429227	0.584712	-0.151137				-0.410425	0.573262	0.222825				0.360988	0.064840	-0.120005
14927	124.391667							-0.848571	0.861923	-0.146457	-0.857619	0.882433	0.068533	-0.739710	0.682971	-0.252853	-0.612656	1.183896	-0.105145	-0.617834	1.188470	0.000315	-0.616230	1.124564	0.008876	-0.732658	0.714099	0.200729				-0.429500	0.584758	-0.151097				-0.410501	0.573211	0.223505				0.360985	0.064838	-0.120004
14928	124.400000							-0.849650	0.861594	-0.145127	-0.858330	0.881681	0.069965	-0.740362	0.682868	-0.251902	-0.615711	1.183909	-0.103455	-0.620622	1.188020	0.002065	-0.618253	1.124063	0.010287	-0.732975	0.713395	0.201752				-0.429802	0.584782	-0.151140				-0.410570	0.573148	0.224105				0.360978	0.064836	-0.119993
14929	124.408333							-0.850511	0.861151	-0.143823	-0.858872	0.880862	0.071237	-0.741045	0.682813	-0.251247	-0.618688	1.184001	-0.101731	-0.623474	1.187503	0.003739	-0.620407	1.123636	0.011737	-0.733345	0.712613	0.202725				-0.430100	0.584789	-0.151093				-0.410616	0.573051	0.224591				0.360972	0.064826	-0.120005
14930	124.416667							-0.851788	0.860868	-0.142546	-0.859623	0.880259	0.072715	-0.741669	0.682731	-0.250409	-0.621537	1.184185	-0.100110	-0.626428	1.187080	0.005522	-0.622530	1.123183	0.013200	-0.733694	0.711851	0.203686				-0.430401	0.584757	-0.151032				-0.410659	0.572957	0.225024				0.360962	0.064828	-0.120020
14931	124.425000							-0.852531	0.860460	-0.141272	-0.859972	0.879413	0.073932	-0.742292	0.682751	-0.249791	-0.624519	1.184252	-0.098394	-0.629340	1.186557	0.007293	-0.624620	1.122646	0.014568	-0.734081	0.711072	0.204601				-0.430674	0.584730	-0.150963				-0.410708	0.572942	0.225410				0.360955	0.064818	-0.120032
14932	124.433333							-0.853514	0.860185	-0.139996	-0.860314	0.878603	0.075134	-0.742904	0.682773	-0.249162	-0.627333	1.184484	-0.096567	-0.632259	1.186016	0.009127	-0.626720	1.122146	0.016022	-0.734305	0.710483	0.205470				-0.430928	0.584708	-0.150895				-0.410709	0.572827	0.225695				0.360937	0.064814	-0.120043
14933	124.441667							-0.854623	0.859933	-0.138778	-0.860951	0.878062	0.076493	-0.743486	0.682830	-0.248485	-0.630303	1.184675	-0.094616	-0.635161	1.185458	0.010962	-0.628787	1.121621	0.017376	-0.734553	0.709893	0.206281				-0.431170	0.584669	-0.150830				-0.410786	0.572953	0.225954				0.360926	0.064806	-0.120049
14934	124.450000							-0.855725	0.859782	-0.137633	-0.861311	0.877441	0.077619	-0.744036	0.682908	-0.247711	-0.632869	1.185086	-0.092849	-0.638031	1.184958	0.012870	-0.630862	1.121150	0.018769	-0.734780	0.709391	0.207055				-0.431404	0.584603	-0.150766				-0.410768	0.572972	0.226155				0.360909	0.064792	-0.120056
14935	124.458333							-0.856609	0.859550	-0.136480	-0.862029	0.876920	0.078951	-0.744561	0.683054	-0.247037	-0.635351	1.185534	-0.090918	-0.640790	1.184455	0.014727	-0.632937	1.120705	0.020121	-0.734953	0.708944	0.207741				-0.431587	0.584545	-0.150695				-0.410714	0.573021	0.226299				0.360881	0.064773	-0.120062
14936	124.466667							-0.857310	0.859247	-0.135363	-0.862658	0.876476	0.080177	-0.745092	0.683234	-0.246438	-0.637702	1.186103	-0.088900	-0.643409	1.184031	0.016603	-0.635000	1.120371	0.021514	-0.735088	0.708585	0.208393				-0.431757	0.584478	-0.150637				-0.410637	0.573087	0.226400				0.360848	0.064753	-0.120080
14937	124.475000							-0.858158	0.859048	-0.134310	-0.862773	0.875927	0.081002	-0.745614	0.683405	-0.245800	-0.639841	1.186755	-0.086918	-0.645942	1.183787	0.018495	-0.637009	1.120154	0.022895	-0.735178	0.708316	0.208977				-0.431897	0.584417	-0.150590				-0.410521	0.573191	0.226447				0.360804	0.064725	-0.120104
14938	124.483333							-0.859075	0.858909	-0.133352	-0.863477	0.875584	0.082084	-0.746122	0.683608	-0.245275	-0.641814	1.187465	-0.084894	-0.648330	1.183636	0.020444	-0.639011	1.120030	0.024290	-0.735249	0.708112	0.209527				-0.432012	0.584354	-0.150553				-0.410378	0.573338	0.226467				0.360751	0.064697	-0.120133
14939	124.491667							-0.860266	0.858858	-0.132408	-0.863955	0.875101	0.083019	-0.746579	0.683828	-0.244620	-0.643495	1.188400	-0.082832	-0.650567	1.183630	0.022365	-0.640998	1.120020	0.025710	-0.735274	0.707961	0.210004				-0.432100	0.584289	-0.150543				-0.410209	0.573519	0.226443				0.360046	0.065179	-0.120719
14940	124.500000							-0.860881	0.858582	-0.131559	-0.864616	0.874755	0.084009	-0.747040	0.684057	-0.244048	-0.645066	1.189380	-0.080823	-0.652637	1.183693	0.024266	-0.642935	1.120097	0.027120	-0.735285	0.707862	0.210458				-0.432168	0.584221	-0.150545				-0.410015	0.573722	0.226395				0.359980	0.065138	-0.120758
14941	124.508333							-0.861929	0.858433	-0.130755	-0.864802	0.874236	0.084509	-0.747465	0.684284	-0.243455	-0.646308	1.190558	-0.078774	-0.654557	1.183900	0.026161	-0.644830	1.120277	0.028473	-0.735295	0.707792	0.210859				-0.432208	0.584162	-0.150552				-0.409807	0.574021	0.226367				0.360432	0.064670	-0.120377
14942	124.516667							-0.862942	0.858287	-0.129993	-0.865730	0.873988	0.085490	-0.747895	0.684506	-0.242966	-0.647400	1.191746	-0.076783	-0.656356	1.184188	0.028026	-0.646714	1.120535	0.029819	-0.735305	0.707743	0.211256				-0.432222	0.584107	-0.150565				-0.409576	0.574315	0.226309				0.360477	0.064543	-0.120295
14943	124.525000							-0.863557	0.857959	-0.129291	-0.866221	0.873451	0.086119	-0.748267	0.684729	-0.242433	-0.648264	1.193137	-0.074796	-0.658014	1.184574	0.029879	-0.648590	1.120872	0.031100	-0.735310	0.707693	0.211619				-0.432218	0.584075	-0.150598				-0.409309	0.574510	0.226162				0.360413	0.064499	-0.120338
14944	124.533333							-0.864490	0.857703	-0.128687	-0.867212	0.873231	0.086947	-0.748606	0.684942	-0.241934	-0.648916	1.194524	-0.072881	-0.659561	1.184979	0.031663	-0.650454	1.121199	0.032273	-0.735324	0.707637	0.211966				-0.432182	0.584052	-0.150625				-0.409040	0.574717	0.226007				0.360340	0.064464	-0.120390
14945	124.541667							-0.865481	0.857491	-0.128075	-0.867711	0.872601	0.087334	-0.748945	0.685161	-0.241657	-0.649395	1.195817	-0.070920	-0.661001	1.185307	0.033296	-0.652320	1.121494	0.033379	-0.735352	0.707551	0.212290				-0.432110	0.584052	-0.150583				-0.408785	0.574983	0.225856				0.360265	0.064441	-0.120450
14946	124.550000							-0.866476	0.857276	-0.127491	-0.868803	0.872338	0.088101	-0.749228	0.685350	-0.241316	-0.649738	1.197009	-0.069151	-0.662463	1.185548	0.034892	-0.654220	1.121692	0.034417	-0.735393	0.707423	0.212578				-0.432033	0.584060	-0.150627				-0.408519	0.575257	0.225677				0.359957	0.064588	-0.120761
14947	124.558333							-0.867218	0.857032	-0.127017	-0.869340	0.871620	0.088409	-0.749472	0.685530	-0.240976	-0.650139	1.197880	-0.067419	-0.663959	1.185574	0.036427	-0.656170	1.121639	0.035410	-0.735467	0.707236	0.212858				-0.431932	0.584090	-0.150662				-0.408255	0.575550	0.225470				0.360134	0.064386	-0.120570
14948	124.566667							-0.867923	0.856768	-0.126487	-0.869967	0.871136	0.088700	-0.749696	0.685659	-0.240591	-0.650680	1.198407	-0.065687	-0.665574	1.185366	0.037834	-0.658093	1.121389	0.036409	-0.735570	0.706990	0.213142				-0.431828	0.584135	-0.150711				-0.408007	0.575833	0.225234				0.360073	0.064359	-0.120626
14949	124.575000							-0.868745	0.856572	-0.126047	-0.871033	0.870695	0.089308	-0.749868	0.685788	-0.240296	-0.651408	1.198497	-0.064098	-0.667351	1.184826	0.039154	-0.659839	1.120859	0.037395	-0.735723	0.706640	0.213430				-0.431714	0.584206	-0.150744				-0.407768	0.576104	0.224935				0.360016	0.064334	-0.120679
14950	124.583333							-0.869533	0.856400	-0.125588	-0.871999	0.870204	0.089842	-0.750058	0.685889	-0.240104	-0.652443	1.198292	-0.062720	-0.669209	1.184079	0.040455	-0.661401	1.120125	0.038424	-0.735907	0.706190	0.213715				-0.431621	0.584290	-0.150853				-0.407550	0.576358	0.224621				0.359957	0.064314	-0.120727
14951	124.591667							-0.870247	0.856219	-0.125108	-0.872682	0.869717	0.090276	-0.750240	0.685947	-0.239971	-0.653709	1.197740	-0.061437	-0.671102	1.183145	0.041541	-0.662761	1.119294	0.039476	-0.736136	0.705596	0.213998				-0.431532	0.584397	-0.150877				-0.407380	0.576570	0.224279				0.359910	0.064291	-0.120762
14952	124.600000							-0.871188	0.856165	-0.124630	-0.873398	0.869150	0.090600	-0.750418	0.685971	-0.239875	-0.655032	1.197148	-0.060107	-0.673071	1.182184	0.042618	-0.663983	1.118426	0.040478	-0.736409	0.704898	0.214268				-0.431465	0.584516	-0.150902				-0.407269	0.576756	0.223925				0.359870	0.064276	-0.120788
14953	124.608333							-0.871918	0.856121	-0.124165	-0.873926	0.868565	0.091026	-0.750604	0.685956	-0.239818	-0.656520	1.196440	-0.059117	-0.675026	1.181251	0.043498	-0.665270	1.117664	0.041500	-0.736721	0.704097	0.214537				-0.431425	0.584661	-0.150936				-0.407218	0.576890	0.223545				0.359835	0.064275	-0.120809
14954	124.616667							-0.872129	0.855843	-0.123667	-0.874619	0.868031	0.091553	-0.750783	0.685919	-0.239802	-0.657870	1.195894	-0.058126	-0.677040	1.180654	0.044515	-0.666613	1.117048	0.042510	-0.737063	0.703215	0.214779				-0.431414	0.584785	-0.150967				-0.407221	0.576971	0.223141				0.359804	0.064266	-0.120822
14955	124.625000							-0.872658	0.855745	-0.123244	-0.875238	0.867470	0.091975	-0.750967	0.685874	-0.239805	-0.659221	1.195486	-0.057087	-0.678920	1.180014	0.045302	-0.668064	1.116576	0.043437	-0.737435	0.702271	0.214982				-0.431437	0.584874	-0.150980				-0.407284	0.576924	0.222669				0.359800	0.064265	-0.120838
14956	124.633333							-0.873084	0.855625	-0.122783	-0.875853	0.867003	0.092457	-0.751158	0.685892	-0.239920	-0.660433	1.195203	-0.056074	-0.680785	1.179610	0.046147	-0.669557	1.116232	0.044321	-0.737827	0.701313	0.215142				-0.431495	0.584953	-0.151019				-0.407415	0.576879	0.222247				0.359796	0.064261	-0.120854
14957	124.641667							-0.873712	0.855666	-0.122384	-0.876117	0.866377	0.092722	-0.751319	0.685923	-0.239847	-0.661632	1.195054	-0.055104	-0.682552	1.179242	0.046904	-0.671088	1.115965	0.045155	-0.738235	0.700368	0.215245				-0.431594	0.585031	-0.151117				-0.407622	0.576800	0.221825				0.359564	0.064441	-0.121117
14958	124.650000							-0.874346	0.855738	-0.121952	-0.876918	0.865905	0.093386	-0.751493	0.686044	-0.239868	-0.662819	1.194994	-0.054220	-0.684320	1.178992	0.047660	-0.672580	1.115779	0.045955	-0.738645	0.699468	0.215298				-0.431721	0.585100	-0.151250				-0.407850	0.576679	0.221262				0.359819	0.064265	-0.120863
14959	124.658333							-0.874364	0.855495	-0.121599	-0.877063	0.865385	0.093498	-0.751672	0.686251	-0.239972	-0.663973	1.194939	-0.053284	-0.686041	1.178828	0.048465	-0.673967	1.115619	0.046719	-0.739053	0.698643	0.215280				-0.431861	0.585165	-0.151405				-0.408134	0.576536	0.220781				0.359837	0.064267	-0.120860
14960	124.666667							-0.874616	0.855433	-0.121219	-0.877485	0.864983	0.093861	-0.751843	0.686529	-0.240060	-0.665075	1.194913	-0.052347	-0.687620	1.178582	0.049159	-0.675293	1.115462	0.047510	-0.739436	0.697897	0.215202				-0.432005	0.585228	-0.151581				-0.408425	0.576437	0.220338				0.359867	0.064264	-0.120839
14961	124.675000							-0.874857	0.855440	-0.120906	-0.878093	0.864569	0.094348	-0.752002	0.686853	-0.240058	-0.666167	1.194868	-0.051514	-0.689164	1.178488	0.049942	-0.676539	1.115355	0.048273	-0.739807	0.697279	0.215070				-0.432134	0.585279	-0.151779				-0.408708	0.576442	0.219935				0.359761	0.064367	-0.120950
14962	124.683333							-0.875248	0.855492	-0.120566	-0.878284	0.864233	0.094522	-0.752142	0.687239	-0.239980	-0.667180	1.194858	-0.050649	-0.690635	1.178352	0.050679	-0.677764	1.115257	0.049046	-0.740144	0.696771	0.214906				-0.432261	0.585327	-0.152000				-0.408968	0.576490	0.219537				0.359906	0.064300	-0.120807
14963	124.691667							-0.876130	0.855809	-0.120273	-0.878855	0.863990	0.094955	-0.752294	0.687669	-0.239911	-0.668133	1.194893	-0.049844	-0.692097	1.178301	0.051683	-0.678910	1.115228	0.049802	-0.740446	0.696381	0.214717				-0.432375	0.585393	-0.152271				-0.409185	0.576586	0.219127				0.359810	0.064398	-0.120913
14964	124.700000							-0.876006	0.855706	-0.119982	-0.879116	0.863672	0.095215	-0.752460	0.688145	-0.239841	-0.669016	1.194960	-0.049102	-0.693384	1.178238	0.052461	-0.680001	1.115169	0.050558	-0.740720	0.696070	0.214511				-0.432481	0.585449	-0.152590				-0.409356	0.576723	0.218715				0.359949	0.064317	-0.120768
14965	124.708333							-0.876372	0.855835	-0.119702	-0.879448	0.863467	0.095519	-0.752688	0.688655	-0.239985	-0.669796	1.195094	-0.048304	-0.694551	1.178212	0.053186	-0.681000	1.115191	0.051310	-0.740948	0.695831	0.214311				-0.432579	0.585506	-0.152962				-0.409373	0.576822	0.218329				0.359967	0.064328	-0.120751
14966	124.716667							-0.877276	0.856183	-0.119384	-0.879852	0.863253	0.095845	-0.752846	0.689147	-0.239872	-0.670513	1.195282	-0.047391	-0.695563	1.178349	0.054090	-0.681975	1.115284	0.052084	-0.741144	0.695632	0.214121				-0.432668	0.585560	-0.153381				-0.409427	0.577041	0.217938				0.359987	0.064336	-0.120745
14967	124.725000							-0.877314	0.856149	-0.119146	-0.880494	0.863137	0.096334	-0.753051	0.689605	-0.239794	-0.671095	1.195605	-0.046408	-0.696549	1.178388	0.054744	-0.682902	1.115423	0.052845	-0.741297	0.695462	0.213956				-0.432738	0.585605	-0.153916				-0.409427	0.577261	0.217552				0.360017	0.064342	-0.120728
14968	124.733333							-0.877626	0.856214	-0.118929	-0.880605	0.862885	0.096432	-0.753264	0.690059	-0.239722	-0.671639	1.195909	-0.045315	-0.697296	1.178521	0.055299	-0.683779	1.115635	0.053614	-0.741417	0.695309	0.213824				-0.432784	0.585624	-0.154411				-0.409383	0.577479	0.217195				0.360037	0.064346	-0.120702
14969	124.741667							-0.878041	0.856266	-0.118656	-0.881128	0.862702	0.096825	-0.753515	0.690532	-0.239779	-0.671998	1.196411	-0.044410	-0.698013	1.178825	0.056269	-0.684589	1.115870	0.054329	-0.741493	0.695163	0.213714				-0.432817	0.585619	-0.154914				-0.409357	0.577680	0.216814				0.360069	0.064355	-0.120689
14970	124.750000							-0.878469	0.856307	-0.118460	-0.881408	0.862474	0.096984	-0.753771	0.690945	-0.239819	-0.672241	1.196955	-0.043430	-0.698644	1.179173	0.057284	-0.685375	1.116144	0.055059	-0.741532	0.695027	0.213632				-0.432865	0.585587	-0.155444				-0.409305	0.577860	0.216496				0.360096	0.064367	-0.120665
14971	124.758333							-0.879188	0.856398	-0.118277	-0.881759	0.862248	0.097225	-0.754002	0.691319	-0.239722	-0.672483	1.197516	-0.042520	-0.699059	1.179530	0.058198	-0.686088	1.116467	0.055803	-0.741547	0.694884	0.213579				-0.432906	0.585516	-0.156090				-0.409190	0.577952	0.216240				0.360003	0.064472	-0.120762
14972	124.766667							-0.879651	0.856343	-0.118022	-0.882624	0.862108	0.097824	-0.754250	0.691670	-0.239693	-0.672632	1.198004	-0.041482	-0.699389	1.179880	0.059095	-0.686760	1.116754	0.056520	-0.741538	0.694742	0.213552				-0.432930	0.585403	-0.156669				-0.409069	0.577993	0.216019				0.360155	0.064400	-0.120605
14973	124.775000							-0.880329	0.856325	-0.117853	-0.882696	0.861686	0.097747	-0.754522	0.691980	-0.239718	-0.672771	1.198368	-0.040538	-0.699660	1.180154	0.059942	-0.687372	1.116955	0.057225	-0.741510	0.694591	0.213553				-0.432956	0.585276	-0.157276				-0.408941	0.577967	0.215849				0.360187	0.064402	-0.120575
14974	124.783333							-0.880794	0.856193	-0.117661	-0.883429	0.861449	0.098132	-0.754780	0.692249	-0.239753	-0.672934	1.198528	-0.039643	-0.699902	1.180352	0.060724	-0.687976	1.117099	0.057924	-0.741478	0.694413	0.213567				-0.432979	0.585118	-0.157906				-0.408811	0.577888	0.215716				0.360225	0.064413	-0.120544
14975	124.791667							-0.881363	0.856120	-0.117433	-0.883645	0.861047	0.098232	-0.755019	0.692473	-0.239722	-0.673161	1.198529	-0.039011	-0.700118	1.180255	0.061131	-0.688538	1.117056	0.058587	-0.741449	0.694197	0.213611				-0.433017	0.584911	-0.158492				-0.408685	0.577759	0.215628				0.360133	0.064509	-0.120649
14976	124.800000							-0.881980	0.856017	-0.117150	-0.884029	0.860689	0.098446	-0.755241	0.692677	-0.239723	-0.673459	1.198332	-0.038449	-0.700456	1.180094	0.061766	-0.689049	1.116850	0.059223	-0.741435	0.693945	0.213676				-0.432998	0.584748	-0.159170				-0.408559	0.577593	0.215572				0.360295	0.064433	-0.120486
14977	124.808333							-0.882558	0.855941	-0.116894	-0.884340	0.860218	0.098646	-0.755480	0.692804	-0.239765	-0.674023	1.197851	-0.037992	-0.700938	1.179723	0.062297	-0.689516	1.116469	0.059786	-0.741436	0.693612	0.213766				-0.433014	0.584577	-0.159730				-0.408441	0.577387	0.215542				0.360335	0.064441	-0.120448
14978	124.816667							-0.883122	0.855872	-0.116616	-0.884903	0.859913	0.099113	-0.755700	0.692875	-0.239816	-0.674685	1.197237	-0.037572	-0.701525	1.179207	0.062709	-0.689906	1.115981	0.060277	-0.741462	0.693200	0.213872				-0.433048	0.584356	-0.160156				-0.408311	0.577163	0.215555				0.360372	0.064456	-0.120400
14979	124.825000							-0.883660	0.855855	-0.116243	-0.885149	0.859574	0.099335	-0.755911	0.692858	-0.239867	-0.675533	1.196534	-0.037293	-0.702220	1.178595	0.063066	-0.690367	1.115399	0.060756	-0.741497	0.692699	0.213988				-0.433070	0.584204	-0.160570				-0.408207	0.576876	0.215528				0.360284	0.064572	-0.120489
14980	124.833333							-0.884404	0.855879	-0.115926	-0.885819	0.859371	0.099840	-0.756113	0.692791	-0.239923	-0.676451	1.195772	-0.037162	-0.703016	1.177941	0.063337	-0.690827	1.114799	0.061189	-0.741556	0.692149	0.214137				-0.433113	0.584044	-0.160911				-0.408138	0.576546	0.215468				0.360448	0.064508	-0.120316
14981	124.841667							-0.885010	0.855921	-0.115570	-0.885739	0.858921	0.099940	-0.756317	0.692651	-0.239974	-0.677542	1.194984	-0.036933	-0.703954	1.177257	0.063530	-0.691323	1.114217	0.061553	-0.741634	0.691530	0.214264				-0.433159	0.583891	-0.161166				-0.408110	0.576226	0.215464				0.360483	0.064525	-0.120270
14982	124.850000							-0.885012	0.855717	-0.115213	-0.885900	0.858720	0.100410	-0.756494	0.692488	-0.240017	-0.678759	1.194220	-0.036702	-0.704869	1.176684	0.063786	-0.691832	1.113655	0.061881	-0.741730	0.690892	0.214402				-0.433202	0.583772	-0.161370				-0.408116	0.575886	0.215460				0.360521	0.064531	-0.120229
14983	124.858333							-0.885342	0.855650	-0.114878	-0.885985	0.858378	0.100568	-0.756669	0.692311	-0.240107	-0.680010	1.193548	-0.036672	-0.705909	1.176077	0.063830	-0.692389	1.113183	0.062151	-0.741838	0.690251	0.214517				-0.433269	0.583653	-0.161480				-0.408172	0.575547	0.215477				0.360566	0.064538	-0.120186
14984	124.866667							-0.886123	0.855838	-0.114570	-0.886216	0.858169	0.100974	-0.756808	0.692124	-0.240020	-0.681275	1.192927	-0.036697	-0.706976	1.175544	0.063856	-0.692958	1.112749	0.062340	-0.741950	0.689660	0.214625				-0.433346	0.583561	-0.161527				-0.408269	0.575260	0.215544				0.360611	0.064550	-0.120149
14985	124.875000							-0.886083	0.855726	-0.114282	-0.886225	0.857926	0.101268	-0.756926	0.692028	-0.240085	-0.682461	1.192508	-0.036930	-0.708097	1.175172	0.064155	-0.693547	1.112425	0.062459	-0.742075	0.689147	0.214688				-0.433430	0.583483	-0.161478				-0.408408	0.575022	0.215661				0.360523	0.064652	-0.120239
14986	124.883333							-0.886079	0.855642	-0.114022	-0.886350	0.857781	0.101748	-0.757018	0.691952	-0.240016	-0.683698	1.192108	-0.036979	-0.709168	1.174857	0.064103	-0.694188	1.112200	0.062561	-0.742207	0.688704	0.214711				-0.433515	0.583422	-0.161358				-0.408570	0.574824	0.215842				0.360031	0.065104	-0.120630
14987	124.891667							-0.886212	0.855632	-0.113783	-0.886155	0.857587	0.101825	-0.757079	0.691934	-0.239907	-0.684876	1.191739	-0.037169	-0.710200	1.174636	0.063936	-0.694846	1.112112	0.062610	-0.742341	0.688384	0.214678				-0.433609	0.583367	-0.161151				-0.408749	0.574664	0.216111				0.360713	0.064595	-0.120032
14988	124.900000							-0.886405	0.855681	-0.113549	-0.886096	0.857505	0.102068	-0.757114	0.691975	-0.239751	-0.686017	1.191472	-0.037262	-0.711264	1.174490	0.063757	-0.695487	1.112082	0.062553	-0.742480	0.688188	0.214618				-0.433686	0.583335	-0.160887				-0.408932	0.574502	0.216449				0.360098	0.065133	-0.120550
14989	124.908333							-0.886539	0.855716	-0.113390	-0.885891	0.857303	0.102237	-0.757119	0.692062	-0.239532	-0.686962	1.191396	-0.037694	-0.712243	1.174532	0.063597	-0.696185	1.112101	0.062501	-0.742603	0.688104	0.214519				-0.433761	0.583297	-0.160633				-0.409118	0.574372	0.216922				0.360438	0.064891	-0.120243
14990	124.916667							-0.886725	0.855795	-0.113262	-0.885819	0.857311	0.102347	-0.757103	0.692172	-0.239282	-0.688007	1.191172	-0.037775	-0.713211	1.174463	0.063225	-0.696847	1.112202	0.062447	-0.742711	0.688136	0.214409				-0.433794	0.583282	-0.160177				-0.409311	0.574232	0.217477				0.360780	0.064636	-0.119939
14991	124.925000							-0.887292	0.856038	-0.113163	-0.885922	0.857301	0.102516	-0.757066	0.692310	-0.239049	-0.688840	1.191160	-0.038190	-0.714000	1.174524	0.062642	-0.697460	1.112393	0.062331	-0.742789	0.688284	0.214297				-0.433815	0.583274	-0.159750				-0.409509	0.574035	0.218118				0.360806	0.064645	-0.119921
14992	124.933333							-0.887355	0.856094	-0.113044	-0.885970	0.857414	0.102772	-0.756988	0.692464	-0.238792	-0.689705	1.191103	-0.038502	-0.714849	1.174826	0.062506	-0.698070	1.112627	0.062251	-0.742848	0.688513	0.214184				-0.433802	0.583298	-0.159297				-0.409682	0.573761	0.218766				0.360829	0.064654	-0.119904
14993	124.941667							-0.887446	0.856147	-0.112983	-0.885946	0.857452	0.102743	-0.756889	0.692599	-0.238527	-0.690425	1.191228	-0.038808	-0.715572	1.175101	0.062218	-0.698635	1.112990	0.062171	-0.742887	0.688807	0.214089				-0.433750	0.583355	-0.158796				-0.409858	0.573554	0.219564				0.360841	0.064661	-0.119900
14994	124.950000							-0.887646	0.856196	-0.112939	-0.885943	0.857502	0.102695	-0.756768	0.692711	-0.238260	-0.691054	1.191404	-0.039285	-0.716259	1.175457	0.061955	-0.699168	1.113391	0.062107	-0.742921	0.689124	0.213993				-0.433673	0.583425	-0.158272				-0.410021	0.573357	0.220411				0.360623	0.064849	-0.120151
14995	124.958333							-0.887726	0.856225	-0.112945	-0.886063	0.857590	0.102713	-0.756618	0.692810	-0.237980	-0.691659	1.191544	-0.039511	-0.716897	1.176008	0.062011	-0.699660	1.113858	0.061972	-0.742947	0.689476	0.213953				-0.433568	0.583517	-0.157711				-0.410160	0.573107	0.221250				0.360635	0.064864	-0.120144
14996	124.966667							-0.887800	0.856161	-0.113040	-0.886223	0.857652	0.102711	-0.756464	0.692898	-0.237781	-0.692195	1.191760	-0.039720	-0.717400	1.176534	0.061774	-0.700129	1.114401	0.061911	-0.742985	0.689821	0.213934				-0.433439	0.583602	-0.157128				-0.410201	0.572789	0.222171				0.360257	0.065213	-0.120419
14997	124.975000							-0.887804	0.856076	-0.113046	-0.886508	0.857767	0.102800	-0.756244	0.692934	-0.237452	-0.692458	1.192154	-0.040221	-0.717793	1.177113	0.061466	-0.700594	1.114956	0.061789	-0.743027	0.690159	0.213971				-0.433269	0.583712	-0.156517				-0.410311	0.572603	0.223034				0.360271	0.065225	-0.120407
14998	124.983333							-0.888060	0.856028	-0.113176	-0.886691	0.857752	0.102663	-0.756021	0.692935	-0.237192	-0.692805	1.192420	-0.040301	-0.718085	1.177723	0.061142	-0.701028	1.115541	0.061655	-0.743080	0.690483	0.214054				-0.433078	0.583805	-0.155894				-0.410402	0.572426	0.223859				0.360679	0.064911	-0.120116
14999	124.991667							-0.887876	0.855726	-0.113264	-0.887075	0.857624	0.102621	-0.755787	0.692901	-0.236959	-0.692980	1.192779	-0.040687	-0.718276	1.178354	0.060697	-0.701393	1.116147	0.061437	-0.743148	0.690777	0.214188				-0.432872	0.583879	-0.155338				-0.410459	0.572227	0.224596				0.360298	0.065256	-0.120396
15000	125.000000							-0.887882	0.855463	-0.113372	-0.887508	0.857567	0.102626	-0.755535	0.692838	-0.236738	-0.692976	1.193155	-0.041211	-0.718378	1.178962	0.060190	-0.701779	1.116702	0.061272	-0.743237	0.691047	0.214366				-0.432588	0.583981	-0.154608				-0.410493	0.572080	0.225288				0.360312	0.065255	-0.120393
15001	125.008333							-0.888036	0.855159	-0.113490	-0.887801	0.857390	0.102336	-0.755261	0.692733	-0.236549	-0.693074	1.193262	-0.041509	-0.718553	1.179472	0.059993	-0.702144	1.117223	0.061094	-0.743327	0.691274	0.214581				-0.432360	0.584049	-0.154083				-0.410506	0.571972	0.225903				0.360650	0.064997	-0.120117
15002	125.016667							-0.888237	0.854867	-0.113642	-0.888247	0.857160	0.102151	-0.754986	0.692578	-0.236277	-0.693038	1.193363	-0.042231	-0.718621	1.179977	0.059527	-0.702491	1.117654	0.060887	-0.743442	0.691470	0.214817				-0.432126	0.584103	-0.153574				-0.410526	0.572043	0.226524				0.360981	0.064743	-0.119847
15003	125.025000							-0.888386	0.854605	-0.113780	-0.888760	0.857023	0.102015	-0.754723	0.692418	-0.236149	-0.693149	1.193147	-0.042596	-0.718689	1.180227	0.058805	-0.702798	1.117925	0.060663	-0.743585	0.691613	0.215087				-0.431894	0.584141	-0.152915				-0.410469	0.571924	0.226888				0.360673	0.065002	-0.120125
15004	125.033333							-0.888564	0.854294	-0.113918	-0.889275	0.856765	0.101812	-0.754466	0.692237	-0.236045	-0.693268	1.192783	-0.043188	-0.718979	1.180526	0.058633	-0.703113	1.118061	0.060515	-0.743747	0.691709	0.215379				-0.431612	0.584229	-0.152398				-0.410404	0.571926	0.227183				0.361003	0.064746	-0.119854
15005	125.041667							-0.888808	0.854017	-0.114071	-0.889806	0.856608	0.101656	-0.754252	0.692013	-0.236092	-0.693562	1.192199	-0.043689	-0.719230	1.180470	0.058112	-0.703340	1.118052	0.060309	-0.743918	0.691721	0.215695				-0.431363	0.584311	-0.151912				-0.410326	0.572003	0.227364				0.361013	0.064761	-0.119852
15006	125.050000							-0.888974	0.853744	-0.114161	-0.890306	0.856459	0.101483	-0.754043	0.691716	-0.235998	-0.693974	1.191530	-0.044602	-0.719552	1.180262	0.057559	-0.703544	1.117926	0.060150	-0.744105	0.691649	0.216021				-0.431120	0.584414	-0.151465				-0.410234	0.572115	0.227444				0.360378	0.065288	-0.120401
15007	125.058333							-0.889184	0.853511	-0.114284	-0.890786	0.856163	0.101257	-0.753888	0.691380	-0.236015	-0.694484	1.190682	-0.044925	-0.719952	1.179944	0.056979	-0.703756	1.117659	0.059903	-0.744304	0.691488	0.216343				-0.430907	0.584517	-0.151090				-0.410142	0.572251	0.227394				0.361023	0.064784	-0.119852
15008	125.066667							-0.889338	0.853253	-0.114433	-0.891231	0.855955	0.101079	-0.753736	0.691004	-0.235984	-0.694933	1.189910	-0.045727	-0.720436	1.179601	0.056396	-0.703969	1.117393	0.059661	-0.744508	0.691275	0.216691				-0.430742	0.584602	-0.150834				-0.410062	0.572393	0.227238				0.361030	0.064794	-0.119859
15009	125.075000							-0.889442	0.852996	-0.114506	-0.891763	0.855900	0.101024	-0.753639	0.690572	-0.235955	-0.695528	1.189200	-0.046468	-0.720981	1.179279	0.055697	-0.704255	1.117195	0.059378	-0.744725	0.690980	0.217002				-0.430597	0.584692	-0.150478				-0.410002	0.572534	0.226978				0.361044	0.064796	-0.119867
15010	125.083333							-0.889563	0.852795	-0.114617	-0.892250	0.855757	0.100930	-0.753585	0.690120	-0.235943	-0.696096	1.188550	-0.047314	-0.721563	1.179031	0.055026	-0.704617	1.117043	0.059041	-0.744941	0.690659	0.217268				-0.430511	0.584777	-0.150253				-0.409980	0.572673	0.226656				0.361056	0.064793	-0.119875
15011	125.091667							-0.889923	0.852691	-0.114781	-0.892279	0.855371	0.100615	-0.753601	0.689711	-0.236055	-0.696656	1.188005	-0.048033	-0.722235	1.178810	0.054335	-0.705032	1.116906	0.058639	-0.745155	0.690335	0.217490				-0.430478	0.584827	-0.150072				-0.410011	0.572820	0.226286				0.361070	0.064794	-0.119889
15012	125.100000							-0.889980	0.852527	-0.114853	-0.892825	0.855400	0.100650	-0.753636	0.689351	-0.236100	-0.697201	1.187487	-0.048648	-0.722922	1.178683	0.053647	-0.705488	1.116841	0.058243	-0.745367	0.690047	0.217662				-0.430494	0.584864	-0.149941				-0.410086	0.572954	0.225883				0.361072	0.064801	-0.119899
15013	125.108333							-0.889908	0.852326	-0.115010	-0.893135	0.855292	0.100578	-0.753727	0.689081	-0.236205	-0.697770	1.187037	-0.049327	-0.723593	1.178534	0.052940	-0.705967	1.116801	0.057849	-0.745578	0.689825	0.217761				-0.430567	0.584882	-0.149855				-0.410223	0.573088	0.225458				0.361081	0.064812	-0.119907
15014	125.116667							-0.890114	0.852287	-0.115114	-0.893181	0.855151	0.100394	-0.753838	0.688893	-0.236300	-0.698278	1.186705	-0.050004	-0.724296	1.178401	0.052271	-0.706428	1.116803	0.057480	-0.745786	0.689663	0.217779				-0.430683	0.584880	-0.149814				-0.410470	0.573352	0.224982				0.361089	0.064814	-0.119906
15015	125.125000							-0.889917	0.852102	-0.115187	-0.893154	0.854861	0.100149	-0.753965	0.688777	-0.236269	-0.698934	1.186318	-0.050732	-0.725010	1.178300	0.051650	-0.706834	1.116762	0.057017	-0.745982	0.689610	0.217717				-0.430841	0.584855	-0.149826				-0.410580	0.573421	0.224594				0.361088	0.064827	-0.119906
15016	125.133333							-0.889914	0.852003	-0.115271	-0.893477	0.855012	0.100181	-0.754129	0.688754	-0.236298	-0.699469	1.186019	-0.051425	-0.725723	1.178240	0.050994	-0.707297	1.116829	0.056621	-0.746168	0.689631	0.217594				-0.431011	0.584820	-0.149871				-0.410830	0.573622	0.224073				0.361087	0.064830	-0.119908
15017	125.141667							-0.890062	0.852054	-0.115315	-0.893823	0.855056	0.100253	-0.754320	0.688815	-0.236361	-0.700049	1.185647	-0.051891	-0.726380	1.178259	0.050376	-0.707775	1.116961	0.056336	-0.746337	0.689747	0.217417				-0.431188	0.584770	-0.149958				-0.411016	0.573783	0.223615				0.361092	0.064827	-0.119909
15018	125.150000							-0.890146	0.852080	-0.115378	-0.893693	0.855046	0.100005	-0.754522	0.688936	-0.236428	-0.700533	1.185539	-0.052490	-0.727015	1.178365	0.049791	-0.708219	1.117134	0.055956	-0.746485	0.689911	0.217188				-0.431365	0.584707	-0.150076				-0.411194	0.573955	0.223165				0.361096	0.064829	-0.119919
15019	125.158333							-0.890243	0.852132	-0.115431	-0.893827	0.855099	0.099947	-0.754716	0.689077	-0.236402	-0.700945	1.185577	-0.053125	-0.727612	1.178539	0.049182	-0.708679	1.117378	0.055591	-0.746603	0.690114	0.216910				-0.431522	0.584658	-0.150240				-0.411351	0.574130	0.222697				0.361096	0.064823	-0.119922
15020	125.166667							-0.890649	0.852312	-0.115499	-0.894186	0.855228	0.100011	-0.754886	0.689270	-0.236394	-0.701351	1.185556	-0.053513	-0.728086	1.178790	0.048446	-0.709154	1.117718	0.055221	-0.746710	0.690349	0.216620				-0.431658	0.584613	-0.150446				-0.411478	0.574320	0.222235				0.361108	0.064825	-0.119935
15021	125.175000							-0.890793	0.852394	-0.115550	-0.894265	0.855293	0.099939	-0.755062	0.689492	-0.236445	-0.701691	1.185791	-0.054083	-0.728568	1.179135	0.047888	-0.709590	1.118117	0.054860	-0.746792	0.690588	0.216308				-0.431782	0.584574	-0.150774				-0.411573	0.574467	0.221724				0.361104	0.064830	-0.119941
15022	125.183333							-0.890700	0.852381	-0.115578	-0.893861	0.855125	0.099605	-0.755193	0.689737	-0.236424	-0.702015	1.186049	-0.054468	-0.729073	1.179607	0.047618	-0.710040	1.118555	0.054532	-0.746855	0.690804	0.215997				-0.431844	0.584552	-0.150968				-0.411629	0.574626	0.221201				0.361108	0.064834	-0.119943
15023	125.191667							-0.890851	0.852451	-0.115610	-0.893954	0.855174	0.099551	-0.755358	0.690005	-0.236602	-0.702330	1.186409	-0.054847	-0.729417	1.180115	0.047057	-0.710487	1.119104	0.054193	-0.746905	0.691008	0.215695				-0.431896	0.584522	-0.151271				-0.411651	0.574821	0.220757				0.361112	0.064842	-0.119940
15024	125.200000							-0.890963	0.852509	-0.115609	-0.894044	0.855206	0.099500	-0.755497	0.690246	-0.236703	-0.702538	1.186919	-0.055408	-0.729771	1.180734	0.046623	-0.711011	1.119716	0.053909	-0.746942	0.691199	0.215415				-0.431927	0.584494	-0.151587				-0.411651	0.575095	0.220389				0.361121	0.064844	-0.119940
15025	125.208333							-0.891192	0.852550	-0.115653	-0.894216	0.855237	0.099535	-0.755615	0.690463	-0.236821	-0.702868	1.187382	-0.055586	-0.730139	1.181399	0.046359	-0.711519	1.120286	0.053591	-0.746957	0.691351	0.215168				-0.431948	0.584454	-0.151924				-0.411618	0.575144	0.219934				0.361124	0.064845	-0.119938
15026	125.216667							-0.891459	0.852567	-0.115726	-0.894243	0.855186	0.099401	-0.755722	0.690660	-0.236959	-0.703059	1.187916	-0.055967	-0.730553	1.182011	0.046155	-0.712060	1.120845	0.053320	-0.746964	0.691456	0.214925				-0.431965	0.584404	-0.152271				-0.411578	0.575216	0.219561				0.361120	0.064847	-0.119940
15027	125.225000							-0.891662	0.852555	-0.115699	-0.894570	0.855352	0.099501	-0.755820	0.690814	-0.237133	-0.703475	1.188292	-0.056186	-0.730964	1.182521	0.045905	-0.712627	1.121250	0.053062	-0.746960	0.691522	0.214723				-0.431968	0.584359	-0.152645				-0.411536	0.575332	0.219314				0.361118	0.064838	-0.119947
15028	125.233333							-0.891827	0.852543	-0.115747	-0.894682	0.855289	0.099453	-0.755934	0.690930	-0.237387	-0.703853	1.188579	-0.056281	-0.731408	1.182838	0.045632	-0.713171	1.121566	0.052791	-0.746948	0.691551	0.214537				-0.431980	0.584312	-0.153020				-0.411488	0.575421	0.219133				0.361118	0.064836	-0.119958
15029	125.241667							-0.892037	0.852471	-0.115773	-0.894653	0.855220	0.099361	-0.756021	0.690995	-0.237608	-0.704282	1.188784	-0.056535	-0.731890	1.182948	0.045412	-0.713655	1.121674	0.052532	-0.746926	0.691526	0.214374				-0.431964	0.584270	-0.153259				-0.411437	0.575439	0.219019				0.361109	0.064833	-0.119967
15030	125.250000							-0.892225	0.852407	-0.115811	-0.894529	0.855020	0.099212	-0.756109	0.691002	-0.237848	-0.704710	1.188927	-0.056916	-0.732486	1.182905	0.045214	-0.714175	1.121640	0.052296	-0.746896	0.691470	0.214236				-0.431962	0.584224	-0.153564				-0.411387	0.575439	0.218975				0.361101	0.064826	-0.119970
15031	125.258333							-0.892720	0.852444	-0.115866	-0.894552	0.854954	0.099167	-0.756184	0.690943	-0.237981	-0.705367	1.188857	-0.057004	-0.733152	1.182649	0.044976	-0.714703	1.121424	0.052010	-0.746857	0.691386	0.214125				-0.431968	0.584189	-0.153842				-0.411339	0.575424	0.218997				0.361092	0.064823	-0.119972
15032	125.266667							-0.892595	0.852234	-0.115883	-0.894645	0.854956	0.099309	-0.756264	0.690850	-0.238127	-0.705962	1.188795	-0.057146	-0.733854	1.182226	0.044591	-0.715271	1.121125	0.051698	-0.746814	0.691283	0.214041				-0.431932	0.584170	-0.153980				-0.411298	0.575395	0.219050				0.361075	0.064820	-0.119965
15033	125.275000							-0.892814	0.852137	-0.115909	-0.894579	0.854785	0.099149	-0.756366	0.690731	-0.238467	-0.706586	1.188714	-0.057314	-0.734750	1.181686	0.044302	-0.715905	1.120623	0.051286	-0.746763	0.691175	0.213988				-0.431949	0.584141	-0.154195				-0.411267	0.575365	0.219147				0.361063	0.064811	-0.119963
15034	125.283333							-0.893026	0.852035	-0.115932	-0.894423	0.854725	0.099054	-0.756473	0.690523	-0.238708	-0.707219	1.188610	-0.057395	-0.735712	1.181015	0.043995	-0.716587	1.120004	0.050812	-0.746705	0.691065	0.213955				-0.431972	0.584118	-0.154378				-0.411240	0.575326	0.219266				0.361050	0.064795	-0.119956
15035	125.291667							-0.893185	0.851932	-0.115973	-0.894510	0.854873	0.099242	-0.756593	0.690257	-0.238926	-0.707816	1.188538	-0.057446	-0.736883	1.180241	0.043926	-0.717332	1.119262	0.050201	-0.746650	0.690961	0.213934				-0.432023	0.584096	-0.154572				-0.411225	0.575275	0.219385				0.360711	0.065037	-0.120236
15036	125.300000							-0.893643	0.851962	-0.116053	-0.894141	0.854713	0.099020	-0.756700	0.689944	-0.239124	-0.708400	1.188515	-0.057437	-0.738029	1.179313	0.043586	-0.717938	1.118258	0.049342	-0.746578	0.690876	0.213921				-0.432078	0.584087	-0.154736				-0.411205	0.575166	0.219470				0.361012	0.064757	-0.119966
15037	125.308333							-0.893669	0.851723	-0.116134	-0.893950	0.854748	0.098993	-0.756845	0.689558	-0.239336	-0.709028	1.188526	-0.057474	-0.739235	1.178257	0.043137	-0.718784	1.117319	0.048588	-0.746502	0.690823	0.213901				-0.432088	0.584111	-0.154762				-0.411201	0.575121	0.219614				0.360992	0.064740	-0.119975
15038	125.316667							-0.893623	0.851495	-0.116166	-0.893733	0.854803	0.098942	-0.756976	0.689166	-0.239518	-0.709603	1.188646	-0.057399	-0.740487	1.177166	0.042682	-0.719633	1.116347	0.047825	-0.746411	0.690803	0.213871				-0.432149	0.584109	-0.154860				-0.411200	0.575078	0.219759				0.360968	0.064722	-0.119981
15039	125.325000							-0.893729	0.851363	-0.116319	-0.893617	0.854989	0.098962	-0.757099	0.688733	-0.239605	-0.710237	1.188870	-0.057245	-0.741797	1.176117	0.042616	-0.720537	1.115415	0.047084	-0.746310	0.690830	0.213817				-0.432209	0.584099	-0.154866				-0.411204	0.575033	0.219922				0.360620	0.064966	-0.120268
15040	125.333333							-0.893903	0.851232	-0.116440	-0.893263	0.854984	0.098758	-0.757227	0.688290	-0.239636	-0.710884	1.189188	-0.056950	-0.743038	1.175122	0.042401	-0.721428	1.114487	0.046423	-0.746194	0.690906	0.213751				-0.432248	0.584122	-0.154855				-0.411213	0.574988	0.220117				0.360914	0.064694	-0.120001
15041	125.341667							-0.894019	0.851064	-0.116566	-0.893044	0.855102	0.098618	-0.757352	0.687900	-0.239711	-0.711596	1.189660	-0.056518	-0.744336	1.174141	0.042651	-0.722295	1.113604	0.045820	-0.746059	0.691026	0.213631				-0.432274	0.584134	-0.154699				-0.411231	0.575006	0.220388				0.360889	0.064681	-0.120000
15042	125.350000							-0.894064	0.850954	-0.116720	-0.892840	0.855351	0.098512	-0.757524	0.687445	-0.239714	-0.712357	1.190150	-0.056023	-0.745559	1.173165	0.042762	-0.723128	1.112795	0.045345	-0.745919	0.691200	0.213486				-0.432367	0.584125	-0.154732				-0.411236	0.574958	0.220627				0.360622	0.064853	-0.120259
15043	125.358333							-0.894078	0.850767	-0.116863	-0.892734	0.855519	0.098421	-0.757685	0.687031	-0.239727	-0.713187	1.190765	-0.055378	-0.746697	1.172352	0.043092	-0.723946	1.111999	0.044917	-0.745764	0.691423	0.213320				-0.432421	0.584137	-0.154646				-0.411246	0.574927	0.220860				0.360836	0.064656	-0.120002
15044	125.366667							-0.894121	0.850651	-0.117012	-0.892482	0.855565	0.098074	-0.757790	0.686688	-0.239680	-0.714004	1.191295	-0.054648	-0.747816	1.171424	0.043339	-0.724751	1.111255	0.044585	-0.745610	0.691683	0.213137				-0.432438	0.584167	-0.154455				-0.411246	0.574896	0.221079				0.360808	0.064637	-0.120006
15045	125.375000							-0.894265	0.850600	-0.117250	-0.892336	0.855777	0.097876	-0.757873	0.686384	-0.239628	-0.714904	1.191816	-0.053871	-0.749008	1.170611	0.043807	-0.725551	1.110504	0.044307	-0.745448	0.691961	0.212921				-0.432500	0.584178	-0.154415				-0.411237	0.574871	0.221278				0.360784	0.064611	-0.120018
15046	125.383333							-0.894261	0.850522	-0.117466	-0.892226	0.855991	0.097665	-0.758062	0.686056	-0.239591	-0.715842	1.192286	-0.053067	-0.750101	1.169889	0.044382	-0.726311	1.109854	0.044173	-0.745304	0.692234	0.212695				-0.432559	0.584187	-0.154376				-0.411225	0.574843	0.221459				0.360120	0.065119	-0.120587
15047	125.391667							-0.894174	0.850433	-0.117661	-0.892200	0.856126	0.097468	-0.758144	0.685849	-0.239561	-0.716854	1.192741	-0.052319	-0.751047	1.169018	0.044650	-0.727044	1.109260	0.044157	-0.745164	0.692507	0.212475				-0.432601	0.584202	-0.154274				-0.411213	0.574814	0.221624				0.360740	0.064570	-0.120045
15048	125.400000							-0.894169	0.850360	-0.117911	-0.892063	0.856348	0.097174	-0.758205	0.685686	-0.239528	-0.717985	1.193123	-0.051436	-0.752090	1.168368	0.045348	-0.727738	1.108697	0.044206	-0.745053	0.692745	0.212254				-0.432628	0.584223	-0.154174				-0.411203	0.574787	0.221783				0.360714	0.064553	-0.120057
15049	125.408333							-0.894237	0.850385	-0.118158	-0.892067	0.856324	0.096864	-0.758247	0.685562	-0.239484	-0.719039	1.193375	-0.050691	-0.753002	1.167725	0.045876	-0.728422	1.108240	0.044384	-0.744970	0.692934	0.212043				-0.432645	0.584245	-0.154075				-0.411193	0.574753	0.221925				0.360370	0.064812	-0.120342
15050	125.416667							-0.894019	0.850309	-0.118409	-0.892237	0.856434	0.096773	-0.758275	0.685442	-0.239420	-0.720140	1.193508	-0.049944	-0.753917	1.167099	0.046429	-0.729055	1.107806	0.044632	-0.744923	0.693055	0.211841				-0.432651	0.584275	-0.153971				-0.411198	0.574731	0.222173				0.360025	0.065066	-0.120628
15051	125.425000							-0.893957	0.850302	-0.118620	-0.892226	0.856445	0.096465	-0.758230	0.685447	-0.239432	-0.721269	1.193591	-0.049424	-0.754735	1.166513	0.046843	-0.729621	1.107379	0.044911	-0.744921	0.693105	0.211660				-0.432636	0.584321	-0.153871				-0.411195	0.574714	0.222276				0.360340	0.064801	-0.120356
15052	125.433333							-0.893887	0.850305	-0.118812	-0.892242	0.856409	0.096159	-0.758147	0.685500	-0.239474	-0.722440	1.193569	-0.048931	-0.755650	1.166023	0.047503	-0.730175	1.107049	0.045264	-0.744956	0.693091	0.211483				-0.432604	0.584356	-0.153770				-0.411212	0.574774	0.222428				0.360650	0.064541	-0.120086
15053	125.441667							-0.893792	0.850321	-0.119013	-0.892368	0.856356	0.095965	-0.758036	0.685572	-0.239523	-0.723605	1.193488	-0.048372	-0.756473	1.165563	0.047895	-0.730717	1.106725	0.045591	-0.745026	0.692996	0.211318				-0.432552	0.584408	-0.153675				-0.411238	0.574666	0.222453				0.359992	0.065051	-0.120654
15054	125.450000							-0.893690	0.850343	-0.119195	-0.892522	0.856282	0.095795	-0.757893	0.685676	-0.239599	-0.724747	1.193290	-0.047949	-0.757374	1.165181	0.048416	-0.731270	1.106479	0.045927	-0.745126	0.692840	0.211159				-0.432478	0.584456	-0.153590				-0.411286	0.574625	0.222535				0.360631	0.064529	-0.120116
15055	125.458333							-0.893598	0.850374	-0.119320	-0.892754	0.856197	0.095736	-0.757654	0.685792	-0.239616	-0.725878	1.193182	-0.047697	-0.758093	1.164790	0.048492	-0.731809	1.106242	0.046170	-0.745260	0.692635	0.211026				-0.432381	0.584509	-0.153525				-0.411348	0.574589	0.222606				0.360617	0.064525	-0.120132
15056	125.466667							-0.893501	0.850401	-0.119425	-0.892859	0.856044	0.095527	-0.757387	0.685966	-0.239772	-0.726996	1.193053	-0.047453	-0.759003	1.164498	0.049003	-0.732378	1.106044	0.046410	-0.745420	0.692390	0.210916				-0.432270	0.584560	-0.153469				-0.411429	0.574550	0.222672				0.360610	0.064522	-0.120154
15057	125.475000							-0.893318	0.850387	-0.119526	-0.893045	0.855892	0.095427	-0.757197	0.686123	-0.239946	-0.728040	1.192872	-0.047266	-0.759759	1.164164	0.048953	-0.732957	1.105881	0.046600	-0.745611	0.692089	0.210803				-0.432154	0.584598	-0.153421				-0.411528	0.574512	0.222749				0.360608	0.064518	-0.120166
15058	125.483333							-0.893221	0.850420	-0.119586	-0.893382	0.855801	0.095534	-0.757011	0.686276	-0.240127	-0.729080	1.192621	-0.047031	-0.760602	1.163907	0.049192	-0.733518	1.105713	0.046748	-0.745814	0.691781	0.210721				-0.432029	0.584630	-0.153381				-0.411648	0.574469	0.222819				0.360604	0.064524	-0.120169
15059	125.491667							-0.893201	0.850425	-0.119635	-0.893423	0.855627	0.095338	-0.756788	0.686439	-0.240323	-0.730050	1.192464	-0.047018	-0.761428	1.163638	0.049363	-0.734105	1.105573	0.046902	-0.746038	0.691455	0.210648				-0.431903	0.584654	-0.153360				-0.411768	0.574456	0.222876				0.360604	0.064526	-0.120176
15060	125.500000							-0.893381	0.850553	-0.119666	-0.893595	0.855522	0.095330	-0.756543	0.686630	-0.240546	-0.731052	1.192253	-0.046980	-0.762219	1.163427	0.049428	-0.734679	1.105442	0.047031	-0.746267	0.691123	0.210576				-0.431778	0.584675	-0.153340				-0.411911	0.574433	0.222917				0.359965	0.065057	-0.120736
15061	125.508333							-0.893191	0.850514	-0.119644	-0.893779	0.855276	0.095284	-0.756333	0.686798	-0.240743	-0.732026	1.192054	-0.046841	-0.762994	1.163183	0.049480	-0.735265	1.105363	0.047202	-0.746505	0.690814	0.210522				-0.431659	0.584697	-0.153336				-0.412046	0.574431	0.222943				0.360282	0.064803	-0.120465
15062	125.516667							-0.892987	0.850421	-0.119644	-0.893951	0.855135	0.095303	-0.756155	0.686941	-0.240914	-0.732966	1.191827	-0.046825	-0.763793	1.162973	0.049603	-0.735840	1.105219	0.047350	-0.746738	0.690526	0.210462				-0.431543	0.584715	-0.153341				-0.412184	0.574451	0.222954				0.360611	0.064547	-0.120190
15063	125.525000							-0.893094	0.850532	-0.119547	-0.894125	0.855012	0.095351	-0.755974	0.687111	-0.241112	-0.733848	1.191587	-0.046813	-0.764540	1.162708	0.049603	-0.736406	1.105108	0.047506	-0.746941	0.690295	0.210428				-0.431446	0.584724	-0.153367				-0.412307	0.574471	0.222945				0.360614	0.064551	-0.120201
15064	125.533333							-0.893317	0.850591	-0.119523	-0.894284	0.854898	0.095407	-0.755727	0.687261	-0.241184	-0.734723	1.191329	-0.046816	-0.765343	1.162449	0.049596	-0.736947	1.104957	0.047621	-0.747134	0.690086	0.210387				-0.431364	0.584731	-0.153397				-0.412423	0.574508	0.222927				0.359973	0.065075	-0.120761
15065	125.541667							-0.893038	0.850485	-0.119424	-0.894436	0.854831	0.095504	-0.755709	0.687404	-0.241429	-0.735528	1.191084	-0.046815	-0.766149	1.162221	0.049661	-0.737529	1.104812	0.047681	-0.747295	0.689920	0.210365				-0.431302	0.584728	-0.153441				-0.412512	0.574551	0.222894				0.360300	0.064823	-0.120496
15066	125.550000							-0.893216	0.850494	-0.119337	-0.894579	0.854700	0.095576	-0.755661	0.687486	-0.241522	-0.736329	1.190866	-0.046799	-0.766999	1.161964	0.049893	-0.738085	1.104651	0.047724	-0.747434	0.689794	0.210365				-0.431260	0.584722	-0.153496				-0.412592	0.574578	0.222856				0.360632	0.064566	-0.120220
15067	125.558333							-0.893386	0.850535	-0.119233	-0.894715	0.854623	0.095673	-0.755622	0.687641	-0.241734	-0.737034	1.190677	-0.046790	-0.767828	1.161728	0.049891	-0.738693	1.104496	0.047812	-0.747535	0.689693	0.210378				-0.431242	0.584715	-0.153560				-0.412626	0.574634	0.222814				0.360311	0.064832	-0.120497
15068	125.566667							-0.893556	0.850566	-0.119185	-0.894844	0.854554	0.095780	-0.755645	0.687709	-0.241838	-0.737713	1.190477	-0.046765	-0.768480	1.161425	0.049646	-0.739246	1.104311	0.047858	-0.747604	0.689608	0.210398				-0.431245	0.584705	-0.153629				-0.412646	0.574682	0.222778				0.360003	0.065089	-0.120771
15069	125.575000							-0.893449	0.850451	-0.119036	-0.894976	0.854477	0.095890	-0.755693	0.687742	-0.241778	-0.738447	1.190249	-0.046667	-0.769164	1.161106	0.049548	-0.739797	1.104143	0.047940	-0.747641	0.689541	0.210438				-0.431270	0.584688	-0.153697				-0.412649	0.574772	0.222809				0.360006	0.065096	-0.120772
15070	125.583333							-0.893586	0.850411	-0.118909	-0.895123	0.854497	0.096064	-0.755731	0.687831	-0.241738	-0.739106	1.190058	-0.046623	-0.769917	1.160873	0.049710	-0.740295	1.103958	0.048052	-0.747650	0.689488	0.210496				-0.431299	0.584691	-0.153771				-0.412614	0.574781	0.222758				0.360650	0.064589	-0.120223
15071	125.591667							-0.893714	0.850368	-0.118731	-0.895262	0.854340	0.096150	-0.755839	0.687873	-0.241646	-0.739772	1.189815	-0.046505	-0.770642	1.160643	0.049925	-0.740801	1.103825	0.048244	-0.747644	0.689439	0.210561				-0.431360	0.584672	-0.153831				-0.412570	0.574843	0.222787				0.360014	0.065106	-0.120776
15072	125.600000							-0.893873	0.850322	-0.118605	-0.895568	0.854222	0.096415	-0.755942	0.687948	-0.241555	-0.740409	1.189603	-0.046423	-0.771258	1.160420	0.049945	-0.741290	1.103696	0.048460	-0.747628	0.689389	0.210625				-0.431435	0.584650	-0.153874				-0.412519	0.574886	0.222816				0.360020	0.065107	-0.120781
15073	125.608333							-0.894029	0.850265	-0.118460	-0.895663	0.854082	0.096473	-0.756071	0.688022	-0.241440	-0.741037	1.189326	-0.046254	-0.771803	1.160114	0.049950	-0.741688	1.103484	0.048632	-0.747607	0.689351	0.210702				-0.431510	0.584648	-0.153905				-0.412471	0.574911	0.222844				0.360337	0.064855	-0.120514
15074	125.616667							-0.894271	0.850221	-0.118311	-0.895759	0.853934	0.096523	-0.756215	0.688074	-0.241213	-0.741578	1.189059	-0.046155	-0.772419	1.159890	0.050209	-0.742123	1.103337	0.048916	-0.747593	0.689321	0.210784				-0.431586	0.584640	-0.153916				-0.412424	0.574922	0.222872				0.360662	0.064597	-0.120242
15075	125.625000							-0.894759	0.850252	-0.118155	-0.895946	0.853787	0.096655	-0.756337	0.688146	-0.241036	-0.742159	1.188673	-0.046006	-0.772981	1.159553	0.050460	-0.742429	1.103093	0.049163	-0.747581	0.689305	0.210863				-0.431663	0.584636	-0.153915				-0.412389	0.574919	0.222837				0.360024	0.065124	-0.120796
15076	125.633333							-0.895000	0.850181	-0.117982	-0.896316	0.853699	0.096991	-0.756536	0.688189	-0.240737	-0.742716	1.188244	-0.045803	-0.773414	1.159107	0.050545	-0.742677	1.102799	0.049430	-0.747577	0.689303	0.210947				-0.431732	0.584630	-0.153888				-0.412378	0.574932	0.222931				0.360028	0.065134	-0.120796
15077	125.641667							-0.895062	0.849952	-0.117821	-0.896408	0.853470	0.096971	-0.756679	0.688259	-0.240427	-0.743193	1.187754	-0.045675	-0.773874	1.158615	0.050810	-0.742832	1.102442	0.049718	-0.747586	0.689318	0.211034				-0.431794	0.584639	-0.153850				-0.412380	0.574912	0.222902				0.360040	0.065133	-0.120791
15078	125.650000							-0.895376	0.849892	-0.117633	-0.896667	0.853404	0.097194	-0.756807	0.688354	-0.240115	-0.743698	1.187218	-0.045572	-0.774236	1.158095	0.050916	-0.742946	1.102045	0.050043	-0.747611	0.689344	0.211119				-0.431843	0.584645	-0.153792				-0.412405	0.574890	0.222889				0.360046	0.065138	-0.120787
15079	125.658333							-0.895641	0.849792	-0.117418	-0.896945	0.853140	0.097334	-0.756962	0.688459	-0.239902	-0.744256	1.186788	-0.045293	-0.774598	1.157693	0.051123	-0.743104	1.101811	0.050351	-0.747643	0.689366	0.211206				-0.431878	0.584669	-0.153714				-0.412485	0.574897	0.223048				0.360055	0.065139	-0.120783
15080	125.666667							-0.896013	0.849699	-0.117150	-0.897240	0.852982	0.097532	-0.757134	0.688526	-0.239667	-0.744663	1.186470	-0.045092	-0.774919	1.157361	0.051442	-0.743308	1.101523	0.050661	-0.747705	0.689391	0.211300				-0.431904	0.584695	-0.153629				-0.412589	0.574872	0.223125				0.360064	0.065144	-0.120772
15081	125.675000							-0.896437	0.849623	-0.116948	-0.897562	0.852815	0.097736	-0.757155	0.688592	-0.239306	-0.745161	1.186195	-0.044811	-0.775399	1.157098	0.051948	-0.743517	1.101326	0.050972	-0.747801	0.689391	0.211408				-0.431919	0.584731	-0.153537				-0.412640	0.574779	0.223343				0.360715	0.064638	-0.120218
15082	125.683333							-0.896815	0.849524	-0.116735	-0.897911	0.852668	0.097945	-0.757415	0.688618	-0.239109	-0.745612	1.185920	-0.044605	-0.775696	1.156876	0.052034	-0.743763	1.101171	0.051295	-0.747927	0.689365	0.211522				-0.431925	0.584768	-0.153442				-0.412814	0.574789	0.223610				0.360080	0.065159	-0.120765
15083	125.691667							-0.897282	0.849524	-0.116485	-0.898246	0.852578	0.098163	-0.757565	0.688586	-0.238797	-0.746147	1.185617	-0.044399	-0.776104	1.156688	0.052312	-0.744090	1.101128	0.051662	-0.748082	0.689311	0.211643				-0.431942	0.584798	-0.153362				-0.413013	0.574838	0.224054				0.360411	0.064907	-0.120488
15084	125.700000							-0.897716	0.849449	-0.116262	-0.898596	0.852405	0.098348	-0.757587	0.688574	-0.238365	-0.746498	1.185273	-0.044304	-0.776426	1.156482	0.052404	-0.744337	1.100944	0.051953	-0.748257	0.689226	0.211758				-0.431961	0.584821	-0.153286				-0.413241	0.574863	0.224499				0.360741	0.064651	-0.120208
15085	125.708333							-0.898076	0.849394	-0.116008	-0.898918	0.852280	0.098558	-0.757790	0.688555	-0.238148	-0.746897	1.184880	-0.044320	-0.776848	1.156238	0.052402	-0.744649	1.100860	0.052221	-0.748470	0.689100	0.211854				-0.431992	0.584837	-0.153219				-0.413484	0.574857	0.224944				0.360437	0.064915	-0.120473
15086	125.716667							-0.898486	0.849367	-0.115806	-0.899377	0.852218	0.098947	-0.757999	0.688537	-0.237945	-0.747241	1.184592	-0.044254	-0.777301	1.156082	0.052363	-0.745013	1.100759	0.052379	-0.748711	0.688964	0.211958				-0.432045	0.584838	-0.153157				-0.413753	0.574843	0.225442				0.360125	0.065177	-0.120734
15087	125.725000							-0.898778	0.849291	-0.115607	-0.899524	0.852012	0.098969	-0.758084	0.688543	-0.237669	-0.747497	1.184319	-0.044394	-0.777807	1.155960	0.052204	-0.745470	1.100704	0.052422	-0.748974	0.688821	0.212055				-0.432111	0.584840	-0.153100				-0.414031	0.574851	0.225986				0.360778	0.064670	-0.120173
15088	125.733333							-0.899158	0.849190	-0.115406	-0.899805	0.851851	0.099164	-0.758263	0.688566	-0.237475	-0.747697	1.184036	-0.044643	-0.778374	1.155837	0.051860	-0.745957	1.100577	0.052313	-0.749251	0.688683	0.212153				-0.432186	0.584841	-0.153053				-0.414330	0.574833	0.226541				0.360794	0.064677	-0.120161
15089	125.741667							-0.899529	0.849122	-0.115167	-0.900068	0.851669	0.099351	-0.758457	0.688619	-0.237376	-0.747749	1.183721	-0.045123	-0.779014	1.155643	0.051309	-0.746534	1.100397	0.052002	-0.749540	0.688550	0.212249				-0.432279	0.584830	-0.153003				-0.414643	0.574818	0.227076				0.360482	0.064937	-0.120431
15090	125.750000							-0.899823	0.849034	-0.114985	-0.900305	0.851588	0.099571	-0.758635	0.688620	-0.237064	-0.747734	1.183257	-0.045751	-0.779723	1.155332	0.050423	-0.747185	1.100184	0.051585	-0.749833	0.688425	0.212339				-0.432378	0.584834	-0.152963				-0.414939	0.574794	0.227558				0.360178	0.065197	-0.120698
15091	125.758333							-0.900213	0.848960	-0.114807	-0.900592	0.851374	0.099788	-0.758819	0.688683	-0.236955	-0.747607	1.182624	-0.046575	-0.780570	1.154913	0.049383	-0.747589	1.099680	0.050753	-0.750104	0.688318	0.212420				-0.432479	0.584839	-0.152930				-0.415145	0.574814	0.228007				0.360824	0.064688	-0.120139
15092	125.766667							-0.900600	0.848854	-0.114616	-0.900680	0.851236	0.099862	-0.758988	0.688699	-0.236758	-0.747354	1.181933	-0.047569	-0.781477	1.154480	0.048064	-0.748270	1.099303	0.050008	-0.750355	0.688226	0.212519				-0.432542	0.584859	-0.152796				-0.415347	0.574825	0.228243				0.360829	0.064704	-0.120136
15093	125.775000							-0.900875	0.848841	-0.114424	-0.900896	0.851071	0.100015	-0.759167	0.688685	-0.236631	-0.746975	1.181207	-0.048743	-0.782511	1.153956	0.046589	-0.749007	1.098884	0.049066	-0.750557	0.688138	0.212595				-0.432689	0.584854	-0.152891				-0.415478	0.574841	0.228342				0.360196	0.065223	-0.120681
15094	125.783333							-0.901160	0.848788	-0.114281	-0.901044	0.850992	0.100177	-0.759362	0.688633	-0.236515	-0.746509	1.180625	-0.049965	-0.783497	1.153506	0.044797	-0.749869	1.098646	0.048054	-0.750714	0.688053	0.212686				-0.432797	0.584866	-0.152895				-0.415541	0.574856	0.228339				0.360847	0.064716	-0.120122
15095	125.791667							-0.901478	0.848733	-0.114160	-0.901189	0.850874	0.100304	-0.759543	0.688545	-0.236421	-0.745924	1.180194	-0.051241	-0.784539	1.153209	0.042847	-0.750848	1.098387	0.046800	-0.750820	0.687953	0.212767				-0.432902	0.584883	-0.152907				-0.415547	0.574873	0.228231				0.360859	0.064727	-0.120120
15096	125.800000							-0.902015	0.848783	-0.114067	-0.901336	0.850735	0.100397	-0.759719	0.688442	-0.236339	-0.745248	1.179918	-0.052577	-0.785690	1.153000	0.040991	-0.751939	1.098276	0.045542	-0.750877	0.687852	0.212832				-0.433017	0.584888	-0.152934				-0.415511	0.574901	0.228082				0.360875	0.064732	-0.120103
15097	125.808333							-0.902250	0.848767	-0.113981	-0.901487	0.850655	0.100488	-0.759880	0.688354	-0.236261	-0.744513	1.179705	-0.053936	-0.786734	1.152935	0.038762	-0.753075	1.098223	0.044236	-0.750878	0.687757	0.212863				-0.433101	0.584916	-0.153028				-0.415462	0.574925	0.227815				0.360886	0.064736	-0.120098
15098	125.816667							-0.902414	0.848718	-0.113865	-0.901655	0.850572	0.100558	-0.760032	0.688296	-0.236187	-0.743775	1.179518	-0.055251	-0.787783	1.152841	0.036611	-0.754200	1.098186	0.042915	-0.750843	0.687677	0.212858				-0.433191	0.584941	-0.153136				-0.415341	0.574963	0.227616				0.360898	0.064739	-0.120090
15099	125.825000							-0.902428	0.848540	-0.113843	-0.901854	0.850481	0.100590	-0.760157	0.688267	-0.236066	-0.743048	1.179317	-0.056521	-0.788672	1.152763	0.034372	-0.755353	1.098247	0.041664	-0.750767	0.687625	0.212807				-0.433326	0.584882	-0.153140				-0.415200	0.574998	0.227420				0.360914	0.064751	-0.120098
15100	125.833333							-0.902417	0.848429	-0.113779	-0.902079	0.850378	0.100594	-0.760279	0.688314	-0.236055	-0.742285	1.179159	-0.057746	-0.789725	1.152781	0.032366	-0.756466	1.098321	0.040423	-0.750680	0.687575	0.212713				-0.433404	0.584888	-0.153260				-0.415044	0.575033	0.227235				0.360291	0.065265	-0.120646
15101	125.841667							-0.902500	0.848357	-0.113785	-0.902356	0.850274	0.100559	-0.760382	0.688406	-0.235990	-0.741575	1.179053	-0.058795	-0.790687	1.152813	0.030362	-0.757575	1.098430	0.039198	-0.750583	0.687543	0.212591				-0.433489	0.584855	-0.153312				-0.414885	0.575056	0.227077				0.360940	0.064760	-0.120101
15102	125.850000							-0.902573	0.848298	-0.113825	-0.902665	0.850165	0.100498	-0.760455	0.688533	-0.235933	-0.740898	1.178990	-0.059775	-0.791624	1.152906	0.028461	-0.758658	1.098512	0.038005	-0.750489	0.687528	0.212452				-0.433537	0.584845	-0.153368				-0.414725	0.575082	0.226946				0.360947	0.064767	-0.120103
15103	125.858333							-0.902632	0.848231	-0.113909	-0.903017	0.850059	0.100401	-0.760485	0.688701	-0.235876	-0.740348	1.179016	-0.060645	-0.792584	1.153067	0.026694	-0.759782	1.098689	0.036909	-0.750406	0.687509	0.212278				-0.433586	0.584793	-0.153408				-0.414573	0.575108	0.226847				0.360957	0.064776	-0.120103
15104	125.866667							-0.902744	0.848176	-0.114037	-0.903409	0.849952	0.100288	-0.760475	0.688899	-0.235826	-0.739868	1.179065	-0.061362	-0.793539	1.153264	0.025081	-0.760947	1.098942	0.035933	-0.750343	0.687487	0.212105				-0.433595	0.584766	-0.153435				-0.414446	0.575132	0.226772				0.360967	0.064782	-0.120102
15105	125.875000							-0.902722	0.848155	-0.114163	-0.903838	0.849880	0.100176	-0.760436	0.689154	-0.235872	-0.739633	1.179253	-0.061990	-0.794574	1.153532	0.023734	-0.762127	1.099214	0.035095	-0.750324	0.687451	0.211926				-0.433545	0.584779	-0.153442				-0.414349	0.575147	0.226728				0.360976	0.064791	-0.120098
15106	125.883333							-0.902762	0.848147	-0.114288	-0.904281	0.849777	0.100044	-0.760320	0.689419	-0.235832	-0.739564	1.179533	-0.062482	-0.795557	1.153841	0.022542	-0.763265	1.099502	0.034364	-0.750346	0.687401	0.211745				-0.433461	0.584800	-0.153418				-0.414284	0.575158	0.226708				0.360982	0.064803	-0.120103
15107	125.891667							-0.902804	0.848116	-0.114402	-0.904788	0.849545	0.099852	-0.760150	0.689701	-0.235676	-0.739789	1.179863	-0.062764	-0.796588	1.154166	0.021676	-0.764456	1.099901	0.033847	-0.750419	0.687341	0.211571				-0.433346	0.584828	-0.153369				-0.414263	0.575164	0.226705				0.360987	0.064807	-0.120106
15108	125.900000							-0.902843	0.848082	-0.114514	-0.905288	0.849470	0.099718	-0.759925	0.690022	-0.235567	-0.740178	1.180332	-0.063046	-0.797683	1.154487	0.021059	-0.765522	1.100178	0.033419	-0.750547	0.687269	0.211403				-0.433202	0.584867	-0.153294				-0.414273	0.575169	0.226708				0.360994	0.064814	-0.120110
15109	125.908333							-0.902787	0.848045	-0.114656	-0.905816	0.849287	0.099547	-0.759690	0.690374	-0.235566	-0.740869	1.180684	-0.063061	-0.798738	1.154693	0.020672	-0.766646	1.100481	0.033259	-0.750719	0.687194	0.211253				-0.433027	0.584937	-0.153181				-0.414328	0.575177	0.226730				0.361002	0.064829	-0.120117
15110	125.916667							-0.902842	0.848016	-0.114773	-0.906389	0.849051	0.099366	-0.759416	0.690748	-0.235580	-0.741740	1.180971	-0.062854	-0.799854	1.154882	0.020546	-0.767677	1.100688	0.033235	-0.750917	0.687126	0.211119				-0.432833	0.585011	-0.153039				-0.414414	0.575157	0.226753				0.361011	0.064835	-0.120137
15111	125.925000							-0.903029	0.847982	-0.114962	-0.906959	0.848867	0.099209	-0.759121	0.691198	-0.235707	-0.742896	1.181334	-0.062595	-0.801092	1.155066	0.020813	-0.768776	1.100913	0.033503	-0.751148	0.687081	0.211002				-0.432647	0.585087	-0.152902				-0.414520	0.575155	0.226783				0.361026	0.064828	-0.120134
15112	125.933333							-0.903171	0.847952	-0.115076	-0.907542	0.848672	0.099043	-0.758822	0.691595	-0.235735	-0.744247	1.181668	-0.062138	-0.802354	1.155172	0.021301	-0.769912	1.101136	0.033990	-0.751407	0.687048	0.210909				-0.432437	0.585168	-0.152657				-0.414650	0.575133	0.226821				0.361040	0.064827	-0.120129
15113	125.941667							-0.903281	0.847891	-0.115228	-0.908119	0.848489	0.098894	-0.758538	0.692004	-0.235877	-0.745963	1.181816	-0.061493	-0.803657	1.155275	0.022183	-0.771051	1.101320	0.034721	-0.751664	0.687025	0.210829				-0.432247	0.585259	-0.152426				-0.414787	0.575111	0.226867				0.361044	0.064823	-0.120127
15114	125.950000							-0.903410	0.847832	-0.115341	-0.908854	0.848321	0.098902	-0.758225	0.692409	-0.235927	-0.747921	1.182084	-0.060593	-0.804991	1.155311	0.023349	-0.772154	1.101439	0.035645	-0.751928	0.687012	0.210774				-0.432034	0.585406	-0.152186				-0.414919	0.575092	0.226924				0.361048	0.064832	-0.120131
15115	125.958333							-0.903567	0.847776	-0.115449	-0.909309	0.848069	0.098621	-0.757947	0.692792	-0.235995	-0.750197	1.182319	-0.059596	-0.806426	1.155324	0.024936	-0.773209	1.101509	0.036834	-0.752188	0.686980	0.210738				-0.431861	0.585511	-0.151930				-0.415040	0.575084	0.226994				0.361054	0.064842	-0.120134
15116	125.966667							-0.903750	0.847707	-0.115550	-0.909901	0.847846	0.098498	-0.757659	0.693106	-0.235859	-0.752717	1.182526	-0.058361	-0.807812	1.155218	0.026724	-0.774278	1.101573	0.038239	-0.752443	0.686932	0.210717				-0.431703	0.585612	-0.151651				-0.415149	0.575079	0.227076				0.360706	0.065102	-0.120327
15117	125.975000							-0.903913	0.847597	-0.115656	-0.910469	0.847658	0.098411	-0.757417	0.693440	-0.235911	-0.755468	1.182671	-0.057004	-0.809252	1.155010	0.028878	-0.775224	1.101504	0.039766	-0.752689	0.686862	0.210709				-0.431558	0.585768	-0.151373				-0.415240	0.575075	0.227170				0.360711	0.065107	-0.120323
15118	125.983333							-0.904181	0.847519	-0.115767	-0.911103	0.847365	0.098313	-0.757190	0.693779	-0.235946	-0.758389	1.182808	-0.055428	-0.810654	1.154685	0.031180	-0.776195	1.101415	0.041514	-0.752911	0.686778	0.210709				-0.431423	0.585928	-0.151091				-0.415316	0.575064	0.227264				0.360711	0.065110	-0.120324
15119	125.991667							-0.904812	0.847540	-0.115810	-0.911698	0.847103	0.098242	-0.757017	0.694075	-0.235987	-0.761541	1.182783	-0.053733	-0.812101	1.154330	0.033877	-0.777039	1.101187	0.043397	-0.753124	0.686681	0.210722				-0.431359	0.586072	-0.150907				-0.415379	0.575045	0.227360				0.360714	0.065120	-0.120329
15120	126.000000							-0.905118	0.847432	-0.115868	-0.912230	0.846890	0.098195	-0.756885	0.694347	-0.236026	-0.764839	1.182844	-0.051806	-0.813384	1.153862	0.036721	-0.777817	1.100914	0.045416	-0.753322	0.686579	0.210733				-0.431272	0.586267	-0.150640				-0.415431	0.575016	0.227455				0.360719	0.065117	-0.120331
15121	126.008333							-0.905222	0.847171	-0.115878	-0.912832	0.846547	0.098157	-0.756828	0.694642	-0.236218	-0.768258	1.182703	-0.049809	-0.814645	1.153245	0.039757	-0.778488	1.100547	0.047613	-0.753504	0.686466	0.210730				-0.431217	0.586414	-0.150313				-0.415468	0.574973	0.227545				0.360725	0.065115	-0.120327
15122	126.016667							-0.905630	0.847014	-0.115922	-0.913455	0.846228	0.098151	-0.756802	0.694872	-0.236275	-0.771679	1.182501	-0.047632	-0.815788	1.152595	0.042997	-0.779062	1.100133	0.049831	-0.753691	0.686351	0.210733				-0.431205	0.586569	-0.150081				-0.415494	0.574929	0.227639				0.360731	0.065114	-0.120330
15123	126.025000							-0.906057	0.846879	-0.115878	-0.914022	0.845912	0.098176	-0.756813	0.695060	-0.236274	-0.775071	1.182178	-0.045425	-0.816776	1.151687	0.046139	-0.779496	1.099626	0.052084	-0.753864	0.686226	0.210750				-0.431203	0.586724	-0.149858				-0.415517	0.574875	0.227733				0.360736	0.065120	-0.120335
15124	126.033333							-0.906451	0.846717	-0.115843	-0.914588	0.845587	0.098221	-0.756855	0.695233	-0.236255	-0.778424	1.181871	-0.043085	-0.817657	1.150778	0.049282	-0.779821	1.099063	0.054303	-0.754030	0.686083	0.210772				-0.431216	0.586905	-0.149637				-0.415537	0.574826	0.227830				0.360742	0.065124	-0.120327
15125	126.041667							-0.906980	0.846579	-0.115777	-0.915008	0.845292	0.098256	-0.756926	0.695400	-0.236200	-0.781671	1.181566	-0.040843	-0.818601	1.149892	0.052556	-0.780113	1.098556	0.056470	-0.754184	0.685918	0.210799				-0.431261	0.587065	-0.149436				-0.415516	0.574797	0.228017				0.360743	0.065129	-0.120331
15126	126.050000							-0.907482	0.846422	-0.115682	-0.915681	0.844943	0.098381	-0.757008	0.695544	-0.236035	-0.784788	1.181178	-0.038546	-0.819384	1.149088	0.055645	-0.780367	1.098040	0.058608	-0.754343	0.685733	0.210833				-0.431325	0.587251	-0.149238				-0.415538	0.574762	0.228117				0.360751	0.065129	-0.120327
15127	126.058333							-0.908043	0.846289	-0.115568	-0.916197	0.844611	0.098485	-0.757151	0.695646	-0.235823	-0.787815	1.180773	-0.036464	-0.820010	1.148271	0.058529	-0.780541	1.097545	0.060608	-0.754498	0.685523	0.210859				-0.431411	0.587445	-0.149038				-0.415558	0.574731	0.228215				0.360748	0.065137	-0.120332
15128	126.066667							-0.908617	0.846148	-0.115355	-0.916605	0.844294	0.098595	-0.757334	0.695768	-0.235705	-0.790631	1.180376	-0.034470	-0.820576	1.147534	0.061230	-0.780696	1.097114	0.062464	-0.754654	0.685286	0.210874				-0.431528	0.587638	-0.148828				-0.415583	0.574711	0.228299				0.360751	0.065136	-0.120329
15129	126.075000							-0.909264	0.846008	-0.115232	-0.917178	0.843976	0.098788	-0.757548	0.695877	-0.235564	-0.793220	1.179899	-0.032402	-0.821121	1.146908	0.063673	-0.780835	1.096740	0.064117	-0.754820	0.685040	0.210886				-0.431662	0.587871	-0.148604				-0.415609	0.574686	0.228350				0.360750	0.065134	-0.120332
15130	126.083333							-0.909920	0.845896	-0.115005	-0.917713	0.843662	0.099002	-0.757800	0.696031	-0.235512	-0.795644	1.179620	-0.030651	-0.821709	1.146359	0.066156	-0.780977	1.096429	0.065560	-0.754984	0.684794	0.210884				-0.431821	0.588134	-0.148356				-0.415641	0.574676	0.228386				0.360752	0.065140	-0.120338
15131	126.091667							-0.910427	0.845732	-0.114758	-0.918115	0.843370	0.099201	-0.758097	0.696108	-0.235275	-0.797825	1.179538	-0.029320	-0.822048	1.145793	0.067738	-0.781054	1.096010	0.066559	-0.755140	0.684563	0.210864				-0.432029	0.588436	-0.148121				-0.415683	0.574678	0.228405				0.360755	0.065140	-0.120337
15132	126.100000							-0.911332	0.845731	-0.114492	-0.918626	0.843097	0.099450	-0.758424	0.696221	-0.235134	-0.799716	1.179426	-0.028104	-0.822511	1.145392	0.069255	-0.781125	1.095707	0.067280	-0.755286	0.684356	0.210846				-0.432229	0.588724	-0.147680				-0.415737	0.574679	0.228395				0.360753	0.065141	-0.120340
15133	126.108333							-0.911815	0.845570	-0.114236	-0.919055	0.842836	0.099704	-0.758760	0.696331	-0.234956	-0.801323	1.179448	-0.027113	-0.823020	1.145089	0.070277	-0.781485	1.095681	0.067935	-0.755422	0.684200	0.210838				-0.432533	0.589070	-0.147487				-0.415797	0.574694	0.228356				0.360750	0.065143	-0.120336
15134	126.116667							-0.912307	0.845440	-0.113934	-0.919459	0.842612	0.099967	-0.759156	0.696445	-0.234861	-0.802641	1.179517	-0.026533	-0.823561	1.144905	0.071015	-0.781723	1.095442	0.067978	-0.755552	0.684084	0.210836				-0.432839	0.589451	-0.147185				-0.415860	0.574726	0.228301				0.360759	0.065146	-0.120334
15135	126.125000							-0.912925	0.845320	-0.113588	-0.919835	0.842423	0.100236	-0.759570	0.696534	-0.234648	-0.803666	1.179769	-0.026364	-0.824126	1.144806	0.071043	-0.782283	1.095475	0.067875	-0.755662	0.683993	0.210817				-0.433155	0.589862	-0.146878				-0.415923	0.574754	0.228198				0.360760	0.065148	-0.120335
15136	126.133333							-0.913509	0.845189	-0.113371	-0.920108	0.842298	0.100509	-0.760000	0.696611	-0.234425	-0.804405	1.179986	-0.026505	-0.824813	1.144815	0.070714	-0.782891	1.095468	0.067353	-0.755750	0.683963	0.210814				-0.433469	0.590328	-0.146564				-0.416028	0.574793	0.227982				0.360767	0.065156	-0.120341
15137	126.141667							-0.914148	0.845075	-0.113026	-0.920497	0.842130	0.100794	-0.760448	0.696635	-0.234109	-0.804677	1.180227	-0.027176	-0.825724	1.144961	0.069948	-0.783771	1.095597	0.066683	-0.755820	0.683986	0.210836				-0.433850	0.590891	-0.146241				-0.416062	0.574867	0.227848				0.360771	0.065143	-0.120336
15138	126.150000							-0.914667	0.844938	-0.112747	-0.920796	0.842054	0.101052	-0.760924	0.696629	-0.233881	-0.804691	1.180583	-0.028270	-0.826616	1.145163	0.068743	-0.784730	1.095780	0.065823	-0.755868	0.684052	0.210862				-0.434151	0.591395	-0.145979				-0.416154	0.574963	0.227592				0.360776	0.065145	-0.120348
15139	126.158333							-0.915298	0.844758	-0.112496	-0.921058	0.841993	0.101283	-0.761413	0.696553	-0.233603	-0.804466	1.180792	-0.029580	-0.827552	1.145491	0.067164	-0.785767	1.096056	0.064803	-0.755901	0.684165	0.210901				-0.434485	0.591848	-0.145396				-0.416179	0.575070	0.227349				0.360775	0.065157	-0.120348
15140	126.166667							-0.915805	0.844566	-0.112276	-0.921328	0.841971	0.101498	-0.761897	0.696435	-0.233331	-0.803965	1.181014	-0.030836	-0.828539	1.146016	0.065482	-0.786851	1.096460	0.063692	-0.755920	0.684314	0.210965				-0.434790	0.592404	-0.144998				-0.416211	0.575199	0.227094				0.360770	0.065159	-0.120345
15141	126.175000							-0.916303	0.844399	-0.112096	-0.921604	0.841957	0.101666	-0.762393	0.696295	-0.233192	-0.803365	1.181483	-0.032651	-0.829528	1.146737	0.063641	-0.787997	1.096991	0.062441	-0.755934	0.684495	0.211036				-0.435121	0.592931	-0.144573				-0.416230	0.575337	0.226811				0.360778	0.065161	-0.120342
15142	126.183333							-0.916775	0.844164	-0.111923	-0.921891	0.841945	0.101804	-0.762861	0.696115	-0.233057	-0.802544	1.182000	-0.034334	-0.830416	1.147576	0.061398	-0.789260	1.097697	0.061155	-0.755941	0.684693	0.211120				-0.435429	0.593556	-0.144139				-0.416234	0.575505	0.226517				0.360771	0.065168	-0.120347
15143	126.191667							-0.917174	0.843922	-0.111839	-0.922156	0.841962	0.101912	-0.763315	0.695878	-0.232882	-0.801564	1.182618	-0.036266	-0.831385	1.148559	0.059121	-0.790544	1.098425	0.059540	-0.755948	0.684914	0.211236				-0.435775	0.594174	-0.143723				-0.416201	0.575693	0.226141				0.360771	0.065162	-0.120340
15144	126.200000							-0.917542	0.843697	-0.111777	-0.922547	0.841857	0.101965	-0.763738	0.695624	-0.232706	-0.800405	1.183258	-0.038288	-0.832236	1.149534	0.056437	-0.791917	1.099173	0.057859	-0.755959	0.685124	0.211350				-0.436087	0.594851	-0.143275				-0.416161	0.575903	0.225752				0.360769	0.065155	-0.120339
15145	126.208333							-0.917884	0.843424	-0.111730	-0.922887	0.841822	0.101957	-0.764123	0.695351	-0.232551	-0.799036	1.183815	-0.040276	-0.833157	1.150563	0.053651	-0.793541	1.100110	0.056292	-0.755973	0.685329	0.211479				-0.436348	0.595512	-0.142714				-0.416156	0.576135	0.225347				0.360779	0.065149	-0.120337
15146	126.216667							-0.918166	0.843157	-0.111771	-0.923252	0.841755	0.101881	-0.764467	0.695058	-0.232400	-0.797583	1.184483	-0.042500	-0.833885	1.151587	0.050666	-0.794842	1.100813	0.054430	-0.756005	0.685530	0.211607				-0.436597	0.596221	-0.142205				-0.416155	0.576390	0.224918				0.360774	0.065145	-0.120343
15147	126.225000							-0.918321	0.842907	-0.111923	-0.923729	0.841650	0.101743	-0.764741	0.694763	-0.232254	-0.796021	1.184971	-0.044674	-0.834611	1.152608	0.047770	-0.796077	1.101623	0.052589	-0.756064	0.685707	0.211733				-0.436803	0.596943	-0.141699				-0.416143	0.576707	0.224509				0.360776	0.065151	-0.120344
15148	126.233333							-0.918523	0.842565	-0.112072	-0.924272	0.841544	0.101549	-0.764957	0.694463	-0.232098	-0.794376	1.185264	-0.046565	-0.835278	1.153598	0.044942	-0.797217	1.102341	0.050742	-0.756155	0.685879	0.211862				-0.436976	0.597684	-0.141159				-0.416120	0.577073	0.224103				0.360775	0.065159	-0.120346
15149	126.241667							-0.918559	0.842225	-0.112310	-0.924821	0.841439	0.101263	-0.765128	0.694163	-0.232003	-0.792811	1.185593	-0.048502	-0.835812	1.154612	0.042192	-0.798262	1.103046	0.048973	-0.756281	0.686049	0.211990				-0.437121	0.598408	-0.140607				-0.416145	0.577465	0.223593				0.360771	0.065164	-0.120341
15150	126.250000							-0.918598	0.841965	-0.112645	-0.925299	0.841388	0.100910	-0.765222	0.693856	-0.231789	-0.791216	1.185960	-0.050354	-0.836260	1.155594	0.039546	-0.799283	1.103817	0.047312	-0.756454	0.686212	0.212106				-0.437192	0.599129	-0.139947				-0.416158	0.577897	0.223103				0.360772	0.065172	-0.120342
15151	126.258333							-0.918606	0.841622	-0.113050	-0.925985	0.841228	0.100501	-0.765227	0.693621	-0.231660	-0.789544	1.186242	-0.051988	-0.836780	1.156669	0.037175	-0.800197	1.104540	0.045726	-0.756665	0.686371	0.212201				-0.437230	0.599809	-0.139293				-0.416200	0.578353	0.222587				0.360780	0.065172	-0.120335
15152	126.266667							-0.918518	0.841290	-0.113471	-0.926728	0.841070	0.100057	-0.765155	0.693410	-0.231523	-0.788073	1.186465	-0.053619	-0.837100	1.157609	0.034722	-0.801097	1.105305	0.044266	-0.756911	0.686530	0.212273				-0.437244	0.600429	-0.138669				-0.416274	0.578824	0.222067				0.360783	0.065174	-0.120335
15153	126.275000							-0.918522	0.841063	-0.113969	-0.927416	0.840930	0.099545	-0.765023	0.693228	-0.231389	-0.786638	1.186800	-0.054959	-0.837363	1.158549	0.032538	-0.801906	1.106013	0.042894	-0.757143	0.686754	0.212320				-0.437164	0.601024	-0.137881				-0.416361	0.579303	0.221544				0.360789	0.065162	-0.120340
15154	126.283333							-0.918414	0.840740	-0.114479	-0.928143	0.840808	0.098991	-0.764822	0.693075	-0.231275	-0.785284	1.187136	-0.056228	-0.837549	1.159440	0.030558	-0.802656	1.106685	0.041555	-0.757412	0.687005	0.212360				-0.437059	0.601546	-0.137162				-0.416506	0.579782	0.220989				0.360788	0.065153	-0.120344
15155	126.291667							-0.918342	0.840558	-0.115055	-0.928706	0.840575	0.098269	-0.764526	0.692948	-0.231172	-0.784261	1.187364	-0.057296	-0.837877	1.160385	0.028899	-0.803504	1.107409	0.040588	-0.757761	0.687181	0.212368				-0.436927	0.601986	-0.136397				-0.416664	0.580249	0.220502				0.360787	0.065153	-0.120351
15156	126.300000							-0.918137	0.840317	-0.115637	-0.929260	0.840333	0.097504	-0.764146	0.692844	-0.231069	-0.783426	1.187605	-0.058145	-0.838134	1.161277	0.027503	-0.804291	1.108079	0.039765	-0.758134	0.687337	0.212346				-0.436715	0.602397	-0.135609				-0.416838	0.580719	0.220056				0.360789	0.065147	-0.120350
15157	126.308333							-0.918061	0.840184	-0.116186	-0.929964	0.840293	0.096847	-0.763712	0.692773	-0.230967	-0.782909	1.187848	-0.058733	-0.838475	1.162220	0.026537	-0.805104	1.108789	0.039235	-0.758538	0.687495	0.212278				-0.436460	0.602744	-0.134809				-0.417028	0.581153	0.219684				0.360783	0.065161	-0.120355
15158	126.316667							-0.917824	0.840010	-0.116796	-0.930647	0.840220	0.096153	-0.763216	0.692738	-0.230888	-0.782643	1.188141	-0.059182	-0.838793	1.163078	0.025957	-0.805799	1.109452	0.038924	-0.758965	0.687645	0.212185				-0.436161	0.603041	-0.133966				-0.417238	0.581567	0.219380				0.360782	0.065174	-0.120353
15159	126.325000							-0.917735	0.839946	-0.117404	-0.931465	0.840086	0.095481	-0.762677	0.692738	-0.230815	-0.782840	1.188383	-0.059310	-0.839114	1.163855	0.025834	-0.806369	1.110104	0.038957	-0.759400	0.687796	0.212044				-0.435840	0.603311	-0.133211				-0.417517	0.581965	0.219159				0.360778	0.065175	-0.120349
15160	126.333333							-0.917460	0.839779	-0.118001	-0.932161	0.840016	0.094818	-0.762122	0.692793	-0.230841	-0.783302	1.188643	-0.059294	-0.839496	1.164547	0.026091	-0.806816	1.110618	0.039240	-0.759839	0.687930	0.211859				-0.435490	0.603545	-0.132276				-0.417802	0.582381	0.219065				0.360776	0.065182	-0.120345
15161	126.341667							-0.917361	0.839765	-0.118591	-0.932823	0.839968	0.094184	-0.761515	0.692903	-0.230792	-0.784149	1.188835	-0.059009	-0.839868	1.165017	0.026795	-0.807205	1.111084	0.039787	-0.760257	0.688084	0.211645				-0.435145	0.603715	-0.131449				-0.418084	0.582637	0.219044				0.360781	0.065175	-0.120340
15162	126.350000							-0.917266	0.839726	-0.119086	-0.933454	0.839916	0.093589	-0.760925	0.693031	-0.230773	-0.785229	1.188993	-0.058538	-0.840207	1.165402	0.027729	-0.807548	1.111467	0.040565	-0.760679	0.688249	0.211416				-0.434835	0.603797	-0.130684				-0.418406	0.582848	0.219117				0.360788	0.065167	-0.120338
15163	126.358333							-0.917077	0.839713	-0.119584	-0.934046	0.839861	0.093027	-0.760317	0.693199	-0.230696	-0.786585	1.189149	-0.057874	-0.840604	1.165652	0.029049	-0.807732	1.111728	0.041561	-0.761082	0.688418	0.211171				-0.434517	0.603770	-0.129995				-0.418728	0.582964	0.219274				0.360791	0.065160	-0.120340
15164	126.366667							-0.917027	0.839732	-0.120040	-0.934564	0.839880	0.092531	-0.759765	0.693411	-0.230722	-0.788146	1.189302	-0.057098	-0.840982	1.165835	0.030619	-0.807877	1.111951	0.042697	-0.761485	0.688582	0.210913				-0.434232	0.603648	-0.129505				-0.419065	0.583003	0.219486				0.360794	0.065155	-0.120347
15165	126.375000							-0.917011	0.839734	-0.120489	-0.935074	0.839813	0.092055	-0.759256	0.693668	-0.230817	-0.789865	1.189506	-0.056059	-0.841311	1.165961	0.032450	-0.807997	1.112142	0.044025	-0.761868	0.688720	0.210648				-0.433916	0.603439	-0.128985				-0.419426	0.582943	0.219738				0.360786	0.065162	-0.120355
15166	126.383333							-0.917032	0.839718	-0.120762	-0.935529	0.839679	0.091606	-0.758799	0.693933	-0.230907	-0.791688	1.189657	-0.054889	-0.841570	1.166005	0.034459	-0.807968	1.112215	0.045410	-0.762242	0.688839	0.210389				-0.433629	0.603189	-0.128644				-0.419771	0.582808	0.219985				0.360789	0.065169	-0.120355
15167	126.391667							-0.917075	0.839770	-0.121132	-0.936054	0.839794	0.091377	-0.758357	0.694198	-0.230881	-0.793570	1.189725	-0.053732	-0.841763	1.165979	0.036596	-0.807792	1.112244	0.046854	-0.762598	0.688920	0.210154				-0.433381	0.602880	-0.128431				-0.420096	0.582573	0.220201				0.360785	0.065175	-0.120356
15168	126.400000							-0.917213	0.839864	-0.121407	-0.936127	0.839641	0.090952	-0.758013	0.694475	-0.230958	-0.795373	1.189755	-0.052591	-0.841773	1.165808	0.038703	-0.807472	1.112225	0.048275	-0.762917	0.688971	0.209936				-0.433169	0.602554	-0.128315				-0.420498	0.582359	0.220355				0.360785	0.065175	-0.120346
15169	126.408333							-0.917450	0.839893	-0.121611	-0.936382	0.839475	0.090702	-0.757765	0.694767	-0.231048	-0.797180	1.189814	-0.051530	-0.841743	1.165552	0.040669	-0.807010	1.112101	0.049617	-0.763195	0.688990	0.209741				-0.433007	0.602224	-0.128325				-0.420804	0.582056	0.220427				0.360789	0.065182	-0.120343
15170	126.416667							-0.917665	0.840043	-0.121652	-0.936578	0.839370	0.090556	-0.757596	0.695077	-0.231157	-0.798783	1.189755	-0.050593	-0.841721	1.165296	0.042490	-0.806457	1.111978	0.050777	-0.763420	0.688982	0.209565				-0.432919	0.601860	-0.128428				-0.420980	0.581674	0.220402				0.360792	0.065176	-0.120338
15171	126.425000							-0.917828	0.840195	-0.121662	-0.936579	0.839436	0.090555	-0.757529	0.695414	-0.231322	-0.800111	1.189680	-0.049854	-0.841613	1.165039	0.043929	-0.805960	1.111942	0.051663	-0.763586	0.688947	0.209414				-0.432890	0.601519	-0.128625				-0.421181	0.581409	0.220248				0.360794	0.065173	-0.120334
15172	126.433333							-0.918045	0.840328	-0.121590	-0.936587	0.839281	0.090581	-0.757551	0.695711	-0.231399	-0.801122	1.189674	-0.049268	-0.841450	1.164843	0.044910	-0.805515	1.111890	0.052240	-0.763692	0.688913	0.209274				-0.432905	0.601199	-0.128898				-0.421332	0.581207	0.219952				0.360791	0.065172	-0.120339
15173	126.441667							-0.918497	0.840462	-0.121383	-0.936443	0.839279	0.090753	-0.757637	0.696042	-0.231564	-0.801777	1.189708	-0.049057	-0.841324	1.164696	0.045448	-0.805211	1.111827	0.052405	-0.763713	0.688877	0.209152				-0.432963	0.600903	-0.129257				-0.421447	0.581089	0.219422				0.360798	0.065161	-0.120340
15174	126.450000							-0.918800	0.840551	-0.121155	-0.936222	0.839310	0.091014	-0.757821	0.696322	-0.231760	-0.802044	1.189761	-0.049213	-0.841159	1.164520	0.045347	-0.804790	1.111701	0.052081	-0.763662	0.688860	0.209041				-0.433042	0.600628	-0.129682				-0.421513	0.581186	0.218848				0.360792	0.065164	-0.120348
15175	126.458333							-0.919288	0.840724	-0.120798	-0.935841	0.839429	0.091370	-0.758060	0.696588	-0.232020	-0.801871	1.189822	-0.049688	-0.841101	1.164378	0.044875	-0.804778	1.111604	0.051558	-0.763526	0.688840	0.208916				-0.433158	0.600366	-0.130167				-0.421355	0.581241	0.218081				0.360790	0.065175	-0.120345
15176	126.466667							-0.919719	0.840805	-0.120529	-0.935468	0.839503	0.091793	-0.758370	0.696753	-0.232197	-0.801316	1.189850	-0.050469	-0.840974	1.164238	0.043742	-0.804704	1.111505	0.050668	-0.763318	0.688844	0.208804				-0.433303	0.600101	-0.130691				-0.421168	0.581338	0.217052				0.360785	0.065183	-0.120349
15177	126.475000							-0.920222	0.840953	-0.120070	-0.934979	0.839660	0.092278	-0.758732	0.696841	-0.232410	-0.800328	1.189813	-0.051536	-0.840920	1.164253	0.042264	-0.804774	1.111570	0.049577	-0.763018	0.688846	0.208665				-0.433461	0.599872	-0.131278				-0.420969	0.581777	0.216067				0.360791	0.065179	-0.120341
15178	126.483333							-0.920598	0.841026	-0.119657	-0.934439	0.839942	0.092825	-0.759164	0.696865	-0.232624	-0.799082	1.189718	-0.052974	-0.840726	1.164383	0.040330	-0.804670	1.111590	0.048176	-0.762642	0.688866	0.208498				-0.433653	0.599645	-0.131896				-0.420595	0.582039	0.214797				0.360788	0.065182	-0.120337
15179	126.491667							-0.920943	0.841084	-0.119208	-0.933846	0.840095	0.093332	-0.759643	0.696808	-0.232820	-0.797492	1.189660	-0.054516	-0.840540	1.164625	0.038197	-0.804967	1.111876	0.046874	-0.762188	0.688918	0.208316				-0.433875	0.599437	-0.132548				-0.420187	0.582551	0.213551				0.360791	0.065174	-0.120330
15180	126.500000							-0.921413	0.841157	-0.118814	-0.933249	0.840333	0.093874	-0.760164	0.696681	-0.232989	-0.795723	1.189591	-0.056093	-0.840352	1.164980	0.035923	-0.805074	1.112114	0.045296	-0.761674	0.689004	0.208123				-0.434156	0.599166	-0.133268				-0.419717	0.583042	0.212186				0.360796	0.065174	-0.120326
15181	126.508333							-0.921776	0.841103	-0.118362	-0.932701	0.840489	0.094379	-0.760702	0.696487	-0.233111	-0.793645	1.189506	-0.057711	-0.840062	1.165371	0.033412	-0.805173	1.112422	0.043548	-0.761063	0.689100	0.207873				-0.434434	0.598953	-0.133881				-0.419155	0.583513	0.210730				0.360793	0.065170	-0.120328
15182	126.516667							-0.922035	0.841060	-0.117892	-0.932518	0.840888	0.095098	-0.761251	0.696268	-0.233188	-0.791476	1.189492	-0.059426	-0.839716	1.165840	0.030820	-0.805260	1.112752	0.041773	-0.760407	0.689222	0.207619				-0.434741	0.598730	-0.134466				-0.418554	0.584012	0.209258				0.360795	0.065169	-0.120335
15183	126.525000							-0.922338	0.840999	-0.117534	-0.931889	0.841003	0.095510	-0.761785	0.696023	-0.233218	-0.789241	1.189532	-0.061193	-0.839247	1.166351	0.028157	-0.805321	1.113131	0.039920	-0.759690	0.689317	0.207329				-0.435039	0.598518	-0.135047				-0.417886	0.584458	0.207765				0.360795	0.065166	-0.120340
15184	126.533333							-0.922705	0.840951	-0.117127	-0.931095	0.840884	0.095743	-0.762322	0.695756	-0.233210	-0.786927	1.189570	-0.062924	-0.838705	1.166953	0.025544	-0.805271	1.113504	0.038030	-0.758955	0.689430	0.207070				-0.435358	0.598298	-0.135571				-0.417198	0.584904	0.206262				0.360796	0.065168	-0.120348
15185	126.541667							-0.922924	0.840843	-0.116735	-0.930642	0.841063	0.096183	-0.762840	0.695457	-0.233184	-0.784529	1.189659	-0.064661	-0.838090	1.167541	0.022942	-0.805374	1.113981	0.036252	-0.758191	0.689486	0.206786				-0.435680	0.598063	-0.136033				-0.416514	0.585305	0.204792				0.360789	0.065175	-0.120351
15186	126.550000							-0.923131	0.840729	-0.116367	-0.930609	0.841293	0.096734	-0.763313	0.695145	-0.233113	-0.782242	1.189710	-0.066211	-0.837433	1.168184	0.020474	-0.805365	1.114414	0.034460	-0.757436	0.689512	0.206514				-0.435961	0.597852	-0.136458				-0.415821	0.585740	0.203461				0.360797	0.065173	-0.120339
15187	126.558333							-0.923346	0.840604	-0.116068	-0.930207	0.841372	0.097033	-0.763784	0.694796	-0.233104	-0.780036	1.189805	-0.067654	-0.836832	1.168942	0.018243	-0.805392	1.114877	0.032862	-0.756709	0.689475	0.206233				-0.436228	0.597610	-0.136823				-0.415149	0.586157	0.202191				0.360792	0.065182	-0.120336
15188	126.566667							-0.923526	0.840512	-0.115763	-0.929971	0.841398	0.097327	-0.764179	0.694415	-0.232957	-0.778074	1.189869	-0.068875	-0.836170	1.169750	0.016287	-0.805473	1.115414	0.031520	-0.756035	0.689398	0.205978				-0.436458	0.597394	-0.137145				-0.414492	0.586552	0.201039				0.360798	0.065184	-0.120333
15189	126.575000							-0.923537	0.840437	-0.115460	-0.929717	0.841430	0.097582	-0.764542	0.693995	-0.232704	-0.776494	1.189910	-0.069929	-0.835579	1.170647	0.014822	-0.805459	1.116021	0.030488	-0.755432	0.689256	0.205721				-0.436620	0.597207	-0.137400				-0.413895	0.586933	0.200023				0.360798	0.065177	-0.120331
15190	126.583333							-0.923610	0.840335	-0.115204	-0.929420	0.841568	0.097845	-0.764839	0.693577	-0.232420	-0.775137	1.190018	-0.070793	-0.834945	1.171571	0.013757	-0.805263	1.116658	0.029728	-0.754910	0.689092	0.205502				-0.436747	0.597008	-0.137591				-0.413338	0.587275	0.199114				0.360794	0.065185	-0.120337
15191	126.591667							-0.923613	0.840265	-0.114939	-0.929233	0.841483	0.098035	-0.765071	0.693194	-0.232081	-0.774340	1.190079	-0.071390	-0.834303	1.172459	0.013200	-0.805096	1.117412	0.029454	-0.754470	0.688899	0.205277				-0.436803	0.596854	-0.137731				-0.412840	0.587543	0.198341				0.360797	0.065181	-0.120349
15192	126.600000							-0.923610	0.840172	-0.114738	-0.929093	0.841466	0.098266	-0.765274	0.692865	-0.231788	-0.773827	1.190139	-0.071839	-0.833630	1.173233	0.013086	-0.804786	1.118092	0.029469	-0.754112	0.688716	0.205078				-0.436810	0.596713	-0.137818				-0.412406	0.587741	0.197703				0.360794	0.065175	-0.120350
15193	126.608333							-0.923559	0.840087	-0.114537	-0.928866	0.841459	0.098466	-0.765369	0.692569	-0.231339	-0.773888	1.190136	-0.071993	-0.833104	1.173969	0.013470	-0.804344	1.118829	0.029898	-0.753850	0.688579	0.204927				-0.436752	0.596588	-0.137842				-0.412085	0.587869	0.197239				0.360795	0.065181	-0.120357
15194	126.616667							-0.923516	0.840067	-0.114326	-0.928647	0.841440	0.098668	-0.765420	0.692358	-0.230947	-0.774184	1.190140	-0.071917	-0.832606	1.174683	0.014275	-0.803886	1.119374	0.030574	-0.753654	0.688475	0.204812				-0.436654	0.596491	-0.137812				-0.411842	0.587916	0.196919				0.360786	0.065187	-0.120354
15195	126.625000							-0.923567	0.840028	-0.114045	-0.928507	0.841413	0.098900	-0.765413	0.692238	-0.230667	-0.774948	1.190103	-0.071585	-0.832102	1.175205	0.015554	-0.803367	1.119823	0.031631	-0.753532	0.688414	0.204761				-0.436515	0.596433	-0.137701				-0.411682	0.587877	0.196750				0.360791	0.065179	-0.120337
15196	126.633333							-0.923405	0.839984	-0.113769	-0.928290	0.841411	0.099116	-0.765318	0.692132	-0.230260	-0.776091	1.189957	-0.070980	-0.831638	1.175673	0.017263	-0.802771	1.120248	0.033041	-0.753455	0.688361	0.204759				-0.436345	0.596444	-0.137503				-0.411573	0.587767	0.196696				0.360795	0.065179	-0.120330
15197	126.641667							-0.923248	0.839991	-0.113565	-0.928134	0.841352	0.099345	-0.765175	0.692079	-0.229896	-0.777587	1.189776	-0.070169	-0.831188	1.176019	0.019543	-0.801974	1.120561	0.034830	-0.753424	0.688312	0.204829				-0.436150	0.596527	-0.137215				-0.411524	0.587568	0.196741				0.360798	0.065173	-0.120322
15198	126.650000							-0.923079	0.840009	-0.113350	-0.927980	0.841326	0.099591	-0.764986	0.692080	-0.229563	-0.779372	1.189508	-0.069018	-0.830619	1.176228	0.022135	-0.800992	1.120797	0.036855	-0.753417	0.688244	0.204953				-0.435931	0.596662	-0.136873				-0.411491	0.587271	0.196844				0.360799	0.065175	-0.120329
15199	126.658333							-0.923097	0.840044	-0.113090	-0.927801	0.841308	0.099841	-0.764768	0.692090	-0.229276	-0.781348	1.189126	-0.067684	-0.829822	1.176253	0.025046	-0.799722	1.120714	0.039063	-0.753426	0.688149	0.205147				-0.435697	0.596780	-0.136512				-0.411475	0.586923	0.197038				0.360800	0.065181	-0.120336
15200	126.666667							-0.922979	0.840080	-0.112872	-0.927624	0.841281	0.100089	-0.764500	0.692124	-0.229009	-0.783476	1.188578	-0.066079	-0.828909	1.176151	0.028206	-0.798168	1.120622	0.041403	-0.753427	0.688043	0.205396				-0.435444	0.596862	-0.136157				-0.411473	0.586544	0.197277				0.360803	0.065173	-0.120349
15201	126.675000							-0.922780	0.840151	-0.112699	-0.927449	0.841246	0.100329	-0.764208	0.692170	-0.228768	-0.785593	1.187961	-0.064347	-0.827819	1.175840	0.031389	-0.796682	1.120625	0.044001	-0.753408	0.687909	0.205677				-0.435159	0.596908	-0.135846				-0.411456	0.586118	0.197575				0.360801	0.065185	-0.120362
15202	126.683333							-0.922594	0.840213	-0.112518	-0.927287	0.841198	0.100565	-0.763890	0.692267	-0.228539	-0.787690	1.187215	-0.062586	-0.826545	1.175314	0.034609	-0.794788	1.120400	0.046510	-0.753367	0.687761	0.205995				-0.434858	0.596915	-0.135586				-0.411423	0.585682	0.197922				0.360798	0.065178	-0.120361
15203	126.691667							-0.922445	0.840275	-0.112284	-0.927141	0.841129	0.100793	-0.763565	0.692383	-0.228338	-0.789730	1.186361	-0.060608	-0.825146	1.174815	0.038026	-0.792718	1.120108	0.049085	-0.753301	0.687584	0.206345				-0.434561	0.596869	-0.135429				-0.411366	0.585222	0.198303				0.360796	0.065191	-0.120362
15204	126.700000							-0.922357	0.840412	-0.112036	-0.926989	0.841039	0.101004	-0.763217	0.692526	-0.228165	-0.791761	1.185449	-0.058713	-0.823585	1.174276	0.041392	-0.790488	1.119847	0.051607	-0.753205	0.687395	0.206714				-0.434271	0.596787	-0.135320				-0.411265	0.584755	0.198707				0.360801	0.065188	-0.120349
15205	126.708333							-0.922151	0.840564	-0.111886	-0.926823	0.840938	0.101219	-0.762907	0.692698	-0.228067	-0.793547	1.184422	-0.056724	-0.821766	1.173776	0.044355	-0.788139	1.119754	0.054059	-0.753086	0.687179	0.207083				-0.433967	0.596698	-0.135204				-0.411162	0.584371	0.199186				0.360796	0.065188	-0.120337
15206	126.716667							-0.921985	0.840704	-0.111679	-0.926635	0.840843	0.101424	-0.762599	0.692885	-0.227989	-0.795147	1.183388	-0.054716	-0.819991	1.173439	0.047287	-0.786057	1.119679	0.056401	-0.752953	0.686954	0.207458				-0.433675	0.596581	-0.135141				-0.411025	0.584030	0.199697				0.360795	0.065189	-0.120332
15207	126.725000							-0.921668	0.840796	-0.111373	-0.926336	0.840764	0.101620	-0.762284	0.693030	-0.227870	-0.796364	1.182394	-0.053178	-0.818202	1.173226	0.049884	-0.783563	1.119820	0.058172	-0.752805	0.686719	0.207804				-0.433430	0.596444	-0.135174				-0.410874	0.583709	0.200223				0.360793	0.065185	-0.120332
15208	126.733333							-0.921563	0.840978	-0.111127	-0.926074	0.840680	0.101866	-0.762043	0.693156	-0.227876	-0.797263	1.181509	-0.051811	-0.816303	1.172986	0.051554	-0.781071	1.119606	0.059358	-0.752654	0.686470	0.208117				-0.433225	0.596292	-0.135234				-0.410713	0.583411	0.200745				0.360794	0.065185	-0.120344
15209	126.741667							-0.921323	0.841150	-0.110951	-0.925711	0.840629	0.102128	-0.761805	0.693223	-0.227833	-0.797790	1.180666	-0.050938	-0.814625	1.172959	0.052933	-0.779052	1.119502	0.060259	-0.752506	0.686233	0.208399				-0.433060	0.596130	-0.135320				-0.410553	0.583172	0.201267				0.360791	0.065184	-0.120355
15210	126.750000							-0.921188	0.841231	-0.110641	-0.925285	0.840593	0.102414	-0.761636	0.693261	-0.227902	-0.797953	1.179949	-0.050275	-0.813158	1.173020	0.054037	-0.777259	1.119589	0.060872	-0.752361	0.686001	0.208662				-0.432930	0.595949	-0.135433				-0.410407	0.582998	0.201786				0.360796	0.065178	-0.120362
15211	126.758333							-0.920849	0.841358	-0.110343	-0.924812	0.840584	0.102727	-0.761483	0.693238	-0.227901	-0.797848	1.179429	-0.050177	-0.811770	1.173139	0.054274	-0.775764	1.119735	0.061097	-0.752206	0.685791	0.208907				-0.432819	0.595766	-0.135564				-0.410230	0.582810	0.202268				0.360796	0.065181	-0.120362
15212	126.766667							-0.920663	0.841497	-0.110132	-0.924309	0.840605	0.103038	-0.761353	0.693180	-0.227894	-0.797461	1.178977	-0.050342	-0.810484	1.173331	0.054126	-0.774535	1.119978	0.061170	-0.752038	0.685600	0.209125				-0.432732	0.595562	-0.135718				-0.410068	0.582648	0.202715				0.360800	0.065178	-0.120354
15213	126.775000							-0.920517	0.841545	-0.109778	-0.923785	0.840655	0.103350	-0.761307	0.693088	-0.227942	-0.796763	1.178548	-0.050847	-0.809437	1.173597	0.053757	-0.773450	1.120183	0.060781	-0.751854	0.685473	0.209306				-0.432701	0.595294	-0.135907				-0.409919	0.582529	0.203120				0.360804	0.065184	-0.120343
15214	126.783333							-0.920250	0.841593	-0.109500	-0.923194	0.840778	0.103629	-0.761298	0.692955	-0.227981	-0.795901	1.178224	-0.051719	-0.808519	1.173916	0.053130	-0.772551	1.120476	0.060303	-0.751657	0.685403	0.209451				-0.432675	0.595038	-0.136112				-0.409777	0.582424	0.203486				0.360803	0.065186	-0.120331
15215	126.791667							-0.920082	0.841641	-0.109280	-0.922696	0.840896	0.103877	-0.761342	0.692776	-0.228016	-0.794811	1.177952	-0.052849	-0.807584	1.174222	0.051870	-0.771809	1.121029	0.059690	-0.751440	0.685423	0.209578				-0.432696	0.594764	-0.136377				-0.409624	0.582330	0.203788				0.360802	0.065190	-0.120329
15216	126.800000							-0.919889	0.841700	-0.109118	-0.922160	0.841075	0.104094	-0.761397	0.692526	-0.227926	-0.793560	1.177711	-0.054237	-0.806677	1.174600	0.050305	-0.771187	1.121212	0.058692	-0.751198	0.685488	0.209669				-0.432723	0.594489	-0.136586				-0.409460	0.582243	0.204024				0.360795	0.065191	-0.120335
15217	126.808333							-0.919721	0.841739	-0.108900	-0.921751	0.841259	0.104290	-0.761513	0.692290	-0.227935	-0.792127	1.177550	-0.055861	-0.805986	1.175094	0.048800	-0.770676	1.121618	0.057575	-0.750932	0.685608	0.209732				-0.432779	0.594233	-0.136847				-0.409282	0.582168	0.204194				0.360799	0.065184	-0.120343
15218	126.816667							-0.919505	0.841806	-0.108703	-0.921268	0.841503	0.104441	-0.761638	0.692042	-0.227936	-0.790554	1.177416	-0.057681	-0.805257	1.175534	0.046763	-0.770248	1.121989	0.056247	-0.750638	0.685766	0.209788				-0.432843	0.593988	-0.137119				-0.409082	0.582086	0.204307				0.360795	0.065186	-0.120358
15219	126.825000							-0.919184	0.841846	-0.108591	-0.920798	0.841787	0.104550	-0.761791	0.691779	-0.227954	-0.788711	1.177270	-0.059679	-0.804615	1.176014	0.044601	-0.769893	1.122410	0.054750	-0.750436	0.685832	0.209850				-0.432916	0.593763	-0.137367				-0.408870	0.581998	0.204335				0.360794	0.065182	-0.120362
15220	126.833333							-0.919173	0.842071	-0.108470	-0.920322	0.842096	0.104621	-0.761947	0.691510	-0.227958	-0.786796	1.176950	-0.061635	-0.804007	1.176488	0.042283	-0.769586	1.122830	0.053180	-0.750099	0.686071	0.209892				-0.432990	0.593559	-0.137582				-0.408652	0.581899	0.204305				0.360792	0.065191	-0.120361
15221	126.841667							-0.918875	0.842168	-0.108433	-0.919802	0.842485	0.104644	-0.762086	0.691241	-0.227959	-0.784703	1.176754	-0.063843	-0.803377	1.176917	0.039825	-0.769324	1.123322	0.051629	-0.749747	0.686346	0.209919				-0.433046	0.593357	-0.137767				-0.408415	0.581775	0.204214				0.360792	0.065191	-0.120352
15222	126.850000							-0.918288	0.842200	-0.108401	-0.919384	0.842806	0.104594	-0.762196	0.690981	-0.227940	-0.782596	1.176530	-0.066041	-0.802766	1.177359	0.037370	-0.769066	1.123815	0.050032	-0.749390	0.686668	0.209937				-0.433101	0.593141	-0.137901				-0.408190	0.581629	0.204094				0.360794	0.065186	-0.120337
15223	126.858333							-0.917863	0.842284	-0.108410	-0.918910	0.843250	0.104518	-0.762256	0.690722	-0.227792	-0.780420	1.176246	-0.068213	-0.802185	1.177801	0.035047	-0.768799	1.124225	0.048440	-0.749030	0.687025	0.209944				-0.433155	0.592892	-0.137980				-0.407991	0.581472	0.203957				0.360790	0.065190	-0.120332
15224	126.866667							-0.917485	0.842443	-0.108474	-0.918464	0.843656	0.104358	-0.762274	0.690491	-0.227631	-0.778365	1.176056	-0.070301	-0.801590	1.178198	0.032593	-0.768546	1.124657	0.046900	-0.748688	0.687416	0.209928				-0.433186	0.592641	-0.137999				-0.407810	0.581306	0.203830				0.360793	0.065194	-0.120329
15225	126.875000							-0.916919	0.842640	-0.108619	-0.917974	0.844202	0.104189	-0.762246	0.690302	-0.227512	-0.776451	1.175674	-0.072166	-0.800959	1.178668	0.030339	-0.768228	1.125117	0.045405	-0.748364	0.687817	0.209890				-0.433202	0.592410	-0.138022				-0.407671	0.581107	0.203709				0.360798	0.065196	-0.120326
15226	126.883333							-0.916433	0.842822	-0.108821	-0.917480	0.844703	0.103966	-0.762169	0.690149	-0.227384	-0.774706	1.175502	-0.073882	-0.800267	1.179144	0.028252	-0.767841	1.125596	0.043968	-0.748077	0.688225	0.209860				-0.433201	0.592137	-0.137915				-0.407562	0.580908	0.203619				0.360794	0.065191	-0.120336
15227	126.891667							-0.915846	0.843091	-0.108966	-0.917069	0.845149	0.103707	-0.762014	0.689995	-0.227199	-0.773131	1.175336	-0.075492	-0.799562	1.179601	0.026334	-0.767373	1.126053	0.042674	-0.747826	0.688619	0.209805				-0.433145	0.591858	-0.137692				-0.407504	0.580705	0.203574				0.360796	0.065186	-0.120344
15228	126.900000							-0.915102	0.843361	-0.109210	-0.916565	0.845694	0.103426	-0.761806	0.689880	-0.227021	-0.771655	1.175177	-0.077000	-0.798967	1.180048	0.024652	-0.766860	1.126529	0.041480	-0.747605	0.689019	0.209723				-0.433093	0.591581	-0.137519				-0.407484	0.580501	0.203554				0.360801	0.065181	-0.120349
15229	126.908333							-0.914421	0.843675	-0.109473	-0.916043	0.846280	0.103110	-0.761534	0.689844	-0.226924	-0.770376	1.175105	-0.078145	-0.798288	1.180508	0.023292	-0.766389	1.126976	0.040553	-0.747430	0.689441	0.209633				-0.433014	0.591286	-0.137334				-0.407524	0.580296	0.203578				0.360794	0.065184	-0.120349
15230	126.916667							-0.913681	0.844007	-0.109785	-0.915407	0.846933	0.102750	-0.761246	0.689851	-0.226933	-0.769296	1.175060	-0.078987	-0.797614	1.180958	0.022266	-0.765925	1.127442	0.039936	-0.747303	0.689859	0.209517				-0.432918	0.590987	-0.137163				-0.407604	0.580082	0.203629				0.360794	0.065186	-0.120349
15231	126.925000							-0.912988	0.844503	-0.110124	-0.914925	0.847626	0.102401	-0.760893	0.689900	-0.226907	-0.768513	1.175011	-0.079469	-0.796984	1.181462	0.021777	-0.765467	1.127944	0.039713	-0.747191	0.690356	0.209412				-0.432777	0.590570	-0.136998				-0.407735	0.579860	0.203696				0.360796	0.065194	-0.120338
15232	126.933333							-0.911897	0.844873	-0.110439	-0.914343	0.848297	0.101967	-0.760509	0.689991	-0.226982	-0.768162	1.174984	-0.079538	-0.796343	1.181963	0.021720	-0.764833	1.128456	0.039833	-0.747109	0.690882	0.209313				-0.432626	0.590272	-0.136899				-0.407893	0.579632	0.203790				0.360788	0.065207	-0.120333
15233	126.941667							-0.911013	0.845279	-0.110858	-0.913737	0.849013	0.101540	-0.760091	0.690119	-0.226987	-0.768396	1.175017	-0.079173	-0.795407	1.182292	0.022404	-0.763775	1.128910	0.040326	-0.747040	0.691435	0.209210				-0.432475	0.589995	-0.136910				-0.408083	0.579381	0.203891				0.360788	0.065199	-0.120333
15234	126.950000							-0.910045	0.845765	-0.111222	-0.913103	0.849734	0.101089	-0.759660	0.690266	-0.227036	-0.768895	1.175139	-0.078454	-0.794390	1.182530	0.023646	-0.762268	1.129224	0.041037	-0.746976	0.692011	0.209113				-0.432293	0.589725	-0.136913				-0.408286	0.579124	0.203992				0.360789	0.065210	-0.120344
15235	126.958333							-0.908913	0.846278	-0.111609	-0.912426	0.850493	0.100634	-0.759188	0.690477	-0.227078	-0.769697	1.175314	-0.077451	-0.793185	1.182530	0.025114	-0.760445	1.129385	0.041849	-0.746852	0.692689	0.209007				-0.432089	0.589493	-0.137054				-0.408481	0.578869	0.204070				0.360794	0.065196	-0.120345
15236	126.966667							-0.907786	0.846773	-0.112067	-0.911672	0.851250	0.100167	-0.758730	0.690750	-0.227163	-0.770540	1.175695	-0.076339	-0.791843	1.182442	0.026670	-0.758476	1.129515	0.042714	-0.746709	0.693381	0.208903				-0.431891	0.589275	-0.137270				-0.408662	0.578608	0.204134				0.360796	0.065191	-0.120353
15237	126.975000							-0.906732	0.847340	-0.112369	-0.910998	0.851872	0.099677	-0.758269	0.691100	-0.227281	-0.771388	1.176070	-0.075044	-0.790529	1.182442	0.028545	-0.756472	1.129660	0.043570	-0.746609	0.693989	0.208815				-0.431692	0.589082	-0.137598				-0.408816	0.578330	0.204170				0.360798	0.065185	-0.120363
15238	126.983333							-0.905572	0.847883	-0.112745	-0.910208	0.852581	0.099203	-0.757847	0.691545	-0.227560	-0.772187	1.176493	-0.073693	-0.789119	1.182363	0.030077	-0.754481	1.129761	0.044361	-0.746479	0.694620	0.208736				-0.431473	0.588929	-0.137997				-0.408944	0.578030	0.204195				0.360796	0.065185	-0.120365
15239	126.991667							-0.904428	0.848475	-0.113076	-0.909455	0.853326	0.098822	-0.757416	0.692052	-0.227804	-0.772914	1.176996	-0.072452	-0.787665	1.182353	0.031762	-0.752512	1.129884	0.045077	-0.746291	0.695252	0.208660				-0.431266	0.588773	-0.138493				-0.409020	0.577741	0.204247				0.360802	0.065182	-0.120358
15240	127.000000							-0.903351	0.848997	-0.113450	-0.908421	0.853946	0.098309	-0.757037	0.692630	-0.228192	-0.773524	1.177405	-0.071173	-0.786159	1.182317	0.033244	-0.750501	1.130023	0.045707	-0.746067	0.695888	0.208592				-0.431049	0.588644	-0.139027				-0.409070	0.577361	0.204207				0.360802	0.065190	-0.120352
15241	127.008333							-0.902208	0.849621	-0.113708	-0.907412	0.854602	0.097901	-0.756645	0.693200	-0.228425	-0.773964	1.177827	-0.070094	-0.784585	1.182357	0.034642	-0.748426	1.130207	0.046245	-0.745760	0.696533	0.208511				-0.430853	0.588521	-0.139576				-0.409064	0.576996	0.204194				0.360796	0.065197	-0.120351
15242	127.016667							-0.901075	0.850225	-0.113946	-0.906343	0.855251	0.097542	-0.756249	0.693854	-0.228824	-0.774143	1.178195	-0.069169	-0.782946	1.182457	0.035712	-0.746303	1.130536	0.046637	-0.745393	0.697197	0.208431				-0.430659	0.588396	-0.140160				-0.409023	0.576622	0.204186				0.360796	0.065209	-0.120345
15243	127.025000							-0.900062	0.850812	-0.114219	-0.905142	0.855916	0.097233	-0.755860	0.694570	-0.229261	-0.774091	1.178537	-0.068519	-0.781316	1.182726	0.036475	-0.744193	1.131005	0.046674	-0.745013	0.697803	0.208351				-0.430517	0.588277	-0.140791				-0.408932	0.576240	0.204187				0.360790	0.065200	-0.120346
15244	127.033333							-0.899068	0.851469	-0.114304	-0.903920	0.856500	0.096951	-0.755501	0.695330	-0.229814	-0.773838	1.179027	-0.068279	-0.779779	1.183192	0.036798	-0.742358	1.131752	0.046728	-0.744568	0.698425	0.208271				-0.430347	0.588181	-0.141332				-0.408791	0.575850	0.204203				0.360782	0.065199	-0.120346
15245	127.041667							-0.898006	0.851997	-0.114445	-0.902603	0.857114	0.096746	-0.755144	0.696126	-0.230379	-0.773231	1.179630	-0.068483	-0.778393	1.183900	0.036657	-0.740673	1.132298	0.046036	-0.743975	0.699147	0.208156				-0.430198	0.588079	-0.141873				-0.408588	0.575446	0.204217				0.360784	0.065183	-0.120356
15246	127.050000							-0.896978	0.852498	-0.114489	-0.901220	0.857719	0.096570	-0.754798	0.696934	-0.231001	-0.772342	1.180346	-0.069041	-0.777171	1.184711	0.036063	-0.739385	1.133179	0.045439	-0.743328	0.699891	0.208036				-0.430083	0.587950	-0.142376				-0.408350	0.575071	0.204259				0.360783	0.065180	-0.120364
15247	127.058333							-0.896026	0.853042	-0.114571	-0.899760	0.858328	0.096447	-0.754427	0.697705	-0.231482	-0.771138	1.181163	-0.069990	-0.776043	1.185753	0.035121	-0.738351	1.134146	0.044577	-0.742619	0.700668	0.207938				-0.429966	0.587883	-0.142829				-0.407975	0.574676	0.204398				0.360783	0.065172	-0.120355
15248	127.066667							-0.895102	0.853515	-0.114595	-0.898310	0.858868	0.096332	-0.754056	0.698513	-0.232104	-0.769776	1.182066	-0.071215	-0.775010	1.186821	0.033859	-0.737441	1.135190	0.043556	-0.741862	0.701459	0.207833				-0.429861	0.587828	-0.143224				-0.407608	0.574352	0.204447				0.360778	0.065173	-0.120353
15249	127.075000							-0.894433	0.854113	-0.114569	-0.896754	0.859480	0.096268	-0.753712	0.699276	-0.232724	-0.768147	1.183080	-0.072753	-0.773974	1.188037	0.032289	-0.736623	1.136304	0.042324	-0.741050	0.702260	0.207740				-0.429742	0.587820	-0.143548				-0.407186	0.574083	0.204499				0.360780	0.065174	-0.120342
15250	127.083333							-0.893196	0.854449	-0.114541	-0.895226	0.860026	0.096201	-0.753354	0.700053	-0.233441	-0.766360	1.184177	-0.074486	-0.772925	1.189389	0.030574	-0.735853	1.137491	0.040908	-0.740199	0.703077	0.207651				-0.429603	0.587846	-0.143815				-0.406725	0.573862	0.204552				0.360782	0.065175	-0.120342
15251	127.091667							-0.892282	0.854853	-0.114557	-0.893693	0.860511	0.096117	-0.752973	0.700782	-0.234052	-0.764395	1.185334	-0.076392	-0.771880	1.190820	0.028513	-0.735251	1.138919	0.039540	-0.739328	0.703936	0.207586				-0.429471	0.587881	-0.144013				-0.406216	0.573698	0.204620				0.360777	0.065176	-0.120343
15252	127.100000							-0.891367	0.855241	-0.114539	-0.892121	0.861043	0.096042	-0.752587	0.701495	-0.234650	-0.762320	1.186552	-0.078411	-0.770844	1.192417	0.026395	-0.734717	1.140421	0.038113	-0.738446	0.704803	0.207526				-0.429365	0.587913	-0.144259				-0.405680	0.573599	0.204709				0.360771	0.065184	-0.120349
15253	127.108333							-0.890455	0.855629	-0.114592	-0.890586	0.861474	0.095931	-0.752151	0.702192	-0.235134	-0.760080	1.187894	-0.080569	-0.769815	1.194143	0.024171	-0.734120	1.141802	0.036341	-0.737546	0.705692	0.207471				-0.429220	0.587943	-0.144381				-0.405121	0.573574	0.204845				0.360775	0.065176	-0.120354
15254	127.116667							-0.889399	0.855914	-0.114520	-0.889066	0.861875	0.095786	-0.751682	0.702851	-0.235566	-0.757836	1.189053	-0.082578	-0.768780	1.195956	0.022007	-0.733611	1.143255	0.034674	-0.736655	0.706566	0.207435				-0.429045	0.587988	-0.144478				-0.404537	0.573571	0.205002				0.360770	0.065170	-0.120362
15255	127.125000							-0.888491	0.856277	-0.114581	-0.887569	0.862275	0.095636	-0.751282	0.703548	-0.236289	-0.755533	1.190297	-0.084505	-0.767642	1.197780	0.019851	-0.733166	1.144863	0.033228	-0.735791	0.707433	0.207435				-0.428858	0.588002	-0.144548				-0.403945	0.573682	0.205251				0.360766	0.065153	-0.120360
15256	127.133333							-0.887533	0.856507	-0.114599	-0.886125	0.862664	0.095470	-0.750814	0.704156	-0.236773	-0.753247	1.191503	-0.086262	-0.766460	1.199566	0.017887	-0.732632	1.146408	0.031909	-0.734946	0.708291	0.207472				-0.428658	0.588011	-0.144599				-0.403341	0.573692	0.205433				0.360759	0.065147	-0.120361
15257	127.141667							-0.886542	0.856766	-0.114638	-0.884843	0.863151	0.095380	-0.750342	0.704687	-0.237154	-0.751112	1.192595	-0.087873	-0.765127	1.201213	0.016115	-0.731892	1.147808	0.030728	-0.734130	0.709105	0.207515				-0.428437	0.588001	-0.144639				-0.402717	0.573696	0.205673				0.360756	0.065140	-0.120348
15258	127.150000							-0.885454	0.856978	-0.114688	-0.883353	0.863418	0.095061	-0.749861	0.705208	-0.237622	-0.749113	1.193592	-0.089234	-0.763690	1.202749	0.014710	-0.730988	1.149086	0.029631	-0.733348	0.709899	0.207573				-0.428208	0.587984	-0.144678				-0.402170	0.573927	0.206045				0.360745	0.065143	-0.120345
15259	127.158333							-0.884530	0.857270	-0.114820	-0.882034	0.863824	0.094837	-0.749368	0.705668	-0.237916	-0.747345	1.194454	-0.090310	-0.762148	1.204025	0.013523	-0.729836	1.150262	0.028815	-0.732607	0.710683	0.207668				-0.427958	0.587967	-0.144676				-0.401690	0.573973	0.206296				0.360737	0.065151	-0.120339
15260	127.166667							-0.883507	0.857529	-0.114886	-0.880753	0.864221	0.094578	-0.748983	0.706035	-0.238203	-0.745688	1.195302	-0.091153	-0.760540	1.205235	0.012699	-0.728544	1.151331	0.028172	-0.731906	0.711449	0.207766				-0.427700	0.587929	-0.144674				-0.401141	0.573900	0.206596				0.360729	0.065153	-0.120338
15261	127.175000							-0.882482	0.857855	-0.115081	-0.879524	0.864549	0.094242	-0.748527	0.706473	-0.238646	-0.744316	1.196073	-0.091510	-0.758855	1.206319	0.012283	-0.727106	1.152297	0.027839	-0.731259	0.712192	0.207875				-0.427437	0.587880	-0.144734				-0.400638	0.573944	0.207037				0.360723	0.065147	-0.120347
15262	127.183333							-0.881452	0.858037	-0.115212	-0.878349	0.864863	0.093896	-0.748030	0.706813	-0.238822	-0.743182	1.196821	-0.091599	-0.757129	1.207358	0.012235	-0.725515	1.153201	0.027709	-0.730660	0.712906	0.208002				-0.427178	0.587811	-0.144785				-0.400153	0.573789	0.207385				0.360717	0.065145	-0.120352
15263	127.191667							-0.880425	0.858294	-0.115387	-0.877235	0.865192	0.093560	-0.747573	0.707159	-0.239095	-0.742370	1.197570	-0.091517	-0.755269	1.208276	0.012586	-0.723769	1.154018	0.027831	-0.730108	0.713553	0.208127				-0.426922	0.587735	-0.144893				-0.399793	0.573777	0.207861				0.360719	0.065140	-0.120361
15264	127.200000							-0.879292	0.858501	-0.115571	-0.876390	0.865622	0.093365	-0.747024	0.707511	-0.239360	-0.741638	1.198308	-0.090998	-0.753356	1.209080	0.013241	-0.721868	1.154735	0.028114	-0.729601	0.714145	0.208251				-0.426638	0.587652	-0.144911				-0.399464	0.573650	0.208290				0.360723	0.065131	-0.120364
15265	127.208333							-0.878246	0.858653	-0.115865	-0.875135	0.865886	0.092930	-0.746656	0.707815	-0.239742	-0.741118	1.199088	-0.090239	-0.751334	1.209782	0.014090	-0.720008	1.155509	0.028681	-0.729157	0.714695	0.208380				-0.426348	0.587577	-0.144977				-0.399243	0.573584	0.208761				0.360726	0.065119	-0.120359
15266	127.216667							-0.877203	0.858854	-0.116039	-0.874125	0.866081	0.092572	-0.746221	0.708068	-0.239972	-0.740638	1.199870	-0.089356	-0.749275	1.210398	0.015062	-0.717867	1.155988	0.029044	-0.728755	0.715205	0.208510				-0.426092	0.587491	-0.145110				-0.399067	0.573626	0.209332				0.361070	0.064873	-0.120154
15267	127.225000							-0.876135	0.859074	-0.116227	-0.873266	0.866442	0.092383	-0.745736	0.708349	-0.240198	-0.740194	1.200707	-0.088493	-0.747177	1.210920	0.016069	-0.715748	1.156361	0.029368	-0.728418	0.715657	0.208648				-0.425825	0.587396	-0.145168				-0.398901	0.573386	0.209694				0.360724	0.065123	-0.120343
15268	127.233333							-0.875106	0.859277	-0.116446	-0.872162	0.866666	0.092052	-0.745292	0.708610	-0.240409	-0.739681	1.201480	-0.087685	-0.745169	1.211385	0.016951	-0.713692	1.156731	0.029654	-0.728130	0.716067	0.208777				-0.425564	0.587314	-0.145242				-0.398781	0.573247	0.210167				0.360714	0.065123	-0.120339
15269	127.241667							-0.874120	0.859464	-0.116645	-0.871223	0.866814	0.091767	-0.744816	0.708911	-0.240640	-0.739128	1.202252	-0.087016	-0.743261	1.211813	0.017734	-0.711758	1.156993	0.029799	-0.727894	0.716436	0.208914				-0.425291	0.587247	-0.145347				-0.398607	0.573025	0.210651				0.360715	0.065124	-0.120340
15270	127.250000							-0.873160	0.859680	-0.116759	-0.870291	0.867118	0.091591	-0.744380	0.709190	-0.240888	-0.738450	1.202975	-0.086397	-0.741442	1.212232	0.018403	-0.709988	1.157214	0.029971	-0.727694	0.716772	0.209052				-0.425030	0.587182	-0.145464				-0.398568	0.572892	0.211106				0.360708	0.065127	-0.120349
15271	127.258333							-0.872236	0.859848	-0.116867	-0.869594	0.867380	0.091515	-0.743957	0.709434	-0.241055	-0.737715	1.203721	-0.085989	-0.739715	1.212785	0.018935	-0.708355	1.157617	0.030047	-0.727522	0.717070	0.209173				-0.424774	0.587120	-0.145600				-0.398561	0.572746	0.211542				0.360709	0.065123	-0.120357
15272	127.266667							-0.871283	0.860032	-0.117064	-0.868449	0.867514	0.091216	-0.743563	0.709702	-0.241439	-0.736829	1.204428	-0.085449	-0.738047	1.213339	0.019298	-0.706753	1.158044	0.029997	-0.727356	0.717354	0.209296				-0.424497	0.587090	-0.145674				-0.398583	0.572602	0.211958				0.360702	0.065120	-0.120361
15273	127.275000							-0.870529	0.860147	-0.117111	-0.867649	0.867680	0.091097	-0.743200	0.709913	-0.241741	-0.735991	1.205209	-0.085165	-0.736397	1.214003	0.019620	-0.705359	1.158576	0.030114	-0.727191	0.717618	0.209418				-0.424254	0.587053	-0.145840				-0.398625	0.572459	0.212348				0.360703	0.065114	-0.120365
15274	127.283333							-0.869636	0.860233	-0.117191	-0.866681	0.867913	0.090945	-0.742838	0.710117	-0.242059	-0.735078	1.206047	-0.084948	-0.734799	1.214741	0.019838	-0.704043	1.159025	0.030063	-0.727027	0.717876	0.209533				-0.424020	0.587013	-0.146026				-0.398683	0.572326	0.212721				0.360694	0.065113	-0.120364
15275	127.291667							-0.868926	0.860332	-0.117231	-0.865952	0.868156	0.090900	-0.742532	0.710262	-0.242398	-0.734115	1.206902	-0.084850	-0.733268	1.215508	0.019931	-0.702779	1.159518	0.029864	-0.726861	0.718142	0.209649				-0.423817	0.586975	-0.146221				-0.398757	0.572224	0.213060				0.360696	0.065114	-0.120360
15276	127.300000							-0.868244	0.860413	-0.117245	-0.865013	0.868267	0.090710	-0.742248	0.710388	-0.242738	-0.733122	1.207771	-0.085003	-0.731816	1.216265	0.019939	-0.701621	1.160061	0.029709	-0.726694	0.718405	0.209752				-0.423617	0.586975	-0.146432				-0.398825	0.572166	0.213366				0.361046	0.064863	-0.120155
15277	127.308333							-0.867517	0.860526	-0.117237	-0.864238	0.868585	0.090674	-0.741990	0.710489	-0.243089	-0.732026	1.208431	-0.085036	-0.730462	1.216910	0.019863	-0.700578	1.160625	0.029583	-0.726531	0.718679	0.209843				-0.423470	0.586972	-0.146636				-0.398882	0.572157	0.213627				0.361045	0.064859	-0.120146
15278	127.316667							-0.866958	0.860669	-0.117198	-0.863504	0.868843	0.090598	-0.741768	0.710567	-0.243434	-0.730890	1.208989	-0.085092	-0.729196	1.217556	0.019718	-0.699531	1.161090	0.029402	-0.726372	0.718965	0.209920				-0.423366	0.586966	-0.146838				-0.398925	0.572182	0.213820				0.361039	0.064859	-0.120149
15279	127.325000							-0.866317	0.860751	-0.117184	-0.862829	0.869088	0.090554	-0.741576	0.710627	-0.243744	-0.729743	1.209513	-0.085380	-0.727995	1.218035	0.019400	-0.698534	1.161500	0.029142	-0.726207	0.719264	0.209976				-0.423313	0.586968	-0.147036				-0.398940	0.572250	0.213924				0.361042	0.064850	-0.120152
15280	127.333333							-0.865723	0.860905	-0.117107	-0.862067	0.869282	0.090367	-0.741431	0.710682	-0.244060	-0.728612	1.209945	-0.085670	-0.726799	1.218492	0.019165	-0.697546	1.161868	0.028861	-0.726049	0.719578	0.210027				-0.423298	0.586990	-0.147210				-0.398936	0.572340	0.213961				0.361040	0.064841	-0.120158
15281	127.341667							-0.865230	0.861082	-0.117096	-0.861645	0.869709	0.090455	-0.741347	0.710794	-0.244422	-0.727470	1.210321	-0.086105	-0.725697	1.218893	0.018781	-0.696609	1.162170	0.028510	-0.725886	0.719892	0.210064				-0.423348	0.587023	-0.147369				-0.398916	0.572446	0.213928				0.360858	0.064968	-0.120265
15282	127.350000							-0.864633	0.861236	-0.117031	-0.860771	0.869926	0.090242	-0.741291	0.710931	-0.244772	-0.726340	1.210693	-0.086682	-0.724742	1.219204	0.018304	-0.695739	1.162436	0.028057	-0.725712	0.720205	0.210087				-0.423448	0.587062	-0.147498				-0.398884	0.572560	0.213841				0.361017	0.064840	-0.120169
15283	127.358333							-0.864165	0.861461	-0.117057	-0.860238	0.870238	0.090215	-0.741247	0.711087	-0.245030	-0.725106	1.210878	-0.087295	-0.723867	1.219420	0.017597	-0.694982	1.162702	0.027536	-0.725537	0.720512	0.210106				-0.423610	0.587105	-0.147600				-0.398834	0.572673	0.213701				0.361011	0.064838	-0.120168
15284	127.366667							-0.863621	0.861667	-0.116967	-0.859729	0.870510	0.090192	-0.741247	0.711270	-0.245337	-0.723897	1.211019	-0.088128	-0.723142	1.219591	0.016798	-0.694358	1.162800	0.026923	-0.725367	0.720803	0.210118				-0.423803	0.587149	-0.147690				-0.398775	0.572777	0.213520				0.361003	0.064837	-0.120160
15285	127.375000							-0.863103	0.861887	-0.116939	-0.858981	0.870760	0.090043	-0.741271	0.711473	-0.245597	-0.722622	1.210991	-0.088939	-0.722570	1.219753	0.015943	-0.693803	1.162927	0.026267	-0.725190	0.721060	0.210116				-0.424024	0.587213	-0.147763				-0.398716	0.572872	0.213296				0.360995	0.064832	-0.120162
15286	127.383333							-0.862557	0.862110	-0.116947	-0.858224	0.870983	0.089882	-0.741310	0.711638	-0.245725	-0.721283	1.210923	-0.089832	-0.722010	1.219825	0.014910	-0.693294	1.163036	0.025493	-0.725005	0.721311	0.210100				-0.424280	0.587286	-0.147897				-0.398654	0.572966	0.213040				0.360990	0.064826	-0.120160
15287	127.391667							-0.862063	0.862252	-0.116915	-0.857618	0.871189	0.089784	-0.741367	0.711836	-0.245931	-0.720042	1.210858	-0.091167	-0.721554	1.219903	0.013747	-0.692894	1.163229	0.024784	-0.724812	0.721545	0.210061				-0.424525	0.587362	-0.147948				-0.398603	0.573046	0.212754				0.360983	0.064821	-0.120160
15288	127.400000							-0.861522	0.862402	-0.116919	-0.857012	0.871498	0.089737	-0.741465	0.711994	-0.246151	-0.718640	1.210640	-0.092412	-0.721209	1.219914	0.012452	-0.692526	1.163275	0.023825	-0.724616	0.721787	0.210022				-0.424757	0.587475	-0.147994				-0.398567	0.573113	0.212462				0.360979	0.064814	-0.120161
15289	127.408333							-0.861025	0.862570	-0.116845	-0.856560	0.871781	0.089815	-0.741543	0.712127	-0.246216	-0.717116	1.210317	-0.093839	-0.720918	1.219843	0.010908	-0.692281	1.163282	0.022729	-0.724419	0.722025	0.209947				-0.424968	0.587571	-0.147937				-0.398551	0.573182	0.212169				0.360971	0.064811	-0.120170
15290	127.416667							-0.860506	0.862669	-0.116847	-0.856026	0.872109	0.089812	-0.741624	0.712241	-0.246250	-0.715557	1.209905	-0.095531	-0.720715	1.219672	0.009216	-0.692095	1.163302	0.021635	-0.724214	0.722256	0.209850				-0.425179	0.587675	-0.147930				-0.398543	0.573236	0.211864				0.360965	0.064800	-0.120173
15291	127.425000							-0.860015	0.862772	-0.116792	-0.855254	0.872277	0.089689	-0.741719	0.712306	-0.246288	-0.713941	1.209281	-0.097271	-0.720587	1.219463	0.007367	-0.691985	1.163222	0.020439	-0.724006	0.722496	0.209751				-0.425334	0.587796	-0.147902				-0.398558	0.573319	0.211562				0.360959	0.064797	-0.120175
15292	127.433333							-0.859521	0.862845	-0.116746	-0.854749	0.872573	0.089752	-0.741791	0.712337	-0.246296	-0.712166	1.208558	-0.099033	-0.720473	1.219168	0.005375	-0.691902	1.163172	0.019197	-0.723926	0.722628	0.209653				-0.425476	0.587925	-0.147840				-0.398589	0.573420	0.211264				0.360953	0.064795	-0.120175
15293	127.441667							-0.858999	0.862926	-0.116690	-0.854008	0.872794	0.089672	-0.741870	0.712312	-0.246281	-0.710340	1.207890	-0.100972	-0.720381	1.218922	0.003395	-0.691809	1.163066	0.017882	-0.723605	0.723003	0.209521				-0.425589	0.588065	-0.147728				-0.398622	0.573542	0.210957				0.360945	0.064795	-0.120179
15294	127.450000							-0.858518	0.862928	-0.116684	-0.853252	0.872992	0.089565	-0.741921	0.712244	-0.246246	-0.708385	1.207238	-0.102945	-0.720319	1.218583	0.001090	-0.691745	1.162967	0.016430	-0.723416	0.723285	0.209392				-0.425698	0.588204	-0.147666				-0.398667	0.573694	0.210657				0.360943	0.064786	-0.120176
15295	127.458333							-0.857955	0.862946	-0.116630	-0.853017	0.873351	0.089723	-0.741959	0.712124	-0.246189	-0.706353	1.206644	-0.105070	-0.720172	1.218348	-0.001261	-0.691720	1.162823	0.014786	-0.723239	0.723601	0.209255				-0.425757	0.588350	-0.147410				-0.398721	0.573892	0.210351				0.360937	0.064779	-0.120172
15296	127.466667							-0.857476	0.862986	-0.116572	-0.852027	0.873539	0.089509	-0.741981	0.711971	-0.246121	-0.704134	1.205948	-0.107153	-0.720035	1.218122	-0.003762	-0.691589	1.162521	0.012893	-0.723077	0.723939	0.209110				-0.425805	0.588513	-0.147215				-0.398769	0.574115	0.210037				0.360925	0.064777	-0.120180
15297	127.475000							-0.856894	0.862943	-0.116536	-0.851449	0.873818	0.089467	-0.741989	0.711779	-0.246073	-0.701779	1.205249	-0.109273	-0.719943	1.217858	-0.006210	-0.691664	1.162377	0.011086	-0.722921	0.724302	0.208961				-0.425871	0.588622	-0.146995				-0.398814	0.574415	0.209711				0.360919	0.064777	-0.120186
15298	127.483333							-0.856407	0.862937	-0.116519	-0.851024	0.874170	0.089498	-0.741971	0.711557	-0.245943	-0.699384	1.204624	-0.111477	-0.719804	1.217638	-0.008706	-0.691733	1.162252	0.009266	-0.722783	0.724661	0.208814				-0.425903	0.588761	-0.146767				-0.398850	0.574761	0.209370				0.360909	0.064774	-0.120187
15299	127.491667							-0.855753	0.862926	-0.116463	-0.850208	0.874417	0.089290	-0.741951	0.711295	-0.245855	-0.696993	1.204015	-0.113452	-0.719484	1.217386	-0.011441	-0.691797	1.162148	0.007545	-0.722659	0.725019	0.208676				-0.425933	0.588885	-0.146496				-0.398876	0.575162	0.209005				0.360902	0.064771	-0.120187
15300	127.500000							-0.855105	0.862899	-0.116455	-0.849528	0.874698	0.089145	-0.741909	0.711012	-0.245743	-0.694615	1.203505	-0.115313	-0.719104	1.217232	-0.013848	-0.691776	1.162124	0.005908	-0.722560	0.725354	0.208551				-0.425965	0.588981	-0.146207				-0.398884	0.575579	0.208625				0.360895	0.064759	-0.120187
15301	127.508333							-0.854444	0.862836	-0.116482	-0.849116	0.875110	0.089161	-0.741832	0.710717	-0.245622	-0.692450	1.203046	-0.116964	-0.718673	1.217157	-0.015910	-0.691615	1.162105	0.004402	-0.722476	0.725661	0.208458				-0.425988	0.589065	-0.145899				-0.398936	0.576136	0.208246				0.360894	0.064754	-0.120187
15302	127.516667							-0.853756	0.862827	-0.116569	-0.848333	0.875352	0.088932	-0.741742	0.710401	-0.245503	-0.690386	1.202633	-0.118403	-0.718118	1.217064	-0.017781	-0.691351	1.162072	0.003042	-0.722394	0.725952	0.208391				-0.426011	0.589133	-0.145576				-0.398919	0.576576	0.207846				0.360889	0.064753	-0.120187
15303	127.525000							-0.852998	0.862813	-0.116650	-0.847713	0.875618	0.088761	-0.741631	0.710092	-0.245368	-0.688530	1.202247	-0.119603	-0.717489	1.216876	-0.019553	-0.691018	1.161983	0.001921	-0.722312	0.726227	0.208348				-0.426040	0.589180	-0.145339				-0.398906	0.577042	0.207443				0.360889	0.064744	-0.120186
15304	127.533333							-0.852217	0.862791	-0.116752	-0.847108	0.875874	0.088588	-0.741495	0.709759	-0.245208	-0.686826	1.201897	-0.120739	-0.716865	1.216659	-0.020975	-0.690598	1.161858	0.000918	-0.722230	0.726492	0.208308				-0.426027	0.589230	-0.144924				-0.398887	0.577557	0.207074				0.360887	0.064744	-0.120190
15305	127.541667							-0.851472	0.862789	-0.116888	-0.846653	0.876321	0.088538	-0.741302	0.709474	-0.245072	-0.685314	1.201627	-0.121406	-0.716273	1.216490	-0.021847	-0.690057	1.161665	0.000099	-0.722140	0.726740	0.208286				-0.426016	0.589226	-0.144603				-0.398839	0.578103	0.206696				0.360880	0.064742	-0.120191
15306	127.550000							-0.850719	0.862803	-0.117032	-0.845890	0.876520	0.088236	-0.741067	0.709211	-0.244935	-0.684115	1.201443	-0.121765	-0.715563	1.216231	-0.022684	-0.689562	1.161509	-0.000322	-0.722046	0.726969	0.208276				-0.425979	0.589195	-0.144284				-0.398849	0.578776	0.206262				0.360232	0.065246	-0.120736
15307	127.558333							-0.849901	0.862798	-0.117221	-0.845294	0.876797	0.088028	-0.740774	0.708990	-0.244880	-0.683304	1.201331	-0.121766	-0.714992	1.216158	-0.022640	-0.689100	1.161372	-0.000307	-0.721956	0.727173	0.208270				-0.425908	0.589119	-0.143967				-0.398731	0.579386	0.205891				0.360875	0.064739	-0.120196
15308	127.566667							-0.849096	0.862817	-0.117356	-0.844675	0.876985	0.087756	-0.740418	0.708756	-0.244735	-0.682898	1.201246	-0.121424	-0.714400	1.215959	-0.022346	-0.688542	1.161161	0.000024	-0.721872	0.727350	0.208275				-0.425810	0.588997	-0.143650				-0.398573	0.580003	0.205512				0.360872	0.064742	-0.120191
15309	127.575000							-0.848290	0.862887	-0.117553	-0.844172	0.877311	0.087623	-0.739964	0.708536	-0.244521	-0.683008	1.201168	-0.120669	-0.713850	1.215654	-0.021187	-0.687723	1.160801	0.000709	-0.721800	0.727491	0.208287				-0.425663	0.588853	-0.143357				-0.398363	0.580595	0.205175				0.360865	0.064735	-0.120190
15310	127.583333							-0.847406	0.862917	-0.117765	-0.843350	0.877483	0.087314	-0.739496	0.708353	-0.244407	-0.683559	1.201086	-0.119614	-0.713217	1.215104	-0.019654	-0.686649	1.160236	0.001685	-0.721730	0.727573	0.208305				-0.425471	0.588683	-0.143080				-0.398133	0.581181	0.204891				0.360868	0.064725	-0.120187
15311	127.591667							-0.846573	0.863044	-0.117894	-0.842928	0.877704	0.087346	-0.738975	0.708180	-0.244379	-0.684525	1.201028	-0.118260	-0.712542	1.214202	-0.017812	-0.685230	1.159403	0.002772	-0.721719	0.727511	0.208310				-0.425228	0.588467	-0.142831				-0.397889	0.581774	0.204769				0.360865	0.064712	-0.120189
15312	127.600000							-0.845827	0.863119	-0.118047	-0.842309	0.877937	0.087165	-0.738410	0.708056	-0.244309	-0.685648	1.201101	-0.116929	-0.711878	1.213282	-0.015575	-0.683706	1.158462	0.003921	-0.721828	0.727381	0.208424				-0.424952	0.588247	-0.142687				-0.397632	0.582321	0.204688				0.360861	0.064710	-0.120194
15313	127.608333							-0.845020	0.863245	-0.118089	-0.841461	0.877977	0.087007	-0.737803	0.707985	-0.244285	-0.686937	1.201222	-0.115192	-0.711270	1.212302	-0.013140	-0.682285	1.157533	0.005164	-0.721650	0.727279	0.208384				-0.424576	0.588057	-0.142407				-0.397366	0.582759	0.204634				0.360218	0.065221	-0.120743
15314	127.616667							-0.844256	0.863327	-0.118165	-0.840633	0.878021	0.086939	-0.737186	0.707942	-0.244284	-0.688225	1.201461	-0.113532	-0.710656	1.211330	-0.010888	-0.680924	1.156560	0.006315	-0.721464	0.727119	0.208332				-0.424144	0.587906	-0.142242				-0.397105	0.583139	0.204645				0.360848	0.064724	-0.120209
15315	127.625000							-0.843629	0.863418	-0.118147	-0.839906	0.878026	0.087035	-0.736553	0.707911	-0.244224	-0.689480	1.201875	-0.111894	-0.710047	1.210373	-0.008711	-0.679637	1.155645	0.007420	-0.721379	0.726910	0.208384				-0.423682	0.587770	-0.142111				-0.396842	0.583343	0.204656				0.360841	0.064731	-0.120216
15316	127.633333							-0.843031	0.863506	-0.118082	-0.839057	0.878059	0.087080	-0.735897	0.707954	-0.244300	-0.690653	1.202150	-0.110133	-0.709422	1.209450	-0.006524	-0.678389	1.154751	0.008424	-0.721193	0.726422	0.208188				-0.423177	0.587674	-0.141994				-0.396551	0.583579	0.204887				0.360836	0.064735	-0.120208
15317	127.641667							-0.842462	0.863620	-0.117965	-0.837902	0.877853	0.086970	-0.735268	0.708013	-0.244388	-0.691911	1.202359	-0.108494	-0.708602	1.208444	-0.004644	-0.677171	1.153855	0.009325	-0.720950	0.726312	0.208229				-0.422656	0.587621	-0.141935				-0.396292	0.583610	0.205069				0.360837	0.064736	-0.120205
15318	127.650000							-0.841981	0.863751	-0.117800	-0.837209	0.877974	0.087241	-0.734641	0.708103	-0.244508	-0.692955	1.202444	-0.106888	-0.708101	1.207544	-0.002491	-0.676004	1.152937	0.010082	-0.720672	0.726222	0.208262				-0.422118	0.587588	-0.141933				-0.396047	0.583559	0.205302				0.360837	0.064722	-0.120193
15319	127.658333							-0.841516	0.863882	-0.117542	-0.836304	0.877910	0.087441	-0.734038	0.708231	-0.244661	-0.693962	1.202674	-0.105786	-0.707660	1.206543	-0.000943	-0.674948	1.152121	0.010684	-0.720370	0.726031	0.208235				-0.421576	0.587580	-0.141989				-0.395802	0.583444	0.205601				0.360843	0.064712	-0.120188
15320	127.666667							-0.841085	0.863987	-0.117321	-0.835343	0.877837	0.087700	-0.733461	0.708385	-0.244846	-0.694802	1.202564	-0.104630	-0.707275	1.205539	0.000313	-0.674205	1.151564	0.011366	-0.720015	0.725845	0.208192				-0.421041	0.587635	-0.142083				-0.395555	0.583276	0.205941				0.360202	0.065231	-0.120744
15321	127.675000							-0.840703	0.864127	-0.116954	-0.834067	0.877707	0.087789	-0.732928	0.708555	-0.245080	-0.695520	1.202340	-0.103702	-0.707009	1.204699	0.001209	-0.673362	1.150816	0.011650	-0.719620	0.725696	0.208151				-0.420551	0.587701	-0.142256				-0.395295	0.583065	0.206284				0.360852	0.064715	-0.120191
15322	127.683333							-0.840382	0.864298	-0.116610	-0.833158	0.877714	0.088124	-0.732435	0.708735	-0.245261	-0.696093	1.202154	-0.102964	-0.706817	1.203932	0.001830	-0.672885	1.150387	0.012042	-0.719194	0.725571	0.208112				-0.420050	0.587791	-0.142383				-0.395028	0.582852	0.206641				0.360854	0.064721	-0.120187
15323	127.691667							-0.840235	0.864490	-0.116231	-0.832100	0.877636	0.088387	-0.731984	0.708930	-0.245483	-0.696529	1.201973	-0.102465	-0.706814	1.203386	0.002396	-0.672384	1.149843	0.012104	-0.718733	0.725473	0.208065				-0.419634	0.587836	-0.142595				-0.394734	0.582642	0.207075				0.360846	0.064737	-0.120199
15324	127.700000							-0.840011	0.864659	-0.115839	-0.830957	0.877581	0.088630	-0.731595	0.709139	-0.245714	-0.696887	1.201805	-0.102074	-0.706904	1.202929	0.003046	-0.672206	1.149687	0.012419	-0.718251	0.725396	0.208017				-0.419263	0.587865	-0.142837				-0.394422	0.582448	0.207532				0.360851	0.064747	-0.120207
15325	127.708333							-0.839774	0.864831	-0.115471	-0.830088	0.877602	0.089105	-0.731265	0.709375	-0.245933	-0.697220	1.201645	-0.101809	-0.706969	1.202464	0.003058	-0.671913	1.149305	0.012392	-0.717769	0.725369	0.207985				-0.418965	0.587860	-0.143112				-0.394103	0.582295	0.207992				0.360850	0.064752	-0.120203
15326	127.716667							-0.839534	0.865017	-0.115045	-0.828964	0.877476	0.089371	-0.730986	0.709641	-0.246150	-0.697513	1.201512	-0.101652	-0.707134	1.202103	0.003255	-0.671689	1.149026	0.012351	-0.717277	0.725367	0.207955				-0.418718	0.587830	-0.143398				-0.393748	0.582201	0.208503				0.360844	0.064754	-0.120198
15327	127.725000							-0.839137	0.865096	-0.114712	-0.827942	0.877457	0.089627	-0.730776	0.709942	-0.246352	-0.697765	1.201389	-0.101558	-0.707396	1.201882	0.003585	-0.671652	1.148898	0.012387	-0.716788	0.725398	0.207934				-0.418549	0.587795	-0.143695				-0.393414	0.582185	0.208942				0.360851	0.064748	-0.120197
15328	127.733333							-0.838814	0.865238	-0.114362	-0.826955	0.877453	0.089949	-0.730594	0.710233	-0.246444	-0.698040	1.201270	-0.101426	-0.707596	1.201552	0.003440	-0.671675	1.148798	0.012438	-0.716301	0.725479	0.207932				-0.418475	0.587717	-0.144002				-0.392989	0.582088	0.209300				0.360856	0.064737	-0.120191
15329	127.741667							-0.838631	0.865369	-0.113996	-0.826112	0.877389	0.090306	-0.730503	0.710577	-0.246664	-0.698310	1.201199	-0.101320	-0.707856	1.201342	0.003530	-0.671688	1.148593	0.012361	-0.715845	0.725595	0.207942				-0.418470	0.587650	-0.144383				-0.392588	0.582156	0.209683				0.360854	0.064732	-0.120194
15330	127.750000							-0.838634	0.865567	-0.113692	-0.825273	0.877433	0.090581	-0.730455	0.710924	-0.246865	-0.698602	1.201143	-0.101208	-0.708113	1.201153	0.003667	-0.671752	1.148536	0.012445	-0.715396	0.725759	0.207972				-0.418495	0.587580	-0.144675				-0.392171	0.582227	0.209972				0.360847	0.064731	-0.120208
15331	127.758333							-0.838485	0.865697	-0.113405	-0.824511	0.877401	0.090833	-0.730441	0.711257	-0.246983	-0.698947	1.201073	-0.100997	-0.708371	1.200960	0.003896	-0.671813	1.148543	0.012655	-0.714954	0.725940	0.208022				-0.418574	0.587530	-0.144986				-0.391741	0.582372	0.210184				0.360516	0.064996	-0.120487
15332	127.766667							-0.838147	0.865754	-0.113171	-0.823957	0.877443	0.091143	-0.730463	0.711621	-0.247179	-0.699332	1.200989	-0.100730	-0.708595	1.200763	0.004179	-0.671828	1.148420	0.012770	-0.714524	0.726129	0.208095				-0.418672	0.587502	-0.145279				-0.391285	0.582615	0.210371				0.360835	0.064739	-0.120222
15333	127.775000							-0.837992	0.865878	-0.112936	-0.823457	0.877424	0.091418	-0.730530	0.711936	-0.247325	-0.699736	1.200886	-0.100406	-0.708820	1.200532	0.004515	-0.671832	1.148320	0.012984	-0.714114	0.726323	0.208210				-0.418794	0.587518	-0.145550				-0.390831	0.582792	0.210337				0.360821	0.064742	-0.120228
15334	127.783333							-0.837824	0.865895	-0.112772	-0.822924	0.877402	0.091557	-0.730603	0.712230	-0.247459	-0.700168	1.200761	-0.100061	-0.709023	1.200287	0.004887	-0.671826	1.148195	0.013230	-0.713734	0.726508	0.208359				-0.418926	0.587576	-0.145782				-0.390379	0.582981	0.210189				0.360814	0.064743	-0.120233
15335	127.791667							-0.837979	0.866048	-0.112531	-0.822673	0.877405	0.091801	-0.730678	0.712488	-0.247586	-0.700638	1.200617	-0.099643	-0.709206	1.199973	0.005284	-0.671874	1.148129	0.013642	-0.713366	0.726657	0.208547				-0.419051	0.587694	-0.145978				-0.389919	0.583175	0.209892				0.360490	0.064988	-0.120512
15336	127.800000							-0.837886	0.866122	-0.112370	-0.822273	0.877361	0.091908	-0.730748	0.712713	-0.247696	-0.701129	1.200443	-0.099165	-0.709447	1.199692	0.005772	-0.671900	1.147930	0.013920	-0.713020	0.726774	0.208753				-0.419189	0.587810	-0.146138				-0.389467	0.583364	0.209483				0.360807	0.064724	-0.120242
15337	127.808333							-0.837857	0.866138	-0.112203	-0.821945	0.877258	0.091960	-0.730810	0.712903	-0.247769	-0.701636	1.200280	-0.098758	-0.709699	1.199334	0.006234	-0.671889	1.147597	0.014064	-0.712694	0.726843	0.208961				-0.419310	0.587956	-0.146261				-0.389018	0.583509	0.208976				0.360794	0.064713	-0.120244
15338	127.816667							-0.837818	0.866178	-0.112039	-0.821828	0.877214	0.092082	-0.730833	0.713098	-0.247851	-0.702162	1.200113	-0.098345	-0.709959	1.198953	0.006676	-0.672010	1.147470	0.014513	-0.712385	0.726883	0.209177				-0.419440	0.588112	-0.146433				-0.388525	0.583567	0.208468				0.360143	0.065218	-0.120795
15339	127.825000							-0.837810	0.866165	-0.111943	-0.821789	0.877162	0.092176	-0.730825	0.713283	-0.247957	-0.702722	1.199925	-0.097888	-0.710244	1.198634	0.007119	-0.672085	1.147220	0.014727	-0.712110	0.726883	0.209383				-0.419510	0.588273	-0.146377				-0.388220	0.583660	0.207731				0.360139	0.065205	-0.120804
15340	127.833333							-0.837814	0.866131	-0.111854	-0.821811	0.877101	0.092249	-0.730779	0.713420	-0.247952	-0.703290	1.199773	-0.097468	-0.710581	1.198280	0.007571	-0.672271	1.147050	0.015072	-0.711858	0.726858	0.209568				-0.419584	0.588399	-0.146350				-0.387849	0.583716	0.207053				0.360758	0.064692	-0.120258
15341	127.841667							-0.837868	0.866056	-0.111812	-0.822106	0.877083	0.092420	-0.730694	0.713539	-0.247974	-0.703838	1.199658	-0.097075	-0.710939	1.198003	0.007964	-0.672442	1.146804	0.015261	-0.711629	0.726804	0.209733				-0.419585	0.588537	-0.146239				-0.387440	0.583644	0.206303				0.360427	0.064955	-0.120546
15342	127.850000							-0.837897	0.866022	-0.111745	-0.822216	0.876998	0.092445	-0.730586	0.713628	-0.247979	-0.704411	1.199564	-0.096670	-0.711324	1.197725	0.008342	-0.672650	1.146585	0.015472	-0.711432	0.726739	0.209885				-0.419556	0.588661	-0.146052				-0.387255	0.583584	0.205371				0.360095	0.065211	-0.120825
15343	127.858333							-0.837986	0.865933	-0.111724	-0.822449	0.876906	0.092484	-0.730440	0.713669	-0.247954	-0.705001	1.199468	-0.096289	-0.711758	1.197530	0.008748	-0.672945	1.146423	0.015756	-0.711259	0.726656	0.210002				-0.419486	0.588808	-0.145760				-0.386994	0.583521	0.204590				0.360715	0.064686	-0.120280
15344	127.866667							-0.837892	0.865770	-0.111736	-0.822625	0.876761	0.092443	-0.730275	0.713695	-0.247913	-0.705591	1.199375	-0.095901	-0.712231	1.197358	0.009183	-0.673380	1.146389	0.016174	-0.711114	0.726569	0.210096				-0.419391	0.588949	-0.145398				-0.386867	0.583399	0.203678				0.360065	0.065192	-0.120832
15345	127.875000							-0.838025	0.865690	-0.111706	-0.823175	0.876740	0.092579	-0.730070	0.713692	-0.247837	-0.706201	1.199329	-0.095563	-0.712702	1.197198	0.009482	-0.673720	1.146181	0.016265	-0.710994	0.726480	0.210159				-0.419288	0.589104	-0.144958				-0.386749	0.583183	0.202794				0.360696	0.064666	-0.120296
15346	127.883333							-0.838275	0.865650	-0.111720	-0.823635	0.876612	0.092645	-0.729858	0.713666	-0.247752	-0.706807	1.199301	-0.095212	-0.713207	1.197072	0.009871	-0.674184	1.146119	0.016541	-0.710899	0.726379	0.210187				-0.419158	0.589291	-0.144439				-0.386653	0.582937	0.201961				0.360684	0.064659	-0.120306
15347	127.891667							-0.838624	0.865639	-0.111761	-0.824062	0.876568	0.092561	-0.729632	0.713617	-0.247642	-0.707458	1.199319	-0.094904	-0.713809	1.197023	0.010176	-0.674719	1.146082	0.016807	-0.710835	0.726267	0.210168				-0.419013	0.589466	-0.143889				-0.386602	0.582692	0.201170				0.360352	0.064913	-0.120584
15348	127.900000							-0.838835	0.865560	-0.111803	-0.824429	0.876424	0.092428	-0.729385	0.713557	-0.247506	-0.708099	1.199344	-0.094617	-0.714419	1.197051	0.010448	-0.675380	1.146200	0.017260	-0.710792	0.726148	0.210126				-0.418833	0.589676	-0.143321				-0.386567	0.582374	0.200365				0.360021	0.065166	-0.120874
15349	127.908333							-0.838949	0.865436	-0.111895	-0.825043	0.876376	0.092389	-0.729117	0.713483	-0.247340	-0.708776	1.199411	-0.094311	-0.715079	1.197089	0.010741	-0.675990	1.146220	0.017470	-0.710785	0.726029	0.210046				-0.418649	0.589917	-0.142720				-0.386518	0.582068	0.199704				0.360328	0.064912	-0.120607
15350	127.916667							-0.839381	0.865351	-0.112048	-0.825719	0.876342	0.092362	-0.728861	0.713382	-0.247145	-0.709474	1.199488	-0.094031	-0.715760	1.197201	0.011025	-0.676654	1.146278	0.017667	-0.710806	0.725897	0.209934				-0.418459	0.590122	-0.142133				-0.386556	0.581896	0.199133				0.360631	0.064653	-0.120330
15351	127.925000							-0.839654	0.865241	-0.112068	-0.826444	0.876309	0.092350	-0.728598	0.713269	-0.246924	-0.710172	1.199595	-0.093761	-0.716467	1.197370	0.011282	-0.677460	1.146469	0.018065	-0.710875	0.725760	0.209795				-0.418252	0.590319	-0.141543				-0.386649	0.581737	0.198603				0.359989	0.065170	-0.120885
15352	127.933333							-0.839948	0.865085	-0.112148	-0.826941	0.876169	0.092183	-0.728347	0.713151	-0.246681	-0.710901	1.199756	-0.093512	-0.717281	1.197628	0.011569	-0.678239	1.146577	0.018267	-0.711126	0.725607	0.209741				-0.418036	0.590551	-0.140983				-0.386763	0.581707	0.198266				0.360622	0.064647	-0.120337
15353	127.941667							-0.840246	0.864980	-0.112206	-0.827681	0.876161	0.092178	-0.728115	0.713009	-0.246387	-0.711630	1.199867	-0.093178	-0.718103	1.197831	0.011767	-0.679161	1.146795	0.018564	-0.711320	0.725492	0.209559				-0.417826	0.590803	-0.140428				-0.386909	0.581800	0.198113				0.360306	0.064904	-0.120618
15354	127.950000							-0.840648	0.864818	-0.112231	-0.828503	0.876172	0.092209	-0.727918	0.712873	-0.246075	-0.712494	1.200075	-0.093086	-0.718985	1.198071	0.011985	-0.680155	1.146997	0.018813	-0.711453	0.725395	0.209253				-0.417606	0.591086	-0.139893				-0.387125	0.582050	0.198075				0.360627	0.064637	-0.120353
15355	127.958333							-0.840971	0.864686	-0.112265	-0.829268	0.876118	0.092184	-0.727755	0.712751	-0.245742	-0.713317	1.200212	-0.092937	-0.719980	1.198229	0.012122	-0.681160	1.147145	0.019042	-0.711876	0.725293	0.209109				-0.417431	0.591375	-0.139381				-0.387330	0.582275	0.198159				0.359985	0.065147	-0.120902
15356	127.966667							-0.841208	0.864532	-0.112328	-0.829931	0.876042	0.092103	-0.727637	0.712619	-0.245402	-0.714203	1.200302	-0.092766	-0.720979	1.198346	0.012275	-0.682170	1.147225	0.019235	-0.712367	0.725194	0.208968				-0.417270	0.591730	-0.138916				-0.387550	0.582501	0.198330				0.359983	0.065149	-0.120915
15357	127.975000							-0.841750	0.864480	-0.112374	-0.830882	0.876076	0.092187	-0.727588	0.712490	-0.245077	-0.715095	1.200296	-0.092550	-0.722025	1.198361	0.012404	-0.683156	1.147315	0.019442	-0.712735	0.725239	0.208787				-0.417164	0.592072	-0.138498				-0.387802	0.582800	0.198628				0.360619	0.064638	-0.120374
15358	127.983333							-0.842267	0.864397	-0.112395	-0.831717	0.876004	0.092169	-0.727564	0.712381	-0.244687	-0.716080	1.200356	-0.092467	-0.723123	1.198406	0.012554	-0.684185	1.147391	0.019623	-0.713264	0.725134	0.208604				-0.417041	0.592495	-0.137995				-0.388083	0.582954	0.198843				0.360613	0.064645	-0.120381
15359	127.991667							-0.842584	0.864269	-0.112407	-0.832406	0.875918	0.092101	-0.727589	0.712307	-0.244366	-0.717105	1.200383	-0.092301	-0.724247	1.198384	0.012738	-0.685274	1.147494	0.019918	-0.713753	0.725192	0.208558				-0.416983	0.592961	-0.137529				-0.388323	0.583059	0.199158				0.359965	0.065176	-0.120938
15360	128.000000							-0.842952	0.864134	-0.112406	-0.833189	0.875855	0.092112	-0.727665	0.712265	-0.244024	-0.718169	1.200416	-0.092146	-0.725429	1.198365	0.012857	-0.686417	1.147564	0.020184	-0.714235	0.725233	0.208544				-0.416977	0.593418	-0.137082				-0.388591	0.583122	0.199500				0.359964	0.065189	-0.120943
15361	128.008333							-0.843517	0.864046	-0.112410	-0.834030	0.875773	0.092187	-0.727789	0.712224	-0.243604	-0.719254	1.200378	-0.091871	-0.726643	1.198317	0.013071	-0.687481	1.147575	0.020333	-0.714782	0.725210	0.208585				-0.417043	0.593882	-0.136657				-0.388949	0.583186	0.199793				0.360290	0.064920	-0.120666
15362	128.016667							-0.844111	0.864003	-0.112305	-0.834611	0.875510	0.092116	-0.727975	0.712230	-0.243282	-0.720442	1.200385	-0.091697	-0.727899	1.198305	0.013367	-0.688562	1.147553	0.020488	-0.715307	0.725197	0.208690				-0.417114	0.594333	-0.136170				-0.389252	0.583198	0.200244				0.359972	0.065186	-0.120943
15363	128.025000							-0.844662	0.863870	-0.112161	-0.835505	0.875496	0.092376	-0.728218	0.712303	-0.243060	-0.721646	1.200327	-0.091458	-0.729158	1.198199	0.013684	-0.689706	1.147610	0.020827	-0.715791	0.725198	0.208862				-0.417237	0.594803	-0.135730				-0.389700	0.583164	0.200498				0.359979	0.065175	-0.120939
15364	128.033333							-0.845312	0.863782	-0.112043	-0.836117	0.875328	0.092480	-0.728526	0.712394	-0.242841	-0.722811	1.200226	-0.091038	-0.730375	1.198092	0.013813	-0.690783	1.147620	0.021042	-0.716224	0.725216	0.209081				-0.417414	0.595222	-0.135302				-0.390077	0.582999	0.200792				0.359988	0.065175	-0.120941
15365	128.041667							-0.845975	0.863651	-0.111856	-0.836843	0.875148	0.092686	-0.728830	0.712501	-0.242562	-0.724113	1.200291	-0.090890	-0.731660	1.198111	0.014103	-0.691962	1.147743	0.021408	-0.716607	0.725258	0.209353				-0.417590	0.595565	-0.134920				-0.390434	0.582782	0.201025				0.360318	0.064917	-0.120675
15366	128.050000							-0.846701	0.863499	-0.111609	-0.837567	0.874932	0.092921	-0.729141	0.712620	-0.242230	-0.725385	1.200346	-0.090612	-0.732974	1.198127	0.014450	-0.693160	1.147920	0.021800	-0.717057	0.725153	0.209627				-0.417786	0.595903	-0.134667				-0.390698	0.582459	0.201257				0.360000	0.065166	-0.120954
15367	128.058333							-0.847486	0.863391	-0.111355	-0.838442	0.874862	0.093312	-0.729512	0.712746	-0.241925	-0.726663	1.200451	-0.090299	-0.734270	1.198234	0.014682	-0.694326	1.148061	0.022015	-0.717177	0.725348	0.209967				-0.417984	0.596129	-0.134299				-0.390978	0.582110	0.201235				0.360637	0.064666	-0.120411
15368	128.066667							-0.848304	0.863271	-0.111118	-0.839326	0.874717	0.093700	-0.729865	0.712927	-0.241663	-0.727949	1.200555	-0.089990	-0.735590	1.198363	0.014963	-0.695570	1.148309	0.022443	-0.717370	0.725393	0.210301				-0.418169	0.596383	-0.134055				-0.391167	0.581863	0.201242				0.360637	0.064665	-0.120408
15369	128.075000							-0.849139	0.863144	-0.110794	-0.839942	0.874387	0.093917	-0.730238	0.713093	-0.241383	-0.729222	1.200668	-0.089757	-0.736932	1.198495	0.015199	-0.696806	1.148560	0.022740	-0.717546	0.725354	0.210621				-0.418354	0.596584	-0.133872				-0.391260	0.581663	0.201188				0.360633	0.064668	-0.120402
15370	128.083333							-0.850094	0.863031	-0.110520	-0.840597	0.873991	0.094149	-0.730641	0.713277	-0.241114	-0.730500	1.200786	-0.089527	-0.738307	1.198696	0.015460	-0.698102	1.148839	0.023039	-0.717548	0.725444	0.210937				-0.418507	0.596758	-0.133727				-0.391276	0.581528	0.201090				0.359985	0.065181	-0.120942
15371	128.091667							-0.851022	0.862876	-0.110168	-0.841440	0.873770	0.094578	-0.731049	0.713493	-0.240870	-0.731795	1.200970	-0.089363	-0.739754	1.198912	0.015604	-0.699466	1.149118	0.023272	-0.717548	0.725455	0.211219				-0.418634	0.596899	-0.133654				-0.391177	0.581437	0.200919				0.360304	0.064914	-0.120663
15372	128.100000							-0.852092	0.862707	-0.109839	-0.842221	0.873407	0.094952	-0.731470	0.713714	-0.240650	-0.733103	1.201326	-0.089341	-0.741324	1.199219	0.015983	-0.700949	1.149397	0.023489	-0.717507	0.725463	0.211467				-0.418740	0.597005	-0.133647				-0.391016	0.581477	0.200799				0.359975	0.065168	-0.120924
15373	128.108333							-0.853101	0.862512	-0.109441	-0.843106	0.873034	0.095399	-0.731861	0.713927	-0.240333	-0.734413	1.201612	-0.089151	-0.742810	1.199552	0.016127	-0.702445	1.149636	0.023534	-0.717430	0.725468	0.211672				-0.418811	0.597090	-0.133720				-0.390800	0.581472	0.200609				0.359969	0.065158	-0.120920
15374	128.116667							-0.854255	0.862275	-0.109087	-0.843955	0.872533	0.095784	-0.732257	0.714136	-0.240027	-0.735709	1.201868	-0.089061	-0.744295	1.199865	0.016218	-0.704009	1.149953	0.023746	-0.717332	0.725478	0.211849				-0.418834	0.597176	-0.133871				-0.390554	0.581456	0.200435				0.359969	0.065156	-0.120925
15375	128.125000							-0.855394	0.862012	-0.108648	-0.844855	0.872178	0.096263	-0.732688	0.714311	-0.239707	-0.736906	1.202086	-0.089056	-0.745677	1.200065	0.015908	-0.705470	1.150215	0.023867	-0.717219	0.725490	0.212003				-0.418849	0.597211	-0.134102				-0.390310	0.581452	0.200313				0.360292	0.064899	-0.120650
15376	128.133333							-0.856550	0.861709	-0.108283	-0.845874	0.871790	0.096782	-0.733144	0.714489	-0.239466	-0.738145	1.202199	-0.089093	-0.747137	1.200280	0.015830	-0.706931	1.150479	0.023991	-0.717109	0.725492	0.212138				-0.418845	0.597217	-0.134387				-0.390075	0.581438	0.200232				0.360602	0.064643	-0.120378
15377	128.141667							-0.857820	0.861429	-0.107787	-0.846667	0.871249	0.097135	-0.733611	0.714666	-0.239197	-0.739243	1.202293	-0.089217	-0.748592	1.200454	0.015675	-0.708381	1.150718	0.024027	-0.717026	0.725467	0.212253				-0.418847	0.597161	-0.134733				-0.389853	0.581361	0.200139				0.360282	0.064892	-0.120637
15378	128.150000							-0.859068	0.861153	-0.107325	-0.847612	0.870843	0.097615	-0.734073	0.714827	-0.238926	-0.740312	1.202408	-0.089422	-0.750087	1.200650	0.015438	-0.709861	1.150940	0.023968	-0.716971	0.725417	0.212357				-0.418839	0.597094	-0.135140				-0.389652	0.581273	0.200066				0.359960	0.065141	-0.120897
15379	128.158333							-0.860264	0.860843	-0.106776	-0.848591	0.870409	0.098087	-0.734581	0.714956	-0.238619	-0.741328	1.202574	-0.089701	-0.751621	1.200931	0.015095	-0.711416	1.151188	0.023852	-0.716963	0.725342	0.212450				-0.418825	0.597017	-0.135616				-0.389493	0.581287	0.200080				0.360281	0.064874	-0.120607
15380	128.166667							-0.861575	0.860486	-0.106378	-0.849672	0.869874	0.098559	-0.735103	0.715104	-0.238423	-0.742279	1.202795	-0.090133	-0.753190	1.201278	0.014658	-0.713104	1.151541	0.023700	-0.717003	0.725258	0.212543				-0.418839	0.596897	-0.136135				-0.389376	0.581191	0.199952				0.359953	0.065126	-0.120864
15381	128.175000							-0.862836	0.860221	-0.105894	-0.850496	0.869533	0.098983	-0.735657	0.715239	-0.238154	-0.743092	1.203112	-0.090756	-0.754836	1.201714	0.013983	-0.714894	1.151909	0.023390	-0.717083	0.725169	0.212626				-0.418879	0.596730	-0.136692				-0.389305	0.581150	0.199841				0.359947	0.065111	-0.120850
15382	128.183333							-0.864114	0.859917	-0.105406	-0.851501	0.869100	0.099417	-0.736245	0.715365	-0.237972	-0.743859	1.203436	-0.091456	-0.756531	1.202223	0.013159	-0.716759	1.152314	0.022986	-0.717200	0.725092	0.212708				-0.418932	0.596553	-0.137299				-0.389276	0.581114	0.199684				0.360583	0.064577	-0.120294
15383	128.191667							-0.865340	0.859567	-0.105012	-0.852533	0.868704	0.099854	-0.736751	0.715510	-0.237723	-0.744525	1.203717	-0.092230	-0.758245	1.202795	0.012108	-0.718745	1.152825	0.022455	-0.717345	0.725044	0.212794				-0.419015	0.596338	-0.137944				-0.389285	0.581158	0.199531				0.360249	0.064838	-0.120571
15384	128.200000							-0.866605	0.859192	-0.104570	-0.853565	0.868312	0.100265	-0.737288	0.715608	-0.237444	-0.745096	1.204170	-0.093161	-0.760123	1.203521	0.011216	-0.720802	1.153393	0.021877	-0.717506	0.725014	0.212876				-0.419139	0.596073	-0.138595				-0.389330	0.581118	0.199228				0.359920	0.065096	-0.120844
15385	128.208333							-0.867891	0.858817	-0.104142	-0.854548	0.867882	0.100619	-0.737867	0.715700	-0.237156	-0.745596	1.204649	-0.094277	-0.761812	1.204231	0.009735	-0.722927	1.154006	0.021174	-0.717688	0.725009	0.212965				-0.419268	0.595815	-0.139245				-0.389427	0.581136	0.198895				0.360224	0.064836	-0.120574
15386	128.216667							-0.869151	0.858454	-0.103798	-0.855617	0.867498	0.101007	-0.738438	0.715768	-0.236749	-0.746114	1.205135	-0.095453	-0.763638	1.205055	0.008397	-0.725117	1.154629	0.020415	-0.717879	0.725018	0.213053				-0.419432	0.595497	-0.139896				-0.389536	0.581230	0.198588				0.359898	0.065086	-0.120851
15387	128.225000							-0.870225	0.858122	-0.103498	-0.856697	0.867114	0.101369	-0.739039	0.715901	-0.236620	-0.746511	1.205644	-0.096643	-0.765529	1.205980	0.007192	-0.727388	1.155333	0.019640	-0.718082	0.725040	0.213136				-0.419610	0.595187	-0.140490				-0.389612	0.581293	0.198250				0.360215	0.064825	-0.120564
15388	128.233333							-0.871429	0.857763	-0.103152	-0.857730	0.866714	0.101671	-0.739619	0.715987	-0.236367	-0.746869	1.206167	-0.097917	-0.767347	1.206859	0.005698	-0.729661	1.155992	0.018798	-0.718288	0.725076	0.213222				-0.419812	0.594845	-0.141069				-0.389611	0.581274	0.197916				0.359895	0.065073	-0.120825
15389	128.241667							-0.872640	0.857364	-0.102793	-0.858852	0.866331	0.101972	-0.740220	0.716076	-0.236198	-0.747231	1.206558	-0.099180	-0.769099	1.207565	0.003966	-0.731931	1.156643	0.017932	-0.718503	0.725129	0.213307				-0.420024	0.594532	-0.141602				-0.389713	0.581391	0.197556				0.360538	0.064546	-0.120264
15390	128.250000							-0.873640	0.857043	-0.102532	-0.859983	0.865976	0.102255	-0.740752	0.716157	-0.235945	-0.747554	1.206883	-0.100388	-0.770938	1.208314	0.002617	-0.734128	1.157205	0.017075	-0.718730	0.725193	0.213391				-0.420259	0.594253	-0.142173				-0.389833	0.581518	0.197148				0.360544	0.064539	-0.120257
15391	128.258333							-0.874748	0.856671	-0.102238	-0.861086	0.865579	0.102440	-0.741285	0.716181	-0.235649	-0.747922	1.206996	-0.101482	-0.772640	1.208793	0.000966	-0.736256	1.157742	0.016289	-0.718980	0.725256	0.213458				-0.420427	0.593974	-0.142529				-0.389944	0.581704	0.196783				0.360218	0.064810	-0.120538
15392	128.266667							-0.875726	0.856262	-0.102021	-0.862207	0.865281	0.102648	-0.741751	0.716183	-0.235277	-0.748477	1.206983	-0.102528	-0.774326	1.209273	-0.000422	-0.738292	1.158231	0.015515	-0.719247	0.725330	0.213528				-0.420629	0.593682	-0.142915				-0.390063	0.581912	0.196410				0.360545	0.064552	-0.120258
15393	128.275000							-0.876770	0.855951	-0.101758	-0.863362	0.864971	0.102814	-0.742235	0.716164	-0.235050	-0.748950	1.206995	-0.103513	-0.776047	1.209700	-0.001653	-0.740249	1.158637	0.014839	-0.719547	0.725417	0.213600				-0.420799	0.593325	-0.143247				-0.390197	0.582152	0.196035				0.360540	0.064562	-0.120268
15394	128.283333							-0.877619	0.855600	-0.101754	-0.864530	0.864681	0.102959	-0.742684	0.716117	-0.234822	-0.749417	1.207086	-0.104427	-0.777687	1.210036	-0.002972	-0.742190	1.159028	0.014205	-0.719880	0.725523	0.213679				-0.420975	0.593099	-0.143560				-0.390349	0.582399	0.195661				0.360540	0.064568	-0.120278
15395	128.291667							-0.878601	0.855273	-0.101588	-0.865620	0.864373	0.103035	-0.743113	0.716067	-0.234645	-0.749922	1.207145	-0.105128	-0.779325	1.210365	-0.004019	-0.744090	1.159405	0.013713	-0.720239	0.725628	0.213743				-0.421146	0.592846	-0.143839				-0.390545	0.582650	0.195244				0.359905	0.065087	-0.120831
15396	128.300000							-0.879428	0.854895	-0.101456	-0.866787	0.864112	0.103122	-0.743502	0.716014	-0.234466	-0.750649	1.207119	-0.105711	-0.780960	1.210720	-0.004880	-0.745981	1.159791	0.013351	-0.720617	0.725736	0.213804				-0.421287	0.592619	-0.144088				-0.390753	0.582922	0.194878				0.359909	0.065076	-0.120830
15397	128.308333							-0.880217	0.854600	-0.101440	-0.867931	0.863783	0.103146	-0.743844	0.715940	-0.234218	-0.751535	1.207144	-0.106177	-0.782640	1.211143	-0.005434	-0.747829	1.160191	0.013134	-0.721043	0.725841	0.213852				-0.421399	0.592400	-0.144314				-0.391028	0.583224	0.194484				0.360231	0.064814	-0.120556
15398	128.316667							-0.880975	0.854279	-0.101529	-0.869058	0.863542	0.103181	-0.744166	0.715847	-0.233977	-0.752705	1.207097	-0.106478	-0.784216	1.211517	-0.005849	-0.749564	1.160533	0.013097	-0.721507	0.725952	0.213912				-0.421443	0.592226	-0.144620				-0.391350	0.583534	0.194021				0.359907	0.065078	-0.120836
15399	128.325000							-0.881718	0.853939	-0.101388	-0.870200	0.863217	0.103178	-0.744422	0.715768	-0.233703	-0.754003	1.207170	-0.106222	-0.785862	1.211864	-0.005885	-0.751205	1.160881	0.013261	-0.722036	0.726039	0.213961				-0.421504	0.591993	-0.144788				-0.391665	0.583862	0.193630				0.359905	0.065087	-0.120844
15400	128.333333							-0.882362	0.853595	-0.101411	-0.871301	0.862962	0.103176	-0.744646	0.715667	-0.233438	-0.755446	1.207328	-0.106071	-0.787278	1.212157	-0.005706	-0.752706	1.161178	0.013573	-0.722633	0.726124	0.214035				-0.421538	0.591758	-0.144948				-0.392014	0.584233	0.193204				0.360554	0.064570	-0.120302
15401	128.341667							-0.882971	0.853256	-0.101623	-0.872440	0.862699	0.103184	-0.744830	0.715559	-0.233172	-0.757174	1.207530	-0.105537	-0.788621	1.212395	-0.005055	-0.754035	1.161401	0.014046	-0.723305	0.726200	0.214141				-0.421542	0.591511	-0.145072				-0.392423	0.584605	0.192692				0.360227	0.064834	-0.120589
15402	128.350000							-0.883594	0.852922	-0.101688	-0.873538	0.862446	0.103190	-0.744972	0.715411	-0.232790	-0.759065	1.207762	-0.104708	-0.789948	1.212616	-0.004182	-0.755334	1.161578	0.014704	-0.724023	0.726270	0.214266				-0.421527	0.591256	-0.145191				-0.392862	0.585033	0.192204				0.359906	0.065104	-0.120881
15403	128.358333							-0.884259	0.852589	-0.101733	-0.874559	0.862164	0.103158	-0.745080	0.715314	-0.232520	-0.761076	1.208107	-0.103923	-0.791266	1.212794	-0.003035	-0.756559	1.161769	0.015536	-0.724796	0.726339	0.214418				-0.421474	0.591002	-0.145286				-0.393349	0.585442	0.191658				0.359911	0.065106	-0.120886
15404	128.366667							-0.885000	0.852258	-0.101630	-0.875561	0.861858	0.103133	-0.745164	0.715220	-0.232262	-0.763152	1.208506	-0.102959	-0.792568	1.212957	-0.001747	-0.757692	1.161853	0.016426	-0.725599	0.726408	0.214586				-0.421387	0.590767	-0.145362				-0.393892	0.585857	0.191095				0.359908	0.065104	-0.120888
15405	128.375000							-0.885545	0.851924	-0.101817	-0.876546	0.861692	0.103170	-0.745239	0.715125	-0.232044	-0.765593	1.208785	-0.101512	-0.793772	1.213071	-0.000150	-0.758698	1.161884	0.017523	-0.726441	0.726502	0.214773				-0.421279	0.590528	-0.145399				-0.394546	0.586297	0.190505				0.360237	0.064844	-0.120615
15406	128.383333							-0.886175	0.851596	-0.101838	-0.877438	0.861407	0.103140	-0.745267	0.715010	-0.231751	-0.767970	1.209145	-0.100138	-0.794875	1.213124	0.001631	-0.759606	1.161922	0.018718	-0.727307	0.726602	0.214967				-0.421152	0.590296	-0.145422				-0.395250	0.586726	0.189926				0.359920	0.065099	-0.120885
15407	128.391667							-0.886835	0.851251	-0.101775	-0.878366	0.861164	0.103172	-0.745309	0.714919	-0.231576	-0.770311	1.209573	-0.098574	-0.795917	1.213135	0.003642	-0.760339	1.161817	0.020026	-0.728206	0.726685	0.215157				-0.421051	0.590065	-0.145523				-0.395981	0.587104	0.189325				0.359921	0.065105	-0.120885
15408	128.400000							-0.887436	0.850927	-0.101834	-0.879206	0.860941	0.103201	-0.745349	0.714824	-0.231413	-0.772708	1.209937	-0.096833	-0.796864	1.213052	0.005736	-0.760974	1.161684	0.021369	-0.729138	0.726762	0.215348				-0.420893	0.589843	-0.145479				-0.396739	0.587525	0.188783				0.360565	0.064597	-0.120344
15409	128.408333							-0.888108	0.850596	-0.101788	-0.879992	0.860648	0.103223	-0.745401	0.714701	-0.231212	-0.775137	1.210217	-0.095007	-0.797761	1.212912	0.007979	-0.761498	1.161532	0.022789	-0.730128	0.726802	0.215539				-0.420763	0.589659	-0.145524				-0.397544	0.587935	0.188200				0.359922	0.065116	-0.120890
15410	128.416667							-0.888833	0.850258	-0.101601	-0.880751	0.860360	0.103268	-0.745472	0.714577	-0.231026	-0.777547	1.210491	-0.093100	-0.798507	1.212697	0.010021	-0.761968	1.161356	0.024222	-0.731147	0.726847	0.215770				-0.420656	0.589512	-0.145587				-0.398371	0.588382	0.187619				0.359922	0.065124	-0.120896
15411	128.425000							-0.889364	0.849943	-0.101534	-0.881402	0.860111	0.103337	-0.745579	0.714467	-0.230862	-0.779850	1.210820	-0.091332	-0.799235	1.212555	0.012414	-0.762323	1.161175	0.025606	-0.732220	0.726848	0.215991				-0.420573	0.589394	-0.145676				-0.399236	0.588903	0.187065				0.359921	0.065122	-0.120902
15412	128.433333							-0.889990	0.849631	-0.101504	-0.882007	0.859832	0.103402	-0.745720	0.714381	-0.230719	-0.782173	1.211027	-0.089450	-0.799808	1.212308	0.014397	-0.762639	1.160987	0.026920	-0.733298	0.726843	0.216223				-0.420520	0.589296	-0.145789				-0.400132	0.589415	0.186413				0.360567	0.064594	-0.120355
15413	128.441667							-0.890532	0.849360	-0.101321	-0.882546	0.859541	0.103474	-0.745907	0.714341	-0.230580	-0.784263	1.211303	-0.087845	-0.800282	1.212006	0.016241	-0.762861	1.160759	0.028010	-0.734417	0.726845	0.216462				-0.420507	0.589219	-0.145938				-0.401079	0.589971	0.185759				0.359928	0.065111	-0.120910
15414	128.450000							-0.891165	0.849137	-0.101149	-0.883031	0.859341	0.103585	-0.746111	0.714299	-0.230332	-0.786273	1.211437	-0.086364	-0.800853	1.211665	0.017959	-0.763102	1.160455	0.028878	-0.735547	0.726850	0.216703				-0.420540	0.589123	-0.146118				-0.402055	0.590517	0.185031				0.360574	0.064590	-0.120355
15415	128.458333							-0.891755	0.848990	-0.100848	-0.883433	0.859118	0.103694	-0.746368	0.714377	-0.230258	-0.787966	1.211542	-0.085298	-0.801556	1.211206	0.019360	-0.763370	1.159960	0.029344	-0.736683	0.726873	0.216938				-0.420619	0.589005	-0.146414				-0.403093	0.591015	0.184160				0.360572	0.064590	-0.120348
15416	128.466667							-0.892304	0.848875	-0.100697	-0.883775	0.858992	0.103842	-0.746633	0.714471	-0.230110	-0.789451	1.211554	-0.084526	-0.802334	1.210590	0.020211	-0.763838	1.159491	0.029634	-0.737804	0.726894	0.217163				-0.420725	0.588868	-0.146747				-0.404159	0.591488	0.183240				0.359927	0.065112	-0.120895
15417	128.475000							-0.892831	0.848797	-0.100434	-0.884045	0.858889	0.104007	-0.746964	0.714618	-0.230116	-0.790650	1.211577	-0.084287	-0.803241	1.209950	0.020649	-0.764528	1.158975	0.029763	-0.738894	0.726943	0.217374				-0.420809	0.588696	-0.146983				-0.405284	0.591895	0.182226				0.359922	0.065117	-0.120895
15418	128.483333							-0.893347	0.848731	-0.100179	-0.884268	0.858810	0.104189	-0.747285	0.714734	-0.230039	-0.791572	1.211407	-0.084172	-0.804278	1.209223	0.020716	-0.765373	1.158510	0.029815	-0.739951	0.726999	0.217569				-0.420976	0.588453	-0.147455				-0.406421	0.592213	0.181173				0.359921	0.065122	-0.120892
15419	128.491667							-0.893874	0.848649	-0.099880	-0.884407	0.858802	0.104395	-0.747599	0.714764	-0.229909	-0.792230	1.211119	-0.084358	-0.805299	1.208575	0.020188	-0.766272	1.158207	0.029655	-0.740958	0.727047	0.217724				-0.421133	0.588179	-0.147911				-0.407594	0.592441	0.180087				0.360241	0.064865	-0.120621
15420	128.500000							-0.894320	0.848566	-0.099712	-0.884491	0.858810	0.104602	-0.747929	0.714741	-0.229821	-0.792789	1.210801	-0.084721	-0.806435	1.208064	0.019799	-0.767070	1.157653	0.029093	-0.741911	0.727097	0.217860				-0.421286	0.587897	-0.148395				-0.408761	0.592634	0.178977				0.359925	0.065118	-0.120885
15421	128.508333							-0.894737	0.848481	-0.099491	-0.884560	0.858799	0.104801	-0.748262	0.714730	-0.229741	-0.793198	1.210519	-0.085257	-0.807591	1.207679	0.019134	-0.768123	1.157412	0.028709	-0.742795	0.727155	0.217968				-0.421439	0.587561	-0.148960				-0.409900	0.592778	0.177866				0.359927	0.065108	-0.120883
15422	128.516667							-0.895147	0.848397	-0.099271	-0.884616	0.858789	0.104992	-0.748559	0.714628	-0.229545	-0.793477	1.210293	-0.085911	-0.808763	1.207437	0.018415	-0.769271	1.157344	0.028467	-0.743628	0.727182	0.218054				-0.421579	0.587202	-0.149455				-0.410983	0.592876	0.176742				0.359930	0.065102	-0.120871
15423	128.525000							-0.895440	0.848275	-0.099062	-0.884763	0.858766	0.105185	-0.748878	0.714518	-0.229479	-0.793792	1.209987	-0.086432	-0.809968	1.207376	0.017739	-0.770412	1.157283	0.027955	-0.744378	0.727212	0.218057				-0.421761	0.586768	-0.149992				-0.411988	0.592911	0.175646				0.360255	0.064837	-0.120583
15424	128.533333							-0.895765	0.848161	-0.098760	-0.884853	0.858801	0.105351	-0.749163	0.714414	-0.229390	-0.793997	1.209884	-0.087181	-0.811034	1.207290	0.016677	-0.771617	1.157422	0.027584	-0.745067	0.727217	0.218007				-0.421948	0.586343	-0.150643				-0.412924	0.592936	0.174584				0.359936	0.065093	-0.120851
15425	128.541667							-0.896062	0.848140	-0.098657	-0.884978	0.858781	0.105464	-0.749410	0.714326	-0.229310	-0.794198	1.209785	-0.087829	-0.812171	1.207451	0.016017	-0.772770	1.157560	0.027182	-0.745683	0.727201	0.217916				-0.422075	0.585934	-0.151194				-0.413767	0.592920	0.173629				0.360262	0.064839	-0.120565
15426	128.550000							-0.896290	0.848056	-0.098519	-0.885137	0.858755	0.105539	-0.749622	0.714247	-0.229236	-0.794378	1.209733	-0.088471	-0.813177	1.207590	0.015098	-0.773908	1.157737	0.026828	-0.746241	0.727154	0.217803				-0.422202	0.585504	-0.151772				-0.414528	0.592862	0.172743				0.360583	0.064596	-0.120281
15427	128.558333							-0.896394	0.848023	-0.098613	-0.885338	0.858711	0.105577	-0.749795	0.714189	-0.229172	-0.794573	1.209808	-0.089125	-0.814178	1.207829	0.014537	-0.775026	1.157931	0.026517	-0.746713	0.727063	0.217658				-0.422315	0.585107	-0.152429				-0.415195	0.592786	0.171975				0.359945	0.065128	-0.120828
15428	128.566667							-0.896610	0.847969	-0.098442	-0.885645	0.858646	0.105607	-0.749939	0.714141	-0.229113	-0.794810	1.209750	-0.089493	-0.815150	1.208086	0.014114	-0.776105	1.158159	0.026316	-0.747121	0.726939	0.217505				-0.422377	0.584682	-0.153019				-0.415763	0.592668	0.171273				0.359958	0.065134	-0.120816
15429	128.575000							-0.896713	0.847953	-0.098484	-0.885913	0.858639	0.105582	-0.750048	0.714138	-0.229141	-0.795169	1.209764	-0.089761	-0.815940	1.208227	0.013549	-0.777092	1.158313	0.026292	-0.747431	0.726764	0.217344				-0.422389	0.584306	-0.153663				-0.416216	0.592522	0.170686				0.360285	0.064883	-0.120538
15430	128.583333							-0.896734	0.847958	-0.098726	-0.886223	0.858591	0.105503	-0.750102	0.714098	-0.229058	-0.795633	1.209635	-0.089729	-0.816749	1.208411	0.013440	-0.778050	1.158398	0.026437	-0.747674	0.726559	0.217176				-0.422398	0.583938	-0.154284				-0.416585	0.592384	0.170196				0.360621	0.064618	-0.120249
15431	128.591667							-0.896881	0.848000	-0.098840	-0.886633	0.858500	0.105387	-0.750126	0.714088	-0.229056	-0.796212	1.209473	-0.089421	-0.817509	1.208459	0.013809	-0.778852	1.158438	0.026894	-0.747854	0.726325	0.217011				-0.422361	0.583613	-0.154935				-0.416846	0.592235	0.169848				0.359994	0.065139	-0.120789
15432	128.600000							-0.896909	0.847989	-0.099001	-0.887010	0.858435	0.105246	-0.750133	0.714134	-0.229199	-0.797090	1.209141	-0.088780	-0.818142	1.208395	0.014485	-0.779439	1.158395	0.027626	-0.747973	0.726055	0.216838				-0.422287	0.583315	-0.155468				-0.417027	0.592093	0.169624				0.360011	0.065136	-0.120779
15433	128.608333							-0.896918	0.848014	-0.099161	-0.887357	0.858377	0.105061	-0.750085	0.714082	-0.229106	-0.798318	1.208652	-0.087733	-0.818601	1.208183	0.015628	-0.779718	1.158275	0.028649	-0.748046	0.725752	0.216682				-0.422208	0.583071	-0.156025				-0.417122	0.591968	0.169569				0.360023	0.065140	-0.120772
15434	128.616667							-0.896814	0.848016	-0.099345	-0.887729	0.858277	0.104871	-0.750021	0.714096	-0.229156	-0.799734	1.208120	-0.086403	-0.818904	1.207835	0.017143	-0.779692	1.158097	0.029885	-0.748104	0.725414	0.216536				-0.422135	0.582837	-0.156519				-0.417168	0.591871	0.169630				0.360042	0.065152	-0.120756
15435	128.625000							-0.896859	0.848084	-0.099540	-0.888212	0.858152	0.104720	-0.749902	0.714141	-0.229238	-0.801401	1.207502	-0.084758	-0.819088	1.207414	0.019357	-0.779359	1.157830	0.031323	-0.748151	0.725045	0.216395				-0.422022	0.582671	-0.156869				-0.417169	0.591788	0.169809				0.360373	0.064908	-0.120472
15436	128.633333							-0.896813	0.848139	-0.099734	-0.888555	0.858063	0.104540	-0.749774	0.714254	-0.229458	-0.803182	1.206857	-0.082844	-0.819092	1.206793	0.021565	-0.778860	1.157508	0.032885	-0.748200	0.724659	0.216254				-0.421906	0.582527	-0.157159				-0.417157	0.591714	0.170054				0.360700	0.064664	-0.120189
15437	128.641667							-0.896690	0.848155	-0.099917	-0.888907	0.857865	0.104335	-0.749604	0.714363	-0.229582	-0.805056	1.206238	-0.080751	-0.818921	1.206114	0.023634	-0.778260	1.157082	0.034451	-0.748274	0.724253	0.216122				-0.421749	0.582459	-0.157337				-0.417144	0.591642	0.170363				0.360395	0.064938	-0.120460
15438	128.650000							-0.896727	0.848220	-0.100126	-0.889351	0.857721	0.104216	-0.749402	0.714509	-0.229724	-0.806942	1.205536	-0.078519	-0.818798	1.205419	0.025997	-0.777617	1.156654	0.036069	-0.748371	0.723855	0.216013				-0.421641	0.582376	-0.157572				-0.417141	0.591559	0.170698				0.360084	0.065209	-0.120728
15439	128.658333							-0.896613	0.848259	-0.100234	-0.889659	0.857587	0.104072	-0.749175	0.714694	-0.229881	-0.808913	1.205040	-0.076408	-0.818639	1.204698	0.028394	-0.776955	1.156212	0.037661	-0.748492	0.723474	0.215937				-0.421501	0.582336	-0.157652				-0.417173	0.591452	0.171061				0.360421	0.064951	-0.120453
15440	128.666667							-0.896587	0.848309	-0.100327	-0.889925	0.857445	0.103939	-0.748930	0.714911	-0.230049	-0.810759	1.204521	-0.074272	-0.818442	1.203985	0.030733	-0.776302	1.155787	0.039178	-0.748636	0.723099	0.215886				-0.421351	0.582315	-0.157676				-0.417224	0.591324	0.171448				0.360751	0.064694	-0.120178
15441	128.675000							-0.896507	0.848393	-0.100566	-0.890158	0.857230	0.103803	-0.748652	0.715148	-0.230198	-0.812635	1.204004	-0.072161	-0.818175	1.203384	0.033091	-0.775691	1.155333	0.040569	-0.748801	0.722723	0.215828				-0.421208	0.582309	-0.157693				-0.417309	0.591166	0.171840				0.360445	0.064948	-0.120450
15442	128.683333							-0.896491	0.848457	-0.100657	-0.890358	0.857062	0.103723	-0.748385	0.715401	-0.230341	-0.814414	1.203540	-0.070155	-0.817953	1.202770	0.035249	-0.775105	1.154922	0.041880	-0.748977	0.722352	0.215804				-0.421057	0.582327	-0.157678				-0.417413	0.591001	0.172241				0.360774	0.064702	-0.120178
15443	128.691667							-0.896482	0.848515	-0.100710	-0.890616	0.856902	0.103729	-0.748123	0.715642	-0.230471	-0.816040	1.203003	-0.068066	-0.817804	1.202234	0.037246	-0.774504	1.154652	0.042959	-0.749161	0.722002	0.215762				-0.420864	0.582342	-0.157514				-0.417535	0.590842	0.172630				0.360780	0.064708	-0.120180
15444	128.700000							-0.896535	0.848562	-0.100559	-0.890744	0.856743	0.103725	-0.747857	0.715876	-0.230577	-0.817679	1.202472	-0.066196	-0.817675	1.201731	0.039066	-0.774239	1.154761	0.044561	-0.749360	0.721639	0.215755				-0.420692	0.582380	-0.157428				-0.417670	0.590711	0.173009				0.360784	0.064721	-0.120180
15445	128.708333							-0.896495	0.848574	-0.100712	-0.890794	0.856602	0.103746	-0.747627	0.716097	-0.230654	-0.819136	1.201990	-0.064489	-0.817612	1.201295	0.040780	-0.773850	1.154532	0.045604	-0.749563	0.721304	0.215778				-0.420516	0.582432	-0.157337				-0.417795	0.590634	0.173346				0.360463	0.064986	-0.120463
15446	128.716667							-0.896563	0.848577	-0.100492	-0.890893	0.856430	0.103816	-0.747420	0.716298	-0.230706	-0.820489	1.201447	-0.062918	-0.817563	1.200899	0.042297	-0.773482	1.154338	0.046522	-0.749785	0.720975	0.215792				-0.420355	0.582491	-0.157249				-0.417923	0.590601	0.173674				0.360782	0.064743	-0.120197
15447	128.725000							-0.896601	0.848550	-0.100413	-0.890871	0.856270	0.103875	-0.747249	0.716485	-0.230735	-0.821938	1.200931	-0.061696	-0.817583	1.200478	0.043561	-0.773184	1.154118	0.047261	-0.749985	0.720698	0.215825				-0.420206	0.582557	-0.157165				-0.418032	0.590621	0.173980				0.360782	0.064739	-0.120205
15448	128.733333							-0.896614	0.848524	-0.100446	-0.890889	0.856123	0.103979	-0.747135	0.716667	-0.230819	-0.823210	1.200427	-0.060641	-0.817658	1.200111	0.044673	-0.772959	1.153878	0.047835	-0.750181	0.720456	0.215860				-0.420069	0.582639	-0.157081				-0.418128	0.590693	0.174275				0.360785	0.064731	-0.120206
15449	128.741667							-0.896762	0.848482	-0.100321	-0.890894	0.855969	0.104096	-0.747041	0.716827	-0.230795	-0.824340	1.199893	-0.059784	-0.817863	1.199816	0.045560	-0.772884	1.153828	0.048374	-0.750361	0.720234	0.215906				-0.419979	0.582683	-0.156971				-0.418192	0.590818	0.174552				0.360466	0.064979	-0.120487
15450	128.750000							-0.896823	0.848421	-0.100178	-0.890898	0.855815	0.104223	-0.746962	0.716990	-0.230732	-0.825406	1.199376	-0.059013	-0.818134	1.199602	0.046226	-0.772943	1.153808	0.048805	-0.750524	0.720056	0.215961				-0.419895	0.582747	-0.156841				-0.418229	0.590983	0.174817				0.360782	0.064718	-0.120219
15451	128.758333							-0.896930	0.848378	-0.099920	-0.890783	0.855609	0.104272	-0.746913	0.717126	-0.230644	-0.826382	1.198931	-0.058537	-0.818603	1.199580	0.046819	-0.773200	1.153839	0.049130	-0.750669	0.719908	0.216022				-0.419804	0.582816	-0.156584				-0.418239	0.591212	0.175088				0.360783	0.064715	-0.120228
15452	128.766667							-0.896977	0.848315	-0.099854	-0.890678	0.855410	0.104316	-0.746891	0.717239	-0.230533	-0.827328	1.198574	-0.058239	-0.819109	1.199375	0.046972	-0.773587	1.153917	0.049380	-0.750800	0.719783	0.216094				-0.419763	0.582870	-0.156392				-0.418224	0.591461	0.175351				0.360142	0.065223	-0.120775
15453	128.775000							-0.897068	0.848253	-0.099720	-0.890986	0.855388	0.104605	-0.746897	0.717317	-0.230396	-0.828104	1.198197	-0.057968	-0.819764	1.199511	0.047224	-0.774101	1.154031	0.049553	-0.750909	0.719687	0.216180				-0.419750	0.582939	-0.156237				-0.418193	0.591733	0.175590				0.360458	0.064964	-0.120499
15454	128.783333							-0.897229	0.848175	-0.099419	-0.891067	0.855256	0.104755	-0.746887	0.717364	-0.230146	-0.828866	1.197837	-0.057714	-0.820514	1.199592	0.047330	-0.774718	1.154213	0.049685	-0.751001	0.719618	0.216276				-0.419744	0.583011	-0.156065				-0.418149	0.592013	0.175819				0.360122	0.065224	-0.120776
15455	128.791667							-0.897255	0.848065	-0.099470	-0.890994	0.855072	0.104797	-0.746937	0.717292	-0.229881	-0.829904	1.197764	-0.057963	-0.821281	1.199740	0.047303	-0.775431	1.154422	0.049767	-0.751079	0.719577	0.216389				-0.419743	0.583085	-0.155877				-0.418097	0.592318	0.176046				0.360756	0.064705	-0.120230
15456	128.800000							-0.897335	0.847942	-0.099325	-0.890929	0.854883	0.104834	-0.746994	0.717240	-0.229717	-0.830726	1.197638	-0.058099	-0.822079	1.199961	0.047240	-0.776177	1.154696	0.049866	-0.751157	0.719550	0.216508				-0.419703	0.583152	-0.155587				-0.418044	0.592614	0.176237				0.360100	0.065214	-0.120782
15457	128.808333							-0.897413	0.847758	-0.099255	-0.891020	0.854743	0.104937	-0.747022	0.717158	-0.229435	-0.831351	1.197388	-0.057887	-0.822863	1.200248	0.047153	-0.776971	1.155000	0.049935	-0.751224	0.719546	0.216665				-0.419689	0.583202	-0.155320				-0.417989	0.592928	0.176388				0.360413	0.064946	-0.120514
15458	128.816667							-0.897496	0.847591	-0.099164	-0.891134	0.854616	0.105034	-0.747064	0.717034	-0.229159	-0.832208	1.197298	-0.057917	-0.823654	1.200624	0.047079	-0.777764	1.155358	0.050044	-0.751305	0.719566	0.216835				-0.419667	0.583257	-0.155024				-0.417930	0.593259	0.176504				0.360727	0.064680	-0.120244
15459	128.825000							-0.897610	0.847403	-0.099007	-0.891388	0.854542	0.105172	-0.747118	0.716880	-0.228947	-0.833103	1.197471	-0.058205	-0.824454	1.201009	0.046995	-0.778593	1.155734	0.050143	-0.751379	0.719597	0.217011				-0.419672	0.583313	-0.154712				-0.417876	0.593632	0.176564				0.360395	0.064930	-0.120526
15460	128.833333							-0.897656	0.847219	-0.098999	-0.891774	0.854498	0.105355	-0.747167	0.716716	-0.228734	-0.833924	1.197539	-0.058241	-0.825204	1.201483	0.046962	-0.779411	1.156148	0.050253	-0.751461	0.719651	0.217196				-0.419625	0.583390	-0.154269				-0.417822	0.594037	0.176565				0.360067	0.065178	-0.120797
15461	128.841667							-0.897815	0.847049	-0.098904	-0.891969	0.854395	0.105423	-0.747206	0.716603	-0.228599	-0.834729	1.197617	-0.058212	-0.825877	1.201967	0.046962	-0.780171	1.156559	0.050396	-0.751554	0.719718	0.217392				-0.419586	0.583512	-0.153841				-0.417757	0.594482	0.176509				0.360058	0.065177	-0.120790
15462	128.850000							-0.897945	0.846875	-0.098822	-0.892121	0.854296	0.105455	-0.747210	0.716426	-0.228334	-0.835522	1.197734	-0.058189	-0.826568	1.202462	0.047003	-0.780914	1.156968	0.050521	-0.751657	0.719799	0.217599				-0.419526	0.583666	-0.153371				-0.417698	0.594961	0.176392				0.360058	0.065176	-0.120779
15463	128.858333							-0.898060	0.846686	-0.098670	-0.892082	0.854047	0.105345	-0.747195	0.716252	-0.228063	-0.836271	1.197883	-0.058067	-0.827147	1.202907	0.047075	-0.781545	1.157369	0.050701	-0.751755	0.719888	0.217804				-0.419432	0.583805	-0.152700				-0.417663	0.595482	0.176235				0.360055	0.065179	-0.120776
15464	128.866667							-0.898174	0.846495	-0.098533	-0.892288	0.853833	0.105347	-0.747139	0.716065	-0.227702	-0.837034	1.197961	-0.057895	-0.827650	1.203309	0.047156	-0.782137	1.157762	0.050868	-0.751868	0.719975	0.217999				-0.419319	0.584020	-0.151977				-0.417647	0.596048	0.176040				0.360687	0.064655	-0.120217
15465	128.875000							-0.898238	0.846288	-0.098587	-0.892552	0.853722	0.105389	-0.747084	0.715892	-0.227444	-0.837732	1.198089	-0.057816	-0.828137	1.203679	0.047309	-0.782644	1.158072	0.051021	-0.751990	0.720051	0.218177				-0.419252	0.584249	-0.151409				-0.417655	0.596649	0.175782				0.360370	0.064916	-0.120495
15466	128.883333							-0.898325	0.846095	-0.098627	-0.892885	0.853731	0.105487	-0.747019	0.715724	-0.227186	-0.838380	1.198141	-0.057566	-0.828517	1.203997	0.047486	-0.783044	1.158338	0.051197	-0.752136	0.720128	0.218353				-0.419161	0.584483	-0.150703				-0.417694	0.597239	0.175434				0.360049	0.065169	-0.120771
15467	128.891667							-0.898444	0.845867	-0.098638	-0.893150	0.853533	0.105474	-0.746930	0.715575	-0.226936	-0.839000	1.198055	-0.057207	-0.828830	1.204232	0.047685	-0.783371	1.158580	0.051374	-0.752301	0.720212	0.218534				-0.419040	0.584782	-0.149980				-0.417779	0.597837	0.174999				0.360691	0.064644	-0.120227
15468	128.900000							-0.898648	0.845662	-0.098433	-0.893424	0.853331	0.105447	-0.746806	0.715391	-0.226533	-0.839569	1.198017	-0.056828	-0.829084	1.204416	0.047911	-0.783626	1.158768	0.051554	-0.752487	0.720309	0.218716				-0.418924	0.585086	-0.149267				-0.417944	0.598432	0.174487				0.360687	0.064642	-0.120236
15469	128.908333							-0.898729	0.845462	-0.098590	-0.893802	0.853311	0.105528	-0.746715	0.715299	-0.226352	-0.840108	1.197998	-0.056635	-0.829258	1.204544	0.048150	-0.783808	1.158873	0.051706	-0.752691	0.720407	0.218915				-0.418816	0.585442	-0.148553				-0.418230	0.599055	0.173930				0.360047	0.065155	-0.120776
15470	128.916667							-0.898902	0.845279	-0.098574	-0.894099	0.853168	0.105531	-0.746645	0.715217	-0.226187	-0.840662	1.197900	-0.056294	-0.829456	1.204601	0.048452	-0.783948	1.158946	0.051857	-0.752912	0.720499	0.219130				-0.418718	0.585852	-0.147850				-0.418594	0.599654	0.173274				0.360046	0.065162	-0.120776
15471	128.925000							-0.899207	0.845148	-0.098478	-0.894392	0.852932	0.105485	-0.746613	0.715105	-0.225971	-0.841111	1.197843	-0.055998	-0.829574	1.204603	0.048704	-0.784036	1.158962	0.051977	-0.753140	0.720593	0.219408				-0.418658	0.586319	-0.147164				-0.419007	0.600223	0.172360				0.360681	0.064656	-0.120220
15472	128.933333							-0.899359	0.844992	-0.098535	-0.894767	0.852947	0.105558	-0.746638	0.714992	-0.225781	-0.841572	1.197673	-0.055744	-0.829666	1.204568	0.048921	-0.784090	1.158950	0.052079	-0.753359	0.720698	0.219706				-0.418629	0.586852	-0.146465				-0.419471	0.600879	0.171221				0.360684	0.064662	-0.120214
15473	128.941667							-0.899563	0.844821	-0.098527	-0.895037	0.852785	0.105529	-0.746759	0.714867	-0.225630	-0.841921	1.197602	-0.055433	-0.829729	1.204517	0.049132	-0.784127	1.158918	0.052151	-0.753525	0.720828	0.220016				-0.418719	0.587423	-0.145768				-0.420032	0.601721	0.169646				0.360046	0.065177	-0.120756
15474	128.950000							-0.899826	0.844632	-0.098394	-0.895299	0.852554	0.105459	-0.746977	0.714699	-0.225515	-0.842289	1.197523	-0.055213	-0.829783	1.204510	0.049310	-0.784142	1.158880	0.052191	-0.753682	0.720986	0.220389				-0.418919	0.588065	-0.145074				-0.420727	0.602823	0.167632				0.360051	0.065171	-0.120752
15475	128.958333							-0.900047	0.844511	-0.098412	-0.895629	0.852573	0.105502	-0.747348	0.714502	-0.225452	-0.842532	1.197528	-0.055108	-0.829819	1.204488	0.049408	-0.784184	1.158919	0.052225	-0.753949	0.721121	0.220863				-0.419273	0.588798	-0.144375				-0.421660	0.604320	0.165067				0.360372	0.064913	-0.120481
15476	128.966667							-0.900211	0.844420	-0.098609	-0.896085	0.852604	0.105601	-0.747812	0.714296	-0.225448	-0.842719	1.197551	-0.055024	-0.829896	1.204562	0.049475	-0.784262	1.158950	0.052225	-0.754338	0.721258	0.221490				-0.419693	0.589632	-0.143636				-0.422819	0.606130	0.162007				0.360056	0.065174	-0.120766
15477	128.975000							-0.900434	0.844326	-0.098484	-0.896168	0.852480	0.105471	-0.748450	0.714085	-0.225531	-0.842871	1.197715	-0.055055	-0.829961	1.204663	0.049460	-0.784367	1.158991	0.052196	-0.754829	0.721419	0.222332				-0.420245	0.590576	-0.142857				-0.424327	0.608340	0.158410				0.360386	0.064903	-0.120493
15478	128.983333							-0.900643	0.844253	-0.098558	-0.896235	0.852374	0.105336	-0.749201	0.713914	-0.225657	-0.842950	1.197835	-0.055050	-0.829978	1.204831	0.049427	-0.784465	1.159078	0.052157	-0.755366	0.721609	0.223345				-0.420863	0.591627	-0.141858				-0.426166	0.610779	0.154419				0.360706	0.064654	-0.120224
15479	128.991667							-0.900791	0.844213	-0.098664	-0.896778	0.852486	0.105489	-0.750100	0.713739	-0.225789	-0.842817	1.197948	-0.055070	-0.829961	1.204976	0.049346	-0.784516	1.159151	0.052084	-0.755927	0.721853	0.224537				-0.421633	0.592808	-0.140721				-0.428446	0.613481	0.150024				0.360710	0.064665	-0.120223
15480	129.000000							-0.900946	0.844172	-0.098778	-0.896590	0.852202	0.105168	-0.751164	0.713567	-0.225995	-0.842839	1.198182	-0.055266	-0.829911	1.205147	0.049230	-0.784529	1.159233	0.051997	-0.756441	0.722139	0.225870				-0.422566	0.594272	-0.139519				-0.431118	0.616280	0.145373				0.360077	0.065174	-0.120763
15481	129.008333							-0.901223	0.844163	-0.098840	-0.896862	0.852316	0.105192	-0.752446	0.713536	-0.226518	-0.842645	1.198409	-0.055449	-0.829784	1.205335	0.049086	-0.784502	1.159352	0.051892	-0.756919	0.722550	0.227415				-0.423665	0.595835	-0.137895				-0.434297	0.619061	0.140366				0.360397	0.064924	-0.120488
15482	129.016667							-0.901455	0.844101	-0.098731	-0.896999	0.852106	0.105034	-0.753857	0.713457	-0.227039	-0.842405	1.198562	-0.055590	-0.829622	1.205506	0.048902	-0.784433	1.159446	0.051769	-0.757315	0.723050	0.229094				-0.425000	0.597674	-0.136128				-0.437886	0.621761	0.135168				0.360070	0.065181	-0.120761
15483	129.025000							-0.901595	0.844029	-0.098905	-0.897479	0.852245	0.105140	-0.755444	0.713452	-0.227739	-0.842021	1.198669	-0.055859	-0.829412	1.205655	0.048706	-0.784306	1.159519	0.051655	-0.757603	0.723691	0.230940				-0.426689	0.599855	-0.133935				-0.441955	0.624295	0.129718				0.360388	0.064923	-0.120489
15484	129.033333							-0.901739	0.843978	-0.099060	-0.897689	0.852165	0.105038	-0.757131	0.713492	-0.228587	-0.841624	1.198759	-0.056065	-0.829109	1.205796	0.048451	-0.784115	1.159577	0.051528	-0.757772	0.724447	0.232949				-0.428560	0.602338	-0.131556				-0.446424	0.626675	0.124113				0.360057	0.065182	-0.120772
15485	129.041667							-0.902048	0.843909	-0.099137	-0.897657	0.851902	0.104753	-0.758859	0.713566	-0.229396	-0.841024	1.198883	-0.056353	-0.828749	1.205935	0.048213	-0.783843	1.159635	0.051417	-0.757819	0.725261	0.235074				-0.430726	0.605142	-0.128833				-0.451338	0.628836	0.118502				0.360382	0.064916	-0.120495
15486	129.050000							-0.902215	0.843895	-0.099325	-0.897849	0.851762	0.104629	-0.760656	0.713772	-0.230550	-0.840473	1.198972	-0.056616	-0.828312	1.206138	0.047971	-0.783538	1.159721	0.051311	-0.757748	0.726142	0.237289				-0.433132	0.608122	-0.125845				-0.456570	0.630841	0.112914				0.360701	0.064645	-0.120220
15487	129.058333							-0.902419	0.843910	-0.099420	-0.898060	0.851743	0.104577	-0.762439	0.714004	-0.231772	-0.839794	1.199203	-0.056869	-0.827748	1.206408	0.047706	-0.783191	1.159849	0.051196	-0.757630	0.727026	0.239521				-0.435853	0.611313	-0.122551				-0.462121	0.632735	0.107420				0.360048	0.065160	-0.120767
15488	129.066667							-0.902642	0.843945	-0.099495	-0.898247	0.851720	0.104535	-0.764186	0.714194	-0.232853	-0.839103	1.199501	-0.057065	-0.827212	1.206816	0.047477	-0.782826	1.160073	0.051076	-0.757502	0.727926	0.241771				-0.438774	0.614633	-0.119083				-0.467932	0.634560	0.102054				0.360044	0.065158	-0.120765
15489	129.075000							-0.903030	0.844033	-0.099477	-0.898288	0.851558	0.104405	-0.765958	0.714498	-0.234313	-0.838362	1.199963	-0.057387	-0.826561	1.207413	0.047242	-0.782429	1.160465	0.051008	-0.757356	0.728787	0.243966				-0.441903	0.618030	-0.115502				-0.473985	0.636310	0.096799				0.360361	0.064900	-0.120481
15490	129.083333							-0.903231	0.844134	-0.099582	-0.898736	0.851606	0.104532	-0.767665	0.714769	-0.235565	-0.837522	1.200532	-0.057638	-0.825794	1.208128	0.047000	-0.782003	1.160915	0.050947	-0.757199	0.729649	0.246082				-0.445187	0.621385	-0.111854				-0.480314	0.637846	0.091528				0.360668	0.064641	-0.120205
15491	129.091667							-0.903456	0.844232	-0.099572	-0.898876	0.851506	0.104507	-0.769382	0.715036	-0.236874	-0.836780	1.201079	-0.057798	-0.825065	1.208906	0.046804	-0.781502	1.161435	0.050882	-0.757053	0.730473	0.248086				-0.448638	0.624678	-0.108242				-0.486862	0.639248	0.086417				0.360027	0.065145	-0.120757
15492	129.100000							-0.903765	0.844352	-0.099546	-0.898791	0.851277	0.104355	-0.771012	0.715359	-0.238190	-0.835825	1.201471	-0.057635	-0.824224	1.209792	0.046608	-0.780976	1.162033	0.050844	-0.756973	0.731284	0.250021				-0.452186	0.627901	-0.104660				-0.493645	0.640588	0.081304				0.360023	0.065150	-0.120768
15493	129.108333							-0.904071	0.844432	-0.099369	-0.899322	0.851332	0.104586	-0.772442	0.715696	-0.239365	-0.834961	1.202057	-0.057880	-0.823259	1.210682	0.046389	-0.780376	1.162629	0.050838	-0.756946	0.732087	0.251949				-0.455693	0.631006	-0.101010				-0.500691	0.641848	0.076154				0.360342	0.064877	-0.120496
15494	129.116667							-0.904242	0.844539	-0.099448	-0.899182	0.851111	0.104437	-0.773904	0.716019	-0.240479	-0.834188	1.202839	-0.058298	-0.822287	1.211607	0.046203	-0.779727	1.163281	0.050850	-0.757042	0.732836	0.253792				-0.459235	0.633952	-0.097506				-0.507870	0.643138	0.071056				0.360013	0.065138	-0.120770
15495	129.125000							-0.904465	0.844648	-0.099350	-0.899316	0.851020	0.104483	-0.775225	0.716407	-0.241666	-0.833335	1.203402	-0.058409	-0.821221	1.212561	0.046054	-0.779031	1.163908	0.050849	-0.757245	0.733560	0.255320				-0.462579	0.636622	-0.093988				-0.515176	0.644463	0.066008				0.360008	0.065126	-0.120775
15496	129.133333							-0.904805	0.844772	-0.099249	-0.899352	0.850863	0.104494	-0.776486	0.716797	-0.242755	-0.832384	1.203941	-0.058482	-0.820084	1.213519	0.045906	-0.778271	1.164586	0.050884	-0.757776	0.734002	0.256881				-0.465842	0.639050	-0.090648				-0.522563	0.645848	0.061067				0.360005	0.065126	-0.120771
15497	129.141667							-0.905029	0.844832	-0.099127	-0.899746	0.850943	0.104767	-0.777835	0.717103	-0.243782	-0.831435	1.204450	-0.058540	-0.818842	1.214499	0.045780	-0.777400	1.165247	0.050960	-0.758358	0.734470	0.258165				-0.468880	0.641075	-0.087734				-0.530286	0.647400	0.056208				0.360640	0.064610	-0.120215
15498	129.150000							-0.905254	0.844883	-0.098977	-0.900053	0.850974	0.105009	-0.779046	0.717516	-0.244771	-0.830454	1.205001	-0.058648	-0.817559	1.215471	0.045681	-0.776497	1.165925	0.051006	-0.758903	0.735032	0.259542				-0.471598	0.642439	-0.086172				-0.538306	0.649420	0.051295				0.359996	0.065125	-0.120764
15499	129.158333							-0.905480	0.844947	-0.098788	-0.899873	0.850830	0.104992	-0.780318	0.717905	-0.245708	-0.829490	1.205472	-0.058684	-0.816198	1.216462	0.045586	-0.775491	1.166611	0.051113	-0.759675	0.735467	0.260664				-0.473788	0.643011	-0.085471				-0.545345	0.652226	0.048099				0.359988	0.065132	-0.120772
15500	129.166667							-0.905787	0.845062	-0.098573	-0.899966	0.850864	0.105174	-0.781595	0.718290	-0.246460	-0.828435	1.205724	-0.058318	-0.814787	1.217449	0.045506	-0.774474	1.167337	0.051202	-0.760630	0.735853	0.261767				-0.475736	0.642859	-0.084728				-0.551402	0.654963	0.045651				0.360622	0.064619	-0.120225
15501	129.175000							-0.906033	0.845153	-0.098258	-0.900168	0.850956	0.105422	-0.783000	0.718688	-0.247213	-0.827430	1.206231	-0.058254	-0.813256	1.218497	0.045445	-0.773381	1.168051	0.051319	-0.761773	0.736211	0.262990				-0.477854	0.642722	-0.082932				-0.556132	0.657369	0.044540				0.360300	0.064874	-0.120504
15502	129.183333							-0.906183	0.845283	-0.098075	-0.900124	0.850943	0.105528	-0.784485	0.719083	-0.247891	-0.826606	1.206941	-0.058477	-0.811667	1.219546	0.045387	-0.772237	1.168817	0.051453	-0.763223	0.736340	0.263911				-0.479894	0.643017	-0.080620				-0.560594	0.659331	0.044026				0.359977	0.065128	-0.120784
15503	129.191667							-0.906343	0.845400	-0.097840	-0.900592	0.851188	0.105947	-0.786135	0.719293	-0.248260	-0.825557	1.207348	-0.058230	-0.810149	1.220652	0.045394	-0.771073	1.169602	0.051593	-0.764758	0.736469	0.264935				-0.481845	0.643149	-0.078436				-0.565458	0.661059	0.043369				0.360303	0.064855	-0.120508
15504	129.200000							-0.906517	0.845555	-0.097562	-0.900285	0.851004	0.105888	-0.787793	0.719541	-0.248710	-0.824465	1.207818	-0.057871	-0.808493	1.221772	0.045365	-0.769855	1.170385	0.051751	-0.766593	0.736386	0.265609				-0.484062	0.642976	-0.076774				-0.570553	0.662622	0.042212				0.359981	0.065113	-0.120781
15505	129.208333							-0.906705	0.845721	-0.097309	-0.900436	0.851205	0.106192	-0.789390	0.719741	-0.249086	-0.823533	1.208377	-0.057877	-0.806789	1.222922	0.045389	-0.768587	1.171198	0.051908	-0.768751	0.736142	0.265931				-0.486320	0.642401	-0.075456				-0.575585	0.663990	0.040723				0.359977	0.065107	-0.120781
15506	129.216667							-0.906978	0.845894	-0.097099	-0.900510	0.851265	0.106422	-0.790978	0.719918	-0.249379	-0.822410	1.208850	-0.057614	-0.805022	1.224049	0.045395	-0.767275	1.171987	0.052099	-0.770917	0.735972	0.266318				-0.488654	0.641625	-0.074550				-0.580371	0.665267	0.039379				0.359983	0.065104	-0.120780
15507	129.225000							-0.906967	0.845983	-0.096712	-0.900598	0.851330	0.106650	-0.792541	0.720038	-0.249651	-0.821565	1.209419	-0.057469	-0.803184	1.225158	0.045443	-0.765891	1.172796	0.052309	-0.773047	0.735940	0.266754				-0.490795	0.640602	-0.073888				-0.584831	0.666425	0.038321				0.360290	0.064843	-0.120511
15508	129.233333							-0.907056	0.846077	-0.096461	-0.900698	0.851389	0.106854	-0.794072	0.720167	-0.249923	-0.820570	1.209826	-0.057156	-0.801287	1.226246	0.045500	-0.764438	1.173545	0.052538	-0.775273	0.735874	0.266956				-0.492943	0.639363	-0.073436				-0.589009	0.667500	0.037491				0.360600	0.064591	-0.120243
15509	129.241667							-0.907106	0.846198	-0.096214	-0.900995	0.851549	0.107144	-0.795654	0.720219	-0.250124	-0.819229	1.210017	-0.056490	-0.799336	1.227264	0.045604	-0.762924	1.174270	0.052752	-0.777509	0.735770	0.266799				-0.495139	0.638064	-0.073204				-0.592701	0.668383	0.036940				0.359952	0.065102	-0.120802
15510	129.250000							-0.907122	0.846262	-0.096012	-0.901220	0.851645	0.107351	-0.797228	0.720230	-0.250158	-0.818156	1.210325	-0.055880	-0.797311	1.228253	0.045753	-0.761332	1.174984	0.053024	-0.779747	0.735614	0.267049				-0.497279	0.636850	-0.073165				-0.595898	0.669087	0.036655				0.359945	0.065100	-0.120812
15511	129.258333							-0.907135	0.846325	-0.095773	-0.901100	0.851550	0.107297	-0.798856	0.720253	-0.250262	-0.817092	1.210717	-0.055484	-0.795115	1.229133	0.045760	-0.759694	1.175661	0.053256	-0.781760	0.735557	0.267225				-0.499419	0.635580	-0.073637				-0.598321	0.669671	0.036676				0.360571	0.064585	-0.120278
15512	129.266667							-0.907099	0.846422	-0.095666	-0.901187	0.851473	0.107326	-0.800499	0.720245	-0.250215	-0.816026	1.211137	-0.054980	-0.793007	1.230093	0.045859	-0.758045	1.176336	0.053476	-0.783976	0.735311	0.267144				-0.501413	0.634265	-0.074335				-0.600062	0.670319	0.036923				0.359921	0.065095	-0.120822
15513	129.275000							-0.907061	0.846542	-0.095506	-0.901287	0.851543	0.107415	-0.802202	0.720227	-0.250187	-0.814887	1.211549	-0.054632	-0.790865	1.231028	0.045981	-0.756364	1.176961	0.053683	-0.786367	0.734927	0.267017				-0.503195	0.632902	-0.075585				-0.600957	0.671129	0.037382				0.359919	0.065081	-0.120822
15514	129.283333							-0.907016	0.846680	-0.095345	-0.901423	0.851763	0.107600	-0.803934	0.720173	-0.249988	-0.813689	1.212039	-0.054200	-0.788699	1.231900	0.046070	-0.754684	1.177507	0.053828	-0.788949	0.734741	0.266828				-0.504659	0.631716	-0.077213				-0.601254	0.672145	0.037936				0.359920	0.065081	-0.120827
15515	129.291667							-0.906921	0.846819	-0.095131	-0.901333	0.851721	0.107626	-0.805716	0.720092	-0.249734	-0.812524	1.212347	-0.053748	-0.786508	1.232698	0.046145	-0.752951	1.178043	0.053992	-0.791467	0.734369	0.266430				-0.505990	0.630374	-0.078917				-0.600905	0.673485	0.038565				0.360560	0.064559	-0.120274
15516	129.300000							-0.906795	0.846994	-0.095030	-0.901252	0.851827	0.107741	-0.807513	0.720007	-0.249359	-0.811280	1.212691	-0.053300	-0.784288	1.233454	0.046205	-0.751191	1.178526	0.054092	-0.793926	0.734040	0.265910				-0.507197	0.629247	-0.081048				-0.600111	0.675098	0.039282				0.359919	0.065084	-0.120830
15517	129.308333							-0.906710	0.847211	-0.094852	-0.901127	0.852008	0.107907	-0.809386	0.719872	-0.248939	-0.809926	1.213054	-0.053016	-0.782019	1.234122	0.046215	-0.749368	1.178962	0.054210	-0.796241	0.733884	0.265333				-0.508214	0.628099	-0.082999				-0.598849	0.677119	0.040197				0.360235	0.064828	-0.120556
15518	129.316667							-0.906687	0.847420	-0.094534	-0.900884	0.852093	0.108011	-0.811263	0.719734	-0.248565	-0.808562	1.213333	-0.052636	-0.779746	1.234732	0.046243	-0.747497	1.179337	0.054312	-0.798359	0.733800	0.264697				-0.509031	0.627157	-0.084960				-0.597285	0.679507	0.041335				0.360559	0.064570	-0.120279
15519	129.325000							-0.906518	0.847668	-0.094467	-0.900748	0.852375	0.108239	-0.813078	0.719669	-0.248150	-0.807136	1.213554	-0.052296	-0.777420	1.235285	0.046253	-0.745597	1.179662	0.054377	-0.800198	0.733804	0.264058				-0.509832	0.626573	-0.087279				-0.595486	0.682485	0.042761				0.360236	0.064829	-0.120557
15520	129.333333							-0.906364	0.847931	-0.094350	-0.900359	0.852547	0.108294	-0.814859	0.719520	-0.247653	-0.805599	1.213831	-0.052046	-0.775055	1.235819	0.046243	-0.743648	1.179973	0.054454	-0.801934	0.733663	0.263426				-0.510571	0.626161	-0.089728				-0.593573	0.686026	0.044375				0.359910	0.065095	-0.120827
15521	129.341667							-0.906175	0.848224	-0.094198	-0.900179	0.852738	0.108384	-0.816598	0.719489	-0.247176	-0.804059	1.214118	-0.051766	-0.772687	1.236345	0.046182	-0.741663	1.180272	0.054484	-0.803210	0.733770	0.262857				-0.511309	0.625813	-0.092051				-0.591667	0.690422	0.046166				0.359914	0.065090	-0.120825
15522	129.350000							-0.905954	0.848486	-0.094102	-0.899686	0.852832	0.108260	-0.818311	0.719470	-0.246883	-0.802414	1.214444	-0.051481	-0.770258	1.236893	0.046149	-0.739688	1.180581	0.054481	-0.804254	0.733895	0.262371				-0.512066	0.625551	-0.094566				-0.589926	0.695555	0.048102				0.360557	0.064565	-0.120264
15523	129.358333							-0.905576	0.848754	-0.094030	-0.899540	0.853246	0.108304	-0.819939	0.719507	-0.246410	-0.800749	1.214807	-0.051267	-0.767795	1.237416	0.046045	-0.737689	1.180863	0.054476	-0.805175	0.733824	0.261995				-0.512805	0.625509	-0.097137				-0.588585	0.701517	0.050268				0.359913	0.065078	-0.120817
15524	129.366667							-0.905228	0.849099	-0.094003	-0.899051	0.853291	0.108010	-0.821504	0.719596	-0.245927	-0.799229	1.215339	-0.051278	-0.765374	1.237939	0.045910	-0.735781	1.181432	0.054780	-0.805546	0.734091	0.261695				-0.513521	0.625605	-0.099711				-0.587615	0.708021	0.052624				0.360557	0.064562	-0.120263
15525	129.375000							-0.904797	0.849491	-0.093926	-0.898688	0.853601	0.107826	-0.822991	0.719734	-0.245354	-0.797247	1.215503	-0.050992	-0.762913	1.238454	0.045777	-0.733733	1.181730	0.054729	-0.805826	0.734044	0.261470				-0.514117	0.625740	-0.102252				-0.587360	0.715536	0.055160				0.360235	0.064820	-0.120547
15526	129.383333							-0.904225	0.849855	-0.094107	-0.898334	0.853733	0.107573	-0.824433	0.719984	-0.244962	-0.795521	1.215760	-0.050747	-0.760447	1.238938	0.045637	-0.731663	1.182026	0.054677	-0.805717	0.734143	0.261303				-0.514796	0.625916	-0.104886				-0.587527	0.723570	0.057791				0.360547	0.064560	-0.120270
15527	129.391667							-0.903596	0.850284	-0.094231	-0.898063	0.854125	0.107490	-0.825761	0.720308	-0.244457	-0.793684	1.215929	-0.050752	-0.757978	1.239377	0.045485	-0.729517	1.182305	0.054646	-0.805310	0.734217	0.261166				-0.515412	0.625892	-0.107362				-0.588113	0.732063	0.060433				0.359910	0.065090	-0.120826
15528	129.400000							-0.903025	0.850767	-0.094282	-0.897812	0.854388	0.107421	-0.827016	0.720687	-0.243963	-0.791871	1.216039	-0.050579	-0.755524	1.239768	0.045329	-0.727363	1.182573	0.054590	-0.804557	0.734451	0.261030				-0.515930	0.625873	-0.109911				-0.589090	0.740912	0.063024				0.359909	0.065093	-0.120829
15529	129.408333							-0.902218	0.851211	-0.094497	-0.896867	0.854335	0.107009	-0.828132	0.721142	-0.243466	-0.790030	1.216176	-0.050485	-0.753065	1.240087	0.045129	-0.725191	1.182805	0.054545	-0.803868	0.734366	0.260902				-0.516298	0.625800	-0.112343				-0.590608	0.750153	0.065532				0.360559	0.064570	-0.120273
15530	129.416667							-0.901317	0.851713	-0.094789	-0.896237	0.854528	0.106871	-0.829114	0.721649	-0.242983	-0.788224	1.216244	-0.050204	-0.750647	1.240422	0.044988	-0.723028	1.183008	0.054478	-0.802943	0.734401	0.260707				-0.516646	0.625825	-0.114775				-0.592276	0.759218	0.067718				0.359907	0.065092	-0.120826
15531	129.425000							-0.900467	0.852265	-0.094986	-0.895525	0.854688	0.106734	-0.829968	0.722194	-0.242503	-0.786414	1.216318	-0.050080	-0.748244	1.240738	0.044833	-0.720852	1.183212	0.054447	-0.801878	0.734458	0.260459				-0.516891	0.625748	-0.116815				-0.594174	0.768197	0.069664				0.360234	0.064826	-0.120545
15532	129.433333							-0.899547	0.852736	-0.095041	-0.894764	0.854816	0.106591	-0.830693	0.722800	-0.242046	-0.784583	1.216376	-0.049958	-0.745861	1.241042	0.044688	-0.718672	1.183433	0.054428	-0.800720	0.734541	0.260167				-0.517263	0.625787	-0.119044				-0.596408	0.777128	0.071483				0.359914	0.065089	-0.120824
15533	129.441667							-0.898547	0.853285	-0.095278	-0.893947	0.855151	0.106528	-0.831238	0.723440	-0.241646	-0.782855	1.216433	-0.050008	-0.743628	1.241395	0.044552	-0.716466	1.183672	0.054403	-0.799506	0.734602	0.259812				-0.517616	0.625937	-0.120957				-0.598909	0.785700	0.073110				0.360235	0.064836	-0.120555
15534	129.450000							-0.897465	0.853806	-0.095471	-0.893125	0.855297	0.106378	-0.831652	0.724081	-0.241288	-0.781153	1.216596	-0.049875	-0.741209	1.241774	0.044447	-0.714245	1.183931	0.054386	-0.798241	0.734680	0.259443				-0.518021	0.626138	-0.122709				-0.601482	0.793877	0.074616				0.359918	0.065092	-0.120826
15535	129.458333							-0.896446	0.854323	-0.095599	-0.892370	0.855654	0.106347	-0.831901	0.724720	-0.240979	-0.779358	1.216684	-0.049773	-0.738824	1.242075	0.044248	-0.712024	1.184230	0.054350	-0.796941	0.734710	0.259005				-0.518391	0.626574	-0.124363				-0.604066	0.801439	0.076000				0.359922	0.065092	-0.120825
15536	129.466667							-0.895273	0.854809	-0.095674	-0.891652	0.856031	0.106347	-0.832044	0.725351	-0.240739	-0.777576	1.216817	-0.049681	-0.736359	1.242500	0.044167	-0.709784	1.184547	0.054296	-0.795627	0.734733	0.258568				-0.518792	0.627042	-0.125881				-0.606563	0.808404	0.077252				0.360559	0.064576	-0.120271
15537	129.475000							-0.894066	0.855306	-0.095808	-0.890718	0.856450	0.106273	-0.832063	0.725953	-0.240523	-0.775772	1.216957	-0.049391	-0.733969	1.242835	0.043917	-0.707530	1.184874	0.054255	-0.794331	0.734709	0.258095				-0.519095	0.627545	-0.127290				-0.608670	0.814667	0.078417				0.360234	0.064835	-0.120545
15538	129.483333							-0.892855	0.855848	-0.096009	-0.890410	0.856914	0.106421	-0.831979	0.726555	-0.240345	-0.773946	1.217109	-0.049305	-0.731511	1.243374	0.043951	-0.705252	1.185215	0.054203	-0.792971	0.734715	0.257497				-0.519229	0.627981	-0.128461				-0.610786	0.820280	0.079449				0.359905	0.065085	-0.120817
15539	129.491667							-0.891603	0.856282	-0.096114	-0.888576	0.856965	0.105927	-0.831787	0.727126	-0.240214	-0.772124	1.217260	-0.049099	-0.729092	1.243699	0.043745	-0.702994	1.185503	0.054104	-0.791728	0.734648	0.256970				-0.519278	0.628367	-0.129667				-0.612551	0.825116	0.080335				0.360231	0.064827	-0.120546
15540	129.500000							-0.890360	0.856758	-0.096163	-0.887372	0.857209	0.105706	-0.831522	0.727673	-0.240089	-0.770325	1.217369	-0.048993	-0.726685	1.243976	0.043538	-0.700724	1.185764	0.053994	-0.790482	0.734558	0.256384				-0.519270	0.628719	-0.130792				-0.614067	0.830034	0.081897				0.359902	0.065082	-0.120819
15541	129.508333							-0.888997	0.857187	-0.096376	-0.886948	0.857912	0.105940	-0.831155	0.728163	-0.240020	-0.768457	1.217530	-0.048688	-0.724297	1.244206	0.043353	-0.698477	1.185930	0.053839	-0.789295	0.734453	0.255784				-0.519101	0.629031	-0.131798				-0.615207	0.833894	0.082913				0.359899	0.065082	-0.120825
15542	129.516667							-0.887688	0.857637	-0.096369	-0.886072	0.858309	0.105890	-0.830699	0.728611	-0.239975	-0.766583	1.217606	-0.048619	-0.721951	1.244375	0.043190	-0.696236	1.186062	0.053693	-0.788166	0.734372	0.255198				-0.518779	0.629329	-0.132748				-0.615975	0.837298	0.083880				0.359903	0.065086	-0.120825
15543	129.525000							-0.886523	0.857992	-0.096584	-0.884443	0.858590	0.105607	-0.830139	0.729002	-0.239954	-0.764902	1.217726	-0.048750	-0.719626	1.244443	0.043001	-0.694068	1.186100	0.053504	-0.787110	0.734345	0.254660				-0.518367	0.629546	-0.133677				-0.616341	0.840131	0.084744				0.360222	0.064830	-0.120556
15544	129.533333							-0.885206	0.858373	-0.096758	-0.883163	0.858983	0.105451	-0.829517	0.729343	-0.239966	-0.762785	1.217637	-0.048509	-0.717318	1.244457	0.042830	-0.691887	1.186067	0.053334	-0.786129	0.734349	0.254146				-0.517886	0.629706	-0.134637				-0.616290	0.842500	0.085428				0.360548	0.064566	-0.120282
15545	129.541667							-0.883893	0.858678	-0.097021	-0.881865	0.859332	0.105301	-0.828802	0.729637	-0.240013	-0.760926	1.217469	-0.048233	-0.715077	1.244374	0.042643	-0.689691	1.185937	0.053163	-0.785230	0.734385	0.253645				-0.517312	0.629840	-0.135619				-0.615685	0.844609	0.086174				0.359900	0.065085	-0.120834
15546	129.550000							-0.882627	0.858989	-0.097217	-0.880855	0.859811	0.105268	-0.827999	0.729888	-0.240069	-0.759369	1.217479	-0.048538	-0.712786	1.244216	0.042515	-0.687493	1.185727	0.052961	-0.784417	0.734457	0.253209				-0.516610	0.629855	-0.136389				-0.614780	0.846192	0.086716				0.359900	0.065082	-0.120834
15547	129.558333							-0.881405	0.859330	-0.097401	-0.879389	0.860030	0.105078	-0.827122	0.730070	-0.240157	-0.757299	1.217180	-0.048329	-0.710548	1.243956	0.042382	-0.685293	1.185423	0.052746	-0.783731	0.734587	0.252946				-0.515793	0.629798	-0.137260				-0.613343	0.847222	0.087093				0.360543	0.064559	-0.120278
15548	129.566667							-0.880238	0.859664	-0.097515	-0.878164	0.860361	0.104998	-0.826171	0.730201	-0.240256	-0.755388	1.216852	-0.048277	-0.708316	1.243635	0.042237	-0.683093	1.185075	0.052542	-0.783098	0.734784	0.252756				-0.514961	0.629624	-0.138170				-0.611491	0.847755	0.087333				0.359891	0.065083	-0.120833
15549	129.575000							-0.879028	0.859930	-0.097773	-0.877136	0.860795	0.105078	-0.825109	0.730273	-0.240385	-0.753703	1.216615	-0.048454	-0.706108	1.243228	0.042068	-0.680889	1.184664	0.052305	-0.782465	0.735140	0.252609				-0.513880	0.629362	-0.138998				-0.609029	0.847777	0.087461				0.360216	0.064816	-0.120556
15550	129.583333							-0.878002	0.860209	-0.097848	-0.875805	0.861142	0.105032	-0.823991	0.730308	-0.240525	-0.751586	1.216194	-0.048447	-0.703944	1.242744	0.041849	-0.678704	1.184221	0.052042	-0.781881	0.735573	0.252533				-0.512675	0.629018	-0.139802				-0.606152	0.847228	0.087441				0.360539	0.064559	-0.120288
15551	129.591667							-0.876844	0.860476	-0.097928	-0.874094	0.861341	0.104802	-0.822800	0.730293	-0.240681	-0.749830	1.215868	-0.048645	-0.701748	1.242300	0.041698	-0.676551	1.183709	0.051750	-0.781340	0.736146	0.252561				-0.511333	0.628526	-0.140591				-0.602880	0.845899	0.087183				0.360209	0.064813	-0.120563
15552	129.600000							-0.875705	0.860721	-0.098124	-0.872716	0.861710	0.104804	-0.821559	0.730261	-0.240831	-0.747798	1.215450	-0.048863	-0.699610	1.241770	0.041471	-0.674418	1.183163	0.051435	-0.780870	0.736775	0.252661				-0.509851	0.627932	-0.141305				-0.599311	0.843998	0.086829				0.359887	0.065075	-0.120845
15553	129.608333							-0.874783	0.860959	-0.098164	-0.871344	0.862041	0.104815	-0.820266	0.730218	-0.240992	-0.745787	1.215065	-0.049089	-0.697494	1.241264	0.041209	-0.672344	1.182620	0.051081	-0.780483	0.737505	0.252815				-0.508257	0.627163	-0.142024				-0.595229	0.841453	0.086486				0.359891	0.065075	-0.120845
15554	129.616667							-0.873776	0.861148	-0.098244	-0.870183	0.862527	0.105019	-0.818937	0.730156	-0.241144	-0.743742	1.214714	-0.049407	-0.695384	1.240754	0.040896	-0.670326	1.182069	0.050691	-0.780163	0.738350	0.253040				-0.506574	0.626271	-0.142731				-0.590994	0.838197	0.086012				0.359889	0.065070	-0.120840
15555	129.625000							-0.872843	0.861429	-0.098343	-0.868701	0.862804	0.105019	-0.817597	0.730083	-0.241306	-0.741726	1.214355	-0.049800	-0.693346	1.240225	0.040560	-0.668365	1.181504	0.050285	-0.779895	0.739363	0.253336				-0.504827	0.625229	-0.143368				-0.586674	0.834446	0.085786				0.360208	0.064819	-0.120570
15556	129.633333							-0.871841	0.861641	-0.098433	-0.867247	0.863225	0.105102	-0.816238	0.729997	-0.241459	-0.739584	1.213998	-0.050310	-0.691331	1.239651	0.040114	-0.666431	1.180892	0.049841	-0.779692	0.740490	0.253627				-0.503079	0.624138	-0.143951				-0.582582	0.829801	0.085130				0.359880	0.065082	-0.120850
15557	129.641667							-0.871039	0.861881	-0.098376	-0.865646	0.863616	0.105139	-0.814866	0.729917	-0.241629	-0.737478	1.213617	-0.050881	-0.689385	1.239052	0.039709	-0.664552	1.180233	0.049334	-0.779560	0.741778	0.254001				-0.501393	0.623042	-0.144406				-0.578033	0.823924	0.083817				0.359882	0.065074	-0.120848
15558	129.650000							-0.870247	0.862108	-0.098413	-0.864036	0.863919	0.105141	-0.813492	0.729834	-0.241799	-0.735313	1.213181	-0.051584	-0.687528	1.238390	0.039225	-0.662737	1.179546	0.048774	-0.779479	0.743204	0.254464				-0.499780	0.622032	-0.144738				-0.573563	0.818064	0.083103				0.359871	0.065083	-0.120857
15559	129.658333							-0.869415	0.862386	-0.098467	-0.862497	0.864367	0.105277	-0.812113	0.729758	-0.242003	-0.733235	1.212735	-0.052280	-0.685728	1.237728	0.038689	-0.660999	1.178857	0.048173	-0.779443	0.744780	0.255035				-0.498297	0.621108	-0.144956				-0.569108	0.811520	0.082376				0.359872	0.065083	-0.120864
15560	129.666667							-0.868673	0.862621	-0.098353	-0.860968	0.864764	0.105407	-0.810747	0.729677	-0.242217	-0.730908	1.212127	-0.053018	-0.684002	1.237105	0.038124	-0.659379	1.178183	0.047608	-0.779413	0.746492	0.255728				-0.496901	0.620276	-0.144990				-0.564827	0.804509	0.081724				0.359873	0.065082	-0.120872
15561	129.675000							-0.867957	0.862914	-0.098255	-0.859423	0.865124	0.105530	-0.809372	0.729546	-0.242299	-0.728939	1.211830	-0.054187	-0.682403	1.236491	0.037418	-0.657833	1.177562	0.046995	-0.779357	0.748369	0.256567				-0.495626	0.619528	-0.145027				-0.560919	0.797036	0.081377				0.359872	0.065082	-0.120873
15562	129.683333							-0.867300	0.863176	-0.098177	-0.858129	0.865493	0.105781	-0.808041	0.729408	-0.242456	-0.726700	1.211453	-0.055135	-0.680760	1.235977	0.036709	-0.656347	1.177036	0.046362	-0.779238	0.750341	0.257474				-0.494419	0.618798	-0.144960				-0.557237	0.788884	0.081140				0.360511	0.064579	-0.120328
15563	129.691667							-0.866589	0.863491	-0.098157	-0.856542	0.865819	0.105852	-0.806783	0.729255	-0.242644	-0.724600	1.211179	-0.056231	-0.679160	1.235586	0.035947	-0.654868	1.176619	0.045768	-0.779042	0.752441	0.258432				-0.493283	0.618081	-0.144950				-0.554197	0.780496	0.081379				0.359872	0.065080	-0.120871
15564	129.700000							-0.865800	0.863689	-0.097992	-0.855155	0.866196	0.106023	-0.805541	0.729095	-0.242653	-0.722314	1.210829	-0.057056	-0.677577	1.235250	0.035178	-0.653457	1.176253	0.045167	-0.778827	0.754643	0.259474				-0.492235	0.617292	-0.145032				-0.551633	0.771676	0.081916				0.359874	0.065084	-0.120875
15565	129.708333							-0.865298	0.864009	-0.097899	-0.853698	0.866588	0.106120	-0.804364	0.728946	-0.242695	-0.720084	1.210520	-0.058106	-0.675952	1.234984	0.034493	-0.652036	1.175947	0.044685	-0.778578	0.756974	0.260660				-0.491245	0.616443	-0.145234				-0.549826	0.762653	0.082917				0.360202	0.064820	-0.120593
15566	129.716667							-0.864654	0.864254	-0.097837	-0.852205	0.866917	0.106151	-0.803239	0.728795	-0.242644	-0.718120	1.210462	-0.059019	-0.674306	1.234744	0.033890	-0.650620	1.175704	0.044329	-0.778311	0.759397	0.262007				-0.490250	0.615450	-0.145444				-0.548586	0.753587	0.084269				0.359878	0.065083	-0.120865
15567	129.725000							-0.863917	0.864507	-0.097792	-0.850549	0.867320	0.106073	-0.802181	0.728678	-0.242700	-0.715834	1.210051	-0.059226	-0.672534	1.234586	0.033551	-0.649051	1.175482	0.044195	-0.778054	0.761908	0.263598				-0.489337	0.614446	-0.145924				-0.548154	0.744789	0.085947				0.359878	0.065082	-0.120871
15568	129.733333							-0.862987	0.864687	-0.097815	-0.849095	0.867745	0.106033	-0.801166	0.728564	-0.242761	-0.714007	1.209902	-0.059705	-0.670597	1.234383	0.033366	-0.647327	1.175245	0.044201	-0.777913	0.764273	0.265316				-0.488461	0.613427	-0.146459				-0.548243	0.736185	0.087951				0.359877	0.065084	-0.120876
15569	129.741667							-0.862412	0.865073	-0.097859	-0.847685	0.868164	0.105941	-0.800204	0.728453	-0.242685	-0.712135	1.209507	-0.059555	-0.668481	1.234053	0.033462	-0.645297	1.174877	0.044321	-0.777656	0.766822	0.267392				-0.487656	0.612406	-0.147151				-0.548876	0.727649	0.090408				0.360520	0.064568	-0.120327
15570	129.750000							-0.861652	0.865387	-0.097921	-0.846310	0.868608	0.105838	-0.799286	0.728360	-0.242692	-0.710412	1.209042	-0.058905	-0.666233	1.233511	0.033709	-0.642977	1.174355	0.044474	-0.777332	0.769460	0.269717				-0.486890	0.611423	-0.147936				-0.549960	0.719333	0.093249				0.359868	0.065083	-0.120887
15571	129.758333							-0.860697	0.865658	-0.098130	-0.845116	0.869095	0.105783	-0.798431	0.728286	-0.242742	-0.708774	1.208496	-0.058000	-0.663840	1.232792	0.034291	-0.640432	1.173597	0.044586	-0.776818	0.772098	0.272213				-0.486210	0.610493	-0.148827				-0.551462	0.711360	0.096543				0.359865	0.065083	-0.120887
15572	129.766667							-0.859912	0.866011	-0.098286	-0.843945	0.869545	0.105699	-0.797622	0.728248	-0.242835	-0.707272	1.208020	-0.057237	-0.661416	1.231931	0.034907	-0.637810	1.172707	0.044694	-0.776244	0.774738	0.274898				-0.485586	0.609673	-0.149677				-0.553442	0.703614	0.100148				0.360501	0.064578	-0.120340
15573	129.775000							-0.859052	0.866357	-0.098454	-0.842489	0.869844	0.105432	-0.796881	0.728239	-0.242975	-0.705629	1.207620	-0.056041	-0.658940	1.230986	0.035634	-0.635162	1.171734	0.044819	-0.775518	0.777389	0.277713				-0.485075	0.608957	-0.150595				-0.555589	0.696406	0.103937				0.360173	0.064820	-0.120608
15574	129.783333							-0.858137	0.866586	-0.098696	-0.841318	0.870265	0.105318	-0.796184	0.728243	-0.243162	-0.704122	1.207387	-0.054870	-0.656411	1.230095	0.036457	-0.632569	1.170732	0.044934	-0.775077	0.779900	0.280804				-0.484638	0.608375	-0.151481				-0.557891	0.689574	0.107774				0.359854	0.065080	-0.120879
15575	129.791667							-0.857270	0.866924	-0.098849	-0.840153	0.870533	0.105125	-0.795523	0.728302	-0.243405	-0.702537	1.207203	-0.053926	-0.653861	1.229214	0.037212	-0.630035	1.169730	0.045019	-0.774526	0.782342	0.283827				-0.484216	0.607905	-0.152114				-0.560203	0.683297	0.112008				0.359851	0.065079	-0.120883
15576	129.800000							-0.856438	0.867245	-0.099020	-0.839102	0.870893	0.105023	-0.794913	0.728372	-0.243716	-0.700935	1.207050	-0.052860	-0.651221	1.228196	0.037893	-0.627553	1.168669	0.045050	-0.774046	0.784767	0.286900				-0.483915	0.607509	-0.152930				-0.562535	0.677478	0.116432				0.360496	0.064552	-0.120331
15577	129.808333							-0.855557	0.867549	-0.099190	-0.838031	0.871099	0.104830	-0.794316	0.728474	-0.244097	-0.699306	1.206867	-0.051772	-0.648725	1.227207	0.038592	-0.625146	1.167542	0.044942	-0.773803	0.787152	0.290085				-0.483592	0.607196	-0.153451				-0.564860	0.672147	0.120954				0.360167	0.064812	-0.120612
15578	129.816667							-0.854687	0.867867	-0.099280	-0.837250	0.871477	0.104853	-0.793741	0.728589	-0.244528	-0.697741	1.206656	-0.050927	-0.646382	1.226108	0.039121	-0.622846	1.166368	0.044826	-0.773454	0.789559	0.293101				-0.483320	0.606928	-0.153972				-0.567124	0.667150	0.125467				0.359842	0.065069	-0.120897
15579	129.825000							-0.853856	0.868158	-0.099382	-0.836203	0.871726	0.104715	-0.793194	0.728700	-0.245044	-0.696148	1.206414	-0.050346	-0.644159	1.225044	0.039515	-0.620681	1.165209	0.044574	-0.773123	0.791927	0.295926				-0.483084	0.606654	-0.154380				-0.569212	0.662499	0.130020				0.360163	0.064809	-0.120627
15580	129.833333							-0.853024	0.868437	-0.099459	-0.835373	0.872025	0.104713	-0.792646	0.728808	-0.245594	-0.694578	1.206134	-0.049893	-0.642104	1.223967	0.039865	-0.618679	1.164101	0.044248	-0.772750	0.794253	0.298550				-0.482854	0.606384	-0.154721				-0.571247	0.657993	0.134695				0.360481	0.064556	-0.120361
15581	129.841667							-0.852293	0.868682	-0.099467	-0.834395	0.872339	0.104645	-0.792120	0.728890	-0.246171	-0.692998	1.205872	-0.049789	-0.640229	1.223042	0.039919	-0.616889	1.163086	0.043851	-0.772272	0.796563	0.300866				-0.482657	0.606113	-0.154978				-0.573033	0.653728	0.138944				0.359833	0.065064	-0.120912
15582	129.850000							-0.851532	0.868964	-0.099460	-0.833426	0.872645	0.104568	-0.791590	0.728940	-0.246794	-0.691465	1.205700	-0.049892	-0.638586	1.222212	0.039874	-0.615368	1.162212	0.043346	-0.771745	0.798791	0.302937				-0.482509	0.605832	-0.155232				-0.574727	0.649549	0.143081				0.359826	0.065057	-0.120910
15583	129.858333							-0.850838	0.869116	-0.099428	-0.832633	0.873067	0.104587	-0.791080	0.728954	-0.247425	-0.689843	1.205516	-0.050555	-0.637289	1.221534	0.039419	-0.614165	1.161480	0.042738	-0.771209	0.800908	0.304762				-0.482384	0.605563	-0.155298				-0.576333	0.645472	0.147210				0.359817	0.065054	-0.120918
15584	129.866667							-0.850077	0.869323	-0.099387	-0.831821	0.873390	0.104514	-0.790560	0.728945	-0.248068	-0.688311	1.205477	-0.051589	-0.636300	1.220977	0.038815	-0.613314	1.160906	0.042113	-0.770630	0.802899	0.306365				-0.482258	0.605293	-0.155214				-0.577962	0.641579	0.151302				0.359808	0.065049	-0.120910
15585	129.875000							-0.849423	0.869481	-0.099380	-0.831184	0.873918	0.104596	-0.790055	0.728875	-0.248736	-0.686767	1.205336	-0.052957	-0.635652	1.220682	0.038031	-0.612849	1.160509	0.041495	-0.770006	0.804698	0.307712				-0.482184	0.605049	-0.155116				-0.579699	0.638131	0.155092				0.360122	0.064792	-0.120644
15586	129.883333							-0.848790	0.869581	-0.099415	-0.830444	0.874445	0.104490	-0.789535	0.728788	-0.249390	-0.685116	1.205099	-0.054464	-0.635212	1.220541	0.037218	-0.612650	1.160304	0.040939	-0.769328	0.806295	0.308837				-0.482135	0.604832	-0.154922				-0.581064	0.635353	0.158661				0.359789	0.065053	-0.120926
15587	129.891667							-0.848076	0.869701	-0.099453	-0.830043	0.875009	0.104538	-0.789016	0.728624	-0.250001	-0.683662	1.204880	-0.056303	-0.635120	1.220483	0.036139	-0.612606	1.160231	0.040484	-0.768599	0.807625	0.309759				-0.482119	0.604651	-0.154616				-0.582017	0.633295	0.161734				0.360110	0.064783	-0.120660
15588	129.900000							-0.847413	0.869782	-0.099597	-0.829364	0.875477	0.104254	-0.788497	0.728448	-0.250743	-0.682187	1.204472	-0.057945	-0.635047	1.220541	0.035128	-0.612594	1.160260	0.040126	-0.767839	0.808682	0.310497				-0.482117	0.604513	-0.154211				-0.582619	0.631696	0.164348				0.360437	0.064517	-0.120380
15589	129.908333							-0.846657	0.869864	-0.099710	-0.829174	0.876022	0.104275	-0.787920	0.728246	-0.251300	-0.680766	1.203982	-0.059425	-0.634970	1.220540	0.034177	-0.612506	1.160341	0.039877	-0.767101	0.809426	0.311048				-0.482116	0.604422	-0.153685				-0.582725	0.630469	0.166335				0.360099	0.064780	-0.120658
15590	129.916667							-0.845935	0.869930	-0.099902	-0.828811	0.876586	0.103924	-0.787323	0.728000	-0.251838	-0.679242	1.203346	-0.060408	-0.634692	1.220575	0.033444	-0.612318	1.160413	0.039666	-0.766425	0.809918	0.311467				-0.482142	0.604381	-0.153078				-0.582429	0.629557	0.167908				0.359775	0.065038	-0.120930
15591	129.925000							-0.845204	0.869970	-0.100175	-0.828893	0.877070	0.103900	-0.786701	0.727750	-0.252348	-0.677922	1.202669	-0.061380	-0.634374	1.220476	0.032726	-0.611973	1.160420	0.039522	-0.765841	0.810079	0.311710				-0.482142	0.604381	-0.152324				-0.581750	0.628974	0.168744				0.359772	0.065032	-0.120930
15592	129.933333							-0.844307	0.869926	-0.100528	-0.828375	0.877290	0.103342	-0.786068	0.727478	-0.252826	-0.676815	1.202186	-0.062206	-0.633940	1.220388	0.032240	-0.611554	1.160357	0.039449	-0.765338	0.809979	0.311794				-0.482143	0.604422	-0.151551				-0.580879	0.628614	0.168926				0.360406	0.064512	-0.120387
15593	129.941667							-0.843510	0.869910	-0.100910	-0.828093	0.877553	0.102919	-0.785367	0.727198	-0.253191	-0.675763	1.201738	-0.062847	-0.633471	1.220199	0.032036	-0.611175	1.160142	0.039662	-0.764942	0.809587	0.311685				-0.482081	0.604508	-0.150513				-0.579752	0.628513	0.168705				0.359757	0.065027	-0.120941
15594	129.950000							-0.842759	0.869878	-0.101381	-0.828296	0.877996	0.102634	-0.784652	0.726903	-0.253588	-0.674684	1.201297	-0.062877	-0.632854	1.219951	0.032161	-0.610631	1.159906	0.039989	-0.764627	0.809006	0.311447				-0.482017	0.604606	-0.149536				-0.578393	0.628489	0.168065				0.359749	0.065026	-0.120945
15595	129.958333							-0.841729	0.869759	-0.101867	-0.828479	0.878218	0.102318	-0.783887	0.726606	-0.253871	-0.673645	1.200847	-0.062464	-0.632081	1.219650	0.032587	-0.609837	1.159654	0.040527	-0.764400	0.808237	0.311035				-0.481863	0.604741	-0.148312				-0.576752	0.628656	0.167342				0.360063	0.064767	-0.120677
15596	129.966667							-0.840876	0.869695	-0.102402	-0.828309	0.878331	0.101689	-0.783077	0.726286	-0.254036	-0.672773	1.200516	-0.061465	-0.631094	1.219192	0.033410	-0.608844	1.159185	0.041181	-0.764244	0.807381	0.310508				-0.481654	0.604870	-0.147062				-0.574981	0.628815	0.166363				0.360371	0.064500	-0.120407
15597	129.975000							-0.839984	0.869568	-0.102972	-0.828326	0.878567	0.101103	-0.782201	0.725986	-0.254242	-0.672217	1.200398	-0.060319	-0.629822	1.218548	0.034613	-0.607500	1.158525	0.041937	-0.764162	0.806421	0.309847				-0.481452	0.605034	-0.145775				-0.573049	0.629026	0.165390				0.359724	0.065015	-0.120965
15598	129.983333							-0.839074	0.869483	-0.103538	-0.828539	0.878756	0.100641	-0.781290	0.725703	-0.254373	-0.671648	1.200325	-0.058536	-0.628373	1.217736	0.036025	-0.605965	1.157667	0.042698	-0.764139	0.805415	0.309111				-0.481155	0.605196	-0.144380				-0.571052	0.629276	0.164479				0.360367	0.064487	-0.120411
15599	129.991667							-0.838242	0.869449	-0.104139	-0.828850	0.878931	0.100279	-0.780307	0.725446	-0.254442	-0.671149	1.200257	-0.056649	-0.626830	1.216788	0.037588	-0.604295	1.156648	0.043485	-0.764186	0.804355	0.308305				-0.480775	0.605352	-0.142968				-0.569085	0.629412	0.163486				0.360359	0.064484	-0.120411
15600	130.000000							-0.837469	0.869416	-0.104725	-0.828997	0.879002	0.099831	-0.779273	0.725188	-0.254359	-0.670638	1.200265	-0.054469	-0.625156	1.215802	0.039355	-0.602589	1.155569	0.044239	-0.764291	0.803264	0.307443				-0.480318	0.605515	-0.141506				-0.567092	0.629532	0.162671				0.360350	0.064471	-0.120409
15601	130.008333							-0.836697	0.869361	-0.105252	-0.828811	0.879008	0.099162	-0.778202	0.724996	-0.254254	-0.670225	1.200475	-0.052479	-0.623540	1.214762	0.041030	-0.600929	1.154495	0.044953	-0.764470	0.802145	0.306548				-0.479751	0.605666	-0.140034				-0.564853	0.629823	0.162412				0.360018	0.064729	-0.120692
15602	130.016667							-0.835934	0.869362	-0.105713	-0.828729	0.879007	0.098686	-0.777083	0.724820	-0.254076	-0.669717	1.200731	-0.050425	-0.621714	1.213810	0.042741	-0.599370	1.153445	0.045573	-0.764710	0.801027	0.305628				-0.479049	0.605819	-0.138489				-0.562888	0.629798	0.162072				0.360326	0.064476	-0.120427
15603	130.025000							-0.835194	0.869344	-0.106136	-0.828964	0.879049	0.098529	-0.775979	0.724608	-0.253837	-0.669215	1.200986	-0.048619	-0.620292	1.212806	0.044072	-0.598025	1.152361	0.046067	-0.765021	0.799916	0.304702				-0.478282	0.605952	-0.137099				-0.560962	0.629723	0.161936				0.359992	0.064731	-0.120709
15604	130.033333							-0.834526	0.869374	-0.106488	-0.828909	0.879088	0.098163	-0.774857	0.724395	-0.253471	-0.668714	1.201205	-0.047039	-0.619030	1.211901	0.045273	-0.596866	1.151408	0.046457	-0.765381	0.798842	0.303776				-0.477416	0.606080	-0.135785				-0.559139	0.629538	0.161898				0.360311	0.064464	-0.120447
15605	130.041667							-0.834021	0.869445	-0.106757	-0.828616	0.878912	0.097810	-0.773694	0.724234	-0.253067	-0.668263	1.201320	-0.045894	-0.618112	1.211068	0.046358	-0.595865	1.150676	0.046614	-0.765839	0.797937	0.302982				-0.476404	0.606185	-0.134442				-0.557349	0.629269	0.162095				0.359652	0.064988	-0.120997
15606	130.050000							-0.833463	0.869537	-0.107025	-0.828384	0.878873	0.097549	-0.772553	0.724080	-0.252720	-0.667774	1.201359	-0.045135	-0.617521	1.210420	0.046985	-0.595202	1.150035	0.046778	-0.766270	0.796796	0.301973				-0.475305	0.606267	-0.133164				-0.555629	0.628979	0.162573				0.360291	0.064455	-0.120451
15607	130.058333							-0.833099	0.869623	-0.107169	-0.828304	0.878784	0.097546	-0.771453	0.723902	-0.252287	-0.667394	1.201351	-0.044920	-0.617340	1.209904	0.047374	-0.594913	1.149589	0.046887	-0.766857	0.796057	0.301322				-0.474136	0.606325	-0.132020				-0.554076	0.628617	0.163019				0.360280	0.064456	-0.120452
15608	130.066667							-0.832706	0.869706	-0.107250	-0.828098	0.878773	0.097443	-0.770352	0.723735	-0.251823	-0.667007	1.201308	-0.045201	-0.617470	1.209575	0.047570	-0.594907	1.149321	0.046960	-0.767410	0.795076	0.300453				-0.472876	0.606339	-0.130850				-0.552722	0.628234	0.163698				0.360282	0.064442	-0.120450
15609	130.075000							-0.832434	0.869820	-0.107287	-0.827715	0.878649	0.097445	-0.769305	0.723564	-0.251355	-0.666613	1.201106	-0.045791	-0.617867	1.209488	0.047460	-0.595217	1.149205	0.046948	-0.767883	0.794199	0.299569				-0.471532	0.606302	-0.129810				-0.551571	0.627858	0.164435				0.360278	0.064440	-0.120454
15610	130.083333							-0.832196	0.869917	-0.107289	-0.827486	0.878547	0.097512	-0.768304	0.723420	-0.250805	-0.666135	1.200836	-0.046512	-0.618607	1.209376	0.047129	-0.595718	1.149169	0.046782	-0.768465	0.793478	0.298862				-0.470230	0.606181	-0.129035				-0.550639	0.627463	0.165115				0.360269	0.064432	-0.120452
15611	130.091667							-0.832012	0.869989	-0.107253	-0.826886	0.878444	0.097430	-0.767343	0.723310	-0.250169	-0.665727	1.200592	-0.047675	-0.619509	1.209448	0.046621	-0.596545	1.149253	0.046780	-0.768968	0.792862	0.298155				-0.468880	0.606039	-0.128386				-0.549915	0.627093	0.165900				0.360269	0.064438	-0.120468
15612	130.100000							-0.831840	0.870043	-0.107196	-0.826301	0.878317	0.097388	-0.766469	0.723254	-0.249679	-0.665349	1.200328	-0.049039	-0.620669	1.209606	0.045891	-0.597411	1.149353	0.046593	-0.769434	0.792380	0.297500				-0.467537	0.605787	-0.128030				-0.549304	0.626764	0.166555				0.359615	0.064967	-0.121029
15613	130.108333							-0.831610	0.870077	-0.107117	-0.826084	0.878289	0.097612	-0.765681	0.723277	-0.249103	-0.665060	1.200004	-0.050638	-0.621780	1.209753	0.044982	-0.598307	1.149551	0.046288	-0.769777	0.791961	0.296795				-0.466201	0.605461	-0.127761				-0.549110	0.626338	0.166997				0.360253	0.064450	-0.120492
15614	130.116667							-0.831434	0.870146	-0.107033	-0.825777	0.878221	0.097784	-0.764990	0.723354	-0.248558	-0.664729	1.199586	-0.052237	-0.622975	1.209835	0.043979	-0.599274	1.149825	0.046009	-0.770132	0.791791	0.296317				-0.465016	0.605085	-0.127880				-0.548998	0.625980	0.167315				0.360248	0.064450	-0.120495
15615	130.125000							-0.831347	0.870128	-0.106953	-0.825124	0.878184	0.097758	-0.764441	0.723553	-0.248070	-0.664407	1.199073	-0.053784	-0.624205	1.209984	0.042920	-0.600305	1.150219	0.045733	-0.770341	0.791732	0.295865				-0.463965	0.604672	-0.128134				-0.549084	0.625634	0.167673				0.359603	0.064980	-0.121037
15616	130.133333							-0.831258	0.870164	-0.106886	-0.824856	0.878195	0.097933	-0.764036	0.723875	-0.247654	-0.663975	1.198474	-0.055442	-0.625450	1.210113	0.041803	-0.601428	1.150414	0.045315	-0.770447	0.791779	0.295500				-0.463121	0.604245	-0.128647				-0.549284	0.625275	0.167929				0.359605	0.064976	-0.121034
15617	130.141667							-0.830912	0.870053	-0.106825	-0.824357	0.878163	0.097993	-0.763827	0.724374	-0.247396	-0.663516	1.197798	-0.057189	-0.626837	1.210184	0.040544	-0.602604	1.150593	0.044811	-0.770431	0.791939	0.295253				-0.462575	0.603875	-0.129508				-0.549529	0.624944	0.168024				0.360246	0.064449	-0.120471
15618	130.150000							-0.830519	0.869929	-0.106803	-0.824018	0.878171	0.098077	-0.763761	0.725045	-0.247175	-0.663021	1.197199	-0.059262	-0.628269	1.210222	0.039247	-0.603859	1.150765	0.044246	-0.770325	0.792177	0.295111				-0.462289	0.603511	-0.130621				-0.549802	0.624618	0.167984				0.360254	0.064442	-0.120467
15619	130.158333							-0.830209	0.869863	-0.106877	-0.823671	0.878246	0.097975	-0.763908	0.725896	-0.247163	-0.662531	1.196664	-0.060991	-0.629716	1.210258	0.037957	-0.605178	1.150963	0.043757	-0.770119	0.792470	0.295081				-0.462306	0.603172	-0.131952				-0.550032	0.624313	0.167932				0.359935	0.064704	-0.120750
15620	130.166667							-0.829684	0.869807	-0.106993	-0.823447	0.878358	0.097925	-0.764198	0.726885	-0.247296	-0.661840	1.196026	-0.062658	-0.631143	1.210314	0.036770	-0.606486	1.151143	0.043275	-0.769836	0.792799	0.295158				-0.462563	0.602889	-0.133506				-0.550234	0.624065	0.167846				0.360257	0.064441	-0.120478
15621	130.175000							-0.829195	0.869769	-0.107243	-0.823274	0.878531	0.097864	-0.764594	0.728031	-0.247711	-0.661293	1.195579	-0.064242	-0.632500	1.210455	0.035703	-0.607682	1.151322	0.042896	-0.769489	0.793114	0.295324				-0.463074	0.602633	-0.135090				-0.550377	0.623896	0.167731				0.360264	0.064446	-0.120483
15622	130.183333							-0.828611	0.869773	-0.107533	-0.823059	0.878708	0.097628	-0.765101	0.729100	-0.248121	-0.660741	1.195191	-0.065538	-0.633699	1.210538	0.034814	-0.608628	1.151296	0.042443	-0.769091	0.793482	0.295597				-0.463763	0.602421	-0.136718				-0.550457	0.623797	0.167677				0.359618	0.064973	-0.121042
15623	130.191667							-0.828000	0.869859	-0.107848	-0.823099	0.878906	0.097514	-0.765693	0.730209	-0.248748	-0.660271	1.194911	-0.066481	-0.634571	1.210586	0.034174	-0.609435	1.151386	0.042224	-0.768660	0.793797	0.295933				-0.464657	0.602262	-0.138346				-0.550485	0.623742	0.167528				0.359627	0.064979	-0.121039
15624	130.200000							-0.827405	0.869947	-0.108230	-0.822998	0.879019	0.097287	-0.766340	0.731289	-0.249497	-0.660007	1.194698	-0.067233	-0.635258	1.210573	0.033753	-0.610049	1.151453	0.042109	-0.768206	0.794095	0.296325				-0.465633	0.602117	-0.139890				-0.550462	0.623722	0.167376				0.360276	0.064465	-0.120488
15625	130.208333							-0.826805	0.870115	-0.108549	-0.822964	0.879270	0.097124	-0.767020	0.732306	-0.250327	-0.659926	1.194686	-0.067862	-0.635747	1.210473	0.033560	-0.610417	1.151641	0.042206	-0.767730	0.794306	0.296749				-0.466812	0.601961	-0.141660				-0.550375	0.623768	0.167259				0.359963	0.064728	-0.120749
15626	130.216667							-0.826262	0.870251	-0.108811	-0.822705	0.879338	0.096736	-0.767712	0.733311	-0.251378	-0.659705	1.194613	-0.068000	-0.636089	1.210359	0.033551	-0.610648	1.151602	0.042296	-0.767231	0.794529	0.297234				-0.467971	0.601824	-0.143323				-0.550264	0.623789	0.167132				0.359652	0.064983	-0.121016
15627	130.225000							-0.825742	0.870413	-0.109052	-0.822549	0.879476	0.096461	-0.768337	0.734271	-0.252290	-0.659502	1.194604	-0.067707	-0.636309	1.210283	0.033797	-0.610789	1.151549	0.042527	-0.766671	0.794603	0.297639				-0.469155	0.601646	-0.144971				-0.550093	0.623780	0.167068				0.359659	0.064989	-0.121012
15628	130.233333							-0.825309	0.870538	-0.109234	-0.822426	0.879648	0.096354	-0.768943	0.735179	-0.253300	-0.659326	1.194687	-0.067195	-0.636427	1.210227	0.034255	-0.610892	1.151496	0.042877	-0.766177	0.794776	0.298216				-0.470287	0.601481	-0.146582				-0.549905	0.623771	0.166873				0.359671	0.064996	-0.121013
15629	130.241667							-0.825148	0.870732	-0.109346	-0.822379	0.879799	0.096236	-0.769504	0.736031	-0.254310	-0.659469	1.195087	-0.066843	-0.636444	1.210117	0.034928	-0.610863	1.151386	0.043360	-0.765617	0.794832	0.298681				-0.471335	0.601292	-0.148129				-0.549744	0.623718	0.166918				0.360002	0.064745	-0.120731
15630	130.250000							-0.824828	0.870891	-0.109412	-0.821952	0.879839	0.095990	-0.769998	0.736812	-0.255291	-0.659545	1.195337	-0.065990	-0.636346	1.209961	0.035809	-0.610710	1.151189	0.043939	-0.765025	0.794843	0.299107				-0.472294	0.601093	-0.149606				-0.549541	0.623616	0.166882				0.359690	0.065019	-0.121015
15631	130.258333							-0.824452	0.870959	-0.109429	-0.821710	0.879880	0.095953	-0.770407	0.737523	-0.256210	-0.659532	1.195415	-0.064679	-0.636100	1.209603	0.036820	-0.610392	1.150735	0.044477	-0.764398	0.794895	0.299535				-0.473112	0.600893	-0.150959				-0.549341	0.623468	0.166799				0.360032	0.064763	-0.120733
15632	130.266667							-0.824152	0.871048	-0.109412	-0.821567	0.879912	0.096005	-0.770724	0.738149	-0.257008	-0.659729	1.195599	-0.063552	-0.635919	1.209075	0.037949	-0.609970	1.150081	0.044895	-0.763772	0.794820	0.299877				-0.473818	0.600684	-0.152214				-0.549119	0.623317	0.166834				0.360369	0.064509	-0.120443
15633	130.275000							-0.823985	0.871175	-0.109390	-0.821089	0.879957	0.095987	-0.770948	0.738680	-0.257870	-0.660084	1.195852	-0.062643	-0.635739	1.208390	0.039073	-0.609632	1.149428	0.045429	-0.763036	0.794819	0.300166				-0.474324	0.600480	-0.153280				-0.548889	0.623128	0.166897				0.359744	0.065038	-0.120976
15634	130.283333							-0.823782	0.871279	-0.109334	-0.820613	0.879926	0.095965	-0.771092	0.739119	-0.258601	-0.660275	1.195904	-0.061543	-0.635618	1.207585	0.040107	-0.609331	1.148652	0.045789	-0.762371	0.794578	0.300354				-0.474740	0.600257	-0.154324				-0.548666	0.622923	0.166898				0.359762	0.065050	-0.120962
15635	130.291667							-0.823788	0.871425	-0.109259	-0.820349	0.879867	0.096188	-0.771112	0.739418	-0.259226	-0.660477	1.195966	-0.060698	-0.635685	1.206736	0.041000	-0.609186	1.147848	0.046049	-0.761763	0.794595	0.300747				-0.474935	0.600033	-0.155201				-0.548422	0.622709	0.166947				0.360432	0.064529	-0.120392
15636	130.300000							-0.823698	0.871539	-0.109149	-0.819745	0.879758	0.096210	-0.771060	0.739609	-0.259772	-0.660793	1.196171	-0.060281	-0.635894	1.205847	0.041702	-0.609161	1.147028	0.046196	-0.761167	0.794583	0.301100				-0.474967	0.599795	-0.155874				-0.548163	0.622488	0.166991				0.360450	0.064526	-0.120371
15637	130.308333							-0.823718	0.871688	-0.109005	-0.819379	0.879811	0.096442	-0.770906	0.739640	-0.260193	-0.660884	1.196085	-0.059705	-0.636274	1.205026	0.042205	-0.609341	1.146268	0.046146	-0.760548	0.794396	0.301264				-0.474817	0.599548	-0.156414				-0.547877	0.622308	0.167079				0.360132	0.064798	-0.120636
15638	130.316667							-0.823770	0.871847	-0.108785	-0.818658	0.879681	0.096413	-0.770684	0.739552	-0.260614	-0.661020	1.196096	-0.059544	-0.636820	1.204246	0.042533	-0.609692	1.145514	0.045962	-0.759908	0.793902	0.301152				-0.474536	0.599289	-0.156826				-0.547579	0.622122	0.167067				0.359813	0.065060	-0.120900
15639	130.325000							-0.823874	0.872018	-0.108620	-0.818302	0.879658	0.096768	-0.770375	0.739269	-0.260925	-0.661170	1.196124	-0.059798	-0.637680	1.203426	0.042480	-0.610347	1.144806	0.045637	-0.759353	0.793869	0.301340				-0.474139	0.599021	-0.157195				-0.547199	0.622022	0.167244				0.360461	0.064541	-0.120338
15640	130.333333							-0.824023	0.872205	-0.108400	-0.817597	0.879582	0.096801	-0.769998	0.738837	-0.261183	-0.661370	1.196147	-0.060463	-0.638698	1.202714	0.042307	-0.611185	1.144127	0.045241	-0.758816	0.793845	0.301476				-0.473595	0.598770	-0.157267				-0.546916	0.621892	0.167157				0.359817	0.065068	-0.120894
15641	130.341667							-0.824190	0.872396	-0.108172	-0.817064	0.879579	0.097134	-0.769509	0.738227	-0.261378	-0.661274	1.195744	-0.061018	-0.639999	1.202005	0.041863	-0.612199	1.143552	0.044825	-0.758212	0.793409	0.301180				-0.472968	0.598516	-0.157258				-0.546587	0.621796	0.167202				0.360137	0.064790	-0.120600
15642	130.350000							-0.824400	0.872600	-0.107875	-0.816474	0.879597	0.097389	-0.768961	0.737455	-0.261521	-0.661300	1.195451	-0.062107	-0.641388	1.201301	0.041216	-0.613270	1.143025	0.044369	-0.757723	0.793578	0.301315				-0.472215	0.598268	-0.157034				-0.546258	0.621753	0.167169				0.359815	0.065042	-0.120869
15643	130.358333							-0.824441	0.872725	-0.107632	-0.815869	0.879613	0.097602	-0.768354	0.736511	-0.261591	-0.661423	1.195010	-0.063359	-0.642826	1.200696	0.040476	-0.614385	1.142586	0.043876	-0.757273	0.793334	0.301101				-0.471457	0.598003	-0.156828				-0.545925	0.621807	0.167270				0.360455	0.064521	-0.120315
15644	130.366667							-0.824629	0.872868	-0.107352	-0.815284	0.879652	0.097782	-0.767707	0.735469	-0.261666	-0.661378	1.194326	-0.064269	-0.644301	1.200062	0.039612	-0.615525	1.142174	0.043387	-0.756675	0.793188	0.300749				-0.470604	0.597749	-0.156548				-0.545632	0.621894	0.167258				0.360452	0.064513	-0.120313
15645	130.375000							-0.824826	0.872999	-0.107021	-0.814624	0.879605	0.098027	-0.766972	0.734333	-0.261432	-0.661372	1.193669	-0.065366	-0.645829	1.199470	0.038725	-0.616741	1.141763	0.042842	-0.756225	0.793206	0.300545				-0.469652	0.597473	-0.156125				-0.545375	0.622057	0.167212				0.360129	0.064768	-0.120583
15646	130.383333							-0.825088	0.873130	-0.106745	-0.814001	0.879538	0.098163	-0.766237	0.733187	-0.261263	-0.661494	1.193176	-0.066773	-0.647421	1.198864	0.037754	-0.617983	1.141342	0.042282	-0.755830	0.793271	0.300334				-0.468634	0.597197	-0.155663				-0.545153	0.622263	0.167046				0.360450	0.064509	-0.120311
15647	130.391667							-0.825123	0.873141	-0.106453	-0.813392	0.879592	0.098269	-0.765468	0.732051	-0.260961	-0.661484	1.192531	-0.067913	-0.649020	1.198196	0.036810	-0.619335	1.141141	0.041891	-0.755553	0.793485	0.300230				-0.467519	0.596922	-0.155154				-0.544893	0.622626	0.166949				0.360446	0.064506	-0.120303
15648	130.400000							-0.825197	0.873156	-0.106190	-0.812970	0.879587	0.098483	-0.764666	0.730986	-0.260506	-0.661512	1.191905	-0.069059	-0.650607	1.197519	0.035889	-0.620615	1.140658	0.041333	-0.755235	0.793548	0.299914				-0.466413	0.596621	-0.154715				-0.544705	0.622920	0.166924				0.360438	0.064501	-0.120298
15649	130.408333							-0.825211	0.873113	-0.106033	-0.812596	0.879652	0.098587	-0.763866	0.730015	-0.259991	-0.661513	1.191226	-0.069969	-0.652091	1.196700	0.034942	-0.621835	1.140147	0.040821	-0.755103	0.793812	0.299828				-0.465258	0.596377	-0.154275				-0.544528	0.623238	0.166751				0.360438	0.064509	-0.120283
[truncated: 5,959 more rows]
[truncated: 402 more columns]
