# Supplementary material for: Musical improvisation enhances interpersonal coordination in subsequent conversation: Motor and speech evidence
Source: PLoS One. 2021 Apr 15;16(4):e0250166. doi: 10.1371/journal.pone.0250166 (PMC8049323; doi:10.1371/journal.pone.0250166)
Supplement: S1 File — (ZIP) [file pone.0250166.s004.zip › HB condition/EDITED_PC 234 T2.csv]

Format Version	1.21	Take Name	PC 234 T2	Capture Frame Rate	180.000000	Export Frame Rate	120.000000	Capture Start Time	2018-07-17 02.38.19 PM	Total Frames in Take	157117	Total Exported Frames	104745	Rotation Type	Quaternion	Length Units	Meters	Coordinate Space	Global
		Marker	Marker	Marker	Marker	Marker	Marker	Marker	Marker	Marker	Marker	Marker	Marker	Marker	Marker	Marker	Marker	Marker	Marker	Marker	Marker	Marker	Marker	Marker	Marker	Marker	Marker	Marker	Marker	Marker	Marker	Marker	Marker	Marker	Marker	Marker	Marker	Marker	Marker	Marker	Marker	Marker	Marker	Marker	Marker	Marker	Marker	Marker	Marker
		Unlabeled:5000	Unlabeled:5000	Unlabeled:5000	Unlabeled:5001	Unlabeled:5001	Unlabeled:5001	Unlabeled:5002	Unlabeled:5002	Unlabeled:5002	Unlabeled:5003	Unlabeled:5003	Unlabeled:5003	Unlabeled:5004	Unlabeled:5004	Unlabeled:5004	Unlabeled:5005	Unlabeled:5005	Unlabeled:5005	Unlabeled:5006	Unlabeled:5006	Unlabeled:5006	Unlabeled:5007	Unlabeled:5007	Unlabeled:5007	Unlabeled:5008	Unlabeled:5008	Unlabeled:5008	Unlabeled:5009	Unlabeled:5009	Unlabeled:5009	Unlabeled:5010	Unlabeled:5010	Unlabeled:5010	Unlabeled:5011	Unlabeled:5011	Unlabeled:5011	Unlabeled:5012	Unlabeled:5012	Unlabeled:5012	Unlabeled:5013	Unlabeled:5013	Unlabeled:5013	Unlabeled:5014	Unlabeled:5014	Unlabeled:5014	Unlabeled:5015	Unlabeled:5015	Unlabeled:5015
		8392B20CF49E35701388	8392B20CF49E35701388	8392B20CF49E35701388	8392B20CF49E35701389	8392B20CF49E35701389	8392B20CF49E35701389	8392B20CF49E3570138A	8392B20CF49E3570138A	8392B20CF49E3570138A	8392B20CF49E3570138B	8392B20CF49E3570138B	8392B20CF49E3570138B	8392B20CF49E3570138C	8392B20CF49E3570138C	8392B20CF49E3570138C	8392B20CF49E3570138D	8392B20CF49E3570138D	8392B20CF49E3570138D	8392B20CF49E3570138E	8392B20CF49E3570138E	8392B20CF49E3570138E	8392B20CF49E3570138F	8392B20CF49E3570138F	8392B20CF49E3570138F	8392B20CF49E35701390	8392B20CF49E35701390	8392B20CF49E35701390	8392B20CF49E35701391	8392B20CF49E35701391	8392B20CF49E35701391	8392B20CF49E35701392	8392B20CF49E35701392	8392B20CF49E35701392	8392B20CF49E35701393	8392B20CF49E35701393	8392B20CF49E35701393	8392B20CF49E35701394	8392B20CF49E35701394	8392B20CF49E35701394	8392B20CF49E35701395	8392B20CF49E35701395	8392B20CF49E35701395	8392B20CF49E35701396	8392B20CF49E35701396	8392B20CF49E35701396	8392B20CF49E35701397	8392B20CF49E35701397	8392B20CF49E35701397
		Position	Position	Position	Position	Position	Position	Position	Position	Position	Position	Position	Position	Position	Position	Position	Position	Position	Position	Position	Position	Position	Position	Position	Position	Position	Position	Position	Position	Position	Position	Position	Position	Position	Position	Position	Position	Position	Position	Position	Position	Position	Position	Position	Position	Position	Position	Position	Position
Frame	Time	X	Y	Z	X	Y	Z	X	Y	Z	X	Y	Z	X	Y	Z	X	Y	Z	X	Y	Z	X	Y	Z	X	Y	Z	X	Y	Z	X	Y	Z	X	Y	Z	X	Y	Z	X	Y	Z	X	Y	Z	X	Y	Z
14408	120.066667	-0.691757	0.640914	-0.083698	-0.681491	0.632460	0.148988	-0.619515	0.839846	-0.070796	-0.611462	0.839337	0.159981	-0.512592	0.720586	-0.210545	-0.511368	0.703814	0.276171	-0.536735	1.091951	0.088547	-0.493612	1.044214	0.085228	-0.538653	1.105860	-0.017609										-0.075947	0.085730	-0.037864	-0.075134	0.079376	0.032651	-0.077153	0.077649	0.079735	0.410474	0.093866	-0.106437
14409	120.075000	-0.691827	0.640836	-0.083681	-0.681557	0.632356	0.149016	-0.619802	0.839809	-0.070765	-0.611752	0.839265	0.160000	-0.512752	0.720606	-0.210443	-0.511498	0.703764	0.276113	-0.537208	1.091990	0.088486	-0.494076	1.044312	0.085282	-0.538989	1.106012	-0.017495										-0.075946	0.085734	-0.037864	-0.075197	0.079635	0.032736	-0.077258	0.077829	0.079833	0.410462	0.093873	-0.106462
14410	120.083333	-0.691893	0.640756	-0.083675	-0.681622	0.632258	0.149051	-0.620099	0.839767	-0.070717	-0.611976	0.839125	0.159945	-0.512909	0.720626	-0.210344	-0.511619	0.703676	0.276018	-0.537704	1.092016	0.088425	-0.494552	1.044392	0.085327	-0.539325	1.106192	-0.017391										-0.075944	0.085736	-0.037871	-0.075277	0.079927	0.032807	-0.077387	0.078070	0.079928	0.410445	0.093878	-0.106491
14411	120.091667	-0.691971	0.640671	-0.083660	-0.681688	0.632149	0.149087	-0.620417	0.839721	-0.070722	-0.612256	0.839056	0.159960	-0.513071	0.720646	-0.210247	-0.511763	0.703626	0.275971	-0.538039	1.092223	0.088625	-0.495030	1.044488	0.085405	-0.539683	1.106423	-0.017276										-0.075947	0.085728	-0.037866	-0.075392	0.080288	0.032842	-0.077603	0.078507	0.079845	0.410437	0.093877	-0.106514
14412	120.100000	-0.692062	0.640596	-0.083642	-0.681754	0.632046	0.149119	-0.620727	0.839662	-0.070699	-0.612642	0.839019	0.160034	-0.513208	0.720648	-0.210076	-0.511888	0.703542	0.275868	-0.538488	1.092405	0.088741	-0.495515	1.044580	0.085485	-0.540037	1.106616	-0.017194										-0.075947	0.085724	-0.037861	-0.075536	0.080679	0.032833	-0.077755	0.078860	0.079858	0.410419	0.093885	-0.106539
14413	120.108333	-0.692153	0.640526	-0.083651	-0.681820	0.631939	0.149151	-0.621075	0.839577	-0.070664	-0.612933	0.839022	0.160195	-0.513383	0.720658	-0.209907	-0.512020	0.703495	0.275813	-0.538917	1.092525	0.088816	-0.496000	1.044665	0.085553	-0.540395	1.106820	-0.017131										-0.075943	0.085716	-0.037861	-0.075689	0.081083	0.032794	-0.077896	0.079237	0.079838	0.410413	0.093879	-0.106568
14414	120.116667	-0.692243	0.640449	-0.083632	-0.681896	0.631847	0.149181	-0.621376	0.839538	-0.070661	-0.613265	0.838865	0.160164	-0.513538	0.720667	-0.209776	-0.512136	0.703438	0.275724	-0.539486	1.092466	0.088641	-0.496508	1.044757	0.085581	-0.540769	1.107022	-0.017041										-0.075944	0.085716	-0.037864	-0.075840	0.081508	0.032757	-0.078040	0.079632	0.079822	0.410408	0.093878	-0.106596
14415	120.125000	-0.692316	0.640373	-0.083622	-0.681971	0.631749	0.149205	-0.621682	0.839480	-0.070649	-0.613579	0.838770	0.160138	-0.513726	0.720700	-0.209729	-0.512271	0.703412	0.275682	-0.539875	1.092643	0.088766	-0.496989	1.044832	0.085636	-0.541154	1.107305	-0.017043										-0.075944	0.085714	-0.037864	-0.076039	0.082011	0.032759	-0.078223	0.080069	0.079865	0.410399	0.093881	-0.106621
14416	120.133333	-0.692393	0.640281	-0.083624	-0.682046	0.631654	0.149224	-0.622011	0.839399	-0.070631	-0.613975	0.838819	0.160315	-0.513881	0.720715	-0.209614	-0.512391	0.703378	0.275611	-0.540277	1.092790	0.088900	-0.497475	1.044904	0.085650	-0.541505	1.107485	-0.016907										-0.075943	0.085719	-0.037870	-0.076256	0.082550	0.032788	-0.078429	0.080526	0.079934	0.410393	0.093888	-0.106645
14417	120.141667	-0.692466	0.640202	-0.083633	-0.682130	0.631566	0.149237	-0.622329	0.839349	-0.070624	-0.614149	0.838593	0.160184	-0.514097	0.720745	-0.209600	-0.512511	0.703340	0.275539	-0.541182	1.092160	0.088134	-0.497959	1.044986	0.085686	-0.541869	1.107697	-0.016840										-0.075940	0.085726	-0.037868	-0.076500	0.083102	0.032848	-0.078678	0.081023	0.080021	0.410377	0.093902	-0.106670
14418	120.150000	-0.692547	0.640126	-0.083625	-0.682218	0.631478	0.149251	-0.622621	0.839303	-0.070619	-0.614443	0.838485	0.160165	-0.514277	0.720768	-0.209518	-0.512636	0.703307	0.275472	-0.541179	1.093167	0.089204	-0.498433	1.045055	0.085759	-0.542244	1.107910	-0.016772										-0.075938	0.085732	-0.037864	-0.076768	0.083674	0.032903	-0.078925	0.081524	0.080094	0.410365	0.093904	-0.106691
14419	120.158333	-0.692625	0.640053	-0.083641	-0.682312	0.631395	0.149261	-0.622921	0.839250	-0.070610	-0.614787	0.838454	0.160237	-0.514455	0.720794	-0.209490	-0.512738	0.703297	0.275385	-0.542274	1.092083	0.087917	-0.498933	1.045139	0.085751	-0.542608	1.108119	-0.016724										-0.075935	0.085733	-0.037862	-0.077052	0.084235	0.032914	-0.079162	0.082003	0.080135	0.410358	0.093909	-0.106710
14420	120.166667	-0.692726	0.639971	-0.083663	-0.682404	0.631316	0.149267	-0.623224	0.839221	-0.070660	-0.615066	0.838419	0.160245	-0.514625	0.720808	-0.209358	-0.512903	0.703250	0.275333	-0.542809	1.092085	0.087843	-0.499413	1.045201	0.085792	-0.542985	1.108337	-0.016676										-0.075933	0.085722	-0.037856	-0.077331	0.084777	0.032918	-0.079409	0.082481	0.080156	0.410352	0.093908	-0.106724
14421	120.175000	-0.692816	0.639904	-0.083680	-0.682493	0.631247	0.149267	-0.623492	0.839190	-0.070630	-0.615286	0.838374	0.160206	-0.514798	0.720832	-0.209284	-0.513031	0.703207	0.275240	-0.542564	1.093362	0.089226	-0.499887	1.045273	0.085825	-0.543364	1.108582	-0.016670										-0.075935	0.085722	-0.037849	-0.077600	0.085296	0.032932	-0.079645	0.082951	0.080186	0.410347	0.093906	-0.106738
14422	120.183333	-0.692904	0.639833	-0.083694	-0.682590	0.631185	0.149271	-0.623743	0.839170	-0.070652	-0.615536	0.838274	0.160137	-0.514972	0.720863	-0.209212	-0.513179	0.703199	0.275184	-0.543014	1.093427	0.089249	-0.500341	1.045324	0.085848	-0.543703	1.108709	-0.016578										-0.075935	0.085719	-0.037852	-0.077850	0.085798	0.032948	-0.079870	0.083421	0.080223	0.410349	0.093903	-0.106748
14423	120.191667	-0.693002	0.639762	-0.083703	-0.682688	0.631127	0.149271	-0.623996	0.839159	-0.070672	-0.615786	0.838247	0.160131	-0.515146	0.720903	-0.209147	-0.513318	0.703180	0.275103	-0.543707	1.092966	0.088678	-0.500795	1.045390	0.085840	-0.544066	1.108861	-0.016537										-0.075939	0.085714	-0.037845	-0.078080	0.086283	0.032980	-0.080074	0.083868	0.080269	0.410350	0.093898	-0.106746
14424	120.200000	-0.693105	0.639690	-0.083713	-0.682787	0.631073	0.149272	-0.624023	0.839086	-0.070664	-0.616000	0.838217	0.160104	-0.515310	0.720944	-0.209084	-0.513464	0.703196	0.275053	-0.543964	1.093357	0.089095	-0.501236	1.045403	0.085844	-0.544419	1.108996	-0.016496										-0.075938	0.085714	-0.037848	-0.078307	0.086763	0.033013	-0.080273	0.084299	0.080325	0.410356	0.093900	-0.106745
14425	120.208333	-0.693208	0.639626	-0.083713	-0.682895	0.631013	0.149272	-0.624486	0.839155	-0.070729	-0.616303	0.838230	0.160128	-0.515471	0.720983	-0.209019	-0.513617	0.703187	0.274984	-0.544324	1.093418	0.089201	-0.501638	1.045412	0.085858	-0.544765	1.109102	-0.016448										-0.075940	0.085723	-0.037844	-0.078539	0.087227	0.033056	-0.080490	0.084720	0.080381	0.410357	0.093896	-0.106732
14426	120.216667	-0.693334	0.639559	-0.083724	-0.682998	0.630946	0.149278	-0.624731	0.839130	-0.070742	-0.616501	0.838202	0.160093	-0.515622	0.721017	-0.208954	-0.513773	0.703171	0.274908	-0.544690	1.093411	0.089261	-0.502018	1.045397	0.085868	-0.545127	1.109208	-0.016447										-0.075939	0.085733	-0.037841	-0.078764	0.087696	0.033083	-0.080708	0.085143	0.080439	0.410365	0.093902	-0.106717
14427	120.225000	-0.693441	0.639493	-0.083720	-0.683109	0.630878	0.149278	-0.624952	0.839128	-0.070766	-0.616724	0.838137	0.160051	-0.515758	0.721051	-0.208908	-0.513914	0.703160	0.274847	-0.545082	1.093361	0.089298	-0.502382	1.045346	0.085855	-0.545447	1.109257	-0.016421										-0.075937	0.085731	-0.037839	-0.078994	0.088159	0.033085	-0.080920	0.085567	0.080449	0.410368	0.093906	-0.106702
14428	120.233333	-0.693533	0.639403	-0.083729	-0.683216	0.630804	0.149279	-0.625162	0.839114	-0.070792	-0.617092	0.838107	0.160125	-0.515896	0.721099	-0.208974	-0.514054	0.703139	0.274787	-0.545573	1.093172	0.089150	-0.502721	1.045318	0.085856	-0.545758	1.109281	-0.016393										-0.075936	0.085727	-0.037838	-0.079211	0.088585	0.033077	-0.081133	0.085982	0.080447	0.410374	0.093903	-0.106686
14429	120.241667	-0.693621	0.639320	-0.083737	-0.683318	0.630727	0.149283	-0.625132	0.839023	-0.070777	-0.617269	0.838053	0.160072	-0.516011	0.721094	-0.208829	-0.514193	0.703099	0.274730	-0.545783	1.093235	0.089388	-0.503033	1.045273	0.085869	-0.546055	1.109259	-0.016316										-0.075935	0.085727	-0.037832	-0.079425	0.088984	0.033078	-0.081319	0.086347	0.080436	0.410383	0.093904	-0.106666
14430	120.250000	-0.693690	0.639229	-0.083751	-0.683411	0.630651	0.149282	-0.625589	0.839043	-0.070836	-0.617287	0.837983	0.160003	-0.516122	0.721098	-0.208799	-0.514324	0.703056	0.274675	-0.546225	1.092994	0.089209	-0.503318	1.045219	0.085884	-0.546369	1.109270	-0.016327										-0.075929	0.085729	-0.037832	-0.079619	0.089351	0.033079	-0.081488	0.086668	0.080437	0.410391	0.093888	-0.106644
14431	120.258333	-0.693757	0.639149	-0.083763	-0.683497	0.630574	0.149274	-0.625736	0.839039	-0.070886	-0.617594	0.837901	0.159945	-0.516222	0.721091	-0.208777	-0.514449	0.703008	0.274619	-0.546456	1.093060	0.089449	-0.503597	1.045163	0.085889	-0.546669	1.109230	-0.016271										-0.075933	0.085721	-0.037828	-0.079779	0.089648	0.033074	-0.081640	0.086948	0.080443	0.410404	0.093883	-0.106624
14432	120.266667	-0.693817	0.639073	-0.083775	-0.683578	0.630512	0.149272	-0.625914	0.839006	-0.070928	-0.617792	0.837855	0.159920	-0.516316	0.721101	-0.208870	-0.514574	0.702960	0.274563	-0.546790	1.093002	0.089550	-0.503862	1.045113	0.085881	-0.546946	1.109198	-0.016259										-0.075931	0.085720	-0.037830	-0.079914	0.089900	0.033078	-0.081767	0.087174	0.080449	0.410417	0.093883	-0.106605
14433	120.275000	-0.693872	0.638994	-0.083801	-0.683650	0.630455	0.149264	-0.626092	0.838950	-0.070962	-0.617960	0.837817	0.159891	-0.516390	0.721068	-0.208797	-0.514691	0.702912	0.274502	-0.547104	1.092904	0.089548	-0.504147	1.044924	0.085763	-0.547241	1.109170	-0.016242										-0.075860	0.085610	-0.037703	-0.080003	0.090076	0.033089	-0.081860	0.087353	0.080477	0.410424	0.093879	-0.106582
14434	120.283333	-0.693924	0.638928	-0.083828	-0.683714	0.630403	0.149255	-0.626258	0.838894	-0.070996	-0.618160	0.837706	0.159816	-0.516454	0.721037	-0.208727	-0.514802	0.702826	0.274398	-0.547517	1.092676	0.089353	-0.504405	1.044984	0.085855	-0.547510	1.109145	-0.016257										-0.075858	0.085614	-0.037700	-0.080063	0.090201	0.033119	-0.081921	0.087474	0.080511	0.410436	0.093873	-0.106554
14435	120.291667	-0.693970	0.638875	-0.083845	-0.683774	0.630360	0.149246	-0.626180	0.838781	-0.070996	-0.618328	0.837658	0.159791	-0.516517	0.721027	-0.208768	-0.514918	0.702790	0.274343	-0.547704	1.092741	0.089528	-0.504688	1.044943	0.085803	-0.547758	1.109123	-0.016275										-0.075859	0.085615	-0.037695	-0.080093	0.090250	0.033155	-0.081957	0.087524	0.080546	0.410442	0.093878	-0.106533
14436	120.300000	-0.694013	0.638828	-0.083863	-0.683825	0.630318	0.149237	-0.626567	0.838812	-0.071078	-0.618488	0.837609	0.159764	-0.516575	0.721018	-0.208818	-0.515032	0.702727	0.274268	-0.548063	1.092561	0.089397	-0.504949	1.044888	0.085770	-0.548000	1.109095	-0.016301										-0.075857	0.085619	-0.037697	-0.080088	0.090229	0.033184	-0.081962	0.087508	0.080566	0.410450	0.093879	-0.106508
14437	120.308333	-0.694061	0.638772	-0.083880	-0.683871	0.630277	0.149227	-0.626710	0.838745	-0.071106	-0.618622	0.837545	0.159712	-0.516614	0.720981	-0.208756	-0.515135	0.702688	0.274202	-0.548325	1.092485	0.089391	-0.505186	1.044837	0.085751	-0.548236	1.109058	-0.016332										-0.075928	0.085725	-0.037825	-0.080070	0.090111	0.033229	-0.081924	0.087418	0.080572	0.410453	0.093878	-0.106490
14438	120.316667	-0.694098	0.638735	-0.083895	-0.683912	0.630231	0.149222	-0.626823	0.838706	-0.071138	-0.618747	0.837496	0.159663	-0.516659	0.720976	-0.208807	-0.515229	0.702654	0.274133	-0.548571	1.092422	0.089401	-0.505413	1.044773	0.085726	-0.548465	1.109024	-0.016371										-0.075928	0.085715	-0.037823	-0.079992	0.089975	0.033197	-0.081857	0.087279	0.080567	0.410464	0.093866	-0.106474
14439	120.325000	-0.694133	0.638678	-0.083905	-0.683945	0.630187	0.149218	-0.626945	0.838650	-0.071167	-0.618970	0.837498	0.159693	-0.516684	0.720938	-0.208754	-0.515323	0.702620	0.274062	-0.548836	1.092330	0.089352	-0.505617	1.044723	0.085700	-0.548687	1.108963	-0.016392										-0.075926	0.085708	-0.037820	-0.079889	0.089716	0.033185	-0.081752	0.087060	0.080535	0.410474	0.093857	-0.106461
14440	120.333333	-0.694169	0.638615	-0.083908	-0.683974	0.630143	0.149212	-0.627070	0.838592	-0.071190	-0.619203	0.837426	0.159670	-0.516716	0.720923	-0.208817	-0.515415	0.702590	0.273998	-0.549145	1.092167	0.089214	-0.505857	1.044418	0.085490	-0.548897	1.108918	-0.016424										-0.075923	0.085701	-0.037811	-0.079756	0.089399	0.033159	-0.081613	0.086790	0.080500	0.410478	0.093855	-0.106449
14441	120.341667	-0.694198	0.638568	-0.083912	-0.684000	0.630100	0.149210	-0.627201	0.838516	-0.071206	-0.619334	0.837376	0.159657	-0.516737	0.720865	-0.208705	-0.515497	0.702567	0.273930	-0.549292	1.092201	0.089308	-0.506060	1.044486	0.085498	-0.549162	1.108918	-0.016555										-0.075924	0.085701	-0.037819	-0.079579	0.089014	0.033118	-0.081435	0.086457	0.080456	0.410482	0.093850	-0.106442
14442	120.350000	-0.694255	0.638519	-0.083914	-0.684023	0.630056	0.149200	-0.627057	0.838394	-0.071181	-0.619463	0.837332	0.159646	-0.516766	0.720836	-0.208716	-0.515578	0.702550	0.273872	-0.549501	1.092152	0.089286	-0.506270	1.044306	0.085364	-0.549393	1.108939	-0.016748										-0.075919	0.085707	-0.037817	-0.079368	0.088557	0.033071	-0.081238	0.086072	0.080413	0.410488	0.093844	-0.106436
14443	120.358333	-0.694255	0.638466	-0.083911	-0.684052	0.630019	0.149200	-0.627217	0.838327	-0.071206	-0.619513	0.837249	0.159587	-0.516793	0.720798	-0.208721	-0.515612	0.702549	0.273793	-0.549792	1.091989	0.089127	-0.506455	1.044284	0.085337	-0.549592	1.108881	-0.016750										-0.075916	0.085704	-0.037819	-0.079131	0.088068	0.033026	-0.080992	0.085604	0.080355	0.410489	0.093850	-0.106423
14444	120.366667	-0.694276	0.638427	-0.083914	-0.684076	0.629985	0.149193	-0.627567	0.838356	-0.071275	-0.619566	0.837179	0.159540	-0.516822	0.720761	-0.208728	-0.515641	0.702555	0.273724	-0.550013	1.091914	0.089057	-0.506620	1.044237	0.085284	-0.549763	1.108850	-0.016797										-0.075914	0.085702	-0.037817	-0.078863	0.087536	0.032969	-0.080730	0.085115	0.080303	0.410493	0.093858	-0.106413
14445	120.375000	-0.694296	0.638382	-0.083916	-0.684095	0.629951	0.149185	-0.627694	0.838294	-0.071278	-0.619661	0.837139	0.159520	-0.516859	0.720712	-0.208728	-0.515755	0.702497	0.273715	-0.550198	1.091873	0.089028	-0.506789	1.044221	0.085261	-0.549913	1.108815	-0.016878										-0.075911	0.085708	-0.037821	-0.078590	0.087019	0.032911	-0.080464	0.084647	0.080227	0.410492	0.093858	-0.106405
14446	120.383333	-0.694348	0.638346	-0.083917	-0.684114	0.629916	0.149177	-0.627810	0.838229	-0.071283	-0.619778	0.837123	0.159539	-0.516895	0.720666	-0.208733	-0.515801	0.702481	0.273674	-0.550373	1.091838	0.088996	-0.506953	1.044198	0.085231	-0.550069	1.108794	-0.016930										-0.075907	0.085703	-0.037823	-0.078334	0.086530	0.032853	-0.080229	0.084200	0.080160	0.410498	0.093859	-0.106389
14447	120.391667	-0.694364	0.638301	-0.083913	-0.684142	0.629886	0.149170	-0.627923	0.838169	-0.071301	-0.619877	0.837092	0.159524	-0.516939	0.720618	-0.208738	-0.515808	0.702466	0.273606	-0.550534	1.091805	0.088971	-0.507101	1.044161	0.085191	-0.550197	1.108701	-0.016825										-0.075910	0.085697	-0.037821	-0.078109	0.086088	0.032797	-0.080011	0.083791	0.080079	0.410507	0.093853	-0.106375
14448	120.400000	-0.694385	0.638252	-0.083909	-0.684162	0.629853	0.149162	-0.628029	0.838105	-0.071317	-0.619966	0.837055	0.159512	-0.516992	0.720558	-0.208734	-0.515879	0.702425	0.273589	-0.550689	1.091780	0.088948	-0.507240	1.044141	0.085152	-0.550292	1.108603	-0.016744										-0.075914	0.085689	-0.037824	-0.077908	0.085682	0.032728	-0.079822	0.083416	0.079995	0.410517	0.093840	-0.106364
14449	120.408333	-0.694427	0.638224	-0.083910	-0.684181	0.629825	0.149161	-0.628153	0.838028	-0.071321	-0.620018	0.837005	0.159457	-0.517052	0.720508	-0.208737	-0.515844	0.702474	0.273539	-0.550862	1.091734	0.088879	-0.507362	1.044391	0.085298	-0.550469	1.108635	-0.016932										-0.075909	0.085689	-0.037830	-0.077734	0.085317	0.032661	-0.079652	0.083075	0.079927	0.410533	0.093834	-0.106343
14450	120.416667	-0.694473	0.638177	-0.083899	-0.684198	0.629791	0.149159	-0.628242	0.837976	-0.071331	-0.620093	0.836968	0.159448	-0.517121	0.720451	-0.208735	-0.515873	0.702460	0.273516	-0.551073	1.091620	0.088731	-0.507508	1.044367	0.085217	-0.550664	1.108654	-0.017077										-0.075911	0.085687	-0.037832	-0.077575	0.084995	0.032602	-0.079491	0.082787	0.079859	0.410546	0.093825	-0.106319
14451	120.425000	-0.694507	0.638138	-0.083882	-0.684229	0.629762	0.149161	-0.628364	0.837895	-0.071339	-0.620260	0.836979	0.159494	-0.517194	0.720387	-0.208723	-0.515962	0.702397	0.273528	-0.551209	1.091596	0.088692	-0.507641	1.044340	0.085166	-0.550771	1.108645	-0.017164										-0.075914	0.085689	-0.037840	-0.077443	0.084708	0.032558	-0.079362	0.082536	0.079811	0.410550	0.093828	-0.106300
14452	120.433333	-0.694523	0.638103	-0.083877	-0.684256	0.629732	0.149167	-0.628500	0.837828	-0.071331	-0.620318	0.836945	0.159491	-0.517276	0.720326	-0.208709	-0.515917	0.702451	0.273493	-0.551335	1.091574	0.088639	-0.507762	1.044308	0.085108	-0.550886	1.108604	-0.017205										-0.075910	0.085690	-0.037845	-0.077321	0.084450	0.032526	-0.079244	0.082309	0.079769	0.410563	0.093825	-0.106271
14453	120.441667	-0.694575	0.638064	-0.083856	-0.684289	0.629707	0.149175	-0.628590	0.837766	-0.071326	-0.620368	0.836891	0.159466	-0.517367	0.720264	-0.208693	-0.515964	0.702407	0.273482	-0.551460	1.091554	0.088594	-0.507881	1.044281	0.085049	-0.550986	1.108580	-0.017269										-0.075905	0.085696	-0.037846	-0.077203	0.084215	0.032497	-0.079141	0.082099	0.079729	0.410573	0.093825	-0.106246
14454	120.450000	-0.694632	0.638026	-0.083834	-0.684323	0.629684	0.149180	-0.628688	0.837714	-0.071321	-0.620417	0.836834	0.159444	-0.517457	0.720198	-0.208668	-0.516016	0.702393	0.273516	-0.551566	1.091534	0.088545	-0.507992	1.044256	0.084990	-0.551080	1.108564	-0.017335										-0.075905	0.085698	-0.037845	-0.077093	0.083992	0.032469	-0.079040	0.081905	0.079697	0.410581	0.093826	-0.106217
14455	120.458333	-0.694681	0.637974	-0.083829	-0.684367	0.629659	0.149178	-0.628792	0.837641	-0.071333	-0.620467	0.836856	0.159515	-0.517555	0.720142	-0.208647	-0.516029	0.702389	0.273520	-0.551708	1.091465	0.088445	-0.508094	1.044218	0.084922	-0.551165	1.108539	-0.017403										-0.075906	0.085696	-0.037845	-0.076994	0.083790	0.032439	-0.078949	0.081737	0.079661	0.410588	0.093828	-0.106186
14456	120.466667	-0.694717	0.637951	-0.083830	-0.684411	0.629636	0.149172	-0.628888	0.837575	-0.071343	-0.620528	0.836781	0.159473	-0.517655	0.720079	-0.208620	-0.516044	0.702394	0.273524	-0.551867	1.091388	0.088307	-0.508194	1.044190	0.084866	-0.551235	1.108524	-0.017510										-0.075903	0.085695	-0.037853	-0.076906	0.083617	0.032407	-0.078870	0.081586	0.079627	0.410603	0.093819	-0.106153
14457	120.475000	-0.694763	0.637915	-0.083832	-0.684452	0.629608	0.149159	-0.628974	0.837534	-0.071302	-0.620565	0.836760	0.159466	-0.517746	0.720018	-0.208593	-0.516050	0.702423	0.273554	-0.551889	1.091438	0.088359	-0.508280	1.044163	0.084815	-0.551303	1.108498	-0.017578										-0.075903	0.085695	-0.037851	-0.076848	0.083476	0.032387	-0.078811	0.081467	0.079597	0.410617	0.093818	-0.106124
14458	120.483333	-0.694819	0.637864	-0.083839	-0.684498	0.629582	0.149156	-0.629021	0.837520	-0.071312	-0.620603	0.836735	0.159464	-0.517836	0.719958	-0.208565	-0.516056	0.702403	0.273544	-0.551968	1.091409	0.088303	-0.508366	1.043860	0.084567	-0.551367	1.108465	-0.017642										-0.075901	0.085690	-0.037848	-0.076801	0.083366	0.032369	-0.078762	0.081369	0.079572	0.410633	0.093802	-0.106104
14459	120.491667	-0.694860	0.637840	-0.083839	-0.684540	0.629548	0.149140	-0.629107	0.837473	-0.071334	-0.620638	0.836724	0.159464	-0.517928	0.719902	-0.208539	-0.516055	0.702415	0.273560	-0.552036	1.091379	0.088252	-0.508430	1.043844	0.084507	-0.551421	1.108417	-0.017704										-0.075907	0.085693	-0.037855	-0.076761	0.083265	0.032357	-0.078717	0.081285	0.079554	0.410645	0.093795	-0.106075
14460	120.500000	-0.694902	0.637816	-0.083840	-0.684580	0.629520	0.149132	-0.629197	0.837425	-0.071316	-0.620673	0.836707	0.159462	-0.518012	0.719840	-0.208510	-0.516053	0.702405	0.273564	-0.552094	1.091354	0.088205	-0.508487	1.043822	0.084445	-0.551474	1.108362	-0.017757										-0.075908	0.085693	-0.037860	-0.076722	0.083163	0.032350	-0.078680	0.081193	0.079532	0.410663	0.093791	-0.106044
14461	120.508333	-0.694955	0.637772	-0.083835	-0.684612	0.629492	0.149129	-0.629270	0.837404	-0.071322	-0.620704	0.836694	0.159464	-0.518103	0.719791	-0.208490	-0.516042	0.702426	0.273594	-0.552203	1.091239	0.088059	-0.508528	1.043792	0.084397	-0.551516	1.108320	-0.017811										-0.075906	0.085691	-0.037860	-0.076677	0.083055	0.032337	-0.078635	0.081105	0.079517	0.410677	0.093781	-0.106010
14462	120.516667	-0.695008	0.637723	-0.083834	-0.684647	0.629469	0.149134	-0.629311	0.837409	-0.071352	-0.620733	0.836677	0.159463	-0.518189	0.719741	-0.208471	-0.516033	0.702391	0.273583	-0.552242	1.091203	0.088017	-0.508566	1.043754	0.084344	-0.551557	1.108291	-0.017870										-0.075909	0.085694	-0.037859	-0.076620	0.082945	0.032328	-0.078587	0.081011	0.079506	0.410692	0.093782	-0.105967
14463	120.525000	-0.695052	0.637705	-0.083826	-0.684673	0.629449	0.149141	-0.629415	0.837369	-0.071334	-0.620763	0.836668	0.159459	-0.518267	0.719695	-0.208453	-0.516022	0.702380	0.273588	-0.552365	1.091067	0.087840	-0.508607	1.043726	0.084302	-0.551599	1.108243	-0.017913										-0.075907	0.085698	-0.037860	-0.076576	0.082833	0.032325	-0.078544	0.080918	0.079494	0.410707	0.093781	-0.105923
14464	120.533333	-0.695097	0.637636	-0.083842	-0.684696	0.629429	0.149143	-0.629237	0.837272	-0.071292	-0.620788	0.836656	0.159461	-0.518342	0.719646	-0.208443	-0.516019	0.702368	0.273591	-0.552394	1.091029	0.087791	-0.508641	1.043699	0.084262	-0.551619	1.108211	-0.017979										-0.075913	0.085703	-0.037863	-0.076529	0.082720	0.032315	-0.078491	0.080821	0.079471	0.410714	0.093785	-0.105879
14465	120.541667	-0.695133	0.637630	-0.083815	-0.684723	0.629419	0.149152	-0.629291	0.837260	-0.071296	-0.620810	0.836645	0.159457	-0.518415	0.719612	-0.208492	-0.516011	0.702366	0.273598	-0.552380	1.090969	0.087710	-0.508658	1.043660	0.084214	-0.551640	1.108160	-0.018029										-0.075911	0.085699	-0.037864	-0.076489	0.082609	0.032294	-0.078446	0.080724	0.079443	0.410736	0.093773	-0.105840
14466	120.550000	-0.695167	0.637580	-0.083839	-0.684750	0.629403	0.149154	-0.629331	0.837259	-0.071321	-0.620852	0.836639	0.159489	-0.518476	0.719556	-0.208436	-0.516014	0.702338	0.273582	-0.552417	1.090840	0.087532	-0.508656	1.043605	0.084148	-0.551652	1.108114	-0.018082										-0.075912	0.085702	-0.037866	-0.076445	0.082491	0.032263	-0.078396	0.080619	0.079406	0.410761	0.093748	-0.105803
14467	120.558333	-0.695214	0.637578	-0.083816	-0.684771	0.629384	0.149158	-0.629395	0.837227	-0.071305	-0.620854	0.836627	0.159464	-0.518531	0.719516	-0.208439	-0.515988	0.702348	0.273558	-0.552424	1.090793	0.087487	-0.508662	1.043561	0.084115	-0.551660	1.108062	-0.018131										-0.075911	0.085696	-0.037867	-0.076399	0.082359	0.032243	-0.078344	0.080515	0.079377	0.410779	0.093747	-0.105750
14468	120.566667	-0.695235	0.637528	-0.083830	-0.684795	0.629364	0.149156	-0.629435	0.837207	-0.071305	-0.620868	0.836616	0.159463	-0.518585	0.719477	-0.208445	-0.516029	0.702305	0.273563	-0.552363	1.090816	0.087549	-0.508620	1.043787	0.084258	-0.551667	1.108007	-0.018176										-0.075912	0.085698	-0.037867	-0.076344	0.082224	0.032224	-0.078290	0.080405	0.079356	0.410801	0.093741	-0.105700
14469	120.575000	-0.695255	0.637520	-0.083824	-0.684818	0.629346	0.149157	-0.629481	0.837191	-0.071313	-0.620948	0.836617	0.159499	-0.518634	0.719437	-0.208452	-0.516049	0.702279	0.273541	-0.552355	1.090767	0.087523	-0.508606	1.043749	0.084226	-0.551670	1.107943	-0.018214										-0.075909	0.085698	-0.037872	-0.076279	0.082083	0.032205	-0.078229	0.080283	0.079340	0.410826	0.093730	-0.105646
14470	120.583333	-0.695272	0.637509	-0.083818	-0.684841	0.629325	0.149161	-0.629799	0.837216	-0.071359	-0.621023	0.836616	0.159537	-0.518670	0.719395	-0.208462	-0.516063	0.702269	0.273529	-0.552344	1.090714	0.087502	-0.508583	1.043699	0.084190	-0.551672	1.107881	-0.018254										-0.075911	0.085695	-0.037873	-0.076221	0.081935	0.032191	-0.078166	0.080165	0.079317	0.410851	0.093721	-0.105594
14471	120.591667	-0.695316	0.637498	-0.083814	-0.684857	0.629311	0.149167	-0.629799	0.837228	-0.071373	-0.620938	0.836557	0.159480	-0.518707	0.719355	-0.208471	-0.516054	0.702257	0.273485	-0.552354	1.090575	0.087370	-0.508557	1.043646	0.084155	-0.551669	1.107808	-0.018286										-0.075908	0.085702	-0.037873	-0.076164	0.081804	0.032175	-0.078114	0.080055	0.079302	0.410866	0.093713	-0.105540
14472	120.600000	-0.695337	0.637478	-0.083816	-0.684868	0.629295	0.149171	-0.629817	0.837204	-0.071384	-0.620931	0.836574	0.159482	-0.518734	0.719317	-0.208484	-0.516038	0.702264	0.273446	-0.552307	1.090544	0.087397	-0.508527	1.043585	0.084120	-0.551660	1.107734	-0.018319										-0.075910	0.085696	-0.037866	-0.076118	0.081689	0.032158	-0.078067	0.079953	0.079280	0.410891	0.093695	-0.105490
14473	120.608333	-0.695351	0.637457	-0.083801	-0.684877	0.629286	0.149182	-0.629846	0.837187	-0.071397	-0.621049	0.836579	0.159516	-0.518754	0.719270	-0.208495	-0.516097	0.702208	0.273437	-0.552355	1.090392	0.087269	-0.508496	1.043523	0.084093	-0.551660	1.107622	-0.018342										-0.075910	0.085697	-0.037868	-0.076081	0.081591	0.032142	-0.078030	0.079870	0.079259	0.410912	0.093693	-0.105435
14474	120.616667	-0.695348	0.637435	-0.083790	-0.684886	0.629275	0.149192	-0.629856	0.837165	-0.071414	-0.621051	0.836570	0.159504	-0.518773	0.719230	-0.208510	-0.516077	0.702209	0.273390	-0.552350	1.090302	0.087231	-0.508468	1.043455	0.084062	-0.551653	1.107532	-0.018380										-0.075907	0.085694	-0.037869	-0.076055	0.081509	0.032138	-0.078005	0.079789	0.079241	0.410940	0.093674	-0.105369
14475	120.625000	-0.695381	0.637422	-0.083798	-0.684887	0.629265	0.149195	-0.629865	0.837144	-0.071429	-0.620940	0.836498	0.159423	-0.518788	0.719187	-0.208532	-0.516094	0.702184	0.273358	-0.552306	1.090246	0.087252	-0.508431	1.043374	0.084018	-0.551637	1.107427	-0.018427										-0.075908	0.085695	-0.037871	-0.076028	0.081426	0.032145	-0.077979	0.079721	0.079237	0.410966	0.093657	-0.105324
14476	120.633333	-0.695401	0.637403	-0.083790	-0.684892	0.629258	0.149198	-0.629870	0.837124	-0.071451	-0.620920	0.836478	0.159394	-0.518795	0.719141	-0.208554	-0.516167	0.702092	0.273320	-0.552267	1.090185	0.087256	-0.508392	1.043299	0.083960	-0.551638	1.107316	-0.018480										-0.075911	0.085691	-0.037871	-0.075998	0.081342	0.032151	-0.077947	0.079642	0.079236	0.410991	0.093641	-0.105282
14477	120.641667	-0.695395	0.637394	-0.083788	-0.684901	0.629254	0.149198	-0.629888	0.837090	-0.071477	-0.620976	0.836521	0.159418	-0.518804	0.719097	-0.208580	-0.516128	0.702147	0.273285	-0.552283	1.090060	0.087184	-0.508374	1.043076	0.083789	-0.551638	1.107200	-0.018543										-0.075909	0.085691	-0.037873	-0.075965	0.081247	0.032153	-0.077917	0.079565	0.079231	0.411015	0.093640	-0.105229
14478	120.650000	-0.695396	0.637398	-0.083787	-0.684909	0.629247	0.149195	-0.629877	0.837084	-0.071503	-0.620936	0.836524	0.159387	-0.518811	0.719053	-0.208612	-0.516138	0.702133	0.273248	-0.552321	1.089902	0.087109	-0.508354	1.043086	0.083782	-0.551635	1.107112	-0.018624										-0.075909	0.085703	-0.037872	-0.075923	0.081133	0.032157	-0.077878	0.079471	0.079222	0.411033	0.093638	-0.105176
14479	120.658333	-0.695413	0.637373	-0.083801	-0.684918	0.629243	0.149193	-0.629868	0.837062	-0.071544	-0.620902	0.836514	0.159355	-0.518803	0.718998	-0.208641	-0.516151	0.702126	0.273213	-0.552427	1.089717	0.086935	-0.508362	1.042989	0.083701	-0.551627	1.107052	-0.018746										-0.075909	0.085706	-0.037877	-0.075876	0.080978	0.032154	-0.077825	0.079334	0.079208	0.411057	0.093628	-0.105123
14480	120.666667	-0.695428	0.637356	-0.083804	-0.684930	0.629244	0.149188	-0.629867	0.837037	-0.071616	-0.621004	0.836569	0.159394	-0.518799	0.718945	-0.208677	-0.516160	0.702119	0.273177	-0.552402	1.089708	0.086968	-0.508390	1.042894	0.083610	-0.551641	1.106983	-0.018819										-0.075917	0.085716	-0.037870	-0.075815	0.080784	0.032150	-0.077758	0.079166	0.079198	0.411077	0.093621	-0.105066
14481	120.675000	-0.695417	0.637341	-0.083811	-0.684948	0.629239	0.149185	-0.629877	0.836997	-0.071609	-0.620866	0.836527	0.159322	-0.518788	0.718893	-0.208719	-0.516170	0.702122	0.273144	-0.552459	1.089610	0.086901	-0.508435	1.042659	0.083404	-0.551668	1.106887	-0.018886										-0.075926	0.085733	-0.037871	-0.075723	0.080534	0.032138	-0.077664	0.078931	0.079174	0.411100	0.093616	-0.105013
14482	120.683333	-0.695419	0.637336	-0.083829	-0.684957	0.629234	0.149178	-0.629857	0.836982	-0.071640	-0.620873	0.836497	0.159262	-0.518738	0.718816	-0.208686	-0.516176	0.702131	0.273112	-0.552520	1.089491	0.086849	-0.508473	1.042700	0.083414	-0.551685	1.106822	-0.018964										-0.075935	0.085762	-0.037875	-0.075611	0.080223	0.032129	-0.077542	0.078640	0.079151	0.411129	0.093599	-0.104960
14483	120.691667	-0.695426	0.637315	-0.083840	-0.684970	0.629235	0.149174	-0.629839	0.836954	-0.071737	-0.620927	0.836547	0.159261	-0.518720	0.718756	-0.208727	-0.516205	0.702116	0.273086	-0.552664	1.089252	0.086669	-0.508509	1.042597	0.083339	-0.551688	1.106738	-0.019049										-0.075945	0.085798	-0.037889	-0.075476	0.079863	0.032122	-0.077396	0.078311	0.079127	0.411148	0.093584	-0.104891
14484	120.700000	-0.695429	0.637303	-0.083861	-0.684979	0.629236	0.149162	-0.629833	0.836930	-0.071791	-0.620869	0.836525	0.159186	-0.518746	0.718729	-0.208965	-0.516231	0.702105	0.273066	-0.552722	1.089114	0.086602	-0.508530	1.042487	0.083260	-0.551712	1.106629	-0.019114										-0.075960	0.085851	-0.037913	-0.075336	0.079504	0.032104	-0.077236	0.078022	0.079088	0.411182	0.093565	-0.104813
14485	120.708333	-0.695418	0.637284	-0.083864	-0.684986	0.629236	0.149148	-0.629838	0.836885	-0.071842	-0.620913	0.836663	0.159231	-0.518732	0.718672	-0.209013	-0.516172	0.702213	0.273043	-0.552776	1.088965	0.086524	-0.508538	1.042230	0.083073	-0.551713	1.106507	-0.019211										-0.075975	0.085911	-0.037947	-0.075269	0.079309	0.032041	-0.077141	0.077906	0.079024	0.411174	0.093553	-0.104725
14486	120.716667	-0.695419	0.637275	-0.083883	-0.684990	0.629233	0.149129	-0.629815	0.836878	-0.071906	-0.620866	0.836573	0.159090	-0.518686	0.718597	-0.208996	-0.516167	0.702250	0.273019	-0.552847	1.088789	0.086389	-0.508533	1.042255	0.083100	-0.551688	1.106363	-0.019331										-0.076001	0.085988	-0.037996	-0.075251	0.079187	0.031976	-0.077101	0.077846	0.078952	0.411166	0.093537	-0.104634
14487	120.725000	-0.695406	0.637261	-0.083901	-0.684994	0.629235	0.149118	-0.629801	0.836853	-0.071967	-0.620918	0.836635	0.159078	-0.518689	0.718541	-0.209082	-0.516215	0.702213	0.272997	-0.552905	1.088642	0.086293	-0.508546	1.042008	0.082893	-0.551688	1.106231	-0.019455										-0.076008	0.086112	-0.038074	-0.075256	0.079080	0.031943	-0.077083	0.077791	0.078907	0.411223	0.093512	-0.104530
14488	120.733333	-0.695423	0.637241	-0.083914	-0.684996	0.629238	0.149104	-0.629782	0.836827	-0.072037	-0.620809	0.836612	0.158921	-0.518688	0.718489	-0.209171	-0.516214	0.702263	0.272991	-0.552979	1.088482	0.086173	-0.508560	1.042033	0.082881	-0.551685	1.106121	-0.019592										-0.076061	0.086165	-0.038131	-0.075251	0.079008	0.031935	-0.077069	0.077757	0.078889	0.411305	0.093493	-0.104416
14489	120.741667	-0.695387	0.637242	-0.083935	-0.684995	0.629247	0.149100	-0.629811	0.836767	-0.072089	-0.620904	0.836796	0.159052	-0.518665	0.718426	-0.209195	-0.516181	0.702340	0.272973	-0.553112	1.088273	0.085983	-0.508619	1.041879	0.082726	-0.551666	1.106034	-0.019769										-0.076051	0.086359	-0.038206	-0.075249	0.078944	0.031935	-0.077048	0.077719	0.078879	0.411351	0.093485	-0.104297
14490	120.750000	-0.695388	0.637240	-0.083959	-0.684991	0.629255	0.149093	-0.629778	0.836759	-0.072156	-0.620903	0.836697	0.158846	-0.518641	0.718352	-0.209219	-0.516205	0.702344	0.272953	-0.553256	1.088064	0.085782	-0.508706	1.041733	0.082542	-0.551660	1.105959	-0.019917										-0.076095	0.086491	-0.038269	-0.075247	0.078878	0.031922	-0.077030	0.077678	0.078861	0.411391	0.093468	-0.104191
14491	120.758333	-0.695351	0.637231	-0.083986	-0.684987	0.629273	0.149089	-0.629771	0.836715	-0.072225	-0.620829	0.836776	0.158840	-0.518645	0.718272	-0.209240	-0.516194	0.702399	0.272932	-0.553418	1.087699	0.085455	-0.508812	1.041445	0.082231	-0.551677	1.105895	-0.020096										-0.076192	0.086640	-0.038344	-0.075241	0.078820	0.031905	-0.077013	0.077639	0.078842	0.411431	0.093447	-0.104087
14492	120.766667	-0.695310	0.637225	-0.084008	-0.684989	0.629295	0.149088	-0.629796	0.836640	-0.072288	-0.620857	0.836866	0.158875	-0.518629	0.718194	-0.209310	-0.516203	0.702520	0.272973	-0.553601	1.087300	0.085086	-0.508936	1.041140	0.081893	-0.551697	1.105845	-0.020294										-0.076318	0.086890	-0.038461	-0.075230	0.078763	0.031890	-0.076925	0.077479	0.078958	0.411439	0.093419	-0.103985
14493	120.775000	-0.695302	0.637228	-0.084043	-0.684982	0.629308	0.149072	-0.629800	0.836581	-0.072362	-0.620777	0.836845	0.158685	-0.518609	0.718101	-0.209380	-0.516165	0.702588	0.272902	-0.553799	1.087398	0.084985	-0.509075	1.040951	0.081615	-0.551690	1.105825	-0.020572										-0.076497	0.087216	-0.038524	-0.075224	0.078722	0.031885	-0.076904	0.077451	0.078948	0.411473	0.093401	-0.103889
14494	120.783333	-0.695247	0.637219	-0.084079	-0.684978	0.629323	0.149053	-0.629782	0.836548	-0.072445	-0.620791	0.836836	0.158537	-0.518595	0.717998	-0.209452	-0.516139	0.702706	0.272883	-0.554019	1.087142	0.084658	-0.509236	1.040770	0.081301	-0.551678	1.105798	-0.020872										-0.076679	0.087560	-0.038570	-0.075216	0.078683	0.031886	-0.076963	0.077557	0.078808	0.411535	0.093378	-0.103792
14495	120.791667	-0.695227	0.637226	-0.084112	-0.684976	0.629344	0.149035	-0.629812	0.836485	-0.072563	-0.620586	0.836852	0.158376	-0.518584	0.717881	-0.209535	-0.516101	0.702827	0.272846	-0.554213	1.086594	0.084157	-0.509345	1.040555	0.080858	-0.551664	1.105752	-0.021211										-0.076861	0.087918	-0.038585	-0.075205	0.078653	0.031878	-0.076914	0.077478	0.078868	0.411583	0.093359	-0.103699
14496	120.800000	-0.695208	0.637230	-0.084142	-0.684978	0.629366	0.149013	-0.629872	0.836397	-0.072651	-0.620511	0.837030	0.158386	-0.518576	0.717743	-0.209618	-0.516058	0.702976	0.272824	-0.554518	1.086214	0.083619	-0.509476	1.040005	0.080119	-0.551594	1.105723	-0.021640										-0.077049	0.088251	-0.038581	-0.075197	0.078625	0.031868	-0.076861	0.077406	0.078927	0.411618	0.093340	-0.103602
14497	120.808333	-0.695193	0.637234	-0.084157	-0.684973	0.629391	0.148997	-0.629916	0.836332	-0.072728	-0.620513	0.837012	0.158207	-0.518574	0.717601	-0.209704	-0.516004	0.703127	0.272789	-0.554862	1.085817	0.083039	-0.509699	1.039713	0.079591	-0.551474	1.105732	-0.022142										-0.077111	0.088758	-0.038637	-0.075185	0.078606	0.031860	-0.076851	0.077401	0.078927	0.411668	0.093328	-0.103512
14498	120.816667	-0.695182	0.637225	-0.084171	-0.684972	0.629413	0.148985	-0.629968	0.836266	-0.072805	-0.620471	0.837107	0.158117	-0.518584	0.717449	-0.209790	-0.515941	0.703287	0.272749	-0.555202	1.085420	0.082428	-0.509936	1.039428	0.079036	-0.551403	1.105606	-0.022592										-0.077270	0.089027	-0.038677	-0.075181	0.078587	0.031855	-0.076838	0.077385	0.078925	0.411712	0.093309	-0.103426
14499	120.825000	-0.695184	0.637214	-0.084178	-0.684970	0.629436	0.148974	-0.630031	0.836203	-0.072892	-0.620412	0.837251	0.158078	-0.518605	0.717287	-0.209878	-0.515870	0.703469	0.272708	-0.555563	1.085064	0.081814	-0.510222	1.039160	0.078486	-0.551263	1.105616	-0.023238										-0.077463	0.089203	-0.038721	-0.075180	0.078559	0.031854	-0.076863	0.077427	0.078852	0.411729	0.093284	-0.103333
14500	120.833333	-0.695191	0.637197	-0.084187	-0.684973	0.629456	0.148979	-0.630106	0.836143	-0.072973	-0.620364	0.837403	0.158051	-0.518635	0.717123	-0.209977	-0.515787	0.703664	0.272654	-0.556033	1.084628	0.080980	-0.510532	1.038864	0.077852	-0.551139	1.105496	-0.023840										-0.077605	0.089429	-0.038785	-0.075176	0.078534	0.031846	-0.076824	0.077349	0.078910	0.411747	0.093264	-0.103255
14501	120.841667	-0.695203	0.637168	-0.084193	-0.684977	0.629481	0.148978	-0.630187	0.836086	-0.073059	-0.620338	0.837496	0.157952	-0.518683	0.716954	-0.210060	-0.515630	0.703953	0.272565	-0.556717	1.083582	0.079562	-0.510859	1.038664	0.077297	-0.550945	1.105426	-0.024547										-0.077646	0.089848	-0.038870	-0.075170	0.078511	0.031843	-0.076811	0.077330	0.078901	0.411781	0.093253	-0.103180
14502	120.850000	-0.695224	0.637136	-0.084208	-0.684987	0.629498	0.148976	-0.630267	0.836029	-0.073150	-0.620279	0.837676	0.157908	-0.518736	0.716791	-0.210146	-0.515525	0.704210	0.272479	-0.557063	1.083626	0.079228	-0.511300	1.038194	0.076578	-0.550731	1.105334	-0.025284										-0.077881	0.089855	-0.038862	-0.075165	0.078490	0.031838	-0.076805	0.077312	0.078894	0.411824	0.093224	-0.103115
14503	120.858333	-0.695251	0.637081	-0.084230	-0.685000	0.629521	0.148966	-0.630361	0.835956	-0.073249	-0.620298	0.837839	0.157798	-0.518796	0.716671	-0.210335	-0.515441	0.704491	0.272416	-0.557619	1.082975	0.078384	-0.511657	1.037657	0.075866	-0.550502	1.105137	-0.025909										-0.077904	0.090291	-0.038924	-0.075163	0.078482	0.031835	-0.076798	0.077304	0.078893	0.411864	0.093203	-0.103070
14504	120.866667	-0.695266	0.637060	-0.084262	-0.685017	0.629543	0.148941	-0.630480	0.835901	-0.073350	-0.620321	0.838093	0.157802	-0.518856	0.716545	-0.210404	-0.515282	0.704842	0.272298	-0.558201	1.082135	0.077433	-0.511957	1.037287	0.075295	-0.550264	1.104926	-0.026473										-0.078081	0.090361	-0.038887	-0.075157	0.078482	0.031836	-0.076795	0.077315	0.078892	0.411881	0.093201	-0.103039
14505	120.875000	-0.695302	0.636995	-0.084298	-0.685037	0.629563	0.148919	-0.630511	0.835888	-0.073464	-0.620138	0.838195	0.157567	-0.518904	0.716425	-0.210354	-0.515202	0.705124	0.272206	-0.558682	1.081487	0.076872	-0.512326	1.036713	0.074960	-0.549995	1.104652	-0.026920										-0.078099	0.090659	-0.038927	-0.075157	0.078473	0.031840	-0.076827	0.077383	0.078831	0.411891	0.093200	-0.103018
14506	120.883333	-0.695327	0.636943	-0.084351	-0.685066	0.629579	0.148883	-0.630589	0.835871	-0.073576	-0.620184	0.838347	0.157445	-0.518957	0.716345	-0.210406	-0.515076	0.705487	0.272135	-0.559113	1.080792	0.076424	-0.512582	1.036376	0.074883	-0.549751	1.104320	-0.027243										-0.078173	0.090794	-0.038925	-0.075157	0.078461	0.031838	-0.076861	0.077442	0.078766	0.411905	0.093189	-0.103005
14507	120.891667	-0.695341	0.636892	-0.084392	-0.685109	0.629586	0.148856	-0.630675	0.835855	-0.073716	-0.620171	0.838501	0.157352	-0.518997	0.716295	-0.210456	-0.514950	0.705835	0.272095	-0.559515	1.079990	0.075966	-0.512728	1.035869	0.074829	-0.549671	1.104040	-0.027535										-0.078223	0.090892	-0.038930	-0.075154	0.078458	0.031838	-0.076785	0.077313	0.078899	0.411901	0.093196	-0.103005
14508	120.900000	-0.695372	0.636838	-0.084456	-0.685156	0.629591	0.148814	-0.630706	0.835909	-0.073858	-0.620159	0.838643	0.157258	-0.519024	0.716276	-0.210499	-0.514834	0.706119	0.272059	-0.559769	1.079290	0.075947	-0.512790	1.035367	0.074939	-0.549624	1.103513	-0.027390										-0.078259	0.090949	-0.038926	-0.075155	0.078447	0.031836	-0.076787	0.077306	0.078898	0.411899	0.093205	-0.103014
14509	120.908333	-0.695390	0.636795	-0.084511	-0.685210	0.629596	0.148767	-0.630763	0.835966	-0.073970	-0.620188	0.838771	0.157145	-0.519027	0.716298	-0.210541	-0.514741	0.706326	0.272024	-0.559895	1.078449	0.076250	-0.512616	1.034942	0.075215	-0.549713	1.102994	-0.027102										-0.078269	0.090960	-0.038925	-0.075152	0.078429	0.031836	-0.076778	0.077291	0.078897	0.411897	0.093198	-0.103023
14510	120.916667	-0.695385	0.636768	-0.084551	-0.685268	0.629598	0.148720	-0.630821	0.836034	-0.074077	-0.620241	0.838876	0.157046	-0.519023	0.716356	-0.210580	-0.514695	0.706507	0.272051	-0.559819	1.077525	0.076599	-0.512241	1.034389	0.075497	-0.549971	1.102365	-0.026575										-0.078257	0.090935	-0.038924	-0.075149	0.078419	0.031835	-0.076775	0.077277	0.078890	0.411902	0.093199	-0.103029
14511	120.925000	-0.695430	0.636743	-0.084606	-0.685328	0.629588	0.148672	-0.630895	0.836097	-0.074175	-0.620300	0.838951	0.156978	-0.518949	0.716528	-0.210641	-0.514693	0.706610	0.272103	-0.559486	1.076469	0.077196	-0.511677	1.033734	0.075889	-0.550362	1.101775	-0.025924										-0.078222	0.090859	-0.038910	-0.075141	0.078410	0.031832	-0.076769	0.077270	0.078891	0.411902	0.093200	-0.103042
14512	120.933333	-0.695453	0.636725	-0.084642	-0.685388	0.629572	0.148625	-0.630941	0.836190	-0.074265	-0.620350	0.838998	0.156905	-0.519009	0.716610	-0.210689	-0.514719	0.706649	0.272178	-0.558966	1.075407	0.078097	-0.510922	1.032851	0.076109	-0.550876	1.101126	-0.025020										-0.078161	0.090754	-0.038882	-0.075137	0.078404	0.031840	-0.076760	0.077263	0.078893	0.411900	0.093206	-0.103061
14513	120.941667	-0.695485	0.636711	-0.084678	-0.685448	0.629548	0.148586	-0.631007	0.836259	-0.074330	-0.620413	0.839005	0.156846	-0.519028	0.716782	-0.210757	-0.514769	0.706592	0.272244	-0.558257	1.074267	0.079118	-0.509868	1.032348	0.076541	-0.551430	1.100375	-0.023830										-0.078226	0.090342	-0.038740	-0.075130	0.078403	0.031843	-0.076751	0.077276	0.078899	0.411893	0.093207	-0.103083
14514	120.950000	-0.695519	0.636691	-0.084698	-0.685499	0.629523	0.148560	-0.631100	0.836297	-0.074376	-0.620476	0.838980	0.156815	-0.519054	0.716970	-0.210843	-0.514865	0.706484	0.272330	-0.557413	1.073147	0.080262	-0.508752	1.031606	0.076839	-0.552148	1.099775	-0.022818										-0.078125	0.090166	-0.038693	-0.075121	0.078405	0.031844	-0.076748	0.077284	0.078901	0.411886	0.093219	-0.103099
14515	120.958333	-0.695557	0.636669	-0.084718	-0.685549	0.629503	0.148547	-0.631151	0.836388	-0.074418	-0.620571	0.838947	0.156836	-0.519071	0.717166	-0.210960	-0.515025	0.706347	0.272463	-0.556475	1.072043	0.081388	-0.507557	1.030906	0.077055	-0.552875	1.099027	-0.021549										-0.077927	0.090089	-0.038705	-0.075124	0.078397	0.031845	-0.076749	0.077282	0.078908	0.411876	0.093218	-0.103125
14516	120.966667	-0.695587	0.636650	-0.084729	-0.685583	0.629482	0.148542	-0.631237	0.836449	-0.074433	-0.620532	0.838841	0.156797	-0.519078	0.717365	-0.211106	-0.515260	0.706164	0.272598	-0.555463	1.071043	0.082603	-0.506323	1.030274	0.077305	-0.553658	1.098375	-0.020376										-0.077718	0.089985	-0.038720	-0.075122	0.078386	0.031844	-0.076747	0.077273	0.078906	0.411876	0.093221	-0.103140
14517	120.975000	-0.695627	0.636631	-0.084732	-0.685618	0.629459	0.148552	-0.631326	0.836501	-0.074430	-0.620515	0.838735	0.156791	-0.519080	0.717573	-0.211280	-0.515635	0.705971	0.272754	-0.554376	1.070297	0.083776	-0.505086	1.029760	0.077569	-0.554535	1.097732	-0.019235										-0.077591	0.089700	-0.038685	-0.075119	0.078377	0.031844	-0.076744	0.077266	0.078904	0.411874	0.093217	-0.103156
14518	120.983333	-0.695666	0.636604	-0.084724	-0.685640	0.629433	0.148582	-0.631416	0.836545	-0.074413	-0.620464	0.838610	0.156796	-0.519104	0.717770	-0.211483	-0.516145	0.705735	0.272877	-0.553395	1.069502	0.084819	-0.503905	1.029346	0.077787	-0.555383	1.097095	-0.018144										-0.077454	0.089409	-0.038657	-0.075122	0.078368	0.031841	-0.076745	0.077253	0.078900	0.411871	0.093221	-0.103175
14519	120.991667	-0.695697	0.636585	-0.084701	-0.685659	0.629400	0.148616	-0.631557	0.836569	-0.074366	-0.620384	0.838487	0.156832	-0.519179	0.717954	-0.211708	-0.516813	0.705520	0.272993	-0.552445	1.068934	0.086032	-0.502821	1.029017	0.077991	-0.556176	1.096498	-0.017111										-0.077304	0.089105	-0.038599	-0.075118	0.078364	0.031841	-0.076742	0.077245	0.078901	0.411865	0.093223	-0.103191
14520	121.000000	-0.695725	0.636565	-0.084672	-0.685675	0.629367	0.148657	-0.631640	0.836595	-0.074311	-0.620276	0.838321	0.156836	-0.519324	0.718147	-0.212067	-0.517612	0.705320	0.273058	-0.551681	1.068383	0.086985	-0.501909	1.028769	0.078197	-0.556969	1.095917	-0.016110										-0.077153	0.088840	-0.038544	-0.075114	0.078366	0.031843	-0.076737	0.077246	0.078901	0.411860	0.093222	-0.103215
14521	121.008333	-0.695757	0.636550	-0.084639	-0.685680	0.629333	0.148693	-0.631750	0.836588	-0.074226	-0.620182	0.838228	0.156952	-0.519545	0.718281	-0.212288	-0.518552	0.705116	0.273027	-0.551087	1.068155	0.087962	-0.501253	1.028593	0.078435	-0.557687	1.095491	-0.015313										-0.076997	0.088592	-0.038492	-0.075110	0.078366	0.031844	-0.076728	0.077251	0.078900	0.411854	0.093230	-0.103236
14522	121.016667	-0.695792	0.636528	-0.084597	-0.685684	0.629308	0.148736	-0.631861	0.836570	-0.074137	-0.620064	0.838139	0.157078	-0.519820	0.718384	-0.212518	-0.519602	0.705021	0.273026	-0.550736	1.067887	0.088663	-0.500843	1.028420	0.078668	-0.558288	1.095108	-0.014610										-0.076844	0.088325	-0.038440	-0.075109	0.078363	0.031843	-0.076727	0.077251	0.078900	0.411852	0.093235	-0.103255
14523	121.025000	-0.695800	0.636529	-0.084546	-0.685674	0.629295	0.148784	-0.631957	0.836563	-0.074035	-0.619817	0.837999	0.157117	-0.520185	0.718477	-0.212822	-0.520705	0.704919	0.272887	-0.550593	1.067638	0.089226	-0.500661	1.028268	0.078846	-0.558793	1.094883	-0.014149										-0.076744	0.087904	-0.038353	-0.075102	0.078363	0.031846	-0.076725	0.077260	0.078907	0.411854	0.093233	-0.103269
14524	121.033333	-0.695815	0.636526	-0.084493	-0.685662	0.629297	0.148835	-0.632060	0.836567	-0.073936	-0.619673	0.837965	0.157229	-0.520593	0.718553	-0.213126	-0.521843	0.704921	0.272740	-0.550664	1.067300	0.089468	-0.500609	1.028167	0.078966	-0.559236	1.094687	-0.013839										-0.076629	0.087458	-0.038261	-0.075101	0.078363	0.031848	-0.076725	0.077262	0.078909	0.411857	0.093231	-0.103273
14525	121.041667	-0.695833	0.636520	-0.084442	-0.685638	0.629313	0.148890	-0.632138	0.836581	-0.073834	-0.619457	0.837918	0.157287	-0.521061	0.718625	-0.213433	-0.523021	0.704974	0.272543	-0.550847	1.066984	0.089575	-0.500618	1.028097	0.078978	-0.559644	1.094478	-0.013770										-0.076446	0.087078	-0.038200	-0.075101	0.078348	0.031841	-0.076722	0.077253	0.078903	0.411861	0.093228	-0.103268
14526	121.050000	-0.695840	0.636524	-0.084393	-0.685613	0.629337	0.148942	-0.632246	0.836569	-0.073730	-0.619186	0.837864	0.157287	-0.521589	0.718696	-0.213749	-0.524230	0.705098	0.272340	-0.551215	1.066492	0.089301	-0.500654	1.028070	0.078935	-0.559929	1.094230	-0.013865										-0.076205	0.086680	-0.038164	-0.075100	0.078333	0.031834	-0.076719	0.077241	0.078899	0.411874	0.093216	-0.103261
14527	121.058333	-0.695850	0.636527	-0.084345	-0.685580	0.629373	0.148981	-0.632329	0.836572	-0.073680	-0.618950	0.837834	0.157267	-0.522145	0.718759	-0.213953	-0.525399	0.705265	0.271974	-0.551520	1.066227	0.089200	-0.500765	1.028000	0.078825	-0.560062	1.093909	-0.013984										-0.076043	0.086407	-0.038048	-0.075094	0.078327	0.031830	-0.076717	0.077231	0.078897	0.411884	0.093217	-0.103254
14528	121.066667	-0.695866	0.636538	-0.084300	-0.685545	0.629417	0.149014	-0.632425	0.836580	-0.073659	-0.618857	0.837914	0.157297	-0.522832	0.718845	-0.214281	-0.526560	0.705464	0.271560	-0.551994	1.065744	0.088733	-0.500915	1.027878	0.078672	-0.560117	1.093660	-0.014255										-0.075931	0.086485	-0.037928	-0.075093	0.078324	0.031832	-0.076709	0.077226	0.078890	0.411892	0.093212	-0.103246
14529	121.075000	-0.695867	0.636575	-0.084244	-0.685516	0.629470	0.149028	-0.632490	0.836580	-0.073678	-0.618604	0.837998	0.157245	-0.523566	0.718923	-0.214499	-0.527688	0.705740	0.271129	-0.552425	1.065353	0.088393	-0.501111	1.027735	0.078486	-0.560090	1.093392	-0.014615										-0.075970	0.086311	-0.037832	-0.075094	0.078325	0.031831	-0.076706	0.077225	0.078890	0.411904	0.093206	-0.103243
14530	121.083333	-0.695846	0.636583	-0.084245	-0.685488	0.629520	0.149036	-0.632538	0.836574	-0.073718	-0.618485	0.838111	0.157199	-0.524367	0.719029	-0.214802	-0.528750	0.706031	0.270672	-0.552895	1.064881	0.087904	-0.501275	1.027572	0.078253	-0.559982	1.093056	-0.015020										-0.075992	0.086222	-0.037790	-0.075088	0.078329	0.031829	-0.076705	0.077235	0.078889	0.411918	0.093203	-0.103238
14531	121.091667	-0.695854	0.636593	-0.084223	-0.685462	0.629577	0.149029	-0.632569	0.836566	-0.073795	-0.618429	0.838215	0.157101	-0.525217	0.719088	-0.214890	-0.529718	0.706367	0.270224	-0.553331	1.064108	0.087247	-0.501399	1.027464	0.078049	-0.559894	1.092701	-0.015458										-0.075935	0.086296	-0.037814	-0.075085	0.078329	0.031829	-0.076701	0.077237	0.078890	0.411922	0.093211	-0.103228
14532	121.100000	-0.695864	0.636626	-0.084189	-0.685445	0.629640	0.149016	-0.632570	0.836562	-0.073932	-0.618369	0.838210	0.156778	-0.526087	0.719153	-0.214953	-0.530592	0.706681	0.269785	-0.553728	1.063645	0.086645	-0.501494	1.027374	0.077820	-0.559773	1.092397	-0.016045										-0.075989	0.086122	-0.037790	-0.075084	0.078331	0.031831	-0.076700	0.077245	0.078898	0.411937	0.093205	-0.103207
14533	121.108333	-0.695843	0.636626	-0.084207	-0.685437	0.629699	0.148994	-0.632550	0.836543	-0.074120	-0.618396	0.838319	0.156598	-0.526907	0.719217	-0.215055	-0.531369	0.706944	0.269354	-0.554124	1.063128	0.085935	-0.501577	1.027190	0.077376	-0.559626	1.092121	-0.016564										-0.075981	0.086089	-0.037781	-0.075087	0.078328	0.031828	-0.076706	0.077243	0.078893	0.411944	0.093197	-0.103195
14534	121.116667	-0.695814	0.636617	-0.084252	-0.685434	0.629764	0.148972	-0.632530	0.836542	-0.074317	-0.618345	0.838386	0.156337	-0.527620	0.719288	-0.215207	-0.532087	0.707136	0.268931	-0.554529	1.062705	0.085392	-0.501639	1.027065	0.076915	-0.559537	1.091866	-0.017191										-0.075959	0.086073	-0.037762	-0.075090	0.078321	0.031833	-0.076709	0.077242	0.078900	0.411953	0.093186	-0.103181
14535	121.125000	-0.695827	0.636628	-0.084244	-0.685433	0.629827	0.148932	-0.632482	0.836548	-0.074556	-0.618385	0.838494	0.156060	-0.528241	0.719320	-0.215272	-0.532725	0.707237	0.268512	-0.554965	1.062283	0.084636	-0.501772	1.027076	0.076579	-0.559387	1.091644	-0.017843										-0.076001	0.085956	-0.037750	-0.075093	0.078308	0.031822	-0.076708	0.077233	0.078896	0.411962	0.093183	-0.103159
14536	121.133333	-0.695826	0.636622	-0.084279	-0.685440	0.629889	0.148885	-0.632420	0.836512	-0.074853	-0.618445	0.838652	0.155812	-0.528810	0.719336	-0.215476	-0.533352	0.707262	0.268079	-0.555475	1.061822	0.083699	-0.502064	1.027269	0.076524	-0.559235	1.091460	-0.018594										-0.075998	0.085919	-0.037754	-0.075096	0.078305	0.031822	-0.076709	0.077222	0.078891	0.411960	0.093183	-0.103142
14537	121.141667	-0.695827	0.636598	-0.084335	-0.685455	0.629940	0.148834	-0.632316	0.836555	-0.075131	-0.618588	0.838629	0.155395	-0.529331	0.719309	-0.215660	-0.533960	0.707210	0.267610	-0.556012	1.061461	0.082859	-0.502355	1.027092	0.076032	-0.558997	1.091357	-0.019452										-0.075971	0.085951	-0.037752	-0.075095	0.078301	0.031817	-0.076712	0.077223	0.078881	0.411964	0.093183	-0.103142
14538	121.150000	-0.695831	0.636568	-0.084400	-0.685477	0.629985	0.148768	-0.632243	0.836553	-0.075458	-0.618744	0.838690	0.155126	-0.529830	0.719266	-0.215857	-0.534554	0.707119	0.267108	-0.556612	1.061137	0.081933	-0.502766	1.027251	0.075808	-0.558699	1.091183	-0.020254										-0.075991	0.085886	-0.037742	-0.075096	0.078309	0.031816	-0.076707	0.077225	0.078881	0.411967	0.093191	-0.103138
14539	121.158333	-0.695863	0.636520	-0.084463	-0.685504	0.630017	0.148695	-0.632163	0.836542	-0.075780	-0.618915	0.838713	0.154818	-0.530326	0.719218	-0.216068	-0.535149	0.706988	0.266565	-0.557203	1.060747	0.080888	-0.502972	1.027053	0.075022	-0.558378	1.091082	-0.021138										-0.075964	0.085917	-0.037747	-0.075094	0.078313	0.031815	-0.076705	0.077236	0.078879	0.411967	0.093186	-0.103136
14540	121.166667	-0.695897	0.636462	-0.084529	-0.685535	0.630034	0.148617	-0.632130	0.836473	-0.076134	-0.619168	0.838764	0.154567	-0.530823	0.719190	-0.216379	-0.535722	0.706860	0.265982	-0.557797	1.060351	0.079810	-0.503188	1.026845	0.074221	-0.558036	1.091022	-0.022159										-0.075979	0.085862	-0.037729	-0.075091	0.078319	0.031815	-0.076702	0.077244	0.078884	0.411961	0.093188	-0.103143
14541	121.175000	-0.695908	0.636395	-0.084612	-0.685568	0.630041	0.148542	-0.632028	0.836463	-0.076455	-0.619312	0.838636	0.154132	-0.531341	0.719141	-0.216514	-0.536300	0.706727	0.265364	-0.558382	1.060006	0.078863	-0.503605	1.026796	0.073878	-0.557665	1.090836	-0.022948										-0.075966	0.085863	-0.037723	-0.075089	0.078323	0.031818	-0.076700	0.077248	0.078887	0.411956	0.093193	-0.103143
14542	121.183333	-0.695917	0.636328	-0.084699	-0.685607	0.630041	0.148465	-0.631954	0.836411	-0.076765	-0.619479	0.838500	0.153752	-0.531889	0.719141	-0.216731	-0.536879	0.706588	0.264722	-0.558936	1.059680	0.077850	-0.504032	1.026781	0.073622	-0.557279	1.090697	-0.023804										-0.075963	0.085847	-0.037728	-0.075088	0.078314	0.031816	-0.076703	0.077249	0.078888	0.411956	0.093194	-0.103140
14543	121.191667	-0.695956	0.636224	-0.084788	-0.685653	0.630043	0.148388	-0.631883	0.836357	-0.077105	-0.619680	0.838465	0.153455	-0.532481	0.719152	-0.216746	-0.537473	0.706476	0.264066	-0.559412	1.059345	0.076953	-0.504397	1.026753	0.073329	-0.556913	1.090589	-0.024608										-0.075961	0.085834	-0.037723	-0.075090	0.078317	0.031823	-0.076700	0.077246	0.078890	0.411950	0.093191	-0.103145
14544	121.200000	-0.695972	0.636130	-0.084889	-0.685702	0.630034	0.148313	-0.631796	0.836314	-0.077436	-0.619882	0.838389	0.153113	-0.533133	0.719239	-0.216924	-0.538081	0.706344	0.263393	-0.559862	1.059088	0.076081	-0.504734	1.026710	0.073014	-0.556511	1.090517	-0.025430										-0.075925	0.085901	-0.037733	-0.075089	0.078308	0.031820	-0.076700	0.077242	0.078893	0.411943	0.093201	-0.103151
14545	121.208333	-0.695992	0.636044	-0.084981	-0.685751	0.630019	0.148236	-0.631718	0.836320	-0.077732	-0.620087	0.838362	0.152854	-0.533790	0.719321	-0.216784	-0.538713	0.706185	0.262710	-0.560300	1.058812	0.075283	-0.505039	1.026634	0.072715	-0.556216	1.090384	-0.026030										-0.075958	0.085813	-0.037716	-0.075092	0.078305	0.031818	-0.076702	0.077232	0.078885	0.411942	0.093197	-0.103158
14546	121.216667	-0.696016	0.635968	-0.085080	-0.685806	0.630003	0.148151	-0.631645	0.836319	-0.078032	-0.620290	0.838326	0.152604	-0.534474	0.719463	-0.216723	-0.539363	0.706007	0.262028	-0.560699	1.058560	0.074624	-0.505474	1.026945	0.072912	-0.555991	1.090334	-0.026653										-0.075956	0.085807	-0.037717	-0.075091	0.078298	0.031810	-0.076703	0.077229	0.078880	0.411936	0.093194	-0.103161
14547	121.225000	-0.696034	0.635878	-0.085195	-0.685864	0.629982	0.148068	-0.631569	0.836366	-0.078279	-0.620504	0.838287	0.152407	-0.535223	0.719666	-0.216726	-0.540035	0.705778	0.261374	-0.561036	1.058349	0.074063	-0.505727	1.026881	0.072731	-0.555798	1.090238	-0.027123										-0.075948	0.085816	-0.037715	-0.075092	0.078306	0.031813	-0.076702	0.077232	0.078885	0.411928	0.093204	-0.103178
14548	121.233333	-0.696062	0.635808	-0.085291	-0.685920	0.629959	0.147986	-0.631451	0.836437	-0.078526	-0.620718	0.838118	0.152143	-0.535969	0.719911	-0.216737	-0.540711	0.705525	0.260740	-0.561319	1.058162	0.073633	-0.505805	1.026434	0.072161	-0.555663	1.090155	-0.027468										-0.075957	0.085803	-0.037711	-0.075091	0.078317	0.031819	-0.076700	0.077242	0.078886	0.411925	0.093208	-0.103186
14549	121.241667	-0.696086	0.635759	-0.085370	-0.685976	0.629935	0.147906	-0.631401	0.836509	-0.078702	-0.620903	0.838107	0.152032	-0.536713	0.720136	-0.216499	-0.541410	0.705218	0.260132	-0.561534	1.058019	0.073394	-0.506064	1.026528	0.072280	-0.555579	1.090091	-0.027631										-0.075951	0.085800	-0.037706	-0.075092	0.078319	0.031827	-0.076701	0.077245	0.078891	0.411915	0.093211	-0.103196
14550	121.250000	-0.696112	0.635716	-0.085444	-0.686029	0.629910	0.147828	-0.631365	0.836594	-0.078838	-0.621051	0.838049	0.151902	-0.537446	0.720376	-0.216256	-0.542120	0.704891	0.259558	-0.561716	1.057844	0.073217	-0.506278	1.026629	0.072477	-0.555560	1.090033	-0.027779										-0.075947	0.085793	-0.037711	-0.075093	0.078323	0.031831	-0.076704	0.077248	0.078899	0.411911	0.093207	-0.103204
14551	121.258333	-0.696131	0.635681	-0.085498	-0.686081	0.629891	0.147770	-0.631304	0.836740	-0.078938	-0.621224	0.837958	0.151829	-0.538265	0.720673	-0.216141	-0.542840	0.704545	0.259020	-0.561821	1.057735	0.073274	-0.506202	1.026206	0.072130	-0.555608	1.089960	-0.027732										-0.075946	0.085786	-0.037701	-0.075091	0.078316	0.031836	-0.076700	0.077248	0.078901	0.411905	0.093211	-0.103209
14552	121.266667	-0.696153	0.635667	-0.085540	-0.686132	0.629878	0.147717	-0.631290	0.836865	-0.078981	-0.621395	0.837784	0.151700	-0.539063	0.720963	-0.215916	-0.543564	0.704194	0.258499	-0.561864	1.057661	0.073426	-0.506248	1.026115	0.072266	-0.555698	1.089880	-0.027592										-0.075945	0.085775	-0.037699	-0.075087	0.078312	0.031832	-0.076706	0.077243	0.078907	0.411909	0.093206	-0.103211
14553	121.275000	-0.696180	0.635638	-0.085572	-0.686189	0.629861	0.147673	-0.631319	0.836975	-0.078975	-0.621586	0.837701	0.151765	-0.539856	0.721283	-0.215714	-0.544295	0.703857	0.258006	-0.561803	1.057596	0.073858	-0.506367	1.026400	0.072908	-0.555869	1.089741	-0.027265										-0.075943	0.085769	-0.037696	-0.075092	0.078308	0.031835	-0.076699	0.077236	0.078904	0.411903	0.093204	-0.103204
14554	121.283333	-0.696200	0.635637	-0.085591	-0.686242	0.629840	0.147647	-0.631335	0.837113	-0.078943	-0.621874	0.837674	0.151953	-0.540653	0.721617	-0.215448	-0.545017	0.703528	0.257538	-0.561694	1.057501	0.074279	-0.506288	1.026301	0.073200	-0.556056	1.089635	-0.026855										-0.075943	0.085766	-0.037699	-0.075090	0.078306	0.031833	-0.076702	0.077230	0.078903	0.411908	0.093198	-0.103212
14555	121.291667	-0.696209	0.635662	-0.085597	-0.686293	0.629814	0.147632	-0.631393	0.837239	-0.078865	-0.621914	0.837429	0.151910	-0.541407	0.721923	-0.214994	-0.545717	0.703231	0.257111	-0.561567	1.057474	0.074846	-0.506073	1.025796	0.073098	-0.556289	1.089554	-0.026343										-0.075944	0.085766	-0.037699	-0.075091	0.078305	0.031832	-0.076704	0.077227	0.078903	0.411908	0.093208	-0.103210
14556	121.300000	-0.696238	0.635662	-0.085591	-0.686340	0.629775	0.147627	-0.631503	0.837358	-0.078758	-0.622013	0.837230	0.151957	-0.542151	0.722282	-0.214724	-0.546402	0.702948	0.256725	-0.561430	1.057425	0.075436	-0.506008	1.025650	0.073526	-0.556565	1.089446	-0.025637										-0.075944	0.085770	-0.037696	-0.075090	0.078312	0.031832	-0.076700	0.077231	0.078895	0.411906	0.093217	-0.103210
14557	121.308333	-0.696257	0.635684	-0.085565	-0.686384	0.629730	0.147637	-0.631639	0.837436	-0.078600	-0.622132	0.837111	0.152131	-0.542852	0.722641	-0.214262	-0.547076	0.702705	0.256401	-0.561282	1.057453	0.076301	-0.505954	1.025511	0.073996	-0.556871	1.089365	-0.024806										-0.075941	0.085773	-0.037693	-0.075089	0.078323	0.031841	-0.076701	0.077239	0.078905	0.411904	0.093215	-0.103209
14558	121.316667	-0.696276	0.635706	-0.085521	-0.686419	0.629676	0.147664	-0.631745	0.837577	-0.078438	-0.622276	0.836888	0.152249	-0.543536	0.722976	-0.213756	-0.547729	0.702466	0.256127	-0.561108	1.057553	0.077233	-0.505895	1.025366	0.074536	-0.557231	1.089415	-0.024045										-0.075943	0.085778	-0.037689	-0.075088	0.078332	0.031852	-0.076701	0.077249	0.078915	0.411905	0.093212	-0.103211
14559	121.325000	-0.696304	0.635712	-0.085469	-0.686456	0.629619	0.147706	-0.631894	0.837677	-0.078180	-0.622444	0.836769	0.152478	-0.544148	0.723307	-0.213289	-0.548362	0.702265	0.255929	-0.560902	1.057727	0.078359	-0.505851	1.025254	0.075136	-0.557703	1.089461	-0.023042										-0.075941	0.085773	-0.037682	-0.075088	0.078333	0.031859	-0.076703	0.077249	0.078923	0.411907	0.093213	-0.103206
14560	121.333333	-0.696347	0.635700	-0.085408	-0.686482	0.629553	0.147752	-0.632051	0.837774	-0.077936	-0.622530	0.836603	0.152697	-0.544730	0.723606	-0.212709	-0.548982	0.702066	0.255787	-0.560674	1.057979	0.079576	-0.505771	1.025153	0.075784	-0.558193	1.089471	-0.021845										-0.075944	0.085761	-0.037683	-0.075089	0.078327	0.031862	-0.076702	0.077252	0.078926	0.411913	0.093211	-0.103199
14561	121.341667	-0.696377	0.635700	-0.085327	-0.686505	0.629488	0.147827	-0.632236	0.837857	-0.077654	-0.622602	0.836542	0.153094	-0.545314	0.723974	-0.212372	-0.549572	0.701871	0.255709	-0.560420	1.058298	0.080951	-0.505661	1.025079	0.076473	-0.558778	1.089641	-0.020611										-0.075942	0.085758	-0.037684	-0.075087	0.078324	0.031857	-0.076706	0.077241	0.078928	0.411919	0.093197	-0.103200
14562	121.350000	-0.696432	0.635728	-0.085243	-0.686527	0.629418	0.147900	-0.632434	0.837986	-0.077303	-0.622680	0.836285	0.153296	-0.545819	0.724285	-0.211861	-0.550157	0.701693	0.255729	-0.560107	1.058716	0.082408	-0.505527	1.025047	0.077232	-0.559447	1.089860	-0.019312										-0.075941	0.085756	-0.037691	-0.075088	0.078320	0.031857	-0.076702	0.077238	0.078922	0.411922	0.093195	-0.103195
14563	121.358333	-0.696486	0.635722	-0.085144	-0.686550	0.629340	0.147989	-0.632609	0.838090	-0.076967	-0.622841	0.836077	0.153605	-0.546240	0.724565	-0.211280	-0.550703	0.701533	0.255840	-0.559761	1.059303	0.084010	-0.505507	1.025055	0.078122	-0.560091	1.090104	-0.017789										-0.075946	0.085752	-0.037685	-0.075088	0.078313	0.031848	-0.076704	0.077228	0.078917	0.411929	0.093196	-0.103189
14564	121.366667	-0.696537	0.635743	-0.085038	-0.686576	0.629254	0.148077	-0.632814	0.838162	-0.076604	-0.622994	0.836040	0.154138	-0.546716	0.724750	-0.210779	-0.551225	0.701375	0.256009	-0.559388	1.059895	0.085651	-0.505356	1.025078	0.078884	-0.560806	1.090458	-0.016270										-0.075946	0.085749	-0.037690	-0.075091	0.078309	0.031844	-0.076704	0.077225	0.078910	0.411936	0.093200	-0.103185
14565	121.375000	-0.696571	0.635746	-0.084947	-0.686598	0.629156	0.148163	-0.632959	0.838293	-0.076175	-0.622964	0.835671	0.154343	-0.547043	0.725052	-0.210316	-0.551678	0.701103	0.256184	-0.558964	1.060573	0.087503	-0.505767	1.025599	0.080567	-0.561536	1.090888	-0.014639										-0.075945	0.085751	-0.037686	-0.075088	0.078314	0.031846	-0.076702	0.077229	0.078908	0.411939	0.093200	-0.103181
14566	121.383333	-0.696613	0.635764	-0.084843	-0.686621	0.629052	0.148250	-0.633126	0.838391	-0.075786	-0.623035	0.835462	0.154717	-0.547323	0.725338	-0.209878	-0.552190	0.701101	0.256707	-0.558585	1.061200	0.089339	-0.505845	1.025800	0.081726	-0.562270	1.091373	-0.012940										-0.075942	0.085756	-0.037681	-0.075088	0.078322	0.031849	-0.076701	0.077234	0.078907	0.411945	0.093205	-0.103169
14567	121.391667	-0.696651	0.635786	-0.084740	-0.686504	0.628780	0.148155	-0.633296	0.838480	-0.075376	-0.623175	0.835300	0.155123	-0.547550	0.725641	-0.209422	-0.552614	0.700963	0.257214	-0.558171	1.061885	0.091051	-0.505888	1.025761	0.082646	-0.562923	1.091929	-0.011216										-0.075945	0.085760	-0.037677	-0.075084	0.078325	0.031857	-0.076695	0.077236	0.078917	0.411943	0.093197	-0.103162
14568	121.400000	-0.696688	0.635805	-0.084630	-0.686533	0.628670	0.148241	-0.633450	0.838566	-0.074965	-0.623243	0.835184	0.155634	-0.547787	0.725964	-0.209065	-0.552919	0.700563	0.257511	-0.557697	1.062601	0.092912	-0.505906	1.025909	0.083775	-0.563506	1.092518	-0.009531										-0.075944	0.085760	-0.037676	-0.075087	0.078324	0.031860	-0.076699	0.077234	0.078923	0.411946	0.093191	-0.103155
14569	121.408333	-0.696725	0.635813	-0.084542	-0.686567	0.628559	0.148333	-0.633605	0.838649	-0.074587	-0.623355	0.834875	0.155893	-0.547988	0.726281	-0.208673	-0.553380	0.700684	0.258433	-0.557198	1.063226	0.094741	-0.505994	1.025876	0.084902	-0.564036	1.093071	-0.007771										-0.075944	0.085752	-0.037683	-0.075085	0.078322	0.031859	-0.076698	0.077230	0.078922	0.411956	0.093184	-0.103151
14570	121.416667	-0.696769	0.635823	-0.084453	-0.686606	0.628458	0.148429	-0.633742	0.838743	-0.074170	-0.623509	0.834719	0.156281	-0.548169	0.726587	-0.208291	-0.553659	0.700274	0.258821	-0.556638	1.064153	0.096591	-0.505984	1.026081	0.086132	-0.564503	1.093591	-0.006044										-0.075945	0.085754	-0.037682	-0.075078	0.078310	0.031855	-0.076696	0.077227	0.078919	0.411953	0.093187	-0.103143
14571	121.425000	-0.696809	0.635842	-0.084372	-0.686650	0.628355	0.148517	-0.633867	0.838826	-0.073803	-0.623623	0.834570	0.156707	-0.548341	0.726846	-0.207725	-0.554061	0.700257	0.259638	-0.556010	1.064734	0.098245	-0.505780	1.026276	0.087271	-0.564923	1.093964	-0.004380										-0.075948	0.085738	-0.037681	-0.075081	0.078308	0.031847	-0.076698	0.077222	0.078915	0.411958	0.093188	-0.103146
14572	121.433333	-0.696872	0.635854	-0.084289	-0.686695	0.628251	0.148601	-0.633978	0.838912	-0.073450	-0.623739	0.834400	0.157034	-0.548499	0.727145	-0.207393	-0.554379	0.699985	0.260157	-0.555276	1.065728	0.100123	-0.505410	1.026600	0.088549	-0.565313	1.094224	-0.002823										-0.075912	0.085814	-0.037705	-0.075081	0.078306	0.031842	-0.076697	0.077216	0.078913	0.411957	0.093188	-0.103146
14573	121.441667	-0.696912	0.635876	-0.084215	-0.686743	0.628145	0.148678	-0.634049	0.839037	-0.073093	-0.623951	0.834293	0.157450	-0.548718	0.727425	-0.207061	-0.554746	0.699826	0.260757	-0.554375	1.066454	0.101629	-0.504822	1.027168	0.089879	-0.565738	1.094205	-0.001277										-0.075946	0.085749	-0.037687	-0.075082	0.078307	0.031844	-0.076696	0.077218	0.078906	0.411951	0.093194	-0.103142
14574	121.450000	-0.696968	0.635889	-0.084145	-0.686791	0.628040	0.148756	-0.634104	0.839166	-0.072769	-0.624243	0.834125	0.157809	-0.548920	0.727693	-0.206633	-0.555214	0.699958	0.261612	-0.553389	1.067229	0.103076	-0.504102	1.027848	0.091198	-0.566141	1.094032	0.000096										-0.075948	0.085749	-0.037675	-0.075082	0.078309	0.031842	-0.076696	0.077222	0.078906	0.411949	0.093200	-0.103150
14575	121.458333	-0.697057	0.635896	-0.084055	-0.686835	0.627929	0.148813	-0.634166	0.839262	-0.072475	-0.624239	0.833955	0.158021	-0.549122	0.727844	-0.206098	-0.555504	0.699534	0.261787	-0.552384	1.068067	0.104514	-0.503315	1.028465	0.092235	-0.566350	1.093590	0.001616										-0.075949	0.085747	-0.037684	-0.075083	0.078318	0.031845	-0.076693	0.077230	0.078907	0.411939	0.093206	-0.103151
14576	121.466667	-0.697113	0.635899	-0.083991	-0.686887	0.627822	0.148865	-0.634219	0.839347	-0.072207	-0.624588	0.833906	0.158320	-0.549313	0.728039	-0.205706	-0.555905	0.699372	0.262171	-0.551317	1.068978	0.105960	-0.502452	1.029180	0.093414	-0.566578	1.093124	0.003033										-0.075946	0.085749	-0.037683	-0.075080	0.078318	0.031845	-0.076697	0.077231	0.078908	0.411932	0.093211	-0.103163
14577	121.475000	-0.697170	0.635901	-0.083939	-0.686943	0.627722	0.148920	-0.634226	0.839476	-0.071955	-0.624656	0.833783	0.158519	-0.549501	0.728123	-0.205068	-0.556317	0.699222	0.262455	-0.550366	1.069762	0.107143	-0.501617	1.029859	0.094495	-0.566835	1.092793	0.004302										-0.075946	0.085755	-0.037687	-0.075083	0.078319	0.031851	-0.076698	0.077233	0.078910	0.411929	0.093206	-0.103168
14578	121.483333	-0.697225	0.635897	-0.083885	-0.687006	0.627631	0.148964	-0.634249	0.839566	-0.071750	-0.624863	0.833657	0.158695	-0.549715	0.728172	-0.204356	-0.556728	0.699059	0.262638	-0.549381	1.070613	0.108317	-0.501046	1.030190	0.095179	-0.566989	1.092633	0.005312										-0.075952	0.085748	-0.037689	-0.075085	0.078312	0.031850	-0.076702	0.077234	0.078918	0.411923	0.093198	-0.103183
14579	121.491667	-0.697282	0.635888	-0.083853	-0.687069	0.627549	0.148997	-0.634290	0.839625	-0.071572	-0.625053	0.833638	0.158903	-0.549947	0.728271	-0.203897	-0.557155	0.698915	0.262721	-0.548549	1.071445	0.109265	-0.500414	1.030757	0.096005	-0.567118	1.092607	0.006360										-0.075952	0.085739	-0.037691	-0.075090	0.078315	0.031847	-0.076703	0.077230	0.078913	0.411918	0.093195	-0.103194
14580	121.500000	-0.697339	0.635876	-0.083823	-0.687133	0.627472	0.149025	-0.634341	0.839674	-0.071420	-0.625380	0.833568	0.159054	-0.550174	0.728355	-0.203423	-0.557571	0.698784	0.262739	-0.547852	1.072169	0.110065	-0.499869	1.031288	0.096904	-0.567217	1.092645	0.007381										-0.075950	0.085744	-0.037702	-0.075089	0.078306	0.031843	-0.076705	0.077218	0.078904	0.411911	0.093206	-0.103208
14581	121.508333	-0.697396	0.635866	-0.083798	-0.687192	0.627407	0.149046	-0.634358	0.839771	-0.071277	-0.625602	0.833523	0.159170	-0.550371	0.728382	-0.202842	-0.557979	0.698692	0.262678	-0.547506	1.072248	0.110384	-0.499466	1.031709	0.097634	-0.567179	1.092722	0.008399										-0.075953	0.085745	-0.037707	-0.075090	0.078304	0.031835	-0.076706	0.077222	0.078901	0.411903	0.093213	-0.103225
14582	121.516667	-0.697464	0.635860	-0.083770	-0.687247	0.627341	0.149067	-0.634441	0.839799	-0.071142	-0.625831	0.833486	0.159256	-0.550555	0.728385	-0.202238	-0.558381	0.698625	0.262566	-0.546540	1.073531	0.111769	-0.499174	1.032050	0.098149	-0.567094	1.092896	0.009240										-0.075952	0.085747	-0.037704	-0.075088	0.078302	0.031838	-0.076701	0.077228	0.078898	0.411891	0.093221	-0.103244
14583	121.525000	-0.697528	0.635837	-0.083742	-0.687294	0.627272	0.149075	-0.634508	0.839812	-0.071054	-0.626136	0.833572	0.159469	-0.550712	0.728351	-0.201619	-0.558763	0.698591	0.262402	-0.546554	1.072862	0.111455	-0.498779	1.032373	0.098819	-0.567033	1.093148	0.010072										-0.075952	0.085752	-0.037705	-0.075086	0.078309	0.031836	-0.076699	0.077230	0.078898	0.411883	0.093232	-0.103258
14584	121.533333	-0.697603	0.635815	-0.083726	-0.687343	0.627205	0.149082	-0.634614	0.839770	-0.070977	-0.626487	0.833534	0.159538	-0.550861	0.728289	-0.201066	-0.559129	0.698586	0.262209	-0.545908	1.073359	0.112089	-0.498441	1.032586	0.099340	-0.566878	1.093446	0.010794										-0.075947	0.085753	-0.037704	-0.075086	0.078312	0.031842	-0.076699	0.077233	0.078897	0.411877	0.093236	-0.103272
14585	121.541667	-0.697661	0.635777	-0.083705	-0.687384	0.627130	0.149085	-0.634672	0.839763	-0.070938	-0.626799	0.833474	0.159541	-0.550985	0.728180	-0.200498	-0.559482	0.698611	0.261992	-0.545320	1.073810	0.112650	-0.498023	1.032809	0.099754	-0.566650	1.093775	0.011367										-0.075945	0.085754	-0.037701	-0.075082	0.078318	0.031844	-0.076696	0.077240	0.078906	0.411870	0.093230	-0.103282
14586	121.550000	-0.697727	0.635725	-0.083684	-0.687420	0.627052	0.149084	-0.634767	0.839701	-0.070911	-0.627074	0.833467	0.159550	-0.551092	0.728041	-0.199974	-0.559844	0.698636	0.261750	-0.544571	1.074324	0.113201	-0.497570	1.033040	0.100094	-0.566437	1.094162	0.011904										-0.075944	0.085748	-0.037705	-0.075085	0.078314	0.031848	-0.076698	0.077237	0.078911	0.411870	0.093227	-0.103292
14587	121.558333	-0.697761	0.635682	-0.083687	-0.687460	0.626981	0.149081	-0.634882	0.839611	-0.070903	-0.627403	0.833485	0.159536	-0.551177	0.727877	-0.199493	-0.560206	0.698668	0.261503	-0.543786	1.075053	0.113829	-0.497107	1.033272	0.100382	-0.566223	1.094486	0.012643										-0.075944	0.085750	-0.037712	-0.075088	0.078307	0.031842	-0.076700	0.077233	0.078905	0.411869	0.093221	-0.103298
14588	121.566667	-0.697842	0.635626	-0.083667	-0.687495	0.626915	0.149079	-0.634998	0.839515	-0.070908	-0.627739	0.833518	0.159540	-0.551250	0.727706	-0.199041	-0.560564	0.698698	0.261253	-0.543065	1.075536	0.114245	-0.496606	1.033574	0.100681	-0.566003	1.094912	0.013118										-0.075943	0.085741	-0.037716	-0.075088	0.078307	0.031839	-0.076704	0.077231	0.078906	0.411870	0.093225	-0.103302
14589	121.575000	-0.697888	0.635568	-0.083672	-0.687531	0.626861	0.149081	-0.635100	0.839437	-0.070935	-0.628016	0.833502	0.159467	-0.551264	0.727505	-0.198503	-0.560933	0.698715	0.261020	-0.542447	1.075959	0.114672	-0.496208	1.033831	0.100858	-0.565779	1.095433	0.013621										-0.075946	0.085738	-0.037717	-0.075089	0.078301	0.031833	-0.076700	0.077224	0.078894	0.411865	0.093224	-0.103303
14590	121.583333	-0.697933	0.635512	-0.083682	-0.687571	0.626815	0.149075	-0.635201	0.839364	-0.070969	-0.628319	0.833469	0.159410	-0.551329	0.727375	-0.198253	-0.561306	0.698713	0.260794	-0.541771	1.076726	0.115042	-0.495837	1.034262	0.101046	-0.565572	1.096032	0.014202										-0.075946	0.085737	-0.037723	-0.075088	0.078290	0.031823	-0.076702	0.077223	0.078888	0.411867	0.093224	-0.103305
14591	121.591667	-0.697954	0.635455	-0.083711	-0.687614	0.626765	0.149066	-0.635303	0.839305	-0.071015	-0.628586	0.833460	0.159351	-0.551318	0.727232	-0.197936	-0.561674	0.698700	0.260596	-0.541210	1.077407	0.115423	-0.495557	1.034657	0.101515	-0.565347	1.096727	0.014634										-0.075928	0.085779	-0.037734	-0.075092	0.078296	0.031822	-0.076702	0.077230	0.078883	0.411860	0.093236	-0.103310
14592	121.600000	-0.698014	0.635419	-0.083715	-0.687657	0.626723	0.149056	-0.635399	0.839254	-0.071060	-0.628916	0.833487	0.159343	-0.551287	0.727103	-0.197666	-0.562048	0.698683	0.260420	-0.540684	1.078131	0.115709	-0.495408	1.035102	0.101687	-0.565145	1.097532	0.015020										-0.075943	0.085752	-0.037716	-0.075090	0.078306	0.031828	-0.076701	0.077236	0.078889	0.411857	0.093249	-0.103318
14593	121.608333	-0.698061	0.635352	-0.083738	-0.687702	0.626678	0.149039	-0.635512	0.839212	-0.071116	-0.629148	0.833453	0.159297	-0.551188	0.726957	-0.197344	-0.562431	0.698647	0.260279	-0.540298	1.078927	0.115926	-0.495394	1.035505	0.101820	-0.564929	1.098372	0.015243										-0.075944	0.085752	-0.037716	-0.075089	0.078307	0.031830	-0.076697	0.077238	0.078889	0.411852	0.093247	-0.103321
14594	121.616667	-0.698101	0.635306	-0.083762	-0.687750	0.626626	0.149019	-0.635603	0.839162	-0.071173	-0.629360	0.833345	0.159220	-0.551120	0.726843	-0.197176	-0.562817	0.698620	0.260169	-0.540235	1.079558	0.115813	-0.495486	1.035882	0.101861	-0.564723	1.099268	0.015605										-0.075945	0.085755	-0.037718	-0.075092	0.078309	0.031835	-0.076696	0.077243	0.078891	0.411855	0.093242	-0.103333
14595	121.625000	-0.698142	0.635257	-0.083788	-0.687790	0.626571	0.149006	-0.635732	0.839102	-0.071251	-0.629559	0.833240	0.159109	-0.551064	0.726737	-0.197106	-0.563214	0.698592	0.260088	-0.539661	1.080517	0.116303	-0.495631	1.036294	0.102021	-0.564434	1.100221	0.015667										-0.075945	0.085752	-0.037723	-0.075089	0.078312	0.031834	-0.076698	0.077239	0.078896	0.411853	0.093238	-0.103343
14596	121.633333	-0.698188	0.635203	-0.083819	-0.687842	0.626524	0.148992	-0.635817	0.839070	-0.071349	-0.629796	0.833176	0.159079	-0.551017	0.726627	-0.197058	-0.563611	0.698586	0.260025	-0.539488	1.081285	0.116286	-0.495955	1.036968	0.102471	-0.564095	1.101115	0.015743										-0.075947	0.085743	-0.037722	-0.075090	0.078301	0.031833	-0.076696	0.077229	0.078894	0.411855	0.093233	-0.103360
14597	121.641667	-0.698237	0.635136	-0.083851	-0.687889	0.626471	0.148983	-0.635934	0.839014	-0.071390	-0.629969	0.833146	0.159054	-0.550961	0.726491	-0.196975	-0.564021	0.698578	0.259961	-0.539653	1.081923	0.115947	-0.496211	1.037355	0.102517	-0.563696	1.102028	0.015531										-0.075950	0.085735	-0.037721	-0.075090	0.078297	0.031830	-0.076697	0.077230	0.078895	0.411850	0.093231	-0.103366
14598	121.650000	-0.698288	0.635076	-0.083876	-0.687943	0.626420	0.148972	-0.636064	0.838957	-0.071431	-0.630275	0.833091	0.159021	-0.550922	0.726358	-0.196906	-0.564428	0.698579	0.259900	-0.539551	1.082693	0.115926	-0.496465	1.037724	0.102508	-0.563315	1.102829	0.015411										-0.075951	0.085737	-0.037723	-0.075089	0.078292	0.031825	-0.076699	0.077226	0.078895	0.411845	0.093236	-0.103382
14599	121.658333	-0.698344	0.635004	-0.083920	-0.687994	0.626371	0.148962	-0.636197	0.838907	-0.071521	-0.630466	0.833036	0.158962	-0.550903	0.726225	-0.196855	-0.564850	0.698606	0.259847	-0.539240	1.083459	0.115838	-0.496725	1.038064	0.102397	-0.562854	1.103594	0.014970										-0.075949	0.085732	-0.037720	-0.075090	0.078292	0.031823	-0.076698	0.077225	0.078888	0.411839	0.093247	-0.103381
14600	121.666667	-0.698405	0.634932	-0.083956	-0.688050	0.626323	0.148953	-0.636337	0.838855	-0.071587	-0.630675	0.832986	0.158913	-0.550864	0.726071	-0.196690	-0.565281	0.698644	0.259795	-0.539501	1.083990	0.115224	-0.496977	1.038385	0.102228	-0.562394	1.104274	0.014578										-0.075948	0.085736	-0.037720	-0.075086	0.078289	0.031821	-0.076694	0.077224	0.078885	0.411829	0.093254	-0.103395
14601	121.675000	-0.698464	0.634860	-0.083985	-0.688109	0.626266	0.148936	-0.636515	0.838782	-0.071631	-0.630887	0.832928	0.158838	-0.550880	0.725957	-0.196637	-0.565708	0.698667	0.259726	-0.539187	1.084763	0.115165	-0.497213	1.038727	0.102074	-0.561912	1.104870	0.014135										-0.075950	0.085738	-0.037713	-0.075088	0.078299	0.031824	-0.076692	0.077234	0.078885	0.411826	0.093252	-0.103400
14602	121.683333	-0.698567	0.634800	-0.084002	-0.688172	0.626212	0.148923	-0.636661	0.838743	-0.071721	-0.631058	0.832951	0.158809	-0.550904	0.725841	-0.196573	-0.566140	0.698695	0.259658	-0.539236	1.085301	0.114511	-0.497478	1.039020	0.101772	-0.561322	1.105495	0.013483										-0.075949	0.085747	-0.037719	-0.075087	0.078305	0.031829	-0.076694	0.077241	0.078887	0.411818	0.093264	-0.103402
14603	121.691667	-0.698613	0.634724	-0.084029	-0.688243	0.626143	0.148901	-0.636811	0.838686	-0.071789	-0.631259	0.832903	0.158729	-0.550923	0.725721	-0.196490	-0.566573	0.698729	0.259586	-0.539274	1.085941	0.114023	-0.497705	1.039185	0.101353	-0.560727	1.106043	0.012745										-0.075944	0.085747	-0.037716	-0.075084	0.078311	0.031834	-0.076696	0.077243	0.078891	0.411821	0.093257	-0.103410
14604	121.700000	-0.698690	0.634651	-0.084058	-0.688313	0.626080	0.148883	-0.636963	0.838627	-0.071851	-0.631565	0.832800	0.158593	-0.550936	0.725582	-0.196393	-0.567022	0.698756	0.259513	-0.539644	1.086424	0.113165	-0.497984	1.039334	0.100832	-0.560127	1.106584	0.011926										-0.075951	0.085739	-0.037710	-0.075088	0.078310	0.031834	-0.076696	0.077242	0.078898	0.411823	0.093253	-0.103407
14605	121.708333	-0.698762	0.634555	-0.084083	-0.688380	0.626021	0.148870	-0.637145	0.838556	-0.071890	-0.631819	0.832922	0.158740	-0.550963	0.725458	-0.196392	-0.567475	0.698780	0.259438	-0.539809	1.087062	0.112433	-0.498314	1.039766	0.100610	-0.559461	1.107162	0.011166										-0.075950	0.085738	-0.037716	-0.075089	0.078308	0.031839	-0.076697	0.077236	0.078896	0.411819	0.093252	-0.103419
14606	121.716667	-0.698818	0.634481	-0.084113	-0.688447	0.625966	0.148857	-0.637290	0.838530	-0.071925	-0.631878	0.832808	0.158593	-0.550948	0.725298	-0.196259	-0.567928	0.698791	0.259359	-0.539639	1.087949	0.112154	-0.498673	1.040208	0.100433	-0.558725	1.107753	0.010317										-0.075951	0.085733	-0.037712	-0.075094	0.078300	0.031836	-0.076703	0.077237	0.078897	0.411817	0.093253	-0.103424
14607	121.725000	-0.698869	0.634424	-0.084135	-0.688518	0.625921	0.148844	-0.637321	0.838504	-0.071935	-0.632068	0.832768	0.158539	-0.550921	0.725122	-0.196097	-0.568378	0.698826	0.259292	-0.539768	1.088846	0.111915	-0.499035	1.040597	0.100254	-0.558015	1.108384	0.009456										-0.075951	0.085734	-0.037709	-0.075092	0.078301	0.031835	-0.076704	0.077234	0.078897	0.411819	0.093252	-0.103423
14608	121.733333	-0.698925	0.634384	-0.084163	-0.688591	0.625882	0.148831	-0.637577	0.838542	-0.071972	-0.632226	0.832771	0.158516	-0.550882	0.724940	-0.195909	-0.568835	0.698864	0.259224	-0.540162	1.089627	0.110965	-0.499317	1.041379	0.100468	-0.557352	1.108884	0.008845										-0.075950	0.085722	-0.037706	-0.075095	0.078301	0.031836	-0.076705	0.077229	0.078898	0.411816	0.093262	-0.103426
14609	121.741667	-0.698973	0.634346	-0.084178	-0.688658	0.625849	0.148815	-0.637687	0.838546	-0.071975	-0.632408	0.832758	0.158484	-0.550850	0.724763	-0.195676	-0.569301	0.698905	0.259147	-0.539927	1.090735	0.111091	-0.499738	1.042080	0.100756	-0.556676	1.109331	0.008409										-0.075951	0.085726	-0.037706	-0.075100	0.078302	0.031831	-0.076706	0.077234	0.078894	0.411810	0.093262	-0.103424
14610	121.750000	-0.699018	0.634320	-0.084196	-0.688724	0.625817	0.148794	-0.637741	0.838584	-0.071989	-0.632599	0.832751	0.158445	-0.550795	0.724576	-0.195288	-0.569754	0.698943	0.259070	-0.540292	1.091378	0.110269	-0.499961	1.042724	0.100971	-0.556093	1.109880	0.007929										-0.075953	0.085737	-0.037705	-0.075098	0.078309	0.031836	-0.076707	0.077237	0.078895	0.411805	0.093277	-0.103424
14611	121.758333	-0.699062	0.634300	-0.084212	-0.688792	0.625792	0.148776	-0.637787	0.838612	-0.072008	-0.633080	0.832779	0.158453	-0.550845	0.724476	-0.195113	-0.570210	0.699000	0.259001	-0.539888	1.092389	0.110517	-0.500088	1.043282	0.101266	-0.555437	1.110157	0.007922										-0.075951	0.085738	-0.037702	-0.075094	0.078317	0.031844	-0.076706	0.077245	0.078901	0.411806	0.093272	-0.103433
14612	121.766667	-0.699101	0.634287	-0.084228	-0.688859	0.625756	0.148754	-0.637832	0.838603	-0.072019	-0.633111	0.832830	0.158484	-0.550873	0.724379	-0.194824	-0.570675	0.699046	0.258940	-0.539662	1.093184	0.110557	-0.500183	1.043745	0.101528	-0.554920	1.110564	0.007874										-0.075948	0.085737	-0.037699	-0.075096	0.078321	0.031849	-0.076701	0.077244	0.078906	0.411805	0.093265	-0.103431
14613	121.775000	-0.699140	0.634265	-0.084238	-0.688924	0.625723	0.148737	-0.637809	0.838622	-0.072052	-0.633292	0.832840	0.158433	-0.550899	0.724295	-0.194482	-0.571128	0.699096	0.258897	-0.539207	1.093875	0.110722	-0.500014	1.044263	0.101875	-0.554462	1.110982	0.007980										-0.075950	0.085734	-0.037698	-0.075096	0.078322	0.031855	-0.076704	0.077245	0.078910	0.411801	0.093264	-0.103441
14614	121.783333	-0.699165	0.634253	-0.084254	-0.688986	0.625684	0.148728	-0.637729	0.838676	-0.072099	-0.633714	0.832905	0.158422	-0.550984	0.724264	-0.194285	-0.571570	0.699135	0.258858	-0.538561	1.094426	0.110939	-0.499710	1.044445	0.102039	-0.554052	1.111358	0.008215										-0.075950	0.085731	-0.037698	-0.075095	0.078319	0.031858	-0.076707	0.077237	0.078914	0.411800	0.093262	-0.103444
14615	121.791667	-0.699189	0.634240	-0.084259	-0.689046	0.625648	0.148729	-0.637630	0.838713	-0.072152	-0.634278	0.833002	0.158506	-0.551074	0.724248	-0.194072	-0.571995	0.699167	0.258840	-0.537766	1.094894	0.111294	-0.499226	1.044654	0.102263	-0.553699	1.111600	0.008601										-0.075955	0.085722	-0.037695	-0.075096	0.078314	0.031857	-0.076709	0.077238	0.078914	0.411802	0.093254	-0.103449
14616	121.800000	-0.699213	0.634231	-0.084265	-0.689096	0.625605	0.148734	-0.637523	0.838722	-0.072196	-0.634464	0.833050	0.158503	-0.551188	0.724243	-0.193903	-0.572424	0.699208	0.258834	-0.537012	1.095012	0.111629	-0.498494	1.044868	0.102519	-0.553403	1.111774	0.009060										-0.075955	0.085718	-0.037690	-0.075102	0.078308	0.031857	-0.076709	0.077232	0.078913	0.411797	0.093258	-0.103444
14617	121.808333	-0.699233	0.634220	-0.084258	-0.689144	0.625571	0.148742	-0.637352	0.838734	-0.072240	-0.634394	0.833061	0.158306	-0.551344	0.724244	-0.193771	-0.572831	0.699251	0.258838	-0.535747	1.095526	0.112372	-0.497717	1.045002	0.102737	-0.553173	1.111893	0.009599										-0.075955	0.085717	-0.037693	-0.075097	0.078312	0.031853	-0.076711	0.077234	0.078910	0.411797	0.093270	-0.103444
14618	121.816667	-0.699234	0.634228	-0.084252	-0.689184	0.625535	0.148754	-0.637196	0.838742	-0.072293	-0.634383	0.833052	0.158136	-0.551534	0.724242	-0.193669	-0.573233	0.699298	0.258847	-0.534647	1.095720	0.112623	-0.496760	1.045093	0.102975	-0.552945	1.111909	0.010127										-0.075951	0.085731	-0.037692	-0.075097	0.078317	0.031852	-0.076709	0.077239	0.078911	0.411795	0.093275	-0.103438
14619	121.825000	-0.699249	0.634228	-0.084237	-0.689218	0.625504	0.148772	-0.636995	0.838767	-0.072351	-0.634535	0.833099	0.158030	-0.551753	0.724242	-0.193588	-0.573607	0.699375	0.258880	-0.533549	1.095749	0.113011	-0.495857	1.045088	0.102992	-0.552793	1.111909	0.010646										-0.075955	0.085731	-0.037693	-0.075095	0.078325	0.031855	-0.076714	0.077243	0.078912	0.411799	0.093273	-0.103434
14620	121.833333	-0.699257	0.634234	-0.084212	-0.689241	0.625471	0.148789	-0.636842	0.838721	-0.072420	-0.634572	0.833127	0.157880	-0.552004	0.724250	-0.193532	-0.573959	0.699476	0.258925	-0.532469	1.095810	0.113507	-0.494920	1.045281	0.103005	-0.552636	1.112109	0.010870										-0.075954	0.085734	-0.037687	-0.075103	0.078331	0.031860	-0.076709	0.077246	0.078920	0.411800	0.093273	-0.103436
14621	121.841667	-0.699243	0.634250	-0.084193	-0.689254	0.625442	0.148812	-0.636639	0.838725	-0.072470	-0.634687	0.833230	0.157843	-0.552261	0.724248	-0.193487	-0.574285	0.699597	0.258985	-0.531491	1.095792	0.113482	-0.494126	1.045179	0.102849	-0.552446	1.112123	0.011182										-0.075957	0.085733	-0.037693	-0.075096	0.078332	0.031864	-0.076713	0.077246	0.078922	0.411805	0.093263	-0.103432
14622	121.850000	-0.699251	0.634263	-0.084147	-0.689260	0.625418	0.148835	-0.636471	0.838684	-0.072534	-0.634690	0.833312	0.157779	-0.552531	0.724235	-0.193460	-0.574595	0.699730	0.259053	-0.530921	1.095642	0.113108	-0.493433	1.045079	0.102617	-0.552248	1.112159	0.011351										-0.075954	0.085729	-0.037691	-0.075092	0.078332	0.031871	-0.076711	0.077242	0.078926	0.411811	0.093256	-0.103430
14623	121.858333	-0.699218	0.634279	-0.084135	-0.689255	0.625403	0.148867	-0.636301	0.838643	-0.072561	-0.634829	0.833533	0.157869	-0.552780	0.724191	-0.193316	-0.574872	0.699897	0.259142	-0.530259	1.095618	0.113278	-0.492942	1.044962	0.102298	-0.551992	1.112177	0.011352										-0.075955	0.085716	-0.037689	-0.075097	0.078324	0.031871	-0.076709	0.077233	0.078925	0.411815	0.093248	-0.103425
14624	121.866667	-0.699213	0.634296	-0.084096	-0.689241	0.625402	0.148902	-0.636188	0.838595	-0.072598	-0.634804	0.833614	0.157755	-0.553064	0.724165	-0.193286	-0.575115	0.700096	0.259249	-0.529849	1.095589	0.113026	-0.492609	1.044865	0.101983	-0.551736	1.112229	0.011232										-0.075951	0.085718	-0.037697	-0.075096	0.078321	0.031875	-0.076708	0.077237	0.078925	0.411813	0.093247	-0.103421
14625	121.875000	-0.699182	0.634320	-0.084058	-0.689220	0.625415	0.148933	-0.636108	0.838558	-0.072610	-0.634684	0.833726	0.157696	-0.553334	0.724119	-0.193245	-0.575318	0.700310	0.259379	-0.529577	1.095760	0.112891	-0.492482	1.045011	0.101758	-0.551415	1.112337	0.010800										-0.075956	0.085713	-0.037694	-0.075093	0.078318	0.031870	-0.076709	0.077229	0.078924	0.411817	0.093255	-0.103421
14626	121.883333	-0.699154	0.634339	-0.084020	-0.689188	0.625437	0.148963	-0.636058	0.838524	-0.072617	-0.634635	0.833843	0.157678	-0.553595	0.724062	-0.193202	-0.575490	0.700547	0.259532	-0.529605	1.095945	0.112141	-0.492572	1.044992	0.101365	-0.551004	1.112467	0.010183										-0.075958	0.085721	-0.037695	-0.075093	0.078320	0.031862	-0.076711	0.077228	0.078918	0.411811	0.093257	-0.103416
14627	121.891667	-0.699154	0.634358	-0.083965	-0.689154	0.625466	0.148993	-0.636094	0.838440	-0.072597	-0.634856	0.834058	0.157803	-0.553823	0.723992	-0.193155	-0.575631	0.700816	0.259729	-0.529763	1.096231	0.111851	-0.492815	1.045116	0.101095	-0.550495	1.112600	0.009357										-0.075955	0.085721	-0.037697	-0.075093	0.078319	0.031862	-0.076707	0.077233	0.078916	0.411808	0.093267	-0.103414
14628	121.900000	-0.699135	0.634377	-0.083918	-0.689115	0.625496	0.149015	-0.636081	0.838436	-0.072588	-0.634781	0.834160	0.157797	-0.554025	0.723912	-0.193108	-0.575723	0.701098	0.259962	-0.530204	1.096363	0.110974	-0.493137	1.045478	0.100958	-0.549948	1.112724	0.008414										-0.075956	0.085726	-0.037697	-0.075091	0.078316	0.031866	-0.076708	0.077231	0.078917	0.411812	0.093276	-0.103412
14629	121.908333	-0.699096	0.634394	-0.083892	-0.689081	0.625529	0.149029	-0.636011	0.838361	-0.072544	-0.634698	0.834264	0.157801	-0.554183	0.723821	-0.193072	-0.575767	0.701381	0.260249	-0.530622	1.096632	0.110121	-0.493615	1.045462	0.100430	-0.549311	1.112657	0.007562										-0.075954	0.085734	-0.037699	-0.075091	0.078322	0.031869	-0.076707	0.077233	0.078921	0.411804	0.093273	-0.103420
14630	121.916667	-0.699083	0.634400	-0.083858	-0.689047	0.625565	0.149036	-0.635947	0.838283	-0.072494	-0.634522	0.834376	0.157789	-0.554319	0.723720	-0.193051	-0.575769	0.701651	0.260585	-0.531167	1.096907	0.109179	-0.494084	1.045674	0.100100	-0.548676	1.112807	0.006451										-0.075952	0.085730	-0.037696	-0.075089	0.078323	0.031869	-0.076709	0.077228	0.078928	0.411803	0.093269	-0.103420
14631	121.925000	-0.699085	0.634402	-0.083829	-0.689019	0.625596	0.149029	-0.636248	0.838309	-0.072500	-0.634262	0.834387	0.157717	-0.554405	0.723608	-0.193063	-0.575699	0.701915	0.260994	-0.531713	1.097206	0.108223	-0.494650	1.045827	0.099709	-0.548015	1.112951	0.005342										-0.075952	0.085721	-0.037696	-0.075087	0.078317	0.031877	-0.076707	0.077225	0.078927	0.411806	0.093259	-0.103424
14632	121.933333	-0.699071	0.634411	-0.083826	-0.688995	0.625633	0.149015	-0.636276	0.838295	-0.072460	-0.634019	0.834437	0.157664	-0.554460	0.723495	-0.193099	-0.575562	0.702173	0.261458	-0.532322	1.097569	0.107419	-0.495218	1.046024	0.099327	-0.547334	1.113076	0.004309										-0.075951	0.085707	-0.037695	-0.075091	0.078313	0.031876	-0.076703	0.077220	0.078929	0.411813	0.093246	-0.103431
14633	121.941667	-0.699059	0.634375	-0.083850	-0.688978	0.625664	0.148991	-0.636305	0.838260	-0.072449	-0.633886	0.834513	0.157658	-0.554482	0.723391	-0.193170	-0.575352	0.702415	0.261991	-0.532747	1.098115	0.106756	-0.495711	1.046647	0.099432	-0.546720	1.113225	0.003400										-0.075950	0.085706	-0.037698	-0.075087	0.078311	0.031877	-0.076705	0.077219	0.078930	0.411811	0.093244	-0.103433
14634	121.950000	-0.699067	0.634361	-0.083873	-0.688967	0.625699	0.148960	-0.636334	0.838215	-0.072450	-0.633768	0.834557	0.157638	-0.554473	0.723307	-0.193282	-0.575055	0.702639	0.262557	-0.532995	1.098806	0.106467	-0.496136	1.046926	0.099393	-0.546103	1.113311	0.002692										-0.075948	0.085703	-0.037698	-0.075089	0.078316	0.031876	-0.076701	0.077217	0.078927	0.411813	0.093248	-0.103432
14635	121.958333	-0.699068	0.634352	-0.083911	-0.688970	0.625731	0.148918	-0.636275	0.838219	-0.072487	-0.633806	0.834626	0.157669	-0.554413	0.723249	-0.193435	-0.574665	0.702848	0.263195	-0.533360	1.099339	0.105927	-0.496344	1.047713	0.099946	-0.545585	1.113410	0.002265										-0.075950	0.085711	-0.037702	-0.075087	0.078313	0.031869	-0.076706	0.077222	0.078924	0.411805	0.093260	-0.103434
14636	121.966667	-0.699048	0.634354	-0.083969	-0.688973	0.625762	0.148865	-0.636197	0.838232	-0.072543	-0.633500	0.834562	0.157521	-0.554311	0.723232	-0.193634	-0.574206	0.703016	0.263859	-0.533565	1.099886	0.105627	-0.496550	1.048373	0.100497	-0.545155	1.113487	0.002147										-0.075954	0.085715	-0.037702	-0.075089	0.078322	0.031869	-0.076705	0.077225	0.078921	0.411803	0.093278	-0.103431
14637	121.975000	-0.699050	0.634345	-0.084023	-0.688982	0.625785	0.148807	-0.636111	0.838256	-0.072599	-0.633416	0.834575	0.157474	-0.554190	0.723303	-0.194014	-0.573675	0.703159	0.264574	-0.532489	1.101919	0.107426	-0.496394	1.048974	0.101153	-0.544851	1.113567	0.002327										-0.075949	0.085725	-0.037700	-0.075088	0.078325	0.031870	-0.076705	0.077231	0.078925	0.411802	0.093275	-0.103428
14638	121.983333	-0.699049	0.634342	-0.084081	-0.688999	0.625800	0.148743	-0.636028	0.838255	-0.072655	-0.633603	0.834645	0.157539	-0.553961	0.723410	-0.194325	-0.573076	0.703280	0.265343	-0.532059	1.102547	0.107790	-0.496055	1.049544	0.101730	-0.544655	1.113678	0.002714										-0.075950	0.085727	-0.037697	-0.075093	0.078326	0.031880	-0.076707	0.077237	0.078932	0.411802	0.093273	-0.103421
14639	121.991667	-0.699045	0.634342	-0.084134	-0.689015	0.625812	0.148676	-0.635870	0.838333	-0.072725	-0.633448	0.834629	0.157469	-0.553639	0.723599	-0.194718	-0.572413	0.703341	0.266172	-0.531360	1.102830	0.108296	-0.495410	1.050050	0.102396	-0.544629	1.113851	0.003456										-0.075950	0.085724	-0.037693	-0.075091	0.078333	0.031884	-0.076710	0.077234	0.078936	0.411806	0.093270	-0.103419
14640	122.000000	-0.699029	0.634374	-0.084181	-0.689031	0.625815	0.148610	-0.635737	0.838394	-0.072790	-0.633156	0.834576	0.157320	-0.553257	0.723855	-0.195173	-0.571697	0.703374	0.267051	-0.530306	1.103344	0.109133	-0.494610	1.050381	0.102874	-0.544655	1.114128	0.004363										-0.075949	0.085720	-0.037688	-0.075094	0.078331	0.031891	-0.076714	0.077231	0.078938	0.411816	0.093256	-0.103414
14641	122.008333	-0.699029	0.634347	-0.084239	-0.689049	0.625813	0.148547	-0.635597	0.838480	-0.072836	-0.633087	0.834571	0.157354	-0.552744	0.724163	-0.195653	-0.570922	0.703357	0.267985	-0.529061	1.103609	0.109939	-0.493581	1.050618	0.103421	-0.544698	1.114473	0.005511										-0.075949	0.085708	-0.037687	-0.075094	0.078322	0.031885	-0.076710	0.077225	0.078939	0.411822	0.093250	-0.103408
14642	122.016667	-0.699017	0.634359	-0.084277	-0.689066	0.625817	0.148496	-0.635448	0.838576	-0.072864	-0.633136	0.834482	0.157350	-0.552182	0.724543	-0.196315	-0.570126	0.703292	0.268943	-0.527572	1.103886	0.111029	-0.492476	1.050667	0.103860	-0.544743	1.114874	0.006775										-0.075949	0.085696	-0.037684	-0.075098	0.078319	0.031886	-0.076712	0.077226	0.078938	0.411821	0.093243	-0.103404
14643	122.025000	-0.699005	0.634374	-0.084309	-0.689077	0.625816	0.148462	-0.635317	0.838711	-0.072869	-0.632969	0.834388	0.157314	-0.551480	0.724919	-0.196899	-0.569306	0.703171	0.269877	-0.525945	1.103994	0.112165	-0.491218	1.050623	0.104220	-0.544759	1.115254	0.008164										-0.075948	0.085707	-0.037694	-0.075096	0.078321	0.031881	-0.076711	0.077223	0.078931	0.411831	0.093248	-0.103398
14644	122.033333	-0.699002	0.634393	-0.084328	-0.689084	0.625820	0.148432	-0.635207	0.838864	-0.072848	-0.632811	0.834266	0.157318	-0.550754	0.725348	-0.197713	-0.568489	0.703024	0.270791	-0.524954	1.103203	0.111726	-0.489885	1.050435	0.104251	-0.544869	1.115760	0.009426										-0.075946	0.085714	-0.037698	-0.075098	0.078317	0.031874	-0.076711	0.077229	0.078927	0.411829	0.093260	-0.103395
14645	122.041667	-0.698997	0.634420	-0.084324	-0.689082	0.625818	0.148424	-0.635121	0.839011	-0.072782	-0.632610	0.834121	0.157353	-0.549947	0.725752	-0.198491	-0.567725	0.702984	0.271795	-0.522984	1.103204	0.113026	-0.488441	1.050248	0.104532	-0.544799	1.116000	0.010993										-0.075944	0.085719	-0.037697	-0.075091	0.078328	0.031874	-0.076709	0.077238	0.078927	0.411831	0.093265	-0.103385
14646	122.050000	-0.698992	0.634439	-0.084306	-0.689078	0.625817	0.148431	-0.635059	0.839153	-0.072687	-0.632744	0.834096	0.157579	-0.549123	0.726122	-0.199282	-0.566984	0.702952	0.272740	-0.521214	1.102982	0.114033	-0.486951	1.050020	0.104760	-0.544718	1.116212	0.012557										-0.075946	0.085723	-0.037698	-0.075094	0.078331	0.031877	-0.076712	0.077241	0.078930	0.411838	0.093266	-0.103373
14647	122.058333	-0.698989	0.634460	-0.084275	-0.689062	0.625812	0.148449	-0.635025	0.839285	-0.072563	-0.632558	0.833965	0.157716	-0.548272	0.726465	-0.200093	-0.566153	0.702546	0.273216	-0.519274	1.102730	0.115052	-0.485542	1.049685	0.104810	-0.544617	1.116417	0.013996										-0.075946	0.085729	-0.037699	-0.075095	0.078322	0.031878	-0.076712	0.077239	0.078931	0.411850	0.093260	-0.103367
14648	122.066667	-0.698973	0.634503	-0.084230	-0.689039	0.625800	0.148477	-0.634995	0.839418	-0.072405	-0.632308	0.833833	0.157850	-0.547447	0.726821	-0.201064	-0.565532	0.702728	0.274181	-0.517484	1.102432	0.115804	-0.484184	1.049383	0.104838	-0.544551	1.116682	0.015225										-0.075949	0.085725	-0.037703	-0.075093	0.078322	0.031876	-0.076709	0.077240	0.078934	0.411857	0.093251	-0.103364
14649	122.075000	-0.698983	0.634488	-0.084186	-0.689008	0.625788	0.148517	-0.635008	0.839485	-0.072252	-0.632018	0.833754	0.158057	-0.546639	0.727017	-0.201766	-0.564839	0.702714	0.274837	-0.515871	1.102347	0.116574	-0.482917	1.049069	0.104784	-0.544356	1.116804	0.016437										-0.075947	0.085719	-0.037706	-0.075095	0.078312	0.031874	-0.076709	0.077227	0.078930	0.411867	0.093238	-0.103359
14650	122.083333	-0.698986	0.634508	-0.084127	-0.688975	0.625782	0.148567	-0.635037	0.839556	-0.072050	-0.631708	0.833655	0.158248	-0.545841	0.727243	-0.202583	-0.564162	0.702778	0.275474	-0.514385	1.102247	0.117291	-0.481783	1.048917	0.104827	-0.544191	1.116970	0.017428										-0.075950	0.085708	-0.037718	-0.075094	0.078304	0.031867	-0.076707	0.077220	0.078921	0.411875	0.093230	-0.103353
14651	122.091667	-0.698965	0.634547	-0.084063	-0.688933	0.625791	0.148620	-0.635065	0.839630	-0.071865	-0.631009	0.833460	0.158288	-0.545027	0.727315	-0.203077	-0.563506	0.702907	0.276074	-0.513459	1.101869	0.117494	-0.480857	1.048619	0.104685	-0.543963	1.117126	0.018126										-0.075948	0.085710	-0.037723	-0.075093	0.078299	0.031863	-0.076709	0.077218	0.078919	0.411884	0.093228	-0.103354
14652	122.100000	-0.698980	0.634550	-0.083993	-0.688887	0.625808	0.148673	-0.635103	0.839702	-0.071666	-0.630567	0.833386	0.158491	-0.544312	0.727416	-0.203788	-0.562844	0.703096	0.276685	-0.512475	1.101739	0.117953	-0.480132	1.048425	0.104592	-0.543714	1.117260	0.018635										-0.075947	0.085720	-0.037724	-0.075091	0.078302	0.031856	-0.076709	0.077228	0.078916	0.411889	0.093235	-0.103344
14653	122.108333	-0.698976	0.634575	-0.083926	-0.688839	0.625843	0.148733	-0.635184	0.839714	-0.071443	-0.630290	0.833510	0.158916	-0.543584	0.727462	-0.204345	-0.562174	0.703350	0.277310	-0.511612	1.101768	0.118002	-0.479615	1.048246	0.104462	-0.543390	1.117375	0.018893										-0.075950	0.085728	-0.037732	-0.075091	0.078305	0.031853	-0.076703	0.077229	0.078910	0.411885	0.093244	-0.103339
14654	122.116667	-0.698974	0.634604	-0.083852	-0.688786	0.625889	0.148790	-0.635243	0.839750	-0.071204	-0.629816	0.833538	0.159166	-0.542900	0.727480	-0.204938	-0.561493	0.703635	0.277957	-0.511123	1.101708	0.118034	-0.479263	1.048085	0.104314	-0.543018	1.117446	0.018947										-0.075949	0.085740	-0.037737	-0.075088	0.078307	0.031846	-0.076701	0.077229	0.078906	0.411885	0.093246	-0.103324
14655	122.125000	-0.698945	0.634654	-0.083797	-0.688725	0.625940	0.148845	-0.635285	0.839791	-0.071007	-0.629312	0.833488	0.159268	-0.542204	0.727531	-0.205446	-0.560787	0.703945	0.278638	-0.510794	1.101753	0.117955	-0.479079	1.047988	0.104203	-0.542602	1.117484	0.018745										-0.075949	0.085739	-0.037743	-0.075089	0.078304	0.031844	-0.076701	0.077233	0.078904	0.411897	0.093243	-0.103315
14656	122.133333	-0.698936	0.634688	-0.083742	-0.688664	0.625998	0.148889	-0.635342	0.839803	-0.070814	-0.628478	0.833391	0.159321	-0.541561	0.727403	-0.205711	-0.560046	0.704278	0.279353	-0.510802	1.101649	0.117515	-0.479004	1.047951	0.104030	-0.542195	1.117493	0.018389										-0.075950	0.085735	-0.037744	-0.075092	0.078301	0.031845	-0.076699	0.077228	0.078900	0.411900	0.093238	-0.103301
14657	122.141667	-0.698936	0.634709	-0.083688	-0.688596	0.626060	0.148918	-0.635371	0.839825	-0.070646	-0.628261	0.833535	0.159566	-0.540975	0.727235	-0.205973	-0.559245	0.704609	0.280118	-0.510902	1.101568	0.117175	-0.479030	1.047938	0.103795	-0.541795	1.117503	0.017812										-0.075951	0.085728	-0.037747	-0.075093	0.078294	0.031844	-0.076701	0.077226	0.078904	0.411911	0.093227	-0.103295
14658	122.150000	-0.698921	0.634768	-0.083624	-0.688524	0.626124	0.148936	-0.635391	0.839856	-0.070499	-0.627856	0.833580	0.159736	-0.540503	0.726933	-0.206147	-0.558394	0.704963	0.280916	-0.511032	1.101561	0.116490	-0.479125	1.047950	0.103494	-0.541383	1.117497	0.017128										-0.075950	0.085729	-0.037744	-0.075092	0.078288	0.031847	-0.076703	0.077217	0.078905	0.411915	0.093211	-0.103287
14659	122.158333	-0.698881	0.634810	-0.083612	-0.688454	0.626203	0.148944	-0.635395	0.839921	-0.070388	-0.627319	0.833557	0.159805	-0.539984	0.726717	-0.206261	-0.557492	0.705320	0.281734	-0.511276	1.101624	0.115999	-0.479267	1.047961	0.103089	-0.540956	1.117512	0.016254										-0.075951	0.085723	-0.037749	-0.075091	0.078289	0.031846	-0.076703	0.077220	0.078902	0.411913	0.093208	-0.103284
14660	122.166667	-0.698861	0.634862	-0.083582	-0.688380	0.626282	0.148943	-0.635407	0.839927	-0.070298	-0.626789	0.833537	0.159797	-0.539395	0.726587	-0.206393	-0.556538	0.705677	0.282553	-0.511576	1.101634	0.115345	-0.479475	1.048003	0.102691	-0.540544	1.117493	0.015437										-0.075952	0.085725	-0.037760	-0.075097	0.078284	0.031838	-0.076703	0.077214	0.078897	0.411909	0.093209	-0.103283
14661	122.175000	-0.698825	0.634909	-0.083572	-0.688308	0.626376	0.148938	-0.635352	0.839966	-0.070252	-0.626454	0.833618	0.159831	-0.538857	0.726317	-0.206367	-0.555534	0.706037	0.283382	-0.511894	1.101826	0.114602	-0.479742	1.048073	0.102261	-0.540103	1.117488	0.014458										-0.075953	0.085724	-0.037764	-0.075096	0.078283	0.031831	-0.076699	0.077217	0.078887	0.411900	0.093214	-0.103282
14662	122.183333	-0.698768	0.634967	-0.083576	-0.688234	0.626473	0.148920	-0.635277	0.839995	-0.070233	-0.626180	0.833692	0.159856	-0.538258	0.726011	-0.206208	-0.554487	0.706373	0.284177	-0.512319	1.101805	0.113629	-0.480025	1.048141	0.101774	-0.539681	1.117480	0.013462										-0.075952	0.085733	-0.037765	-0.075096	0.078289	0.031825	-0.076699	0.077221	0.078884	0.411889	0.093219	-0.103271
14663	122.191667	-0.698720	0.635010	-0.083587	-0.688159	0.626568	0.148895	-0.635207	0.839997	-0.070290	-0.625981	0.833780	0.159839	-0.537679	0.725699	-0.206099	-0.553374	0.706666	0.284908	-0.512805	1.101925	0.112951	-0.480348	1.048247	0.101320	-0.539260	1.117460	0.012370										-0.075950	0.085743	-0.037766	-0.075093	0.078291	0.031824	-0.076698	0.077226	0.078884	0.411877	0.093233	-0.103269
14664	122.200000	-0.698671	0.635052	-0.083607	-0.688089	0.626668	0.148864	-0.635081	0.840010	-0.070378	-0.625823	0.833870	0.159793	-0.537051	0.725359	-0.205943	-0.552211	0.706911	0.285599	-0.513339	1.101926	0.111910	-0.480676	1.048372	0.100850	-0.538832	1.117455	0.011260										-0.075951	0.085750	-0.037768	-0.075093	0.078293	0.031824	-0.076701	0.077224	0.078887	0.411870	0.093236	-0.103260
14665	122.208333	-0.698610	0.635081	-0.083636	-0.688018	0.626758	0.148816	-0.634939	0.839997	-0.070492	-0.625555	0.833937	0.159628	-0.536357	0.724940	-0.205610	-0.551016	0.707116	0.286259	-0.513734	1.102153	0.111126	-0.481036	1.048570	0.100434	-0.538463	1.117426	0.010186										-0.075949	0.085740	-0.037762	-0.075090	0.078288	0.031825	-0.076700	0.077230	0.078883	0.411869	0.093222	-0.103257
14666	122.216667	-0.698548	0.635104	-0.083680	-0.687955	0.626844	0.148763	-0.634798	0.839942	-0.070625	-0.625441	0.834106	0.159601	-0.535589	0.724503	-0.205275	-0.549808	0.707246	0.286839	-0.513976	1.102480	0.110564	-0.481426	1.048793	0.100024	-0.538091	1.117422	0.009082										-0.075948	0.085733	-0.037765	-0.075094	0.078275	0.031825	-0.076700	0.077222	0.078884	0.411862	0.093212	-0.103257
14667	122.225000	-0.698483	0.635127	-0.083731	-0.687903	0.626921	0.148704	-0.634591	0.839938	-0.070805	-0.625385	0.834161	0.159399	-0.534837	0.724051	-0.205050	-0.548603	0.707328	0.287339	-0.514569	1.102699	0.109519	-0.481806	1.049037	0.099656	-0.537718	1.117455	0.007954										-0.075947	0.085725	-0.037766	-0.075092	0.078268	0.031823	-0.076698	0.077217	0.078884	0.411859	0.093200	-0.103257
14668	122.233333	-0.698378	0.635139	-0.083783	-0.687856	0.627004	0.148640	-0.634371	0.839902	-0.070986	-0.625348	0.834199	0.159179	-0.534019	0.723583	-0.204823	-0.547406	0.707342	0.287750	-0.514900	1.103249	0.108985	-0.482215	1.049306	0.099295	-0.537341	1.117458	0.006925										-0.075946	0.085721	-0.037770	-0.075094	0.078268	0.031823	-0.076700	0.077212	0.078881	0.411851	0.093200	-0.103268
14669	122.241667	-0.698311	0.635163	-0.083838	-0.687817	0.627079	0.148575	-0.634131	0.839865	-0.071231	-0.625291	0.834261	0.158932	-0.533122	0.723038	-0.204401	-0.546246	0.707313	0.288058	-0.515409	1.103481	0.108142	-0.482634	1.049510	0.098931	-0.537031	1.117600	0.005720										-0.075945	0.085722	-0.037764	-0.075091	0.078270	0.031824	-0.076698	0.077215	0.078877	0.411844	0.093197	-0.103269
14670	122.250000	-0.698254	0.635191	-0.083887	-0.687784	0.627150	0.148510	-0.633898	0.839807	-0.071459	-0.625518	0.834403	0.158779	-0.532173	0.722476	-0.203945	-0.545118	0.707222	0.288251	-0.515855	1.103720	0.107484	-0.483049	1.049698	0.098598	-0.536680	1.117549	0.004823										-0.075944	0.085722	-0.037765	-0.075091	0.078270	0.031816	-0.076694	0.077217	0.078875	0.411835	0.093205	-0.103261
14671	122.258333	-0.698195	0.635207	-0.083943	-0.687757	0.627209	0.148458	-0.633651	0.839741	-0.071676	-0.625955	0.834597	0.158820	-0.531135	0.721899	-0.203523	-0.544083	0.707107	0.288387	-0.516325	1.103895	0.106738	-0.483468	1.049721	0.098161	-0.536358	1.117473	0.003918										-0.075942	0.085726	-0.037763	-0.075093	0.078267	0.031810	-0.076695	0.077217	0.078870	0.411828	0.093211	-0.103263
14672	122.266667	-0.698133	0.635208	-0.084001	-0.687733	0.627260	0.148408	-0.633375	0.839697	-0.071904	-0.625982	0.834604	0.158477	-0.530049	0.721295	-0.203139	-0.543068	0.706916	0.288369	-0.516729	1.104062	0.105977	-0.483800	1.049888	0.097891	-0.536026	1.117455	0.003046										-0.075940	0.085730	-0.037761	-0.075092	0.078266	0.031812	-0.076694	0.077226	0.078870	0.411827	0.093215	-0.103251
14673	122.275000	-0.698092	0.635218	-0.084046	-0.687715	0.627290	0.148359	-0.633144	0.839600	-0.072149	-0.626060	0.834660	0.158288	-0.528880	0.720637	-0.202534	-0.542163	0.706697	0.288282	-0.517094	1.104152	0.105417	-0.484092	1.050077	0.097707	-0.535600	1.117216	0.002461										-0.075938	0.085729	-0.037755	-0.075090	0.078268	0.031811	-0.076697	0.077219	0.078869	0.411834	0.093221	-0.103245
14674	122.283333	-0.698042	0.635227	-0.084097	-0.687704	0.627311	0.148310	-0.632887	0.839524	-0.072415	-0.626142	0.834725	0.158095	-0.527671	0.719987	-0.202081	-0.541332	0.706440	0.288109	-0.517430	1.104215	0.104839	-0.484344	1.050131	0.097479	-0.535286	1.117059	0.001803										-0.075939	0.085722	-0.037746	-0.075099	0.078261	0.031814	-0.076694	0.077219	0.078875	0.411840	0.093216	-0.103241
14675	122.291667	-0.698004	0.635233	-0.084143	-0.687700	0.627322	0.148273	-0.632656	0.839429	-0.072632	-0.626249	0.834783	0.157948	-0.526520	0.719355	-0.201642	-0.540624	0.706180	0.287893	-0.517691	1.104226	0.104436	-0.484514	1.050160	0.097325	-0.534995	1.116843	0.001232										-0.075938	0.085713	-0.037749	-0.075093	0.078262	0.031812	-0.076699	0.077216	0.078876	0.411853	0.093203	-0.103238
14676	122.300000	-0.697974	0.635186	-0.084214	-0.687705	0.627329	0.148234	-0.632423	0.839348	-0.072851	-0.626313	0.834829	0.157738	-0.525362	0.718746	-0.201136	-0.539962	0.705867	0.287541	-0.517890	1.104153	0.104012	-0.484632	1.050144	0.097231	-0.534737	1.116625	0.000823										-0.075936	0.085705	-0.037743	-0.075090	0.078257	0.031814	-0.076697	0.077210	0.078872	0.411865	0.093197	-0.103230
14677	122.308333	-0.697957	0.635191	-0.084234	-0.687711	0.627319	0.148198	-0.632201	0.839229	-0.073057	-0.626407	0.834915	0.157634	-0.524372	0.718270	-0.200979	-0.539451	0.705566	0.287180	-0.517964	1.104085	0.103796	-0.484642	1.050100	0.097171	-0.534485	1.116421	0.000494										-0.075937	0.085703	-0.037744	-0.075095	0.078256	0.031812	-0.076698	0.077211	0.078871	0.411882	0.093190	-0.103231
14678	122.316667	-0.697935	0.635159	-0.084292	-0.687724	0.627317	0.148175	-0.631961	0.839165	-0.073266	-0.626495	0.835005	0.157532	-0.523443	0.717862	-0.200718	-0.539034	0.705253	0.286787	-0.517961	1.103978	0.103646	-0.484580	1.050003	0.097177	-0.534295	1.116163	0.000337										-0.075940	0.085701	-0.037734	-0.075099	0.078264	0.031819	-0.076695	0.077218	0.078872	0.411893	0.093197	-0.103222
14679	122.325000	-0.697916	0.635139	-0.084313	-0.687749	0.627314	0.148167	-0.631740	0.839112	-0.073434	-0.626543	0.834990	0.157229	-0.522623	0.717594	-0.200621	-0.538761	0.704960	0.286418	-0.517797	1.103812	0.103704	-0.484391	1.049845	0.097201	-0.534130	1.115928	0.000362										-0.075938	0.085709	-0.037729	-0.075096	0.078269	0.031815	-0.076697	0.077220	0.078872	0.411905	0.093201	-0.103209
14680	122.333333	-0.697884	0.635119	-0.084332	-0.687770	0.627308	0.148166	-0.631520	0.839086	-0.073593	-0.626248	0.834965	0.156930	-0.521885	0.717402	-0.200608	-0.538558	0.704662	0.285997	-0.517533	1.103617	0.103749	-0.484093	1.049634	0.097297	-0.534003	1.115740	0.000479										-0.075930	0.085715	-0.037728	-0.075090	0.078265	0.031809	-0.076694	0.077215	0.078863	0.411916	0.093212	-0.103202
14681	122.341667	-0.697862	0.635095	-0.084331	-0.687797	0.627303	0.148178	-0.631329	0.839051	-0.073717	-0.626322	0.835039	0.156814	-0.521247	0.717350	-0.200818	-0.538478	0.704367	0.285615	-0.517163	1.103327	0.103951	-0.483668	1.049458	0.097368	-0.533909	1.115588	0.000727										-0.075933	0.085712	-0.037725	-0.075092	0.078269	0.031807	-0.076694	0.077220	0.078864	0.411924	0.093215	-0.103194
14682	122.350000	-0.697842	0.635079	-0.084315	-0.687823	0.627292	0.148204	-0.631122	0.839062	-0.073834	-0.626399	0.835104	0.156731	-0.520661	0.717342	-0.200998	-0.538490	0.704087	0.285254	-0.516557	1.103192	0.104286	-0.483141	1.049261	0.097529	-0.533840	1.115410	0.001126										-0.075932	0.085719	-0.037732	-0.075093	0.078270	0.031808	-0.076699	0.077223	0.078873	0.411940	0.093209	-0.103194
14683	122.358333	-0.697841	0.635082	-0.084292	-0.687845	0.627270	0.148224	-0.630956	0.839089	-0.073927	-0.626621	0.835220	0.156740	-0.520129	0.717374	-0.201273	-0.538619	0.703860	0.284962	-0.516050	1.102970	0.104544	-0.482544	1.049059	0.097615	-0.533785	1.115275	0.001574										-0.075930	0.085713	-0.037734	-0.075094	0.078264	0.031812	-0.076699	0.077213	0.078869	0.411948	0.093205	-0.103191
14684	122.366667	-0.697849	0.635098	-0.084259	-0.687869	0.627241	0.148244	-0.630848	0.839115	-0.074003	-0.626898	0.835316	0.156796	-0.519637	0.717395	-0.201491	-0.538794	0.703620	0.284640	-0.515263	1.102851	0.105193	-0.481957	1.048817	0.097725	-0.533737	1.115126	0.002125										-0.075931	0.085706	-0.037730	-0.075091	0.078262	0.031820	-0.076702	0.077210	0.078876	0.411956	0.093197	-0.103189
14685	122.375000	-0.697867	0.635127	-0.084228	-0.687897	0.627216	0.148267	-0.630714	0.839220	-0.074001	-0.626882	0.835377	0.156745	-0.519214	0.717437	-0.201841	-0.539073	0.703410	0.284377	-0.514587	1.102648	0.105560	-0.481334	1.048726	0.098154	-0.533665	1.115032	0.002676										-0.075934	0.085695	-0.037727	-0.075096	0.078264	0.031823	-0.076703	0.077212	0.078884	0.411965	0.093195	-0.103190
14686	122.383333	-0.697901	0.635178	-0.084162	-0.687928	0.627192	0.148291	-0.630626	0.839305	-0.074036	-0.626930	0.835427	0.156749	-0.518826	0.717475	-0.202193	-0.539424	0.703252	0.284177	-0.513876	1.102499	0.105982	-0.480752	1.048423	0.098302	-0.533709	1.115061	0.003101										-0.075936	0.085693	-0.037724	-0.075092	0.078266	0.031823	-0.076702	0.077215	0.078886	0.411968	0.093194	-0.103195
14687	122.391667	-0.697917	0.635221	-0.084129	-0.687970	0.627171	0.148311	-0.630578	0.839409	-0.073965	-0.627024	0.835459	0.156803	-0.518512	0.717515	-0.202544	-0.539798	0.703026	0.283842	-0.513300	1.102339	0.106292	-0.480148	1.048382	0.098494	-0.533612	1.115088	0.003605										-0.075934	0.085694	-0.037715	-0.075095	0.078272	0.031830	-0.076700	0.077216	0.078886	0.411963	0.093201	-0.103189
14688	122.400000	-0.697964	0.635255	-0.084091	-0.688009	0.627149	0.148338	-0.630580	0.839479	-0.073872	-0.626999	0.835586	0.156968	-0.518240	0.717557	-0.202879	-0.540224	0.702820	0.283514	-0.512458	1.102301	0.106861	-0.479594	1.048159	0.098586	-0.533506	1.114953	0.004268										-0.075937	0.085702	-0.037702	-0.075094	0.078279	0.031838	-0.076701	0.077223	0.078891	0.411954	0.093211	-0.103189
14689	122.408333	-0.697988	0.635282	-0.084053	-0.688060	0.627124	0.148367	-0.630597	0.839552	-0.073774	-0.626989	0.835559	0.156896	-0.517999	0.717577	-0.203111	-0.540719	0.702605	0.283161	-0.511943	1.102138	0.107089	-0.479073	1.048091	0.098807	-0.533387	1.114968	0.004765										-0.075940	0.085701	-0.037697	-0.075096	0.078283	0.031839	-0.076701	0.077223	0.078889	0.411944	0.093225	-0.103188
14690	122.416667	-0.698003	0.635305	-0.084026	-0.688116	0.627097	0.148397	-0.630641	0.839604	-0.073663	-0.627074	0.835675	0.157048	-0.517849	0.717607	-0.203399	-0.541245	0.702360	0.282747	-0.511444	1.101996	0.107318	-0.478655	1.047850	0.099023	-0.533273	1.114908	0.005271										-0.075938	0.085711	-0.037698	-0.075099	0.078282	0.031836	-0.076699	0.077218	0.078890	0.411932	0.093236	-0.103189
14691	122.425000	-0.698064	0.635260	-0.083995	-0.688174	0.627056	0.148421	-0.630708	0.839631	-0.073541	-0.627034	0.835728	0.157222	-0.517766	0.717629	-0.203685	-0.541797	0.702098	0.282287	-0.510785	1.101942	0.107689	-0.478206	1.047766	0.099010	-0.533153	1.114881	0.005644										-0.075942	0.085707	-0.037691	-0.075099	0.078284	0.031836	-0.076705	0.077219	0.078888	0.411923	0.093235	-0.103188
14692	122.433333	-0.698128	0.635230	-0.083960	-0.688235	0.627007	0.148448	-0.630805	0.839641	-0.073424	-0.626713	0.835576	0.157123	-0.517730	0.717633	-0.203946	-0.542362	0.701806	0.281768	-0.510149	1.101910	0.108064	-0.477880	1.047623	0.099025	-0.533023	1.114834	0.005968										-0.075945	0.085707	-0.037691	-0.075103	0.078281	0.031839	-0.076707	0.077221	0.078897	0.411910	0.093238	-0.103193
14693	122.441667	-0.698168	0.635177	-0.083942	-0.688303	0.626940	0.148472	-0.630916	0.839626	-0.073301	-0.626885	0.835643	0.157316	-0.517715	0.717607	-0.204146	-0.542921	0.701501	0.281205	-0.510056	1.101580	0.107829	-0.477626	1.047414	0.099019	-0.532905	1.114797	0.006165										-0.075943	0.085701	-0.037688	-0.075099	0.078283	0.031838	-0.076707	0.077221	0.078899	0.411901	0.093232	-0.103199
14694	122.450000	-0.698237	0.635114	-0.083918	-0.688369	0.626866	0.148496	-0.631044	0.839596	-0.073183	-0.626701	0.835565	0.157339	-0.517737	0.717555	-0.204332	-0.543445	0.701199	0.280610	-0.509846	1.101483	0.107919	-0.477449	1.047208	0.098947	-0.532754	1.114759	0.006218										-0.075943	0.085701	-0.037685	-0.075102	0.078280	0.031840	-0.076713	0.077219	0.078899	0.411886	0.093227	-0.103208
14695	122.458333	-0.698311	0.635053	-0.083898	-0.688442	0.626783	0.148519	-0.631211	0.839548	-0.073055	-0.626778	0.835565	0.157472	-0.517800	0.717477	-0.204496	-0.543935	0.700881	0.279983	-0.509580	1.101275	0.107823	-0.477363	1.047072	0.098824	-0.532614	1.114692	0.006143										-0.075944	0.085693	-0.037682	-0.075100	0.078292	0.031843	-0.076709	0.077226	0.078900	0.411871	0.093231	-0.103217
14696	122.466667	-0.698393	0.634989	-0.083872	-0.688518	0.626691	0.148548	-0.631401	0.839493	-0.072939	-0.626792	0.835525	0.157573	-0.517879	0.717369	-0.204643	-0.544386	0.700571	0.279346	-0.509495	1.101046	0.107691	-0.477358	1.046928	0.098705	-0.532470	1.114604	0.005962										-0.075940	0.085696	-0.037683	-0.075101	0.078304	0.031848	-0.076786	0.077357	0.078769	0.411860	0.093237	-0.103227
14697	122.475000	-0.698507	0.634920	-0.083860	-0.688596	0.626600	0.148586	-0.631549	0.839457	-0.072812	-0.626831	0.835478	0.157677	-0.517970	0.717234	-0.204763	-0.544791	0.700240	0.278702	-0.509555	1.101074	0.107446	-0.477475	1.046835	0.098562	-0.532321	1.114480	0.005651										-0.075940	0.085701	-0.037677	-0.075103	0.078310	0.031845	-0.076712	0.077235	0.078902	0.411841	0.093245	-0.103236
14698	122.483333	-0.698592	0.634852	-0.083831	-0.688677	0.626503	0.148624	-0.631723	0.839388	-0.072717	-0.626886	0.835428	0.157774	-0.518075	0.717076	-0.204865	-0.545146	0.699929	0.278091	-0.509780	1.101062	0.107104	-0.477632	1.046738	0.098395	-0.532135	1.114328	0.005212										-0.075941	0.085712	-0.037675	-0.075103	0.078328	0.031851	-0.076716	0.077245	0.078904	0.411830	0.093247	-0.103244
14699	122.491667	-0.698722	0.634775	-0.083817	-0.688759	0.626401	0.148657	-0.631898	0.839338	-0.072645	-0.627107	0.835467	0.158000	-0.518200	0.716883	-0.204938	-0.545454	0.699602	0.277476	-0.510033	1.100960	0.106751	-0.477897	1.046517	0.098097	-0.531935	1.114184	0.004590										-0.075940	0.085717	-0.037679	-0.075111	0.078332	0.031853	-0.076721	0.077247	0.078906	0.411815	0.093258	-0.103255
14700	122.500000	-0.698839	0.634678	-0.083792	-0.688844	0.626298	0.148686	-0.632075	0.839280	-0.072581	-0.627335	0.835509	0.158214	-0.518331	0.716669	-0.204975	-0.545709	0.699283	0.276867	-0.510429	1.100825	0.106091	-0.478205	1.046325	0.097782	-0.531736	1.113946	0.003966										-0.075942	0.085714	-0.037677	-0.075116	0.078344	0.031857	-0.076731	0.077249	0.078903	0.411807	0.093254	-0.103261
14701	122.508333	-0.698931	0.634591	-0.083783	-0.688942	0.626197	0.148713	-0.632255	0.839222	-0.072530	-0.627263	0.835373	0.158083	-0.518483	0.716437	-0.204985	-0.545944	0.698973	0.276301	-0.510746	1.100547	0.105461	-0.478618	1.046132	0.097383	-0.531528	1.113836	0.003107										-0.075930	0.085745	-0.037691	-0.075122	0.078374	0.031862	-0.076745	0.077262	0.078916	0.411807	0.093249	-0.103267
14702	122.516667	-0.699022	0.634508	-0.083775	-0.689029	0.626089	0.148726	-0.632458	0.839169	-0.072494	-0.627201	0.835305	0.158049	-0.518656	0.716178	-0.204946	-0.546128	0.698683	0.275763	-0.511245	1.100553	0.104989	-0.478996	1.046118	0.097098	-0.531308	1.113588	0.002303										-0.075950	0.085707	-0.037691	-0.075129	0.078424	0.031871	-0.076768	0.077277	0.078926	0.411806	0.093236	-0.103279
14703	122.525000	-0.699165	0.634372	-0.083758	-0.689120	0.625982	0.148729	-0.632663	0.839105	-0.072477	-0.627373	0.835320	0.158145	-0.518863	0.715928	-0.204926	-0.546311	0.698404	0.275263	-0.511705	1.100507	0.104252	-0.479444	1.045918	0.096657	-0.531046	1.113414	0.001376										-0.075948	0.085699	-0.037694	-0.075142	0.078494	0.031883	-0.076793	0.077305	0.078943	0.411806	0.093238	-0.103287
14704	122.533333	-0.699261	0.634275	-0.083759	-0.689204	0.625879	0.148723	-0.632859	0.839037	-0.072470	-0.627534	0.835277	0.158103	-0.519096	0.715653	-0.204869	-0.546460	0.698150	0.274786	-0.511958	1.100521	0.103643	-0.479905	1.045853	0.096300	-0.530665	1.113029	0.000668										-0.075948	0.085695	-0.037700	-0.075152	0.078581	0.031904	-0.076828	0.077337	0.078960	0.411809	0.093241	-0.103294
14705	122.541667	-0.699355	0.634170	-0.083765	-0.689294	0.625788	0.148721	-0.633045	0.838986	-0.072486	-0.627663	0.835281	0.158090	-0.519322	0.715333	-0.204567	-0.546586	0.697913	0.274363	-0.512632	1.100312	0.102807	-0.480369	1.045686	0.095869	-0.530332	1.112756	-0.000238										-0.075944	0.085703	-0.037703	-0.075169	0.078682	0.031926	-0.076862	0.077386	0.078985	0.411808	0.093245	-0.103300
14706	122.550000	-0.699492	0.634075	-0.083772	-0.689375	0.625701	0.148709	-0.633240	0.838916	-0.072511	-0.627829	0.835285	0.158095	-0.519607	0.715034	-0.204425	-0.546703	0.697706	0.273979	-0.512984	1.100371	0.102284	-0.480811	1.045529	0.095460	-0.530002	1.112496	-0.001090										-0.075939	0.085710	-0.037705	-0.075174	0.078803	0.031951	-0.076894	0.077438	0.079025	0.411819	0.093254	-0.103299
14707	122.558333	-0.699585	0.633969	-0.083788	-0.689454	0.625626	0.148699	-0.633426	0.838845	-0.072568	-0.628131	0.835380	0.158157	-0.519895	0.714726	-0.204225	-0.546810	0.697530	0.273640	-0.513628	1.100219	0.101438	-0.481218	1.045455	0.095175	-0.529629	1.112218	-0.001920										-0.075939	0.085718	-0.037704	-0.075187	0.078932	0.031980	-0.076940	0.077489	0.079056	0.411824	0.093252	-0.103298
14708	122.566667	-0.699687	0.633845	-0.083817	-0.689530	0.625558	0.148687	-0.633594	0.838773	-0.072640	-0.628444	0.835427	0.158127	-0.520195	0.714420	-0.204012	-0.546925	0.697389	0.273344	-0.513942	1.100207	0.100913	-0.481617	1.045399	0.094907	-0.529273	1.111972	-0.002662										-0.075937	0.085719	-0.037710	-0.075203	0.079078	0.032013	-0.076986	0.077565	0.079104	0.411832	0.093251	-0.103305
14709	122.575000	-0.699770	0.633737	-0.083844	-0.689606	0.625500	0.148673	-0.633733	0.838699	-0.072722	-0.628327	0.835356	0.157903	-0.520507	0.714120	-0.203795	-0.547027	0.697282	0.273106	-0.514361	1.100146	0.100364	-0.481966	1.045365	0.094734	-0.528921	1.111776	-0.003313										-0.075941	0.085720	-0.037712	-0.075223	0.079242	0.032057	-0.077083	0.077704	0.079089	0.411843	0.093247	-0.103302
14710	122.583333	-0.699852	0.633588	-0.083898	-0.689678	0.625444	0.148648	-0.633886	0.838602	-0.072828	-0.628536	0.835429	0.157894	-0.520819	0.713829	-0.203581	-0.547126	0.697205	0.272916	-0.514726	1.100080	0.099923	-0.482289	1.045315	0.094617	-0.528722	1.111771	-0.004145										-0.075940	0.085715	-0.037713	-0.075257	0.079411	0.032108	-0.077180	0.077864	0.079086	0.411857	0.093242	-0.103300
14711	122.591667	-0.699927	0.633484	-0.083935	-0.689748	0.625395	0.148616	-0.633991	0.838553	-0.072955	-0.628754	0.835437	0.157726	-0.521126	0.713563	-0.203367	-0.547222	0.697152	0.272763	-0.514949	1.100115	0.099637	-0.482568	1.045184	0.094484	-0.528309	1.111481	-0.004247										-0.075939	0.085711	-0.037711	-0.075373	0.079710	0.032274	-0.077256	0.078014	0.079153	0.411868	0.093230	-0.103299
14712	122.600000	-0.699990	0.633416	-0.083963	-0.689819	0.625350	0.148582	-0.634077	0.838516	-0.073097	-0.629031	0.835525	0.157691	-0.521424	0.713323	-0.203163	-0.547317	0.697114	0.272647	-0.515084	1.100139	0.099392	-0.482700	1.045272	0.094491	-0.528065	1.111462	-0.004547										-0.075936	0.085711	-0.037714	-0.075437	0.079930	0.032319	-0.077336	0.078198	0.079207	0.411875	0.093223	-0.103300
14713	122.608333	-0.700062	0.633298	-0.084008	-0.689885	0.625319	0.148541	-0.634175	0.838462	-0.073272	-0.629195	0.835467	0.157368	-0.521707	0.713125	-0.203030	-0.547394	0.697103	0.272563	-0.515095	1.099914	0.098946	-0.482735	1.045417	0.094663	-0.527886	1.111513	-0.004658										-0.075938	0.085716	-0.037721	-0.075481	0.080106	0.032282	-0.077438	0.078404	0.079236	0.411879	0.093230	-0.103304
14714	122.616667	-0.700145	0.633209	-0.084040	-0.689945	0.625293	0.148502	-0.634270	0.838416	-0.073462	-0.629397	0.835569	0.157320	-0.521960	0.712942	-0.202801	-0.547472	0.697092	0.272503	-0.514977	1.099995	0.098954	-0.482817	1.045282	0.094478	-0.527747	1.111631	-0.004651										-0.075942	0.085719	-0.037727	-0.075610	0.080410	0.032340	-0.077534	0.078647	0.079254	0.411883	0.093230	-0.103302
14715	122.625000	-0.700197	0.633135	-0.084074	-0.689999	0.625263	0.148460	-0.634343	0.838387	-0.073641	-0.629622	0.835510	0.157037	-0.522187	0.712802	-0.202642	-0.547548	0.697087	0.272475	-0.514794	1.100076	0.099104	-0.482843	1.045107	0.094453	-0.527649	1.111811	-0.004508										-0.075942	0.085725	-0.037732	-0.075715	0.080668	0.032336	-0.077630	0.078886	0.079256	0.411888	0.093235	-0.103296
14716	122.633333	-0.700253	0.633063	-0.084107	-0.690050	0.625242	0.148426	-0.634406	0.838374	-0.073815	-0.629828	0.835534	0.156870	-0.522369	0.712701	-0.202513	-0.547618	0.697076	0.272461	-0.514567	1.100125	0.099236	-0.482656	1.045318	0.094584	-0.527572	1.112010	-0.004298										-0.075941	0.085731	-0.037741	-0.075815	0.080911	0.032326	-0.077720	0.079109	0.079256	0.411891	0.093235	-0.103285
14717	122.641667	-0.700307	0.632998	-0.084132	-0.690094	0.625224	0.148398	-0.634480	0.838379	-0.073996	-0.630032	0.835582	0.156746	-0.522505	0.712656	-0.202475	-0.547680	0.697062	0.272475	-0.514257	1.100249	0.099472	-0.482500	1.045340	0.094693	-0.527498	1.112207	-0.004006										-0.075943	0.085731	-0.037738	-0.075894	0.081125	0.032337	-0.077801	0.079307	0.079270	0.411894	0.093234	-0.103269
14718	122.650000	-0.700353	0.632928	-0.084158	-0.690132	0.625203	0.148371	-0.634557	0.838399	-0.074175	-0.630238	0.835616	0.156623	-0.522587	0.712635	-0.202355	-0.547740	0.697032	0.272505	-0.513877	1.100346	0.099758	-0.482332	1.045369	0.094780	-0.527494	1.112582	-0.003853										-0.075943	0.085731	-0.037744	-0.075958	0.081338	0.032351	-0.077872	0.079488	0.079307	0.411901	0.093228	-0.103256
14719	122.658333	-0.700397	0.632866	-0.084170	-0.690166	0.625182	0.148352	-0.634627	0.838429	-0.074357	-0.630510	0.835604	0.156499	-0.522613	0.712664	-0.202333	-0.547786	0.697000	0.272548	-0.513523	1.100444	0.100054	-0.482218	1.045220	0.094896	-0.527366	1.112719	-0.003441										-0.075948	0.085726	-0.037749	-0.076018	0.081547	0.032371	-0.077936	0.079666	0.079354	0.411910	0.093219	-0.103241
14720	122.666667	-0.700440	0.632794	-0.084181	-0.690199	0.625158	0.148336	-0.634705	0.838464	-0.074523	-0.631013	0.835615	0.156390	-0.522589	0.712726	-0.202337	-0.547829	0.696964	0.272607	-0.513078	1.100560	0.100307	-0.482005	1.045246	0.095006	-0.527218	1.112873	-0.003013										-0.075947	0.085721	-0.037749	-0.076095	0.081804	0.032400	-0.078020	0.079878	0.079417	0.411916	0.093216	-0.103227
14721	122.675000	-0.700474	0.632739	-0.084188	-0.690227	0.625119	0.148314	-0.634806	0.838502	-0.074641	-0.631069	0.835509	0.156261	-0.522523	0.712849	-0.202495	-0.547859	0.696917	0.272675	-0.512723	1.100663	0.100662	-0.481811	1.045254	0.095156	-0.527124	1.113116	-0.002654										-0.075944	0.085714	-0.037748	-0.076207	0.082141	0.032451	-0.078130	0.080136	0.079494	0.411914	0.093213	-0.103216
14722	122.683333	-0.700516	0.632684	-0.084182	-0.690257	0.625079	0.148304	-0.634911	0.838538	-0.074740	-0.631063	0.835306	0.155978	-0.522411	0.712959	-0.202465	-0.547888	0.696850	0.272749	-0.512353	1.100832	0.101050	-0.481624	1.045267	0.095344	-0.527008	1.113326	-0.002315										-0.075944	0.085717	-0.037752	-0.076345	0.082503	0.032505	-0.078264	0.080444	0.079574	0.411909	0.093219	-0.103209
14723	122.691667	-0.700526	0.632633	-0.084182	-0.690287	0.625036	0.148303	-0.635048	0.838557	-0.074795	-0.631318	0.835285	0.155942	-0.522269	0.713104	-0.202582	-0.547904	0.696777	0.272836	-0.512259	1.100889	0.101055	-0.481444	1.045369	0.095497	-0.526885	1.113598	-0.002032										-0.075941	0.085725	-0.037752	-0.076502	0.082907	0.032554	-0.078429	0.080793	0.079639	0.411904	0.093222	-0.103204
14724	122.700000	-0.700553	0.632587	-0.084169	-0.690322	0.624992	0.148312	-0.635168	0.838600	-0.074838	-0.631496	0.835213	0.155904	-0.522111	0.713249	-0.202722	-0.547921	0.696691	0.272922	-0.511678	1.101049	0.101465	-0.481304	1.045554	0.095707	-0.526762	1.113891	-0.001786										-0.075938	0.085731	-0.037754	-0.076684	0.083366	0.032596	-0.078619	0.081169	0.079717	0.411897	0.093238	-0.103203
14725	122.708333	-0.700584	0.632530	-0.084177	-0.690360	0.624946	0.148321	-0.635326	0.838612	-0.074862	-0.631627	0.835149	0.155873	-0.521943	0.713395	-0.202891	-0.547933	0.696592	0.273014	-0.511462	1.101180	0.101650	-0.481314	1.045409	0.095644	-0.526654	1.114155	-0.001544										-0.075934	0.085733	-0.037754	-0.076885	0.083885	0.032638	-0.078824	0.081584	0.079806	0.411887	0.093236	-0.103199
14726	122.716667	-0.700578	0.632470	-0.084175	-0.690403	0.624901	0.148338	-0.635485	0.838620	-0.074867	-0.631745	0.835086	0.155857	-0.521775	0.713525	-0.203069	-0.547950	0.696486	0.273105	-0.511473	1.101203	0.101692	-0.481377	1.045362	0.095695	-0.526621	1.114433	-0.001372										-0.075932	0.085727	-0.037750	-0.077145	0.084474	0.032701	-0.079060	0.082047	0.079903	0.411883	0.093230	-0.103201
14727	122.725000	-0.700592	0.632440	-0.084158	-0.690446	0.624854	0.148349	-0.635625	0.838666	-0.074873	-0.632175	0.835116	0.156007	-0.521619	0.713633	-0.203265	-0.547974	0.696377	0.273193	-0.511343	1.101359	0.101735	-0.481376	1.045504	0.095728	-0.526501	1.114708	-0.001273										-0.075930	0.085728	-0.037749	-0.077468	0.085127	0.032798	-0.079369	0.082619	0.080038	0.411881	0.093229	-0.103201
14728	122.733333	-0.700648	0.632402	-0.084159	-0.690488	0.624806	0.148351	-0.635782	0.838671	-0.074858	-0.632293	0.835039	0.156022	-0.521485	0.713722	-0.203467	-0.547985	0.696275	0.273271	-0.511288	1.101561	0.101793	-0.481512	1.045474	0.095657	-0.526368	1.114965	-0.001230										-0.075852	0.085614	-0.037619	-0.077829	0.085844	0.032914	-0.079726	0.083261	0.080183	0.411878	0.093229	-0.103199
14729	122.741667	-0.700672	0.632357	-0.084165	-0.690529	0.624764	0.148346	-0.635954	0.838662	-0.074837	-0.632380	0.835039	0.156165	-0.521369	0.713787	-0.203670	-0.548004	0.696175	0.273332	-0.511273	1.101699	0.101791	-0.481660	1.045534	0.095652	-0.526226	1.115214	-0.001241										-0.075851	0.085609	-0.037613	-0.078211	0.086574	0.033023	-0.080079	0.083914	0.080311	0.411869	0.093225	-0.103206
14730	122.750000	-0.700701	0.632312	-0.084170	-0.690579	0.624717	0.148333	-0.636101	0.838664	-0.074814	-0.632451	0.835003	0.156269	-0.521278	0.713848	-0.203880	-0.548027	0.696084	0.273382	-0.511324	1.101846	0.101747	-0.481835	1.045589	0.095599	-0.526093	1.115435	-0.001331										-0.075845	0.085604	-0.037608	-0.078589	0.087278	0.033125	-0.080421	0.084533	0.080425	0.411860	0.093225	-0.103220
14731	122.758333	-0.700739	0.632283	-0.084174	-0.690628	0.624679	0.148324	-0.636238	0.838672	-0.074776	-0.632459	0.834869	0.156135	-0.521218	0.713890	-0.204075	-0.548052	0.696010	0.273420	-0.511479	1.101933	0.101580	-0.481973	1.045825	0.095614	-0.525947	1.115629	-0.001490										-0.075845	0.085603	-0.037599	-0.078922	0.087922	0.033221	-0.080751	0.085096	0.080538	0.411854	0.093232	-0.103227
14732	122.766667	-0.700784	0.632257	-0.084174	-0.690683	0.624647	0.148316	-0.636392	0.838663	-0.074696	-0.632487	0.834876	0.156287	-0.521183	0.713919	-0.204262	-0.548075	0.695938	0.273446	-0.511646	1.102019	0.101427	-0.482282	1.045675	0.095465	-0.525828	1.115773	-0.001648										-0.075847	0.085610	-0.037592	-0.079194	0.088465	0.033291	-0.081027	0.085576	0.080619	0.411854	0.093233	-0.103234
14733	122.775000	-0.700833	0.632227	-0.084175	-0.690740	0.624621	0.148311	-0.636517	0.838661	-0.074669	-0.632361	0.834785	0.156233	-0.521158	0.713933	-0.204426	-0.548091	0.695889	0.273454	-0.511748	1.102162	0.101417	-0.482608	1.045685	0.095398	-0.525721	1.115855	-0.001813										-0.075845	0.085608	-0.037587	-0.079393	0.088902	0.033349	-0.081229	0.085953	0.080671	0.411846	0.093239	-0.103239
14734	122.783333	-0.700889	0.632174	-0.084179	-0.690806	0.624601	0.148313	-0.636618	0.838667	-0.074664	-0.632233	0.834615	0.156039	-0.521154	0.713943	-0.204577	-0.548107	0.695842	0.273469	-0.512179	1.102073	0.101097	-0.482896	1.045663	0.095281	-0.525617	1.115938	-0.001996										-0.075841	0.085607	-0.037590	-0.079557	0.089283	0.033401	-0.081388	0.086256	0.080716	0.411841	0.093236	-0.103238
14735	122.791667	-0.700933	0.632158	-0.084186	-0.690875	0.624585	0.148311	-0.636701	0.838660	-0.074638	-0.632149	0.834572	0.156070	-0.521165	0.713944	-0.204697	-0.548121	0.695816	0.273475	-0.512435	1.102039	0.100975	-0.483158	1.045619	0.095192	-0.525502	1.115978	-0.002231										-0.075842	0.085605	-0.037583	-0.079693	0.089622	0.033421	-0.081524	0.086523	0.080756	0.411846	0.093243	-0.103245
14736	122.800000	-0.700976	0.632126	-0.084194	-0.690936	0.624564	0.148302	-0.636769	0.838652	-0.074598	-0.632137	0.834575	0.156131	-0.521198	0.713954	-0.204900	-0.548128	0.695793	0.273469	-0.512700	1.102013	0.100736	-0.483409	1.045547	0.095088	-0.525439	1.115929	-0.002422										-0.075847	0.085604	-0.037573	-0.079830	0.089943	0.033423	-0.081657	0.086793	0.080780	0.411852	0.093233	-0.103247
14737	122.808333	-0.701026	0.632089	-0.084202	-0.690988	0.624546	0.148294	-0.636815	0.838657	-0.074598	-0.632205	0.834553	0.156095	-0.521238	0.713944	-0.204955	-0.548140	0.695769	0.273459	-0.512738	1.101952	0.100758	-0.483647	1.045445	0.094984	-0.525392	1.115890	-0.002598										-0.075846	0.085602	-0.037566	-0.079979	0.090279	0.033408	-0.081791	0.087081	0.080789	0.411853	0.093229	-0.103251
14738	122.816667	-0.701060	0.632075	-0.084204	-0.691032	0.624527	0.148282	-0.636836	0.838666	-0.074604	-0.632152	0.834484	0.155998	-0.521286	0.713909	-0.204863	-0.548154	0.695751	0.273438	-0.513062	1.101840	0.100685	-0.483862	1.045325	0.094926	-0.525360	1.115862	-0.002779										-0.075848	0.085601	-0.037565	-0.080137	0.090612	0.033381	-0.081934	0.087373	0.080778	0.411851	0.093240	-0.103261
14739	122.825000	-0.701094	0.632045	-0.084211	-0.691072	0.624509	0.148270	-0.636844	0.838687	-0.074636	-0.632171	0.834530	0.156058	-0.521342	0.713903	-0.204908	-0.548172	0.695730	0.273417	-0.513465	1.101627	0.100444	-0.484094	1.045201	0.094802	-0.525411	1.115837	-0.003057										-0.075844	0.085600	-0.037556	-0.080295	0.090930	0.033350	-0.082084	0.087666	0.080749	0.411849	0.093236	-0.103270
14740	122.833333	-0.701118	0.632014	-0.084219	-0.691093	0.624496	0.148255	-0.636836	0.838704	-0.074701	-0.632190	0.834477	0.155953	-0.521406	0.713901	-0.204924	-0.548193	0.695702	0.273382	-0.513666	1.101462	0.100422	-0.484293	1.045052	0.094712	-0.525490	1.115800	-0.003269										-0.075846	0.085599	-0.037548	-0.080453	0.091225	0.033324	-0.082217	0.087942	0.080728	0.411847	0.093231	-0.103276
14741	122.841667	-0.701122	0.632004	-0.084218	-0.691109	0.624490	0.148245	-0.636814	0.838727	-0.074730	-0.632222	0.834510	0.155977	-0.521463	0.713886	-0.204787	-0.548221	0.695662	0.273348	-0.513994	1.101277	0.100340	-0.484506	1.044936	0.094699	-0.525512	1.115709	-0.003354										-0.075843	0.085598	-0.037547	-0.080588	0.091473	0.033324	-0.082335	0.088174	0.080710	0.411852	0.093237	-0.103284
14742	122.850000	-0.701103	0.632021	-0.084219	-0.691111	0.624490	0.148238	-0.636776	0.838758	-0.074744	-0.632253	0.834476	0.155891	-0.521510	0.713868	-0.204635	-0.548254	0.695619	0.273309	-0.514521	1.101051	0.100127	-0.484691	1.044800	0.094682	-0.525522	1.115618	-0.003428										-0.075841	0.085600	-0.037546	-0.080693	0.091675	0.033319	-0.082421	0.088334	0.080700	0.411854	0.093240	-0.103286
14743	122.858333	-0.701089	0.632011	-0.084222	-0.691114	0.624507	0.148233	-0.636735	0.838781	-0.074806	-0.632295	0.834467	0.155850	-0.521553	0.713871	-0.204509	-0.548302	0.695572	0.273269	-0.514534	1.100951	0.100309	-0.484860	1.044664	0.094683	-0.525575	1.115521	-0.003450										-0.075843	0.085596	-0.037538	-0.080759	0.091775	0.033332	-0.082482	0.088419	0.080706	0.411859	0.093239	-0.103287
14744	122.866667	-0.701063	0.632034	-0.084225	-0.691116	0.624527	0.148228	-0.636688	0.838812	-0.074845	-0.632342	0.834461	0.155814	-0.521578	0.713876	-0.204364	-0.548350	0.695518	0.273232	-0.514833	1.100747	0.100321	-0.485038	1.044545	0.094697	-0.525831	1.115732	-0.003946										-0.075844	0.085602	-0.037539	-0.080785	0.091805	0.033346	-0.082504	0.088447	0.080713	0.411865	0.093234	-0.103283
14745	122.875000	-0.701040	0.632028	-0.084232	-0.691112	0.624546	0.148220	-0.636625	0.838836	-0.074882	-0.632437	0.834462	0.155792	-0.521571	0.713889	-0.204175	-0.548409	0.695460	0.273191	-0.515195	1.100562	0.100244	-0.485200	1.044434	0.094753	-0.525886	1.115608	-0.003893										-0.075844	0.085591	-0.037533	-0.080751	0.091712	0.033352	-0.082474	0.088369	0.080718	0.411868	0.093228	-0.103276
14746	122.883333	-0.700996	0.632070	-0.084243	-0.691106	0.624565	0.148207	-0.636544	0.838859	-0.074916	-0.632452	0.834426	0.155732	-0.521584	0.713912	-0.204054	-0.548472	0.695398	0.273148	-0.515293	1.100415	0.100390	-0.485380	1.044379	0.094878	-0.525995	1.115589	-0.003966										-0.075840	0.085583	-0.037530	-0.080669	0.091513	0.033319	-0.082388	0.088203	0.080696	0.411872	0.093235	-0.103264
14747	122.891667	-0.700974	0.632080	-0.084259	-0.691100	0.624575	0.148192	-0.636499	0.838889	-0.074951	-0.632571	0.834420	0.155720	-0.521518	0.713936	-0.203821	-0.548546	0.695329	0.273102	-0.515531	1.100310	0.100494	-0.485521	1.044268	0.094901	-0.525918	1.115338	-0.003510										-0.075839	0.085588	-0.037530	-0.080511	0.091168	0.033272	-0.082234	0.087911	0.080636	0.411881	0.093224	-0.103262
14748	122.900000	-0.700939	0.632107	-0.084273	-0.691089	0.624580	0.148172	-0.636414	0.838912	-0.074981	-0.632590	0.834367	0.155664	-0.521514	0.713989	-0.203741	-0.548622	0.695255	0.273053	-0.515767	1.100162	0.100546	-0.485649	1.044223	0.095101	-0.525891	1.115140	-0.003137										-0.075833	0.085592	-0.037527	-0.080292	0.090690	0.033180	-0.082012	0.087489	0.080547	0.411885	0.093227	-0.103254
14749	122.908333	-0.700900	0.632139	-0.084284	-0.691078	0.624579	0.148152	-0.636338	0.838945	-0.075005	-0.632704	0.834304	0.155626	-0.521446	0.714031	-0.203560	-0.548696	0.695168	0.273002	-0.515993	1.100109	0.100750	-0.485777	1.044144	0.095245	-0.525958	1.115093	-0.003008										-0.075833	0.085591	-0.037529	-0.079993	0.090025	0.033078	-0.081690	0.086894	0.080420	0.411888	0.093230	-0.103244
14750	122.916667	-0.700865	0.632168	-0.084287	-0.691059	0.624572	0.148141	-0.636268	0.838974	-0.075021	-0.632819	0.834273	0.155643	-0.521404	0.714098	-0.203472	-0.548772	0.695072	0.272947	-0.516184	1.100026	0.100893	-0.485905	1.044074	0.095380	-0.526013	1.115064	-0.002862										-0.075829	0.085592	-0.037534	-0.079617	0.089145	0.032950	-0.081301	0.086161	0.080267	0.411896	0.093228	-0.103231
14751	122.925000	-0.700841	0.632179	-0.084292	-0.691039	0.624565	0.148137	-0.636225	0.838989	-0.075031	-0.632888	0.834223	0.155636	-0.521339	0.714171	-0.203353	-0.548844	0.694973	0.272902	-0.516353	1.099912	0.101012	-0.486014	1.044034	0.095550	-0.526179	1.115218	-0.002993										-0.075834	0.085588	-0.037543	-0.079117	0.088015	0.032799	-0.080793	0.085150	0.080079	0.411905	0.093213	-0.103206
14752	122.933333	-0.700827	0.632189	-0.084290	-0.691015	0.624557	0.148145	-0.636179	0.839015	-0.075026	-0.632962	0.834168	0.155640	-0.521267	0.714258	-0.203262	-0.548904	0.694858	0.272840	-0.516753	1.099789	0.100981	-0.486116	1.043955	0.095727	-0.526326	1.115306	-0.002989										-0.075842	0.085584	-0.037554	-0.078516	0.086641	0.032617	-0.080170	0.083946	0.079853	0.411916	0.093209	-0.103183
14753	122.941667	-0.700820	0.632191	-0.084288	-0.691004	0.624550	0.148153	-0.636149	0.839042	-0.075013	-0.633034	0.834110	0.155654	-0.521190	0.714353	-0.203190	-0.548964	0.694736	0.272785	-0.516822	1.099804	0.101316	-0.486305	1.043925	0.095879	-0.526187	1.115037	-0.002338										-0.075913	0.085698	-0.037675	-0.077770	0.084956	0.032369	-0.079447	0.082480	0.079542	0.411923	0.093200	-0.103153
14754	122.950000	-0.700822	0.632214	-0.084281	-0.690992	0.624535	0.148161	-0.636168	0.839037	-0.074979	-0.633126	0.834110	0.155800	-0.521119	0.714464	-0.203148	-0.549022	0.694615	0.272733	-0.516837	1.099735	0.101583	-0.486454	1.043855	0.096022	-0.526211	1.115059	-0.002184										-0.075913	0.085689	-0.037679	-0.076842	0.082947	0.031964	-0.078616	0.080849	0.079163	0.411938	0.093194	-0.103127
14755	122.958333	-0.700827	0.632216	-0.084281	-0.690981	0.624518	0.148171	-0.636162	0.839069	-0.074942	-0.633208	0.833970	0.155722	-0.521046	0.714594	-0.203173	-0.549059	0.694485	0.272674	-0.517013	1.099670	0.101731	-0.486599	1.043834	0.096188	-0.526216	1.115098	-0.002029										-0.075910	0.085685	-0.037689	-0.075945	0.080894	0.031609	-0.077716	0.079112	0.078745	0.411942	0.093192	-0.103111
14756	122.966667	-0.700841	0.632219	-0.084272	-0.690980	0.624492	0.148175	-0.636199	0.839078	-0.074893	-0.633276	0.833899	0.155761	-0.520981	0.714723	-0.203227	-0.549096	0.694359	0.272621	-0.517218	1.099651	0.101910	-0.486771	1.043801	0.096344	-0.526206	1.115153	-0.001880										-0.075905	0.085684	-0.037703	-0.075134	0.078995	0.031275	-0.076832	0.077516	0.078379	0.411939	0.093186	-0.103101
14757	122.975000	-0.700862	0.632217	-0.084260	-0.690985	0.624458	0.148194	-0.636220	0.839123	-0.074833	-0.633370	0.833807	0.155827	-0.520924	0.714847	-0.203235	-0.549121	0.694230	0.272570	-0.517417	1.099634	0.102009	-0.486984	1.043810	0.096558	-0.526164	1.115279	-0.001734										-0.075905	0.085689	-0.037709	-0.074900	0.078555	0.030986	-0.076322	0.077321	0.078187	0.411945	0.093189	-0.103085
14758	122.983333	-0.700885	0.632210	-0.084243	-0.690992	0.624411	0.148212	-0.636305	0.839113	-0.074752	-0.633730	0.833859	0.156159	-0.520869	0.714973	-0.203251	-0.549147	0.694104	0.272536	-0.517583	1.099677	0.102187	-0.487206	1.043785	0.096664	-0.526133	1.115366	-0.001607										-0.075914	0.085691	-0.037712	-0.074966	0.078586	0.030895	-0.076251	0.077439	0.078009	0.411946	0.093194	-0.103086
14759	122.991667	-0.700913	0.632195	-0.084223	-0.690980	0.624351	0.148242	-0.636376	0.839139	-0.074642	-0.633602	0.833732	0.156108	-0.520835	0.715091	-0.203285	-0.549155	0.693964	0.272477	-0.517839	1.099631	0.102258	-0.487448	1.043744	0.096822	-0.526123	1.115492	-0.001490										-0.075924	0.085705	-0.037714	-0.075101	0.078531	0.031024	-0.076494	0.077489	0.077953	0.411952	0.093191	-0.103076
14760	123.000000	-0.700943	0.632171	-0.084195	-0.690968	0.624286	0.148274	-0.636454	0.839156	-0.074524	-0.633765	0.833650	0.156182	-0.520815	0.715198	-0.203322	-0.549180	0.693835	0.272446	-0.518087	1.099630	0.102329	-0.487745	1.043715	0.096951	-0.526026	1.115665	-0.001446										-0.075930	0.085709	-0.037707	-0.075222	0.078642	0.031115	-0.076603	0.077574	0.078016	0.411950	0.093191	-0.103070
14761	123.008333	-0.700960	0.632171	-0.084169	-0.690954	0.624232	0.148306	-0.636603	0.839127	-0.074408	-0.633731	0.833505	0.156255	-0.520806	0.715285	-0.203295	-0.549194	0.693717	0.272412	-0.518501	1.099607	0.102311	-0.488141	1.043660	0.096964	-0.525970	1.115842	-0.001350										-0.075928	0.085707	-0.037711	-0.075245	0.078610	0.031160	-0.076788	0.077468	0.078156	0.411957	0.093184	-0.103069
14762	123.016667	-0.700986	0.632153	-0.084148	-0.690953	0.624189	0.148337	-0.636712	0.839118	-0.074287	-0.633796	0.833423	0.156390	-0.520819	0.715361	-0.203265	-0.549229	0.693612	0.272412	-0.518665	1.099625	0.102439	-0.488417	1.043613	0.096943	-0.525871	1.116066	-0.001343										-0.075924	0.085706	-0.037718	-0.075236	0.078584	0.031136	-0.076773	0.077447	0.078125	0.411957	0.093185	-0.103071
14763	123.025000	-0.701020	0.632136	-0.084131	-0.690973	0.624158	0.148361	-0.636837	0.839106	-0.074145	-0.634118	0.833449	0.156650	-0.520854	0.715444	-0.203281	-0.549236	0.693534	0.272415	-0.518976	1.099616	0.102437	-0.488745	1.043594	0.096982	-0.525892	1.116418	-0.001580										-0.075923	0.085700	-0.037720	-0.075221	0.078540	0.031132	-0.076749	0.077422	0.078117	0.411960	0.093182	-0.103074
14764	123.033333	-0.701055	0.632119	-0.084119	-0.691015	0.624134	0.148376	-0.636966	0.839093	-0.073997	-0.634222	0.833369	0.156798	-0.520903	0.715521	-0.203287	-0.549256	0.693471	0.272450	-0.519295	1.099638	0.102431	-0.489088	1.043587	0.097039	-0.525690	1.116488	-0.001338										-0.075919	0.085705	-0.037728	-0.075214	0.078520	0.031150	-0.076736	0.077418	0.078134	0.411960	0.093187	-0.103079
14765	123.041667	-0.701102	0.632119	-0.084103	-0.691083	0.624118	0.148394	-0.637116	0.839066	-0.073830	-0.634226	0.833318	0.156931	-0.520973	0.715602	-0.203275	-0.549267	0.693433	0.272503	-0.519720	1.099569	0.102341	-0.489589	1.043562	0.097009	-0.525544	1.116755	-0.001360										-0.075919	0.085711	-0.037728	-0.075215	0.078511	0.031167	-0.076733	0.077420	0.078147	0.411950	0.093192	-0.103088
14766	123.050000	-0.701170	0.632106	-0.084089	-0.691171	0.624097	0.148405	-0.637254	0.839034	-0.073694	-0.633949	0.833247	0.157014	-0.521055	0.715674	-0.203242	-0.549271	0.693406	0.272569	-0.520136	1.099537	0.102257	-0.489863	1.043454	0.097003	-0.525428	1.116998	-0.001381										-0.075924	0.085711	-0.037724	-0.075219	0.078496	0.031173	-0.076734	0.077419	0.078149	0.411942	0.093199	-0.103099
14767	123.058333	-0.701233	0.632115	-0.084080	-0.691267	0.624069	0.148417	-0.637353	0.839054	-0.073525	-0.634172	0.833217	0.157136	-0.521155	0.715749	-0.203191	-0.549275	0.693392	0.272641	-0.520524	1.099544	0.102256	-0.490324	1.043331	0.096739	-0.525442	1.117388	-0.001640										-0.075925	0.085710	-0.037733	-0.075216	0.078477	0.031166	-0.076727	0.077417	0.078145	0.411938	0.093195	-0.103111
14768	123.066667	-0.701290	0.632138	-0.084079	-0.691360	0.624027	0.148426	-0.637472	0.839048	-0.073384	-0.634045	0.833130	0.157182	-0.521275	0.715834	-0.203125	-0.549278	0.693384	0.272720	-0.520956	1.099509	0.102327	-0.490710	1.043268	0.096670	-0.525348	1.117556	-0.001614										-0.075925	0.085713	-0.037737	-0.075205	0.078453	0.031156	-0.076712	0.077408	0.078134	0.411935	0.093200	-0.103123
14769	123.075000	-0.701383	0.632114	-0.084071	-0.691438	0.623977	0.148440	-0.637613	0.839028	-0.073263	-0.634160	0.833160	0.157347	-0.521407	0.715898	-0.203036	-0.549275	0.693377	0.272807	-0.521407	1.099377	0.102190	-0.491143	1.043238	0.096657	-0.525255	1.117607	-0.001406										-0.075926	0.085717	-0.037745	-0.075198	0.078421	0.031137	-0.076707	0.077394	0.078119	0.411928	0.093194	-0.103131
14770	123.083333	-0.701461	0.632105	-0.084064	-0.691503	0.623920	0.148452	-0.637725	0.839047	-0.073169	-0.634219	0.833110	0.157395	-0.521552	0.715958	-0.202927	-0.549272	0.693366	0.272889	-0.521805	1.099288	0.102181	-0.491443	1.043250	0.096850	-0.525253	1.117751	-0.001373										-0.075931	0.085716	-0.037749	-0.075199	0.078403	0.031124	-0.076700	0.077382	0.078104	0.411920	0.093199	-0.103137
14771	123.091667	-0.701538	0.632085	-0.084049	-0.691555	0.623862	0.148458	-0.637785	0.839098	-0.073089	-0.634444	0.833142	0.157553	-0.521707	0.716018	-0.202794	-0.549264	0.693350	0.272981	-0.522209	1.099214	0.102219	-0.491894	1.043038	0.096652	-0.525282	1.117876	-0.001330										-0.075931	0.085720	-0.037755	-0.075202	0.078400	0.031127	-0.076704	0.077374	0.078104	0.411928	0.093192	-0.103148
14772	123.100000	-0.701613	0.632087	-0.084021	-0.691598	0.623805	0.148469	-0.637866	0.839131	-0.073013	-0.634735	0.833153	0.157713	-0.521864	0.716069	-0.202656	-0.549242	0.693331	0.273076	-0.522655	1.099058	0.102261	-0.492307	1.042971	0.096672	-0.525314	1.117973	-0.001280										-0.075931	0.085717	-0.037751	-0.075203	0.078391	0.031131	-0.076704	0.077368	0.078108	0.411920	0.093198	-0.103148
14773	123.108333	-0.701720	0.632054	-0.083997	-0.691636	0.623750	0.148489	-0.637975	0.839134	-0.072934	-0.634795	0.833141	0.157804	-0.522022	0.716138	-0.202555	-0.549220	0.693305	0.273188	-0.523082	1.098876	0.102274	-0.492680	1.042873	0.096604	-0.525371	1.118046	-0.001229										-0.075929	0.085719	-0.037749	-0.075204	0.078385	0.031140	-0.076700	0.077366	0.078109	0.411916	0.093204	-0.103148
14774	123.116667	-0.701745	0.632031	-0.083970	-0.691664	0.623701	0.148504	-0.638051	0.839159	-0.072875	-0.634877	0.833048	0.157779	-0.522162	0.716183	-0.202341	-0.549189	0.693262	0.273301	-0.523530	1.098730	0.102330	-0.493041	1.042764	0.096641	-0.525465	1.118101	-0.001153										-0.075928	0.085719	-0.037740	-0.075200	0.078386	0.031151	-0.076700	0.077369	0.078121	0.411915	0.093197	-0.103148
14775	123.125000	-0.701813	0.632017	-0.083947	-0.691690	0.623650	0.148523	-0.638094	0.839202	-0.072820	-0.634692	0.832882	0.157696	-0.522305	0.716256	-0.202288	-0.549162	0.693210	0.273430	-0.523954	1.098578	0.102430	-0.493452	1.042673	0.096693	-0.525668	1.118195	-0.001160										-0.075928	0.085721	-0.037747	-0.075198	0.078381	0.031157	-0.076695	0.077372	0.078124	0.411916	0.093204	-0.103151
14776	123.133333	-0.701838	0.631989	-0.083926	-0.691717	0.623605	0.148542	-0.638178	0.839184	-0.072726	-0.634897	0.832922	0.157929	-0.522414	0.716278	-0.202018	-0.549132	0.693142	0.273557	-0.524406	1.098395	0.102506	-0.493849	1.042576	0.096794	-0.525899	1.118283	-0.001164										-0.075927	0.085716	-0.037753	-0.075200	0.078379	0.031160	-0.076691	0.077371	0.078128	0.411914	0.093207	-0.103152
14777	123.141667	-0.701857	0.631975	-0.083915	-0.691745	0.623568	0.148561	-0.638242	0.839173	-0.072654	-0.635004	0.832756	0.157862	-0.522520	0.716353	-0.201983	-0.549111	0.693068	0.273692	-0.524885	1.098186	0.102589	-0.494199	1.042421	0.096856	-0.526083	1.118302	-0.001075										-0.075927	0.085721	-0.037754	-0.075199	0.078378	0.031160	-0.076697	0.077378	0.078130	0.411918	0.093197	-0.103150
14778	123.150000	-0.701861	0.631959	-0.083899	-0.691773	0.623531	0.148582	-0.638300	0.839149	-0.072576	-0.635109	0.832672	0.157923	-0.522598	0.716399	-0.201831	-0.549085	0.692979	0.273819	-0.525395	1.097973	0.102645	-0.494560	1.042298	0.096990	-0.526302	1.118318	-0.000955										-0.075928	0.085723	-0.037755	-0.075200	0.078380	0.031162	-0.076695	0.077375	0.078132	0.411922	0.093194	-0.103145
14779	123.158333	-0.701852	0.631944	-0.083889	-0.691804	0.623490	0.148604	-0.638353	0.839128	-0.072512	-0.635237	0.832628	0.158055	-0.522640	0.716408	-0.201579	-0.549074	0.692874	0.273939	-0.525850	1.097783	0.102746	-0.494952	1.042176	0.097113	-0.526532	1.118317	-0.000844										-0.075929	0.085722	-0.037762	-0.075206	0.078369	0.031156	-0.076658	0.077308	0.078188	0.411928	0.093192	-0.103140
14780	123.166667	-0.701846	0.631933	-0.083877	-0.691831	0.623450	0.148621	-0.638427	0.839104	-0.072450	-0.635387	0.832563	0.158204	-0.522678	0.716473	-0.201556	-0.549075	0.692763	0.274059	-0.526329	1.097533	0.102846	-0.495321	1.042028	0.097213	-0.526798	1.118281	-0.000672										-0.075924	0.085719	-0.037759	-0.075205	0.078360	0.031156	-0.076694	0.077361	0.078120	0.411924	0.093192	-0.103125
14781	123.175000	-0.701835	0.631934	-0.083867	-0.691855	0.623402	0.148643	-0.638466	0.839076	-0.072380	-0.635834	0.832557	0.158393	-0.522682	0.716489	-0.201322	-0.549097	0.692667	0.274192	-0.526800	1.097389	0.102997	-0.495703	1.041905	0.097370	-0.527082	1.118258	-0.000522										-0.075925	0.085714	-0.037754	-0.075204	0.078356	0.031156	-0.076689	0.077354	0.078122	0.411931	0.093192	-0.103117
14782	123.183333	-0.701822	0.631940	-0.083859	-0.691873	0.623351	0.148659	-0.638507	0.839052	-0.072306	-0.635865	0.832345	0.158328	-0.522684	0.716539	-0.201203	-0.549116	0.692551	0.274277	-0.527290	1.097205	0.103146	-0.496049	1.041767	0.097502	-0.527383	1.118243	-0.000369										-0.075923	0.085714	-0.037750	-0.075203	0.078355	0.031162	-0.076689	0.077348	0.078120	0.411931	0.093197	-0.103105
14783	123.191667	-0.701797	0.631940	-0.083843	-0.691883	0.623292	0.148674	-0.638574	0.839013	-0.072225	-0.635695	0.832153	0.158264	-0.522671	0.716613	-0.201148	-0.549160	0.692456	0.274369	-0.527896	1.096889	0.103126	-0.496424	1.041651	0.097636	-0.527710	1.118204	-0.000186										-0.075921	0.085713	-0.037739	-0.075198	0.078354	0.031167	-0.076645	0.077289	0.078196	0.411936	0.093190	-0.103096
14784	123.200000	-0.701806	0.631937	-0.083834	-0.691888	0.623229	0.148686	-0.638616	0.839004	-0.072156	-0.635878	0.832088	0.158360	-0.522653	0.716695	-0.201101	-0.549197	0.692370	0.274455	-0.528272	1.096722	0.103408	-0.496774	1.041507	0.097808	-0.528068	1.118136	0.000032										-0.075920	0.085711	-0.037736	-0.075194	0.078356	0.031169	-0.076678	0.077357	0.078136	0.411942	0.093186	-0.103095
14785	123.208333	-0.701798	0.631951	-0.083825	-0.691890	0.623167	0.148701	-0.638688	0.838967	-0.072074	-0.635984	0.831989	0.158428	-0.522627	0.716779	-0.201013	-0.549245	0.692282	0.274522	-0.528798	1.096637	0.103783	-0.497115	1.041366	0.097933	-0.528419	1.118090	0.000206										-0.075920	0.085716	-0.037738	-0.075193	0.078347	0.031166	-0.076610	0.077234	0.078269	0.411937	0.093192	-0.103090
14786	123.216667	-0.701804	0.631922	-0.083820	-0.691889	0.623110	0.148711	-0.638779	0.838934	-0.071995	-0.636385	0.831998	0.158636	-0.522592	0.716868	-0.200936	-0.549291	0.692194	0.274584	-0.529198	1.096374	0.103801	-0.497442	1.041222	0.098078	-0.528821	1.117995	0.000451										-0.075916	0.085712	-0.037740	-0.075190	0.078343	0.031167	-0.076512	0.077444	0.078019	0.411943	0.093185	-0.103095
14787	123.225000	-0.701820	0.631915	-0.083807	-0.691890	0.623053	0.148731	-0.638824	0.838950	-0.071929	-0.636577	0.831908	0.158760	-0.522557	0.716958	-0.200822	-0.549348	0.692105	0.274640	-0.529549	1.095736	0.103471	-0.497803	1.041107	0.098235	-0.529264	1.118075	0.000410										-0.075919	0.085709	-0.037743	-0.075192	0.078342	0.031162	-0.076597	0.077400	0.078072	0.411943	0.093183	-0.103098
14788	123.233333	-0.701835	0.631903	-0.083790	-0.691899	0.623010	0.148752	-0.638902	0.838938	-0.071851	-0.636692	0.831832	0.158825	-0.522521	0.717062	-0.200718	-0.549385	0.692015	0.274661	-0.529979	1.095568	0.103715	-0.498123	1.040963	0.098384	-0.529597	1.117821	0.000856										-0.075921	0.085714	-0.037742	-0.075193	0.078339	0.031159	-0.076511	0.077438	0.078010	0.411947	0.093189	-0.103101
14789	123.241667	-0.701860	0.631895	-0.083770	-0.691914	0.622966	0.148777	-0.639016	0.838904	-0.071735	-0.636646	0.831739	0.158919	-0.522491	0.717177	-0.200680	-0.549438	0.691919	0.274689	-0.530579	1.095468	0.104105	-0.498430	1.040842	0.098663	-0.530018	1.117722	0.001101										-0.075921	0.085719	-0.037738	-0.075191	0.078333	0.031158	-0.076557	0.077325	0.078132	0.411950	0.093184	-0.103090
14790	123.250000	-0.701883	0.631891	-0.083750	-0.691934	0.622922	0.148803	-0.639092	0.838931	-0.071637	-0.636648	0.831647	0.158938	-0.522470	0.717301	-0.200655	-0.549491	0.691824	0.274704	-0.531026	1.095024	0.104012	-0.498708	1.040724	0.098867	-0.530438	1.117595	0.001362										-0.075924	0.085729	-0.037729	-0.075196	0.078332	0.031162	-0.076516	0.077429	0.078008	0.411949	0.093190	-0.103081
14791	123.258333	-0.701913	0.631882	-0.083730	-0.691971	0.622883	0.148826	-0.639217	0.838910	-0.071544	-0.636760	0.831516	0.158942	-0.522428	0.717424	-0.200586	-0.549553	0.691732	0.274726	-0.531565	1.095059	0.104724	-0.499046	1.040480	0.098783	-0.530939	1.117667	0.001356										-0.075937	0.085751	-0.037717	-0.075196	0.078337	0.031169	-0.076510	0.077429	0.078013	0.411947	0.093194	-0.103072
14792	123.266667	-0.701941	0.631875	-0.083706	-0.692010	0.622831	0.148842	-0.639328	0.838920	-0.071464	-0.636871	0.831385	0.158938	-0.522393	0.717545	-0.200523	-0.549615	0.691638	0.274739	-0.531919	1.094576	0.104508	-0.499400	1.040442	0.099125	-0.531291	1.117458	0.001791										-0.075949	0.085782	-0.037722	-0.075199	0.078341	0.031176	-0.076508	0.077427	0.078016	0.411955	0.093190	-0.103063
14793	123.275000	-0.701969	0.631866	-0.083691	-0.692064	0.622782	0.148851	-0.639454	0.838924	-0.071391	-0.637164	0.831374	0.159202	-0.522363	0.717753	-0.200589	-0.549682	0.691537	0.274745	-0.532368	1.094596	0.104983	-0.499652	1.040313	0.099375	-0.531741	1.117340	0.002083										-0.075956	0.085824	-0.037743	-0.075201	0.078341	0.031178	-0.076562	0.077329	0.078149	0.411953	0.093190	-0.103056
14794	123.283333	-0.701992	0.631851	-0.083678	-0.692118	0.622727	0.148862	-0.639583	0.838931	-0.071324	-0.637500	0.831341	0.159296	-0.522434	0.717818	-0.200555	-0.549758	0.691438	0.274760	-0.532690	1.094257	0.105029	-0.499926	1.040212	0.099504	-0.532188	1.117253	0.002332										-0.075969	0.085865	-0.037777	-0.075201	0.078346	0.031180	-0.076685	0.077358	0.078139	0.411959	0.093187	-0.103056
14795	123.291667	-0.702017	0.631831	-0.083673	-0.692172	0.622665	0.148860	-0.639687	0.838935	-0.071268	-0.637444	0.831118	0.159233	-0.522449	0.717931	-0.200511	-0.549842	0.691323	0.274765	-0.533321	1.094198	0.105548	-0.500272	1.040073	0.099634	-0.532630	1.117191	0.002595										-0.075997	0.085932	-0.037833	-0.075200	0.078341	0.031173	-0.076515	0.077445	0.078023	0.411963	0.093184	-0.103053
14796	123.300000	-0.702042	0.631808	-0.083668	-0.692225	0.622599	0.148862	-0.639813	0.838929	-0.071211	-0.637474	0.830941	0.159201	-0.522484	0.718037	-0.200464	-0.549929	0.691207	0.274772	-0.533582	1.093851	0.105421	-0.500586	1.039979	0.099832	-0.533052	1.117141	0.002826										-0.076019	0.086014	-0.037901	-0.075202	0.078338	0.031169	-0.076514	0.077441	0.078016	0.411975	0.093178	-0.103047
14797	123.308333	-0.702074	0.631781	-0.083671	-0.692279	0.622536	0.148862	-0.639954	0.838912	-0.071158	-0.637687	0.830885	0.159273	-0.522526	0.718142	-0.200413	-0.550014	0.691087	0.274769	-0.533955	1.093790	0.105889	-0.500820	1.039831	0.099959	-0.533520	1.117064	0.003123										-0.076003	0.086203	-0.037995	-0.075195	0.078334	0.031168	-0.076516	0.077441	0.078012	0.411981	0.093170	-0.103036
14798	123.316667	-0.702107	0.631758	-0.083666	-0.692327	0.622466	0.148869	-0.640063	0.838930	-0.071118	-0.637832	0.830790	0.159309	-0.522578	0.718240	-0.200346	-0.550104	0.690962	0.274769	-0.534458	1.093430	0.105896	-0.501071	1.039649	0.099976	-0.533949	1.117034	0.003372										-0.076036	0.086345	-0.038078	-0.075195	0.078335	0.031166	-0.076508	0.077436	0.078018	0.411988	0.093179	-0.103025
14799	123.325000	-0.702143	0.631728	-0.083657	-0.692366	0.622398	0.148870	-0.640192	0.838930	-0.071078	-0.637978	0.830679	0.159322	-0.522633	0.718324	-0.200274	-0.550191	0.690838	0.274761	-0.534978	1.093498	0.106493	-0.501452	1.039600	0.100241	-0.534378	1.116980	0.003645										-0.076103	0.086496	-0.038144	-0.075196	0.078332	0.031171	-0.076508	0.077430	0.078017	0.411993	0.093180	-0.103007
14800	123.333333	-0.702186	0.631702	-0.083652	-0.692406	0.622328	0.148873	-0.640356	0.838896	-0.071001	-0.638125	0.830601	0.159360	-0.522700	0.718410	-0.200199	-0.550282	0.690710	0.274746	-0.535175	1.093153	0.106367	-0.501719	1.039581	0.100601	-0.534808	1.116917	0.003911										-0.076226	0.086692	-0.038188	-0.075195	0.078328	0.031171	-0.076508	0.077426	0.078017	0.411996	0.093185	-0.102988
14801	123.341667	-0.702235	0.631669	-0.083646	-0.692441	0.622265	0.148876	-0.640480	0.838886	-0.071002	-0.638343	0.830470	0.159389	-0.522776	0.718507	-0.200237	-0.550371	0.690589	0.274734	-0.535551	1.093129	0.106834	-0.502004	1.039539	0.100845	-0.535249	1.116911	0.004170										-0.076377	0.087014	-0.038253	-0.075194	0.078333	0.031177	-0.076591	0.077388	0.078079	0.412007	0.093177	-0.102978
14802	123.350000	-0.702284	0.631626	-0.083635	-0.692475	0.622204	0.148874	-0.640594	0.838899	-0.070987	-0.638442	0.830303	0.159390	-0.522846	0.718570	-0.200162	-0.550476	0.690476	0.274742	-0.535884	1.092746	0.106807	-0.502248	1.039427	0.100920	-0.535678	1.116885	0.004440										-0.076577	0.087405	-0.038305	-0.075192	0.078334	0.031177	-0.076677	0.077349	0.078140	0.412011	0.093180	-0.102970
14803	123.358333	-0.702328	0.631594	-0.083631	-0.692505	0.622151	0.148868	-0.640741	0.838852	-0.070958	-0.638643	0.830238	0.159425	-0.522912	0.718623	-0.200082	-0.550541	0.690361	0.274688	-0.536337	1.092869	0.107421	-0.502471	1.039324	0.101027	-0.536092	1.116861	0.004686										-0.076778	0.087979	-0.038352	-0.075194	0.078338	0.031171	-0.076556	0.077334	0.078145	0.412026	0.093173	-0.102956
14804	123.366667	-0.702361	0.631553	-0.083641	-0.692536	0.622098	0.148866	-0.640861	0.838830	-0.070942	-0.638757	0.830136	0.159415	-0.522984	0.718670	-0.200005	-0.550626	0.690252	0.274654	-0.536516	1.092522	0.107315	-0.502656	1.039114	0.100906	-0.536509	1.116808	0.004952										-0.077006	0.088556	-0.038389	-0.075198	0.078332	0.031179	-0.076514	0.077446	0.078025	0.412030	0.093172	-0.102949
14805	123.375000	-0.702389	0.631517	-0.083648	-0.692569	0.622059	0.148858	-0.640975	0.838807	-0.070926	-0.638869	0.830043	0.159425	-0.523053	0.718707	-0.199928	-0.550712	0.690144	0.274611	-0.536826	1.092387	0.107522	-0.502948	1.039003	0.101025	-0.536900	1.116805	0.005171										-0.077298	0.088975	-0.038397	-0.075193	0.078330	0.031174	-0.076510	0.077434	0.078027	0.412045	0.093160	-0.102934
14806	123.383333	-0.702421	0.631482	-0.083656	-0.692605	0.622021	0.148855	-0.641082	0.838780	-0.070919	-0.639287	0.830027	0.159542	-0.523117	0.718734	-0.199861	-0.550794	0.690048	0.274567	-0.537270	1.092548	0.108090	-0.503158	1.038922	0.101131	-0.537299	1.116802	0.005425										-0.077520	0.089447	-0.038434	-0.075191	0.078323	0.031170	-0.076510	0.077432	0.078020	0.412054	0.093155	-0.102920
14807	123.391667	-0.702464	0.631461	-0.083652	-0.692643	0.621987	0.148852	-0.641194	0.838764	-0.070880	-0.639474	0.829929	0.159580	-0.523185	0.718762	-0.199779	-0.550869	0.689948	0.274509	-0.537563	1.092450	0.108301	-0.503360	1.038879	0.101332	-0.537665	1.116807	0.005633										-0.077728	0.089872	-0.038468	-0.075196	0.078321	0.031173	-0.076509	0.077430	0.078014	0.412067	0.093156	-0.102892
14808	123.400000	-0.702493	0.631437	-0.083652	-0.692683	0.621950	0.148848	-0.641290	0.838749	-0.070889	-0.639606	0.829861	0.159617	-0.523253	0.718791	-0.199703	-0.550941	0.689868	0.274455	-0.537825	1.092340	0.108454	-0.503568	1.038820	0.101417	-0.538048	1.116811	0.005866										-0.077933	0.090253	-0.038520	-0.075193	0.078320	0.031178	-0.076509	0.077432	0.078019	0.412077	0.093148	-0.102860
14809	123.408333	-0.702529	0.631417	-0.083655	-0.692724	0.621922	0.148852	-0.641381	0.838741	-0.070870	-0.639699	0.829803	0.159613	-0.523317	0.718813	-0.199638	-0.551015	0.689789	0.274396	-0.538002	1.092069	0.108414	-0.503837	1.038931	0.101754	-0.538403	1.116844	0.006056										-0.078190	0.090523	-0.038546	-0.075194	0.078320	0.031177	-0.076673	0.077339	0.078134	0.412095	0.093149	-0.102829
14810	123.416667	-0.702571	0.631378	-0.083651	-0.692764	0.621893	0.148847	-0.641469	0.838731	-0.070849	-0.639764	0.829755	0.159604	-0.523381	0.718836	-0.199578	-0.551078	0.689731	0.274336	-0.538333	1.092192	0.108820	-0.504121	1.038848	0.101733	-0.538728	1.116934	0.006200										-0.078464	0.090795	-0.038527	-0.075195	0.078323	0.031180	-0.076507	0.077429	0.078019	0.412114	0.093146	-0.102795
14811	123.425000	-0.702604	0.631376	-0.083649	-0.692806	0.621863	0.148850	-0.641597	0.838699	-0.070832	-0.639675	0.829676	0.159514	-0.523444	0.718845	-0.199513	-0.551134	0.689686	0.274275	-0.538471	1.092175	0.109062	-0.504287	1.038811	0.101885	-0.539068	1.116918	0.006418										-0.078662	0.091197	-0.038566	-0.075195	0.078328	0.031175	-0.076640	0.077288	0.078201	0.412135	0.093146	-0.102751
14812	123.433333	-0.702645	0.631349	-0.083641	-0.692849	0.621836	0.148849	-0.641657	0.838707	-0.070820	-0.639552	0.829598	0.159420	-0.523506	0.718849	-0.199461	-0.551178	0.689665	0.274219	-0.538936	1.092055	0.108986	-0.504467	1.038774	0.101923	-0.539373	1.116961	0.006567										-0.078915	0.091546	-0.038538	-0.075195	0.078332	0.031173	-0.076679	0.077353	0.078137	0.412157	0.093137	-0.102697
14813	123.441667	-0.702688	0.631324	-0.083638	-0.692886	0.621802	0.148855	-0.641722	0.838695	-0.070818	-0.639723	0.829611	0.159461	-0.523566	0.718844	-0.199416	-0.551223	0.689639	0.274162	-0.539092	1.091917	0.109168	-0.504626	1.038722	0.101937	-0.539657	1.117004	0.006693										-0.079049	0.092150	-0.038567	-0.075196	0.078330	0.031174	-0.076675	0.077356	0.078134	0.412201	0.093116	-0.102620
14814	123.450000	-0.702721	0.631307	-0.083631	-0.692921	0.621778	0.148854	-0.641780	0.838689	-0.070842	-0.639739	0.829589	0.159444	-0.523604	0.718813	-0.199308	-0.551259	0.689635	0.274114	-0.539208	1.091841	0.109360	-0.504808	1.038695	0.101996	-0.539937	1.117011	0.006842										-0.079273	0.092529	-0.038548	-0.075197	0.078325	0.031168	-0.076681	0.077357	0.078130	0.412239	0.093102	-0.102546
14815	123.458333	-0.702779	0.631294	-0.083625	-0.692963	0.621760	0.148860	-0.641866	0.838641	-0.070845	-0.639838	0.829613	0.159469	-0.523689	0.718791	-0.199326	-0.551285	0.689638	0.274061	-0.539375	1.091716	0.109406	-0.504938	1.038651	0.102006	-0.540212	1.117032	0.006948										-0.079483	0.092948	-0.038541	-0.075200	0.078324	0.031164	-0.076643	0.077283	0.078193	0.412293	0.093076	-0.102450
14816	123.466667	-0.702817	0.631280	-0.083613	-0.692997	0.621751	0.148870	-0.641891	0.838658	-0.070822	-0.639866	0.829624	0.159467	-0.523747	0.718761	-0.199302	-0.551304	0.689652	0.274013	-0.539457	1.091703	0.109562	-0.505067	1.038597	0.101979	-0.540454	1.117047	0.007028										-0.079687	0.093372	-0.038559	-0.075264	0.078420	0.031270	-0.076678	0.077343	0.078119	0.412350	0.093052	-0.102322
14817	123.475000	-0.702857	0.631245	-0.083601	-0.693037	0.621741	0.148881	-0.641929	0.838641	-0.070861	-0.639878	0.829632	0.159457	-0.523801	0.718719	-0.199280	-0.551322	0.689671	0.273970	-0.539796	1.091454	0.109384	-0.505167	1.038524	0.101942	-0.540682	1.117046	0.007098										-0.079906	0.093757	-0.038587	-0.075269	0.078431	0.031262	-0.076682	0.077341	0.078119	0.412371	0.093021	-0.102190
14818	123.483333	-0.702868	0.631253	-0.083593	-0.693071	0.621733	0.148887	-0.641996	0.838597	-0.070851	-0.639799	0.829653	0.159422	-0.523853	0.718675	-0.199260	-0.551329	0.689702	0.273934	-0.539836	1.091413	0.109527	-0.505282	1.038397	0.101877	-0.540876	1.117046	0.007135										-0.080205	0.094002	-0.038579	-0.075187	0.078401	0.031134	-0.076605	0.077221	0.078252	0.412452	0.092984	-0.102050
14819	123.491667	-0.702899	0.631236	-0.083594	-0.693095	0.621723	0.148894	-0.642023	0.838577	-0.070865	-0.639796	0.829664	0.159405	-0.523901	0.718611	-0.199260	-0.551329	0.689748	0.273895	-0.540021	1.091271	0.109531	-0.505354	1.038343	0.101841	-0.541075	1.117048	0.007159										-0.080459	0.094394	-0.038593	-0.075182	0.078405	0.031111	-0.076637	0.077281	0.078187	0.412558	0.092947	-0.101903
14820	123.500000	-0.702908	0.631228	-0.083585	-0.693117	0.621717	0.148899	-0.642024	0.838576	-0.070909	-0.639794	0.829673	0.159383	-0.523945	0.718539	-0.199261	-0.551322	0.689796	0.273861	-0.540209	1.091093	0.109455	-0.505439	1.038260	0.101769	-0.541255	1.117012	0.007210										-0.080612	0.094851	-0.038669	-0.075179	0.078405	0.031095	-0.076600	0.077223	0.078253	0.412637	0.092895	-0.101756
14821	123.508333	-0.702937	0.631191	-0.083584	-0.693136	0.621704	0.148897	-0.642043	0.838541	-0.070896	-0.639719	0.829718	0.159352	-0.523982	0.718454	-0.199265	-0.551303	0.689863	0.273841	-0.540324	1.090988	0.109401	-0.505505	1.038192	0.101655	-0.541403	1.116989	0.007192										-0.080798	0.095196	-0.038679	-0.075181	0.078409	0.031089	-0.076677	0.077351	0.078117	0.412752	0.092762	-0.101514
14822	123.516667	-0.702948	0.631206	-0.083581	-0.693150	0.621695	0.148901	-0.642070	0.838477	-0.070913	-0.639650	0.829728	0.159317	-0.524009	0.718338	-0.199167	-0.551281	0.689926	0.273825	-0.540422	1.090868	0.109328	-0.505567	1.038121	0.101487	-0.541532	1.116964	0.007154										-0.080963	0.095488	-0.038663	-0.075179	0.078408	0.031076	-0.076600	0.077229	0.078251	0.412865	0.092626	-0.101293
14823	123.525000	-0.702976	0.631171	-0.083579	-0.693161	0.621688	0.148903	-0.642068	0.838427	-0.070946	-0.639790	0.829822	0.159392	-0.524049	0.718235	-0.199239	-0.551252	0.689993	0.273818	-0.540511	1.090766	0.109277	-0.505614	1.038039	0.101459	-0.541640	1.116922	0.007098										-0.081108	0.095734	-0.038664	-0.075176	0.078402	0.031064	-0.076638	0.077291	0.078182	0.412968	0.092585	-0.101131
14824	123.533333	-0.702996	0.631159	-0.083573	-0.693170	0.621683	0.148907	-0.642057	0.838383	-0.070957	-0.639910	0.829909	0.159451	-0.524074	0.718104	-0.199203	-0.551218	0.690056	0.273820	-0.540594	1.090619	0.109179	-0.505678	1.037918	0.101297	-0.541719	1.116900	0.006975										-0.081234	0.095940	-0.038660	-0.075173	0.078400	0.031054	-0.076675	0.077346	0.078108	0.413050	0.092531	-0.101009
14825	123.541667	-0.703005	0.631138	-0.083574	-0.693180	0.621688	0.148917	-0.642033	0.838351	-0.070959	-0.639862	0.829984	0.159500	-0.524106	0.717978	-0.199225	-0.551172	0.690117	0.273827	-0.540655	1.090521	0.109114	-0.505708	1.037823	0.101159	-0.541849	1.116956	0.006704										-0.081332	0.096109	-0.038644	-0.075176	0.078401	0.031054	-0.076673	0.077344	0.078105	0.413090	0.092526	-0.100900
14826	123.550000	-0.703018	0.631139	-0.083574	-0.693189	0.621692	0.148923	-0.642014	0.838293	-0.071003	-0.639786	0.829987	0.159391	-0.524134	0.717843	-0.199251	-0.551125	0.690177	0.273839	-0.540953	1.090294	0.108800	-0.505695	1.037563	0.100734	-0.541835	1.116767	0.006773										-0.081404	0.096277	-0.038645	-0.075176	0.078400	0.031056	-0.076668	0.077342	0.078108	0.413133	0.092503	-0.100824
14827	123.558333	-0.703026	0.631126	-0.083569	-0.693194	0.621692	0.148923	-0.641996	0.838257	-0.071030	-0.639724	0.830036	0.159364	-0.524156	0.717705	-0.199280	-0.551070	0.690241	0.273856	-0.540757	1.090239	0.108833	-0.505694	1.037450	0.100495	-0.541877	1.116655	0.006674										-0.081456	0.096457	-0.038677	-0.075176	0.078401	0.031056	-0.076675	0.077341	0.078109	0.413160	0.092503	-0.100770
14828	123.566667	-0.703042	0.631121	-0.083561	-0.693196	0.621700	0.148926	-0.641938	0.838237	-0.071061	-0.639628	0.830100	0.159315	-0.524177	0.717567	-0.199316	-0.551002	0.690308	0.273878	-0.540884	1.090010	0.108588	-0.505612	1.037349	0.100383	-0.541887	1.116583	0.006511										-0.081531	0.096583	-0.038706	-0.075176	0.078403	0.031059	-0.076671	0.077340	0.078107	0.413177	0.092504	-0.100738
14829	123.575000	-0.703031	0.631115	-0.083573	-0.693193	0.621706	0.148914	-0.641905	0.838187	-0.071110	-0.639179	0.830071	0.159124	-0.524188	0.717431	-0.199348	-0.550933	0.690386	0.273903	-0.540846	1.089924	0.108455	-0.505603	1.037223	0.100122	-0.541867	1.116505	0.006336										-0.081576	0.096705	-0.038675	-0.075174	0.078403	0.031056	-0.076636	0.077282	0.078175	0.413178	0.092501	-0.100744
14830	123.583333	-0.703030	0.631119	-0.083580	-0.693188	0.621714	0.148904	-0.641875	0.838137	-0.071153	-0.639094	0.830139	0.159101	-0.524194	0.717296	-0.199387	-0.550856	0.690465	0.273924	-0.540867	1.089735	0.108264	-0.505546	1.037150	0.100027	-0.541842	1.116418	0.006152										-0.081735	0.096936	-0.038744	-0.075172	0.078402	0.031062	-0.076672	0.077342	0.078111	0.413181	0.092504	-0.100759
14831	123.591667	-0.703018	0.631110	-0.083586	-0.693178	0.621729	0.148887	-0.641810	0.838107	-0.071202	-0.639006	0.830196	0.159056	-0.524197	0.717158	-0.199430	-0.550777	0.690550	0.273952	-0.540889	1.089638	0.108017	-0.505524	1.037067	0.099770	-0.541775	1.116345	0.005919										-0.081806	0.097043	-0.038937	-0.075172	0.078405	0.031055	-0.076634	0.077284	0.078178	0.413152	0.092510	-0.100818
14832	123.600000	-0.703003	0.631108	-0.083591	-0.693170	0.621746	0.148875	-0.641736	0.838081	-0.071255	-0.638837	0.830217	0.158968	-0.524195	0.717019	-0.199480	-0.550708	0.690636	0.273986	-0.540906	1.089511	0.107772	-0.505478	1.036980	0.099496	-0.541707	1.116255	0.005682										-0.081834	0.097090	-0.038968	-0.075173	0.078399	0.031053	-0.076670	0.077341	0.078108	0.413123	0.092531	-0.100897
14833	123.608333	-0.702991	0.631126	-0.083598	-0.693165	0.621774	0.148864	-0.641672	0.838042	-0.071309	-0.638728	0.830315	0.158954	-0.524192	0.716878	-0.199538	-0.550620	0.690727	0.274011	-0.540823	1.089424	0.107581	-0.505415	1.036868	0.099327	-0.541634	1.116152	0.005463										-0.081831	0.097104	-0.038916	-0.075173	0.078396	0.031053	-0.076675	0.077344	0.078108	0.413073	0.092557	-0.101005
14834	123.616667	-0.702980	0.631118	-0.083604	-0.693150	0.621806	0.148852	-0.641604	0.838002	-0.071362	-0.638595	0.830408	0.158925	-0.524186	0.716742	-0.199603	-0.550528	0.690816	0.274029	-0.540836	1.089274	0.107288	-0.505327	1.036801	0.099086	-0.541538	1.116055	0.005234										-0.081849	0.097126	-0.039006	-0.075173	0.078395	0.031058	-0.076671	0.077342	0.078108	0.413035	0.092568	-0.101149
14835	123.625000	-0.702976	0.631134	-0.083613	-0.693138	0.621835	0.148840	-0.641491	0.837969	-0.071413	-0.638759	0.830535	0.158956	-0.524179	0.716611	-0.199736	-0.550447	0.690909	0.274057	-0.540886	1.089142	0.106941	-0.505257	1.036750	0.098906	-0.541422	1.115990	0.004939										-0.081835	0.097109	-0.039030	-0.075171	0.078392	0.031052	-0.076583	0.077381	0.078048	0.412961	0.092622	-0.101276
14836	123.633333	-0.702966	0.631137	-0.083619	-0.693120	0.621869	0.148826	-0.641362	0.837972	-0.071479	-0.638427	0.830528	0.158738	-0.524167	0.716465	-0.199751	-0.550363	0.691011	0.274090	-0.540786	1.089015	0.106669	-0.505197	1.036605	0.098541	-0.541283	1.115878	0.004680										-0.081808	0.097069	-0.039047	-0.075167	0.078391	0.031054	-0.076667	0.077332	0.078106	0.412911	0.092655	-0.101401
14837	123.641667	-0.702953	0.631141	-0.083630	-0.693102	0.621903	0.148813	-0.641279	0.837916	-0.071536	-0.638205	0.830670	0.158794	-0.524150	0.716333	-0.199837	-0.550282	0.691091	0.274093	-0.540723	1.088989	0.106428	-0.505082	1.036554	0.098321	-0.541147	1.115796	0.004391										-0.081772	0.097014	-0.039043	-0.075162	0.078393	0.031058	-0.076588	0.077212	0.078243	0.412853	0.092704	-0.101490
14838	123.650000	-0.702945	0.631156	-0.083635	-0.693079	0.621936	0.148796	-0.641172	0.837892	-0.071593	-0.638109	0.830695	0.158623	-0.524141	0.716223	-0.200042	-0.550193	0.691173	0.274093	-0.540613	1.088914	0.106221	-0.504949	1.036511	0.098102	-0.540998	1.115670	0.004120										-0.081729	0.096932	-0.039036	-0.075159	0.078393	0.031060	-0.076659	0.077335	0.078116	0.412825	0.092707	-0.101605
14839	123.658333	-0.702932	0.631161	-0.083644	-0.693055	0.621962	0.148780	-0.641026	0.837893	-0.071674	-0.637837	0.830737	0.158521	-0.524117	0.716096	-0.200139	-0.550115	0.691259	0.274104	-0.540524	1.088783	0.105908	-0.504835	1.036395	0.097844	-0.540822	1.115548	0.003828										-0.081596	0.096766	-0.038901	-0.075161	0.078389	0.031060	-0.076658	0.077333	0.078115	0.412796	0.092726	-0.101682
14840	123.666667	-0.702906	0.631187	-0.083650	-0.693037	0.621995	0.148762	-0.640907	0.837868	-0.071745	-0.637637	0.830778	0.158438	-0.524080	0.715966	-0.200246	-0.550043	0.691342	0.274116	-0.540426	1.088695	0.105670	-0.504713	1.036315	0.097619	-0.540643	1.115467	0.003500										-0.081461	0.096575	-0.038774	-0.075163	0.078387	0.031060	-0.076489	0.077419	0.077999	0.412765	0.092756	-0.101715
14841	123.675000	-0.702895	0.631161	-0.083679	-0.693014	0.622027	0.148745	-0.640796	0.837820	-0.071823	-0.637470	0.830840	0.158379	-0.524032	0.715812	-0.200304	-0.549968	0.691423	0.274114	-0.540249	1.088684	0.105364	-0.504578	1.036241	0.097330	-0.540464	1.115348	0.003214										-0.081425	0.096423	-0.038759	-0.075163	0.078380	0.031056	-0.076496	0.077421	0.077996	0.412759	0.092738	-0.101778
14842	123.683333	-0.702875	0.631179	-0.083691	-0.692993	0.622060	0.148727	-0.640652	0.837803	-0.071897	-0.637308	0.830909	0.158319	-0.523974	0.715662	-0.200366	-0.549883	0.691501	0.274106	-0.540274	1.088500	0.104953	-0.504412	1.036130	0.097028	-0.540284	1.115188	0.002933										-0.081372	0.096312	-0.038765	-0.075161	0.078375	0.031052	-0.076662	0.077324	0.078109	0.412746	0.092751	-0.101813
14843	123.691667	-0.702824	0.631180	-0.083702	-0.692970	0.622098	0.148711	-0.640509	0.837772	-0.071956	-0.637125	0.830992	0.158260	-0.523912	0.715527	-0.200480	-0.549782	0.691583	0.274078	-0.540126	1.088435	0.104667	-0.504241	1.036075	0.096829	-0.540059	1.115082	0.002606										-0.081338	0.096191	-0.038892	-0.075163	0.078374	0.031055	-0.076494	0.077416	0.077994	0.412728	0.092768	-0.101847
14844	123.700000	-0.702774	0.631216	-0.083716	-0.692949	0.622136	0.148698	-0.640392	0.837708	-0.072010	-0.636901	0.831070	0.158232	-0.523844	0.715383	-0.200595	-0.549698	0.691651	0.274062	-0.539935	1.088353	0.104353	-0.504062	1.036013	0.096594	-0.539843	1.114949	0.002346										-0.081295	0.096111	-0.038909	-0.075162	0.078378	0.031060	-0.076591	0.077206	0.078248	0.412696	0.092795	-0.101881
14845	123.708333	-0.702766	0.631209	-0.083735	-0.692925	0.622173	0.148681	-0.640240	0.837694	-0.072075	-0.636863	0.831208	0.158262	-0.523770	0.715239	-0.200725	-0.549613	0.691721	0.274040	-0.539665	1.088099	0.103839	-0.503827	1.035960	0.096391	-0.539602	1.114811	0.002033										-0.081240	0.096056	-0.038861	-0.075163	0.078374	0.031059	-0.076589	0.077206	0.078247	0.412659	0.092822	-0.101945
14846	123.716667	-0.702750	0.631229	-0.083749	-0.692891	0.622206	0.148657	-0.640082	0.837676	-0.072146	-0.636831	0.831350	0.158311	-0.523692	0.715089	-0.200855	-0.549529	0.691792	0.274015	-0.539666	1.088295	0.104124	-0.503598	1.035871	0.096173	-0.539377	1.114664	0.001753										-0.081205	0.095973	-0.038925	-0.075159	0.078379	0.031060	-0.076657	0.077328	0.078116	0.412591	0.092865	-0.102039
14847	123.725000	-0.702678	0.631243	-0.083763	-0.692863	0.622245	0.148642	-0.639932	0.837643	-0.072217	-0.636486	0.831342	0.158114	-0.523608	0.714940	-0.200981	-0.549453	0.691868	0.274008	-0.539318	1.088061	0.103527	-0.503349	1.035792	0.095854	-0.539140	1.114541	0.001469										-0.081160	0.095904	-0.038932	-0.075159	0.078382	0.031066	-0.076484	0.077416	0.078004	0.412510	0.092904	-0.102175
14848	123.733333	-0.702650	0.631269	-0.083782	-0.692829	0.622279	0.148617	-0.639789	0.837606	-0.072294	-0.636168	0.831392	0.157999	-0.523527	0.714788	-0.201116	-0.549357	0.691928	0.273966	-0.539104	1.087933	0.103335	-0.503107	1.035735	0.095680	-0.538873	1.114403	0.001193										-0.081114	0.095853	-0.038950	-0.075160	0.078379	0.031065	-0.076483	0.077412	0.078004	0.412417	0.092933	-0.102340
14849	123.741667	-0.702630	0.631274	-0.083804	-0.692787	0.622311	0.148596	-0.639628	0.837577	-0.072374	-0.635948	0.831427	0.157850	-0.523452	0.714649	-0.201249	-0.549276	0.691998	0.273936	-0.538904	1.087986	0.103176	-0.502841	1.035636	0.095410	-0.538624	1.114264	0.000949										-0.081075	0.095802	-0.038961	-0.075158	0.078374	0.031064	-0.076568	0.077373	0.078062	0.412309	0.092970	-0.102559
14850	123.750000	-0.702587	0.631293	-0.083815	-0.692748	0.622353	0.148575	-0.639421	0.837572	-0.072451	-0.635848	0.831533	0.157776	-0.523376	0.714508	-0.201377	-0.549193	0.692073	0.273903	-0.538596	1.087858	0.102764	-0.502590	1.035587	0.095224	-0.538366	1.114156	0.000662										-0.081012	0.095794	-0.038992	-0.075156	0.078372	0.031060	-0.076652	0.077325	0.078113	0.412196	0.093003	-0.102806
14851	123.758333	-0.702540	0.631300	-0.083845	-0.692713	0.622404	0.148565	-0.639273	0.837543	-0.072544	-0.635891	0.831671	0.157803	-0.523311	0.714374	-0.201497	-0.549109	0.692143	0.273862	-0.538310	1.087788	0.102497	-0.502327	1.035537	0.095033	-0.538080	1.114052	0.000409										-0.081002	0.095727	-0.038992	-0.075158	0.078365	0.031063	-0.076653	0.077322	0.078113	0.412043	0.093080	-0.103105
14852	123.766667	-0.702500	0.631330	-0.083859	-0.692673	0.622452	0.148551	-0.639125	0.837512	-0.072628	-0.635424	0.831691	0.157611	-0.523249	0.714269	-0.201725	-0.549030	0.692222	0.273824	-0.538045	1.087754	0.102275	-0.502036	1.035467	0.094823	-0.537813	1.113956	0.000178										-0.081003	0.095655	-0.038971	-0.075156	0.078368	0.031063	-0.076581	0.077194	0.078243	0.411848	0.093163	-0.103442
14853	123.775000	-0.702488	0.631335	-0.083857	-0.692634	0.622503	0.148540	-0.638954	0.837513	-0.072725	-0.635260	0.831779	0.157540	-0.523192	0.714148	-0.201843	-0.548952	0.692298	0.273782	-0.537708	1.087762	0.102107	-0.501771	1.035447	0.094653	-0.537511	1.113894	-0.000103										-0.080958	0.095700	-0.039017	-0.075156	0.078370	0.031061	-0.076651	0.077321	0.078116	0.411633	0.093262	-0.103797
14854	123.783333	-0.702449	0.631366	-0.083860	-0.692593	0.622554	0.148527	-0.638787	0.837514	-0.072795	-0.635069	0.831878	0.157446	-0.523131	0.714023	-0.201947	-0.548881	0.692383	0.273739	-0.537413	1.087765	0.101847	-0.501515	1.035400	0.094313	-0.537231	1.113812	-0.000308										-0.080950	0.095705	-0.039025	-0.075157	0.078372	0.031069	-0.076651	0.077321	0.078115	0.411401	0.093357	-0.104184
14855	123.791667	-0.702395	0.631408	-0.083877	-0.692560	0.622609	0.148519	-0.638636	0.837486	-0.072859	-0.634971	0.832006	0.157442	-0.523073	0.713905	-0.202063	-0.548808	0.692475	0.273701	-0.537216	1.087715	0.101546	-0.501203	1.035385	0.094190	-0.536923	1.113768	-0.000579										-0.080975	0.095695	-0.039027	-0.075161	0.078369	0.031065	-0.076615	0.077257	0.078181	0.411215	0.093412	-0.104601
14856	123.800000	-0.702359	0.631434	-0.083884	-0.692525	0.622658	0.148505	-0.638452	0.837488	-0.072932	-0.634671	0.832113	0.157408	-0.523013	0.713785	-0.202175	-0.548737	0.692575	0.273664	-0.536771	1.087736	0.101405	-0.500867	1.035366	0.094042	-0.536641	1.113674	-0.000788										-0.080974	0.095742	-0.039057	-0.075159	0.078368	0.031069	-0.076580	0.077203	0.078248	0.411019	0.093487	-0.105028
14857	123.808333	-0.702320	0.631460	-0.083900	-0.692487	0.622704	0.148484	-0.638294	0.837480	-0.073005	-0.634472	0.832135	0.157224	-0.522968	0.713671	-0.202289	-0.548666	0.692680	0.273633	-0.536402	1.087754	0.101234	-0.500552	1.035360	0.093888	-0.536331	1.113603	-0.000983										-0.080994	0.095771	-0.039077	-0.075167	0.078370	0.031074	-0.076618	0.077260	0.078181	0.410736	0.093647	-0.105531
14858	123.816667	-0.702294	0.631474	-0.083905	-0.692454	0.622755	0.148470	-0.638134	0.837475	-0.073075	-0.634309	0.832242	0.157190	-0.522902	0.713529	-0.202279	-0.548610	0.692789	0.273624	-0.536016	1.087849	0.101099	-0.500257	1.035349	0.093673	-0.536006	1.113570	-0.001232										-0.081021	0.095790	-0.039088	-0.075169	0.078369	0.031083	-0.076658	0.077327	0.078110	0.410451	0.093792	-0.106013
14859	123.825000	-0.702239	0.631514	-0.083928	-0.692416	0.622805	0.148449	-0.637978	0.837473	-0.073152	-0.634098	0.832380	0.157186	-0.522847	0.713411	-0.202379	-0.548542	0.692891	0.273584	-0.535599	1.087925	0.100965	-0.499943	1.035333	0.093498	-0.535696	1.113503	-0.001428										-0.081071	0.095784	-0.039088	-0.075172	0.078364	0.031091	-0.076656	0.077323	0.078115	0.410251	0.093870	-0.106382
14860	123.833333	-0.702200	0.631544	-0.083940	-0.692381	0.622865	0.148435	-0.637821	0.837469	-0.073222	-0.634234	0.832579	0.157185	-0.522784	0.713295	-0.202480	-0.548472	0.692989	0.273547	-0.535273	1.087885	0.100727	-0.499645	1.035351	0.093363	-0.535373	1.113459	-0.001625										-0.081073	0.095866	-0.039124	-0.075174	0.078354	0.031112	-0.076584	0.077193	0.078241	0.410067	0.093940	-0.106720
14861	123.841667	-0.702163	0.631580	-0.083947	-0.692338	0.622922	0.148419	-0.637666	0.837488	-0.073288	-0.634064	0.832671	0.157103	-0.522722	0.713187	-0.202575	-0.548407	0.693099	0.273524	-0.534928	1.087973	0.100569	-0.499310	1.035346	0.093100	-0.535025	1.113408	-0.001850										-0.081101	0.095924	-0.039132	-0.075125	0.078284	0.031080	-0.076656	0.077322	0.078108	0.409849	0.094020	-0.107043
14862	123.850000	-0.702126	0.631610	-0.083948	-0.692297	0.622983	0.148411	-0.637507	0.837506	-0.073352	-0.633894	0.832767	0.157042	-0.522657	0.713084	-0.202664	-0.548343	0.693202	0.273503	-0.534551	1.087926	0.100290	-0.499002	1.035350	0.092943	-0.534708	1.113402	-0.002039										-0.081132	0.096000	-0.039138	-0.075092	0.078237	0.031030	-0.076655	0.077326	0.078113	0.409628	0.094089	-0.107363
14863	123.858333	-0.702088	0.631646	-0.083947	-0.692259	0.623037	0.148406	-0.637358	0.837478	-0.073423	-0.633392	0.832768	0.156823	-0.522593	0.712973	-0.202751	-0.548274	0.693308	0.273490	-0.534196	1.087997	0.100131	-0.498635	1.035409	0.092899	-0.534348	1.113386	-0.002246										-0.081193	0.096061	-0.039138	-0.075090	0.078242	0.031029	-0.076583	0.077205	0.078247	0.409465	0.094146	-0.107677
14864	123.866667	-0.702055	0.631679	-0.083947	-0.692213	0.623087	0.148395	-0.637185	0.837508	-0.073497	-0.633228	0.832860	0.156767	-0.522531	0.712864	-0.202834	-0.548198	0.693416	0.273476	-0.533839	1.088074	0.099925	-0.498307	1.035413	0.092733	-0.533997	1.113396	-0.002455										-0.081246	0.096126	-0.039127	-0.075087	0.078243	0.031026	-0.076581	0.077203	0.078248	0.409319	0.094194	-0.107986
14865	123.875000	-0.702014	0.631707	-0.083945	-0.692178	0.623136	0.148388	-0.637040	0.837500	-0.073577	-0.633138	0.832966	0.156751	-0.522468	0.712760	-0.202914	-0.548116	0.693525	0.273469	-0.533461	1.088143	0.099762	-0.498051	1.035499	0.092658	-0.533689	1.113340	-0.002614										-0.081287	0.096241	-0.039158	-0.075087	0.078238	0.031027	-0.076654	0.077325	0.078110	0.409160	0.094230	-0.108306
14866	123.883333	-0.701977	0.631735	-0.083950	-0.692144	0.623191	0.148382	-0.636902	0.837493	-0.073586	-0.633167	0.833142	0.156827	-0.522411	0.712646	-0.202997	-0.548040	0.693632	0.273470	-0.533072	1.088213	0.099535	-0.497768	1.035595	0.092609	-0.533317	1.113368	-0.002854										-0.081359	0.096333	-0.039169	-0.075088	0.078237	0.031024	-0.076654	0.077322	0.078113	0.408987	0.094251	-0.108623
14867	123.891667	-0.701938	0.631761	-0.083956	-0.692108	0.623234	0.148369	-0.636758	0.837489	-0.073697	-0.632974	0.833270	0.156756	-0.522352	0.712539	-0.203079	-0.547958	0.693733	0.273476	-0.532561	1.088361	0.099570	-0.497405	1.035643	0.092470	-0.532980	1.113351	-0.003012										-0.081442	0.096483	-0.039203	-0.075092	0.078238	0.031021	-0.076660	0.077319	0.078109	0.408859	0.094281	-0.108940
14868	123.900000	-0.701896	0.631788	-0.083958	-0.692069	0.623280	0.148358	-0.636624	0.837488	-0.073757	-0.632766	0.833322	0.156669	-0.522298	0.712444	-0.203267	-0.547872	0.693836	0.273481	-0.532235	1.088406	0.099323	-0.497110	1.035690	0.092320	-0.532603	1.113349	-0.003194										-0.081643	0.096888	-0.039383	-0.075096	0.078235	0.031021	-0.076661	0.077320	0.078108	0.408763	0.094304	-0.109245
14869	123.908333	-0.701855	0.631814	-0.083962	-0.692032	0.623327	0.148347	-0.636463	0.837481	-0.073814	-0.632329	0.833311	0.156479	-0.522246	0.712330	-0.203339	-0.547783	0.693937	0.273490	-0.531882	1.088521	0.099150	-0.496722	1.035549	0.091888	-0.532271	1.113365	-0.003393										-0.081771	0.097099	-0.039401	-0.075099	0.078234	0.031015	-0.076579	0.077364	0.078045	0.408653	0.094331	-0.109547
14870	123.916667	-0.701820	0.631848	-0.083970	-0.692000	0.623375	0.148345	-0.636326	0.837481	-0.073872	-0.632084	0.833415	0.156447	-0.522193	0.712215	-0.203419	-0.547695	0.694038	0.273506	-0.531521	1.088561	0.098940	-0.496433	1.035560	0.091741	-0.531932	1.113366	-0.003573										-0.081907	0.097335	-0.039434	-0.075100	0.078228	0.031014	-0.076665	0.077322	0.078103	0.408532	0.094361	-0.109825
14871	123.925000	-0.701778	0.631876	-0.083970	-0.691965	0.623423	0.148339	-0.636190	0.837478	-0.073928	-0.631990	0.833547	0.156439	-0.522144	0.712076	-0.203376	-0.547604	0.694134	0.273516	-0.531139	1.088645	0.098793	-0.496218	1.035742	0.091865	-0.531575	1.113374	-0.003749										-0.082055	0.097594	-0.039440	-0.075097	0.078232	0.031014	-0.076592	0.077198	0.078237	0.408405	0.094394	-0.110087
14872	123.933333	-0.701737	0.631902	-0.083970	-0.691931	0.623471	0.148334	-0.636032	0.837503	-0.073990	-0.632178	0.833768	0.156619	-0.522066	0.711940	-0.203366	-0.547508	0.694231	0.273527	-0.530779	1.088728	0.098632	-0.495901	1.035722	0.091594	-0.531203	1.113421	-0.003970										-0.082215	0.097829	-0.039436	-0.075096	0.078231	0.031018	-0.076663	0.077325	0.078106	0.408335	0.094417	-0.110305
14873	123.941667	-0.701686	0.631929	-0.083973	-0.691900	0.623512	0.148331	-0.635906	0.837480	-0.074044	-0.632002	0.833859	0.156566	-0.522046	0.711837	-0.203471	-0.547417	0.694326	0.273552	-0.530431	1.088774	0.098363	-0.495603	1.035776	0.091505	-0.530865	1.113416	-0.004137										-0.082352	0.098048	-0.039452	-0.075093	0.078236	0.031020	-0.076666	0.077326	0.078108	0.408174	0.094457	-0.110583
14874	123.950000	-0.701637	0.631949	-0.083983	-0.691869	0.623551	0.148325	-0.635762	0.837482	-0.074111	-0.631530	0.833832	0.156325	-0.521989	0.711729	-0.203508	-0.547325	0.694416	0.273577	-0.530091	1.088866	0.098213	-0.495309	1.035838	0.091455	-0.530491	1.113435	-0.004322										-0.082469	0.098244	-0.039466	-0.075092	0.078237	0.031019	-0.076589	0.077200	0.078243	0.408010	0.094499	-0.110842
14875	123.958333	-0.701591	0.631971	-0.084000	-0.691833	0.623588	0.148312	-0.635634	0.837470	-0.074172	-0.631338	0.833824	0.156112	-0.521951	0.711613	-0.203582	-0.547228	0.694503	0.273587	-0.529816	1.088952	0.098169	-0.495043	1.035875	0.091267	-0.530130	1.113457	-0.004535										-0.082572	0.098414	-0.039492	-0.075091	0.078233	0.031016	-0.076664	0.077320	0.078102	0.407952	0.094732	-0.110768
14876	123.966667	-0.701556	0.632005	-0.084010	-0.691801	0.623622	0.148297	-0.635485	0.837453	-0.074228	-0.631209	0.833901	0.156061	-0.521951	0.711518	-0.203726	-0.547128	0.694590	0.273592	-0.529304	1.089010	0.097951	-0.494752	1.035888	0.091098	-0.529764	1.113463	-0.004717										-0.082665	0.098554	-0.039506	-0.075095	0.078233	0.031013	-0.076661	0.077316	0.078096	0.407910	0.094753	-0.110891
14877	123.975000	-0.701533	0.632038	-0.084008	-0.691772	0.623660	0.148290	-0.635358	0.837442	-0.074298	-0.631025	0.833958	0.155984	-0.521921	0.711409	-0.203806	-0.547041	0.694676	0.273613	-0.528893	1.089186	0.097852	-0.494495	1.035899	0.090920	-0.529410	1.113479	-0.004908										-0.082726	0.098708	-0.039544	-0.075092	0.078228	0.031011	-0.076661	0.077313	0.078094	0.407836	0.094761	-0.110993
14878	123.983333	-0.701508	0.632069	-0.084011	-0.691745	0.623700	0.148284	-0.635238	0.837431	-0.074340	-0.630861	0.834010	0.155922	-0.521880	0.711306	-0.203878	-0.546958	0.694755	0.273629	-0.528608	1.089226	0.097620	-0.494260	1.035930	0.090710	-0.529074	1.113494	-0.005092										-0.082773	0.098853	-0.039579	-0.075091	0.078233	0.031013	-0.076586	0.077193	0.078230	0.407794	0.094765	-0.111065
14879	123.991667	-0.701471	0.632072	-0.084027	-0.691714	0.623744	0.148279	-0.635108	0.837429	-0.074423	-0.630986	0.834221	0.156015	-0.521847	0.711210	-0.203950	-0.546858	0.694844	0.273625	-0.528302	1.089252	0.097382	-0.494002	1.035947	0.090540	-0.528730	1.113504	-0.005274										-0.082829	0.098940	-0.039584	-0.075090	0.078232	0.031013	-0.076592	0.077194	0.078230	0.407807	0.094776	-0.111105
14880	124.000000	-0.701441	0.632095	-0.084032	-0.691685	0.623783	0.148272	-0.634984	0.837431	-0.074459	-0.630849	0.834310	0.155991	-0.521812	0.711113	-0.204021	-0.546774	0.694931	0.273631	-0.527997	1.089305	0.097218	-0.493702	1.035997	0.090448	-0.528398	1.113516	-0.005430										-0.082874	0.099012	-0.039589	-0.075090	0.078231	0.031014	-0.076667	0.077323	0.078096	0.407815	0.094775	-0.111131
14881	124.008333	-0.701401	0.632124	-0.084045	-0.691660	0.623827	0.148271	-0.634874	0.837416	-0.074520	-0.630446	0.834290	0.155827	-0.521779	0.711022	-0.204092	-0.546701	0.695016	0.273637	-0.527634	1.089403	0.097095	-0.493461	1.036018	0.090306	-0.528064	1.113540	-0.005640										-0.082900	0.099054	-0.039600	-0.075092	0.078233	0.031014	-0.076630	0.077258	0.078161	0.407817	0.094786	-0.111129
14882	124.016667	-0.701380	0.632138	-0.084047	-0.691632	0.623862	0.148263	-0.634760	0.837410	-0.074563	-0.630338	0.834370	0.155803	-0.521738	0.710930	-0.204159	-0.546628	0.695100	0.273643	-0.527386	1.089418	0.096875	-0.493228	1.036038	0.090189	-0.527739	1.113564	-0.005806										-0.082907	0.099061	-0.039603	-0.075090	0.078239	0.031010	-0.076593	0.077201	0.078228	0.407838	0.094775	-0.111115
14883	124.025000	-0.701341	0.632161	-0.084058	-0.691610	0.623899	0.148255	-0.634646	0.837412	-0.074601	-0.630251	0.834491	0.155777	-0.521697	0.710838	-0.204231	-0.546559	0.695184	0.273640	-0.527079	1.089514	0.096695	-0.492972	1.036028	0.090007	-0.527428	1.113584	-0.005978										-0.082889	0.099035	-0.039610	-0.075092	0.078232	0.031009	-0.076593	0.077196	0.078227	0.407833	0.094579	-0.111270
14884	124.033333	-0.701306	0.632181	-0.084069	-0.691585	0.623931	0.148238	-0.634514	0.837411	-0.074639	-0.630339	0.834641	0.155846	-0.521660	0.710756	-0.204297	-0.546498	0.695265	0.273632	-0.526925	1.089716	0.096838	-0.492752	1.036054	0.089869	-0.527107	1.113598	-0.006167										-0.082852	0.098966	-0.039614	-0.075089	0.078232	0.031012	-0.076664	0.077318	0.078095	0.407874	0.094566	-0.111203
14885	124.041667	-0.701259	0.632222	-0.084085	-0.691564	0.623966	0.148232	-0.634427	0.837390	-0.074675	-0.630224	0.834733	0.155842	-0.521613	0.710662	-0.204367	-0.546444	0.695345	0.273632	-0.526605	1.089685	0.096504	-0.492557	1.036070	0.089696	-0.526857	1.113787	-0.006557										-0.082800	0.098807	-0.039597	-0.075088	0.078229	0.031014	-0.076622	0.077251	0.078168	0.407940	0.094536	-0.111089
14886	124.050000	-0.701243	0.632229	-0.084095	-0.691536	0.623995	0.148217	-0.634308	0.837411	-0.074720	-0.630120	0.834782	0.155792	-0.521568	0.710581	-0.204439	-0.546395	0.695419	0.273620	-0.526281	1.089672	0.096186	-0.492319	1.036065	0.089598	-0.526501	1.113672	-0.006512										-0.082722	0.098611	-0.039566	-0.075085	0.078224	0.031011	-0.076657	0.077311	0.078103	0.408009	0.094506	-0.110952
14887	124.058333	-0.701208	0.632265	-0.084109	-0.691511	0.624028	0.148206	-0.634216	0.837403	-0.074747	-0.629945	0.834855	0.155739	-0.521520	0.710500	-0.204498	-0.546347	0.695500	0.273616	-0.526108	1.089770	0.096184	-0.492130	1.036113	0.089376	-0.526217	1.113707	-0.006699										-0.082595	0.098388	-0.039541	-0.075088	0.078219	0.031017	-0.076620	0.077250	0.078178	0.408194	0.094467	-0.110667
14888	124.066667	-0.701193	0.632276	-0.084108	-0.691482	0.624059	0.148202	-0.634125	0.837398	-0.074781	-0.629840	0.834999	0.155848	-0.521466	0.710422	-0.204556	-0.546307	0.695574	0.273604	-0.525629	1.089442	0.095466	-0.491966	1.036103	0.089224	-0.525925	1.113707	-0.006829										-0.082420	0.098099	-0.039511	-0.075087	0.078223	0.031026	-0.076658	0.077311	0.078115	0.408385	0.094428	-0.110345
14889	124.075000	-0.701145	0.632317	-0.084115	-0.691455	0.624093	0.148197	-0.634056	0.837378	-0.074810	-0.629446	0.834906	0.155575	-0.521389	0.710328	-0.204574	-0.546270	0.695648	0.273599	-0.525438	1.089931	0.095858	-0.491758	1.036145	0.089159	-0.525658	1.113726	-0.006975										-0.082192	0.097763	-0.039491	-0.075084	0.078222	0.031028	-0.076581	0.077187	0.078248	0.408493	0.094403	-0.110064
14890	124.083333	-0.701138	0.632328	-0.084122	-0.691424	0.624129	0.148196	-0.633957	0.837380	-0.074845	-0.629336	0.834918	0.155468	-0.521310	0.710250	-0.204598	-0.546228	0.695718	0.273586	-0.525328	1.089919	0.095573	-0.491570	1.036164	0.089030	-0.525391	1.113757	-0.007151										-0.081971	0.097329	-0.039489	-0.075085	0.078222	0.031027	-0.076581	0.077187	0.078250	0.408608	0.094385	-0.109749
14891	124.091667	-0.701122	0.632332	-0.084127	-0.691395	0.624159	0.148191	-0.633877	0.837362	-0.074878	-0.629267	0.834972	0.155461	-0.521252	0.710182	-0.204705	-0.546194	0.695783	0.273573	-0.524944	1.090079	0.095623	-0.491412	1.036178	0.088903	-0.525159	1.113777	-0.007283										-0.081702	0.096901	-0.039467	-0.075083	0.078222	0.031031	-0.076530	0.077290	0.078126	0.408758	0.094340	-0.109400
14892	124.100000	-0.701091	0.632346	-0.084132	-0.691366	0.624188	0.148187	-0.633799	0.837347	-0.074907	-0.629196	0.835109	0.155589	-0.521227	0.710132	-0.204881	-0.546156	0.695843	0.273562	-0.524736	1.090136	0.095508	-0.491260	1.036171	0.088763	-0.524931	1.113783	-0.007405										-0.081291	0.096252	-0.039316	-0.075080	0.078220	0.031032	-0.076476	0.077394	0.077999	0.408921	0.094290	-0.109034
14893	124.108333	-0.701064	0.632353	-0.084139	-0.691339	0.624207	0.148185	-0.633728	0.837331	-0.074939	-0.629049	0.835071	0.155453	-0.521151	0.710053	-0.204893	-0.546121	0.695900	0.273566	-0.524584	1.090090	0.095322	-0.491113	1.036200	0.088673	-0.524702	1.113782	-0.007525										-0.080964	0.095690	-0.039306	-0.075240	0.078380	0.031229	-0.076570	0.077178	0.078245	0.409094	0.094238	-0.108664
14894	124.116667	-0.701036	0.632364	-0.084145	-0.691314	0.624227	0.148176	-0.633662	0.837315	-0.074964	-0.628936	0.835070	0.155323	-0.521115	0.709999	-0.204963	-0.546082	0.695949	0.273561	-0.524445	1.090076	0.095161	-0.490952	1.036216	0.088571	-0.524484	1.113813	-0.007677										-0.080631	0.094993	-0.039260	-0.075239	0.078386	0.031204	-0.076474	0.077381	0.078000	0.409272	0.094173	-0.108285
14895	124.125000	-0.701008	0.632369	-0.084151	-0.691288	0.624243	0.148172	-0.633594	0.837296	-0.074983	-0.629171	0.835253	0.155532	-0.521060	0.709940	-0.204996	-0.546041	0.695996	0.273563	-0.524271	1.090268	0.095305	-0.490807	1.036224	0.088470	-0.524296	1.113826	-0.007783										-0.080184	0.094226	-0.039195	-0.075232	0.078387	0.031199	-0.076474	0.077387	0.078001	0.409483	0.094098	-0.107897
14896	124.133333	-0.700979	0.632380	-0.084164	-0.691273	0.624268	0.148167	-0.633523	0.837282	-0.075005	-0.629218	0.835398	0.155678	-0.521013	0.709887	-0.205035	-0.546008	0.696037	0.273569	-0.523993	1.090225	0.095014	-0.490684	1.036312	0.088506	-0.524115	1.113828	-0.007876										-0.079686	0.093331	-0.039134	-0.075232	0.078379	0.031187	-0.076572	0.077172	0.078247	0.409698	0.094019	-0.107511
14897	124.141667	-0.700958	0.632396	-0.084170	-0.691252	0.624286	0.148160	-0.633483	0.837274	-0.075018	-0.629129	0.835360	0.155490	-0.520978	0.709833	-0.205053	-0.545974	0.696083	0.273576	-0.523951	1.090128	0.094855	-0.490511	1.036278	0.088396	-0.523945	1.113828	-0.007959										-0.079172	0.092084	-0.038971	-0.075231	0.078387	0.031183	-0.076561	0.077347	0.078061	0.409924	0.093861	-0.107048
14898	124.150000	-0.700939	0.632409	-0.084178	-0.691240	0.624309	0.148156	-0.633423	0.837262	-0.075030	-0.629006	0.835347	0.155435	-0.520943	0.709787	-0.205075	-0.545936	0.696124	0.273579	-0.523743	1.090339	0.094867	-0.490440	1.036278	0.088259	-0.523788	1.113849	-0.008057										-0.078531	0.090752	-0.038810	-0.075233	0.078396	0.031180	-0.076482	0.077394	0.078009	0.410124	0.093708	-0.106584
14899	124.158333	-0.700924	0.632422	-0.084185	-0.691230	0.624335	0.148156	-0.633380	0.837252	-0.075043	-0.628970	0.835378	0.155425	-0.520912	0.709728	-0.205038	-0.545899	0.696167	0.273584	-0.523638	1.090372	0.094789	-0.490353	1.036296	0.088190	-0.523653	1.113867	-0.008139										-0.077640	0.089466	-0.038736	-0.075235	0.078393	0.031179	-0.076482	0.077391	0.078009	0.410289	0.093647	-0.106205
14900	124.166667	-0.700917	0.632430	-0.084194	-0.691229	0.624359	0.148155	-0.633345	0.837242	-0.075061	-0.629018	0.835471	0.155473	-0.520886	0.709666	-0.205001	-0.545868	0.696207	0.273599	-0.523390	1.090048	0.094290	-0.490253	1.036343	0.088195	-0.523516	1.113905	-0.008268										-0.076910	0.087769	-0.038472	-0.075226	0.078383	0.031185	-0.076572	0.077178	0.078257	0.410439	0.093576	-0.105823
14901	124.175000	-0.700917	0.632432	-0.084200	-0.691218	0.624371	0.148149	-0.633317	0.837235	-0.075076	-0.628987	0.835496	0.155460	-0.520867	0.709621	-0.205008	-0.545830	0.696242	0.273607	-0.523563	1.090609	0.095012	-0.490223	1.036365	0.088104	-0.523402	1.113916	-0.008344										-0.076146	0.086447	-0.038138	-0.075226	0.078386	0.031197	-0.076570	0.077170	0.078265	0.410590	0.093490	-0.105464
14902	124.183333	-0.700921	0.632432	-0.084208	-0.691216	0.624381	0.148145	-0.633283	0.837234	-0.075102	-0.628889	0.835460	0.155400	-0.520855	0.709577	-0.205009	-0.545795	0.696275	0.273616	-0.523551	1.090556	0.094823	-0.490128	1.036352	0.088016	-0.523302	1.113920	-0.008412										-0.075779	0.086120	-0.037787	-0.075221	0.078381	0.031200	-0.076639	0.077292	0.078144	0.410754	0.093398	-0.105088
14903	124.191667	-0.700925	0.632425	-0.084214	-0.691219	0.624382	0.148139	-0.633282	0.837218	-0.075092	-0.628743	0.835450	0.155332	-0.520845	0.709537	-0.205012	-0.545765	0.696302	0.273626	-0.523472	1.090568	0.094759	-0.490058	1.036358	0.088003	-0.523208	1.113919	-0.008480										-0.075761	0.086295	-0.037573	-0.075234	0.078383	0.031202	-0.076611	0.077228	0.078210	0.410922	0.093320	-0.104712
14904	124.200000	-0.700927	0.632410	-0.084217	-0.691221	0.624378	0.148136	-0.633278	0.837210	-0.075097	-0.628588	0.835454	0.155275	-0.520835	0.709498	-0.205007	-0.545739	0.696330	0.273642	-0.523408	1.090571	0.094698	-0.490050	1.036385	0.087960	-0.523120	1.113913	-0.008544										-0.075918	0.086067	-0.037551	-0.075245	0.078390	0.031208	-0.076654	0.077297	0.078148	0.411092	0.093262	-0.104360
14905	124.208333	-0.700921	0.632391	-0.084223	-0.691222	0.624368	0.148134	-0.633282	0.837201	-0.075096	-0.628722	0.835474	0.155327	-0.520834	0.709467	-0.204997	-0.545712	0.696353	0.273655	-0.523300	1.090487	0.094441	-0.489994	1.036369	0.087899	-0.523060	1.113909	-0.008588										-0.076000	0.086082	-0.037648	-0.075250	0.078400	0.031204	-0.076659	0.077302	0.078139	0.411255	0.093196	-0.104014
14906	124.216667	-0.700916	0.632373	-0.084230	-0.691230	0.624357	0.148138	-0.633298	0.837185	-0.075095	-0.628593	0.835452	0.155276	-0.520840	0.709440	-0.205003	-0.545698	0.696363	0.273667	-0.523194	1.090441	0.094262	-0.489943	1.036332	0.087820	-0.523009	1.113905	-0.008628										-0.076019	0.086010	-0.037691	-0.075242	0.078395	0.031198	-0.076579	0.077176	0.078269	0.411366	0.093121	-0.103672
14907	124.225000	-0.700920	0.632352	-0.084229	-0.691238	0.624349	0.148140	-0.633320	0.837167	-0.075089	-0.628600	0.835465	0.155282	-0.520856	0.709407	-0.205006	-0.545683	0.696376	0.273677	-0.523180	1.090406	0.094179	-0.489943	1.036340	0.087778	-0.522968	1.113905	-0.008667										-0.075993	0.086014	-0.037681	-0.075232	0.078391	0.031197	-0.076574	0.077177	0.078266	0.411476	0.093044	-0.103349
14908	124.233333	-0.700930	0.632338	-0.084232	-0.691249	0.624334	0.148145	-0.633345	0.837146	-0.075084	-0.628622	0.835452	0.155285	-0.520882	0.709388	-0.205019	-0.545668	0.696380	0.273686	-0.523168	1.090447	0.094159	-0.489941	1.036342	0.087728	-0.522943	1.113905	-0.008698										-0.075993	0.085986	-0.037687	-0.075233	0.078397	0.031195	-0.076648	0.077305	0.078135	0.411618	0.092968	-0.103041
14909	124.241667	-0.700961	0.632334	-0.084226	-0.691268	0.624316	0.148148	-0.633376	0.837125	-0.075082	-0.628952	0.835574	0.155455	-0.520912	0.709377	-0.205039	-0.545659	0.696376	0.273699	-0.523167	1.090425	0.094099	-0.489954	1.036355	0.087718	-0.522927	1.113911	-0.008726										-0.075975	0.086016	-0.037711	-0.075233	0.078392	0.031194	-0.076573	0.077177	0.078263	0.411773	0.092905	-0.102770
14910	124.250000	-0.701018	0.632332	-0.084213	-0.691297	0.624301	0.148161	-0.633421	0.837112	-0.075074	-0.629020	0.835564	0.155478	-0.520953	0.709368	-0.205067	-0.545656	0.696364	0.273714	-0.523177	1.090437	0.094082	-0.489986	1.036356	0.087706	-0.522924	1.113917	-0.008741										-0.075999	0.085973	-0.037717	-0.075233	0.078392	0.031184	-0.076572	0.077175	0.078258	0.411900	0.092858	-0.102534
14911	124.258333	-0.701089	0.632325	-0.084201	-0.691328	0.624283	0.148177	-0.633496	0.837114	-0.075062	-0.628798	0.835461	0.155352	-0.520999	0.709369	-0.205089	-0.545654	0.696349	0.273724	-0.523200	1.090470	0.094086	-0.490011	1.036348	0.087684	-0.522933	1.113936	-0.008760										-0.076000	0.085953	-0.037714	-0.075231	0.078392	0.031186	-0.076573	0.077177	0.078257	0.411971	0.092821	-0.102331
14912	124.266667	-0.701172	0.632313	-0.084180	-0.691373	0.624269	0.148200	-0.633558	0.837111	-0.075042	-0.628737	0.835343	0.155278	-0.521049	0.709370	-0.205103	-0.545653	0.696334	0.273737	-0.523237	1.090500	0.094098	-0.490056	1.036354	0.087673	-0.522954	1.113961	-0.008773										-0.075952	0.086000	-0.037720	-0.075233	0.078394	0.031181	-0.076576	0.077177	0.078257	0.412003	0.092784	-0.102151
14913	124.275000	-0.701258	0.632294	-0.084162	-0.691426	0.624244	0.148221	-0.633644	0.837099	-0.075032	-0.628798	0.835411	0.155395	-0.521104	0.709368	-0.205110	-0.545670	0.696315	0.273747	-0.523193	1.090575	0.094145	-0.490124	1.036379	0.087680	-0.522991	1.113982	-0.008776										-0.075981	0.085920	-0.037691	-0.075238	0.078386	0.031187	-0.076579	0.077176	0.078260	0.412064	0.092746	-0.102001
14914	124.283333	-0.701339	0.632264	-0.084143	-0.691486	0.624217	0.148246	-0.633729	0.837117	-0.074988	-0.628932	0.835421	0.155416	-0.521165	0.709377	-0.205108	-0.545695	0.696288	0.273761	-0.523332	1.090533	0.094100	-0.490202	1.036391	0.087694	-0.523034	1.114019	-0.008779										-0.075971	0.085907	-0.037672	-0.075238	0.078391	0.031191	-0.076580	0.077178	0.078264	0.412150	0.092712	-0.101886
14915	124.291667	-0.701427	0.632209	-0.084119	-0.691546	0.624178	0.148267	-0.633826	0.837121	-0.074948	-0.629005	0.835421	0.155503	-0.521228	0.709381	-0.205085	-0.545715	0.696274	0.273764	-0.523398	1.090520	0.094085	-0.490281	1.036393	0.087707	-0.523099	1.114032	-0.008758										-0.075965	0.085896	-0.037661	-0.075241	0.078392	0.031192	-0.076583	0.077179	0.078264	0.412188	0.092694	-0.101810
14916	124.300000	-0.701483	0.632159	-0.084100	-0.691608	0.624124	0.148285	-0.633959	0.837091	-0.074898	-0.629141	0.835473	0.155669	-0.521291	0.709389	-0.205059	-0.545741	0.696253	0.273764	-0.523475	1.090543	0.094107	-0.490362	1.036407	0.087718	-0.523169	1.114063	-0.008739										-0.075965	0.085889	-0.037655	-0.075240	0.078387	0.031193	-0.076581	0.077178	0.078259	0.412191	0.092691	-0.101787
14917	124.308333	-0.701534	0.632097	-0.084087	-0.691669	0.624071	0.148307	-0.634085	0.837087	-0.074860	-0.629125	0.835401	0.155654	-0.521363	0.709392	-0.205030	-0.545778	0.696220	0.273761	-0.523484	1.090666	0.094222	-0.490474	1.036441	0.087753	-0.523253	1.114117	-0.008727										-0.075938	0.085923	-0.037663	-0.075243	0.078393	0.031190	-0.076621	0.077252	0.078195	0.412172	0.092702	-0.101810
14918	124.316667	-0.701610	0.632051	-0.084073	-0.691730	0.624016	0.148326	-0.634214	0.837074	-0.074817	-0.629320	0.835362	0.155669	-0.521438	0.709393	-0.204987	-0.545811	0.696195	0.273752	-0.523575	1.090716	0.094261	-0.490596	1.036470	0.087787	-0.523363	1.114135	-0.008672										-0.075964	0.085876	-0.037667	-0.075240	0.078396	0.031193	-0.076582	0.077187	0.078262	0.412134	0.092727	-0.101882
14919	124.325000	-0.701647	0.631996	-0.084064	-0.691781	0.623956	0.148341	-0.634343	0.837051	-0.074772	-0.629403	0.835334	0.155717	-0.521521	0.709389	-0.204947	-0.545838	0.696165	0.273746	-0.523690	1.090537	0.094015	-0.490705	1.036478	0.087791	-0.523475	1.114196	-0.008637										-0.075963	0.085871	-0.037668	-0.075240	0.078388	0.031188	-0.076579	0.077183	0.078257	0.412076	0.092755	-0.101996
14920	124.333333	-0.701658	0.631975	-0.084045	-0.691825	0.623897	0.148351	-0.634494	0.837031	-0.074730	-0.629397	0.835240	0.155704	-0.521606	0.709381	-0.204902	-0.545863	0.696131	0.273737	-0.524043	1.090328	0.093628	-0.490823	1.036493	0.087805	-0.523606	1.114245	-0.008594										-0.075960	0.085864	-0.037670	-0.075247	0.078386	0.031184	-0.076652	0.077304	0.078123	0.412002	0.092787	-0.102141
14921	124.341667	-0.701722	0.631932	-0.084039	-0.691868	0.623841	0.148360	-0.634639	0.836999	-0.074683	-0.629653	0.835252	0.155821	-0.521697	0.709376	-0.204854	-0.545892	0.696097	0.273740	-0.524062	1.090367	0.093761	-0.490973	1.036535	0.087854	-0.523744	1.114327	-0.008554										-0.075965	0.085858	-0.037672	-0.075242	0.078387	0.031187	-0.076612	0.077246	0.078193	0.411903	0.092819	-0.102315
14922	124.350000	-0.701786	0.631891	-0.084037	-0.691905	0.623788	0.148374	-0.634782	0.836958	-0.074629	-0.629908	0.835262	0.155936	-0.521787	0.709367	-0.204801	-0.545920	0.696053	0.273742	-0.524068	1.090417	0.093892	-0.491160	1.036541	0.087858	-0.523883	1.114393	-0.008509										-0.075967	0.085852	-0.037665	-0.075237	0.078393	0.031191	-0.076577	0.077185	0.078259	0.411814	0.092845	-0.102514
14923	124.358333	-0.701840	0.631862	-0.084035	-0.691932	0.623738	0.148378	-0.634931	0.836917	-0.074581	-0.630050	0.835207	0.156006	-0.521889	0.709374	-0.204801	-0.545950	0.696009	0.273746	-0.524249	1.090475	0.094005	-0.491321	1.036582	0.087924	-0.524047	1.114422	-0.008430										-0.075963	0.085854	-0.037666	-0.075239	0.078389	0.031192	-0.076578	0.077182	0.078262	0.411699	0.092905	-0.102728
14924	124.366667	-0.701899	0.631829	-0.084034	-0.691962	0.623693	0.148390	-0.635108	0.836847	-0.074528	-0.629886	0.835039	0.155880	-0.521994	0.709378	-0.204798	-0.545984	0.695957	0.273753	-0.524540	1.090809	0.094436	-0.491491	1.036626	0.087990	-0.524222	1.114461	-0.008361										-0.075958	0.085850	-0.037666	-0.075238	0.078392	0.031196	-0.076652	0.077315	0.078129	0.411571	0.092951	-0.102952
14925	124.375000	-0.701949	0.631784	-0.084027	-0.691992	0.623646	0.148403	-0.635234	0.836823	-0.074488	-0.630059	0.834987	0.155928	-0.522095	0.709365	-0.204687	-0.546027	0.695902	0.273768	-0.524544	1.090527	0.094114	-0.491636	1.036654	0.088036	-0.524400	1.114471	-0.008282										-0.075959	0.085846	-0.037666	-0.075238	0.078390	0.031197	-0.076578	0.077186	0.078260	0.411461	0.093001	-0.103189
14926	124.383333	-0.701999	0.631733	-0.084027	-0.692019	0.623595	0.148413	-0.635412	0.836753	-0.074444	-0.630241	0.834898	0.155941	-0.522206	0.709369	-0.204683	-0.546070	0.695832	0.273768	-0.524702	1.090545	0.094173	-0.491778	1.036682	0.088083	-0.524590	1.114486	-0.008223										-0.075956	0.085847	-0.037663	-0.075241	0.078391	0.031199	-0.076653	0.077309	0.078122	0.411301	0.093202	-0.103584
14927	124.391667	-0.702046	0.631681	-0.084025	-0.692049	0.623546	0.148422	-0.635582	0.836720	-0.074397	-0.630396	0.834826	0.155976	-0.522321	0.709374	-0.204629	-0.546122	0.695768	0.273773	-0.524864	1.090568	0.094222	-0.491906	1.036699	0.088116	-0.524774	1.114501	-0.008181										-0.075955	0.085847	-0.037669	-0.075247	0.078401	0.031206	-0.076622	0.077252	0.078188	0.411135	0.093280	-0.103817
14928	124.400000	-0.702085	0.631622	-0.084027	-0.692086	0.623489	0.148437	-0.635748	0.836662	-0.074372	-0.630565	0.834755	0.156024	-0.522431	0.709381	-0.204572	-0.546176	0.695705	0.273777	-0.525094	1.090923	0.094747	-0.492054	1.036757	0.088180	-0.524965	1.114494	-0.008159										-0.075957	0.085847	-0.037670	-0.075252	0.078409	0.031215	-0.076667	0.077324	0.078123	0.410968	0.093352	-0.104045
14929	124.408333	-0.702118	0.631568	-0.084029	-0.692124	0.623428	0.148444	-0.635912	0.836617	-0.074330	-0.630714	0.834691	0.156052	-0.522530	0.709390	-0.204519	-0.546236	0.695652	0.273784	-0.525273	1.090940	0.094833	-0.492174	1.036795	0.088258	-0.525124	1.114529	-0.008149										-0.075957	0.085839	-0.037678	-0.075252	0.078421	0.031240	-0.076597	0.077202	0.078251	0.410814	0.093413	-0.104258
14930	124.416667	-0.702148	0.631517	-0.084034	-0.692165	0.623370	0.148452	-0.636094	0.836574	-0.074276	-0.630959	0.834642	0.156122	-0.522629	0.709404	-0.204460	-0.546296	0.695601	0.273784	-0.525474	1.090952	0.094844	-0.492308	1.036855	0.088337	-0.525295	1.114479	-0.008110										-0.075958	0.085841	-0.037685	-0.075185	0.078331	0.031165	-0.076682	0.077338	0.078131	0.410657	0.093474	-0.104455
14931	124.425000	-0.702176	0.631477	-0.084040	-0.692210	0.623308	0.148460	-0.636286	0.836507	-0.074214	-0.631096	0.834628	0.156267	-0.522720	0.709435	-0.204400	-0.546366	0.695561	0.273797	-0.525650	1.091003	0.094867	-0.492456	1.036919	0.088417	-0.525434	1.114450	-0.008102										-0.075971	0.085805	-0.037773	-0.075194	0.078397	0.031186	-0.076703	0.077361	0.078147	0.410487	0.093530	-0.104658
14932	124.433333	-0.702202	0.631445	-0.084055	-0.692254	0.623259	0.148471	-0.636475	0.836442	-0.074166	-0.631273	0.834576	0.156296	-0.522804	0.709466	-0.204339	-0.546424	0.695528	0.273797	-0.525822	1.090595	0.094369	-0.492631	1.036947	0.088443	-0.525574	1.114392	-0.008089										-0.075969	0.085804	-0.037762	-0.075208	0.078489	0.031209	-0.076734	0.077398	0.078170	0.410348	0.093570	-0.104865
14933	124.441667	-0.702222	0.631420	-0.084075	-0.692281	0.623219	0.148495	-0.636641	0.836404	-0.074130	-0.631665	0.834533	0.156381	-0.522868	0.709500	-0.204247	-0.546505	0.695510	0.273813	-0.526133	1.090573	0.094297	-0.492798	1.036958	0.088543	-0.525669	1.114347	-0.008154										-0.075970	0.085798	-0.037754	-0.075224	0.078587	0.031229	-0.076774	0.077435	0.078192	0.410239	0.093614	-0.105085
14934	124.450000	-0.702244	0.631400	-0.084097	-0.692314	0.623188	0.148520	-0.636810	0.836348	-0.074088	-0.631903	0.834427	0.156384	-0.522926	0.709537	-0.204157	-0.546568	0.695506	0.273809	-0.526395	1.090577	0.094293	-0.493007	1.036935	0.088600	-0.525759	1.114285	-0.008180										-0.075977	0.085796	-0.037756	-0.075245	0.078706	0.031258	-0.076820	0.077483	0.078228	0.410134	0.093648	-0.105305
14935	124.458333	-0.702259	0.631386	-0.084117	-0.692327	0.623165	0.148561	-0.636987	0.836274	-0.074035	-0.632149	0.834501	0.156565	-0.523021	0.709590	-0.204051	-0.546621	0.695520	0.273795	-0.526685	1.090466	0.094271	-0.493271	1.036873	0.088614	-0.525842	1.114214	-0.008208										-0.075972	0.085791	-0.037759	-0.075263	0.078834	0.031294	-0.076875	0.077542	0.078275	0.410002	0.093709	-0.105515
14936	124.466667	-0.702271	0.631381	-0.084133	-0.692337	0.623151	0.148608	-0.637158	0.836215	-0.073997	-0.631956	0.834230	0.156263	-0.523092	0.709653	-0.203999	-0.546687	0.695540	0.273791	-0.526975	1.090320	0.094230	-0.493527	1.036775	0.088616	-0.525914	1.114122	-0.008242										-0.075974	0.085790	-0.037759	-0.075292	0.078977	0.031340	-0.076938	0.077613	0.078331	0.409866	0.093759	-0.105752
14937	124.475000	-0.702296	0.631371	-0.084148	-0.692334	0.623139	0.148657	-0.637330	0.836156	-0.073951	-0.632176	0.834226	0.156318	-0.523161	0.709725	-0.203946	-0.546732	0.695588	0.273770	-0.527318	1.090132	0.094203	-0.493763	1.036631	0.088661	-0.525999	1.113973	-0.008282										-0.075974	0.085785	-0.037757	-0.075331	0.079134	0.031389	-0.077005	0.077712	0.078401	0.409720	0.093807	-0.105991
14938	124.483333	-0.702302	0.631385	-0.084154	-0.692325	0.623131	0.148708	-0.637555	0.836073	-0.073900	-0.632389	0.834229	0.156351	-0.523239	0.709804	-0.203883	-0.546772	0.695655	0.273747	-0.527954	1.090339	0.094990	-0.494011	1.036399	0.088653	-0.526107	1.113726	-0.008316										-0.075941	0.085859	-0.037770	-0.075376	0.079316	0.031445	-0.077085	0.077827	0.078476	0.409602	0.093842	-0.106224
14939	124.491667	-0.702299	0.631415	-0.084168	-0.692313	0.623130	0.148752	-0.637740	0.836016	-0.073863	-0.632754	0.834249	0.156443	-0.523321	0.709865	-0.203833	-0.546819	0.695726	0.273720	-0.528214	1.089303	0.094048	-0.494319	1.035961	0.088572	-0.526255	1.113406	-0.008312										-0.075971	0.085787	-0.037750	-0.075427	0.079518	0.031503	-0.077170	0.077974	0.078542	0.409496	0.093881	-0.106482
14940	124.500000	-0.702297	0.631422	-0.084170	-0.692293	0.623129	0.148794	-0.637928	0.835948	-0.073841	-0.633108	0.834209	0.156402	-0.523405	0.709913	-0.203783	-0.546876	0.695805	0.273706	-0.528568	1.088704	0.094145	-0.494606	1.035384	0.088492	-0.526434	1.112995	-0.008310										-0.075973	0.085783	-0.037750	-0.075500	0.079777	0.031558	-0.077279	0.078188	0.078619	0.409389	0.093904	-0.106756
14941	124.508333	-0.702302	0.631405	-0.084173	-0.692267	0.623123	0.148821	-0.638127	0.835874	-0.073823	-0.633326	0.834171	0.156377	-0.523500	0.709940	-0.203737	-0.546912	0.695899	0.273663	-0.529252	1.087578	0.093865	-0.494801	1.034492	0.088193	-0.526671	1.112474	-0.008262										-0.075971	0.085784	-0.037748	-0.075613	0.080114	0.031593	-0.077417	0.078485	0.078669	0.409250	0.093937	-0.107028
14942	124.516667	-0.702286	0.631397	-0.084177	-0.692237	0.623114	0.148848	-0.638351	0.835759	-0.073809	-0.633471	0.834147	0.156322	-0.523594	0.709950	-0.203695	-0.546950	0.696005	0.273615	-0.529702	1.086441	0.093829	-0.494985	1.033480	0.087744	-0.526866	1.111933	-0.008198										-0.075973	0.085778	-0.037746	-0.075773	0.080519	0.031604	-0.077572	0.078842	0.078695	0.409136	0.093966	-0.107291
14943	124.525000	-0.702262	0.631391	-0.084182	-0.692206	0.623097	0.148872	-0.638557	0.835689	-0.073829	-0.633387	0.834034	0.156154	-0.523697	0.709937	-0.203669	-0.546996	0.696112	0.273564	-0.530269	1.085453	0.094208	-0.495085	1.032472	0.087538	-0.526998	1.111427	-0.008118										-0.075971	0.085778	-0.037753	-0.075970	0.080968	0.031590	-0.077763	0.079256	0.078705	0.409056	0.093996	-0.107540
14944	124.533333	-0.702246	0.631350	-0.084184	-0.692183	0.623086	0.148889	-0.638778	0.835614	-0.073855	-0.633653	0.834070	0.156145	-0.523803	0.709906	-0.203634	-0.547041	0.696223	0.273511	-0.530683	1.084172	0.093978	-0.495196	1.031366	0.087164	-0.527121	1.110950	-0.008009										-0.075972	0.085777	-0.037765	-0.076169	0.081401	0.031582	-0.077952	0.079663	0.078724	0.408981	0.094034	-0.107766
14945	124.541667	-0.702227	0.631322	-0.084185	-0.692163	0.623073	0.148898	-0.639030	0.835481	-0.073877	-0.633869	0.834074	0.156140	-0.523908	0.709874	-0.203605	-0.547087	0.696355	0.273458	-0.530797	1.082761	0.093668	-0.495197	1.030350	0.086816	-0.527320	1.110497	-0.007793										-0.075974	0.085772	-0.037763	-0.076358	0.081830	0.031607	-0.078139	0.080043	0.078775	0.408903	0.094052	-0.107989
14946	124.550000	-0.702205	0.631275	-0.084194	-0.692149	0.623049	0.148903	-0.639299	0.835337	-0.073903	-0.634121	0.833996	0.156045	-0.524009	0.709839	-0.203580	-0.547121	0.696478	0.273385	-0.531021	1.081774	0.093958	-0.495133	1.029384	0.086414	-0.527554	1.110172	-0.007590										-0.075970	0.085773	-0.037761	-0.076541	0.082246	0.031660	-0.078326	0.080393	0.078849	0.408814	0.094070	-0.108171
14947	124.558333	-0.702200	0.631244	-0.084185	-0.692146	0.623024	0.148909	-0.639529	0.835247	-0.073961	-0.634413	0.833978	0.156007	-0.524099	0.709806	-0.203555	-0.547158	0.696605	0.273317	-0.531240	1.080819	0.094465	-0.495059	1.028452	0.085987	-0.527842	1.109905	-0.007383										-0.075964	0.085772	-0.037752	-0.076698	0.082610	0.031721	-0.078488	0.080715	0.078933	0.408747	0.094095	-0.108324
14948	124.566667	-0.702194	0.631174	-0.084213	-0.692151	0.622992	0.148909	-0.639822	0.835124	-0.074019	-0.634970	0.834050	0.156090	-0.524195	0.709776	-0.203525	-0.547201	0.696752	0.273270	-0.530621	1.080877	0.095821	-0.494997	1.027534	0.085603	-0.528191	1.109600	-0.007106										-0.075962	0.085766	-0.037738	-0.076843	0.082952	0.031792	-0.078634	0.081000	0.079013	0.408720	0.094104	-0.108453
14949	124.575000	-0.702203	0.631142	-0.084209	-0.692167	0.622964	0.148911	-0.640127	0.834960	-0.074077	-0.634963	0.833906	0.155900	-0.524281	0.709749	-0.203515	-0.547228	0.696888	0.273207	-0.531469	1.078591	0.093852	-0.494945	1.026686	0.085154	-0.528530	1.109329	-0.006894										-0.075960	0.085765	-0.037735	-0.076986	0.083266	0.031848	-0.078777	0.081283	0.079087	0.408700	0.094121	-0.108550
14950	124.583333	-0.702221	0.631077	-0.084232	-0.692188	0.622928	0.148906	-0.640427	0.834820	-0.074161	-0.635244	0.833887	0.155817	-0.524375	0.709720	-0.203504	-0.547240	0.697025	0.273119	-0.531699	1.077542	0.093899	-0.494924	1.025953	0.084798	-0.528879	1.109104	-0.006605										-0.075958	0.085761	-0.037734	-0.077121	0.083564	0.031892	-0.078917	0.081557	0.079149	0.408680	0.094130	-0.108622
14951	124.591667	-0.702248	0.631029	-0.084241	-0.692225	0.622897	0.148905	-0.640753	0.834687	-0.074258	-0.635903	0.833896	0.155805	-0.524470	0.709688	-0.203501	-0.547285	0.697158	0.273061	-0.531968	1.076638	0.093911	-0.495086	1.025084	0.084343	-0.529196	1.108943	-0.006292										-0.075922	0.085712	-0.037675	-0.077259	0.083864	0.031918	-0.079037	0.081824	0.079188	0.408654	0.094239	-0.108584
14952	124.600000	-0.702283	0.630951	-0.084273	-0.692266	0.622859	0.148899	-0.641123	0.834522	-0.074372	-0.636200	0.833910	0.155771	-0.524570	0.709660	-0.203505	-0.547313	0.697299	0.272974	-0.532039	1.075713	0.094311	-0.495233	1.024269	0.084075	-0.529463	1.108861	-0.005948										-0.075893	0.085673	-0.037620	-0.077408	0.084176	0.031940	-0.079165	0.082091	0.079222	0.408630	0.094352	-0.108528
14953	124.608333	-0.702328	0.630872	-0.084299	-0.692312	0.622819	0.148892	-0.641483	0.834372	-0.074495	-0.636330	0.833696	0.155360	-0.524683	0.709624	-0.203516	-0.547361	0.697437	0.272895	-0.532280	1.074365	0.093852	-0.495354	1.023529	0.083450	-0.529692	1.108844	-0.005557										-0.075901	0.085705	-0.037627	-0.077574	0.084518	0.031967	-0.079311	0.082402	0.079269	0.408632	0.094351	-0.108548
14954	124.616667	-0.702382	0.630785	-0.084332	-0.692370	0.622779	0.148884	-0.641902	0.834198	-0.074630	-0.636708	0.833661	0.155243	-0.524801	0.709599	-0.203542	-0.547425	0.697569	0.272810	-0.532383	1.073820	0.094467	-0.495440	1.022675	0.082950	-0.529933	1.108835	-0.005120										-0.075914	0.085754	-0.037632	-0.077743	0.084870	0.032008	-0.079478	0.082731	0.079313	0.408619	0.094364	-0.108560
14955	124.625000	-0.702445	0.630686	-0.084361	-0.692435	0.622731	0.148867	-0.642274	0.834066	-0.074805	-0.637103	0.833580	0.155051	-0.524936	0.709558	-0.203572	-0.547512	0.697685	0.272724	-0.532630	1.072728	0.094371	-0.495490	1.021958	0.082589	-0.530227	1.108872	-0.004659										-0.075926	0.085826	-0.037649	-0.077931	0.085240	0.032069	-0.079663	0.083080	0.079379	0.408628	0.094360	-0.108551
14956	124.633333	-0.702529	0.630562	-0.084387	-0.692510	0.622679	0.148846	-0.642704	0.833924	-0.074967	-0.637612	0.833527	0.154929	-0.525075	0.709518	-0.203612	-0.547620	0.697785	0.272632	-0.532848	1.071852	0.094387	-0.495506	1.021225	0.082117	-0.530544	1.108928	-0.004218										-0.075929	0.085965	-0.037704	-0.078127	0.085632	0.032141	-0.079856	0.083440	0.079466	0.408636	0.094364	-0.108529
14957	124.641667	-0.702598	0.630452	-0.084427	-0.692598	0.622616	0.148821	-0.643117	0.833787	-0.075122	-0.637929	0.833401	0.154700	-0.525087	0.709602	-0.203685	-0.547752	0.697848	0.272525	-0.532835	1.071133	0.094660	-0.495485	1.020894	0.082079	-0.530913	1.108929	-0.003747										-0.075984	0.086036	-0.037745	-0.078334	0.086036	0.032222	-0.080047	0.083806	0.079561	0.408663	0.094256	-0.108590
14958	124.650000	-0.702693	0.630304	-0.084462	-0.692695	0.622544	0.148794	-0.643550	0.833662	-0.075289	-0.638436	0.833315	0.154540	-0.525260	0.709577	-0.203862	-0.547918	0.697890	0.272422	-0.533061	1.070422	0.094857	-0.495447	1.020341	0.081623	-0.531241	1.108988	-0.003340										-0.076050	0.086109	-0.037793	-0.078533	0.086442	0.032300	-0.080235	0.084168	0.079649	0.408689	0.094140	-0.108643
14959	124.658333	-0.702789	0.630152	-0.084524	-0.692810	0.622461	0.148763	-0.643996	0.833549	-0.075473	-0.639192	0.833355	0.154517	-0.525425	0.709487	-0.203867	-0.548116	0.697903	0.272316	-0.533076	1.069847	0.095008	-0.495576	1.019963	0.081427	-0.531611	1.109179	-0.003106										-0.076048	0.086388	-0.037877	-0.078728	0.086809	0.032358	-0.080436	0.084522	0.079721	0.408713	0.094135	-0.108574
14960	124.666667	-0.702920	0.629982	-0.084578	-0.692938	0.622377	0.148729	-0.644391	0.833454	-0.075659	-0.639369	0.833233	0.154222	-0.525748	0.709286	-0.203970	-0.548318	0.697864	0.272152	-0.533454	1.068922	0.094365	-0.495865	1.019451	0.081199	-0.531903	1.109463	-0.002959										-0.076155	0.086512	-0.037947	-0.078911	0.087163	0.032410	-0.080624	0.084855	0.079772	0.408747	0.094126	-0.108503
14961	124.675000	-0.703019	0.629820	-0.084641	-0.693078	0.622281	0.148690	-0.644871	0.833304	-0.075853	-0.639681	0.833033	0.153968	-0.525794	0.709310	-0.203951	-0.548554	0.697811	0.271988	-0.533779	1.068410	0.094519	-0.496128	1.018997	0.080875	-0.532032	1.109357	-0.002123										-0.076298	0.086777	-0.037974	-0.079084	0.087519	0.032462	-0.080805	0.085161	0.079820	0.408777	0.094111	-0.108414
14962	124.683333	-0.703112	0.629660	-0.084704	-0.693224	0.622182	0.148644	-0.645286	0.833199	-0.076071	-0.640016	0.832893	0.153768	-0.525983	0.709233	-0.204025	-0.548811	0.697737	0.271799	-0.534109	1.067950	0.094509	-0.496531	1.018642	0.080721	-0.532216	1.109594	-0.001747										-0.076456	0.087165	-0.038036	-0.079250	0.087874	0.032507	-0.080971	0.085482	0.079873	0.408807	0.094103	-0.108322
14963	124.691667	-0.703246	0.629465	-0.084751	-0.693377	0.622077	0.148601	-0.645732	0.833077	-0.076337	-0.640542	0.832800	0.153579	-0.526156	0.709171	-0.204102	-0.549086	0.697653	0.271588	-0.534404	1.067629	0.094701	-0.496854	1.018360	0.080527	-0.532403	1.109839	-0.001494										-0.076783	0.087662	-0.038184	-0.079420	0.088222	0.032552	-0.081138	0.085818	0.079934	0.408853	0.094082	-0.108225
14964	124.700000	-0.703375	0.629289	-0.084794	-0.693530	0.621965	0.148556	-0.646226	0.832901	-0.076507	-0.641330	0.832746	0.153449	-0.526322	0.709116	-0.204168	-0.549366	0.697549	0.271359	-0.534725	1.067447	0.094722	-0.497223	1.018217	0.080384	-0.532577	1.110039	-0.001202										-0.077038	0.088120	-0.038238	-0.079607	0.088590	0.032578	-0.081314	0.086171	0.079986	0.408904	0.094060	-0.108106
14965	124.708333	-0.703501	0.629111	-0.084860	-0.693684	0.621843	0.148504	-0.646625	0.832802	-0.076780	-0.641582	0.832508	0.153129	-0.526479	0.709072	-0.204234	-0.549664	0.697412	0.271097	-0.535031	1.067353	0.094679	-0.497541	1.018162	0.080268	-0.532794	1.110398	-0.001064										-0.077207	0.088791	-0.038341	-0.079809	0.088999	0.032610	-0.081505	0.086539	0.080016	0.408943	0.094055	-0.107985
14966	124.716667	-0.703636	0.628888	-0.084944	-0.693845	0.621719	0.148460	-0.647081	0.832672	-0.077020	-0.642095	0.832169	0.152743	-0.526631	0.709038	-0.204300	-0.549974	0.697246	0.270820	-0.535346	1.067328	0.094702	-0.497975	1.018146	0.080216	-0.532949	1.110697	-0.000727										-0.077505	0.089243	-0.038410	-0.080021	0.089435	0.032648	-0.081716	0.086925	0.080055	0.408994	0.094032	-0.107848
14967	124.725000	-0.703779	0.628694	-0.085006	-0.694010	0.621592	0.148413	-0.647367	0.832528	-0.077237	-0.642645	0.832034	0.152531	-0.526775	0.708993	-0.204367	-0.550317	0.697064	0.270559	-0.535770	1.067477	0.094901	-0.498437	1.017927	0.079774	-0.533093	1.111244	-0.000570										-0.077726	0.089811	-0.038483	-0.080242	0.089874	0.032687	-0.081936	0.087321	0.080104	0.409051	0.094004	-0.107721
14968	124.733333	-0.703928	0.628498	-0.085069	-0.694178	0.621457	0.148359	-0.647943	0.832448	-0.077510	-0.643165	0.831977	0.152411	-0.526911	0.708952	-0.204435	-0.550654	0.696817	0.270227	-0.536235	1.067600	0.094897	-0.499114	1.018261	0.079848	-0.533192	1.111834	-0.000429										-0.077995	0.090293	-0.038591	-0.080457	0.090289	0.032737	-0.082154	0.087730	0.080160	0.409113	0.093979	-0.107593
14969	124.741667	-0.704061	0.628291	-0.085128	-0.694343	0.621324	0.148316	-0.648331	0.832362	-0.077779	-0.643712	0.831653	0.152076	-0.527038	0.708922	-0.204497	-0.550996	0.696547	0.269861	-0.536769	1.067704	0.094781	-0.499831	1.018381	0.079725	-0.533236	1.112430	-0.000182										-0.078305	0.090681	-0.038652	-0.080683	0.090715	0.032785	-0.082379	0.088129	0.080222	0.409168	0.093962	-0.107468
14970	124.750000	-0.704203	0.628086	-0.085178	-0.694517	0.621195	0.148273	-0.648729	0.832278	-0.078029	-0.644286	0.831578	0.151947	-0.527153	0.708897	-0.204558	-0.551369	0.696268	0.269509	-0.537267	1.067780	0.094662	-0.500573	1.018313	0.079374	-0.533268	1.113172	-0.000169										-0.078651	0.091028	-0.038673	-0.080974	0.091251	0.032969	-0.082598	0.088515	0.080278	0.409230	0.093943	-0.107336
14971	124.758333	-0.704358	0.627841	-0.085244	-0.694685	0.621066	0.148227	-0.649155	0.832192	-0.078267	-0.644794	0.831290	0.151569	-0.527266	0.708894	-0.204618	-0.551764	0.695973	0.269120	-0.537818	1.068130	0.094769	-0.501340	1.018684	0.079515	-0.533260	1.113695	0.000115										-0.078923	0.091493	-0.038733	-0.081210	0.091737	0.033010	-0.082843	0.088927	0.080352	0.409288	0.093928	-0.107208
14972	124.766667	-0.704489	0.627643	-0.085299	-0.694858	0.620942	0.148183	-0.649549	0.832115	-0.078536	-0.645298	0.831019	0.151291	-0.527368	0.708908	-0.204673	-0.552158	0.695687	0.268715	-0.538367	1.068528	0.094710	-0.502100	1.018867	0.079492	-0.533243	1.114298	0.000264										-0.079124	0.092185	-0.038798	-0.081457	0.092221	0.033067	-0.083105	0.089374	0.080438	0.409344	0.093906	-0.107082
14973	124.775000	-0.704646	0.627445	-0.085334	-0.695033	0.620822	0.148156	-0.649966	0.832036	-0.078792	-0.645883	0.830872	0.151113	-0.527458	0.708940	-0.204720	-0.552572	0.695399	0.268289	-0.538905	1.068867	0.094724	-0.502783	1.019010	0.079306	-0.533205	1.114800	0.000510										-0.079408	0.092671	-0.038816	-0.081703	0.092689	0.033122	-0.083355	0.089822	0.080512	0.409390	0.093889	-0.106961
14974	124.783333	-0.704799	0.627267	-0.085362	-0.695212	0.620701	0.148121	-0.650400	0.831930	-0.079012	-0.646476	0.830717	0.150936	-0.527541	0.708976	-0.204768	-0.553002	0.695137	0.267877	-0.539449	1.069098	0.094719	-0.503499	1.019146	0.079216	-0.533205	1.115325	0.000677										-0.079655	0.093203	-0.038852	-0.081961	0.093167	0.033189	-0.083611	0.090268	0.080579	0.409448	0.093874	-0.106829
14975	124.791667	-0.704955	0.627065	-0.085421	-0.695395	0.620573	0.148076	-0.650655	0.831836	-0.079218	-0.647014	0.830594	0.150766	-0.527619	0.709034	-0.204817	-0.553412	0.694859	0.267420	-0.539934	1.069344	0.094750	-0.504223	1.019232	0.079101	-0.533204	1.115911	0.000717										-0.079922	0.093708	-0.038852	-0.082218	0.093649	0.033250	-0.083857	0.090697	0.080641	0.409506	0.093862	-0.106703
14976	124.800000	-0.705128	0.626865	-0.085475	-0.695578	0.620444	0.148036	-0.651184	0.831789	-0.079442	-0.647563	0.830430	0.150594	-0.527687	0.709086	-0.204863	-0.553842	0.694593	0.266966	-0.540451	1.069702	0.094794	-0.504911	1.019316	0.079009	-0.533183	1.116395	0.000811										-0.080206	0.094170	-0.038880	-0.082461	0.094099	0.033301	-0.084108	0.091125	0.080706	0.409555	0.093844	-0.106582
14977	124.808333	-0.705274	0.626686	-0.085519	-0.695759	0.620310	0.148002	-0.651320	0.831649	-0.079594	-0.648050	0.830269	0.150379	-0.527768	0.709131	-0.204907	-0.554276	0.694327	0.266513	-0.540924	1.069849	0.094718	-0.505512	1.019360	0.078908	-0.533236	1.116816	0.000854										-0.080494	0.094652	-0.038915	-0.082708	0.094569	0.033338	-0.084352	0.091565	0.080753	0.409605	0.093831	-0.106467
14978	124.816667	-0.705414	0.626512	-0.085562	-0.695939	0.620179	0.147973	-0.651911	0.831661	-0.079836	-0.648577	0.830066	0.150154	-0.527838	0.709175	-0.204974	-0.554720	0.694052	0.266052	-0.541330	1.070004	0.094664	-0.506048	1.019370	0.078788	-0.533254	1.117030	0.001079										-0.080797	0.095117	-0.038966	-0.082965	0.095066	0.033383	-0.084606	0.092009	0.080801	0.409653	0.093816	-0.106362
14979	124.825000	-0.705546	0.626328	-0.085606	-0.696114	0.620045	0.147933	-0.652294	0.831560	-0.079999	-0.649091	0.829941	0.150027	-0.527913	0.709198	-0.205032	-0.555150	0.693787	0.265592	-0.541740	1.070059	0.094665	-0.506568	1.019485	0.078757	-0.533360	1.117433	0.000955										-0.081066	0.095579	-0.039018	-0.083238	0.095579	0.033433	-0.084880	0.092472	0.080853	0.409693	0.093801	-0.106267
14980	124.833333	-0.705677	0.626145	-0.085651	-0.696288	0.619920	0.147898	-0.652400	0.831404	-0.080151	-0.649533	0.829709	0.149738	-0.527990	0.709211	-0.205089	-0.555581	0.693517	0.265137	-0.542223	1.070113	0.094509	-0.507077	1.019493	0.078619	-0.533426	1.117539	0.001155										-0.081338	0.096063	-0.039085	-0.083518	0.096091	0.033472	-0.085168	0.092953	0.080914	0.409741	0.093784	-0.106182
14981	124.841667	-0.705793	0.625977	-0.085706	-0.696448	0.619801	0.147863	-0.652975	0.831414	-0.080347	-0.649956	0.829602	0.149603	-0.528090	0.709259	-0.205279	-0.556007	0.693274	0.264697	-0.542636	1.070188	0.094401	-0.507536	1.019488	0.078459	-0.533540	1.117763	0.001188										-0.081671	0.096639	-0.039219	-0.083815	0.096623	0.033525	-0.085463	0.093459	0.080974	0.409780	0.093777	-0.106091
14982	124.850000	-0.705950	0.625827	-0.085736	-0.696602	0.619695	0.147830	-0.653295	0.831334	-0.080483	-0.650495	0.829493	0.149515	-0.528180	0.709263	-0.205334	-0.556424	0.693038	0.264249	-0.543048	1.070151	0.094381	-0.508010	1.019488	0.078316	-0.533695	1.117970	0.001231										-0.082031	0.097225	-0.039334	-0.084109	0.097138	0.033590	-0.085746	0.093942	0.081043	0.409811	0.093758	-0.106016
14983	124.858333	-0.706027	0.625690	-0.085789	-0.696744	0.619601	0.147793	-0.653520	0.831186	-0.080590	-0.650855	0.829388	0.149363	-0.528278	0.709277	-0.205384	-0.556825	0.692830	0.263820	-0.543628	1.070308	0.094104	-0.508542	1.019601	0.078288	-0.533912	1.118222	0.001189										-0.082319	0.097732	-0.039352	-0.084399	0.097669	0.033665	-0.086030	0.094417	0.081116	0.409833	0.093751	-0.105945
14984	124.866667	-0.706150	0.625568	-0.085800	-0.696876	0.619510	0.147761	-0.653943	0.831148	-0.080749	-0.651231	0.829270	0.149234	-0.528366	0.709248	-0.205294	-0.557214	0.692639	0.263404	-0.544185	1.070298	0.094066	-0.509064	1.019638	0.078192	-0.534152	1.118365	0.001282										-0.082606	0.098216	-0.039367	-0.084742	0.098192	0.033837	-0.086309	0.094889	0.081193	0.409859	0.093740	-0.105881
14985	124.875000	-0.706288	0.625447	-0.085837	-0.697008	0.619432	0.147725	-0.654247	0.831079	-0.080876	-0.651584	0.829078	0.149059	-0.528489	0.709302	-0.205459	-0.557572	0.692475	0.263006	-0.544711	1.070294	0.093982	-0.509612	1.019661	0.078149	-0.534488	1.118625	0.001243										-0.082902	0.098651	-0.039352	-0.085037	0.098715	0.033920	-0.086608	0.095368	0.081284	0.409872	0.093735	-0.105832
14986	124.883333	-0.706395	0.625318	-0.085862	-0.697129	0.619359	0.147689	-0.654528	0.830985	-0.081025	-0.652017	0.829040	0.149003	-0.528606	0.709329	-0.205481	-0.557916	0.692332	0.262637	-0.545303	1.070339	0.093860	-0.510140	1.019703	0.078100	-0.534876	1.118850	0.001213										-0.083198	0.099088	-0.039373	-0.085328	0.099229	0.034007	-0.086898	0.095826	0.081376	0.409881	0.093719	-0.105796
14987	124.891667	-0.706501	0.625216	-0.085878	-0.697238	0.619290	0.147657	-0.654805	0.830899	-0.081112	-0.652319	0.829000	0.148917	-0.528723	0.709368	-0.205503	-0.558230	0.692214	0.262280	-0.545785	1.070269	0.093982	-0.510609	1.019737	0.078026	-0.535284	1.118889	0.001410										-0.083450	0.099591	-0.039369	-0.085631	0.099743	0.034089	-0.087191	0.096282	0.081453	0.409892	0.093710	-0.105765
14988	124.900000	-0.706586	0.625117	-0.085906	-0.697341	0.619225	0.147628	-0.655050	0.830860	-0.081263	-0.652635	0.828851	0.148737	-0.528839	0.709414	-0.205514	-0.558519	0.692110	0.261946	-0.546498	1.070184	0.093890	-0.511075	1.019804	0.078007	-0.535811	1.118955	0.001519										-0.083733	0.099991	-0.039389	-0.085919	0.100247	0.034160	-0.087495	0.096740	0.081533	0.409891	0.093704	-0.105753
14989	124.908333	-0.706664	0.625025	-0.085922	-0.697432	0.619164	0.147598	-0.655265	0.830805	-0.081365	-0.652951	0.828769	0.148651	-0.528952	0.709475	-0.205517	-0.558802	0.692042	0.261677	-0.547086	1.070125	0.093823	-0.511533	1.019783	0.077916	-0.536391	1.119062	0.001587										-0.083993	0.100402	-0.039427	-0.086207	0.100761	0.034232	-0.087776	0.097195	0.081616	0.409891	0.093696	-0.105749
14990	124.916667	-0.706730	0.624939	-0.085931	-0.697511	0.619106	0.147572	-0.655496	0.830725	-0.081446	-0.653195	0.828694	0.148565	-0.529060	0.709556	-0.205510	-0.559010	0.691950	0.261363	-0.547755	1.070066	0.093897	-0.511993	1.019761	0.077862	-0.537046	1.119120	0.001675										-0.084234	0.100863	-0.039488	-0.086511	0.101264	0.034313	-0.088069	0.097652	0.081682	0.409885	0.093700	-0.105749
14991	124.925000	-0.706790	0.624867	-0.085937	-0.697574	0.619060	0.147546	-0.655666	0.830713	-0.081554	-0.653504	0.828622	0.148495	-0.529159	0.709649	-0.205487	-0.559212	0.691874	0.261128	-0.548321	1.069856	0.093872	-0.512380	1.019797	0.077841	-0.537836	1.119128	0.001808										-0.084503	0.101287	-0.039519	-0.086799	0.101763	0.034385	-0.088343	0.098096	0.081755	0.409871	0.093706	-0.105752
14992	124.933333	-0.706838	0.624797	-0.085934	-0.697630	0.619021	0.147527	-0.655880	0.830654	-0.081627	-0.653800	0.828557	0.148430	-0.529252	0.709767	-0.205465	-0.559394	0.691801	0.260926	-0.548955	1.069646	0.093859	-0.512721	1.019827	0.077811	-0.538674	1.119124	0.001940										-0.084776	0.101740	-0.039504	-0.087091	0.102264	0.034462	-0.088626	0.098543	0.081842	0.409859	0.093715	-0.105770
14993	124.941667	-0.706891	0.624706	-0.085945	-0.697680	0.618981	0.147499	-0.656072	0.830643	-0.081714	-0.654036	0.828457	0.148333	-0.529278	0.709837	-0.205209	-0.559545	0.691740	0.260766	-0.549344	1.069543	0.094273	-0.513059	1.019852	0.077870	-0.539611	1.119203	0.001984										-0.085025	0.102132	-0.039528	-0.087359	0.102711	0.034543	-0.088902	0.098949	0.081914	0.409841	0.093717	-0.105796
14994	124.950000	-0.706931	0.624652	-0.085928	-0.697726	0.618947	0.147476	-0.656220	0.830623	-0.081797	-0.654263	0.828347	0.148232	-0.529387	0.709984	-0.205264	-0.559677	0.691678	0.260639	-0.550236	1.069262	0.093969	-0.513449	1.019889	0.077885	-0.540554	1.119115	0.002242										-0.085296	0.102485	-0.039560	-0.087624	0.103142	0.034622	-0.089154	0.099319	0.081971	0.409822	0.093723	-0.105823
14995	124.958333	-0.706940	0.624614	-0.085929	-0.697761	0.618910	0.147457	-0.656350	0.830598	-0.081870	-0.654486	0.828199	0.148089	-0.529440	0.710126	-0.205226	-0.559784	0.691612	0.260541	-0.550890	1.069125	0.094180	-0.513820	1.019945	0.077929	-0.541593	1.119178	0.002323										-0.085540	0.102824	-0.039614	-0.087859	0.103528	0.034689	-0.089376	0.099659	0.082016	0.409804	0.093730	-0.105861
14996	124.966667	-0.706971	0.624528	-0.085937	-0.697792	0.618877	0.147445	-0.656470	0.830581	-0.081944	-0.654800	0.828074	0.148003	-0.529481	0.710279	-0.205186	-0.559875	0.691549	0.260472	-0.551354	1.068952	0.094598	-0.514213	1.020043	0.078009	-0.542737	1.119189	0.002429										-0.085774	0.103167	-0.039679	-0.088068	0.103891	0.034742	-0.089578	0.099963	0.082058	0.409785	0.093735	-0.105904
14997	124.975000	-0.707012	0.624498	-0.085905	-0.697823	0.618853	0.147437	-0.656598	0.830554	-0.082011	-0.654848	0.827912	0.147883	-0.529516	0.710450	-0.205220	-0.559954	0.691478	0.260427	-0.552186	1.068671	0.094586	-0.514621	1.020129	0.078060	-0.543913	1.119169	0.002654										-0.085999	0.103500	-0.039741	-0.088260	0.104196	0.034781	-0.089752	0.100232	0.082088	0.409766	0.093736	-0.105954
14998	124.983333	-0.707019	0.624453	-0.085890	-0.697846	0.618836	0.147427	-0.656707	0.830524	-0.082078	-0.655023	0.827836	0.147847	-0.529525	0.710587	-0.205119	-0.560013	0.691417	0.260407	-0.553088	1.068435	0.094553	-0.515087	1.020254	0.078077	-0.545114	1.119211	0.002855										-0.086200	0.103867	-0.039791	-0.088440	0.104475	0.034824	-0.089919	0.100490	0.082122	0.409743	0.093751	-0.105991
14999	124.991667	-0.707036	0.624429	-0.085859	-0.697859	0.618830	0.147421	-0.656749	0.830550	-0.082160	-0.655253	0.827649	0.147693	-0.529523	0.710745	-0.205079	-0.560063	0.691358	0.260409	-0.553849	1.068343	0.094679	-0.515559	1.020436	0.078158	-0.546440	1.119197	0.003109										-0.086414	0.104175	-0.039846	-0.088606	0.104758	0.034870	-0.090068	0.100740	0.082157	0.409721	0.093753	-0.106040
15000	125.000000	-0.707087	0.624432	-0.085811	-0.697871	0.618832	0.147415	-0.656814	0.830545	-0.082235	-0.655457	0.827582	0.147671	-0.529518	0.710903	-0.205048	-0.560103	0.691301	0.260424	-0.554688	1.068129	0.094834	-0.516098	1.020667	0.078329	-0.547719	1.119475	0.003092										-0.086604	0.104547	-0.039952	-0.088768	0.105032	0.034910	-0.090204	0.100969	0.082185	0.409687	0.093771	-0.106083
15001	125.008333	-0.707082	0.624408	-0.085781	-0.697885	0.618845	0.147416	-0.656889	0.830516	-0.082307	-0.655571	0.827477	0.147558	-0.529499	0.711092	-0.205091	-0.560133	0.691252	0.260453	-0.555539	1.068077	0.095060	-0.516693	1.020847	0.078398	-0.549055	1.119430	0.003494										-0.086793	0.104866	-0.040042	-0.088923	0.105275	0.034945	-0.090330	0.101177	0.082195	0.409667	0.093779	-0.106120
15002	125.016667	-0.707058	0.624399	-0.085755	-0.697898	0.618859	0.147412	-0.656895	0.830547	-0.082399	-0.655689	0.827387	0.147469	-0.529479	0.711283	-0.205137	-0.560150	0.691212	0.260481	-0.556486	1.067928	0.095257	-0.517354	1.021029	0.078462	-0.550355	1.119563	0.003733										-0.087027	0.105147	-0.040124	-0.089064	0.105495	0.034971	-0.090454	0.101378	0.082207	0.409655	0.093788	-0.106156
15003	125.025000	-0.707042	0.624415	-0.085715	-0.697912	0.618877	0.147408	-0.656805	0.830502	-0.082500	-0.655816	0.827318	0.147409	-0.529422	0.711409	-0.204995	-0.560165	0.691196	0.260518	-0.557492	1.067940	0.095460	-0.518126	1.021260	0.078603	-0.551727	1.119667	0.004010										-0.087227	0.105422	-0.040204	-0.089179	0.105685	0.034978	-0.090567	0.101557	0.082208	0.409634	0.093785	-0.106199
15004	125.033333	-0.707021	0.624414	-0.085695	-0.697924	0.618899	0.147406	-0.656707	0.830464	-0.082591	-0.656028	0.827206	0.147290	-0.529378	0.711562	-0.205005	-0.560168	0.691197	0.260548	-0.558586	1.067868	0.095640	-0.518975	1.021464	0.078717	-0.553087	1.119903	0.004127										-0.087464	0.105635	-0.040241	-0.089295	0.105858	0.034978	-0.090659	0.101708	0.082203	0.409621	0.093780	-0.106239
15005	125.041667	-0.706996	0.624470	-0.085642	-0.697935	0.618927	0.147403	-0.656834	0.830456	-0.082732	-0.655937	0.827153	0.147152	-0.529288	0.711727	-0.205010	-0.560168	0.691238	0.260578	-0.559685	1.067893	0.095738	-0.519786	1.021516	0.078625	-0.554410	1.120001	0.004398										-0.087636	0.105971	-0.040362	-0.089318	0.105884	0.034867	-0.090746	0.101845	0.082202	0.409612	0.093788	-0.106269
15006	125.050000	-0.706968	0.624508	-0.085623	-0.697942	0.618967	0.147396	-0.656916	0.830490	-0.082898	-0.655986	0.827117	0.146997	-0.529275	0.711896	-0.205187	-0.560168	0.691306	0.260597	-0.560868	1.067859	0.095821	-0.520601	1.021564	0.078485	-0.555733	1.120087	0.004667										-0.087811	0.106293	-0.040481	-0.089497	0.106154	0.034983	-0.090832	0.101970	0.082203	0.409608	0.093780	-0.106305
15007	125.058333	-0.706943	0.624524	-0.085599	-0.697949	0.619026	0.147387	-0.656640	0.830427	-0.083007	-0.656049	0.827066	0.146800	-0.529196	0.712013	-0.205190	-0.560158	0.691419	0.260607	-0.561993	1.067680	0.095901	-0.521679	1.021807	0.078656	-0.557064	1.120253	0.004773										-0.088004	0.106552	-0.040576	-0.089568	0.106251	0.034990	-0.090898	0.102063	0.082201	0.409599	0.093784	-0.106333
15008	125.066667	-0.706902	0.624569	-0.085577	-0.697957	0.619102	0.147377	-0.656614	0.830380	-0.083144	-0.656070	0.827150	0.146708	-0.529145	0.712128	-0.205272	-0.560147	0.691572	0.260604	-0.563192	1.067473	0.095764	-0.522663	1.021788	0.078515	-0.558376	1.120391	0.004874										-0.088189	0.106794	-0.040656	-0.089627	0.106330	0.034996	-0.090946	0.102141	0.082205	0.409594	0.093794	-0.106351
15009	125.075000	-0.706889	0.624606	-0.085554	-0.697961	0.619189	0.147355	-0.656537	0.830388	-0.083307	-0.656060	0.827129	0.146441	-0.529083	0.712232	-0.205327	-0.560135	0.691772	0.260580	-0.564412	1.067294	0.095716	-0.523742	1.022013	0.078667	-0.559636	1.120427	0.004988										-0.088359	0.107018	-0.040730	-0.089659	0.106354	0.034994	-0.090970	0.102177	0.082203	0.409587	0.093799	-0.106375
15010	125.083333	-0.706849	0.624655	-0.085541	-0.697966	0.619288	0.147331	-0.656482	0.830364	-0.083500	-0.656145	0.827183	0.146222	-0.529022	0.712317	-0.205392	-0.560128	0.692015	0.260536	-0.565554	1.067050	0.095637	-0.524522	1.022058	0.078538	-0.560890	1.120362	0.005048										-0.088519	0.107238	-0.040819	-0.089659	0.106333	0.034980	-0.090975	0.102171	0.082191	0.409580	0.093806	-0.106389
15011	125.091667	-0.706819	0.624697	-0.085536	-0.697969	0.619401	0.147295	-0.656374	0.830379	-0.083719	-0.656034	0.827295	0.145996	-0.528949	0.712360	-0.205397	-0.560112	0.692330	0.260468	-0.566493	1.066633	0.095543	-0.524989	1.022000	0.078105	-0.562156	1.120235	0.004881										-0.088685	0.107426	-0.040903	-0.089626	0.106251	0.034950	-0.090942	0.102125	0.082162	0.409573	0.093805	-0.106405
15012	125.100000	-0.706787	0.624737	-0.085545	-0.697976	0.619512	0.147258	-0.656335	0.830321	-0.083899	-0.656381	0.827607	0.146051	-0.528880	0.712378	-0.205415	-0.560101	0.692681	0.260386	-0.567646	1.066179	0.094928	-0.525347	1.021864	0.077635	-0.563392	1.119960	0.004687										-0.088813	0.107595	-0.040974	-0.089563	0.106116	0.034903	-0.090885	0.102031	0.082121	0.409574	0.093810	-0.106409
15013	125.108333	-0.706746	0.624768	-0.085565	-0.697980	0.619630	0.147205	-0.656273	0.830271	-0.084118	-0.656251	0.827673	0.145615	-0.528835	0.712436	-0.205648	-0.560074	0.693080	0.260275	-0.568556	1.065704	0.094549	-0.525764	1.021964	0.077444	-0.564572	1.119662	0.004293										-0.088915	0.107724	-0.041030	-0.089457	0.105915	0.034848	-0.090788	0.101885	0.082074	0.409577	0.093814	-0.106414
15014	125.116667	-0.706696	0.624797	-0.085590	-0.697976	0.619743	0.147154	-0.656219	0.830220	-0.084332	-0.656084	0.827777	0.145288	-0.528772	0.712409	-0.205754	-0.560056	0.693512	0.260156	-0.569328	1.065217	0.094176	-0.526126	1.021998	0.077149	-0.565690	1.119242	0.003924										-0.088994	0.107823	-0.041063	-0.089312	0.105669	0.034780	-0.090665	0.101690	0.082016	0.409584	0.093808	-0.106416
15015	125.125000	-0.706639	0.624829	-0.085618	-0.697961	0.619852	0.147103	-0.656175	0.830148	-0.084569	-0.656076	0.828052	0.145113	-0.528788	0.712269	-0.205872	-0.560020	0.693985	0.260005	-0.570248	1.064549	0.093377	-0.526465	1.022077	0.076865	-0.566774	1.118893	0.003322										-0.089043	0.107895	-0.041061	-0.089155	0.105392	0.034698	-0.090507	0.101471	0.081951	0.409581	0.093815	-0.106410
15016	125.133333	-0.706569	0.624861	-0.085644	-0.697942	0.619960	0.147057	-0.656135	0.830071	-0.084843	-0.656090	0.828225	0.144821	-0.528650	0.712228	-0.206004	-0.560016	0.694520	0.259926	-0.571149	1.064006	0.092781	-0.526712	1.022008	0.076355	-0.567733	1.118442	0.002804										-0.089083	0.107941	-0.041026	-0.088989	0.105109	0.034606	-0.090346	0.101242	0.081881	0.409595	0.093812	-0.106388
15017	125.141667	-0.706499	0.624898	-0.085673	-0.697915	0.620065	0.147012	-0.656107	0.829982	-0.085088	-0.656029	0.828527	0.144606	-0.528580	0.712042	-0.206061	-0.559932	0.694998	0.259687	-0.571522	1.064623	0.093638	-0.527030	1.022058	0.075954	-0.568688	1.118050	0.002126										-0.089077	0.107953	-0.040931	-0.088822	0.104820	0.034508	-0.090200	0.101025	0.081815	0.409608	0.093816	-0.106361
15018	125.150000	-0.706414	0.624925	-0.085700	-0.697879	0.620171	0.146967	-0.656112	0.829845	-0.085332	-0.655970	0.828681	0.144200	-0.528511	0.711822	-0.206122	-0.559875	0.695530	0.259513	-0.572755	1.062641	0.090942	-0.527330	1.022103	0.075496	-0.569615	1.117718	0.001393										-0.089057	0.107940	-0.040806	-0.088662	0.104549	0.034417	-0.090057	0.100818	0.081743	0.409617	0.093818	-0.106324
15019	125.158333	-0.706328	0.624947	-0.085743	-0.697831	0.620274	0.146918	-0.656087	0.829723	-0.085631	-0.655982	0.828902	0.143908	-0.528541	0.711516	-0.206267	-0.559798	0.696065	0.259338	-0.573171	1.064203	0.092736	-0.527607	1.022156	0.075112	-0.570471	1.117394	0.000752										-0.089006	0.107876	-0.040654	-0.088514	0.104306	0.034339	-0.089906	0.100607	0.081678	0.409637	0.093815	-0.106291
15020	125.166667	-0.706185	0.624964	-0.085799	-0.697779	0.620371	0.146867	-0.656102	0.829537	-0.085907	-0.656008	0.829282	0.143744	-0.528412	0.711277	-0.206400	-0.559715	0.696608	0.259167	-0.573823	1.063594	0.092330	-0.527984	1.022006	0.074355	-0.571308	1.117118	0.000114										-0.088937	0.107771	-0.040483	-0.088369	0.104053	0.034276	-0.089745	0.100377	0.081617	0.409660	0.093816	-0.106252
15021	125.175000	-0.706101	0.624971	-0.085849	-0.697720	0.620465	0.146815	-0.656119	0.829329	-0.086201	-0.656007	0.829550	0.143452	-0.528367	0.710925	-0.206546	-0.559619	0.697131	0.258981	-0.574642	1.062993	0.091356	-0.528229	1.022111	0.073998	-0.572183	1.116842	-0.000516										-0.088841	0.107643	-0.040324	-0.088192	0.103743	0.034216	-0.089582	0.100123	0.081553	0.409685	0.093805	-0.106207
15022	125.183333	-0.706015	0.624960	-0.085902	-0.697663	0.620557	0.146759	-0.656145	0.829117	-0.086507	-0.656044	0.829662	0.143016	-0.528334	0.710530	-0.206692	-0.559516	0.697646	0.258810	-0.575375	1.062539	0.090641	-0.528504	1.022313	0.073763	-0.572952	1.116561	-0.001094										-0.088735	0.107499	-0.040207	-0.087998	0.103411	0.034157	-0.089405	0.099855	0.081490	0.409714	0.093793	-0.106159
15023	125.191667	-0.705933	0.624930	-0.085969	-0.697605	0.620650	0.146704	-0.656211	0.828851	-0.086855	-0.655999	0.829964	0.142756	-0.528388	0.710062	-0.206902	-0.559404	0.698132	0.258615	-0.576078	1.062074	0.089881	-0.528749	1.022259	0.073083	-0.573734	1.116364	-0.001835										-0.088634	0.107350	-0.040138	-0.087795	0.103061	0.034098	-0.089212	0.099555	0.081440	0.409744	0.093786	-0.106104
15024	125.200000	-0.705859	0.624890	-0.086048	-0.697560	0.620743	0.146642	-0.656250	0.828600	-0.087195	-0.656026	0.830055	0.142316	-0.528279	0.709645	-0.206968	-0.559293	0.698599	0.258432	-0.576727	1.061583	0.089116	-0.528983	1.022237	0.072389	-0.574452	1.116075	-0.002436										-0.088535	0.107199	-0.040109	-0.087581	0.102704	0.034048	-0.089013	0.099251	0.081402	0.409786	0.093775	-0.106028
15025	125.208333	-0.705776	0.624828	-0.086126	-0.697522	0.620821	0.146576	-0.656284	0.828358	-0.087547	-0.656027	0.830280	0.141966	-0.528352	0.709103	-0.207097	-0.559184	0.699033	0.258245	-0.577362	1.061058	0.088156	-0.529181	1.022134	0.071696	-0.575094	1.115868	-0.003267										-0.088436	0.107053	-0.040129	-0.087376	0.102361	0.034008	-0.088815	0.098939	0.081364	0.409824	0.093765	-0.105938
15026	125.216667	-0.705700	0.624757	-0.086213	-0.697501	0.620896	0.146510	-0.656385	0.828040	-0.087910	-0.656065	0.830444	0.141580	-0.528214	0.708653	-0.207124	-0.559079	0.699448	0.258063	-0.577922	1.060564	0.087289	-0.529351	1.022010	0.070979	-0.575781	1.115577	-0.004041										-0.088338	0.106933	-0.040174	-0.087165	0.102000	0.033963	-0.088597	0.098623	0.081324	0.409871	0.093746	-0.105836
15027	125.225000	-0.705629	0.624662	-0.086322	-0.697491	0.620955	0.146440	-0.656415	0.827812	-0.088261	-0.656113	0.830648	0.141284	-0.528331	0.708073	-0.207317	-0.558997	0.699859	0.257932	-0.578461	1.060105	0.086392	-0.529510	1.022052	0.070180	-0.576390	1.115392	-0.004875										-0.088277	0.106808	-0.040244	-0.086946	0.101637	0.033901	-0.088379	0.098304	0.081276	0.409936	0.093722	-0.105710
15028	125.233333	-0.705563	0.624557	-0.086434	-0.697492	0.621005	0.146365	-0.656484	0.827547	-0.088604	-0.656146	0.830828	0.140930	-0.528412	0.707512	-0.207549	-0.558890	0.700188	0.257707	-0.578875	1.060160	0.085920	-0.529526	1.022016	0.069028	-0.576985	1.115098	-0.005595										-0.088224	0.106703	-0.040305	-0.086744	0.101303	0.033833	-0.088183	0.098016	0.081215	0.410012	0.093692	-0.105570
15029	125.241667	-0.705519	0.624458	-0.086536	-0.697506	0.621046	0.146291	-0.656568	0.827263	-0.088987	-0.656093	0.830841	0.140406	-0.528341	0.707039	-0.207672	-0.558811	0.700515	0.257506	-0.579427	1.059244	0.084672	-0.529598	1.021958	0.068199	-0.577582	1.114877	-0.006401										-0.088177	0.106624	-0.040349	-0.086562	0.101005	0.033759	-0.088004	0.097754	0.081139	0.410100	0.093648	-0.105413
15030	125.250000	-0.705462	0.624380	-0.086646	-0.697530	0.621079	0.146215	-0.656632	0.827010	-0.089368	-0.656138	0.830996	0.140056	-0.528389	0.706391	-0.207698	-0.558754	0.700809	0.257297	-0.579847	1.058811	0.083821	-0.529622	1.021837	0.067287	-0.578159	1.114620	-0.007134										-0.088141	0.106549	-0.040349	-0.086406	0.100739	0.033687	-0.087845	0.097514	0.081067	0.410196	0.093618	-0.105216
15031	125.258333	-0.705454	0.624240	-0.086749	-0.697573	0.621115	0.146142	-0.656685	0.826775	-0.089760	-0.656154	0.831205	0.139696	-0.528264	0.705979	-0.207855	-0.558712	0.701079	0.257069	-0.580222	1.058428	0.083130	-0.529745	1.021810	0.066595	-0.578760	1.114326	-0.007807										-0.088111	0.106504	-0.040288	-0.086279	0.100528	0.033629	-0.087714	0.097318	0.080998	0.410309	0.093571	-0.105027
15032	125.266667	-0.705444	0.624131	-0.086849	-0.697625	0.621151	0.146071	-0.656753	0.826549	-0.090161	-0.656152	0.831247	0.139249	-0.528433	0.705276	-0.207926	-0.558692	0.701334	0.256830	-0.580570	1.057964	0.082342	-0.529837	1.021726	0.065907	-0.579292	1.114083	-0.008518										-0.088083	0.106483	-0.040177	-0.086172	0.100352	0.033569	-0.087610	0.097161	0.080949	0.410435	0.093514	-0.104791
15033	125.275000	-0.705455	0.624007	-0.086955	-0.697683	0.621184	0.146006	-0.656870	0.826306	-0.090574	-0.656172	0.831466	0.138936	-0.528269	0.704840	-0.207948	-0.558697	0.701579	0.256578	-0.580856	1.057504	0.081685	-0.529917	1.021656	0.065268	-0.579874	1.113701	-0.009151										-0.088083	0.106445	-0.039996	-0.086101	0.100222	0.033528	-0.087532	0.097043	0.080915	0.410516	0.093454	-0.104533
15034	125.283333	-0.705470	0.623885	-0.087057	-0.697748	0.621220	0.145944	-0.656950	0.826104	-0.090964	-0.656020	0.831538	0.138495	-0.528219	0.704272	-0.207874	-0.558715	0.701801	0.256318	-0.581097	1.057077	0.080929	-0.529895	1.021483	0.064566	-0.580407	1.113379	-0.009792										-0.088071	0.106466	-0.039804	-0.085950	0.100101	0.033388	-0.087480	0.096959	0.080898	0.410622	0.093396	-0.104261
15035	125.291667	-0.705489	0.623770	-0.087154	-0.697822	0.621263	0.145871	-0.657014	0.825909	-0.091328	-0.656063	0.831678	0.138143	-0.528259	0.703790	-0.208029	-0.558750	0.702004	0.256050	-0.581303	1.056644	0.080291	-0.529946	1.021410	0.063967	-0.580925	1.113003	-0.010489										-0.088023	0.106471	-0.039459	-0.085917	0.100052	0.033380	-0.087455	0.096917	0.080906	0.410797	0.093300	-0.103956
15036	125.300000	-0.705525	0.623635	-0.087254	-0.697905	0.621311	0.145799	-0.657076	0.825732	-0.091703	-0.656029	0.831854	0.137832	-0.528268	0.703299	-0.208085	-0.558800	0.702207	0.255765	-0.581249	1.056079	0.079160	-0.529796	1.021353	0.063028	-0.581364	1.112547	-0.011022										-0.088027	0.106484	-0.039275	-0.085897	0.100031	0.033396	-0.087441	0.096895	0.080929	0.411010	0.093210	-0.103645
15037	125.308333	-0.705543	0.623526	-0.087354	-0.697996	0.621365	0.145722	-0.657168	0.825532	-0.092051	-0.656032	0.831920	0.137450	-0.528250	0.702884	-0.208219	-0.558874	0.702400	0.255482	-0.581490	1.055809	0.078818	-0.529919	1.021299	0.062771	-0.581784	1.112164	-0.011725										-0.088073	0.106520	-0.039206	-0.085903	0.100026	0.033429	-0.087444	0.096895	0.080953	0.411207	0.093108	-0.103325
15038	125.316667	-0.705572	0.623399	-0.087463	-0.698096	0.621417	0.145638	-0.657241	0.825360	-0.092358	-0.655944	0.831934	0.137014	-0.528178	0.702447	-0.208120	-0.558945	0.702556	0.255150	-0.581717	1.055580	0.078407	-0.529899	1.021266	0.062149	-0.582258	1.111685	-0.012394										-0.088121	0.106554	-0.039162	-0.085911	0.100026	0.033462	-0.087455	0.096887	0.080977	0.411375	0.093019	-0.103022
15039	125.325000	-0.705591	0.623275	-0.087573	-0.698205	0.621471	0.145553	-0.657268	0.825252	-0.092679	-0.656012	0.832048	0.136734	-0.528209	0.702051	-0.208261	-0.559049	0.702728	0.254858	-0.581698	1.055228	0.077488	-0.529660	1.021193	0.061157	-0.582576	1.111334	-0.013144										-0.088193	0.106522	-0.039029	-0.085914	0.100030	0.033492	-0.087454	0.096876	0.080997	0.411523	0.092806	-0.102533
15040	125.333333	-0.705615	0.623162	-0.087685	-0.698317	0.621525	0.145466	-0.657347	0.825105	-0.093004	-0.655923	0.832248	0.136470	-0.528337	0.701576	-0.208348	-0.559126	0.702863	0.254496	-0.581844	1.055091	0.077146	-0.529801	1.021237	0.060998	-0.582938	1.110875	-0.013832										-0.088196	0.106548	-0.038827	-0.085919	0.100023	0.033519	-0.087452	0.096865	0.081007	0.411654	0.092731	-0.102231
15041	125.341667	-0.705646	0.623073	-0.087800	-0.698368	0.621630	0.145384	-0.657400	0.824991	-0.093302	-0.655937	0.832257	0.136050	-0.528216	0.701290	-0.208409	-0.559240	0.703007	0.254158	-0.581936	1.054904	0.076426	-0.529733	1.021217	0.060467	-0.583249	1.110535	-0.014641										-0.088246	0.106590	-0.038912	-0.085922	0.100018	0.033544	-0.087445	0.096856	0.081016	0.411821	0.092630	-0.101891
15042	125.350000	-0.705674	0.622991	-0.087913	-0.698531	0.621643	0.145291	-0.657448	0.824879	-0.093581	-0.655946	0.832380	0.135774	-0.528094	0.701017	-0.208481	-0.559356	0.703152	0.253814	-0.581986	1.054806	0.075781	-0.529734	1.021279	0.060024	-0.583466	1.110179	-0.015463										-0.088246	0.106611	-0.038702	-0.085927	0.100019	0.033557	-0.087442	0.096847	0.081018	0.411989	0.092547	-0.101565
15043	125.358333	-0.705705	0.622894	-0.088028	-0.698559	0.621741	0.145180	-0.657492	0.824759	-0.093873	-0.655943	0.832559	0.135547	-0.528220	0.700629	-0.208735	-0.559471	0.703305	0.253452	-0.582010	1.054745	0.075151	-0.529628	1.021181	0.059435	-0.583728	1.109819	-0.016270										-0.088269	0.106660	-0.038624	-0.085937	0.100030	0.033569	-0.087444	0.096857	0.081022	0.412137	0.092467	-0.101247
15044	125.366667	-0.705732	0.622813	-0.088138	-0.698581	0.621835	0.145061	-0.657514	0.824656	-0.094183	-0.655831	0.832685	0.135234	-0.527940	0.700362	-0.208573	-0.559593	0.703475	0.253095	-0.582033	1.054714	0.074514	-0.529619	1.021224	0.058897	-0.583972	1.109458	-0.017065										-0.088290	0.106700	-0.038530	-0.085953	0.100059	0.033580	-0.087452	0.096874	0.081028	0.412233	0.092400	-0.100917
15045	125.375000	-0.705750	0.622755	-0.088245	-0.698742	0.621882	0.144969	-0.657546	0.824539	-0.094442	-0.655829	0.832815	0.134948	-0.527920	0.700060	-0.208759	-0.559714	0.703660	0.252747	-0.582098	1.054718	0.073825	-0.529530	1.021245	0.058082	-0.584151	1.109172	-0.017869										-0.088264	0.106852	-0.038433	-0.085974	0.100095	0.033590	-0.087471	0.096911	0.081040	0.412300	0.092348	-0.100611
15046	125.383333	-0.705774	0.622686	-0.088339	-0.698754	0.621985	0.144852	-0.657566	0.824410	-0.094684	-0.655833	0.832951	0.134685	-0.527861	0.699748	-0.208864	-0.559846	0.703869	0.252399	-0.582116	1.054770	0.073174	-0.529701	1.021448	0.057892	-0.584330	1.108860	-0.018670										-0.088295	0.106913	-0.038326	-0.086007	0.100147	0.033603	-0.087496	0.096955	0.081049	0.412409	0.092266	-0.100312
15047	125.391667	-0.705781	0.622622	-0.088445	-0.698836	0.622062	0.144764	-0.657596	0.824247	-0.094922	-0.655848	0.833055	0.134360	-0.527793	0.699431	-0.208980	-0.559975	0.704100	0.252038	-0.582111	1.054866	0.072575	-0.529718	1.021532	0.057335	-0.584467	1.108638	-0.019493										-0.088319	0.106961	-0.038221	-0.086045	0.100210	0.033621	-0.087536	0.097006	0.081063	0.412514	0.092233	-0.100013
15048	125.400000	-0.705786	0.622559	-0.088547	-0.698907	0.622128	0.144688	-0.657594	0.824096	-0.095194	-0.655835	0.833272	0.134185	-0.527726	0.699095	-0.209104	-0.560095	0.704353	0.251700	-0.582100	1.054970	0.071919	-0.529697	1.021455	0.056915	-0.584586	1.108417	-0.020330										-0.088344	0.107012	-0.038120	-0.086090	0.100277	0.033639	-0.087578	0.097065	0.081082	0.412637	0.092145	-0.099773
15049	125.408333	-0.705757	0.622530	-0.088638	-0.698972	0.622178	0.144615	-0.657612	0.823897	-0.095384	-0.655845	0.833339	0.133821	-0.527656	0.698742	-0.209231	-0.560202	0.704643	0.251370	-0.582074	1.055102	0.071279	-0.529755	1.021554	0.056455	-0.584726	1.108164	-0.021140										-0.088399	0.107005	-0.038006	-0.086131	0.100343	0.033658	-0.087617	0.097111	0.081097	0.412718	0.092109	-0.099521
15050	125.416667	-0.705734	0.622494	-0.088716	-0.699032	0.622219	0.144555	-0.657606	0.823702	-0.095567	-0.655777	0.833468	0.133579	-0.527600	0.698456	-0.209533	-0.560301	0.704955	0.251042	-0.582037	1.055306	0.070689	-0.529922	1.021504	0.055887	-0.584850	1.107914	-0.021936										-0.088417	0.107054	-0.037922	-0.086171	0.100414	0.033679	-0.087660	0.097174	0.081116	0.412771	0.092055	-0.099308
15051	125.425000	-0.705703	0.622473	-0.088791	-0.699076	0.622245	0.144501	-0.657658	0.823437	-0.095735	-0.655782	0.833709	0.133428	-0.527564	0.698048	-0.209642	-0.560384	0.705283	0.250737	-0.582051	1.055458	0.069931	-0.529709	1.021718	0.055268	-0.584882	1.107756	-0.022904										-0.088440	0.107181	-0.038020	-0.086207	0.100483	0.033707	-0.087700	0.097234	0.081141	0.412827	0.092020	-0.099125
15052	125.433333	-0.705672	0.622457	-0.088864	-0.699117	0.622265	0.144455	-0.657641	0.823217	-0.095876	-0.655843	0.833890	0.133229	-0.527514	0.697668	-0.209789	-0.560457	0.705638	0.250450	-0.582021	1.055677	0.069232	-0.529772	1.021799	0.054642	-0.584908	1.107535	-0.023763										-0.088500	0.107169	-0.037929	-0.086242	0.100545	0.033729	-0.087736	0.097295	0.081158	0.412893	0.092000	-0.098977
15053	125.441667	-0.705634	0.622447	-0.088936	-0.699142	0.622277	0.144405	-0.657633	0.822969	-0.096073	-0.655832	0.834168	0.133091	-0.527465	0.697226	-0.209863	-0.560506	0.706030	0.250185	-0.581994	1.055888	0.068495	-0.529764	1.021937	0.053971	-0.584845	1.107428	-0.024748										-0.088496	0.107270	-0.037929	-0.086275	0.100615	0.033740	-0.087767	0.097361	0.081175	0.412928	0.091982	-0.098862
15054	125.450000	-0.705598	0.622441	-0.089006	-0.699158	0.622293	0.144360	-0.657653	0.822667	-0.096194	-0.655872	0.834309	0.132858	-0.527427	0.696773	-0.209941	-0.560531	0.706434	0.249937	-0.581995	1.056132	0.067742	-0.529790	1.022065	0.053365	-0.584814	1.107258	-0.025659										-0.088528	0.107309	-0.037929	-0.086312	0.100674	0.033744	-0.087805	0.097416	0.081179	0.412952	0.091954	-0.098775
15055	125.458333	-0.705558	0.622431	-0.089065	-0.699163	0.622313	0.144315	-0.657653	0.822373	-0.096327	-0.655883	0.834593	0.132782	-0.527413	0.696297	-0.210097	-0.560521	0.706849	0.249705	-0.581957	1.056440	0.067067	-0.529849	1.022204	0.052773	-0.584802	1.107058	-0.026611										-0.088592	0.107321	-0.037945	-0.086343	0.100732	0.033737	-0.087832	0.097476	0.081176	0.412961	0.091957	-0.098724
15056	125.466667	-0.705522	0.622415	-0.089114	-0.699161	0.622337	0.144282	-0.657647	0.822077	-0.096452	-0.655917	0.834808	0.132617	-0.527425	0.695885	-0.210416	-0.560498	0.707286	0.249507	-0.581930	1.056724	0.066292	-0.529916	1.022303	0.052095	-0.584784	1.106925	-0.027618										-0.088607	0.107392	-0.038034	-0.086372	0.100785	0.033730	-0.087859	0.097523	0.081174	0.412956	0.091962	-0.098707
15057	125.475000	-0.705493	0.622406	-0.089149	-0.699142	0.622353	0.144258	-0.657646	0.821776	-0.096575	-0.655969	0.834962	0.132351	-0.527408	0.695336	-0.210441	-0.560437	0.707727	0.249323	-0.581903	1.057001	0.065511	-0.529966	1.022472	0.051476	-0.584710	1.106875	-0.028546										-0.088629	0.107401	-0.038045	-0.086397	0.100835	0.033719	-0.087885	0.097570	0.081169	0.412928	0.091973	-0.098722
15058	125.483333	-0.705467	0.622380	-0.089181	-0.699112	0.622372	0.144245	-0.657674	0.821436	-0.096726	-0.656008	0.835313	0.132324	-0.527434	0.694810	-0.210600	-0.560356	0.708194	0.249168	-0.581859	1.057340	0.064810	-0.530023	1.022609	0.050814	-0.584650	1.106750	-0.029488										-0.088642	0.107421	-0.038054	-0.086421	0.100883	0.033712	-0.087910	0.097607	0.081160	0.412889	0.091994	-0.098781
15059	125.491667	-0.705456	0.622370	-0.089183	-0.699068	0.622388	0.144240	-0.657678	0.821133	-0.096852	-0.656007	0.835529	0.132113	-0.527475	0.694267	-0.210768	-0.560247	0.708672	0.249039	-0.581879	1.057652	0.063924	-0.530082	1.022765	0.050113	-0.584559	1.106735	-0.030520										-0.088673	0.107454	-0.038133	-0.086441	0.100924	0.033705	-0.087929	0.097645	0.081154	0.412825	0.092033	-0.098870
15060	125.500000	-0.705457	0.622360	-0.089183	-0.699021	0.622405	0.144245	-0.657721	0.820785	-0.096968	-0.655992	0.835833	0.131992	-0.527554	0.693768	-0.211094	-0.560110	0.709160	0.248933	-0.581844	1.057944	0.063132	-0.530122	1.022880	0.049382	-0.584423	1.106728	-0.031563										-0.088707	0.107491	-0.038197	-0.086464	0.100968	0.033699	-0.087951	0.097691	0.081151	0.412745	0.092080	-0.098992
15061	125.508333	-0.705439	0.622339	-0.089176	-0.699088	0.622528	0.144406	-0.657705	0.820500	-0.097086	-0.656000	0.836025	0.131763	-0.527722	0.693108	-0.211183	-0.559945	0.709661	0.248853	-0.581769	1.058289	0.062337	-0.530175	1.023046	0.048731	-0.584340	1.106626	-0.032601										-0.088736	0.107537	-0.038239	-0.086485	0.101015	0.033690	-0.087971	0.097732	0.081147	0.412651	0.092129	-0.099141
15062	125.516667	-0.705466	0.622309	-0.089167	-0.699044	0.622549	0.144414	-0.657767	0.820147	-0.097172	-0.655869	0.836295	0.131620	-0.527681	0.692560	-0.211194	-0.559757	0.710176	0.248792	-0.581736	1.058608	0.061439	-0.530186	1.023229	0.048074	-0.584249	1.106463	-0.033550										-0.088763	0.107586	-0.038264	-0.086508	0.101068	0.033676	-0.087992	0.097780	0.081137	0.412545	0.092188	-0.099314
15063	125.525000	-0.705484	0.622264	-0.089165	-0.699003	0.622570	0.144430	-0.657802	0.819831	-0.097265	-0.655892	0.836499	0.131457	-0.527823	0.691985	-0.211419	-0.559544	0.710694	0.248762	-0.581631	1.058907	0.060635	-0.530191	1.023320	0.047279	-0.584097	1.106328	-0.034700										-0.088793	0.107621	-0.038267	-0.086534	0.101112	0.033652	-0.088013	0.097829	0.081122	0.412422	0.092260	-0.099513
15064	125.533333	-0.705485	0.622233	-0.089156	-0.698969	0.622587	0.144449	-0.657842	0.819518	-0.097343	-0.655828	0.836894	0.131413	-0.528163	0.691338	-0.211802	-0.559316	0.711218	0.248755	-0.581538	1.059174	0.059743	-0.530232	1.023400	0.046536	-0.583901	1.106256	-0.035858										-0.088811	0.107652	-0.038255	-0.086565	0.101163	0.033618	-0.088031	0.097879	0.081097	0.412306	0.092320	-0.099734
15065	125.541667	-0.705489	0.622156	-0.089155	-0.698938	0.622604	0.144471	-0.657911	0.819186	-0.097438	-0.655773	0.837151	0.131297	-0.528314	0.690767	-0.212003	-0.559074	0.711742	0.248766	-0.581440	1.059429	0.058775	-0.530124	1.023561	0.045746	-0.583766	1.106003	-0.036990										-0.088827	0.107693	-0.038249	-0.086600	0.101224	0.033591	-0.088062	0.097934	0.081072	0.412185	0.092376	-0.099967
15066	125.550000	-0.705305	0.622067	-0.089169	-0.698913	0.622616	0.144485	-0.657995	0.818882	-0.097523	-0.655710	0.837403	0.131182	-0.528470	0.690149	-0.212034	-0.558816	0.712257	0.248796	-0.581269	1.059735	0.057979	-0.530071	1.023640	0.044896	-0.583608	1.105845	-0.038114										-0.088850	0.107729	-0.038232	-0.086642	0.101292	0.033553	-0.088093	0.098007	0.081044	0.412051	0.092435	-0.100220
15067	125.558333	-0.705344	0.622022	-0.089154	-0.698893	0.622627	0.144493	-0.658054	0.818619	-0.097570	-0.655659	0.837626	0.131001	-0.528560	0.689667	-0.212253	-0.558536	0.712776	0.248845	-0.581180	1.059897	0.056981	-0.529980	1.023732	0.044142	-0.583421	1.105597	-0.039238										-0.088885	0.107791	-0.038227	-0.086689	0.101376	0.033525	-0.088133	0.098087	0.081016	0.411893	0.092509	-0.100474
15068	125.566667	-0.705376	0.621977	-0.089158	-0.698875	0.622649	0.144493	-0.658151	0.818334	-0.097586	-0.655567	0.837894	0.130906	-0.528830	0.689051	-0.212447	-0.558282	0.713304	0.248954	-0.581012	1.060121	0.056072	-0.529885	1.023810	0.043340	-0.583221	1.105344	-0.040374										-0.088926	0.107867	-0.038221	-0.086742	0.101464	0.033497	-0.088178	0.098169	0.080988	0.411736	0.092583	-0.100743
15069	125.575000	-0.705419	0.621920	-0.089176	-0.698855	0.622668	0.144478	-0.658274	0.818068	-0.097672	-0.655429	0.838178	0.130824	-0.529024	0.688496	-0.212693	-0.557958	0.713801	0.248973	-0.580848	1.060325	0.055104	-0.529771	1.023867	0.042514	-0.583077	1.105093	-0.041520										-0.088975	0.107951	-0.038219	-0.086796	0.101559	0.033468	-0.088226	0.098260	0.080961	0.411589	0.092649	-0.101012
15070	125.583333	-0.705472	0.621861	-0.089201	-0.698833	0.622683	0.144466	-0.658412	0.817823	-0.097725	-0.655195	0.838401	0.130711	-0.529234	0.687949	-0.212942	-0.557650	0.714297	0.249048	-0.580646	1.060530	0.054200	-0.529657	1.023927	0.041659	-0.582862	1.104846	-0.042648										-0.089107	0.108020	-0.038327	-0.086857	0.101667	0.033446	-0.088277	0.098364	0.080944	0.411441	0.092725	-0.101291
15071	125.591667	-0.705537	0.621817	-0.089198	-0.698815	0.622702	0.144454	-0.658508	0.817613	-0.097756	-0.655049	0.838662	0.130654	-0.529382	0.687454	-0.213168	-0.557352	0.714795	0.249154	-0.580445	1.060711	0.053307	-0.529495	1.023948	0.040804	-0.582657	1.104586	-0.043855										-0.089132	0.108185	-0.038401	-0.086919	0.101780	0.033438	-0.088337	0.098477	0.080920	0.411210	0.092954	-0.101739
15072	125.600000	-0.705603	0.621752	-0.089213	-0.698794	0.622718	0.144448	-0.658644	0.817374	-0.097766	-0.654838	0.839074	0.130732	-0.529711	0.686826	-0.213409	-0.557002	0.715262	0.249204	-0.580238	1.060838	0.052302	-0.529333	1.023994	0.039947	-0.582442	1.104320	-0.045022										-0.089248	0.108238	-0.038390	-0.086985	0.101891	0.033429	-0.088404	0.098588	0.080908	0.410996	0.093054	-0.102043
15073	125.608333	-0.705680	0.621686	-0.089222	-0.698763	0.622736	0.144446	-0.658800	0.817135	-0.097741	-0.654646	0.839282	0.130643	-0.529969	0.686245	-0.213559	-0.556646	0.715733	0.249286	-0.580000	1.061046	0.051413	-0.529138	1.024014	0.039092	-0.582298	1.103990	-0.046116										-0.089341	0.108362	-0.038448	-0.087059	0.102011	0.033428	-0.088472	0.098710	0.080902	0.410765	0.093151	-0.102368
15074	125.616667	-0.705757	0.621613	-0.089233	-0.698736	0.622752	0.144438	-0.658939	0.816940	-0.097776	-0.654442	0.839479	0.130562	-0.530189	0.685663	-0.213637	-0.556283	0.716192	0.249371	-0.579755	1.061198	0.050493	-0.528950	1.024040	0.038228	-0.582106	1.103684	-0.047279										-0.089406	0.108472	-0.038376	-0.087140	0.102151	0.033408	-0.088544	0.098842	0.080881	0.410520	0.093231	-0.102689
15075	125.625000	-0.705830	0.621533	-0.089246	-0.698708	0.622772	0.144435	-0.659114	0.816731	-0.097760	-0.654131	0.839757	0.130563	-0.530514	0.685138	-0.214021	-0.555887	0.716647	0.249445	-0.579520	1.061326	0.049534	-0.528748	1.024086	0.037426	-0.581890	1.103328	-0.048370										-0.089512	0.108614	-0.038452	-0.087240	0.102335	0.033397	-0.088649	0.099011	0.080861	0.410310	0.093314	-0.103015
15076	125.633333	-0.705925	0.621427	-0.089254	-0.698684	0.622797	0.144420	-0.659316	0.816557	-0.097734	-0.653871	0.840022	0.130536	-0.530792	0.684630	-0.214221	-0.555480	0.717082	0.249516	-0.579280	1.061449	0.048558	-0.528538	1.024099	0.036588	-0.581645	1.103098	-0.049541										-0.089652	0.108782	-0.038522	-0.087366	0.102563	0.033380	-0.088780	0.099234	0.080843	0.410127	0.093400	-0.103364
15077	125.641667	-0.706002	0.621343	-0.089268	-0.698706	0.622900	0.144469	-0.659518	0.816366	-0.097649	-0.653594	0.840336	0.130609	-0.531102	0.684110	-0.214454	-0.555049	0.717511	0.249590	-0.579015	1.061612	0.047650	-0.528310	1.024109	0.035754	-0.581476	1.102724	-0.050659										-0.089756	0.109079	-0.038594	-0.087477	0.102774	0.033233	-0.088952	0.099521	0.080822	0.409922	0.093493	-0.103748
15078	125.650000	-0.706103	0.621262	-0.089298	-0.698631	0.622877	0.144392	-0.659707	0.816208	-0.097670	-0.653347	0.840574	0.130618	-0.531373	0.683609	-0.214663	-0.554598	0.717922	0.249654	-0.578758	1.061754	0.046670	-0.528065	1.024116	0.034891	-0.581231	1.102364	-0.051717										-0.089918	0.109312	-0.038660	-0.087693	0.103135	0.033187	-0.089144	0.099855	0.080795	0.409698	0.093599	-0.104139
15079	125.658333	-0.706138	0.621166	-0.089298	-0.698652	0.622986	0.144436	-0.659924	0.816030	-0.097620	-0.653023	0.840748	0.130528	-0.531715	0.683135	-0.215021	-0.554165	0.718306	0.249729	-0.578456	1.061938	0.045831	-0.527809	1.024083	0.033977	-0.580977	1.102093	-0.052890										-0.090101	0.109579	-0.038780	-0.087936	0.103512	0.033153	-0.089353	0.100227	0.080764	0.409454	0.093698	-0.104515
15080	125.666667	-0.706265	0.621090	-0.089316	-0.698620	0.623029	0.144417	-0.660151	0.815919	-0.097564	-0.652717	0.841052	0.130602	-0.532053	0.682688	-0.215413	-0.553721	0.718700	0.249815	-0.578171	1.062086	0.044901	-0.527548	1.024062	0.033090	-0.580726	1.101692	-0.053906										-0.090289	0.109873	-0.038885	-0.088195	0.103933	0.033124	-0.089576	0.100608	0.080725	0.409260	0.093757	-0.104898
15081	125.675000	-0.706349	0.621010	-0.089341	-0.698561	0.623041	0.144374	-0.660658	0.815838	-0.097547	-0.652575	0.841273	0.130678	-0.532350	0.682206	-0.215613	-0.553228	0.719000	0.249763	-0.577881	1.062302	0.044021	-0.527279	1.024053	0.032283	-0.580474	1.101443	-0.055037										-0.090505	0.110170	-0.038891	-0.088449	0.104341	0.033091	-0.089796	0.100963	0.080694	0.409109	0.093810	-0.105292
15082	125.683333	-0.706421	0.620925	-0.089358	-0.698503	0.623055	0.144331	-0.660854	0.815691	-0.097506	-0.652387	0.841491	0.130699	-0.532643	0.681736	-0.215827	-0.552775	0.719328	0.249784	-0.577549	1.062541	0.043242	-0.527067	1.024109	0.031536	-0.580276	1.101128	-0.056101										-0.090752	0.110512	-0.038887	-0.088701	0.104737	0.033048	-0.090012	0.101314	0.080662	0.408948	0.093877	-0.105686
15083	125.691667	-0.706484	0.620850	-0.089372	-0.698510	0.623174	0.144374	-0.661004	0.815571	-0.097478	-0.652101	0.841706	0.130703	-0.532844	0.681376	-0.216063	-0.552347	0.719654	0.249795	-0.577265	1.062794	0.042381	-0.526762	1.024062	0.030630	-0.579966	1.100902	-0.057147										-0.091031	0.110948	-0.038908	-0.088956	0.105117	0.033028	-0.090229	0.101665	0.080641	0.408772	0.093935	-0.106079
15084	125.700000	-0.706548	0.620738	-0.089395	-0.698471	0.623240	0.144357	-0.661139	0.815470	-0.097501	-0.651740	0.842004	0.130802	-0.533205	0.680879	-0.216301	-0.551950	0.720005	0.249857	-0.576973	1.063098	0.041543	-0.526816	1.024332	0.030290	-0.579747	1.100651	-0.058165										-0.091337	0.111441	-0.038945	-0.089194	0.105506	0.033010	-0.090443	0.102016	0.080620	0.408558	0.093987	-0.106457
15085	125.708333	-0.706607	0.620696	-0.089400	-0.698409	0.623315	0.144321	-0.661279	0.815369	-0.097459	-0.651448	0.842138	0.130709	-0.533397	0.680589	-0.216676	-0.551504	0.720271	0.249769	-0.576687	1.063439	0.040781	-0.526799	1.024593	0.029867	-0.579499	1.100495	-0.059132										-0.091696	0.111831	-0.038917	-0.089432	0.105898	0.033007	-0.090650	0.102373	0.080601	0.408383	0.094038	-0.106830
15086	125.716667	-0.706662	0.620648	-0.089400	-0.698399	0.623427	0.144320	-0.661395	0.815292	-0.097465	-0.651166	0.842263	0.130592	-0.533757	0.680148	-0.217016	-0.551105	0.720577	0.249732	-0.576397	1.063833	0.040013	-0.526813	1.024899	0.029512	-0.579196	1.100350	-0.060052										-0.092020	0.112254	-0.038947	-0.089670	0.106308	0.033005	-0.090845	0.102731	0.080592	0.408239	0.094098	-0.107194
15087	125.725000	-0.706706	0.620638	-0.089380	-0.698362	0.623533	0.144300	-0.661492	0.815228	-0.097473	-0.650782	0.842517	0.130581	-0.533799	0.679967	-0.217196	-0.550717	0.720884	0.249681	-0.576137	1.064259	0.039243	-0.526714	1.025050	0.028840	-0.578939	1.100287	-0.061021										-0.092344	0.112701	-0.039014	-0.089921	0.106705	0.033007	-0.091052	0.103098	0.080579	0.408127	0.094156	-0.107538
15088	125.733333	-0.706749	0.620605	-0.089380	-0.698325	0.623648	0.144285	-0.661647	0.815153	-0.097530	-0.650520	0.842757	0.130573	-0.534015	0.679695	-0.217486	-0.550348	0.721188	0.249607	-0.575893	1.064769	0.038541	-0.526629	1.025192	0.028132	-0.578647	1.100181	-0.061851										-0.092665	0.113225	-0.039101	-0.090179	0.107106	0.033012	-0.091367	0.103540	0.080610	0.407969	0.094248	-0.107855
15089	125.741667	-0.706790	0.620604	-0.089377	-0.698239	0.623765	0.144249	-0.661680	0.815132	-0.097547	-0.650226	0.842912	0.130427	-0.534193	0.679396	-0.217597	-0.549998	0.721486	0.249511	-0.575625	1.065308	0.037954	-0.526578	1.025364	0.027535	-0.578346	1.100242	-0.062764										-0.092969	0.113627	-0.039148	-0.090431	0.107490	0.033013	-0.091599	0.103921	0.080600	0.407778	0.094322	-0.108176
15090	125.750000	-0.706805	0.620630	-0.089375	-0.698183	0.623894	0.144232	-0.661731	0.815088	-0.097607	-0.649846	0.843060	0.130220	-0.534523	0.678966	-0.217662	-0.549657	0.721780	0.249395	-0.575409	1.065770	0.037192	-0.526545	1.025558	0.026975	-0.578020	1.100263	-0.063615										-0.093261	0.114013	-0.039176	-0.090674	0.107875	0.033016	-0.091837	0.104294	0.080596	0.407469	0.094543	-0.108365
15091	125.758333	-0.706828	0.620636	-0.089365	-0.698121	0.624064	0.144228	-0.661705	0.815084	-0.097658	-0.649596	0.843251	0.130096	-0.534432	0.678891	-0.217753	-0.549341	0.722061	0.249247	-0.575167	1.066409	0.036705	-0.526567	1.025758	0.026435	-0.577715	1.100299	-0.064455										-0.093567	0.114391	-0.039181	-0.090914	0.108254	0.033001	-0.092081	0.104635	0.080574	0.407367	0.094613	-0.108597
15092	125.766667	-0.706852	0.620625	-0.089374	-0.698080	0.624238	0.144239	-0.661708	0.815064	-0.097794	-0.649359	0.843442	0.129965	-0.534531	0.678690	-0.217881	-0.549063	0.722374	0.249135	-0.574960	1.067010	0.036098	-0.526605	1.025980	0.026002	-0.577397	1.100366	-0.065212										-0.093865	0.114736	-0.039164	-0.091149	0.108611	0.032980	-0.092296	0.104878	0.080698	0.407304	0.094645	-0.108833
15093	125.775000	-0.706842	0.620657	-0.089385	-0.698002	0.624365	0.144203	-0.661647	0.815085	-0.097914	-0.649067	0.843655	0.129795	-0.534765	0.678353	-0.217978	-0.548735	0.722611	0.248868	-0.574761	1.067644	0.035550	-0.526695	1.026228	0.025546	-0.577073	1.100556	-0.066166										-0.094113	0.115164	-0.039160	-0.091384	0.108962	0.032924	-0.092524	0.105244	0.080639	0.407233	0.094656	-0.109057
15094	125.783333	-0.706847	0.620647	-0.089389	-0.697951	0.624545	0.144207	-0.661568	0.815114	-0.098058	-0.648827	0.843927	0.129665	-0.534807	0.678233	-0.218162	-0.548464	0.722866	0.248645	-0.574613	1.068219	0.034893	-0.526819	1.026466	0.025157	-0.576644	1.100656	-0.066812										-0.094421	0.115569	-0.039212	-0.091593	0.109294	0.032842	-0.092727	0.105600	0.080554	0.407176	0.094686	-0.109236
15095	125.791667	-0.706839	0.620677	-0.089384	-0.697875	0.624697	0.144184	-0.661343	0.815076	-0.098166	-0.648598	0.844082	0.129382	-0.534621	0.678231	-0.218265	-0.548226	0.723136	0.248436	-0.574441	1.068906	0.034465	-0.526943	1.026703	0.024771	-0.576265	1.100743	-0.067519										-0.094637	0.115866	-0.039111	-0.091790	0.109612	0.032734	-0.092915	0.105934	0.080454	0.406906	0.094609	-0.109547
15096	125.800000	-0.706830	0.620691	-0.089413	-0.697802	0.624886	0.144185	-0.661056	0.815060	-0.098312	-0.648420	0.844277	0.129188	-0.534530	0.678100	-0.218269	-0.547975	0.723341	0.248124	-0.574330	1.069436	0.033800	-0.527067	1.026944	0.024435	-0.575842	1.100893	-0.068330										-0.094800	0.116093	-0.038887	-0.091980	0.109916	0.032601	-0.093097	0.106260	0.080340	0.406983	0.094617	-0.109560
15097	125.808333	-0.706797	0.620732	-0.089437	-0.697692	0.625022	0.144139	-0.661072	0.815142	-0.098585	-0.648155	0.844466	0.128951	-0.534487	0.678022	-0.218553	-0.547759	0.723533	0.247828	-0.574182	1.070277	0.033348	-0.527185	1.027184	0.024043	-0.575459	1.101070	-0.069176										-0.095003	0.116323	-0.038755	-0.092161	0.110184	0.032458	-0.093256	0.106562	0.080198	0.406893	0.094637	-0.109679
15098	125.816667	-0.706759	0.620791	-0.089442	-0.697638	0.625183	0.144128	-0.661061	0.815215	-0.098868	-0.647960	0.844645	0.128715	-0.534346	0.677837	-0.218473	-0.547563	0.723711	0.247509	-0.574029	1.070816	0.032798	-0.527273	1.027467	0.023675	-0.575073	1.101121	-0.069892										-0.095182	0.116509	-0.038617	-0.092326	0.110425	0.032281	-0.093397	0.106829	0.080024	0.406807	0.094640	-0.109790
15099	125.825000	-0.706720	0.620813	-0.089499	-0.697572	0.625319	0.144083	-0.660894	0.815237	-0.099096	-0.647811	0.844933	0.128539	-0.534203	0.677676	-0.218525	-0.547404	0.723880	0.247184	-0.573920	1.071251	0.032027	-0.527249	1.027762	0.023318	-0.574685	1.101068	-0.070718										-0.095462	0.116799	-0.038584	-0.092464	0.110629	0.032078	-0.093502	0.107068	0.079832	0.406828	0.094629	-0.109792
15100	125.833333	-0.706684	0.620829	-0.089562	-0.697505	0.625455	0.144027	-0.660714	0.815245	-0.099382	-0.647571	0.845135	0.128310	-0.534032	0.677524	-0.218608	-0.547270	0.724033	0.246852	-0.573717	1.071795	0.031457	-0.527161	1.028097	0.022957	-0.574403	1.100949	-0.071571										-0.095588	0.116990	-0.038474	-0.092596	0.110797	0.031863	-0.093587	0.107267	0.079630	0.407059	0.094591	-0.109611
15101	125.841667	-0.706637	0.620850	-0.089616	-0.697442	0.625588	0.143968	-0.660342	0.815213	-0.099550	-0.647399	0.845218	0.127917	-0.533830	0.677344	-0.218650	-0.547165	0.724164	0.246493	-0.573457	1.072315	0.030851	-0.526979	1.028462	0.022565	-0.574142	1.100465	-0.072229										-0.095681	0.117130	-0.038357	-0.092704	0.110904	0.031649	-0.093635	0.107416	0.079406	0.406910	0.094579	-0.109734
15102	125.850000	-0.706589	0.620868	-0.089673	-0.697385	0.625731	0.143905	-0.659941	0.815175	-0.099784	-0.647287	0.845390	0.127675	-0.533606	0.677150	-0.218706	-0.547086	0.724269	0.246122	-0.573224	1.072718	0.030155	-0.526755	1.028822	0.022177	-0.573866	1.100183	-0.073109										-0.095767	0.117262	-0.038238	-0.092783	0.110964	0.031421	-0.093497	0.107591	0.078995	0.406959	0.094549	-0.109679
15103	125.858333	-0.706536	0.620873	-0.089751	-0.697326	0.625871	0.143832	-0.660025	0.815238	-0.100140	-0.647158	0.845638	0.127509	-0.533424	0.676995	-0.218974	-0.547041	0.724375	0.245785	-0.573048	1.072984	0.029335	-0.526515	1.029087	0.021770	-0.573602	1.099900	-0.074138										-0.095827	0.117363	-0.038127	-0.092815	0.110973	0.031187	-0.093471	0.107627	0.078764	0.407221	0.094505	-0.109443
15104	125.866667	-0.706467	0.620899	-0.089825	-0.697222	0.625993	0.143731	-0.659807	0.815247	-0.100419	-0.646942	0.845655	0.127025	-0.533195	0.676779	-0.219084	-0.546983	0.724438	0.245376	-0.572834	1.073246	0.028658	-0.526273	1.029225	0.021346	-0.573283	1.099554	-0.075098										-0.095869	0.117424	-0.038023	-0.092818	0.110901	0.030981	-0.093399	0.107610	0.078546	0.407282	0.094480	-0.109351
15105	125.875000	-0.706418	0.620898	-0.089902	-0.697166	0.626142	0.143677	-0.659562	0.815224	-0.100703	-0.646812	0.845801	0.126748	-0.532982	0.676566	-0.219310	-0.546975	0.724518	0.245025	-0.572685	1.073331	0.027841	-0.526114	1.029403	0.020882	-0.572907	1.099196	-0.075937										-0.095847	0.117419	-0.037878	-0.092758	0.110747	0.030790	-0.093352	0.107625	0.078226	0.407354	0.094447	-0.109231
15106	125.883333	-0.706366	0.620903	-0.089965	-0.697080	0.626234	0.143569	-0.659293	0.815187	-0.100987	-0.646690	0.846058	0.126610	-0.532766	0.676286	-0.219437	-0.546979	0.724598	0.244703	-0.572590	1.073322	0.027008	-0.525943	1.029437	0.020418	-0.572470	1.098689	-0.076639										-0.095840	0.117413	-0.037836	-0.092757	0.110704	0.030682	-0.093163	0.107508	0.078080	0.407434	0.094403	-0.109092
15107	125.891667	-0.706502	0.620841	-0.089989	-0.697069	0.626391	0.143540	-0.658785	0.815057	-0.101192	-0.646494	0.846140	0.126225	-0.532581	0.675933	-0.219513	-0.546933	0.724595	0.244259	-0.572427	1.073402	0.026385	-0.525782	1.029412	0.019947	-0.572105	1.098378	-0.077581										-0.095776	0.117321	-0.037762	-0.092639	0.110482	0.030505	-0.092983	0.107328	0.077926	0.407549	0.094330	-0.108977
15108	125.900000	-0.706449	0.620821	-0.090062	-0.697026	0.626489	0.143456	-0.658794	0.815134	-0.101538	-0.646384	0.846237	0.125886	-0.532418	0.675613	-0.219751	-0.546928	0.724635	0.243895	-0.572315	1.073383	0.025675	-0.525632	1.029382	0.019483	-0.571681	1.097930	-0.078336										-0.095675	0.117167	-0.037708	-0.092500	0.110219	0.030341	-0.092793	0.107109	0.077788	0.407682	0.094243	-0.108842
15109	125.908333	-0.706365	0.620814	-0.090153	-0.696985	0.626579	0.143382	-0.658530	0.815087	-0.101831	-0.646276	0.846391	0.125633	-0.532103	0.675443	-0.220015	-0.546942	0.724655	0.243536	-0.572260	1.073234	0.024858	-0.525488	1.029336	0.019050	-0.571320	1.097731	-0.079390										-0.095481	0.116930	-0.037586	-0.092352	0.109949	0.030201	-0.092600	0.106861	0.077658	0.407819	0.094160	-0.108679
15110	125.916667	-0.706371	0.620806	-0.090227	-0.696946	0.626660	0.143310	-0.658296	0.814999	-0.102110	-0.646069	0.846618	0.125470	-0.531965	0.675075	-0.220146	-0.546944	0.724671	0.243171	-0.572212	1.073107	0.024055	-0.525338	1.029279	0.018643	-0.570954	1.097136	-0.079957										-0.095167	0.116674	-0.037580	-0.092194	0.109687	0.030095	-0.092418	0.106612	0.077548	0.407967	0.094078	-0.108486
15111	125.925000	-0.706301	0.620777	-0.090289	-0.696904	0.626733	0.143235	-0.658047	0.814966	-0.102376	-0.646088	0.846647	0.125093	-0.531723	0.674827	-0.220405	-0.546959	0.724685	0.242834	-0.572138	1.073008	0.023410	-0.525220	1.029216	0.018188	-0.570577	1.096940	-0.080947										-0.094959	0.116400	-0.037579	-0.092027	0.109399	0.030016	-0.092236	0.106346	0.077485	0.408120	0.094009	-0.108277
15112	125.933333	-0.706310	0.620785	-0.090345	-0.696864	0.626810	0.143167	-0.657796	0.814939	-0.102683	-0.645806	0.846694	0.124757	-0.531496	0.674589	-0.220671	-0.546982	0.724688	0.242504	-0.572059	1.072869	0.022730	-0.525073	1.029119	0.017770	-0.570192	1.096494	-0.081564										-0.094670	0.115892	-0.037375	-0.091847	0.109097	0.029980	-0.092042	0.106061	0.077446	0.408259	0.093953	-0.108050
15113	125.941667	-0.706227	0.620755	-0.090399	-0.696821	0.626879	0.143107	-0.657554	0.814895	-0.102907	-0.645825	0.846902	0.124682	-0.531179	0.674453	-0.221001	-0.547003	0.724686	0.242202	-0.571963	1.072721	0.022084	-0.524940	1.029008	0.017333	-0.569882	1.096230	-0.082341										-0.094483	0.115531	-0.037354	-0.091663	0.108805	0.029964	-0.091859	0.105784	0.077451	0.408391	0.093895	-0.107819
15114	125.950000	-0.706202	0.620753	-0.090455	-0.696774	0.626951	0.143047	-0.657313	0.814854	-0.103126	-0.645778	0.847097	0.124568	-0.530869	0.674309	-0.221283	-0.547030	0.724687	0.241922	-0.571891	1.072580	0.021422	-0.524806	1.028897	0.016903	-0.569487	1.095848	-0.082915										-0.094279	0.115266	-0.037351	-0.091488	0.108522	0.029980	-0.091685	0.105527	0.077478	0.408524	0.093833	-0.107573
15115	125.958333	-0.706169	0.620744	-0.090499	-0.696697	0.627018	0.142973	-0.657112	0.814830	-0.103342	-0.645964	0.847281	0.124484	-0.530755	0.674039	-0.221576	-0.547051	0.724689	0.241660	-0.571796	1.072234	0.020754	-0.524656	1.028780	0.016482	-0.569161	1.095637	-0.083607										-0.094100	0.115026	-0.037363	-0.091329	0.108245	0.030002	-0.091527	0.105286	0.077507	0.408646	0.093791	-0.107312
15116	125.966667	-0.706133	0.620742	-0.090546	-0.696669	0.627101	0.142928	-0.656869	0.814832	-0.103540	-0.645229	0.847035	0.123841	-0.530646	0.673828	-0.222000	-0.547074	0.724700	0.241431	-0.571652	1.072369	0.020324	-0.524514	1.028679	0.016037	-0.568791	1.095341	-0.084129										-0.093937	0.114806	-0.037386	-0.091180	0.107988	0.030027	-0.091381	0.105053	0.077528	0.408781	0.093748	-0.107045
15117	125.975000	-0.706082	0.620747	-0.090593	-0.696563	0.627160	0.142843	-0.656686	0.814807	-0.103777	-0.645348	0.847234	0.123771	-0.530435	0.673671	-0.222229	-0.547085	0.724699	0.241201	-0.571561	1.072160	0.019728	-0.524385	1.028587	0.015624	-0.568440	1.095108	-0.084701										-0.093761	0.114621	-0.037454	-0.091040	0.107745	0.030037	-0.091237	0.104815	0.077530	0.408912	0.093710	-0.106762
15118	125.983333	-0.706045	0.620734	-0.090633	-0.696511	0.627272	0.142815	-0.656436	0.814811	-0.103950	-0.645122	0.847336	0.123588	-0.530048	0.673718	-0.222519	-0.547096	0.724719	0.241005	-0.571486	1.071928	0.019151	-0.524276	1.028509	0.015223	-0.568113	1.095063	-0.085520										-0.093587	0.114429	-0.037529	-0.090907	0.107512	0.030030	-0.091101	0.104586	0.077515	0.409051	0.093666	-0.106469
15119	125.991667	-0.705975	0.620765	-0.090675	-0.696425	0.627305	0.142736	-0.656256	0.814823	-0.104107	-0.645167	0.847555	0.123670	-0.529864	0.673639	-0.222888	-0.547111	0.724742	0.240840	-0.571430	1.071907	0.018578	-0.524185	1.028412	0.014818	-0.567765	1.094871	-0.086000										-0.093451	0.114211	-0.037612	-0.090767	0.107263	0.030014	-0.090884	0.104279	0.077465	0.409170	0.093606	-0.106194
15120	126.000000	-0.705923	0.620781	-0.090701	-0.696386	0.627432	0.142734	-0.656075	0.814839	-0.104247	-0.644854	0.847564	0.123402	-0.529655	0.673553	-0.223133	-0.547122	0.724770	0.240696	-0.571389	1.071729	0.018073	-0.524106	1.028311	0.014437	-0.567373	1.094650	-0.086386										-0.093341	0.113905	-0.037670	-0.090613	0.106991	0.030004	-0.090739	0.104021	0.077457	0.409316	0.093546	-0.105922
15121	126.008333	-0.705882	0.620801	-0.090721	-0.696310	0.627477	0.142670	-0.655888	0.814863	-0.104428	-0.644672	0.847633	0.123241	-0.529456	0.673506	-0.223401	-0.547129	0.724802	0.240577	-0.571378	1.071643	0.017464	-0.524047	1.028206	0.014084	-0.567004	1.094525	-0.086903										-0.093161	0.113643	-0.037716	-0.090422	0.106663	0.030009	-0.090586	0.103697	0.077438	0.409464	0.093477	-0.105627
15122	126.016667	-0.705834	0.620829	-0.090739	-0.696273	0.627568	0.142660	-0.655727	0.814889	-0.104544	-0.644486	0.847599	0.122934	-0.529243	0.673497	-0.223684	-0.547130	0.724834	0.240478	-0.571362	1.071365	0.016905	-0.523987	1.028084	0.013760	-0.566668	1.094506	-0.087513										-0.092947	0.113330	-0.037743	-0.090211	0.106310	0.030009	-0.090363	0.103395	0.077450	0.409591	0.093407	-0.105331
15123	126.025000	-0.705770	0.620889	-0.090742	-0.696205	0.627607	0.142609	-0.655514	0.814930	-0.104664	-0.644412	0.847716	0.122888	-0.529089	0.673538	-0.224141	-0.547124	0.724875	0.240404	-0.571343	1.071325	0.016461	-0.523943	1.027965	0.013464	-0.566323	1.094421	-0.087941										-0.092675	0.112955	-0.037704	-0.089976	0.105936	0.030011	-0.090161	0.103058	0.077460	0.409710	0.093345	-0.105057
15124	126.033333	-0.705714	0.620929	-0.090736	-0.696175	0.627698	0.142625	-0.655335	0.814985	-0.104756	-0.644380	0.847868	0.122868	-0.528935	0.673514	-0.224491	-0.547110	0.724927	0.240371	-0.571322	1.071112	0.016042	-0.523898	1.027841	0.013147	-0.565905	1.094334	-0.088305										-0.092367	0.112582	-0.037662	-0.089738	0.105567	0.030008	-0.089956	0.102701	0.077462	0.409838	0.093180	-0.104648
15125	126.041667	-0.705658	0.620971	-0.090726	-0.696126	0.627763	0.142616	-0.655222	0.814991	-0.104848	-0.644000	0.848011	0.122853	-0.528763	0.673464	-0.224691	-0.547066	0.724975	0.240331	-0.571294	1.070951	0.015649	-0.524014	1.027730	0.013042	-0.565562	1.094238	-0.088595										-0.092093	0.112144	-0.037671	-0.089493	0.105194	0.030016	-0.089742	0.102353	0.077467	0.409974	0.093115	-0.104391
15126	126.050000	-0.705601	0.621009	-0.090702	-0.696072	0.627822	0.142618	-0.655033	0.815064	-0.104937	-0.643626	0.847993	0.122625	-0.528597	0.673404	-0.224889	-0.547016	0.725033	0.240327	-0.571270	1.070773	0.015282	-0.523812	1.027555	0.012610	-0.565276	1.094262	-0.089084										-0.091806	0.111827	-0.037664	-0.089256	0.104796	0.030024	-0.089515	0.101989	0.077470	0.410086	0.093064	-0.104140
15127	126.058333	-0.705542	0.621038	-0.090679	-0.696021	0.627883	0.142625	-0.654888	0.815108	-0.105012	-0.643561	0.848060	0.122528	-0.528443	0.673388	-0.225170	-0.546941	0.725102	0.240348	-0.571288	1.070566	0.014838	-0.523783	1.027416	0.012349	-0.564959	1.094266	-0.089409										-0.091592	0.111491	-0.037737	-0.089014	0.104361	0.030012	-0.089275	0.101596	0.077456	0.410183	0.092988	-0.103885
15128	126.066667	-0.705475	0.621061	-0.090657	-0.695967	0.627941	0.142645	-0.654711	0.815143	-0.105071	-0.643454	0.848237	0.122622	-0.528306	0.673338	-0.225408	-0.546865	0.725173	0.240387	-0.571280	1.070410	0.014573	-0.523756	1.027252	0.012099	-0.564645	1.094241	-0.089705										-0.091379	0.111269	-0.037613	-0.088761	0.103899	0.029978	-0.089018	0.101170	0.077418	0.410262	0.092946	-0.103621
15129	126.075000	-0.705413	0.621080	-0.090635	-0.695907	0.627987	0.142655	-0.654592	0.815174	-0.105145	-0.643110	0.848255	0.122468	-0.528167	0.673288	-0.225628	-0.546760	0.725241	0.240440	-0.571278	1.070188	0.014310	-0.523726	1.027036	0.011857	-0.564323	1.094232	-0.089893										-0.091199	0.111070	-0.037613	-0.088479	0.103419	0.029909	-0.088726	0.100684	0.077338	0.410387	0.092878	-0.103400
15130	126.083333	-0.705351	0.621094	-0.090620	-0.695846	0.628026	0.142667	-0.654406	0.815218	-0.105213	-0.642739	0.848177	0.122139	-0.528033	0.673222	-0.225825	-0.546647	0.725310	0.240509	-0.571321	1.069862	0.013882	-0.523708	1.026821	0.011595	-0.564023	1.094231	-0.090084										-0.091082	0.110938	-0.037646	-0.088169	0.102897	0.029825	-0.088404	0.100185	0.077242	0.410508	0.092825	-0.103191
15131	126.091667	-0.705268	0.621106	-0.090607	-0.695782	0.628061	0.142675	-0.654273	0.815231	-0.105273	-0.642668	0.848308	0.122220	-0.527906	0.673149	-0.225997	-0.546546	0.725392	0.240631	-0.571327	1.069617	0.013633	-0.523684	1.026569	0.011367	-0.563692	1.094255	-0.090279										-0.091074	0.110952	-0.037768	-0.087850	0.102370	0.029734	-0.088070	0.099673	0.077159	0.410596	0.092786	-0.103002
15132	126.100000	-0.705184	0.621114	-0.090592	-0.695718	0.628094	0.142686	-0.654166	0.815207	-0.105365	-0.642645	0.848443	0.122357	-0.527776	0.673078	-0.226162	-0.546405	0.725434	0.240688	-0.571340	1.069273	0.013329	-0.523652	1.026322	0.011148	-0.563390	1.094269	-0.090410										-0.091104	0.111017	-0.037888	-0.087520	0.101851	0.029663	-0.087752	0.099170	0.077100	0.410657	0.092737	-0.102815
15133	126.108333	-0.705147	0.621124	-0.090588	-0.695621	0.628120	0.142684	-0.654021	0.815218	-0.105410	-0.642258	0.848345	0.122132	-0.527638	0.673015	-0.226319	-0.546285	0.725482	0.240790	-0.571329	1.069053	0.013165	-0.523601	1.026122	0.010978	-0.563096	1.094318	-0.090572										-0.091139	0.111056	-0.037925	-0.087209	0.101361	0.029617	-0.087462	0.098715	0.077049	0.410693	0.092700	-0.102665
15134	126.116667	-0.705074	0.621128	-0.090564	-0.695520	0.628142	0.142682	-0.653876	0.815223	-0.105455	-0.641943	0.848206	0.121844	-0.527513	0.672935	-0.226450	-0.546168	0.725523	0.240897	-0.571317	1.068864	0.013029	-0.523538	1.025962	0.010858	-0.562785	1.094270	-0.090649										-0.091176	0.111106	-0.037946	-0.086943	0.100923	0.029580	-0.087198	0.098299	0.077018	0.410787	0.092647	-0.102524
15135	126.125000	-0.705012	0.621128	-0.090544	-0.695439	0.628179	0.142711	-0.653766	0.815200	-0.105550	-0.641724	0.848241	0.121855	-0.527349	0.672862	-0.226471	-0.546057	0.725545	0.241010	-0.571320	1.068623	0.012832	-0.523455	1.025802	0.010776	-0.562539	1.094230	-0.090732										-0.091218	0.111153	-0.037961	-0.086710	0.100569	0.029516	-0.086992	0.097958	0.076997	0.410860	0.092618	-0.102406
15136	126.133333	-0.704949	0.621132	-0.090521	-0.695319	0.628230	0.142730	-0.653665	0.815181	-0.105588	-0.641850	0.848404	0.122085	-0.527231	0.672805	-0.226568	-0.545951	0.725548	0.241120	-0.571319	1.068486	0.012726	-0.523425	1.025721	0.010684	-0.562315	1.094206	-0.090785										-0.091248	0.111201	-0.037973	-0.086532	0.100303	0.029465	-0.086830	0.097691	0.076992	0.410916	0.092581	-0.102299
15137	126.141667	-0.704901	0.621150	-0.090493	-0.695253	0.628276	0.142779	-0.653479	0.815209	-0.105642	-0.641662	0.848321	0.121938	-0.527106	0.672759	-0.226642	-0.545859	0.725531	0.241234	-0.571398	1.068162	0.012358	-0.523375	1.025587	0.010532	-0.562095	1.094247	-0.090821										-0.091270	0.111233	-0.037971	-0.086418	0.100131	0.029471	-0.086721	0.097512	0.076997	0.410954	0.092559	-0.102206
15138	126.150000	-0.704836	0.621154	-0.090476	-0.695150	0.628289	0.142786	-0.653339	0.815211	-0.105712	-0.641477	0.848236	0.121806	-0.526990	0.672731	-0.226715	-0.545786	0.725492	0.241346	-0.571419	1.068053	0.012341	-0.523405	1.025449	0.010455	-0.561853	1.094359	-0.090831										-0.091288	0.111258	-0.037984	-0.086346	0.100020	0.029488	-0.086655	0.097390	0.077010	0.410947	0.092672	-0.102274
15139	126.158333	-0.704792	0.621160	-0.090445	-0.695112	0.628368	0.142861	-0.652916	0.815158	-0.105701	-0.640997	0.848011	0.121554	-0.526911	0.672717	-0.226816	-0.545739	0.725432	0.241446	-0.571469	1.067910	0.012294	-0.523497	1.025297	0.010497	-0.561639	1.094495	-0.090799										-0.091294	0.111289	-0.037997	-0.086308	0.099953	0.029522	-0.086619	0.097313	0.077035	0.410964	0.092665	-0.102209
15140	126.166667	-0.704727	0.621169	-0.090425	-0.695048	0.628392	0.142879	-0.652811	0.815173	-0.105725	-0.640846	0.847969	0.121555	-0.526834	0.672714	-0.226908	-0.545715	0.725353	0.241553	-0.571534	1.067788	0.012240	-0.523577	1.025161	0.010449	-0.561412	1.094646	-0.090747										-0.091298	0.111296	-0.038018	-0.086285	0.099920	0.029564	-0.086600	0.097255	0.077073	0.410967	0.092667	-0.102166
15141	126.175000	-0.704675	0.621200	-0.090407	-0.695005	0.628412	0.142888	-0.652691	0.815211	-0.105739	-0.640668	0.847901	0.121548	-0.526732	0.672734	-0.226905	-0.545714	0.725258	0.241656	-0.571601	1.067687	0.012213	-0.523717	1.024961	0.010401	-0.561188	1.094845	-0.090645										-0.091306	0.111308	-0.038033	-0.086269	0.099904	0.029620	-0.086594	0.097221	0.077121	0.410955	0.092674	-0.102149
15142	126.183333	-0.704613	0.621224	-0.090399	-0.694973	0.628425	0.142897	-0.652869	0.815340	-0.105789	-0.640495	0.847827	0.121541	-0.526644	0.672765	-0.226894	-0.545737	0.725151	0.241763	-0.571708	1.067474	0.012007	-0.523747	1.024937	0.010424	-0.560957	1.095038	-0.090518										-0.091310	0.111331	-0.038054	-0.086292	0.099896	0.029775	-0.086596	0.097190	0.077184	0.410939	0.092681	-0.102149
15143	126.191667	-0.704580	0.621209	-0.090397	-0.694963	0.628431	0.142894	-0.652763	0.815404	-0.105792	-0.640499	0.847807	0.121637	-0.526626	0.672825	-0.226988	-0.545781	0.725023	0.241872	-0.571766	1.067392	0.012042	-0.523936	1.024677	0.010387	-0.560731	1.095275	-0.090401										-0.091328	0.111351	-0.038065	-0.086241	0.099889	0.029757	-0.086602	0.097162	0.077253	0.410908	0.092690	-0.102172
15144	126.200000	-0.704521	0.621244	-0.090407	-0.694962	0.628429	0.142884	-0.652626	0.815509	-0.105798	-0.640255	0.847700	0.121599	-0.526540	0.672900	-0.226923	-0.545841	0.724879	0.241974	-0.571806	1.067311	0.012105	-0.523884	1.024713	0.010480	-0.560509	1.095496	-0.090243										-0.091364	0.111393	-0.038080	-0.086229	0.099878	0.029832	-0.086610	0.097135	0.077326	0.410864	0.092703	-0.102221
15145	126.208333	-0.704497	0.621254	-0.090414	-0.694969	0.628421	0.142871	-0.652498	0.815587	-0.105777	-0.640313	0.847656	0.121725	-0.526494	0.672998	-0.226918	-0.545920	0.724723	0.242071	-0.571835	1.067231	0.012209	-0.523913	1.024597	0.010516	-0.560300	1.095700	-0.090027										-0.091412	0.111456	-0.038083	-0.086260	0.099874	0.029997	-0.086615	0.097115	0.077394	0.410806	0.092729	-0.102296
15146	126.216667	-0.704479	0.621260	-0.090425	-0.694986	0.628413	0.142856	-0.652417	0.815681	-0.105763	-0.640320	0.847650	0.121835	-0.526456	0.673119	-0.226918	-0.546010	0.724551	0.242157	-0.571810	1.067190	0.012450	-0.523926	1.024478	0.010602	-0.560045	1.095925	-0.089746										-0.091468	0.111534	-0.038090	-0.086255	0.099871	0.030068	-0.086615	0.097106	0.077453	0.410739	0.092761	-0.102403
15147	126.225000	-0.704464	0.621291	-0.090433	-0.695004	0.628400	0.142838	-0.652262	0.815856	-0.105753	-0.640272	0.847574	0.121897	-0.526420	0.673262	-0.226911	-0.546109	0.724359	0.242236	-0.571798	1.067094	0.012621	-0.523944	1.024373	0.010759	-0.559785	1.096128	-0.089508										-0.091553	0.111646	-0.038158	-0.086254	0.099893	0.030121	-0.086629	0.097118	0.077499	0.410652	0.092801	-0.102536
15148	126.233333	-0.704473	0.621300	-0.090439	-0.695028	0.628390	0.142822	-0.652139	0.816003	-0.105731	-0.640237	0.847505	0.121963	-0.526363	0.673454	-0.226935	-0.546214	0.724157	0.242300	-0.571750	1.067033	0.012827	-0.523934	1.024274	0.010938	-0.559548	1.096294	-0.089189										-0.091652	0.111775	-0.038236	-0.086267	0.099935	0.030156	-0.086646	0.097143	0.077528	0.410557	0.092848	-0.102703
15149	126.241667	-0.704479	0.621312	-0.090437	-0.695054	0.628377	0.142811	-0.651927	0.816090	-0.105678	-0.640190	0.847441	0.122029	-0.526389	0.673604	-0.226961	-0.546330	0.723938	0.242362	-0.571714	1.066900	0.012958	-0.523942	1.024192	0.011230	-0.559301	1.096419	-0.088794										-0.091734	0.111909	-0.038237	-0.086264	0.099952	0.030124	-0.086682	0.097205	0.077544	0.410438	0.092909	-0.102905
15150	126.250000	-0.704491	0.621345	-0.090439	-0.695081	0.628361	0.142812	-0.651971	0.816280	-0.105670	-0.640080	0.847373	0.122070	-0.526347	0.673795	-0.226947	-0.546457	0.723696	0.242420	-0.571646	1.066819	0.013189	-0.523919	1.024102	0.011582	-0.559061	1.096575	-0.088451										-0.091826	0.112031	-0.038239	-0.086271	0.099987	0.030082	-0.086723	0.097271	0.077555	0.410313	0.092969	-0.103131
15151	126.258333	-0.704519	0.621333	-0.090432	-0.695114	0.628336	0.142816	-0.651842	0.816474	-0.105631	-0.640154	0.847372	0.122388	-0.526322	0.674037	-0.227053	-0.546577	0.723428	0.242464	-0.571553	1.066742	0.013465	-0.523807	1.023998	0.011743	-0.558788	1.096748	-0.088100										-0.091880	0.112126	-0.038085	-0.086326	0.100087	0.030093	-0.086776	0.097361	0.077562	0.410167	0.093048	-0.103388
15152	126.266667	-0.704536	0.621339	-0.090425	-0.695149	0.628302	0.142829	-0.651752	0.816639	-0.105576	-0.640133	0.847284	0.122489	-0.526267	0.674197	-0.226872	-0.546707	0.723136	0.242506	-0.571416	1.066728	0.013880	-0.523708	1.023923	0.012074	-0.558581	1.096836	-0.087578										-0.091950	0.112230	-0.038085	-0.086381	0.100195	0.030108	-0.086828	0.097451	0.077574	0.410010	0.093127	-0.103677
15153	126.275000	-0.704583	0.621314	-0.090411	-0.695193	0.628229	0.142824	-0.651642	0.816815	-0.105482	-0.640121	0.847190	0.122608	-0.526218	0.674396	-0.226826	-0.546856	0.722814	0.242550	-0.571305	1.066635	0.014291	-0.523645	1.023867	0.012527	-0.558304	1.096925	-0.087194										-0.092015	0.112315	-0.038094	-0.086443	0.100307	0.030130	-0.086891	0.097536	0.077593	0.409839	0.093200	-0.104020
15154	126.283333	-0.704618	0.621307	-0.090404	-0.695250	0.628190	0.142851	-0.651552	0.816982	-0.105409	-0.640083	0.847028	0.122567	-0.526168	0.674607	-0.226773	-0.547001	0.722471	0.242585	-0.571136	1.066647	0.014690	-0.523514	1.023778	0.012863	-0.558091	1.097023	-0.086762										-0.092065	0.112383	-0.038095	-0.086508	0.100425	0.030153	-0.086956	0.097642	0.077618	0.409658	0.093289	-0.104371
15155	126.291667	-0.704641	0.621316	-0.090395	-0.695305	0.628094	0.142842	-0.651406	0.817149	-0.105311	-0.640096	0.846886	0.122669	-0.526071	0.674821	-0.226634	-0.547160	0.722110	0.242620	-0.570988	1.066652	0.015170	-0.523450	1.023730	0.013363	-0.557856	1.097099	-0.086233										-0.092091	0.112483	-0.038106	-0.086574	0.100548	0.030187	-0.087028	0.097750	0.077657	0.409458	0.093384	-0.104738
15156	126.300000	-0.704685	0.621304	-0.090385	-0.695368	0.628032	0.142859	-0.651327	0.817291	-0.105242	-0.639820	0.846704	0.122780	-0.526027	0.675110	-0.226719	-0.547324	0.721732	0.242656	-0.570814	1.066707	0.015779	-0.523322	1.023637	0.013726	-0.557583	1.097216	-0.085740										-0.092153	0.112506	-0.038108	-0.086634	0.100670	0.030223	-0.087097	0.097853	0.077694	0.409273	0.093477	-0.105138
15157	126.308333	-0.704719	0.621314	-0.090365	-0.695482	0.627984	0.142908	-0.651076	0.817439	-0.105093	-0.639862	0.846482	0.122791	-0.525963	0.675329	-0.226627	-0.547513	0.721340	0.242688	-0.570680	1.066674	0.016283	-0.523258	1.023583	0.014278	-0.557390	1.097283	-0.085207										-0.092185	0.112552	-0.038111	-0.086687	0.100776	0.030249	-0.087165	0.097941	0.077730	0.408997	0.093598	-0.105570
15158	126.316667	-0.704732	0.621341	-0.090355	-0.695490	0.627899	0.142898	-0.650826	0.817576	-0.104966	-0.639912	0.846348	0.122950	-0.525872	0.675486	-0.226371	-0.547704	0.720943	0.242720	-0.570580	1.066544	0.016603	-0.523130	1.023491	0.014699	-0.557141	1.097344	-0.084648										-0.092172	0.112667	-0.038116	-0.086734	0.100862	0.030283	-0.087218	0.098014	0.077764	0.408724	0.093719	-0.106035
15159	126.325000	-0.704765	0.621352	-0.090322	-0.695593	0.627844	0.142961	-0.650997	0.817796	-0.104880	-0.639930	0.846192	0.123106	-0.525800	0.675699	-0.226263	-0.547899	0.720528	0.242759	-0.570371	1.066661	0.017395	-0.523016	1.023292	0.015125	-0.556969	1.097384	-0.084030										-0.092185	0.112689	-0.038116	-0.086763	0.100923	0.030309	-0.087254	0.098063	0.077794	0.408488	0.093810	-0.106518
15160	126.333333	-0.704819	0.621340	-0.090269	-0.695638	0.627771	0.143003	-0.650897	0.817935	-0.104750	-0.639995	0.846066	0.123440	-0.525760	0.675927	-0.226229	-0.548102	0.720103	0.242804	-0.570237	1.066577	0.017882	-0.522914	1.023335	0.015745	-0.556746	1.097481	-0.083460										-0.092197	0.112704	-0.038122	-0.086785	0.100979	0.030326	-0.087278	0.098104	0.077820	0.408289	0.093897	-0.106983
15161	126.341667	-0.704853	0.621328	-0.090247	-0.695678	0.627691	0.143047	-0.650807	0.818066	-0.104610	-0.640312	0.846025	0.123780	-0.525690	0.676151	-0.226111	-0.548292	0.719682	0.242855	-0.570064	1.066582	0.018525	-0.522809	1.023017	0.016139	-0.556541	1.097555	-0.082839										-0.092225	0.112664	-0.038113	-0.086816	0.101043	0.030339	-0.087312	0.098151	0.077837	0.408095	0.093972	-0.107470
15162	126.350000	-0.704882	0.621355	-0.090182	-0.695667	0.627549	0.143038	-0.650681	0.818221	-0.104468	-0.640374	0.845807	0.123901	-0.525613	0.676393	-0.226004	-0.548483	0.719256	0.242901	-0.569923	1.066544	0.019039	-0.522706	1.023171	0.016867	-0.556356	1.097630	-0.082203										-0.092214	0.112708	-0.038132	-0.086857	0.101126	0.030345	-0.087358	0.098224	0.077850	0.407850	0.094059	-0.107950
15163	126.358333	-0.704901	0.621343	-0.090145	-0.695733	0.627542	0.143148	-0.650597	0.818342	-0.104252	-0.640269	0.845560	0.124015	-0.525559	0.676602	-0.225852	-0.548671	0.718832	0.242957	-0.569740	1.066546	0.019768	-0.522601	1.022867	0.017299	-0.556135	1.097689	-0.081538										-0.092220	0.112723	-0.038163	-0.086913	0.101223	0.030346	-0.087412	0.098315	0.077853	0.407650	0.094281	-0.108387
15164	126.366667	-0.704922	0.621334	-0.090104	-0.695756	0.627472	0.143200	-0.650477	0.818475	-0.104069	-0.640203	0.845351	0.124155	-0.525503	0.676816	-0.225694	-0.548890	0.718433	0.243068	-0.569630	1.066492	0.020236	-0.522504	1.022840	0.017898	-0.555962	1.097755	-0.080832										-0.092248	0.112732	-0.038314	-0.086979	0.101341	0.030340	-0.087479	0.098429	0.077856	0.407428	0.094349	-0.108907
15165	126.375000	-0.704934	0.621344	-0.090076	-0.695771	0.627407	0.143245	-0.650394	0.818603	-0.103886	-0.640250	0.845244	0.124464	-0.525470	0.677046	-0.225581	-0.549040	0.718005	0.243079	-0.569469	1.066548	0.020923	-0.522441	1.022761	0.018525	-0.555793	1.097861	-0.080161										-0.092245	0.112735	-0.038332	-0.087055	0.101477	0.030334	-0.087557	0.098554	0.077853	0.407106	0.094459	-0.109535
15166	126.383333	-0.704942	0.621373	-0.090029	-0.695784	0.627342	0.143286	-0.650289	0.818761	-0.103704	-0.640307	0.845146	0.124803	-0.525438	0.677289	-0.225468	-0.549206	0.717597	0.243146	-0.569250	1.066740	0.021857	-0.522322	1.022763	0.019123	-0.555634	1.097935	-0.079465										-0.092241	0.112726	-0.038358	-0.087132	0.101615	0.030325	-0.087633	0.098683	0.077850	0.406988	0.094541	-0.109945
15167	126.391667	-0.704951	0.621390	-0.089994	-0.695797	0.627273	0.143330	-0.650086	0.818863	-0.103458	-0.640590	0.845033	0.125128	-0.525374	0.677523	-0.225230	-0.549357	0.717203	0.243234	-0.569109	1.066798	0.022506	-0.522252	1.022764	0.019801	-0.555490	1.098104	-0.078792										-0.092224	0.112711	-0.038384	-0.087211	0.101741	0.030327	-0.087703	0.098789	0.077854	0.406652	0.094628	-0.110544
15168	126.400000	-0.704989	0.621415	-0.089951	-0.695808	0.627205	0.143377	-0.649882	0.818968	-0.103205	-0.640609	0.844844	0.125273	-0.525362	0.677796	-0.225144	-0.549495	0.716812	0.243341	-0.568967	1.066882	0.023166	-0.522161	1.022774	0.020472	-0.555381	1.098203	-0.078081										-0.092247	0.112594	-0.038391	-0.087278	0.101853	0.030334	-0.087763	0.098882	0.077869	0.406326	0.094722	-0.111103
15169	126.408333	-0.704985	0.621420	-0.089921	-0.695796	0.627107	0.143395	-0.650067	0.819166	-0.103025	-0.640519	0.844595	0.125420	-0.525319	0.678037	-0.224903	-0.549616	0.716448	0.243469	-0.568812	1.066983	0.023918	-0.522040	1.023015	0.021210	-0.555252	1.098296	-0.077348										-0.092219	0.112615	-0.038421	-0.087327	0.101929	0.030358	-0.087815	0.098943	0.077892	0.406148	0.094795	-0.111489
15170	126.416667	-0.704970	0.621449	-0.089878	-0.695823	0.627065	0.143465	-0.650001	0.819310	-0.102809	-0.640481	0.844389	0.125670	-0.525278	0.678280	-0.224653	-0.549726	0.716092	0.243613	-0.568608	1.067167	0.024739	-0.521979	1.022899	0.021845	-0.555129	1.098404	-0.076598										-0.092216	0.112541	-0.038433	-0.087359	0.101968	0.030389	-0.087848	0.098975	0.077919	0.405999	0.094856	-0.111821
15171	126.425000	-0.704979	0.621477	-0.089835	-0.695819	0.626967	0.143486	-0.649932	0.819454	-0.102559	-0.640656	0.844329	0.126098	-0.525256	0.678556	-0.224473	-0.549822	0.715747	0.243773	-0.568451	1.067291	0.025467	-0.521831	1.022984	0.022449	-0.555004	1.098580	-0.075885										-0.092198	0.112505	-0.038449	-0.087359	0.101965	0.030413	-0.087855	0.098966	0.077940	0.405880	0.094905	-0.112064
15172	126.433333	-0.705026	0.621514	-0.089789	-0.695850	0.626926	0.143555	-0.649871	0.819602	-0.102313	-0.640878	0.844231	0.126429	-0.525231	0.678835	-0.224291	-0.549899	0.715406	0.243948	-0.568284	1.067443	0.026264	-0.521766	1.023064	0.023139	-0.554896	1.098755	-0.075166										-0.092169	0.112458	-0.038465	-0.087337	0.101917	0.030438	-0.087838	0.098929	0.077963	0.405786	0.094949	-0.112240
15173	126.441667	-0.705040	0.621551	-0.089745	-0.695831	0.626822	0.143554	-0.649797	0.819774	-0.102052	-0.640893	0.844077	0.126707	-0.525213	0.679137	-0.224108	-0.549971	0.715089	0.244135	-0.568150	1.067501	0.026925	-0.521674	1.023123	0.023799	-0.554777	1.098926	-0.074407										-0.092123	0.112396	-0.038481	-0.087279	0.101830	0.030442	-0.087794	0.098857	0.077977	0.405739	0.094974	-0.112323
15174	126.450000	-0.705022	0.621581	-0.089701	-0.695864	0.626758	0.143603	-0.649754	0.819933	-0.101817	-0.640571	0.843767	0.126757	-0.525157	0.679446	-0.223841	-0.550021	0.714788	0.244338	-0.567992	1.067676	0.027664	-0.521567	1.023168	0.024428	-0.554653	1.099076	-0.073646										-0.092066	0.112309	-0.038494	-0.087208	0.101712	0.030434	-0.087733	0.098754	0.077974	0.405721	0.094993	-0.112348
15175	126.458333	-0.705028	0.621613	-0.089654	-0.695873	0.626695	0.143644	-0.649726	0.820086	-0.101565	-0.640664	0.843682	0.127176	-0.525173	0.679793	-0.223768	-0.550065	0.714472	0.244563	-0.567832	1.067796	0.028418	-0.521503	1.023246	0.025124	-0.554553	1.099249	-0.072878										-0.091990	0.112217	-0.038511	-0.087121	0.101566	0.030415	-0.087650	0.098631	0.077954	0.405727	0.094999	-0.112286
15176	126.466667	-0.705092	0.621636	-0.089606	-0.695881	0.626627	0.143685	-0.649670	0.820263	-0.101321	-0.640738	0.843457	0.127384	-0.525196	0.680153	-0.223696	-0.550093	0.714160	0.244803	-0.567692	1.067952	0.029213	-0.521415	1.023304	0.025775	-0.554443	1.099519	-0.072152										-0.091911	0.112114	-0.038528	-0.087027	0.101417	0.030396	-0.087555	0.098489	0.077932	0.405762	0.094991	-0.112178
15177	126.475000	-0.705081	0.621668	-0.089568	-0.695891	0.626561	0.143730	-0.649628	0.820430	-0.101027	-0.640857	0.843362	0.127718	-0.525176	0.680436	-0.223377	-0.550118	0.713852	0.245059	-0.567572	1.068070	0.029899	-0.521379	1.023366	0.026503	-0.554348	1.099694	-0.071357										-0.091830	0.111996	-0.038536	-0.086940	0.101258	0.030365	-0.087451	0.098337	0.077898	0.405823	0.094970	-0.112037
15178	126.483333	-0.705134	0.621686	-0.089515	-0.695899	0.626491	0.143779	-0.649598	0.820595	-0.100769	-0.641050	0.843339	0.128290	-0.525178	0.680760	-0.223203	-0.550137	0.713543	0.245336	-0.567445	1.068283	0.030721	-0.521326	1.023474	0.027211	-0.554250	1.099882	-0.070549										-0.091756	0.111875	-0.038545	-0.086849	0.101085	0.030335	-0.087358	0.098185	0.077863	0.405890	0.094940	-0.111868
15179	126.491667	-0.705157	0.621708	-0.089466	-0.695910	0.626419	0.143830	-0.649555	0.820759	-0.100516	-0.641056	0.843134	0.128497	-0.525185	0.681098	-0.223042	-0.550157	0.713215	0.245621	-0.567327	1.068410	0.031516	-0.521273	1.023533	0.027897	-0.554190	1.100134	-0.069783										-0.091670	0.111742	-0.038551	-0.086757	0.100911	0.030314	-0.087256	0.098023	0.077826	0.405969	0.094910	-0.111676
15180	126.500000	-0.705159	0.621737	-0.089422	-0.695927	0.626351	0.143881	-0.649492	0.820952	-0.100277	-0.640828	0.842851	0.128576	-0.525197	0.681431	-0.222865	-0.550178	0.712891	0.245909	-0.567217	1.068577	0.032337	-0.521267	1.023645	0.028641	-0.554131	1.100315	-0.068920										-0.091576	0.111588	-0.038547	-0.086659	0.100727	0.030299	-0.087151	0.097858	0.077801	0.406064	0.094860	-0.111476
15181	126.508333	-0.705200	0.621753	-0.089362	-0.695939	0.626274	0.143926	-0.649228	0.821063	-0.099952	-0.640961	0.842699	0.128906	-0.525211	0.681746	-0.222688	-0.550191	0.712558	0.246191	-0.567106	1.068735	0.033108	-0.521208	1.023692	0.029327	-0.554059	1.100596	-0.068130										-0.091439	0.111386	-0.038532	-0.086543	0.100510	0.030294	-0.087036	0.097668	0.077787	0.406151	0.094815	-0.111285
15182	126.516667	-0.705218	0.621775	-0.089314	-0.696007	0.626214	0.144015	-0.649226	0.821193	-0.099698	-0.640938	0.842539	0.129306	-0.525225	0.682062	-0.222515	-0.550216	0.712226	0.246478	-0.567002	1.068875	0.033888	-0.521188	1.023760	0.030058	-0.553998	1.100766	-0.067209										-0.091266	0.111127	-0.038508	-0.086404	0.100256	0.030287	-0.086899	0.097443	0.077776	0.406243	0.094765	-0.111079
15183	126.525000	-0.705241	0.621799	-0.089269	-0.696027	0.626136	0.144063	-0.649184	0.821356	-0.099450	-0.641305	0.842479	0.129761	-0.525243	0.682397	-0.222412	-0.550237	0.711889	0.246778	-0.566867	1.069019	0.034822	-0.521157	1.023836	0.030790	-0.553924	1.100982	-0.066389										-0.091044	0.110751	-0.038486	-0.086302	0.100035	0.030371	-0.086731	0.097152	0.077763	0.406329	0.094733	-0.110880
15184	126.533333	-0.705273	0.621825	-0.089210	-0.695971	0.625992	0.144038	-0.649392	0.821574	-0.099242	-0.641342	0.842225	0.129929	-0.525234	0.682735	-0.222239	-0.550257	0.711556	0.247070	-0.566743	1.069082	0.035544	-0.521081	1.023843	0.031481	-0.553856	1.101209	-0.065576										-0.090755	0.110347	-0.038497	-0.086076	0.099602	0.030358	-0.086524	0.096777	0.077749	0.406426	0.094694	-0.110681
15185	126.541667	-0.705300	0.621865	-0.089160	-0.696077	0.625978	0.144168	-0.649239	0.821694	-0.098934	-0.641045	0.841881	0.130010	-0.525225	0.683045	-0.222008	-0.550278	0.711207	0.247358	-0.566610	1.069147	0.036377	-0.521030	1.023896	0.032225	-0.553753	1.101357	-0.064613										-0.090423	0.109869	-0.038436	-0.085777	0.099020	0.030327	-0.086238	0.096264	0.077710	0.406526	0.094636	-0.110499
15186	126.550000	-0.705343	0.621884	-0.089099	-0.696108	0.625893	0.144219	-0.649339	0.821850	-0.098693	-0.641137	0.841705	0.130322	-0.525220	0.683313	-0.221742	-0.550297	0.710859	0.247634	-0.566440	1.069275	0.037296	-0.520945	1.023895	0.032941	-0.553679	1.101595	-0.063826										-0.090048	0.109355	-0.038366	-0.085404	0.098295	0.030294	-0.085868	0.095629	0.077660	0.406856	0.094546	-0.110094
15187	126.558333	-0.705371	0.621899	-0.089059	-0.696231	0.625862	0.144344	-0.649231	0.821958	-0.098436	-0.641324	0.841588	0.130731	-0.525267	0.683642	-0.221646	-0.550322	0.710504	0.247907	-0.566328	1.069336	0.038075	-0.520898	1.023946	0.033705	-0.553614	1.101779	-0.062969										-0.089648	0.108825	-0.038308	-0.084904	0.097374	0.030174	-0.085406	0.094846	0.077585	0.406971	0.094477	-0.109890
15188	126.566667	-0.705413	0.621923	-0.089003	-0.696133	0.625670	0.144261	-0.649068	0.822057	-0.098176	-0.641567	0.841437	0.131100	-0.525270	0.683955	-0.221471	-0.550342	0.710155	0.248165	-0.566191	1.069370	0.038932	-0.520820	1.023950	0.034435	-0.553527	1.101962	-0.062051										-0.089271	0.108191	-0.038260	-0.084375	0.096293	0.030104	-0.084861	0.093886	0.077452	0.406858	0.094450	-0.109899
15189	126.575000	-0.705447	0.621943	-0.088952	-0.696169	0.625589	0.144317	-0.649050	0.822209	-0.097901	-0.641493	0.841204	0.131339	-0.525272	0.684283	-0.221351	-0.550364	0.709806	0.248408	-0.566056	1.069479	0.039790	-0.520760	1.023922	0.035169	-0.553452	1.102195	-0.061218										-0.088850	0.107725	-0.038279	-0.083731	0.094978	0.029973	-0.084232	0.092765	0.077295	0.407205	0.094336	-0.109491
15190	126.583333	-0.705475	0.621959	-0.088910	-0.696262	0.625557	0.144423	-0.649052	0.822341	-0.097672	-0.641455	0.840985	0.131606	-0.525267	0.684607	-0.221228	-0.550390	0.709451	0.248642	-0.565951	1.069510	0.040557	-0.520699	1.023951	0.035874	-0.553369	1.102396	-0.060300										-0.088513	0.107267	-0.038271	-0.083016	0.093493	0.029809	-0.083483	0.091474	0.077087	0.407331	0.094262	-0.109267
15191	126.591667	-0.705496	0.621990	-0.088867	-0.696269	0.625448	0.144443	-0.649051	0.822531	-0.097474	-0.641504	0.840768	0.131738	-0.525265	0.684911	-0.221041	-0.550415	0.709096	0.248859	-0.565827	1.069559	0.041418	-0.520638	1.023933	0.036589	-0.553286	1.102612	-0.059417										-0.088249	0.106808	-0.038269	-0.082182	0.091856	0.029621	-0.082664	0.090040	0.076880	0.407362	0.094214	-0.109132
15192	126.600000	-0.705515	0.622025	-0.088824	-0.696315	0.625344	0.144479	-0.649041	0.822693	-0.097247	-0.641920	0.840737	0.132180	-0.525204	0.685148	-0.220632	-0.550439	0.708742	0.249056	-0.565710	1.069627	0.042260	-0.520575	1.023910	0.037297	-0.553205	1.102877	-0.058511										-0.088007	0.106357	-0.038287	-0.081328	0.090160	0.029422	-0.081824	0.088525	0.076671	0.407591	0.094133	-0.108788
15193	126.608333	-0.705533	0.622005	-0.088792	-0.696340	0.625253	0.144517	-0.648991	0.822823	-0.096980	-0.641893	0.840522	0.132348	-0.525233	0.685458	-0.220521	-0.550466	0.708374	0.249229	-0.565560	1.069810	0.043289	-0.520574	1.023971	0.038045	-0.553135	1.103091	-0.057617										-0.087760	0.105972	-0.038338	-0.080496	0.088457	0.029213	-0.080992	0.087018	0.076457	0.407728	0.094068	-0.108525
15194	126.616667	-0.705546	0.622022	-0.088755	-0.696356	0.625167	0.144564	-0.648969	0.822965	-0.096772	-0.641948	0.840301	0.132564	-0.525220	0.685752	-0.220332	-0.550493	0.708013	0.249400	-0.565452	1.069875	0.044143	-0.520530	1.023929	0.038726	-0.553059	1.103116	-0.056513										-0.087509	0.105581	-0.038383	-0.079722	0.086853	0.029015	-0.080230	0.085562	0.076235	0.407843	0.094023	-0.108255
15195	126.625000	-0.705532	0.622043	-0.088726	-0.696358	0.625078	0.144605	-0.648932	0.823111	-0.096570	-0.641772	0.840045	0.132667	-0.525214	0.686036	-0.220144	-0.550519	0.707640	0.249546	-0.565384	1.069880	0.044902	-0.520517	1.023921	0.039455	-0.552934	1.103487	-0.055667										-0.087216	0.105135	-0.038452	-0.079037	0.085437	0.028811	-0.079537	0.084253	0.076015	0.408011	0.093940	-0.107964
15196	126.633333	-0.705526	0.622079	-0.088688	-0.696353	0.624994	0.144653	-0.649124	0.823324	-0.096400	-0.641886	0.839890	0.132962	-0.525194	0.686332	-0.219957	-0.550543	0.707272	0.249680	-0.565334	1.069854	0.045614	-0.520518	1.023912	0.040161	-0.552812	1.103683	-0.054722										-0.086895	0.104596	-0.038541	-0.078421	0.084153	0.028618	-0.078909	0.083067	0.075805	0.408228	0.093697	-0.107519
15197	126.641667	-0.705538	0.622083	-0.088640	-0.696333	0.624909	0.144702	-0.648881	0.823358	-0.096165	-0.642245	0.839757	0.133332	-0.525145	0.686629	-0.219682	-0.550570	0.706887	0.249805	-0.565213	1.070036	0.046527	-0.520502	1.023889	0.040841	-0.552782	1.104061	-0.053938										-0.086562	0.104111	-0.038631	-0.077874	0.083028	0.028439	-0.078347	0.081987	0.075604	0.408337	0.093656	-0.107242
15198	126.650000	-0.705541	0.622112	-0.088587	-0.696315	0.624833	0.144760	-0.648833	0.823509	-0.095925	-0.642362	0.839561	0.133587	-0.525136	0.686922	-0.219494	-0.550604	0.706513	0.249932	-0.565138	1.069917	0.047264	-0.520470	1.023875	0.041500	-0.552647	1.104237	-0.052903										-0.086248	0.103683	-0.038711	-0.077388	0.082043	0.028294	-0.077862	0.081044	0.075436	0.408458	0.093603	-0.106970
15199	126.658333	-0.705509	0.622171	-0.088534	-0.696286	0.624765	0.144808	-0.648916	0.823654	-0.095738	-0.642073	0.839206	0.133590	-0.525177	0.687292	-0.219523	-0.550640	0.706135	0.250038	-0.565056	1.069989	0.048077	-0.520465	1.023871	0.042120	-0.552566	1.104610	-0.052118										-0.086005	0.103247	-0.038767	-0.077008	0.081268	0.028198	-0.077475	0.080280	0.075317	0.408564	0.093563	-0.106711
15200	126.666667	-0.705515	0.622199	-0.088474	-0.696265	0.624704	0.144856	-0.649003	0.823800	-0.095549	-0.642142	0.839021	0.133851	-0.525147	0.687559	-0.219202	-0.550684	0.705765	0.250141	-0.564932	1.070340	0.049015	-0.520491	1.023876	0.042763	-0.552481	1.104943	-0.051289										-0.085792	0.102831	-0.038822	-0.076722	0.080662	0.028134	-0.077167	0.079659	0.075221	0.408658	0.093537	-0.106468
15201	126.675000	-0.705499	0.622238	-0.088428	-0.696247	0.624650	0.144899	-0.648852	0.823903	-0.095330	-0.642139	0.838783	0.134048	-0.525132	0.687888	-0.219100	-0.550736	0.705389	0.250256	-0.564875	1.070391	0.049784	-0.520512	1.023862	0.043363	-0.552371	1.105324	-0.050454										-0.085533	0.102562	-0.038876	-0.076518	0.080223	0.028107	-0.076948	0.079197	0.075179	0.408769	0.093494	-0.106223
15202	126.683333	-0.705481	0.622276	-0.088386	-0.696243	0.624595	0.144934	-0.648707	0.823999	-0.095116	-0.642297	0.838649	0.134370	-0.525108	0.688191	-0.218871	-0.550799	0.705029	0.250366	-0.564870	1.070196	0.050418	-0.520529	1.023830	0.043920	-0.552366	1.105324	-0.049261										-0.085332	0.102253	-0.038820	-0.076354	0.079878	0.028122	-0.076780	0.078816	0.075169	0.408890	0.093443	-0.105981
15203	126.691667	-0.705455	0.622316	-0.088356	-0.696231	0.624517	0.144930	-0.648652	0.824139	-0.094870	-0.642524	0.838520	0.134672	-0.525073	0.688514	-0.218707	-0.550879	0.704689	0.250477	-0.564809	1.070368	0.051186	-0.520578	1.023839	0.044526	-0.552101	1.105940	-0.048659										-0.085161	0.101894	-0.038619	-0.076215	0.079582	0.028154	-0.076649	0.078509	0.075176	0.408979	0.093380	-0.105728
15204	126.700000	-0.705415	0.622368	-0.088343	-0.696274	0.624499	0.144974	-0.648627	0.824253	-0.094641	-0.642505	0.838384	0.135000	-0.525049	0.688883	-0.218681	-0.550963	0.704348	0.250573	-0.564801	1.070477	0.051825	-0.520617	1.023838	0.045101	-0.551956	1.106278	-0.047788										-0.084980	0.101615	-0.038564	-0.076101	0.079363	0.028172	-0.076541	0.078293	0.075172	0.409106	0.093312	-0.105479
15205	126.708333	-0.705419	0.622405	-0.088320	-0.696301	0.624450	0.144986	-0.648802	0.824476	-0.094464	-0.642415	0.838161	0.135179	-0.524996	0.689177	-0.218395	-0.551073	0.704016	0.250689	-0.565132	1.069670	0.051311	-0.520657	1.023829	0.045678	-0.551855	1.106729	-0.047078										-0.084786	0.101339	-0.038456	-0.076034	0.079257	0.028153	-0.076478	0.078195	0.075148	0.409238	0.093255	-0.105244
15206	126.716667	-0.705405	0.622466	-0.088315	-0.696297	0.624340	0.144931	-0.648751	0.824653	-0.094265	-0.642133	0.837803	0.135073	-0.524953	0.689534	-0.218247	-0.551183	0.703701	0.250795	-0.564703	1.070353	0.053259	-0.520687	1.023823	0.046241	-0.551692	1.106982	-0.046125										-0.084592	0.101069	-0.038357	-0.075986	0.079166	0.028137	-0.076436	0.078116	0.075122	0.409352	0.093197	-0.105000
15207	126.725000	-0.705425	0.622523	-0.088278	-0.696342	0.624298	0.144937	-0.648706	0.824829	-0.094056	-0.642211	0.837668	0.135307	-0.524910	0.689907	-0.218172	-0.551297	0.703398	0.250898	-0.564973	1.069885	0.052661	-0.520689	1.023784	0.046761	-0.551548	1.107400	-0.045419										-0.084427	0.100749	-0.038290	-0.075960	0.079078	0.028129	-0.076400	0.078041	0.075093	0.409381	0.093028	-0.104862
15208	126.733333	-0.705461	0.622568	-0.088256	-0.696392	0.624254	0.144943	-0.648668	0.825015	-0.093835	-0.642273	0.837617	0.135637	-0.524864	0.690291	-0.218097	-0.551409	0.703097	0.251010	-0.564533	1.070727	0.054755	-0.520702	1.023800	0.047352	-0.551402	1.107779	-0.044651										-0.084263	0.100484	-0.038245	-0.075926	0.079008	0.028126	-0.076366	0.077986	0.075079	0.409480	0.092984	-0.104653
15209	126.741667	-0.705506	0.622612	-0.088233	-0.696462	0.624201	0.144964	-0.648624	0.825206	-0.093663	-0.642303	0.837395	0.135706	-0.524777	0.690622	-0.217789	-0.551512	0.702789	0.251125	-0.564509	1.070647	0.055349	-0.520691	1.023764	0.047898	-0.551232	1.108025	-0.043763										-0.084115	0.100250	-0.038247	-0.075896	0.078945	0.028119	-0.076327	0.077936	0.075063	0.409605	0.092935	-0.104445
15210	126.750000	-0.705545	0.622657	-0.088211	-0.696500	0.624146	0.144974	-0.648557	0.825425	-0.093491	-0.642663	0.837408	0.136083	-0.524742	0.691004	-0.217700	-0.551612	0.702471	0.251240	-0.564454	1.070356	0.055888	-0.520641	1.023703	0.048424	-0.551050	1.108251	-0.042864										-0.083976	0.100029	-0.038270	-0.075866	0.078874	0.028107	-0.076294	0.077888	0.075047	0.409699	0.092893	-0.104236
15211	126.758333	-0.705633	0.622689	-0.088155	-0.696586	0.624101	0.145029	-0.648287	0.825564	-0.093285	-0.642741	0.837341	0.136379	-0.524686	0.691393	-0.217561	-0.551706	0.702159	0.251367	-0.564739	1.069688	0.055283	-0.520591	1.023645	0.048961	-0.550889	1.108578	-0.042092										-0.083857	0.099826	-0.038301	-0.075845	0.078817	0.028096	-0.076262	0.077848	0.075024	0.409798	0.092926	-0.104146
15212	126.766667	-0.705700	0.622717	-0.088112	-0.696651	0.624039	0.145061	-0.648238	0.825794	-0.093110	-0.642464	0.837071	0.136425	-0.524651	0.691837	-0.217566	-0.551795	0.701833	0.251497	-0.564600	1.069140	0.055415	-0.520553	1.023608	0.049540	-0.550685	1.108825	-0.041235										-0.083751	0.099665	-0.038333	-0.075822	0.078765	0.028087	-0.076234	0.077809	0.075010	0.409896	0.092872	-0.103938
15213	126.775000	-0.705771	0.622747	-0.088073	-0.696735	0.623942	0.145092	-0.648215	0.825998	-0.092888	-0.642599	0.836917	0.136578	-0.524603	0.692215	-0.217454	-0.551878	0.701485	0.251630	-0.564407	1.069855	0.056815	-0.520486	1.023554	0.050107	-0.550510	1.109092	-0.040420										-0.083672	0.099528	-0.038340	-0.075807	0.078715	0.028082	-0.076216	0.077775	0.074993	0.410004	0.092826	-0.103722
15214	126.783333	-0.705837	0.622740	-0.088042	-0.696786	0.623883	0.145126	-0.648196	0.826202	-0.092715	-0.642674	0.836723	0.136742	-0.524486	0.692554	-0.217125	-0.551953	0.701136	0.251768	-0.564643	1.068997	0.056076	-0.520415	1.023502	0.050669	-0.550322	1.109325	-0.039579										-0.083605	0.099423	-0.038341	-0.075792	0.078673	0.028079	-0.076203	0.077745	0.074977	0.410093	0.092781	-0.103514
15215	126.791667	-0.705904	0.622751	-0.088014	-0.696924	0.623809	0.145184	-0.648174	0.826407	-0.092539	-0.642779	0.836574	0.137016	-0.524429	0.692934	-0.217014	-0.552026	0.700774	0.251903	-0.564176	1.069702	0.058270	-0.520337	1.023478	0.051256	-0.550130	1.109658	-0.038853										-0.083551	0.099342	-0.038320	-0.075786	0.078652	0.028081	-0.076188	0.077728	0.074973	0.410137	0.092739	-0.103346
15216	126.800000	-0.705970	0.622758	-0.087995	-0.697005	0.623711	0.145201	-0.648181	0.826584	-0.092353	-0.643249	0.836579	0.137521	-0.524404	0.693323	-0.216992	-0.552096	0.700397	0.252034	-0.563697	1.070509	0.060088	-0.520265	1.023438	0.051810	-0.549951	1.109831	-0.037922										-0.083505	0.099276	-0.038300	-0.075779	0.078624	0.028086	-0.076182	0.077719	0.074963	0.410180	0.092707	-0.103189
15217	126.808333	-0.706026	0.622759	-0.087979	-0.697088	0.623618	0.145221	-0.648172	0.826765	-0.092157	-0.643137	0.836257	0.137500	-0.524336	0.693680	-0.216892	-0.552160	0.700014	0.252181	-0.563854	1.069811	0.059493	-0.520196	1.023436	0.052417	-0.549728	1.110130	-0.037128										-0.083475	0.099233	-0.038286	-0.075771	0.078601	0.028091	-0.076169	0.077703	0.074961	0.410251	0.092683	-0.103058
15218	126.816667	-0.706085	0.622768	-0.087956	-0.697019	0.623352	0.145029	-0.648165	0.826943	-0.091953	-0.643100	0.836013	0.137624	-0.524273	0.694024	-0.216789	-0.552222	0.699618	0.252314	-0.563748	1.069233	0.059688	-0.520119	1.023398	0.052982	-0.549531	1.110394	-0.036297										-0.083412	0.099155	-0.038116	-0.075700	0.078480	0.028007	-0.076165	0.077697	0.074956	0.410338	0.092643	-0.102933
15219	126.825000	-0.706146	0.622769	-0.087932	-0.697180	0.623332	0.145158	-0.648190	0.827077	-0.091725	-0.643383	0.835885	0.137951	-0.524213	0.694344	-0.216675	-0.552284	0.699234	0.252457	-0.563728	1.069444	0.060030	-0.520118	1.023479	0.053649	-0.549338	1.110704	-0.035470										-0.083406	0.099130	-0.038183	-0.075691	0.078469	0.028007	-0.076151	0.077687	0.074956	0.410369	0.092622	-0.102844
15220	126.833333	-0.706228	0.622763	-0.087897	-0.697186	0.623149	0.145085	-0.648193	0.827231	-0.091534	-0.643637	0.835705	0.138178	-0.524152	0.694657	-0.216558	-0.552353	0.698833	0.252601	-0.563111	1.070888	0.063027	-0.520095	1.023568	0.054329	-0.549153	1.111114	-0.034756										-0.083402	0.099005	-0.038237	-0.075684	0.078447	0.028006	-0.076144	0.077675	0.074956	0.410389	0.092604	-0.102771
15221	126.841667	-0.706254	0.622773	-0.087874	-0.697263	0.623048	0.145127	-0.648221	0.827352	-0.091336	-0.643631	0.835490	0.138393	-0.524116	0.695005	-0.216565	-0.552410	0.698428	0.252743	-0.563435	1.069701	0.061656	-0.520071	1.023607	0.054931	-0.548928	1.111432	-0.033896										-0.083310	0.098979	-0.038112	-0.075678	0.078427	0.028006	-0.076134	0.077656	0.074948	0.410406	0.092594	-0.102724
15222	126.850000	-0.706296	0.622741	-0.087847	-0.697339	0.622943	0.145163	-0.648256	0.827471	-0.091132	-0.643592	0.835226	0.138541	-0.524069	0.695308	-0.216441	-0.552480	0.698045	0.252888	-0.563107	1.070057	0.062500	-0.520071	1.023699	0.055586	-0.548690	1.111755	-0.032995										-0.083313	0.098869	-0.038086	-0.075674	0.078406	0.028005	-0.076127	0.077641	0.074945	0.410415	0.092586	-0.102696
15223	126.858333	-0.706359	0.622722	-0.087810	-0.697406	0.622828	0.145205	-0.648319	0.827563	-0.090883	-0.643769	0.834975	0.138752	-0.524036	0.695586	-0.216226	-0.552553	0.697661	0.253032	-0.563099	1.070230	0.063072	-0.520071	1.023840	0.056226	-0.548502	1.112149	-0.032210										-0.083291	0.098873	-0.038190	-0.075667	0.078394	0.027999	-0.076119	0.077631	0.074939	0.410403	0.092583	-0.102700
15224	126.866667	-0.706397	0.622711	-0.087789	-0.697503	0.622746	0.145278	-0.648355	0.827689	-0.090645	-0.644203	0.834872	0.139121	-0.524007	0.695861	-0.216010	-0.552625	0.697291	0.253165	-0.563062	1.070432	0.063616	-0.520063	1.023983	0.056850	-0.548261	1.112518	-0.031314										-0.083245	0.098893	-0.038295	-0.075661	0.078377	0.027996	-0.076112	0.077618	0.074936	0.410384	0.092596	-0.102714
15225	126.875000	-0.706429	0.622711	-0.087766	-0.697523	0.622602	0.145284	-0.648519	0.827817	-0.090433	-0.644164	0.834619	0.139278	-0.523994	0.696142	-0.215845	-0.552708	0.696937	0.253292	-0.562781	1.070711	0.064843	-0.520090	1.024179	0.057495	-0.548053	1.112956	-0.030511										-0.083205	0.098854	-0.038137	-0.075657	0.078373	0.027995	-0.076104	0.077623	0.074927	0.410361	0.092615	-0.102745
15226	126.883333	-0.706465	0.622707	-0.087739	-0.697572	0.622486	0.145321	-0.648725	0.827910	-0.090208	-0.644223	0.834481	0.139624	-0.523993	0.696432	-0.215662	-0.552797	0.696600	0.253411	-0.562465	1.071125	0.065724	-0.520098	1.024331	0.058038	-0.547844	1.113425	-0.029703										-0.083198	0.098842	-0.038130	-0.075658	0.078372	0.027993	-0.076103	0.077622	0.074928	0.410322	0.092636	-0.102791
15227	126.891667	-0.706503	0.622720	-0.087709	-0.697625	0.622378	0.145361	-0.648763	0.828023	-0.089915	-0.644502	0.834307	0.139909	-0.524005	0.696724	-0.215477	-0.552886	0.696276	0.253536	-0.562579	1.071415	0.065942	-0.520165	1.024595	0.058695	-0.547678	1.113889	-0.028892										-0.083216	0.098870	-0.038272	-0.075655	0.078368	0.027993	-0.076098	0.077622	0.074930	0.410283	0.092663	-0.102851
15228	126.900000	-0.706521	0.622737	-0.087686	-0.697702	0.622293	0.145433	-0.648823	0.828105	-0.089664	-0.644850	0.834123	0.140229	-0.524006	0.697072	-0.215352	-0.552980	0.695962	0.253662	-0.562367	1.071698	0.066496	-0.520231	1.024790	0.059273	-0.547600	1.114167	-0.027880										-0.083229	0.098773	-0.038061	-0.075649	0.078359	0.027989	-0.076094	0.077615	0.074926	0.410240	0.092692	-0.102901
15229	126.908333	-0.706535	0.622763	-0.087652	-0.697702	0.622153	0.145438	-0.648852	0.828200	-0.089397	-0.644708	0.833875	0.140379	-0.524065	0.697336	-0.215132	-0.553071	0.695658	0.253786	-0.562234	1.072024	0.067310	-0.520294	1.024916	0.059795	-0.547566	1.114744	-0.027241										-0.083180	0.098829	-0.038109	-0.075650	0.078352	0.027991	-0.076094	0.077610	0.074928	0.410203	0.092707	-0.102969
15230	126.916667	-0.706548	0.622803	-0.087621	-0.697724	0.622036	0.145469	-0.648886	0.828282	-0.089129	-0.644669	0.833692	0.140687	-0.524104	0.697612	-0.214832	-0.553176	0.695368	0.253915	-0.561987	1.072320	0.068140	-0.520355	1.025009	0.060325	-0.547622	1.115332	-0.026662										-0.083206	0.098850	-0.038250	-0.075649	0.078348	0.027992	-0.076092	0.077605	0.074930	0.410161	0.092721	-0.103038
15231	126.925000	-0.706560	0.622854	-0.087580	-0.697784	0.621990	0.145547	-0.648896	0.828385	-0.088799	-0.644696	0.833472	0.140875	-0.524152	0.697903	-0.214592	-0.553277	0.695080	0.254037	-0.561903	1.072385	0.068824	-0.520362	1.025034	0.060831	-0.547728	1.115375	-0.025534										-0.083226	0.098820	-0.038219	-0.075647	0.078331	0.027997	-0.076089	0.077590	0.074928	0.410130	0.092730	-0.103104
15232	126.933333	-0.706561	0.622948	-0.087530	-0.697790	0.621933	0.145591	-0.648873	0.828506	-0.088508	-0.644695	0.833327	0.141143	-0.524220	0.698209	-0.214351	-0.553382	0.694794	0.254166	-0.561791	1.072433	0.069694	-0.520308	1.024923	0.061278	-0.547872	1.115490	-0.024642										-0.083173	0.098819	-0.038092	-0.075646	0.078329	0.027997	-0.076083	0.077582	0.074931	0.410091	0.092760	-0.103164
15233	126.941667	-0.706573	0.623011	-0.087481	-0.697814	0.621871	0.145627	-0.648815	0.828643	-0.088220	-0.644965	0.833333	0.141631	-0.524300	0.698521	-0.214093	-0.553478	0.694514	0.254305	-0.561672	1.072169	0.070417	-0.520192	1.024793	0.061832	-0.548063	1.115498	-0.023854										-0.083177	0.098823	-0.038092	-0.075644	0.078329	0.027996	-0.076085	0.077586	0.074931	0.410049	0.092778	-0.103233
15234	126.950000	-0.706588	0.623109	-0.087413	-0.697844	0.621854	0.145687	-0.648733	0.828802	-0.087909	-0.644901	0.833244	0.141990	-0.524384	0.698822	-0.213822	-0.553573	0.694231	0.254433	-0.561487	1.071873	0.071232	-0.520028	1.024613	0.062398	-0.548299	1.115578	-0.023338										-0.083201	0.098859	-0.038249	-0.075646	0.078328	0.027992	-0.076080	0.077576	0.074929	0.410012	0.092790	-0.103306
15235	126.958333	-0.706585	0.623226	-0.087358	-0.697855	0.621838	0.145724	-0.648587	0.829010	-0.087583	-0.644773	0.833080	0.142161	-0.524475	0.699137	-0.213548	-0.553653	0.693958	0.254567	-0.561478	1.071380	0.071813	-0.519793	1.024293	0.062919	-0.548670	1.115229	-0.022602										-0.083227	0.098783	-0.038044	-0.075643	0.078332	0.027998	-0.076081	0.077587	0.074933	0.409975	0.092819	-0.103374
15236	126.966667	-0.706575	0.623347	-0.087297	-0.697859	0.621840	0.145765	-0.648431	0.829211	-0.087283	-0.644624	0.832970	0.142422	-0.524582	0.699488	-0.213386	-0.553726	0.693698	0.254705	-0.561341	1.070877	0.072550	-0.519509	1.023847	0.063289	-0.549014	1.114677	-0.021820										-0.083170	0.098890	-0.038078	-0.075647	0.078335	0.028001	-0.076169	0.077530	0.074828	0.409927	0.092857	-0.103427
15237	126.975000	-0.706558	0.623472	-0.087234	-0.697843	0.621866	0.145813	-0.648226	0.829425	-0.086974	-0.644286	0.832845	0.142644	-0.524670	0.699763	-0.213002	-0.553774	0.693450	0.254862	-0.561272	1.070174	0.073299	-0.519154	1.023477	0.063883	-0.549332	1.114330	-0.021399										-0.083209	0.098838	-0.038073	-0.075647	0.078336	0.028001	-0.076172	0.077528	0.074828	0.409888	0.092866	-0.103497
15238	126.983333	-0.706532	0.623607	-0.087164	-0.697834	0.621906	0.145875	-0.648014	0.829622	-0.086637	-0.644228	0.832831	0.143012	-0.524746	0.700058	-0.212627	-0.553805	0.693217	0.255020	-0.561216	1.069454	0.073930	-0.518808	1.023016	0.064425	-0.549820	1.113758	-0.020919										-0.083243	0.098899	-0.038260	-0.075650	0.078333	0.028002	-0.076177	0.077526	0.074824	0.409840	0.092891	-0.103563
15239	126.991667	-0.706500	0.623748	-0.087087	-0.697864	0.621903	0.145936	-0.647739	0.829867	-0.086361	-0.644034	0.832809	0.143415	-0.524789	0.700381	-0.212270	-0.553802	0.693019	0.255186	-0.561132	1.068721	0.074389	-0.518407	1.022652	0.064950	-0.550266	1.113016	-0.020337										-0.083229	0.098864	-0.038089	-0.075650	0.078329	0.028012	-0.076177	0.077526	0.074829	0.409796	0.092909	-0.103626
15240	127.000000	-0.706434	0.623915	-0.087010	-0.697882	0.621911	0.145997	-0.647472	0.830076	-0.086091	-0.643816	0.832715	0.143648	-0.524859	0.700730	-0.211988	-0.553767	0.692851	0.255364	-0.561086	1.068057	0.075115	-0.518036	1.022270	0.065514	-0.550751	1.112352	-0.019941										-0.083204	0.098943	-0.038112	-0.075654	0.078326	0.028009	-0.076177	0.077520	0.074825	0.409747	0.092933	-0.103699
15241	127.008333	-0.706358	0.624073	-0.086918	-0.697736	0.621957	0.146013	-0.647184	0.830298	-0.085804	-0.643586	0.832678	0.143972	-0.524877	0.701087	-0.211654	-0.553687	0.692719	0.255564	-0.560854	1.067983	0.076702	-0.517697	1.021865	0.065924	-0.551302	1.111613	-0.019483										-0.083256	0.098891	-0.038191	-0.075655	0.078325	0.028010	-0.076181	0.077511	0.074824	0.409691	0.092965	-0.103789
15242	127.016667	-0.706277	0.624222	-0.086829	-0.697571	0.622010	0.146030	-0.646869	0.830500	-0.085526	-0.643346	0.832572	0.144143	-0.524866	0.701445	-0.211321	-0.553574	0.692616	0.255781	-0.561205	1.066612	0.075973	-0.517384	1.021560	0.066477	-0.551906	1.110850	-0.019079										-0.083220	0.098900	-0.038151	-0.075654	0.078317	0.028007	-0.076175	0.077512	0.074830	0.409634	0.092996	-0.103881
15243	127.025000	-0.706164	0.624393	-0.086753	-0.697547	0.622070	0.146108	-0.646566	0.830694	-0.085294	-0.643122	0.832526	0.144406	-0.524902	0.701784	-0.211048	-0.553419	0.692554	0.256019	-0.561425	1.065837	0.076302	-0.517167	1.021237	0.066996	-0.552444	1.110079	-0.018577										-0.083244	0.098863	-0.038134	-0.075647	0.078320	0.028005	-0.076171	0.077510	0.074824	0.409583	0.093021	-0.103979
15244	127.033333	-0.706005	0.624548	-0.086677	-0.697351	0.622142	0.146125	-0.646255	0.830892	-0.085065	-0.642905	0.832484	0.144652	-0.524754	0.702222	-0.210690	-0.553239	0.692517	0.256267	-0.560947	1.066820	0.079330	-0.517018	1.020965	0.067634	-0.552964	1.109511	-0.018238										-0.083209	0.098883	-0.038166	-0.075643	0.078318	0.028005	-0.076166	0.077508	0.074827	0.409527	0.093060	-0.104080
15245	127.041667	-0.705870	0.624703	-0.086613	-0.697217	0.622204	0.146158	-0.645983	0.831011	-0.084842	-0.642486	0.832347	0.144754	-0.524648	0.702618	-0.210379	-0.553037	0.692507	0.256532	-0.561499	1.065463	0.078467	-0.516798	1.020653	0.067941	-0.553575	1.108848	-0.017796										-0.083211	0.098884	-0.038243	-0.075639	0.078315	0.028006	-0.076165	0.077516	0.074829	0.409460	0.093092	-0.104188
15246	127.050000	-0.705733	0.624837	-0.086557	-0.697072	0.622273	0.146190	-0.645660	0.831178	-0.084647	-0.642359	0.832335	0.144984	-0.524522	0.702987	-0.210079	-0.552830	0.692516	0.256808	-0.561399	1.065796	0.080210	-0.516598	1.020361	0.068309	-0.554161	1.108364	-0.017423										-0.083211	0.098877	-0.038312	-0.075632	0.078307	0.028007	-0.076156	0.077510	0.074830	0.409395	0.093126	-0.104288
15247	127.058333	-0.705555	0.625022	-0.086486	-0.696993	0.622347	0.146241	-0.645388	0.831297	-0.084399	-0.642060	0.832255	0.145092	-0.524347	0.703349	-0.209805	-0.552601	0.692551	0.257108	-0.561984	1.064606	0.079294	-0.516744	1.020427	0.068965	-0.554745	1.107845	-0.016958										-0.083193	0.098851	-0.038302	-0.075626	0.078299	0.028004	-0.076149	0.077499	0.074828	0.409327	0.093158	-0.104385
15248	127.066667	-0.705363	0.625177	-0.086451	-0.696763	0.622465	0.146256	-0.645124	0.831403	-0.084224	-0.641877	0.832264	0.145293	-0.524159	0.703693	-0.209552	-0.552373	0.692599	0.257425	-0.561907	1.065177	0.081054	-0.516730	1.020443	0.069342	-0.555355	1.107513	-0.016610										-0.083178	0.098824	-0.038294	-0.075623	0.078280	0.028002	-0.076148	0.077492	0.074823	0.409268	0.093193	-0.104491
15249	127.075000	-0.705193	0.625329	-0.086412	-0.696594	0.622560	0.146274	-0.644859	0.831503	-0.084070	-0.641852	0.832226	0.145488	-0.523942	0.704043	-0.209329	-0.552157	0.692661	0.257752	-0.562205	1.065099	0.081498	-0.516869	1.020588	0.069869	-0.555989	1.107312	-0.016320										-0.083164	0.098807	-0.038290	-0.075616	0.078276	0.027999	-0.076138	0.077483	0.074828	0.409225	0.093215	-0.104585
15250	127.083333	-0.705023	0.625490	-0.086366	-0.696541	0.622569	0.146288	-0.644612	0.831591	-0.083924	-0.641756	0.832183	0.145641	-0.523717	0.704402	-0.209253	-0.551942	0.692740	0.258083	-0.562564	1.065145	0.081901	-0.516869	1.020696	0.070130	-0.556566	1.107193	-0.015953										-0.083154	0.098789	-0.038285	-0.075610	0.078271	0.027998	-0.076134	0.077471	0.074821	0.409174	0.093248	-0.104683
15251	127.091667	-0.704824	0.625651	-0.086340	-0.696371	0.622647	0.146285	-0.644417	0.831652	-0.083791	-0.641600	0.832167	0.145814	-0.523458	0.704682	-0.209009	-0.551731	0.692832	0.258427	-0.562988	1.065296	0.082258	-0.517321	1.020980	0.070620	-0.557125	1.107254	-0.015620										-0.083139	0.098762	-0.038282	-0.075607	0.078265	0.027998	-0.076129	0.077467	0.074820	0.409112	0.093271	-0.104783
15252	127.100000	-0.704638	0.625783	-0.086314	-0.696202	0.622714	0.146284	-0.644248	0.831694	-0.083673	-0.641550	0.832132	0.145970	-0.523188	0.704955	-0.208782	-0.551529	0.692930	0.258769	-0.563456	1.065544	0.082632	-0.517893	1.021295	0.071072	-0.557621	1.107448	-0.015328										-0.083123	0.098739	-0.038278	-0.075604	0.078259	0.027995	-0.076123	0.077467	0.074822	0.409053	0.093291	-0.104879
15253	127.108333	-0.704483	0.625905	-0.086295	-0.695984	0.622817	0.146280	-0.644113	0.831719	-0.083573	-0.641578	0.832028	0.146067	-0.522931	0.705256	-0.208717	-0.551337	0.693030	0.259111	-0.563951	1.065840	0.082960	-0.518274	1.021533	0.071307	-0.558108	1.107747	-0.015033										-0.083105	0.098710	-0.038282	-0.075598	0.078261	0.027999	-0.076117	0.077467	0.074823	0.408993	0.093324	-0.104977
15254	127.116667	-0.704321	0.626021	-0.086283	-0.695776	0.622919	0.146279	-0.644001	0.831726	-0.083480	-0.641634	0.831950	0.146106	-0.522661	0.705492	-0.208543	-0.551152	0.693139	0.259455	-0.564433	1.066209	0.083302	-0.518872	1.021935	0.071700	-0.558520	1.108045	-0.014662										-0.083088	0.098679	-0.038272	-0.075596	0.078258	0.027997	-0.076118	0.077463	0.074823	0.408939	0.093341	-0.105082
15255	127.125000	-0.704172	0.626141	-0.086276	-0.695779	0.622849	0.146256	-0.643933	0.831741	-0.083399	-0.641591	0.831795	0.146124	-0.522391	0.705748	-0.208456	-0.550966	0.693253	0.259805	-0.564899	1.066611	0.083595	-0.519397	1.022260	0.072120	-0.558900	1.108394	-0.014381										-0.083062	0.098636	-0.038273	-0.075593	0.078254	0.028000	-0.076115	0.077466	0.074824	0.408886	0.093367	-0.105179
15256	127.133333	-0.704085	0.626203	-0.086256	-0.695676	0.622875	0.146238	-0.643903	0.831715	-0.083327	-0.642008	0.831776	0.146290	-0.522128	0.706003	-0.208386	-0.550791	0.693368	0.260153	-0.565329	1.067042	0.083871	-0.519854	1.022579	0.072379	-0.559241	1.108789	-0.014095										-0.083032	0.098591	-0.038273	-0.075593	0.078249	0.028000	-0.076110	0.077462	0.074827	0.408838	0.093380	-0.105283
15257	127.141667	-0.704003	0.626247	-0.086258	-0.695596	0.622886	0.146221	-0.643906	0.831723	-0.083263	-0.642134	0.831681	0.146322	-0.521884	0.706247	-0.208343	-0.550628	0.693470	0.260482	-0.565695	1.067500	0.084127	-0.520317	1.022999	0.072691	-0.559514	1.109194	-0.013843										-0.083000	0.098535	-0.038270	-0.075588	0.078244	0.027998	-0.076064	0.077483	0.074880	0.408844	0.093530	-0.105317
15258	127.150000	-0.703923	0.626286	-0.086289	-0.695544	0.622885	0.146206	-0.643965	0.831703	-0.083228	-0.641994	0.831481	0.146206	-0.521666	0.706481	-0.208329	-0.550480	0.693571	0.260797	-0.566083	1.067875	0.084254	-0.520783	1.023366	0.072981	-0.559702	1.109661	-0.013629										-0.082965	0.098473	-0.038264	-0.075584	0.078238	0.027999	-0.076020	0.077509	0.074932	0.408788	0.093554	-0.105420
15259	127.158333	-0.703880	0.626307	-0.086280	-0.695523	0.622866	0.146188	-0.644061	0.831661	-0.083218	-0.642254	0.831416	0.146269	-0.521462	0.706704	-0.208332	-0.550348	0.693651	0.261097	-0.566370	1.068329	0.084484	-0.521167	1.023693	0.073176	-0.559860	1.110134	-0.013384										-0.082924	0.098412	-0.038263	-0.075580	0.078234	0.028003	-0.076012	0.077506	0.074936	0.408726	0.093504	-0.105546
15260	127.166667	-0.703892	0.626301	-0.086287	-0.695529	0.622836	0.146172	-0.644208	0.831602	-0.083181	-0.642522	0.831388	0.146387	-0.521284	0.706905	-0.208351	-0.550229	0.693721	0.261384	-0.566568	1.068942	0.084900	-0.521554	1.024014	0.073378	-0.559958	1.110619	-0.013128										-0.082884	0.098346	-0.038262	-0.075576	0.078228	0.028000	-0.076008	0.077504	0.074937	0.408686	0.093595	-0.105627
15261	127.175000	-0.703912	0.626257	-0.086315	-0.695557	0.622785	0.146155	-0.644388	0.831561	-0.083181	-0.643157	0.831322	0.146434	-0.521147	0.707085	-0.208385	-0.550141	0.693780	0.261640	-0.566801	1.069446	0.085058	-0.521956	1.024346	0.073574	-0.559977	1.111171	-0.012971										-0.082841	0.098279	-0.038263	-0.075571	0.078230	0.028003	-0.076005	0.077499	0.074937	0.408626	0.093619	-0.105728
15262	127.183333	-0.703953	0.626200	-0.086341	-0.695616	0.622724	0.146139	-0.644598	0.831506	-0.083188	-0.643129	0.831094	0.146252	-0.521037	0.707257	-0.208421	-0.550079	0.693819	0.261874	-0.567005	1.069959	0.085207	-0.522318	1.024752	0.073781	-0.559928	1.111679	-0.012722										-0.082829	0.098162	-0.038233	-0.075571	0.078234	0.028008	-0.076003	0.077510	0.074941	0.408582	0.093640	-0.105828
15263	127.191667	-0.704036	0.626108	-0.086358	-0.695703	0.622640	0.146129	-0.644886	0.831429	-0.083216	-0.643501	0.831024	0.146301	-0.520958	0.707398	-0.208428	-0.550075	0.693845	0.262118	-0.567524	1.069698	0.084034	-0.522723	1.025055	0.073921	-0.559874	1.112292	-0.012596										-0.082789	0.098100	-0.038228	-0.075572	0.078240	0.028009	-0.076004	0.077517	0.074948	0.408547	0.093661	-0.105911
15264	127.200000	-0.704142	0.626005	-0.086380	-0.695810	0.622539	0.146123	-0.645149	0.831410	-0.083226	-0.644145	0.830964	0.146333	-0.520964	0.707529	-0.208531	-0.550064	0.693817	0.262266	-0.567320	1.071169	0.085568	-0.523085	1.025439	0.074042	-0.559816	1.112949	-0.012452										-0.082742	0.098037	-0.038222	-0.075569	0.078242	0.028009	-0.076090	0.077454	0.074844	0.408502	0.093682	-0.105990
15265	127.208333	-0.704280	0.625892	-0.086382	-0.695947	0.622424	0.146124	-0.645474	0.831342	-0.083246	-0.644379	0.830805	0.146263	-0.521011	0.707618	-0.208586	-0.550121	0.693774	0.262405	-0.568228	1.070040	0.082979	-0.523508	1.025793	0.074143	-0.559682	1.113575	-0.012216										-0.082697	0.097960	-0.038219	-0.075569	0.078242	0.028013	-0.076003	0.077515	0.074952	0.408473	0.093693	-0.106050
15266	127.216667	-0.704441	0.625763	-0.086385	-0.696108	0.622292	0.146133	-0.645857	0.831251	-0.083251	-0.644685	0.830695	0.146216	-0.521105	0.707682	-0.208641	-0.550220	0.693700	0.262519	-0.568298	1.070704	0.083105	-0.523996	1.026048	0.074168	-0.559494	1.114289	-0.012072										-0.082649	0.097891	-0.038212	-0.075571	0.078246	0.028020	-0.076090	0.077451	0.074843	0.408439	0.093710	-0.106096
15267	127.225000	-0.704609	0.625619	-0.086409	-0.696285	0.622141	0.146139	-0.646215	0.831238	-0.083296	-0.645412	0.830691	0.146344	-0.521266	0.707759	-0.208827	-0.550364	0.693594	0.262585	-0.568463	1.071344	0.083291	-0.524462	1.026323	0.074118	-0.559301	1.115026	-0.011926										-0.082608	0.097803	-0.038210	-0.075572	0.078243	0.028022	-0.076006	0.077505	0.074954	0.408403	0.093728	-0.106138
15268	127.233333	-0.704792	0.625467	-0.086434	-0.696492	0.621979	0.146144	-0.646622	0.831161	-0.083311	-0.645882	0.830562	0.146353	-0.521451	0.707759	-0.208872	-0.550541	0.693454	0.262611	-0.568552	1.071945	0.083523	-0.524882	1.026581	0.074133	-0.559098	1.115542	-0.011576										-0.082552	0.097714	-0.038201	-0.075574	0.078235	0.028021	-0.076011	0.077502	0.074954	0.408379	0.093744	-0.106169
15269	127.241667	-0.705016	0.625294	-0.086455	-0.696708	0.621803	0.146153	-0.647023	0.831112	-0.083333	-0.645893	0.830292	0.146130	-0.521682	0.707709	-0.208882	-0.550775	0.693292	0.262629	-0.568651	1.072460	0.083476	-0.525367	1.026780	0.074013	-0.558826	1.116385	-0.011657										-0.082490	0.097617	-0.038195	-0.075576	0.078241	0.028022	-0.076010	0.077509	0.074957	0.408355	0.093757	-0.106189
15270	127.250000	-0.705255	0.625111	-0.086481	-0.696937	0.621621	0.146159	-0.647419	0.831052	-0.083346	-0.646423	0.830353	0.146435	-0.521944	0.707641	-0.208896	-0.551034	0.693099	0.262619	-0.568709	1.072938	0.083558	-0.525741	1.027019	0.073994	-0.558571	1.117013	-0.011601										-0.082419	0.097507	-0.038208	-0.075574	0.078245	0.028024	-0.076009	0.077508	0.074957	0.408336	0.093771	-0.106204
15271	127.258333	-0.705503	0.624902	-0.086518	-0.697181	0.621427	0.146162	-0.647840	0.830994	-0.083360	-0.646915	0.830158	0.146310	-0.522248	0.707536	-0.208886	-0.551282	0.692849	0.262488	-0.568724	1.073410	0.083543	-0.526003	1.027266	0.074078	-0.558323	1.117480	-0.011468										-0.082333	0.097376	-0.038193	-0.075575	0.078247	0.028023	-0.076009	0.077518	0.074962	0.408319	0.093780	-0.106217
15272	127.266667	-0.705750	0.624725	-0.086535	-0.697437	0.621231	0.146175	-0.648273	0.830902	-0.083345	-0.647133	0.829940	0.146183	-0.522579	0.707413	-0.208846	-0.551559	0.692569	0.262316	-0.568771	1.073777	0.083501	-0.526326	1.027345	0.073932	-0.558090	1.117921	-0.011442										-0.082242	0.097233	-0.038186	-0.075574	0.078259	0.028028	-0.076010	0.077528	0.074964	0.408302	0.093796	-0.106229
15273	127.275000	-0.705989	0.624521	-0.086551	-0.697698	0.621034	0.146194	-0.648670	0.830807	-0.083314	-0.647472	0.829839	0.146296	-0.522938	0.707260	-0.208775	-0.551899	0.692292	0.262181	-0.568832	1.074034	0.083562	-0.526586	1.027455	0.073942	-0.557864	1.118217	-0.011327										-0.082072	0.096986	-0.038111	-0.075575	0.078264	0.028031	-0.076010	0.077539	0.074968	0.408294	0.093804	-0.106229
15274	127.283333	-0.706273	0.624340	-0.086572	-0.697959	0.620834	0.146211	-0.649065	0.830759	-0.083289	-0.647896	0.829692	0.146337	-0.523319	0.707101	-0.208698	-0.552229	0.691960	0.261954	-0.568901	1.074197	0.083496	-0.526777	1.027516	0.073918	-0.557682	1.118521	-0.011373										-0.081898	0.096659	-0.038051	-0.075572	0.078268	0.028036	-0.076009	0.077536	0.074968	0.408284	0.093809	-0.106229
15275	127.291667	-0.706537	0.624157	-0.086579	-0.698155	0.620704	0.146244	-0.649424	0.830691	-0.083258	-0.648167	0.829556	0.146385	-0.523731	0.706914	-0.208581	-0.552606	0.691657	0.261774	-0.568914	1.074332	0.083533	-0.526927	1.027522	0.073973	-0.557539	1.118551	-0.011215										-0.081785	0.096347	-0.038017	-0.075577	0.078266	0.028042	-0.076007	0.077529	0.074969	0.408278	0.093818	-0.106228
15276	127.300000	-0.706785	0.624003	-0.086573	-0.698461	0.620448	0.146251	-0.649796	0.830604	-0.083206	-0.648355	0.829465	0.146522	-0.524137	0.706721	-0.208445	-0.552910	0.691290	0.261433	-0.568933	1.074350	0.083534	-0.527084	1.027447	0.073928	-0.557441	1.118334	-0.010874										-0.081569	0.096130	-0.038006	-0.075575	0.078271	0.028044	-0.076012	0.077529	0.074977	0.408272	0.093828	-0.106227
15277	127.308333	-0.707009	0.623833	-0.086584	-0.698695	0.620266	0.146277	-0.650139	0.830564	-0.083153	-0.648863	0.829415	0.146665	-0.524574	0.706528	-0.208294	-0.553271	0.690948	0.261120	-0.568981	1.074247	0.083568	-0.527168	1.027337	0.073915	-0.557355	1.118477	-0.011066										-0.081375	0.095822	-0.037992	-0.075576	0.078267	0.028047	-0.076010	0.077530	0.074975	0.408258	0.093834	-0.106237
15278	127.316667	-0.707258	0.623676	-0.086595	-0.698908	0.620088	0.146290	-0.650432	0.830527	-0.083101	-0.649016	0.829276	0.146649	-0.525000	0.706341	-0.208136	-0.553605	0.690618	0.260790	-0.568971	1.074142	0.083477	-0.527208	1.027202	0.073898	-0.557374	1.118185	-0.010896										-0.081187	0.095526	-0.037986	-0.075578	0.078268	0.028047	-0.076013	0.077526	0.074976	0.408244	0.093844	-0.106247
15279	127.325000	-0.707458	0.623552	-0.086594	-0.699102	0.619948	0.146302	-0.650694	0.830503	-0.083038	-0.648969	0.829139	0.146626	-0.525427	0.706152	-0.207946	-0.553929	0.690300	0.260435	-0.569000	1.073983	0.083340	-0.527237	1.027006	0.073858	-0.557423	1.118159	-0.011132										-0.080947	0.095157	-0.037929	-0.075578	0.078267	0.028047	-0.076013	0.077533	0.074975	0.408233	0.093850	-0.106268
15280	127.333333	-0.707632	0.623447	-0.086581	-0.699278	0.619823	0.146310	-0.650953	0.830462	-0.082967	-0.648923	0.829015	0.146637	-0.525852	0.705984	-0.207754	-0.554241	0.690010	0.260060	-0.568975	1.073834	0.083510	-0.527246	1.026790	0.073810	-0.557511	1.117704	-0.010943										-0.080747	0.094769	-0.037850	-0.075583	0.078266	0.028043	-0.076015	0.077541	0.074976	0.408222	0.093854	-0.106294
15281	127.341667	-0.707801	0.623353	-0.086555	-0.699300	0.619796	0.146318	-0.651054	0.830428	-0.082849	-0.649027	0.829015	0.146795	-0.526256	0.705825	-0.207529	-0.554512	0.689752	0.259681	-0.569085	1.073497	0.083413	-0.527238	1.026585	0.073792	-0.557594	1.117660	-0.011222										-0.080598	0.094483	-0.037818	-0.075585	0.078271	0.028045	-0.076013	0.077553	0.074983	0.408213	0.093862	-0.106303
15282	127.350000	-0.707929	0.623295	-0.086533	-0.699426	0.619710	0.146330	-0.651110	0.830398	-0.082731	-0.649095	0.828952	0.146833	-0.526624	0.705641	-0.207158	-0.554763	0.689526	0.259299	-0.569202	1.073174	0.083346	-0.527222	1.026400	0.073783	-0.557792	1.117516	-0.011494										-0.080452	0.094151	-0.037769	-0.075583	0.078279	0.028048	-0.076014	0.077552	0.074983	0.408201	0.093870	-0.106316
15283	127.358333	-0.708040	0.623268	-0.086497	-0.699654	0.619579	0.146363	-0.651258	0.830403	-0.082671	-0.648982	0.828930	0.146939	-0.526978	0.705541	-0.206925	-0.554975	0.689329	0.258899	-0.569279	1.072923	0.083271	-0.527211	1.026215	0.073778	-0.557991	1.116970	-0.011268										-0.080270	0.093856	-0.037733	-0.075584	0.078279	0.028056	-0.076015	0.077548	0.074988	0.408195	0.093873	-0.106327
15284	127.366667	-0.708145	0.623260	-0.086470	-0.699723	0.619541	0.146380	-0.651579	0.830531	-0.082625	-0.649097	0.829006	0.147113	-0.527310	0.705463	-0.206692	-0.555151	0.689181	0.258522	-0.569381	1.072613	0.083239	-0.527205	1.026053	0.073764	-0.558214	1.116735	-0.011383										-0.080107	0.093572	-0.037687	-0.075584	0.078278	0.028066	-0.076012	0.077541	0.074993	0.408135	0.093730	-0.106389
15285	127.375000	-0.708159	0.623236	-0.086443	-0.699690	0.619552	0.146397	-0.651666	0.830561	-0.082555	-0.648947	0.828959	0.147115	-0.527597	0.705441	-0.206539	-0.555289	0.689085	0.258172	-0.569557	1.072259	0.083192	-0.527194	1.025847	0.073684	-0.558474	1.116544	-0.011611										-0.079995	0.093221	-0.037642	-0.075582	0.078270	0.028074	-0.076013	0.077537	0.074992	0.408128	0.093734	-0.106394
15286	127.383333	-0.708220	0.623243	-0.086416	-0.699622	0.619577	0.146398	-0.651741	0.830593	-0.082501	-0.648798	0.828901	0.147110	-0.527841	0.705446	-0.206398	-0.555398	0.689042	0.257853	-0.569748	1.071929	0.082978	-0.527216	1.025690	0.073661	-0.558772	1.116295	-0.011750										-0.079802	0.093099	-0.037638	-0.075580	0.078268	0.028072	-0.076014	0.077532	0.074994	0.408175	0.093873	-0.106342
15287	127.391667	-0.708208	0.623280	-0.086381	-0.699740	0.619520	0.146430	-0.651785	0.830618	-0.082449	-0.648751	0.828929	0.147159	-0.528024	0.705409	-0.206128	-0.555466	0.689053	0.257569	-0.569902	1.071704	0.083056	-0.527248	1.025555	0.073725	-0.559094	1.115935	-0.011700										-0.079722	0.092768	-0.037615	-0.075578	0.078264	0.028068	-0.076007	0.077531	0.074991	0.408120	0.093735	-0.106421
15288	127.400000	-0.708181	0.623306	-0.086352	-0.699696	0.619538	0.146437	-0.651821	0.830639	-0.082402	-0.648935	0.829035	0.147261	-0.528183	0.705443	-0.206029	-0.555516	0.689101	0.257327	-0.570075	1.071385	0.083076	-0.527320	1.025432	0.073514	-0.559427	1.115700	-0.011766										-0.079639	0.092422	-0.037597	-0.075576	0.078256	0.028059	-0.076005	0.077531	0.074990	0.408120	0.093732	-0.106434
15289	127.408333	-0.708117	0.623321	-0.086335	-0.699623	0.619566	0.146440	-0.651844	0.830653	-0.082364	-0.648649	0.829001	0.147243	-0.528278	0.705466	-0.205878	-0.555518	0.689185	0.257143	-0.570306	1.071192	0.082856	-0.527381	1.025340	0.073500	-0.559800	1.115487	-0.011873										-0.079487	0.092169	-0.037583	-0.075575	0.078252	0.028053	-0.076000	0.077534	0.074984	0.408119	0.093730	-0.106435
15290	127.416667	-0.708067	0.623372	-0.086298	-0.699539	0.619605	0.146447	-0.651863	0.830657	-0.082334	-0.648593	0.829045	0.147281	-0.528280	0.705450	-0.205538	-0.555492	0.689289	0.257009	-0.570528	1.071144	0.082995	-0.527504	1.025240	0.073423	-0.560154	1.115370	-0.012014										-0.079297	0.091922	-0.037585	-0.075569	0.078251	0.028052	-0.075996	0.077535	0.074989	0.408121	0.093720	-0.106433
15291	127.425000	-0.707951	0.623387	-0.086284	-0.699436	0.619651	0.146450	-0.651878	0.830632	-0.082299	-0.648519	0.829120	0.147344	-0.528301	0.705485	-0.205484	-0.555431	0.689410	0.256932	-0.570705	1.070965	0.082944	-0.527628	1.025192	0.073428	-0.560520	1.115139	-0.012008										-0.079087	0.091691	-0.037570	-0.075568	0.078253	0.028055	-0.075991	0.077529	0.074992	0.408131	0.093716	-0.106412
15292	127.433333	-0.707867	0.623428	-0.086261	-0.699201	0.619781	0.146450	-0.651863	0.830629	-0.082275	-0.648489	0.829111	0.147329	-0.528246	0.705518	-0.205385	-0.555344	0.689542	0.256912	-0.571011	1.070922	0.082946	-0.527756	1.025192	0.073436	-0.560888	1.115059	-0.012082										-0.078877	0.091469	-0.037552	-0.075561	0.078248	0.028061	-0.075988	0.077531	0.074995	0.408145	0.093705	-0.106377
15293	127.441667	-0.707774	0.623470	-0.086227	-0.699090	0.619830	0.146458	-0.651864	0.830598	-0.082256	-0.648443	0.829147	0.147359	-0.528198	0.705574	-0.205481	-0.555224	0.689681	0.256960	-0.571235	1.070808	0.082840	-0.527909	1.025255	0.073415	-0.561255	1.114949	-0.012099										-0.078704	0.091167	-0.037513	-0.075557	0.078241	0.028069	-0.075983	0.077519	0.075000	0.408162	0.093696	-0.106339
15294	127.450000	-0.707679	0.623495	-0.086227	-0.699098	0.619791	0.146459	-0.651859	0.830552	-0.082248	-0.648423	0.829161	0.147387	-0.528057	0.705568	-0.205376	-0.555081	0.689830	0.257059	-0.571504	1.070743	0.082795	-0.528123	1.025285	0.073415	-0.561583	1.114988	-0.012213										-0.078542	0.090869	-0.037462	-0.075552	0.078234	0.028069	-0.076069	0.077442	0.074886	0.408180	0.093682	-0.106295
15295	127.458333	-0.707580	0.623540	-0.086217	-0.698993	0.619832	0.146451	-0.651888	0.830464	-0.082240	-0.648341	0.829141	0.147345	-0.527943	0.705594	-0.205477	-0.554910	0.689984	0.257211	-0.571715	1.070777	0.082779	-0.528320	1.025332	0.073374	-0.561881	1.114955	-0.012224										-0.078381	0.090520	-0.037412	-0.075552	0.078227	0.028075	-0.076065	0.077441	0.074889	0.408206	0.093676	-0.106245
15296	127.466667	-0.707491	0.623564	-0.086223	-0.698892	0.619856	0.146436	-0.651853	0.830419	-0.082260	-0.648263	0.829135	0.147305	-0.527781	0.705603	-0.205513	-0.554724	0.690131	0.257402	-0.571932	1.070828	0.082755	-0.528514	1.025390	0.073325	-0.562160	1.114923	-0.012253										-0.078219	0.090259	-0.037346	-0.075548	0.078223	0.028071	-0.076064	0.077441	0.074889	0.408230	0.093654	-0.106202
15297	127.475000	-0.707375	0.623577	-0.086253	-0.698803	0.619873	0.146419	-0.651883	0.830324	-0.082283	-0.648305	0.829139	0.147299	-0.527654	0.705615	-0.205712	-0.554509	0.690280	0.257634	-0.572139	1.070878	0.082570	-0.528691	1.025459	0.073330	-0.562401	1.114946	-0.012301										-0.078079	0.090013	-0.037285	-0.075544	0.078218	0.028062	-0.076061	0.077434	0.074887	0.408255	0.093642	-0.106152
15298	127.483333	-0.707306	0.623603	-0.086268	-0.698724	0.619888	0.146399	-0.651885	0.830252	-0.082325	-0.648358	0.829220	0.147391	-0.527493	0.705674	-0.205985	-0.554297	0.690427	0.257891	-0.572391	1.070982	0.082494	-0.528884	1.025507	0.073216	-0.562631	1.115024	-0.012428										-0.077949	0.089797	-0.037221	-0.075541	0.078213	0.028058	-0.076055	0.077433	0.074889	0.408281	0.093630	-0.106105
15299	127.491667	-0.707267	0.623567	-0.086275	-0.698661	0.619887	0.146386	-0.651927	0.830147	-0.082362	-0.648429	0.829109	0.147281	-0.527306	0.705649	-0.206066	-0.554092	0.690585	0.258191	-0.572563	1.071021	0.082429	-0.529035	1.025585	0.073174	-0.562798	1.115073	-0.012513										-0.077852	0.089639	-0.037168	-0.075539	0.078208	0.028066	-0.076056	0.077435	0.074902	0.408309	0.093613	-0.106050
15300	127.500000	-0.707195	0.623533	-0.086308	-0.698615	0.619885	0.146374	-0.651981	0.830041	-0.082415	-0.648478	0.829083	0.147242	-0.527139	0.705666	-0.206295	-0.553877	0.690727	0.258512	-0.572708	1.071084	0.082475	-0.529187	1.025656	0.073197	-0.562924	1.115131	-0.012591										-0.077869	0.089321	-0.037092	-0.075532	0.078208	0.028072	-0.076053	0.077430	0.074903	0.408331	0.093598	-0.106002
15301	127.508333	-0.707203	0.623542	-0.086313	-0.698587	0.619872	0.146363	-0.652037	0.829972	-0.082484	-0.648529	0.829062	0.147182	-0.526973	0.705650	-0.206479	-0.553634	0.690858	0.258804	-0.572812	1.071139	0.082307	-0.529352	1.025700	0.073045	-0.563022	1.115214	-0.012628										-0.077820	0.089228	-0.037055	-0.075531	0.078210	0.028083	-0.076048	0.077429	0.074909	0.408352	0.093588	-0.105953
15302	127.516667	-0.707200	0.623496	-0.086334	-0.698580	0.619861	0.146352	-0.652122	0.829855	-0.082541	-0.648620	0.829035	0.147141	-0.526802	0.705590	-0.206526	-0.553423	0.690996	0.259124	-0.572885	1.071295	0.082288	-0.529465	1.025801	0.072986	-0.563074	1.115303	-0.012684										-0.077760	0.089230	-0.037018	-0.075523	0.078214	0.028088	-0.076044	0.077423	0.074918	0.408372	0.093588	-0.105905
15303	127.525000	-0.707219	0.623453	-0.086360	-0.698595	0.619835	0.146342	-0.652213	0.829751	-0.082603	-0.648710	0.829023	0.147087	-0.526676	0.705561	-0.206719	-0.553244	0.691156	0.259477	-0.572937	1.071401	0.082199	-0.529650	1.025770	0.072778	-0.563080	1.115444	-0.012799										-0.077754	0.089106	-0.037002	-0.075525	0.078215	0.028096	-0.076045	0.077427	0.074921	0.408396	0.093574	-0.105872
15304	127.533333	-0.707249	0.623399	-0.086395	-0.698629	0.619805	0.146324	-0.652286	0.829674	-0.082687	-0.648806	0.829006	0.147022	-0.526568	0.705523	-0.206917	-0.553050	0.691283	0.259766	-0.572334	1.073030	0.084609	-0.529802	1.025816	0.072633	-0.563063	1.115597	-0.012906										-0.077728	0.089048	-0.036985	-0.075523	0.078208	0.028098	-0.076046	0.077416	0.074916	0.408413	0.093576	-0.105832
15305	127.541667	-0.707301	0.623340	-0.086430	-0.698682	0.619757	0.146311	-0.652398	0.829574	-0.082763	-0.648892	0.829007	0.146935	-0.526487	0.705469	-0.207104	-0.552891	0.691410	0.260059	-0.573124	1.071689	0.081906	-0.529933	1.025900	0.072518	-0.563001	1.115765	-0.012963										-0.077690	0.089010	-0.036964	-0.075524	0.078212	0.028093	-0.076041	0.077416	0.074916	0.408422	0.093563	-0.105815
15306	127.550000	-0.707366	0.623261	-0.086472	-0.698756	0.619703	0.146299	-0.652515	0.829480	-0.082837	-0.649005	0.829050	0.146934	-0.526435	0.705420	-0.207297	-0.552755	0.691528	0.260326	-0.573159	1.071843	0.081823	-0.530079	1.025961	0.072393	-0.562899	1.115892	-0.012893										-0.077667	0.088890	-0.036939	-0.075523	0.078204	0.028087	-0.075953	0.077483	0.075027	0.408434	0.093553	-0.105796
15307	127.558333	-0.707454	0.623190	-0.086509	-0.698841	0.619640	0.146289	-0.652614	0.829427	-0.082918	-0.649112	0.829003	0.146799	-0.526424	0.705349	-0.207472	-0.552677	0.691648	0.260598	-0.573186	1.071977	0.081746	-0.530180	1.026057	0.072319	-0.562796	1.116130	-0.012956										-0.077612	0.088785	-0.036900	-0.075527	0.078205	0.028087	-0.075957	0.077482	0.075030	0.408444	0.093547	-0.105786
15308	127.566667	-0.707546	0.623111	-0.086532	-0.698831	0.619687	0.146313	-0.652730	0.829381	-0.083042	-0.649224	0.828978	0.146680	-0.526453	0.705314	-0.207770	-0.552588	0.691720	0.260777	-0.573178	1.072157	0.081668	-0.530342	1.026109	0.072042	-0.562683	1.116362	-0.012997										-0.077547	0.088646	-0.036858	-0.075528	0.078206	0.028095	-0.075956	0.077487	0.075040	0.408450	0.093531	-0.105780
15309	127.575000	-0.707663	0.623025	-0.086549	-0.698996	0.619562	0.146309	-0.652877	0.829327	-0.083101	-0.649339	0.829039	0.146686	-0.526503	0.705227	-0.207897	-0.552545	0.691789	0.260947	-0.573136	1.072272	0.081625	-0.530483	1.026145	0.071913	-0.562559	1.116725	-0.013205										-0.077460	0.088492	-0.036804	-0.075530	0.078212	0.028105	-0.075960	0.077489	0.075044	0.408450	0.093537	-0.105777
15310	127.583333	-0.707785	0.622934	-0.086557	-0.699062	0.619554	0.146327	-0.653085	0.829247	-0.083172	-0.649444	0.829099	0.146685	-0.526523	0.705072	-0.207793	-0.552530	0.691844	0.261081	-0.573018	1.072471	0.081456	-0.530605	1.026151	0.071709	-0.562395	1.116938	-0.013232										-0.077364	0.088322	-0.036748	-0.075528	0.078219	0.028114	-0.075963	0.077496	0.075052	0.408449	0.093536	-0.105769
15311	127.591667	-0.707912	0.622846	-0.086572	-0.699197	0.619480	0.146349	-0.653203	0.829236	-0.083227	-0.649536	0.829090	0.146593	-0.526675	0.704983	-0.208020	-0.552556	0.691873	0.261168	-0.572922	1.072618	0.081453	-0.530607	1.026160	0.071591	-0.562225	1.117198	-0.013390										-0.077278	0.088191	-0.036685	-0.075528	0.078223	0.028127	-0.075965	0.077495	0.075054	0.408456	0.093541	-0.105762
15312	127.600000	-0.708042	0.622773	-0.086574	-0.699462	0.619317	0.146360	-0.653334	0.829231	-0.083275	-0.649612	0.829089	0.146514	-0.526810	0.704876	-0.208149	-0.552601	0.691885	0.261219	-0.572923	1.072648	0.081244	-0.530636	1.026103	0.071359	-0.562040	1.117320	-0.013451										-0.077213	0.088100	-0.036634	-0.075530	0.078229	0.028141	-0.075966	0.077500	0.075063	0.408451	0.093550	-0.105763
15313	127.608333	-0.708191	0.622706	-0.086586	-0.699539	0.619290	0.146375	-0.653498	0.829172	-0.083293	-0.649680	0.829192	0.146592	-0.526940	0.704679	-0.208043	-0.552672	0.691887	0.261216	-0.572827	1.072630	0.081105	-0.530618	1.026074	0.071202	-0.561880	1.117395	-0.013503										-0.077130	0.088165	-0.036629	-0.075529	0.078235	0.028137	-0.075970	0.077494	0.075057	0.408451	0.093542	-0.105761
15314	127.616667	-0.708307	0.622625	-0.086607	-0.699604	0.619247	0.146379	-0.653592	0.829174	-0.083321	-0.649719	0.829152	0.146481	-0.527105	0.704515	-0.208050	-0.552757	0.691878	0.261175	-0.572700	1.072608	0.080958	-0.530579	1.026034	0.071055	-0.561706	1.117436	-0.013514										-0.077186	0.088046	-0.036585	-0.075533	0.078236	0.028132	-0.075971	0.077493	0.075056	0.408453	0.093543	-0.105757
15315	127.625000	-0.708405	0.622537	-0.086633	-0.699865	0.619074	0.146395	-0.653732	0.829130	-0.083331	-0.649750	0.829214	0.146528	-0.527292	0.704365	-0.208100	-0.552872	0.691844	0.261098	-0.572617	1.072622	0.080871	-0.530520	1.026006	0.070837	-0.561558	1.117473	-0.013607										-0.077193	0.088049	-0.036586	-0.075537	0.078238	0.028126	-0.075973	0.077495	0.075054	0.408457	0.093542	-0.105756
15316	127.633333	-0.708494	0.622454	-0.086657	-0.699976	0.618994	0.146403	-0.653828	0.829112	-0.083340	-0.649768	0.829171	0.146450	-0.527496	0.704225	-0.208127	-0.552989	0.691806	0.260979	-0.572475	1.072562	0.080795	-0.530473	1.025955	0.070712	-0.561432	1.117489	-0.013688										-0.077189	0.088083	-0.036610	-0.075539	0.078239	0.028123	-0.075974	0.077508	0.075063	0.408459	0.093533	-0.105760
15317	127.641667	-0.708581	0.622393	-0.086660	-0.700072	0.618919	0.146416	-0.653935	0.829066	-0.083312	-0.649749	0.829304	0.146602	-0.527691	0.704030	-0.207992	-0.553114	0.691752	0.260824	-0.572377	1.072521	0.080723	-0.530454	1.025857	0.070445	-0.561338	1.117486	-0.013745										-0.077179	0.088111	-0.036625	-0.075539	0.078235	0.028124	-0.075976	0.077507	0.075067	0.408460	0.093526	-0.105755
15318	127.650000	-0.708674	0.622321	-0.086660	-0.700028	0.618935	0.146425	-0.654004	0.829046	-0.083315	-0.649711	0.829244	0.146526	-0.527902	0.703884	-0.207974	-0.553247	0.691699	0.260651	-0.572286	1.072472	0.080659	-0.530436	1.025750	0.070180	-0.561259	1.117470	-0.013800										-0.077208	0.088059	-0.036619	-0.075537	0.078238	0.028127	-0.075977	0.077513	0.075072	0.408457	0.093524	-0.105752
15319	127.658333	-0.708741	0.622283	-0.086653	-0.700089	0.618888	0.146451	-0.654119	0.829003	-0.083286	-0.649667	0.829307	0.146611	-0.528113	0.703701	-0.207800	-0.553372	0.691633	0.260442	-0.572215	1.072423	0.080523	-0.530362	1.025628	0.069999	-0.561205	1.117446	-0.013852										-0.077207	0.088051	-0.036613	-0.075542	0.078244	0.028138	-0.076063	0.077448	0.074968	0.408453	0.093528	-0.105746
15320	127.666667	-0.708779	0.622282	-0.086643	-0.700131	0.618858	0.146480	-0.654190	0.828970	-0.083258	-0.649599	0.829372	0.146711	-0.528332	0.703569	-0.207761	-0.553490	0.691574	0.260212	-0.572144	1.072338	0.080442	-0.530290	1.025546	0.069875	-0.561223	1.117249	-0.013761										-0.077141	0.088153	-0.036624	-0.075539	0.078246	0.028146	-0.076064	0.077440	0.074963	0.408449	0.093538	-0.105743
15321	127.675000	-0.708840	0.622246	-0.086626	-0.700150	0.618837	0.146497	-0.654249	0.828944	-0.083171	-0.649510	0.829346	0.146701	-0.528536	0.703406	-0.207580	-0.553589	0.691515	0.259971	-0.572077	1.072279	0.080394	-0.530229	1.025489	0.069775	-0.561178	1.117284	-0.013896										-0.077134	0.088134	-0.036611	-0.075537	0.078249	0.028150	-0.076064	0.077442	0.074963	0.408471	0.093606	-0.105705
15322	127.683333	-0.708875	0.622238	-0.086619	-0.700152	0.618820	0.146520	-0.654283	0.828925	-0.083185	-0.649419	0.829414	0.146813	-0.528729	0.703252	-0.207395	-0.553695	0.691471	0.259750	-0.572047	1.072167	0.080354	-0.530157	1.025433	0.069689	-0.561202	1.117147	-0.013880										-0.077179	0.087997	-0.036566	-0.075534	0.078249	0.028148	-0.076061	0.077445	0.074960	0.408422	0.093553	-0.105774
15323	127.691667	-0.708875	0.622241	-0.086605	-0.700132	0.618817	0.146538	-0.654304	0.828910	-0.083116	-0.649309	0.829382	0.146803	-0.528923	0.703165	-0.207412	-0.553752	0.691435	0.259476	-0.571951	1.072095	0.080207	-0.530080	1.025376	0.069624	-0.561153	1.117261	-0.014133										-0.077125	0.087996	-0.036577	-0.075533	0.078246	0.028141	-0.075978	0.077506	0.075063	0.408449	0.093621	-0.105754
15324	127.700000	-0.708875	0.622229	-0.086592	-0.700098	0.618818	0.146555	-0.654378	0.828824	-0.083071	-0.649211	0.829403	0.146887	-0.529070	0.702997	-0.207160	-0.553794	0.691404	0.259206	-0.571886	1.072071	0.080218	-0.530000	1.025323	0.069561	-0.561188	1.117206	-0.014216										-0.077060	0.087983	-0.036589	-0.075538	0.078234	0.028133	-0.075973	0.077498	0.075057	0.408407	0.093551	-0.105825
15325	127.708333	-0.708854	0.622236	-0.086584	-0.700044	0.618827	0.146570	-0.654355	0.828832	-0.083007	-0.649090	0.829424	0.146946	-0.529207	0.702904	-0.207051	-0.553818	0.691398	0.258959	-0.571798	1.072026	0.080226	-0.529950	1.025304	0.069452	-0.561206	1.117151	-0.014294										-0.077030	0.087925	-0.036583	-0.075536	0.078230	0.028128	-0.075973	0.077500	0.075059	0.408390	0.093559	-0.105866
15326	127.716667	-0.708814	0.622246	-0.086573	-0.699984	0.618839	0.146586	-0.654358	0.828800	-0.082956	-0.649107	0.829542	0.147116	-0.529329	0.702824	-0.206948	-0.553874	0.691452	0.258822	-0.571789	1.071888	0.080006	-0.529875	1.025267	0.069358	-0.561243	1.117094	-0.014346										-0.077059	0.087770	-0.036541	-0.075535	0.078226	0.028130	-0.075968	0.077505	0.075063	0.408385	0.093561	-0.105891
15327	127.725000	-0.708745	0.622279	-0.086560	-0.699912	0.618873	0.146609	-0.654364	0.828777	-0.082905	-0.648867	0.829602	0.147144	-0.529423	0.702758	-0.206866	-0.553853	0.691466	0.258588	-0.571745	1.071831	0.079959	-0.529812	1.025251	0.069300	-0.561274	1.117057	-0.014416										-0.076996	0.087794	-0.036551	-0.075529	0.078219	0.028127	-0.075966	0.077504	0.075065	0.408400	0.093630	-0.105888
15328	127.733333	-0.708668	0.622323	-0.086546	-0.699838	0.618909	0.146627	-0.654353	0.828753	-0.082855	-0.648728	0.829571	0.147151	-0.529490	0.702707	-0.206798	-0.553816	0.691493	0.258366	-0.571698	1.071798	0.079919	-0.529752	1.025248	0.069244	-0.561299	1.117031	-0.014482										-0.076963	0.087822	-0.036540	-0.075528	0.078216	0.028132	-0.075963	0.077498	0.075069	0.408363	0.093572	-0.105952
15329	127.741667	-0.708604	0.622356	-0.086532	-0.699874	0.618872	0.146647	-0.654345	0.828739	-0.082801	-0.648569	0.829687	0.147257	-0.529532	0.702669	-0.206744	-0.553783	0.691567	0.258228	-0.571633	1.071794	0.079973	-0.529646	1.025273	0.069314	-0.561326	1.116877	-0.014381										-0.076952	0.087798	-0.036520	-0.075523	0.078222	0.028139	-0.075964	0.077494	0.075063	0.408410	0.093716	-0.105897
15330	127.750000	-0.708519	0.622411	-0.086523	-0.699791	0.618917	0.146663	-0.654329	0.828722	-0.082758	-0.648461	0.829701	0.147277	-0.529556	0.702642	-0.206724	-0.553735	0.691656	0.258128	-0.571612	1.071821	0.079906	-0.529558	1.025313	0.069397	-0.561372	1.116840	-0.014444										-0.076990	0.087660	-0.036491	-0.075519	0.078222	0.028136	-0.075960	0.077491	0.075062	0.408344	0.093588	-0.105993
15331	127.758333	-0.708447	0.622470	-0.086513	-0.699704	0.618960	0.146670	-0.654312	0.828704	-0.082723	-0.648354	0.829743	0.147314	-0.529549	0.702617	-0.206721	-0.553670	0.691742	0.258065	-0.571574	1.071829	0.079879	-0.529526	1.025274	0.069043	-0.561424	1.116941	-0.014617										-0.076922	0.087747	-0.036503	-0.075517	0.078222	0.028137	-0.075954	0.077489	0.075055	0.408360	0.093671	-0.105973
15332	127.766667	-0.708375	0.622527	-0.086498	-0.699617	0.619003	0.146672	-0.654287	0.828686	-0.082690	-0.648248	0.829785	0.147341	-0.529529	0.702604	-0.206736	-0.553590	0.691843	0.258039	-0.571540	1.071854	0.079850	-0.529488	1.025302	0.068997	-0.561454	1.116941	-0.014666										-0.076907	0.087705	-0.036504	-0.075516	0.078221	0.028135	-0.075951	0.077491	0.075056	0.408394	0.093738	-0.105954
15333	127.775000	-0.708312	0.622563	-0.086506	-0.699471	0.619080	0.146664	-0.654260	0.828663	-0.082681	-0.648102	0.829806	0.147341	-0.529488	0.702587	-0.206789	-0.553494	0.691952	0.258062	-0.571469	1.071932	0.079880	-0.529461	1.025347	0.068966	-0.561478	1.116933	-0.014729										-0.076884	0.087663	-0.036504	-0.075516	0.078208	0.028128	-0.075951	0.077483	0.075051	0.408331	0.093601	-0.106034
15334	127.783333	-0.708243	0.622580	-0.086531	-0.699333	0.619164	0.146658	-0.654229	0.828646	-0.082678	-0.647969	0.829829	0.147337	-0.529449	0.702623	-0.206990	-0.553388	0.692053	0.258117	-0.571454	1.071951	0.079846	-0.529429	1.025375	0.068899	-0.561458	1.116868	-0.014691										-0.076894	0.087502	-0.036490	-0.075514	0.078200	0.028115	-0.075946	0.077478	0.075045	0.408337	0.093592	-0.106040
15335	127.791667	-0.708211	0.622623	-0.086517	-0.699400	0.619105	0.146652	-0.654213	0.828610	-0.082676	-0.647869	0.829912	0.147378	-0.529377	0.702621	-0.207075	-0.553263	0.692164	0.258213	-0.571404	1.072037	0.079818	-0.529419	1.025431	0.068881	-0.561490	1.117041	-0.014926										-0.076835	0.087551	-0.036491	-0.075518	0.078196	0.028106	-0.075953	0.077483	0.075046	0.408368	0.093656	-0.106004
15336	127.800000	-0.708173	0.622649	-0.086520	-0.699215	0.619232	0.146658	-0.654158	0.828612	-0.082685	-0.647809	0.829906	0.147353	-0.529298	0.702624	-0.207174	-0.553132	0.692279	0.258342	-0.571379	1.072087	0.079788	-0.529396	1.025473	0.068836	-0.561439	1.116953	-0.014815										-0.076781	0.087499	-0.036472	-0.075514	0.078193	0.028109	-0.075953	0.077487	0.075049	0.408343	0.093574	-0.106036
15337	127.808333	-0.708116	0.622662	-0.086526	-0.699242	0.619218	0.146663	-0.654124	0.828604	-0.082699	-0.647758	0.829948	0.147372	-0.529193	0.702574	-0.207141	-0.552998	0.692384	0.258498	-0.571328	1.072160	0.079775	-0.529383	1.025519	0.068789	-0.561417	1.116996	-0.014867										-0.076778	0.087367	-0.036444	-0.075514	0.078193	0.028117	-0.075950	0.077484	0.075050	0.408344	0.093581	-0.106026
15338	127.816667	-0.708131	0.622687	-0.086528	-0.699277	0.619197	0.146670	-0.654097	0.828603	-0.082716	-0.647662	0.829985	0.147325	-0.529112	0.702618	-0.207392	-0.552851	0.692487	0.258672	-0.571301	1.072232	0.079729	-0.529371	1.025564	0.068743	-0.561392	1.117040	-0.014904										-0.076700	0.087355	-0.036435	-0.075509	0.078202	0.028124	-0.075953	0.077485	0.075053	0.408344	0.093592	-0.106012
15339	127.825000	-0.708093	0.622681	-0.086537	-0.699139	0.619304	0.146675	-0.654071	0.828583	-0.082738	-0.647609	0.830104	0.147417	-0.529023	0.702610	-0.207513	-0.552700	0.692594	0.258874	-0.571266	1.072299	0.079701	-0.529372	1.025606	0.068684	-0.561373	1.117214	-0.015120										-0.076696	0.087186	-0.036415	-0.075511	0.078204	0.028131	-0.075951	0.077481	0.075056	0.408407	0.093728	-0.105937
15340	127.833333	-0.708095	0.622679	-0.086551	-0.699140	0.619305	0.146676	-0.653996	0.828605	-0.082779	-0.647570	0.830133	0.147403	-0.528925	0.702597	-0.207627	-0.552553	0.692698	0.259080	-0.571200	1.072334	0.079600	-0.529382	1.025641	0.068618	-0.561320	1.117261	-0.015155										-0.076693	0.087018	-0.036396	-0.075508	0.078200	0.028133	-0.075951	0.077473	0.075053	0.408350	0.093592	-0.106011
15341	127.841667	-0.708119	0.622669	-0.086573	-0.699155	0.619296	0.146668	-0.654004	0.828583	-0.082814	-0.647625	0.830118	0.147325	-0.528839	0.702564	-0.207743	-0.552434	0.692830	0.259351	-0.571102	1.072473	0.079540	-0.529388	1.025657	0.068548	-0.561254	1.117169	-0.015009										-0.076655	0.086940	-0.036395	-0.075505	0.078202	0.028132	-0.075949	0.077473	0.075053	0.408382	0.093659	-0.105986
15342	127.850000	-0.708152	0.622647	-0.086597	-0.699177	0.619279	0.146657	-0.653972	0.828570	-0.082857	-0.647554	0.830113	0.147272	-0.528757	0.702528	-0.207861	-0.552278	0.692904	0.259530	-0.571051	1.072522	0.079505	-0.529394	1.025671	0.068485	-0.561216	1.117022	-0.014866										-0.076525	0.087041	-0.036423	-0.075505	0.078194	0.028129	-0.075948	0.077472	0.075055	0.408417	0.093729	-0.105965
15343	127.858333	-0.708168	0.622607	-0.086636	-0.699212	0.619250	0.146643	-0.653985	0.828515	-0.082933	-0.647532	0.830208	0.147320	-0.528665	0.702422	-0.207834	-0.552157	0.692992	0.259740	-0.570983	1.072578	0.079496	-0.529386	1.025669	0.068426	-0.561094	1.117115	-0.014927										-0.076571	0.086776	-0.036399	-0.075505	0.078188	0.028119	-0.075949	0.077470	0.075056	0.408405	0.093719	-0.105987
15344	127.866667	-0.708205	0.622593	-0.086650	-0.699256	0.619218	0.146635	-0.653938	0.828538	-0.082957	-0.647639	0.830361	0.147435	-0.528596	0.702365	-0.207936	-0.552047	0.693070	0.259940	-0.570901	1.072624	0.079488	-0.529367	1.025670	0.068375	-0.560972	1.117168	-0.014991										-0.076553	0.086693	-0.036405	-0.075507	0.078181	0.028124	-0.075948	0.077476	0.075056	0.408402	0.093713	-0.106007
15345	127.875000	-0.708243	0.622558	-0.086667	-0.699369	0.619143	0.146636	-0.653924	0.828530	-0.083002	-0.647540	0.830249	0.147257	-0.528511	0.702294	-0.207937	-0.551947	0.693137	0.260130	-0.570694	1.072740	0.079675	-0.529324	1.025664	0.068320	-0.560884	1.117144	-0.014976										-0.076512	0.086647	-0.036393	-0.075506	0.078188	0.028124	-0.075950	0.077480	0.075069	0.408365	0.093652	-0.106053
15346	127.883333	-0.708283	0.622526	-0.086682	-0.699486	0.619074	0.146650	-0.653924	0.828531	-0.083048	-0.647656	0.830431	0.147406	-0.528474	0.702236	-0.208011	-0.551858	0.693199	0.260304	-0.570488	1.072793	0.079822	-0.529279	1.025654	0.068274	-0.560786	1.117122	-0.015007										-0.076483	0.086587	-0.036385	-0.075503	0.078198	0.028133	-0.075952	0.077482	0.075079	0.408389	0.093723	-0.106029
15347	127.891667	-0.708331	0.622497	-0.086693	-0.699465	0.619094	0.146663	-0.653919	0.828530	-0.083078	-0.647600	0.830423	0.147311	-0.528451	0.702169	-0.208069	-0.551788	0.693250	0.260447	-0.570630	1.072685	0.079397	-0.529222	1.025640	0.068229	-0.560689	1.117151	-0.015069										-0.076463	0.086560	-0.036369	-0.075503	0.078196	0.028145	-0.075954	0.077482	0.075079	0.408384	0.093727	-0.106037
15348	127.900000	-0.708386	0.622472	-0.086714	-0.699581	0.619032	0.146682	-0.653915	0.828539	-0.083159	-0.647666	0.830441	0.147288	-0.528439	0.702100	-0.208120	-0.551737	0.693295	0.260568	-0.570292	1.072824	0.079736	-0.529173	1.025621	0.068176	-0.560542	1.117481	-0.015427										-0.076452	0.086542	-0.036358	-0.075505	0.078203	0.028152	-0.075956	0.077474	0.075077	0.408382	0.093739	-0.106043
15349	127.908333	-0.708422	0.622445	-0.086711	-0.699630	0.619004	0.146701	-0.653925	0.828544	-0.083180	-0.647609	0.830509	0.147310	-0.528467	0.702032	-0.208208	-0.551699	0.693331	0.260659	-0.570166	1.072849	0.079676	-0.529116	1.025595	0.068105	-0.560437	1.117490	-0.015458										-0.076425	0.086523	-0.036347	-0.075501	0.078206	0.028153	-0.075955	0.077474	0.075072	0.408373	0.093735	-0.106058
15350	127.916667	-0.708462	0.622411	-0.086716	-0.699675	0.618975	0.146715	-0.653970	0.828513	-0.083191	-0.647562	0.830503	0.147256	-0.528508	0.701966	-0.208286	-0.551675	0.693355	0.260721	-0.570074	1.072862	0.079647	-0.529057	1.025559	0.068024	-0.560339	1.117568	-0.015580										-0.076410	0.086498	-0.036342	-0.075500	0.078203	0.028148	-0.075958	0.077470	0.075068	0.408376	0.093730	-0.106070
15351	127.925000	-0.708513	0.622376	-0.086731	-0.699713	0.618935	0.146723	-0.653963	0.828520	-0.083202	-0.647557	0.830538	0.147273	-0.528522	0.701885	-0.208266	-0.551669	0.693375	0.260761	-0.569957	1.072885	0.079524	-0.529022	1.025548	0.067975	-0.560237	1.117571	-0.015627										-0.076405	0.086460	-0.036348	-0.075501	0.078197	0.028139	-0.075956	0.077471	0.075067	0.408373	0.093730	-0.106079
15352	127.933333	-0.708554	0.622345	-0.086740	-0.699757	0.618900	0.146746	-0.653951	0.828529	-0.083209	-0.647542	0.830569	0.147289	-0.528588	0.701814	-0.208315	-0.551675	0.693385	0.260779	-0.569832	1.072979	0.079490	-0.528980	1.025532	0.067914	-0.560136	1.117576	-0.015669										-0.076398	0.086411	-0.036354	-0.075500	0.078195	0.028140	-0.075954	0.077477	0.075071	0.408375	0.093728	-0.106085
15353	127.941667	-0.708576	0.622330	-0.086734	-0.699735	0.618901	0.146763	-0.653959	0.828533	-0.083206	-0.647513	0.830632	0.147348	-0.528643	0.701726	-0.208316	-0.551694	0.693384	0.260771	-0.569911	1.072927	0.079316	-0.528946	1.025532	0.067874	-0.560037	1.117588	-0.015711										-0.076376	0.086385	-0.036342	-0.075500	0.078192	0.028135	-0.075960	0.077478	0.075077	0.408375	0.093724	-0.106076
15354	127.950000	-0.708596	0.622324	-0.086726	-0.699828	0.618829	0.146788	-0.654024	0.828484	-0.083162	-0.647506	0.830617	0.147332	-0.528705	0.701640	-0.208301	-0.551721	0.693374	0.260736	-0.569739	1.072961	0.079452	-0.528912	1.025537	0.067840	-0.559942	1.117605	-0.015744										-0.076363	0.086352	-0.036326	-0.075499	0.078187	0.028140	-0.075956	0.077473	0.075085	0.408376	0.093724	-0.106066
15355	127.958333	-0.708620	0.622318	-0.086720	-0.699790	0.618840	0.146809	-0.653997	0.828523	-0.083183	-0.647481	0.830645	0.147361	-0.528768	0.701563	-0.208267	-0.551753	0.693368	0.260692	-0.569860	1.073036	0.079126	-0.528886	1.025554	0.067802	-0.559850	1.117666	-0.015804										-0.076348	0.086332	-0.036310	-0.075500	0.078192	0.028153	-0.075955	0.077477	0.075091	0.408380	0.093720	-0.106046
15356	127.966667	-0.708652	0.622296	-0.086704	-0.699749	0.618862	0.146835	-0.654043	0.828529	-0.083166	-0.647450	0.830673	0.147385	-0.528831	0.701480	-0.208228	-0.551788	0.693349	0.260620	-0.569780	1.073098	0.079095	-0.528867	1.025581	0.067764	-0.559762	1.117696	-0.015760										-0.076336	0.086314	-0.036292	-0.075497	0.078197	0.028163	-0.075960	0.077472	0.075102	0.408379	0.093723	-0.106024
15357	127.975000	-0.708652	0.622315	-0.086690	-0.699884	0.618783	0.146867	-0.654060	0.828531	-0.083121	-0.647421	0.830701	0.147420	-0.528898	0.701401	-0.208184	-0.551827	0.693352	0.260544	-0.569757	1.073133	0.078920	-0.528854	1.025617	0.067721	-0.559702	1.117693	-0.015730										-0.076327	0.086296	-0.036282	-0.075495	0.078198	0.028165	-0.075958	0.077473	0.075100	0.408381	0.093733	-0.106005
15358	127.983333	-0.708662	0.622311	-0.086679	-0.699764	0.618844	0.146878	-0.654054	0.828522	-0.083069	-0.647386	0.830735	0.147449	-0.528960	0.701322	-0.208129	-0.551865	0.693349	0.260452	-0.569681	1.073271	0.079081	-0.528850	1.025652	0.067665	-0.559622	1.117824	-0.015830										-0.076319	0.086277	-0.036277	-0.075492	0.078201	0.028168	-0.075957	0.077465	0.075092	0.408387	0.093731	-0.105996
15359	127.991667	-0.708688	0.622292	-0.086673	-0.699760	0.618837	0.146893	-0.654069	0.828516	-0.083070	-0.647368	0.830783	0.147523	-0.529024	0.701259	-0.208081	-0.551898	0.693358	0.260356	-0.569673	1.073313	0.079051	-0.528848	1.025691	0.067623	-0.559541	1.117737	-0.015718										-0.076312	0.086259	-0.036279	-0.075494	0.078196	0.028163	-0.075955	0.077463	0.075088	0.408389	0.093727	-0.105990
15360	128.000000	-0.708686	0.622293	-0.086663	-0.699755	0.618834	0.146907	-0.654098	0.828522	-0.083042	-0.647323	0.830811	0.147557	-0.529089	0.701199	-0.208042	-0.551929	0.693376	0.260261	-0.569605	1.073399	0.079015	-0.528847	1.025730	0.067582	-0.559476	1.117802	-0.015761										-0.076309	0.086238	-0.036281	-0.075492	0.078185	0.028156	-0.075957	0.077457	0.075085	0.408396	0.093724	-0.105985
15361	128.008333	-0.708668	0.622317	-0.086654	-0.699806	0.618795	0.146923	-0.654163	0.828468	-0.083021	-0.647250	0.830830	0.147560	-0.529149	0.701152	-0.207998	-0.551950	0.693395	0.260168	-0.569568	1.073498	0.078991	-0.528842	1.025794	0.067555	-0.559416	1.117832	-0.015795										-0.076308	0.086226	-0.036286	-0.075492	0.078179	0.028149	-0.075953	0.077460	0.075083	0.408400	0.093712	-0.105987
15362	128.016667	-0.708661	0.622325	-0.086645	-0.699725	0.618832	0.146932	-0.654146	0.828494	-0.082961	-0.647200	0.830861	0.147606	-0.529207	0.701117	-0.207960	-0.551961	0.693413	0.260084	-0.569527	1.073572	0.078970	-0.528840	1.025834	0.067517	-0.559345	1.117774	-0.015703										-0.076303	0.086212	-0.036280	-0.075493	0.078177	0.028151	-0.075954	0.077464	0.075084	0.408406	0.093709	-0.105987
15363	128.025000	-0.708671	0.622318	-0.086632	-0.699711	0.618835	0.146950	-0.654146	0.828491	-0.082926	-0.647118	0.830899	0.147624	-0.529259	0.701088	-0.207922	-0.551965	0.693439	0.260012	-0.569462	1.073679	0.078950	-0.528839	1.025873	0.067495	-0.559308	1.117862	-0.015799										-0.076299	0.086198	-0.036278	-0.075493	0.078178	0.028147	-0.075956	0.077467	0.075094	0.408407	0.093712	-0.105981
15364	128.033333	-0.708645	0.622354	-0.086625	-0.699816	0.618774	0.146979	-0.654166	0.828497	-0.082888	-0.647071	0.830929	0.147667	-0.529307	0.701066	-0.207893	-0.551964	0.693466	0.259957	-0.569385	1.073812	0.078961	-0.528839	1.025911	0.067478	-0.559255	1.117853	-0.015776										-0.076272	0.086222	-0.036292	-0.075490	0.078177	0.028152	-0.075953	0.077466	0.075095	0.408410	0.093717	-0.105972
15365	128.041667	-0.708633	0.622365	-0.086616	-0.699796	0.618781	0.146996	-0.654180	0.828505	-0.082853	-0.647003	0.830991	0.147738	-0.529345	0.701048	-0.207867	-0.551950	0.693494	0.259915	-0.569417	1.073790	0.078897	-0.528845	1.025941	0.067447	-0.559259	1.118054	-0.015999										-0.076288	0.086192	-0.036261	-0.075492	0.078183	0.028160	-0.075956	0.077467	0.075091	0.408406	0.093730	-0.105963
15366	128.050000	-0.708625	0.622378	-0.086610	-0.699775	0.618790	0.147012	-0.654190	0.828512	-0.082817	-0.646947	0.831017	0.147773	-0.529380	0.701026	-0.207844	-0.551929	0.693522	0.259890	-0.569449	1.073770	0.078836	-0.528850	1.025979	0.067396	-0.559235	1.118086	-0.016019										-0.076286	0.086186	-0.036254	-0.075492	0.078190	0.028164	-0.075954	0.077464	0.075090	0.408403	0.093739	-0.105959
15367	128.058333	-0.708624	0.622380	-0.086608	-0.699637	0.618870	0.147021	-0.654196	0.828516	-0.082788	-0.646967	0.831074	0.147857	-0.529402	0.701008	-0.207833	-0.551897	0.693548	0.259890	-0.569358	1.073937	0.078826	-0.528857	1.026013	0.067418	-0.559202	1.117984	-0.015907										-0.076276	0.086184	-0.036252	-0.075489	0.078196	0.028161	-0.075953	0.077463	0.075086	0.408405	0.093747	-0.105964
15368	128.066667	-0.708609	0.622387	-0.086614	-0.699752	0.618785	0.147031	-0.654235	0.828484	-0.082800	-0.646860	0.831047	0.147850	-0.529417	0.700988	-0.207834	-0.551895	0.693621	0.259985	-0.569337	1.073993	0.078880	-0.528883	1.026022	0.067349	-0.559177	1.117961	-0.015876										-0.076275	0.086173	-0.036257	-0.075490	0.078191	0.028158	-0.075955	0.077459	0.075080	0.408407	0.093744	-0.105974
15369	128.075000	-0.708600	0.622381	-0.086619	-0.699737	0.618771	0.147030	-0.654206	0.828511	-0.082750	-0.646813	0.831053	0.147876	-0.529428	0.700962	-0.207846	-0.551832	0.693619	0.259988	-0.569433	1.073875	0.078783	-0.528898	1.026039	0.067340	-0.559201	1.118119	-0.016095										-0.076272	0.086152	-0.036263	-0.075488	0.078178	0.028149	-0.075954	0.077454	0.075078	0.408404	0.093731	-0.105985
15370	128.083333	-0.708609	0.622363	-0.086626	-0.699606	0.618831	0.147022	-0.654206	0.828502	-0.082737	-0.646886	0.831234	0.148114	-0.529423	0.700943	-0.207861	-0.551758	0.693625	0.260013	-0.569374	1.074013	0.078705	-0.528919	1.026041	0.067351	-0.559199	1.118114	-0.016119										-0.076268	0.086133	-0.036269	-0.075487	0.078174	0.028145	-0.075952	0.077453	0.075083	0.408410	0.093726	-0.105993
15371	128.091667	-0.708589	0.622374	-0.086628	-0.699661	0.618784	0.147028	-0.654205	0.828490	-0.082729	-0.646806	0.831153	0.148038	-0.529415	0.700930	-0.207888	-0.551715	0.693661	0.260117	-0.569382	1.074004	0.078625	-0.528930	1.026067	0.067349	-0.559172	1.118042	-0.016077										-0.076262	0.086122	-0.036266	-0.075485	0.078171	0.028144	-0.075952	0.077458	0.075088	0.408413	0.093715	-0.105997
15372	128.100000	-0.708588	0.622371	-0.086623	-0.699721	0.618739	0.147035	-0.654210	0.828481	-0.082727	-0.646830	0.831247	0.148174	-0.529396	0.700914	-0.207918	-0.551632	0.693668	0.260175	-0.569428	1.073920	0.078756	-0.528930	1.026044	0.067315	-0.559195	1.118115	-0.016198										-0.076259	0.086107	-0.036263	-0.075485	0.078167	0.028149	-0.075951	0.077457	0.075096	0.408412	0.093709	-0.106004
15373	128.108333	-0.708592	0.622370	-0.086629	-0.699725	0.618735	0.147043	-0.654210	0.828475	-0.082717	-0.646749	0.831161	0.148069	-0.529373	0.700905	-0.207954	-0.551565	0.693695	0.260269	-0.569436	1.073900	0.078757	-0.528940	1.026031	0.067323	-0.559198	1.118102	-0.016221										-0.076257	0.086101	-0.036257	-0.075484	0.078164	0.028152	-0.075946	0.077455	0.075096	0.408413	0.093708	-0.106000
15374	128.116667	-0.708612	0.622350	-0.086621	-0.699731	0.618734	0.147055	-0.654213	0.828474	-0.082715	-0.646786	0.831167	0.148069	-0.529351	0.700900	-0.207984	-0.551500	0.693722	0.260366	-0.569389	1.074000	0.078686	-0.528960	1.026021	0.067326	-0.559222	1.118085	-0.016223										-0.076234	0.086130	-0.036269	-0.075481	0.078173	0.028155	-0.075947	0.077453	0.075099	0.408410	0.093711	-0.105987
15375	128.125000	-0.708612	0.622370	-0.086624	-0.699680	0.618780	0.147065	-0.654230	0.828457	-0.082733	-0.646772	0.831225	0.148152	-0.529323	0.700894	-0.208027	-0.551431	0.693758	0.260466	-0.569437	1.073922	0.078641	-0.528976	1.026006	0.067320	-0.559229	1.117979	-0.016122										-0.076239	0.086117	-0.036256	-0.075480	0.078178	0.028156	-0.075950	0.077453	0.075089	0.408409	0.093726	-0.105984
15376	128.133333	-0.708624	0.622368	-0.086628	-0.699630	0.618805	0.147063	-0.654222	0.828479	-0.082717	-0.646761	0.831291	0.148238	-0.529292	0.700894	-0.208068	-0.551370	0.693798	0.260567	-0.569481	1.073868	0.078740	-0.528993	1.025990	0.067315	-0.559281	1.118095	-0.016308										-0.076250	0.086106	-0.036250	-0.075480	0.078185	0.028156	-0.075947	0.077456	0.075086	0.408407	0.093726	-0.105977
15377	128.141667	-0.708648	0.622348	-0.086630	-0.699702	0.618757	0.147066	-0.654224	0.828474	-0.082727	-0.646702	0.831190	0.148074	-0.529265	0.700889	-0.208105	-0.551310	0.693840	0.260661	-0.569481	1.073910	0.078668	-0.529004	1.025967	0.067316	-0.559300	1.118084	-0.016320										-0.076249	0.086102	-0.036249	-0.075483	0.078188	0.028158	-0.075951	0.077456	0.075083	0.408409	0.093723	-0.105972
15378	128.150000	-0.708656	0.622346	-0.086644	-0.699656	0.618780	0.147060	-0.654226	0.828474	-0.082740	-0.646749	0.831210	0.148094	-0.529239	0.700881	-0.208147	-0.551257	0.693882	0.260748	-0.569462	1.073926	0.078516	-0.529032	1.025955	0.067291	-0.559271	1.117868	-0.016077										-0.076247	0.086095	-0.036255	-0.075483	0.078186	0.028154	-0.075953	0.077460	0.075086	0.408413	0.093722	-0.105964
15379	128.158333	-0.708681	0.622320	-0.086648	-0.699723	0.618736	0.147068	-0.654230	0.828466	-0.082756	-0.646695	0.831267	0.148148	-0.529220	0.700873	-0.208192	-0.551212	0.693920	0.260829	-0.569565	1.073820	0.078608	-0.529058	1.025963	0.067294	-0.559297	1.117942	-0.016183										-0.076245	0.086085	-0.036257	-0.075484	0.078180	0.028153	-0.075953	0.077454	0.075087	0.408413	0.093713	-0.105957
15380	128.166667	-0.708689	0.622314	-0.086651	-0.699674	0.618751	0.147059	-0.654237	0.828461	-0.082777	-0.646645	0.831327	0.148199	-0.529204	0.700862	-0.208227	-0.551174	0.693959	0.260906	-0.569537	1.073925	0.078583	-0.529061	1.025923	0.067292	-0.559348	1.118058	-0.016361										-0.076219	0.086100	-0.036279	-0.075485	0.078170	0.028150	-0.075951	0.077457	0.075094	0.408419	0.093689	-0.105948
15381	128.175000	-0.708721	0.622279	-0.086657	-0.699683	0.618739	0.147058	-0.654239	0.828455	-0.082790	-0.646755	0.831298	0.148180	-0.529192	0.700855	-0.208260	-0.551142	0.693996	0.260960	-0.569582	1.073840	0.078525	-0.529104	1.025916	0.067268	-0.559337	1.117968	-0.016246										-0.076240	0.086061	-0.036260	-0.075484	0.078166	0.028151	-0.075953	0.077459	0.075099	0.408431	0.093685	-0.105937
15382	128.183333	-0.708739	0.622268	-0.086658	-0.699698	0.618730	0.147061	-0.654251	0.828448	-0.082804	-0.646759	0.831255	0.148100	-0.529193	0.700846	-0.208294	-0.551117	0.694035	0.261005	-0.569582	1.073906	0.078475	-0.529148	1.025917	0.067246	-0.559327	1.117884	-0.016131										-0.076236	0.086054	-0.036260	-0.075483	0.078163	0.028149	-0.075952	0.077460	0.075099	0.408437	0.093675	-0.105918
15383	128.191667	-0.708734	0.622287	-0.086660	-0.699775	0.618689	0.147075	-0.654258	0.828446	-0.082813	-0.646718	0.831372	0.148226	-0.529187	0.700845	-0.208310	-0.551115	0.694092	0.261076	-0.569671	1.073925	0.078541	-0.529210	1.025941	0.067233	-0.559359	1.118015	-0.016264										-0.076210	0.086075	-0.036280	-0.075483	0.078170	0.028148	-0.075950	0.077454	0.075093	0.408440	0.093677	-0.105907
15384	128.200000	-0.708766	0.622263	-0.086654	-0.699721	0.618720	0.147077	-0.654273	0.828444	-0.082822	-0.646778	0.831283	0.148098	-0.529185	0.700839	-0.208323	-0.551093	0.694109	0.261068	-0.569660	1.073961	0.078433	-0.529263	1.025936	0.067186	-0.559388	1.118149	-0.016395										-0.076228	0.086049	-0.036260	-0.075483	0.078176	0.028150	-0.075947	0.077459	0.075089	0.408448	0.093679	-0.105898
15385	128.208333	-0.708774	0.622273	-0.086659	-0.699739	0.618718	0.147082	-0.654308	0.828431	-0.082823	-0.646744	0.831392	0.148224	-0.529196	0.700834	-0.208337	-0.551090	0.694134	0.261074	-0.569782	1.073884	0.078450	-0.529348	1.025948	0.067118	-0.559346	1.118008	-0.016166										-0.076215	0.086064	-0.036264	-0.075481	0.078182	0.028153	-0.075950	0.077457	0.075088	0.408444	0.093688	-0.105889
15386	128.216667	-0.708780	0.622281	-0.086658	-0.699750	0.618712	0.147090	-0.654312	0.828439	-0.082837	-0.646702	0.831384	0.148192	-0.529203	0.700834	-0.208345	-0.551091	0.694153	0.261073	-0.569817	1.073937	0.078430	-0.529412	1.025984	0.067092	-0.559409	1.118239	-0.016403										-0.076222	0.086050	-0.036248	-0.075480	0.078185	0.028157	-0.075950	0.077459	0.075086	0.408444	0.093688	-0.105886
15387	128.225000	-0.708813	0.622248	-0.086656	-0.699759	0.618702	0.147089	-0.654336	0.828429	-0.082842	-0.646719	0.831386	0.148191	-0.529220	0.700824	-0.208348	-0.551097	0.694160	0.261055	-0.569849	1.073996	0.078394	-0.529483	1.026001	0.067062	-0.559379	1.118104	-0.016171										-0.076221	0.086047	-0.036254	-0.075481	0.078182	0.028158	-0.075993	0.077425	0.075034	0.408442	0.093691	-0.105887
15388	128.233333	-0.708822	0.622236	-0.086654	-0.699763	0.618703	0.147095	-0.654362	0.828417	-0.082848	-0.646842	0.831299	0.148097	-0.529246	0.700819	-0.208355	-0.551111	0.694163	0.261029	-0.569858	1.074101	0.078367	-0.529563	1.026057	0.067070	-0.559392	1.118158	-0.016179										-0.076222	0.086041	-0.036255	-0.075481	0.078181	0.028154	-0.075950	0.077454	0.075088	0.408444	0.093695	-0.105890
15389	128.241667	-0.708815	0.622243	-0.086659	-0.699768	0.618679	0.147095	-0.654405	0.828386	-0.082869	-0.646761	0.831391	0.148197	-0.529268	0.700796	-0.208354	-0.551129	0.694164	0.260995	-0.569975	1.074065	0.078408	-0.529624	1.026030	0.066995	-0.559414	1.118310	-0.016302										-0.076198	0.086058	-0.036277	-0.075481	0.078175	0.028149	-0.075951	0.077458	0.075092	0.408441	0.093697	-0.105890
15390	128.250000	-0.708819	0.622228	-0.086655	-0.699774	0.618671	0.147099	-0.654418	0.828387	-0.082858	-0.646779	0.831385	0.148193	-0.529297	0.700773	-0.208350	-0.551153	0.694159	0.260954	-0.570019	1.074066	0.078358	-0.529698	1.026044	0.066976	-0.559445	1.118426	-0.016414										-0.076221	0.086028	-0.036254	-0.075485	0.078174	0.028150	-0.075950	0.077463	0.075092	0.408449	0.093689	-0.105895
15391	128.258333	-0.708851	0.622197	-0.086647	-0.699782	0.618662	0.147103	-0.654451	0.828370	-0.082854	-0.646796	0.831381	0.148200	-0.529325	0.700767	-0.208335	-0.551174	0.694145	0.260902	-0.570078	1.074080	0.078340	-0.529764	1.026104	0.066995	-0.559454	1.118485	-0.016396										-0.076217	0.086025	-0.036252	-0.075484	0.078172	0.028152	-0.075953	0.077465	0.075098	0.408446	0.093693	-0.105901
15392	128.266667	-0.708856	0.622186	-0.086649	-0.699787	0.618652	0.147109	-0.654486	0.828355	-0.082848	-0.646834	0.831271	0.148081	-0.529360	0.700748	-0.208325	-0.551199	0.694133	0.260850	-0.570106	1.074135	0.078331	-0.529814	1.026086	0.066944	-0.559428	1.118522	-0.016356										-0.076215	0.086021	-0.036245	-0.075479	0.078177	0.028155	-0.075951	0.077461	0.075096	0.408447	0.093693	-0.105908
15393	128.275000	-0.708856	0.622188	-0.086652	-0.699793	0.618648	0.147116	-0.654548	0.828317	-0.082834	-0.646851	0.831359	0.148218	-0.529395	0.700731	-0.208306	-0.551234	0.694123	0.260802	-0.570146	1.074175	0.078322	-0.529877	1.026121	0.066943	-0.559409	1.118593	-0.016394										-0.076202	0.086034	-0.036260	-0.075480	0.078174	0.028150	-0.075951	0.077462	0.075089	0.408443	0.093704	-0.105921
15394	128.283333	-0.708874	0.622168	-0.086647	-0.699798	0.618640	0.147118	-0.654580	0.828303	-0.082827	-0.646866	0.831347	0.148215	-0.529433	0.700725	-0.208280	-0.551263	0.694102	0.260754	-0.570223	1.074169	0.078263	-0.529951	1.026162	0.066954	-0.559417	1.118630	-0.016380										-0.076209	0.086016	-0.036251	-0.075481	0.078182	0.028153	-0.075953	0.077464	0.075085	0.408443	0.093708	-0.105931
15395	128.291667	-0.708880	0.622158	-0.086652	-0.699803	0.618625	0.147120	-0.654584	0.828320	-0.082827	-0.647017	0.831320	0.148251	-0.529470	0.700717	-0.208260	-0.551294	0.694075	0.260696	-0.570207	1.074320	0.078356	-0.530006	1.026215	0.066983	-0.559427	1.118714	-0.016412										-0.076207	0.086016	-0.036250	-0.075484	0.078180	0.028149	-0.075947	0.077462	0.075084	0.408442	0.093715	-0.105938
15396	128.300000	-0.708870	0.622171	-0.086656	-0.699808	0.618611	0.147118	-0.654640	0.828283	-0.082862	-0.646922	0.831312	0.148240	-0.529513	0.700703	-0.208242	-0.551325	0.694052	0.260648	-0.570284	1.074333	0.078408	-0.530058	1.026204	0.066971	-0.559434	1.118709	-0.016353										-0.076188	0.086031	-0.036266	-0.075480	0.078172	0.028154	-0.075950	0.077455	0.075084	0.408437	0.093713	-0.105950
15397	128.308333	-0.708888	0.622148	-0.086653	-0.699815	0.618597	0.147122	-0.654663	0.828285	-0.082837	-0.646950	0.831296	0.148244	-0.529552	0.700700	-0.208220	-0.551360	0.694018	0.260609	-0.570335	1.074355	0.078441	-0.530109	1.026220	0.066985	-0.559445	1.118802	-0.016378										-0.076206	0.086000	-0.036247	-0.075483	0.078175	0.028154	-0.075949	0.077455	0.075086	0.408433	0.093712	-0.105959
15398	128.316667	-0.708896	0.622112	-0.086657	-0.699822	0.618582	0.147122	-0.654687	0.828289	-0.082820	-0.646974	0.831274	0.148246	-0.529579	0.700691	-0.208192	-0.551387	0.693985	0.260568	-0.570362	1.074350	0.078416	-0.530160	1.026240	0.067004	-0.559467	1.118875	-0.016399										-0.076205	0.085993	-0.036241	-0.075482	0.078170	0.028153	-0.075947	0.077462	0.075094	0.408429	0.093718	-0.105971
15399	128.325000	-0.708921	0.622115	-0.086649	-0.699827	0.618572	0.147124	-0.654726	0.828277	-0.082821	-0.647123	0.831219	0.148243	-0.529615	0.700683	-0.208176	-0.551422	0.693948	0.260540	-0.570406	1.074429	0.078486	-0.530208	1.026259	0.067027	-0.559482	1.118899	-0.016372										-0.076201	0.085992	-0.036243	-0.075482	0.078172	0.028153	-0.075950	0.077461	0.075100	0.408421	0.093717	-0.105984
15400	128.333333	-0.708914	0.622130	-0.086652	-0.699835	0.618564	0.147126	-0.654790	0.828245	-0.082809	-0.647020	0.831149	0.148197	-0.529642	0.700680	-0.208166	-0.551452	0.693922	0.260514	-0.570488	1.074458	0.078462	-0.530263	1.026314	0.067073	-0.559494	1.118941	-0.016350										-0.076199	0.085986	-0.036241	-0.075478	0.078170	0.028152	-0.075950	0.077463	0.075098	0.408412	0.093723	-0.105997
15401	128.341667	-0.708955	0.622077	-0.086648	-0.699843	0.618554	0.147126	-0.654824	0.828241	-0.082813	-0.647107	0.831182	0.148253	-0.529664	0.700677	-0.208154	-0.551478	0.693890	0.260493	-0.570446	1.074546	0.078530	-0.530313	1.026329	0.067092	-0.559509	1.118975	-0.016310										-0.076198	0.085988	-0.036238	-0.075482	0.078169	0.028159	-0.075950	0.077464	0.075099	0.408401	0.093725	-0.106017
15402	128.350000	-0.708968	0.622065	-0.086653	-0.699855	0.618544	0.147127	-0.654858	0.828229	-0.082812	-0.647085	0.831076	0.148163	-0.529675	0.700679	-0.208149	-0.551501	0.693864	0.260478	-0.570522	1.074517	0.078575	-0.530364	1.026341	0.067105	-0.559546	1.118978	-0.016226										-0.076196	0.085989	-0.036241	-0.075483	0.078177	0.028161	-0.075946	0.077469	0.075090	0.408395	0.093736	-0.106030
[truncated: 6,206 more rows]
[truncated: 576 more columns]
