# Supplementary material for: Musical improvisation enhances interpersonal coordination in subsequent conversation: Motor and speech evidence
Source: PLoS One. 2021 Apr 15;16(4):e0250166. doi: 10.1371/journal.pone.0250166 (PMC8049323; doi:10.1371/journal.pone.0250166)
Supplement: S1 File — (ZIP) [file pone.0250166.s004.zip › HB condition/EDITED_PC 234 T1.csv]

Format Version	1.21	Take Name	PC 234 T1	Capture Frame Rate	180.000000	Export Frame Rate	120.000000	Capture Start Time	2018-07-17 02.22.46 PM	Total Frames in Take	41857	Total Exported Frames	27905	Rotation Type	Quaternion	Length Units	Meters	Coordinate Space	Global
		Marker	Marker	Marker	Marker	Marker	Marker	Marker	Marker	Marker	Marker	Marker	Marker	Marker	Marker	Marker	Marker	Marker	Marker	Marker	Marker	Marker	Marker	Marker	Marker	Marker	Marker	Marker	Marker	Marker	Marker	Marker	Marker	Marker	Marker	Marker	Marker	Marker	Marker	Marker	Marker	Marker	Marker	Marker	Marker	Marker	Marker	Marker	Marker
		Unlabeled:5000	Unlabeled:5000	Unlabeled:5000	Unlabeled:5001	Unlabeled:5001	Unlabeled:5001	Unlabeled:5002	Unlabeled:5002	Unlabeled:5002	Unlabeled:5003	Unlabeled:5003	Unlabeled:5003	Unlabeled:5004	Unlabeled:5004	Unlabeled:5004	Unlabeled:5005	Unlabeled:5005	Unlabeled:5005	Unlabeled:5006	Unlabeled:5006	Unlabeled:5006	Unlabeled:5007	Unlabeled:5007	Unlabeled:5007	Unlabeled:5008	Unlabeled:5008	Unlabeled:5008	Unlabeled:5009	Unlabeled:5009	Unlabeled:5009	Unlabeled:5010	Unlabeled:5010	Unlabeled:5010	Unlabeled:5011	Unlabeled:5011	Unlabeled:5011	Unlabeled:5012	Unlabeled:5012	Unlabeled:5012	Unlabeled:5013	Unlabeled:5013	Unlabeled:5013	Unlabeled:5014	Unlabeled:5014	Unlabeled:5014	Unlabeled:5015	Unlabeled:5015	Unlabeled:5015
		8392B20CF49E35701388	8392B20CF49E35701388	8392B20CF49E35701388	8392B20CF49E35701389	8392B20CF49E35701389	8392B20CF49E35701389	8392B20CF49E3570138A	8392B20CF49E3570138A	8392B20CF49E3570138A	8392B20CF49E3570138B	8392B20CF49E3570138B	8392B20CF49E3570138B	8392B20CF49E3570138C	8392B20CF49E3570138C	8392B20CF49E3570138C	8392B20CF49E3570138D	8392B20CF49E3570138D	8392B20CF49E3570138D	8392B20CF49E3570138E	8392B20CF49E3570138E	8392B20CF49E3570138E	8392B20CF49E3570138F	8392B20CF49E3570138F	8392B20CF49E3570138F	8392B20CF49E35701390	8392B20CF49E35701390	8392B20CF49E35701390	8392B20CF49E35701391	8392B20CF49E35701391	8392B20CF49E35701391	8392B20CF49E35701392	8392B20CF49E35701392	8392B20CF49E35701392	8392B20CF49E35701393	8392B20CF49E35701393	8392B20CF49E35701393	8392B20CF49E35701394	8392B20CF49E35701394	8392B20CF49E35701394	8392B20CF49E35701395	8392B20CF49E35701395	8392B20CF49E35701395	8392B20CF49E35701396	8392B20CF49E35701396	8392B20CF49E35701396	8392B20CF49E35701397	8392B20CF49E35701397	8392B20CF49E35701397
		Position	Position	Position	Position	Position	Position	Position	Position	Position	Position	Position	Position	Position	Position	Position	Position	Position	Position	Position	Position	Position	Position	Position	Position	Position	Position	Position	Position	Position	Position	Position	Position	Position	Position	Position	Position	Position	Position	Position	Position	Position	Position	Position	Position	Position	Position	Position	Position
Frame	Time	X	Y	Z	X	Y	Z	X	Y	Z	X	Y	Z	X	Y	Z	X	Y	Z	X	Y	Z	X	Y	Z	X	Y	Z	X	Y	Z	X	Y	Z	X	Y	Z	X	Y	Z	X	Y	Z	X	Y	Z	X	Y	Z
20704	172.533333	-0.863464	0.584784	-0.102685	-0.853505	0.575686	0.145034	-0.832859	0.829870	-0.093027	-0.825397	0.831644	0.138568	-0.767887	1.068043	0.063828	-0.757105	1.089770	-0.039781	-0.698321	0.712879	-0.230573	-0.704544	0.694244	0.254020	-0.717617	1.028849	0.066547										-0.299746	0.084968	0.057060	-0.028875	0.313599	-0.171135	-0.019097	0.295091	-0.128447	0.450291	0.688429	0.079453
20705	172.541667	-0.863530	0.584717	-0.102669	-0.853577	0.575593	0.145046	-0.833218	0.829722	-0.092937	-0.825828	0.831664	0.138848	-0.768134	1.068272	0.064033	-0.757393	1.090049	-0.039536	-0.698440	0.712906	-0.230403	-0.704679	0.694145	0.254021	-0.717952	1.028959	0.066742										-0.299751	0.084958	0.057054	-0.028857	0.313652	-0.171083	-0.019100	0.295106	-0.128407	0.450237	0.688368	0.079512
20706	172.550000	-0.863604	0.584640	-0.102674	-0.853654	0.575460	0.145038	-0.833539	0.829653	-0.092883	-0.826273	0.831450	0.138882	-0.768391	1.068497	0.064241	-0.757665	1.090278	-0.039217	-0.698593	0.712931	-0.230300	-0.704812	0.694037	0.254021	-0.718268	1.029075	0.066933										-0.299746	0.084955	0.057047	-0.028832	0.313702	-0.171024	-0.019063	0.295175	-0.128343	0.450173	0.688304	0.079564
20707	172.558333	-0.863676	0.584563	-0.102667	-0.853716	0.575384	0.145074	-0.833800	0.829577	-0.092832	-0.826370	0.831280	0.138862	-0.768617	1.068698	0.064509	-0.757898	1.090503	-0.039001	-0.698734	0.712967	-0.230201	-0.704938	0.693918	0.254021	-0.718579	1.029178	0.067141										-0.299749	0.084947	0.057044	-0.028807	0.313750	-0.170979	-0.019063	0.295193	-0.128304	0.450090	0.688228	0.079604
20708	172.566667	-0.863746	0.584498	-0.102657	-0.853782	0.575314	0.145108	-0.834063	0.829511	-0.092778	-0.826813	0.831168	0.138972	-0.768827	1.068875	0.064756	-0.758147	1.090718	-0.038688	-0.698876	0.713009	-0.230104	-0.705071	0.693776	0.253998	-0.718807	1.029026	0.066942										-0.299755	0.084935	0.057053	-0.028787	0.313794	-0.170932	-0.019045	0.295239	-0.128245	0.449998	0.688151	0.079639
20709	172.575000	-0.863800	0.584405	-0.102658	-0.853853	0.575216	0.145126	-0.834372	0.829410	-0.092673	-0.826979	0.830952	0.138952	-0.769037	1.069014	0.065031	-0.758348	1.090939	-0.038529	-0.699019	0.713056	-0.230009	-0.705261	0.693721	0.254043	-0.719063	1.029115	0.067137										-0.299757	0.084935	0.057040	-0.028762	0.313841	-0.170890	-0.019015	0.295322	-0.128179	0.449900	0.688060	0.079660
20710	172.583333	-0.863851	0.584316	-0.102658	-0.854063	0.575211	0.145254	-0.834626	0.829358	-0.092619	-0.827247	0.830799	0.139031	-0.769205	1.069184	0.065273	-0.758545	1.091039	-0.038210	-0.699152	0.713109	-0.229917	-0.705310	0.693787	0.254068	-0.719281	1.029189	0.067336										-0.299749	0.084940	0.057052	-0.028734	0.313893	-0.170849	-0.018978	0.295401	-0.128115	0.449795	0.687958	0.079673
20711	172.591667	-0.863901	0.584256	-0.102656	-0.853988	0.575004	0.145152	-0.834826	0.829332	-0.092544	-0.827578	0.830677	0.139140	-0.769349	1.069253	0.065462	-0.758637	1.091189	-0.038088	-0.699273	0.713167	-0.229816	-0.705256	0.693977	0.254379	-0.719453	1.029229	0.067541										-0.299749	0.084956	0.057060	-0.028713	0.313945	-0.170817	-0.018967	0.295453	-0.128089	0.449677	0.687866	0.079691
20712	172.600000	-0.863952	0.584198	-0.102652	-0.854069	0.574950	0.145197	-0.835074	0.829263	-0.092492	-0.827816	0.830632	0.139345	-0.769460	1.069261	0.065706	-0.758756	1.091170	-0.037876	-0.699394	0.713237	-0.229718	-0.705351	0.693775	0.254342	-0.719637	1.029479	0.068153										-0.299758	0.084966	0.057072	-0.028690	0.313992	-0.170781	-0.018950	0.295498	-0.128062	0.449566	0.687766	0.079696
20713	172.608333	-0.864004	0.584142	-0.102656	-0.854188	0.574870	0.145244	-0.835347	0.829191	-0.092387	-0.828131	0.830468	0.139443	-0.769554	1.069246	0.065887	-0.758874	1.091150	-0.037642	-0.699517	0.713307	-0.229626	-0.705548	0.693505	0.254313	-0.719740	1.029477	0.068363										-0.299754	0.084973	0.057073	-0.028664	0.314048	-0.170753	-0.018951	0.295510	-0.128059	0.449440	0.687663	0.079719
20714	172.616667	-0.864044	0.584081	-0.102653	-0.854314	0.574839	0.145320	-0.835559	0.829177	-0.092287	-0.828280	0.830287	0.139497	-0.769638	1.069215	0.066059	-0.758953	1.091100	-0.037439	-0.699635	0.713379	-0.229528	-0.705742	0.693204	0.254250	-0.719814	1.029467	0.068581										-0.299762	0.084960	0.057082	-0.028637	0.314093	-0.170727	-0.018914	0.295571	-0.128026	0.449316	0.687558	0.079740
20715	172.625000	-0.864084	0.584033	-0.102654	-0.854217	0.574636	0.145215	-0.835789	0.829122	-0.092198	-0.828635	0.830129	0.139570	-0.769722	1.069147	0.066208	-0.758998	1.091032	-0.037312	-0.699747	0.713456	-0.229436	-0.705786	0.693145	0.254266	-0.719817	1.029179	0.068363										-0.299764	0.084956	0.057078	-0.028610	0.314123	-0.170712	-0.018901	0.295591	-0.128004	0.449201	0.687461	0.079774
20716	172.633333	-0.864124	0.583977	-0.102653	-0.854262	0.574543	0.145228	-0.836016	0.829071	-0.092108	-0.828795	0.829971	0.139673	-0.769810	1.069123	0.066450	-0.759074	1.090864	-0.037144	-0.699837	0.713486	-0.229189	-0.705979	0.692844	0.254231	-0.719887	1.029138	0.068559										-0.299760	0.084952	0.057067	-0.028581	0.314146	-0.170700	-0.018877	0.295612	-0.128005	0.449082	0.687374	0.079825
20717	172.641667	-0.864163	0.583930	-0.102651	-0.854302	0.574477	0.145241	-0.836216	0.829051	-0.092015	-0.829021	0.829741	0.139674	-0.769948	1.069049	0.066518	-0.759094	1.090850	-0.037048	-0.699961	0.713587	-0.229179	-0.706090	0.692649	0.254208	-0.719978	1.029109	0.068751										-0.299761	0.084950	0.057065	-0.028545	0.314177	-0.170701	-0.018857	0.295623	-0.127998	0.448942	0.687228	0.079827
20718	172.650000	-0.864204	0.583884	-0.102651	-0.854339	0.574411	0.145249	-0.836443	0.829043	-0.091918	-0.829401	0.829662	0.139866	-0.770077	1.068996	0.066628	-0.759122	1.090765	-0.036905	-0.700081	0.713692	-0.229162	-0.706204	0.692446	0.254195	-0.720080	1.029076	0.068938										-0.299760	0.084952	0.057064	-0.028515	0.314194	-0.170700	-0.018839	0.295635	-0.128001	0.448804	0.687090	0.079851
20719	172.658333	-0.864244	0.583842	-0.102646	-0.854329	0.574295	0.145265	-0.836634	0.829031	-0.091759	-0.829438	0.829507	0.139926	-0.770175	1.068949	0.066801	-0.759245	1.090616	-0.036697	-0.700184	0.713775	-0.229070	-0.706304	0.692258	0.254179	-0.720195	1.029051	0.069125										-0.299764	0.084955	0.057074	-0.028487	0.314215	-0.170711	-0.018815	0.295660	-0.128013	0.448703	0.687010	0.079946
20720	172.666667	-0.864278	0.583800	-0.102642	-0.854364	0.574253	0.145275	-0.836834	0.829001	-0.091615	-0.829613	0.829320	0.139951	-0.770297	1.068893	0.066970	-0.759306	1.090546	-0.036594	-0.700285	0.713863	-0.228981	-0.706401	0.692074	0.254168	-0.720313	1.029031	0.069322										-0.299754	0.084968	0.057068	-0.028466	0.314242	-0.170730	-0.018805	0.295684	-0.128031	0.448604	0.686930	0.080063
20721	172.675000	-0.864235	0.583772	-0.102612	-0.854353	0.574153	0.145209	-0.836965	0.829021	-0.091510	-0.829775	0.829283	0.140136	-0.770425	1.068868	0.067106	-0.759384	1.090466	-0.036451	-0.700404	0.713956	-0.228930	-0.706488	0.691882	0.254152	-0.720461	1.029139	0.069729										-0.299759	0.084972	0.057073	-0.028447	0.314279	-0.170759	-0.018787	0.295710	-0.128069	0.448513	0.686811	0.080164
20722	172.683333	-0.864338	0.583738	-0.102643	-0.854423	0.574167	0.145295	-0.837087	0.829052	-0.091406	-0.829900	0.829089	0.140140	-0.770553	1.068834	0.067240	-0.759446	1.090405	-0.036259	-0.700515	0.714059	-0.228885	-0.706565	0.691701	0.254140	-0.720552	1.028990	0.069700										-0.299760	0.084977	0.057069	-0.028434	0.314319	-0.170796	-0.018779	0.295742	-0.128100	0.448417	0.686696	0.080277
20723	172.691667	-0.864390	0.583677	-0.102644	-0.854458	0.574094	0.145287	-0.837260	0.829025	-0.091300	-0.830135	0.829109	0.140486	-0.770683	1.068804	0.067366	-0.759521	1.090267	-0.036219	-0.700606	0.714174	-0.228791	-0.706618	0.691501	0.254128	-0.720656	1.028983	0.069896										-0.299762	0.084966	0.057072	-0.028431	0.314361	-0.170842	-0.018769	0.295786	-0.128154	0.448328	0.686589	0.080397
20724	172.700000	-0.864431	0.583625	-0.102632	-0.854490	0.574043	0.145295	-0.837406	0.829045	-0.091194	-0.830300	0.828872	0.140471	-0.770810	1.068783	0.067500	-0.759556	1.090229	-0.036120	-0.700693	0.714299	-0.228708	-0.706660	0.691314	0.254128	-0.720778	1.028975	0.070090										-0.299754	0.084960	0.057058	-0.028427	0.314406	-0.170895	-0.018764	0.295826	-0.128209	0.448243	0.686483	0.080502
20725	172.708333	-0.864459	0.583700	-0.102577	-0.854514	0.573974	0.145294	-0.837521	0.829064	-0.091085	-0.830396	0.828761	0.140570	-0.770978	1.068735	0.067625	-0.759601	1.090178	-0.035948	-0.700769	0.714429	-0.228604	-0.706654	0.691094	0.254108	-0.720916	1.028970	0.070312										-0.299756	0.084953	0.057052	-0.028430	0.314454	-0.170964	-0.018752	0.295874	-0.128270	0.448148	0.686366	0.080592
20726	172.716667	-0.864450	0.583684	-0.102594	-0.854540	0.573929	0.145308	-0.837597	0.829123	-0.090942	-0.830492	0.828654	0.140672	-0.771131	1.068747	0.067765	-0.759667	1.090145	-0.035842	-0.700840	0.714569	-0.228505	-0.706641	0.690882	0.254097	-0.721072	1.028982	0.070527										-0.299752	0.084954	0.057045	-0.028430	0.314498	-0.171031	-0.018746	0.295922	-0.128332	0.448054	0.686264	0.080657
20727	172.725000	-0.864382	0.583627	-0.102574	-0.854559	0.573890	0.145332	-0.837718	0.829131	-0.090846	-0.830575	0.828532	0.140750	-0.771310	1.068780	0.067943	-0.759833	1.090043	-0.035650	-0.700882	0.714676	-0.228288	-0.706756	0.690632	0.254004	-0.721235	1.029016	0.070738										-0.299750	0.084959	0.057046	-0.028427	0.314544	-0.171104	-0.018734	0.295974	-0.128398	0.447970	0.686165	0.080711
20728	172.733333	-0.864542	0.583603	-0.102567	-0.854577	0.573858	0.145354	-0.837821	0.829152	-0.090688	-0.830880	0.828487	0.140961	-0.771524	1.068808	0.068070	-0.759918	1.090015	-0.035520	-0.700930	0.714837	-0.228209	-0.706856	0.690396	0.253922	-0.721408	1.029057	0.070949										-0.299750	0.084972	0.057049	-0.028425	0.314590	-0.171177	-0.018724	0.296021	-0.128470	0.447963	0.686225	0.080854
20729	172.741667	-0.864535	0.583631	-0.102524	-0.854588	0.573823	0.145371	-0.837907	0.829182	-0.090577	-0.830857	0.828412	0.141036	-0.771689	1.068860	0.068226	-0.760054	1.089995	-0.035327	-0.700982	0.714961	-0.228099	-0.706868	0.690277	0.253985	-0.721587	1.029097	0.071156										-0.299750	0.084974	0.057056	-0.028418	0.314639	-0.171248	-0.018717	0.296070	-0.128545	0.447918	0.686164	0.080866
20730	172.750000	-0.864548	0.583598	-0.102514	-0.854601	0.573795	0.145396	-0.837990	0.829215	-0.090468	-0.830922	0.828366	0.141249	-0.771841	1.068916	0.068383	-0.760125	1.089996	-0.035176	-0.701022	0.715091	-0.228002	-0.706869	0.690196	0.254074	-0.721772	1.029144	0.071377										-0.299745	0.084978	0.057059	-0.028414	0.314680	-0.171314	-0.018707	0.296121	-0.128626	0.447897	0.686129	0.080874
20731	172.758333	-0.864561	0.583579	-0.102518	-0.854611	0.573768	0.145408	-0.838083	0.829227	-0.090353	-0.831125	0.828344	0.141451	-0.771994	1.068966	0.068552	-0.760219	1.090033	-0.034996	-0.701049	0.715194	-0.227826	-0.706869	0.690059	0.254118	-0.721938	1.029200	0.071605										-0.299748	0.084974	0.057056	-0.028404	0.314731	-0.171381	-0.018694	0.296158	-0.128687	0.447902	0.686123	0.080879
20732	172.766667	-0.864571	0.583579	-0.102493	-0.854616	0.573739	0.145423	-0.838175	0.829237	-0.090245	-0.831094	0.828195	0.141470	-0.772185	1.068984	0.068727	-0.760329	1.090068	-0.034820	-0.701086	0.715354	-0.227800	-0.706724	0.690067	0.254152	-0.722102	1.029245	0.071826										-0.299747	0.084968	0.057057	-0.028400	0.314783	-0.171445	-0.018688	0.296195	-0.128752	0.447943	0.686137	0.080873
20733	172.775000	-0.864567	0.583610	-0.102470	-0.854625	0.573718	0.145437	-0.838209	0.829293	-0.090133	-0.831197	0.828060	0.141532	-0.772343	1.069037	0.068901	-0.760442	1.090079	-0.034601	-0.701111	0.715471	-0.227672	-0.706753	0.690056	0.254274	-0.722260	1.029292	0.072046										-0.299754	0.084953	0.057055	-0.028397	0.314840	-0.171502	-0.018684	0.296238	-0.128804	0.448031	0.686191	0.080883
20734	172.783333	-0.864584	0.583677	-0.102423	-0.854632	0.573692	0.145452	-0.838259	0.829349	-0.090035	-0.831286	0.827967	0.141598	-0.772489	1.069093	0.069101	-0.760545	1.090150	-0.034424	-0.701121	0.715636	-0.227623	-0.706754	0.689979	0.254373	-0.722407	1.029327	0.072289										-0.299749	0.084952	0.057038	-0.028394	0.314896	-0.171558	-0.018679	0.296283	-0.128860	0.448085	0.686122	0.080812
20735	172.791667	-0.864499	0.583656	-0.102396	-0.854642	0.573679	0.145469	-0.838330	0.829392	-0.089919	-0.831455	0.828036	0.141873	-0.772613	1.069140	0.069375	-0.760630	1.090147	-0.034188	-0.701142	0.715770	-0.227530	-0.706648	0.689744	0.254375	-0.722559	1.029367	0.072518										-0.299748	0.084956	0.057030	-0.028388	0.314957	-0.171609	-0.018669	0.296331	-0.128914	0.448246	0.686240	0.080895
20736	172.800000	-0.864569	0.583705	-0.102400	-0.854651	0.573656	0.145483	-0.838392	0.829443	-0.089815	-0.831625	0.827867	0.141857	-0.772714	1.069186	0.069610	-0.760695	1.090215	-0.033957	-0.701166	0.715910	-0.227442	-0.706777	0.689597	0.254532	-0.722694	1.029387	0.072743										-0.299747	0.084964	0.057032	-0.028381	0.315012	-0.171661	-0.018666	0.296375	-0.128966	0.448535	0.686593	0.081156
20737	172.808333	-0.864567	0.583724	-0.102354	-0.854658	0.573639	0.145508	-0.838483	0.829440	-0.089677	-0.831724	0.827932	0.142124	-0.772837	1.069154	0.069782	-0.760810	1.090246	-0.033720	-0.701215	0.716058	-0.227433	-0.706820	0.689587	0.254644	-0.722800	1.029396	0.072978										-0.299747	0.084976	0.057039	-0.028376	0.315063	-0.171703	-0.018659	0.296419	-0.129013	0.448744	0.686728	0.081102
20738	172.816667	-0.864584	0.583750	-0.102325	-0.854665	0.573610	0.145531	-0.838540	0.829456	-0.089576	-0.831629	0.827783	0.142119	-0.772909	1.069201	0.070044	-0.760897	1.090290	-0.033480	-0.701233	0.716186	-0.227341	-0.706872	0.689551	0.254742	-0.722885	1.029388	0.073205										-0.299751	0.084975	0.057046	-0.028365	0.315106	-0.171747	-0.018655	0.296408	-0.129117	0.449047	0.687007	0.080985
20739	172.825000	-0.864464	0.583756	-0.102286	-0.854673	0.573583	0.145554	-0.838602	0.829513	-0.089491	-0.831712	0.827720	0.142231	-0.772981	1.069178	0.070295	-0.760963	1.090309	-0.033236	-0.701242	0.716309	-0.227253	-0.706824	0.689416	0.254809	-0.722942	1.029370	0.073440										-0.299748	0.084979	0.057047	-0.028355	0.315151	-0.171782	-0.018598	0.296533	-0.129069	0.449531	0.687432	0.080867
20740	172.833333	-0.864575	0.583765	-0.102284	-0.854684	0.573552	0.145571	-0.838667	0.829519	-0.089398	-0.831797	0.827654	0.142344	-0.773023	1.069155	0.070592	-0.761014	1.090365	-0.033007	-0.701221	0.716423	-0.227093	-0.706881	0.689395	0.254915	-0.722995	1.029354	0.073666										-0.299746	0.084976	0.057048	-0.028340	0.315183	-0.171809	-0.018640	0.296450	-0.129192	0.450133	0.687924	0.080751
20741	172.841667	-0.864555	0.583774	-0.102279	-0.854691	0.573519	0.145587	-0.838686	0.829557	-0.089320	-0.831875	0.827525	0.142368	-0.773077	1.069104	0.070848	-0.761101	1.090344	-0.032668	-0.701218	0.716481	-0.226902	-0.706893	0.689316	0.255000	-0.723047	1.029332	0.073896										-0.299744	0.084968	0.057046	-0.028322	0.315221	-0.171833	-0.018584	0.296566	-0.129133	0.450861	0.688442	0.080627
20742	172.850000	-0.864539	0.583776	-0.102277	-0.854698	0.573488	0.145599	-0.838698	0.829594	-0.089242	-0.831968	0.827407	0.142419	-0.773154	1.069073	0.071056	-0.761154	1.090399	-0.032360	-0.701199	0.716588	-0.226781	-0.706909	0.689220	0.255078	-0.723102	1.029312	0.074131										-0.299745	0.084957	0.057040	-0.028307	0.315257	-0.171849	-0.018620	0.296535	-0.129195	0.451661	0.688861	0.080350
20743	172.858333	-0.864562	0.583780	-0.102248	-0.854714	0.573457	0.145614	-0.838777	0.829576	-0.089117	-0.832103	0.827433	0.142636	-0.773203	1.069055	0.071298	-0.761221	1.090442	-0.032154	-0.701213	0.716731	-0.226852	-0.706930	0.689136	0.255174	-0.723162	1.029277	0.074366										-0.299751	0.084951	0.057030	-0.028294	0.315293	-0.171856	-0.018607	0.296534	-0.129231	0.452460	0.689379	0.080298
20744	172.866667	-0.864562	0.583790	-0.102232	-0.854728	0.573429	0.145629	-0.838809	0.829599	-0.089077	-0.832270	0.827268	0.142631	-0.773221	1.069077	0.071670	-0.761270	1.090517	-0.031901	-0.701205	0.716832	-0.226776	-0.706809	0.689126	0.255200	-0.723216	1.029254	0.074615										-0.299745	0.084955	0.057024	-0.028283	0.315331	-0.171861	-0.018601	0.296537	-0.129264	0.453262	0.689982	0.080439
20745	172.875000	-0.864531	0.583789	-0.102231	-0.854743	0.573407	0.145649	-0.838813	0.829663	-0.088941	-0.832340	0.827188	0.142709	-0.773273	1.069072	0.071944	-0.761349	1.090521	-0.031540	-0.701201	0.716932	-0.226694	-0.706818	0.688945	0.255248	-0.723258	1.029219	0.074854										-0.299749	0.084962	0.057025	-0.028270	0.315381	-0.171858	-0.018554	0.296667	-0.129171	0.453952	0.690334	0.080518
20746	172.883333	-0.864561	0.583794	-0.102191	-0.854710	0.573298	0.145668	-0.838837	0.829700	-0.088855	-0.832293	0.827146	0.142789	-0.773309	1.069043	0.072191	-0.761418	1.090577	-0.031196	-0.701194	0.717038	-0.226612	-0.706831	0.688767	0.255292	-0.723295	1.029174	0.075097										-0.299744	0.084975	0.057028	-0.028261	0.315419	-0.171845	-0.018569	0.296650	-0.129205	0.454564	0.690633	0.080698
20747	172.891667	-0.864571	0.583802	-0.102182	-0.854726	0.573264	0.145690	-0.838903	0.829699	-0.088790	-0.832325	0.827057	0.142902	-0.773324	1.068968	0.072504	-0.761510	1.090624	-0.030893	-0.701111	0.717156	-0.226501	-0.706870	0.688617	0.255345	-0.723323	1.029133	0.075329										-0.299744	0.084980	0.057041	-0.028248	0.315457	-0.171826	-0.018567	0.296652	-0.129208	0.455102	0.690898	0.081022
20748	172.900000	-0.864547	0.583802	-0.102186	-0.854899	0.573321	0.145818	-0.838907	0.829771	-0.088695	-0.832611	0.827100	0.143189	-0.773301	1.068953	0.072867	-0.761572	1.090660	-0.030683	-0.701013	0.717217	-0.226239	-0.707061	0.688351	0.255430	-0.723339	1.029080	0.075566										-0.299745	0.084985	0.057043	-0.028233	0.315492	-0.171796	-0.018488	0.296796	-0.129082	0.455574	0.691088	0.081395
20749	172.908333	-0.864586	0.583784	-0.102164	-0.854767	0.573198	0.145722	-0.838933	0.829808	-0.088606	-0.832533	0.826874	0.143081	-0.773309	1.068909	0.073117	-0.761614	1.090656	-0.030268	-0.701006	0.717302	-0.226169	-0.707103	0.688205	0.255476	-0.723341	1.029019	0.075821										-0.299743	0.084980	0.057051	-0.028214	0.315523	-0.171767	-0.018513	0.296762	-0.129105	0.455962	0.691240	0.081797
20750	172.916667	-0.864585	0.583777	-0.102146	-0.854790	0.573158	0.145738	-0.838961	0.829838	-0.088527	-0.832520	0.826811	0.143211	-0.773314	1.068861	0.073365	-0.761647	1.090664	-0.029996	-0.700998	0.717394	-0.226105	-0.707153	0.688058	0.255517	-0.723348	1.028969	0.076049										-0.299744	0.084970	0.057048	-0.028194	0.315545	-0.171724	-0.018525	0.296728	-0.129115	0.456340	0.691366	0.082237
20751	172.925000	-0.864603	0.583770	-0.102156	-0.854818	0.573118	0.145747	-0.838982	0.829873	-0.088452	-0.832570	0.826771	0.143316	-0.773297	1.068816	0.073674	-0.761649	1.090738	-0.029749	-0.701124	0.717442	-0.226111	-0.707207	0.687897	0.255548	-0.723344	1.028924	0.076282										-0.299744	0.084961	0.057036	-0.028174	0.315571	-0.171682	-0.018522	0.296745	-0.129065	0.456702	0.691471	0.082699
20752	172.933333	-0.864600	0.583762	-0.102142	-0.854998	0.573165	0.145857	-0.839009	0.829908	-0.088370	-0.832740	0.826616	0.143352	-0.773278	1.068787	0.074010	-0.761626	1.090761	-0.029415	-0.701123	0.717529	-0.226036	-0.707220	0.687691	0.255562	-0.723340	1.028875	0.076522										-0.299747	0.084951	0.057025	-0.028148	0.315592	-0.171631	-0.018438	0.296858	-0.128939	0.457036	0.691562	0.083162
20753	172.941667	-0.864599	0.583751	-0.102139	-0.855024	0.573123	0.145862	-0.839028	0.829954	-0.088273	-0.832855	0.826559	0.143474	-0.773264	1.068761	0.074268	-0.761659	1.090778	-0.029113	-0.701142	0.717633	-0.225992	-0.707304	0.687580	0.255596	-0.723315	1.028822	0.076780										-0.299750	0.084949	0.057025	-0.028123	0.315614	-0.171568	-0.018446	0.296826	-0.128916	0.457366	0.691643	0.083641
20754	172.950000	-0.864619	0.583761	-0.102121	-0.854906	0.572951	0.145730	-0.839105	0.829940	-0.088156	-0.832842	0.826562	0.143653	-0.773231	1.068730	0.074523	-0.761715	1.090782	-0.028779	-0.701165	0.717737	-0.225952	-0.707356	0.687412	0.255614	-0.723271	1.028792	0.077036										-0.299751	0.084949	0.057033	-0.028092	0.315634	-0.171499	-0.018473	0.296772	-0.128906	0.457690	0.691701	0.084093
20755	172.958333	-0.864637	0.583755	-0.102121	-0.855011	0.573009	0.145831	-0.839082	0.830043	-0.088065	-0.832896	0.826446	0.143679	-0.773121	1.068781	0.074937	-0.761693	1.090855	-0.028444	-0.701148	0.717838	-0.225825	-0.707351	0.687178	0.255628	-0.723251	1.028745	0.077279										-0.299747	0.084960	0.057035	-0.028066	0.315648	-0.171432	-0.018447	0.296819	-0.128813	0.457985	0.691713	0.084519
20756	172.966667	-0.864659	0.583749	-0.102117	-0.854972	0.572933	0.145785	-0.839085	0.830104	-0.087990	-0.832955	0.826325	0.143716	-0.773077	1.068767	0.075206	-0.761722	1.090850	-0.028071	-0.701135	0.717934	-0.225694	-0.707395	0.687021	0.255654	-0.723203	1.028720	0.077552										-0.299742	0.084967	0.057048	-0.028036	0.315667	-0.171359	-0.018423	0.296825	-0.128745	0.458278	0.691707	0.084918
20757	172.975000	-0.864658	0.583743	-0.102102	-0.854987	0.572857	0.145762	-0.839137	0.830125	-0.087874	-0.832999	0.826291	0.143848	-0.772998	1.068774	0.075584	-0.761716	1.090919	-0.027752	-0.701168	0.718068	-0.225732	-0.707439	0.686853	0.255679	-0.723156	1.028706	0.077815										-0.299746	0.084970	0.057054	-0.028002	0.315671	-0.171278	-0.018415	0.296826	-0.128678	0.458555	0.691690	0.085259
20758	172.983333	-0.864668	0.583746	-0.102099	-0.855010	0.572824	0.145765	-0.839162	0.830174	-0.087798	-0.833036	0.826181	0.143866	-0.772942	1.068780	0.075897	-0.761704	1.091056	-0.027483	-0.701149	0.718135	-0.225540	-0.707487	0.686693	0.255711	-0.723112	1.028696	0.078079										-0.299744	0.084976	0.057055	-0.027972	0.315674	-0.171198	-0.018394	0.296816	-0.128612	0.458809	0.691671	0.085570
20759	172.991667	-0.864685	0.583730	-0.102106	-0.855111	0.572857	0.145835	-0.839178	0.830223	-0.087715	-0.833186	0.826181	0.144104	-0.772876	1.068802	0.076195	-0.761713	1.091082	-0.027148	-0.701195	0.718281	-0.225663	-0.707484	0.686471	0.255719	-0.723064	1.028697	0.078356										-0.299748	0.084972	0.057050	-0.027949	0.315678	-0.171121	-0.018376	0.296815	-0.128535	0.459037	0.691653	0.085816
20760	173.000000	-0.864678	0.583721	-0.102082	-0.855060	0.572761	0.145766	-0.839192	0.830267	-0.087634	-0.833333	0.826154	0.144251	-0.772797	1.068869	0.076583	-0.761707	1.091164	-0.026778	-0.701193	0.718364	-0.225555	-0.707557	0.686361	0.255755	-0.723028	1.028706	0.078647										-0.299748	0.084958	0.057040	-0.027914	0.315675	-0.171046	-0.018357	0.296816	-0.128467	0.459262	0.691636	0.086028
20761	173.008333	-0.864690	0.583721	-0.102084	-0.855078	0.572727	0.145765	-0.839236	0.830299	-0.087543	-0.833399	0.826105	0.144371	-0.772712	1.068967	0.076873	-0.761690	1.091256	-0.026527	-0.701221	0.718449	-0.225522	-0.707591	0.686224	0.255801	-0.722994	1.028719	0.078915										-0.299746	0.084954	0.057028	-0.027883	0.315673	-0.170977	-0.018340	0.296812	-0.128393	0.459466	0.691634	0.086179
20762	173.016667	-0.864701	0.583719	-0.102081	-0.855098	0.572698	0.145771	-0.839273	0.830320	-0.087455	-0.833482	0.826056	0.144493	-0.772640	1.069023	0.077173	-0.761689	1.091315	-0.026145	-0.701215	0.718536	-0.225410	-0.707620	0.686085	0.255847	-0.722966	1.028742	0.079186										-0.299747	0.084954	0.057023	-0.027856	0.315662	-0.170908	-0.018323	0.296810	-0.128324	0.459655	0.691649	0.086300
20763	173.025000	-0.864723	0.583715	-0.102080	-0.855114	0.572670	0.145777	-0.839258	0.830402	-0.087384	-0.833507	0.825985	0.144565	-0.772577	1.069108	0.077510	-0.761655	1.091432	-0.025887	-0.701228	0.718625	-0.225334	-0.707413	0.685884	0.255780	-0.722922	1.028759	0.079462										-0.299747	0.084956	0.057022	-0.027837	0.315662	-0.170836	-0.018314	0.296813	-0.128248	0.459821	0.691676	0.086360
20764	173.033333	-0.864725	0.583712	-0.102057	-0.855130	0.572640	0.145788	-0.839269	0.830440	-0.087298	-0.833524	0.825774	0.144509	-0.772470	1.069194	0.077884	-0.761684	1.091541	-0.025475	-0.701242	0.718713	-0.225260	-0.707408	0.685697	0.255800	-0.722863	1.028790	0.079728										-0.299747	0.084961	0.057031	-0.027816	0.315654	-0.170775	-0.018264	0.296829	-0.128201	0.459962	0.691724	0.086381
20765	173.041667	-0.864730	0.583726	-0.102044	-0.855146	0.572617	0.145803	-0.839311	0.830460	-0.087171	-0.833404	0.825696	0.144529	-0.772375	1.069255	0.078223	-0.761644	1.091690	-0.025181	-0.701249	0.718808	-0.225184	-0.707553	0.685478	0.255894	-0.722819	1.028820	0.079976										-0.299746	0.084976	0.057039	-0.027801	0.315650	-0.170718	-0.018294	0.296810	-0.128116	0.460085	0.691783	0.086335
20766	173.050000	-0.864740	0.583721	-0.102037	-0.855158	0.572593	0.145814	-0.839276	0.830545	-0.087091	-0.833582	0.825648	0.144653	-0.772266	1.069323	0.078544	-0.761604	1.091767	-0.024834	-0.701253	0.718896	-0.225111	-0.707559	0.685349	0.255940	-0.722763	1.028834	0.080226										-0.299746	0.084979	0.057046	-0.027784	0.315651	-0.170667	-0.018286	0.296851	-0.128006	0.460187	0.691852	0.086260
20767	173.058333	-0.864745	0.583721	-0.102031	-0.855167	0.572564	0.145825	-0.839285	0.830580	-0.086998	-0.833444	0.825530	0.144655	-0.772152	1.069423	0.078835	-0.761515	1.091905	-0.024546	-0.701259	0.718989	-0.225037	-0.707566	0.685232	0.255981	-0.722710	1.028852	0.080450										-0.299747	0.084985	0.057052	-0.027775	0.315639	-0.170628	-0.018252	0.296799	-0.128044	0.460252	0.691918	0.086140
20768	173.066667	-0.864746	0.583720	-0.102023	-0.855174	0.572534	0.145834	-0.839331	0.830579	-0.086892	-0.833453	0.825584	0.144854	-0.772086	1.069494	0.079039	-0.761483	1.092004	-0.024278	-0.701259	0.719079	-0.224976	-0.707567	0.685119	0.256026	-0.722654	1.028868	0.080661										-0.299747	0.084973	0.057046	-0.027767	0.315631	-0.170599	-0.018197	0.296870	-0.127959	0.460296	0.691981	0.085979
20769	173.075000	-0.864738	0.583726	-0.102013	-0.855183	0.572506	0.145841	-0.839341	0.830603	-0.086819	-0.833478	0.825458	0.144861	-0.772001	1.069551	0.079266	-0.761447	1.092122	-0.023983	-0.701241	0.719115	-0.224762	-0.707562	0.685006	0.256072	-0.722605	1.028883	0.080865										-0.299749	0.084967	0.057039	-0.027766	0.315619	-0.170575	-0.018267	0.296777	-0.127973	0.460306	0.692059	0.085808
20770	173.083333	-0.864747	0.583726	-0.102013	-0.855188	0.572477	0.145850	-0.839343	0.830634	-0.086743	-0.833511	0.825367	0.144906	-0.771900	1.069641	0.079579	-0.761367	1.092268	-0.023714	-0.701244	0.719189	-0.224701	-0.707556	0.684892	0.256118	-0.722545	1.028889	0.081086										-0.299749	0.084950	0.057029	-0.027755	0.315614	-0.170556	-0.018190	0.296854	-0.127926	0.460291	0.692127	0.085627
20771	173.091667	-0.864739	0.583733	-0.101994	-0.855195	0.572455	0.145852	-0.839345	0.830668	-0.086665	-0.833505	0.825328	0.144978	-0.771797	1.069712	0.079838	-0.761292	1.092415	-0.023444	-0.701251	0.719266	-0.224632	-0.707407	0.684854	0.256092	-0.722501	1.028917	0.081265										-0.299747	0.084945	0.057023	-0.027759	0.315610	-0.170546	-0.018228	0.296810	-0.127932	0.460239	0.692184	0.085452
20772	173.100000	-0.864729	0.583745	-0.101971	-0.855202	0.572435	0.145866	-0.839338	0.830708	-0.086572	-0.833516	0.825385	0.145191	-0.771681	1.069810	0.080072	-0.761190	1.092591	-0.023228	-0.701282	0.719387	-0.224711	-0.707392	0.684748	0.256139	-0.722471	1.028955	0.081439										-0.299752	0.084940	0.057033	-0.027765	0.315611	-0.170534	-0.018255	0.296817	-0.127893	0.460138	0.692232	0.085297
20773	173.108333	-0.864742	0.583761	-0.101964	-0.855201	0.572419	0.145877	-0.839343	0.830751	-0.086497	-0.833563	0.825352	0.145287	-0.771603	1.069922	0.080319	-0.761127	1.092690	-0.022958	-0.701292	0.719456	-0.224638	-0.707380	0.684649	0.256192	-0.722442	1.028980	0.081618										-0.299759	0.084941	0.057022	-0.027766	0.315618	-0.170526	-0.018283	0.296796	-0.127900	0.459971	0.692256	0.085162
20774	173.116667	-0.864746	0.583770	-0.101948	-0.855197	0.572397	0.145896	-0.839342	0.830788	-0.086413	-0.833512	0.825301	0.145343	-0.771513	1.070046	0.080599	-0.761071	1.092910	-0.022747	-0.701304	0.719523	-0.224559	-0.707367	0.684559	0.256241	-0.722420	1.029022	0.081789										-0.299748	0.084972	0.057038	-0.027778	0.315631	-0.170530	-0.018290	0.296821	-0.127869	0.459723	0.692242	0.085032
20775	173.125000	-0.864745	0.583784	-0.101930	-0.855199	0.572385	0.145909	-0.839309	0.830852	-0.086303	-0.833506	0.825247	0.145405	-0.771471	1.070121	0.080725	-0.760997	1.093053	-0.022523	-0.701319	0.719592	-0.224491	-0.707491	0.684401	0.256360	-0.722398	1.029057	0.081952										-0.299747	0.084983	0.057049	-0.027788	0.315633	-0.170538	-0.018284	0.296827	-0.127895	0.459397	0.692171	0.084891
20776	173.133333	-0.864720	0.583798	-0.101898	-0.855203	0.572378	0.145928	-0.839329	0.830855	-0.086183	-0.833492	0.825234	0.145487	-0.771408	1.070211	0.080874	-0.760916	1.093215	-0.022346	-0.701329	0.719651	-0.224421	-0.707490	0.684315	0.256395	-0.722378	1.029086	0.082097										-0.299746	0.084985	0.057049	-0.027797	0.315650	-0.170557	-0.018318	0.296783	-0.127955	0.459040	0.692072	0.084735
20777	173.141667	-0.864731	0.583806	-0.101902	-0.855202	0.572362	0.145933	-0.839292	0.830902	-0.086125	-0.833592	0.825154	0.145550	-0.771343	1.070281	0.081034	-0.760822	1.093326	-0.022123	-0.701328	0.719650	-0.224202	-0.707454	0.684232	0.256460	-0.722351	1.029109	0.082241										-0.299748	0.084977	0.057039	-0.027812	0.315656	-0.170577	-0.018287	0.296857	-0.127921	0.458619	0.691947	0.084553
20778	173.150000	-0.864729	0.583809	-0.101900	-0.855203	0.572347	0.145941	-0.839250	0.830949	-0.086068	-0.833660	0.825083	0.145586	-0.771247	1.070356	0.081231	-0.760701	1.093474	-0.021913	-0.701337	0.719707	-0.224147	-0.707432	0.684162	0.256512	-0.722319	1.029129	0.082378										-0.299746	0.084969	0.057039	-0.027827	0.315669	-0.170609	-0.018261	0.296940	-0.127893	0.458151	0.691798	0.084349
20779	173.158333	-0.864711	0.583827	-0.101874	-0.855203	0.572332	0.145950	-0.839256	0.830935	-0.085972	-0.833588	0.825191	0.145803	-0.771150	1.070419	0.081418	-0.760613	1.093573	-0.021660	-0.701340	0.719761	-0.224088	-0.707415	0.684082	0.256549	-0.722282	1.029151	0.082512										-0.299748	0.084959	0.057026	-0.027837	0.315680	-0.170639	-0.018328	0.296777	-0.128096	0.457657	0.691610	0.084110
20780	173.166667	-0.864721	0.583832	-0.101871	-0.855201	0.572317	0.145957	-0.839224	0.830962	-0.085917	-0.833520	0.825028	0.145696	-0.771073	1.070506	0.081637	-0.760544	1.093746	-0.021474	-0.701341	0.719811	-0.224025	-0.707393	0.684015	0.256598	-0.722242	1.029174	0.082637										-0.299747	0.084945	0.057020	-0.027851	0.315697	-0.170670	-0.018353	0.296799	-0.128088	0.457090	0.691406	0.083863
20781	173.175000	-0.864712	0.583851	-0.101855	-0.855204	0.572289	0.145955	-0.839201	0.830998	-0.085849	-0.833603	0.825059	0.145855	-0.770970	1.070573	0.081767	-0.760418	1.093871	-0.021282	-0.701345	0.719874	-0.223965	-0.707367	0.683952	0.256643	-0.722201	1.029190	0.082758										-0.299750	0.084951	0.057015	-0.027856	0.315713	-0.170701	-0.018302	0.296899	-0.128066	0.456433	0.691144	0.083566
20782	173.183333	-0.864711	0.583876	-0.101839	-0.855202	0.572309	0.145980	-0.839128	0.831070	-0.085792	-0.833553	0.824944	0.145808	-0.770905	1.070638	0.081929	-0.760277	1.094022	-0.021201	-0.701344	0.719931	-0.223899	-0.707339	0.683881	0.256697	-0.722156	1.029203	0.082894										-0.299744	0.084962	0.057027	-0.027867	0.315725	-0.170729	-0.018366	0.296829	-0.128156	0.455684	0.690829	0.083237
20783	173.191667	-0.864709	0.583892	-0.101819	-0.855201	0.572302	0.145999	-0.839126	0.831063	-0.085716	-0.833412	0.825072	0.146014	-0.770837	1.070725	0.082014	-0.760134	1.094239	-0.021036	-0.701343	0.719988	-0.223833	-0.707316	0.683824	0.256742	-0.722100	1.029045	0.082861										-0.299747	0.084973	0.057037	-0.027878	0.315741	-0.170762	-0.018383	0.296841	-0.128189	0.454796	0.690399	0.082831
20784	173.200000	-0.864703	0.583905	-0.101802	-0.855198	0.572301	0.146015	-0.839090	0.831096	-0.085654	-0.833530	0.825057	0.146124	-0.770750	1.070754	0.082171	-0.760017	1.094345	-0.020912	-0.701335	0.720042	-0.223771	-0.707288	0.683760	0.256788	-0.722078	1.029224	0.083121										-0.299766	0.084961	0.057031	-0.027884	0.315759	-0.170789	-0.018389	0.296908	-0.128157	0.453772	0.689893	0.082356
20785	173.208333	-0.864698	0.583919	-0.101791	-0.855195	0.572297	0.146026	-0.839017	0.831176	-0.085599	-0.833509	0.824884	0.146036	-0.770667	1.070797	0.082290	-0.759891	1.094453	-0.020670	-0.701330	0.720098	-0.223720	-0.707257	0.683682	0.256831	-0.722021	1.029230	0.083237										-0.299744	0.084986	0.057043	-0.027899	0.315774	-0.170827	-0.018398	0.296863	-0.128263	0.452618	0.689254	0.081778
20786	173.216667	-0.864691	0.583922	-0.101789	-0.855190	0.572285	0.146031	-0.839008	0.831172	-0.085533	-0.833509	0.825055	0.146316	-0.770556	1.070875	0.082505	-0.759794	1.094517	-0.020468	-0.701321	0.720155	-0.223676	-0.707223	0.683603	0.256873	-0.721910	1.028894	0.083063										-0.299745	0.084973	0.057043	-0.027911	0.315789	-0.170867	-0.018404	0.296872	-0.128299	0.451323	0.688650	0.081294
20787	173.225000	-0.864684	0.583936	-0.101779	-0.855185	0.572271	0.146036	-0.838944	0.831231	-0.085502	-0.833365	0.824945	0.146219	-0.770405	1.070943	0.082663	-0.759655	1.094643	-0.020310	-0.701311	0.720205	-0.223640	-0.707196	0.683515	0.256922	-0.721840	1.028908	0.083183										-0.299751	0.084961	0.057038	-0.027925	0.315811	-0.170910	-0.018406	0.296888	-0.128343	0.450045	0.687835	0.080490
20788	173.233333	-0.864688	0.583935	-0.101776	-0.855178	0.572260	0.146040	-0.838886	0.831292	-0.085469	-0.833388	0.824870	0.146198	-0.770271	1.071003	0.082861	-0.759515	1.094798	-0.020292	-0.701298	0.720254	-0.223606	-0.707163	0.683427	0.256964	-0.721766	1.028918	0.083304										-0.299745	0.084948	0.057024	-0.027939	0.315833	-0.170954	-0.018414	0.296914	-0.128377	0.448774	0.687053	0.079642
20789	173.241667	-0.864685	0.583953	-0.101774	-0.855174	0.572253	0.146035	-0.838837	0.831338	-0.085437	-0.833395	0.824913	0.146328	-0.770165	1.071047	0.082965	-0.759358	1.094928	-0.020044	-0.701277	0.720317	-0.223585	-0.707133	0.683339	0.256995	-0.721705	1.029101	0.083581										-0.299746	0.084946	0.057017	-0.027947	0.315846	-0.171004	-0.018414	0.296921	-0.128438	0.447652	0.686450	0.078847
20790	173.250000	-0.864679	0.583966	-0.101768	-0.855170	0.572252	0.146033	-0.838789	0.831383	-0.085400	-0.833250	0.824911	0.146367	-0.770039	1.071134	0.083093	-0.759244	1.094970	-0.019841	-0.701259	0.720378	-0.223565	-0.707104	0.683261	0.257032	-0.721608	1.028945	0.083545										-0.299750	0.084943	0.057014	-0.027959	0.315864	-0.171049	-0.018416	0.296939	-0.128489	0.446627	0.685812	0.077965
20791	173.258333	-0.864674	0.583986	-0.101755	-0.855171	0.572256	0.146042	-0.838745	0.831433	-0.085369	-0.833295	0.824923	0.146442	-0.769958	1.071200	0.083191	-0.759110	1.095094	-0.019696	-0.701236	0.720441	-0.223540	-0.707085	0.683184	0.257066	-0.721573	1.029160	0.083821										-0.299746	0.084961	0.057021	-0.027968	0.315879	-0.171086	-0.018381	0.297007	-0.128487	0.445840	0.685310	0.077153
20792	173.266667	-0.864525	0.584028	-0.101658	-0.855167	0.572266	0.146042	-0.838663	0.831513	-0.085302	-0.833277	0.824802	0.146314	-0.769853	1.071256	0.083258	-0.758960	1.095219	-0.019526	-0.701213	0.720505	-0.223518	-0.707062	0.683114	0.257093	-0.721493	1.029345	0.084051										-0.299746	0.084974	0.057030	-0.027972	0.315891	-0.171117	-0.018418	0.296965	-0.128558	0.445132	0.684811	0.076353
20793	173.275000	-0.864665	0.584017	-0.101733	-0.855165	0.572272	0.146044	-0.838620	0.831558	-0.085277	-0.833275	0.824827	0.146419	-0.769693	1.071362	0.083459	-0.758793	1.095327	-0.019390	-0.701179	0.720582	-0.223506	-0.707043	0.683030	0.257112	-0.721391	1.029193	0.084000										-0.299746	0.084978	0.057041	-0.027973	0.315895	-0.171143	-0.018419	0.296965	-0.128574	0.444655	0.684563	0.075701
20794	173.283333	-0.864655	0.584041	-0.101723	-0.855164	0.572277	0.146046	-0.838585	0.831585	-0.085250	-0.833046	0.824821	0.146437	-0.769579	1.071406	0.083546	-0.758603	1.095377	-0.019222	-0.701145	0.720654	-0.223498	-0.707020	0.682952	0.257128	-0.721288	1.029048	0.083951										-0.299746	0.084976	0.057044	-0.027970	0.315892	-0.171165	-0.018423	0.296954	-0.128596	0.444181	0.684183	0.074982
20795	173.291667	-0.864571	0.584056	-0.101690	-0.855157	0.572257	0.146026	-0.838507	0.831643	-0.085191	-0.833037	0.824844	0.146501	-0.769429	1.071470	0.083739	-0.758501	1.095578	-0.019163	-0.701107	0.720722	-0.223495	-0.707004	0.682886	0.257147	-0.721222	1.029238	0.084198										-0.299749	0.084972	0.057041	-0.027963	0.315888	-0.171185	-0.018425	0.296944	-0.128626	0.443934	0.684013	0.074521
20796	173.300000	-0.864643	0.584049	-0.101737	-0.855144	0.572282	0.146027	-0.838429	0.831727	-0.085169	-0.832964	0.824785	0.146490	-0.769308	1.071509	0.083826	-0.758350	1.095655	-0.019006	-0.701064	0.720797	-0.223495	-0.706983	0.682824	0.257166	-0.721155	1.029421	0.084439										-0.299746	0.084969	0.057032	-0.027964	0.315879	-0.171202	-0.018426	0.296931	-0.128649	0.443794	0.683920	0.074161
20797	173.308333	-0.864554	0.584064	-0.101699	-0.855135	0.572284	0.146015	-0.838385	0.831720	-0.085129	-0.832917	0.824807	0.146538	-0.769180	1.071570	0.083921	-0.758213	1.095748	-0.018879	-0.701032	0.720892	-0.223573	-0.706966	0.682748	0.257181	-0.721061	1.029436	0.084529										-0.299745	0.084953	0.057023	-0.027966	0.315869	-0.171218	-0.018430	0.296913	-0.128665	0.443708	0.683895	0.073943
20798	173.316667	-0.864619	0.584073	-0.101742	-0.855125	0.572289	0.146002	-0.838316	0.831782	-0.085088	-0.832872	0.824800	0.146567	-0.769051	1.071623	0.084008	-0.758042	1.095759	-0.018613	-0.700991	0.720991	-0.223653	-0.706944	0.682715	0.257214	-0.720955	1.029454	0.084617										-0.299749	0.084942	0.057014	-0.027970	0.315860	-0.171233	-0.018435	0.296902	-0.128684	0.443665	0.683961	0.073856
20799	173.325000	-0.864545	0.584093	-0.101710	-0.855113	0.572275	0.145980	-0.838259	0.831826	-0.085064	-0.832839	0.824752	0.146588	-0.768947	1.071661	0.084076	-0.757867	1.096018	-0.018678	-0.700941	0.721062	-0.223653	-0.706923	0.682622	0.257199	-0.720858	1.029461	0.084706										-0.299750	0.084952	0.057014	-0.027977	0.315860	-0.171248	-0.018403	0.296960	-0.128657	0.443678	0.684067	0.073907
20800	173.333333	-0.864457	0.584128	-0.101660	-0.855099	0.572310	0.145989	-0.838209	0.831870	-0.085039	-0.832775	0.824649	0.146467	-0.768766	1.071769	0.084274	-0.757669	1.096103	-0.018528	-0.700894	0.721138	-0.223649	-0.706902	0.682559	0.257205	-0.720768	1.029469	0.084785										-0.299747	0.084960	0.057022	-0.027987	0.315858	-0.171263	-0.018444	0.296898	-0.128707	0.443751	0.684175	0.073990
20801	173.341667	-0.864588	0.584108	-0.101729	-0.855086	0.572322	0.145987	-0.838167	0.831924	-0.085004	-0.832729	0.824737	0.146647	-0.768652	1.071801	0.084341	-0.757580	1.096142	-0.018341	-0.700837	0.721202	-0.223649	-0.706875	0.682486	0.257218	-0.720718	1.029197	0.084664										-0.299748	0.084970	0.057034	-0.027992	0.315855	-0.171273	-0.018449	0.296897	-0.128713	0.443831	0.684253	0.074132
20802	173.350000	-0.864573	0.584130	-0.101718	-0.855075	0.572335	0.145989	-0.838121	0.831967	-0.084980	-0.832682	0.824721	0.146665	-0.768534	1.071831	0.084417	-0.757441	1.096214	-0.018242	-0.700778	0.721270	-0.223656	-0.706850	0.682421	0.257229	-0.720593	1.029180	0.084725										-0.299747	0.084974	0.057043	-0.027997	0.315850	-0.171284	-0.018447	0.296894	-0.128723	0.443923	0.684284	0.074283
20803	173.358333	-0.864513	0.584173	-0.101669	-0.855059	0.572343	0.145989	-0.838077	0.832006	-0.084952	-0.832640	0.824705	0.146694	-0.768409	1.071868	0.084517	-0.757253	1.096338	-0.018229	-0.700729	0.721324	-0.223662	-0.706818	0.682349	0.257236	-0.720488	1.029318	0.084896										-0.299749	0.084983	0.057043	-0.027992	0.315848	-0.171284	-0.018428	0.296898	-0.128734	0.443995	0.684294	0.074436
20804	173.366667	-0.864574	0.584195	-0.101679	-0.855049	0.572350	0.145982	-0.838028	0.832039	-0.084929	-0.832596	0.824693	0.146717	-0.768286	1.071900	0.084608	-0.757133	1.096390	-0.018100	-0.700676	0.721372	-0.223677	-0.706780	0.682279	0.257243	-0.720451	1.029211	0.084903										-0.299749	0.084970	0.057040	-0.027983	0.315842	-0.171284	-0.018434	0.296882	-0.128740	0.444104	0.684292	0.074523
20805	173.375000	-0.864552	0.584182	-0.101696	-0.855040	0.572352	0.145978	-0.837981	0.832070	-0.084907	-0.832548	0.824687	0.146744	-0.768176	1.071920	0.084674	-0.756968	1.096451	-0.017956	-0.700628	0.721411	-0.223687	-0.706748	0.682226	0.257260	-0.720349	1.029198	0.084953										-0.299746	0.084963	0.057035	-0.027965	0.315841	-0.171291	-0.018417	0.296883	-0.128737	0.444188	0.684286	0.074586
20806	173.383333	-0.864573	0.584213	-0.101698	-0.855029	0.572353	0.145972	-0.837937	0.832105	-0.084890	-0.832509	0.824684	0.146772	-0.768020	1.072004	0.084818	-0.756773	1.096574	-0.017900	-0.700581	0.721449	-0.223699	-0.706712	0.682162	0.257269	-0.720224	1.029154	0.084979										-0.299747	0.084956	0.057033	-0.027949	0.315838	-0.171284	-0.018397	0.296881	-0.128738	0.444321	0.684388	0.074694
20807	173.391667	-0.864534	0.584211	-0.101688	-0.855021	0.572354	0.145967	-0.837874	0.832153	-0.084883	-0.832467	0.824593	0.146681	-0.767889	1.072034	0.084883	-0.756621	1.096657	-0.017763	-0.700535	0.721489	-0.223710	-0.706679	0.682111	0.257284	-0.720129	1.029316	0.085159										-0.299746	0.084952	0.057021	-0.027924	0.315842	-0.171272	-0.018342	0.296944	-0.128670	0.444458	0.684448	0.074723
20808	173.400000	-0.864540	0.584231	-0.101666	-0.855016	0.572360	0.145963	-0.837846	0.832170	-0.084846	-0.832420	0.824671	0.146820	-0.767742	1.072096	0.085036	-0.756503	1.096679	-0.017709	-0.700495	0.721529	-0.223712	-0.706648	0.682062	0.257297	-0.720029	1.029150	0.085090										-0.299747	0.084963	0.057027	-0.027899	0.315845	-0.171256	-0.018351	0.296913	-0.128685	0.444600	0.684494	0.074749
20809	173.408333	-0.864527	0.584224	-0.101676	-0.855010	0.572364	0.145969	-0.837785	0.832226	-0.084830	-0.832389	0.824638	0.146812	-0.767652	1.072100	0.085005	-0.756356	1.096735	-0.017633	-0.700469	0.721566	-0.223744	-0.706618	0.682007	0.257317	-0.719971	1.029172	0.085202										-0.299749	0.084960	0.057034	-0.027876	0.315855	-0.171237	-0.018340	0.296907	-0.128676	0.444714	0.684524	0.074831
20810	173.416667	-0.864371	0.584242	-0.101615	-0.855003	0.572369	0.145972	-0.837723	0.832290	-0.084810	-0.832363	0.824605	0.146806	-0.767517	1.072124	0.085103	-0.756189	1.096738	-0.017473	-0.700423	0.721603	-0.223701	-0.706587	0.681954	0.257336	-0.719828	1.029446	0.085497										-0.299745	0.084970	0.057041	-0.027847	0.315869	-0.171212	-0.018320	0.296917	-0.128649	0.444850	0.684538	0.074880
20811	173.425000	-0.864451	0.584253	-0.101631	-0.854998	0.572374	0.145975	-0.837701	0.832304	-0.084780	-0.832317	0.824629	0.146865	-0.767377	1.072128	0.085156	-0.756009	1.096847	-0.017439	-0.700396	0.721634	-0.223693	-0.706563	0.681908	0.257357	-0.719721	1.029428	0.085551										-0.299747	0.084973	0.057041	-0.027822	0.315879	-0.171179	-0.018274	0.296954	-0.128627	0.444984	0.684535	0.074965
20812	173.433333	-0.864533	0.584264	-0.101653	-0.854996	0.572379	0.145974	-0.837680	0.832319	-0.084757	-0.832271	0.824669	0.146928	-0.767254	1.072118	0.085203	-0.755867	1.096878	-0.017376	-0.700368	0.721663	-0.223686	-0.706539	0.681859	0.257378	-0.719615	1.029094	0.085363										-0.299747	0.084972	0.057041	-0.027797	0.315898	-0.171161	-0.018279	0.296965	-0.128588	0.445133	0.684525	0.075046
20813	173.441667	-0.864536	0.584265	-0.101649	-0.854918	0.572317	0.145809	-0.837602	0.832368	-0.084739	-0.832247	0.824610	0.146874	-0.767118	1.072116	0.085289	-0.755643	1.096868	-0.017205	-0.700367	0.721685	-0.223711	-0.706518	0.681807	0.257398	-0.719528	1.029240	0.085558										-0.299746	0.084972	0.057038	-0.027774	0.315915	-0.171131	-0.018254	0.296977	-0.128586	0.445314	0.684548	0.075134
20814	173.450000	-0.864532	0.584269	-0.101652	-0.854917	0.572318	0.145798	-0.837556	0.832428	-0.084730	-0.832216	0.824589	0.146889	-0.766994	1.072103	0.085340	-0.755574	1.096946	-0.017180	-0.700338	0.721708	-0.223665	-0.706496	0.681761	0.257425	-0.719405	1.029349	0.085707										-0.299744	0.084971	0.057034	-0.027749	0.315933	-0.171105	-0.018219	0.296998	-0.128562	0.445547	0.684588	0.075225
20815	173.458333	-0.864525	0.584294	-0.101652	-0.854918	0.572313	0.145794	-0.837537	0.832414	-0.084700	-0.832156	0.824640	0.146957	-0.766842	1.072108	0.085401	-0.755415	1.096888	-0.017048	-0.700354	0.721702	-0.223662	-0.706479	0.681695	0.257443	-0.719280	1.029008	0.085505										-0.299749	0.084961	0.057026	-0.027724	0.315939	-0.171074	-0.018202	0.297011	-0.128534	0.445794	0.684674	0.075388
20816	173.466667	-0.864530	0.584278	-0.101655	-0.854921	0.572312	0.145789	-0.837439	0.832478	-0.084697	-0.832118	0.824609	0.146945	-0.766720	1.072101	0.085446	-0.755215	1.096850	-0.016942	-0.700324	0.721732	-0.223638	-0.706456	0.681637	0.257459	-0.719202	1.029015	0.085599										-0.299753	0.084952	0.057019	-0.027699	0.315951	-0.171030	-0.018188	0.297017	-0.128493	0.446053	0.684783	0.075623
20817	173.475000	-0.864515	0.584269	-0.101659	-0.854921	0.572314	0.145791	-0.837388	0.832527	-0.084680	-0.832086	0.824574	0.146958	-0.766568	1.072087	0.085582	-0.755083	1.096959	-0.016913	-0.700348	0.721759	-0.223696	-0.706437	0.681581	0.257489	-0.719066	1.029135	0.085789										-0.299750	0.084960	0.057025	-0.027671	0.315971	-0.170981	-0.018188	0.297028	-0.128432	0.446297	0.684916	0.075931
20818	173.483333	-0.864364	0.584274	-0.101595	-0.854925	0.572320	0.145799	-0.837357	0.832549	-0.084643	-0.832186	0.824599	0.147049	-0.766404	1.072130	0.085769	-0.754954	1.096961	-0.016848	-0.700345	0.721775	-0.223673	-0.706409	0.681529	0.257513	-0.718920	1.029247	0.085958										-0.299747	0.084964	0.057034	-0.027646	0.315981	-0.170916	-0.018161	0.297042	-0.128378	0.446548	0.685070	0.076282
20819	173.491667	-0.864531	0.584303	-0.101638	-0.854926	0.572329	0.145804	-0.837334	0.832577	-0.084603	-0.831991	0.824583	0.147028	-0.766289	1.072082	0.085803	-0.754819	1.096990	-0.016777	-0.700338	0.721790	-0.223648	-0.706379	0.681491	0.257545	-0.718847	1.028929	0.085819										-0.299751	0.084964	0.057041	-0.027617	0.315992	-0.170852	-0.018141	0.297076	-0.128269	0.446819	0.685234	0.076680
20820	173.500000	-0.864519	0.584361	-0.101622	-0.854927	0.572338	0.145804	-0.837273	0.832645	-0.084573	-0.831951	0.824568	0.147055	-0.766145	1.072073	0.085858	-0.754645	1.097020	-0.016720	-0.700327	0.721808	-0.223629	-0.706349	0.681445	0.257564	-0.718696	1.028866	0.085843										-0.299747	0.084981	0.057048	-0.027595	0.316012	-0.170785	-0.018162	0.297041	-0.128225	0.447084	0.685416	0.077141
20821	173.508333	-0.864526	0.584316	-0.101631	-0.854928	0.572350	0.145804	-0.837234	0.832686	-0.084539	-0.832021	0.824601	0.147132	-0.765981	1.072067	0.085917	-0.754395	1.097075	-0.016612	-0.700328	0.721832	-0.223603	-0.706307	0.681420	0.257572	-0.718543	1.029139	0.086130										-0.299758	0.084966	0.057038	-0.027571	0.316033	-0.170719	-0.018091	0.297127	-0.128133	0.447375	0.685596	0.077622
20822	173.516667	-0.864519	0.584375	-0.101622	-0.854924	0.572356	0.145794	-0.837192	0.832728	-0.084502	-0.831998	0.824758	0.147354	-0.765813	1.072051	0.085971	-0.754263	1.097041	-0.016543	-0.700316	0.721841	-0.223578	-0.706258	0.681394	0.257586	-0.718436	1.028819	0.085978										-0.299746	0.084981	0.057042	-0.027550	0.316045	-0.170660	-0.018135	0.297072	-0.128103	0.447625	0.685754	0.078155
20823	173.525000	-0.864514	0.584380	-0.101623	-0.854926	0.572360	0.145792	-0.837147	0.832763	-0.084473	-0.831772	0.824729	0.147295	-0.765669	1.072026	0.086009	-0.754080	1.097068	-0.016478	-0.700305	0.721863	-0.223554	-0.706213	0.681368	0.257597	-0.718258	1.028768	0.085993										-0.299748	0.084976	0.057039	-0.027537	0.316060	-0.170606	-0.018125	0.297087	-0.128043	0.447799	0.685804	0.078829
20824	173.533333	-0.864341	0.584374	-0.101575	-0.854925	0.572362	0.145786	-0.837066	0.832842	-0.084463	-0.831900	0.824782	0.147427	-0.765500	1.072019	0.086122	-0.753869	1.097025	-0.016315	-0.700299	0.721886	-0.223533	-0.706164	0.681350	0.257605	-0.718125	1.029048	0.086344										-0.299754	0.084961	0.057031	-0.027517	0.316072	-0.170551	-0.018061	0.297158	-0.127955	0.447830	0.685739	0.079625
20825	173.541667	-0.864425	0.584369	-0.101606	-0.854925	0.572365	0.145782	-0.837051	0.832838	-0.084423	-0.831853	0.824792	0.147461	-0.765353	1.072006	0.086179	-0.753719	1.097159	-0.016319	-0.700285	0.721910	-0.223513	-0.706121	0.681317	0.257618	-0.717983	1.028712	0.086157										-0.299754	0.084966	0.057029	-0.027502	0.316073	-0.170499	-0.018071	0.297139	-0.127914	0.447793	0.685555	0.080473
20826	173.550000	-0.864497	0.584417	-0.101613	-0.854928	0.572372	0.145782	-0.836996	0.832880	-0.084397	-0.831794	0.824804	0.147482	-0.765223	1.072003	0.086184	-0.753537	1.097038	-0.016103	-0.700273	0.721942	-0.223493	-0.706082	0.681288	0.257625	-0.717862	1.028727	0.086247										-0.299751	0.084965	0.057033	-0.027494	0.316074	-0.170449	-0.018090	0.297122	-0.127863	0.447698	0.685248	0.081405
20827	173.558333	-0.864495	0.584435	-0.101608	-0.854923	0.572382	0.145781	-0.836945	0.832921	-0.084380	-0.831758	0.824818	0.147514	-0.765067	1.071990	0.086235	-0.753389	1.097036	-0.015962	-0.700260	0.721976	-0.223465	-0.706049	0.681252	0.257636	-0.717713	1.028710	0.086321										-0.299752	0.084964	0.057039	-0.027482	0.316066	-0.170404	-0.018043	0.297156	-0.127794	0.447515	0.684809	0.082354
20828	173.566667	-0.864323	0.584439	-0.101551	-0.854918	0.572397	0.145782	-0.836857	0.833006	-0.084376	-0.831668	0.824713	0.147377	-0.764853	1.072038	0.086417	-0.753198	1.097174	-0.016025	-0.700248	0.722015	-0.223448	-0.706014	0.681214	0.257647	-0.717537	1.028981	0.086621										-0.299751	0.084967	0.057041	-0.027468	0.316051	-0.170358	-0.018006	0.297178	-0.127740	0.447279	0.684232	0.083284
20829	173.575000	-0.864489	0.584469	-0.101603	-0.854915	0.572412	0.145778	-0.836812	0.833029	-0.084351	-0.831638	0.824768	0.147470	-0.764671	1.072033	0.086499	-0.753019	1.097208	-0.015913	-0.700234	0.722058	-0.223428	-0.705983	0.681180	0.257655	-0.717383	1.028651	0.086448										-0.299754	0.084978	0.057042	-0.027456	0.316029	-0.170305	-0.018052	0.297106	-0.127711	0.446964	0.683576	0.084143
20830	173.583333	-0.864446	0.584447	-0.101628	-0.854908	0.572432	0.145771	-0.836767	0.833051	-0.084335	-0.831379	0.824681	0.147330	-0.764472	1.072043	0.086595	-0.752843	1.097242	-0.015799	-0.700214	0.722102	-0.223412	-0.705957	0.681141	0.257670	-0.717243	1.028661	0.086555										-0.299753	0.084980	0.057040	-0.027448	0.316002	-0.170253	-0.017995	0.297140	-0.127642	0.446643	0.682827	0.084822
20831	173.591667	-0.864455	0.584478	-0.101620	-0.854897	0.572446	0.145761	-0.836682	0.833118	-0.084321	-0.831425	0.824703	0.147386	-0.764300	1.072035	0.086661	-0.752659	1.097300	-0.015742	-0.700194	0.722149	-0.223405	-0.705929	0.681106	0.257687	-0.717044	1.028606	0.086580										-0.299750	0.084979	0.057036	-0.027437	0.315978	-0.170199	-0.018023	0.297086	-0.127594	0.446249	0.682200	0.085500
20832	173.600000	-0.864428	0.584477	-0.101631	-0.854882	0.572457	0.145750	-0.836576	0.833207	-0.084284	-0.831466	0.824721	0.147437	-0.764120	1.072022	0.086715	-0.752425	1.097307	-0.015644	-0.700166	0.722191	-0.223396	-0.705902	0.681070	0.257703	-0.716864	1.028582	0.086654										-0.299751	0.084979	0.057039	-0.027430	0.315946	-0.170143	-0.018027	0.297043	-0.127557	0.445909	0.681515	0.086022
20833	173.608333	-0.864435	0.584512	-0.101621	-0.854870	0.572468	0.145744	-0.836532	0.833195	-0.084291	-0.831237	0.824731	0.147439	-0.763909	1.072010	0.086807	-0.752224	1.097273	-0.015517	-0.700131	0.722230	-0.223392	-0.705876	0.681026	0.257718	-0.716697	1.028561	0.086723										-0.299750	0.084979	0.057035	-0.027431	0.315910	-0.170099	-0.018042	0.297005	-0.127504	0.445519	0.680924	0.086474
20834	173.616667	-0.864428	0.584550	-0.101599	-0.854855	0.572477	0.145738	-0.836429	0.833245	-0.084280	-0.831185	0.824697	0.147408	-0.763694	1.072007	0.086900	-0.752023	1.097241	-0.015355	-0.700087	0.722269	-0.223395	-0.705850	0.680980	0.257735	-0.716520	1.028520	0.086774										-0.299760	0.084959	0.057040	-0.027434	0.315875	-0.170055	-0.018065	0.296957	-0.127454	0.445191	0.680398	0.086848
20835	173.625000	-0.864406	0.584548	-0.101608	-0.854928	0.572555	0.145804	-0.836353	0.833285	-0.084267	-0.831141	0.824718	0.147443	-0.763483	1.071988	0.087065	-0.751834	1.097406	-0.015423	-0.700037	0.722306	-0.223407	-0.705822	0.680934	0.257758	-0.716344	1.028486	0.086848										-0.299752	0.084968	0.057044	-0.027439	0.315842	-0.170022	-0.018031	0.296997	-0.127377	0.444860	0.679874	0.087147
20836	173.633333	-0.864368	0.584561	-0.101609	-0.854822	0.572505	0.145738	-0.836231	0.833374	-0.084231	-0.831095	0.824741	0.147476	-0.763288	1.071955	0.087158	-0.751583	1.097323	-0.015186	-0.699978	0.722345	-0.223417	-0.705793	0.680882	0.257772	-0.716108	1.028417	0.086883										-0.299752	0.084966	0.057043	-0.027453	0.315814	-0.169993	-0.018035	0.296958	-0.127373	0.444503	0.679472	0.087446
20837	173.641667	-0.864346	0.584586	-0.101606	-0.854894	0.572590	0.145802	-0.836196	0.833365	-0.084235	-0.831006	0.824754	0.147532	-0.763074	1.071943	0.087222	-0.751415	1.097396	-0.015179	-0.699913	0.722378	-0.223420	-0.705765	0.680831	0.257774	-0.715943	1.028411	0.086973										-0.299749	0.084964	0.057039	-0.027472	0.315788	-0.169968	-0.018120	0.296979	-0.127227	0.444210	0.679042	0.087554
20838	173.650000	-0.864332	0.584606	-0.101597	-0.854793	0.572544	0.145731	-0.836115	0.833409	-0.084222	-0.830813	0.824674	0.147422	-0.762860	1.071921	0.087285	-0.751211	1.097438	-0.015079	-0.699850	0.722421	-0.223435	-0.705738	0.680783	0.257787	-0.715747	1.028381	0.087044										-0.299752	0.084974	0.057048	-0.027495	0.315778	-0.169948	-0.018134	0.296877	-0.127347	0.443924	0.678662	0.087567
20839	173.658333	-0.864317	0.584637	-0.101602	-0.854952	0.572708	0.145866	-0.835986	0.833509	-0.084211	-0.830887	0.824781	0.147537	-0.762588	1.071918	0.087405	-0.750969	1.097400	-0.014903	-0.699781	0.722463	-0.223456	-0.705704	0.680746	0.257798	-0.715515	1.028340	0.087089										-0.299753	0.084972	0.057043	-0.027515	0.315775	-0.169932	-0.018087	0.296979	-0.127243	0.443716	0.678210	0.087321
20840	173.666667	-0.864304	0.584667	-0.101601	-0.854768	0.572594	0.145727	-0.835941	0.833520	-0.084195	-0.830812	0.824798	0.147554	-0.762384	1.071892	0.087396	-0.750752	1.097445	-0.014852	-0.699705	0.722512	-0.223467	-0.705676	0.680703	0.257800	-0.715291	1.028299	0.087136										-0.299748	0.084985	0.057046	-0.027545	0.315777	-0.169921	-0.018189	0.296890	-0.127286	0.443455	0.678068	0.087244
20841	173.675000	-0.864289	0.584698	-0.101596	-0.854757	0.572614	0.145718	-0.835845	0.833582	-0.084181	-0.830720	0.824874	0.147642	-0.762146	1.071849	0.087441	-0.750485	1.097444	-0.014709	-0.699630	0.722566	-0.223484	-0.705644	0.680664	0.257811	-0.715092	1.028293	0.087240										-0.299750	0.084978	0.057047	-0.027579	0.315785	-0.169903	-0.018218	0.296879	-0.127307	0.443201	0.677910	0.087013
20842	173.683333	-0.864279	0.584727	-0.101585	-0.854746	0.572632	0.145714	-0.835684	0.833718	-0.084149	-0.830624	0.824834	0.147559	-0.761913	1.071805	0.087487	-0.750150	1.097488	-0.014618	-0.699557	0.722626	-0.223509	-0.705613	0.680630	0.257830	-0.714878	1.028286	0.087340										-0.299752	0.084978	0.057046	-0.027609	0.315803	-0.169895	-0.018247	0.296891	-0.127298	0.443046	0.677835	0.086699
20843	173.691667	-0.864251	0.584755	-0.101591	-0.854907	0.572794	0.145853	-0.835582	0.833770	-0.084157	-0.830602	0.824876	0.147605	-0.761611	1.071827	0.087682	-0.749991	1.097538	-0.014651	-0.699472	0.722679	-0.223489	-0.705581	0.680584	0.257836	-0.714576	1.028165	0.087302										-0.299753	0.084978	0.057049	-0.027643	0.315823	-0.169890	-0.018276	0.296924	-0.127275	0.443024	0.677792	0.086211
20844	173.700000	-0.864254	0.584792	-0.101570	-0.854727	0.572671	0.145709	-0.835404	0.833844	-0.084127	-0.830522	0.825035	0.147793	-0.761361	1.071790	0.087727	-0.749688	1.097436	-0.014423	-0.699420	0.722740	-0.223548	-0.705550	0.680549	0.257853	-0.714350	1.028141	0.087371										-0.299755	0.084973	0.057048	-0.027673	0.315834	-0.169895	-0.018308	0.296927	-0.127285	0.443001	0.677858	0.085782
20845	173.708333	-0.864242	0.584823	-0.101563	-0.854715	0.572687	0.145706	-0.835292	0.833905	-0.084130	-0.830193	0.824943	0.147590	-0.761098	1.071750	0.087761	-0.749406	1.097437	-0.014339	-0.699348	0.722790	-0.223560	-0.705524	0.680515	0.257871	-0.714083	1.028103	0.087404										-0.299755	0.084975	0.057051	-0.027705	0.315849	-0.169911	-0.018327	0.296942	-0.127300	0.442919	0.678025	0.085428
20846	173.716667	-0.864201	0.584847	-0.101576	-0.854879	0.572866	0.145851	-0.835128	0.834022	-0.084113	-0.830081	0.824979	0.147601	-0.760799	1.071735	0.087847	-0.749132	1.097542	-0.014435	-0.699281	0.722834	-0.223586	-0.705495	0.680480	0.257891	-0.713808	1.028051	0.087463										-0.299755	0.084967	0.057046	-0.027726	0.315851	-0.169930	-0.018340	0.296975	-0.127289	0.442887	0.678235	0.085121
20847	173.725000	-0.864221	0.584890	-0.101552	-0.854869	0.572891	0.145850	-0.834995	0.834089	-0.084084	-0.829970	0.825019	0.147615	-0.760485	1.071718	0.087924	-0.748834	1.097490	-0.014282	-0.699208	0.722883	-0.223601	-0.705467	0.680453	0.257914	-0.713545	1.028011	0.087506										-0.299756	0.084973	0.057045	-0.027751	0.315853	-0.169954	-0.018360	0.296975	-0.127322	0.442868	0.678369	0.084762
20848	173.733333	-0.864209	0.584924	-0.101553	-0.854691	0.572824	0.145732	-0.834850	0.834153	-0.084133	-0.829845	0.825085	0.147636	-0.760198	1.071676	0.087968	-0.748522	1.097441	-0.014137	-0.699128	0.722926	-0.223617	-0.705433	0.680422	0.257944	-0.713261	1.027984	0.087545										-0.299760	0.084975	0.057040	-0.027775	0.315855	-0.169984	-0.018376	0.296975	-0.127353	0.442848	0.678491	0.084430
20849	173.741667	-0.864194	0.584959	-0.101547	-0.854684	0.572855	0.145737	-0.834664	0.834252	-0.084093	-0.829730	0.825119	0.147653	-0.759916	1.071637	0.087980	-0.748174	1.097478	-0.014068	-0.699047	0.722969	-0.223642	-0.705397	0.680383	0.257976	-0.712955	1.027925	0.087548										-0.299759	0.084977	0.057045	-0.027788	0.315845	-0.170014	-0.018397	0.296944	-0.127416	0.442828	0.678589	0.084139
20850	173.750000	-0.864145	0.584972	-0.101564	-0.854816	0.572981	0.145844	-0.834523	0.834331	-0.084082	-0.829711	0.825173	0.147689	-0.759595	1.071650	0.088099	-0.747899	1.097616	-0.014144	-0.698961	0.723005	-0.223673	-0.705356	0.680342	0.258009	-0.712694	1.027903	0.087614										-0.299762	0.084982	0.057050	-0.027806	0.315837	-0.170051	-0.018406	0.296951	-0.127425	0.442871	0.678519	0.083764
20851	173.758333	-0.864151	0.585029	-0.101527	-0.854602	0.572911	0.145726	-0.834348	0.834364	-0.084084	-0.829506	0.825294	0.147792	-0.759270	1.071659	0.088150	-0.747560	1.097572	-0.014059	-0.698868	0.723032	-0.223695	-0.705308	0.680303	0.258049	-0.712421	1.027886	0.087681										-0.299758	0.084982	0.057053	-0.027824	0.315823	-0.170080	-0.018427	0.296913	-0.127473	0.442794	0.678598	0.083668
20852	173.766667	-0.864123	0.585070	-0.101512	-0.854570	0.572937	0.145720	-0.834171	0.834446	-0.084070	-0.829426	0.825293	0.147778	-0.758962	1.071678	0.088191	-0.747231	1.097517	-0.013895	-0.698765	0.723065	-0.223715	-0.705255	0.680256	0.258085	-0.712115	1.027848	0.087707										-0.299757	0.084988	0.057062	-0.027835	0.315803	-0.170115	-0.018438	0.296900	-0.127486	0.442777	0.678508	0.083508
20853	173.775000	-0.864062	0.585142	-0.101492	-0.854652	0.573017	0.145785	-0.834002	0.834524	-0.084064	-0.829185	0.825301	0.147754	-0.758663	1.071667	0.088223	-0.746849	1.097637	-0.013924	-0.698665	0.723089	-0.223742	-0.705191	0.680205	0.258126	-0.711834	1.027824	0.087758										-0.299758	0.084977	0.057058	-0.027850	0.315784	-0.170150	-0.018466	0.296851	-0.127536	0.442678	0.678454	0.083512
20854	173.783333	-0.864020	0.585207	-0.101492	-0.854503	0.573001	0.145724	-0.833820	0.834596	-0.084055	-0.828967	0.825354	0.147759	-0.758303	1.071676	0.088298	-0.746580	1.097665	-0.013870	-0.698562	0.723106	-0.223770	-0.705116	0.680160	0.258163	-0.711530	1.027802	0.087787										-0.299759	0.084977	0.057060	-0.027869	0.315756	-0.170183	-0.018484	0.296833	-0.127556	0.442582	0.678447	0.083649
20855	173.791667	-0.863984	0.585249	-0.101485	-0.854461	0.573038	0.145726	-0.833675	0.834636	-0.084071	-0.828786	0.825391	0.147808	-0.757969	1.071688	0.088432	-0.746232	1.097619	-0.013751	-0.698453	0.723121	-0.223791	-0.705035	0.680120	0.258189	-0.711220	1.027785	0.087847										-0.299761	0.084970	0.057048	-0.027882	0.315728	-0.170222	-0.018506	0.296794	-0.127597	0.442539	0.678351	0.083775
20856	173.800000	-0.863948	0.585295	-0.101470	-0.854424	0.573079	0.145729	-0.833471	0.834684	-0.084052	-0.828656	0.825434	0.147809	-0.757665	1.071685	0.088509	-0.745836	1.097775	-0.013777	-0.698344	0.723136	-0.223812	-0.704951	0.680078	0.258226	-0.710929	1.027763	0.087895										-0.299755	0.084972	0.057048	-0.027898	0.315700	-0.170260	-0.018548	0.296712	-0.127678	0.442588	0.678223	0.083866
20857	173.808333	-0.863935	0.585356	-0.101450	-0.854381	0.573114	0.145728	-0.833251	0.834803	-0.084003	-0.828479	0.825464	0.147814	-0.757339	1.071666	0.088453	-0.745518	1.097694	-0.013639	-0.698237	0.723147	-0.223835	-0.704856	0.680037	0.258256	-0.710603	1.027709	0.087904										-0.299758	0.084968	0.057047	-0.027913	0.315678	-0.170300	-0.018557	0.296711	-0.127708	0.442591	0.678308	0.084181
20858	173.816667	-0.863925	0.585422	-0.101423	-0.854340	0.573153	0.145728	-0.833128	0.834825	-0.083997	-0.828437	0.825651	0.148045	-0.756981	1.071690	0.088565	-0.745179	1.097623	-0.013484	-0.698260	0.723099	-0.223887	-0.704753	0.679999	0.258285	-0.710314	1.027704	0.087978										-0.299759	0.084969	0.057051	-0.027931	0.315666	-0.170337	-0.018569	0.296711	-0.127729	0.442670	0.678324	0.084422
20859	173.825000	-0.863888	0.585472	-0.101414	-0.854302	0.573189	0.145727	-0.832929	0.834931	-0.083961	-0.828107	0.825592	0.147892	-0.756645	1.071696	0.088575	-0.744807	1.097679	-0.013443	-0.698155	0.723107	-0.223907	-0.704648	0.679957	0.258317	-0.710003	1.027698	0.088059										-0.299762	0.084971	0.057061	-0.027952	0.315652	-0.170376	-0.018585	0.296696	-0.127764	0.442760	0.678340	0.084628
20860	173.833333	-0.863859	0.585518	-0.101404	-0.854263	0.573221	0.145725	-0.832743	0.835017	-0.083962	-0.827845	0.825603	0.147877	-0.756260	1.071691	0.088651	-0.744464	1.097779	-0.013512	-0.698045	0.723116	-0.223924	-0.704536	0.679909	0.258345	-0.709684	1.027692	0.088138										-0.299760	0.084969	0.057061	-0.027960	0.315643	-0.170414	-0.018611	0.296644	-0.127848	0.442865	0.678384	0.084799
20861	173.841667	-0.863814	0.585571	-0.101402	-0.854224	0.573255	0.145721	-0.832543	0.835109	-0.083930	-0.827664	0.825664	0.147912	-0.755879	1.071716	0.088770	-0.744084	1.097749	-0.013377	-0.697941	0.723127	-0.223945	-0.704354	0.679903	0.258348	-0.709297	1.027627	0.088143										-0.299755	0.084978	0.057059	-0.027981	0.315630	-0.170453	-0.018616	0.296646	-0.127872	0.443004	0.678406	0.084883
20862	173.850000	-0.863802	0.585617	-0.101388	-0.854189	0.573294	0.145718	-0.832313	0.835216	-0.083904	-0.827476	0.825734	0.147944	-0.755470	1.071686	0.088811	-0.743695	1.097795	-0.013322	-0.697835	0.723144	-0.223963	-0.704169	0.679900	0.258353	-0.708917	1.027571	0.088159										-0.299752	0.084972	0.057062	-0.027996	0.315615	-0.170496	-0.018632	0.296609	-0.127943	0.443164	0.678424	0.084944
20863	173.858333	-0.863760	0.585661	-0.101369	-0.854156	0.573338	0.145714	-0.832126	0.835308	-0.083892	-0.827271	0.825830	0.147950	-0.755073	1.071657	0.088849	-0.743295	1.097813	-0.013301	-0.697734	0.723151	-0.223994	-0.704128	0.679826	0.258422	-0.708513	1.027514	0.088183										-0.299759	0.084968	0.057055	-0.028004	0.315597	-0.170540	-0.018613	0.296649	-0.127928	0.443316	0.678563	0.085067
20864	173.866667	-0.863735	0.585715	-0.101368	-0.854116	0.573385	0.145705	-0.832000	0.835341	-0.083896	-0.827229	0.826014	0.148197	-0.754675	1.071637	0.088954	-0.742902	1.097811	-0.013275	-0.697631	0.723164	-0.224027	-0.703946	0.679835	0.258430	-0.708131	1.027467	0.088237										-0.299760	0.084967	0.057051	-0.028017	0.315575	-0.170579	-0.018638	0.296563	-0.128024	0.443504	0.678580	0.085028
20865	173.875000	-0.863698	0.585764	-0.101351	-0.854098	0.573465	0.145723	-0.831777	0.835478	-0.083893	-0.826903	0.825987	0.148051	-0.754251	1.071612	0.088983	-0.742448	1.097749	-0.013105	-0.697531	0.723180	-0.224055	-0.703845	0.679808	0.258464	-0.707758	1.027426	0.088288										-0.299764	0.084965	0.057051	-0.028028	0.315557	-0.170605	-0.018639	0.296546	-0.128056	0.443697	0.678658	0.085004
20866	173.883333	-0.863626	0.585824	-0.101349	-0.854048	0.573489	0.145695	-0.831532	0.835593	-0.083837	-0.826608	0.826055	0.148053	-0.753813	1.071582	0.089015	-0.742051	1.097661	-0.012963	-0.697432	0.723198	-0.224082	-0.703743	0.679786	0.258507	-0.707356	1.027381	0.088342										-0.299763	0.084964	0.057053	-0.028037	0.315536	-0.170628	-0.018642	0.296523	-0.128078	0.443845	0.678773	0.084992
20867	173.891667	-0.863648	0.585889	-0.101334	-0.854017	0.573537	0.145691	-0.831344	0.835700	-0.083814	-0.826356	0.826165	0.148100	-0.753407	1.071523	0.089055	-0.741635	1.097736	-0.012963	-0.697336	0.723222	-0.224114	-0.703638	0.679766	0.258543	-0.706900	1.027293	0.088355										-0.299763	0.084975	0.057058	-0.028037	0.315518	-0.170637	-0.018647	0.296520	-0.128081	0.444033	0.678863	0.084901
20868	173.900000	-0.863613	0.585978	-0.101313	-0.853981	0.573584	0.145681	-0.831147	0.835798	-0.083788	-0.826121	0.826290	0.148186	-0.752936	1.071486	0.089129	-0.741212	1.097740	-0.012980	-0.697242	0.723242	-0.224149	-0.703536	0.679755	0.258591	-0.706513	1.027256	0.088427										-0.299762	0.084984	0.057064	-0.028052	0.315495	-0.170641	-0.018668	0.296477	-0.128102	0.444162	0.679132	0.084960
20869	173.908333	-0.863572	0.586034	-0.101316	-0.853971	0.573690	0.145712	-0.830933	0.835924	-0.083773	-0.825903	0.826308	0.148135	-0.752472	1.071455	0.089264	-0.740790	1.097620	-0.012773	-0.697004	0.723348	-0.224164	-0.703436	0.679736	0.258631	-0.706078	1.027202	0.088471										-0.299762	0.084981	0.057069	-0.028060	0.315467	-0.170639	-0.018685	0.296447	-0.128100	0.444318	0.679272	0.084870
20870	173.916667	-0.863520	0.586075	-0.101320	-0.853910	0.573700	0.145677	-0.830727	0.836027	-0.083750	-0.825575	0.826336	0.148119	-0.752069	1.071403	0.089261	-0.740410	1.097730	-0.012811	-0.696917	0.723372	-0.224207	-0.703468	0.679631	0.258720	-0.705635	1.027131	0.088491										-0.299765	0.084981	0.057064	-0.028075	0.315442	-0.170640	-0.018695	0.296442	-0.128092	0.444520	0.679280	0.084634
20871	173.925000	-0.863492	0.586130	-0.101310	-0.853955	0.573815	0.145740	-0.830527	0.836095	-0.083767	-0.825412	0.826438	0.148201	-0.751553	1.071404	0.089458	-0.739953	1.097592	-0.012592	-0.696959	0.723344	-0.224301	-0.703294	0.679663	0.258740	-0.705237	1.027098	0.088581										-0.299763	0.084978	0.057063	-0.028096	0.315409	-0.170648	-0.018727	0.296381	-0.128112	0.444622	0.679531	0.084686
20872	173.933333	-0.863463	0.586190	-0.101300	-0.853823	0.573841	0.145694	-0.830306	0.836181	-0.083753	-0.825075	0.826495	0.148207	-0.751125	1.071340	0.089489	-0.739573	1.097680	-0.012647	-0.696857	0.723362	-0.224340	-0.703252	0.679600	0.258800	-0.704798	1.027032	0.088621										-0.299765	0.084969	0.057061	-0.028124	0.315377	-0.170656	-0.018756	0.296341	-0.128115	0.444742	0.679656	0.084624
20873	173.941667	-0.863432	0.586239	-0.101296	-0.853783	0.573891	0.145689	-0.830045	0.836321	-0.083730	-0.824866	0.826635	0.148302	-0.750646	1.071321	0.089670	-0.739112	1.097563	-0.012394	-0.696761	0.723380	-0.224392	-0.703140	0.679584	0.258841	-0.704338	1.027104	0.088804										-0.299767	0.084961	0.057063	-0.028156	0.315342	-0.170675	-0.018783	0.296306	-0.128137	0.444832	0.679761	0.084587
20874	173.950000	-0.863358	0.586248	-0.101319	-0.853911	0.574038	0.145805	-0.829818	0.836428	-0.083736	-0.824485	0.826689	0.148287	-0.750179	1.071215	0.089634	-0.738635	1.097551	-0.012332	-0.696658	0.723392	-0.224439	-0.703024	0.679574	0.258883	-0.703894	1.026902	0.088780										-0.299767	0.084964	0.057060	-0.028191	0.315317	-0.170697	-0.018795	0.296311	-0.128140	0.444905	0.679853	0.084591
20875	173.958333	-0.863375	0.586342	-0.101289	-0.853778	0.574044	0.145748	-0.829616	0.836477	-0.083722	-0.824211	0.826832	0.148415	-0.749672	1.071149	0.089798	-0.738283	1.097513	-0.012250	-0.696552	0.723401	-0.224488	-0.702899	0.679579	0.258928	-0.703387	1.026798	0.088830										-0.299763	0.084965	0.057067	-0.028229	0.315279	-0.170719	-0.018826	0.296278	-0.128164	0.444964	0.679920	0.084588
20876	173.966667	-0.863329	0.586409	-0.101269	-0.853629	0.574036	0.145682	-0.829356	0.836591	-0.083681	-0.823962	0.826807	0.148323	-0.749168	1.071055	0.089917	-0.737857	1.097399	-0.012034	-0.696308	0.723473	-0.224498	-0.702776	0.679587	0.258978	-0.702883	1.026704	0.088881										-0.299760	0.084971	0.057068	-0.028267	0.315244	-0.170748	-0.018854	0.296256	-0.128199	0.445002	0.679967	0.084589
20877	173.975000	-0.863215	0.586460	-0.101234	-0.853676	0.574148	0.145748	-0.829113	0.836693	-0.083673	-0.823738	0.826941	0.148405	-0.748630	1.070964	0.090067	-0.737423	1.097351	-0.011941	-0.696184	0.723476	-0.224549	-0.702644	0.679587	0.259022	-0.702411	1.026629	0.088965										-0.299764	0.084975	0.057077	-0.028304	0.315215	-0.170782	-0.018890	0.296208	-0.128230	0.445014	0.680011	0.084607
20878	173.983333	-0.863251	0.586521	-0.101244	-0.853706	0.574253	0.145813	-0.828910	0.836756	-0.083697	-0.823526	0.827007	0.148459	-0.748096	1.070850	0.090122	-0.736988	1.097298	-0.011844	-0.696165	0.723403	-0.224566	-0.702506	0.679583	0.259066	-0.701852	1.026462	0.088958										-0.299764	0.084980	0.057084	-0.028337	0.315177	-0.170809	-0.018903	0.296199	-0.128248	0.444999	0.680044	0.084613
20879	173.991667	-0.863215	0.586582	-0.101240	-0.853477	0.574184	0.145686	-0.828659	0.836873	-0.083661	-0.823091	0.827049	0.148412	-0.747591	1.070754	0.090241	-0.736586	1.097231	-0.011742	-0.696026	0.723410	-0.224620	-0.702365	0.679586	0.259116	-0.701403	1.026383	0.089022										-0.299770	0.084975	0.057086	-0.028367	0.315138	-0.170839	-0.018940	0.296138	-0.128289	0.444976	0.680084	0.084599
20880	174.000000	-0.863164	0.586694	-0.101220	-0.853426	0.574232	0.145688	-0.828368	0.836971	-0.083655	-0.822801	0.827155	0.148424	-0.747101	1.070626	0.090280	-0.736133	1.097197	-0.011725	-0.695745	0.723498	-0.224639	-0.702224	0.679581	0.259167	-0.700916	1.026241	0.089001										-0.299767	0.084976	0.057079	-0.028393	0.315092	-0.170866	-0.018973	0.296073	-0.128326	0.444950	0.680136	0.084561
20881	174.008333	-0.863126	0.586743	-0.101218	-0.853379	0.574279	0.145696	-0.828098	0.837093	-0.083660	-0.822641	0.827293	0.148546	-0.746628	1.070518	0.090390	-0.735759	1.097093	-0.011612	-0.695602	0.723504	-0.224705	-0.702079	0.679576	0.259229	-0.700445	1.026143	0.089033										-0.299771	0.084970	0.057073	-0.028411	0.315044	-0.170896	-0.018980	0.296043	-0.128346	0.444921	0.680199	0.084494
20882	174.016667	-0.863089	0.586800	-0.101211	-0.853334	0.574329	0.145705	-0.827860	0.837175	-0.083692	-0.822178	0.827345	0.148498	-0.746135	1.070390	0.090474	-0.735395	1.097126	-0.011701	-0.695462	0.723527	-0.224776	-0.701929	0.679571	0.259285	-0.700024	1.026052	0.089072										-0.299776	0.084953	0.057072	-0.028426	0.314993	-0.170926	-0.018975	0.296008	-0.128354	0.444898	0.680268	0.084380
20883	174.025000	-0.863047	0.586856	-0.101206	-0.853284	0.574375	0.145713	-0.827568	0.837297	-0.083696	-0.821898	0.827415	0.148528	-0.745702	1.070246	0.090496	-0.734916	1.096951	-0.011512	-0.695335	0.723547	-0.224875	-0.701778	0.679567	0.259347	-0.699560	1.025888	0.089027										-0.299770	0.084960	0.057071	-0.028436	0.314936	-0.170946	-0.018996	0.295951	-0.128373	0.444872	0.680353	0.084238
20884	174.033333	-0.863014	0.586915	-0.101200	-0.853252	0.574479	0.145756	-0.827267	0.837420	-0.083705	-0.821571	0.827554	0.148587	-0.745265	1.070084	0.090426	-0.734485	1.096914	-0.011510	-0.695206	0.723568	-0.224970	-0.701630	0.679563	0.259413	-0.699071	1.025729	0.088984										-0.299767	0.084966	0.057071	-0.028446	0.314883	-0.170959	-0.019008	0.295900	-0.128389	0.444849	0.680431	0.084076
20885	174.041667	-0.862980	0.586966	-0.101195	-0.853184	0.574521	0.145749	-0.826994	0.837532	-0.083706	-0.821279	0.827663	0.148659	-0.744797	1.069970	0.090514	-0.734153	1.096841	-0.011517	-0.695053	0.723598	-0.225030	-0.701477	0.679559	0.259485	-0.698637	1.025624	0.089002										-0.299770	0.084968	0.057078	-0.028455	0.314847	-0.170975	-0.019021	0.295843	-0.128396	0.444848	0.680502	0.083884
20886	174.050000	-0.862943	0.587021	-0.101189	-0.853134	0.574521	0.145728	-0.826730	0.837653	-0.083714	-0.820899	0.827695	0.148621	-0.744373	1.069816	0.090504	-0.733744	1.096672	-0.011385	-0.694853	0.723579	-0.224863	-0.701326	0.679561	0.259554	-0.698218	1.025528	0.089036										-0.299767	0.084979	0.057076	-0.028460	0.314797	-0.170984	-0.019035	0.295799	-0.128411	0.444805	0.680590	0.083712
20887	174.058333	-0.862912	0.587083	-0.101182	-0.853100	0.574623	0.145766	-0.826421	0.837765	-0.083719	-0.820629	0.827844	0.148705	-0.743922	1.069620	0.090528	-0.733395	1.096548	-0.011330	-0.694710	0.723627	-0.224989	-0.701172	0.679566	0.259624	-0.697810	1.025430	0.089068										-0.299771	0.084984	0.057087	-0.028477	0.314763	-0.171006	-0.019068	0.295726	-0.128450	0.444797	0.680670	0.083511
20888	174.066667	-0.862847	0.587135	-0.101194	-0.853032	0.574640	0.145749	-0.826101	0.837927	-0.083739	-0.820313	0.827835	0.148609	-0.743480	1.069467	0.090657	-0.733018	1.096426	-0.011316	-0.694558	0.723680	-0.225111	-0.701021	0.679554	0.259701	-0.697236	1.025340	0.089015										-0.299768	0.084981	0.057084	-0.028497	0.314729	-0.171033	-0.019094	0.295668	-0.128501	0.444786	0.680751	0.083302
20889	174.075000	-0.862814	0.587194	-0.101172	-0.852984	0.574682	0.145758	-0.825822	0.838055	-0.083747	-0.819835	0.827969	0.148678	-0.743068	1.069239	0.090618	-0.732633	1.096356	-0.011433	-0.694460	0.723686	-0.225201	-0.700863	0.679550	0.259781	-0.696894	1.024946	0.088878										-0.299774	0.084966	0.057087	-0.028507	0.314693	-0.171072	-0.019089	0.295668	-0.128511	0.444834	0.680703	0.082954
20890	174.083333	-0.862793	0.587257	-0.101155	-0.852925	0.574773	0.145791	-0.825470	0.838207	-0.083767	-0.819510	0.828110	0.148796	-0.742673	1.068999	0.090585	-0.732252	1.096118	-0.011327	-0.694210	0.723755	-0.225252	-0.700702	0.679541	0.259860	-0.696493	1.024812	0.088869										-0.299775	0.084967	0.057085	-0.028526	0.314655	-0.171113	-0.019119	0.295600	-0.128578	0.444827	0.680771	0.082724
20891	174.091667	-0.862741	0.587303	-0.101160	-0.852879	0.574826	0.145802	-0.825181	0.838343	-0.083780	-0.819138	0.828134	0.148736	-0.742270	1.068754	0.090507	-0.731871	1.095964	-0.011347	-0.694021	0.723805	-0.225263	-0.700544	0.679548	0.259959	-0.696023	1.024570	0.088760										-0.299775	0.084958	0.057081	-0.028546	0.314613	-0.171160	-0.019128	0.295556	-0.128623	0.444783	0.680853	0.082532
20892	174.100000	-0.862680	0.587366	-0.101150	-0.852832	0.574882	0.145814	-0.824862	0.838504	-0.083795	-0.818764	0.828130	0.148679	-0.741903	1.068466	0.090404	-0.731482	1.095799	-0.011371	-0.693841	0.723860	-0.225409	-0.700378	0.679551	0.260068	-0.695609	1.024415	0.088754										-0.299769	0.084960	0.057076	-0.028553	0.314583	-0.171199	-0.019125	0.295540	-0.128654	0.444763	0.680962	0.082393
20893	174.108333	-0.862816	0.587405	-0.101037	-0.852779	0.574939	0.145823	-0.824599	0.838601	-0.083797	-0.818419	0.828394	0.148894	-0.741495	1.068198	0.090398	-0.731170	1.095548	-0.011404	-0.693666	0.723903	-0.225491	-0.700208	0.679552	0.260156	-0.695149	1.024160	0.088660										-0.299777	0.084958	0.057088	-0.028569	0.314542	-0.171231	-0.019153	0.295472	-0.128704	0.444773	0.681019	0.082207
20894	174.116667	-0.862769	0.587459	-0.101011	-0.852729	0.574996	0.145830	-0.824265	0.838764	-0.083819	-0.817973	0.828409	0.148849	-0.741110	1.067914	0.090329	-0.730821	1.095355	-0.011454	-0.693483	0.723942	-0.225578	-0.700042	0.679558	0.260249	-0.694740	1.024026	0.088645										-0.299781	0.084966	0.057101	-0.028579	0.314508	-0.171264	-0.019166	0.295418	-0.128746	0.444751	0.680983	0.081946
20895	174.125000	-0.862640	0.587603	-0.100963	-0.852675	0.575053	0.145831	-0.823966	0.838900	-0.083831	-0.817632	0.828447	0.148783	-0.740745	1.067627	0.090333	-0.730447	1.095162	-0.011523	-0.693294	0.723978	-0.225676	-0.699872	0.679571	0.260341	-0.694292	1.023671	0.088440										-0.299775	0.084973	0.057095	-0.028587	0.314465	-0.171287	-0.019171	0.295379	-0.128761	0.444735	0.681068	0.081795
20896	174.133333	-0.862635	0.587646	-0.101021	-0.852620	0.575114	0.145835	-0.823712	0.839012	-0.083832	-0.817295	0.828670	0.148980	-0.740388	1.067372	0.090364	-0.730148	1.094926	-0.011518	-0.693105	0.724002	-0.225776	-0.699693	0.679588	0.260426	-0.693880	1.023481	0.088370										-0.299777	0.084973	0.057101	-0.028596	0.314431	-0.171321	-0.019177	0.295343	-0.128774	0.444730	0.681124	0.081626
20897	174.141667	-0.862597	0.587739	-0.100987	-0.852560	0.575171	0.145831	-0.823365	0.839151	-0.083860	-0.816905	0.828736	0.148956	-0.740059	1.067089	0.090241	-0.729831	1.094744	-0.011573	-0.692906	0.724030	-0.225876	-0.699509	0.679612	0.260515	-0.693507	1.023333	0.088347										-0.299775	0.084973	0.057095	-0.028612	0.314377	-0.171350	-0.019197	0.295290	-0.128808	0.444719	0.681144	0.081435
20898	174.150000	-0.862524	0.587789	-0.100993	-0.852498	0.575229	0.145833	-0.823087	0.839263	-0.083878	-0.816509	0.828779	0.148910	-0.739736	1.066835	0.090140	-0.729546	1.094547	-0.011604	-0.692713	0.724059	-0.225988	-0.699320	0.679643	0.260600	-0.693085	1.023103	0.088222										-0.299782	0.084960	0.057096	-0.028631	0.314324	-0.171387	-0.019216	0.295231	-0.128844	0.444713	0.681152	0.081250
20899	174.158333	-0.862498	0.587884	-0.100955	-0.852599	0.575439	0.145976	-0.822777	0.839410	-0.083928	-0.816121	0.828866	0.148880	-0.739412	1.066561	0.090073	-0.729221	1.094402	-0.011691	-0.692510	0.724078	-0.226099	-0.699132	0.679695	0.260691	-0.692686	1.022979	0.088150										-0.299777	0.084963	0.057083	-0.028646	0.314260	-0.171429	-0.019233	0.295174	-0.128887	0.444705	0.681122	0.081039
20900	174.166667	-0.862435	0.587971	-0.100936	-0.852370	0.575359	0.145840	-0.822479	0.839511	-0.083952	-0.815902	0.828994	0.148987	-0.739152	1.066276	0.089970	-0.728943	1.094237	-0.011746	-0.692309	0.724099	-0.226219	-0.698951	0.679732	0.260759	-0.692410	1.022686	0.087996										-0.299784	0.084951	0.057085	-0.028666	0.314195	-0.171475	-0.019246	0.295101	-0.128931	0.444713	0.681160	0.080880
20901	174.175000	-0.862383	0.588034	-0.100933	-0.852379	0.575530	0.145931	-0.822195	0.839625	-0.084003	-0.815398	0.829138	0.149064	-0.738822	1.066079	0.089903	-0.728635	1.094112	-0.011826	-0.692111	0.724125	-0.226332	-0.698761	0.679811	0.260856	-0.692049	1.022474	0.087827										-0.299781	0.084955	0.057093	-0.028682	0.314124	-0.171523	-0.019262	0.295031	-0.128985	0.444720	0.681092	0.080627
20902	174.183333	-0.862326	0.588099	-0.100930	-0.852210	0.575559	0.145877	-0.821920	0.839738	-0.084056	-0.815096	0.829183	0.148989	-0.738535	1.065871	0.089814	-0.728322	1.094039	-0.011902	-0.691914	0.724155	-0.226447	-0.698567	0.679868	0.260933	-0.691755	1.022362	0.087764										-0.299775	0.084971	0.057096	-0.028710	0.314048	-0.171570	-0.019337	0.294890	-0.129064	0.444711	0.681141	0.080501
20903	174.191667	-0.862252	0.588146	-0.100941	-0.852137	0.575631	0.145875	-0.821675	0.839818	-0.084102	-0.814761	0.829264	0.148990	-0.738288	1.065674	0.089682	-0.728074	1.093927	-0.011981	-0.691787	0.724144	-0.226589	-0.698363	0.679922	0.261009	-0.691458	1.022206	0.087625										-0.299777	0.084962	0.057099	-0.028726	0.313978	-0.171620	-0.019304	0.294897	-0.129026	0.444709	0.681177	0.080362
20904	174.200000	-0.862180	0.588193	-0.100952	-0.852072	0.575702	0.145874	-0.821373	0.839915	-0.084190	-0.814363	0.829348	0.148970	-0.738043	1.065489	0.089533	-0.727784	1.093866	-0.012077	-0.691510	0.724211	-0.226683	-0.698164	0.679982	0.261083	-0.691179	1.022054	0.087483										-0.299780	0.084971	0.057104	-0.028746	0.313901	-0.171665	-0.019319	0.294785	-0.129118	0.444708	0.681211	0.080239
20905	174.208333	-0.862116	0.588272	-0.100947	-0.852000	0.575766	0.145867	-0.821130	0.839988	-0.084243	-0.814080	0.829466	0.148997	-0.737802	1.065338	0.089409	-0.727503	1.093832	-0.012158	-0.691465	0.724161	-0.226880	-0.697964	0.680071	0.261173	-0.690919	1.021996	0.087397										-0.299786	0.084957	0.057115	-0.028771	0.313814	-0.171706	-0.019367	0.294658	-0.129192	0.444698	0.681244	0.080135
20906	174.216667	-0.862063	0.588364	-0.100956	-0.851931	0.575831	0.145860	-0.820866	0.840088	-0.084296	-0.813883	0.829539	0.149008	-0.737531	1.065222	0.089299	-0.727232	1.093813	-0.012236	-0.691135	0.724270	-0.227003	-0.697764	0.680157	0.261254	-0.690527	1.021921	0.087203										-0.299787	0.084939	0.057109	-0.028793	0.313726	-0.171754	-0.019361	0.294610	-0.129209	0.444669	0.681281	0.080038
20907	174.225000	-0.862008	0.588422	-0.100962	-0.851868	0.575896	0.145858	-0.820646	0.840152	-0.084349	-0.813547	0.829709	0.149098	-0.737296	1.065097	0.089200	-0.727002	1.093792	-0.012398	-0.691009	0.724239	-0.227125	-0.697569	0.680214	0.261305	-0.690357	1.021788	0.087093										-0.299783	0.084944	0.057103	-0.028814	0.313632	-0.171801	-0.019390	0.294546	-0.129197	0.444597	0.681319	0.079959
20908	174.233333	-0.861950	0.588471	-0.100957	-0.851802	0.575959	0.145850	-0.820390	0.840224	-0.084414	-0.813184	0.829719	0.148992	-0.737080	1.065009	0.089069	-0.726745	1.093751	-0.012419	-0.690707	0.724295	-0.227150	-0.697261	0.680350	0.261309	-0.690061	1.021715	0.086924										-0.299784	0.084940	0.057102	-0.028838	0.313535	-0.171847	-0.019438	0.294378	-0.129355	0.444491	0.681349	0.079898
20909	174.241667	-0.861910	0.588505	-0.100970	-0.851737	0.576018	0.145847	-0.820178	0.840278	-0.084477	-0.812934	0.829820	0.148954	-0.736860	1.064914	0.088994	-0.726508	1.093753	-0.012483	-0.690550	0.724321	-0.227351	-0.697185	0.680350	0.261402	-0.689849	1.021638	0.086789										-0.299781	0.084936	0.057098	-0.028863	0.313443	-0.171901	-0.019512	0.294241	-0.129410	0.444360	0.681353	0.079863
20910	174.250000	-0.861827	0.588569	-0.100984	-0.851850	0.576220	0.145986	-0.819952	0.840361	-0.084549	-0.812758	0.829953	0.148963	-0.736657	1.064843	0.088889	-0.726245	1.093773	-0.012572	-0.690364	0.724327	-0.227480	-0.697006	0.680428	0.261455	-0.689649	1.021565	0.086658										-0.299783	0.084940	0.057097	-0.028886	0.313349	-0.171957	-0.019463	0.294275	-0.129380	0.444209	0.681348	0.079853
20911	174.258333	-0.861789	0.588614	-0.100991	-0.851623	0.576188	0.145869	-0.819772	0.840410	-0.084610	-0.812417	0.830040	0.148962	-0.736452	1.064778	0.088673	-0.726047	1.093845	-0.012719	-0.690183	0.724332	-0.227602	-0.696842	0.680502	0.261499	-0.689465	1.021509	0.086542										-0.299785	0.084947	0.057111	-0.028920	0.313258	-0.172011	-0.019485	0.294203	-0.129429	0.444044	0.681321	0.079873
20912	174.266667	-0.861777	0.588654	-0.100986	-0.851597	0.576249	0.145875	-0.819616	0.840446	-0.084669	-0.812226	0.830134	0.148937	-0.736269	1.064755	0.088532	-0.725814	1.093830	-0.012730	-0.690019	0.724335	-0.227728	-0.696682	0.680615	0.261572	-0.689439	1.021479	0.086543										-0.299787	0.084953	0.057120	-0.028950	0.313174	-0.172061	-0.019500	0.294130	-0.129478	0.443853	0.681228	0.079857
20913	174.275000	-0.861734	0.588685	-0.101001	-0.851617	0.576336	0.145923	-0.819370	0.840540	-0.084771	-0.812005	0.830210	0.148879	-0.736063	1.064741	0.088452	-0.725600	1.093872	-0.012779	-0.690001	0.724251	-0.227879	-0.696540	0.680690	0.261615	-0.689189	1.021428	0.086372										-0.299783	0.084954	0.057116	-0.028980	0.313100	-0.172114	-0.019555	0.294013	-0.129555	0.443659	0.681194	0.079878
20914	174.283333	-0.861690	0.588706	-0.101014	-0.851472	0.576342	0.145862	-0.819250	0.840539	-0.084876	-0.812018	0.830396	0.149066	-0.735838	1.064784	0.088408	-0.725399	1.093911	-0.012833	-0.689708	0.724333	-0.227980	-0.696406	0.680767	0.261651	-0.688946	1.021367	0.086180										-0.299784	0.084955	0.057114	-0.029012	0.313030	-0.172167	-0.019537	0.294003	-0.129573	0.443433	0.681239	0.079907
20915	174.291667	-0.861646	0.588731	-0.101026	-0.851436	0.576375	0.145854	-0.819082	0.840602	-0.084949	-0.811736	0.830455	0.148977	-0.735654	1.064768	0.088346	-0.725180	1.093974	-0.012917	-0.689706	0.724244	-0.228129	-0.696288	0.680836	0.261683	-0.688788	1.021172	0.085934										-0.299787	0.084941	0.057114	-0.029046	0.312964	-0.172222	-0.019601	0.293893	-0.129656	0.443238	0.681249	0.079816
20916	174.300000	-0.861606	0.588758	-0.101037	-0.851398	0.576409	0.145849	-0.818926	0.840649	-0.085053	-0.811437	0.830487	0.148861	-0.735500	1.064757	0.088249	-0.724996	1.094032	-0.012980	-0.689428	0.724322	-0.228229	-0.696176	0.680903	0.261711	-0.688664	1.021311	0.085944										-0.299792	0.084912	0.057115	-0.029085	0.312900	-0.172276	-0.019658	0.293785	-0.129731	0.443048	0.681274	0.079665
20917	174.308333	-0.861620	0.588765	-0.101046	-0.851455	0.576488	0.145901	-0.818796	0.840683	-0.085125	-0.811288	0.830526	0.148761	-0.735349	1.064763	0.088160	-0.724804	1.094117	-0.013086	-0.689309	0.724308	-0.228355	-0.696084	0.680973	0.261737	-0.688618	1.021233	0.085822										-0.299788	0.084930	0.057103	-0.029104	0.312842	-0.172319	-0.019649	0.293769	-0.129766	0.442861	0.681336	0.079396
20918	174.316667	-0.861591	0.588779	-0.101058	-0.851522	0.576563	0.145956	-0.818675	0.840714	-0.085198	-0.811160	0.830593	0.148711	-0.735207	1.064780	0.088067	-0.724629	1.094190	-0.013149	-0.689315	0.724196	-0.228425	-0.696001	0.681039	0.261754	-0.688437	1.021260	0.085703										-0.299784	0.084939	0.057091	-0.029136	0.312792	-0.172358	-0.019713	0.293693	-0.129807	0.442681	0.681428	0.079063
20919	174.325000	-0.861586	0.588792	-0.101064	-0.851336	0.576491	0.145845	-0.818560	0.840741	-0.085261	-0.811044	0.830761	0.148828	-0.735071	1.064801	0.087889	-0.724442	1.094310	-0.013241	-0.689218	0.724158	-0.228435	-0.695928	0.681113	0.261777	-0.688356	1.021259	0.085562										-0.299789	0.084934	0.057107	-0.029158	0.312748	-0.172386	-0.019748	0.293594	-0.129896	0.442519	0.681429	0.078579
20920	174.333333	-0.861568	0.588808	-0.101060	-0.851326	0.576511	0.145846	-0.818417	0.840796	-0.085345	-0.810916	0.830737	0.148647	-0.734919	1.064876	0.087780	-0.724273	1.094419	-0.013326	-0.689099	0.724133	-0.228503	-0.695865	0.681204	0.261815	-0.688394	1.021111	0.085398										-0.299785	0.084945	0.057111	-0.029182	0.312703	-0.172419	-0.019773	0.293559	-0.129928	0.442336	0.681470	0.078087
20921	174.341667	-0.861591	0.588800	-0.101065	-0.851400	0.576568	0.145902	-0.818339	0.840800	-0.085399	-0.810828	0.830836	0.148693	-0.734825	1.064913	0.087676	-0.724157	1.094458	-0.013374	-0.689014	0.724100	-0.228602	-0.695810	0.681256	0.261828	-0.688222	1.021240	0.085300										-0.299790	0.084940	0.057116	-0.029201	0.312672	-0.172446	-0.019755	0.293568	-0.129945	0.442184	0.681555	0.077574
20922	174.350000	-0.861586	0.588798	-0.101088	-0.851306	0.576517	0.145838	-0.818286	0.840794	-0.085467	-0.810821	0.830886	0.148689	-0.734732	1.064953	0.087559	-0.724006	1.094555	-0.013527	-0.688933	0.724067	-0.228704	-0.695759	0.681314	0.261833	-0.688150	1.021277	0.085178										-0.299790	0.084945	0.057126	-0.029226	0.312654	-0.172473	-0.019819	0.293501	-0.129979	0.442012	0.681625	0.077042
20923	174.358333	-0.861587	0.588794	-0.101096	-0.851405	0.576577	0.145898	-0.818186	0.840831	-0.085557	-0.810594	0.830861	0.148555	-0.734600	1.065103	0.087579	-0.723865	1.094661	-0.013663	-0.688859	0.724026	-0.228795	-0.695725	0.681379	0.261828	-0.688195	1.021211	0.085048										-0.299789	0.084943	0.057123	-0.029247	0.312637	-0.172510	-0.019836	0.293497	-0.130024	0.441881	0.681597	0.076282
20924	174.366667	-0.861617	0.588781	-0.101087	-0.851492	0.576622	0.145951	-0.818136	0.840826	-0.085622	-0.810746	0.830966	0.148627	-0.734517	1.065187	0.087468	-0.723683	1.094798	-0.013764	-0.688810	0.724009	-0.229025	-0.695700	0.681440	0.261822	-0.688094	1.021269	0.084912										-0.299781	0.084941	0.057113	-0.029275	0.312637	-0.172551	-0.019854	0.293500	-0.130054	0.441710	0.681732	0.075627
20925	174.375000	-0.861610	0.588764	-0.101124	-0.851404	0.576570	0.145883	-0.818105	0.840811	-0.085702	-0.810469	0.830998	0.148537	-0.734435	1.065273	0.087394	-0.723633	1.094887	-0.013910	-0.688669	0.723970	-0.228954	-0.695684	0.681502	0.261812	-0.688079	1.021298	0.084792										-0.299792	0.084933	0.057111	-0.029297	0.312641	-0.172585	-0.019818	0.293583	-0.130023	0.441576	0.681797	0.074838
20926	174.383333	-0.861622	0.588749	-0.101136	-0.851320	0.576517	0.145823	-0.818067	0.840819	-0.085797	-0.810440	0.831054	0.148550	-0.734367	1.065358	0.087313	-0.723509	1.094938	-0.013936	-0.688551	0.723959	-0.229013	-0.695679	0.681567	0.261795	-0.688071	1.021326	0.084673										-0.299796	0.084926	0.057108	-0.029326	0.312651	-0.172624	-0.019883	0.293519	-0.130125	0.441403	0.681874	0.074056
20927	174.391667	-0.861633	0.588739	-0.101145	-0.851330	0.576514	0.145824	-0.818030	0.840830	-0.085873	-0.810403	0.831134	0.148529	-0.734339	1.065411	0.087124	-0.723400	1.095064	-0.014039	-0.688598	0.723875	-0.229105	-0.695683	0.681632	0.261774	-0.688149	1.021326	0.084567										-0.299791	0.084938	0.057106	-0.029355	0.312667	-0.172664	-0.019896	0.293546	-0.130160	0.441239	0.681911	0.073251
20928	174.400000	-0.861674	0.588726	-0.101139	-0.851522	0.576617	0.145948	-0.818021	0.840827	-0.085927	-0.810401	0.831229	0.148519	-0.734311	1.065469	0.086866	-0.723328	1.095143	-0.014152	-0.688504	0.723863	-0.229149	-0.695690	0.681706	0.261752	-0.688089	1.021398	0.084436										-0.299800	0.084922	0.057119	-0.029378	0.312685	-0.172686	-0.019915	0.293549	-0.130208	0.441096	0.681915	0.072420
20929	174.408333	-0.861659	0.588712	-0.101159	-0.851440	0.576558	0.145892	-0.818068	0.840764	-0.086001	-0.810368	0.831228	0.148474	-0.734271	1.065588	0.086751	-0.723256	1.095226	-0.014259	-0.688494	0.723805	-0.229205	-0.695703	0.681771	0.261734	-0.688111	1.021433	0.084328										-0.299794	0.084943	0.057118	-0.029384	0.312703	-0.172697	-0.019917	0.293581	-0.130203	0.440899	0.681971	0.071711
20930	174.416667	-0.861670	0.588696	-0.101168	-0.851547	0.576595	0.145958	-0.818081	0.840751	-0.086053	-0.810365	0.831274	0.148458	-0.734229	1.065674	0.086646	-0.723182	1.095312	-0.014360	-0.688494	0.723745	-0.229262	-0.695721	0.681840	0.261714	-0.688144	1.021468	0.084217										-0.299793	0.084941	0.057124	-0.029393	0.312722	-0.172698	-0.019927	0.293601	-0.130207	0.440735	0.681994	0.071036
20931	174.425000	-0.861698	0.588679	-0.101167	-0.851479	0.576533	0.145901	-0.818079	0.840757	-0.086107	-0.810378	0.831335	0.148454	-0.734206	1.065839	0.086589	-0.723194	1.095390	-0.014464	-0.688512	0.723699	-0.229367	-0.695746	0.681901	0.261702	-0.688219	1.021439	0.084085										-0.299791	0.084940	0.057122	-0.029388	0.312737	-0.172679	-0.019929	0.293597	-0.130203	0.440591	0.682050	0.070482
20932	174.433333	-0.861698	0.588660	-0.101178	-0.851583	0.576568	0.145959	-0.818117	0.840717	-0.086143	-0.810384	0.831351	0.148427	-0.734208	1.065911	0.086428	-0.723149	1.095468	-0.014553	-0.688543	0.723650	-0.229472	-0.695770	0.681965	0.261692	-0.688203	1.021571	0.084017										-0.299788	0.084945	0.057110	-0.029377	0.312759	-0.172656	-0.019910	0.293676	-0.130113	0.440495	0.682179	0.070064
20933	174.441667	-0.861731	0.588646	-0.101179	-0.851517	0.576504	0.145901	-0.818155	0.840694	-0.086203	-0.810406	0.831389	0.148402	-0.734143	1.066117	0.086521	-0.723098	1.095609	-0.014672	-0.688572	0.723582	-0.229501	-0.695798	0.682027	0.261678	-0.688308	1.021571	0.083857										-0.299794	0.084935	0.057112	-0.029363	0.312788	-0.172632	-0.019919	0.293643	-0.130145	0.440448	0.682274	0.069688
20934	174.450000	-0.861729	0.588631	-0.101193	-0.851453	0.576446	0.145846	-0.818196	0.840673	-0.086251	-0.810432	0.831426	0.148375	-0.734159	1.066247	0.086377	-0.723054	1.095754	-0.014787	-0.688592	0.723491	-0.229403	-0.695828	0.682090	0.261660	-0.688421	1.021572	0.083707										-0.299793	0.084935	0.057108	-0.029349	0.312808	-0.172607	-0.019914	0.293675	-0.130127	0.440424	0.682402	0.069379
20935	174.458333	-0.861763	0.588618	-0.101189	-0.851469	0.576437	0.145846	-0.818225	0.840667	-0.086306	-0.810467	0.831461	0.148345	-0.734158	1.066407	0.086289	-0.723033	1.095898	-0.014874	-0.688644	0.723438	-0.229484	-0.695851	0.682185	0.261663	-0.688465	1.021806	0.083694										-0.299791	0.084939	0.057098	-0.029333	0.312836	-0.172588	-0.019895	0.293723	-0.130080	0.440525	0.682551	0.069128
20936	174.466667	-0.861788	0.588602	-0.101184	-0.851485	0.576430	0.145848	-0.818295	0.840621	-0.086350	-0.810509	0.831495	0.148316	-0.734228	1.066554	0.086031	-0.723032	1.096027	-0.014975	-0.688694	0.723389	-0.229557	-0.695881	0.682272	0.261658	-0.688481	1.021939	0.083578										-0.299789	0.084951	0.057097	-0.029319	0.312865	-0.172569	-0.019871	0.293769	-0.130034	0.440696	0.682704	0.069005
20937	174.475000	-0.861804	0.588588	-0.101188	-0.851518	0.576419	0.145853	-0.818355	0.840593	-0.086394	-0.810558	0.831545	0.148288	-0.734247	1.066714	0.085883	-0.723042	1.096239	-0.015151	-0.688744	0.723336	-0.229571	-0.695918	0.682334	0.261633	-0.688576	1.022059	0.083485										-0.299791	0.084954	0.057105	-0.029303	0.312887	-0.172559	-0.019860	0.293769	-0.130047	0.440903	0.682838	0.069053
20938	174.483333	-0.861819	0.588570	-0.101192	-0.851545	0.576402	0.145856	-0.818386	0.840594	-0.086459	-0.810595	0.831551	0.148233	-0.734276	1.066924	0.085829	-0.722957	1.096430	-0.015286	-0.688797	0.723284	-0.229574	-0.695954	0.682436	0.261632	-0.688683	1.022185	0.083389										-0.299793	0.084953	0.057116	-0.029290	0.312909	-0.172546	-0.019850	0.293753	-0.130079	0.441136	0.682971	0.069204
20939	174.491667	-0.861830	0.588554	-0.101198	-0.851696	0.576492	0.145966	-0.818490	0.840532	-0.086479	-0.810746	0.831613	0.148253	-0.734350	1.067121	0.085700	-0.723022	1.096575	-0.015342	-0.688850	0.723232	-0.229571	-0.695994	0.682523	0.261618	-0.688819	1.022328	0.083274										-0.299794	0.084944	0.057123	-0.029279	0.312922	-0.172532	-0.019770	0.293884	-0.129950	0.441410	0.683024	0.069403
20940	174.500000	-0.861845	0.588533	-0.101207	-0.851539	0.576392	0.145857	-0.818573	0.840497	-0.086523	-0.810743	0.831644	0.148205	-0.734407	1.067324	0.085629	-0.723097	1.096717	-0.015380	-0.688905	0.723179	-0.229568	-0.696041	0.682614	0.261602	-0.688957	1.022467	0.083185										-0.299790	0.084946	0.057122	-0.029264	0.312934	-0.172513	-0.019797	0.293846	-0.129970	0.441657	0.683069	0.069706
20941	174.508333	-0.861852	0.588511	-0.101217	-0.851565	0.576369	0.145855	-0.818646	0.840459	-0.086566	-0.810797	0.831642	0.148169	-0.734495	1.067520	0.085536	-0.723144	1.096878	-0.015473	-0.688966	0.723127	-0.229567	-0.696079	0.682708	0.261589	-0.689230	1.022575	0.083172										-0.299792	0.084945	0.057115	-0.029255	0.312941	-0.172489	-0.019784	0.293860	-0.129949	0.441881	0.683124	0.070100
20942	174.516667	-0.861836	0.588483	-0.101245	-0.851595	0.576348	0.145852	-0.818721	0.840415	-0.086606	-0.810872	0.831686	0.148154	-0.734542	1.067788	0.085589	-0.723171	1.097042	-0.015592	-0.689028	0.723073	-0.229556	-0.696122	0.682809	0.261575	-0.689358	1.022678	0.083067										-0.299787	0.084943	0.057104	-0.029242	0.312946	-0.172452	-0.019775	0.293873	-0.129912	0.442046	0.683086	0.070441
20943	174.525000	-0.861876	0.588472	-0.101233	-0.851578	0.576345	0.145848	-0.818810	0.840367	-0.086649	-0.811098	0.831753	0.148238	-0.734626	1.067960	0.085454	-0.723202	1.097196	-0.015706	-0.689108	0.723024	-0.229590	-0.696162	0.682903	0.261565	-0.689437	1.022812	0.082954										-0.299789	0.084936	0.057101	-0.029225	0.312949	-0.172407	-0.019723	0.293924	-0.129833	0.442142	0.683090	0.070887
20944	174.533333	-0.861864	0.588445	-0.101256	-0.851618	0.576320	0.145847	-0.818929	0.840305	-0.086665	-0.811068	0.831838	0.148249	-0.734690	1.068113	0.085328	-0.723276	1.097296	-0.015765	-0.689162	0.722957	-0.229552	-0.696200	0.682998	0.261559	-0.689625	1.022876	0.082856										-0.299794	0.084935	0.057105	-0.029214	0.312944	-0.172358	-0.019757	0.293870	-0.129818	0.442228	0.683009	0.071271
20945	174.541667	-0.861924	0.588434	-0.101232	-0.851617	0.576313	0.145851	-0.818977	0.840313	-0.086725	-0.811145	0.831784	0.148125	-0.734765	1.068267	0.085247	-0.723335	1.097425	-0.015856	-0.689229	0.722906	-0.229545	-0.696234	0.683085	0.261556	-0.689749	1.022964	0.082752										-0.299792	0.084939	0.057108	-0.029198	0.312953	-0.172314	-0.019757	0.293861	-0.129772	0.442236	0.682910	0.071620
20946	174.550000	-0.861929	0.588353	-0.101268	-0.851619	0.576304	0.145854	-0.819075	0.840266	-0.086760	-0.811065	0.831773	0.148029	-0.734839	1.068400	0.085094	-0.723323	1.097574	-0.016021	-0.689290	0.722857	-0.229537	-0.696262	0.683166	0.261549	-0.689881	1.023014	0.082643										-0.299793	0.084937	0.057117	-0.029183	0.312958	-0.172267	-0.019751	0.293864	-0.129723	0.442221	0.682788	0.071899
20947	174.558333	-0.861938	0.588397	-0.101252	-0.851634	0.576256	0.145840	-0.819209	0.840191	-0.086755	-0.811292	0.831881	0.148208	-0.734931	1.068543	0.085017	-0.723397	1.097629	-0.016099	-0.689353	0.722799	-0.229534	-0.696289	0.683242	0.261543	-0.689981	1.023090	0.082556										-0.299789	0.084955	0.057122	-0.029172	0.312956	-0.172228	-0.019659	0.293965	-0.129624	0.442141	0.682787	0.072230
20948	174.566667	-0.861977	0.588361	-0.101246	-0.851678	0.576260	0.145868	-0.819311	0.840149	-0.086783	-0.811333	0.831777	0.148060	-0.735011	1.068648	0.084879	-0.723428	1.097702	-0.016240	-0.689412	0.722746	-0.229544	-0.696315	0.683307	0.261543	-0.690079	1.023158	0.082461										-0.299790	0.084948	0.057126	-0.029162	0.312957	-0.172198	-0.019651	0.293964	-0.129597	0.442099	0.682661	0.072357
20949	174.575000	-0.861990	0.588295	-0.101245	-0.851681	0.576206	0.145850	-0.819383	0.840142	-0.086844	-0.811421	0.831740	0.148013	-0.735101	1.068735	0.084777	-0.723504	1.097755	-0.016340	-0.689468	0.722693	-0.229554	-0.696337	0.683388	0.261555	-0.690224	1.023202	0.082346										-0.299791	0.084947	0.057125	-0.029152	0.312966	-0.172178	-0.019716	0.293871	-0.129640	0.442048	0.682627	0.072479
20950	174.583333	-0.861989	0.588230	-0.101292	-0.851860	0.576295	0.145973	-0.819530	0.840070	-0.086838	-0.811532	0.831912	0.148196	-0.735201	1.068851	0.084644	-0.723543	1.097804	-0.016474	-0.689524	0.722632	-0.229561	-0.696358	0.683466	0.261561	-0.690346	1.023250	0.082246										-0.299792	0.084939	0.057119	-0.029141	0.312982	-0.172166	-0.019615	0.293997	-0.129550	0.441970	0.682618	0.072533
20951	174.591667	-0.862002	0.588189	-0.101303	-0.851721	0.576154	0.145852	-0.819613	0.840041	-0.086885	-0.811566	0.831810	0.148061	-0.735293	1.068917	0.084528	-0.723615	1.097835	-0.016586	-0.689583	0.722567	-0.229565	-0.696383	0.683530	0.261552	-0.690465	1.023293	0.082153										-0.299791	0.084939	0.057110	-0.029124	0.313000	-0.172148	-0.019603	0.294029	-0.129542	0.441974	0.682636	0.072505
20952	174.600000	-0.862015	0.588142	-0.101317	-0.851735	0.576096	0.145837	-0.819696	0.840009	-0.086932	-0.811639	0.831771	0.147998	-0.735376	1.069017	0.084495	-0.723655	1.097890	-0.016746	-0.689634	0.722515	-0.229583	-0.696404	0.683584	0.261546	-0.690582	1.023343	0.082059										-0.299791	0.084942	0.057103	-0.029117	0.313020	-0.172135	-0.019670	0.293965	-0.129588	0.441959	0.682651	0.072446
20953	174.608333	-0.862065	0.588132	-0.101305	-0.851757	0.576067	0.145843	-0.819781	0.839960	-0.086967	-0.811756	0.831810	0.148023	-0.735502	1.069054	0.084337	-0.723688	1.097955	-0.016897	-0.689769	0.722398	-0.229596	-0.696425	0.683640	0.261540	-0.690700	1.023374	0.081965										-0.299785	0.084948	0.057092	-0.029100	0.313036	-0.172123	-0.019606	0.294046	-0.129540	0.441958	0.682634	0.072292
20954	174.616667	-0.862119	0.588117	-0.101294	-0.851780	0.576039	0.145853	-0.819892	0.839896	-0.086952	-0.811983	0.831798	0.148088	-0.735616	1.069107	0.084168	-0.723805	1.097937	-0.016976	-0.689934	0.722292	-0.229676	-0.696443	0.683691	0.261529	-0.690829	1.023413	0.081849										-0.299790	0.084934	0.057097	-0.029079	0.313061	-0.172102	-0.019554	0.294121	-0.129490	0.441949	0.682711	0.072215
20955	174.625000	-0.862146	0.588085	-0.101296	-0.851807	0.576015	0.145862	-0.819969	0.839873	-0.087022	-0.811951	0.831785	0.148040	-0.735713	1.069170	0.084133	-0.723885	1.098013	-0.017168	-0.689960	0.722237	-0.229632	-0.696465	0.683748	0.261529	-0.690999	1.023534	0.081856										-0.299783	0.084952	0.057103	-0.029060	0.313084	-0.172073	-0.019535	0.294146	-0.129464	0.441965	0.682648	0.072009
20956	174.633333	-0.862114	0.588012	-0.101330	-0.851856	0.576045	0.145915	-0.820063	0.839828	-0.087049	-0.812040	0.831870	0.148088	-0.735819	1.069228	0.083998	-0.723950	1.097993	-0.017214	-0.689870	0.722279	-0.229604	-0.696492	0.683806	0.261524	-0.691125	1.023563	0.081761										-0.299786	0.084960	0.057106	-0.029044	0.313110	-0.172051	-0.019597	0.294068	-0.129502	0.441947	0.682651	0.071871
20957	174.641667	-0.862178	0.587996	-0.101329	-0.851857	0.575961	0.145889	-0.820172	0.839759	-0.087086	-0.812100	0.831859	0.148075	-0.735925	1.069278	0.083909	-0.724025	1.098021	-0.017327	-0.690036	0.722194	-0.229704	-0.696518	0.683874	0.261521	-0.691258	1.023586	0.081663										-0.299794	0.084948	0.057104	-0.029023	0.313138	-0.172025	-0.019546	0.294134	-0.129446	0.441954	0.682635	0.071755
20958	174.650000	-0.862170	0.587946	-0.101343	-0.851879	0.575932	0.145896	-0.820293	0.839690	-0.087123	-0.812172	0.831892	0.148081	-0.736071	1.069336	0.083773	-0.724102	1.098044	-0.017427	-0.690028	0.722186	-0.229703	-0.696545	0.683943	0.261517	-0.691383	1.023610	0.081574										-0.299785	0.084958	0.057117	-0.029002	0.313174	-0.172007	-0.019493	0.294202	-0.129400	0.441904	0.682637	0.071660
20959	174.658333	-0.862232	0.587929	-0.101353	-0.851903	0.575906	0.145897	-0.820380	0.839662	-0.087151	-0.812223	0.831877	0.148056	-0.736159	1.069408	0.083745	-0.724191	1.098063	-0.017498	-0.690053	0.722137	-0.229625	-0.696573	0.684025	0.261510	-0.691505	1.023638	0.081491										-0.299786	0.084954	0.057112	-0.028982	0.313211	-0.171985	-0.019481	0.294238	-0.129381	0.441941	0.682589	0.071479
20960	174.666667	-0.862216	0.587887	-0.101367	-0.851927	0.575877	0.145903	-0.820486	0.839605	-0.087195	-0.812313	0.831910	0.148056	-0.736271	1.069432	0.083603	-0.724247	1.098098	-0.017629	-0.690110	0.722101	-0.229630	-0.696611	0.684102	0.261504	-0.691623	1.023674	0.081385										-0.299783	0.084954	0.057100	-0.028963	0.313249	-0.171968	-0.019526	0.294189	-0.129441	0.441932	0.682607	0.071353
20961	174.675000	-0.862283	0.587871	-0.101365	-0.851945	0.575852	0.145901	-0.820635	0.839533	-0.087211	-0.812404	0.831973	0.148115	-0.736366	1.069484	0.083437	-0.724316	1.098121	-0.017721	-0.690194	0.722068	-0.229714	-0.696643	0.684183	0.261498	-0.691687	1.023783	0.081338										-0.299786	0.084950	0.057095	-0.028943	0.313292	-0.171967	-0.019488	0.294258	-0.129407	0.441910	0.682653	0.071254
20962	174.683333	-0.862283	0.587829	-0.101380	-0.851962	0.575828	0.145901	-0.820709	0.839532	-0.087256	-0.812525	0.832039	0.148179	-0.736454	1.069540	0.083356	-0.724378	1.098157	-0.017825	-0.690217	0.722019	-0.229635	-0.696674	0.684260	0.261492	-0.691836	1.023739	0.081218										-0.299789	0.084945	0.057097	-0.028931	0.313325	-0.171965	-0.019437	0.294352	-0.129363	0.441920	0.682655	0.071102
20963	174.691667	-0.862339	0.587842	-0.101357	-0.851984	0.575810	0.145908	-0.820793	0.839503	-0.087291	-0.812564	0.831908	0.147991	-0.736533	1.069621	0.083329	-0.724406	1.098221	-0.017961	-0.690281	0.721989	-0.229682	-0.696708	0.684339	0.261489	-0.691944	1.023776	0.081124										-0.299785	0.084954	0.057098	-0.028916	0.313364	-0.171976	-0.019436	0.294309	-0.129460	0.441919	0.682683	0.070977
20964	174.700000	-0.862353	0.587812	-0.101362	-0.852002	0.575793	0.145915	-0.820897	0.839443	-0.087316	-0.812699	0.831949	0.148002	-0.736645	1.069729	0.083253	-0.724453	1.098277	-0.018068	-0.690465	0.721856	-0.229679	-0.696743	0.684416	0.261478	-0.691985	1.024021	0.081147										-0.299786	0.084947	0.057106	-0.028902	0.313395	-0.171987	-0.019432	0.294326	-0.129473	0.441913	0.682708	0.070867
20965	174.708333	-0.862359	0.587764	-0.101391	-0.852020	0.575776	0.145916	-0.821011	0.839380	-0.087337	-0.812739	0.831953	0.147999	-0.736759	1.069813	0.083050	-0.724503	1.098348	-0.018175	-0.690529	0.721803	-0.229697	-0.696767	0.684489	0.261466	-0.692218	1.023965	0.081021										-0.299788	0.084943	0.057109	-0.028890	0.313427	-0.171996	-0.019397	0.294413	-0.129431	0.441873	0.682782	0.070821
20966	174.716667	-0.862390	0.587757	-0.101379	-0.852034	0.575760	0.145914	-0.821082	0.839341	-0.087381	-0.812850	0.831940	0.147937	-0.736860	1.069957	0.083079	-0.724536	1.098448	-0.018286	-0.690416	0.721873	-0.229659	-0.696800	0.684557	0.261462	-0.692355	1.023975	0.080835										-0.299785	0.084950	0.057108	-0.028876	0.313457	-0.172000	-0.019384	0.294414	-0.129483	0.441884	0.682760	0.070685
20967	174.725000	-0.862238	0.587783	-0.101459	-0.852051	0.575742	0.145914	-0.821180	0.839292	-0.087409	-0.812961	0.831901	0.147893	-0.736982	1.070094	0.082866	-0.724576	1.098565	-0.018402	-0.690465	0.721842	-0.229665	-0.696839	0.684610	0.261447	-0.692539	1.024156	0.080832										-0.299781	0.084961	0.057103	-0.028874	0.313484	-0.172006	-0.019406	0.294413	-0.129505	0.441846	0.682798	0.070638
20968	174.733333	-0.862246	0.587758	-0.101465	-0.852246	0.575837	0.146036	-0.821308	0.839206	-0.087429	-0.813042	0.831913	0.147865	-0.737105	1.070232	0.082634	-0.724605	1.098682	-0.018503	-0.690512	0.721809	-0.229660	-0.696875	0.684672	0.261438	-0.692671	1.024274	0.080727										-0.299778	0.084967	0.057090	-0.028863	0.313512	-0.172003	-0.019424	0.294428	-0.129498	0.441828	0.682793	0.070589
20969	174.741667	-0.862253	0.587742	-0.101467	-0.852083	0.575713	0.145904	-0.821400	0.839152	-0.087466	-0.813213	0.831884	0.147854	-0.737227	1.070387	0.082526	-0.724657	1.098834	-0.018639	-0.690570	0.721772	-0.229654	-0.696918	0.684736	0.261434	-0.692810	1.024341	0.080624										-0.299777	0.084961	0.057080	-0.028855	0.313536	-0.172000	-0.019368	0.294489	-0.129476	0.441752	0.682820	0.070616
20970	174.750000	-0.862262	0.587727	-0.101465	-0.852102	0.575699	0.145898	-0.821516	0.839109	-0.087503	-0.813336	0.831825	0.147767	-0.737310	1.070527	0.082452	-0.724682	1.098924	-0.018679	-0.690622	0.721740	-0.229648	-0.696964	0.684778	0.261417	-0.692945	1.024419	0.080531										-0.299786	0.084955	0.057083	-0.028844	0.313550	-0.171993	-0.019359	0.294501	-0.129468	0.441675	0.682811	0.070644
20971	174.758333	-0.862273	0.587709	-0.101471	-0.852206	0.575737	0.145963	-0.821613	0.839042	-0.087539	-0.813453	0.831808	0.147729	-0.737381	1.070671	0.082377	-0.724647	1.099082	-0.018828	-0.690677	0.721713	-0.229643	-0.696962	0.684875	0.261405	-0.693086	1.024575	0.080487										-0.299777	0.084957	0.057089	-0.028839	0.313554	-0.171988	-0.019370	0.294494	-0.129469	0.441612	0.682740	0.070677
20972	174.766667	-0.862293	0.587693	-0.101475	-0.852134	0.575625	0.145875	-0.821738	0.838954	-0.087563	-0.813568	0.831789	0.147689	-0.737454	1.070811	0.082310	-0.724643	1.099194	-0.018925	-0.690733	0.721671	-0.229630	-0.697073	0.684889	0.261423	-0.693234	1.024714	0.080464										-0.299779	0.084953	0.057095	-0.028840	0.313556	-0.171980	-0.019335	0.294571	-0.129396	0.441490	0.682756	0.070809
20973	174.775000	-0.862311	0.587646	-0.101484	-0.852324	0.575761	0.146022	-0.821813	0.838919	-0.087609	-0.813679	0.831772	0.147647	-0.737535	1.070968	0.082141	-0.724647	1.099285	-0.019027	-0.690794	0.721637	-0.229625	-0.697133	0.684905	0.261394	-0.693338	1.024794	0.080381										-0.299783	0.084952	0.057098	-0.028838	0.313555	-0.171977	-0.019370	0.294490	-0.129456	0.441408	0.682711	0.070858
20974	174.783333	-0.862328	0.587596	-0.101493	-0.852159	0.575644	0.145898	-0.821936	0.838843	-0.087637	-0.813797	0.831714	0.147586	-0.737600	1.071077	0.082017	-0.724645	1.099367	-0.019124	-0.690851	0.721588	-0.229614	-0.697195	0.684884	0.261321	-0.693406	1.024903	0.080296										-0.299781	0.084957	0.057104	-0.028840	0.313545	-0.171974	-0.019388	0.294468	-0.129469	0.441327	0.682671	0.070902
20975	174.791667	-0.862337	0.587574	-0.101498	-0.852266	0.575684	0.145952	-0.822013	0.838808	-0.087675	-0.813933	0.831701	0.147570	-0.737656	1.071190	0.081906	-0.724621	1.099432	-0.019210	-0.690912	0.721531	-0.229605	-0.697259	0.684866	0.261257	-0.693485	1.024887	0.080185										-0.299778	0.084965	0.057094	-0.028850	0.313539	-0.171975	-0.019381	0.294497	-0.129427	0.441251	0.682630	0.070950
20976	174.800000	-0.862350	0.587548	-0.101506	-0.852185	0.575620	0.145883	-0.822124	0.838734	-0.087700	-0.814027	0.831673	0.147535	-0.737687	1.071289	0.081817	-0.724597	1.099488	-0.019303	-0.690977	0.721468	-0.229594	-0.697335	0.684856	0.261194	-0.693570	1.024986	0.080165										-0.299777	0.084960	0.057088	-0.028861	0.313532	-0.171967	-0.019351	0.294540	-0.129390	0.441185	0.682592	0.071001
20977	174.808333	-0.862363	0.587524	-0.101512	-0.852203	0.575605	0.145871	-0.822217	0.838682	-0.087740	-0.814129	0.831618	0.147454	-0.737700	1.071389	0.081793	-0.724557	1.099537	-0.019385	-0.691038	0.721409	-0.229580	-0.697411	0.684860	0.261148	-0.693618	1.025026	0.080093										-0.299779	0.084958	0.057085	-0.028876	0.313522	-0.171956	-0.019403	0.294464	-0.129450	0.441129	0.682546	0.071062
20978	174.816667	-0.862377	0.587504	-0.101517	-0.852220	0.575590	0.145860	-0.822304	0.838629	-0.087768	-0.814241	0.831573	0.147407	-0.737695	1.071473	0.081768	-0.724489	1.099593	-0.019513	-0.691102	0.721351	-0.229568	-0.697493	0.684827	0.261073	-0.693661	1.025064	0.080016										-0.299784	0.084957	0.057091	-0.028890	0.313515	-0.171949	-0.019428	0.294441	-0.129440	0.441074	0.682499	0.071130
20979	174.825000	-0.862388	0.587486	-0.101522	-0.852422	0.575675	0.145967	-0.822415	0.838569	-0.087793	-0.814351	0.831524	0.147382	-0.737739	1.071444	0.081547	-0.724425	1.099612	-0.019634	-0.691169	0.721280	-0.229548	-0.697579	0.684804	0.261008	-0.693710	1.025070	0.079925										-0.299778	0.084953	0.057084	-0.028913	0.313516	-0.171934	-0.019429	0.294489	-0.129374	0.441015	0.682441	0.071195
20980	174.833333	-0.862394	0.587466	-0.101525	-0.852502	0.575715	0.146127	-0.822429	0.838560	-0.087852	-0.814392	0.831489	0.147301	-0.737744	1.071451	0.081460	-0.724329	1.099673	-0.019711	-0.691237	0.721211	-0.229525	-0.697662	0.684767	0.260934	-0.693738	1.025055	0.079850										-0.299779	0.084948	0.057090	-0.028929	0.313511	-0.171917	-0.019457	0.294445	-0.129406	0.440987	0.682344	0.071205
20981	174.841667	-0.862413	0.587447	-0.101532	-0.852526	0.575699	0.146126	-0.822540	0.838509	-0.087854	-0.814655	0.831465	0.147364	-0.737736	1.071443	0.081378	-0.724347	1.099565	-0.019811	-0.691310	0.721140	-0.229513	-0.697742	0.684726	0.260864	-0.693742	1.025047	0.079791										-0.299783	0.084951	0.057092	-0.028955	0.313508	-0.171895	-0.019446	0.294527	-0.129301	0.440933	0.682353	0.071319
20982	174.850000	-0.862432	0.587429	-0.101539	-0.852551	0.575691	0.146122	-0.822591	0.838479	-0.087880	-0.814602	0.831430	0.147286	-0.737686	1.071475	0.081439	-0.724318	1.099519	-0.019922	-0.691386	0.721068	-0.229491	-0.697824	0.684684	0.260794	-0.693719	1.025047	0.079731										-0.299772	0.084954	0.057090	-0.028976	0.313502	-0.171869	-0.019496	0.294445	-0.129361	0.440955	0.682277	0.071298
20983	174.858333	-0.862445	0.587411	-0.101545	-0.852336	0.575530	0.145838	-0.822607	0.838459	-0.087959	-0.814641	0.831411	0.147252	-0.737690	1.071345	0.081210	-0.724330	1.099392	-0.020002	-0.691463	0.720986	-0.229472	-0.697904	0.684640	0.260716	-0.693738	1.025067	0.079759										-0.299779	0.084959	0.057097	-0.029000	0.313502	-0.171846	-0.019530	0.294441	-0.129334	0.440943	0.682293	0.071346
20984	174.866667	-0.862459	0.587395	-0.101552	-0.852597	0.575669	0.146118	-0.822648	0.838430	-0.087932	-0.814694	0.831446	0.147260	-0.737684	1.071145	0.081020	-0.724334	1.099253	-0.020090	-0.691537	0.720904	-0.229449	-0.697983	0.684593	0.260647	-0.693715	1.024854	0.079603										-0.299787	0.084965	0.057097	-0.029015	0.313492	-0.171819	-0.019566	0.294433	-0.129301	0.440992	0.682260	0.071307
20985	174.875000	-0.862484	0.587371	-0.101570	-0.852625	0.575659	0.146113	-0.822651	0.838398	-0.088008	-0.814764	0.831468	0.147307	-0.737656	1.070895	0.080952	-0.724367	1.099042	-0.020230	-0.691607	0.720830	-0.229439	-0.698058	0.684541	0.260574	-0.693662	1.024685	0.079555										-0.299780	0.084972	0.057091	-0.029036	0.313497	-0.171788	-0.019537	0.294548	-0.129151	0.441006	0.682303	0.071344
20986	174.883333	-0.862496	0.587359	-0.101571	-0.852407	0.575503	0.145826	-0.822615	0.838416	-0.088016	-0.814680	0.831395	0.147175	-0.737586	1.070563	0.080890	-0.724374	1.098697	-0.020238	-0.691672	0.720761	-0.229428	-0.698122	0.684495	0.260509	-0.693539	1.024495	0.079534										-0.299782	0.084972	0.057086	-0.029053	0.313498	-0.171751	-0.019514	0.294611	-0.129083	0.441081	0.682317	0.071329
20987	174.891667	-0.862516	0.587347	-0.101579	-0.852556	0.575531	0.145940	-0.822591	0.838403	-0.088037	-0.814704	0.831415	0.147173	-0.737468	1.070168	0.080895	-0.724449	1.098331	-0.020356	-0.691722	0.720686	-0.229422	-0.698177	0.684444	0.260453	-0.693198	1.024151	0.079313										-0.299785	0.084963	0.057088	-0.029071	0.313500	-0.171714	-0.019617	0.294493	-0.129156	0.441134	0.682314	0.071312
20988	174.900000	-0.862553	0.587332	-0.101599	-0.852690	0.575626	0.146098	-0.822583	0.838361	-0.088081	-0.814721	0.831417	0.147166	-0.737312	1.069713	0.080846	-0.724544	1.097823	-0.020379	-0.691801	0.720625	-0.229501	-0.698225	0.684362	0.260381	-0.692860	1.023837	0.079225										-0.299777	0.084962	0.057088	-0.029085	0.313518	-0.171675	-0.019626	0.294528	-0.129075	0.441155	0.682298	0.071308
20989	174.908333	-0.862554	0.587324	-0.101590	-0.852600	0.575532	0.145944	-0.822471	0.838421	-0.088092	-0.814486	0.831410	0.147085	-0.737153	1.069181	0.080816	-0.724729	1.097288	-0.020430	-0.691822	0.720550	-0.229470	-0.698262	0.684308	0.260334	-0.692541	1.023451	0.079147										-0.299785	0.084958	0.057093	-0.029107	0.313530	-0.171639	-0.019642	0.294542	-0.129037	0.441223	0.682287	0.071319
20990	174.916667	-0.862554	0.587327	-0.101584	-0.852521	0.575479	0.145822	-0.822364	0.838412	-0.088123	-0.814371	0.831446	0.147045	-0.737013	1.068552	0.080822	-0.724873	1.096773	-0.020578	-0.691828	0.720475	-0.229443	-0.698288	0.684264	0.260307	-0.692202	1.022800	0.078853										-0.299780	0.084954	0.057089	-0.029124	0.313538	-0.171604	-0.019655	0.294556	-0.128996	0.441279	0.682273	0.071341
20991	174.925000	-0.862652	0.587310	-0.101548	-0.852733	0.575627	0.146098	-0.822243	0.838451	-0.088125	-0.814253	0.831527	0.147052	-0.736884	1.067780	0.080892	-0.725176	1.096032	-0.020508	-0.691841	0.720408	-0.229508	-0.698297	0.684223	0.260283	-0.691870	1.022147	0.078638										-0.299788	0.084951	0.057101	-0.029137	0.313546	-0.171581	-0.019666	0.294573	-0.128971	0.441315	0.682213	0.071333
20992	174.933333	-0.862752	0.587287	-0.101503	-0.852539	0.575498	0.145831	-0.822147	0.838422	-0.088112	-0.814132	0.831660	0.147142	-0.736850	1.066853	0.080740	-0.725390	1.095288	-0.020544	-0.691844	0.720348	-0.229586	-0.698292	0.684188	0.260271	-0.691486	1.021548	0.078486										-0.299783	0.084965	0.057099	-0.029146	0.313557	-0.171560	-0.019588	0.294683	-0.128884	0.441341	0.682212	0.071396
20993	174.941667	-0.862741	0.587307	-0.101490	-0.852636	0.575588	0.145974	-0.821913	0.838521	-0.088171	-0.813970	0.831666	0.147039	-0.736705	1.065821	0.080724	-0.725590	1.094528	-0.020629	-0.691789	0.720290	-0.229580	-0.698263	0.684156	0.260264	-0.691031	1.020914	0.078349										-0.299784	0.084972	0.057098	-0.029158	0.313555	-0.171536	-0.019635	0.294643	-0.128904	0.441325	0.682188	0.071444
20994	174.950000	-0.862732	0.587346	-0.101476	-0.852526	0.575545	0.145849	-0.821694	0.838593	-0.088234	-0.813795	0.831669	0.146947	-0.736604	1.064664	0.080570	-0.725746	1.093701	-0.020745	-0.691746	0.720243	-0.229664	-0.698227	0.684131	0.260264	-0.690530	1.020301	0.078225										-0.299787	0.084973	0.057103	-0.029167	0.313555	-0.171524	-0.019680	0.294609	-0.128934	0.441348	0.682168	0.071484
20995	174.958333	-0.862703	0.587393	-0.101451	-0.852587	0.575653	0.145991	-0.821515	0.838601	-0.088250	-0.813506	0.831698	0.146856	-0.736398	1.063493	0.080477	-0.726023	1.092718	-0.020855	-0.691661	0.720188	-0.229715	-0.698169	0.684122	0.260271	-0.690025	1.019810	0.078148										-0.299785	0.084984	0.057096	-0.029169	0.313555	-0.171521	-0.019641	0.294657	-0.128884	0.441353	0.682144	0.071507
20996	174.966667	-0.862661	0.587445	-0.101421	-0.852674	0.575758	0.146141	-0.821260	0.838636	-0.088290	-0.813261	0.831775	0.146789	-0.736252	1.062338	0.080286	-0.726312	1.091785	-0.020997	-0.691561	0.720142	-0.229775	-0.698099	0.684132	0.260292	-0.689455	1.019193	0.077887										-0.299785	0.084980	0.057097	-0.029176	0.313539	-0.171516	-0.019693	0.294598	-0.128919	0.441345	0.682127	0.071543
20997	174.975000	-0.862612	0.587544	-0.101379	-0.852511	0.575734	0.146004	-0.820962	0.838713	-0.088341	-0.813018	0.831919	0.146794	-0.736205	1.061048	0.079872	-0.726506	1.091041	-0.021261	-0.691431	0.720087	-0.229841	-0.698004	0.684173	0.260315	-0.688956	1.018489	0.077459										-0.299789	0.084962	0.057096	-0.029186	0.313511	-0.171527	-0.019697	0.294587	-0.128927	0.441343	0.682112	0.071564
20998	174.983333	-0.862558	0.587608	-0.101353	-0.852573	0.575867	0.146154	-0.820659	0.838793	-0.088398	-0.812792	0.832050	0.146799	-0.736179	1.059885	0.079603	-0.726788	1.090240	-0.021521	-0.691287	0.720027	-0.229917	-0.697887	0.684242	0.260330	-0.688430	1.018006	0.077070										-0.299792	0.084956	0.057094	-0.029187	0.313476	-0.171554	-0.019709	0.294550	-0.128946	0.441333	0.682099	0.071581
20999	174.991667	-0.862497	0.587679	-0.101322	-0.852506	0.575940	0.146153	-0.820369	0.838802	-0.088451	-0.812560	0.832144	0.146754	-0.736305	1.058706	0.078975	-0.726964	1.089792	-0.022112	-0.691261	0.719875	-0.230021	-0.697759	0.684380	0.260384	-0.688163	1.017352	0.076523										-0.299792	0.084956	0.057092	-0.029198	0.313429	-0.171586	-0.019724	0.294473	-0.129006	0.441325	0.682059	0.071578
21000	175.000000	-0.862419	0.587768	-0.101290	-0.852183	0.575849	0.145854	-0.820103	0.838814	-0.088520	-0.812225	0.832238	0.146645	-0.736436	1.057743	0.078552	-0.727227	1.089275	-0.022647	-0.691067	0.719812	-0.230117	-0.697619	0.684555	0.260439	-0.687923	1.016863	0.075996										-0.299787	0.084961	0.057088	-0.029200	0.313370	-0.171629	-0.019730	0.294429	-0.129022	0.441320	0.682084	0.071618
21001	175.008333	-0.862334	0.587849	-0.101259	-0.852170	0.575997	0.146015	-0.819833	0.838833	-0.088610	-0.811962	0.832422	0.146589	-0.736665	1.056924	0.077882	-0.727379	1.088643	-0.023005	-0.690766	0.719775	-0.230186	-0.697455	0.684756	0.260475	-0.687491	1.016486	0.075274										-0.299789	0.084967	0.057094	-0.029203	0.313291	-0.171688	-0.019751	0.294283	-0.129147	0.441312	0.682089	0.071622
21002	175.016667	-0.862234	0.587934	-0.101220	-0.852071	0.576091	0.146009	-0.819597	0.838830	-0.088743	-0.811655	0.832565	0.146538	-0.736796	1.056354	0.077459	-0.727568	1.088163	-0.023590	-0.690605	0.719639	-0.230268	-0.697263	0.685004	0.260495	-0.687226	1.016284	0.074707										-0.299791	0.084965	0.057096	-0.029206	0.313207	-0.171756	-0.019767	0.294179	-0.129236	0.441305	0.682090	0.071627
21003	175.025000	-0.862100	0.588025	-0.101201	-0.851970	0.576199	0.146006	-0.819374	0.838795	-0.088881	-0.811379	0.832677	0.146349	-0.737228	1.055657	0.076773	-0.727758	1.087771	-0.024075	-0.690223	0.719679	-0.230391	-0.697075	0.685331	0.260580	-0.687134	1.016168	0.074264										-0.299783	0.084972	0.057096	-0.029207	0.313133	-0.171834	-0.019719	0.294147	-0.129266	0.441280	0.682074	0.071637
21004	175.033333	-0.862031	0.588141	-0.101165	-0.851871	0.576355	0.146025	-0.819160	0.838757	-0.089008	-0.811193	0.832765	0.146159	-0.737540	1.055227	0.076214	-0.727959	1.087433	-0.024540	-0.689966	0.719630	-0.230537	-0.696874	0.685644	0.260614	-0.686990	1.015833	0.073538										-0.299778	0.084967	0.057098	-0.029207	0.313047	-0.171911	-0.019782	0.294003	-0.129379	0.441277	0.682075	0.071652
21005	175.041667	-0.861905	0.588231	-0.101154	-0.851751	0.576456	0.146000	-0.818964	0.838740	-0.089150	-0.810954	0.832919	0.146022	-0.737580	1.055229	0.075665	-0.728063	1.087345	-0.025063	-0.689696	0.719528	-0.230558	-0.696660	0.685999	0.260662	-0.687099	1.016056	0.073361										-0.299782	0.084960	0.057103	-0.029222	0.312960	-0.172006	-0.019794	0.293907	-0.129462	0.441260	0.682008	0.071620
21006	175.050000	-0.861781	0.588380	-0.101124	-0.851624	0.576600	0.145995	-0.818820	0.838680	-0.089304	-0.810773	0.833040	0.145869	-0.737718	1.055356	0.075455	-0.728195	1.087301	-0.025567	-0.689456	0.719471	-0.230729	-0.696453	0.686378	0.260725	-0.687112	1.016579	0.073511										-0.299778	0.084952	0.057105	-0.029243	0.312878	-0.172107	-0.019803	0.293823	-0.129569	0.441220	0.682037	0.071711
21007	175.058333	-0.861648	0.588461	-0.101133	-0.851517	0.576715	0.145973	-0.818638	0.838684	-0.089496	-0.810647	0.833195	0.145715	-0.738156	1.055153	0.074903	-0.728331	1.087415	-0.026112	-0.689233	0.719427	-0.230959	-0.696243	0.686742	0.260744	-0.687316	1.016272	0.072593										-0.299782	0.084940	0.057102	-0.029262	0.312787	-0.172230	-0.019772	0.293786	-0.129645	0.441239	0.681977	0.071711
21008	175.066667	-0.861539	0.588539	-0.101123	-0.851409	0.576824	0.145941	-0.818500	0.838646	-0.089692	-0.810487	0.833441	0.145605	-0.738613	1.055086	0.074117	-0.728479	1.087673	-0.026685	-0.688978	0.719383	-0.231117	-0.696061	0.687153	0.260813	-0.687476	1.016695	0.072415										-0.299774	0.084942	0.057097	-0.029292	0.312692	-0.172357	-0.019837	0.293652	-0.129799	0.441224	0.681966	0.071762
21009	175.075000	-0.861426	0.588624	-0.101101	-0.851389	0.577005	0.145985	-0.818419	0.838577	-0.089901	-0.810397	0.833450	0.145242	-0.739052	1.055154	0.073492	-0.728555	1.088103	-0.027173	-0.688928	0.719273	-0.231400	-0.695877	0.687511	0.260821	-0.687874	1.016830	0.071775										-0.299783	0.084930	0.057098	-0.029321	0.312616	-0.172481	-0.019872	0.293511	-0.129993	0.441218	0.681946	0.071812
21010	175.083333	-0.861347	0.588685	-0.101104	-0.851218	0.577051	0.145887	-0.818360	0.838504	-0.090105	-0.810274	0.833621	0.145066	-0.739684	1.055069	0.072926	-0.728615	1.088509	-0.027539	-0.688738	0.719246	-0.231660	-0.695717	0.687893	0.260864	-0.688315	1.017008	0.071089										-0.299776	0.084942	0.057102	-0.029355	0.312549	-0.172606	-0.019888	0.293455	-0.130102	0.441205	0.681935	0.071866
21011	175.091667	-0.861250	0.588751	-0.101098	-0.851154	0.577141	0.145854	-0.818231	0.838485	-0.090330	-0.810253	0.833766	0.144880	-0.740180	1.055259	0.072126	-0.728666	1.089216	-0.028085	-0.688462	0.719275	-0.231975	-0.695579	0.688264	0.260903	-0.688795	1.017232	0.070630										-0.299777	0.084940	0.057104	-0.029391	0.312486	-0.172720	-0.019910	0.293396	-0.130219	0.441184	0.681930	0.071907
21012	175.100000	-0.861149	0.588758	-0.101137	-0.851113	0.577254	0.145846	-0.818167	0.838441	-0.090621	-0.810227	0.833869	0.144626	-0.740759	1.055345	0.071449	-0.728643	1.089839	-0.028445	-0.688191	0.719278	-0.232161	-0.695463	0.688631	0.260931	-0.689248	1.017431	0.069827										-0.299781	0.084935	0.057107	-0.029430	0.312435	-0.172831	-0.019934	0.293350	-0.130325	0.441169	0.681920	0.071923
21013	175.108333	-0.861130	0.588802	-0.101141	-0.851064	0.577334	0.145813	-0.818171	0.838349	-0.090852	-0.810260	0.834049	0.144469	-0.741159	1.055591	0.070712	-0.728639	1.090700	-0.029055	-0.688051	0.719208	-0.232370	-0.695375	0.688960	0.260934	-0.689614	1.017761	0.069173										-0.299777	0.084935	0.057105	-0.029462	0.312404	-0.172926	-0.019950	0.293316	-0.130418	0.441142	0.681945	0.071952
21014	175.116667	-0.861089	0.588802	-0.101181	-0.851064	0.577365	0.145764	-0.818125	0.838332	-0.091109	-0.810323	0.834068	0.144105	-0.741446	1.056035	0.070031	-0.728616	1.091527	-0.029472	-0.687895	0.719175	-0.232687	-0.695316	0.689303	0.260968	-0.690039	1.017923	0.068392										-0.299773	0.084935	0.057103	-0.029488	0.312383	-0.173014	-0.019970	0.293297	-0.130499	0.441121	0.681987	0.071968
21015	175.125000	-0.861093	0.588809	-0.101185	-0.851045	0.577416	0.145729	-0.818132	0.838268	-0.091356	-0.810403	0.834202	0.143893	-0.741913	1.056202	0.069298	-0.728627	1.092450	-0.029871	-0.687766	0.719106	-0.232957	-0.695287	0.689594	0.260956	-0.690449	1.018224	0.067673										-0.299776	0.084928	0.057099	-0.029518	0.312370	-0.173092	-0.019992	0.293294	-0.130572	0.441161	0.681957	0.071875
21016	175.133333	-0.861118	0.588800	-0.101203	-0.851061	0.577405	0.145656	-0.818138	0.838214	-0.091655	-0.810502	0.834260	0.143597	-0.742443	1.056330	0.068490	-0.728592	1.093418	-0.030209	-0.687648	0.719032	-0.233237	-0.695282	0.689858	0.260942	-0.690943	1.018444	0.066882										-0.299779	0.084915	0.057094	-0.029547	0.312378	-0.173165	-0.020018	0.293304	-0.130638	0.441158	0.681977	0.071847
21017	175.141667	-0.861109	0.588731	-0.101257	-0.851090	0.577438	0.145630	-0.818254	0.838089	-0.091944	-0.810656	0.834358	0.143375	-0.742919	1.056689	0.067667	-0.728491	1.094565	-0.030695	-0.687609	0.718874	-0.233460	-0.695305	0.690096	0.260894	-0.691483	1.018756	0.066108										-0.299772	0.084929	0.057092	-0.029576	0.312406	-0.173226	-0.020033	0.293347	-0.130710	0.441147	0.682009	0.071832
21018	175.150000	-0.861152	0.588686	-0.101292	-0.851136	0.577423	0.145578	-0.818336	0.838003	-0.092216	-0.810774	0.834482	0.143114	-0.743361	1.057124	0.066966	-0.728413	1.095770	-0.031040	-0.687451	0.718811	-0.233795	-0.695366	0.690344	0.260871	-0.692084	1.019019	0.065277										-0.299776	0.084938	0.057097	-0.029605	0.312453	-0.173283	-0.020057	0.293387	-0.130764	0.441154	0.682006	0.071792
21019	175.158333	-0.861210	0.588631	-0.101312	-0.851208	0.577431	0.145562	-0.818398	0.837958	-0.092513	-0.810961	0.834512	0.142813	-0.743794	1.057640	0.066256	-0.728305	1.096983	-0.031469	-0.687376	0.718661	-0.234084	-0.695455	0.690528	0.260787	-0.692666	1.019347	0.064448										-0.299773	0.084945	0.057098	-0.029641	0.312517	-0.173332	-0.020075	0.293458	-0.130816	0.441145	0.682026	0.071782
21020	175.166667	-0.861301	0.588571	-0.101339	-0.851273	0.577371	0.145507	-0.818552	0.837815	-0.092819	-0.811171	0.834555	0.142564	-0.744304	1.058050	0.065515	-0.728104	1.098295	-0.031729	-0.687495	0.718418	-0.234469	-0.695574	0.690692	0.260683	-0.693260	1.019663	0.063618										-0.299770	0.084948	0.057102	-0.029673	0.312594	-0.173376	-0.020092	0.293534	-0.130859	0.441154	0.682022	0.071751
21021	175.175000	-0.861351	0.588469	-0.101396	-0.851360	0.577337	0.145474	-0.818709	0.837706	-0.093079	-0.811407	0.834664	0.142358	-0.744665	1.058601	0.064914	-0.727843	1.099733	-0.032171	-0.687382	0.718292	-0.234749	-0.695725	0.690830	0.260552	-0.693859	1.019934	0.062808										-0.299772	0.084942	0.057107	-0.029708	0.312687	-0.173411	-0.020062	0.293694	-0.130872	0.441115	0.682092	0.071799
21022	175.183333	-0.861472	0.588336	-0.101453	-0.851449	0.577298	0.145445	-0.818886	0.837589	-0.093342	-0.811631	0.834734	0.142138	-0.745113	1.059078	0.064156	-0.727626	1.100917	-0.032460	-0.687430	0.718072	-0.235043	-0.695901	0.690954	0.260394	-0.694292	1.020085	0.061818										-0.299768	0.084952	0.057100	-0.029738	0.312792	-0.173442	-0.020125	0.293741	-0.130924	0.441127	0.682068	0.071742
21023	175.191667	-0.861522	0.588193	-0.101526	-0.851550	0.577246	0.145409	-0.819080	0.837479	-0.093621	-0.811831	0.834639	0.141694	-0.745504	1.059699	0.063660	-0.727261	1.102234	-0.032544	-0.687289	0.717944	-0.235252	-0.696107	0.691057	0.260203	-0.695215	1.020489	0.061431										-0.299772	0.084940	0.057097	-0.029771	0.312893	-0.173454	-0.020142	0.293848	-0.130935	0.441125	0.682076	0.071718
21024	175.200000	-0.861615	0.588084	-0.101576	-0.851654	0.577191	0.145372	-0.819361	0.837330	-0.093900	-0.812115	0.834681	0.141495	-0.745902	1.060329	0.063084	-0.726814	1.103529	-0.032740	-0.687273	0.717689	-0.235276	-0.696333	0.691145	0.259981	-0.695828	1.020633	0.060501										-0.299773	0.084936	0.057093	-0.029794	0.313000	-0.173458	-0.020151	0.293969	-0.130942	0.441130	0.682088	0.071703
21025	175.208333	-0.861726	0.587956	-0.101635	-0.851769	0.577134	0.145342	-0.819585	0.837214	-0.094136	-0.812357	0.834701	0.141250	-0.746249	1.061035	0.062450	-0.726370	1.104819	-0.033076	-0.687355	0.717502	-0.235631	-0.696598	0.691197	0.259733	-0.696546	1.020933	0.059953										-0.299771	0.084941	0.057086	-0.029813	0.313100	-0.173460	-0.020154	0.294081	-0.130933	0.441124	0.682127	0.071721
21026	175.216667	-0.861820	0.587836	-0.101684	-0.851882	0.577071	0.145301	-0.819822	0.837106	-0.094360	-0.812705	0.834751	0.141084	-0.746500	1.061921	0.061964	-0.725814	1.106054	-0.033087	-0.687422	0.717263	-0.235685	-0.696875	0.691180	0.259417	-0.697255	1.021190	0.059130										-0.299777	0.084941	0.057090	-0.029826	0.313204	-0.173448	-0.020152	0.294201	-0.130924	0.441113	0.682106	0.071689
21027	175.225000	-0.861921	0.587714	-0.101731	-0.852079	0.577036	0.145313	-0.820069	0.836999	-0.094590	-0.813041	0.834819	0.140933	-0.746860	1.062778	0.061424	-0.725052	1.107403	-0.033346	-0.687612	0.717046	-0.235884	-0.697182	0.691155	0.259123	-0.698063	1.021382	0.058530										-0.299770	0.084952	0.057096	-0.029830	0.313309	-0.173424	-0.020148	0.294312	-0.130908	0.441100	0.682104	0.071698
21028	175.233333	-0.862023	0.587588	-0.101784	-0.852108	0.576940	0.145229	-0.820360	0.836881	-0.094806	-0.813239	0.834829	0.140739	-0.746957	1.063405	0.060256	-0.724300	1.108593	-0.033542	-0.687726	0.716871	-0.236091	-0.697510	0.691107	0.258823	-0.699077	1.021346	0.057539										-0.299772	0.084962	0.057096	-0.029829	0.313404	-0.173398	-0.020136	0.294448	-0.130858	0.441089	0.682096	0.071712
21029	175.241667	-0.862147	0.587418	-0.101829	-0.852239	0.576852	0.145187	-0.820603	0.836792	-0.094994	-0.813494	0.834800	0.140533	-0.747320	1.064322	0.059550	-0.723538	1.109827	-0.033776	-0.687915	0.716694	-0.236332	-0.697848	0.690961	0.258444	-0.699893	1.021690	0.057047										-0.299773	0.084965	0.057097	-0.029829	0.313496	-0.173362	-0.020121	0.294559	-0.130817	0.441062	0.682139	0.071797
21030	175.250000	-0.862213	0.587287	-0.101887	-0.852347	0.576792	0.145149	-0.820836	0.836710	-0.095168	-0.813772	0.834778	0.140372	-0.747509	1.064626	0.057740	-0.722803	1.110914	-0.033925	-0.688257	0.716418	-0.236448	-0.698194	0.690819	0.258084	-0.701074	1.021967	0.056387										-0.299767	0.084973	0.057097	-0.029821	0.313591	-0.173322	-0.020096	0.294668	-0.130770	0.441028	0.682128	0.071839
21031	175.258333	-0.862291	0.587148	-0.101960	-0.852443	0.576683	0.145085	-0.821100	0.836606	-0.095306	-0.814019	0.834591	0.140040	-0.748042	1.065310	0.057145	-0.721932	1.111857	-0.034120	-0.688325	0.716304	-0.236414	-0.698567	0.690659	0.257734	-0.701851	1.021733	0.055145										-0.299772	0.084974	0.057093	-0.029810	0.313682	-0.173272	-0.020073	0.294793	-0.130698	0.441062	0.682064	0.071801
21032	175.266667	-0.862473	0.587050	-0.102006	-0.852546	0.576616	0.145050	-0.821345	0.836557	-0.095454	-0.814278	0.834528	0.139896	-0.748462	1.065957	0.056505	-0.721082	1.112694	-0.034386	-0.688566	0.716169	-0.236513	-0.698929	0.690423	0.257347	-0.702794	1.021683	0.054408										-0.299772	0.084970	0.057086	-0.029793	0.313767	-0.173206	-0.020053	0.294909	-0.130622	0.441056	0.682049	0.071822
21033	175.275000	-0.862551	0.586952	-0.102055	-0.852646	0.576550	0.145018	-0.821530	0.836529	-0.095587	-0.814504	0.834518	0.139803	-0.748791	1.066445	0.055800	-0.720246	1.113310	-0.034693	-0.688881	0.715990	-0.236523	-0.699292	0.690207	0.257000	-0.703558	1.021484	0.053933										-0.299774	0.084962	0.057079	-0.029767	0.313844	-0.173138	-0.019947	0.295092	-0.130477	0.441042	0.682034	0.071847
21034	175.283333	-0.862628	0.586794	-0.102151	-0.852739	0.576495	0.144987	-0.821696	0.836511	-0.095704	-0.814731	0.834481	0.139723	-0.748923	1.066577	0.055083	-0.719421	1.113414	-0.034772	-0.689047	0.715905	-0.236477	-0.699632	0.689919	0.256603	-0.704130	1.021386	0.053467										-0.299770	0.084965	0.057070	-0.029739	0.313915	-0.173064	-0.020000	0.295066	-0.130461	0.441045	0.682017	0.071856
21035	175.291667	-0.862714	0.586730	-0.102182	-0.852900	0.576503	0.145023	-0.821889	0.836476	-0.095805	-0.814894	0.834430	0.139671	-0.748988	1.066645	0.054682	-0.718764	1.113190	-0.035256	-0.689295	0.715792	-0.236422	-0.699962	0.689622	0.256240	-0.704385	1.021304	0.053296										-0.299772	0.084969	0.057077	-0.029702	0.313978	-0.172971	-0.019930	0.295189	-0.130348	0.441031	0.682028	0.071901
21036	175.300000	-0.862798	0.586667	-0.102208	-0.852900	0.576406	0.144944	-0.821981	0.836540	-0.095836	-0.814981	0.834390	0.139610	-0.748766	1.066386	0.054326	-0.718166	1.112642	-0.035691	-0.689537	0.715716	-0.236351	-0.700281	0.689331	0.255928	-0.704241	1.021062	0.053184										-0.299773	0.084969	0.057078	-0.029672	0.314041	-0.172877	-0.019864	0.295305	-0.130225	0.441017	0.682053	0.071951
21037	175.308333	-0.862854	0.586618	-0.102244	-0.852966	0.576380	0.144925	-0.822053	0.836574	-0.095852	-0.814993	0.834297	0.139543	-0.748496	1.065707	0.054047	-0.717682	1.111710	-0.035941	-0.689763	0.715643	-0.236250	-0.700571	0.688985	0.255602	-0.703782	1.020498	0.053345										-0.299774	0.084982	0.057090	-0.029649	0.314094	-0.172778	-0.019931	0.295256	-0.130212	0.441040	0.682025	0.071947
21038	175.316667	-0.862907	0.586578	-0.102274	-0.853182	0.576465	0.145030	-0.822124	0.836584	-0.095858	-0.814992	0.834257	0.139524	-0.748207	1.064935	0.053893	-0.717187	1.110641	-0.036422	-0.689985	0.715586	-0.236145	-0.700826	0.688617	0.255290	-0.703264	1.019942	0.053532										-0.299769	0.085002	0.057094	-0.029629	0.314148	-0.172683	-0.019921	0.295330	-0.130112	0.441064	0.681991	0.071943
21039	175.325000	-0.862945	0.586548	-0.102297	-0.853232	0.576454	0.145017	-0.822066	0.836711	-0.095823	-0.814926	0.834231	0.139536	-0.748019	1.064199	0.053710	-0.716715	1.109320	-0.036867	-0.690186	0.715536	-0.236023	-0.701068	0.688282	0.255063	-0.702672	1.019355	0.053821										-0.299778	0.084998	0.057094	-0.029616	0.314189	-0.172590	-0.019904	0.295422	-0.129960	0.441074	0.682004	0.071958
21040	175.333333	-0.862972	0.586535	-0.102319	-0.853267	0.576448	0.145008	-0.821962	0.836800	-0.095807	-0.814821	0.834194	0.139560	-0.748126	1.063501	0.053860	-0.716249	1.107920	-0.037541	-0.690369	0.715505	-0.235898	-0.701270	0.687955	0.254876	-0.702171	1.018951	0.054628										-0.299781	0.084991	0.057085	-0.029613	0.314231	-0.172501	-0.019899	0.295494	-0.129853	0.441068	0.682010	0.072010
21041	175.341667	-0.862984	0.586535	-0.102331	-0.853213	0.576402	0.144940	-0.821829	0.836888	-0.095764	-0.814628	0.834150	0.139585	-0.747560	1.062890	0.053729	-0.715921	1.106343	-0.037989	-0.690483	0.715477	-0.235679	-0.701427	0.687607	0.254683	-0.701621	1.018712	0.055033										-0.299778	0.084990	0.057080	-0.029611	0.314253	-0.172431	-0.019907	0.295497	-0.129817	0.441118	0.681943	0.071964
21042	175.350000	-0.862932	0.586517	-0.102366	-0.853294	0.576464	0.144992	-0.821693	0.836946	-0.095683	-0.814385	0.834193	0.139710	-0.747524	1.061864	0.053534	-0.715480	1.104738	-0.038271	-0.690601	0.715480	-0.235541	-0.701528	0.687323	0.254555	-0.700988	1.018396	0.055609										-0.299781	0.084990	0.057081	-0.029625	0.314257	-0.172370	-0.019909	0.295528	-0.129718	0.441145	0.681908	0.071972
21043	175.358333	-0.862962	0.586582	-0.102328	-0.853280	0.576484	0.144994	-0.821477	0.837044	-0.095625	-0.814159	0.834070	0.139642	-0.747023	1.061444	0.053712	-0.715371	1.103313	-0.038553	-0.690709	0.715506	-0.235471	-0.701555	0.687040	0.254416	-0.700296	1.018211	0.056296										-0.299778	0.084979	0.057075	-0.029636	0.314242	-0.172326	-0.019917	0.295517	-0.129668	0.441113	0.681930	0.072073
21044	175.366667	-0.862924	0.586627	-0.102319	-0.853245	0.576524	0.144998	-0.821249	0.837129	-0.095565	-0.813905	0.834053	0.139701	-0.746454	1.060851	0.053867	-0.715321	1.101977	-0.039041	-0.690742	0.715536	-0.235327	-0.701539	0.686876	0.254379	-0.699536	1.017974	0.056916										-0.299780	0.084968	0.057078	-0.029640	0.314210	-0.172286	-0.019924	0.295489	-0.129639	0.441138	0.681889	0.072100
21045	175.375000	-0.862871	0.586691	-0.102293	-0.853108	0.576518	0.144946	-0.821005	0.837180	-0.095495	-0.813720	0.834097	0.139858	-0.746026	1.060305	0.054241	-0.715392	1.100744	-0.039184	-0.690719	0.715577	-0.235135	-0.701450	0.686800	0.254394	-0.698663	1.018182	0.057805										-0.299777	0.084977	0.057086	-0.029647	0.314146	-0.172275	-0.019931	0.295440	-0.129619	0.441169	0.681870	0.072111
21046	175.383333	-0.862800	0.586769	-0.102261	-0.853104	0.576634	0.145015	-0.820754	0.837223	-0.095425	-0.813569	0.834131	0.139975	-0.745648	1.059792	0.054559	-0.715530	1.099719	-0.039345	-0.690671	0.715643	-0.235039	-0.701304	0.686795	0.254453	-0.697804	1.018091	0.058525										-0.299775	0.084983	0.057092	-0.029651	0.314067	-0.172262	-0.019860	0.295464	-0.129539	0.441109	0.681927	0.072241
21047	175.391667	-0.862714	0.586887	-0.102219	-0.852850	0.576595	0.144912	-0.820484	0.837289	-0.095359	-0.813063	0.834074	0.139930	-0.745370	1.059386	0.054654	-0.715710	1.099027	-0.039349	-0.690632	0.715671	-0.234923	-0.701082	0.686898	0.254596	-0.697284	1.018116	0.058623										-0.299779	0.084988	0.057096	-0.029655	0.313968	-0.172273	-0.019950	0.295250	-0.129613	0.441153	0.681887	0.072193
21048	175.400000	-0.862610	0.586953	-0.102171	-0.852728	0.576675	0.144932	-0.820213	0.837344	-0.095300	-0.812756	0.834106	0.139955	-0.745230	1.059301	0.055032	-0.715915	1.098667	-0.039260	-0.690363	0.715794	-0.234726	-0.700791	0.687048	0.254748	-0.696920	1.018166	0.058990										-0.299776	0.084989	0.057093	-0.029651	0.313846	-0.172294	-0.019972	0.295063	-0.129704	0.441162	0.681925	0.072206
21049	175.408333	-0.862460	0.587114	-0.102100	-0.852592	0.576774	0.144956	-0.819930	0.837345	-0.095250	-0.812514	0.834254	0.140097	-0.745169	1.059417	0.055298	-0.716136	1.098716	-0.039122	-0.690147	0.715902	-0.234644	-0.700462	0.687287	0.254959	-0.696770	1.018379	0.059182										-0.299773	0.084986	0.057097	-0.029655	0.313703	-0.172325	-0.019982	0.294919	-0.129727	0.441209	0.681988	0.072163
21050	175.416667	-0.862279	0.587190	-0.102070	-0.852445	0.576849	0.144970	-0.819677	0.837343	-0.095214	-0.812311	0.834336	0.140137	-0.745206	1.059714	0.055603	-0.716400	1.099049	-0.038902	-0.689888	0.716024	-0.234605	-0.700092	0.687594	0.255233	-0.696751	1.018689	0.059343										-0.299774	0.084975	0.057084	-0.029651	0.313548	-0.172362	-0.019986	0.294765	-0.129765	0.441178	0.682152	0.072223
21051	175.425000	-0.862154	0.587364	-0.101981	-0.852279	0.577011	0.145030	-0.819411	0.837349	-0.095192	-0.811967	0.834322	0.140084	-0.745204	1.060305	0.055890	-0.716675	1.099762	-0.038591	-0.689583	0.716142	-0.234577	-0.699677	0.687920	0.255505	-0.696837	1.019150	0.059404										-0.299774	0.084960	0.057078	-0.029651	0.313400	-0.172423	-0.019985	0.294602	-0.129823	0.441204	0.682278	0.072195
21052	175.433333	-0.862013	0.587495	-0.101905	-0.852105	0.577115	0.145057	-0.819136	0.837339	-0.095176	-0.811708	0.834371	0.140050	-0.745226	1.061112	0.056113	-0.716922	1.100751	-0.038038	-0.689254	0.716284	-0.234571	-0.699274	0.688335	0.255854	-0.696988	1.019735	0.059454										-0.299773	0.084949	0.057084	-0.029656	0.313237	-0.172490	-0.019993	0.294434	-0.129878	0.441227	0.682407	0.072155
21053	175.441667	-0.861862	0.587682	-0.101819	-0.851998	0.577290	0.145153	-0.818946	0.837284	-0.095150	-0.811545	0.834460	0.140102	-0.745326	1.062156	0.056617	-0.717203	1.102025	-0.037623	-0.688910	0.716463	-0.234606	-0.698827	0.688768	0.256176	-0.697329	1.020402	0.059438										-0.299769	0.084949	0.057089	-0.029663	0.313076	-0.172567	-0.020005	0.294266	-0.129948	0.441199	0.682638	0.072215
21054	175.450000	-0.861721	0.587828	-0.101749	-0.851746	0.577362	0.145134	-0.818721	0.837286	-0.095154	-0.811404	0.834618	0.140194	-0.745498	1.063269	0.056859	-0.717376	1.103556	-0.037171	-0.688560	0.716658	-0.234667	-0.698403	0.689235	0.256511	-0.697923	1.020862	0.059244										-0.299768	0.084948	0.057087	-0.029669	0.312909	-0.172650	-0.020005	0.294097	-0.130030	0.441154	0.682928	0.072317
21055	175.458333	-0.861570	0.587981	-0.101674	-0.851584	0.577518	0.145192	-0.818571	0.837240	-0.095153	-0.811255	0.834636	0.140086	-0.745858	1.064544	0.056999	-0.717382	1.105313	-0.036667	-0.688208	0.716869	-0.234747	-0.697990	0.689773	0.256899	-0.698861	1.021510	0.058757										-0.299769	0.084951	0.057096	-0.029680	0.312732	-0.172749	-0.020023	0.293882	-0.130151	0.441169	0.683245	0.072422
21056	175.466667	-0.861413	0.588136	-0.101590	-0.851417	0.577620	0.145209	-0.818471	0.837145	-0.095209	-0.811306	0.834827	0.140239	-0.746302	1.065899	0.056943	-0.717168	1.107321	-0.036266	-0.687853	0.717103	-0.234850	-0.697592	0.690340	0.257270	-0.699910	1.022350	0.058472										-0.299767	0.084957	0.057104	-0.029690	0.312568	-0.172841	-0.020035	0.293700	-0.130272	0.441262	0.683597	0.072514
21057	175.475000	-0.861264	0.588297	-0.101514	-0.851268	0.577733	0.145236	-0.818385	0.837102	-0.095176	-0.811065	0.834845	0.140084	-0.746910	1.067280	0.056815	-0.716864	1.109553	-0.035844	-0.687582	0.717319	-0.235009	-0.697217	0.690894	0.257628	-0.701139	1.023151	0.058117										-0.299768	0.084953	0.057100	-0.029703	0.312410	-0.172933	-0.020055	0.293534	-0.130368	0.441347	0.684041	0.072712
21058	175.483333	-0.861131	0.588446	-0.101442	-0.851121	0.577872	0.145272	-0.818319	0.837050	-0.095204	-0.811039	0.834889	0.139988	-0.747593	1.068999	0.057005	-0.716381	1.111672	-0.035248	-0.687177	0.717596	-0.235120	-0.696873	0.691464	0.257987	-0.702207	1.023797	0.057608										-0.299774	0.084942	0.057099	-0.029724	0.312270	-0.173029	-0.020075	0.293387	-0.130457	0.441462	0.684483	0.072933
21059	175.491667	-0.861040	0.588507	-0.101408	-0.851002	0.577959	0.145282	-0.818309	0.836983	-0.095233	-0.811113	0.834940	0.139910	-0.747887	1.070440	0.056877	-0.715922	1.113562	-0.034844	-0.686852	0.717842	-0.235285	-0.696574	0.692037	0.258362	-0.703111	1.024872	0.057452										-0.299770	0.084931	0.057097	-0.029751	0.312152	-0.173120	-0.020095	0.293263	-0.130549	0.441625	0.684929	0.073195
21060	175.500000	-0.860937	0.588645	-0.101354	-0.850899	0.578030	0.145284	-0.818331	0.836874	-0.095256	-0.811126	0.835076	0.139933	-0.747904	1.072313	0.057122	-0.715521	1.115268	-0.034621	-0.686733	0.718016	-0.235573	-0.696302	0.692556	0.258720	-0.703710	1.026147	0.057445										-0.299765	0.084918	0.057097	-0.029782	0.312059	-0.173200	-0.020128	0.293162	-0.130627	0.441842	0.685400	0.073487
21061	175.508333	-0.860868	0.588711	-0.101344	-0.850827	0.578090	0.145288	-0.818356	0.836861	-0.095308	-0.811208	0.835087	0.139787	-0.747524	1.073930	0.057201	-0.715113	1.116748	-0.034270	-0.686323	0.718327	-0.235722	-0.696090	0.692997	0.259034	-0.703989	1.027439	0.057646										-0.299766	0.084909	0.057100	-0.029817	0.311989	-0.173281	-0.020165	0.293082	-0.130710	0.442153	0.685878	0.073776
21062	175.516667	-0.860815	0.588736	-0.101340	-0.850778	0.578137	0.145283	-0.818415	0.836829	-0.095343	-0.811351	0.835146	0.139687	-0.747716	1.075980	0.058532	-0.714708	1.118133	-0.033984	-0.686080	0.718548	-0.235915	-0.695924	0.693388	0.259343	-0.704099	1.028613	0.057858										-0.299767	0.084911	0.057096	-0.029863	0.311948	-0.173355	-0.020204	0.293026	-0.130799	0.442511	0.686350	0.074068
21063	175.525000	-0.860806	0.588778	-0.101327	-0.850841	0.578263	0.145360	-0.818496	0.836806	-0.095407	-0.811510	0.835161	0.139627	-0.747228	1.077074	0.058577	-0.714279	1.119294	-0.033374	-0.685974	0.718639	-0.235939	-0.695805	0.693676	0.259604	-0.704078	1.029436	0.057915										-0.299768	0.084917	0.057103	-0.029917	0.311936	-0.173422	-0.020268	0.292965	-0.130901	0.442884	0.686726	0.074271
21064	175.533333	-0.860800	0.588795	-0.101341	-0.850917	0.578330	0.145399	-0.818588	0.836832	-0.095409	-0.811582	0.835175	0.139544	-0.746646	1.078093	0.058728	-0.713836	1.120303	-0.033016	-0.685668	0.718899	-0.236096	-0.695740	0.693933	0.259896	-0.704038	1.030072	0.058008										-0.299773	0.084930	0.057105	-0.029975	0.311949	-0.173486	-0.020332	0.292926	-0.131002	0.443380	0.687266	0.074588
21065	175.541667	-0.860823	0.588789	-0.101357	-0.850804	0.578204	0.145250	-0.818706	0.836858	-0.095449	-0.811685	0.835185	0.139480	-0.746022	1.078748	0.058914	-0.713289	1.121001	-0.032710	-0.685725	0.719051	-0.236510	-0.695721	0.694021	0.260093	-0.703985	1.030545	0.058151										-0.299771	0.084938	0.057108	-0.030039	0.311995	-0.173535	-0.020361	0.293037	-0.130995	0.443896	0.687585	0.074672
21066	175.550000	-0.860876	0.588743	-0.101396	-0.850868	0.578193	0.145238	-0.818793	0.836942	-0.095499	-0.811790	0.835177	0.139420	-0.745475	1.079140	0.059148	-0.712696	1.121431	-0.032470	-0.685657	0.719224	-0.236738	-0.695731	0.694007	0.260265	-0.703812	1.030654	0.058223										-0.299767	0.084946	0.057098	-0.030115	0.312061	-0.173575	-0.020426	0.293092	-0.131036	0.444432	0.687992	0.074848
21067	175.558333	-0.860952	0.588718	-0.101412	-0.850959	0.578148	0.145222	-0.818897	0.837002	-0.095555	-0.811870	0.835152	0.139379	-0.744980	1.079130	0.059408	-0.712102	1.121395	-0.032010	-0.685621	0.719328	-0.236904	-0.695785	0.693861	0.260388	-0.703455	1.030554	0.058378										-0.299771	0.084944	0.057105	-0.030196	0.312166	-0.173598	-0.020495	0.293185	-0.131072	0.444990	0.688367	0.075002
21068	175.566667	-0.861050	0.588656	-0.101446	-0.851070	0.578086	0.145208	-0.818964	0.837110	-0.095566	-0.811946	0.835112	0.139345	-0.744294	1.078882	0.059549	-0.711592	1.121089	-0.031746	-0.685616	0.719408	-0.237054	-0.695878	0.693571	0.260448	-0.702877	1.030124	0.058500										-0.299768	0.084943	0.057104	-0.030282	0.312285	-0.173605	-0.020569	0.293295	-0.131088	0.445567	0.688746	0.075142
21069	175.575000	-0.861155	0.588569	-0.101493	-0.851209	0.578000	0.145194	-0.818993	0.837255	-0.095497	-0.811965	0.835041	0.139327	-0.743560	1.078284	0.059938	-0.711203	1.120379	-0.031691	-0.685651	0.719447	-0.237192	-0.696004	0.693176	0.260489	-0.702102	1.029601	0.058855										-0.299775	0.084934	0.057100	-0.030368	0.312423	-0.173605	-0.020649	0.293432	-0.131092	0.446171	0.689134	0.075242
21070	175.583333	-0.861304	0.588499	-0.101516	-0.851368	0.577878	0.145171	-0.818962	0.837434	-0.095518	-0.811971	0.834899	0.139238	-0.742821	1.077310	0.060303	-0.710846	1.119451	-0.031677	-0.685577	0.719519	-0.237275	-0.696166	0.692654	0.260469	-0.701110	1.028762	0.059066										-0.299780	0.084934	0.057103	-0.030467	0.312578	-0.173602	-0.020724	0.293588	-0.131091	0.446771	0.689528	0.075307
21071	175.591667	-0.861430	0.588305	-0.101623	-0.851520	0.577765	0.145153	-0.818958	0.837558	-0.095466	-0.811955	0.834893	0.139349	-0.741825	1.075992	0.060542	-0.710567	1.118155	-0.031472	-0.685673	0.719479	-0.237367	-0.696365	0.692019	0.260387	-0.699948	1.027720	0.059378										-0.299782	0.084947	0.057104	-0.030555	0.312737	-0.173591	-0.020797	0.293745	-0.131083	0.447388	0.689987	0.075294
21072	175.600000	-0.861573	0.588186	-0.101680	-0.851688	0.577622	0.145128	-0.818875	0.837737	-0.095445	-0.811859	0.834692	0.139236	-0.741036	1.074480	0.060748	-0.710267	1.116733	-0.031379	-0.685791	0.719404	-0.237426	-0.696595	0.691299	0.260265	-0.698671	1.026568	0.059616										-0.299784	0.084961	0.057108	-0.030640	0.312887	-0.173574	-0.020869	0.293921	-0.131083	0.447899	0.690395	0.075123
21073	175.608333	-0.861723	0.588064	-0.101747	-0.851854	0.577514	0.145121	-0.818761	0.837922	-0.095421	-0.811772	0.834576	0.139313	-0.740050	1.072726	0.061156	-0.710000	1.115109	-0.031379	-0.685997	0.719269	-0.237471	-0.696844	0.690476	0.260056	-0.697270	1.025297	0.059962										-0.299789	0.084967	0.057110	-0.030720	0.313042	-0.173561	-0.020927	0.294099	-0.131015	0.448502	0.691178	0.075031
21074	175.616667	-0.861846	0.587951	-0.101791	-0.852168	0.577541	0.145254	-0.818621	0.838078	-0.095431	-0.811609	0.834370	0.139340	-0.739329	1.071075	0.061804	-0.709919	1.113285	-0.031181	-0.686209	0.719104	-0.237470	-0.697110	0.689626	0.259792	-0.695808	1.024061	0.060306										-0.299787	0.084971	0.057106	-0.030799	0.313193	-0.173547	-0.020976	0.294298	-0.130967	0.448933	0.691749	0.074650
21075	175.625000	-0.862009	0.587871	-0.101859	-0.852148	0.577327	0.145103	-0.818443	0.838257	-0.095341	-0.811416	0.834241	0.139390	-0.738305	1.069322	0.061989	-0.709692	1.111695	-0.031274	-0.686357	0.719000	-0.237427	-0.697402	0.688737	0.259455	-0.694276	1.022885	0.060586										-0.299791	0.084974	0.057100	-0.030865	0.313331	-0.173528	-0.021014	0.294443	-0.130959	0.449479	0.692650	0.074409
21076	175.633333	-0.862049	0.587781	-0.101876	-0.852263	0.577265	0.145090	-0.818242	0.838439	-0.095299	-0.811173	0.834100	0.139408	-0.737225	1.067668	0.062255	-0.709473	1.110150	-0.031369	-0.686498	0.718898	-0.237327	-0.697710	0.687871	0.259070	-0.692596	1.021578	0.060473										-0.299790	0.084977	0.057094	-0.030926	0.313467	-0.173515	-0.021052	0.294584	-0.130947	0.449874	0.693537	0.073966
21077	175.641667	-0.862140	0.587723	-0.101879	-0.852340	0.577235	0.145070	-0.817987	0.838599	-0.095252	-0.810939	0.833983	0.139480	-0.736505	1.066290	0.062826	-0.709180	1.108700	-0.031196	-0.686480	0.718930	-0.237161	-0.698004	0.687037	0.258576	-0.691250	1.020589	0.060695										-0.299789	0.084975	0.057093	-0.030979	0.313587	-0.173512	-0.021116	0.294668	-0.130974	0.450211	0.694646	0.073360
21078	175.650000	-0.862186	0.587715	-0.101887	-0.852382	0.577230	0.145052	-0.817779	0.838741	-0.095184	-0.810699	0.833938	0.139606	-0.735830	1.064903	0.062954	-0.708959	1.107476	-0.031296	-0.686594	0.718918	-0.236987	-0.698294	0.686303	0.258068	-0.690124	1.019822	0.060922										-0.299793	0.084968	0.057106	-0.031020	0.313692	-0.173522	-0.021178	0.294731	-0.131007	0.450484	0.695795	0.072475
21079	175.658333	-0.862124	0.587805	-0.101892	-0.852379	0.577268	0.145033	-0.817540	0.838899	-0.095116	-0.810418	0.833853	0.139653	-0.735016	1.064003	0.063233	-0.708748	1.106365	-0.031377	-0.686676	0.718987	-0.236781	-0.698582	0.685695	0.257540	-0.689071	1.019335	0.061438										-0.299799	0.084976	0.057106	-0.031053	0.313761	-0.173552	-0.021148	0.294862	-0.131021	0.450809	0.697511	0.071686
21080	175.666667	-0.862047	0.587858	-0.101913	-0.852336	0.577339	0.145010	-0.817232	0.839120	-0.095075	-0.810098	0.833758	0.139661	-0.734488	1.063306	0.063609	-0.708642	1.105364	-0.031295	-0.686875	0.719027	-0.236572	-0.698833	0.685183	0.256957	-0.688249	1.018940	0.061755										-0.299796	0.084981	0.057102	-0.031076	0.313811	-0.173603	-0.021107	0.294983	-0.131021	0.451052	0.699095	0.070468
21081	175.675000	-0.861972	0.587937	-0.101895	-0.852314	0.577509	0.145056	-0.816965	0.839262	-0.095004	-0.809816	0.833771	0.139703	-0.734222	1.062817	0.063704	-0.708529	1.104903	-0.031130	-0.686768	0.719244	-0.236214	-0.699058	0.684910	0.256448	-0.687696	1.018794	0.062187										-0.299802	0.084981	0.057117	-0.031085	0.313819	-0.173675	-0.021136	0.294953	-0.131127	0.451346	0.701150	0.069264
21082	175.683333	-0.861849	0.588082	-0.101880	-0.852106	0.577595	0.144957	-0.816729	0.839424	-0.094930	-0.809552	0.833826	0.139739	-0.733995	1.062724	0.063965	-0.708522	1.104701	-0.030906	-0.686758	0.719440	-0.235906	-0.699231	0.684709	0.255880	-0.687324	1.018808	0.062498										-0.299800	0.084982	0.057117	-0.031086	0.313796	-0.173760	-0.021154	0.294886	-0.131251	0.451645	0.703365	0.067896
21083	175.691667	-0.861703	0.588237	-0.101850	-0.851923	0.577796	0.144938	-0.816445	0.839628	-0.094885	-0.809155	0.833908	0.139716	-0.733783	1.063079	0.064468	-0.708608	1.104863	-0.030654	-0.686746	0.719699	-0.235619	-0.699361	0.684735	0.255431	-0.687213	1.019109	0.062878										-0.299793	0.084978	0.057111	-0.031068	0.313729	-0.173860	-0.021066	0.294946	-0.131259	0.451920	0.705630	0.066220
21084	175.700000	-0.861528	0.588417	-0.101803	-0.851719	0.578031	0.144920	-0.816167	0.839829	-0.094837	-0.808860	0.834034	0.139711	-0.733756	1.063640	0.064768	-0.708683	1.105290	-0.030264	-0.686721	0.719979	-0.235340	-0.699426	0.684879	0.255015	-0.687221	1.019636	0.063284										-0.299797	0.084969	0.057113	-0.031039	0.313626	-0.173960	-0.021038	0.294786	-0.131425	0.452245	0.708193	0.064521
21085	175.708333	-0.861353	0.588702	-0.101709	-0.851489	0.578261	0.144876	-0.815921	0.839953	-0.094780	-0.808575	0.834200	0.139751	-0.733569	1.064735	0.065399	-0.708802	1.106030	-0.029830	-0.686687	0.720305	-0.235116	-0.699441	0.685182	0.254707	-0.687371	1.020420	0.063688										-0.299792	0.084961	0.057115	-0.030991	0.313492	-0.174064	-0.020994	0.294643	-0.131520	0.452533	0.710706	0.062469
21086	175.716667	-0.861081	0.588887	-0.101709	-0.851247	0.578498	0.144827	-0.815691	0.840120	-0.094741	-0.808348	0.834407	0.139806	-0.733651	1.065950	0.065883	-0.708997	1.106783	-0.029121	-0.686780	0.720517	-0.234814	-0.699404	0.685567	0.254465	-0.687629	1.021425	0.064149										-0.299781	0.084963	0.057112	-0.030927	0.313320	-0.174160	-0.020947	0.294472	-0.131617	0.452826	0.713288	0.060180
21087	175.725000	-0.860860	0.589120	-0.101667	-0.851059	0.578848	0.144871	-0.815496	0.840248	-0.094694	-0.808009	0.834522	0.139697	-0.733596	1.067557	0.066518	-0.709172	1.108013	-0.028805	-0.686532	0.720970	-0.234720	-0.699303	0.686038	0.254325	-0.688097	1.022517	0.064541										-0.299786	0.084949	0.057113	-0.030860	0.313133	-0.174260	-0.020894	0.294276	-0.131708	0.453208	0.716270	0.057912
21088	175.733333	-0.860616	0.589349	-0.101644	-0.850723	0.579043	0.144771	-0.815302	0.840381	-0.094636	-0.807756	0.834681	0.139610	-0.733621	1.069326	0.067074	-0.709244	1.109388	-0.028396	-0.686376	0.721306	-0.234476	-0.699165	0.686605	0.254326	-0.688563	1.023733	0.064877										-0.299784	0.084944	0.057122	-0.030787	0.312929	-0.174354	-0.020871	0.294003	-0.131859	0.453604	0.718982	0.055007
21089	175.741667	-0.860354	0.589647	-0.101551	-0.850443	0.579297	0.144729	-0.815165	0.840418	-0.094637	-0.807577	0.834848	0.139588	-0.733705	1.070993	0.067342	-0.709217	1.110990	-0.028086	-0.686218	0.721661	-0.234354	-0.698928	0.687185	0.254389	-0.689102	1.025066	0.065197										-0.299784	0.084943	0.057122	-0.030708	0.312720	-0.174454	-0.020845	0.293756	-0.131972	0.454004	0.722209	0.052173
21090	175.750000	-0.860090	0.589867	-0.101511	-0.850183	0.579615	0.144747	-0.815056	0.840462	-0.094619	-0.807424	0.834963	0.139477	-0.733836	1.072795	0.067626	-0.709138	1.112557	-0.027646	-0.686023	0.721988	-0.234156	-0.698639	0.687785	0.254525	-0.689619	1.026442	0.065487										-0.299783	0.084934	0.057124	-0.030634	0.312497	-0.174551	-0.020795	0.293619	-0.131964	0.454394	0.725009	0.048537
21091	175.758333	-0.859855	0.590087	-0.101473	-0.849886	0.579861	0.144739	-0.814927	0.840522	-0.094591	-0.807392	0.835077	0.139447	-0.733823	1.074558	0.067845	-0.708936	1.114234	-0.027498	-0.685829	0.722421	-0.234310	-0.698310	0.688419	0.254785	-0.690037	1.027823	0.065693										-0.299781	0.084927	0.057123	-0.030577	0.312272	-0.174658	-0.020748	0.293333	-0.132166	0.454995	0.727859	0.044613
21092	175.766667	-0.859599	0.590333	-0.101437	-0.849626	0.580082	0.144732	-0.814917	0.840463	-0.094605	-0.807279	0.835179	0.139379	-0.733768	1.076365	0.068128	-0.708684	1.115833	-0.027363	-0.685569	0.722754	-0.234138	-0.697935	0.689049	0.255116	-0.690465	1.029379	0.066048										-0.299776	0.084929	0.057128	-0.030533	0.312061	-0.174769	-0.020755	0.293055	-0.132332	0.455688	0.730466	0.040058
21093	175.775000	-0.859399	0.590523	-0.101394	-0.849385	0.580273	0.144731	-0.814908	0.840435	-0.094593	-0.807262	0.835250	0.139321	-0.733575	1.077965	0.068215	-0.708546	1.117191	-0.026924	-0.685351	0.723132	-0.234294	-0.697500	0.689655	0.255497	-0.690685	1.030686	0.066141										-0.299773	0.084916	0.057124	-0.030501	0.311878	-0.174885	-0.020718	0.292890	-0.132422	0.456268	0.733412	0.035407
21094	175.783333	-0.859205	0.590733	-0.101333	-0.849163	0.580439	0.144733	-0.814880	0.840446	-0.094564	-0.807170	0.835309	0.139236	-0.733276	1.079630	0.068343	-0.708244	1.118617	-0.026773	-0.685074	0.723490	-0.234387	-0.697053	0.690206	0.255903	-0.690949	1.031866	0.066233										-0.299774	0.084916	0.057127	-0.030489	0.311714	-0.175004	-0.020712	0.292690	-0.132551	0.456786	0.736187	0.030046
21095	175.791667	-0.859059	0.590868	-0.101281	-0.848966	0.580633	0.144783	-0.814941	0.840371	-0.094563	-0.807191	0.835383	0.139201	-0.732891	1.080988	0.068576	-0.707917	1.119894	-0.026600	-0.684799	0.723807	-0.234527	-0.696599	0.690759	0.256402	-0.691090	1.032891	0.066242										-0.299774	0.084916	0.057133	-0.030500	0.311570	-0.175111	-0.020710	0.292535	-0.132648	0.457136	0.739227	0.024325
21096	175.800000	-0.858915	0.590964	-0.101253	-0.848967	0.580843	0.144929	-0.815022	0.840291	-0.094561	-0.807223	0.835447	0.139176	-0.732504	1.082284	0.068523	-0.707527	1.121061	-0.026463	-0.684525	0.724090	-0.234694	-0.696154	0.691241	0.256889	-0.691238	1.033734	0.066249										-0.299772	0.084917	0.057136	-0.030515	0.311445	-0.175212	-0.020718	0.292416	-0.132734	0.457237	0.742809	0.018677
21097	175.808333	-0.858859	0.591034	-0.101215	-0.848855	0.580912	0.144950	-0.815107	0.840260	-0.094536	-0.807234	0.835470	0.139130	-0.732342	1.083505	0.069026	-0.707081	1.121979	-0.026365	-0.684399	0.724254	-0.234939	-0.695709	0.691661	0.257393	-0.691376	1.034456	0.066243										-0.299777	0.084897	0.057136	-0.030549	0.311344	-0.175300	-0.020743	0.292314	-0.132814	0.457506	0.745779	0.011718
21098	175.816667	-0.858825	0.591074	-0.101177	-0.848626	0.580839	0.144846	-0.815199	0.840229	-0.094500	-0.807272	0.835522	0.139124	-0.731841	1.084258	0.068727	-0.706625	1.122705	-0.026320	-0.684025	0.724513	-0.235249	-0.695295	0.691989	0.257866	-0.691469	1.035159	0.066267										-0.299777	0.084906	0.057137	-0.030592	0.311260	-0.175380	-0.020776	0.292232	-0.132881	0.457674	0.748917	0.004489
21099	175.825000	-0.858822	0.591078	-0.101160	-0.848602	0.580842	0.144871	-0.815302	0.840178	-0.094493	-0.807261	0.835534	0.139084	-0.731489	1.084994	0.068781	-0.706176	1.123180	-0.026351	-0.683811	0.724615	-0.235501	-0.694937	0.692273	0.258386	-0.691279	1.035397	0.066054										-0.299774	0.084897	0.057139	-0.030644	0.311202	-0.175432	-0.020828	0.292183	-0.132942	0.457983	0.751887	-0.003410
21100	175.833333	-0.858859	0.591058	-0.101154	-0.848611	0.580825	0.144898	-0.815390	0.840158	-0.094449	-0.807291	0.835579	0.139106	-0.731184	1.085506	0.069162	-0.705727	1.123376	-0.026348	-0.683625	0.724649	-0.235764	-0.694609	0.692420	0.258806	-0.691170	1.035592	0.066049										-0.299772	0.084911	0.057138	-0.030707	0.311176	-0.175475	-0.020892	0.292148	-0.132989	0.458197	0.755288	-0.010973
21101	175.841667	-0.858919	0.591010	-0.101142	-0.848665	0.580779	0.144934	-0.815503	0.840108	-0.094422	-0.807260	0.835597	0.139103	-0.730698	1.085641	0.069120	-0.705357	1.123324	-0.026403	-0.683468	0.724593	-0.235988	-0.694354	0.692516	0.259250	-0.691002	1.035644	0.066114										-0.299773	0.084911	0.057133	-0.030786	0.311177	-0.175501	-0.020979	0.292114	-0.133060	0.458950	0.758577	-0.018934
21102	175.850000	-0.859049	0.590972	-0.101120	-0.848908	0.580815	0.145104	-0.815540	0.840133	-0.094392	-0.807219	0.835614	0.139109	-0.730234	1.085270	0.068715	-0.704941	1.123099	-0.026586	-0.683508	0.724422	-0.236328	-0.694150	0.692484	0.259610	-0.690822	1.035557	0.066275										-0.299774	0.084920	0.057129	-0.030878	0.311208	-0.175521	-0.021039	0.292185	-0.133051	0.460036	0.761859	-0.026806
21103	175.858333	-0.859163	0.590855	-0.101153	-0.848868	0.580600	0.145010	-0.815594	0.840137	-0.094370	-0.807168	0.835620	0.139123	-0.729770	1.084856	0.068679	-0.704663	1.122522	-0.026700	-0.683428	0.724218	-0.236480	-0.694026	0.692382	0.259955	-0.690224	1.035103	0.066112										-0.299762	0.085065	0.057248	-0.030984	0.311263	-0.175525	-0.021147	0.292203	-0.133090	0.461348	0.765103	-0.034347
21104	175.866667	-0.859334	0.590748	-0.101165	-0.849028	0.580463	0.145040	-0.815623	0.840141	-0.094354	-0.807099	0.835625	0.139147	-0.729307	1.084181	0.068585	-0.704416	1.121594	-0.026630	-0.683415	0.723975	-0.236702	-0.693944	0.692170	0.260219	-0.689896	1.034670	0.066326										-0.299752	0.085213	0.057363	-0.031104	0.311342	-0.175523	-0.021220	0.292336	-0.133062	0.463119	0.768395	-0.041381
21105	175.875000	-0.859471	0.590552	-0.101204	-0.849183	0.580278	0.145048	-0.815667	0.840113	-0.094318	-0.807009	0.835680	0.139239	-0.728907	1.083335	0.068759	-0.704230	1.120714	-0.026865	-0.683413	0.723680	-0.236905	-0.693920	0.691835	0.260377	-0.688932	1.033631	0.065845										-0.299770	0.085064	0.057251	-0.031228	0.311453	-0.175524	-0.021357	0.292411	-0.133090	0.465696	0.771371	-0.047953
21106	175.883333	-0.859637	0.590390	-0.101214	-0.849358	0.580134	0.145087	-0.815634	0.840142	-0.094330	-0.806914	0.835597	0.139189	-0.728320	1.082144	0.068471	-0.704037	1.119599	-0.027010	-0.683323	0.723433	-0.237170	-0.693946	0.691478	0.260520	-0.688099	1.032551	0.065532										-0.299783	0.084939	0.057129	-0.031364	0.311575	-0.175523	-0.021523	0.292437	-0.133167	0.468360	0.774272	-0.053912
21107	175.891667	-0.859846	0.590241	-0.101228	-0.849628	0.580041	0.145198	-0.815566	0.840171	-0.094385	-0.806821	0.835582	0.139212	-0.728070	1.080991	0.068810	-0.703920	1.118513	-0.027370	-0.683493	0.722993	-0.237323	-0.694017	0.691037	0.260566	-0.687384	1.031483	0.065457										-0.299769	0.085086	0.057244	-0.031499	0.311712	-0.175520	-0.021567	0.292739	-0.133011	0.471354	0.777008	-0.059199
21108	175.900000	-0.860016	0.590091	-0.101242	-0.849739	0.579826	0.145158	-0.815487	0.840171	-0.094422	-0.806697	0.835589	0.139236	-0.727638	1.079638	0.068696	-0.703802	1.117132	-0.027549	-0.683569	0.722639	-0.237549	-0.694112	0.690560	0.260543	-0.686648	1.030296	0.065363										-0.299789	0.084946	0.057131	-0.031636	0.311845	-0.175509	-0.021705	0.292825	-0.133045	0.474525	0.779631	-0.063942
21109	175.908333	-0.860234	0.589935	-0.101246	-0.849923	0.579679	0.145198	-0.815422	0.840115	-0.094467	-0.806542	0.835549	0.139228	-0.727007	1.078099	0.068027	-0.703667	1.115665	-0.027752	-0.683794	0.722140	-0.237588	-0.694247	0.690059	0.260446	-0.685752	1.029245	0.065241										-0.299794	0.084942	0.057122	-0.031754	0.311964	-0.175503	-0.021811	0.292936	-0.133042	0.477744	0.782167	-0.068079
21110	175.916667	-0.860404	0.589789	-0.101278	-0.850112	0.579488	0.145192	-0.815269	0.840123	-0.094568	-0.806404	0.835546	0.139220	-0.726525	1.076670	0.067926	-0.703555	1.114334	-0.028133	-0.683887	0.721719	-0.237555	-0.694411	0.689549	0.260274	-0.684958	1.028174	0.065220										-0.299794	0.084944	0.057123	-0.031871	0.312079	-0.175492	-0.021904	0.293047	-0.133041	0.480714	0.784755	-0.071668
21111	175.925000	-0.860541	0.589658	-0.101296	-0.850269	0.579361	0.145218	-0.815083	0.840130	-0.094636	-0.806250	0.835484	0.139171	-0.726222	1.075435	0.067804	-0.703460	1.112983	-0.028385	-0.684111	0.721232	-0.237466	-0.694608	0.689085	0.260062	-0.684107	1.027198	0.065115										-0.299776	0.085101	0.057235	-0.031969	0.312162	-0.175479	-0.021988	0.293146	-0.133024	0.483700	0.787037	-0.074711
21112	175.933333	-0.860704	0.589548	-0.101325	-0.850409	0.579262	0.145231	-0.814921	0.840074	-0.094739	-0.806088	0.835417	0.139098	-0.725819	1.074186	0.067561	-0.703367	1.111695	-0.028645	-0.684227	0.720835	-0.237388	-0.694822	0.688636	0.259769	-0.683321	1.026273	0.064975										-0.299796	0.084959	0.057124	-0.032066	0.312237	-0.175470	-0.022059	0.293221	-0.133020	0.486567	0.789135	-0.077317
21113	175.941667	-0.860741	0.589429	-0.101380	-0.850603	0.579248	0.145305	-0.814740	0.840051	-0.094846	-0.805960	0.835391	0.139038	-0.725539	1.073140	0.067541	-0.703150	1.110572	-0.028911	-0.684457	0.720455	-0.237374	-0.695042	0.688188	0.259372	-0.682695	1.025492	0.064926										-0.299771	0.085254	0.057361	-0.032143	0.312294	-0.175464	-0.022142	0.293261	-0.133031	0.489217	0.790989	-0.079371
21114	175.950000	-0.860719	0.589411	-0.101326	-0.850603	0.579130	0.145223	-0.814516	0.840072	-0.094966	-0.805826	0.835389	0.138941	-0.725190	1.072065	0.067126	-0.703017	1.109570	-0.029217	-0.684794	0.720057	-0.237398	-0.695284	0.687832	0.258973	-0.682086	1.024786	0.064842										-0.299769	0.085250	0.057358	-0.032212	0.312330	-0.175468	-0.022179	0.293328	-0.133016	0.491636	0.792671	-0.081030
21115	175.958333	-0.860884	0.589290	-0.101447	-0.850647	0.579117	0.145196	-0.814327	0.840058	-0.095092	-0.805665	0.835356	0.138770	-0.724954	1.071283	0.066939	-0.702896	1.108674	-0.029415	-0.684896	0.719783	-0.237214	-0.695528	0.687532	0.258502	-0.681641	1.024266	0.064769										-0.299772	0.085255	0.057356	-0.032264	0.312346	-0.175477	-0.022215	0.293336	-0.133031	0.493785	0.794138	-0.082202
21116	175.966667	-0.860861	0.589236	-0.101494	-0.850665	0.579129	0.145165	-0.814139	0.840002	-0.095210	-0.805487	0.835277	0.138573	-0.724902	1.070774	0.067052	-0.702737	1.108042	-0.029722	-0.684986	0.719544	-0.237013	-0.695780	0.687336	0.258049	-0.681226	1.023799	0.064672										-0.299765	0.085254	0.057356	-0.032301	0.312344	-0.175493	-0.022241	0.293334	-0.133050	0.495652	0.795428	-0.083004
21117	175.975000	-0.860827	0.589306	-0.101517	-0.850647	0.579176	0.145124	-0.813888	0.840050	-0.095405	-0.805361	0.835361	0.138433	-0.724717	1.070392	0.066854	-0.702603	1.107531	-0.029879	-0.685094	0.719309	-0.236733	-0.696025	0.687170	0.257511	-0.680942	1.023479	0.064548										-0.299771	0.085246	0.057352	-0.032314	0.312311	-0.175524	-0.022253	0.293308	-0.133077	0.497164	0.796544	-0.083389
21118	175.983333	-0.860747	0.589328	-0.101570	-0.850599	0.579244	0.145073	-0.813703	0.840039	-0.095561	-0.805262	0.835440	0.138288	-0.724614	1.070129	0.066802	-0.702497	1.107269	-0.030143	-0.685241	0.719093	-0.236478	-0.696295	0.687123	0.257046	-0.680723	1.023361	0.064452										-0.299767	0.085246	0.057346	-0.032311	0.312257	-0.175554	-0.022237	0.293242	-0.133103	0.498381	0.797538	-0.083461
21119	175.991667	-0.860666	0.589362	-0.101605	-0.850524	0.579345	0.145015	-0.813491	0.840064	-0.095708	-0.805171	0.835604	0.138239	-0.724507	1.070074	0.066521	-0.702379	1.107197	-0.030260	-0.685424	0.718951	-0.236410	-0.696519	0.687148	0.256566	-0.680602	1.023356	0.064350										-0.299771	0.085247	0.057351	-0.032282	0.312164	-0.175585	-0.022231	0.293133	-0.133153	0.499060	0.798522	-0.083184
21120	176.000000	-0.860558	0.589445	-0.101618	-0.850429	0.579458	0.144951	-0.813320	0.840051	-0.095843	-0.805069	0.835620	0.137946	-0.724397	1.070221	0.066325	-0.702243	1.107298	-0.030444	-0.685576	0.718773	-0.236097	-0.696731	0.687246	0.256133	-0.680517	1.023448	0.064231										-0.299773	0.085247	0.057354	-0.032241	0.312055	-0.175619	-0.022208	0.293006	-0.133204	0.499595	0.799357	-0.082615
21121	176.008333	-0.860425	0.589535	-0.101646	-0.850311	0.579591	0.144887	-0.813132	0.840053	-0.095989	-0.804989	0.835752	0.137854	-0.724429	1.070526	0.066154	-0.702107	1.107538	-0.030546	-0.685538	0.718787	-0.236001	-0.696926	0.687429	0.255756	-0.680529	1.023733	0.064138										-0.299769	0.085241	0.057354	-0.032169	0.311916	-0.175649	-0.022133	0.292901	-0.133202	0.499728	0.800187	-0.081722
21122	176.016667	-0.860302	0.589620	-0.101680	-0.850176	0.579766	0.144842	-0.812918	0.840079	-0.096152	-0.804816	0.835798	0.137574	-0.724348	1.070978	0.066093	-0.701950	1.107976	-0.030672	-0.685480	0.718846	-0.235942	-0.697088	0.687650	0.255427	-0.680601	1.024087	0.064017										-0.299771	0.085233	0.057359	-0.032080	0.311767	-0.175668	-0.022043	0.292800	-0.133185	0.499516	0.801073	-0.080578
21123	176.025000	-0.860178	0.589761	-0.101661	-0.850130	0.579942	0.144829	-0.812778	0.840059	-0.096332	-0.804780	0.835959	0.137494	-0.724271	1.071581	0.065796	-0.701810	1.108553	-0.030778	-0.685454	0.718877	-0.235871	-0.697173	0.687894	0.255111	-0.680749	1.024560	0.063908										-0.299774	0.085222	0.057369	-0.031974	0.311596	-0.175669	-0.021964	0.292639	-0.133166	0.498856	0.802076	-0.079141
21124	176.033333	-0.860018	0.589816	-0.101721	-0.849896	0.580032	0.144706	-0.812619	0.840066	-0.096522	-0.804703	0.836028	0.137240	-0.724267	1.072232	0.065477	-0.701632	1.109281	-0.030903	-0.685391	0.718925	-0.235847	-0.697228	0.688187	0.254890	-0.680978	1.025150	0.063752										-0.299773	0.085220	0.057362	-0.031855	0.311427	-0.175656	-0.021894	0.292428	-0.133192	0.497760	0.803168	-0.077501
21125	176.041667	-0.859834	0.589916	-0.101763	-0.849758	0.580190	0.144656	-0.812519	0.840044	-0.096675	-0.804716	0.836131	0.137098	-0.724310	1.073218	0.065463	-0.701425	1.110136	-0.030987	-0.685284	0.719002	-0.235879	-0.697229	0.688527	0.254768	-0.681270	1.025782	0.063594										-0.299769	0.085220	0.057357	-0.031727	0.311265	-0.175637	-0.021807	0.292238	-0.133174	0.496008	0.804249	-0.075624
21126	176.050000	-0.859702	0.590049	-0.101777	-0.849614	0.580302	0.144585	-0.812409	0.840029	-0.096842	-0.804685	0.836222	0.136922	-0.724510	1.074386	0.065792	-0.701232	1.111073	-0.031089	-0.685127	0.719102	-0.235964	-0.697172	0.688860	0.254665	-0.681579	1.026515	0.063413										-0.299766	0.085218	0.057365	-0.031600	0.311106	-0.175600	-0.021703	0.292087	-0.133136	0.493465	0.805371	-0.073503
21127	176.058333	-0.859598	0.590106	-0.101802	-0.849486	0.580428	0.144541	-0.812374	0.839938	-0.096970	-0.804672	0.836337	0.136782	-0.724472	1.075255	0.065297	-0.701031	1.112067	-0.031160	-0.684918	0.719193	-0.236070	-0.697066	0.689234	0.254682	-0.681941	1.027354	0.063290										-0.299762	0.085215	0.057362	-0.031473	0.310967	-0.175561	-0.021592	0.291942	-0.133097	0.490040	0.806205	-0.070845
21128	176.066667	-0.859488	0.590195	-0.101813	-0.849368	0.580536	0.144506	-0.812318	0.839899	-0.097149	-0.804630	0.836296	0.136481	-0.724422	1.076498	0.065143	-0.700794	1.113089	-0.031271	-0.684708	0.719300	-0.236297	-0.696905	0.689564	0.254714	-0.682203	1.027988	0.062939										-0.299759	0.085214	0.057360	-0.031353	0.310848	-0.175518	-0.021489	0.291826	-0.133062	0.485791	0.806860	-0.067583
21129	176.075000	-0.859411	0.590252	-0.101828	-0.849274	0.580669	0.144510	-0.812326	0.839819	-0.097311	-0.804688	0.836389	0.136351	-0.724465	1.077474	0.065022	-0.700575	1.114096	-0.031389	-0.684437	0.719400	-0.236542	-0.696705	0.689897	0.254820	-0.682686	1.029025	0.063010										-0.299761	0.085199	0.057366	-0.031228	0.310747	-0.175465	-0.021332	0.291823	-0.132932	0.480568	0.807398	-0.063439
21130	176.083333	-0.859334	0.590297	-0.101835	-0.849166	0.580758	0.144497	-0.812388	0.839687	-0.097402	-0.804772	0.836480	0.136262	-0.724329	1.078331	0.064793	-0.700297	1.115072	-0.031464	-0.684149	0.719491	-0.236819	-0.696495	0.690239	0.254992	-0.683110	1.029753	0.062821										-0.299785	0.084920	0.057129	-0.031108	0.310660	-0.175418	-0.021276	0.291661	-0.132960	0.474619	0.807972	-0.058499
21131	176.091667	-0.859277	0.590325	-0.101822	-0.849110	0.580804	0.144486	-0.812413	0.839628	-0.097566	-0.804877	0.836520	0.136173	-0.724415	1.079543	0.064730	-0.699964	1.115999	-0.031572	-0.683824	0.719539	-0.237026	-0.696249	0.690498	0.255151	-0.683497	1.030424	0.062593										-0.299783	0.084917	0.057133	-0.030999	0.310605	-0.175365	-0.021152	0.291636	-0.132890	0.467861	0.808815	-0.052486
21132	176.100000	-0.859237	0.590315	-0.101851	-0.849071	0.580825	0.144482	-0.812467	0.839563	-0.097690	-0.804834	0.836521	0.135988	-0.724448	1.080373	0.064803	-0.699578	1.116802	-0.031723	-0.683525	0.719577	-0.237340	-0.695996	0.690745	0.255353	-0.683746	1.030942	0.062343										-0.299788	0.084911	0.057137	-0.030898	0.310573	-0.175303	-0.021051	0.291635	-0.132816	0.460562	0.810059	-0.045571
21133	176.108333	-0.859244	0.590316	-0.101835	-0.849076	0.580816	0.144479	-0.812552	0.839481	-0.097786	-0.804912	0.836522	0.135859	-0.724085	1.081002	0.064329	-0.699230	1.117427	-0.031828	-0.683200	0.719594	-0.237654	-0.695757	0.690974	0.255591	-0.684005	1.031511	0.062240										-0.299780	0.084908	0.057138	-0.030816	0.310558	-0.175238	-0.020956	0.291693	-0.132699	0.452689	0.811909	-0.037483
21134	176.116667	-0.859277	0.590286	-0.101830	-0.849080	0.580809	0.144490	-0.812684	0.839364	-0.097862	-0.805042	0.836610	0.135839	-0.724017	1.081661	0.064405	-0.698909	1.117911	-0.032020	-0.682901	0.719636	-0.238111	-0.695535	0.691139	0.255813	-0.684274	1.031926	0.062189										-0.299779	0.084920	0.057136	-0.030741	0.310565	-0.175173	-0.020926	0.291633	-0.132689	0.444607	0.814106	-0.028434
21135	176.125000	-0.859310	0.590234	-0.101845	-0.849205	0.580826	0.144562	-0.812786	0.839290	-0.097940	-0.805036	0.836581	0.135713	-0.723721	1.081947	0.063962	-0.698548	1.118194	-0.032128	-0.682618	0.719608	-0.238492	-0.695351	0.691267	0.256050	-0.684398	1.032190	0.062081										-0.299780	0.084918	0.057133	-0.030686	0.310606	-0.175102	-0.020855	0.291709	-0.132580	0.436732	0.816382	-0.018111
21136	176.133333	-0.859401	0.590160	-0.101867	-0.849189	0.580730	0.144527	-0.812893	0.839231	-0.098014	-0.805072	0.836644	0.135688	-0.723481	1.082095	0.063701	-0.698237	1.118322	-0.032262	-0.682397	0.719514	-0.238833	-0.695198	0.691381	0.256312	-0.684427	1.032259	0.061937										-0.299787	0.084913	0.057127	-0.030644	0.310659	-0.175025	-0.020803	0.291795	-0.132465	0.429017	0.818864	-0.006824
21137	176.141667	-0.859488	0.590064	-0.101887	-0.849290	0.580650	0.144539	-0.812995	0.839188	-0.098078	-0.805088	0.836626	0.135581	-0.723286	1.081979	0.063537	-0.697919	1.118210	-0.032461	-0.682184	0.719440	-0.239262	-0.695072	0.691380	0.256482	-0.684238	1.032004	0.061605										-0.299784	0.084922	0.057121	-0.030567	0.310786	-0.174924	-0.020787	0.291864	-0.132382	0.422069	0.821141	0.005627
21138	176.150000	-0.859546	0.589927	-0.101938	-0.849376	0.580537	0.144546	-0.813082	0.839158	-0.098120	-0.805064	0.836572	0.135409	-0.723077	1.081735	0.063623	-0.697636	1.117857	-0.032609	-0.681966	0.719299	-0.239459	-0.694999	0.691361	0.256663	-0.683963	1.031581	0.061346										-0.299789	0.084915	0.057121	-0.030620	0.310833	-0.174849	-0.020787	0.291952	-0.132300	0.415888	0.823149	0.018882
21139	176.158333	-0.859655	0.589842	-0.101958	-0.849485	0.580479	0.144591	-0.813176	0.839153	-0.098172	-0.805031	0.836618	0.135400	-0.722671	1.081095	0.063190	-0.697451	1.117311	-0.032854	-0.681847	0.719167	-0.239832	-0.694973	0.691279	0.256795	-0.683438	1.030985	0.061005										-0.299784	0.084928	0.057123	-0.030637	0.310941	-0.174757	-0.020807	0.292061	-0.132219	0.410776	0.824654	0.033012
21140	176.166667	-0.859755	0.589765	-0.101961	-0.849595	0.580369	0.144618	-0.813213	0.839158	-0.098220	-0.804989	0.836611	0.135356	-0.722357	1.080383	0.063033	-0.697245	1.116584	-0.033146	-0.681928	0.718911	-0.240191	-0.694984	0.691157	0.256896	-0.682802	1.030297	0.060718										-0.299783	0.084937	0.057128	-0.030673	0.311050	-0.174680	-0.020840	0.292180	-0.132143	0.406786	0.825481	0.047665
21141	176.175000	-0.859870	0.589674	-0.101982	-0.849711	0.580281	0.144653	-0.813291	0.839087	-0.098231	-0.804904	0.836655	0.135379	-0.722034	1.079575	0.062962	-0.697112	1.115726	-0.033396	-0.681892	0.718711	-0.240455	-0.695040	0.690969	0.256918	-0.682231	1.029553	0.060610										-0.299790	0.084929	0.057140	-0.030729	0.311167	-0.174609	-0.020885	0.292298	-0.132074	0.403928	0.825525	0.062938
21142	176.183333	-0.860063	0.589612	-0.101967	-0.849992	0.580304	0.144815	-0.813307	0.839078	-0.098199	-0.804775	0.836677	0.135336	-0.721551	1.078439	0.062445	-0.697032	1.114727	-0.033624	-0.681861	0.718527	-0.240752	-0.695139	0.690773	0.256942	-0.681475	1.028621	0.060284										-0.299799	0.084939	0.057141	-0.030797	0.311281	-0.174556	-0.020987	0.292377	-0.132026	0.402114	0.824606	0.078179
21143	176.191667	-0.860168	0.589532	-0.101986	-0.850111	0.580209	0.144835	-0.813258	0.839118	-0.098236	-0.804699	0.836685	0.135351	-0.721444	1.077497	0.062645	-0.696964	1.113727	-0.033890	-0.681902	0.718280	-0.240910	-0.695272	0.690547	0.256901	-0.680799	1.027861	0.060073										-0.299797	0.084941	0.057143	-0.030872	0.311372	-0.174508	-0.021025	0.292563	-0.131901	0.402003	0.822765	0.092661
21144	176.200000	-0.860299	0.589450	-0.102007	-0.850081	0.580016	0.144726	-0.813203	0.839134	-0.098270	-0.804599	0.836691	0.135346	-0.721251	1.076566	0.062724	-0.696900	1.112704	-0.034181	-0.681866	0.718092	-0.241047	-0.695422	0.690337	0.256832	-0.680253	1.027190	0.060104										-0.299805	0.084926	0.057140	-0.030948	0.311457	-0.174476	-0.021056	0.292736	-0.131802	0.402727	0.820444	0.106794
21145	176.208333	-0.860379	0.589386	-0.102024	-0.850193	0.579935	0.144724	-0.813164	0.839124	-0.098301	-0.804490	0.836729	0.135398	-0.720817	1.075649	0.062112	-0.696882	1.111765	-0.034434	-0.681977	0.717848	-0.241101	-0.695590	0.690086	0.256679	-0.679617	1.026454	0.059903										-0.299807	0.084931	0.057130	-0.031042	0.311523	-0.174458	-0.021206	0.292633	-0.131941	0.404646	0.817721	0.120111
21146	176.216667	-0.860461	0.589279	-0.102058	-0.850274	0.579903	0.144738	-0.813154	0.839069	-0.098320	-0.804494	0.836690	0.135363	-0.720626	1.074752	0.061901	-0.696881	1.110851	-0.034682	-0.682246	0.717532	-0.241128	-0.695768	0.689877	0.256517	-0.679121	1.025874	0.059872										-0.299806	0.084941	0.057124	-0.031130	0.311576	-0.174451	-0.021285	0.292679	-0.131946	0.407360	0.814866	0.132671
21147	176.225000	-0.860523	0.589227	-0.102091	-0.850353	0.579854	0.144726	-0.813038	0.839112	-0.098351	-0.804245	0.836655	0.135268	-0.720480	1.074067	0.061657	-0.696863	1.110090	-0.034980	-0.682346	0.717344	-0.241051	-0.695953	0.689713	0.256348	-0.678686	1.025359	0.059673										-0.299806	0.084945	0.057125	-0.031215	0.311608	-0.174454	-0.021362	0.292756	-0.131895	0.410931	0.812035	0.144335
21148	176.233333	-0.860551	0.589210	-0.102105	-0.850396	0.579840	0.144718	-0.813002	0.839046	-0.098346	-0.804108	0.836629	0.135208	-0.720422	1.073385	0.061439	-0.696872	1.109419	-0.035252	-0.682443	0.717183	-0.240917	-0.696118	0.689533	0.256089	-0.678415	1.024952	0.059719										-0.299807	0.084951	0.057133	-0.031309	0.311619	-0.174472	-0.021438	0.292755	-0.131914	0.414968	0.809260	0.155327
21149	176.241667	-0.860556	0.589198	-0.102115	-0.850405	0.579816	0.144680	-0.812916	0.839040	-0.098415	-0.804038	0.836644	0.135186	-0.720390	1.072806	0.061159	-0.696900	1.108872	-0.035474	-0.682693	0.716959	-0.240756	-0.696276	0.689436	0.255834	-0.678182	1.024612	0.059603										-0.299807	0.084946	0.057141	-0.031386	0.311614	-0.174509	-0.021531	0.292688	-0.132004	0.419463	0.806676	0.165492
21150	176.250000	-0.860545	0.589211	-0.102124	-0.850407	0.579867	0.144682	-0.812769	0.839100	-0.098472	-0.803941	0.836672	0.135129	-0.720405	1.072492	0.060995	-0.696962	1.108468	-0.035664	-0.682798	0.716844	-0.240542	-0.696453	0.689400	0.255608	-0.677982	1.024395	0.059396										-0.299804	0.084955	0.057144	-0.031459	0.311573	-0.174555	-0.021606	0.292613	-0.132065	0.424160	0.804217	0.174803
21151	176.258333	-0.860504	0.589234	-0.102132	-0.850365	0.579907	0.144653	-0.812719	0.839057	-0.098504	-0.803866	0.836700	0.135076	-0.720377	1.072220	0.060830	-0.697027	1.108196	-0.035848	-0.682992	0.716697	-0.240282	-0.696563	0.689396	0.255321	-0.677879	1.024254	0.059280										-0.299809	0.084950	0.057154	-0.031528	0.311506	-0.174622	-0.021651	0.292566	-0.132108	0.429001	0.801960	0.183194
21152	176.266667	-0.860443	0.589279	-0.102135	-0.850310	0.579966	0.144624	-0.812627	0.839061	-0.098545	-0.803775	0.836799	0.135076	-0.720418	1.072108	0.060706	-0.697087	1.108015	-0.036052	-0.683177	0.716552	-0.239885	-0.696660	0.689443	0.255039	-0.677843	1.024250	0.059216										-0.299807	0.084943	0.057158	-0.031583	0.311419	-0.174693	-0.021695	0.292487	-0.132190	0.433853	0.799902	0.190781
21153	176.275000	-0.860305	0.589393	-0.102113	-0.850211	0.580052	0.144594	-0.812526	0.839070	-0.098589	-0.803727	0.836862	0.135025	-0.720504	1.072046	0.060519	-0.697135	1.107988	-0.036212	-0.683315	0.716445	-0.239511	-0.696757	0.689562	0.254820	-0.677830	1.024267	0.059100										-0.299803	0.084948	0.057148	-0.031623	0.311312	-0.174778	-0.021732	0.292370	-0.132279	0.438617	0.798213	0.197119
21154	176.283333	-0.860205	0.589437	-0.102147	-0.850114	0.580132	0.144560	-0.812429	0.839083	-0.098631	-0.803700	0.836865	0.134843	-0.720597	1.072119	0.060290	-0.697215	1.108058	-0.036388	-0.683486	0.716375	-0.239229	-0.696823	0.689711	0.254606	-0.677878	1.024381	0.059004										-0.299802	0.084951	0.057140	-0.031661	0.311183	-0.174870	-0.021756	0.292246	-0.132380	0.443303	0.796562	0.202543
21155	176.291667	-0.860112	0.589476	-0.102137	-0.850009	0.580228	0.144525	-0.812383	0.839046	-0.098660	-0.803637	0.836980	0.134847	-0.720749	1.072308	0.060175	-0.697255	1.108274	-0.036499	-0.683662	0.716354	-0.239033	-0.696837	0.689894	0.254392	-0.678004	1.024613	0.058911										-0.299803	0.084937	0.057133	-0.031678	0.311037	-0.174960	-0.021771	0.292108	-0.132468	0.447787	0.795240	0.206655
21156	176.300000	-0.859990	0.589587	-0.102130	-0.849889	0.580328	0.144499	-0.812346	0.839006	-0.098678	-0.803695	0.836993	0.134710	-0.720904	1.072612	0.060020	-0.697324	1.108571	-0.036606	-0.683826	0.716355	-0.238847	-0.696839	0.690124	0.254240	-0.678175	1.024892	0.058781										-0.299799	0.084926	0.057137	-0.031687	0.310890	-0.175056	-0.021797	0.291913	-0.132614	0.452155	0.794271	0.210159
21157	176.308333	-0.859875	0.589651	-0.102135	-0.849774	0.580424	0.144475	-0.812283	0.839005	-0.098710	-0.803590	0.837088	0.134649	-0.721065	1.073130	0.059986	-0.697362	1.109017	-0.036698	-0.683955	0.716299	-0.238471	-0.696815	0.690385	0.254154	-0.678418	1.025241	0.058659										-0.299808	0.084920	0.057136	-0.031673	0.310742	-0.175144	-0.021771	0.291801	-0.132659	0.456126	0.793721	0.212506
21158	176.316667	-0.859758	0.589713	-0.102139	-0.849656	0.580509	0.144446	-0.812248	0.838998	-0.098738	-0.803531	0.837091	0.134546	-0.721276	1.073628	0.059787	-0.697465	1.109516	-0.036775	-0.684091	0.716335	-0.238406	-0.696766	0.690652	0.254088	-0.678698	1.025638	0.058492										-0.299796	0.084931	0.057155	-0.031646	0.310607	-0.175224	-0.021769	0.291624	-0.132761	0.459747	0.793538	0.214046
21159	176.325000	-0.859676	0.589783	-0.102126	-0.849556	0.580631	0.144448	-0.812285	0.838910	-0.098743	-0.803548	0.837178	0.134498	-0.721442	1.074284	0.059708	-0.697491	1.110179	-0.036841	-0.684211	0.716346	-0.238293	-0.696685	0.690938	0.254077	-0.679070	1.026148	0.058365										-0.299769	0.085207	0.057387	-0.031610	0.310470	-0.175287	-0.021711	0.291521	-0.132798	0.463209	0.793933	0.215051
21160	176.333333	-0.859587	0.589849	-0.102106	-0.849455	0.580664	0.144403	-0.812307	0.838845	-0.098753	-0.803602	0.837236	0.134473	-0.721707	1.074999	0.059703	-0.697482	1.110918	-0.036941	-0.684281	0.716349	-0.238133	-0.696584	0.691228	0.254098	-0.679448	1.026637	0.058165										-0.299763	0.085210	0.057380	-0.031564	0.310355	-0.175350	-0.021678	0.291368	-0.132880	0.465955	0.794606	0.215218
21161	176.341667	-0.859532	0.589891	-0.102097	-0.849373	0.580755	0.144420	-0.812366	0.838772	-0.098764	-0.803645	0.837269	0.134431	-0.721881	1.075720	0.059533	-0.697531	1.111691	-0.037001	-0.684342	0.716353	-0.238071	-0.696471	0.691540	0.254211	-0.679881	1.027189	0.058055										-0.299768	0.085210	0.057369	-0.031506	0.310254	-0.175397	-0.021619	0.291283	-0.132918	0.468242	0.795699	0.214756
21162	176.350000	-0.859475	0.589932	-0.102082	-0.849282	0.580818	0.144422	-0.812416	0.838706	-0.098783	-0.803765	0.837362	0.134445	-0.722110	1.076500	0.059375	-0.697606	1.112400	-0.036984	-0.684378	0.716354	-0.238055	-0.696305	0.691783	0.254269	-0.680397	1.027718	0.057950										-0.299767	0.085200	0.057361	-0.031441	0.310166	-0.175438	-0.021558	0.291214	-0.132943	0.470102	0.797030	0.213798
21163	176.358333	-0.859441	0.589970	-0.102061	-0.849240	0.580832	0.144422	-0.812578	0.838538	-0.098743	-0.803872	0.837328	0.134399	-0.722352	1.077194	0.059359	-0.697592	1.113224	-0.037036	-0.684410	0.716357	-0.238124	-0.696144	0.692027	0.254390	-0.680827	1.028260	0.057700										-0.299768	0.085192	0.057353	-0.031376	0.310100	-0.175476	-0.021501	0.291166	-0.132976	0.471493	0.798598	0.212386
21164	176.366667	-0.859429	0.589954	-0.102048	-0.849194	0.580851	0.144440	-0.812665	0.838473	-0.098735	-0.803913	0.837348	0.134373	-0.722515	1.077924	0.059277	-0.697577	1.113906	-0.036984	-0.684394	0.716349	-0.238147	-0.695994	0.692285	0.254593	-0.681293	1.028680	0.057527										-0.299760	0.085203	0.057349	-0.031309	0.310079	-0.175508	-0.021447	0.291144	-0.133001	0.472277	0.800311	0.210378
21165	176.375000	-0.859383	0.589981	-0.101982	-0.849180	0.580841	0.144459	-0.812855	0.838324	-0.098710	-0.804013	0.837339	0.134373	-0.722699	1.078395	0.059179	-0.697546	1.114493	-0.036946	-0.684376	0.716344	-0.238250	-0.695809	0.692454	0.254738	-0.681696	1.029017	0.057405										-0.299759	0.085201	0.057353	-0.031248	0.310086	-0.175526	-0.021347	0.291215	-0.132989	0.472880	0.801914	0.207723
21166	176.383333	-0.859457	0.589920	-0.102003	-0.849205	0.580802	0.144476	-0.813049	0.838240	-0.098674	-0.804113	0.837397	0.134490	-0.722988	1.078810	0.059447	-0.697528	1.115008	-0.036978	-0.684358	0.716321	-0.238383	-0.695628	0.692598	0.254886	-0.682041	1.029532	0.057370										-0.299755	0.085211	0.057352	-0.031192	0.310121	-0.175545	-0.021260	0.291300	-0.132961	0.473343	0.803407	0.204625
21167	176.391667	-0.859488	0.589881	-0.101976	-0.849218	0.580777	0.144501	-0.813247	0.838126	-0.098631	-0.804186	0.837275	0.134325	-0.723010	1.079200	0.059426	-0.697487	1.115384	-0.036966	-0.684331	0.716305	-0.238528	-0.695488	0.692738	0.255096	-0.682298	1.029709	0.057282										-0.299759	0.085213	0.057365	-0.031141	0.310193	-0.175552	-0.021250	0.291333	-0.133008	0.473658	0.804559	0.201131
21168	176.400000	-0.859561	0.589826	-0.101973	-0.849277	0.580725	0.144524	-0.813417	0.838060	-0.098594	-0.804308	0.837240	0.134333	-0.723086	1.079388	0.059479	-0.697466	1.115595	-0.036945	-0.684283	0.716240	-0.238537	-0.695369	0.692830	0.255297	-0.682520	1.029809	0.057326										-0.299755	0.085218	0.057367	-0.031102	0.310296	-0.175556	-0.021226	0.291398	-0.133053	0.473832	0.805381	0.196824
21169	176.408333	-0.859645	0.589751	-0.101978	-0.849370	0.580631	0.144535	-0.813615	0.837996	-0.098561	-0.804402	0.837185	0.134341	-0.723030	1.079333	0.059436	-0.697451	1.115621	-0.036918	-0.684277	0.716198	-0.238707	-0.695277	0.692861	0.255462	-0.682571	1.029737	0.057229										-0.299761	0.085213	0.057361	-0.031065	0.310413	-0.175549	-0.021145	0.291581	-0.133008	0.473960	0.805853	0.191801
21170	176.416667	-0.859729	0.589675	-0.101975	-0.849465	0.580551	0.144552	-0.813845	0.837899	-0.098501	-0.804526	0.837248	0.134507	-0.722886	1.079121	0.059360	-0.697438	1.115532	-0.036908	-0.684275	0.716138	-0.238869	-0.695219	0.692846	0.255606	-0.682504	1.029327	0.057057										-0.299745	0.085222	0.057346	-0.031040	0.310551	-0.175539	-0.021120	0.291680	-0.133031	0.474165	0.805892	0.186301
21171	176.425000	-0.859823	0.589584	-0.101966	-0.849568	0.580422	0.144549	-0.814028	0.837861	-0.098458	-0.804618	0.837124	0.134407	-0.722774	1.078845	0.059303	-0.697444	1.115238	-0.036860	-0.684300	0.716073	-0.239045	-0.695199	0.692774	0.255727	-0.682322	1.029036	0.056969										-0.299781	0.084921	0.057111	-0.031024	0.310715	-0.175524	-0.021141	0.291806	-0.133030	0.474434	0.805349	0.180205
21172	176.433333	-0.859944	0.589481	-0.101978	-0.849688	0.580321	0.144570	-0.814201	0.837876	-0.098377	-0.804874	0.837115	0.134496	-0.722679	1.078415	0.059156	-0.697485	1.114834	-0.036859	-0.684345	0.715982	-0.239205	-0.695230	0.692671	0.255844	-0.682070	1.028707	0.056905										-0.299785	0.084916	0.057106	-0.031015	0.310884	-0.175499	-0.021075	0.292062	-0.132948	0.474742	0.804106	0.173577
21173	176.441667	-0.860114	0.589374	-0.101957	-0.849822	0.580217	0.144590	-0.814393	0.837828	-0.098333	-0.804849	0.837164	0.134642	-0.722666	1.077922	0.059505	-0.697543	1.114385	-0.036857	-0.684516	0.715889	-0.239442	-0.695299	0.692530	0.255931	-0.681902	1.028341	0.057112										-0.299781	0.084930	0.057103	-0.031019	0.311057	-0.175459	-0.021074	0.292232	-0.132922	0.475199	0.802223	0.166086
21174	176.450000	-0.860226	0.589343	-0.101940	-0.850109	0.580223	0.144730	-0.814533	0.837826	-0.098228	-0.805033	0.837123	0.134690	-0.722498	1.077260	0.059429	-0.697620	1.113922	-0.036863	-0.684679	0.715769	-0.239674	-0.695391	0.692321	0.255944	-0.681668	1.027946	0.057140										-0.299781	0.084933	0.057119	-0.031029	0.311231	-0.175416	-0.021086	0.292400	-0.132883	0.476044	0.799869	0.158369
21175	176.458333	-0.860371	0.589220	-0.101944	-0.850168	0.580063	0.144685	-0.814643	0.837857	-0.098216	-0.804963	0.837030	0.134689	-0.722584	1.076850	0.059617	-0.697767	1.113423	-0.036780	-0.684700	0.715700	-0.239680	-0.695536	0.692112	0.255970	-0.681424	1.027564	0.057148										-0.299787	0.084944	0.057130	-0.031049	0.311393	-0.175383	-0.021095	0.292560	-0.132865	0.477147	0.796812	0.150160
21176	176.466667	-0.860504	0.589093	-0.101970	-0.850244	0.579902	0.144634	-0.814768	0.837864	-0.098181	-0.805037	0.836966	0.134745	-0.722296	1.076380	0.059397	-0.697865	1.112989	-0.036796	-0.684734	0.715623	-0.239662	-0.695706	0.691888	0.255967	-0.681226	1.027194	0.057199										-0.299785	0.084954	0.057139	-0.031079	0.311552	-0.175350	-0.021118	0.292703	-0.132846	0.478433	0.793231	0.141678
21177	176.475000	-0.860606	0.589005	-0.101986	-0.850357	0.579786	0.144613	-0.814900	0.837819	-0.098110	-0.805095	0.836927	0.134814	-0.722272	1.075937	0.059466	-0.698005	1.112553	-0.036759	-0.684935	0.715491	-0.239688	-0.695881	0.691642	0.255872	-0.681081	1.026884	0.057259										-0.299791	0.084957	0.057135	-0.031107	0.311685	-0.175317	-0.021137	0.292846	-0.132832	0.479894	0.789065	0.132915
21178	176.483333	-0.860697	0.588921	-0.102001	-0.850460	0.579677	0.144590	-0.814967	0.837830	-0.098087	-0.805139	0.836839	0.134803	-0.722261	1.075558	0.059506	-0.698123	1.112217	-0.036737	-0.685003	0.715423	-0.239650	-0.696075	0.691378	0.255735	-0.680942	1.026532	0.057335										-0.299791	0.084953	0.057124	-0.031141	0.311807	-0.175299	-0.021164	0.292956	-0.132818	0.481474	0.784494	0.124026
21179	176.491667	-0.860774	0.588836	-0.102017	-0.850559	0.579602	0.144588	-0.815051	0.837822	-0.098064	-0.805213	0.836734	0.134790	-0.722247	1.075267	0.059611	-0.698259	1.111897	-0.036672	-0.685149	0.715316	-0.239592	-0.696304	0.691196	0.255638	-0.680876	1.026267	0.057393										-0.299792	0.084950	0.057107	-0.031169	0.311900	-0.175280	-0.021216	0.293036	-0.132767	0.483130	0.779516	0.115181
21180	176.500000	-0.860839	0.588766	-0.102036	-0.850643	0.579530	0.144577	-0.815130	0.837801	-0.098052	-0.805287	0.836671	0.134784	-0.722251	1.075051	0.059728	-0.698382	1.111712	-0.036629	-0.685296	0.715219	-0.239496	-0.696513	0.691020	0.255483	-0.680855	1.026116	0.057521										-0.299797	0.084945	0.057100	-0.031204	0.311963	-0.175259	-0.021214	0.293151	-0.132706	0.484826	0.774293	0.106452
21181	176.508333	-0.860883	0.588711	-0.102047	-0.850700	0.579479	0.144571	-0.815228	0.837731	-0.098027	-0.805367	0.836622	0.134824	-0.722338	1.074878	0.059885	-0.698540	1.111573	-0.036522	-0.685447	0.715144	-0.239426	-0.696711	0.690809	0.255230	-0.680811	1.025980	0.057576										-0.299795	0.084944	0.057103	-0.031236	0.312011	-0.175243	-0.021240	0.293185	-0.132688	0.486485	0.768815	0.098129
21182	176.516667	-0.860865	0.588632	-0.102081	-0.850744	0.579439	0.144564	-0.815246	0.837738	-0.098021	-0.805470	0.836534	0.134810	-0.722354	1.074741	0.059947	-0.698690	1.111510	-0.036391	-0.685584	0.715052	-0.239212	-0.696916	0.690666	0.255014	-0.680813	1.025908	0.057662										-0.299793	0.084952	0.057111	-0.031264	0.312037	-0.175227	-0.021340	0.293112	-0.132735	0.488483	0.762989	0.089884
21183	176.525000	-0.860835	0.588638	-0.102050	-0.850764	0.579415	0.144557	-0.815316	0.837685	-0.098006	-0.805561	0.836486	0.134795	-0.722355	1.074711	0.060108	-0.698817	1.111470	-0.036227	-0.685730	0.715004	-0.239101	-0.697126	0.690581	0.254810	-0.680832	1.025883	0.057761										-0.299788	0.084956	0.057120	-0.031289	0.312030	-0.175206	-0.021367	0.293086	-0.132727	0.490401	0.757259	0.082480
21184	176.533333	-0.860860	0.588608	-0.102083	-0.850765	0.579409	0.144548	-0.815383	0.837641	-0.097999	-0.805713	0.836531	0.134842	-0.722393	1.074822	0.060357	-0.698921	1.111585	-0.036150	-0.685872	0.714978	-0.238969	-0.697299	0.690491	0.254565	-0.680853	1.025920	0.057874										-0.299791	0.084957	0.057131	-0.031315	0.312008	-0.175192	-0.021390	0.293079	-0.132703	0.492458	0.751506	0.075658
21185	176.541667	-0.860844	0.588596	-0.102090	-0.850750	0.579415	0.144540	-0.815432	0.837615	-0.097986	-0.805812	0.836499	0.134811	-0.722411	1.074865	0.060394	-0.699022	1.111753	-0.036005	-0.686007	0.714918	-0.238697	-0.697473	0.690462	0.254354	-0.680869	1.026021	0.057886										-0.299792	0.084967	0.057134	-0.031331	0.311955	-0.175184	-0.021411	0.293021	-0.132694	0.494714	0.745932	0.069755
21186	176.550000	-0.860814	0.588629	-0.102093	-0.850722	0.579433	0.144526	-0.815488	0.837593	-0.097978	-0.805894	0.836469	0.134777	-0.722469	1.075233	0.060690	-0.699125	1.111983	-0.035840	-0.686107	0.714906	-0.238476	-0.697631	0.690465	0.254160	-0.680916	1.026171	0.057907										-0.299793	0.084960	0.057132	-0.031342	0.311887	-0.175182	-0.021426	0.292951	-0.132691	0.497030	0.740712	0.064722
21187	176.558333	-0.860789	0.588675	-0.102078	-0.850677	0.579452	0.144510	-0.815514	0.837581	-0.097989	-0.806005	0.836479	0.134755	-0.722441	1.075471	0.060820	-0.699242	1.112305	-0.035600	-0.686230	0.714873	-0.238213	-0.697763	0.690500	0.253991	-0.681064	1.026474	0.058056										-0.299789	0.084955	0.057126	-0.031296	0.311843	-0.175164	-0.021352	0.292965	-0.132643	0.499303	0.736120	0.060737
21188	176.566667	-0.860770	0.588719	-0.102069	-0.850628	0.579482	0.144498	-0.815604	0.837502	-0.097965	-0.806104	0.836483	0.134736	-0.722408	1.075731	0.060747	-0.699351	1.112695	-0.035449	-0.686382	0.714917	-0.238157	-0.697882	0.690552	0.253839	-0.681231	1.026782	0.058135										-0.299786	0.084945	0.057118	-0.031353	0.311700	-0.175181	-0.021355	0.292867	-0.132642	0.501461	0.732043	0.057550
21189	176.575000	-0.860671	0.588714	-0.102085	-0.850573	0.579515	0.144485	-0.815617	0.837514	-0.097969	-0.806206	0.836488	0.134729	-0.722745	1.076278	0.061299	-0.699455	1.113162	-0.035256	-0.686476	0.714931	-0.237938	-0.697974	0.690624	0.253725	-0.681662	1.027282	0.058567										-0.299789	0.084937	0.057116	-0.031348	0.311588	-0.175182	-0.021435	0.292653	-0.132692	0.503316	0.728644	0.055320
21190	176.583333	-0.860621	0.588742	-0.102078	-0.850521	0.579548	0.144481	-0.815665	0.837486	-0.097962	-0.806293	0.836438	0.134644	-0.722690	1.076843	0.061466	-0.699552	1.113631	-0.034981	-0.686561	0.714960	-0.237741	-0.698042	0.690719	0.253669	-0.681887	1.027632	0.058628										-0.299792	0.084926	0.057118	-0.031338	0.311479	-0.175170	-0.021431	0.292510	-0.132715	0.504883	0.725779	0.053747
21191	176.591667	-0.860620	0.588812	-0.102041	-0.850472	0.579596	0.144491	-0.815708	0.837463	-0.097948	-0.806370	0.836400	0.134625	-0.722896	1.077514	0.061905	-0.699684	1.114185	-0.034795	-0.686647	0.715010	-0.237603	-0.698078	0.690818	0.253647	-0.682168	1.028021	0.058763										-0.299789	0.084931	0.057127	-0.031321	0.311372	-0.175147	-0.021415	0.292440	-0.132648	0.506002	0.723624	0.052954
21192	176.600000	-0.860673	0.588880	-0.102062	-0.850428	0.579650	0.144505	-0.815789	0.837404	-0.097921	-0.806450	0.836398	0.134617	-0.722949	1.077993	0.062157	-0.699768	1.114699	-0.034598	-0.686736	0.715084	-0.237571	-0.698082	0.690917	0.253653	-0.682629	1.028604	0.059176										-0.299787	0.084931	0.057135	-0.031303	0.311273	-0.175119	-0.021405	0.292346	-0.132608	0.506887	0.721840	0.052585
21193	176.608333	-0.860530	0.588851	-0.102030	-0.850381	0.579629	0.144475	-0.815806	0.837423	-0.097905	-0.806546	0.836408	0.134642	-0.722983	1.078550	0.062265	-0.699837	1.114992	-0.034221	-0.686747	0.715153	-0.237404	-0.698058	0.691006	0.253693	-0.682810	1.028854	0.059194										-0.299788	0.084939	0.057144	-0.031282	0.311193	-0.175084	-0.021349	0.292311	-0.132525	0.507328	0.720738	0.052847
21194	176.616667	-0.860525	0.588884	-0.102003	-0.850352	0.579653	0.144483	-0.815849	0.837409	-0.097875	-0.806583	0.836376	0.134619	-0.722957	1.079012	0.062297	-0.699921	1.115461	-0.034176	-0.686764	0.715231	-0.237352	-0.698023	0.691119	0.253814	-0.682977	1.029129	0.059292										-0.299789	0.084943	0.057140	-0.031257	0.311114	-0.175045	-0.021289	0.292299	-0.132459	0.507492	0.720106	0.053479
21195	176.625000	-0.860500	0.588907	-0.101995	-0.850340	0.579700	0.144513	-0.815933	0.837365	-0.097820	-0.806693	0.836414	0.134732	-0.722986	1.079304	0.062415	-0.700004	1.115680	-0.034024	-0.686762	0.715311	-0.237331	-0.697948	0.691169	0.253910	-0.683384	1.029800	0.059918										-0.299786	0.084935	0.057136	-0.031232	0.311054	-0.175000	-0.021313	0.292194	-0.132438	0.507296	0.720153	0.054586
21196	176.633333	-0.860500	0.588912	-0.101996	-0.850317	0.579680	0.144498	-0.815945	0.837400	-0.097784	-0.806898	0.836390	0.134761	-0.723196	1.079492	0.063032	-0.700092	1.115752	-0.033883	-0.686772	0.715393	-0.237416	-0.697844	0.691171	0.253991	-0.683475	1.029927	0.060067										-0.299789	0.084932	0.057124	-0.031210	0.311017	-0.174956	-0.021342	0.292107	-0.132422	0.506981	0.720441	0.055837
21197	176.641667	-0.860512	0.588907	-0.101985	-0.850324	0.579640	0.144493	-0.815995	0.837412	-0.097719	-0.806866	0.836388	0.134808	-0.723198	1.079557	0.063197	-0.700195	1.115638	-0.033660	-0.686703	0.715461	-0.237358	-0.697746	0.691181	0.254151	-0.683496	1.029965	0.060236										-0.299785	0.084928	0.057117	-0.031190	0.310997	-0.174908	-0.021286	0.292145	-0.132343	0.506378	0.721337	0.057461
21198	176.650000	-0.860522	0.588897	-0.101973	-0.850335	0.579621	0.144510	-0.816007	0.837434	-0.097627	-0.806824	0.836323	0.134839	-0.723182	1.079605	0.063488	-0.700291	1.115594	-0.033693	-0.686655	0.715529	-0.237404	-0.697647	0.691161	0.254308	-0.683435	1.029931	0.060410										-0.299790	0.084927	0.057114	-0.031173	0.310993	-0.174861	-0.021317	0.292097	-0.132329	0.505622	0.722603	0.059251
21199	176.658333	-0.860553	0.588897	-0.101969	-0.850359	0.579588	0.144529	-0.816087	0.837435	-0.097550	-0.806798	0.836282	0.134898	-0.723117	1.079386	0.063525	-0.700407	1.115219	-0.033471	-0.686749	0.715521	-0.237515	-0.697525	0.691101	0.254451	-0.683060	1.029479	0.060212										-0.299787	0.084927	0.057118	-0.031168	0.311016	-0.174814	-0.021226	0.292223	-0.132218	0.504646	0.724366	0.061258
21200	176.666667	-0.860585	0.588882	-0.101958	-0.850393	0.579553	0.144552	-0.816093	0.837482	-0.097449	-0.806771	0.836244	0.134970	-0.723029	1.079157	0.063699	-0.700553	1.114996	-0.033539	-0.686541	0.715633	-0.237519	-0.697421	0.691018	0.254605	-0.682915	1.029442	0.060451										-0.299789	0.084934	0.057123	-0.031165	0.311059	-0.174773	-0.021305	0.292171	-0.132241	0.503625	0.726288	0.063312
21201	176.675000	-0.860623	0.588858	-0.101941	-0.850431	0.579515	0.144577	-0.816072	0.837521	-0.097362	-0.806737	0.836205	0.135073	-0.722918	1.078704	0.063589	-0.700656	1.114525	-0.033369	-0.686481	0.715669	-0.237605	-0.697336	0.690936	0.254795	-0.682825	1.029326	0.060736										-0.299789	0.084947	0.057130	-0.031167	0.311110	-0.174735	-0.021306	0.292222	-0.132206	0.502430	0.728682	0.065495
21202	176.683333	-0.860665	0.588836	-0.101931	-0.850476	0.579471	0.144602	-0.816142	0.837501	-0.097241	-0.806692	0.836267	0.135301	-0.722789	1.078386	0.063515	-0.700833	1.114216	-0.033437	-0.686428	0.715693	-0.237678	-0.697261	0.690837	0.254957	-0.682654	1.028890	0.060795										-0.299781	0.084957	0.057127	-0.031172	0.311166	-0.174708	-0.021310	0.292288	-0.132177	0.501296	0.731207	0.067538
21203	176.691667	-0.860705	0.588811	-0.101923	-0.850523	0.579427	0.144622	-0.816106	0.837538	-0.097159	-0.806627	0.836169	0.135319	-0.722774	1.078027	0.063622	-0.700953	1.113786	-0.033361	-0.686378	0.715699	-0.237733	-0.697170	0.690676	0.255034	-0.682396	1.028570	0.060828										-0.299786	0.084958	0.057133	-0.031180	0.311230	-0.174696	-0.021315	0.292356	-0.132168	0.500003	0.733968	0.069845
21204	176.700000	-0.860744	0.588783	-0.101916	-0.850566	0.579382	0.144642	-0.816068	0.837566	-0.097077	-0.806559	0.836123	0.135399	-0.722694	1.077606	0.063671	-0.701088	1.113202	-0.033135	-0.686331	0.715690	-0.237789	-0.697102	0.690541	0.255142	-0.682129	1.028261	0.060846										-0.299787	0.084945	0.057125	-0.031188	0.311295	-0.174690	-0.021321	0.292411	-0.132168	0.498741	0.736966	0.072009
21205	176.708333	-0.860776	0.588762	-0.101912	-0.850607	0.579339	0.144660	-0.816099	0.837564	-0.096999	-0.806516	0.836097	0.135510	-0.722731	1.077369	0.063882	-0.701213	1.112850	-0.033099	-0.686290	0.715682	-0.237838	-0.697065	0.690458	0.255280	-0.682143	1.028220	0.061215										-0.299792	0.084938	0.057117	-0.031194	0.311347	-0.174699	-0.021282	0.292538	-0.132116	0.497462	0.740038	0.074203
21206	176.716667	-0.860803	0.588739	-0.101904	-0.850642	0.579298	0.144680	-0.816068	0.837586	-0.096927	-0.806493	0.836052	0.135632	-0.722649	1.076845	0.063842	-0.701350	1.112472	-0.033058	-0.686251	0.715664	-0.237866	-0.697023	0.690352	0.255350	-0.681986	1.027997	0.061341										-0.299787	0.084943	0.057108	-0.031203	0.311394	-0.174703	-0.021333	0.292511	-0.132188	0.496195	0.743294	0.076396
21207	176.725000	-0.860826	0.588723	-0.101892	-0.850668	0.579261	0.144693	-0.816064	0.837536	-0.096839	-0.806461	0.836045	0.135721	-0.722682	1.076818	0.064116	-0.701486	1.112268	-0.033057	-0.686219	0.715645	-0.237874	-0.696988	0.690240	0.255373	-0.681871	1.027817	0.061449										-0.299794	0.084934	0.057114	-0.031212	0.311438	-0.174721	-0.021342	0.292540	-0.132202	0.494967	0.746631	0.078522
21208	176.733333	-0.860840	0.588707	-0.101885	-0.850684	0.579231	0.144712	-0.816017	0.837564	-0.096782	-0.806398	0.835985	0.135772	-0.722664	1.076636	0.064247	-0.701591	1.111939	-0.032903	-0.686198	0.715620	-0.237864	-0.696963	0.690139	0.255379	-0.681761	1.027652	0.061568										-0.299794	0.084933	0.057118	-0.031216	0.311470	-0.174750	-0.021343	0.292573	-0.132232	0.493809	0.750080	0.080571
21209	176.741667	-0.860845	0.588699	-0.101871	-0.850688	0.579211	0.144730	-0.816037	0.837536	-0.096713	-0.806366	0.835958	0.135836	-0.722659	1.076404	0.064343	-0.701724	1.111835	-0.032916	-0.686268	0.715553	-0.237868	-0.696959	0.690092	0.255393	-0.681673	1.027538	0.061668										-0.299792	0.084943	0.057123	-0.031172	0.311546	-0.174778	-0.021303	0.292662	-0.132201	0.492712	0.753667	0.082543
21210	176.750000	-0.860837	0.588701	-0.101857	-0.850682	0.579197	0.144744	-0.816031	0.837497	-0.096647	-0.806319	0.835923	0.135858	-0.722603	1.076319	0.064510	-0.701810	1.111787	-0.032954	-0.686346	0.715488	-0.237846	-0.696955	0.690062	0.255387	-0.681434	1.027293	0.061525										-0.299793	0.084936	0.057130	-0.031228	0.311510	-0.174826	-0.021354	0.292592	-0.132317	0.491719	0.757361	0.084434
21211	176.758333	-0.860825	0.588707	-0.101849	-0.850665	0.579190	0.144755	-0.815989	0.837519	-0.096614	-0.806336	0.835941	0.135937	-0.722581	1.076265	0.064522	-0.701859	1.111656	-0.032773	-0.686274	0.715506	-0.237755	-0.696957	0.690050	0.255363	-0.681561	1.027441	0.061847										-0.299793	0.084951	0.057139	-0.031228	0.311511	-0.174871	-0.021351	0.292582	-0.132371	0.491023	0.761044	0.085995
21212	176.766667	-0.860803	0.588717	-0.101840	-0.850639	0.579196	0.144764	-0.815982	0.837500	-0.096578	-0.806315	0.835906	0.135953	-0.722557	1.076304	0.064661	-0.701895	1.111578	-0.032588	-0.686230	0.715517	-0.237659	-0.696971	0.690054	0.255339	-0.681539	1.027456	0.061908										-0.299791	0.084947	0.057134	-0.031225	0.311501	-0.174921	-0.021266	0.292668	-0.132375	0.490109	0.765262	0.087989
21213	176.775000	-0.860772	0.588742	-0.101834	-0.850605	0.579206	0.144763	-0.816020	0.837445	-0.096540	-0.806323	0.835904	0.135966	-0.722564	1.076380	0.064701	-0.701935	1.111659	-0.032489	-0.686338	0.715467	-0.237598	-0.696984	0.690081	0.255304	-0.681458	1.027471	0.061876										-0.299790	0.084940	0.057130	-0.031215	0.311485	-0.174974	-0.021261	0.292635	-0.132417	0.489718	0.769171	0.089355
21214	176.783333	-0.860736	0.588772	-0.101823	-0.850566	0.579221	0.144763	-0.816023	0.837430	-0.096518	-0.806366	0.835957	0.136014	-0.722563	1.076530	0.064841	-0.701983	1.111997	-0.032628	-0.686315	0.715477	-0.237463	-0.697000	0.690124	0.255271	-0.681399	1.027496	0.061792										-0.299785	0.084942	0.057113	-0.031201	0.311459	-0.175014	-0.021250	0.292586	-0.132460	0.489500	0.773174	0.090693
21215	176.791667	-0.860701	0.588797	-0.101814	-0.850527	0.579244	0.144758	-0.815990	0.837451	-0.096494	-0.806351	0.835910	0.135977	-0.722583	1.076783	0.064936	-0.701976	1.112130	-0.032436	-0.686373	0.715475	-0.237358	-0.697023	0.690169	0.255230	-0.681660	1.027861	0.062071										-0.299788	0.084934	0.057110	-0.031178	0.311419	-0.175050	-0.021316	0.292437	-0.132553	0.489514	0.777312	0.091994
21216	176.800000	-0.860665	0.588822	-0.101805	-0.850490	0.579264	0.144756	-0.816048	0.837400	-0.096443	-0.806388	0.835926	0.135997	-0.722618	1.077036	0.065000	-0.701956	1.112316	-0.032245	-0.686437	0.715476	-0.237246	-0.697043	0.690224	0.255205	-0.681775	1.028023	0.062081										-0.299789	0.084920	0.057108	-0.031147	0.311375	-0.175067	-0.021219	0.292478	-0.132511	0.489734	0.781492	0.093210
21217	176.808333	-0.860629	0.588851	-0.101788	-0.850457	0.579293	0.144755	-0.816051	0.837410	-0.096428	-0.806432	0.835940	0.136013	-0.722647	1.077307	0.065009	-0.701957	1.112803	-0.032393	-0.686518	0.715479	-0.237137	-0.697053	0.690279	0.255183	-0.681922	1.028210	0.062063										-0.299788	0.084930	0.057108	-0.031109	0.311331	-0.175067	-0.021201	0.292389	-0.132554	0.490236	0.785722	0.094306
21218	176.816667	-0.860602	0.588875	-0.101776	-0.850426	0.579315	0.144757	-0.816050	0.837447	-0.096410	-0.806457	0.835952	0.136013	-0.722676	1.077675	0.065136	-0.701894	1.112958	-0.032103	-0.686615	0.715465	-0.236985	-0.697061	0.690331	0.255161	-0.682097	1.028409	0.062077										-0.299793	0.084943	0.057116	-0.031061	0.311288	-0.175062	-0.021176	0.292300	-0.132585	0.490933	0.789922	0.095275
21219	176.825000	-0.860579	0.588899	-0.101766	-0.850402	0.579333	0.144758	-0.816089	0.837453	-0.096396	-0.806503	0.835963	0.136015	-0.722666	1.077839	0.065058	-0.701846	1.113249	-0.032053	-0.686658	0.715465	-0.236800	-0.697073	0.690405	0.255184	-0.682237	1.028608	0.062072										-0.299783	0.084947	0.057121	-0.031015	0.311233	-0.175033	-0.021148	0.292236	-0.132560	0.491883	0.794020	0.096080
21220	176.833333	-0.860568	0.588914	-0.101760	-0.850390	0.579346	0.144762	-0.816139	0.837442	-0.096353	-0.806544	0.835973	0.136012	-0.722749	1.078236	0.065152	-0.701839	1.113724	-0.032217	-0.686736	0.715472	-0.236712	-0.697069	0.690465	0.255198	-0.682453	1.029067	0.062273										-0.299788	0.084949	0.057129	-0.030958	0.311191	-0.174999	-0.021108	0.292190	-0.132526	0.493023	0.797992	0.096728
21221	176.841667	-0.860558	0.588920	-0.101753	-0.850382	0.579351	0.144761	-0.816182	0.837460	-0.096380	-0.806588	0.835981	0.136010	-0.722762	1.078307	0.065031	-0.701752	1.113885	-0.032055	-0.686808	0.715482	-0.236643	-0.697047	0.690459	0.255153	-0.682586	1.029211	0.062247										-0.299784	0.084940	0.057125	-0.030907	0.311152	-0.174945	-0.021110	0.292124	-0.132465	0.494368	0.801747	0.097163
21222	176.850000	-0.860560	0.588914	-0.101749	-0.850378	0.579350	0.144764	-0.816294	0.837423	-0.096327	-0.806637	0.835989	0.136012	-0.722772	1.078482	0.065053	-0.701691	1.113990	-0.031937	-0.686881	0.715486	-0.236591	-0.697041	0.690515	0.255201	-0.682705	1.029309	0.062217										-0.299779	0.084940	0.057115	-0.030854	0.311117	-0.174885	-0.021047	0.292166	-0.132312	0.495849	0.805264	0.097404
21223	176.858333	-0.860573	0.588916	-0.101755	-0.850392	0.579345	0.144754	-0.816352	0.837424	-0.096321	-0.806676	0.835993	0.136013	-0.722779	1.078556	0.065007	-0.701649	1.114291	-0.032169	-0.686949	0.715483	-0.236552	-0.697023	0.690526	0.255209	-0.682796	1.029349	0.062178										-0.299789	0.084924	0.057112	-0.030812	0.311086	-0.174800	-0.021012	0.292072	-0.132316	0.497453	0.808459	0.097442
21224	176.866667	-0.860596	0.588906	-0.101759	-0.850412	0.579334	0.144754	-0.816360	0.837476	-0.096347	-0.806716	0.835994	0.136023	-0.722845	1.078673	0.065025	-0.701599	1.114335	-0.032176	-0.687012	0.715472	-0.236522	-0.697002	0.690521	0.255217	-0.682848	1.029345	0.062142										-0.299791	0.084928	0.057112	-0.030760	0.311057	-0.174698	-0.021028	0.292011	-0.132200	0.499120	0.811372	0.097285
21225	176.875000	-0.860625	0.588885	-0.101766	-0.850444	0.579311	0.144753	-0.816439	0.837467	-0.096321	-0.806745	0.835990	0.136033	-0.722839	1.078558	0.064938	-0.701540	1.114204	-0.032080	-0.687072	0.715451	-0.236517	-0.696973	0.690463	0.255187	-0.682861	1.029270	0.062096										-0.299792	0.084913	0.057113	-0.030718	0.311024	-0.174588	-0.020944	0.292045	-0.132049	0.500836	0.813856	0.096929
21226	176.883333	-0.860656	0.588858	-0.101772	-0.850481	0.579288	0.144756	-0.816536	0.837439	-0.096262	-0.806765	0.835982	0.136054	-0.722822	1.078389	0.064822	-0.701509	1.114219	-0.032245	-0.687277	0.715380	-0.236581	-0.696973	0.690459	0.255248	-0.682767	1.028852	0.061815										-0.299792	0.084924	0.057120	-0.030667	0.310993	-0.174462	-0.020915	0.291989	-0.131961	0.502543	0.815994	0.096399
21227	176.891667	-0.860693	0.588833	-0.101774	-0.850523	0.579266	0.144761	-0.816578	0.837466	-0.096236	-0.806781	0.835973	0.136078	-0.722766	1.078168	0.064731	-0.701459	1.113879	-0.032052	-0.687267	0.715354	-0.236555	-0.696959	0.690408	0.255266	-0.682725	1.028704	0.061762										-0.299794	0.084935	0.057125	-0.030621	0.310969	-0.174311	-0.020909	0.291991	-0.131769	0.504190	0.817603	0.095583
21228	176.900000	-0.860734	0.588801	-0.101782	-0.850565	0.579236	0.144762	-0.816620	0.837476	-0.096229	-0.806797	0.835964	0.136106	-0.722773	1.077992	0.064703	-0.701446	1.113868	-0.032294	-0.687261	0.715320	-0.236536	-0.696952	0.690344	0.255282	-0.682681	1.028533	0.061704										-0.299800	0.084927	0.057135	-0.030579	0.310939	-0.174152	-0.020920	0.291917	-0.131652	0.505705	0.818736	0.094548
21229	176.908333	-0.860771	0.588766	-0.101792	-0.850610	0.579207	0.144766	-0.816690	0.837459	-0.096195	-0.806803	0.835941	0.136146	-0.722803	1.077734	0.064572	-0.701424	1.113588	-0.032279	-0.687326	0.715252	-0.236560	-0.696944	0.690248	0.255274	-0.682675	1.028388	0.061684										-0.299788	0.084953	0.057124	-0.030531	0.310900	-0.173984	-0.020869	0.291950	-0.131451	0.506936	0.819246	0.093244
21230	176.916667	-0.860808	0.588725	-0.101811	-0.850651	0.579171	0.144765	-0.816758	0.837438	-0.096161	-0.806787	0.835926	0.136157	-0.722804	1.077456	0.064429	-0.701429	1.113509	-0.032496	-0.687541	0.715093	-0.236614	-0.696937	0.690144	0.255258	-0.682651	1.028218	0.061627										-0.299793	0.084940	0.057122	-0.030494	0.310867	-0.173812	-0.020879	0.291931	-0.131225	0.507884	0.819242	0.091737
21231	176.925000	-0.860846	0.588691	-0.101829	-0.850690	0.579138	0.144765	-0.816788	0.837440	-0.096153	-0.806810	0.835910	0.136230	-0.722867	1.077237	0.064350	-0.701427	1.113243	-0.032462	-0.687477	0.715100	-0.236641	-0.696936	0.690070	0.255263	-0.682641	1.028050	0.061559										-0.299794	0.084938	0.057118	-0.030463	0.310843	-0.173638	-0.020827	0.291943	-0.131047	0.508390	0.818534	0.090041
21232	176.933333	-0.860879	0.588648	-0.101841	-0.850728	0.579104	0.144763	-0.816842	0.837406	-0.096120	-0.806802	0.835889	0.136264	-0.723000	1.077163	0.064378	-0.701426	1.113008	-0.032427	-0.687520	0.715011	-0.236607	-0.696943	0.689999	0.255262	-0.682620	1.027825	0.061409										-0.299795	0.084933	0.057107	-0.030432	0.310807	-0.173465	-0.020777	0.291991	-0.130812	0.508457	0.817200	0.088179
21233	176.941667	-0.860914	0.588594	-0.101849	-0.850760	0.579073	0.144765	-0.816884	0.837384	-0.096108	-0.806815	0.835873	0.136294	-0.723060	1.076784	0.064310	-0.701440	1.112880	-0.032515	-0.687576	0.714934	-0.236617	-0.696947	0.689938	0.255257	-0.682619	1.027671	0.061309										-0.299795	0.084923	0.057104	-0.030407	0.310782	-0.173304	-0.020758	0.291969	-0.130657	0.508016	0.815101	0.086166
21234	176.950000	-0.860922	0.588580	-0.101856	-0.850784	0.579043	0.144767	-0.816928	0.837364	-0.096091	-0.806880	0.835888	0.136355	-0.723036	1.076597	0.063989	-0.701479	1.112773	-0.032593	-0.687641	0.714887	-0.236753	-0.696947	0.689888	0.255248	-0.682650	1.027545	0.061226										-0.299798	0.084930	0.057109	-0.030375	0.310761	-0.173151	-0.020803	0.291856	-0.130561	0.507273	0.812500	0.084101
21235	176.958333	-0.860902	0.588516	-0.101877	-0.850800	0.579019	0.144765	-0.816970	0.837328	-0.096074	-0.806939	0.835871	0.136392	-0.723122	1.076475	0.063896	-0.701504	1.112769	-0.032768	-0.687699	0.714819	-0.236788	-0.696947	0.689863	0.255232	-0.682659	1.027405	0.061092										-0.299794	0.084927	0.057121	-0.030346	0.310734	-0.173018	-0.020775	0.291851	-0.130419	0.506332	0.809370	0.082008
21236	176.966667	-0.860949	0.588530	-0.101858	-0.850811	0.578996	0.144760	-0.817232	0.837401	-0.096101	-0.806919	0.835915	0.136463	-0.723210	1.076384	0.063847	-0.701528	1.112645	-0.032728	-0.687728	0.714752	-0.236733	-0.696950	0.689848	0.255217	-0.682740	1.027341	0.061027										-0.299787	0.084953	0.057124	-0.030325	0.310704	-0.172881	-0.020750	0.291832	-0.130276	0.505362	0.806107	0.080138
21237	176.975000	-0.860900	0.588500	-0.101845	-0.850825	0.578978	0.144758	-0.817190	0.837290	-0.096062	-0.806935	0.835932	0.136547	-0.723297	1.076317	0.063728	-0.701572	1.112701	-0.032875	-0.687761	0.714687	-0.236710	-0.696957	0.689857	0.255209	-0.682815	1.027291	0.060932										-0.299790	0.084959	0.057131	-0.030291	0.310678	-0.172757	-0.020629	0.291945	-0.130046	0.504869	0.802794	0.078414
21238	176.983333	-0.860909	0.588460	-0.101902	-0.850830	0.578943	0.144741	-0.817140	0.837230	-0.096045	-0.806961	0.835925	0.136548	-0.723386	1.076300	0.063649	-0.701599	1.112667	-0.032833	-0.687826	0.714630	-0.236762	-0.696949	0.689872	0.255174	-0.682935	1.027294	0.060874										-0.299791	0.084958	0.057137	-0.030250	0.310644	-0.172637	-0.020669	0.291853	-0.129960	0.504795	0.799778	0.077400
21239	176.991667	-0.860925	0.588455	-0.101898	-0.850829	0.578954	0.144747	-0.817189	0.837189	-0.096049	-0.806986	0.835847	0.136401	-0.723493	1.076334	0.063563	-0.701648	1.112731	-0.032871	-0.687840	0.714572	-0.236686	-0.696955	0.689914	0.255156	-0.683014	1.027279	0.060762										-0.299792	0.084950	0.057134	-0.030209	0.310602	-0.172523	-0.020610	0.291775	-0.129937	0.505515	0.797250	0.076907
21240	177.000000	-0.860970	0.588436	-0.101902	-0.850834	0.578952	0.144744	-0.817272	0.837113	-0.096034	-0.807070	0.835942	0.136554	-0.723616	1.076394	0.063472	-0.701680	1.112999	-0.033118	-0.687890	0.714526	-0.236689	-0.696962	0.689954	0.255130	-0.683011	1.027185	0.060477										-0.299798	0.084927	0.057133	-0.030162	0.310566	-0.172414	-0.020505	0.291895	-0.129666	0.506796	0.795341	0.076715
21241	177.008333	-0.860920	0.588400	-0.101927	-0.850827	0.578948	0.144740	-0.817310	0.837094	-0.096054	-0.807074	0.835881	0.136455	-0.723743	1.076465	0.063386	-0.701742	1.113123	-0.033153	-0.687996	0.714442	-0.236654	-0.696973	0.690027	0.255128	-0.683138	1.027205	0.060358										-0.299794	0.084932	0.057120	-0.030100	0.310525	-0.172300	-0.020461	0.291827	-0.129608	0.508371	0.794554	0.076801
21242	177.016667	-0.860883	0.588444	-0.101910	-0.850806	0.578968	0.144748	-0.817340	0.837083	-0.096062	-0.807124	0.835811	0.136340	-0.723846	1.076569	0.063330	-0.701776	1.113255	-0.033160	-0.688105	0.714370	-0.236615	-0.696986	0.690091	0.255117	-0.683321	1.027330	0.060309										-0.299796	0.084924	0.057118	-0.030037	0.310491	-0.172195	-0.020412	0.291757	-0.129549	0.510121	0.794620	0.076880
21243	177.025000	-0.860845	0.588448	-0.101881	-0.850795	0.578952	0.144732	-0.817414	0.837045	-0.096059	-0.807161	0.835905	0.136434	-0.724084	1.076801	0.063534	-0.701798	1.113277	-0.033033	-0.687976	0.714446	-0.236518	-0.697002	0.690157	0.255119	-0.683556	1.027515	0.060352										-0.299793	0.084931	0.057125	-0.029968	0.310459	-0.172092	-0.020391	0.291654	-0.129510	0.511838	0.795914	0.077031
21244	177.033333	-0.860917	0.588488	-0.101883	-0.850793	0.578961	0.144736	-0.817484	0.836999	-0.096058	-0.807247	0.835940	0.136503	-0.724124	1.076879	0.063183	-0.701859	1.113441	-0.033060	-0.688031	0.714446	-0.236520	-0.697021	0.690223	0.255127	-0.683801	1.027718	0.060411										-0.299792	0.084934	0.057131	-0.029901	0.310442	-0.171996	-0.020321	0.291692	-0.129361	0.513539	0.798127	0.077072
21245	177.041667	-0.860863	0.588434	-0.101910	-0.850853	0.579034	0.144802	-0.817533	0.836978	-0.096063	-0.807307	0.835938	0.136491	-0.724238	1.077079	0.063127	-0.701911	1.113701	-0.033206	-0.688118	0.714383	-0.236394	-0.697049	0.690314	0.255167	-0.683969	1.027828	0.060352										-0.299791	0.084942	0.057141	-0.029832	0.310433	-0.171912	-0.020269	0.291667	-0.129277	0.515100	0.801378	0.077207
21246	177.050000	-0.860855	0.588461	-0.101895	-0.850772	0.578989	0.144743	-0.817553	0.836985	-0.096081	-0.807374	0.835874	0.136388	-0.724384	1.077359	0.063158	-0.701962	1.113937	-0.033333	-0.688093	0.714452	-0.236447	-0.697076	0.690397	0.255199	-0.684147	1.027943	0.060284										-0.299790	0.084945	0.057139	-0.029772	0.310432	-0.171832	-0.020227	0.291663	-0.129205	0.516666	0.805220	0.077272
21247	177.058333	-0.860877	0.588479	-0.101884	-0.850768	0.578987	0.144746	-0.817616	0.836947	-0.096069	-0.807444	0.835904	0.136423	-0.724485	1.077455	0.063079	-0.701995	1.114043	-0.033318	-0.688085	0.714414	-0.236208	-0.697107	0.690449	0.255212	-0.684341	1.028064	0.060277										-0.299787	0.084949	0.057134	-0.029716	0.310441	-0.171768	-0.020189	0.291660	-0.129137	0.518243	0.809538	0.077206
21248	177.066667	-0.860859	0.588456	-0.101905	-0.850773	0.578981	0.144751	-0.817682	0.836911	-0.096067	-0.807507	0.835869	0.136386	-0.724570	1.077585	0.063046	-0.702036	1.114239	-0.033510	-0.688095	0.714430	-0.236193	-0.697128	0.690497	0.255228	-0.684470	1.028152	0.060243										-0.299792	0.084946	0.057133	-0.029661	0.310452	-0.171714	-0.020154	0.291661	-0.129086	0.519697	0.814166	0.077139
21249	177.075000	-0.860869	0.588430	-0.101905	-0.850784	0.578963	0.144752	-0.817717	0.836898	-0.096076	-0.807566	0.835857	0.136382	-0.724655	1.077676	0.063035	-0.702106	1.114261	-0.033479	-0.688224	0.714420	-0.236349	-0.697150	0.690526	0.255241	-0.684523	1.028152	0.060125										-0.299788	0.084947	0.057123	-0.029617	0.310475	-0.171678	-0.020119	0.291679	-0.129043	0.520964	0.819035	0.077041
21250	177.083333	-0.860869	0.588445	-0.101893	-0.850793	0.578956	0.144762	-0.817780	0.836861	-0.096071	-0.807625	0.835845	0.136379	-0.724918	1.077824	0.063451	-0.702179	1.114268	-0.033443	-0.688156	0.714450	-0.236267	-0.697179	0.690540	0.255253	-0.684559	1.028128	0.060005										-0.299788	0.084939	0.057117	-0.029578	0.310506	-0.171651	-0.020089	0.291705	-0.129017	0.522178	0.823986	0.076783
21251	177.091667	-0.860940	0.588460	-0.101865	-0.850814	0.578923	0.144768	-0.817851	0.836816	-0.096057	-0.807725	0.835863	0.136463	-0.724929	1.077823	0.063173	-0.702227	1.114365	-0.033559	-0.688121	0.714455	-0.236201	-0.697205	0.690546	0.255270	-0.684648	1.028154	0.059980										-0.299790	0.084929	0.057113	-0.029554	0.310541	-0.171639	-0.020069	0.291744	-0.129003	0.523227	0.828965	0.076536
21252	177.100000	-0.860913	0.588360	-0.101894	-0.850839	0.578885	0.144769	-0.817894	0.836814	-0.096056	-0.807849	0.835833	0.136463	-0.724903	1.077806	0.062926	-0.702298	1.114366	-0.033556	-0.688297	0.714390	-0.236324	-0.697233	0.690543	0.255281	-0.684739	1.028183	0.059986										-0.299792	0.084929	0.057119	-0.029532	0.310581	-0.171633	-0.020048	0.291785	-0.128998	0.524162	0.833875	0.076285
21253	177.108333	-0.860940	0.588385	-0.101871	-0.850859	0.578852	0.144771	-0.817951	0.836796	-0.096042	-0.807861	0.835799	0.136444	-0.724999	1.077792	0.062874	-0.702352	1.114368	-0.033608	-0.688145	0.714490	-0.236389	-0.697262	0.690533	0.255292	-0.684960	1.028554	0.060298										-0.299793	0.084936	0.057124	-0.029518	0.310634	-0.171642	-0.020039	0.291829	-0.129001	0.525013	0.838748	0.075878
21254	177.116667	-0.860965	0.588354	-0.101885	-0.850877	0.578846	0.144799	-0.818016	0.836777	-0.096026	-0.807970	0.835798	0.136494	-0.725095	1.077791	0.062855	-0.702433	1.114284	-0.033535	-0.688096	0.714465	-0.236256	-0.697291	0.690510	0.255301	-0.685136	1.028667	0.060447										-0.299788	0.084940	0.057133	-0.029516	0.310687	-0.171656	-0.020028	0.291878	-0.129027	0.525778	0.843438	0.075499
21255	177.125000	-0.860954	0.588314	-0.101857	-0.850929	0.578802	0.144800	-0.818105	0.836718	-0.096001	-0.808024	0.835805	0.136546	-0.725194	1.077854	0.062932	-0.702492	1.114230	-0.033502	-0.688195	0.714409	-0.236338	-0.697329	0.690491	0.255305	-0.685166	1.028526	0.060335										-0.299784	0.084953	0.057126	-0.029510	0.310740	-0.171681	-0.020025	0.291924	-0.129059	0.526653	0.847729	0.074887
21256	177.133333	-0.861103	0.588268	-0.101869	-0.851097	0.578870	0.144921	-0.818132	0.836731	-0.096004	-0.808077	0.835812	0.136597	-0.725224	1.077792	0.062841	-0.702564	1.114110	-0.033395	-0.688115	0.714469	-0.236442	-0.697362	0.690464	0.255298	-0.685273	1.028667	0.060463										-0.299789	0.084950	0.057134	-0.029514	0.310789	-0.171711	-0.020024	0.291967	-0.129090	0.527489	0.851825	0.074240
21257	177.141667	-0.861073	0.588243	-0.101885	-0.851124	0.578833	0.144927	-0.818196	0.836707	-0.095991	-0.808154	0.835712	0.136538	-0.725389	1.077815	0.063058	-0.702643	1.114163	-0.033476	-0.688153	0.714463	-0.236546	-0.697402	0.690415	0.255274	-0.685341	1.028669	0.060487										-0.299787	0.084945	0.057126	-0.029527	0.310833	-0.171740	-0.020037	0.292009	-0.129125	0.528364	0.855561	0.073430
21258	177.150000	-0.861093	0.588192	-0.101904	-0.851027	0.578700	0.144826	-0.818299	0.836644	-0.095973	-0.808227	0.835726	0.136636	-0.725384	1.077854	0.062941	-0.702733	1.114063	-0.033393	-0.688137	0.714432	-0.236485	-0.697443	0.690368	0.255247	-0.685408	1.028664	0.060513										-0.299781	0.084945	0.057116	-0.029543	0.310872	-0.171772	-0.020059	0.292044	-0.129161	0.529148	0.859084	0.072654
21259	177.158333	-0.861149	0.588133	-0.101901	-0.851061	0.578669	0.144833	-0.818353	0.836612	-0.095963	-0.808275	0.835652	0.136562	-0.725448	1.077856	0.062972	-0.702821	1.114125	-0.033476	-0.688173	0.714415	-0.236538	-0.697490	0.690351	0.255250	-0.685377	1.028368	0.060287										-0.299783	0.084944	0.057111	-0.029563	0.310896	-0.171815	-0.020075	0.292069	-0.129206	0.529826	0.862256	0.071874
21260	177.166667	-0.861212	0.588149	-0.101873	-0.851077	0.578587	0.144803	-0.818373	0.836623	-0.095970	-0.808339	0.835582	0.136517	-0.725500	1.077829	0.062984	-0.702906	1.114190	-0.033556	-0.688212	0.714395	-0.236583	-0.697534	0.690301	0.255214	-0.685534	1.028652	0.060574										-0.299789	0.084937	0.057113	-0.029595	0.310925	-0.171858	-0.020099	0.292091	-0.129248	0.530481	0.865074	0.070947
21261	177.175000	-0.861257	0.588132	-0.101857	-0.851098	0.578557	0.144803	-0.818422	0.836596	-0.095969	-0.808407	0.835555	0.136521	-0.725555	1.077827	0.063022	-0.702998	1.114158	-0.033517	-0.688232	0.714374	-0.236544	-0.697579	0.690264	0.255192	-0.685553	1.028502	0.060487										-0.299794	0.084927	0.057121	-0.029628	0.310938	-0.171909	-0.020127	0.292110	-0.129310	0.531066	0.867495	0.069997
21262	177.183333	-0.861276	0.588098	-0.101860	-0.851131	0.578575	0.144832	-0.818513	0.836534	-0.095953	-0.808444	0.835578	0.136573	-0.725787	1.077952	0.063542	-0.703094	1.113994	-0.033281	-0.688262	0.714348	-0.236508	-0.697631	0.690234	0.255175	-0.685573	1.028350	0.060403										-0.299788	0.084928	0.057119	-0.029662	0.310948	-0.171965	-0.020155	0.292116	-0.129370	0.531515	0.869594	0.069073
21263	177.191667	-0.861283	0.588055	-0.101885	-0.851220	0.578595	0.144887	-0.818550	0.836531	-0.095965	-0.808511	0.835532	0.136541	-0.725653	1.077826	0.063092	-0.703177	1.114178	-0.033455	-0.688403	0.714304	-0.236596	-0.697673	0.690201	0.255148	-0.685639	1.028345	0.060420										-0.299791	0.084941	0.057121	-0.029695	0.310952	-0.172027	-0.020190	0.292114	-0.129430	0.531910	0.871222	0.068066
21264	177.200000	-0.861294	0.588045	-0.101887	-0.851153	0.578486	0.144801	-0.818625	0.836489	-0.095963	-0.808579	0.835482	0.136510	-0.725706	1.077823	0.063130	-0.703253	1.114190	-0.033422	-0.688351	0.714303	-0.236470	-0.697713	0.690179	0.255126	-0.685729	1.028372	0.060474										-0.299791	0.084951	0.057123	-0.029738	0.310951	-0.172094	-0.020214	0.292112	-0.129496	0.532195	0.872453	0.067020
21265	177.208333	-0.861334	0.588030	-0.101881	-0.851166	0.578472	0.144803	-0.818664	0.836476	-0.095970	-0.808668	0.835466	0.136514	-0.725851	1.077958	0.063452	-0.703336	1.114110	-0.033275	-0.688417	0.714311	-0.236541	-0.697764	0.690163	0.255108	-0.685767	1.028369	0.060481										-0.299790	0.084952	0.057115	-0.029776	0.310940	-0.172161	-0.020241	0.292107	-0.129575	0.532332	0.873184	0.065923
21266	177.216667	-0.861339	0.588016	-0.101878	-0.851176	0.578457	0.144806	-0.818733	0.836434	-0.095967	-0.808737	0.835436	0.136528	-0.725844	1.077878	0.063267	-0.703410	1.114244	-0.033357	-0.688436	0.714275	-0.236423	-0.697805	0.690147	0.255094	-0.685844	1.028405	0.060534										-0.299791	0.084954	0.057117	-0.029816	0.310928	-0.172236	-0.020274	0.292094	-0.129644	0.532249	0.873552	0.064959
21267	177.225000	-0.861341	0.587981	-0.101894	-0.851252	0.578505	0.144865	-0.818784	0.836418	-0.095977	-0.808769	0.835379	0.136483	-0.725884	1.077880	0.063275	-0.703484	1.114278	-0.033317	-0.688654	0.714203	-0.236522	-0.697835	0.690138	0.255071	-0.685937	1.028562	0.060668										-0.299792	0.084945	0.057113	-0.029857	0.310911	-0.172304	-0.020304	0.292074	-0.129705	0.532037	0.873269	0.063672
21268	177.233333	-0.861354	0.587978	-0.101886	-0.851329	0.578553	0.144926	-0.818854	0.836378	-0.095977	-0.809003	0.835396	0.136557	-0.726076	1.078095	0.063776	-0.703562	1.114150	-0.033043	-0.688698	0.714191	-0.236492	-0.697849	0.690117	0.255035	-0.686037	1.028735	0.060802										-0.299793	0.084932	0.057109	-0.029895	0.310893	-0.172373	-0.020332	0.292053	-0.129766	0.531641	0.872577	0.062370
21269	177.241667	-0.861362	0.587963	-0.101894	-0.851178	0.578417	0.144793	-0.818930	0.836327	-0.095972	-0.808958	0.835368	0.136528	-0.726149	1.078135	0.063811	-0.703627	1.114219	-0.033007	-0.688720	0.714184	-0.236408	-0.697879	0.690119	0.255022	-0.686120	1.028774	0.060793										-0.299792	0.084920	0.057112	-0.029932	0.310869	-0.172429	-0.020377	0.291997	-0.129847	0.530967	0.871348	0.061083
21270	177.250000	-0.861340	0.587919	-0.101911	-0.851181	0.578413	0.144794	-0.818975	0.836318	-0.095980	-0.809011	0.835348	0.136528	-0.726054	1.078071	0.063389	-0.703693	1.114301	-0.032974	-0.688621	0.714229	-0.236313	-0.697899	0.690131	0.255015	-0.686207	1.028836	0.060816										-0.299782	0.084938	0.057106	-0.029965	0.310850	-0.172481	-0.020381	0.292007	-0.129856	0.530093	0.869683	0.059742
21271	177.258333	-0.861350	0.587949	-0.101897	-0.851253	0.578468	0.144854	-0.819046	0.836309	-0.095976	-0.809089	0.835385	0.136556	-0.726202	1.078229	0.063650	-0.703752	1.114400	-0.032934	-0.688825	0.714166	-0.236381	-0.697907	0.690144	0.254998	-0.686300	1.028898	0.060817										-0.299784	0.084938	0.057115	-0.029992	0.310840	-0.172520	-0.020425	0.291957	-0.129924	0.528960	0.867476	0.058355
21272	177.266667	-0.861365	0.587945	-0.101889	-0.851180	0.578403	0.144788	-0.819139	0.836307	-0.095970	-0.809132	0.835376	0.136558	-0.726365	1.078456	0.063982	-0.703809	1.114643	-0.033039	-0.688884	0.714162	-0.236383	-0.697911	0.690159	0.254980	-0.686408	1.028980	0.060816										-0.299786	0.084947	0.057119	-0.030014	0.310818	-0.172544	-0.020464	0.291907	-0.129997	0.527621	0.864843	0.056948
21273	177.275000	-0.861371	0.587940	-0.101890	-0.851181	0.578405	0.144792	-0.819235	0.836245	-0.095952	-0.809153	0.835319	0.136526	-0.726336	1.078539	0.063776	-0.703872	1.114770	-0.033000	-0.688751	0.714201	-0.236164	-0.697913	0.690167	0.254953	-0.686491	1.028936	0.060710										-0.299780	0.084953	0.057111	-0.030028	0.310811	-0.172573	-0.020433	0.291973	-0.129951	0.526192	0.861487	0.055417
21274	177.283333	-0.861359	0.587897	-0.101911	-0.851187	0.578401	0.144795	-0.819298	0.836224	-0.095952	-0.809197	0.835308	0.136526	-0.726476	1.078752	0.064049	-0.703936	1.114955	-0.033038	-0.688933	0.714138	-0.236134	-0.697914	0.690198	0.254960	-0.686616	1.028924	0.060644										-0.299785	0.084951	0.057115	-0.030049	0.310795	-0.172591	-0.020441	0.291967	-0.129973	0.524632	0.857631	0.053748
21275	177.291667	-0.861382	0.587919	-0.101888	-0.851262	0.578460	0.144861	-0.819329	0.836242	-0.095953	-0.809258	0.835298	0.136522	-0.726544	1.078874	0.064038	-0.703967	1.114901	-0.032834	-0.688922	0.714188	-0.236195	-0.697912	0.690227	0.254952	-0.686719	1.029126	0.060710										-0.299786	0.084947	0.057108	-0.030051	0.310782	-0.172602	-0.020494	0.291870	-0.130046	0.522793	0.853310	0.051973
21276	177.300000	-0.861389	0.587903	-0.101888	-0.851193	0.578390	0.144797	-0.819391	0.836217	-0.095950	-0.809285	0.835287	0.136540	-0.726598	1.079001	0.063979	-0.704006	1.115180	-0.033022	-0.688868	0.714188	-0.236038	-0.697909	0.690241	0.254949	-0.686595	1.028887	0.060350										-0.299785	0.084936	0.057098	-0.030059	0.310774	-0.172613	-0.020455	0.292006	-0.129879	0.520659	0.848644	0.050415
21277	177.308333	-0.861400	0.587890	-0.101887	-0.851202	0.578377	0.144800	-0.819454	0.836198	-0.095938	-0.809328	0.835251	0.136526	-0.726653	1.079075	0.063985	-0.704036	1.115268	-0.033003	-0.688905	0.714204	-0.236034	-0.697906	0.690264	0.254944	-0.686744	1.029013	0.060389										-0.299784	0.084934	0.057102	-0.030061	0.310768	-0.172608	-0.020457	0.291926	-0.130007	0.518404	0.843327	0.048673
21278	177.316667	-0.861422	0.587872	-0.101886	-0.851213	0.578361	0.144803	-0.819560	0.836142	-0.095914	-0.809403	0.835258	0.136541	-0.726709	1.079233	0.064010	-0.704057	1.115343	-0.032996	-0.688959	0.714249	-0.236163	-0.697908	0.690281	0.254950	-0.686866	1.029335	0.060548										-0.299792	0.084933	0.057107	-0.030060	0.310775	-0.172601	-0.020489	0.291875	-0.130036	0.516037	0.837575	0.046924
21279	177.325000	-0.861425	0.587860	-0.101881	-0.851221	0.578344	0.144802	-0.819592	0.836158	-0.095911	-0.809423	0.835199	0.136523	-0.726752	1.079308	0.063993	-0.704075	1.115455	-0.033046	-0.688998	0.714218	-0.236067	-0.697907	0.690284	0.254948	-0.686894	1.029252	0.060427										-0.299785	0.084933	0.057104	-0.030055	0.310766	-0.172586	-0.020490	0.291878	-0.130012	0.513631	0.831358	0.045218
21280	177.333333	-0.861456	0.587835	-0.101893	-0.851238	0.578332	0.144803	-0.819690	0.836108	-0.095889	-0.809461	0.835239	0.136586	-0.726788	1.079376	0.063968	-0.704062	1.115365	-0.032860	-0.689024	0.714213	-0.236024	-0.697911	0.690296	0.254950	-0.686919	1.029174	0.060305										-0.299796	0.084923	0.057091	-0.030041	0.310762	-0.172567	-0.020417	0.291961	-0.129925	0.511222	0.824823	0.043582
21281	177.341667	-0.861451	0.587828	-0.101895	-0.851249	0.578319	0.144807	-0.819748	0.836106	-0.095882	-0.809523	0.835179	0.136554	-0.726747	1.079439	0.063706	-0.704069	1.115527	-0.032991	-0.689044	0.714217	-0.236020	-0.697921	0.690306	0.254966	-0.687062	1.029389	0.060423										-0.299785	0.084946	0.057110	-0.030025	0.310765	-0.172535	-0.020433	0.291929	-0.129933	0.508875	0.817928	0.042023
21282	177.350000	-0.861478	0.587818	-0.101883	-0.851264	0.578302	0.144813	-0.819801	0.836101	-0.095870	-0.809570	0.835166	0.136567	-0.726857	1.079610	0.063966	-0.704065	1.115464	-0.032880	-0.689095	0.714242	-0.236159	-0.697937	0.690306	0.254983	-0.687154	1.029564	0.060493										-0.299786	0.084950	0.057115	-0.030008	0.310761	-0.172500	-0.020398	0.291970	-0.129869	0.506609	0.810805	0.040515
21283	177.358333	-0.861502	0.587795	-0.101894	-0.851278	0.578290	0.144819	-0.819900	0.836050	-0.095832	-0.809635	0.835150	0.136594	-0.726880	1.079660	0.063945	-0.704067	1.115512	-0.032903	-0.689116	0.714194	-0.236022	-0.697944	0.690296	0.254981	-0.687216	1.029603	0.060481										-0.299783	0.084950	0.057109	-0.029985	0.310761	-0.172456	-0.020407	0.291924	-0.129856	0.504502	0.803501	0.039091
21284	177.366667	-0.861522	0.587772	-0.101896	-0.851297	0.578270	0.144822	-0.819947	0.836043	-0.095847	-0.809668	0.835144	0.136593	-0.726884	1.079735	0.063945	-0.704069	1.115522	-0.032913	-0.689153	0.714172	-0.236023	-0.697963	0.690290	0.254990	-0.687266	1.029625	0.060478										-0.299783	0.084947	0.057101	-0.029960	0.310765	-0.172410	-0.020373	0.291965	-0.129780	0.502567	0.796230	0.037810
21285	177.375000	-0.861538	0.587748	-0.101899	-0.851315	0.578247	0.144830	-0.819997	0.836019	-0.095842	-0.809743	0.835116	0.136618	-0.726921	1.079724	0.063925	-0.704069	1.115542	-0.032925	-0.689194	0.714162	-0.236091	-0.697985	0.690273	0.255003	-0.687467	1.029708	0.060635										-0.299788	0.084938	0.057107	-0.029938	0.310761	-0.172355	-0.020361	0.291965	-0.129734	0.501023	0.789087	0.036570
21286	177.383333	-0.861555	0.587728	-0.101899	-0.851328	0.578223	0.144828	-0.820037	0.836019	-0.095810	-0.809735	0.835103	0.136593	-0.726934	1.079737	0.063915	-0.704081	1.115758	-0.033176	-0.689221	0.714117	-0.236012	-0.698011	0.690248	0.255006	-0.687534	1.029841	0.060740										-0.299784	0.084930	0.057104	-0.029917	0.310768	-0.172299	-0.020342	0.291972	-0.129675	0.499843	0.782287	0.035510
21287	177.391667	-0.861563	0.587713	-0.101895	-0.851345	0.578195	0.144833	-0.820145	0.835949	-0.095816	-0.809855	0.835102	0.136649	-0.726932	1.079773	0.063926	-0.704080	1.115535	-0.032949	-0.689250	0.714085	-0.236001	-0.698033	0.690223	0.255000	-0.687553	1.029843	0.060745										-0.299783	0.084934	0.057104	-0.029893	0.310780	-0.172248	-0.020332	0.291979	-0.129626	0.499165	0.776132	0.034810
21288	177.400000	-0.861581	0.587687	-0.101898	-0.851360	0.578171	0.144833	-0.820205	0.835936	-0.095803	-0.809857	0.835065	0.136631	-0.726921	1.079801	0.063933	-0.704087	1.115508	-0.032953	-0.689280	0.714044	-0.235984	-0.698058	0.690191	0.254990	-0.687568	1.029844	0.060753										-0.299786	0.084934	0.057107	-0.029871	0.310791	-0.172196	-0.020316	0.291987	-0.129570	0.498938	0.770721	0.034403
21289	177.408333	-0.861599	0.587668	-0.101901	-0.851382	0.578127	0.144826	-0.820222	0.835933	-0.095801	-0.809977	0.835061	0.136664	-0.726950	1.079740	0.063919	-0.704088	1.115626	-0.033086	-0.689497	0.713953	-0.236152	-0.698090	0.690168	0.254988	-0.687582	1.029848	0.060756										-0.299784	0.084943	0.057109	-0.029853	0.310805	-0.172153	-0.020292	0.292006	-0.129536	0.499187	0.766498	0.034296
21290	177.416667	-0.861608	0.587652	-0.101907	-0.851397	0.578131	0.144840	-0.820229	0.835925	-0.095795	-0.810104	0.835054	0.136706	-0.726920	1.079825	0.063931	-0.704095	1.115487	-0.032974	-0.689387	0.713990	-0.236162	-0.698121	0.690140	0.254976	-0.687594	1.029849	0.060758										-0.299787	0.084946	0.057108	-0.029829	0.310811	-0.172101	-0.020275	0.292018	-0.129490	0.499681	0.763290	0.034308
21291	177.425000	-0.861630	0.587593	-0.101928	-0.851414	0.578117	0.144845	-0.820269	0.835876	-0.095756	-0.809991	0.835034	0.136654	-0.726913	1.079838	0.063938	-0.704109	1.115482	-0.032982	-0.689377	0.713933	-0.235993	-0.698156	0.690114	0.254968	-0.687601	1.029855	0.060762										-0.299783	0.084953	0.057109	-0.029806	0.310821	-0.172060	-0.020253	0.292023	-0.129452	0.500278	0.761346	0.034418
21292	177.433333	-0.861637	0.587577	-0.101933	-0.851429	0.578105	0.144852	-0.820264	0.835864	-0.095731	-0.810058	0.835038	0.136677	-0.726929	1.079822	0.063944	-0.704120	1.115472	-0.032979	-0.689431	0.713875	-0.235979	-0.698192	0.690103	0.254967	-0.687608	1.029868	0.060770										-0.299787	0.084944	0.057116	-0.029780	0.310825	-0.172013	-0.020232	0.292034	-0.129409	0.500793	0.760391	0.034607
21293	177.441667	-0.861619	0.587617	-0.101923	-0.851441	0.578075	0.144844	-0.820260	0.835849	-0.095748	-0.810078	0.835022	0.136675	-0.726907	1.079878	0.063952	-0.704138	1.115560	-0.033071	-0.689525	0.713836	-0.236066	-0.698228	0.690085	0.254952	-0.687614	1.029891	0.060781										-0.299782	0.084948	0.057106	-0.029762	0.310843	-0.171965	-0.020216	0.292042	-0.129358	0.501143	0.760587	0.034879
21294	177.450000	-0.861628	0.587607	-0.101938	-0.851448	0.578086	0.144852	-0.820305	0.835782	-0.095753	-0.810095	0.835019	0.136677	-0.726897	1.079912	0.063958	-0.704154	1.115494	-0.032990	-0.689484	0.713848	-0.236041	-0.698259	0.690076	0.254932	-0.687621	1.029921	0.060797										-0.299781	0.084938	0.057100	-0.029742	0.310847	-0.171916	-0.020199	0.292047	-0.129304	0.501339	0.761600	0.035254
21295	177.458333	-0.861641	0.587561	-0.101959	-0.851452	0.578081	0.144854	-0.820279	0.835788	-0.095718	-0.810098	0.835001	0.136654	-0.726891	1.079997	0.063979	-0.704179	1.115519	-0.032993	-0.689548	0.713773	-0.235889	-0.698293	0.690075	0.254918	-0.687633	1.029968	0.060806										-0.299785	0.084933	0.057107	-0.029717	0.310855	-0.171862	-0.020185	0.292063	-0.129262	0.501390	0.763490	0.035770
21296	177.466667	-0.861636	0.587564	-0.101963	-0.851453	0.578079	0.144856	-0.820264	0.835795	-0.095688	-0.810117	0.834998	0.136657	-0.726905	1.080084	0.064016	-0.704214	1.115786	-0.033228	-0.689646	0.713752	-0.235948	-0.698324	0.690078	0.254901	-0.687650	1.030016	0.060821										-0.299782	0.084936	0.057110	-0.029689	0.310870	-0.171813	-0.020166	0.292073	-0.129207	0.501355	0.765915	0.036332
21297	177.475000	-0.861608	0.587626	-0.101953	-0.851452	0.578075	0.144856	-0.820241	0.835795	-0.095670	-0.810126	0.835001	0.136661	-0.726909	1.080206	0.064082	-0.704247	1.115833	-0.033221	-0.689606	0.713773	-0.235865	-0.698356	0.690090	0.254888	-0.687674	1.030094	0.060841										-0.299788	0.084937	0.057108	-0.029666	0.310875	-0.171772	-0.020150	0.292075	-0.129152	0.501213	0.768826	0.036972
21298	177.483333	-0.861624	0.587583	-0.101982	-0.851454	0.578081	0.144863	-0.820252	0.835750	-0.095639	-0.810137	0.835079	0.136789	-0.726912	1.080286	0.064095	-0.704284	1.115876	-0.033206	-0.689525	0.713783	-0.235679	-0.698386	0.690108	0.254875	-0.687699	1.030169	0.060868										-0.299781	0.084952	0.057105	-0.029638	0.310875	-0.171726	-0.020135	0.292066	-0.129111	0.501010	0.771968	0.037654
21299	177.491667	-0.861580	0.587650	-0.101965	-0.851447	0.578082	0.144868	-0.820204	0.835770	-0.095596	-0.810140	0.835027	0.136716	-0.726909	1.080471	0.064168	-0.704309	1.115739	-0.032971	-0.689536	0.713798	-0.235648	-0.698407	0.690124	0.254872	-0.687706	1.030142	0.060830										-0.299784	0.084954	0.057112	-0.029612	0.310869	-0.171693	-0.020113	0.292055	-0.129080	0.500754	0.775268	0.038338
21300	177.500000	-0.861568	0.587660	-0.101976	-0.851443	0.578049	0.144855	-0.820174	0.835778	-0.095562	-0.810159	0.834986	0.136673	-0.726867	1.080513	0.064146	-0.704357	1.115994	-0.033189	-0.689546	0.713812	-0.235620	-0.698426	0.690138	0.254872	-0.687726	1.030358	0.060967										-0.299788	0.084949	0.057119	-0.029588	0.310859	-0.171667	-0.020089	0.292038	-0.129049	0.500442	0.778632	0.039041
21301	177.508333	-0.861565	0.587673	-0.101995	-0.851428	0.578074	0.144874	-0.820161	0.835732	-0.095510	-0.810176	0.834977	0.136673	-0.726869	1.080646	0.064204	-0.704408	1.115954	-0.033063	-0.689566	0.713849	-0.235643	-0.698438	0.690152	0.254878	-0.687732	1.030479	0.061028										-0.299790	0.084945	0.057118	-0.029564	0.310834	-0.171643	-0.020074	0.292013	-0.129022	0.500083	0.781972	0.039722
21302	177.516667	-0.861551	0.587684	-0.102005	-0.851407	0.578099	0.144893	-0.820200	0.835703	-0.095445	-0.810191	0.834957	0.136643	-0.726874	1.080847	0.064322	-0.704464	1.116117	-0.033144	-0.689547	0.713872	-0.235565	-0.698442	0.690163	0.254888	-0.687734	1.030425	0.060964										-0.299788	0.084943	0.057105	-0.029537	0.310821	-0.171625	-0.020056	0.291990	-0.129000	0.499725	0.785249	0.040375
21303	177.525000	-0.861510	0.587701	-0.102011	-0.851392	0.578090	0.144881	-0.820182	0.835714	-0.095410	-0.810240	0.834938	0.136650	-0.726768	1.080962	0.064134	-0.704502	1.116010	-0.032906	-0.689536	0.713911	-0.235550	-0.698434	0.690168	0.254892	-0.687755	1.030662	0.061100										-0.299785	0.084943	0.057109	-0.029518	0.310796	-0.171607	-0.020041	0.291967	-0.128989	0.499353	0.788395	0.040996
21304	177.533333	-0.861499	0.587718	-0.102004	-0.851367	0.578124	0.144900	-0.820175	0.835726	-0.095365	-0.810280	0.834958	0.136653	-0.726710	1.081185	0.064054	-0.704559	1.116108	-0.032886	-0.689542	0.713999	-0.235675	-0.698434	0.690191	0.254917	-0.687786	1.030931	0.061258										-0.299790	0.084935	0.057112	-0.029498	0.310775	-0.171593	-0.020028	0.291943	-0.128967	0.498950	0.791409	0.041579
21305	177.541667	-0.861486	0.587739	-0.102014	-0.851347	0.578138	0.144899	-0.820216	0.835675	-0.095287	-0.810331	0.834950	0.136647	-0.726860	1.081454	0.064564	-0.704614	1.116213	-0.032861	-0.689531	0.714014	-0.235558	-0.698418	0.690197	0.254918	-0.687889	1.031018	0.061287										-0.299787	0.084939	0.057112	-0.029481	0.310750	-0.171576	-0.020019	0.291918	-0.128955	0.498515	0.794201	0.042098
21306	177.550000	-0.861478	0.587755	-0.102026	-0.851324	0.578150	0.144898	-0.820265	0.835681	-0.095215	-0.810395	0.834931	0.136648	-0.726854	1.081701	0.064653	-0.704665	1.116462	-0.032984	-0.689491	0.714077	-0.235486	-0.698409	0.690209	0.254934	-0.687936	1.031318	0.061445										-0.299789	0.084939	0.057115	-0.029467	0.310731	-0.171563	-0.020011	0.291897	-0.128949	0.498009	0.796809	0.042544
21307	177.558333	-0.861452	0.587779	-0.102025	-0.851306	0.578175	0.144900	-0.820311	0.835678	-0.095139	-0.810455	0.834882	0.136610	-0.726849	1.081936	0.064767	-0.704713	1.116567	-0.032923	-0.689478	0.714151	-0.235471	-0.698398	0.690226	0.254950	-0.687923	1.031510	0.061509										-0.299786	0.084944	0.057119	-0.029454	0.310714	-0.171570	-0.020004	0.291868	-0.128947	0.497370	0.799201	0.042957
21308	177.566667	-0.861406	0.587803	-0.102039	-0.851286	0.578194	0.144899	-0.820329	0.835707	-0.095074	-0.810525	0.834835	0.136569	-0.726774	1.082197	0.064535	-0.704759	1.116631	-0.032815	-0.689461	0.714223	-0.235446	-0.698389	0.690238	0.254966	-0.687918	1.031567	0.061487										-0.299790	0.084940	0.057120	-0.029445	0.310692	-0.171575	-0.019999	0.291846	-0.128950	0.496730	0.801227	0.043056
21309	177.575000	-0.861385	0.587814	-0.102054	-0.851269	0.578213	0.144904	-0.820418	0.835666	-0.094980	-0.810617	0.834819	0.136598	-0.726801	1.082456	0.064916	-0.704890	1.116719	-0.032767	-0.689447	0.714303	-0.235421	-0.698373	0.690239	0.254953	-0.687996	1.031834	0.061647										-0.299785	0.084938	0.057120	-0.029433	0.310671	-0.171581	-0.019986	0.291817	-0.128969	0.495943	0.803023	0.043142
21310	177.583333	-0.861380	0.587786	-0.102073	-0.851253	0.578224	0.144906	-0.820495	0.835658	-0.094891	-0.810691	0.834830	0.136613	-0.726798	1.082704	0.064978	-0.704937	1.116829	-0.032730	-0.689437	0.714389	-0.235398	-0.698362	0.690252	0.254947	-0.688015	1.032044	0.061766										-0.299784	0.084929	0.057118	-0.029426	0.310648	-0.171597	-0.019979	0.291789	-0.128979	0.495195	0.804400	0.042935
21311	177.591667	-0.861351	0.587831	-0.102073	-0.851241	0.578236	0.144909	-0.820570	0.835664	-0.094795	-0.810770	0.834768	0.136608	-0.726630	1.082838	0.064675	-0.705019	1.117085	-0.032880	-0.689434	0.714470	-0.235367	-0.698359	0.690277	0.254947	-0.688063	1.032329	0.061941										-0.299788	0.084932	0.057116	-0.029415	0.310617	-0.171613	-0.019967	0.291757	-0.128994	0.494438	0.805376	0.042563
21312	177.600000	-0.861327	0.587835	-0.102086	-0.851226	0.578238	0.144907	-0.820906	0.835696	-0.094672	-0.810896	0.834842	0.136785	-0.726626	1.083144	0.064861	-0.705137	1.117144	-0.032802	-0.689443	0.714548	-0.235327	-0.698354	0.690293	0.254930	-0.688083	1.032506	0.062047										-0.299790	0.084933	0.057111	-0.029404	0.310582	-0.171627	-0.019959	0.291728	-0.129005	0.493718	0.805965	0.042000
21313	177.608333	-0.861356	0.587802	-0.102091	-0.851217	0.578237	0.144909	-0.820762	0.835643	-0.094560	-0.811066	0.834786	0.136720	-0.726750	1.083437	0.065333	-0.705231	1.117205	-0.032770	-0.689466	0.714629	-0.235280	-0.698347	0.690305	0.254911	-0.688087	1.032764	0.062211										-0.299796	0.084922	0.057101	-0.029386	0.310553	-0.171638	-0.019950	0.291692	-0.129011	0.493065	0.806114	0.041319
21314	177.616667	-0.861358	0.587800	-0.102093	-0.851209	0.578234	0.144913	-0.820887	0.835619	-0.094440	-0.811217	0.834721	0.136750	-0.726751	1.083691	0.065513	-0.705331	1.117257	-0.032734	-0.689496	0.714706	-0.235222	-0.698348	0.690318	0.254892	-0.688097	1.032908	0.062307										-0.299789	0.084937	0.057114	-0.029361	0.310509	-0.171643	-0.019932	0.291653	-0.129020	0.492507	0.805869	0.040531
21315	177.625000	-0.861360	0.587835	-0.102092	-0.851199	0.578227	0.144918	-0.821008	0.835601	-0.094337	-0.811345	0.834699	0.136790	-0.726757	1.083930	0.065659	-0.705451	1.117309	-0.032725	-0.689713	0.714742	-0.235295	-0.698349	0.690335	0.254892	-0.688175	1.033218	0.062580										-0.299793	0.084934	0.057114	-0.029336	0.310467	-0.171651	-0.019920	0.291606	-0.129030	0.492066	0.805133	0.039677
21316	177.633333	-0.861387	0.587823	-0.102096	-0.851191	0.578218	0.144931	-0.821391	0.835643	-0.094261	-0.811517	0.834711	0.136919	-0.726733	1.084231	0.065772	-0.705546	1.117330	-0.032661	-0.689765	0.714827	-0.235220	-0.698353	0.690343	0.254885	-0.688202	1.033517	0.062810										-0.299806	0.084912	0.057101	-0.029308	0.310429	-0.171654	-0.019901	0.291554	-0.129037	0.491725	0.804006	0.038797
21317	177.641667	-0.861270	0.587766	-0.102176	-0.851183	0.578211	0.144944	-0.821514	0.835621	-0.094147	-0.811670	0.834554	0.136819	-0.726572	1.084469	0.065533	-0.705652	1.117373	-0.032616	-0.689718	0.714948	-0.235113	-0.698355	0.690339	0.254859	-0.688239	1.033783	0.063016										-0.299790	0.084935	0.057117	-0.029276	0.310384	-0.171659	-0.019887	0.291497	-0.129036	0.491529	0.802355	0.037880
21318	177.650000	-0.861209	0.587827	-0.102200	-0.851176	0.578204	0.144962	-0.821652	0.835592	-0.094037	-0.811905	0.834432	0.136791	-0.726556	1.084852	0.065707	-0.705761	1.117504	-0.032688	-0.689722	0.715102	-0.235078	-0.698369	0.690350	0.254858	-0.688260	1.034037	0.063196										-0.299789	0.084930	0.057115	-0.029248	0.310343	-0.171664	-0.019866	0.291444	-0.129037	0.491408	0.800337	0.036992
21319	177.658333	-0.861211	0.587811	-0.102223	-0.851162	0.578199	0.144980	-0.821678	0.835536	-0.093886	-0.812282	0.834405	0.136912	-0.726621	1.085168	0.066058	-0.705849	1.117442	-0.032459	-0.689822	0.715221	-0.235059	-0.698383	0.690354	0.254846	-0.688294	1.034379	0.063468										-0.299789	0.084931	0.057114	-0.029212	0.310315	-0.171668	-0.019845	0.291399	-0.129040	0.491391	0.797820	0.036136
21320	177.666667	-0.861161	0.587715	-0.102297	-0.851147	0.578197	0.145002	-0.821943	0.835525	-0.093822	-0.812510	0.834283	0.136914	-0.726514	1.085403	0.065885	-0.705974	1.117667	-0.032559	-0.689862	0.715320	-0.234864	-0.698401	0.690372	0.254843	-0.688354	1.034657	0.063649										-0.299793	0.084934	0.057114	-0.029175	0.310295	-0.171669	-0.019830	0.291364	-0.129045	0.491485	0.794972	0.035344
21321	177.675000	-0.861203	0.587783	-0.102279	-0.851131	0.578191	0.145017	-0.821935	0.835410	-0.093610	-0.812851	0.834089	0.136895	-0.726553	1.085988	0.066213	-0.706119	1.117706	-0.032411	-0.690039	0.715413	-0.234831	-0.698418	0.690395	0.254825	-0.688444	1.034955	0.063874										-0.299785	0.084936	0.057101	-0.029140	0.310271	-0.171675	-0.019804	0.291342	-0.129044	0.491763	0.791782	0.034669
21322	177.683333	-0.861220	0.587769	-0.102291	-0.851119	0.578183	0.145036	-0.822114	0.835405	-0.093524	-0.813258	0.834001	0.136988	-0.726524	1.086371	0.066299	-0.706237	1.117964	-0.032514	-0.690173	0.715534	-0.234716	-0.698449	0.690448	0.254843	-0.688550	1.035281	0.064107										-0.299784	0.084934	0.057093	-0.029113	0.310271	-0.171683	-0.019782	0.291334	-0.129051	0.492201	0.788383	0.034154
21323	177.691667	-0.861206	0.587763	-0.102331	-0.851106	0.578177	0.145051	-0.822342	0.835422	-0.093433	-0.813587	0.833835	0.137027	-0.726572	1.086844	0.066511	-0.706418	1.118034	-0.032431	-0.690066	0.715757	-0.234452	-0.698480	0.690523	0.254850	-0.688666	1.035667	0.064361										-0.299786	0.084931	0.057100	-0.029082	0.310274	-0.171695	-0.019759	0.291345	-0.129061	0.492866	0.784776	0.033774
21324	177.700000	-0.861203	0.587748	-0.102375	-0.851092	0.578175	0.145071	-0.822513	0.835480	-0.093359	-0.814052	0.833660	0.137090	-0.726615	1.087322	0.066718	-0.706580	1.117959	-0.032159	-0.690105	0.715905	-0.234155	-0.698508	0.690638	0.254860	-0.688815	1.036060	0.064625										-0.299784	0.084936	0.057096	-0.029056	0.310283	-0.171712	-0.019738	0.291354	-0.129071	0.493709	0.781164	0.033546
21325	177.708333	-0.861206	0.587729	-0.102388	-0.851076	0.578165	0.145083	-0.822721	0.835522	-0.093285	-0.814441	0.833424	0.137160	-0.726641	1.087745	0.066942	-0.706810	1.118183	-0.032221	-0.690158	0.716140	-0.234071	-0.698550	0.690818	0.254897	-0.689009	1.036442	0.064892										-0.299788	0.084920	0.057105	-0.029031	0.310303	-0.171726	-0.019712	0.291379	-0.129093	0.494777	0.777530	0.033445
21326	177.716667	-0.861197	0.587741	-0.102417	-0.851076	0.578160	0.145091	-0.822937	0.835568	-0.093208	-0.814983	0.833164	0.137229	-0.726727	1.088288	0.067143	-0.707003	1.118434	-0.032325	-0.690206	0.716383	-0.233976	-0.698603	0.691039	0.254942	-0.689202	1.036825	0.065150										-0.299785	0.084932	0.057108	-0.029010	0.310330	-0.171745	-0.019684	0.291403	-0.129101	0.496060	0.773911	0.033406
21327	177.725000	-0.861203	0.587683	-0.102473	-0.851079	0.578146	0.145091	-0.823150	0.835636	-0.093128	-0.815343	0.833018	0.137429	-0.726885	1.088897	0.067494	-0.707243	1.118583	-0.032246	-0.690295	0.716588	-0.233796	-0.698681	0.691304	0.255004	-0.689439	1.037325	0.065498										-0.299776	0.084937	0.057102	-0.028982	0.310358	-0.171757	-0.019655	0.291431	-0.129116	0.497467	0.770493	0.033657
21328	177.733333	-0.861052	0.587640	-0.102437	-0.851092	0.578132	0.145088	-0.823345	0.835731	-0.093011	-0.815708	0.832761	0.137555	-0.726953	1.089397	0.067594	-0.707500	1.118540	-0.031868	-0.690214	0.716851	-0.233530	-0.698770	0.691600	0.255084	-0.689702	1.037751	0.065815										-0.299784	0.084930	0.057102	-0.028948	0.310389	-0.171755	-0.019629	0.291458	-0.129124	0.499070	0.767028	0.033863
21329	177.741667	-0.861234	0.587604	-0.102521	-0.851115	0.578108	0.145087	-0.823553	0.835788	-0.092916	-0.816274	0.832437	0.137617	-0.727158	1.090043	0.067949	-0.707796	1.118804	-0.031928	-0.690229	0.717116	-0.233460	-0.698864	0.691910	0.255173	-0.689989	1.038207	0.066157										-0.299785	0.084931	0.057104	-0.028915	0.310436	-0.171741	-0.019593	0.291493	-0.129111	0.500798	0.763699	0.034245
21330	177.750000	-0.861218	0.587650	-0.102538	-0.851149	0.578079	0.145086	-0.823806	0.835817	-0.092784	-0.816615	0.832269	0.137836	-0.727255	1.090571	0.068109	-0.708149	1.119023	-0.031933	-0.690234	0.717395	-0.233374	-0.698986	0.692234	0.255284	-0.690276	1.038698	0.066537										-0.299784	0.084934	0.057093	-0.028881	0.310474	-0.171713	-0.019560	0.291532	-0.129093	0.502649	0.760416	0.034696
21331	177.758333	-0.861184	0.587629	-0.102537	-0.851183	0.578048	0.145088	-0.824078	0.835846	-0.092661	-0.817081	0.831939	0.137831	-0.727448	1.091165	0.068311	-0.708515	1.119073	-0.031714	-0.690240	0.717662	-0.233217	-0.699144	0.692566	0.255409	-0.690601	1.039244	0.066956										-0.299780	0.084939	0.057089	-0.028842	0.310524	-0.171672	-0.019534	0.291569	-0.129042	0.504611	0.757199	0.035152
21332	177.766667	-0.861146	0.587605	-0.102522	-0.851217	0.578010	0.145091	-0.824356	0.835866	-0.092536	-0.817530	0.831706	0.137927	-0.727686	1.091782	0.068615	-0.708916	1.119122	-0.031497	-0.690257	0.717947	-0.233067	-0.699212	0.693028	0.255509	-0.690942	1.039744	0.067347										-0.299784	0.084936	0.057094	-0.028800	0.310569	-0.171617	-0.019508	0.291616	-0.128985	0.506585	0.754082	0.035611
21333	177.775000	-0.861352	0.587561	-0.102600	-0.851165	0.577868	0.145080	-0.824580	0.835900	-0.092425	-0.818155	0.831625	0.138240	-0.727972	1.092411	0.068995	-0.709392	1.119412	-0.031641	-0.690281	0.718226	-0.232909	-0.699527	0.693309	0.255718	-0.691308	1.040245	0.067753										-0.299786	0.084928	0.057090	-0.028758	0.310618	-0.171545	-0.019479	0.291659	-0.128925	0.508457	0.751069	0.036060
21334	177.783333	-0.861349	0.587559	-0.102638	-0.851166	0.577792	0.145079	-0.824841	0.835882	-0.092294	-0.818820	0.831447	0.138374	-0.728321	1.093078	0.069430	-0.709863	1.119517	-0.031547	-0.690348	0.718508	-0.232821	-0.699746	0.693654	0.255854	-0.691691	1.040712	0.068122										-0.299781	0.084933	0.057080	-0.028711	0.310656	-0.171469	-0.019451	0.291696	-0.128852	0.510169	0.748143	0.036453
21335	177.791667	-0.861423	0.587506	-0.102645	-0.851229	0.577795	0.145102	-0.825086	0.835839	-0.092126	-0.819155	0.831319	0.138412	-0.728525	1.093590	0.069413	-0.710404	1.119580	-0.031347	-0.690392	0.718732	-0.232512	-0.699957	0.694107	0.256003	-0.692138	1.041294	0.068591										-0.299780	0.084940	0.057085	-0.028676	0.310705	-0.171377	-0.019429	0.291747	-0.128767	0.511514	0.745458	0.036905
21336	177.800000	-0.861459	0.587511	-0.102648	-0.851310	0.577799	0.145133	-0.825307	0.835842	-0.091966	-0.819869	0.831293	0.138624	-0.728918	1.094179	0.069697	-0.710948	1.119519	-0.031036	-0.690488	0.719028	-0.232445	-0.700336	0.694457	0.256181	-0.692584	1.041795	0.068982										-0.299782	0.084941	0.057089	-0.028639	0.310755	-0.171285	-0.019407	0.291781	-0.128696	0.512559	0.742852	0.037309
21337	177.808333	-0.861505	0.587502	-0.102646	-0.851335	0.577676	0.145122	-0.825509	0.835780	-0.091839	-0.820377	0.831279	0.138765	-0.729450	1.094828	0.070214	-0.711623	1.119853	-0.031311	-0.690602	0.719269	-0.232240	-0.700613	0.694765	0.256317	-0.693089	1.042285	0.069380										-0.299781	0.084955	0.057086	-0.028605	0.310814	-0.171194	-0.019381	0.291889	-0.128551	0.513212	0.740311	0.037793
21338	177.816667	-0.861531	0.587490	-0.102665	-0.851346	0.577626	0.145156	-0.825694	0.835702	-0.091707	-0.820873	0.831192	0.138818	-0.729808	1.095297	0.070257	-0.712302	1.119899	-0.031246	-0.690710	0.719483	-0.231929	-0.700872	0.695318	0.256466	-0.693627	1.042817	0.069819										-0.299777	0.084956	0.057079	-0.028584	0.310877	-0.171105	-0.019266	0.292092	-0.128366	0.513566	0.737843	0.038422
21339	177.825000	-0.861595	0.587489	-0.102656	-0.851496	0.577674	0.145184	-0.825825	0.835651	-0.091590	-0.821486	0.831132	0.138905	-0.730394	1.095849	0.070597	-0.713040	1.119906	-0.031148	-0.690890	0.719679	-0.231670	-0.701290	0.695421	0.256584	-0.694185	1.043298	0.070222										-0.299781	0.084956	0.057082	-0.028573	0.310940	-0.171011	-0.019341	0.292052	-0.128342	0.513632	0.735427	0.039203
21340	177.833333	-0.861628	0.587479	-0.102654	-0.851537	0.577609	0.145203	-0.825975	0.835552	-0.091458	-0.822083	0.831106	0.139008	-0.730901	1.096282	0.070688	-0.713817	1.119850	-0.031062	-0.691119	0.719864	-0.231457	-0.701623	0.695660	0.256646	-0.694751	1.043762	0.070634										-0.299778	0.084957	0.057078	-0.028566	0.311011	-0.170927	-0.019331	0.292132	-0.128256	0.513522	0.733016	0.040120
21341	177.841667	-0.861662	0.587476	-0.102648	-0.851580	0.577531	0.145215	-0.826092	0.835472	-0.091305	-0.822826	0.831192	0.139338	-0.731555	1.096732	0.070979	-0.714655	1.119759	-0.031046	-0.691366	0.719998	-0.231129	-0.702024	0.695963	0.256697	-0.695238	1.044249	0.071057										-0.299779	0.084949	0.057083	-0.028557	0.311076	-0.170837	-0.019322	0.292210	-0.128172	0.513263	0.730618	0.041229
21342	177.850000	-0.861694	0.587472	-0.102639	-0.851621	0.577406	0.145215	-0.826232	0.835397	-0.091143	-0.823560	0.831124	0.139431	-0.732251	1.097160	0.071342	-0.715500	1.119611	-0.030981	-0.691608	0.720084	-0.230673	-0.702493	0.696321	0.256739	-0.695910	1.044610	0.071500										-0.299777	0.084942	0.057083	-0.028557	0.311148	-0.170754	-0.019310	0.292289	-0.128081	0.512928	0.728186	0.042490
21343	177.858333	-0.861704	0.587474	-0.102616	-0.851710	0.577381	0.145243	-0.826353	0.835223	-0.090971	-0.823979	0.831044	0.139483	-0.732884	1.097479	0.071482	-0.716461	1.119405	-0.030953	-0.691900	0.720184	-0.230283	-0.702836	0.696466	0.256660	-0.696456	1.045010	0.071921										-0.299778	0.084935	0.057078	-0.028558	0.311221	-0.170668	-0.019308	0.292374	-0.128005	0.512633	0.725657	0.043771
21344	177.866667	-0.861723	0.587474	-0.102601	-0.851808	0.577364	0.145273	-0.826468	0.835136	-0.090796	-0.824626	0.831090	0.139717	-0.733624	1.097773	0.071762	-0.717397	1.119137	-0.030883	-0.692250	0.720244	-0.229920	-0.703224	0.696637	0.256560	-0.697105	1.045352	0.072359										-0.299779	0.084935	0.057080	-0.028548	0.311293	-0.170584	-0.019213	0.292556	-0.127877	0.512294	0.723083	0.045160
21345	177.875000	-0.861746	0.587499	-0.102587	-0.851779	0.577188	0.145265	-0.826538	0.835027	-0.090636	-0.825186	0.830947	0.139670	-0.734325	1.097986	0.071858	-0.718464	1.118840	-0.030825	-0.692640	0.720235	-0.229414	-0.703607	0.696772	0.256438	-0.697698	1.045713	0.072786										-0.299777	0.084946	0.057083	-0.028552	0.311378	-0.170489	-0.019299	0.292535	-0.127821	0.511947	0.720462	0.046552
21346	177.883333	-0.861744	0.587528	-0.102554	-0.851755	0.577019	0.145265	-0.826603	0.834913	-0.090481	-0.825800	0.831030	0.140001	-0.735172	1.098249	0.072178	-0.719463	1.118585	-0.030836	-0.692896	0.720298	-0.228854	-0.704100	0.697016	0.256304	-0.698390	1.045977	0.073191										-0.299780	0.084951	0.057085	-0.028544	0.311472	-0.170391	-0.019277	0.292679	-0.127675	0.511585	0.717846	0.047959
21347	177.891667	-0.861694	0.587566	-0.102485	-0.851799	0.576943	0.145318	-0.826661	0.834781	-0.090328	-0.826469	0.831008	0.140187	-0.735908	1.098344	0.072148	-0.720595	1.118248	-0.030798	-0.693231	0.720273	-0.228177	-0.704483	0.697102	0.256126	-0.699032	1.046314	0.073598										-0.299776	0.084956	0.057084	-0.028537	0.311572	-0.170287	-0.019239	0.292792	-0.127574	0.511194	0.715227	0.049309
21348	177.900000	-0.861639	0.587603	-0.102418	-0.851841	0.576860	0.145371	-0.826720	0.834629	-0.090179	-0.826912	0.830793	0.140121	-0.736793	1.098551	0.072396	-0.721797	1.117766	-0.030672	-0.693590	0.720281	-0.227600	-0.704965	0.697292	0.255923	-0.699666	1.046618	0.074001										-0.299776	0.084963	0.057082	-0.028529	0.311679	-0.170185	-0.019269	0.292867	-0.127483	0.510730	0.712656	0.050628
21349	177.908333	-0.861713	0.587608	-0.102434	-0.851874	0.576781	0.145428	-0.826784	0.834461	-0.089961	-0.827442	0.830764	0.140268	-0.737743	1.098618	0.072644	-0.722917	1.117396	-0.030663	-0.694055	0.720281	-0.227135	-0.705461	0.697483	0.255712	-0.700415	1.046812	0.074385										-0.299775	0.084958	0.057083	-0.028512	0.311791	-0.170072	-0.019256	0.292962	-0.127376	0.510222	0.710170	0.051859
21350	177.916667	-0.861760	0.587617	-0.102443	-0.851912	0.576701	0.145490	-0.826869	0.834244	-0.089796	-0.828186	0.830955	0.140764	-0.738707	1.098685	0.072931	-0.724109	1.116974	-0.030653	-0.694534	0.720288	-0.226648	-0.705979	0.697677	0.255492	-0.701081	1.047085	0.074796										-0.299779	0.084940	0.057082	-0.028496	0.311909	-0.169963	-0.019242	0.293068	-0.127267	0.509673	0.707761	0.053003
21351	177.925000	-0.861784	0.587657	-0.102399	-0.851962	0.576621	0.145548	-0.826911	0.834075	-0.089635	-0.828564	0.830843	0.140797	-0.739690	1.098679	0.073069	-0.725351	1.116459	-0.030647	-0.694924	0.720334	-0.226007	-0.706512	0.697895	0.255259	-0.701836	1.047184	0.075122										-0.299774	0.084945	0.057076	-0.028482	0.312030	-0.169846	-0.019228	0.293175	-0.127164	0.509123	0.705468	0.054048
21352	177.933333	-0.861803	0.587708	-0.102364	-0.851980	0.576554	0.145608	-0.826965	0.833905	-0.089451	-0.829104	0.830816	0.140960	-0.740515	1.098511	0.072892	-0.726634	1.115895	-0.030621	-0.695300	0.720410	-0.225290	-0.707061	0.698156	0.255029	-0.702531	1.047428	0.075543										-0.299777	0.084948	0.057074	-0.028458	0.312159	-0.169723	-0.019110	0.293382	-0.127013	0.508594	0.703301	0.055022
21353	177.941667	-0.861794	0.587776	-0.102330	-0.851970	0.576516	0.145672	-0.827024	0.833780	-0.089245	-0.829447	0.830800	0.141116	-0.741547	1.098473	0.073103	-0.727873	1.115319	-0.030585	-0.695566	0.720529	-0.224544	-0.707631	0.698472	0.254807	-0.703359	1.047453	0.075872										-0.299773	0.084947	0.057076	-0.028414	0.312296	-0.169600	-0.019179	0.293403	-0.126939	0.508062	0.701315	0.055930
21354	177.950000	-0.861766	0.587855	-0.102297	-0.851978	0.576406	0.145701	-0.827121	0.833652	-0.089008	-0.829838	0.830891	0.141465	-0.742732	1.098509	0.073621	-0.729144	1.114744	-0.030595	-0.695980	0.720615	-0.223848	-0.708200	0.698806	0.254583	-0.704099	1.047589	0.076266										-0.299779	0.084949	0.057074	-0.028358	0.312431	-0.169473	-0.019152	0.293523	-0.126821	0.507541	0.699411	0.056776
21355	177.958333	-0.861731	0.587927	-0.102258	-0.851993	0.576424	0.145804	-0.827193	0.833575	-0.088815	-0.830391	0.830866	0.141611	-0.743650	1.098211	0.073310	-0.730495	1.114009	-0.030513	-0.696392	0.720700	-0.223207	-0.708794	0.699206	0.254390	-0.704870	1.047722	0.076704										-0.299775	0.084965	0.057077	-0.028297	0.312574	-0.169339	-0.019016	0.293800	-0.126581	0.506971	0.697623	0.057562
21356	177.966667	-0.861696	0.588015	-0.102215	-0.851979	0.576400	0.145873	-0.827280	0.833528	-0.088627	-0.830775	0.830902	0.141827	-0.744726	1.098047	0.073479	-0.731840	1.113354	-0.030467	-0.696756	0.720804	-0.222499	-0.709205	0.699696	0.254112	-0.705590	1.047795	0.077076										-0.299780	0.084965	0.057085	-0.028230	0.312712	-0.169200	-0.018968	0.293916	-0.126466	0.506342	0.695882	0.058289
21357	177.975000	-0.861656	0.588111	-0.102164	-0.851954	0.576353	0.145927	-0.827390	0.833482	-0.088445	-0.831196	0.831008	0.142127	-0.745893	1.097923	0.073874	-0.733213	1.112621	-0.030379	-0.697067	0.720990	-0.221985	-0.709891	0.700140	0.254037	-0.706335	1.047824	0.077489										-0.299776	0.084964	0.057088	-0.028148	0.312856	-0.169064	-0.019001	0.293927	-0.126398	0.505633	0.694206	0.058981
21358	177.983333	-0.861615	0.588214	-0.102103	-0.851946	0.576359	0.146013	-0.827508	0.833445	-0.088237	-0.831441	0.831076	0.142352	-0.746913	1.097593	0.073859	-0.734620	1.111825	-0.030284	-0.697345	0.721141	-0.221362	-0.710501	0.700480	0.253911	-0.707063	1.048031	0.077970										-0.299770	0.084967	0.057086	-0.028068	0.312988	-0.168924	-0.018945	0.294023	-0.126291	0.504856	0.692554	0.059650
21359	177.991667	-0.861579	0.588333	-0.102032	-0.851929	0.576342	0.146075	-0.827626	0.833427	-0.088104	-0.831905	0.831119	0.142488	-0.748006	1.097329	0.074056	-0.736003	1.111065	-0.030194	-0.697593	0.721377	-0.220829	-0.711046	0.700901	0.253798	-0.707781	1.048003	0.078343										-0.299771	0.084952	0.057085	-0.027979	0.313130	-0.168781	-0.018875	0.294153	-0.126162	0.503980	0.690996	0.060283
21360	178.000000	-0.861528	0.588444	-0.101950	-0.852033	0.576455	0.146194	-0.827740	0.833385	-0.087897	-0.832339	0.831140	0.142576	-0.749128	1.097095	0.074267	-0.737385	1.110320	-0.030011	-0.697824	0.721598	-0.220291	-0.711560	0.701295	0.253677	-0.708505	1.048075	0.078747										-0.299769	0.084940	0.057082	-0.027884	0.313265	-0.168649	-0.018727	0.294425	-0.125882	0.503014	0.689525	0.060926
21361	178.008333	-0.861456	0.588609	-0.101829	-0.851997	0.576426	0.146310	-0.827854	0.833345	-0.087773	-0.832818	0.831433	0.143013	-0.750373	1.097124	0.074863	-0.738820	1.109519	-0.030021	-0.698039	0.721906	-0.219964	-0.711945	0.701688	0.253559	-0.709272	1.048246	0.079282										-0.299773	0.084937	0.057080	-0.027791	0.313398	-0.168521	-0.018704	0.294396	-0.125916	0.501976	0.688154	0.061563
21362	178.016667	-0.861461	0.588744	-0.101711	-0.852046	0.576455	0.146360	-0.827976	0.833306	-0.087654	-0.833180	0.831528	0.143144	-0.751543	1.096755	0.075078	-0.740251	1.108730	-0.029866	-0.698198	0.722219	-0.219540	-0.712359	0.702164	0.253473	-0.710093	1.048467	0.079856										-0.299774	0.084940	0.057081	-0.027693	0.313535	-0.168404	-0.018583	0.294640	-0.125670	0.500884	0.686866	0.062231
21363	178.025000	-0.861427	0.588843	-0.101614	-0.852050	0.576463	0.146394	-0.828125	0.833271	-0.087540	-0.833354	0.831549	0.143196	-0.752743	1.096482	0.075217	-0.741662	1.107900	-0.029677	-0.698299	0.722540	-0.219084	-0.712951	0.702564	0.253509	-0.710838	1.048392	0.079989										-0.299770	0.084957	0.057080	-0.027594	0.313666	-0.168290	-0.018497	0.294704	-0.125611	0.499756	0.685642	0.062914
21364	178.033333	-0.861395	0.588926	-0.101522	-0.852059	0.576468	0.146417	-0.828286	0.833241	-0.087443	-0.833876	0.831512	0.143218	-0.753948	1.096189	0.075400	-0.743098	1.107179	-0.029697	-0.698424	0.722878	-0.218737	-0.713318	0.702884	0.253455	-0.711614	1.048882	0.080714										-0.299774	0.084960	0.057087	-0.027493	0.313781	-0.168178	-0.018415	0.294775	-0.125551	0.498591	0.684467	0.063681
21365	178.041667	-0.861348	0.589007	-0.101422	-0.852071	0.576454	0.146467	-0.828517	0.833185	-0.087313	-0.834155	0.831687	0.143518	-0.755178	1.095875	0.075533	-0.744488	1.106274	-0.029475	-0.698559	0.723219	-0.218452	-0.713704	0.703236	0.253459	-0.712466	1.048927	0.081044										-0.299769	0.084972	0.057088	-0.027390	0.313886	-0.168063	-0.018342	0.294831	-0.125453	0.497373	0.683342	0.064489
21366	178.050000	-0.861325	0.589068	-0.101338	-0.852067	0.576455	0.146523	-0.828724	0.833216	-0.087209	-0.834397	0.831592	0.143507	-0.756402	1.095557	0.075651	-0.745873	1.105461	-0.029395	-0.698663	0.723528	-0.218118	-0.714040	0.703491	0.253440	-0.713326	1.048962	0.081357										-0.299766	0.084969	0.057093	-0.027282	0.313988	-0.167942	-0.018236	0.294940	-0.125331	0.496157	0.682239	0.065410
21367	178.058333	-0.861300	0.589121	-0.101266	-0.852057	0.576453	0.146565	-0.828961	0.833196	-0.087142	-0.834936	0.831622	0.143739	-0.757635	1.095249	0.075786	-0.747295	1.104646	-0.029295	-0.698792	0.723817	-0.217839	-0.714342	0.703641	0.253394	-0.714176	1.049001	0.081688										-0.299771	0.084956	0.057094	-0.027168	0.314080	-0.167821	-0.018137	0.295025	-0.125205	0.494898	0.681139	0.066397
21368	178.066667	-0.861254	0.589210	-0.101198	-0.852047	0.576451	0.146608	-0.829240	0.833155	-0.087058	-0.835239	0.831613	0.143924	-0.758861	1.094958	0.075958	-0.748717	1.103956	-0.029428	-0.698909	0.724133	-0.217569	-0.714684	0.703801	0.253362	-0.715040	1.049048	0.081996										-0.299774	0.084946	0.057097	-0.027049	0.314158	-0.167683	-0.018046	0.295067	-0.125104	0.493629	0.680030	0.067515
21369	178.075000	-0.861186	0.589227	-0.101153	-0.852044	0.576433	0.146640	-0.829575	0.833096	-0.086981	-0.835414	0.831282	0.143781	-0.760070	1.094610	0.076082	-0.750034	1.103040	-0.029226	-0.699034	0.724417	-0.217312	-0.714969	0.703798	0.253310	-0.715894	1.049083	0.082294										-0.299768	0.084942	0.057087	-0.026930	0.314232	-0.167557	-0.017930	0.295175	-0.124919	0.492345	0.678884	0.068682
21370	178.083333	-0.861182	0.589281	-0.101104	-0.852040	0.576410	0.146653	-0.829868	0.833100	-0.086938	-0.835892	0.831240	0.144125	-0.761281	1.094311	0.076190	-0.751375	1.102225	-0.029191	-0.699177	0.724704	-0.217056	-0.715249	0.703729	0.253235	-0.716758	1.049109	0.082578										-0.299773	0.084934	0.057087	-0.026805	0.314278	-0.167415	-0.017835	0.295227	-0.124782	0.491042	0.677679	0.069809
21371	178.091667	-0.861179	0.589307	-0.101093	-0.852117	0.576461	0.146734	-0.830235	0.833030	-0.086881	-0.836049	0.830756	0.143916	-0.762475	1.093959	0.076300	-0.752747	1.101441	-0.029143	-0.699361	0.724977	-0.216808	-0.715515	0.703582	0.253134	-0.717627	1.049110	0.082834										-0.299769	0.084938	0.057084	-0.026691	0.314324	-0.167280	-0.017736	0.295273	-0.124635	0.489756	0.676805	0.070868
21372	178.100000	-0.861151	0.589274	-0.101124	-0.852038	0.576381	0.146685	-0.830683	0.832916	-0.086795	-0.836555	0.830629	0.144342	-0.763654	1.093610	0.076400	-0.754040	1.100637	-0.029128	-0.699532	0.725240	-0.216474	-0.715778	0.703358	0.252993	-0.718488	1.049086	0.083108										-0.299769	0.084949	0.057088	-0.026578	0.314358	-0.167135	-0.017639	0.295298	-0.124523	0.488205	0.676185	0.071798
21373	178.108333	-0.861130	0.589259	-0.101126	-0.852033	0.576367	0.146692	-0.831159	0.832862	-0.086733	-0.836780	0.830191	0.144315	-0.764806	1.093222	0.076534	-0.755347	1.099814	-0.029051	-0.699717	0.725530	-0.216218	-0.716020	0.703106	0.252830	-0.719330	1.049055	0.083356										-0.299768	0.084948	0.057101	-0.026470	0.314381	-0.166993	-0.017527	0.295371	-0.124336	0.486566	0.675608	0.072678
21374	178.116667	-0.861161	0.589219	-0.101134	-0.852034	0.576324	0.146673	-0.831646	0.832811	-0.086648	-0.837013	0.829803	0.144401	-0.765939	1.092842	0.076647	-0.756594	1.099031	-0.028938	-0.700080	0.725743	-0.216014	-0.716248	0.702826	0.252647	-0.720175	1.048984	0.083625										-0.299755	0.084962	0.057107	-0.026366	0.314384	-0.166853	-0.017420	0.295425	-0.124156	0.485085	0.674947	0.073509
21375	178.125000	-0.861139	0.589125	-0.101198	-0.852118	0.576332	0.146693	-0.832231	0.832740	-0.086550	-0.837511	0.829437	0.144552	-0.767059	1.092404	0.076744	-0.757808	1.098159	-0.028888	-0.700372	0.725971	-0.215737	-0.716442	0.702392	0.252355	-0.720967	1.048879	0.083925										-0.299759	0.084950	0.057108	-0.026253	0.314380	-0.166697	-0.017291	0.295380	-0.124062	0.483872	0.674546	0.074318
21376	178.133333	-0.861151	0.589064	-0.101236	-0.852040	0.576247	0.146593	-0.832857	0.832684	-0.086460	-0.837827	0.829058	0.144681	-0.768145	1.091938	0.076838	-0.759034	1.097324	-0.028816	-0.700651	0.726183	-0.215415	-0.716664	0.702097	0.252091	-0.721739	1.048800	0.084241										-0.299752	0.084942	0.057100	-0.026125	0.314362	-0.166537	-0.017195	0.295373	-0.123881	0.482869	0.674533	0.075110
21377	178.141667	-0.861160	0.588982	-0.101292	-0.852050	0.576180	0.146512	-0.833523	0.832612	-0.086331	-0.838326	0.828675	0.144726	-0.769159	1.091539	0.077024	-0.760225	1.096530	-0.028707	-0.700996	0.726380	-0.215088	-0.716944	0.701880	0.251767	-0.722475	1.048713	0.084556										-0.299752	0.084927	0.057085	-0.025985	0.314336	-0.166354	-0.017014	0.295457	-0.123643	0.482096	0.674868	0.075793
21378	178.150000	-0.861224	0.588930	-0.101328	-0.852081	0.576145	0.146452	-0.834194	0.832557	-0.086251	-0.838958	0.828527	0.145058	-0.770116	1.091156	0.077245	-0.761386	1.095794	-0.028518	-0.701188	0.726616	-0.214622	-0.717217	0.701644	0.251378	-0.723184	1.048636	0.084895										-0.299751	0.084921	0.057074	-0.025839	0.314315	-0.166154	-0.016914	0.295447	-0.123418	0.481397	0.675415	0.076414
21379	178.158333	-0.861281	0.588837	-0.101369	-0.852128	0.576106	0.146392	-0.834933	0.832483	-0.086193	-0.839403	0.828244	0.145099	-0.771070	1.090794	0.077486	-0.762516	1.095013	-0.028402	-0.701587	0.726803	-0.214308	-0.717467	0.701487	0.250991	-0.723865	1.048571	0.085226										-0.299754	0.084921	0.057073	-0.025688	0.314297	-0.165940	-0.016856	0.295382	-0.123226	0.480725	0.676099	0.076969
21380	178.166667	-0.861363	0.588732	-0.101414	-0.852356	0.576201	0.146467	-0.835669	0.832387	-0.086110	-0.839882	0.827985	0.145147	-0.771964	1.090482	0.077747	-0.763639	1.094281	-0.028065	-0.702029	0.726969	-0.213984	-0.717716	0.701324	0.250544	-0.724549	1.048520	0.085551										-0.299758	0.084925	0.057066	-0.025531	0.314283	-0.165719	-0.016728	0.295390	-0.123021	0.480044	0.676790	0.077448
21381	178.175000	-0.861454	0.588576	-0.101470	-0.852272	0.576012	0.146280	-0.836377	0.832339	-0.086125	-0.840328	0.827734	0.145184	-0.772873	1.090183	0.077995	-0.764771	1.093800	-0.027948	-0.702512	0.727128	-0.213673	-0.717983	0.701265	0.250127	-0.725251	1.048439	0.085814										-0.299752	0.084936	0.057068	-0.025377	0.314282	-0.165490	-0.016602	0.295435	-0.122774	0.479371	0.677352	0.077838
21382	178.183333	-0.861567	0.588409	-0.101522	-0.852370	0.575932	0.146221	-0.837122	0.832221	-0.086101	-0.840900	0.827387	0.145083	-0.773780	1.089912	0.078238	-0.765886	1.093163	-0.027520	-0.703023	0.727274	-0.213356	-0.718247	0.701194	0.249680	-0.725982	1.048383	0.086078										-0.299748	0.084954	0.057072	-0.025238	0.314301	-0.165276	-0.016481	0.295493	-0.122539	0.478695	0.677747	0.078174
21383	178.191667	-0.861627	0.588212	-0.101593	-0.852558	0.575902	0.146239	-0.837959	0.832056	-0.086063	-0.841473	0.827352	0.145342	-0.774682	1.089700	0.078482	-0.766985	1.092719	-0.027325	-0.703581	0.727436	-0.213190	-0.718550	0.701205	0.249273	-0.726729	1.048326	0.086327										-0.299752	0.084949	0.057084	-0.025094	0.314331	-0.165074	-0.016391	0.295521	-0.122377	0.477976	0.677853	0.078450
21384	178.200000	-0.861737	0.588039	-0.101644	-0.852618	0.575728	0.146128	-0.838791	0.831922	-0.086013	-0.841831	0.826951	0.145112	-0.775584	1.089495	0.078700	-0.768126	1.092486	-0.027362	-0.704143	0.727507	-0.212868	-0.718862	0.701205	0.248833	-0.727513	1.048267	0.086526										-0.299748	0.084948	0.057085	-0.024966	0.314378	-0.164896	-0.016256	0.295630	-0.122201	0.477280	0.677679	0.078699
21385	178.208333	-0.861888	0.587859	-0.101695	-0.852742	0.575587	0.146074	-0.839619	0.831786	-0.086013	-0.842564	0.826876	0.145384	-0.776490	1.089314	0.078893	-0.769148	1.092114	-0.026929	-0.704720	0.727528	-0.212494	-0.719154	0.701200	0.248441	-0.728308	1.048220	0.086694										-0.299750	0.084942	0.057079	-0.024852	0.314438	-0.164745	-0.016144	0.295731	-0.122058	0.476636	0.677114	0.078915
21386	178.216667	-0.862025	0.587682	-0.101731	-0.852874	0.575442	0.146024	-0.840481	0.831643	-0.086010	-0.843149	0.826632	0.145419	-0.777404	1.089168	0.079096	-0.770242	1.091827	-0.026811	-0.705325	0.727588	-0.212259	-0.719458	0.701157	0.248032	-0.729136	1.048158	0.086817										-0.299751	0.084937	0.057071	-0.024755	0.314517	-0.164616	-0.016025	0.295857	-0.121917	0.475978	0.676334	0.079171
21387	178.225000	-0.862206	0.587452	-0.101753	-0.853022	0.575311	0.146003	-0.841406	0.831484	-0.086005	-0.843763	0.826382	0.145428	-0.778287	1.089080	0.079261	-0.771318	1.091718	-0.026637	-0.705936	0.727630	-0.211963	-0.719782	0.701051	0.247600	-0.729961	1.048114	0.086945										-0.299745	0.084930	0.057056	-0.024383	0.314720	-0.164432	-0.015838	0.296128	-0.121714	0.475353	0.675339	0.079460
21388	178.233333	-0.862356	0.587281	-0.101764	-0.853180	0.575176	0.145990	-0.842323	0.831297	-0.085990	-0.844159	0.825995	0.145265	-0.779174	1.088998	0.079469	-0.772367	1.091644	-0.026434	-0.706534	0.727640	-0.211542	-0.720126	0.700985	0.247170	-0.730820	1.048084	0.087034										-0.299747	0.084933	0.057044	-0.024253	0.314797	-0.164229	-0.015688	0.296339	-0.121585	0.474764	0.674224	0.079761
21389	178.241667	-0.862410	0.587057	-0.101786	-0.853339	0.575026	0.145989	-0.843264	0.831110	-0.085965	-0.845035	0.825807	0.145393	-0.780088	1.088979	0.079605	-0.773419	1.091683	-0.026275	-0.707136	0.727678	-0.211276	-0.720458	0.700905	0.246754	-0.731716	1.048037	0.087103										-0.299742	0.084934	0.057046	-0.024158	0.314902	-0.164129	-0.015617	0.296460	-0.121510	0.474217	0.673011	0.080067
21390	178.250000	-0.862648	0.586838	-0.101855	-0.853513	0.574866	0.146002	-0.844224	0.830847	-0.085925	-0.845738	0.825589	0.145482	-0.781013	1.089010	0.079770	-0.774516	1.091772	-0.026169	-0.707773	0.727736	-0.211165	-0.720791	0.700803	0.246333	-0.732667	1.048030	0.087142										-0.299737	0.084941	0.057044	-0.024063	0.315008	-0.164036	-0.015538	0.296572	-0.121459	0.473636	0.671734	0.080413
21391	178.258333	-0.862832	0.586587	-0.101882	-0.853695	0.574646	0.145995	-0.845188	0.830589	-0.085884	-0.846251	0.825222	0.145421	-0.781945	1.089077	0.079896	-0.775597	1.092030	-0.026164	-0.708380	0.727717	-0.210887	-0.721145	0.700693	0.245902	-0.733642	1.048012	0.087168										-0.299735	0.084954	0.057049	-0.023978	0.315116	-0.163930	-0.015414	0.296753	-0.121333	0.473020	0.670412	0.080769
21392	178.266667	-0.863046	0.586369	-0.101875	-0.853872	0.574443	0.145994	-0.846134	0.830290	-0.085792	-0.846912	0.824931	0.145423	-0.782882	1.089202	0.080034	-0.776592	1.092221	-0.025943	-0.709005	0.727730	-0.210766	-0.721496	0.700602	0.245481	-0.734674	1.048050	0.087163										-0.299742	0.084950	0.057054	-0.023888	0.315235	-0.163811	-0.015265	0.297013	-0.121156	0.472362	0.669077	0.081170
21393	178.275000	-0.863237	0.586164	-0.101879	-0.854047	0.574254	0.146003	-0.847142	0.829927	-0.085758	-0.847847	0.824654	0.145575	-0.783868	1.089404	0.080107	-0.777618	1.092589	-0.025808	-0.709630	0.727667	-0.210581	-0.721846	0.700549	0.245090	-0.735724	1.048129	0.087161										-0.299728	0.084959	0.057043	-0.023805	0.315365	-0.163683	-0.015183	0.297175	-0.121019	0.471638	0.667809	0.081631
21394	178.283333	-0.863467	0.585840	-0.101918	-0.854230	0.574060	0.146019	-0.848066	0.829565	-0.085744	-0.848626	0.824343	0.145644	-0.784849	1.089663	0.080189	-0.778788	1.093123	-0.025927	-0.710248	0.727599	-0.210441	-0.722196	0.700514	0.244709	-0.736815	1.048238	0.087155										-0.299729	0.084960	0.057025	-0.023725	0.315502	-0.163545	-0.015114	0.297350	-0.120875	0.470899	0.666620	0.082139
21395	178.291667	-0.863598	0.585609	-0.101916	-0.854414	0.573807	0.146004	-0.849038	0.829162	-0.085734	-0.849259	0.823925	0.145570	-0.785841	1.090034	0.080281	-0.779790	1.093511	-0.025608	-0.710858	0.727514	-0.210337	-0.722543	0.700486	0.244335	-0.737965	1.048407	0.087110										-0.299727	0.084952	0.057006	-0.023656	0.315656	-0.163395	-0.015061	0.297523	-0.120728	0.470179	0.665541	0.082672
21396	178.300000	-0.863880	0.585354	-0.101996	-0.854594	0.573585	0.146016	-0.849960	0.828760	-0.085733	-0.850133	0.823620	0.145646	-0.786859	1.090493	0.080369	-0.780831	1.094170	-0.025462	-0.711471	0.727427	-0.210276	-0.722866	0.700489	0.244008	-0.739150	1.048627	0.087088										-0.299723	0.084951	0.056994	-0.023592	0.315833	-0.163241	-0.015009	0.297716	-0.120573	0.469489	0.664545	0.083235
21397	178.308333	-0.864114	0.585047	-0.102008	-0.854923	0.573485	0.146143	-0.850881	0.828348	-0.085760	-0.850911	0.823272	0.145627	-0.787920	1.090999	0.080459	-0.781945	1.094842	-0.025458	-0.712032	0.727370	-0.210266	-0.723034	0.700581	0.243666	-0.740415	1.048891	0.087027										-0.299720	0.084950	0.056978	-0.023537	0.316030	-0.163097	-0.014919	0.298000	-0.120374	0.468834	0.663597	0.083853
21398	178.316667	-0.864312	0.584821	-0.102006	-0.854966	0.573181	0.146050	-0.851798	0.827928	-0.085814	-0.851725	0.822937	0.145606	-0.788970	1.091583	0.080549	-0.782949	1.095630	-0.025182	-0.712625	0.727279	-0.210350	-0.723313	0.700636	0.243443	-0.741702	1.049206	0.086995										-0.299715	0.084958	0.056974	-0.023493	0.316244	-0.162960	-0.014908	0.298190	-0.120258	0.468279	0.662678	0.084398
21399	178.325000	-0.864364	0.584622	-0.101950	-0.855144	0.572996	0.146074	-0.852697	0.827530	-0.085874	-0.852608	0.822531	0.145514	-0.790072	1.092186	0.080535	-0.783995	1.096480	-0.025098	-0.713113	0.727236	-0.210319	-0.723567	0.700741	0.243259	-0.743049	1.049536	0.086920										-0.299712	0.084968	0.056978	-0.023462	0.316473	-0.162839	-0.014524	0.298769	-0.120239	0.467834	0.661911	0.084992
21400	178.333333	-0.864707	0.584337	-0.102067	-0.855326	0.572775	0.146079	-0.853527	0.827175	-0.085989	-0.853451	0.822278	0.145527	-0.791145	1.092859	0.080611	-0.785071	1.097340	-0.024980	-0.713621	0.727234	-0.210403	-0.723802	0.700885	0.243122	-0.744389	1.049894	0.086846										-0.299709	0.084977	0.056972	-0.023429	0.316728	-0.162742	-0.014508	0.299039	-0.120124	0.467481	0.661259	0.085538
21401	178.341667	-0.864898	0.584134	-0.102083	-0.855608	0.572653	0.146161	-0.854402	0.826752	-0.086086	-0.854285	0.821951	0.145402	-0.792194	1.093542	0.080650	-0.786142	1.098284	-0.024966	-0.714082	0.727303	-0.210530	-0.724017	0.701080	0.243052	-0.745702	1.050283	0.086737										-0.299706	0.084980	0.056963	-0.023412	0.317008	-0.162672	-0.014469	0.299345	-0.120035	0.467206	0.660785	0.086043
21402	178.350000	-0.865085	0.583932	-0.102103	-0.855748	0.572423	0.146125	-0.855210	0.826371	-0.086280	-0.854984	0.821581	0.145213	-0.793227	1.094209	0.080681	-0.787180	1.099209	-0.024907	-0.714554	0.727353	-0.210638	-0.724228	0.701330	0.243029	-0.747001	1.050654	0.086631										-0.299703	0.084978	0.056952	-0.023389	0.317297	-0.162608	-0.014420	0.299704	-0.119945	0.467014	0.660405	0.086469
21403	178.358333	-0.865316	0.583707	-0.102116	-0.856134	0.572322	0.146226	-0.855999	0.826004	-0.086389	-0.856045	0.821390	0.145205	-0.794282	1.094852	0.080657	-0.788224	1.100149	-0.024938	-0.714992	0.727467	-0.210820	-0.724445	0.701621	0.243054	-0.748300	1.051025	0.086467										-0.299700	0.084981	0.056946	-0.023377	0.317608	-0.162566	-0.014376	0.300029	-0.119911	0.466914	0.660086	0.086742
21404	178.366667	-0.865570	0.583515	-0.102113	-0.856206	0.572015	0.146103	-0.856748	0.825663	-0.086614	-0.856961	0.821170	0.145121	-0.795286	1.095498	0.080734	-0.789252	1.101078	-0.024902	-0.715406	0.727606	-0.211036	-0.724662	0.701911	0.243109	-0.749578	1.051345	0.086304										-0.299698	0.084981	0.056933	-0.023363	0.317925	-0.162536	-0.014338	0.300350	-0.119891	0.466833	0.659843	0.086940
21405	178.375000	-0.865716	0.583272	-0.102181	-0.856447	0.571804	0.146079	-0.857514	0.825262	-0.086776	-0.857823	0.820899	0.144939	-0.796323	1.096056	0.080657	-0.790235	1.101995	-0.024917	-0.715736	0.727730	-0.211127	-0.724880	0.702197	0.243170	-0.750838	1.051676	0.086137										-0.299697	0.084976	0.056925	-0.023323	0.318296	-0.162492	-0.014304	0.300710	-0.119853	0.466790	0.659657	0.087051
21406	178.383333	-0.865915	0.583007	-0.102228	-0.856691	0.571615	0.146064	-0.858216	0.824934	-0.086966	-0.858476	0.820541	0.144597	-0.797325	1.096613	0.080568	-0.791240	1.102849	-0.024875	-0.716197	0.727788	-0.211289	-0.725102	0.702454	0.243234	-0.752080	1.051991	0.085954										-0.299699	0.084979	0.056924	-0.023341	0.318615	-0.162466	-0.014269	0.301109	-0.119776	0.466765	0.659504	0.087098
21407	178.391667	-0.866081	0.582820	-0.102262	-0.856931	0.571422	0.146040	-0.858915	0.824607	-0.087146	-0.859583	0.820469	0.144611	-0.798299	1.097165	0.080566	-0.792144	1.103753	-0.024870	-0.716628	0.727849	-0.211496	-0.725350	0.702680	0.243278	-0.753296	1.052270	0.085773										-0.299695	0.084988	0.056935	-0.023333	0.318951	-0.162421	-0.014239	0.301449	-0.119755	0.466758	0.659409	0.087090
21408	178.400000	-0.866265	0.582581	-0.102311	-0.857334	0.571337	0.146120	-0.859588	0.824300	-0.087256	-0.860422	0.820235	0.144404	-0.799269	1.097686	0.080532	-0.793019	1.104637	-0.025019	-0.716947	0.727902	-0.211598	-0.725634	0.702889	0.243305	-0.754475	1.052553	0.085598										-0.299698	0.084994	0.056941	-0.023325	0.319300	-0.162383	-0.014208	0.301796	-0.119727	0.466728	0.659384	0.087121
21409	178.408333	-0.866469	0.582372	-0.102326	-0.857404	0.571024	0.145961	-0.860275	0.823920	-0.087472	-0.861184	0.819986	0.144213	-0.800236	1.098173	0.080487	-0.793956	1.105559	-0.025180	-0.717409	0.727894	-0.211783	-0.725936	0.703079	0.243294	-0.755651	1.052834	0.085409										-0.299696	0.085002	0.056946	-0.023313	0.319669	-0.162346	-0.014155	0.302170	-0.119697	0.466770	0.659415	0.086974
21410	178.416667	-0.866493	0.582122	-0.102310	-0.857626	0.570848	0.145932	-0.860898	0.823592	-0.087601	-0.861927	0.819817	0.144000	-0.801200	1.098609	0.080434	-0.794772	1.106224	-0.025101	-0.717876	0.727878	-0.211961	-0.726272	0.703280	0.243251	-0.756812	1.053091	0.085230										-0.299697	0.085003	0.056948	-0.023303	0.320040	-0.162302	-0.014087	0.302591	-0.119622	0.466821	0.659493	0.086784
21411	178.425000	-0.866721	0.581913	-0.102425	-0.857863	0.570639	0.145873	-0.861486	0.823304	-0.087757	-0.862837	0.819684	0.143904	-0.802201	1.099220	0.080547	-0.795685	1.106885	-0.025047	-0.718351	0.727832	-0.212102	-0.726650	0.703497	0.243163	-0.757942	1.053307	0.085103										-0.299698	0.085008	0.056939	-0.023299	0.320402	-0.162241	-0.014086	0.302934	-0.119571	0.466865	0.659621	0.086577
21412	178.433333	-0.866949	0.581704	-0.102533	-0.858260	0.570583	0.145958	-0.862103	0.822971	-0.087946	-0.863570	0.819504	0.143734	-0.803159	1.099781	0.080683	-0.796669	1.107734	-0.025352	-0.718823	0.727799	-0.212247	-0.727058	0.703714	0.243048	-0.759060	1.053543	0.084982										-0.299698	0.085013	0.056935	-0.023289	0.320764	-0.162159	-0.014086	0.303273	-0.119504	0.466918	0.659786	0.086358
21413	178.441667	-0.867078	0.581520	-0.102595	-0.858396	0.570358	0.145858	-0.862736	0.822653	-0.088085	-0.864353	0.819337	0.143651	-0.803999	1.099755	0.080371	-0.797358	1.108166	-0.025062	-0.719358	0.727729	-0.212408	-0.727492	0.703895	0.242901	-0.760105	1.053724	0.084865										-0.299695	0.085003	0.056935	-0.023262	0.321112	-0.162061	-0.014051	0.303622	-0.119425	0.466975	0.659962	0.086108
21414	178.450000	-0.867205	0.581304	-0.102653	-0.858516	0.570155	0.145761	-0.863356	0.822365	-0.088215	-0.864983	0.819150	0.143472	-0.804887	1.099988	0.080300	-0.798191	1.108679	-0.025060	-0.719768	0.727702	-0.212475	-0.727935	0.704049	0.242715	-0.761104	1.053860	0.084764										-0.299693	0.085000	0.056933	-0.023230	0.321450	-0.161953	-0.013991	0.303999	-0.119291	0.467032	0.660172	0.085861
21415	178.458333	-0.867260	0.581105	-0.102715	-0.858706	0.570021	0.145724	-0.863891	0.822106	-0.088320	-0.865658	0.818962	0.143334	-0.805719	1.100183	0.080432	-0.799019	1.109166	-0.025141	-0.720230	0.727649	-0.212564	-0.728396	0.704139	0.242498	-0.762031	1.053919	0.084677										-0.299693	0.084998	0.056926	-0.023188	0.321784	-0.161818	-0.013953	0.304307	-0.119163	0.467073	0.660379	0.085654
21416	178.466667	-0.867361	0.580948	-0.102755	-0.858888	0.569895	0.145696	-0.864497	0.821835	-0.088419	-0.866394	0.818823	0.143293	-0.806534	1.100325	0.080468	-0.799805	1.109594	-0.025182	-0.720680	0.727597	-0.212616	-0.728863	0.704190	0.242262	-0.762923	1.053952	0.084609										-0.299690	0.085007	0.056930	-0.023144	0.322122	-0.161662	-0.013925	0.304577	-0.119026	0.467154	0.660534	0.085366
21417	178.475000	-0.867483	0.580803	-0.102799	-0.859052	0.569756	0.145649	-0.865011	0.821603	-0.088553	-0.867009	0.818654	0.143143	-0.807358	1.100341	0.080337	-0.800510	1.109674	-0.024985	-0.721116	0.727506	-0.212575	-0.729333	0.704196	0.241984	-0.763778	1.053992	0.084512										-0.299687	0.085006	0.056936	-0.023079	0.322434	-0.161486	-0.013849	0.304915	-0.118807	0.467208	0.660711	0.085080
21418	178.483333	-0.867585	0.580670	-0.102832	-0.859194	0.569610	0.145595	-0.865552	0.821380	-0.088652	-0.867382	0.818350	0.142894	-0.808171	1.100304	0.080257	-0.801299	1.110039	-0.025220	-0.721513	0.727441	-0.212553	-0.729790	0.704172	0.241690	-0.764615	1.053942	0.084431										-0.299686	0.085017	0.056933	-0.023004	0.322730	-0.161288	-0.013796	0.305168	-0.118615	0.467228	0.660844	0.084822
21419	178.491667	-0.867777	0.580503	-0.102841	-0.859417	0.569562	0.145627	-0.866028	0.821166	-0.088742	-0.868067	0.818298	0.142804	-0.808956	1.100195	0.080267	-0.801969	1.109935	-0.025104	-0.721904	0.727406	-0.212623	-0.730223	0.704153	0.241390	-0.765402	1.053804	0.084325										-0.299688	0.085020	0.056921	-0.022912	0.322992	-0.161080	-0.013754	0.305392	-0.118419	0.467213	0.660962	0.084583
21420	178.500000	-0.867870	0.580370	-0.102874	-0.859635	0.569510	0.145659	-0.866514	0.820979	-0.088807	-0.868710	0.818213	0.142810	-0.809743	1.099935	0.080175	-0.802753	1.110067	-0.025497	-0.722234	0.727353	-0.212570	-0.730635	0.704138	0.241090	-0.766154	1.053593	0.084196										-0.299681	0.085019	0.056918	-0.022800	0.323235	-0.160847	-0.013672	0.305632	-0.118177	0.467182	0.661047	0.084359
21421	178.508333	-0.867906	0.580241	-0.102888	-0.859678	0.569333	0.145566	-0.866920	0.820844	-0.088881	-0.869176	0.818089	0.142672	-0.810520	1.099578	0.080050	-0.803358	1.109762	-0.025329	-0.722542	0.727332	-0.212565	-0.731007	0.704157	0.240812	-0.766841	1.053293	0.084070										-0.299676	0.085018	0.056919	-0.022683	0.323468	-0.160601	-0.013578	0.305877	-0.117907	0.467130	0.661112	0.084159
21422	178.516667	-0.867884	0.580100	-0.102867	-0.859894	0.569261	0.145594	-0.867314	0.820668	-0.088976	-0.869569	0.817951	0.142569	-0.811296	1.099104	0.079974	-0.804063	1.109700	-0.025744	-0.722806	0.727335	-0.212563	-0.731349	0.704194	0.240553	-0.767492	1.052949	0.083908										-0.299677	0.085004	0.056909	-0.022559	0.323683	-0.160357	-0.013503	0.306040	-0.117686	0.467066	0.661193	0.083987
21423	178.525000	-0.868076	0.579976	-0.102897	-0.859840	0.569011	0.145437	-0.867687	0.820544	-0.089018	-0.870083	0.817915	0.142562	-0.812036	1.098546	0.079851	-0.804579	1.109236	-0.025536	-0.722995	0.727370	-0.212574	-0.731643	0.704277	0.240327	-0.768078	1.052535	0.083754										-0.299673	0.085001	0.056901	-0.022418	0.323863	-0.160114	-0.013401	0.306232	-0.117439	0.467007	0.661258	0.083828
21424	178.533333	-0.868074	0.579848	-0.102880	-0.859972	0.568874	0.145416	-0.868012	0.820382	-0.089037	-0.870398	0.817801	0.142409	-0.812795	1.097934	0.079678	-0.805145	1.108886	-0.025632	-0.723118	0.727407	-0.212597	-0.731901	0.704392	0.240135	-0.768636	1.052106	0.083598										-0.299675	0.085002	0.056897	-0.022271	0.324036	-0.159879	-0.013274	0.306438	-0.117152	0.466940	0.661323	0.083703
21425	178.541667	-0.868225	0.579666	-0.102946	-0.860096	0.568753	0.145397	-0.868294	0.820283	-0.089127	-0.870816	0.817773	0.142367	-0.813529	1.097280	0.079559	-0.805806	1.108408	-0.025701	-0.723160	0.727500	-0.212720	-0.732104	0.704548	0.239982	-0.769162	1.051648	0.083464										-0.299668	0.085011	0.056899	-0.022038	0.324275	-0.159642	-0.013160	0.306576	-0.116926	0.466872	0.661375	0.083616
21426	178.550000	-0.868364	0.579549	-0.102994	-0.860216	0.568631	0.145384	-0.868528	0.820196	-0.089210	-0.870964	0.817603	0.142161	-0.814277	1.096649	0.079450	-0.806437	1.107918	-0.025845	-0.723111	0.727539	-0.212703	-0.732271	0.704734	0.239876	-0.769689	1.051220	0.083329										-0.299670	0.085005	0.056894	-0.021977	0.324319	-0.159417	-0.013040	0.306720	-0.116702	0.466779	0.661435	0.083606
21427	178.558333	-0.868369	0.579466	-0.102944	-0.860326	0.568518	0.145374	-0.868712	0.820121	-0.089273	-0.871485	0.817749	0.142148	-0.815064	1.095965	0.079294	-0.807067	1.107475	-0.025930	-0.723009	0.727673	-0.212956	-0.732382	0.704930	0.239804	-0.770224	1.050795	0.083233										-0.299670	0.085024	0.056895	-0.021824	0.324417	-0.159194	-0.012899	0.306801	-0.116510	0.466721	0.661484	0.083594
21428	178.566667	-0.868506	0.579355	-0.102986	-0.860417	0.568412	0.145365	-0.868862	0.820052	-0.089332	-0.871822	0.817778	0.142056	-0.815819	1.095353	0.079228	-0.807624	1.107072	-0.026066	-0.722815	0.727758	-0.213067	-0.732451	0.705133	0.239759	-0.770754	1.050400	0.083142										-0.299671	0.085028	0.056897	-0.021683	0.324498	-0.158976	-0.012733	0.306991	-0.116228	0.466687	0.661522	0.083614
21429	178.575000	-0.868492	0.579279	-0.102936	-0.860568	0.568411	0.145475	-0.868990	0.819988	-0.089348	-0.872140	0.817813	0.142011	-0.816611	1.094671	0.079023	-0.808304	1.106567	-0.026125	-0.722566	0.727824	-0.213208	-0.732471	0.705344	0.239778	-0.771289	1.049998	0.083050										-0.299671	0.085024	0.056892	-0.021545	0.324560	-0.158775	-0.012617	0.307065	-0.116021	0.466670	0.661543	0.083676
21430	178.583333	-0.868612	0.579186	-0.102983	-0.860553	0.568174	0.145329	-0.869119	0.819905	-0.089403	-0.872489	0.817892	0.141937	-0.817368	1.094047	0.078886	-0.808986	1.106044	-0.026108	-0.722281	0.727885	-0.213366	-0.732446	0.705554	0.239841	-0.771824	1.049610	0.082963										-0.299785	0.085106	0.056855	-0.021414	0.324605	-0.158579	-0.012504	0.307115	-0.115827	0.466615	0.661566	0.083861
21431	178.591667	-0.868593	0.579144	-0.102915	-0.860802	0.568209	0.145459	-0.869210	0.819826	-0.089526	-0.872458	0.817668	0.141706	-0.818125	1.093377	0.078728	-0.809592	1.105644	-0.026394	-0.721957	0.727915	-0.213529	-0.732372	0.705765	0.239964	-0.772309	1.049220	0.082881										-0.299789	0.085105	0.056853	-0.021293	0.324637	-0.158400	-0.012418	0.307148	-0.115663	0.466674	0.661460	0.083908
21432	178.600000	-0.868531	0.579078	-0.102869	-0.860658	0.568021	0.145325	-0.869284	0.819746	-0.089568	-0.873038	0.817887	0.141793	-0.818844	1.092713	0.078571	-0.810087	1.105144	-0.026456	-0.721622	0.727914	-0.213701	-0.732249	0.705977	0.240130	-0.772779	1.048820	0.082797										-0.299792	0.085105	0.056853	-0.021183	0.324660	-0.158234	-0.012319	0.307194	-0.115494	0.466698	0.661352	0.084046
21433	178.608333	-0.868617	0.578992	-0.102902	-0.860888	0.568055	0.145440	-0.869365	0.819702	-0.089554	-0.873361	0.817865	0.141708	-0.819516	1.092000	0.078463	-0.810593	1.104622	-0.026565	-0.721298	0.727882	-0.213881	-0.732098	0.706162	0.240341	-0.773180	1.048397	0.082737										-0.299794	0.085103	0.056846	-0.021084	0.324669	-0.158102	-0.012244	0.307185	-0.115362	0.466710	0.661192	0.084212
21434	178.616667	-0.868697	0.578923	-0.102937	-0.860727	0.567859	0.145278	-0.869381	0.819629	-0.089630	-0.873579	0.817796	0.141566	-0.820139	1.091277	0.078332	-0.811174	1.104088	-0.026842	-0.720990	0.727816	-0.214058	-0.731923	0.706337	0.240585	-0.773520	1.047959	0.082674										-0.299790	0.085106	0.056841	-0.020988	0.324647	-0.157980	-0.012169	0.307169	-0.115229	0.466723	0.661009	0.084378
21435	178.625000	-0.868658	0.578948	-0.102890	-0.860841	0.567884	0.145339	-0.869323	0.819523	-0.089701	-0.873860	0.817737	0.141466	-0.820699	1.090508	0.078231	-0.811645	1.103499	-0.026864	-0.720715	0.727698	-0.214227	-0.731734	0.706468	0.240849	-0.773793	1.047518	0.082638										-0.299797	0.085107	0.056841	-0.020901	0.324609	-0.157886	-0.012075	0.307184	-0.115085	0.466735	0.660845	0.084540
21436	178.633333	-0.868687	0.578870	-0.102866	-0.860943	0.567908	0.145397	-0.869338	0.819426	-0.089758	-0.874127	0.817657	0.141332	-0.821187	1.089751	0.078156	-0.812026	1.102731	-0.026769	-0.720483	0.727533	-0.214371	-0.731546	0.706562	0.241136	-0.774011	1.047068	0.082606										-0.299798	0.085122	0.056842	-0.020825	0.324560	-0.157808	-0.012016	0.307135	-0.115008	0.466750	0.660671	0.084687
21437	178.641667	-0.868636	0.578872	-0.102886	-0.860943	0.567866	0.145373	-0.869309	0.819276	-0.089742	-0.874413	0.817568	0.141157	-0.821638	1.088938	0.078058	-0.812445	1.102146	-0.027050	-0.720326	0.727311	-0.214500	-0.731359	0.706584	0.241427	-0.774171	1.046590	0.082558										-0.299795	0.085110	0.056848	-0.020755	0.324483	-0.157747	-0.011966	0.307057	-0.114951	0.466744	0.660527	0.084841
21438	178.650000	-0.868610	0.578856	-0.102892	-0.860940	0.567834	0.145347	-0.869262	0.819122	-0.089889	-0.874819	0.817574	0.141069	-0.822022	1.088096	0.077972	-0.812774	1.101464	-0.027075	-0.720230	0.727038	-0.214598	-0.731188	0.706547	0.241726	-0.774213	1.045743	0.082104										-0.299795	0.085117	0.056852	-0.020698	0.324395	-0.157710	-0.011938	0.306933	-0.114955	0.466764	0.660388	0.084941
21439	178.658333	-0.868572	0.578861	-0.102909	-0.860835	0.567748	0.145240	-0.869270	0.818932	-0.089959	-0.874975	0.817419	0.140828	-0.822349	1.087204	0.077862	-0.813035	1.100726	-0.027147	-0.720235	0.726705	-0.214699	-0.731050	0.706423	0.242025	-0.774248	1.045175	0.082042										-0.299796	0.085108	0.056859	-0.020654	0.324316	-0.157688	-0.011879	0.306897	-0.114899	0.466746	0.660274	0.085067
21440	178.666667	-0.868537	0.578814	-0.102942	-0.860919	0.567779	0.145259	-0.869282	0.818751	-0.090090	-0.875118	0.817270	0.140595	-0.822593	1.086310	0.077763	-0.813259	1.099940	-0.027299	-0.720284	0.726301	-0.214649	-0.730938	0.706206	0.242312	-0.774287	1.044877	0.082325										-0.299796	0.085102	0.056862	-0.020617	0.324244	-0.157682	-0.011866	0.306778	-0.114941	0.466737	0.660182	0.085150
21441	178.675000	-0.868495	0.578799	-0.102986	-0.860704	0.567640	0.145063	-0.869388	0.818446	-0.090077	-0.875366	0.817143	0.140450	-0.822783	1.085332	0.077644	-0.813433	1.099210	-0.027408	-0.720455	0.725858	-0.214613	-0.730852	0.705876	0.242600	-0.774145	1.044091	0.082002										-0.299802	0.085099	0.056865	-0.020605	0.324192	-0.157695	-0.011844	0.306723	-0.114954	0.466745	0.660097	0.085226
21442	178.683333	-0.868322	0.578803	-0.102994	-0.860693	0.567663	0.145025	-0.869474	0.818186	-0.090008	-0.875604	0.817017	0.140380	-0.822895	1.084366	0.077505	-0.813582	1.098498	-0.027491	-0.720714	0.725347	-0.214529	-0.730791	0.705430	0.242870	-0.773997	1.043593	0.082024										-0.299799	0.085090	0.056867	-0.020601	0.324156	-0.157718	-0.011831	0.306686	-0.114982	0.466747	0.660034	0.085292
21443	178.691667	-0.868363	0.578773	-0.103098	-0.860675	0.567651	0.144957	-0.869583	0.817907	-0.090061	-0.875742	0.816834	0.140288	-0.822964	1.083377	0.077272	-0.813697	1.097693	-0.027599	-0.721078	0.724754	-0.214378	-0.730753	0.704853	0.243106	-0.773775	1.042934	0.081840										-0.299803	0.085093	0.056866	-0.020601	0.324137	-0.157751	-0.011820	0.306659	-0.115015	0.466742	0.659996	0.085345
21444	178.700000	-0.868322	0.578786	-0.103142	-0.860666	0.567604	0.144868	-0.869809	0.817553	-0.089925	-0.875799	0.816600	0.140207	-0.822979	1.082419	0.077084	-0.813739	1.097025	-0.027782	-0.721523	0.724123	-0.214173	-0.730739	0.704184	0.243343	-0.773534	1.042279	0.081606										-0.299802	0.085091	0.056868	-0.020602	0.324132	-0.157785	-0.011809	0.306644	-0.115055	0.466727	0.659973	0.085406
21445	178.708333	-0.868272	0.578791	-0.103185	-0.860649	0.567665	0.144856	-0.869941	0.817290	-0.089958	-0.875930	0.816389	0.140214	-0.822965	1.081495	0.076906	-0.813775	1.096348	-0.028005	-0.722090	0.723423	-0.213908	-0.730756	0.703383	0.243538	-0.773293	1.041652	0.081341										-0.299800	0.085100	0.056876	-0.020604	0.324137	-0.157813	-0.011798	0.306643	-0.115086	0.466717	0.659958	0.085455
21446	178.716667	-0.868111	0.578807	-0.103180	-0.860640	0.567660	0.144814	-0.870159	0.816977	-0.089832	-0.876136	0.816225	0.140358	-0.823011	1.080594	0.076644	-0.813834	1.095664	-0.028144	-0.722741	0.722657	-0.213583	-0.730785	0.702491	0.243708	-0.773028	1.040784	0.080692										-0.299800	0.085103	0.056880	-0.020597	0.324150	-0.157832	-0.011785	0.306644	-0.115112	0.466695	0.659942	0.085512
21447	178.725000	-0.868109	0.578781	-0.103212	-0.860638	0.567627	0.144771	-0.870488	0.816628	-0.089630	-0.876202	0.816004	0.140449	-0.823013	1.079769	0.076405	-0.813838	1.095141	-0.028440	-0.723478	0.721852	-0.213212	-0.730828	0.701506	0.243866	-0.772853	1.040163	0.080398										-0.299799	0.085101	0.056884	-0.020578	0.324167	-0.157850	-0.011761	0.306640	-0.115127	0.466648	0.659947	0.085611
21448	178.733333	-0.868129	0.578725	-0.103286	-0.860442	0.567540	0.144684	-0.870767	0.816357	-0.089501	-0.876230	0.815784	0.140580	-0.823028	1.079002	0.076176	-0.813878	1.094542	-0.028671	-0.724294	0.721000	-0.212761	-0.730874	0.700443	0.244000	-0.772768	1.039865	0.080492										-0.299793	0.085098	0.056885	-0.020545	0.324188	-0.157851	-0.011737	0.306647	-0.115136	0.466596	0.659958	0.085713
21449	178.741667	-0.868072	0.578701	-0.103246	-0.860466	0.567468	0.144664	-0.871142	0.815989	-0.089279	-0.876174	0.815496	0.140720	-0.823030	1.078266	0.075962	-0.813872	1.094063	-0.028880	-0.725179	0.720144	-0.212273	-0.730926	0.699337	0.244135	-0.772648	1.039247	0.080133										-0.299796	0.085093	0.056882	-0.020508	0.324227	-0.157839	-0.011706	0.306661	-0.115125	0.466569	0.659942	0.085763
21450	178.750000	-0.868169	0.578639	-0.103295	-0.860498	0.567432	0.144687	-0.871509	0.815676	-0.089064	-0.876205	0.815295	0.141042	-0.823089	1.077581	0.075711	-0.813937	1.093516	-0.029055	-0.726143	0.719283	-0.211739	-0.730977	0.698197	0.244266	-0.772543	1.038590	0.079733										-0.299800	0.085084	0.056877	-0.020455	0.324276	-0.157814	-0.011666	0.306692	-0.115112	0.466583	0.659878	0.085720
21451	178.758333	-0.868213	0.578577	-0.103283	-0.860547	0.567303	0.144675	-0.871941	0.815397	-0.088897	-0.876072	0.815046	0.141243	-0.823087	1.076939	0.075469	-0.813834	1.093091	-0.029411	-0.727133	0.718364	-0.210978	-0.731009	0.697027	0.244368	-0.772444	1.038087	0.079490										-0.299801	0.085085	0.056874	-0.020393	0.324338	-0.157778	-0.011625	0.306737	-0.115086	0.466550	0.659876	0.085750
21452	178.766667	-0.868291	0.578505	-0.103254	-0.860597	0.567177	0.144683	-0.872370	0.815113	-0.088596	-0.875870	0.814784	0.141455	-0.823031	1.076420	0.075291	-0.813855	1.092630	-0.029586	-0.728198	0.717588	-0.210487	-0.731029	0.695865	0.244478	-0.772340	1.037594	0.079214										-0.299798	0.085088	0.056873	-0.020328	0.324418	-0.157739	-0.011582	0.306793	-0.115043	0.466486	0.659914	0.085826
21453	178.775000	-0.868352	0.578407	-0.103226	-0.860653	0.567059	0.144720	-0.872946	0.814840	-0.088329	-0.875748	0.814604	0.141762	-0.823002	1.075833	0.075028	-0.813824	1.092176	-0.029718	-0.729289	0.716793	-0.209813	-0.731032	0.694746	0.244603	-0.772196	1.037142	0.078971										-0.299797	0.085095	0.056873	-0.020213	0.324553	-0.157704	-0.011528	0.306886	-0.114989	0.466497	0.659892	0.085721
21454	178.783333	-0.868418	0.578303	-0.103203	-0.860717	0.566939	0.144775	-0.873465	0.814608	-0.088021	-0.875570	0.814421	0.142066	-0.822913	1.075317	0.074872	-0.813755	1.091799	-0.029893	-0.730417	0.716022	-0.209123	-0.731020	0.693695	0.244743	-0.772068	1.036730	0.078797										-0.299796	0.085102	0.056875	-0.020100	0.324698	-0.157676	-0.011454	0.306992	-0.114954	0.466462	0.659921	0.085660
21455	178.791667	-0.868509	0.578186	-0.103184	-0.860985	0.566994	0.145036	-0.874066	0.814476	-0.087681	-0.875328	0.814258	0.142420	-0.822760	1.074901	0.074783	-0.813666	1.091393	-0.030025	-0.731534	0.715322	-0.208383	-0.730997	0.692726	0.244875	-0.771795	1.036005	0.078279										-0.299795	0.085104	0.056873	-0.020111	0.324711	-0.157635	-0.011397	0.307076	-0.114933	0.466402	0.659984	0.085607
21456	178.800000	-0.868594	0.578066	-0.103155	-0.861056	0.566858	0.145103	-0.874635	0.814310	-0.087339	-0.875127	0.814116	0.142843	-0.822562	1.074444	0.074683	-0.813560	1.091053	-0.030102	-0.732646	0.714669	-0.207649	-0.730959	0.691864	0.245012	-0.771658	1.035848	0.078423										-0.299791	0.085100	0.056869	-0.020035	0.324811	-0.157617	-0.011345	0.307129	-0.114950	0.466387	0.660027	0.085458
21457	178.808333	-0.868693	0.577897	-0.103132	-0.860911	0.566540	0.144990	-0.875284	0.814220	-0.087009	-0.874814	0.813958	0.143194	-0.822399	1.073960	0.074534	-0.813456	1.090646	-0.030144	-0.733766	0.714038	-0.206930	-0.730916	0.691143	0.245151	-0.771414	1.035459	0.078263										-0.299794	0.085097	0.056864	-0.019951	0.324900	-0.157604	-0.011233	0.307253	-0.114915	0.466315	0.660107	0.085301
21458	178.816667	-0.868652	0.577799	-0.103018	-0.861181	0.566586	0.145246	-0.875961	0.814145	-0.086638	-0.874522	0.813822	0.143584	-0.822102	1.073625	0.074606	-0.813297	1.090263	-0.030219	-0.734836	0.713478	-0.206212	-0.730869	0.690486	0.245274	-0.771152	1.035088	0.078140										-0.299793	0.085094	0.056853	-0.019869	0.324985	-0.157594	-0.011171	0.307325	-0.114919	0.466236	0.660203	0.085114
21459	178.825000	-0.868909	0.577673	-0.103041	-0.861137	0.566346	0.145200	-0.876644	0.814072	-0.086196	-0.874249	0.813723	0.144124	-0.821816	1.073280	0.074562	-0.813178	1.089945	-0.030201	-0.735864	0.712955	-0.205558	-0.730855	0.689998	0.245400	-0.770850	1.034729	0.078074										-0.299795	0.085092	0.056842	-0.019790	0.325062	-0.157587	-0.011134	0.307339	-0.114940	0.466155	0.660334	0.084889
21460	178.833333	-0.869052	0.577564	-0.103002	-0.861107	0.566146	0.145184	-0.877204	0.813979	-0.085656	-0.873841	0.813596	0.144533	-0.821523	1.072976	0.074543	-0.812997	1.089668	-0.030238	-0.736836	0.712461	-0.204932	-0.730843	0.689618	0.245531	-0.770576	1.034444	0.078018										-0.299790	0.085095	0.056835	-0.019703	0.325129	-0.157579	-0.011047	0.307426	-0.114917	0.466057	0.660463	0.084694
21461	178.841667	-0.869161	0.577452	-0.102960	-0.861166	0.565997	0.145239	-0.877882	0.814027	-0.085122	-0.873619	0.813567	0.145104	-0.821154	1.072860	0.074558	-0.812814	1.089494	-0.030166	-0.737735	0.712002	-0.204390	-0.730821	0.689317	0.245650	-0.770291	1.034204	0.077958										-0.299793	0.085099	0.056831	-0.019629	0.325186	-0.157562	-0.011001	0.307449	-0.114916	0.465971	0.660583	0.084466
21462	178.850000	-0.869117	0.577289	-0.102871	-0.861235	0.565883	0.145315	-0.878624	0.813909	-0.084617	-0.873407	0.813566	0.145676	-0.820849	1.072767	0.074580	-0.812617	1.089370	-0.030052	-0.738558	0.711580	-0.203916	-0.730746	0.689013	0.245760	-0.770036	1.034052	0.077950										-0.299790	0.085110	0.056828	-0.019552	0.325242	-0.157538	-0.010946	0.307508	-0.114896	0.465875	0.660709	0.084267
21463	178.858333	-0.869220	0.577196	-0.102847	-0.861420	0.565831	0.145479	-0.879287	0.813853	-0.084169	-0.872944	0.813457	0.146106	-0.820473	1.072864	0.074765	-0.812437	1.089361	-0.030016	-0.739285	0.711124	-0.203379	-0.730670	0.688839	0.245914	-0.769824	1.033972	0.077918										-0.299792	0.085118	0.056825	-0.019494	0.325307	-0.157519	-0.010908	0.307547	-0.114878	0.465788	0.660806	0.084098
21464	178.866667	-0.869481	0.577057	-0.102891	-0.861376	0.565538	0.145423	-0.879996	0.813731	-0.083642	-0.872702	0.813448	0.146655	-0.820115	1.073146	0.074837	-0.812202	1.089501	-0.030051	-0.739936	0.710776	-0.203069	-0.730555	0.688722	0.246097	-0.769642	1.034024	0.077975										-0.299785	0.085123	0.056820	-0.019440	0.325363	-0.157498	-0.010881	0.307586	-0.114869	0.465705	0.660892	0.083964
21465	178.875000	-0.869479	0.576942	-0.102833	-0.861320	0.565337	0.145411	-0.880588	0.813600	-0.083139	-0.872372	0.813380	0.147114	-0.819811	1.073436	0.074897	-0.812044	1.089809	-0.029945	-0.740512	0.710491	-0.202942	-0.730391	0.688646	0.246305	-0.769487	1.034224	0.078047										-0.299788	0.085121	0.056818	-0.019464	0.325561	-0.157650	-0.010867	0.307615	-0.114864	0.465598	0.660986	0.083945
21466	178.883333	-0.869476	0.576837	-0.102771	-0.861272	0.565176	0.145412	-0.881207	0.813440	-0.082708	-0.872076	0.813316	0.147548	-0.819461	1.073925	0.075002	-0.811846	1.090155	-0.029852	-0.741028	0.710171	-0.202742	-0.730190	0.688617	0.246552	-0.769378	1.034494	0.078117										-0.299787	0.085115	0.056809	-0.019431	0.325625	-0.157647	-0.010856	0.307668	-0.114853	0.465583	0.661002	0.083843
21467	178.891667	-0.869642	0.576721	-0.102789	-0.861523	0.565241	0.145648	-0.881706	0.813234	-0.082249	-0.871943	0.813335	0.148036	-0.819155	1.074570	0.075086	-0.811656	1.090696	-0.029838	-0.741453	0.709995	-0.202857	-0.729936	0.688630	0.246817	-0.769344	1.034774	0.078081										-0.299784	0.085107	0.056795	-0.019407	0.325688	-0.157657	-0.010902	0.307779	-0.115004	0.465529	0.661026	0.083885
21468	178.900000	-0.869789	0.576617	-0.102804	-0.861758	0.565417	0.145948	-0.882156	0.813027	-0.081884	-0.871869	0.813362	0.148490	-0.818908	1.075253	0.075101	-0.811490	1.091321	-0.029802	-0.741814	0.709795	-0.202873	-0.729613	0.688596	0.247082	-0.769370	1.035167	0.078038										-0.299779	0.085104	0.056784	-0.019399	0.325741	-0.157688	-0.010950	0.307887	-0.115171	0.465493	0.661034	0.083956
21469	178.908333	-0.869833	0.576562	-0.102718	-0.861591	0.565163	0.145824	-0.882555	0.812794	-0.081530	-0.871597	0.813281	0.148738	-0.818639	1.076140	0.075170	-0.811315	1.092005	-0.029731	-0.742132	0.709621	-0.202956	-0.729316	0.688726	0.247389	-0.769446	1.035599	0.078001										-0.299781	0.085100	0.056774	-0.019402	0.325791	-0.157733	-0.010863	0.307792	-0.114948	0.465505	0.660989	0.084001
21470	178.916667	-0.869790	0.576533	-0.102648	-0.861622	0.565076	0.145878	-0.882869	0.812605	-0.081229	-0.871550	0.813312	0.149075	-0.818424	1.077038	0.075162	-0.811082	1.092823	-0.029730	-0.742376	0.709502	-0.203056	-0.729015	0.688891	0.247698	-0.769562	1.036081	0.077963										-0.299785	0.085109	0.056769	-0.019320	0.325935	-0.157792	-0.010869	0.307842	-0.114992	0.465526	0.660921	0.084077
21471	178.925000	-0.870030	0.576479	-0.102678	-0.861646	0.565006	0.145934	-0.883114	0.812472	-0.080993	-0.871482	0.813287	0.149273	-0.818204	1.078072	0.075156	-0.810928	1.093680	-0.029745	-0.742577	0.709387	-0.203121	-0.728720	0.689101	0.248000	-0.769724	1.036700	0.077914										-0.299790	0.085104	0.056763	-0.019431	0.325862	-0.157858	-0.010895	0.307855	-0.115083	0.465512	0.660866	0.084242
21472	178.933333	-0.870093	0.576396	-0.102669	-0.861666	0.564967	0.146003	-0.883311	0.812298	-0.080789	-0.871588	0.813301	0.149538	-0.817979	1.079146	0.075162	-0.810685	1.094638	-0.029797	-0.742742	0.709411	-0.203371	-0.728429	0.689344	0.248303	-0.769886	1.037336	0.077883										-0.299782	0.085120	0.056775	-0.019456	0.325889	-0.157943	-0.010913	0.307871	-0.115163	0.465549	0.660762	0.084338
21473	178.941667	-0.870047	0.576404	-0.102607	-0.861683	0.564970	0.146089	-0.883504	0.812076	-0.080648	-0.871517	0.813240	0.149568	-0.817729	1.080287	0.075132	-0.810412	1.095474	-0.029600	-0.742854	0.709441	-0.203548	-0.728175	0.689612	0.248579	-0.770065	1.038013	0.077836										-0.299784	0.085125	0.056776	-0.019448	0.325934	-0.158035	-0.010927	0.307894	-0.115232	0.465566	0.660673	0.084483
21474	178.950000	-0.870153	0.576402	-0.102620	-0.861682	0.564951	0.146149	-0.883637	0.811916	-0.080468	-0.871616	0.813206	0.149667	-0.817515	1.081378	0.075063	-0.810140	1.096451	-0.029734	-0.742919	0.709498	-0.203731	-0.727945	0.689895	0.248847	-0.770246	1.038705	0.077781										-0.299785	0.085123	0.056777	-0.019530	0.325875	-0.158145	-0.010954	0.307883	-0.115337	0.465585	0.660580	0.084629
21475	178.958333	-0.870175	0.576372	-0.102618	-0.861674	0.564912	0.146177	-0.883631	0.811807	-0.080488	-0.871706	0.813153	0.149642	-0.817297	1.082535	0.074992	-0.809885	1.097370	-0.029763	-0.742934	0.709612	-0.203934	-0.727748	0.690177	0.249088	-0.770430	1.039383	0.077716										-0.299789	0.085116	0.056768	-0.019559	0.325772	-0.158170	-0.011010	0.307839	-0.115467	0.465597	0.660497	0.084764
21476	178.966667	-0.870186	0.576348	-0.102620	-0.861674	0.564968	0.146254	-0.883642	0.811701	-0.080479	-0.871794	0.813085	0.149583	-0.817036	1.083658	0.074953	-0.809596	1.098344	-0.029844	-0.742905	0.709748	-0.204123	-0.727584	0.690464	0.249310	-0.770599	1.040068	0.077645										-0.299789	0.085111	0.056764	-0.019656	0.325805	-0.158376	-0.011066	0.307779	-0.115599	0.465606	0.660418	0.084883
21477	178.975000	-0.870177	0.576387	-0.102619	-0.861648	0.564965	0.146263	-0.883616	0.811612	-0.080478	-0.871924	0.813037	0.149510	-0.816822	1.084724	0.074875	-0.809341	1.099171	-0.029951	-0.742823	0.709896	-0.204307	-0.727473	0.690729	0.249501	-0.770768	1.040718	0.077563										-0.299786	0.085100	0.056758	-0.019693	0.325682	-0.158412	-0.011102	0.307776	-0.115681	0.465621	0.660338	0.084990
21478	178.983333	-0.870156	0.576428	-0.102622	-0.861617	0.564937	0.146242	-0.883533	0.811607	-0.080446	-0.872067	0.812983	0.149398	-0.816601	1.085724	0.074811	-0.809057	1.099957	-0.030168	-0.742707	0.710058	-0.204472	-0.727423	0.691001	0.249674	-0.770912	1.041368	0.077498										-0.299788	0.085096	0.056756	-0.019738	0.325556	-0.158457	-0.011186	0.307675	-0.115841	0.465631	0.660264	0.085079
21479	178.991667	-0.870131	0.576437	-0.102651	-0.861592	0.564991	0.146263	-0.883472	0.811539	-0.080496	-0.872283	0.813025	0.149271	-0.816407	1.086669	0.074654	-0.808797	1.100671	-0.030245	-0.742551	0.710208	-0.204621	-0.727417	0.691225	0.249793	-0.771018	1.041984	0.077448										-0.299783	0.085096	0.056758	-0.019867	0.325562	-0.158668	-0.011253	0.307616	-0.115961	0.465639	0.660209	0.085156
21480	179.000000	-0.870109	0.576438	-0.102685	-0.861544	0.564999	0.146227	-0.883338	0.811520	-0.080588	-0.872356	0.812986	0.149050	-0.816223	1.087500	0.074508	-0.808472	1.101357	-0.030489	-0.742375	0.710348	-0.204748	-0.727439	0.691418	0.249867	-0.771098	1.042562	0.077406										-0.299778	0.085099	0.056762	-0.019912	0.325431	-0.158712	-0.011309	0.307580	-0.116075	0.465642	0.660155	0.085210
21481	179.008333	-0.870059	0.576519	-0.102714	-0.861507	0.565075	0.146221	-0.883205	0.811550	-0.080669	-0.872520	0.812992	0.148877	-0.816039	1.088290	0.074432	-0.808270	1.101902	-0.030655	-0.742163	0.710474	-0.204841	-0.727527	0.691634	0.249902	-0.771163	1.043104	0.077380										-0.299777	0.085103	0.056770	-0.019995	0.325370	-0.158839	-0.011375	0.307514	-0.116196	0.465629	0.660130	0.085284
21482	179.016667	-0.870014	0.576560	-0.102755	-0.861457	0.565190	0.146225	-0.882977	0.811660	-0.080755	-0.872690	0.813008	0.148688	-0.815900	1.088991	0.074334	-0.808061	1.102237	-0.030744	-0.741938	0.710600	-0.204915	-0.727607	0.691783	0.249862	-0.771226	1.043587	0.077380										-0.299779	0.085097	0.056773	-0.020072	0.325299	-0.158950	-0.011449	0.307430	-0.116320	0.465612	0.660105	0.085339
21483	179.025000	-0.869957	0.576596	-0.102824	-0.861412	0.565262	0.146179	-0.882754	0.811646	-0.080963	-0.872789	0.813018	0.148431	-0.815795	1.089603	0.074264	-0.807864	1.102600	-0.030827	-0.741676	0.710746	-0.204939	-0.727710	0.691961	0.249771	-0.771282	1.044039	0.077407										-0.299778	0.085092	0.056772	-0.020104	0.325275	-0.159060	-0.011482	0.307386	-0.116419	0.465609	0.660085	0.085348
21484	179.033333	-0.869720	0.576581	-0.102851	-0.861373	0.565335	0.146123	-0.882568	0.811764	-0.081102	-0.872809	0.813017	0.148192	-0.815725	1.090171	0.074211	-0.807724	1.102908	-0.030930	-0.741429	0.710909	-0.204945	-0.727829	0.692160	0.249632	-0.771363	1.044482	0.077451										-0.299780	0.085095	0.056773	-0.020194	0.325181	-0.159139	-0.011499	0.307353	-0.116492	0.465599	0.660079	0.085346
21485	179.041667	-0.869841	0.576637	-0.102985	-0.861436	0.565493	0.146159	-0.882270	0.811851	-0.081350	-0.873116	0.813240	0.148092	-0.815710	1.090647	0.074165	-0.807708	1.103067	-0.031006	-0.741163	0.711110	-0.204931	-0.727960	0.692391	0.249445	-0.771467	1.044868	0.077531										-0.299779	0.085086	0.056776	-0.020242	0.325142	-0.159208	-0.011562	0.307266	-0.116591	0.465595	0.660072	0.085334
21486	179.050000	-0.869806	0.576673	-0.103051	-0.861318	0.565474	0.146012	-0.881901	0.811929	-0.081552	-0.873098	0.813329	0.147809	-0.815767	1.091056	0.074124	-0.807709	1.103207	-0.031101	-0.740862	0.711362	-0.204885	-0.728088	0.692642	0.249234	-0.771602	1.045198	0.077599										-0.299773	0.085086	0.056772	-0.020270	0.325111	-0.159253	-0.011572	0.307269	-0.116602	0.465584	0.660082	0.085316
21487	179.058333	-0.869760	0.576683	-0.103120	-0.861304	0.565539	0.145954	-0.881514	0.812121	-0.081837	-0.873115	0.813453	0.147614	-0.815836	1.091342	0.074076	-0.807708	1.103299	-0.031111	-0.740577	0.711610	-0.204829	-0.728220	0.692948	0.249010	-0.771708	1.045458	0.077681										-0.299779	0.085081	0.056779	-0.020244	0.325147	-0.159270	-0.011575	0.307229	-0.116654	0.465572	0.660084	0.085297
21488	179.066667	-0.869714	0.576699	-0.103188	-0.861480	0.565780	0.146090	-0.881157	0.812292	-0.082134	-0.873111	0.813601	0.147427	-0.815929	1.091544	0.074082	-0.807828	1.103433	-0.031357	-0.740283	0.711858	-0.204774	-0.728315	0.693196	0.248763	-0.771774	1.045666	0.077762										-0.299781	0.085084	0.056795	-0.020275	0.325112	-0.159254	-0.011555	0.307235	-0.116649	0.465596	0.660082	0.085228
21489	179.075000	-0.869689	0.576736	-0.103226	-0.861468	0.565819	0.146042	-0.880716	0.812533	-0.082313	-0.873174	0.813824	0.147290	-0.816031	1.091573	0.074012	-0.807864	1.103178	-0.031235	-0.739945	0.712120	-0.204711	-0.728378	0.693442	0.248510	-0.771802	1.045806	0.077842										-0.299778	0.085087	0.056793	-0.020243	0.325140	-0.159208	-0.011543	0.307249	-0.116599	0.465549	0.660108	0.085282
21490	179.083333	-0.869665	0.576773	-0.103257	-0.861451	0.565865	0.146001	-0.880371	0.812754	-0.082509	-0.872970	0.813972	0.146989	-0.816121	1.091547	0.073964	-0.807972	1.103031	-0.031264	-0.739598	0.712395	-0.204641	-0.728405	0.693697	0.248255	-0.771788	1.045900	0.077898										-0.299782	0.085088	0.056797	-0.020194	0.325161	-0.159138	-0.011503	0.307276	-0.116536	0.465537	0.660119	0.085272
21491	179.091667	-0.869644	0.576807	-0.103277	-0.861351	0.565813	0.145871	-0.879992	0.813034	-0.082784	-0.872873	0.814215	0.146811	-0.816247	1.091408	0.073959	-0.808084	1.102830	-0.031237	-0.739243	0.712682	-0.204589	-0.728398	0.693941	0.248010	-0.771735	1.045915	0.077975										-0.299787	0.085094	0.056798	-0.020121	0.325198	-0.159042	-0.011430	0.307327	-0.116419	0.465562	0.660110	0.085196
21492	179.100000	-0.869628	0.576844	-0.103294	-0.861431	0.565957	0.145935	-0.879556	0.813355	-0.082977	-0.872961	0.814585	0.146759	-0.816378	1.091243	0.073966	-0.808335	1.102651	-0.031490	-0.738859	0.712995	-0.204545	-0.728356	0.694180	0.247789	-0.771705	1.045918	0.078020										-0.299790	0.085094	0.056803	-0.020032	0.325240	-0.158928	-0.011348	0.307383	-0.116295	0.465554	0.660107	0.085190
21493	179.108333	-0.869610	0.576882	-0.103305	-0.861415	0.566010	0.145909	-0.879254	0.813606	-0.083209	-0.872756	0.814824	0.146539	-0.816532	1.091036	0.073980	-0.808491	1.102269	-0.031286	-0.738455	0.713306	-0.204524	-0.728272	0.694439	0.247595	-0.771691	1.045877	0.078078										-0.299795	0.085092	0.056804	-0.019924	0.325283	-0.158794	-0.011284	0.307398	-0.116184	0.465514	0.660128	0.085253
21494	179.116667	-0.869594	0.576919	-0.103315	-0.861209	0.565870	0.145683	-0.878893	0.813923	-0.083386	-0.872528	0.815115	0.146340	-0.816712	1.090810	0.074018	-0.808740	1.101957	-0.031179	-0.738017	0.713644	-0.204503	-0.728154	0.694711	0.247433	-0.771694	1.045827	0.078136										-0.299799	0.085089	0.056813	-0.019812	0.325329	-0.158649	-0.011185	0.307454	-0.116041	0.465513	0.660130	0.085247
21495	179.125000	-0.869568	0.576959	-0.103321	-0.861194	0.565945	0.145671	-0.878522	0.814169	-0.083530	-0.872379	0.815430	0.146229	-0.816923	1.090528	0.074040	-0.808930	1.101673	-0.031226	-0.737577	0.713958	-0.204512	-0.728005	0.694993	0.247334	-0.771701	1.045754	0.078203										-0.299803	0.085090	0.056813	-0.019724	0.325455	-0.158583	-0.011076	0.307519	-0.115889	0.465549	0.660121	0.085160
21496	179.133333	-0.869549	0.576995	-0.103329	-0.861173	0.565968	0.145624	-0.878182	0.814457	-0.083613	-0.872220	0.815761	0.146162	-0.817102	1.090249	0.074081	-0.809231	1.101489	-0.031379	-0.737146	0.714257	-0.204543	-0.727832	0.695267	0.247258	-0.771686	1.045685	0.078276										-0.299799	0.085088	0.056822	-0.019635	0.325588	-0.158510	-0.010956	0.307600	-0.115733	0.465521	0.660148	0.085204
21497	179.141667	-0.869521	0.577044	-0.103333	-0.861161	0.566017	0.145602	-0.877959	0.814684	-0.083880	-0.871903	0.816010	0.145993	-0.817304	1.089938	0.074141	-0.809446	1.101102	-0.031293	-0.736714	0.714555	-0.204580	-0.727631	0.695540	0.247232	-0.771677	1.045569	0.078326										-0.299802	0.085099	0.056826	-0.019471	0.325569	-0.158271	-0.010834	0.307680	-0.115560	0.465544	0.660162	0.085145
21498	179.150000	-0.869479	0.577098	-0.103333	-0.861157	0.566117	0.145617	-0.877519	0.814889	-0.083922	-0.871654	0.816254	0.145891	-0.817455	1.089580	0.074200	-0.809693	1.100828	-0.031242	-0.736339	0.714785	-0.204640	-0.727421	0.695802	0.247252	-0.771603	1.045446	0.078400										-0.299807	0.085102	0.056833	-0.019366	0.325695	-0.158193	-0.010714	0.307752	-0.115384	0.465575	0.660178	0.085068
21499	179.158333	-0.869418	0.577142	-0.103343	-0.861129	0.566135	0.145576	-0.877342	0.815084	-0.084018	-0.871391	0.816487	0.145864	-0.817572	1.089233	0.074315	-0.809924	1.100313	-0.031079	-0.735964	0.714989	-0.204601	-0.727202	0.696048	0.247314	-0.771512	1.045303	0.078479										-0.299807	0.085114	0.056838	-0.019224	0.325732	-0.158034	-0.010592	0.307791	-0.115227	0.465594	0.660199	0.085030
21500	179.166667	-0.869370	0.577181	-0.103357	-0.861094	0.566229	0.145592	-0.877269	0.815194	-0.084021	-0.871161	0.816716	0.145878	-0.817714	1.088815	0.074334	-0.810154	1.100046	-0.031090	-0.735647	0.715145	-0.204577	-0.726985	0.696293	0.247415	-0.771407	1.045121	0.078561										-0.299801	0.085118	0.056845	-0.019082	0.325749	-0.157882	-0.010478	0.307791	-0.115099	0.465615	0.660219	0.084975
21501	179.175000	-0.869323	0.577247	-0.103357	-0.861077	0.566251	0.145572	-0.876994	0.815363	-0.084146	-0.870859	0.816892	0.145841	-0.817806	1.088472	0.074493	-0.810428	1.099618	-0.030994	-0.735415	0.715307	-0.204623	-0.726771	0.696535	0.247541	-0.771333	1.044962	0.078637										-0.299801	0.085119	0.056851	-0.018946	0.325749	-0.157724	-0.010441	0.307939	-0.115203	0.465642	0.660244	0.084923
21502	179.183333	-0.869314	0.577284	-0.103357	-0.861041	0.566285	0.145562	-0.876610	0.815446	-0.084030	-0.870325	0.816952	0.145686	-0.817932	1.088111	0.074551	-0.810532	1.099161	-0.030781	-0.735242	0.715530	-0.204826	-0.726560	0.696786	0.247699	-0.771271	1.044798	0.078721										-0.299800	0.085112	0.056849	-0.018809	0.325736	-0.157571	-0.010301	0.307943	-0.115057	0.465669	0.660263	0.084869
21503	179.191667	-0.869241	0.577379	-0.103371	-0.860984	0.566310	0.145547	-0.876560	0.815614	-0.084052	-0.870004	0.817116	0.145486	-0.818061	1.087796	0.074697	-0.810886	1.098886	-0.030917	-0.735098	0.715688	-0.204874	-0.726351	0.697034	0.247866	-0.771233	1.044642	0.078795										-0.299796	0.085108	0.056854	-0.018670	0.325705	-0.157414	-0.010216	0.307887	-0.114891	0.465709	0.660280	0.084817
21504	179.200000	-0.869200	0.577415	-0.103380	-0.860952	0.566312	0.145525	-0.876440	0.815677	-0.084046	-0.869886	0.817223	0.145832	-0.818195	1.087486	0.074772	-0.811040	1.098485	-0.030609	-0.734977	0.715854	-0.204911	-0.726136	0.697311	0.248042	-0.771231	1.044519	0.078866										-0.299794	0.085104	0.056855	-0.018550	0.325658	-0.157271	-0.010119	0.307838	-0.114731	0.465749	0.660304	0.084765
21505	179.208333	-0.869075	0.577478	-0.103339	-0.860895	0.566397	0.145559	-0.876311	0.815774	-0.083975	-0.869629	0.817312	0.145898	-0.818360	1.087196	0.074836	-0.811320	1.098202	-0.030642	-0.734895	0.716026	-0.204950	-0.725919	0.697600	0.248209	-0.771248	1.044397	0.078936										-0.299795	0.085103	0.056860	-0.018371	0.325667	-0.157098	-0.009961	0.307740	-0.114438	0.465800	0.660320	0.084713
21506	179.216667	-0.868961	0.577539	-0.103299	-0.860849	0.566374	0.145526	-0.876086	0.815773	-0.083820	-0.869386	0.817382	0.145988	-0.818512	1.086955	0.074906	-0.811499	1.097905	-0.030503	-0.734816	0.716206	-0.204977	-0.725704	0.697903	0.248394	-0.771270	1.044283	0.079013										-0.299795	0.085103	0.056860	-0.018338	0.325540	-0.157002	-0.009901	0.307794	-0.114423	0.465852	0.660344	0.084670
21507	179.225000	-0.868886	0.577579	-0.103309	-0.860777	0.566464	0.145563	-0.876164	0.815944	-0.083789	-0.869160	0.817447	0.146082	-0.818654	1.086747	0.074981	-0.811823	1.097769	-0.030541	-0.734743	0.716408	-0.205003	-0.725472	0.698231	0.248576	-0.771309	1.044184	0.079093										-0.299793	0.085109	0.056861	-0.018248	0.325465	-0.156878	-0.009743	0.307555	-0.114025	0.465902	0.660369	0.084650
21508	179.233333	-0.868975	0.577634	-0.103376	-0.860711	0.566505	0.145565	-0.876198	0.815976	-0.083682	-0.868890	0.817488	0.146158	-0.818790	1.086579	0.075045	-0.811972	1.097607	-0.030573	-0.734665	0.716632	-0.205007	-0.725232	0.698572	0.248761	-0.771362	1.044111	0.079165										-0.299793	0.085112	0.056862	-0.018090	0.325455	-0.156736	-0.009805	0.307578	-0.114210	0.465958	0.660400	0.084626
21509	179.241667	-0.868840	0.577668	-0.103341	-0.860636	0.566539	0.145570	-0.876146	0.816094	-0.083582	-0.868743	0.817563	0.146346	-0.818904	1.086447	0.075132	-0.812159	1.097256	-0.030260	-0.734576	0.716883	-0.205000	-0.724969	0.698917	0.248949	-0.771422	1.044045	0.079243										-0.299789	0.085114	0.056868	-0.018049	0.325333	-0.156651	-0.009677	0.307431	-0.113958	0.466014	0.660438	0.084626
21510	179.250000	-0.868846	0.577679	-0.103379	-0.860751	0.566757	0.145758	-0.876169	0.816176	-0.083591	-0.868532	0.817615	0.146446	-0.819028	1.086329	0.075200	-0.812413	1.097227	-0.030439	-0.734475	0.717147	-0.204987	-0.724679	0.699282	0.249138	-0.771484	1.044004	0.079318										-0.299786	0.085109	0.056865	-0.018010	0.325216	-0.156576	-0.009560	0.307285	-0.113718	0.466060	0.660482	0.084657
21511	179.258333	-0.868807	0.577718	-0.103351	-0.860591	0.566698	0.145674	-0.876195	0.816305	-0.083316	-0.868429	0.817705	0.146645	-0.819150	1.086272	0.075286	-0.812607	1.097080	-0.030250	-0.734355	0.717440	-0.204956	-0.724374	0.699645	0.249331	-0.771540	1.044007	0.079413										-0.299781	0.085103	0.056863	-0.017943	0.325126	-0.156504	-0.009502	0.307201	-0.113648	0.466114	0.660515	0.084682
21512	179.266667	-0.868808	0.577789	-0.103290	-0.860455	0.566702	0.145645	-0.876249	0.816406	-0.083222	-0.868257	0.817791	0.146742	-0.819241	1.086266	0.075402	-0.812877	1.097040	-0.030143	-0.734198	0.717694	-0.204744	-0.724050	0.700025	0.249521	-0.771614	1.044025	0.079470										-0.299776	0.085103	0.056856	-0.017882	0.325039	-0.156448	-0.009458	0.307117	-0.113582	0.466168	0.660536	0.084706
21513	179.275000	-0.868758	0.577793	-0.103277	-0.860568	0.566860	0.145802	-0.876323	0.816530	-0.083106	-0.868185	0.817891	0.146924	-0.819342	1.086306	0.075489	-0.812976	1.096936	-0.029907	-0.734053	0.718003	-0.204681	-0.723724	0.700414	0.249709	-0.771697	1.044082	0.079545										-0.299778	0.085092	0.056850	-0.017749	0.325041	-0.156385	-0.009424	0.307033	-0.113537	0.466211	0.660561	0.084767
21514	179.283333	-0.868744	0.577823	-0.103232	-0.860537	0.566893	0.145834	-0.876411	0.816683	-0.082975	-0.868225	0.818074	0.147192	-0.819452	1.086379	0.075532	-0.813235	1.097096	-0.030021	-0.733908	0.718315	-0.204604	-0.723404	0.700819	0.249898	-0.771793	1.044160	0.079603										-0.299777	0.085096	0.056844	-0.017779	0.324891	-0.156362	-0.009399	0.306968	-0.113501	0.466254	0.660573	0.084832
21515	179.291667	-0.868766	0.577870	-0.103174	-0.860521	0.566909	0.145869	-0.876511	0.816835	-0.082833	-0.868017	0.818135	0.147178	-0.819558	1.086529	0.075616	-0.813395	1.097033	-0.029715	-0.733763	0.718721	-0.204667	-0.723077	0.701224	0.250080	-0.771920	1.044295	0.079659										-0.299776	0.085107	0.056847	-0.017754	0.324827	-0.156333	-0.009383	0.306908	-0.113472	0.466288	0.660566	0.084894
21516	179.300000	-0.868759	0.577883	-0.103137	-0.860353	0.566780	0.145764	-0.876620	0.817018	-0.082692	-0.867980	0.818267	0.147295	-0.819667	1.086699	0.075692	-0.813556	1.097164	-0.029683	-0.733619	0.719058	-0.204576	-0.722755	0.701635	0.250270	-0.772062	1.044453	0.079717										-0.299775	0.085108	0.056851	-0.017738	0.324778	-0.156318	-0.009468	0.307013	-0.113719	0.466323	0.660551	0.084962
21517	179.308333	-0.868795	0.577890	-0.103074	-0.860438	0.566812	0.145847	-0.876698	0.817188	-0.082571	-0.868057	0.818465	0.147487	-0.819786	1.086929	0.075816	-0.813711	1.097326	-0.029637	-0.733497	0.719375	-0.204501	-0.722465	0.702011	0.250456	-0.772220	1.044619	0.079785										-0.299776	0.085111	0.056851	-0.017703	0.324797	-0.156321	-0.009394	0.306833	-0.113464	0.466352	0.660514	0.085039
21518	179.316667	-0.868878	0.577925	-0.102994	-0.860370	0.566735	0.145815	-0.876844	0.817364	-0.082487	-0.868100	0.818592	0.147616	-0.819893	1.087165	0.075941	-0.813903	1.097450	-0.029588	-0.733388	0.719680	-0.204434	-0.722182	0.702369	0.250650	-0.772363	1.044800	0.079882										-0.299782	0.085107	0.056855	-0.017775	0.324739	-0.156351	-0.009423	0.306814	-0.113485	0.466381	0.660458	0.085107
21519	179.325000	-0.868902	0.578001	-0.102935	-0.860399	0.566694	0.145845	-0.876925	0.817483	-0.082460	-0.868015	0.818669	0.147573	-0.819984	1.087374	0.075962	-0.814076	1.097627	-0.029405	-0.733287	0.719962	-0.204368	-0.721929	0.702715	0.250859	-0.772493	1.044986	0.079992										-0.299783	0.085103	0.056852	-0.017834	0.324739	-0.156400	-0.009471	0.306814	-0.113538	0.466406	0.660393	0.085160
21520	179.333333	-0.868819	0.578006	-0.102814	-0.860452	0.566712	0.145916	-0.877017	0.817578	-0.082407	-0.868071	0.818777	0.147641	-0.820036	1.087649	0.076157	-0.814216	1.097772	-0.029336	-0.733222	0.720197	-0.204316	-0.721709	0.703025	0.251070	-0.772609	1.045165	0.080082										-0.299787	0.085102	0.056852	-0.017830	0.324829	-0.156457	-0.009529	0.306818	-0.113602	0.466426	0.660334	0.085209
21521	179.341667	-0.868931	0.577917	-0.102859	-0.860470	0.566658	0.145925	-0.877146	0.817616	-0.082297	-0.868162	0.818882	0.147707	-0.820085	1.087896	0.076291	-0.814367	1.097909	-0.029282	-0.733185	0.720398	-0.204267	-0.721547	0.703309	0.251284	-0.772701	1.045348	0.080199										-0.299789	0.085097	0.056850	-0.018018	0.324750	-0.156560	-0.009611	0.306832	-0.113687	0.466400	0.660296	0.085329
21522	179.350000	-0.869071	0.577973	-0.102833	-0.860506	0.566588	0.145919	-0.877257	0.817629	-0.082371	-0.868296	0.819011	0.147792	-0.820137	1.088133	0.076404	-0.814473	1.098060	-0.029194	-0.733182	0.720574	-0.204235	-0.721423	0.703570	0.251488	-0.772801	1.045506	0.080317										-0.299792	0.085102	0.056841	-0.018137	0.324751	-0.156661	-0.009751	0.306794	-0.113837	0.466469	0.660204	0.085257
21523	179.358333	-0.869115	0.577906	-0.102818	-0.860545	0.566557	0.145938	-0.877326	0.817661	-0.082285	-0.868383	0.819100	0.147850	-0.820209	1.088352	0.076520	-0.814650	1.098151	-0.029027	-0.733207	0.720718	-0.204198	-0.721360	0.703826	0.251687	-0.772926	1.045684	0.080427										-0.299794	0.085107	0.056840	-0.018272	0.324753	-0.156764	-0.009911	0.306878	-0.114078	0.466485	0.660155	0.085251
21524	179.366667	-0.869132	0.577863	-0.102832	-0.860587	0.566567	0.145979	-0.877448	0.817637	-0.082210	-0.868516	0.819195	0.147915	-0.820251	1.088622	0.076646	-0.814788	1.098274	-0.028835	-0.733278	0.720820	-0.204175	-0.721340	0.704064	0.251882	-0.773054	1.045856	0.080540										-0.299796	0.085114	0.056839	-0.018328	0.324850	-0.156859	-0.009934	0.306881	-0.113993	0.466500	0.660116	0.085229
21525	179.375000	-0.869201	0.577846	-0.102814	-0.860641	0.566488	0.145958	-0.877554	0.817618	-0.082241	-0.868626	0.819253	0.147941	-0.820332	1.088833	0.076747	-0.814924	1.098424	-0.028851	-0.733366	0.720896	-0.204133	-0.721375	0.704289	0.252056	-0.773189	1.046021	0.080673										-0.299798	0.085118	0.056840	-0.018577	0.324751	-0.156977	-0.010210	0.306956	-0.114413	0.466479	0.660102	0.085235
21526	179.383333	-0.869238	0.577807	-0.102813	-0.860698	0.566444	0.145958	-0.877727	0.817518	-0.082196	-0.868688	0.819274	0.147911	-0.820409	1.089079	0.076856	-0.815049	1.098575	-0.028668	-0.733486	0.720931	-0.204105	-0.721434	0.704488	0.252214	-0.773352	1.046173	0.080792										-0.299801	0.085123	0.056842	-0.018736	0.324743	-0.157071	-0.010340	0.306964	-0.114506	0.466503	0.660077	0.085146
21527	179.391667	-0.869269	0.577759	-0.102828	-0.860751	0.566389	0.145959	-0.877914	0.817480	-0.082119	-0.868838	0.819301	0.147951	-0.820503	1.089311	0.076958	-0.815131	1.098697	-0.028480	-0.733618	0.720930	-0.204074	-0.721515	0.704657	0.252336	-0.773529	1.046310	0.080903										-0.299798	0.085118	0.056846	-0.018852	0.324659	-0.157077	-0.010475	0.306951	-0.114604	0.466484	0.660090	0.085098
21528	179.400000	-0.869304	0.577709	-0.102847	-0.860813	0.566276	0.145931	-0.878055	0.817425	-0.082143	-0.869000	0.819309	0.147999	-0.820592	1.089533	0.077052	-0.815274	1.098833	-0.028562	-0.733746	0.720903	-0.204044	-0.721609	0.704809	0.252438	-0.773709	1.046428	0.081015										-0.299800	0.085104	0.056835	-0.018958	0.324577	-0.157074	-0.010602	0.306928	-0.114692	0.466464	0.660114	0.085055
21529	179.408333	-0.869336	0.577651	-0.102866	-0.860862	0.566261	0.145970	-0.878206	0.817360	-0.082089	-0.869251	0.819361	0.148073	-0.820692	1.089753	0.077161	-0.815281	1.098990	-0.028254	-0.733878	0.720848	-0.204010	-0.721704	0.704961	0.252513	-0.773913	1.046541	0.081103										-0.299803	0.085101	0.056828	-0.019087	0.324564	-0.157147	-0.010714	0.306912	-0.114762	0.466436	0.660146	0.085032
21530	179.416667	-0.869367	0.577591	-0.102883	-0.860917	0.566193	0.145987	-0.878353	0.817306	-0.081973	-0.869403	0.819350	0.148086	-0.820791	1.089967	0.077239	-0.815377	1.099180	-0.028204	-0.734000	0.720807	-0.203977	-0.721805	0.705118	0.252554	-0.774143	1.046666	0.081199										-0.299802	0.085097	0.056820	-0.019203	0.324560	-0.157225	-0.010730	0.306742	-0.114570	0.466409	0.660171	0.085021
21531	179.425000	-0.869410	0.577528	-0.102899	-0.860965	0.566076	0.145985	-0.878513	0.817249	-0.082020	-0.869595	0.819362	0.148148	-0.820904	1.090209	0.077319	-0.815596	1.099259	-0.028025	-0.734098	0.720796	-0.203913	-0.721903	0.705278	0.252581	-0.774376	1.046767	0.081292										-0.299797	0.085101	0.056806	-0.019296	0.324554	-0.157278	-0.010874	0.306784	-0.114766	0.466381	0.660198	0.085039
21532	179.433333	-0.869453	0.577468	-0.102909	-0.861189	0.566182	0.146190	-0.878707	0.817192	-0.081885	-0.869742	0.819360	0.148150	-0.821024	1.090426	0.077396	-0.815634	1.099562	-0.027940	-0.734199	0.720797	-0.203853	-0.721988	0.705432	0.252579	-0.774633	1.046871	0.081360										-0.299796	0.085106	0.056801	-0.019369	0.324553	-0.157317	-0.010895	0.306726	-0.114657	0.466359	0.660219	0.085079
21533	179.441667	-0.869503	0.577412	-0.102900	-0.861128	0.566000	0.146114	-0.878908	0.817172	-0.082025	-0.869883	0.819350	0.148135	-0.821144	1.090650	0.077472	-0.815724	1.099773	-0.027929	-0.734261	0.720840	-0.203775	-0.722052	0.705595	0.252556	-0.774883	1.046941	0.081417										-0.299795	0.085116	0.056801	-0.019415	0.324566	-0.157339	-0.010956	0.306703	-0.114695	0.466348	0.660220	0.085138
21534	179.450000	-0.869554	0.577360	-0.102889	-0.861071	0.565828	0.146041	-0.879090	0.817119	-0.082023	-0.870053	0.819335	0.148138	-0.821247	1.090862	0.077543	-0.815809	1.099993	-0.027840	-0.734318	0.720885	-0.203712	-0.722101	0.705743	0.252507	-0.775103	1.047000	0.081448										-0.299796	0.085118	0.056806	-0.019446	0.324588	-0.157344	-0.011002	0.306697	-0.114718	0.466345	0.660204	0.085209
21535	179.458333	-0.869603	0.577305	-0.102876	-0.861299	0.565962	0.146264	-0.879231	0.817110	-0.082007	-0.870305	0.819369	0.148201	-0.821329	1.091048	0.077592	-0.815926	1.100235	-0.027755	-0.734349	0.720943	-0.203654	-0.722135	0.705884	0.252443	-0.775298	1.047065	0.081469										-0.299792	0.085124	0.056808	-0.019451	0.324630	-0.157332	-0.010980	0.306784	-0.114673	0.466345	0.660151	0.085322
21536	179.466667	-0.869653	0.577258	-0.102861	-0.861341	0.565896	0.146288	-0.879401	0.817070	-0.081988	-0.870461	0.819368	0.148184	-0.821414	1.091221	0.077627	-0.815937	1.100538	-0.027843	-0.734358	0.721008	-0.203604	-0.722162	0.706023	0.252360	-0.775495	1.047132	0.081478										-0.299792	0.085125	0.056807	-0.019439	0.324695	-0.157308	-0.010976	0.306847	-0.114656	0.466313	0.660116	0.085531
21537	179.475000	-0.869713	0.577191	-0.102855	-0.861206	0.565644	0.146110	-0.879540	0.817054	-0.082024	-0.870611	0.819380	0.148162	-0.821507	1.091386	0.077638	-0.816047	1.100754	-0.027711	-0.734342	0.721087	-0.203574	-0.722185	0.706168	0.252259	-0.775711	1.047180	0.081427										-0.299792	0.085117	0.056803	-0.019411	0.324783	-0.157276	-0.010959	0.306911	-0.114639	0.466343	0.660009	0.085635
21538	179.483333	-0.869763	0.577127	-0.102833	-0.861259	0.565598	0.146130	-0.879679	0.817049	-0.082066	-0.870694	0.819394	0.148080	-0.821617	1.091544	0.077607	-0.816091	1.101068	-0.027725	-0.734305	0.721173	-0.203561	-0.722212	0.706314	0.252155	-0.775914	1.047234	0.081377										-0.299790	0.085110	0.056797	-0.019365	0.324893	-0.157228	-0.010901	0.307041	-0.114594	0.466377	0.659886	0.085752
21539	179.491667	-0.869763	0.577076	-0.102764	-0.861410	0.565641	0.146236	-0.879874	0.817059	-0.082034	-0.870909	0.819512	0.148166	-0.821720	1.091698	0.077591	-0.816176	1.101300	-0.027717	-0.734258	0.721256	-0.203566	-0.722241	0.706465	0.252060	-0.776117	1.047289	0.081313										-0.299790	0.085110	0.056789	-0.019342	0.325087	-0.157257	-0.010852	0.307165	-0.114556	0.466360	0.659783	0.085947
21540	179.500000	-0.869734	0.577049	-0.102712	-0.861377	0.565509	0.146167	-0.880019	0.817055	-0.082108	-0.871038	0.819604	0.148138	-0.821833	1.091836	0.077574	-0.816221	1.101536	-0.027726	-0.734199	0.721334	-0.203586	-0.722279	0.706603	0.251952	-0.776313	1.047345	0.081247										-0.299786	0.085115	0.056784	-0.019235	0.325150	-0.157099	-0.010788	0.307305	-0.114509	0.466371	0.659639	0.086079
21541	179.508333	-0.869953	0.577039	-0.102748	-0.861439	0.565467	0.146188	-0.880067	0.817113	-0.082132	-0.871036	0.819651	0.148037	-0.821962	1.091948	0.077482	-0.816291	1.101919	-0.027917	-0.734141	0.721392	-0.203617	-0.722335	0.706748	0.251862	-0.776523	1.047376	0.081141										-0.299790	0.085121	0.056787	-0.019213	0.325444	-0.157191	-0.010785	0.307606	-0.114675	0.466364	0.659509	0.086237
21542	179.516667	-0.869847	0.577022	-0.102649	-0.861500	0.565424	0.146204	-0.880189	0.817096	-0.082136	-0.871016	0.819700	0.147927	-0.822086	1.092031	0.077398	-0.816287	1.102070	-0.027834	-0.734089	0.721435	-0.203665	-0.722405	0.706879	0.251775	-0.776702	1.047396	0.081046										-0.299792	0.085129	0.056795	-0.019035	0.325681	-0.157073	-0.010585	0.307680	-0.114277	0.466356	0.659371	0.086388
21543	179.525000	-0.869876	0.576991	-0.102647	-0.861561	0.565362	0.146198	-0.880222	0.817150	-0.082164	-0.871306	0.819951	0.148060	-0.822176	1.092129	0.077433	-0.816272	1.102308	-0.027865	-0.734055	0.721448	-0.203727	-0.722493	0.706997	0.251688	-0.776848	1.047390	0.080936										-0.299791	0.085137	0.056805	-0.019013	0.325747	-0.156985	-0.010581	0.307954	-0.114437	0.466323	0.659258	0.086580
21544	179.533333	-0.870104	0.576988	-0.102688	-0.861604	0.565358	0.146226	-0.880312	0.817141	-0.082195	-0.871372	0.820071	0.148032	-0.822300	1.092090	0.077251	-0.816282	1.102494	-0.027972	-0.734030	0.721443	-0.203798	-0.722595	0.707117	0.251618	-0.776975	1.047361	0.080815										-0.299791	0.085141	0.056815	-0.018898	0.325890	-0.156863	-0.010393	0.307950	-0.114041	0.466346	0.659131	0.086654
21545	179.541667	-0.869959	0.576959	-0.102626	-0.861659	0.565331	0.146223	-0.880345	0.817153	-0.082235	-0.871414	0.820189	0.147984	-0.822399	1.092041	0.077174	-0.816402	1.102631	-0.028247	-0.734025	0.721415	-0.203888	-0.722717	0.707228	0.251536	-0.777090	1.047282	0.080696										-0.299791	0.085143	0.056822	-0.018781	0.326018	-0.156734	-0.010295	0.308062	-0.113905	0.466320	0.659035	0.086789
21546	179.550000	-0.869998	0.576928	-0.102645	-0.861714	0.565303	0.146218	-0.880365	0.817162	-0.082345	-0.871517	0.820337	0.147994	-0.822470	1.091983	0.077190	-0.816432	1.102663	-0.028380	-0.734034	0.721375	-0.203980	-0.722848	0.707334	0.251475	-0.777180	1.047183	0.080572										-0.299794	0.085136	0.056818	-0.018664	0.326141	-0.156594	-0.010200	0.308164	-0.113766	0.466302	0.658972	0.086903
21547	179.558333	-0.870094	0.576881	-0.102707	-0.861765	0.565275	0.146198	-0.880374	0.817162	-0.082377	-0.871542	0.820463	0.147969	-0.822566	1.091807	0.077011	-0.816411	1.102672	-0.028375	-0.734038	0.721326	-0.204082	-0.722979	0.707443	0.251401	-0.777253	1.047048	0.080447										-0.299790	0.085138	0.056814	-0.018549	0.326234	-0.156445	-0.010196	0.308388	-0.113899	0.466294	0.658918	0.086945
21548	179.566667	-0.870186	0.576831	-0.102781	-0.861827	0.565227	0.146167	-0.880376	0.817160	-0.082469	-0.871557	0.820547	0.147930	-0.822648	1.091607	0.076911	-0.816416	1.102650	-0.028439	-0.734050	0.721250	-0.204182	-0.723105	0.707530	0.251326	-0.777310	1.046888	0.080315										-0.299790	0.085140	0.056817	-0.018442	0.326327	-0.156299	-0.010113	0.308480	-0.113754	0.466284	0.658887	0.086971
21549	179.575000	-0.870133	0.576810	-0.102771	-0.861868	0.565208	0.146145	-0.880378	0.817123	-0.082489	-0.871523	0.820600	0.147866	-0.822686	1.091382	0.076820	-0.816355	1.102582	-0.028563	-0.734064	0.721152	-0.204301	-0.723220	0.707583	0.251264	-0.777326	1.046697	0.080200										-0.299789	0.085139	0.056810	-0.018341	0.326401	-0.156146	-0.009960	0.308507	-0.113452	0.466269	0.658870	0.086985
21550	179.583333	-0.870209	0.576757	-0.102847	-0.861919	0.565172	0.146116	-0.880380	0.817078	-0.082604	-0.871559	0.820668	0.147879	-0.822703	1.091145	0.076736	-0.816336	1.102465	-0.028641	-0.734072	0.721023	-0.204414	-0.723317	0.707604	0.251207	-0.777305	1.046508	0.080071										-0.299784	0.085140	0.056812	-0.018247	0.326468	-0.156001	-0.009949	0.308654	-0.113418	0.466241	0.658870	0.086998
21551	179.591667	-0.870214	0.576721	-0.102873	-0.861949	0.565149	0.146084	-0.880393	0.817013	-0.082651	-0.871567	0.820692	0.147864	-0.822706	1.090883	0.076657	-0.816290	1.102339	-0.028640	-0.734076	0.720857	-0.204514	-0.723385	0.707568	0.251160	-0.777241	1.046292	0.079951										-0.299785	0.085147	0.056822	-0.018163	0.326531	-0.155854	-0.009891	0.308681	-0.113301	0.466214	0.658879	0.087006
21552	179.600000	-0.870210	0.576696	-0.102902	-0.861956	0.565075	0.146009	-0.880407	0.816925	-0.082724	-0.871513	0.820663	0.147799	-0.822686	1.090569	0.076501	-0.816257	1.102160	-0.028771	-0.734077	0.720647	-0.204621	-0.723427	0.707470	0.251119	-0.777134	1.046073	0.079833										-0.299779	0.085151	0.056831	-0.018082	0.326580	-0.155726	-0.009825	0.308730	-0.113166	0.466188	0.658886	0.087021
21553	179.608333	-0.870197	0.576669	-0.102925	-0.861974	0.565096	0.145991	-0.880436	0.816809	-0.082743	-0.871567	0.820641	0.147837	-0.822625	1.090250	0.076471	-0.816137	1.102012	-0.028761	-0.734068	0.720345	-0.204649	-0.723436	0.707275	0.251094	-0.776991	1.045835	0.079726										-0.299776	0.085152	0.056844	-0.018006	0.326615	-0.155611	-0.009734	0.308780	-0.113043	0.466179	0.658903	0.087029
21554	179.616667	-0.870177	0.576651	-0.102953	-0.861969	0.565072	0.145927	-0.880420	0.816694	-0.082761	-0.871634	0.820598	0.147881	-0.822532	1.089920	0.076446	-0.816051	1.101797	-0.028849	-0.734067	0.719985	-0.204687	-0.723430	0.707007	0.251064	-0.776810	1.045601	0.079639										-0.299776	0.085149	0.056846	-0.017929	0.326627	-0.155508	-0.009681	0.308771	-0.112942	0.466198	0.658940	0.087049
21555	179.625000	-0.870150	0.576642	-0.102965	-0.861975	0.565138	0.145920	-0.880502	0.816489	-0.082833	-0.871634	0.820511	0.147867	-0.822407	1.089586	0.076388	-0.815943	1.101594	-0.028875	-0.734093	0.719676	-0.204943	-0.723400	0.706650	0.251021	-0.776577	1.045348	0.079559										-0.299779	0.085141	0.056845	-0.017866	0.326614	-0.155414	-0.009618	0.308762	-0.112843	0.466260	0.658991	0.087052
21556	179.633333	-0.870126	0.576633	-0.102974	-0.861970	0.565154	0.145884	-0.880579	0.816276	-0.082860	-0.871628	0.820406	0.147837	-0.822238	1.089235	0.076370	-0.815821	1.101384	-0.028899	-0.734116	0.719289	-0.205057	-0.723368	0.706230	0.250971	-0.776318	1.045048	0.079489										-0.299778	0.085141	0.056843	-0.017720	0.326676	-0.155309	-0.009561	0.308740	-0.112748	0.466355	0.659070	0.087052
21557	179.641667	-0.870111	0.576591	-0.103007	-0.861952	0.565170	0.145846	-0.880612	0.816095	-0.082992	-0.871672	0.820341	0.147877	-0.822066	1.088829	0.076339	-0.815676	1.101120	-0.028928	-0.734173	0.718830	-0.205160	-0.723342	0.705748	0.250925	-0.776051	1.044769	0.079391										-0.299774	0.085137	0.056839	-0.017735	0.326541	-0.155250	-0.009362	0.308600	-0.112340	0.466507	0.659223	0.087049
21558	179.650000	-0.870088	0.576599	-0.102997	-0.861941	0.565102	0.145761	-0.880644	0.815878	-0.082980	-0.871637	0.820254	0.147864	-0.821868	1.088412	0.076318	-0.815520	1.100815	-0.028948	-0.734230	0.718318	-0.205099	-0.723330	0.705216	0.250872	-0.775754	1.044472	0.079304										-0.299778	0.085132	0.056839	-0.017679	0.326477	-0.155181	-0.009438	0.308648	-0.112601	0.466783	0.659495	0.086983
21559	179.658333	-0.870069	0.576546	-0.103025	-0.861943	0.565120	0.145753	-0.880728	0.815686	-0.083014	-0.871626	0.820171	0.147889	-0.821620	1.087965	0.076284	-0.815357	1.100627	-0.028979	-0.734360	0.717905	-0.205356	-0.723326	0.704629	0.250803	-0.775409	1.044134	0.079218										-0.299779	0.085134	0.056847	-0.017595	0.326445	-0.155109	-0.009387	0.308571	-0.112513	0.467208	0.660080	0.087041
21560	179.666667	-0.870104	0.576481	-0.103032	-0.861950	0.565133	0.145752	-0.880564	0.815385	-0.082973	-0.871612	0.820047	0.147922	-0.821319	1.087499	0.076275	-0.815172	1.100184	-0.028825	-0.734515	0.717385	-0.205474	-0.723341	0.703993	0.250746	-0.775012	1.043724	0.079137										-0.299775	0.085136	0.056858	-0.017511	0.326403	-0.155037	-0.009116	0.308333	-0.111886	0.467829	0.660995	0.087134
21561	179.675000	-0.870062	0.576493	-0.103038	-0.861939	0.565047	0.145682	-0.880670	0.815160	-0.083032	-0.871630	0.819881	0.148001	-0.820958	1.087036	0.076352	-0.814826	1.099898	-0.028848	-0.734696	0.716806	-0.205579	-0.723389	0.703291	0.250704	-0.774542	1.043362	0.079078										-0.299779	0.085138	0.056865	-0.017563	0.326215	-0.154978	-0.009107	0.308220	-0.111843	0.468793	0.662519	0.087166
21562	179.683333	-0.870049	0.576388	-0.103079	-0.861944	0.565024	0.145662	-0.880770	0.814899	-0.083058	-0.871583	0.819637	0.148015	-0.820528	1.086499	0.076332	-0.814603	1.099462	-0.028773	-0.734917	0.716195	-0.205701	-0.723432	0.702512	0.250643	-0.774025	1.042942	0.078961										-0.299774	0.085140	0.056870	-0.017546	0.326118	-0.154911	-0.009103	0.308104	-0.111798	0.470073	0.664484	0.087041
21563	179.691667	-0.870069	0.576354	-0.103065	-0.861949	0.565026	0.145661	-0.880881	0.814643	-0.082983	-0.871596	0.819320	0.148086	-0.820045	1.085920	0.076306	-0.814250	1.099073	-0.028764	-0.735187	0.715502	-0.205835	-0.723485	0.701618	0.250587	-0.773426	1.042496	0.078833										-0.299777	0.085138	0.056868	-0.017487	0.326066	-0.154848	-0.009100	0.308011	-0.111738	0.471647	0.666995	0.086813
21564	179.700000	-0.870082	0.576295	-0.103092	-0.861947	0.564977	0.145630	-0.880958	0.814434	-0.082917	-0.871600	0.818978	0.148167	-0.819485	1.085361	0.076364	-0.813869	1.098651	-0.028827	-0.735471	0.714765	-0.205954	-0.723555	0.700653	0.250539	-0.772756	1.042008	0.078696										-0.299775	0.085139	0.056861	-0.017532	0.325925	-0.154798	-0.009079	0.307987	-0.111626	0.473470	0.669868	0.086457
21565	179.708333	-0.870076	0.576274	-0.103094	-0.861939	0.564960	0.145610	-0.881171	0.814130	-0.082832	-0.871695	0.818592	0.148340	-0.818889	1.084776	0.076297	-0.813426	1.098260	-0.028864	-0.735800	0.714002	-0.206084	-0.723637	0.699569	0.250495	-0.772035	1.041542	0.078515										-0.299775	0.085130	0.056854	-0.017550	0.325832	-0.154750	-0.009132	0.307845	-0.111641	0.475408	0.673366	0.086008
21566	179.716667	-0.870067	0.576258	-0.103092	-0.861926	0.564952	0.145610	-0.881353	0.813874	-0.082656	-0.871720	0.818140	0.148431	-0.818258	1.084179	0.076194	-0.812944	1.097906	-0.028940	-0.736161	0.713189	-0.206204	-0.723728	0.698403	0.250453	-0.771307	1.041063	0.078319										-0.299773	0.085126	0.056849	-0.017579	0.325734	-0.154720	-0.009170	0.307760	-0.111605	0.477559	0.677287	0.085517
21567	179.725000	-0.870000	0.576245	-0.103049	-0.861919	0.564974	0.145633	-0.881521	0.813660	-0.082558	-0.871593	0.817585	0.148418	-0.817595	1.083605	0.076086	-0.812472	1.097511	-0.028940	-0.736514	0.712316	-0.206162	-0.723841	0.697147	0.250406	-0.770568	1.040552	0.078075										-0.299772	0.085130	0.056851	-0.017610	0.325638	-0.154713	-0.009190	0.307685	-0.111589	0.479957	0.681710	0.085092
21568	179.733333	-0.870080	0.576214	-0.103081	-0.861897	0.564924	0.145625	-0.881682	0.813503	-0.082314	-0.871609	0.817083	0.148508	-0.816910	1.083024	0.075925	-0.811940	1.097163	-0.029115	-0.736927	0.711578	-0.206396	-0.723964	0.695820	0.250365	-0.769821	1.040047	0.077787										-0.299771	0.085128	0.056854	-0.017647	0.325544	-0.154723	-0.009237	0.307581	-0.111594	0.482487	0.686238	0.084515
21569	179.741667	-0.870094	0.576194	-0.103060	-0.861882	0.564916	0.145638	-0.881994	0.813268	-0.082114	-0.871848	0.816519	0.148851	-0.816187	1.082525	0.075834	-0.811359	1.096847	-0.029273	-0.737370	0.710775	-0.206477	-0.724111	0.694450	0.250327	-0.769080	1.039565	0.077507										-0.299773	0.085127	0.056858	-0.017692	0.325433	-0.154752	-0.009279	0.307501	-0.111609	0.485141	0.690590	0.083472
21570	179.750000	-0.870112	0.576159	-0.103038	-0.861877	0.564916	0.145655	-0.882198	0.813110	-0.081877	-0.871862	0.815926	0.148969	-0.815495	1.082005	0.075569	-0.810778	1.096539	-0.029403	-0.737825	0.710031	-0.206519	-0.724272	0.693049	0.250272	-0.768352	1.039076	0.077166										-0.299776	0.085131	0.056858	-0.017741	0.325317	-0.154798	-0.009343	0.307391	-0.111659	0.487672	0.694871	0.082301
21571	179.758333	-0.870063	0.576125	-0.102970	-0.861871	0.564896	0.145670	-0.882399	0.812999	-0.081647	-0.871972	0.815324	0.149148	-0.814737	1.081578	0.075455	-0.810148	1.096272	-0.029610	-0.738320	0.709328	-0.206538	-0.724470	0.691636	0.250209	-0.767641	1.038590	0.076824										-0.299775	0.085132	0.056856	-0.017789	0.325206	-0.154873	-0.009373	0.307300	-0.111691	0.489939	0.698827	0.080858
21572	179.766667	-0.870035	0.576061	-0.102913	-0.861654	0.564568	0.145503	-0.882671	0.812834	-0.081429	-0.871770	0.814752	0.148876	-0.813997	1.081132	0.075222	-0.809520	1.096027	-0.029788	-0.738809	0.708687	-0.206528	-0.724765	0.690383	0.250147	-0.766929	1.038160	0.076489										-0.299780	0.085134	0.056849	-0.017844	0.325087	-0.154969	-0.009392	0.307226	-0.111737	0.492007	0.702686	0.079306
21573	179.775000	-0.870259	0.575985	-0.102981	-0.861820	0.564683	0.145764	-0.882933	0.812744	-0.081211	-0.872207	0.814259	0.149454	-0.813220	1.080822	0.075023	-0.808866	1.095777	-0.030008	-0.739327	0.708095	-0.206492	-0.725068	0.689083	0.250024	-0.766244	1.037720	0.076174										-0.299779	0.085136	0.056841	-0.017854	0.325010	-0.155082	-0.009689	0.307216	-0.112474	0.493922	0.706528	0.077679
21574	179.783333	-0.870304	0.575893	-0.102978	-0.861803	0.564554	0.145817	-0.883170	0.812689	-0.081083	-0.872332	0.813831	0.149580	-0.812482	1.080540	0.074841	-0.808247	1.095514	-0.030139	-0.739813	0.707596	-0.206408	-0.725414	0.687870	0.249877	-0.765595	1.037344	0.075904										-0.299775	0.085132	0.056829	-0.017863	0.324939	-0.155217	-0.009734	0.307095	-0.112635	0.495798	0.710301	0.075933
21575	179.791667	-0.870179	0.575786	-0.102908	-0.861803	0.564453	0.145861	-0.883374	0.812650	-0.081004	-0.872386	0.813493	0.149630	-0.811764	1.080359	0.074678	-0.807552	1.095321	-0.030336	-0.740310	0.707172	-0.206304	-0.725862	0.686848	0.249664	-0.764999	1.037038	0.075743										-0.299782	0.085123	0.056820	-0.017991	0.324748	-0.155380	-0.009780	0.306989	-0.112800	0.497690	0.714238	0.074194
21576	179.800000	-0.870235	0.575675	-0.102906	-0.861803	0.564343	0.145909	-0.883666	0.812541	-0.080922	-0.872678	0.813390	0.149808	-0.811019	1.080348	0.074656	-0.806941	1.095112	-0.030360	-0.740751	0.706846	-0.206171	-0.726396	0.686041	0.249436	-0.764440	1.036821	0.075696										-0.299783	0.085118	0.056813	-0.018032	0.324660	-0.155548	-0.009821	0.306880	-0.112985	0.499724	0.718111	0.072149
21577	179.808333	-0.870430	0.575532	-0.102994	-0.861822	0.564250	0.145958	-0.883904	0.812513	-0.080888	-0.872778	0.813307	0.149813	-0.810317	1.080423	0.074661	-0.806287	1.095014	-0.030459	-0.741153	0.706591	-0.206036	-0.726949	0.685336	0.249150	-0.763933	1.036690	0.075713										-0.299778	0.085114	0.056813	-0.018066	0.324592	-0.155710	-0.009855	0.306820	-0.113132	0.501971	0.721915	0.069783
21578	179.816667	-0.870510	0.575365	-0.103004	-0.861843	0.564139	0.146009	-0.884155	0.812503	-0.080870	-0.872792	0.813255	0.149786	-0.809561	1.080661	0.074779	-0.805758	1.094837	-0.030305	-0.741489	0.706392	-0.205911	-0.727618	0.684943	0.248864	-0.763447	1.036659	0.075807										-0.299799	0.085090	0.056801	-0.018101	0.324547	-0.155871	-0.009877	0.306755	-0.113306	0.504356	0.726091	0.067489
21579	179.825000	-0.870558	0.575252	-0.103000	-0.861924	0.564068	0.146030	-0.884340	0.812544	-0.080852	-0.873081	0.813353	0.149967	-0.808846	1.081028	0.074873	-0.805053	1.094921	-0.030271	-0.741722	0.706268	-0.205805	-0.728292	0.684741	0.248578	-0.762964	1.036756	0.075983										-0.299772	0.085119	0.056811	-0.018130	0.324549	-0.156010	-0.009919	0.306729	-0.113450	0.506887	0.730411	0.065010
21580	179.833333	-0.870617	0.575154	-0.103007	-0.861976	0.564003	0.146085	-0.884568	0.812557	-0.080870	-0.873089	0.813386	0.149939	-0.808111	1.081463	0.074929	-0.804477	1.094970	-0.030007	-0.741868	0.706186	-0.205708	-0.728945	0.684673	0.248307	-0.762512	1.036940	0.076170										-0.299790	0.085104	0.056790	-0.018062	0.324691	-0.156141	-0.009955	0.306699	-0.113627	0.509675	0.734702	0.062215
21581	179.841667	-0.870675	0.575068	-0.103024	-0.862033	0.563893	0.146110	-0.884789	0.812643	-0.080857	-0.873424	0.813568	0.150208	-0.807330	1.082163	0.075191	-0.803950	1.095143	-0.029859	-0.741912	0.706138	-0.205672	-0.729582	0.684648	0.248115	-0.762118	1.037248	0.076387										-0.299773	0.085125	0.056799	-0.018182	0.324683	-0.156244	-0.009935	0.306667	-0.113619	0.512538	0.739176	0.059201
21582	179.850000	-0.870739	0.574984	-0.103044	-0.862098	0.563763	0.146102	-0.885045	0.812688	-0.080871	-0.873399	0.813600	0.150227	-0.806674	1.082849	0.075225	-0.803275	1.095384	-0.029592	-0.741871	0.706116	-0.205685	-0.730150	0.684708	0.248004	-0.761783	1.037625	0.076602										-0.299770	0.085120	0.056790	-0.018206	0.324809	-0.156334	-0.009928	0.306723	-0.113519	0.515446	0.743740	0.056045
21583	179.858333	-0.870805	0.574920	-0.103061	-0.862130	0.563626	0.145980	-0.885200	0.812791	-0.080927	-0.873298	0.813726	0.149999	-0.805962	1.083713	0.075437	-0.802739	1.095852	-0.029719	-0.741745	0.706115	-0.205737	-0.730544	0.684937	0.247983	-0.761527	1.038081	0.076779										-0.299775	0.085126	0.056788	-0.018179	0.325024	-0.156398	-0.009950	0.306830	-0.113655	0.518451	0.748291	0.052670
21584	179.866667	-0.870723	0.574887	-0.102994	-0.862327	0.563650	0.146069	-0.885321	0.812950	-0.080802	-0.873387	0.813848	0.150168	-0.805373	1.084586	0.075424	-0.802175	1.096217	-0.029511	-0.741573	0.706118	-0.205836	-0.730788	0.685125	0.248033	-0.761340	1.038571	0.076911										-0.299780	0.085126	0.056789	-0.018235	0.325178	-0.156454	-0.010047	0.307102	-0.114055	0.521555	0.752868	0.049190
21585	179.875000	-0.870931	0.574821	-0.103094	-0.862318	0.563505	0.145997	-0.885501	0.813011	-0.080807	-0.873875	0.814147	0.150590	-0.804901	1.085794	0.075537	-0.801606	1.096809	-0.029665	-0.741363	0.706158	-0.205970	-0.730886	0.685319	0.248203	-0.761215	1.039074	0.076990										-0.299784	0.085121	0.056787	-0.018231	0.325419	-0.156491	-0.009972	0.307249	-0.113714	0.524814	0.757458	0.045601
21586	179.883333	-0.870897	0.574820	-0.103000	-0.862487	0.563559	0.146154	-0.885701	0.813084	-0.080798	-0.873958	0.814279	0.150684	-0.804306	1.086377	0.075188	-0.801026	1.097439	-0.029796	-0.741114	0.706219	-0.206123	-0.730888	0.685543	0.248463	-0.761113	1.039589	0.077019										-0.299788	0.085126	0.056793	-0.018236	0.325675	-0.156516	-0.010073	0.307595	-0.114028	0.528272	0.761952	0.041927
21587	179.891667	-0.871153	0.574758	-0.103060	-0.862589	0.563507	0.146177	-0.885746	0.813165	-0.080704	-0.873955	0.814358	0.150726	-0.803852	1.087608	0.075362	-0.800506	1.098003	-0.029940	-0.740874	0.706285	-0.206313	-0.730775	0.685732	0.248762	-0.760996	1.040131	0.076977										-0.299791	0.085129	0.056800	-0.018232	0.325931	-0.156514	-0.010010	0.307780	-0.113892	0.532009	0.766166	0.038132
21588	179.900000	-0.871056	0.574655	-0.103023	-0.862701	0.563397	0.146170	-0.885874	0.813208	-0.080700	-0.874176	0.814505	0.150956	-0.803271	1.088120	0.074944	-0.800018	1.098493	-0.030103	-0.740657	0.706353	-0.206528	-0.730583	0.685941	0.249128	-0.760865	1.040618	0.076901										-0.299795	0.085134	0.056799	-0.018217	0.326188	-0.156494	-0.009907	0.307974	-0.113736	0.535851	0.770059	0.034359
21589	179.908333	-0.871318	0.574623	-0.103071	-0.862794	0.563369	0.146220	-0.885844	0.813299	-0.080611	-0.874090	0.814554	0.150909	-0.802792	1.088876	0.074690	-0.799458	1.099041	-0.030383	-0.740465	0.706422	-0.206743	-0.730320	0.686161	0.249510	-0.760740	1.041091	0.076769										-0.299797	0.085141	0.056801	-0.018197	0.326428	-0.156446	-0.010001	0.308336	-0.113976	0.539609	0.773543	0.030790
21590	179.916667	-0.871410	0.574587	-0.103051	-0.862887	0.563341	0.146268	-0.885915	0.813306	-0.080604	-0.874102	0.814622	0.150977	-0.802442	1.089881	0.074561	-0.798898	1.099599	-0.030771	-0.740298	0.706501	-0.206975	-0.729988	0.686323	0.249892	-0.760602	1.041517	0.076612										-0.299793	0.085147	0.056803	-0.018164	0.326655	-0.156385	-0.009977	0.308561	-0.113910	0.543154	0.776772	0.027589
21591	179.925000	-0.871481	0.574519	-0.103061	-0.862971	0.563292	0.146295	-0.885845	0.813356	-0.080519	-0.874113	0.814708	0.151044	-0.802006	1.090501	0.074313	-0.798387	1.100008	-0.030972	-0.740175	0.706546	-0.207199	-0.729633	0.686476	0.250281	-0.760453	1.041902	0.076421										-0.299799	0.085146	0.056803	-0.018126	0.326875	-0.156291	-0.009869	0.308728	-0.113671	0.546401	0.779773	0.024880
21592	179.933333	-0.871411	0.574495	-0.102973	-0.863039	0.563196	0.146292	-0.885738	0.813398	-0.080499	-0.874031	0.814762	0.151051	-0.801597	1.091044	0.074080	-0.797930	1.100288	-0.031246	-0.740069	0.706590	-0.207406	-0.729162	0.686691	0.250635	-0.760283	1.042244	0.076242										-0.299802	0.085154	0.056813	-0.018089	0.327070	-0.156173	-0.009764	0.308851	-0.113406	0.549460	0.782677	0.022591
21593	179.941667	-0.871632	0.574460	-0.103023	-0.863100	0.563159	0.146320	-0.885665	0.813396	-0.080486	-0.873959	0.814868	0.151102	-0.801141	1.091127	0.073569	-0.797495	1.100576	-0.031495	-0.740007	0.706598	-0.207610	-0.728894	0.686699	0.251019	-0.760087	1.042525	0.076082										-0.299799	0.085152	0.056811	-0.018038	0.327219	-0.156036	-0.009788	0.309041	-0.113415	0.552285	0.785444	0.020836
21594	179.950000	-0.871628	0.574396	-0.103034	-0.863142	0.563129	0.146346	-0.885574	0.813393	-0.080484	-0.873760	0.814914	0.151070	-0.800766	1.091490	0.073283	-0.797047	1.100763	-0.031848	-0.739963	0.706570	-0.207800	-0.728577	0.686831	0.251341	-0.759854	1.042760	0.075941										-0.299800	0.085156	0.056814	-0.017988	0.327326	-0.155887	-0.009811	0.309197	-0.113404	0.554872	0.788051	0.019554
21595	179.958333	-0.871698	0.574418	-0.102987	-0.863274	0.563199	0.146461	-0.885394	0.813468	-0.080460	-0.873634	0.815018	0.151124	-0.800505	1.092057	0.073309	-0.796706	1.100779	-0.031976	-0.739915	0.706439	-0.207814	-0.728398	0.686916	0.251650	-0.759605	1.042933	0.075802										-0.299799	0.085159	0.056815	-0.017931	0.327394	-0.155725	-0.009763	0.309259	-0.113238	0.557113	0.790437	0.018901
21596	179.966667	-0.871705	0.574414	-0.102966	-0.863389	0.563306	0.146599	-0.885270	0.813457	-0.080510	-0.873493	0.815135	0.151189	-0.800166	1.092206	0.073136	-0.796352	1.100775	-0.032213	-0.739888	0.706361	-0.207975	-0.728258	0.686983	0.251917	-0.759315	1.043046	0.075685										-0.299802	0.085156	0.056821	-0.017875	0.327416	-0.155559	-0.009694	0.309343	-0.113009	0.559040	0.792663	0.018707
21597	179.975000	-0.871673	0.574408	-0.102963	-0.863217	0.563132	0.146511	-0.885109	0.813488	-0.080436	-0.873087	0.815234	0.150972	-0.799824	1.092274	0.072979	-0.796101	1.100905	-0.032646	-0.739851	0.706243	-0.208107	-0.728232	0.687009	0.252158	-0.758990	1.043099	0.075565										-0.299799	0.085160	0.056820	-0.017823	0.327390	-0.155394	-0.009571	0.309170	-0.112605	0.560495	0.794607	0.019003
21598	179.983333	-0.871671	0.574449	-0.102939	-0.863092	0.563008	0.146384	-0.884922	0.813536	-0.080428	-0.872944	0.815321	0.151211	-0.799510	1.092269	0.072824	-0.795713	1.100601	-0.032572	-0.739812	0.706110	-0.208225	-0.728247	0.687013	0.252354	-0.758627	1.043092	0.075446										-0.299799	0.085158	0.056825	-0.017772	0.327331	-0.155228	-0.009454	0.308997	-0.112191	0.561518	0.796236	0.019532
21599	179.991667	-0.871631	0.574479	-0.102929	-0.863085	0.563151	0.146413	-0.884656	0.813566	-0.080451	-0.872714	0.815453	0.151245	-0.799197	1.092176	0.072690	-0.795513	1.100294	-0.032735	-0.739769	0.705993	-0.208399	-0.728228	0.687034	0.252461	-0.758264	1.043058	0.075323										-0.299797	0.085156	0.056824	-0.017718	0.327240	-0.155068	-0.009381	0.308964	-0.111976	0.561973	0.797700	0.020425
21600	180.000000	-0.871567	0.574524	-0.102916	-0.863026	0.563180	0.146394	-0.884374	0.813644	-0.080437	-0.872110	0.815530	0.150827	-0.798823	1.091690	0.072243	-0.795232	1.100100	-0.032900	-0.739708	0.705868	-0.208550	-0.728223	0.687044	0.252522	-0.757889	1.042981	0.075205										-0.299795	0.085159	0.056830	-0.017660	0.327116	-0.154908	-0.009367	0.308815	-0.111845	0.561977	0.798923	0.021586
21601	180.008333	-0.871503	0.574570	-0.102911	-0.862955	0.563254	0.146394	-0.884127	0.813693	-0.080444	-0.872060	0.815649	0.151151	-0.798552	1.091507	0.072135	-0.795115	1.099982	-0.033301	-0.739599	0.705624	-0.208412	-0.728202	0.687076	0.252545	-0.757497	1.042886	0.075122										-0.299791	0.085159	0.056838	-0.017604	0.326971	-0.154763	-0.009325	0.308694	-0.111691	0.561458	0.799898	0.023106
21602	180.016667	-0.871432	0.574623	-0.102907	-0.862874	0.563341	0.146391	-0.883803	0.813715	-0.080515	-0.871767	0.815775	0.151154	-0.798302	1.091323	0.071993	-0.794881	1.099496	-0.033176	-0.739488	0.705476	-0.208429	-0.728171	0.687069	0.252501	-0.757130	1.042800	0.075018										-0.299791	0.085158	0.056844	-0.017553	0.326811	-0.154625	-0.009241	0.308587	-0.111509	0.560511	0.800681	0.024947
21603	180.025000	-0.871349	0.574707	-0.102911	-0.862789	0.563406	0.146367	-0.883512	0.813759	-0.080538	-0.871455	0.815877	0.151160	-0.798141	1.091452	0.072126	-0.794693	1.099230	-0.033350	-0.739379	0.705414	-0.208591	-0.728106	0.687078	0.252428	-0.756778	1.042702	0.074887										-0.299788	0.085146	0.056844	-0.017486	0.326638	-0.154500	-0.009185	0.308423	-0.111375	0.559028	0.801235	0.027196
21604	180.033333	-0.871269	0.574789	-0.102910	-0.862698	0.563485	0.146337	-0.883177	0.813848	-0.080620	-0.871093	0.815999	0.151089	-0.797915	1.091275	0.072013	-0.794513	1.099043	-0.033575	-0.739237	0.705301	-0.208580	-0.728019	0.687093	0.252324	-0.756442	1.042624	0.074772										-0.299788	0.085136	0.056848	-0.017430	0.326461	-0.154383	-0.009135	0.308263	-0.111250	0.557126	0.801546	0.029732
21605	180.041667	-0.871173	0.574863	-0.102911	-0.862601	0.563572	0.146302	-0.882842	0.813902	-0.080642	-0.870704	0.816103	0.150996	-0.797733	1.091104	0.071840	-0.794346	1.098827	-0.033707	-0.739070	0.705221	-0.208553	-0.727895	0.687126	0.252194	-0.756111	1.042583	0.074659										-0.299788	0.085140	0.056852	-0.017373	0.326278	-0.154274	-0.009120	0.308064	-0.111169	0.554731	0.801565	0.032629
21606	180.050000	-0.871062	0.574930	-0.102938	-0.862674	0.563786	0.146455	-0.882439	0.814002	-0.080799	-0.870133	0.816167	0.150557	-0.797528	1.090955	0.071756	-0.794231	1.098526	-0.033784	-0.738901	0.705157	-0.208533	-0.727727	0.687118	0.252042	-0.755783	1.042541	0.074547										-0.299783	0.085143	0.056847	-0.017324	0.326105	-0.154183	-0.009047	0.307948	-0.111034	0.552008	0.801396	0.035817
21607	180.058333	-0.870876	0.575011	-0.102911	-0.862570	0.563898	0.146421	-0.882179	0.814051	-0.080764	-0.870011	0.816384	0.150884	-0.797329	1.090820	0.071631	-0.794066	1.098414	-0.033935	-0.738715	0.705119	-0.208522	-0.727556	0.687141	0.251878	-0.755484	1.042502	0.074431										-0.299788	0.085141	0.056849	-0.017278	0.325935	-0.154090	-0.009009	0.307783	-0.110929	0.549027	0.801006	0.039282
21608	180.066667	-0.870848	0.575096	-0.102954	-0.862466	0.564012	0.146385	-0.881842	0.814158	-0.080829	-0.869694	0.816535	0.150900	-0.797126	1.090697	0.071515	-0.793959	1.098245	-0.034027	-0.738515	0.705108	-0.208502	-0.727391	0.687196	0.251703	-0.755181	1.042474	0.074317										-0.299790	0.085144	0.056854	-0.017232	0.325766	-0.154000	-0.009005	0.307574	-0.110880	0.545923	0.800453	0.042912
21609	180.075000	-0.870729	0.575153	-0.102978	-0.862260	0.564021	0.146247	-0.881475	0.814267	-0.080934	-0.869160	0.816587	0.150583	-0.796920	1.090604	0.071416	-0.793859	1.098044	-0.034166	-0.738311	0.705118	-0.208510	-0.727218	0.687290	0.251572	-0.754857	1.042456	0.074203										-0.299788	0.085143	0.056859	-0.017194	0.325601	-0.153924	-0.008955	0.307436	-0.110779	0.542769	0.799739	0.046692
21610	180.083333	-0.870634	0.575243	-0.102982	-0.862061	0.564046	0.146127	-0.881158	0.814374	-0.081045	-0.868962	0.816780	0.150749	-0.796712	1.090524	0.071331	-0.793736	1.097871	-0.034269	-0.738096	0.705150	-0.208533	-0.727048	0.687396	0.251462	-0.754538	1.042441	0.074086										-0.299790	0.085144	0.056870	-0.017153	0.325452	-0.153866	-0.008909	0.307314	-0.110695	0.539652	0.798887	0.050595
21611	180.091667	-0.870552	0.575327	-0.102986	-0.861960	0.564189	0.146126	-0.880865	0.814507	-0.080980	-0.868511	0.816891	0.150558	-0.796398	1.090089	0.070886	-0.793528	1.097835	-0.034435	-0.737884	0.705191	-0.208587	-0.726891	0.687538	0.251358	-0.754223	1.042434	0.074004										-0.299790	0.085148	0.056874	-0.017120	0.325303	-0.153822	-0.008876	0.307170	-0.110644	0.536729	0.798161	0.054690
21612	180.100000	-0.870464	0.575456	-0.102982	-0.861870	0.564289	0.146095	-0.880547	0.814600	-0.081025	-0.868230	0.817064	0.150599	-0.796166	1.090012	0.070804	-0.793433	1.097611	-0.034475	-0.737670	0.705237	-0.208665	-0.726744	0.687673	0.251270	-0.753914	1.042447	0.073915										-0.299787	0.085136	0.056876	-0.017090	0.325167	-0.153795	-0.008888	0.306992	-0.110653	0.534069	0.797391	0.058630
21613	180.108333	-0.870314	0.575551	-0.102939	-0.861778	0.564378	0.146059	-0.880212	0.814763	-0.081114	-0.867946	0.817242	0.150591	-0.795923	1.089974	0.070733	-0.793279	1.097494	-0.034517	-0.737470	0.705279	-0.208781	-0.726582	0.687792	0.251222	-0.753591	1.042472	0.073827										-0.299789	0.085130	0.056875	-0.017060	0.325049	-0.153795	-0.008842	0.306898	-0.110621	0.531766	0.796461	0.062321
21614	180.116667	-0.870170	0.575641	-0.102895	-0.861699	0.564472	0.146026	-0.879956	0.814849	-0.081187	-0.867600	0.817386	0.150523	-0.795756	1.090262	0.070832	-0.793125	1.097392	-0.034598	-0.737273	0.705323	-0.208913	-0.726421	0.687913	0.251203	-0.753266	1.042504	0.073742										-0.299790	0.085133	0.056875	-0.017042	0.324936	-0.153812	-0.008799	0.306825	-0.110603	0.529762	0.795600	0.065853
21615	180.125000	-0.870186	0.575686	-0.102944	-0.861627	0.564561	0.145992	-0.879706	0.814939	-0.081210	-0.867051	0.817474	0.150185	-0.795485	1.090265	0.070824	-0.792917	1.097339	-0.034753	-0.737052	0.705350	-0.208964	-0.726262	0.688052	0.251229	-0.752949	1.042536	0.073667										-0.299786	0.085120	0.056878	-0.017025	0.324835	-0.153840	-0.008812	0.306668	-0.110687	0.528138	0.794889	0.069127
21616	180.133333	-0.870066	0.575766	-0.102902	-0.861556	0.564646	0.145957	-0.879452	0.815029	-0.081297	-0.866932	0.817645	0.150365	-0.795193	1.090272	0.070820	-0.792714	1.097281	-0.034782	-0.736876	0.705431	-0.209210	-0.726080	0.688116	0.251242	-0.752627	1.042567	0.073587										-0.299785	0.085129	0.056881	-0.017016	0.324748	-0.153891	-0.008805	0.306594	-0.110725	0.526810	0.794291	0.072157
21617	180.141667	-0.870011	0.575810	-0.102913	-0.861513	0.564747	0.145957	-0.879184	0.815181	-0.081311	-0.866710	0.817795	0.150371	-0.794917	1.090259	0.070739	-0.792533	1.097158	-0.034900	-0.736703	0.705466	-0.209410	-0.725918	0.688201	0.251271	-0.752301	1.042593	0.073505										-0.299789	0.085124	0.056887	-0.017010	0.324668	-0.153950	-0.008772	0.306538	-0.110769	0.525820	0.793880	0.074820
21618	180.150000	-0.870145	0.575850	-0.102987	-0.861461	0.564780	0.145915	-0.879003	0.815233	-0.081400	-0.866418	0.817890	0.150326	-0.794635	1.090248	0.070659	-0.792322	1.097062	-0.034978	-0.736542	0.705502	-0.209610	-0.725762	0.688261	0.251329	-0.751977	1.042624	0.073427										-0.299785	0.085125	0.056890	-0.017012	0.324598	-0.154020	-0.008786	0.306449	-0.110851	0.525123	0.793555	0.077055
21619	180.158333	-0.870155	0.575882	-0.102967	-0.861522	0.564958	0.146021	-0.878813	0.815296	-0.081438	-0.866150	0.818021	0.150239	-0.794340	1.090226	0.070465	-0.792048	1.097051	-0.035153	-0.736391	0.705520	-0.209811	-0.725615	0.688335	0.251378	-0.751657	1.042632	0.073329										-0.299792	0.085129	0.056892	-0.017026	0.324538	-0.154099	-0.008793	0.306418	-0.110925	0.524790	0.793189	0.078731
21620	180.166667	-0.870134	0.575904	-0.102957	-0.861406	0.564936	0.145935	-0.878632	0.815344	-0.081481	-0.865941	0.818131	0.150205	-0.794033	1.090228	0.070323	-0.791838	1.096921	-0.035212	-0.736256	0.705528	-0.210027	-0.725471	0.688404	0.251445	-0.751339	1.042649	0.073222										-0.299789	0.085130	0.056894	-0.017054	0.324485	-0.154193	-0.008832	0.306349	-0.111040	0.524507	0.793029	0.080257
21621	180.175000	-0.870117	0.575901	-0.102984	-0.861456	0.565041	0.146004	-0.878489	0.815385	-0.081528	-0.865661	0.818179	0.149960	-0.793720	1.090261	0.070248	-0.791562	1.096859	-0.035328	-0.736129	0.705519	-0.210236	-0.725337	0.688465	0.251520	-0.751019	1.042671	0.073124										-0.299795	0.085127	0.056888	-0.017089	0.324445	-0.154305	-0.008837	0.306344	-0.111125	0.524343	0.792906	0.081476
21622	180.183333	-0.869957	0.575887	-0.102940	-0.861345	0.565015	0.145918	-0.878366	0.815423	-0.081533	-0.865538	0.818289	0.150064	-0.793333	1.089956	0.069784	-0.791204	1.096922	-0.035575	-0.736004	0.705489	-0.210427	-0.725198	0.688552	0.251611	-0.750738	1.042681	0.072987										-0.299796	0.085125	0.056883	-0.017139	0.324409	-0.154431	-0.008871	0.306311	-0.111254	0.524257	0.792757	0.082436
21623	180.191667	-0.870170	0.575891	-0.102990	-0.861429	0.565093	0.145983	-0.878213	0.815485	-0.081642	-0.865375	0.818361	0.150010	-0.793021	1.090021	0.069627	-0.790939	1.096832	-0.035645	-0.735903	0.705427	-0.210620	-0.725075	0.688594	0.251669	-0.750475	1.042701	0.072853										-0.299795	0.085120	0.056873	-0.017193	0.324379	-0.154581	-0.008939	0.306265	-0.111429	0.524215	0.792508	0.083090
21624	180.200000	-0.869977	0.575866	-0.102946	-0.861527	0.565165	0.146054	-0.878113	0.815517	-0.081637	-0.865230	0.818423	0.149960	-0.792754	1.090434	0.069786	-0.790620	1.096811	-0.035873	-0.735812	0.705343	-0.210811	-0.724962	0.688628	0.251720	-0.750216	1.042735	0.072710										-0.299795	0.085123	0.056866	-0.017255	0.324367	-0.154741	-0.008967	0.306268	-0.111579	0.524136	0.792097	0.083537
21625	180.208333	-0.870021	0.575847	-0.102951	-0.861534	0.565167	0.146056	-0.878045	0.815513	-0.081744	-0.865126	0.818503	0.149935	-0.792472	1.090502	0.069551	-0.790281	1.096812	-0.036066	-0.735736	0.705258	-0.210974	-0.724869	0.688647	0.251761	-0.749987	1.042765	0.072550										-0.299795	0.085125	0.056864	-0.017323	0.324356	-0.154915	-0.009262	0.306424	-0.112304	0.523978	0.791449	0.083733
21626	180.216667	-0.870054	0.575825	-0.102937	-0.861543	0.565155	0.146061	-0.877984	0.815513	-0.081791	-0.865061	0.818573	0.149926	-0.792173	1.090590	0.069305	-0.789894	1.096938	-0.036315	-0.735656	0.705092	-0.210958	-0.724788	0.688664	0.251790	-0.749759	1.042798	0.072405										-0.299794	0.085126	0.056868	-0.017398	0.324357	-0.155106	-0.009319	0.306432	-0.112507	0.523743	0.790536	0.083749
21627	180.225000	-0.870153	0.575777	-0.102990	-0.861382	0.565009	0.145911	-0.877933	0.815521	-0.081871	-0.864930	0.818625	0.149836	-0.791863	1.090723	0.069100	-0.789548	1.096945	-0.036522	-0.735609	0.704974	-0.211086	-0.724727	0.688670	0.251804	-0.749520	1.042817	0.072286										-0.299792	0.085127	0.056866	-0.017431	0.324399	-0.155292	-0.009377	0.306461	-0.112699	0.523408	0.789230	0.083562
21628	180.233333	-0.870113	0.575751	-0.102953	-0.861575	0.565114	0.146067	-0.877916	0.815506	-0.081899	-0.864821	0.818635	0.149723	-0.791539	1.090876	0.068977	-0.789203	1.096935	-0.036696	-0.735605	0.704891	-0.211372	-0.724682	0.688668	0.251805	-0.749328	1.042875	0.072077										-0.299791	0.085133	0.056871	-0.017552	0.324371	-0.155504	-0.009428	0.306487	-0.112918	0.522943	0.787564	0.083245
21629	180.241667	-0.870141	0.575710	-0.102954	-0.861599	0.565099	0.146076	-0.877877	0.815495	-0.082007	-0.864772	0.818683	0.149678	-0.791187	1.090852	0.068586	-0.788785	1.097039	-0.036957	-0.735598	0.704740	-0.211455	-0.724662	0.688658	0.251790	-0.749135	1.042918	0.071894										-0.299794	0.085130	0.056864	-0.017637	0.324390	-0.155710	-0.009488	0.306508	-0.113135	0.522264	0.785436	0.082774
21630	180.250000	-0.870315	0.575640	-0.103056	-0.861433	0.564873	0.145871	-0.877887	0.815469	-0.082012	-0.864733	0.818736	0.149642	-0.790857	1.090815	0.068137	-0.788359	1.097125	-0.037217	-0.735607	0.704581	-0.211526	-0.724652	0.688640	0.251749	-0.748943	1.042980	0.071697										-0.299793	0.085138	0.056864	-0.017721	0.324404	-0.155909	-0.009555	0.306531	-0.113345	0.521404	0.782959	0.082230
21631	180.258333	-0.870287	0.575585	-0.103026	-0.861639	0.565048	0.146076	-0.877831	0.815468	-0.082100	-0.864699	0.818782	0.149591	-0.790621	1.091317	0.068159	-0.787985	1.097167	-0.037471	-0.735639	0.704416	-0.211583	-0.724667	0.688608	0.251690	-0.748766	1.043040	0.071495										-0.299799	0.085126	0.056853	-0.017807	0.324438	-0.156100	-0.009645	0.306530	-0.113556	0.520250	0.780127	0.081599
21632	180.266667	-0.870389	0.575554	-0.103076	-0.861665	0.565021	0.146084	-0.877850	0.815422	-0.082157	-0.864490	0.818783	0.149193	-0.790315	1.091517	0.067894	-0.787576	1.097248	-0.037716	-0.735687	0.704241	-0.211626	-0.724694	0.688575	0.251620	-0.748599	1.043103	0.071292										-0.299799	0.085122	0.056841	-0.017888	0.324474	-0.156284	-0.009721	0.306524	-0.113766	0.518865	0.777060	0.080936
21633	180.275000	-0.870434	0.575480	-0.103093	-0.861514	0.564836	0.145919	-0.877863	0.815387	-0.082247	-0.864666	0.818890	0.149502	-0.790024	1.091711	0.067609	-0.787133	1.097420	-0.038031	-0.735751	0.704054	-0.211654	-0.724745	0.688570	0.251561	-0.748454	1.043187	0.071101										-0.299798	0.085119	0.056841	-0.017973	0.324525	-0.156459	-0.009802	0.306550	-0.113935	0.517244	0.773752	0.080253
21634	180.283333	-0.870493	0.575419	-0.103115	-0.861552	0.564839	0.145947	-0.877879	0.815367	-0.082299	-0.864659	0.818952	0.149457	-0.789750	1.091925	0.067460	-0.786679	1.097576	-0.038343	-0.735832	0.703860	-0.211665	-0.724807	0.688543	0.251482	-0.748311	1.043261	0.070908										-0.299802	0.085120	0.056844	-0.018047	0.324568	-0.156612	-0.009870	0.306599	-0.114104	0.515449	0.770206	0.079715
21635	180.291667	-0.870452	0.575390	-0.103076	-0.861561	0.564745	0.145910	-0.877891	0.815362	-0.082306	-0.864693	0.819034	0.149429	-0.789410	1.091924	0.066950	-0.786291	1.097665	-0.038585	-0.735929	0.703651	-0.211680	-0.724885	0.688532	0.251404	-0.748174	1.043334	0.070699										-0.299806	0.085116	0.056843	-0.018112	0.324623	-0.156756	-0.009863	0.306588	-0.114114	0.513606	0.766598	0.079048
21636	180.300000	-0.870554	0.575336	-0.103125	-0.861594	0.564715	0.145921	-0.877910	0.815349	-0.082359	-0.864645	0.819077	0.149328	-0.789189	1.092267	0.066722	-0.785874	1.097834	-0.038891	-0.736028	0.703475	-0.211677	-0.724968	0.688529	0.251322	-0.748043	1.043408	0.070477										-0.299811	0.085116	0.056849	-0.018174	0.324685	-0.156891	-0.009846	0.306591	-0.114122	0.511795	0.762908	0.078412
21637	180.308333	-0.870597	0.575302	-0.103139	-0.861624	0.564682	0.145922	-0.877928	0.815299	-0.082478	-0.864638	0.819145	0.149258	-0.788921	1.092450	0.066509	-0.785452	1.098014	-0.039214	-0.736116	0.703255	-0.211593	-0.725060	0.688521	0.251228	-0.747911	1.043461	0.070243										-0.299811	0.085118	0.056851	-0.018220	0.324737	-0.157015	-0.010009	0.306753	-0.114507	0.510061	0.759169	0.077841
21638	180.316667	-0.870629	0.575266	-0.103147	-0.861654	0.564657	0.145927	-0.877930	0.815290	-0.082493	-0.864590	0.819191	0.149118	-0.788652	1.092619	0.066202	-0.785130	1.098045	-0.039350	-0.736228	0.703103	-0.211677	-0.725152	0.688519	0.251138	-0.747781	1.043520	0.070022										-0.299810	0.085119	0.056845	-0.018256	0.324789	-0.157123	-0.010041	0.306792	-0.114630	0.508451	0.755377	0.077266
21639	180.325000	-0.870661	0.575228	-0.103152	-0.861686	0.564627	0.145928	-0.877930	0.815263	-0.082604	-0.864645	0.819293	0.149127	-0.788381	1.092813	0.065987	-0.784724	1.098192	-0.039669	-0.736338	0.702912	-0.211683	-0.725236	0.688532	0.251061	-0.747653	1.043568	0.069801										-0.299808	0.085120	0.056834	-0.018279	0.324838	-0.157213	-0.010011	0.306883	-0.114714	0.507032	0.751585	0.076684
21640	180.333333	-0.870689	0.575187	-0.103162	-0.861719	0.564602	0.145926	-0.877945	0.815214	-0.082682	-0.864600	0.819338	0.148985	-0.788059	1.092609	0.065384	-0.784339	1.098333	-0.039952	-0.736427	0.702732	-0.211685	-0.725311	0.688556	0.250989	-0.747531	1.043625	0.069585										-0.299812	0.085119	0.056831	-0.018298	0.324878	-0.157291	-0.010024	0.306924	-0.114804	0.505958	0.747930	0.076237
21641	180.341667	-0.870719	0.575150	-0.103179	-0.861746	0.564577	0.145927	-0.877944	0.815184	-0.082756	-0.864592	0.819408	0.148907	-0.787905	1.093073	0.065353	-0.783919	1.098519	-0.040260	-0.736514	0.702551	-0.211690	-0.725378	0.688586	0.250931	-0.747425	1.043678	0.069373										-0.299809	0.085116	0.056829	-0.018304	0.324918	-0.157353	-0.010045	0.306933	-0.114868	0.504768	0.744310	0.075624
21642	180.350000	-0.870748	0.575118	-0.103193	-0.861771	0.564558	0.145930	-0.877964	0.815111	-0.082874	-0.864582	0.819474	0.148836	-0.787662	1.093256	0.065164	-0.783618	1.098580	-0.040449	-0.736598	0.702365	-0.211718	-0.725434	0.688616	0.250882	-0.747332	1.043740	0.069151										-0.299807	0.085113	0.056824	-0.018300	0.324959	-0.157393	-0.009934	0.306890	-0.114580	0.503872	0.740946	0.075119
21643	180.358333	-0.870770	0.575085	-0.103203	-0.861791	0.564539	0.145931	-0.877925	0.815106	-0.082967	-0.864608	0.819573	0.148793	-0.787469	1.093386	0.064881	-0.783259	1.098706	-0.040720	-0.736658	0.702197	-0.211737	-0.725481	0.688660	0.250841	-0.747231	1.043797	0.068947										-0.299807	0.085113	0.056829	-0.018288	0.325007	-0.157418	-0.010011	0.307029	-0.114929	0.502763	0.737765	0.074488
21644	180.366667	-0.870783	0.575052	-0.103207	-0.861809	0.564530	0.145932	-0.877874	0.815109	-0.083025	-0.864553	0.819630	0.148698	-0.787291	1.093501	0.064590	-0.782970	1.098802	-0.040927	-0.736698	0.702031	-0.211758	-0.725502	0.688709	0.250805	-0.747139	1.043837	0.068733										-0.299811	0.085119	0.056831	-0.018275	0.325044	-0.157422	-0.009999	0.307059	-0.114941	0.501885	0.734895	0.074033
21645	180.375000	-0.870802	0.575034	-0.103223	-0.861818	0.564520	0.145931	-0.877858	0.815088	-0.083073	-0.864401	0.819628	0.148511	-0.787108	1.093623	0.064413	-0.782789	1.099112	-0.041496	-0.736715	0.701881	-0.211787	-0.725518	0.688775	0.250786	-0.747047	1.043876	0.068523										-0.299811	0.085130	0.056833	-0.018257	0.325079	-0.157402	-0.010006	0.307071	-0.114915	0.501037	0.732324	0.073650
21646	180.383333	-0.870812	0.575022	-0.103233	-0.861830	0.564462	0.145890	-0.877809	0.815089	-0.083182	-0.864446	0.819743	0.148481	-0.786852	1.093349	0.063861	-0.782369	1.099081	-0.041462	-0.736714	0.701747	-0.211826	-0.725564	0.688942	0.250782	-0.746956	1.043909	0.068319										-0.299815	0.085124	0.056835	-0.018233	0.325117	-0.157372	-0.009975	0.307107	-0.114881	0.500228	0.729940	0.073285
21647	180.391667	-0.870819	0.575012	-0.103242	-0.861759	0.564456	0.145818	-0.877776	0.815059	-0.083270	-0.864390	0.819820	0.148431	-0.786787	1.093615	0.063676	-0.782115	1.099165	-0.041665	-0.736702	0.701620	-0.211880	-0.725549	0.688998	0.250758	-0.746879	1.043936	0.068126										-0.299810	0.085130	0.056838	-0.018210	0.325142	-0.157333	-0.009960	0.307127	-0.114842	0.499485	0.727745	0.072945
21648	180.400000	-0.870812	0.574995	-0.103244	-0.861690	0.564398	0.145701	-0.877739	0.815026	-0.083360	-0.864250	0.819781	0.148288	-0.786649	1.093572	0.063364	-0.781815	1.099313	-0.041970	-0.736672	0.701508	-0.211944	-0.725516	0.689059	0.250749	-0.746809	1.043963	0.067913										-0.299813	0.085127	0.056838	-0.018185	0.325159	-0.157286	-0.009937	0.307146	-0.114794	0.498816	0.725675	0.072599
21649	180.408333	-0.870811	0.574988	-0.103257	-0.861819	0.564533	0.145913	-0.877670	0.815033	-0.083425	-0.864296	0.819951	0.148295	-0.786493	1.093751	0.063246	-0.781621	1.099301	-0.042070	-0.736630	0.701402	-0.212020	-0.725487	0.689112	0.250737	-0.746725	1.043973	0.067741										-0.299811	0.085126	0.056835	-0.018152	0.325168	-0.157231	-0.009887	0.307054	-0.114609	0.498296	0.723772	0.072275
21650	180.416667	-0.870805	0.574985	-0.103273	-0.861809	0.564542	0.145903	-0.877628	0.815015	-0.083462	-0.864080	0.819918	0.147899	-0.786342	1.093666	0.063052	-0.781384	1.099360	-0.042287	-0.736579	0.701310	-0.212099	-0.725447	0.689172	0.250725	-0.746645	1.043982	0.067570										-0.299811	0.085113	0.056834	-0.018113	0.325166	-0.157174	-0.009882	0.307142	-0.114668	0.497863	0.722002	0.071948
21651	180.425000	-0.870787	0.574978	-0.103279	-0.861737	0.564497	0.145785	-0.877541	0.814978	-0.083589	-0.864088	0.820017	0.148019	-0.786249	1.093703	0.062788	-0.781245	1.099457	-0.042564	-0.736503	0.701240	-0.212184	-0.725404	0.689231	0.250719	-0.746572	1.044001	0.067404										-0.299814	0.085119	0.056839	-0.018069	0.325151	-0.157105	-0.009847	0.307123	-0.114604	0.497555	0.720385	0.071639
21652	180.433333	-0.870777	0.574982	-0.103289	-0.861654	0.564450	0.145660	-0.877488	0.814975	-0.083665	-0.864106	0.820094	0.148019	-0.786130	1.093759	0.062598	-0.781052	1.099640	-0.042932	-0.736416	0.701178	-0.212281	-0.725357	0.689278	0.250720	-0.746501	1.044009	0.067238										-0.299811	0.085116	0.056849	-0.017940	0.325195	-0.156998	-0.009811	0.307093	-0.114523	0.497341	0.718864	0.071328
21653	180.441667	-0.870689	0.574994	-0.103265	-0.861802	0.564638	0.145868	-0.877391	0.814970	-0.083802	-0.864061	0.820155	0.147956	-0.786030	1.093838	0.062457	-0.780901	1.099635	-0.043067	-0.736313	0.701124	-0.212384	-0.725317	0.689338	0.250704	-0.746441	1.044028	0.067070										-0.299810	0.085118	0.056852	-0.017959	0.325081	-0.156946	-0.009710	0.306989	-0.114314	0.497197	0.717492	0.071069
21654	180.450000	-0.870744	0.574986	-0.103310	-0.861758	0.564613	0.145849	-0.877341	0.814969	-0.083866	-0.863994	0.820212	0.147880	-0.785808	1.093562	0.061926	-0.780711	1.099715	-0.043281	-0.736185	0.701085	-0.212483	-0.725278	0.689391	0.250692	-0.746381	1.044052	0.066908										-0.299808	0.085123	0.056856	-0.017897	0.325040	-0.156860	-0.009607	0.306883	-0.114096	0.497062	0.716216	0.070836
21655	180.458333	-0.870729	0.574996	-0.103321	-0.861791	0.564738	0.145827	-0.877281	0.814967	-0.083944	-0.863943	0.820269	0.147816	-0.785847	1.093924	0.061952	-0.780541	1.099774	-0.043442	-0.736078	0.701051	-0.212593	-0.725241	0.689438	0.250670	-0.746329	1.044082	0.066746										-0.299806	0.085128	0.056864	-0.017804	0.325023	-0.156757	-0.009603	0.306915	-0.114130	0.496895	0.715047	0.070681
21656	180.466667	-0.870709	0.575000	-0.103337	-0.861769	0.564766	0.145809	-0.877224	0.814976	-0.083990	-0.863875	0.820333	0.147733	-0.785754	1.094020	0.061859	-0.780397	1.099820	-0.043582	-0.735966	0.701017	-0.212704	-0.725203	0.689484	0.250647	-0.746278	1.044108	0.066580										-0.299802	0.085129	0.056868	-0.017781	0.324926	-0.156673	-0.009504	0.306789	-0.113898	0.496701	0.713956	0.070574
21657	180.475000	-0.870688	0.575010	-0.103348	-0.861750	0.564795	0.145784	-0.877161	0.814971	-0.084072	-0.863821	0.820400	0.147676	-0.785641	1.094041	0.061714	-0.780351	1.100125	-0.044166	-0.735857	0.700988	-0.212824	-0.725176	0.689523	0.250615	-0.746231	1.044154	0.066447										-0.299806	0.085127	0.056865	-0.017720	0.324856	-0.156579	-0.009433	0.306775	-0.113744	0.496450	0.712935	0.070507
21658	180.483333	-0.870664	0.575018	-0.103359	-0.861728	0.564828	0.145763	-0.877096	0.814972	-0.084152	-0.863727	0.820419	0.147548	-0.785586	1.094123	0.061552	-0.780081	1.099952	-0.043912	-0.735750	0.700972	-0.212946	-0.725147	0.689566	0.250574	-0.746185	1.044188	0.066311										-0.299803	0.085127	0.056868	-0.017661	0.324786	-0.156485	-0.009389	0.306704	-0.113643	0.496173	0.711940	0.070466
21659	180.491667	-0.870649	0.575031	-0.103373	-0.861703	0.564853	0.145744	-0.877021	0.814969	-0.084221	-0.863646	0.820457	0.147470	-0.785510	1.094182	0.061389	-0.779910	1.100049	-0.044065	-0.735657	0.700955	-0.213085	-0.725122	0.689609	0.250533	-0.746135	1.044219	0.066194										-0.299804	0.085119	0.056870	-0.017535	0.324790	-0.156382	-0.009478	0.306726	-0.113862	0.495866	0.710941	0.070451
21660	180.500000	-0.870626	0.575038	-0.103388	-0.861679	0.564880	0.145722	-0.876963	0.814974	-0.084283	-0.863600	0.820501	0.147408	-0.785397	1.094209	0.061264	-0.779949	1.100243	-0.044557	-0.735556	0.700953	-0.213202	-0.725104	0.689647	0.250493	-0.746079	1.044269	0.066081										-0.299803	0.085113	0.056873	-0.017572	0.324637	-0.156318	-0.009450	0.306660	-0.113779	0.495557	0.709974	0.070490
21661	180.508333	-0.870610	0.575044	-0.103402	-0.861662	0.564927	0.145716	-0.876902	0.814978	-0.084341	-0.863311	0.820468	0.147065	-0.785341	1.094275	0.061072	-0.779671	1.100071	-0.044326	-0.735463	0.700948	-0.213310	-0.725085	0.689692	0.250448	-0.746027	1.044307	0.065972										-0.299806	0.085119	0.056870	-0.017532	0.324576	-0.156242	-0.009403	0.306642	-0.113647	0.495238	0.708997	0.070574
21662	180.516667	-0.870449	0.575069	-0.103345	-0.861640	0.564970	0.145705	-0.876854	0.814985	-0.084388	-0.863545	0.820589	0.147354	-0.785247	1.094353	0.061058	-0.779560	1.100135	-0.044415	-0.735357	0.700871	-0.213252	-0.725067	0.689737	0.250402	-0.745976	1.044345	0.065866										-0.299804	0.085123	0.056872	-0.017507	0.324522	-0.156181	-0.009389	0.306584	-0.113581	0.494906	0.708051	0.070706
21663	180.525000	-0.870586	0.575055	-0.103431	-0.861627	0.564992	0.145689	-0.876797	0.814984	-0.084470	-0.863456	0.820610	0.147254	-0.785151	1.094237	0.060710	-0.779457	1.100147	-0.044599	-0.735250	0.700876	-0.213337	-0.725042	0.689777	0.250360	-0.745930	1.044371	0.065765										-0.299805	0.085128	0.056876	-0.017449	0.324504	-0.156130	-0.009410	0.306478	-0.113586	0.494565	0.707112	0.070904
21664	180.533333	-0.870417	0.575065	-0.103372	-0.861794	0.565179	0.145850	-0.876773	0.814989	-0.084427	-0.863425	0.820641	0.147215	-0.784994	1.094117	0.060478	-0.779354	1.100169	-0.044715	-0.735171	0.700876	-0.213425	-0.725030	0.689818	0.250326	-0.745891	1.044409	0.065658										-0.299806	0.085129	0.056872	-0.017473	0.324413	-0.156100	-0.009380	0.306484	-0.113502	0.494196	0.706162	0.071133
21665	180.541667	-0.870564	0.575053	-0.103457	-0.861775	0.565198	0.145834	-0.876738	0.814978	-0.084525	-0.863396	0.820668	0.147173	-0.784937	1.094149	0.060338	-0.779301	1.100351	-0.045084	-0.735100	0.700866	-0.213507	-0.725011	0.689849	0.250288	-0.745866	1.044423	0.065544										-0.299806	0.085126	0.056874	-0.017479	0.324369	-0.156096	-0.009398	0.306422	-0.113516	0.493792	0.705205	0.071427
21666	180.550000	-0.870559	0.575054	-0.103466	-0.861577	0.565008	0.145621	-0.876712	0.814974	-0.084564	-0.863368	0.820691	0.147139	-0.784911	1.094268	0.060226	-0.779063	1.100312	-0.045003	-0.735032	0.700857	-0.213583	-0.724996	0.689880	0.250262	-0.745834	1.044446	0.065451										-0.299804	0.085121	0.056875	-0.017487	0.324340	-0.156103	-0.009424	0.306349	-0.113530	0.493337	0.704240	0.071772
21667	180.558333	-0.870556	0.575045	-0.103477	-0.861673	0.565153	0.145737	-0.876663	0.814994	-0.084623	-0.863351	0.820714	0.147111	-0.784947	1.094563	0.060324	-0.779056	1.100269	-0.045069	-0.734973	0.700832	-0.213652	-0.724985	0.689890	0.250229	-0.745812	1.044459	0.065360										-0.299803	0.085117	0.056875	-0.017499	0.324308	-0.156132	-0.009428	0.306337	-0.113575	0.492845	0.703261	0.072156
21668	180.566667	-0.870553	0.575037	-0.103489	-0.861749	0.565229	0.145807	-0.876697	0.814950	-0.084632	-0.863339	0.820732	0.147084	-0.784894	1.094574	0.060120	-0.778955	1.100275	-0.045191	-0.734942	0.700875	-0.213878	-0.724974	0.689905	0.250210	-0.745786	1.044473	0.065268										-0.299804	0.085111	0.056876	-0.017521	0.324295	-0.156188	-0.009440	0.306327	-0.113621	0.492321	0.702328	0.072576
21669	180.575000	-0.870535	0.575028	-0.103500	-0.861748	0.565232	0.145802	-0.876679	0.814937	-0.084708	-0.863328	0.820747	0.147060	-0.784845	1.094627	0.060023	-0.778878	1.100302	-0.045270	-0.734913	0.700836	-0.213944	-0.724966	0.689921	0.250196	-0.745773	1.044490	0.065188										-0.299802	0.085110	0.056870	-0.017552	0.324291	-0.156255	-0.009456	0.306324	-0.113695	0.491777	0.701530	0.073003
21670	180.583333	-0.870559	0.575018	-0.103502	-0.861565	0.565026	0.145591	-0.876686	0.814928	-0.084681	-0.863156	0.820667	0.146922	-0.784804	1.094669	0.059922	-0.778783	1.100330	-0.045393	-0.734890	0.700792	-0.213991	-0.724963	0.689928	0.250182	-0.745759	1.044505	0.065105										-0.299802	0.085109	0.056875	-0.017502	0.324383	-0.156322	-0.009475	0.306334	-0.113779	0.491245	0.700914	0.073424
21671	180.591667	-0.870490	0.575015	-0.103466	-0.861661	0.565125	0.145697	-0.876652	0.814948	-0.084740	-0.863114	0.820672	0.146761	-0.784767	1.094717	0.059839	-0.778827	1.100570	-0.045855	-0.734873	0.700711	-0.213946	-0.724964	0.689933	0.250175	-0.745746	1.044523	0.065033										-0.299806	0.085118	0.056874	-0.017630	0.324318	-0.156422	-0.009504	0.306355	-0.113867	0.490763	0.700562	0.073829
21672	180.600000	-0.870552	0.574998	-0.103511	-0.861759	0.565222	0.145802	-0.876690	0.814903	-0.084792	-0.863313	0.820781	0.147008	-0.784716	1.094778	0.059752	-0.778700	1.100572	-0.045884	-0.734881	0.700696	-0.214050	-0.724967	0.689934	0.250168	-0.745743	1.044544	0.064962										-0.299806	0.085126	0.056880	-0.017676	0.324347	-0.156520	-0.009532	0.306381	-0.113966	0.490339	0.700353	0.074209
21673	180.608333	-0.870601	0.574984	-0.103498	-0.861767	0.565213	0.145807	-0.876672	0.814927	-0.084753	-0.863326	0.820791	0.147005	-0.784680	1.094818	0.059661	-0.778531	1.100420	-0.045723	-0.734894	0.700650	-0.214076	-0.724972	0.689944	0.250161	-0.745738	1.044557	0.064892										-0.299808	0.085125	0.056881	-0.017677	0.324427	-0.156622	-0.009461	0.306277	-0.113797	0.490026	0.700224	0.074549
21674	180.616667	-0.870614	0.574971	-0.103499	-0.861585	0.565081	0.145666	-0.876730	0.814875	-0.084789	-0.863333	0.820796	0.146996	-0.784648	1.094854	0.059583	-0.778467	1.100430	-0.045806	-0.734918	0.700597	-0.214091	-0.724981	0.689957	0.250162	-0.745735	1.044569	0.064824										-0.299804	0.085122	0.056877	-0.017770	0.324422	-0.156747	-0.009512	0.306291	-0.113929	0.489821	0.700106	0.074834
21675	180.625000	-0.870481	0.574960	-0.103434	-0.861633	0.564987	0.145608	-0.876749	0.814855	-0.084800	-0.863347	0.820815	0.146995	-0.784599	1.094862	0.059557	-0.778499	1.100627	-0.046173	-0.734953	0.700491	-0.214034	-0.724997	0.689950	0.250163	-0.745725	1.044580	0.064756										-0.299807	0.085121	0.056874	-0.017817	0.324473	-0.156875	-0.009534	0.306357	-0.114043	0.489699	0.699981	0.075060
21676	180.633333	-0.870504	0.574935	-0.103439	-0.861623	0.565003	0.145648	-0.876770	0.814833	-0.084834	-0.863362	0.820831	0.146996	-0.784581	1.094890	0.059390	-0.778362	1.100419	-0.045922	-0.735001	0.700480	-0.214116	-0.725015	0.689961	0.250156	-0.745726	1.044580	0.064692										-0.299806	0.085110	0.056865	-0.017859	0.324524	-0.157008	-0.009602	0.306372	-0.114205	0.489624	0.699853	0.075246
21677	180.641667	-0.870612	0.574913	-0.103476	-0.861643	0.564972	0.145647	-0.876786	0.814840	-0.084802	-0.863379	0.820841	0.146998	-0.784556	1.094908	0.059327	-0.778333	1.100518	-0.046159	-0.735049	0.700438	-0.214099	-0.725032	0.689968	0.250165	-0.745738	1.044588	0.064634										-0.299809	0.085102	0.056857	-0.017907	0.324581	-0.157143	-0.009674	0.306500	-0.114460	0.489625	0.699732	0.075365
21678	180.650000	-0.870706	0.574894	-0.103499	-0.861486	0.564750	0.145427	-0.876834	0.814804	-0.084816	-0.863396	0.820853	0.146998	-0.784543	1.094937	0.059243	-0.778232	1.100374	-0.046012	-0.735091	0.700309	-0.213925	-0.725055	0.689968	0.250161	-0.745742	1.044593	0.064578										-0.299812	0.085102	0.056853	-0.017955	0.324642	-0.157283	-0.009776	0.306610	-0.114759	0.489672	0.699616	0.075437
21679	180.658333	-0.870652	0.574883	-0.103464	-0.861722	0.564933	0.145632	-0.876873	0.814797	-0.084809	-0.863410	0.820853	0.147006	-0.784496	1.094987	0.059276	-0.778290	1.100666	-0.046508	-0.735160	0.700298	-0.213991	-0.725083	0.689973	0.250161	-0.745749	1.044606	0.064534										-0.299812	0.085104	0.056853	-0.017996	0.324717	-0.157426	-0.009794	0.306700	-0.114891	0.489718	0.699509	0.075432
21680	180.666667	-0.870601	0.574873	-0.103424	-0.861516	0.564713	0.145448	-0.876885	0.814823	-0.084789	-0.863427	0.820855	0.147014	-0.784364	1.094751	0.059010	-0.778259	1.100676	-0.046552	-0.735254	0.700273	-0.214065	-0.725108	0.689975	0.250160	-0.745765	1.044623	0.064500										-0.299814	0.085113	0.056849	-0.018039	0.324788	-0.157571	-0.009809	0.306784	-0.115028	0.489732	0.699427	0.075369
21681	180.675000	-0.870782	0.574826	-0.103493	-0.861536	0.564701	0.145459	-0.876954	0.814769	-0.084776	-0.863446	0.820854	0.147022	-0.784371	1.094780	0.058907	-0.778180	1.100738	-0.046592	-0.735316	0.700226	-0.214038	-0.725133	0.689975	0.250160	-0.745785	1.044643	0.064472										-0.299813	0.085123	0.056854	-0.018084	0.324857	-0.157720	-0.009877	0.306790	-0.115217	0.489686	0.699375	0.075242
21682	180.683333	-0.870652	0.574788	-0.103430	-0.861544	0.564681	0.145470	-0.876993	0.814771	-0.084786	-0.863467	0.820857	0.147037	-0.784378	1.094884	0.058984	-0.778189	1.100714	-0.046636	-0.735364	0.700108	-0.213847	-0.725152	0.689964	0.250161	-0.745811	1.044673	0.064441										-0.299816	0.085125	0.056851	-0.018128	0.324922	-0.157873	-0.009791	0.306764	-0.115091	0.489598	0.699339	0.075071
21683	180.691667	-0.870662	0.574790	-0.103417	-0.861558	0.564667	0.145478	-0.877028	0.814745	-0.084780	-0.863461	0.820838	0.147015	-0.784395	1.094890	0.058795	-0.778132	1.100616	-0.046502	-0.735437	0.700132	-0.213981	-0.725176	0.689959	0.250164	-0.745849	1.044706	0.064417										-0.299816	0.085120	0.056844	-0.018129	0.325025	-0.158016	-0.009869	0.306858	-0.115389	0.489499	0.699289	0.074845
21684	180.700000	-0.870692	0.574747	-0.103429	-0.861574	0.564654	0.145491	-0.877045	0.814754	-0.084747	-0.863505	0.820858	0.147066	-0.784396	1.094919	0.058722	-0.778064	1.100553	-0.046420	-0.735493	0.700082	-0.213952	-0.725193	0.689960	0.250161	-0.745893	1.044739	0.064386										-0.299814	0.085112	0.056835	-0.018126	0.325117	-0.158158	-0.009868	0.306811	-0.115441	0.489411	0.699246	0.074601
21685	180.708333	-0.870830	0.574730	-0.103494	-0.861583	0.564643	0.145498	-0.877102	0.814712	-0.084749	-0.863525	0.820853	0.147086	-0.784432	1.094993	0.058722	-0.778103	1.100700	-0.046625	-0.735539	0.700007	-0.213846	-0.725207	0.689954	0.250164	-0.745939	1.044762	0.064360										-0.299814	0.085108	0.056829	-0.018243	0.325085	-0.158318	-0.009888	0.306857	-0.115583	0.489351	0.699237	0.074341
21686	180.716667	-0.870715	0.574715	-0.103419	-0.861587	0.564629	0.145507	-0.877151	0.814688	-0.084672	-0.863539	0.820847	0.147108	-0.784463	1.095071	0.058726	-0.778151	1.100831	-0.046808	-0.735598	0.699999	-0.213894	-0.725221	0.689949	0.250167	-0.745986	1.044792	0.064341										-0.299816	0.085099	0.056820	-0.018275	0.325138	-0.158457	-0.009910	0.306891	-0.115720	0.489322	0.699249	0.074072
21687	180.725000	-0.870727	0.574705	-0.103410	-0.861597	0.564620	0.145516	-0.877181	0.814664	-0.084650	-0.863550	0.820839	0.147128	-0.784498	1.095121	0.058700	-0.778173	1.100878	-0.046873	-0.735638	0.699970	-0.213867	-0.725230	0.689944	0.250171	-0.746043	1.044822	0.064327										-0.299816	0.085103	0.056820	-0.018309	0.325179	-0.158577	-0.009913	0.306948	-0.115825	0.489367	0.699283	0.073807
21688	180.733333	-0.870864	0.574652	-0.103514	-0.861599	0.564611	0.145524	-0.877179	0.814650	-0.084687	-0.863559	0.820827	0.147153	-0.784524	1.095172	0.058673	-0.778209	1.100931	-0.046928	-0.735679	0.699944	-0.213839	-0.725233	0.689942	0.250176	-0.746099	1.044848	0.064326										-0.299815	0.085101	0.056821	-0.018335	0.325221	-0.158694	-0.009952	0.306950	-0.115962	0.489465	0.699330	0.073557
21689	180.741667	-0.870807	0.574673	-0.103453	-0.861602	0.564601	0.145532	-0.877214	0.814619	-0.084646	-0.863579	0.820819	0.147184	-0.784574	1.095195	0.058679	-0.778205	1.100903	-0.046830	-0.735705	0.699894	-0.213738	-0.725237	0.689936	0.250178	-0.746155	1.044880	0.064326										-0.299815	0.085099	0.056824	-0.018359	0.325258	-0.158792	-0.009959	0.306987	-0.116055	0.489621	0.699395	0.073352
21690	180.750000	-0.870752	0.574694	-0.103401	-0.861607	0.564596	0.145537	-0.877276	0.814553	-0.084588	-0.863611	0.820815	0.147221	-0.784612	1.095236	0.058671	-0.778240	1.100927	-0.046827	-0.735740	0.699926	-0.213794	-0.725237	0.689935	0.250185	-0.746210	1.044900	0.064335										-0.299813	0.085107	0.056830	-0.018384	0.325287	-0.158885	-0.009966	0.307029	-0.116140	0.489791	0.699466	0.073169
21691	180.758333	-0.870743	0.574693	-0.103389	-0.861598	0.564590	0.145542	-0.877260	0.814581	-0.084573	-0.863582	0.820778	0.147214	-0.784661	1.095259	0.058661	-0.778269	1.100877	-0.046710	-0.735761	0.699924	-0.213782	-0.725233	0.689941	0.250193	-0.746263	1.044926	0.064349										-0.299810	0.085115	0.056829	-0.018404	0.325311	-0.158960	-0.009978	0.307043	-0.116218	0.489958	0.699537	0.072997
21692	180.766667	-0.870745	0.574691	-0.103394	-0.861595	0.564591	0.145544	-0.877305	0.814537	-0.084599	-0.863576	0.820754	0.147227	-0.784715	1.095285	0.058664	-0.778270	1.100777	-0.046524	-0.735779	0.699924	-0.213772	-0.725222	0.689941	0.250202	-0.746314	1.044948	0.064365										-0.299806	0.085112	0.056830	-0.018423	0.325328	-0.159027	-0.009994	0.307050	-0.116285	0.490132	0.699609	0.072812
21693	180.775000	-0.870791	0.574670	-0.103434	-0.861583	0.564590	0.145548	-0.877327	0.814558	-0.084533	-0.863578	0.820740	0.147251	-0.784764	1.095300	0.058685	-0.778442	1.101017	-0.046852	-0.735787	0.699936	-0.213764	-0.725211	0.689938	0.250209	-0.746365	1.044973	0.064385										-0.299807	0.085103	0.056818	-0.018442	0.325330	-0.159084	-0.010008	0.307053	-0.116343	0.490336	0.699711	0.072597
21694	180.783333	-0.870732	0.574696	-0.103386	-0.861574	0.564591	0.145549	-0.877292	0.814546	-0.084530	-0.863545	0.820700	0.147209	-0.784831	1.095316	0.058696	-0.778401	1.100805	-0.046464	-0.735792	0.699951	-0.213764	-0.725196	0.689938	0.250222	-0.746426	1.044996	0.064405										-0.299808	0.085096	0.056812	-0.018455	0.325333	-0.159126	-0.010019	0.307055	-0.116383	0.490607	0.699844	0.072326
21695	180.791667	-0.870866	0.574671	-0.103469	-0.861588	0.564643	0.145583	-0.877282	0.814560	-0.084541	-0.863577	0.820709	0.147282	-0.784946	1.095472	0.058815	-0.778464	1.100825	-0.046461	-0.735789	0.699972	-0.213763	-0.725183	0.689938	0.250228	-0.746489	1.045019	0.064430										-0.299806	0.085088	0.056807	-0.018467	0.325327	-0.159153	-0.010043	0.307036	-0.116434	0.490963	0.700039	0.072006
21696	180.800000	-0.870824	0.574658	-0.103475	-0.861555	0.564602	0.145547	-0.877246	0.814585	-0.084486	-0.863569	0.820699	0.147299	-0.785074	1.095616	0.058982	-0.778652	1.101064	-0.046764	-0.735780	0.699989	-0.213766	-0.725164	0.689933	0.250236	-0.746556	1.045043	0.064463										-0.299807	0.085087	0.056810	-0.018480	0.325307	-0.159169	-0.010042	0.307042	-0.116432	0.491405	0.700281	0.071645
21697	180.808333	-0.870718	0.574705	-0.103388	-0.861548	0.564609	0.145547	-0.877317	0.814529	-0.084502	-0.863558	0.820681	0.147300	-0.785157	1.095628	0.059046	-0.778626	1.100869	-0.046388	-0.735764	0.700020	-0.213769	-0.725152	0.689929	0.250248	-0.746622	1.045062	0.064493										-0.299812	0.085088	0.056810	-0.018482	0.325291	-0.159168	-0.010041	0.307027	-0.116429	0.491980	0.700581	0.071219
[truncated: 6,207 more rows]
[truncated: 375 more columns]
