# Supplementary material for: Musical improvisation enhances interpersonal coordination in subsequent conversation: Motor and speech evidence
Source: PLoS One. 2021 Apr 15;16(4):e0250166. doi: 10.1371/journal.pone.0250166 (PMC8049323; doi:10.1371/journal.pone.0250166)
Supplement: S1 File — (ZIP) [file pone.0250166.s004.zip › HB condition/EDITED_PC 240 T1.csv]

Format Version	1.21	Take Name	PC 240 T1	Capture Frame Rate	180.000000	Export Frame Rate	120.000000	Capture Start Time	2018-07-18 02.34.22 PM	Total Frames in Take	26898	Total Exported Frames	17932	Rotation Type	Quaternion	Length Units	Meters	Coordinate Space	Global
		Marker	Marker	Marker	Marker	Marker	Marker	Marker	Marker	Marker	Marker	Marker	Marker	Marker	Marker	Marker	Marker	Marker	Marker	Marker	Marker	Marker	Marker	Marker	Marker	Marker	Marker	Marker	Marker	Marker	Marker	Marker	Marker	Marker	Marker	Marker	Marker	Marker	Marker	Marker	Marker	Marker	Marker	Marker	Marker	Marker	Marker	Marker	Marker
		Unlabeled:5000	Unlabeled:5000	Unlabeled:5000	Unlabeled:5001	Unlabeled:5001	Unlabeled:5001	Unlabeled:5002	Unlabeled:5002	Unlabeled:5002	Unlabeled:5003	Unlabeled:5003	Unlabeled:5003	Unlabeled:5004	Unlabeled:5004	Unlabeled:5004	Unlabeled:5005	Unlabeled:5005	Unlabeled:5005	Unlabeled:5006	Unlabeled:5006	Unlabeled:5006	Unlabeled:5007	Unlabeled:5007	Unlabeled:5007	Unlabeled:5008	Unlabeled:5008	Unlabeled:5008	Unlabeled:5009	Unlabeled:5009	Unlabeled:5009	Unlabeled:5010	Unlabeled:5010	Unlabeled:5010	Unlabeled:5011	Unlabeled:5011	Unlabeled:5011	Unlabeled:5012	Unlabeled:5012	Unlabeled:5012	Unlabeled:5013	Unlabeled:5013	Unlabeled:5013	Unlabeled:5014	Unlabeled:5014	Unlabeled:5014	Unlabeled:5015	Unlabeled:5015	Unlabeled:5015
		8392B20CF49E35701388	8392B20CF49E35701388	8392B20CF49E35701388	8392B20CF49E35701389	8392B20CF49E35701389	8392B20CF49E35701389	8392B20CF49E3570138A	8392B20CF49E3570138A	8392B20CF49E3570138A	8392B20CF49E3570138B	8392B20CF49E3570138B	8392B20CF49E3570138B	8392B20CF49E3570138C	8392B20CF49E3570138C	8392B20CF49E3570138C	8392B20CF49E3570138D	8392B20CF49E3570138D	8392B20CF49E3570138D	8392B20CF49E3570138E	8392B20CF49E3570138E	8392B20CF49E3570138E	8392B20CF49E3570138F	8392B20CF49E3570138F	8392B20CF49E3570138F	8392B20CF49E35701390	8392B20CF49E35701390	8392B20CF49E35701390	8392B20CF49E35701391	8392B20CF49E35701391	8392B20CF49E35701391	8392B20CF49E35701392	8392B20CF49E35701392	8392B20CF49E35701392	8392B20CF49E35701393	8392B20CF49E35701393	8392B20CF49E35701393	8392B20CF49E35701394	8392B20CF49E35701394	8392B20CF49E35701394	8392B20CF49E35701395	8392B20CF49E35701395	8392B20CF49E35701395	8392B20CF49E35701396	8392B20CF49E35701396	8392B20CF49E35701396	8392B20CF49E35701397	8392B20CF49E35701397	8392B20CF49E35701397
		Position	Position	Position	Position	Position	Position	Position	Position	Position	Position	Position	Position	Position	Position	Position	Position	Position	Position	Position	Position	Position	Position	Position	Position	Position	Position	Position	Position	Position	Position	Position	Position	Position	Position	Position	Position	Position	Position	Position	Position	Position	Position	Position	Position	Position	Position	Position	Position
Frame	Time	X	Y	Z	X	Y	Z	X	Y	Z	X	Y	Z	X	Y	Z	X	Y	Z	X	Y	Z	X	Y	Z	X	Y	Z	X	Y	Z	X	Y	Z	X	Y	Z	X	Y	Z	X	Y	Z	X	Y	Z	X	Y	Z
10731	89.425000	-0.734205	0.623887	0.187755	-0.722818	0.633225	-0.052593	-0.637218	0.789310	0.211044	-0.594284	0.809092	-0.034136	-0.430190	1.052048	0.051161	-0.467800	1.056403	0.148830	-0.431698	1.010809	0.174684	-0.325090	0.698447	0.315572	-0.291827	0.722947	-0.033812				-0.206466	0.920117	0.173711				-0.221157	0.068152	0.190046	-0.274765	0.078457	-0.107064	-0.227981	0.073451	0.135545	0.575897	0.086397	-0.253278
10732	89.433333	-0.734210	0.623883	0.187753	-0.722819	0.633228	-0.052593	-0.637231	0.789303	0.211044	-0.594296	0.809096	-0.034145	-0.430146	1.052063	0.051176	-0.467770	1.056426	0.148848	-0.431676	1.010807	0.174692	-0.325098	0.698447	0.315558	-0.291829	0.722950	-0.033808				-0.206463	0.919990	0.173706				-0.221158	0.068156	0.190054	-0.274765	0.078458	-0.107058	-0.228101	0.073403	0.135366	0.575900	0.086405	-0.253277
10733	89.441667	-0.734217	0.623875	0.187757	-0.722702	0.633163	-0.052423	-0.637248	0.789299	0.211063	-0.594302	0.809089	-0.034140	-0.430092	1.052071	0.051196	-0.467747	1.056430	0.148885	-0.431647	1.010793	0.174688	-0.325102	0.698446	0.315560	-0.291833	0.722949	-0.033801				-0.206334	0.919974	0.173847				-0.221159	0.068157	0.190049	-0.274767	0.078452	-0.107054	-0.227856	0.073531	0.135720	0.575904	0.086400	-0.253278
10734	89.450000	-0.734226	0.623870	0.187764	-0.722736	0.633157	-0.052420	-0.637251	0.789296	0.211053	-0.594317	0.809080	-0.034134	-0.430028	1.052061	0.051229	-0.467658	1.056423	0.148880	-0.431617	1.010782	0.174703	-0.325104	0.698437	0.315556	-0.291836	0.722950	-0.033797				-0.206362	0.920153	0.173694				-0.221162	0.068154	0.190045	-0.274759	0.078455	-0.107056	-0.227860	0.073518	0.135716	0.575908	0.086402	-0.253284
10735	89.458333	-0.734231	0.623862	0.187769	-0.722791	0.633180	-0.052490	-0.637421	0.789282	0.210924	-0.594317	0.809081	-0.034147	-0.429970	1.052086	0.051238	-0.467662	1.056476	0.148929	-0.431588	1.010766	0.174701	-0.325107	0.698433	0.315557	-0.291839	0.722943	-0.033787				-0.206364	0.920006	0.173693				-0.221165	0.068138	0.190044	-0.274762	0.078447	-0.107057	-0.227859	0.073500	0.135710	0.575911	0.086394	-0.253294
10736	89.466667	-0.734232	0.623860	0.187772	-0.722730	0.633150	-0.052415	-0.637288	0.789280	0.211105	-0.594312	0.809070	-0.034133	-0.429904	1.052097	0.051256	-0.467585	1.056456	0.148916	-0.431552	1.010753	0.174715	-0.325111	0.698440	0.315570	-0.291840	0.722935	-0.033786				-0.206384	0.919856	0.173691				-0.221160	0.068132	0.190041	-0.274759	0.078452	-0.107064	-0.227865	0.073486	0.135711	0.575907	0.086389	-0.253297
10737	89.475000	-0.734235	0.623850	0.187772	-0.722717	0.633139	-0.052410	-0.637259	0.789279	0.211066	-0.594328	0.809071	-0.034141	-0.429835	1.052103	0.051285	-0.467534	1.056489	0.148924	-0.431527	1.010744	0.174703	-0.325116	0.698431	0.315569	-0.291847	0.722929	-0.033776				-0.206270	0.919840	0.173830				-0.221160	0.068128	0.190038	-0.274761	0.078452	-0.107071	-0.227863	0.073483	0.135710	0.575903	0.086395	-0.253305
10738	89.483333	-0.734236	0.623851	0.187770	-0.722763	0.633137	-0.052403	-0.637427	0.789252	0.210939	-0.594344	0.809072	-0.034150	-0.429768	1.052113	0.051313	-0.467496	1.056539	0.148945	-0.431506	1.010751	0.174709	-0.325115	0.698425	0.315569	-0.291851	0.722933	-0.033775				-0.206370	0.919795	0.173677				-0.221155	0.068117	0.190037	-0.274762	0.078453	-0.107073	-0.227862	0.073494	0.135709	0.575904	0.086387	-0.253301
10739	89.491667	-0.734235	0.623847	0.187771	-0.722850	0.633188	-0.052572	-0.637427	0.789242	0.210944	-0.594334	0.809056	-0.034112	-0.429706	1.052137	0.051326	-0.467453	1.056570	0.148952	-0.431435	1.010704	0.174636	-0.325114	0.698433	0.315572	-0.291858	0.722938	-0.033770				-0.206338	0.919892	0.173671				-0.221156	0.068143	0.190041	-0.274760	0.078452	-0.107066	-0.228098	0.073373	0.135357	0.575904	0.086399	-0.253298
10740	89.500000	-0.734231	0.623846	0.187772	-0.722710	0.633132	-0.052396	-0.637459	0.789185	0.210928	-0.594344	0.809058	-0.034104	-0.429650	1.052164	0.051339	-0.467409	1.056602	0.148960	-0.431364	1.010661	0.174533	-0.325111	0.698435	0.315573	-0.291861	0.722939	-0.033764				-0.206369	0.919764	0.173663				-0.221150	0.068161	0.190043	-0.274764	0.078465	-0.107064	-0.227858	0.073524	0.135720	0.575903	0.086396	-0.253288
10741	89.508333	-0.734229	0.623846	0.187778	-0.722737	0.633137	-0.052382	-0.637337	0.789232	0.211027	-0.594360	0.809065	-0.034107	-0.429592	1.052193	0.051347	-0.467388	1.056645	0.149082	-0.431332	1.010665	0.174530	-0.325108	0.698438	0.315580	-0.291865	0.722948	-0.033756				-0.206334	0.919863	0.173651				-0.221153	0.068158	0.190054	-0.274765	0.078465	-0.107055	-0.227855	0.073530	0.135723	0.575905	0.086405	-0.253282
10742	89.516667	-0.734228	0.623846	0.187786	-0.722855	0.633201	-0.052533	-0.637262	0.789224	0.211109	-0.594353	0.809061	-0.034084	-0.429548	1.052193	0.051365	-0.467326	1.056655	0.148973	-0.431305	1.010657	0.174513	-0.325103	0.698431	0.315576	-0.291865	0.722946	-0.033753				-0.206365	0.919718	0.173632				-0.221155	0.068148	0.190056	-0.274761	0.078453	-0.107049	-0.227857	0.073520	0.135724	0.575909	0.086403	-0.253283
10743	89.525000	-0.734223	0.623843	0.187792	-0.722745	0.633148	-0.052374	-0.637366	0.789192	0.211065	-0.594365	0.809060	-0.034084	-0.429487	1.052217	0.051355	-0.467347	1.056715	0.149129	-0.431285	1.010659	0.174516	-0.325100	0.698439	0.315588	-0.291868	0.722945	-0.033754				-0.206365	0.919700	0.173629				-0.221159	0.068149	0.190044	-0.274760	0.078456	-0.107057	-0.227863	0.073514	0.135721	0.575903	0.086406	-0.253293
10744	89.533333	-0.734219	0.623842	0.187797	-0.722752	0.633136	-0.052359	-0.637420	0.789204	0.211007	-0.594371	0.809056	-0.034066	-0.429462	1.052200	0.051379	-0.467246	1.056681	0.148973	-0.431261	1.010659	0.174521	-0.325096	0.698431	0.315585	-0.291867	0.722938	-0.033752				-0.206360	0.919683	0.173632				-0.221163	0.068146	0.190038	-0.274761	0.078454	-0.107062	-0.227866	0.073497	0.135715	0.575904	0.086404	-0.253298
10745	89.541667	-0.734217	0.623837	0.187798	-0.722834	0.633191	-0.052527	-0.637333	0.789196	0.211079	-0.594355	0.809056	-0.034068	-0.429417	1.052222	0.051369	-0.467230	1.056689	0.148982	-0.431247	1.010652	0.174536	-0.325094	0.698428	0.315589	-0.291867	0.722939	-0.033755				-0.206364	0.919661	0.173631				-0.221163	0.068137	0.190039	-0.274759	0.078455	-0.107069	-0.227864	0.073491	0.135710	0.575900	0.086399	-0.253302
10746	89.550000	-0.734217	0.623834	0.187798	-0.722738	0.633139	-0.052346	-0.637464	0.789130	0.211028	-0.594352	0.809054	-0.034068	-0.429392	1.052212	0.051379	-0.467265	1.056741	0.149111	-0.431231	1.010649	0.174554	-0.325089	0.698425	0.315592	-0.291862	0.722930	-0.033751				-0.206351	0.919657	0.173640				-0.221164	0.068141	0.190037	-0.274760	0.078457	-0.107075	-0.227865	0.073486	0.135716	0.575903	0.086390	-0.253302
10747	89.558333	-0.734214	0.623832	0.187796	-0.722730	0.633143	-0.052344	-0.637397	0.789177	0.211012	-0.594360	0.809054	-0.034057	-0.429372	1.052195	0.051392	-0.467197	1.056682	0.148998	-0.431212	1.010641	0.174529	-0.325089	0.698425	0.315584	-0.291854	0.722938	-0.033748				-0.206338	0.919655	0.173652				-0.221161	0.068136	0.190040	-0.274764	0.078460	-0.107075	-0.227859	0.073497	0.135722	0.575898	0.086400	-0.253306
10748	89.566667	-0.734229	0.623835	0.187805	-0.722700	0.633156	-0.052344	-0.637403	0.789158	0.211014	-0.594339	0.809061	-0.034055	-0.429362	1.052183	0.051408	-0.467184	1.056682	0.149009	-0.431197	1.010635	0.174533	-0.325087	0.698418	0.315577	-0.291838	0.722942	-0.033742				-0.206322	0.919657	0.173668				-0.221156	0.068135	0.190047	-0.274759	0.078442	-0.107062	-0.228102	0.073372	0.135359	0.575895	0.086407	-0.253304
10749	89.575000	-0.734214	0.623828	0.187801	-0.722705	0.633157	-0.052331	-0.637408	0.789155	0.211018	-0.594334	0.809062	-0.034043	-0.429369	1.052181	0.051417	-0.467173	1.056672	0.149019	-0.431187	1.010623	0.174558	-0.325092	0.698413	0.315576	-0.291826	0.722944	-0.033735				-0.206304	0.919679	0.173689				-0.221154	0.068140	0.190051	-0.274761	0.078463	-0.107063	-0.227857	0.073522	0.135719	0.575896	0.086402	-0.253290
10750	89.583333	-0.734214	0.623831	0.187807	-0.722689	0.633169	-0.052324	-0.637268	0.789160	0.211192	-0.594322	0.809066	-0.034052	-0.429376	1.052177	0.051436	-0.467169	1.056660	0.149042	-0.431182	1.010607	0.174548	-0.325092	0.698405	0.315573	-0.291816	0.722950	-0.033727				-0.206282	0.919702	0.173706				-0.221155	0.068153	0.190054	-0.274758	0.078465	-0.107057	-0.227859	0.073531	0.135726	0.575898	0.086415	-0.253288
10751	89.591667	-0.734210	0.623831	0.187816	-0.722707	0.633166	-0.052307	-0.637342	0.789126	0.211086	-0.594318	0.809060	-0.034041	-0.429397	1.052169	0.051452	-0.467184	1.056652	0.149064	-0.431171	1.010602	0.174564	-0.325091	0.698397	0.315573	-0.291800	0.722952	-0.033728				-0.206272	0.919710	0.173708				-0.221155	0.068153	0.190056	-0.274761	0.078469	-0.107051	-0.227855	0.073526	0.135724	0.575898	0.086414	-0.253288
10752	89.600000	-0.734207	0.623826	0.187819	-0.722677	0.633168	-0.052308	-0.637247	0.789153	0.211179	-0.594308	0.809058	-0.034041	-0.429417	1.052184	0.051453	-0.467098	1.056575	0.149013	-0.431169	1.010587	0.174598	-0.325093	0.698390	0.315579	-0.291794	0.722944	-0.033725				-0.206272	0.919718	0.173699				-0.221157	0.068151	0.190056	-0.274760	0.078461	-0.107046	-0.227862	0.073512	0.135722	0.575899	0.086412	-0.253290
10753	89.608333	-0.734205	0.623824	0.187820	-0.722667	0.633174	-0.052315	-0.637321	0.789168	0.211169	-0.594299	0.809049	-0.034038	-0.429450	1.052190	0.051459	-0.467183	1.056621	0.149089	-0.431169	1.010580	0.174571	-0.325087	0.698393	0.315577	-0.291793	0.722937	-0.033727				-0.206281	0.919716	0.173674				-0.221156	0.068143	0.190049	-0.274760	0.078459	-0.107058	-0.227980	0.073435	0.135540	0.575898	0.086402	-0.253293
10754	89.616667	-0.734201	0.623821	0.187822	-0.722681	0.633166	-0.052303	-0.637403	0.789128	0.211060	-0.594293	0.809042	-0.034039	-0.429497	1.052201	0.051470	-0.467250	1.056668	0.149235	-0.431171	1.010572	0.174568	-0.325077	0.698396	0.315578	-0.291793	0.722928	-0.033728				-0.206294	0.919719	0.173633				-0.221160	0.068138	0.190038	-0.274760	0.078450	-0.107062	-0.227866	0.073494	0.135718	0.575898	0.086399	-0.253304
10755	89.625000	-0.734203	0.623820	0.187819	-0.722668	0.633166	-0.052300	-0.637414	0.789094	0.211054	-0.594293	0.809037	-0.034029	-0.429565	1.052220	0.051483	-0.467234	1.056609	0.149155	-0.431176	1.010567	0.174577	-0.325069	0.698397	0.315575	-0.291796	0.722924	-0.033725				-0.206308	0.919742	0.173566				-0.221157	0.068137	0.190038	-0.274760	0.078453	-0.107068	-0.227860	0.073494	0.135712	0.575898	0.086400	-0.253312
10756	89.633333	-0.734201	0.623817	0.187817	-0.722652	0.633168	-0.052306	-0.637394	0.789107	0.211077	-0.594294	0.809033	-0.034024	-0.429642	1.052242	0.051495	-0.467260	1.056607	0.149181	-0.431185	1.010574	0.174624	-0.325058	0.698402	0.315576	-0.291796	0.722925	-0.033721				-0.206324	0.919766	0.173489				-0.221157	0.068140	0.190040	-0.274762	0.078459	-0.107070	-0.227860	0.073513	0.135710	0.575895	0.086401	-0.253306
10757	89.641667	-0.734203	0.623818	0.187819	-0.722659	0.633173	-0.052300	-0.637420	0.789078	0.211087	-0.594294	0.809032	-0.034014	-0.429750	1.052269	0.051520	-0.467292	1.056597	0.149259	-0.431194	1.010567	0.174621	-0.325052	0.698412	0.315595	-0.291795	0.722930	-0.033711				-0.206020	0.920140	0.173591				-0.221151	0.068141	0.190041	-0.274763	0.078453	-0.107062	-0.227859	0.073519	0.135714	0.575899	0.086403	-0.253302
10758	89.650000	-0.734204	0.623815	0.187822	-0.722597	0.633168	-0.052295	-0.637396	0.789097	0.211092	-0.594294	0.809031	-0.034007	-0.429864	1.052304	0.051557	-0.467323	1.056590	0.149361	-0.431208	1.010565	0.174657	-0.325042	0.698403	0.315598	-0.291791	0.722937	-0.033701				-0.206227	0.920079	0.173670				-0.221159	0.068144	0.190050	-0.274761	0.078466	-0.107063	-0.227856	0.073524	0.135717	0.575897	0.086409	-0.253300
10759	89.658333	-0.734211	0.623817	0.187830	-0.722662	0.633176	-0.052284	-0.637318	0.789089	0.211169	-0.594293	0.809027	-0.033992	-0.430038	1.052358	0.051620	-0.467386	1.056612	0.149464	-0.431221	1.010549	0.174697	-0.325040	0.698403	0.315619	-0.291785	0.722937	-0.033684				-0.206337	0.919975	0.173218				-0.221154	0.068146	0.190059	-0.274762	0.078467	-0.107053	-0.227859	0.073528	0.135728	0.575898	0.086417	-0.253297
10760	89.666667	-0.734211	0.623807	0.187835	-0.722646	0.633176	-0.052286	-0.637428	0.789078	0.211145	-0.594287	0.809020	-0.033990	-0.430225	1.052401	0.051701	-0.467443	1.056609	0.149622	-0.431243	1.010527	0.174740	-0.325042	0.698386	0.315632	-0.291778	0.722935	-0.033670				-0.206317	0.920132	0.173105				-0.221157	0.068159	0.190056	-0.274760	0.078465	-0.107048	-0.228096	0.073394	0.135376	0.575897	0.086407	-0.253287
10761	89.675000	-0.734213	0.623804	0.187838	-0.722655	0.633176	-0.052272	-0.637342	0.789066	0.211198	-0.594287	0.809008	-0.033985	-0.430440	1.052445	0.051819	-0.467311	1.056452	0.149766	-0.431253	1.010503	0.174816	-0.325050	0.698380	0.315654	-0.291772	0.722931	-0.033659				-0.206299	0.920117	0.172958				-0.221158	0.068150	0.190064	-0.274759	0.078466	-0.107049	-0.227861	0.073513	0.135738	0.575896	0.086414	-0.253296
10762	89.683333	-0.734223	0.623799	0.187841	-0.722665	0.633169	-0.052267	-0.637427	0.789050	0.211118	-0.594290	0.808996	-0.033979	-0.430702	1.052488	0.051969	-0.467366	1.056444	0.149964	-0.431267	1.010467	0.174901	-0.325064	0.698366	0.315675	-0.291766	0.722928	-0.033650				-0.206268	0.920076	0.172773				-0.221162	0.068146	0.190060	-0.274761	0.078459	-0.107052	-0.227864	0.073501	0.135736	0.575895	0.086417	-0.253303
10763	89.691667	-0.734232	0.623792	0.187835	-0.722640	0.633167	-0.052287	-0.637470	0.788986	0.211086	-0.594276	0.808987	-0.033984	-0.431007	1.052514	0.052111	-0.467428	1.056407	0.150211	-0.431272	1.010429	0.175019	-0.325083	0.698348	0.315678	-0.291762	0.722924	-0.033646				-0.205967	0.920192	0.172647				-0.221162	0.068141	0.190054	-0.274759	0.078459	-0.107062	-0.227985	0.073436	0.135541	0.575893	0.086408	-0.253316
10764	89.700000	-0.734236	0.623782	0.187828	-0.722639	0.633166	-0.052292	-0.637229	0.789129	0.211325	-0.594261	0.808974	-0.033987	-0.431345	1.052543	0.052289	-0.467522	1.056379	0.150505	-0.431280	1.010379	0.175163	-0.325099	0.698342	0.315704	-0.291754	0.722922	-0.033644				-0.205919	0.920593	0.172710				-0.221154	0.068140	0.190044	-0.274763	0.078453	-0.107070	-0.227867	0.073499	0.135719	0.575890	0.086403	-0.253316
10765	89.708333	-0.734244	0.623777	0.187825	-0.722618	0.633162	-0.052278	-0.637469	0.788978	0.211090	-0.594269	0.808968	-0.033975	-0.431734	1.052557	0.052533	-0.467662	1.056340	0.150869	-0.431282	1.010325	0.175348	-0.325114	0.698329	0.315714	-0.291749	0.722925	-0.033637				-0.205653	0.920569	0.172561				-0.221159	0.068135	0.190051	-0.274763	0.078448	-0.107062	-0.227863	0.073510	0.135720	0.575888	0.086407	-0.253324
10766	89.716667	-0.734252	0.623773	0.187823	-0.722655	0.633168	-0.052270	-0.637467	0.788983	0.211107	-0.594265	0.808970	-0.033965	-0.432166	1.052574	0.052787	-0.467752	1.056289	0.151216	-0.431285	1.010262	0.175544	-0.325124	0.698318	0.315723	-0.291743	0.722926	-0.033627				-0.205735	0.920653	0.172313				-0.221154	0.068137	0.190045	-0.274764	0.078457	-0.107064	-0.227861	0.073521	0.135720	0.575889	0.086417	-0.253321
10767	89.725000	-0.734250	0.623767	0.187828	-0.722674	0.633212	-0.052354	-0.637362	0.789025	0.211224	-0.594244	0.808971	-0.033964	-0.432703	1.052634	0.053105	-0.467871	1.056236	0.151705	-0.431169	1.010088	0.175636	-0.325128	0.698309	0.315724	-0.291735	0.722931	-0.033615				-0.205308	0.920577	0.172022				-0.221160	0.068151	0.190053	-0.274765	0.078450	-0.107054	-0.227860	0.073531	0.135726	0.575889	0.086414	-0.253312
10768	89.733333	-0.734262	0.623771	0.187840	-0.722620	0.633192	-0.052266	-0.637258	0.789069	0.211340	-0.594239	0.808976	-0.033956	-0.433299	1.052737	0.053463	-0.467989	1.056189	0.152256	-0.431058	1.009935	0.175806	-0.325125	0.698296	0.315721	-0.291718	0.722934	-0.033605				-0.205261	0.920651	0.171661				-0.221151	0.068158	0.190049	-0.274765	0.078458	-0.107047	-0.227857	0.073533	0.135733	0.575891	0.086419	-0.253301
10769	89.741667	-0.734252	0.623769	0.187841	-0.722597	0.633197	-0.052253	-0.637316	0.788959	0.211269	-0.594218	0.808972	-0.033943	-0.434043	1.052843	0.053961	-0.468094	1.056147	0.152943	-0.431033	1.009817	0.176159	-0.325121	0.698293	0.315713	-0.291703	0.722939	-0.033593				-0.205340	0.920761	0.171437				-0.221157	0.068162	0.190061	-0.274766	0.078459	-0.107048	-0.227866	0.073524	0.135736	0.575891	0.086420	-0.253303
10770	89.750000	-0.734249	0.623770	0.187846	-0.722625	0.633210	-0.052244	-0.637315	0.788949	0.211280	-0.594215	0.808973	-0.033924	-0.434807	1.052966	0.054496	-0.468234	1.056089	0.153763	-0.431033	1.009707	0.176587	-0.325106	0.698296	0.315708	-0.291679	0.722945	-0.033582				-0.205101	0.920761	0.171070				-0.221161	0.068152	0.190064	-0.274761	0.078469	-0.107054	-0.227866	0.073522	0.135733	0.575899	0.086415	-0.253308
10771	89.758333	-0.734244	0.623770	0.187844	-0.722570	0.633201	-0.052256	-0.637289	0.788989	0.211351	-0.594186	0.808970	-0.033919	-0.435543	1.053157	0.055117	-0.468319	1.056087	0.154580	-0.431048	1.009564	0.176997	-0.325098	0.698297	0.315695	-0.291656	0.722948	-0.033578				-0.205143	0.920808	0.170812				-0.221163	0.068157	0.190056	-0.274762	0.078464	-0.107055	-0.227867	0.073514	0.135729	0.575899	0.086419	-0.253310
10772	89.766667	-0.734243	0.623774	0.187836	-0.722603	0.633206	-0.052248	-0.637284	0.788937	0.211284	-0.594183	0.808966	-0.033902	-0.436354	1.053409	0.055819	-0.468412	1.056117	0.155564	-0.431051	1.009415	0.177474	-0.325088	0.698308	0.315699	-0.291638	0.722957	-0.033571				-0.204510	0.920983	0.170723				-0.221159	0.068149	0.190053	-0.274756	0.078463	-0.107062	-0.227866	0.073514	0.135728	0.575902	0.086414	-0.253316
10773	89.775000	-0.734241	0.623767	0.187830	-0.722570	0.633215	-0.052250	-0.637391	0.788871	0.211215	-0.594169	0.808971	-0.033891	-0.437214	1.053606	0.056588	-0.468467	1.056180	0.156613	-0.431293	1.009456	0.178304	-0.325078	0.698315	0.315688	-0.291630	0.722966	-0.033575				-0.205174	0.920968	0.170065				-0.221162	0.068139	0.190054	-0.274761	0.078459	-0.107070	-0.227866	0.073517	0.135719	0.575901	0.086405	-0.253321
10774	89.783333	-0.734241	0.623763	0.187822	-0.722520	0.633204	-0.052264	-0.637475	0.788848	0.211177	-0.594162	0.808974	-0.033878	-0.438093	1.053811	0.057340	-0.468556	1.056188	0.157586	-0.431327	1.009177	0.178643	-0.325066	0.698319	0.315679	-0.291632	0.722977	-0.033572				-0.204451	0.920853	0.169468				-0.221158	0.068133	0.190051	-0.274765	0.078457	-0.107068	-0.227862	0.073525	0.135722	0.575899	0.086415	-0.253332
10775	89.791667	-0.734238	0.623755	0.187823	-0.722539	0.633207	-0.052261	-0.637331	0.788837	0.211359	-0.594167	0.808966	-0.033856	-0.439026	1.054041	0.058151	-0.468655	1.056195	0.158611	-0.431292	1.009146	0.179376	-0.325062	0.698322	0.315675	-0.291637	0.722987	-0.033573				-0.204912	0.921011	0.168826				-0.221159	0.068144	0.190053	-0.274762	0.078461	-0.107066	-0.227860	0.073527	0.135725	0.575902	0.086409	-0.253327
10776	89.800000	-0.734237	0.623745	0.187827	-0.722580	0.633213	-0.052241	-0.637272	0.788893	0.211430	-0.594174	0.808968	-0.033831	-0.439897	1.054270	0.058969	-0.468782	1.056089	0.159660	-0.431515	1.009059	0.179964	-0.325052	0.698336	0.315689	-0.291649	0.722991	-0.033574				-0.205126	0.920951	0.167890				-0.221158	0.068145	0.190063	-0.274760	0.078462	-0.107054	-0.227862	0.073534	0.135735	0.575904	0.086412	-0.253322
10777	89.808333	-0.734233	0.623738	0.187838	-0.722549	0.633206	-0.052230	-0.637519	0.788714	0.211204	-0.594194	0.808969	-0.033798	-0.440737	1.054501	0.059762	-0.468918	1.056096	0.160708	-0.431514	1.008853	0.180488	-0.325042	0.698337	0.315693	-0.291670	0.723001	-0.033572				-0.204629	0.921113	0.167401				-0.221159	0.068155	0.190066	-0.274761	0.078456	-0.107047	-0.227862	0.073527	0.135738	0.575901	0.086414	-0.253316
10778	89.816667	-0.734231	0.623729	0.187849	-0.722508	0.633200	-0.052233	-0.637287	0.788848	0.211484	-0.594205	0.808968	-0.033779	-0.441549	1.054759	0.060534	-0.469128	1.056035	0.161891	-0.431200	1.008238	0.180407	-0.325028	0.698355	0.315698	-0.291692	0.723013	-0.033570				-0.204176	0.921251	0.166769				-0.221155	0.068159	0.190068	-0.274761	0.078457	-0.107042	-0.227866	0.073526	0.135737	0.575900	0.086421	-0.253319
10779	89.825000	-0.734229	0.623726	0.187863	-0.722562	0.633203	-0.052223	-0.637288	0.788836	0.211511	-0.594247	0.808967	-0.033744	-0.442394	1.054944	0.061299	-0.469168	1.055953	0.162846	-0.431222	1.008298	0.181159	-0.325000	0.698381	0.315713	-0.291720	0.723018	-0.033569				-0.204619	0.921170	0.165652				-0.221156	0.068154	0.190062	-0.274756	0.078458	-0.107051	-0.227862	0.073517	0.135740	0.575897	0.086423	-0.253322
10780	89.833333	-0.734224	0.623725	0.187874	-0.722587	0.633204	-0.052201	-0.637340	0.788728	0.211445	-0.594277	0.808969	-0.033724	-0.443259	1.055061	0.062041	-0.469241	1.055837	0.163829	-0.431287	1.008348	0.181882	-0.324972	0.698412	0.315730	-0.291751	0.723027	-0.033569				-0.204249	0.921227	0.164924				-0.221163	0.068148	0.190059	-0.274756	0.078464	-0.107058	-0.227863	0.073508	0.135737	0.575896	0.086421	-0.253322
10781	89.841667	-0.734227	0.623728	0.187888	-0.722562	0.633185	-0.052201	-0.637348	0.788734	0.211501	-0.594313	0.808969	-0.033707	-0.444093	1.055136	0.062727	-0.469240	1.055745	0.164524	-0.431194	1.008062	0.182168	-0.324934	0.698450	0.315733	-0.291784	0.723033	-0.033570				-0.204499	0.921208	0.163938				-0.221159	0.068140	0.190055	-0.274759	0.078460	-0.107057	-0.227864	0.073510	0.135724	0.575894	0.086423	-0.253324
10782	89.850000	-0.734228	0.623733	0.187902	-0.722538	0.633169	-0.052197	-0.637290	0.788820	0.211589	-0.594346	0.808964	-0.033684	-0.444911	1.055216	0.063372	-0.469413	1.055561	0.165511	-0.431039	1.008062	0.182726	-0.324892	0.698497	0.315736	-0.291818	0.723038	-0.033576				-0.204934	0.920951	0.162620				-0.221157	0.068141	0.190047	-0.274762	0.078458	-0.107059	-0.228102	0.073380	0.135352	0.575895	0.086416	-0.253325
10783	89.858333	-0.734219	0.623728	0.187909	-0.722600	0.633173	-0.052190	-0.637330	0.788766	0.211596	-0.594386	0.808962	-0.033667	-0.445641	1.055278	0.063941	-0.469354	1.055514	0.166158	-0.430929	1.007927	0.183097	-0.324843	0.698536	0.315738	-0.291851	0.723039	-0.033583				-0.204950	0.920985	0.161824				-0.221152	0.068138	0.190038	-0.274761	0.078455	-0.107061	-0.227860	0.073512	0.135720	0.575896	0.086411	-0.253330
10784	89.866667	-0.734212	0.623724	0.187921	-0.722635	0.633164	-0.052164	-0.637540	0.788704	0.211464	-0.594424	0.808963	-0.033653	-0.446381	1.055399	0.064484	-0.469319	1.055488	0.166956	-0.430798	1.007804	0.183448	-0.324802	0.698572	0.315744	-0.291885	0.723040	-0.033598				-0.204978	0.921046	0.161027				-0.221163	0.068138	0.190043	-0.274766	0.078465	-0.107061	-0.227862	0.073514	0.135718	0.575894	0.086414	-0.253333
10785	89.875000	-0.734220	0.623722	0.187936	-0.722634	0.633150	-0.052153	-0.637452	0.788691	0.211505	-0.594458	0.808961	-0.033635	-0.447129	1.055628	0.065130	-0.469339	1.055402	0.167874	-0.430542	1.008225	0.184573	-0.324765	0.698612	0.315750	-0.291910	0.723039	-0.033612				-0.204932	0.920979	0.160143				-0.221158	0.068145	0.190048	-0.274766	0.078463	-0.107052	-0.227860	0.073527	0.135725	0.575896	0.086419	-0.253324
10786	89.883333	-0.734218	0.623712	0.187948	-0.722684	0.633145	-0.052135	-0.637292	0.788820	0.211667	-0.594493	0.808953	-0.033628	-0.447811	1.055876	0.065702	-0.469297	1.055388	0.168580	-0.430428	1.008113	0.184876	-0.324739	0.698647	0.315742	-0.291928	0.723034	-0.033634				-0.205202	0.920968	0.159279				-0.221155	0.068158	0.190051	-0.274761	0.078469	-0.107054	-0.227859	0.073527	0.135735	0.575898	0.086423	-0.253321
10787	89.891667	-0.734228	0.623708	0.187956	-0.722695	0.633137	-0.052141	-0.637454	0.788727	0.211554	-0.594516	0.808939	-0.033635	-0.448500	1.056027	0.066251	-0.469145	1.055429	0.169109	-0.430265	1.007921	0.185132	-0.324716	0.698675	0.315721	-0.291943	0.723029	-0.033654				-0.205173	0.920896	0.158519				-0.221160	0.068156	0.190060	-0.274764	0.078459	-0.107047	-0.227981	0.073454	0.135552	0.575902	0.086418	-0.253314
10788	89.900000	-0.734243	0.623702	0.187960	-0.722714	0.633117	-0.052141	-0.637377	0.788755	0.211627	-0.594542	0.808923	-0.033643	-0.449114	1.056065	0.066638	-0.469102	1.055381	0.169686	-0.430173	1.007979	0.185441	-0.324702	0.698709	0.315704	-0.291959	0.723024	-0.033675				-0.205236	0.920686	0.157578				-0.221158	0.068149	0.190065	-0.274759	0.078457	-0.107046	-0.227862	0.073522	0.135728	0.575898	0.086424	-0.253321
10789	89.908333	-0.734266	0.623703	0.187962	-0.722743	0.633103	-0.052150	-0.637366	0.788798	0.211639	-0.594575	0.808905	-0.033659	-0.449691	1.056132	0.067035	-0.469127	1.055386	0.170223	-0.430066	1.007954	0.185677	-0.324690	0.698740	0.315671	-0.291976	0.723019	-0.033707				-0.205642	0.920750	0.156957				-0.221160	0.068144	0.190063	-0.274758	0.078465	-0.107057	-0.227982	0.073443	0.135549	0.575900	0.086426	-0.253321
10790	89.916667	-0.734284	0.623699	0.187954	-0.722766	0.633081	-0.052162	-0.637588	0.788682	0.211374	-0.594609	0.808888	-0.033678	-0.450183	1.056198	0.067401	-0.469199	1.055300	0.170857	-0.430001	1.007925	0.185905	-0.324675	0.698769	0.315642	-0.291997	0.723014	-0.033738				-0.205667	0.920826	0.156519				-0.221155	0.068141	0.190045	-0.274761	0.078465	-0.107064	-0.227864	0.073515	0.135718	0.575898	0.086419	-0.253324
10791	89.925000	-0.734287	0.623687	0.187934	-0.722786	0.633066	-0.052188	-0.637461	0.788735	0.211582	-0.594642	0.808872	-0.033704	-0.450619	1.056294	0.067751	-0.469096	1.055386	0.171124	-0.429940	1.007882	0.186113	-0.324672	0.698788	0.315618	-0.292027	0.723012	-0.033771				-0.205458	0.920797	0.156045				-0.221148	0.068133	0.190048	-0.274763	0.078457	-0.107060	-0.227863	0.073508	0.135719	0.575897	0.086418	-0.253329
10792	89.933333	-0.734306	0.623680	0.187919	-0.722811	0.633039	-0.052201	-0.637480	0.788738	0.211562	-0.594685	0.808859	-0.033728	-0.451008	1.056397	0.068075	-0.469106	1.055354	0.171731	-0.429874	1.007844	0.186300	-0.324666	0.698807	0.315598	-0.292062	0.723011	-0.033804				-0.205530	0.920808	0.155587				-0.221158	0.068143	0.190047	-0.274765	0.078456	-0.107059	-0.227863	0.073508	0.135717	0.575895	0.086416	-0.253333
10793	89.941667	-0.734326	0.623684	0.187900	-0.722868	0.633042	-0.052324	-0.637413	0.788839	0.211573	-0.594723	0.808849	-0.033763	-0.451418	1.056493	0.068395	-0.469029	1.055394	0.172067	-0.429849	1.007469	0.186059	-0.324668	0.698814	0.315566	-0.292096	0.723005	-0.033841				-0.205773	0.920721	0.155031				-0.221149	0.068145	0.190046	-0.274762	0.078460	-0.107056	-0.227860	0.073516	0.135724	0.575901	0.086418	-0.253333
10794	89.950000	-0.734339	0.623686	0.187881	-0.722854	0.632993	-0.052262	-0.637660	0.788690	0.211281	-0.594760	0.808843	-0.033797	-0.451835	1.056569	0.068697	-0.468908	1.055447	0.172362	-0.429917	1.006799	0.185241	-0.324674	0.698828	0.315540	-0.292129	0.722994	-0.033886				-0.205909	0.920805	0.154758				-0.221147	0.068150	0.190051	-0.274765	0.078461	-0.107055	-0.227860	0.073525	0.135734	0.575896	0.086421	-0.253326
10795	89.958333	-0.734336	0.623685	0.187845	-0.722848	0.632978	-0.052291	-0.637675	0.788700	0.211250	-0.594794	0.808844	-0.033842	-0.452206	1.056672	0.068994	-0.468858	1.055497	0.172788	-0.429682	1.007283	0.186253	-0.324679	0.698839	0.315519	-0.292153	0.722987	-0.033922				-0.205934	0.920814	0.154445				-0.221153	0.068161	0.190058	-0.274764	0.078466	-0.107051	-0.227860	0.073527	0.135738	0.575895	0.086425	-0.253330
10796	89.966667	-0.734353	0.623703	0.187822	-0.722980	0.633014	-0.052491	-0.637510	0.788791	0.211437	-0.594830	0.808851	-0.033914	-0.452544	1.056791	0.069294	-0.468810	1.055538	0.173152	-0.429714	1.006792	0.185832	-0.324688	0.698849	0.315500	-0.292171	0.722981	-0.033953				-0.205950	0.920831	0.154156				-0.221152	0.068164	0.190057	-0.274764	0.078465	-0.107050	-0.227865	0.073524	0.135739	0.575898	0.086430	-0.253332
10797	89.975000	-0.734346	0.623709	0.187780	-0.722944	0.632970	-0.052449	-0.637610	0.788757	0.211268	-0.594842	0.808854	-0.033969	-0.452882	1.056941	0.069621	-0.468732	1.055603	0.173650	-0.429563	1.007352	0.186830	-0.324695	0.698853	0.315462	-0.292178	0.722975	-0.033980				-0.205659	0.920866	0.153938				-0.221157	0.068163	0.190064	-0.274761	0.078472	-0.107056	-0.227862	0.073530	0.135737	0.575894	0.086432	-0.253332
10798	89.983333	-0.734353	0.623718	0.187743	-0.722910	0.632946	-0.052402	-0.637711	0.788726	0.211117	-0.594849	0.808852	-0.034022	-0.453215	1.057098	0.069968	-0.468568	1.055775	0.174034	-0.429704	1.006725	0.186012	-0.324710	0.698855	0.315442	-0.292172	0.722973	-0.034002				-0.205650	0.920913	0.153667				-0.221162	0.068156	0.190059	-0.274762	0.078465	-0.107058	-0.227865	0.073523	0.135733	0.575897	0.086425	-0.253334
10799	89.991667	-0.734359	0.623719	0.187702	-0.722910	0.632930	-0.052439	-0.637644	0.788725	0.211134	-0.594842	0.808856	-0.034071	-0.453517	1.057251	0.070325	-0.468476	1.055866	0.174484	-0.429602	1.006695	0.186415	-0.324718	0.698845	0.315415	-0.292161	0.722972	-0.034018				-0.205640	0.920956	0.153405				-0.221159	0.068147	0.190053	-0.274763	0.078464	-0.107060	-0.227862	0.073512	0.135728	0.575894	0.086423	-0.253344
10800	90.000000	-0.734357	0.623721	0.187664	-0.722912	0.632916	-0.052480	-0.637731	0.788706	0.211015	-0.594834	0.808856	-0.034117	-0.453791	1.057390	0.070655	-0.468379	1.055957	0.174897	-0.429575	1.006665	0.186614	-0.324731	0.698854	0.315395	-0.292150	0.722972	-0.034028				-0.205739	0.920811	0.152899				-0.221162	0.068143	0.190052	-0.274768	0.078451	-0.107058	-0.227857	0.073517	0.135730	0.575891	0.086423	-0.253341
10801	90.008333	-0.734358	0.623718	0.187623	-0.722908	0.632903	-0.052517	-0.637538	0.788756	0.211148	-0.594828	0.808862	-0.034173	-0.453970	1.057522	0.070945	-0.468318	1.056068	0.175346	-0.429615	1.006656	0.186783	-0.324745	0.698855	0.315385	-0.292135	0.722971	-0.034029				-0.205642	0.921003	0.152874				-0.221154	0.068143	0.190049	-0.274768	0.078452	-0.107066	-0.227862	0.073512	0.135727	0.575886	0.086418	-0.253346
10802	90.016667	-0.734356	0.623717	0.187585	-0.722906	0.632897	-0.052556	-0.637581	0.788673	0.211053	-0.594806	0.808867	-0.034215	-0.454133	1.057662	0.071295	-0.468167	1.056227	0.175639	-0.429632	1.006608	0.187035	-0.324755	0.698851	0.315376	-0.292122	0.722971	-0.034025				-0.205645	0.921007	0.152603				-0.221163	0.068144	0.190050	-0.274772	0.078454	-0.107068	-0.227863	0.073505	0.135725	0.575882	0.086423	-0.253348
10803	90.025000	-0.734351	0.623722	0.187552	-0.722881	0.632894	-0.052589	-0.637579	0.788676	0.211025	-0.594791	0.808864	-0.034245	-0.454273	1.057811	0.071693	-0.468072	1.056359	0.176126	-0.429664	1.006592	0.187180	-0.324763	0.698845	0.315378	-0.292106	0.722979	-0.034018				-0.205700	0.920913	0.152207				-0.221154	0.068145	0.190046	-0.274763	0.078458	-0.107071	-0.227860	0.073501	0.135721	0.575886	0.086417	-0.253350
10804	90.033333	-0.734346	0.623731	0.187525	-0.722867	0.632899	-0.052620	-0.637591	0.788649	0.210987	-0.594767	0.808862	-0.034274	-0.454445	1.057945	0.072123	-0.467871	1.056493	0.176382	-0.429615	1.006521	0.187394	-0.324767	0.698852	0.315380	-0.292098	0.722983	-0.034001				-0.205657	0.920992	0.152043				-0.221149	0.068146	0.190050	-0.274761	0.078458	-0.107067	-0.228096	0.073365	0.135358	0.575889	0.086419	-0.253339
10805	90.041667	-0.734334	0.623737	0.187505	-0.722877	0.632896	-0.052629	-0.637581	0.788676	0.211000	-0.594763	0.808881	-0.034297	-0.454648	1.058016	0.072397	-0.467770	1.056539	0.176675	-0.429556	1.006485	0.187550	-0.324765	0.698854	0.315384	-0.292082	0.722981	-0.033984				-0.205690	0.920961	0.151744				-0.221145	0.068151	0.190047	-0.274760	0.078457	-0.107067	-0.227859	0.073500	0.135714	0.575887	0.086425	-0.253341
10806	90.050000	-0.734323	0.623749	0.187488	-0.722872	0.632901	-0.052643	-0.637595	0.788644	0.210943	-0.594746	0.808887	-0.034314	-0.454848	1.058061	0.072642	-0.467669	1.056583	0.176950	-0.429481	1.006452	0.187692	-0.324763	0.698863	0.315397	-0.292071	0.722980	-0.033972				-0.205737	0.920918	0.151440				-0.221147	0.068148	0.190052	-0.274757	0.078457	-0.107063	-0.227853	0.073497	0.135714	0.575888	0.086425	-0.253341
10807	90.058333	-0.734307	0.623756	0.187480	-0.722862	0.632907	-0.052662	-0.637548	0.788705	0.210975	-0.594741	0.808888	-0.034328	-0.455047	1.058084	0.072873	-0.467658	1.056614	0.177330	-0.429407	1.006448	0.187823	-0.324754	0.698875	0.315400	-0.292061	0.722975	-0.033956				-0.205845	0.920796	0.151006				-0.221144	0.068146	0.190051	-0.274752	0.078462	-0.107068	-0.228089	0.073355	0.135357	0.575888	0.086434	-0.253339
10808	90.066667	-0.734288	0.623763	0.187471	-0.722846	0.632916	-0.052675	-0.637572	0.788649	0.210927	-0.594734	0.808884	-0.034335	-0.455203	1.058135	0.073073	-0.467571	1.056693	0.177487	-0.429364	1.006440	0.187929	-0.324742	0.698887	0.315411	-0.292054	0.722970	-0.033949				-0.205935	0.920683	0.150572				-0.221143	0.068137	0.190044	-0.274756	0.078471	-0.107077	-0.228089	0.073352	0.135356	0.575892	0.086431	-0.253339
10809	90.075000	-0.734275	0.623767	0.187465	-0.722864	0.632913	-0.052672	-0.637545	0.788665	0.210932	-0.594735	0.808893	-0.034340	-0.455313	1.058191	0.073229	-0.467490	1.056825	0.177709	-0.429320	1.006430	0.188028	-0.324725	0.698901	0.315421	-0.292057	0.722970	-0.033952				-0.205873	0.920840	0.150496				-0.221141	0.068136	0.190038	-0.274755	0.078468	-0.107076	-0.227849	0.073479	0.135709	0.575888	0.086433	-0.253344
10810	90.083333	-0.734261	0.623771	0.187465	-0.722870	0.632903	-0.052667	-0.637546	0.788649	0.210927	-0.594739	0.808891	-0.034343	-0.455412	1.058243	0.073364	-0.467395	1.056891	0.177846	-0.429271	1.006412	0.188098	-0.324713	0.698909	0.315434	-0.292061	0.722964	-0.033957				-0.205874	0.920840	0.150201				-0.221148	0.068137	0.190032	-0.274760	0.078466	-0.107077	-0.227850	0.073473	0.135709	0.575880	0.086423	-0.253349
10811	90.091667	-0.734253	0.623773	0.187467	-0.722850	0.632905	-0.052678	-0.637496	0.788710	0.210975	-0.594746	0.808887	-0.034341	-0.455507	1.058277	0.073477	-0.467318	1.056928	0.177968	-0.429214	1.006409	0.188151	-0.324694	0.698918	0.315437	-0.292068	0.722959	-0.033958				-0.205854	0.920854	0.149917				-0.221144	0.068137	0.190031	-0.274761	0.078465	-0.107084	-0.227851	0.073469	0.135703	0.575882	0.086427	-0.253351
10812	90.100000	-0.734243	0.623777	0.187477	-0.722875	0.632896	-0.052663	-0.637520	0.788655	0.210942	-0.594759	0.808879	-0.034344	-0.455617	1.058304	0.073602	-0.467244	1.056944	0.178086	-0.429154	1.006405	0.188185	-0.324679	0.698927	0.315429	-0.292079	0.722958	-0.033964				-0.205811	0.920870	0.149644				-0.221146	0.068137	0.190032	-0.274762	0.078453	-0.107088	-0.227847	0.073466	0.135702	0.575881	0.086422	-0.253353
10813	90.108333	-0.734238	0.623784	0.187489	-0.722886	0.632891	-0.052650	-0.637508	0.788664	0.210956	-0.594771	0.808873	-0.034339	-0.455688	1.058315	0.073658	-0.467182	1.056978	0.178170	-0.429023	1.006290	0.188153	-0.324667	0.698947	0.315444	-0.292093	0.722956	-0.033961				-0.205750	0.920874	0.149424				-0.221143	0.068136	0.190028	-0.274765	0.078456	-0.107083	-0.227850	0.073465	0.135698	0.575878	0.086429	-0.253355
10814	90.116667	-0.734239	0.623788	0.187505	-0.722896	0.632884	-0.052636	-0.637470	0.788706	0.210983	-0.594786	0.808867	-0.034327	-0.455738	1.058318	0.073708	-0.467125	1.057025	0.178275	-0.428896	1.006175	0.188128	-0.324654	0.698960	0.315441	-0.292104	0.722951	-0.033958				-0.205684	0.920882	0.149231				-0.221154	0.068139	0.190039	-0.274763	0.078458	-0.107075	-0.227841	0.073473	0.135700	0.575878	0.086430	-0.253353
10815	90.125000	-0.734238	0.623788	0.187525	-0.722895	0.632888	-0.052621	-0.637490	0.788703	0.211037	-0.594799	0.808853	-0.034316	-0.455769	1.058314	0.073739	-0.467048	1.057017	0.178262	-0.428846	1.006160	0.188139	-0.324636	0.698968	0.315424	-0.292107	0.722953	-0.033960				-0.205620	0.920889	0.149062				-0.221143	0.068140	0.190048	-0.274761	0.078465	-0.107077	-0.227963	0.073402	0.135528	0.575881	0.086439	-0.253348
10816	90.133333	-0.734241	0.623789	0.187547	-0.722916	0.632885	-0.052602	-0.637476	0.788686	0.210992	-0.594801	0.808843	-0.034314	-0.455777	1.058311	0.073745	-0.466969	1.057051	0.178316	-0.428799	1.006142	0.188136	-0.324615	0.698974	0.315410	-0.292110	0.722946	-0.033958				-0.205552	0.920889	0.148915				-0.221143	0.068149	0.190051	-0.274764	0.078474	-0.107079	-0.227843	0.073481	0.135712	0.575879	0.086438	-0.253339
10817	90.141667	-0.734248	0.623788	0.187569	-0.722923	0.632883	-0.052584	-0.637442	0.788732	0.211020	-0.594806	0.808842	-0.034302	-0.455778	1.058286	0.073739	-0.466923	1.057046	0.178325	-0.428750	1.006115	0.188104	-0.324596	0.698985	0.315406	-0.292109	0.722939	-0.033967				-0.205491	0.920895	0.148791				-0.221132	0.068139	0.190051	-0.274759	0.078464	-0.107075	-0.227960	0.073411	0.135536	0.575886	0.086434	-0.253340
10818	90.150000	-0.734259	0.623783	0.187588	-0.722908	0.632887	-0.052583	-0.637383	0.788830	0.211104	-0.594809	0.808817	-0.034298	-0.455772	1.058252	0.073728	-0.466827	1.056992	0.178251	-0.428697	1.006093	0.188078	-0.324576	0.698988	0.315391	-0.292104	0.722930	-0.033975				-0.205520	0.920725	0.148448				-0.221133	0.068125	0.190055	-0.274756	0.078461	-0.107080	-0.227836	0.073476	0.135718	0.575887	0.086439	-0.253352
10819	90.158333	-0.734265	0.623776	0.187598	-0.722926	0.632878	-0.052567	-0.637615	0.788702	0.210885	-0.594810	0.808807	-0.034297	-0.455754	1.058236	0.073693	-0.466766	1.056990	0.178235	-0.428644	1.006076	0.188042	-0.324564	0.698993	0.315375	-0.292105	0.722918	-0.033992				-0.205465	0.920723	0.148364				-0.221131	0.068129	0.190060	-0.274760	0.078454	-0.107073	-0.227951	0.073413	0.135540	0.575891	0.086427	-0.253349
10820	90.166667	-0.734271	0.623773	0.187607	-0.722956	0.632870	-0.052545	-0.637605	0.788714	0.210893	-0.594818	0.808793	-0.034301	-0.455736	1.058218	0.073649	-0.466704	1.056990	0.178192	-0.428594	1.006072	0.187999	-0.324547	0.699006	0.315364	-0.292104	0.722914	-0.034004				-0.205424	0.920713	0.148294				-0.221122	0.068131	0.190063	-0.274760	0.078461	-0.107078	-0.227835	0.073478	0.135726	0.575890	0.086428	-0.253356
10821	90.175000	-0.734284	0.623777	0.187618	-0.722948	0.632864	-0.052546	-0.637509	0.788752	0.210976	-0.594816	0.808777	-0.034301	-0.455720	1.058197	0.073606	-0.466649	1.056991	0.178156	-0.428535	1.006064	0.187947	-0.324541	0.699005	0.315360	-0.292106	0.722905	-0.034004				-0.205391	0.920693	0.148244				-0.221129	0.068137	0.190074	-0.274761	0.078458	-0.107072	-0.228073	0.073346	0.135378	0.575891	0.086425	-0.253353
10822	90.183333	-0.734291	0.623779	0.187621	-0.722954	0.632861	-0.052541	-0.637595	0.788741	0.210908	-0.594822	0.808767	-0.034301	-0.455690	1.058173	0.073523	-0.466586	1.056998	0.178115	-0.428481	1.006063	0.187896	-0.324532	0.699009	0.315354	-0.292108	0.722899	-0.034005				-0.205367	0.920668	0.148191				-0.221129	0.068140	0.190078	-0.274763	0.078454	-0.107069	-0.227836	0.073483	0.135745	0.575895	0.086427	-0.253355
10823	90.191667	-0.734298	0.623786	0.187630	-0.722945	0.632864	-0.052544	-0.637590	0.788755	0.210909	-0.594820	0.808761	-0.034310	-0.455685	1.058172	0.073493	-0.466526	1.057027	0.178088	-0.428432	1.006072	0.187847	-0.324525	0.699016	0.315352	-0.292106	0.722886	-0.034000				-0.205355	0.920633	0.148158				-0.221129	0.068143	0.190088	-0.274764	0.078454	-0.107066	-0.227953	0.073414	0.135573	0.575895	0.086429	-0.253356
10824	90.200000	-0.734307	0.623792	0.187631	-0.722968	0.632862	-0.052529	-0.637398	0.788821	0.211059	-0.594820	0.808759	-0.034313	-0.455665	1.058165	0.073431	-0.466460	1.057074	0.178058	-0.428373	1.006081	0.187792	-0.324520	0.699022	0.315351	-0.292101	0.722880	-0.033995				-0.205341	0.920592	0.148132				-0.221129	0.068153	0.190095	-0.274765	0.078465	-0.107064	-0.227829	0.073486	0.135765	0.575893	0.086446	-0.253356
10825	90.208333	-0.734326	0.623806	0.187634	-0.722965	0.632869	-0.052531	-0.637463	0.788855	0.211019	-0.594812	0.808762	-0.034318	-0.455645	1.058159	0.073396	-0.466401	1.057106	0.178042	-0.428312	1.006091	0.187757	-0.324521	0.699024	0.315356	-0.292099	0.722880	-0.033989				-0.205337	0.920559	0.148102				-0.221130	0.068148	0.190107	-0.274768	0.078476	-0.107059	-0.227947	0.073423	0.135593	0.575890	0.086447	-0.253347
10826	90.216667	-0.734321	0.623803	0.187627	-0.722970	0.632875	-0.052531	-0.637585	0.788790	0.210893	-0.594805	0.808759	-0.034322	-0.455630	1.058155	0.073359	-0.466350	1.057136	0.177997	-0.428263	1.006109	0.187722	-0.324522	0.699029	0.315357	-0.292086	0.722869	-0.033985				-0.205329	0.920521	0.148067				-0.221125	0.068145	0.190109	-0.274774	0.078470	-0.107059	-0.228066	0.073360	0.135421	0.575889	0.086445	-0.253350
10827	90.225000	-0.734326	0.623806	0.187617	-0.722953	0.632875	-0.052543	-0.637501	0.788818	0.210976	-0.594785	0.808748	-0.034342	-0.455614	1.058152	0.073323	-0.466304	1.057168	0.177973	-0.428220	1.006150	0.187690	-0.324519	0.699033	0.315352	-0.292074	0.722864	-0.033980				-0.205334	0.920474	0.148045				-0.221119	0.068139	0.190109	-0.274770	0.078479	-0.107071	-0.227825	0.073495	0.135776	0.575891	0.086437	-0.253357
10828	90.233333	-0.734332	0.623809	0.187607	-0.722944	0.632876	-0.052555	-0.637396	0.788847	0.211012	-0.594766	0.808742	-0.034359	-0.455599	1.058146	0.073300	-0.466268	1.057220	0.177993	-0.428159	1.006145	0.187661	-0.324525	0.699039	0.315370	-0.292059	0.722855	-0.033976				-0.205249	0.920603	0.148258				-0.221116	0.068128	0.190105	-0.274772	0.078466	-0.107071	-0.227824	0.073490	0.135771	0.575890	0.086445	-0.253370
10829	90.241667	-0.734332	0.623807	0.187592	-0.722926	0.632876	-0.052567	-0.637580	0.788797	0.210841	-0.594738	0.808732	-0.034378	-0.455573	1.058134	0.073275	-0.466253	1.057197	0.177994	-0.428125	1.006165	0.187629	-0.324517	0.699048	0.315379	-0.292040	0.722850	-0.033965				-0.205350	0.920406	0.148013				-0.221111	0.068134	0.190106	-0.274769	0.078467	-0.107074	-0.228062	0.073342	0.135415	0.575893	0.086435	-0.253376
10830	90.250000	-0.734332	0.623807	0.187582	-0.722927	0.632873	-0.052568	-0.637385	0.788846	0.210974	-0.594735	0.808732	-0.034393	-0.455559	1.058142	0.073253	-0.466167	1.057229	0.177909	-0.428098	1.006220	0.187616	-0.324514	0.699061	0.315388	-0.292026	0.722849	-0.033954				-0.205367	0.920374	0.148016				-0.221113	0.068122	0.190115	-0.274768	0.078456	-0.107062	-0.228060	0.073344	0.135416	0.575891	0.086441	-0.253380
10831	90.258333	-0.734330	0.623808	0.187574	-0.722919	0.632879	-0.052570	-0.637475	0.788824	0.210884	-0.594711	0.808730	-0.034401	-0.455536	1.058143	0.073241	-0.466135	1.057247	0.177897	-0.428057	1.006223	0.187597	-0.324511	0.699050	0.315387	-0.292007	0.722845	-0.033938				-0.205356	0.920416	0.148139				-0.221109	0.068133	0.190117	-0.274767	0.078459	-0.107064	-0.227934	0.073414	0.135601	0.575897	0.086440	-0.253374
10832	90.266667	-0.734331	0.623819	0.187570	-0.722906	0.632886	-0.052571	-0.637379	0.788854	0.210945	-0.594693	0.808729	-0.034409	-0.455508	1.058140	0.073227	-0.466120	1.057275	0.177907	-0.428019	1.006228	0.187571	-0.324513	0.699053	0.315398	-0.291989	0.722839	-0.033924				-0.205426	0.920300	0.148021				-0.221105	0.068138	0.190122	-0.274766	0.078457	-0.107050	-0.228048	0.073339	0.135425	0.575898	0.086442	-0.253371
10833	90.275000	-0.734326	0.623824	0.187566	-0.722878	0.632899	-0.052587	-0.637439	0.788879	0.210890	-0.594667	0.808734	-0.034425	-0.455481	1.058136	0.073219	-0.466066	1.057252	0.177870	-0.427987	1.006223	0.187559	-0.324507	0.699056	0.315398	-0.291971	0.722837	-0.033912				-0.205441	0.920282	0.147999				-0.221105	0.068137	0.190131	-0.274763	0.078461	-0.107046	-0.228047	0.073340	0.135434	0.575902	0.086441	-0.253360
10834	90.283333	-0.734315	0.623829	0.187565	-0.722893	0.632902	-0.052575	-0.637552	0.788812	0.210770	-0.594648	0.808739	-0.034437	-0.455452	1.058144	0.073210	-0.466031	1.057219	0.177837	-0.427959	1.006214	0.187545	-0.324504	0.699065	0.315403	-0.291957	0.722838	-0.033911				-0.205469	0.920253	0.147983				-0.221099	0.068141	0.190128	-0.274766	0.078460	-0.107049	-0.228041	0.073348	0.135437	0.575901	0.086446	-0.253359
10835	90.291667	-0.734312	0.623837	0.187555	-0.722874	0.632914	-0.052581	-0.637350	0.788865	0.210911	-0.594642	0.808741	-0.034434	-0.455428	1.058145	0.073204	-0.466013	1.057232	0.177864	-0.427929	1.006200	0.187528	-0.324499	0.699056	0.315400	-0.291944	0.722841	-0.033905				-0.205385	0.920408	0.148175				-0.221099	0.068137	0.190134	-0.274763	0.078468	-0.107049	-0.228041	0.073353	0.135438	0.575905	0.086452	-0.253356
10836	90.300000	-0.734302	0.623844	0.187548	-0.722862	0.632923	-0.052592	-0.637339	0.788867	0.210902	-0.594619	0.808748	-0.034455	-0.455404	1.058138	0.073200	-0.465976	1.057234	0.177869	-0.427895	1.006181	0.187516	-0.324492	0.699058	0.315399	-0.291936	0.722839	-0.033909				-0.205477	0.920231	0.147915				-0.221100	0.068136	0.190129	-0.274768	0.078466	-0.107055	-0.228040	0.073349	0.135433	0.575904	0.086449	-0.253361
10837	90.308333	-0.734291	0.623847	0.187541	-0.722853	0.632921	-0.052598	-0.637392	0.788885	0.210852	-0.594605	0.808744	-0.034466	-0.455379	1.058135	0.073196	-0.465927	1.057166	0.177812	-0.427868	1.006166	0.187511	-0.324482	0.699061	0.315397	-0.291925	0.722834	-0.033921				-0.205427	0.920292	0.148010				-0.221096	0.068120	0.190116	-0.274769	0.078462	-0.107062	-0.228045	0.073338	0.135422	0.575900	0.086447	-0.253373
10838	90.316667	-0.734279	0.623845	0.187536	-0.722866	0.632917	-0.052597	-0.637340	0.788821	0.210867	-0.594609	0.808738	-0.034464	-0.455358	1.058131	0.073191	-0.465916	1.057142	0.177826	-0.427842	1.006147	0.187500	-0.324472	0.699061	0.315391	-0.291918	0.722825	-0.033933				-0.205463	0.920198	0.147883				-0.221093	0.068118	0.190108	-0.274767	0.078460	-0.107077	-0.228053	0.073327	0.135409	0.575904	0.086439	-0.253380
10839	90.325000	-0.734271	0.623849	0.187533	-0.722867	0.632920	-0.052589	-0.637409	0.788812	0.210796	-0.594591	0.808743	-0.034477	-0.455348	1.058132	0.073190	-0.465905	1.057132	0.177816	-0.427899	1.006240	0.187526	-0.324459	0.699058	0.315391	-0.291917	0.722822	-0.033941				-0.205412	0.920274	0.148019				-0.221105	0.068122	0.190107	-0.274772	0.078453	-0.107079	-0.227809	0.073455	0.135764	0.575898	0.086439	-0.253391
10840	90.333333	-0.734257	0.623854	0.187535	-0.722838	0.632925	-0.052600	-0.637476	0.788805	0.210728	-0.594579	0.808747	-0.034484	-0.455334	1.058137	0.073188	-0.465901	1.057101	0.177802	-0.427961	1.006346	0.187563	-0.324447	0.699051	0.315377	-0.291912	0.722826	-0.033949				-0.205458	0.920192	0.147912				-0.221110	0.068130	0.190108	-0.274769	0.078460	-0.107079	-0.227811	0.073455	0.135776	0.575895	0.086447	-0.253384
10841	90.341667	-0.734251	0.623858	0.187537	-0.722836	0.632932	-0.052597	-0.637466	0.788810	0.210727	-0.594578	0.808752	-0.034485	-0.455328	1.058147	0.073191	-0.465885	1.057059	0.177780	-0.427954	1.006339	0.187565	-0.324434	0.699060	0.315373	-0.291907	0.722831	-0.033953				-0.205411	0.920278	0.148059				-0.221110	0.068133	0.190112	-0.274770	0.078462	-0.107073	-0.228047	0.073327	0.135420	0.575898	0.086453	-0.253385
10842	90.350000	-0.734244	0.623863	0.187541	-0.722849	0.632937	-0.052586	-0.637459	0.788814	0.210730	-0.594575	0.808761	-0.034483	-0.455325	1.058158	0.073193	-0.465890	1.057053	0.177782	-0.427954	1.006338	0.187562	-0.324425	0.699060	0.315357	-0.291904	0.722833	-0.033955				-0.205462	0.920200	0.147963				-0.221102	0.068130	0.190113	-0.274771	0.078464	-0.107068	-0.227805	0.073463	0.135778	0.575900	0.086452	-0.253379
10843	90.358333	-0.734243	0.623872	0.187542	-0.722843	0.632946	-0.052585	-0.637359	0.788842	0.210806	-0.594583	0.808768	-0.034473	-0.455326	1.058169	0.073193	-0.465908	1.057062	0.177784	-0.427960	1.006336	0.187559	-0.324425	0.699065	0.315361	-0.291905	0.722842	-0.033967				-0.205465	0.920211	0.147992				-0.221105	0.068136	0.190119	-0.274773	0.078469	-0.107066	-0.227924	0.073402	0.135602	0.575897	0.086456	-0.253369
10844	90.366667	-0.734236	0.623873	0.187544	-0.722854	0.632945	-0.052568	-0.637450	0.788821	0.210735	-0.594581	0.808767	-0.034467	-0.455330	1.058177	0.073193	-0.465911	1.057052	0.177762	-0.427969	1.006339	0.187555	-0.324417	0.699065	0.315350	-0.291903	0.722846	-0.033974				-0.205479	0.920212	0.148020				-0.221104	0.068137	0.190117	-0.274769	0.078461	-0.107061	-0.228039	0.073339	0.135421	0.575901	0.086463	-0.253369
10845	90.375000	-0.734233	0.623878	0.187547	-0.722842	0.632943	-0.052575	-0.637360	0.788852	0.210839	-0.594589	0.808766	-0.034462	-0.455332	1.058184	0.073187	-0.465946	1.057064	0.177802	-0.427984	1.006340	0.187552	-0.324416	0.699059	0.315335	-0.291906	0.722847	-0.033990				-0.205498	0.920207	0.148040				-0.221098	0.068131	0.190113	-0.274771	0.078464	-0.107066	-0.227925	0.073405	0.135593	0.575896	0.086453	-0.253367
10846	90.383333	-0.734230	0.623871	0.187545	-0.722854	0.632933	-0.052573	-0.637262	0.788861	0.210885	-0.594600	0.808764	-0.034459	-0.455333	1.058187	0.073176	-0.465973	1.057043	0.177791	-0.428008	1.006335	0.187539	-0.324421	0.699056	0.315332	-0.291914	0.722844	-0.034001				-0.205430	0.920373	0.148299				-0.221096	0.068121	0.190113	-0.274769	0.078463	-0.107076	-0.228046	0.073330	0.135409	0.575895	0.086456	-0.253376
10847	90.391667	-0.734236	0.623865	0.187545	-0.722842	0.632924	-0.052580	-0.637379	0.788828	0.210829	-0.594594	0.808748	-0.034458	-0.455326	1.058174	0.073156	-0.466000	1.057069	0.177812	-0.428015	1.006309	0.187548	-0.324420	0.699055	0.315329	-0.291915	0.722842	-0.034022				-0.205531	0.920218	0.148097				-0.221091	0.068118	0.190104	-0.274770	0.078449	-0.107075	-0.227929	0.073387	0.135584	0.575896	0.086441	-0.253376
10848	90.400000	-0.734237	0.623856	0.187544	-0.722854	0.632916	-0.052573	-0.637463	0.788799	0.210734	-0.594596	0.808743	-0.034460	-0.455344	1.058175	0.073149	-0.466012	1.057005	0.177757	-0.428029	1.006296	0.187534	-0.324426	0.699047	0.315319	-0.291919	0.722843	-0.034031				-0.205544	0.920228	0.148127				-0.221098	0.068114	0.190103	-0.274768	0.078442	-0.107072	-0.228048	0.073312	0.135399	0.575890	0.086445	-0.253379
10849	90.408333	-0.734243	0.623848	0.187545	-0.722844	0.632912	-0.052578	-0.637471	0.788793	0.210738	-0.594604	0.808743	-0.034454	-0.455353	1.058182	0.073126	-0.466022	1.056990	0.177703	-0.428051	1.006310	0.187513	-0.324430	0.699043	0.315309	-0.291929	0.722849	-0.034040				-0.205552	0.920239	0.148156				-0.221094	0.068123	0.190105	-0.274768	0.078448	-0.107071	-0.227925	0.073384	0.135589	0.575892	0.086442	-0.253374
10850	90.416667	-0.734250	0.623841	0.187546	-0.722855	0.632909	-0.052570	-0.637288	0.788835	0.210892	-0.594629	0.808760	-0.034436	-0.455357	1.058179	0.073111	-0.466070	1.057017	0.177739	-0.428072	1.006321	0.187504	-0.324433	0.699052	0.315330	-0.291938	0.722857	-0.034040				-0.205564	0.920251	0.148194				-0.221096	0.068131	0.190108	-0.274769	0.078442	-0.107058	-0.228044	0.073326	0.135416	0.575891	0.086441	-0.253369
10851	90.425000	-0.734258	0.623839	0.187553	-0.722838	0.632919	-0.052578	-0.637241	0.788925	0.210967	-0.594629	0.808763	-0.034441	-0.455351	1.058183	0.073101	-0.466083	1.057005	0.177710	-0.428086	1.006299	0.187512	-0.324438	0.699040	0.315316	-0.291944	0.722857	-0.034031				-0.205576	0.920260	0.148225				-0.221098	0.068140	0.190113	-0.274768	0.078449	-0.107054	-0.228042	0.073331	0.135421	0.575889	0.086448	-0.253358
10852	90.433333	-0.734270	0.623840	0.187560	-0.722866	0.632924	-0.052559	-0.637500	0.788791	0.210763	-0.594639	0.808775	-0.034430	-0.455349	1.058194	0.073091	-0.466064	1.056983	0.177659	-0.428111	1.006297	0.187509	-0.324442	0.699029	0.315316	-0.291954	0.722871	-0.034026				-0.205581	0.920272	0.148253				-0.221100	0.068143	0.190116	-0.274767	0.078465	-0.107058	-0.228038	0.073344	0.135426	0.575889	0.086452	-0.253351
10853	90.441667	-0.734280	0.623837	0.187567	-0.722870	0.632926	-0.052552	-0.637515	0.788797	0.210773	-0.594660	0.808781	-0.034411	-0.455368	1.058204	0.073092	-0.466122	1.057011	0.177702	-0.428138	1.006299	0.187500	-0.324453	0.699038	0.315335	-0.291965	0.722869	-0.034017				-0.205588	0.920292	0.148289				-0.221098	0.068136	0.190116	-0.274766	0.078464	-0.107059	-0.227806	0.073481	0.135786	0.575885	0.086461	-0.253352
10854	90.450000	-0.734294	0.623833	0.187571	-0.722869	0.632924	-0.052550	-0.637341	0.788847	0.210928	-0.594665	0.808788	-0.034407	-0.455376	1.058194	0.073095	-0.466132	1.056983	0.177686	-0.428152	1.006281	0.187512	-0.324470	0.699043	0.315362	-0.291973	0.722874	-0.034001				-0.205594	0.920305	0.148323				-0.221102	0.068139	0.190116	-0.274769	0.078467	-0.107064	-0.228047	0.073349	0.135420	0.575876	0.086457	-0.253349
10855	90.458333	-0.734310	0.623822	0.187576	-0.722853	0.632929	-0.052559	-0.637544	0.788797	0.210781	-0.594655	0.808774	-0.034412	-0.455377	1.058178	0.073093	-0.466153	1.056966	0.177682	-0.428180	1.006277	0.187510	-0.324484	0.699037	0.315380	-0.291972	0.722868	-0.033980				-0.205596	0.920309	0.148362				-0.221108	0.068134	0.190115	-0.274771	0.078474	-0.107068	-0.228052	0.073346	0.135415	0.575871	0.086457	-0.253350
10856	90.466667	-0.734321	0.623810	0.187580	-0.722882	0.632914	-0.052549	-0.637559	0.788795	0.210781	-0.594665	0.808760	-0.034402	-0.455387	1.058165	0.073095	-0.466165	1.056945	0.177682	-0.428197	1.006261	0.187523	-0.324500	0.699032	0.315404	-0.291968	0.722862	-0.033951				-0.205592	0.920318	0.148410				-0.221107	0.068125	0.190114	-0.274771	0.078462	-0.107072	-0.228052	0.073333	0.135414	0.575869	0.086461	-0.253360
10857	90.475000	-0.734336	0.623798	0.187581	-0.722882	0.632909	-0.052553	-0.637476	0.788813	0.210855	-0.594666	0.808745	-0.034396	-0.455387	1.058151	0.073096	-0.466185	1.056934	0.177704	-0.428220	1.006238	0.187523	-0.324519	0.699033	0.315430	-0.291965	0.722849	-0.033921				-0.205497	0.920484	0.148693				-0.221118	0.068126	0.190112	-0.274771	0.078461	-0.107075	-0.227821	0.073465	0.135767	0.575860	0.086451	-0.253362
10858	90.483333	-0.734349	0.623790	0.187583	-0.722863	0.632905	-0.052563	-0.637618	0.788783	0.210823	-0.594647	0.808737	-0.034403	-0.455384	1.058142	0.073104	-0.466212	1.056962	0.177782	-0.428236	1.006221	0.187521	-0.324539	0.699031	0.315460	-0.291960	0.722847	-0.033891				-0.205576	0.920320	0.148503				-0.221119	0.068132	0.190117	-0.274769	0.078458	-0.107071	-0.228060	0.073330	0.135417	0.575861	0.086448	-0.253353
10859	90.491667	-0.734363	0.623781	0.187586	-0.722879	0.632900	-0.052552	-0.637503	0.788807	0.210859	-0.594651	0.808736	-0.034394	-0.455390	1.058140	0.073114	-0.466199	1.056903	0.177713	-0.428243	1.006204	0.187535	-0.324549	0.699018	0.315468	-0.291958	0.722843	-0.033857				-0.205564	0.920318	0.148544				-0.221113	0.068134	0.190121	-0.274772	0.078470	-0.107065	-0.227937	0.073404	0.135604	0.575856	0.086455	-0.253354
10860	90.500000	-0.734377	0.623777	0.187593	-0.722894	0.632896	-0.052539	-0.637607	0.788781	0.210791	-0.594674	0.808727	-0.034368	-0.455397	1.058143	0.073121	-0.466189	1.056889	0.177700	-0.428241	1.006197	0.187547	-0.324563	0.699024	0.315489	-0.291960	0.722841	-0.033828				-0.205461	0.920494	0.148826				-0.221118	0.068140	0.190132	-0.274775	0.078467	-0.107051	-0.228059	0.073351	0.135437	0.575856	0.086455	-0.253341
10861	90.508333	-0.734385	0.623776	0.187602	-0.722892	0.632899	-0.052530	-0.637521	0.788805	0.210885	-0.594681	0.808731	-0.034348	-0.455400	1.058147	0.073131	-0.466204	1.056918	0.177747	-0.428245	1.006190	0.187549	-0.324572	0.699019	0.315514	-0.291967	0.722849	-0.033813				-0.205502	0.920407	0.148737				-0.221112	0.068139	0.190139	-0.274774	0.078460	-0.107045	-0.228052	0.073357	0.135442	0.575857	0.086462	-0.253333
10862	90.516667	-0.734389	0.623772	0.187612	-0.722871	0.632905	-0.052534	-0.637615	0.788775	0.210823	-0.594673	0.808741	-0.034342	-0.455398	1.058144	0.073138	-0.466195	1.056922	0.177756	-0.428247	1.006191	0.187559	-0.324574	0.699016	0.315528	-0.291975	0.722848	-0.033808				-0.205449	0.920491	0.148884				-0.221108	0.068135	0.190140	-0.274772	0.078465	-0.107046	-0.228055	0.073368	0.135443	0.575852	0.086456	-0.253325
10863	90.525000	-0.734390	0.623769	0.187621	-0.722895	0.632906	-0.052507	-0.637523	0.788800	0.210919	-0.594700	0.808739	-0.034313	-0.455403	1.058161	0.073136	-0.466189	1.056899	0.177725	-0.428253	1.006199	0.187558	-0.324572	0.699015	0.315541	-0.291991	0.722850	-0.033811				-0.205442	0.920496	0.148903				-0.221108	0.068134	0.190130	-0.274772	0.078466	-0.107055	-0.227819	0.073489	0.135796	0.575852	0.086451	-0.253332
10864	90.533333	-0.734389	0.623771	0.187629	-0.722871	0.632910	-0.052515	-0.637375	0.788904	0.211084	-0.594706	0.808744	-0.034291	-0.455402	1.058160	0.073140	-0.466203	1.056939	0.177766	-0.428267	1.006220	0.187553	-0.324568	0.699004	0.315542	-0.292006	0.722855	-0.033817				-0.205428	0.920511	0.148925				-0.221104	0.068135	0.190131	-0.274766	0.078473	-0.107068	-0.227816	0.073489	0.135791	0.575848	0.086451	-0.253329
10865	90.541667	-0.734388	0.623771	0.187640	-0.722882	0.632909	-0.052504	-0.637486	0.788829	0.210989	-0.594710	0.808745	-0.034270	-0.455405	1.058174	0.073140	-0.466194	1.056933	0.177728	-0.428279	1.006238	0.187569	-0.324566	0.699000	0.315529	-0.292009	0.722860	-0.033835				-0.205408	0.920519	0.148948				-0.221107	0.068133	0.190122	-0.274767	0.078462	-0.107067	-0.228055	0.073348	0.135427	0.575848	0.086455	-0.253339
10866	90.550000	-0.734374	0.623765	0.187643	-0.722891	0.632908	-0.052488	-0.637604	0.788751	0.210889	-0.594713	0.808748	-0.034254	-0.455408	1.058188	0.073144	-0.466209	1.056956	0.177707	-0.428285	1.006254	0.187587	-0.324562	0.699001	0.315513	-0.292014	0.722867	-0.033852				-0.205387	0.920535	0.148966				-0.221108	0.068125	0.190124	-0.274767	0.078460	-0.107066	-0.228056	0.073342	0.135424	0.575848	0.086450	-0.253340
10867	90.558333	-0.734367	0.623766	0.187651	-0.722888	0.632914	-0.052478	-0.637502	0.788766	0.210983	-0.594715	0.808754	-0.034229	-0.455416	1.058203	0.073154	-0.466221	1.056998	0.177771	-0.428309	1.006268	0.187588	-0.324552	0.698997	0.315489	-0.292016	0.722878	-0.033879				-0.205361	0.920563	0.148991				-0.221106	0.068131	0.190116	-0.274770	0.078457	-0.107065	-0.227819	0.073476	0.135778	0.575848	0.086449	-0.253338
10868	90.566667	-0.734370	0.623772	0.187669	-0.722884	0.632925	-0.052474	-0.637585	0.788730	0.210922	-0.594713	0.808760	-0.034205	-0.455427	1.058219	0.073172	-0.466249	1.057058	0.177835	-0.428317	1.006282	0.187622	-0.324537	0.698987	0.315458	-0.292016	0.722887	-0.033903				-0.205338	0.920592	0.149017				-0.221111	0.068140	0.190117	-0.274767	0.078473	-0.107071	-0.228054	0.073344	0.135421	0.575841	0.086460	-0.253336
10869	90.575000	-0.734350	0.623764	0.187670	-0.722879	0.632925	-0.052452	-0.637450	0.788788	0.211053	-0.594720	0.808774	-0.034188	-0.455437	1.058234	0.073189	-0.466235	1.057026	0.177791	-0.428334	1.006299	0.187636	-0.324518	0.698975	0.315416	-0.292012	0.722899	-0.033937				-0.205316	0.920614	0.149035				-0.221111	0.068145	0.190117	-0.274770	0.078471	-0.107055	-0.227933	0.073423	0.135608	0.575847	0.086462	-0.253326
10870	90.583333	-0.734341	0.623767	0.187677	-0.722868	0.632931	-0.052441	-0.637370	0.788757	0.211113	-0.594714	0.808776	-0.034163	-0.455447	1.058256	0.073204	-0.466244	1.057039	0.177777	-0.428354	1.006311	0.187645	-0.324506	0.698976	0.315392	-0.292012	0.722908	-0.033968				-0.205295	0.920637	0.149038				-0.221101	0.068145	0.190119	-0.274775	0.078476	-0.107053	-0.227818	0.073493	0.135789	0.575844	0.086473	-0.253318
10871	90.591667	-0.734333	0.623769	0.187683	-0.722855	0.632947	-0.052441	-0.637327	0.788788	0.211162	-0.594715	0.808785	-0.034146	-0.455446	1.058270	0.073221	-0.466270	1.057083	0.177835	-0.428367	1.006321	0.187666	-0.324484	0.698974	0.315375	-0.292007	0.722917	-0.034000				-0.205257	0.920664	0.149030				-0.221113	0.068143	0.190116	-0.274769	0.078473	-0.107059	-0.227938	0.073428	0.135605	0.575845	0.086459	-0.253312
10872	90.600000	-0.734322	0.623767	0.187689	-0.722832	0.632947	-0.052444	-0.637529	0.788679	0.210980	-0.594710	0.808785	-0.034140	-0.455442	1.058282	0.073234	-0.466275	1.057082	0.177863	-0.428384	1.006333	0.187680	-0.324469	0.698972	0.315346	-0.292008	0.722921	-0.034028				-0.205211	0.920674	0.149013				-0.221106	0.068134	0.190106	-0.274767	0.078463	-0.107062	-0.228054	0.073354	0.135421	0.575844	0.086458	-0.253311
10873	90.608333	-0.734312	0.623767	0.187691	-0.722835	0.632942	-0.052430	-0.637421	0.788693	0.211063	-0.594705	0.808789	-0.034132	-0.455441	1.058297	0.073235	-0.466278	1.057087	0.177856	-0.428395	1.006338	0.187692	-0.324453	0.698968	0.315320	-0.292007	0.722926	-0.034044				-0.205165	0.920690	0.148984				-0.221110	0.068132	0.190108	-0.274767	0.078463	-0.107073	-0.228057	0.073345	0.135413	0.575846	0.086460	-0.253318
10874	90.616667	-0.734305	0.623769	0.187689	-0.722835	0.632944	-0.052421	-0.637321	0.788710	0.211144	-0.594694	0.808799	-0.034121	-0.455437	1.058317	0.073233	-0.466302	1.057092	0.177840	-0.428406	1.006349	0.187684	-0.324443	0.698977	0.315310	-0.292004	0.722923	-0.034047				-0.205115	0.920694	0.148970				-0.221113	0.068134	0.190102	-0.274765	0.078462	-0.107079	-0.227819	0.073473	0.135765	0.575848	0.086449	-0.253317
10875	90.625000	-0.734300	0.623771	0.187685	-0.722821	0.632954	-0.052429	-0.637321	0.788725	0.211195	-0.594686	0.808786	-0.034113	-0.455431	1.058347	0.073224	-0.466333	1.057094	0.177817	-0.428450	1.006359	0.187666	-0.324426	0.698976	0.315300	-0.292000	0.722922	-0.034037				-0.205073	0.920705	0.148940				-0.221113	0.068131	0.190101	-0.274766	0.078456	-0.107073	-0.228058	0.073334	0.135402	0.575842	0.086449	-0.253320
10876	90.633333	-0.734292	0.623774	0.187685	-0.722799	0.632960	-0.052438	-0.637249	0.788802	0.211231	-0.594672	0.808794	-0.034112	-0.455424	1.058391	0.073204	-0.466350	1.057087	0.177788	-0.428503	1.006375	0.187631	-0.324417	0.698983	0.315297	-0.291993	0.722925	-0.034017				-0.205027	0.920713	0.148919				-0.221104	0.068128	0.190100	-0.274762	0.078470	-0.107073	-0.228058	0.073338	0.135399	0.575844	0.086459	-0.253326
10877	90.641667	-0.734292	0.623779	0.187685	-0.722819	0.632954	-0.052417	-0.637389	0.788682	0.211074	-0.594662	0.808784	-0.034107	-0.455418	1.058455	0.073175	-0.466409	1.057146	0.177750	-0.428566	1.006376	0.187592	-0.324411	0.699001	0.315320	-0.291986	0.722918	-0.033982				-0.204979	0.920711	0.148911				-0.221111	0.068138	0.190104	-0.274767	0.078463	-0.107059	-0.228054	0.073338	0.135413	0.575843	0.086453	-0.253312
10878	90.650000	-0.734294	0.623782	0.187686	-0.722820	0.632970	-0.052408	-0.637289	0.788709	0.211152	-0.594651	0.808779	-0.034105	-0.455394	1.058523	0.073134	-0.466439	1.057147	0.177692	-0.428634	1.006364	0.187543	-0.324408	0.699006	0.315346	-0.291974	0.722911	-0.033948				-0.204933	0.920719	0.148887				-0.221105	0.068142	0.190105	-0.274768	0.078463	-0.107044	-0.227813	0.073484	0.135783	0.575844	0.086457	-0.253302
10879	90.658333	-0.734298	0.623791	0.187687	-0.722809	0.632988	-0.052416	-0.637369	0.788685	0.211069	-0.594633	0.808762	-0.034113	-0.455372	1.058588	0.073082	-0.466474	1.057159	0.177664	-0.428702	1.006341	0.187473	-0.324406	0.699012	0.315370	-0.291964	0.722908	-0.033917				-0.204881	0.920739	0.148851				-0.221106	0.068152	0.190109	-0.274768	0.078469	-0.107046	-0.227934	0.073425	0.135608	0.575842	0.086472	-0.253303
10880	90.666667	-0.734300	0.623795	0.187689	-0.722816	0.632990	-0.052416	-0.637267	0.788732	0.211192	-0.594608	0.808755	-0.034112	-0.455354	1.058626	0.073001	-0.466506	1.057089	0.177523	-0.428758	1.006324	0.187393	-0.324402	0.699023	0.315397	-0.291947	0.722900	-0.033878				-0.204823	0.920755	0.148807				-0.221106	0.068142	0.190109	-0.274772	0.078478	-0.107054	-0.228056	0.073365	0.135426	0.575840	0.086472	-0.253295
10881	90.675000	-0.734303	0.623803	0.187688	-0.722787	0.632995	-0.052412	-0.637230	0.788707	0.211124	-0.594573	0.808734	-0.034126	-0.455376	1.058670	0.072913	-0.466547	1.057086	0.177459	-0.428802	1.006301	0.187290	-0.324402	0.699041	0.315434	-0.291925	0.722883	-0.033839				-0.204763	0.920779	0.148740				-0.221108	0.068143	0.190112	-0.274771	0.078474	-0.107058	-0.227940	0.073428	0.135595	0.575842	0.086469	-0.253298
10882	90.683333	-0.734306	0.623810	0.187688	-0.722786	0.633023	-0.052421	-0.637379	0.788640	0.210948	-0.594491	0.808699	-0.034130	-0.455386	1.058677	0.072809	-0.466619	1.057060	0.177386	-0.428863	1.006282	0.187200	-0.324401	0.699061	0.315474	-0.291896	0.722865	-0.033800				-0.204693	0.920799	0.148626				-0.221115	0.068130	0.190108	-0.274770	0.078468	-0.107068	-0.227827	0.073491	0.135767	0.575839	0.086458	-0.253302
10883	90.691667	-0.734309	0.623824	0.187693	-0.722769	0.633038	-0.052421	-0.637207	0.788699	0.211035	-0.594432	0.808664	-0.034135	-0.455397	1.058642	0.072675	-0.466696	1.056983	0.177252	-0.428944	1.006249	0.187108	-0.324390	0.699077	0.315500	-0.291863	0.722846	-0.033759				-0.204632	0.920810	0.148483				-0.221121	0.068123	0.190111	-0.274769	0.078458	-0.107070	-0.227948	0.073417	0.135582	0.575837	0.086459	-0.253313
10884	90.700000	-0.734296	0.623834	0.187703	-0.722850	0.633122	-0.052560	-0.637076	0.788665	0.211047	-0.594346	0.808634	-0.034139	-0.455400	1.058558	0.072518	-0.466774	1.056889	0.177098	-0.429026	1.006205	0.187020	-0.324368	0.699112	0.315529	-0.291822	0.722823	-0.033715				-0.204672	0.920682	0.148091				-0.221119	0.068126	0.190113	-0.274769	0.078452	-0.107077	-0.228068	0.073341	0.135399	0.575832	0.086454	-0.253318
10885	90.708333	-0.734284	0.623850	0.187722	-0.722735	0.633094	-0.052378	-0.637006	0.788660	0.211027	-0.594260	0.808605	-0.034130	-0.455415	1.058411	0.072343	-0.466872	1.056746	0.176878	-0.429114	1.006094	0.186923	-0.324329	0.699166	0.315563	-0.291768	0.722801	-0.033664				-0.204585	0.920800	0.148090				-0.221121	0.068127	0.190120	-0.274771	0.078460	-0.107072	-0.227950	0.073417	0.135588	0.575832	0.086458	-0.253313
10886	90.716667	-0.734280	0.623878	0.187752	-0.722689	0.633142	-0.052359	-0.636859	0.788750	0.211067	-0.594161	0.808568	-0.034128	-0.455459	1.058205	0.072141	-0.466975	1.056570	0.176630	-0.429204	1.005964	0.186805	-0.324261	0.699222	0.315580	-0.291701	0.722785	-0.033619				-0.204606	0.920753	0.147894				-0.221123	0.068137	0.190120	-0.274770	0.078466	-0.107065	-0.227831	0.073481	0.135784	0.575824	0.086463	-0.253310
10887	90.725000	-0.734240	0.623893	0.187772	-0.722668	0.633184	-0.052312	-0.636814	0.788668	0.210985	-0.594069	0.808530	-0.034119	-0.455563	1.057959	0.071899	-0.467111	1.056386	0.176411	-0.429238	1.006178	0.187231	-0.324175	0.699286	0.315563	-0.291620	0.722773	-0.033579				-0.204605	0.920755	0.147855				-0.221127	0.068142	0.190121	-0.274771	0.078474	-0.107059	-0.228064	0.073359	0.135427	0.575825	0.086470	-0.253308
10888	90.733333	-0.734210	0.623912	0.187795	-0.722658	0.633219	-0.052277	-0.636726	0.788655	0.210962	-0.593990	0.808489	-0.034111	-0.455692	1.057718	0.071606	-0.467264	1.056108	0.176147	-0.429318	1.006265	0.187301	-0.324069	0.699344	0.315529	-0.291531	0.722773	-0.033548				-0.204633	0.920731	0.147796				-0.221122	0.068142	0.190126	-0.274770	0.078473	-0.107053	-0.228065	0.073374	0.135430	0.575821	0.086476	-0.253301
10889	90.741667	-0.734183	0.623935	0.187815	-0.722631	0.633226	-0.052272	-0.636593	0.788691	0.210978	-0.593926	0.808453	-0.034119	-0.455869	1.057502	0.071156	-0.467455	1.055865	0.175823	-0.429444	1.005750	0.186567	-0.323940	0.699393	0.315463	-0.291452	0.722763	-0.033529				-0.204666	0.920696	0.147654				-0.221120	0.068141	0.190125	-0.274771	0.078471	-0.107051	-0.227827	0.073502	0.135794	0.575818	0.086471	-0.253302
10890	90.750000	-0.734150	0.623953	0.187828	-0.722630	0.633229	-0.052264	-0.636461	0.788726	0.210992	-0.593880	0.808424	-0.034141	-0.456059	1.057224	0.070854	-0.467626	1.055627	0.175523	-0.429515	1.005601	0.186369	-0.323813	0.699439	0.315379	-0.291379	0.722751	-0.033530				-0.204686	0.920677	0.147415				-0.221125	0.068129	0.190124	-0.274770	0.078476	-0.107062	-0.227827	0.073498	0.135783	0.575815	0.086467	-0.253304
10891	90.758333	-0.734115	0.623973	0.187839	-0.722614	0.633227	-0.052271	-0.636444	0.788624	0.210949	-0.593848	0.808398	-0.034160	-0.456345	1.056986	0.070423	-0.467839	1.055352	0.175342	-0.429588	1.005870	0.186708	-0.323696	0.699474	0.315298	-0.291327	0.722741	-0.033566				-0.204617	0.920793	0.147186				-0.221122	0.068123	0.190120	-0.274770	0.078460	-0.107060	-0.228066	0.073353	0.135421	0.575814	0.086476	-0.253314
10892	90.766667	-0.734083	0.623993	0.187844	-0.722619	0.633226	-0.052267	-0.636337	0.788642	0.210921	-0.593837	0.808387	-0.034183	-0.456625	1.056764	0.070001	-0.467994	1.055137	0.174975	-0.429717	1.005780	0.186534	-0.323600	0.699490	0.315211	-0.291298	0.722727	-0.033624				-0.204522	0.920948	0.146885				-0.221114	0.068125	0.190119	-0.274774	0.078458	-0.107069	-0.227830	0.073478	0.135766	0.575816	0.086466	-0.253312
10893	90.775000	-0.734059	0.624016	0.187847	-0.722584	0.633224	-0.052262	-0.636228	0.788702	0.210929	-0.593851	0.808391	-0.034208	-0.456801	1.056536	0.069739	-0.468232	1.054949	0.174733	-0.429905	1.005592	0.186130	-0.323525	0.699506	0.315136	-0.291295	0.722713	-0.033708				-0.204443	0.921081	0.146444				-0.221116	0.068123	0.190112	-0.274770	0.078455	-0.107073	-0.227943	0.073410	0.135592	0.575811	0.086461	-0.253315
10894	90.783333	-0.734032	0.624037	0.187851	-0.722603	0.633235	-0.052255	-0.636193	0.788689	0.210893	-0.593881	0.808409	-0.034236	-0.456982	1.056344	0.069432	-0.468502	1.054741	0.174500	-0.430088	1.005645	0.186168	-0.323469	0.699507	0.315072	-0.291311	0.722703	-0.033803				-0.204313	0.921249	0.146026				-0.221113	0.068128	0.190111	-0.274767	0.078458	-0.107070	-0.228061	0.073354	0.135420	0.575803	0.086464	-0.253320
10895	90.791667	-0.734015	0.624059	0.187845	-0.722639	0.633233	-0.052233	-0.636135	0.788737	0.210892	-0.593914	0.808426	-0.034257	-0.457187	1.056157	0.069162	-0.468769	1.054483	0.174101	-0.430275	1.005608	0.185965	-0.323438	0.699510	0.315034	-0.291343	0.722693	-0.033914				-0.204257	0.921236	0.145429				-0.221110	0.068136	0.190106	-0.274769	0.078457	-0.107060	-0.228057	0.073349	0.135424	0.575802	0.086470	-0.253321
10896	90.800000	-0.733998	0.624079	0.187836	-0.722657	0.633227	-0.052225	-0.636085	0.788788	0.210888	-0.593959	0.808444	-0.034289	-0.457412	1.055969	0.068873	-0.469119	1.054325	0.173804	-0.430499	1.005371	0.185281	-0.323414	0.699518	0.315010	-0.291378	0.722687	-0.034031				-0.203999	0.921535	0.145419				-0.221107	0.068140	0.190102	-0.274774	0.078451	-0.107050	-0.228057	0.073354	0.135426	0.575799	0.086472	-0.253320
10897	90.808333	-0.733987	0.624098	0.187821	-0.722663	0.633215	-0.052245	-0.635973	0.788933	0.210922	-0.594012	0.808450	-0.034321	-0.457534	1.055714	0.068616	-0.469487	1.054167	0.173454	-0.430675	1.005498	0.185264	-0.323396	0.699522	0.314996	-0.291415	0.722687	-0.034135				-0.203905	0.921481	0.145050				-0.221102	0.068145	0.190099	-0.274769	0.078472	-0.107061	-0.228052	0.073362	0.135425	0.575790	0.086481	-0.253325
10898	90.816667	-0.733984	0.624111	0.187800	-0.722728	0.633200	-0.052247	-0.636029	0.788866	0.210848	-0.594062	0.808447	-0.034354	-0.457668	1.055481	0.068352	-0.469850	1.054018	0.173111	-0.430644	1.005156	0.184567	-0.323392	0.699534	0.314991	-0.291441	0.722685	-0.034231				-0.203722	0.921533	0.145058				-0.221108	0.068144	0.190098	-0.274770	0.078466	-0.107064	-0.228056	0.073360	0.135416	0.575784	0.086486	-0.253333
10899	90.825000	-0.734004	0.624120	0.187775	-0.722758	0.633182	-0.052281	-0.636020	0.788886	0.210812	-0.594113	0.808429	-0.034387	-0.457771	1.055468	0.067970	-0.470201	1.053853	0.172638	-0.430859	1.005168	0.184261	-0.323390	0.699537	0.314972	-0.291459	0.722677	-0.034309				-0.203525	0.921549	0.145213				-0.221110	0.068136	0.190098	-0.274772	0.078469	-0.107069	-0.227942	0.073429	0.135584	0.575775	0.086486	-0.253333
10900	90.833333	-0.734039	0.624123	0.187752	-0.722816	0.633152	-0.052322	-0.636201	0.788832	0.210576	-0.594148	0.808393	-0.034417	-0.457820	1.055451	0.067561	-0.470592	1.053815	0.172271	-0.431088	1.005252	0.184002	-0.323397	0.699554	0.314966	-0.291463	0.722665	-0.034367				-0.203239	0.921688	0.145701				-0.221110	0.068129	0.190101	-0.274769	0.078466	-0.107077	-0.228064	0.073356	0.135402	0.575762	0.086480	-0.253341
10901	90.841667	-0.734091	0.624118	0.187732	-0.722894	0.633154	-0.052449	-0.636058	0.788897	0.210611	-0.594204	0.808351	-0.034469	-0.457833	1.055340	0.067160	-0.470922	1.053690	0.171815	-0.431345	1.005981	0.184647	-0.323401	0.699552	0.314938	-0.291467	0.722637	-0.034388				-0.203072	0.921597	0.145884				-0.221117	0.068134	0.190097	-0.274768	0.078466	-0.107084	-0.228058	0.073359	0.135395	0.575752	0.086490	-0.253350
10902	90.850000	-0.734148	0.624105	0.187717	-0.722986	0.633141	-0.052554	-0.636044	0.788853	0.210647	-0.594239	0.808297	-0.034504	-0.457812	1.055209	0.066786	-0.471193	1.053503	0.171315	-0.431509	1.006036	0.184381	-0.323412	0.699559	0.314903	-0.291460	0.722608	-0.034392				-0.202835	0.921658	0.146325				-0.221115	0.068141	0.190087	-0.274768	0.078463	-0.107082	-0.228060	0.073353	0.135398	0.575745	0.086503	-0.253361
10903	90.858333	-0.734214	0.624087	0.187702	-0.723037	0.633081	-0.052509	-0.636079	0.788839	0.210566	-0.594294	0.808258	-0.034555	-0.457714	1.055055	0.066404	-0.471472	1.053385	0.170899	-0.431672	1.006052	0.184141	-0.323438	0.699560	0.314867	-0.291451	0.722571	-0.034372				-0.202697	0.921608	0.146658				-0.221119	0.068140	0.190092	-0.274773	0.078460	-0.107073	-0.227944	0.073417	0.135575	0.575737	0.086497	-0.253360
10904	90.866667	-0.734275	0.624062	0.187684	-0.723046	0.633028	-0.052443	-0.636339	0.788777	0.210362	-0.594350	0.808229	-0.034611	-0.457552	1.054870	0.066025	-0.471710	1.053255	0.170457	-0.431817	1.006071	0.183921	-0.323463	0.699545	0.314825	-0.291440	0.722535	-0.034340				-0.202664	0.921438	0.146705				-0.221114	0.068136	0.190086	-0.274772	0.078460	-0.107066	-0.227825	0.073485	0.135763	0.575731	0.086503	-0.253361
10905	90.875000	-0.734333	0.624037	0.187667	-0.723102	0.632996	-0.052472	-0.636387	0.788821	0.210279	-0.594423	0.808235	-0.034684	-0.457300	1.054660	0.065624	-0.471886	1.053093	0.170016	-0.431948	1.006050	0.183702	-0.323503	0.699510	0.314791	-0.291434	0.722503	-0.034305				-0.202539	0.921466	0.146994				-0.221111	0.068148	0.190082	-0.274772	0.078455	-0.107060	-0.228064	0.073349	0.135406	0.575727	0.086511	-0.253363
10906	90.883333	-0.734390	0.624014	0.187649	-0.723155	0.632972	-0.052493	-0.636478	0.788887	0.210242	-0.594502	0.808261	-0.034745	-0.457038	1.054277	0.065278	-0.471958	1.052894	0.169482	-0.432051	1.005995	0.183475	-0.323563	0.699486	0.314768	-0.291438	0.722479	-0.034269				-0.202422	0.921512	0.147262				-0.221115	0.068137	0.190085	-0.274775	0.078464	-0.107060	-0.228065	0.073357	0.135405	0.575730	0.086515	-0.253365
10907	90.891667	-0.734452	0.623990	0.187625	-0.723203	0.632959	-0.052502	-0.636480	0.789053	0.210336	-0.594583	0.808300	-0.034793	-0.456654	1.054256	0.064878	-0.472080	1.052650	0.169082	-0.432108	1.005935	0.183235	-0.323646	0.699427	0.314725	-0.291465	0.722462	-0.034233				-0.202222	0.921761	0.147763				-0.221115	0.068144	0.190086	-0.274776	0.078455	-0.107065	-0.227946	0.073418	0.135582	0.575725	0.086515	-0.253361
10908	90.900000	-0.734519	0.623971	0.187607	-0.723241	0.632952	-0.052507	-0.636754	0.789079	0.210228	-0.594679	0.808336	-0.034841	-0.456383	1.054129	0.064342	-0.471957	1.052488	0.168457	-0.432139	1.005884	0.183004	-0.323735	0.699389	0.314692	-0.291506	0.722451	-0.034194				-0.202209	0.921722	0.147776				-0.221116	0.068146	0.190085	-0.274771	0.078455	-0.107071	-0.227829	0.073489	0.135753	0.575719	0.086513	-0.253355
10909	90.908333	-0.734572	0.623934	0.187585	-0.723295	0.632931	-0.052503	-0.636759	0.789192	0.210222	-0.594780	0.808363	-0.034875	-0.455969	1.053898	0.064137	-0.472048	1.052319	0.168068	-0.432185	1.005842	0.182763	-0.323837	0.699339	0.314660	-0.291563	0.722438	-0.034161				-0.202011	0.921988	0.148280				-0.221116	0.068143	0.190091	-0.274765	0.078455	-0.107083	-0.228064	0.073356	0.135401	0.575725	0.086521	-0.253362
10910	90.916667	-0.734627	0.623898	0.187563	-0.723357	0.632902	-0.052501	-0.636809	0.789271	0.210256	-0.594883	0.808370	-0.034910	-0.455613	1.053790	0.063793	-0.472042	1.052221	0.167533	-0.432230	1.005811	0.182526	-0.323938	0.699286	0.314629	-0.291622	0.722419	-0.034137				-0.201892	0.922086	0.148536				-0.221118	0.068138	0.190100	-0.274768	0.078464	-0.107092	-0.228062	0.073353	0.135398	0.575724	0.086519	-0.253357
10911	90.925000	-0.734687	0.623852	0.187539	-0.723412	0.632846	-0.052492	-0.636923	0.789318	0.210224	-0.595003	0.808352	-0.034927	-0.455274	1.053717	0.063472	-0.472117	1.052193	0.167126	-0.432355	1.006003	0.182435	-0.324032	0.699237	0.314621	-0.291677	0.722392	-0.034130				-0.201796	0.922094	0.148680				-0.221116	0.068141	0.190100	-0.274768	0.078463	-0.107086	-0.227832	0.073489	0.135760	0.575719	0.086514	-0.253357
10912	90.933333	-0.734743	0.623812	0.187523	-0.723475	0.632809	-0.052499	-0.637034	0.789343	0.210197	-0.595113	0.808336	-0.034958	-0.454958	1.053680	0.063170	-0.472201	1.052093	0.166726	-0.432495	1.006206	0.182360	-0.324118	0.699193	0.314625	-0.291723	0.722363	-0.034130				-0.201678	0.922091	0.148828				-0.221117	0.068140	0.190106	-0.274765	0.078463	-0.107086	-0.228065	0.073359	0.135409	0.575715	0.086521	-0.253362
10913	90.941667	-0.734808	0.623767	0.187511	-0.723543	0.632754	-0.052497	-0.637234	0.789351	0.210126	-0.595222	0.808332	-0.034992	-0.454682	1.053717	0.062893	-0.472316	1.052082	0.166540	-0.432588	1.006303	0.182172	-0.324204	0.699164	0.314642	-0.291763	0.722348	-0.034144				-0.201486	0.922153	0.149105				-0.221121	0.068146	0.190106	-0.274767	0.078472	-0.107082	-0.228065	0.073368	0.135413	0.575712	0.086524	-0.253362
10914	90.950000	-0.734876	0.623730	0.187511	-0.723608	0.632711	-0.052511	-0.637225	0.789377	0.210151	-0.595310	0.808323	-0.035002	-0.454421	1.053833	0.062635	-0.472476	1.052183	0.166013	-0.432687	1.006424	0.181992	-0.324274	0.699146	0.314663	-0.291794	0.722335	-0.034164				-0.201201	0.922364	0.149604				-0.221123	0.068145	0.190110	-0.274775	0.078467	-0.107078	-0.228067	0.073372	0.135417	0.575711	0.086528	-0.253360
10915	90.958333	-0.734950	0.623701	0.187526	-0.723683	0.632684	-0.052522	-0.637472	0.789385	0.210026	-0.595387	0.808327	-0.035001	-0.454132	1.054005	0.062390	-0.472644	1.052230	0.165780	-0.432788	1.006572	0.181824	-0.324325	0.699137	0.314687	-0.291806	0.722333	-0.034193				-0.201004	0.922412	0.149814				-0.221121	0.068153	0.190113	-0.274773	0.078466	-0.107076	-0.227826	0.073516	0.135786	0.575712	0.086520	-0.253355
10916	90.966667	-0.735021	0.623672	0.187551	-0.723712	0.632663	-0.052535	-0.637501	0.789418	0.209998	-0.595443	0.808335	-0.034993	-0.453816	1.054218	0.062161	-0.472742	1.052377	0.165340	-0.432900	1.006724	0.181641	-0.324355	0.699149	0.314719	-0.291805	0.722333	-0.034218				-0.200797	0.922453	0.149986				-0.221127	0.068162	0.190116	-0.274776	0.078467	-0.107078	-0.228070	0.073383	0.135420	0.575710	0.086527	-0.253359
10917	90.975000	-0.735090	0.623657	0.187581	-0.723812	0.632675	-0.052530	-0.637542	0.789452	0.210022	-0.595475	0.808350	-0.034973	-0.453484	1.054408	0.061963	-0.472855	1.052483	0.165046	-0.432914	1.006711	0.181309	-0.324354	0.699146	0.314743	-0.291797	0.722335	-0.034232				-0.200570	0.922488	0.150103				-0.221125	0.068156	0.190113	-0.274773	0.078468	-0.107088	-0.228072	0.073394	0.135414	0.575710	0.086532	-0.253358
10918	90.983333	-0.735155	0.623647	0.187616	-0.723854	0.632694	-0.052511	-0.637336	0.789613	0.210283	-0.595485	0.808358	-0.034945	-0.453161	1.054568	0.061802	-0.472908	1.052632	0.164791	-0.433056	1.006976	0.181358	-0.324343	0.699146	0.314771	-0.291780	0.722340	-0.034223				-0.200324	0.922511	0.150180				-0.221131	0.068164	0.190121	-0.274772	0.078464	-0.107089	-0.227840	0.073523	0.135767	0.575716	0.086534	-0.253362
10919	90.991667	-0.735201	0.623646	0.187656	-0.723871	0.632711	-0.052496	-0.637457	0.789577	0.210214	-0.595481	0.808371	-0.034904	-0.452806	1.054710	0.061625	-0.472862	1.052646	0.164747	-0.433095	1.007066	0.181264	-0.324313	0.699153	0.314810	-0.291752	0.722338	-0.034195				-0.200121	0.922449	0.150063				-0.221131	0.068165	0.190116	-0.274768	0.078465	-0.107089	-0.227841	0.073531	0.135769	0.575711	0.086529	-0.253357
10920	91.000000	-0.735234	0.623654	0.187694	-0.723912	0.632741	-0.052455	-0.637526	0.789554	0.210107	-0.595462	0.808388	-0.034858	-0.452476	1.054814	0.061503	-0.472682	1.052742	0.164553	-0.433097	1.007129	0.181191	-0.324272	0.699147	0.314838	-0.291718	0.722335	-0.034162				-0.199809	0.922518	0.150145				-0.221130	0.068163	0.190125	-0.274765	0.078477	-0.107084	-0.227842	0.073535	0.135783	0.575719	0.086540	-0.253352
10921	91.008333	-0.735247	0.623659	0.187731	-0.723906	0.632773	-0.052420	-0.637350	0.789644	0.210383	-0.595424	0.808401	-0.034795	-0.452130	1.054815	0.061427	-0.472816	1.052734	0.164159	-0.433075	1.007159	0.181135	-0.324232	0.699134	0.314872	-0.291685	0.722327	-0.034124				-0.199509	0.922499	0.150055				-0.221128	0.068174	0.190115	-0.274768	0.078481	-0.107072	-0.227959	0.073471	0.135611	0.575722	0.086538	-0.253347
10922	91.016667	-0.735248	0.623672	0.187763	-0.723890	0.632798	-0.052389	-0.637250	0.789759	0.210471	-0.595378	0.808410	-0.034731	-0.451792	1.054871	0.061276	-0.472795	1.052747	0.163970	-0.433050	1.007186	0.181093	-0.324190	0.699123	0.314896	-0.291649	0.722316	-0.034085				-0.199159	0.922469	0.149919				-0.221133	0.068178	0.190119	-0.274768	0.078476	-0.107068	-0.227842	0.073534	0.135791	0.575726	0.086540	-0.253350
10923	91.025000	-0.735230	0.623676	0.187794	-0.723868	0.632829	-0.052353	-0.637335	0.789701	0.210406	-0.595330	0.808421	-0.034676	-0.451443	1.054874	0.061161	-0.472748	1.052715	0.163820	-0.433024	1.007193	0.181028	-0.324146	0.699115	0.314911	-0.291604	0.722303	-0.034041				-0.198782	0.922392	0.149750				-0.221132	0.068172	0.190115	-0.274768	0.078477	-0.107066	-0.227958	0.073469	0.135618	0.575732	0.086544	-0.253344
10924	91.033333	-0.735205	0.623679	0.187824	-0.723832	0.632859	-0.052312	-0.637233	0.789698	0.210521	-0.595273	0.808425	-0.034614	-0.451132	1.054880	0.061094	-0.472694	1.052698	0.163672	-0.432995	1.007202	0.180973	-0.324100	0.699128	0.314914	-0.291557	0.722299	-0.034010				-0.198392	0.922291	0.149557				-0.221134	0.068163	0.190119	-0.274777	0.078475	-0.107057	-0.227838	0.073546	0.135791	0.575736	0.086542	-0.253342
10925	91.041667	-0.735173	0.623683	0.187847	-0.723788	0.632877	-0.052283	-0.637146	0.789743	0.210587	-0.595192	0.808403	-0.034556	-0.450820	1.054922	0.061020	-0.472673	1.052631	0.163592	-0.432945	1.007234	0.180930	-0.324054	0.699164	0.314897	-0.291497	0.722303	-0.033985				-0.198006	0.922155	0.149334				-0.221128	0.068166	0.190112	-0.274778	0.078474	-0.107071	-0.227959	0.073469	0.135605	0.575745	0.086545	-0.253344
10926	91.050000	-0.735133	0.623686	0.187874	-0.723736	0.632896	-0.052252	-0.637043	0.789772	0.210650	-0.595103	0.808365	-0.034494	-0.450482	1.054967	0.060953	-0.472566	1.052684	0.163377	-0.432902	1.007250	0.180879	-0.323996	0.699202	0.314876	-0.291427	0.722302	-0.033958				-0.197646	0.922030	0.149100				-0.221139	0.068156	0.190112	-0.274769	0.078469	-0.107080	-0.227846	0.073531	0.135777	0.575745	0.086541	-0.253343
10927	91.058333	-0.735088	0.623695	0.187901	-0.723627	0.632919	-0.052216	-0.637030	0.789666	0.210659	-0.595011	0.808329	-0.034433	-0.450090	1.055003	0.060860	-0.472489	1.052702	0.163273	-0.432850	1.007277	0.180838	-0.323934	0.699247	0.314864	-0.291351	0.722303	-0.033932				-0.197302	0.921882	0.148875				-0.221139	0.068160	0.190114	-0.274775	0.078468	-0.107080	-0.227848	0.073534	0.135771	0.575747	0.086550	-0.253342
10928	91.066667	-0.735032	0.623708	0.187934	-0.723559	0.632946	-0.052169	-0.637111	0.789589	0.210525	-0.594903	0.808288	-0.034375	-0.449698	1.055039	0.060773	-0.472377	1.052729	0.163063	-0.432778	1.007314	0.180807	-0.323859	0.699290	0.314862	-0.291271	0.722314	-0.033910				-0.197003	0.921734	0.148670				-0.221142	0.068159	0.190121	-0.274773	0.078472	-0.107079	-0.227847	0.073530	0.135767	0.575752	0.086551	-0.253345
10929	91.075000	-0.734966	0.623733	0.187966	-0.723489	0.632986	-0.052127	-0.636886	0.789615	0.210664	-0.594800	0.808252	-0.034318	-0.449301	1.055079	0.060702	-0.472290	1.052689	0.163131	-0.432683	1.007363	0.180758	-0.323783	0.699313	0.314869	-0.291196	0.722325	-0.033885				-0.196757	0.921602	0.148479				-0.221144	0.068157	0.190120	-0.274771	0.078479	-0.107079	-0.227849	0.073533	0.135780	0.575756	0.086552	-0.253347
10930	91.083333	-0.734894	0.623763	0.188001	-0.723401	0.633026	-0.052080	-0.636657	0.789649	0.210802	-0.594690	0.808229	-0.034264	-0.448871	1.055141	0.060627	-0.472121	1.052738	0.163053	-0.432581	1.007430	0.180699	-0.323704	0.699329	0.314877	-0.291129	0.722339	-0.033860				-0.196554	0.921480	0.148295				-0.221139	0.068155	0.190128	-0.274772	0.078481	-0.107063	-0.227843	0.073530	0.135789	0.575757	0.086556	-0.253342
10931	91.091667	-0.734819	0.623805	0.188030	-0.723333	0.633093	-0.052018	-0.636689	0.789551	0.210751	-0.594567	0.808207	-0.034196	-0.448398	1.055239	0.060504	-0.472038	1.052887	0.162543	-0.432455	1.007509	0.180632	-0.323638	0.699345	0.314900	-0.291071	0.722347	-0.033840				-0.196394	0.921368	0.148132				-0.221136	0.068161	0.190120	-0.274772	0.078482	-0.107054	-0.227961	0.073477	0.135617	0.575763	0.086556	-0.253348
10932	91.100000	-0.734739	0.623855	0.188060	-0.723248	0.633159	-0.051964	-0.636480	0.789586	0.210898	-0.594441	0.808197	-0.034112	-0.447919	1.055332	0.060377	-0.471978	1.052907	0.162517	-0.432315	1.007601	0.180561	-0.323567	0.699346	0.314912	-0.291015	0.722347	-0.033821				-0.196272	0.921269	0.147988				-0.221135	0.068158	0.190120	-0.274772	0.078481	-0.107053	-0.227837	0.073543	0.135793	0.575765	0.086558	-0.253349
10933	91.108333	-0.734654	0.623905	0.188088	-0.723140	0.633219	-0.051907	-0.636345	0.789597	0.210921	-0.594305	0.808197	-0.034045	-0.447492	1.055417	0.060283	-0.471761	1.053004	0.162291	-0.432171	1.007726	0.180490	-0.323506	0.699348	0.314935	-0.290961	0.722353	-0.033811				-0.196224	0.921110	0.147747				-0.221133	0.068152	0.190114	-0.274766	0.078479	-0.107058	-0.227837	0.073540	0.135786	0.575765	0.086555	-0.253352
10934	91.116667	-0.734570	0.623962	0.188115	-0.723069	0.633307	-0.051846	-0.636251	0.789607	0.210986	-0.594162	0.808202	-0.033983	-0.447068	1.055546	0.060158	-0.471482	1.053159	0.161954	-0.431800	1.007568	0.179809	-0.323449	0.699348	0.314966	-0.290898	0.722350	-0.033801				-0.196191	0.920962	0.147528				-0.221130	0.068148	0.190099	-0.274761	0.078469	-0.107061	-0.227835	0.073535	0.135773	0.575764	0.086559	-0.253354
10935	91.125000	-0.734483	0.624009	0.188149	-0.722988	0.633395	-0.051775	-0.636231	0.789595	0.210935	-0.594041	0.808206	-0.033917	-0.446645	1.055680	0.060014	-0.471332	1.053298	0.161958	-0.431885	1.007964	0.180284	-0.323399	0.699333	0.314992	-0.290836	0.722358	-0.033785				-0.196107	0.920905	0.147476				-0.221128	0.068141	0.190100	-0.274761	0.078462	-0.107062	-0.227836	0.073527	0.135759	0.575764	0.086564	-0.253361
10936	91.133333	-0.734397	0.624055	0.188182	-0.722906	0.633478	-0.051688	-0.636024	0.789632	0.211030	-0.593912	0.808200	-0.033852	-0.446250	1.055788	0.059881	-0.471272	1.053396	0.161758	-0.431739	1.008077	0.180174	-0.323354	0.699330	0.315037	-0.290769	0.722364	-0.033768				-0.196028	0.920835	0.147458				-0.221125	0.068145	0.190097	-0.274758	0.078462	-0.107066	-0.227831	0.073526	0.135755	0.575762	0.086559	-0.253363
10937	91.141667	-0.734314	0.624089	0.188221	-0.722804	0.633547	-0.051615	-0.635957	0.789640	0.211123	-0.593790	0.808191	-0.033790	-0.445783	1.055913	0.059766	-0.470921	1.053527	0.161649	-0.431584	1.008144	0.180071	-0.323316	0.699312	0.315071	-0.290694	0.722370	-0.033750				-0.195953	0.920761	0.147483				-0.221125	0.068135	0.190095	-0.274755	0.078466	-0.107072	-0.227833	0.073508	0.135757	0.575758	0.086560	-0.253361
10938	91.150000	-0.734243	0.624116	0.188260	-0.722715	0.633604	-0.051539	-0.635834	0.789644	0.211119	-0.593667	0.808169	-0.033735	-0.445310	1.055990	0.059662	-0.470652	1.053716	0.161286	-0.431410	1.008183	0.179976	-0.323285	0.699295	0.315107	-0.290623	0.722378	-0.033723				-0.195852	0.920684	0.147531				-0.221116	0.068132	0.190094	-0.274754	0.078471	-0.107065	-0.227834	0.073500	0.135755	0.575755	0.086557	-0.253360
10939	91.158333	-0.734172	0.624130	0.188297	-0.722642	0.633652	-0.051467	-0.635759	0.789632	0.211154	-0.593550	0.808135	-0.033671	-0.444856	1.055992	0.059578	-0.470424	1.053775	0.161206	-0.431222	1.008215	0.179921	-0.323259	0.699278	0.315146	-0.290555	0.722381	-0.033699				-0.195727	0.920606	0.147613				-0.221123	0.068131	0.190090	-0.274753	0.078470	-0.107056	-0.227951	0.073428	0.135586	0.575748	0.086560	-0.253360
10940	91.166667	-0.734107	0.624150	0.188330	-0.722516	0.633683	-0.051396	-0.635694	0.789614	0.211189	-0.593436	0.808093	-0.033607	-0.444411	1.055941	0.059501	-0.470182	1.053785	0.161122	-0.430789	1.007262	0.178208	-0.323236	0.699246	0.315160	-0.290488	0.722377	-0.033676				-0.195483	0.920660	0.147990				-0.221124	0.068125	0.190086	-0.274755	0.078465	-0.107046	-0.227827	0.073487	0.135762	0.575739	0.086558	-0.253359
10941	91.175000	-0.734066	0.624163	0.188361	-0.722433	0.633711	-0.051349	-0.635731	0.789591	0.211170	-0.593338	0.808056	-0.033562	-0.443967	1.055880	0.059362	-0.469920	1.053844	0.160895	-0.430834	1.008250	0.179806	-0.323217	0.699232	0.315168	-0.290427	0.722368	-0.033652				-0.195316	0.920568	0.148095				-0.221122	0.068126	0.190077	-0.274751	0.078469	-0.107050	-0.227826	0.073484	0.135751	0.575736	0.086558	-0.253361
10942	91.183333	-0.734009	0.624186	0.188385	-0.722388	0.633748	-0.051295	-0.635744	0.789584	0.211109	-0.593246	0.808021	-0.033520	-0.443563	1.055819	0.059275	-0.469649	1.053931	0.160677	-0.430650	1.008274	0.179736	-0.323201	0.699215	0.315177	-0.290371	0.722359	-0.033631				-0.195127	0.920492	0.148201				-0.221127	0.068117	0.190069	-0.274757	0.078464	-0.107049	-0.228062	0.073347	0.135369	0.575729	0.086550	-0.253369
10943	91.191667	-0.733970	0.624203	0.188412	-0.722328	0.633782	-0.051243	-0.635611	0.789608	0.211213	-0.593154	0.807991	-0.033486	-0.443190	1.055802	0.059197	-0.469466	1.053930	0.160703	-0.430476	1.008318	0.179687	-0.323195	0.699198	0.315184	-0.290319	0.722344	-0.033603				-0.194917	0.920434	0.148301				-0.221120	0.068101	0.190058	-0.274752	0.078465	-0.107057	-0.228064	0.073337	0.135355	0.575719	0.086550	-0.253373
10944	91.200000	-0.733938	0.624220	0.188439	-0.722282	0.633819	-0.051194	-0.635665	0.789594	0.211164	-0.593078	0.807962	-0.033452	-0.442811	1.055807	0.059122	-0.469213	1.054014	0.160565	-0.430304	1.008351	0.179619	-0.323184	0.699177	0.315199	-0.290274	0.722333	-0.033568				-0.194699	0.920387	0.148399				-0.221118	0.068096	0.190044	-0.274747	0.078457	-0.107055	-0.228062	0.073318	0.135335	0.575710	0.086553	-0.253373
10945	91.208333	-0.733916	0.624235	0.188468	-0.722212	0.633842	-0.051156	-0.635643	0.789603	0.211186	-0.593016	0.807942	-0.033426	-0.442382	1.055822	0.059028	-0.468964	1.054116	0.160462	-0.430143	1.008378	0.179537	-0.323182	0.699147	0.315209	-0.290230	0.722331	-0.033538				-0.194467	0.920344	0.148484				-0.221118	0.068088	0.190038	-0.274735	0.078458	-0.107053	-0.227816	0.073436	0.135688	0.575699	0.086551	-0.253367
10946	91.216667	-0.733902	0.624247	0.188495	-0.722200	0.633877	-0.051103	-0.635631	0.789614	0.211199	-0.592980	0.807928	-0.033421	-0.441949	1.055818	0.058934	-0.468639	1.054335	0.160202	-0.429982	1.008410	0.179467	-0.323188	0.699138	0.315238	-0.290197	0.722327	-0.033507				-0.194241	0.920296	0.148556				-0.221102	0.068080	0.190031	-0.274726	0.078456	-0.107038	-0.228043	0.073305	0.135324	0.575697	0.086558	-0.253366
10947	91.225000	-0.733881	0.624247	0.188506	-0.722164	0.633874	-0.051077	-0.635640	0.789636	0.211236	-0.592955	0.807897	-0.033404	-0.441495	1.055799	0.058861	-0.468393	1.054328	0.160206	-0.429881	1.007906	0.178578	-0.323197	0.699122	0.315244	-0.290179	0.722339	-0.033487				-0.194011	0.920224	0.148600				-0.221095	0.068064	0.190019	-0.274719	0.078463	-0.107040	-0.228032	0.073285	0.135320	0.575686	0.086560	-0.253359
10948	91.233333	-0.733894	0.624255	0.188524	-0.722146	0.633873	-0.051054	-0.635646	0.789644	0.211208	-0.592934	0.807872	-0.033395	-0.441022	1.055758	0.058793	-0.468129	1.054402	0.160090	-0.429718	1.007901	0.178524	-0.323211	0.699119	0.315231	-0.290167	0.722345	-0.033478				-0.193873	0.919993	0.148351				-0.221080	0.068047	0.190009	-0.274711	0.078473	-0.107036	-0.228016	0.073258	0.135314	0.575683	0.086562	-0.253352
10949	91.241667	-0.733911	0.624258	0.188529	-0.722141	0.633866	-0.051043	-0.635688	0.789654	0.211215	-0.592949	0.807856	-0.033428	-0.440531	1.055716	0.058724	-0.467807	1.054463	0.159899	-0.429333	1.007599	0.178079	-0.323231	0.699134	0.315219	-0.290165	0.722349	-0.033484				-0.193531	0.920021	0.148596				-0.221062	0.068017	0.189983	-0.274704	0.078472	-0.107031	-0.227988	0.073228	0.135282	0.575669	0.086569	-0.253360
10950	91.250000	-0.733924	0.624257	0.188524	-0.722142	0.633855	-0.051038	-0.635697	0.789681	0.211179	-0.592964	0.807829	-0.033447	-0.440058	1.055682	0.058643	-0.467466	1.054510	0.159714	-0.429142	1.007546	0.178048	-0.323259	0.699150	0.315193	-0.290170	0.722349	-0.033511				-0.193294	0.919880	0.148545				-0.221038	0.067975	0.189943	-0.274699	0.078458	-0.107029	-0.227959	0.073182	0.135236	0.575662	0.086565	-0.253361
10951	91.258333	-0.733963	0.624264	0.188525	-0.722158	0.633838	-0.051033	-0.635615	0.789771	0.211271	-0.592984	0.807800	-0.033463	-0.439598	1.055641	0.058572	-0.467195	1.054461	0.159706	-0.428959	1.007527	0.178000	-0.323293	0.699163	0.315157	-0.290186	0.722341	-0.033548				-0.193071	0.919705	0.148486				-0.221010	0.067931	0.189899	-0.274696	0.078451	-0.107028	-0.227934	0.073125	0.135185	0.575661	0.086566	-0.253366
10952	91.266667	-0.734013	0.624270	0.188523	-0.722131	0.633802	-0.051063	-0.635805	0.789715	0.211173	-0.593023	0.807772	-0.033490	-0.439099	1.055602	0.058485	-0.466903	1.054502	0.159612	-0.428778	1.007509	0.177947	-0.323332	0.699177	0.315114	-0.290208	0.722336	-0.033596				-0.192865	0.919520	0.148404				-0.220983	0.067875	0.189849	-0.274683	0.078452	-0.107032	-0.227903	0.073067	0.135135	0.575654	0.086566	-0.253371
10953	91.275000	-0.734060	0.624270	0.188517	-0.722196	0.633779	-0.051057	-0.635825	0.789738	0.211118	-0.593070	0.807739	-0.033515	-0.438557	1.055554	0.058381	-0.466477	1.054595	0.159469	-0.428620	1.007481	0.177883	-0.323377	0.699195	0.315086	-0.290235	0.722332	-0.033642				-0.192636	0.919322	0.148290				-0.220957	0.067827	0.189799	-0.274678	0.078459	-0.107044	-0.227867	0.073021	0.135077	0.575655	0.086568	-0.253374
10954	91.283333	-0.734116	0.624266	0.188516	-0.722239	0.633745	-0.051071	-0.635656	0.789779	0.211201	-0.593121	0.807704	-0.033542	-0.437951	1.055494	0.058251	-0.466052	1.054570	0.159423	-0.428469	1.007427	0.177800	-0.323425	0.699206	0.315044	-0.290261	0.722324	-0.033677				-0.192410	0.919133	0.148146				-0.220921	0.067787	0.189765	-0.274673	0.078469	-0.107048	-0.227837	0.072975	0.135035	0.575655	0.086570	-0.253370
10955	91.291667	-0.734177	0.624249	0.188511	-0.722274	0.633696	-0.051107	-0.635668	0.789783	0.211164	-0.593181	0.807649	-0.033575	-0.437353	1.055366	0.058142	-0.465768	1.054604	0.159158	-0.428306	1.007318	0.177681	-0.323480	0.699204	0.315003	-0.290293	0.722320	-0.033703				-0.192194	0.918949	0.147987				-0.220891	0.067849	0.189978	-0.274662	0.078462	-0.107036	-0.227811	0.072936	0.135011	0.575658	0.086573	-0.253366
10956	91.300000	-0.734235	0.624232	0.188507	-0.722355	0.633656	-0.051133	-0.635744	0.789680	0.211084	-0.593240	0.807590	-0.033607	-0.436708	1.055209	0.057983	-0.465421	1.054602	0.158832	-0.428151	1.007188	0.177576	-0.323545	0.699201	0.314953	-0.290318	0.722308	-0.033725				-0.191974	0.918779	0.147801				-0.220861	0.067817	0.189941	-0.274647	0.078463	-0.107026	-0.227783	0.072902	0.134979	0.575665	0.086584	-0.253364
10957	91.308333	-0.734296	0.624227	0.188501	-0.722437	0.633615	-0.051184	-0.635704	0.789644	0.210946	-0.593288	0.807502	-0.033650	-0.436103	1.055011	0.057852	-0.464965	1.054646	0.158439	-0.427994	1.007023	0.177468	-0.323613	0.699203	0.314904	-0.290337	0.722299	-0.033721				-0.191717	0.918610	0.147587				-0.220846	0.067778	0.189901	-0.274647	0.078466	-0.107019	-0.227751	0.072873	0.134939	0.575667	0.086579	-0.253362
10958	91.316667	-0.734359	0.624225	0.188493	-0.722550	0.633577	-0.051237	-0.635702	0.789611	0.210841	-0.593327	0.807408	-0.033683	-0.435487	1.054743	0.057648	-0.464699	1.054469	0.158380	-0.427828	1.006847	0.177353	-0.323678	0.699192	0.314823	-0.290350	0.722274	-0.033696				-0.191464	0.918433	0.147335				-0.220829	0.067736	0.189865	-0.274638	0.078462	-0.107020	-0.227720	0.072840	0.134890	0.575674	0.086576	-0.253362
10959	91.325000	-0.734399	0.624234	0.188478	-0.722590	0.633525	-0.051292	-0.635716	0.789601	0.210750	-0.593368	0.807299	-0.033737	-0.434964	1.054377	0.057443	-0.464347	1.054271	0.158074	-0.427620	1.006667	0.177213	-0.323737	0.699193	0.314732	-0.290359	0.722253	-0.033651				-0.191245	0.918247	0.147076				-0.220803	0.067694	0.189801	-0.274631	0.078447	-0.107012	-0.227687	0.072812	0.134809	0.575678	0.086569	-0.253367
10960	91.333333	-0.734430	0.624258	0.188460	-0.722670	0.633502	-0.051335	-0.635750	0.789620	0.210677	-0.593419	0.807205	-0.033783	-0.434496	1.053960	0.057200	-0.464079	1.054039	0.157807	-0.427407	1.006461	0.177064	-0.323789	0.699172	0.314622	-0.290368	0.722224	-0.033581				-0.191157	0.917893	0.146550				-0.220780	0.067641	0.189734	-0.274624	0.078455	-0.107024	-0.227654	0.072765	0.134725	0.575686	0.086565	-0.253373
10961	91.341667	-0.734446	0.624292	0.188444	-0.722714	0.633470	-0.051353	-0.635797	0.789677	0.210620	-0.593477	0.807130	-0.033813	-0.434064	1.053557	0.056911	-0.463805	1.053861	0.157355	-0.427205	1.006291	0.176879	-0.323841	0.699157	0.314502	-0.290375	0.722207	-0.033494				-0.191237	0.917723	0.146234				-0.220756	0.067539	0.189536	-0.274608	0.078433	-0.107023	-0.227617	0.072708	0.134637	0.575691	0.086566	-0.253379
10962	91.350000	-0.734469	0.624326	0.188429	-0.722721	0.633447	-0.051367	-0.636072	0.789705	0.210392	-0.593554	0.807085	-0.033842	-0.433680	1.053202	0.056602	-0.463655	1.053651	0.157031	-0.427031	1.006155	0.176651	-0.323887	0.699140	0.314381	-0.290401	0.722195	-0.033400				-0.191080	0.917552	0.146027				-0.220714	0.067522	0.189608	-0.274592	0.078422	-0.107026	-0.227567	0.072646	0.134567	0.575690	0.086562	-0.253376
10963	91.358333	-0.734497	0.624351	0.188426	-0.722707	0.633454	-0.051370	-0.636114	0.789888	0.210465	-0.593674	0.807091	-0.033877	-0.433337	1.052886	0.056231	-0.463440	1.053569	0.156730	-0.426707	1.005746	0.176200	-0.323940	0.699127	0.314259	-0.290456	0.722204	-0.033308				-0.190962	0.917438	0.145888				-0.220656	0.067456	0.189533	-0.274566	0.078426	-0.107031	-0.227270	0.072689	0.134833	0.575700	0.086571	-0.253378
10964	91.366667	-0.734547	0.624376	0.188420	-0.722714	0.633436	-0.051356	-0.636186	0.790100	0.210546	-0.593841	0.807141	-0.033931	-0.433080	1.052663	0.055873	-0.463219	1.053519	0.156374	-0.426636	1.005745	0.175902	-0.324014	0.699118	0.314148	-0.290548	0.722230	-0.033222				-0.190870	0.917358	0.145775				-0.220616	0.067311	0.189183	-0.274551	0.078430	-0.107026	-0.227195	0.072606	0.134740	0.575705	0.086572	-0.253367
10965	91.375000	-0.734602	0.624387	0.188416	-0.722699	0.633417	-0.051357	-0.636452	0.790267	0.210435	-0.594026	0.807196	-0.033946	-0.432861	1.052524	0.055448	-0.463275	1.053567	0.155763	-0.427004	1.006198	0.175957	-0.324147	0.699318	0.313923	-0.290695	0.722273	-0.033185				-0.190778	0.917321	0.145708				-0.220540	0.067291	0.189242	-0.274524	0.078436	-0.107024	-0.227111	0.072514	0.134651	0.575707	0.086581	-0.253359
10966	91.383333	-0.734679	0.624399	0.188411	-0.722696	0.633401	-0.051358	-0.636718	0.790442	0.210327	-0.594230	0.807238	-0.033961	-0.432704	1.052429	0.055065	-0.463132	1.053684	0.155486	-0.427208	1.006363	0.175745	-0.324283	0.699345	0.313851	-0.290873	0.722321	-0.033173				-0.190709	0.917291	0.145672				-0.220463	0.067280	0.189297	-0.274504	0.078436	-0.107028	-0.227020	0.072422	0.134564	0.575711	0.086582	-0.253356
10967	91.391667	-0.734762	0.624403	0.188396	-0.722697	0.633376	-0.051373	-0.636711	0.790701	0.210502	-0.594462	0.807259	-0.033976	-0.432585	1.052372	0.054583	-0.463239	1.053803	0.154937	-0.427240	1.006243	0.175254	-0.324447	0.699395	0.313822	-0.291085	0.722366	-0.033201				-0.190661	0.917273	0.145682				-0.220410	0.067237	0.189218	-0.274483	0.078430	-0.107030	-0.226936	0.072361	0.134469	0.575710	0.086584	-0.253362
10968	91.400000	-0.734853	0.624406	0.188381	-0.722704	0.633328	-0.051401	-0.636889	0.790876	0.210486	-0.594714	0.807268	-0.034008	-0.432566	1.052318	0.054154	-0.463389	1.053967	0.154333	-0.427282	1.006172	0.174682	-0.324634	0.699454	0.313840	-0.291320	0.722409	-0.033258				-0.190621	0.917271	0.145720				-0.220371	0.067112	0.188883	-0.274474	0.078420	-0.107034	-0.226867	0.072304	0.134391	0.575713	0.086573	-0.253368
10969	91.408333	-0.734957	0.624411	0.188380	-0.722733	0.633277	-0.051415	-0.637026	0.791071	0.210500	-0.594962	0.807263	-0.034064	-0.432609	1.052270	0.053705	-0.463569	1.054135	0.153807	-0.427231	1.006300	0.174213	-0.324851	0.699519	0.313889	-0.291547	0.722451	-0.033339				-0.190605	0.917286	0.145757				-0.220335	0.067071	0.188826	-0.274459	0.078428	-0.107047	-0.226810	0.072241	0.134316	0.575712	0.086578	-0.253369
10970	91.416667	-0.735068	0.624412	0.188381	-0.722766	0.633206	-0.051442	-0.637243	0.791134	0.210449	-0.595213	0.807243	-0.034129	-0.432679	1.052233	0.053231	-0.463748	1.054256	0.153299	-0.427467	1.006454	0.173864	-0.325080	0.699581	0.313958	-0.291772	0.722484	-0.033438				-0.190342	0.917274	0.145883				-0.220291	0.067044	0.188765	-0.274446	0.078429	-0.107047	-0.226755	0.072195	0.134254	0.575712	0.086579	-0.253372
10971	91.425000	-0.735179	0.624401	0.188395	-0.722837	0.633152	-0.051445	-0.637430	0.791241	0.210430	-0.595484	0.807206	-0.034225	-0.432846	1.052171	0.052778	-0.463984	1.054389	0.152829	-0.427679	1.006750	0.173714	-0.325324	0.699646	0.314034	-0.291981	0.722514	-0.033535				-0.190360	0.917293	0.145940				-0.220260	0.067014	0.188727	-0.274427	0.078428	-0.107049	-0.226835	0.072081	0.134019	0.575718	0.086570	-0.253368
10972	91.433333	-0.735291	0.624390	0.188416	-0.722899	0.633068	-0.051463	-0.637635	0.791347	0.210407	-0.595741	0.807158	-0.034301	-0.433064	1.052109	0.052313	-0.464274	1.054482	0.152362	-0.427983	1.006768	0.173163	-0.325577	0.699695	0.314099	-0.292166	0.722544	-0.033633				-0.190396	0.917305	0.145989				-0.220233	0.066995	0.188703	-0.274408	0.078419	-0.107038	-0.226918	0.071971	0.133797	0.575718	0.086571	-0.253361
10973	91.441667	-0.735401	0.624361	0.188443	-0.722979	0.632973	-0.051458	-0.637908	0.791464	0.210425	-0.595999	0.807114	-0.034392	-0.433355	1.051980	0.051866	-0.464582	1.054529	0.151897	-0.428214	1.006999	0.173001	-0.325844	0.699739	0.314148	-0.292322	0.722575	-0.033736				-0.190480	0.917312	0.146014				-0.220192	0.066979	0.188668	-0.274396	0.078433	-0.107031	-0.226879	0.071943	0.133763	0.575720	0.086578	-0.253352
10974	91.450000	-0.735518	0.624319	0.188468	-0.723062	0.632869	-0.051461	-0.638130	0.791617	0.210339	-0.596275	0.807075	-0.034531	-0.433697	1.051816	0.051431	-0.464910	1.054524	0.151415	-0.428459	1.007211	0.172828	-0.326112	0.699791	0.314187	-0.292460	0.722610	-0.033835				-0.190580	0.917331	0.145998				-0.220154	0.066957	0.188628	-0.274380	0.078436	-0.107012	-0.226840	0.071906	0.133718	0.575722	0.086579	-0.253347
10975	91.458333	-0.735644	0.624280	0.188487	-0.723150	0.632739	-0.051470	-0.638425	0.791765	0.210275	-0.596565	0.807044	-0.034701	-0.434063	1.051719	0.050930	-0.465118	1.054585	0.150985	-0.428923	1.007112	0.172203	-0.326388	0.699851	0.314211	-0.292588	0.722645	-0.033936				-0.190700	0.917347	0.145916				-0.220115	0.066931	0.188586	-0.274364	0.078442	-0.107007	-0.226796	0.071870	0.133668	0.575718	0.086583	-0.253340
10976	91.466667	-0.735778	0.624236	0.188499	-0.723257	0.632592	-0.051473	-0.638708	0.791952	0.210193	-0.596846	0.807004	-0.034873	-0.434487	1.051610	0.050467	-0.465505	1.054681	0.150364	-0.429269	1.007793	0.172571	-0.326685	0.699930	0.314217	-0.292711	0.722686	-0.034031				-0.190711	0.917527	0.146044				-0.220079	0.066909	0.188540	-0.274345	0.078444	-0.107001	-0.226754	0.071822	0.133606	0.575721	0.086578	-0.253344
10977	91.475000	-0.735926	0.624188	0.188502	-0.723336	0.632430	-0.051503	-0.639023	0.792176	0.210147	-0.597143	0.806968	-0.035077	-0.434926	1.051519	0.050007	-0.465953	1.054645	0.150045	-0.429416	1.007287	0.171336	-0.326999	0.700016	0.314205	-0.292837	0.722720	-0.034123				-0.190843	0.917541	0.145868				-0.220032	0.066881	0.188473	-0.274331	0.078430	-0.106988	-0.226707	0.071762	0.133533	0.575713	0.086577	-0.253349
10978	91.483333	-0.736090	0.624138	0.188489	-0.723391	0.632255	-0.051568	-0.639398	0.792320	0.209951	-0.597469	0.806948	-0.035314	-0.435391	1.051457	0.049550	-0.466182	1.054693	0.149827	-0.429648	1.007614	0.171234	-0.327322	0.700098	0.314180	-0.292970	0.722757	-0.034227				-0.190980	0.917539	0.145666				-0.219996	0.066851	0.188420	-0.274314	0.078429	-0.106989	-0.226663	0.071701	0.133453	0.575707	0.086568	-0.253354
10979	91.491667	-0.736281	0.624101	0.188466	-0.723518	0.632099	-0.051622	-0.639965	0.792492	0.209641	-0.597798	0.806942	-0.035529	-0.435839	1.051442	0.049031	-0.466666	1.054869	0.149088	-0.430034	1.007702	0.170705	-0.327702	0.700206	0.314153	-0.293117	0.722782	-0.034349				-0.191122	0.917520	0.145423				-0.219952	0.066824	0.188356	-0.274297	0.078426	-0.106987	-0.226482	0.071699	0.133561	0.575707	0.086563	-0.253358
10980	91.500000	-0.736466	0.624065	0.188434	-0.723577	0.631952	-0.051720	-0.640101	0.792875	0.209676	-0.598137	0.806962	-0.035766	-0.436308	1.051465	0.048566	-0.466977	1.054995	0.148881	-0.430373	1.007996	0.170431	-0.328125	0.700342	0.314133	-0.293282	0.722812	-0.034498				-0.191258	0.917500	0.145168				-0.219910	0.066798	0.188293	-0.274283	0.078430	-0.106974	-0.226549	0.071573	0.133299	0.575705	0.086568	-0.253358
10981	91.508333	-0.736637	0.624040	0.188385	-0.723674	0.631822	-0.051808	-0.640662	0.792993	0.209330	-0.598460	0.806976	-0.036009	-0.436681	1.051533	0.048049	-0.467417	1.055208	0.148274	-0.430772	1.008239	0.170001	-0.328594	0.700515	0.314133	-0.293454	0.722844	-0.034658				-0.191388	0.917458	0.144914				-0.219858	0.066828	0.188374	-0.274267	0.078447	-0.106973	-0.226245	0.071649	0.133601	0.575705	0.086576	-0.253360
10982	91.516667	-0.736800	0.624019	0.188340	-0.723820	0.631698	-0.051874	-0.641119	0.793230	0.209036	-0.598747	0.806960	-0.036236	-0.437056	1.051621	0.047544	-0.467795	1.055539	0.147541	-0.431196	1.008471	0.169557	-0.329105	0.700691	0.314149	-0.293635	0.722882	-0.034833				-0.191597	0.917247	0.144423				-0.219814	0.066853	0.188465	-0.274251	0.078445	-0.106953	-0.226176	0.071605	0.133532	0.575704	0.086574	-0.253346
10983	91.525000	-0.736955	0.623995	0.188289	-0.723969	0.631591	-0.051968	-0.641428	0.793448	0.208805	-0.599029	0.806925	-0.036515	-0.437454	1.051698	0.047034	-0.468216	1.055794	0.146996	-0.431637	1.008713	0.169098	-0.329719	0.700970	0.314272	-0.293832	0.722922	-0.035024				-0.191679	0.917163	0.144214				-0.219761	0.066732	0.188142	-0.274229	0.078458	-0.106935	-0.226235	0.071485	0.133292	0.575701	0.086575	-0.253345
10984	91.533333	-0.737106	0.623966	0.188243	-0.724094	0.631457	-0.052056	-0.641903	0.793656	0.208393	-0.599293	0.806864	-0.036826	-0.437879	1.051775	0.046517	-0.468743	1.055960	0.146606	-0.432157	1.008771	0.168372	-0.330402	0.701265	0.314428	-0.294026	0.722978	-0.035214				-0.191748	0.917046	0.144002				-0.219715	0.066705	0.188097	-0.274211	0.078466	-0.106917	-0.226294	0.071361	0.133047	0.575700	0.086580	-0.253351
10985	91.541667	-0.737242	0.623939	0.188190	-0.724169	0.631294	-0.052193	-0.642214	0.793946	0.208176	-0.599555	0.806763	-0.037150	-0.438280	1.051840	0.045989	-0.469143	1.056212	0.145993	-0.432600	1.009093	0.168035	-0.331208	0.701574	0.314680	-0.294212	0.723024	-0.035389				-0.191710	0.916986	0.144042				-0.219672	0.066684	0.188043	-0.274192	0.078470	-0.106905	-0.226243	0.071303	0.132981	0.575689	0.086579	-0.253353
10986	91.550000	-0.737368	0.623909	0.188127	-0.724201	0.631119	-0.052353	-0.642610	0.794133	0.207844	-0.599795	0.806614	-0.037496	-0.438671	1.051938	0.045476	-0.469640	1.056472	0.145503	-0.433112	1.009256	0.167392	-0.332089	0.701878	0.314996	-0.294387	0.723067	-0.035563				-0.191757	0.916662	0.143813				-0.219637	0.066660	0.187992	-0.274180	0.078469	-0.106899	-0.225941	0.071368	0.133268	0.575686	0.086581	-0.253365
10987	91.558333	-0.737486	0.623888	0.188051	-0.724300	0.630911	-0.052487	-0.643090	0.794373	0.207452	-0.600018	0.806437	-0.037841	-0.438994	1.052090	0.044922	-0.470044	1.056772	0.144960	-0.433617	1.009537	0.166924	-0.333052	0.702183	0.315381	-0.294541	0.723092	-0.035727				-0.191861	0.916138	0.143415				-0.219597	0.066634	0.187941	-0.274163	0.078464	-0.106894	-0.225893	0.071308	0.133186	0.575677	0.086572	-0.253374
10988	91.566667	-0.737585	0.623880	0.187974	-0.724334	0.630697	-0.052665	-0.643574	0.794559	0.206961	-0.600235	0.806244	-0.038222	-0.439355	1.052253	0.044429	-0.470489	1.057138	0.144413	-0.434129	1.009835	0.166437	-0.334098	0.702517	0.315821	-0.294684	0.723115	-0.035886				-0.191862	0.915653	0.143245				-0.219562	0.066607	0.187893	-0.274148	0.078461	-0.106877	-0.226097	0.071110	0.132768	0.575672	0.086568	-0.253370
10989	91.575000	-0.737678	0.623880	0.187885	-0.724334	0.630510	-0.052845	-0.644268	0.794727	0.206339	-0.600429	0.806025	-0.038588	-0.439721	1.052475	0.043912	-0.470946	1.057520	0.143818	-0.434663	1.010182	0.165921	-0.335227	0.702884	0.316319	-0.294807	0.723122	-0.036020				-0.191984	0.914858	0.142796				-0.219534	0.066591	0.187853	-0.274127	0.078458	-0.106869	-0.225928	0.071120	0.132896	0.575665	0.086570	-0.253371
10990	91.583333	-0.737779	0.623893	0.187790	-0.724316	0.630345	-0.053013	-0.644596	0.795006	0.206016	-0.600619	0.805803	-0.039010	-0.440093	1.052743	0.043388	-0.471419	1.057916	0.143298	-0.435224	1.010536	0.165457	-0.336427	0.703272	0.316845	-0.294931	0.723132	-0.036128				-0.192106	0.913969	0.142341				-0.219505	0.066587	0.187821	-0.274113	0.078457	-0.106849	-0.225757	0.071160	0.133016	0.575659	0.086577	-0.253365
10991	91.591667	-0.737858	0.623897	0.187671	-0.724309	0.630183	-0.053157	-0.645416	0.795205	0.205359	-0.600874	0.805617	-0.039486	-0.440506	1.052974	0.042870	-0.471908	1.058363	0.142727	-0.435794	1.010914	0.164986	-0.337720	0.703706	0.317369	-0.295062	0.723154	-0.036217				-0.192029	0.913147	0.142167				-0.219474	0.066572	0.187795	-0.274092	0.078458	-0.106843	-0.225725	0.071119	0.132983	0.575657	0.086581	-0.253359
10992	91.600000	-0.737960	0.623893	0.187551	-0.724288	0.630025	-0.053302	-0.646042	0.795514	0.204756	-0.601155	0.805486	-0.039977	-0.441003	1.053320	0.042422	-0.472430	1.058860	0.142165	-0.436374	1.011355	0.164428	-0.339074	0.704220	0.317909	-0.295217	0.723187	-0.036304				-0.192058	0.912113	0.141744				-0.219452	0.066560	0.187768	-0.274074	0.078458	-0.106831	-0.225698	0.071065	0.132968	0.575649	0.086594	-0.253356
10993	91.608333	-0.738056	0.623890	0.187417	-0.724240	0.629879	-0.053479	-0.646630	0.795934	0.204422	-0.601480	0.805410	-0.040504	-0.441437	1.053677	0.041872	-0.472995	1.059398	0.141522	-0.437061	1.011832	0.163965	-0.340517	0.704814	0.318441	-0.295414	0.723230	-0.036383				-0.192130	0.910945	0.141191				-0.219447	0.066547	0.187743	-0.274055	0.078461	-0.106824	-0.225668	0.071041	0.132933	0.575646	0.086590	-0.253350
10994	91.616667	-0.738154	0.623872	0.187266	-0.724196	0.629734	-0.053665	-0.647405	0.796373	0.203830	-0.601809	0.805364	-0.041050	-0.441908	1.054124	0.041345	-0.473543	1.060053	0.140916	-0.437753	1.012342	0.163403	-0.342015	0.705457	0.318965	-0.295649	0.723282	-0.036456				-0.192131	0.909894	0.140904				-0.219422	0.066532	0.187725	-0.274034	0.078446	-0.106810	-0.225638	0.071015	0.132894	0.575645	0.086583	-0.253349
10995	91.625000	-0.738262	0.623843	0.187121	-0.724180	0.629606	-0.053839	-0.648429	0.796694	0.203063	-0.602128	0.805359	-0.041600	-0.442347	1.054621	0.040748	-0.474218	1.060635	0.140444	-0.438505	1.012905	0.162842	-0.343559	0.706184	0.319475	-0.295930	0.723348	-0.036519				-0.192266	0.908671	0.140387				-0.219412	0.066523	0.187699	-0.274013	0.078440	-0.106803	-0.225613	0.070978	0.132860	0.575649	0.086575	-0.253353
10996	91.633333	-0.738380	0.623802	0.186983	-0.724202	0.629479	-0.054022	-0.649423	0.797145	0.202412	-0.602439	0.805383	-0.042185	-0.442845	1.055236	0.040234	-0.474845	1.061382	0.139873	-0.439300	1.013493	0.162271	-0.345148	0.706949	0.319958	-0.296231	0.723437	-0.036571				-0.192649	0.907614	0.140096				-0.219396	0.066511	0.187679	-0.273990	0.078444	-0.106804	-0.225588	0.070949	0.132833	0.575650	0.086571	-0.253358
10997	91.641667	-0.738500	0.623758	0.186836	-0.724215	0.629330	-0.054218	-0.650288	0.797623	0.201871	-0.602693	0.805388	-0.042759	-0.443368	1.055903	0.039649	-0.475441	1.062170	0.139065	-0.440138	1.014150	0.161638	-0.346776	0.707777	0.320447	-0.296584	0.723556	-0.036597				-0.192930	0.906397	0.139599				-0.219385	0.066493	0.187667	-0.273964	0.078442	-0.106794	-0.225571	0.070910	0.132815	0.575656	0.086574	-0.253357
10998	91.650000	-0.738626	0.623712	0.186690	-0.724258	0.629152	-0.054410	-0.651218	0.798034	0.201307	-0.603172	0.805408	-0.043400	-0.443902	1.056545	0.039029	-0.476179	1.062973	0.138482	-0.441012	1.014801	0.161022	-0.348420	0.708605	0.320921	-0.296997	0.723692	-0.036596				-0.193275	0.905204	0.139110				-0.219383	0.066483	0.187655	-0.273942	0.078450	-0.106784	-0.225558	0.070878	0.132797	0.575664	0.086574	-0.253360
10999	91.658333	-0.738761	0.623648	0.186538	-0.724314	0.628935	-0.054604	-0.652520	0.798414	0.200528	-0.603566	0.805351	-0.044003	-0.444524	1.057193	0.038424	-0.476982	1.063762	0.137892	-0.441927	1.015424	0.160358	-0.350090	0.709467	0.321387	-0.297432	0.723844	-0.036568				-0.193362	0.904305	0.138953				-0.219362	0.066475	0.187651	-0.273918	0.078449	-0.106753	-0.225541	0.070854	0.132798	0.575670	0.086569	-0.253350
11000	91.666667	-0.738923	0.623565	0.186390	-0.724398	0.628694	-0.054813	-0.653684	0.798806	0.199944	-0.604014	0.805266	-0.044613	-0.445164	1.057757	0.037836	-0.477920	1.064554	0.137297	-0.442888	1.016009	0.159647	-0.351761	0.710333	0.321861	-0.297906	0.723989	-0.036523				-0.193866	0.903444	0.138713				-0.219354	0.066483	0.187642	-0.273874	0.078489	-0.106752	-0.225528	0.070831	0.132808	0.575673	0.086583	-0.253342
11001	91.675000	-0.739130	0.623461	0.186240	-0.724535	0.628378	-0.055036	-0.654610	0.799079	0.199248	-0.604511	0.805119	-0.045208	-0.445765	1.058262	0.037083	-0.478760	1.065243	0.136533	-0.443887	1.016581	0.158927	-0.353431	0.711199	0.322343	-0.298437	0.724153	-0.036476				-0.194446	0.902470	0.138133				-0.219626	0.066406	0.187803	-0.273848	0.078492	-0.106730	-0.225507	0.070829	0.132788	0.575683	0.086582	-0.253334
11002	91.683333	-0.739375	0.623334	0.186084	-0.724663	0.628038	-0.055296	-0.655779	0.799366	0.198600	-0.604867	0.804908	-0.045782	-0.446460	1.058831	0.036426	-0.479553	1.066135	0.136011	-0.444914	1.017152	0.158212	-0.355092	0.712073	0.322844	-0.298993	0.724315	-0.036447				-0.194929	0.901779	0.137798				-0.219902	0.066336	0.187944	-0.273839	0.078463	-0.106703	-0.225494	0.070808	0.132779	0.575686	0.086580	-0.253339
11003	91.691667	-0.739657	0.623181	0.185929	-0.724896	0.627657	-0.055558	-0.656688	0.799554	0.198025	-0.605682	0.804725	-0.046398	-0.447153	1.059323	0.035692	-0.480555	1.066634	0.134876	-0.445945	1.017841	0.157538	-0.356712	0.712890	0.323159	-0.299619	0.724515	-0.036427				-0.195647	0.900955	0.137138				-0.219607	0.066406	0.187781	-0.273828	0.078458	-0.106697	-0.225490	0.070777	0.132773	0.575691	0.086574	-0.253345
11004	91.700000	-0.739955	0.623011	0.185776	-0.725100	0.627274	-0.055857	-0.658012	0.799712	0.197271	-0.606335	0.804493	-0.046975	-0.447896	1.059811	0.034964	-0.481559	1.067311	0.134065	-0.447003	1.018526	0.156848	-0.358307	0.713676	0.323482	-0.300272	0.724750	-0.036421				-0.196434	0.900209	0.136447				-0.219883	0.066331	0.187926	-0.273806	0.078483	-0.106711	-0.225490	0.070743	0.132762	0.575688	0.086577	-0.253354
11005	91.708333	-0.740286	0.622848	0.185630	-0.725320	0.626843	-0.056155	-0.658824	0.800020	0.196838	-0.607077	0.804308	-0.047557	-0.448622	1.060364	0.034154	-0.482501	1.068076	0.133388	-0.448177	1.018864	0.155699	-0.360104	0.713868	0.323439	-0.301096	0.725157	-0.036566				-0.197069	0.899898	0.136239				-0.219884	0.066330	0.187916	-0.273807	0.078465	-0.106698	-0.225482	0.070742	0.132734	0.575686	0.086570	-0.253364
11006	91.716667	-0.740630	0.622672	0.185481	-0.725579	0.626435	-0.056464	-0.659896	0.800106	0.196095	-0.607838	0.804115	-0.048101	-0.449410	1.060938	0.033376	-0.483525	1.068697	0.132266	-0.449319	1.019510	0.154886	-0.361707	0.714693	0.323958	-0.301797	0.725486	-0.036635				-0.197922	0.899432	0.135785				-0.219891	0.066319	0.187906	-0.273806	0.078462	-0.106687	-0.225480	0.070720	0.132723	0.575691	0.086562	-0.253370
11007	91.725000	-0.740990	0.622509	0.185345	-0.725866	0.626057	-0.056783	-0.661170	0.800261	0.195459	-0.608652	0.803938	-0.048632	-0.450216	1.061567	0.032526	-0.484582	1.069526	0.131389	-0.450628	1.020339	0.154145	-0.363307	0.715566	0.324468	-0.302534	0.725909	-0.036750				-0.198930	0.898958	0.135260				-0.219890	0.066325	0.187897	-0.273791	0.078479	-0.106678	-0.225481	0.070691	0.132733	0.575689	0.086572	-0.253377
11008	91.733333	-0.741360	0.622335	0.185211	-0.726193	0.625679	-0.057069	-0.662193	0.800412	0.194914	-0.609481	0.803773	-0.049155	-0.451079	1.062276	0.031696	-0.485669	1.070354	0.130456	-0.451754	1.020929	0.153200	-0.364900	0.716434	0.324950	-0.303301	0.726406	-0.036920				-0.199828	0.898774	0.135121				-0.219894	0.066321	0.187898	-0.273793	0.078498	-0.106668	-0.225480	0.070691	0.132735	0.575692	0.086586	-0.253377
11009	91.741667	-0.741740	0.622155	0.185091	-0.726503	0.625314	-0.057367	-0.663237	0.800498	0.194366	-0.610356	0.803605	-0.049608	-0.451980	1.062979	0.030877	-0.486763	1.071323	0.129773	-0.453284	1.021975	0.152545	-0.366524	0.717340	0.325477	-0.304087	0.726970	-0.037130				-0.200934	0.898451	0.134788				-0.219895	0.066330	0.187910	-0.273787	0.078499	-0.106638	-0.225486	0.070681	0.132757	0.575696	0.086586	-0.253369
11010	91.750000	-0.742132	0.621964	0.184976	-0.726848	0.624941	-0.057621	-0.664083	0.800528	0.193887	-0.611271	0.803448	-0.050055	-0.452938	1.063686	0.030068	-0.487872	1.072063	0.128590	-0.454625	1.022732	0.151703	-0.368150	0.718189	0.325938	-0.304896	0.727621	-0.037397				-0.201928	0.898404	0.134808				-0.219899	0.066334	0.187922	-0.273786	0.078491	-0.106603	-0.225489	0.070675	0.132774	0.575703	0.086588	-0.253362
11011	91.758333	-0.742527	0.621750	0.184863	-0.727228	0.624585	-0.057866	-0.665353	0.800567	0.193349	-0.612233	0.803270	-0.050494	-0.453963	1.064361	0.029251	-0.489075	1.072926	0.127773	-0.455909	1.023498	0.150917	-0.369825	0.719082	0.326458	-0.305765	0.728356	-0.037750				-0.203121	0.898180	0.134525				-0.219622	0.066406	0.187775	-0.273780	0.078497	-0.106596	-0.225497	0.070669	0.132777	0.575701	0.086588	-0.253359
11012	91.766667	-0.742919	0.621532	0.184752	-0.727595	0.624204	-0.058048	-0.666445	0.800506	0.192798	-0.613223	0.803078	-0.050895	-0.455090	1.065041	0.028475	-0.490177	1.073900	0.127228	-0.457188	1.024260	0.150142	-0.371536	0.719953	0.326974	-0.306654	0.729142	-0.038164				-0.204221	0.898191	0.134501				-0.219911	0.066336	0.187927	-0.273773	0.078498	-0.106585	-0.225503	0.070659	0.132779	0.575706	0.086577	-0.253359
11013	91.775000	-0.743313	0.621316	0.184634	-0.727913	0.623807	-0.058244	-0.667419	0.800547	0.192411	-0.614292	0.802887	-0.051293	-0.456334	1.065717	0.027748	-0.491575	1.074661	0.126279	-0.458478	1.025090	0.149424	-0.373303	0.720629	0.327445	-0.307600	0.730031	-0.038683				-0.205402	0.898116	0.134282				-0.219912	0.066330	0.187930	-0.273767	0.078495	-0.106585	-0.225509	0.070649	0.132767	0.575705	0.086575	-0.253371
11014	91.783333	-0.743677	0.621094	0.184507	-0.728337	0.623420	-0.058404	-0.668442	0.800472	0.191909	-0.615390	0.802698	-0.051654	-0.457603	1.066460	0.026988	-0.492781	1.075462	0.125443	-0.459743	1.025948	0.148708	-0.375148	0.721313	0.327966	-0.308576	0.730967	-0.039262				-0.206610	0.898010	0.133976				-0.219919	0.066329	0.187923	-0.273761	0.078496	-0.106580	-0.225519	0.070633	0.132756	0.575702	0.086568	-0.253377
11015	91.791667	-0.744011	0.620872	0.184383	-0.728648	0.623045	-0.058568	-0.669432	0.800316	0.191541	-0.616579	0.802524	-0.052007	-0.458997	1.067253	0.026334	-0.494048	1.076369	0.124816	-0.461018	1.026825	0.148046	-0.376901	0.722165	0.328284	-0.309633	0.732002	-0.039959				-0.207926	0.897747	0.133411				-0.219929	0.066324	0.187924	-0.273747	0.078514	-0.106580	-0.225522	0.070621	0.132756	0.575699	0.086573	-0.253377
11016	91.800000	-0.744340	0.620664	0.184267	-0.728951	0.622673	-0.058717	-0.670541	0.800266	0.191162	-0.617819	0.802358	-0.052334	-0.460450	1.068121	0.025691	-0.495293	1.077505	0.124608	-0.462299	1.027743	0.147400	-0.378903	0.722715	0.328736	-0.310737	0.733084	-0.040706				-0.209122	0.897675	0.133079				-0.219932	0.066330	0.187926	-0.273741	0.078503	-0.106557	-0.225527	0.070618	0.132761	0.575700	0.086565	-0.253367
11017	91.808333	-0.744658	0.620446	0.184173	-0.729323	0.622317	-0.058841	-0.671332	0.800128	0.190965	-0.619122	0.802222	-0.052632	-0.461975	1.069073	0.025082	-0.496594	1.078479	0.123838	-0.463669	1.028732	0.146815	-0.380789	0.723512	0.329111	-0.311916	0.734217	-0.041550				-0.210415	0.897460	0.132590				-0.219657	0.066396	0.187775	-0.273737	0.078521	-0.106546	-0.225530	0.070608	0.132779	0.575695	0.086578	-0.253372
11018	91.816667	-0.744936	0.620212	0.184088	-0.729572	0.621965	-0.058980	-0.672542	0.799993	0.190596	-0.620479	0.802117	-0.052915	-0.463634	1.070101	0.024494	-0.497967	1.079648	0.123563	-0.465230	1.029641	0.146014	-0.382817	0.724117	0.329468	-0.313187	0.735361	-0.042457				-0.211740	0.897209	0.132096				-0.219364	0.066469	0.187622	-0.273729	0.078524	-0.106534	-0.225526	0.070610	0.132792	0.575693	0.086579	-0.253360
11019	91.825000	-0.745191	0.619980	0.184015	-0.729858	0.621619	-0.059103	-0.673478	0.799959	0.190523	-0.621934	0.802085	-0.053187	-0.465393	1.071165	0.023970	-0.499419	1.080736	0.122932	-0.466533	1.030818	0.145727	-0.384769	0.724938	0.329786	-0.314562	0.736501	-0.043476				-0.213108	0.896960	0.131714				-0.219366	0.066471	0.187633	-0.273718	0.078547	-0.106531	-0.225528	0.070608	0.132798	0.575690	0.086588	-0.253362
11020	91.833333	-0.745442	0.619751	0.183960	-0.730123	0.621299	-0.059224	-0.674844	0.799817	0.190094	-0.623388	0.802063	-0.053429	-0.467291	1.072287	0.023494	-0.500980	1.082034	0.122577	-0.468208	1.031850	0.145006	-0.386745	0.725713	0.329996	-0.316004	0.737503	-0.044511				-0.214500	0.896731	0.131374				-0.219929	0.066341	0.187943	-0.273715	0.078534	-0.106513	-0.225521	0.070608	0.132801	0.575682	0.086580	-0.253358
11021	91.841667	-0.745674	0.619517	0.183926	-0.730470	0.621001	-0.059345	-0.675832	0.799801	0.190046	-0.624894	0.802047	-0.053665	-0.469292	1.073463	0.023036	-0.502419	1.083156	0.122073	-0.469663	1.033066	0.144662	-0.388826	0.726433	0.330202	-0.317538	0.738562	-0.045606				-0.215949	0.896501	0.131157				-0.219637	0.066411	0.187788	-0.273708	0.078541	-0.106515	-0.225513	0.070600	0.132790	0.575672	0.086582	-0.253364
11022	91.850000	-0.745745	0.619101	0.183838	-0.730700	0.620688	-0.059487	-0.677011	0.799766	0.189875	-0.626434	0.802039	-0.053888	-0.471429	1.074648	0.022589	-0.503935	1.084555	0.122206	-0.471296	1.034213	0.144131	-0.390972	0.727124	0.330381	-0.319144	0.739615	-0.046832				-0.217420	0.896277	0.131040				-0.219911	0.066334	0.187947	-0.273705	0.078537	-0.106509	-0.225511	0.070587	0.132780	0.575666	0.086580	-0.253372
11023	91.858333	-0.745954	0.618866	0.183836	-0.730974	0.620382	-0.059586	-0.678366	0.799579	0.189584	-0.627998	0.801992	-0.054094	-0.473705	1.075825	0.022221	-0.505603	1.085723	0.121693	-0.472866	1.035451	0.143749	-0.393294	0.727598	0.330438	-0.320826	0.740633	-0.048160				-0.218959	0.896008	0.131001				-0.219904	0.066332	0.187937	-0.273691	0.078543	-0.106517	-0.225502	0.070574	0.132773	0.575660	0.086576	-0.253375
11024	91.866667	-0.746146	0.618612	0.183849	-0.731250	0.620082	-0.059678	-0.679667	0.799400	0.189276	-0.629599	0.801913	-0.054301	-0.476071	1.077048	0.021823	-0.507167	1.087101	0.121380	-0.474450	1.036689	0.143394	-0.395576	0.728226	0.330515	-0.322568	0.741621	-0.049574				-0.220527	0.895735	0.131028				-0.219901	0.066324	0.187934	-0.273697	0.078530	-0.106500	-0.225489	0.070560	0.132771	0.575652	0.086575	-0.253385
11025	91.875000	-0.746350	0.618341	0.183880	-0.731576	0.619771	-0.059762	-0.680907	0.799233	0.189148	-0.631245	0.801803	-0.054488	-0.478580	1.078288	0.021517	-0.508943	1.088385	0.121468	-0.476051	1.037956	0.143055	-0.397888	0.728926	0.330599	-0.324379	0.742578	-0.051070				-0.222197	0.895344	0.130966				-0.219889	0.066316	0.187924	-0.273684	0.078537	-0.106487	-0.225486	0.070542	0.132776	0.575644	0.086582	-0.253385
11026	91.883333	-0.746572	0.618050	0.183928	-0.731908	0.619433	-0.059857	-0.682129	0.799031	0.188976	-0.632940	0.801659	-0.054693	-0.481124	1.079512	0.021236	-0.510670	1.089697	0.121396	-0.477704	1.039240	0.142727	-0.400263	0.729604	0.330697	-0.326238	0.743502	-0.052641				-0.223885	0.894949	0.130950				-0.219877	0.066309	0.187919	-0.273662	0.078563	-0.106475	-0.225475	0.070527	0.132779	0.575632	0.086588	-0.253382
11027	91.891667	-0.746784	0.617747	0.183991	-0.732230	0.619050	-0.059965	-0.683440	0.798759	0.188785	-0.634672	0.801495	-0.054872	-0.483687	1.080825	0.020906	-0.512414	1.091167	0.121197	-0.479354	1.040423	0.142311	-0.402877	0.729969	0.330761	-0.328160	0.744384	-0.054323				-0.225472	0.894854	0.131321				-0.219858	0.066316	0.187919	-0.273654	0.078566	-0.106460	-0.225459	0.070522	0.132783	0.575630	0.086586	-0.253368
11028	91.900000	-0.747008	0.617410	0.184053	-0.732678	0.618631	-0.060068	-0.684765	0.798508	0.188601	-0.636406	0.801298	-0.055038	-0.486287	1.082105	0.020638	-0.514314	1.092592	0.121526	-0.481225	1.041746	0.141989	-0.405452	0.730522	0.330910	-0.330145	0.745215	-0.056072				-0.227332	0.894359	0.131151				-0.219842	0.066313	0.187920	-0.273652	0.078558	-0.106441	-0.225448	0.070515	0.132778	0.575621	0.086595	-0.253370
11029	91.908333	-0.747239	0.617060	0.184106	-0.733064	0.618129	-0.060218	-0.685927	0.798311	0.188607	-0.638189	0.801104	-0.055236	-0.488920	1.083416	0.020358	-0.516407	1.093956	0.121118	-0.483235	1.043105	0.141671	-0.408084	0.731030	0.331072	-0.332183	0.745988	-0.057915				-0.228796	0.894349	0.131625				-0.219826	0.066320	0.187916	-0.273649	0.078561	-0.106447	-0.225439	0.070505	0.132765	0.575612	0.086600	-0.253363
11030	91.916667	-0.747502	0.616706	0.184154	-0.733481	0.617618	-0.060356	-0.687614	0.797892	0.188130	-0.639993	0.800887	-0.055448	-0.491609	1.084723	0.020035	-0.518337	1.095429	0.120770	-0.485267	1.044457	0.141342	-0.410454	0.732236	0.331765	-0.334291	0.746728	-0.059833				-0.230432	0.894132	0.131830				-0.219807	0.066324	0.187909	-0.273637	0.078576	-0.106463	-0.225429	0.070494	0.132753	0.575607	0.086600	-0.253363
11031	91.925000	-0.747799	0.616356	0.184188	-0.733971	0.617093	-0.060507	-0.688958	0.797621	0.187798	-0.641773	0.800661	-0.055628	-0.494377	1.085986	0.019720	-0.520507	1.096822	0.120913	-0.487272	1.045749	0.140982	-0.413548	0.732050	0.331565	-0.336472	0.747393	-0.061842				-0.232137	0.893906	0.132141				-0.219797	0.066319	0.187903	-0.273638	0.078571	-0.106472	-0.225420	0.070485	0.132727	0.575606	0.086591	-0.253366
11032	91.933333	-0.748112	0.616009	0.184199	-0.734429	0.616557	-0.060646	-0.690331	0.797394	0.187530	-0.643554	0.800406	-0.055827	-0.497282	1.087200	0.019428	-0.522574	1.098095	0.120714	-0.489261	1.046997	0.140623	-0.416367	0.732568	0.331885	-0.338716	0.748021	-0.063924				-0.234164	0.893478	0.132129				-0.219791	0.066313	0.187891	-0.273641	0.078555	-0.106472	-0.225415	0.070460	0.132708	0.575604	0.086585	-0.253359
11033	91.941667	-0.748453	0.615683	0.184176	-0.734974	0.616048	-0.060811	-0.691726	0.797120	0.187248	-0.645354	0.800128	-0.056038	-0.500215	1.088352	0.019070	-0.524652	1.099354	0.120446	-0.491083	1.048383	0.140384	-0.419257	0.733150	0.332262	-0.341007	0.748618	-0.066069				-0.236359	0.892899	0.132094				-0.219786	0.066307	0.187867	-0.273649	0.078555	-0.106475	-0.225412	0.070444	0.132702	0.575608	0.086594	-0.253365
11034	91.950000	-0.748845	0.615338	0.184143	-0.735427	0.615565	-0.060973	-0.693115	0.796798	0.186862	-0.647182	0.799824	-0.056272	-0.503227	1.089444	0.018702	-0.526857	1.100508	0.120301	-0.493109	1.049576	0.139864	-0.422204	0.733722	0.332687	-0.343373	0.749178	-0.068278				-0.238070	0.892651	0.132616				-0.219782	0.066299	0.187857	-0.273647	0.078561	-0.106475	-0.225416	0.070432	0.132697	0.575616	0.086578	-0.253358
11035	91.958333	-0.749252	0.615003	0.184089	-0.736030	0.615057	-0.061117	-0.694491	0.796511	0.186524	-0.649005	0.799504	-0.056479	-0.506276	1.090500	0.018313	-0.529081	1.101580	0.120111	-0.494745	1.050633	0.139608	-0.425193	0.734265	0.333089	-0.345816	0.749724	-0.070520				-0.239498	0.892502	0.133691				-0.219777	0.066308	0.187842	-0.273654	0.078566	-0.106477	-0.225413	0.070424	0.132699	0.575621	0.086581	-0.253351
11036	91.966667	-0.749686	0.614642	0.184027	-0.736543	0.614562	-0.061271	-0.695446	0.796179	0.186256	-0.650863	0.799163	-0.056697	-0.509326	1.091529	0.017897	-0.531465	1.102613	0.120092	-0.496956	1.051622	0.138871	-0.428249	0.734847	0.333565	-0.348320	0.750256	-0.072839				-0.241786	0.891723	0.133823				-0.219785	0.066321	0.187838	-0.273664	0.078555	-0.106450	-0.225413	0.070424	0.132697	0.575632	0.086596	-0.253347
11037	91.975000	-0.750153	0.614268	0.183960	-0.737141	0.614046	-0.061461	-0.696959	0.795866	0.185802	-0.652761	0.798815	-0.056952	-0.512350	1.092605	0.017460	-0.533714	1.103730	0.119673	-0.499047	1.052796	0.138506	-0.431368	0.735416	0.334066	-0.350931	0.750739	-0.075230				-0.243814	0.891053	0.134261				-0.219790	0.066317	0.187841	-0.273673	0.078567	-0.106467	-0.225413	0.070416	0.132695	0.575643	0.086599	-0.253339
11038	91.983333	-0.750625	0.613890	0.183897	-0.737668	0.613509	-0.061658	-0.698562	0.795493	0.185353	-0.654653	0.798456	-0.057171	-0.515349	1.093695	0.016984	-0.536042	1.104782	0.119344	-0.501237	1.053881	0.137875	-0.434515	0.735966	0.334532	-0.353605	0.751182	-0.077708				-0.246069	0.890308	0.134550				-0.219787	0.066323	0.187838	-0.273671	0.078573	-0.106479	-0.225417	0.070416	0.132678	0.575653	0.086594	-0.253341
11039	91.991667	-0.751114	0.613485	0.183813	-0.738301	0.612945	-0.061863	-0.700060	0.795088	0.184910	-0.656619	0.798078	-0.057463	-0.518276	1.094886	0.016429	-0.538481	1.105919	0.118944	-0.503808	1.054919	0.137278	-0.437740	0.736557	0.335078	-0.356380	0.751568	-0.080246				-0.248077	0.889389	0.135030				-0.219788	0.066330	0.187831	-0.273684	0.078550	-0.106473	-0.225423	0.070399	0.132662	0.575656	0.086592	-0.253342
11040	92.000000	-0.751622	0.613088	0.183743	-0.738880	0.612335	-0.062068	-0.701434	0.794885	0.184543	-0.658565	0.797684	-0.057720	-0.521183	1.096150	0.015880	-0.540990	1.107078	0.118527	-0.506271	1.056050	0.136660	-0.440983	0.737113	0.335547	-0.359244	0.751917	-0.082849				-0.250111	0.888643	0.135579				-0.219795	0.066336	0.187819	-0.273692	0.078557	-0.106484	-0.225435	0.070386	0.132649	0.575662	0.086595	-0.253355
11041	92.008333	-0.752110	0.612684	0.183638	-0.739618	0.611785	-0.062316	-0.702841	0.794561	0.184218	-0.660466	0.797184	-0.057912	-0.524039	1.097448	0.015262	-0.543512	1.108313	0.118018	-0.508880	1.057355	0.136001	-0.444324	0.737670	0.336045	-0.362223	0.752229	-0.085500				-0.252092	0.887778	0.136175				-0.219795	0.066332	0.187809	-0.273689	0.078560	-0.106499	-0.225437	0.070372	0.132639	0.575671	0.086590	-0.253361
11042	92.016667	-0.752595	0.612300	0.183530	-0.740110	0.611170	-0.062512	-0.704563	0.794144	0.183732	-0.662344	0.796673	-0.058076	-0.526907	1.098736	0.014629	-0.546002	1.109519	0.117524	-0.511540	1.058526	0.135354	-0.447698	0.738166	0.336459	-0.365299	0.752503	-0.088157				-0.254055	0.887034	0.136843				-0.219803	0.066323	0.187792	-0.273701	0.078560	-0.106497	-0.225449	0.070351	0.132638	0.575676	0.086584	-0.253369
11043	92.025000	-0.753080	0.611924	0.183415	-0.740667	0.610586	-0.062755	-0.706041	0.793853	0.183280	-0.664346	0.796242	-0.058388	-0.529836	1.099927	0.013983	-0.548569	1.110556	0.116934	-0.514115	1.059350	0.134608	-0.451190	0.738685	0.336908	-0.368501	0.752748	-0.090812				-0.256070	0.885834	0.137101				-0.219802	0.066324	0.187782	-0.273717	0.078549	-0.106488	-0.225452	0.070350	0.132637	0.575674	0.086588	-0.253379
11044	92.033333	-0.753542	0.611571	0.183300	-0.741386	0.610027	-0.063051	-0.707575	0.793567	0.182860	-0.666365	0.795803	-0.058719	-0.532789	1.101039	0.013235	-0.551256	1.111555	0.116320	-0.516597	1.060164	0.133713	-0.454753	0.739065	0.337348	-0.371793	0.752961	-0.093500				-0.258056	0.884699	0.137529				-0.219819	0.066326	0.187785	-0.273718	0.078563	-0.106487	-0.225458	0.070342	0.132644	0.575673	0.086592	-0.253385
11045	92.041667	-0.754005	0.611202	0.183177	-0.741966	0.609437	-0.063314	-0.709178	0.793235	0.182397	-0.668409	0.795368	-0.059053	-0.535869	1.102019	0.012735	-0.554003	1.112459	0.115627	-0.519139	1.061526	0.133311	-0.458413	0.739630	0.337677	-0.375186	0.753077	-0.096159				-0.259959	0.883556	0.138172				-0.219809	0.066330	0.187778	-0.273708	0.078570	-0.106482	-0.225461	0.070338	0.132642	0.575669	0.086605	-0.253390
11046	92.050000	-0.754450	0.610848	0.183068	-0.742284	0.608783	-0.063547	-0.710843	0.792897	0.181950	-0.670266	0.794789	-0.059224	-0.538968	1.103068	0.011946	-0.556806	1.113393	0.114893	-0.521607	1.062265	0.132059	-0.462138	0.740079	0.337993	-0.378697	0.753152	-0.098874				-0.261865	0.882124	0.138691				-0.219813	0.066331	0.187770	-0.273710	0.078568	-0.106482	-0.225459	0.070320	0.132635	0.575670	0.086604	-0.253401
11047	92.058333	-0.754885	0.610465	0.182950	-0.743048	0.608215	-0.063900	-0.712540	0.792517	0.181448	-0.672321	0.794330	-0.059612	-0.542067	1.104182	0.011107	-0.559651	1.114383	0.114123	-0.524344	1.063175	0.131121	-0.465987	0.740557	0.338352	-0.382308	0.753115	-0.101653				-0.264019	0.880592	0.138725				-0.219802	0.066331	0.187765	-0.273702	0.078565	-0.106487	-0.225457	0.070315	0.132620	0.575663	0.086609	-0.253407
11048	92.066667	-0.755298	0.610082	0.182822	-0.743371	0.607541	-0.064127	-0.714154	0.792223	0.180932	-0.674400	0.793833	-0.060057	-0.545117	1.105349	0.010249	-0.562455	1.115462	0.113309	-0.527155	1.064347	0.130235	-0.469890	0.741011	0.338615	-0.386040	0.753013	-0.104479				-0.266014	0.879020	0.139022				-0.219791	0.066343	0.187771	-0.273693	0.078587	-0.106512	-0.225461	0.070306	0.132612	0.575658	0.086611	-0.253411
11049	92.075000	-0.755727	0.609687	0.182713	-0.744158	0.606944	-0.064467	-0.715917	0.791753	0.180402	-0.676450	0.793333	-0.060559	-0.548200	1.106602	0.009371	-0.565355	1.116593	0.112477	-0.530063	1.065560	0.129466	-0.473909	0.741527	0.338948	-0.389885	0.752823	-0.107380				-0.267804	0.877553	0.139859				-0.219785	0.066327	0.187763	-0.273696	0.078573	-0.106505	-0.225451	0.070304	0.132605	0.575650	0.086611	-0.253413
11050	92.083333	-0.756126	0.609271	0.182588	-0.744776	0.606393	-0.064651	-0.717654	0.791340	0.179938	-0.678518	0.792782	-0.061088	-0.551263	1.107854	0.008455	-0.568291	1.117737	0.111651	-0.533035	1.066474	0.128297	-0.477995	0.741948	0.339280	-0.393851	0.752586	-0.110320				-0.270033	0.875699	0.139989				-0.219772	0.066331	0.187760	-0.273699	0.078576	-0.106508	-0.225445	0.070292	0.132603	0.575641	0.086605	-0.253419
11051	92.091667	-0.756529	0.608841	0.182494	-0.745302	0.605569	-0.065067	-0.719380	0.790932	0.179407	-0.680616	0.792185	-0.061665	-0.554344	1.109099	0.007504	-0.571256	1.118858	0.110699	-0.536244	1.067812	0.127640	-0.482164	0.742590	0.339520	-0.397926	0.752281	-0.113313				-0.272109	0.873910	0.140556				-0.219765	0.066336	0.187751	-0.273693	0.078574	-0.106512	-0.225435	0.070284	0.132603	0.575634	0.086609	-0.253421
11052	92.100000	-0.756946	0.608385	0.182402	-0.745889	0.604899	-0.065288	-0.721231	0.790408	0.178822	-0.682714	0.791560	-0.062265	-0.557432	1.110279	0.006578	-0.574291	1.119937	0.109731	-0.539490	1.068744	0.126491	-0.486415	0.743042	0.339845	-0.402127	0.751936	-0.116305				-0.274199	0.872087	0.141209				-0.219754	0.066338	0.187739	-0.273697	0.078570	-0.106496	-0.225431	0.070273	0.132608	0.575631	0.086611	-0.253415
11053	92.108333	-0.757201	0.607995	0.182413	-0.746350	0.603939	-0.065730	-0.723080	0.790021	0.178331	-0.684810	0.790915	-0.062856	-0.560506	1.111396	0.005595	-0.577407	1.120960	0.108778	-0.542518	1.069543	0.125284	-0.490743	0.743700	0.340067	-0.406437	0.751557	-0.119338				-0.276161	0.870403	0.142371				-0.219744	0.066335	0.187729	-0.273789	0.078564	-0.106368	-0.225424	0.070265	0.132603	0.575624	0.086610	-0.253412
11054	92.116667	-0.757606	0.607529	0.182306	-0.746912	0.603046	-0.066033	-0.724982	0.789574	0.177705	-0.686930	0.790220	-0.063459	-0.563618	1.112464	0.004467	-0.580554	1.121870	0.107683	-0.545377	1.070384	0.124286	-0.495172	0.744286	0.340390	-0.410635	0.751054	-0.122402				-0.278595	0.868337	0.142917				-0.219743	0.066342	0.187730	-0.273699	0.078575	-0.106491	-0.225422	0.070254	0.132599	0.575626	0.086616	-0.253406
11055	92.125000	-0.758015	0.607056	0.182156	-0.747455	0.602154	-0.066370	-0.726909	0.789130	0.177072	-0.689092	0.789498	-0.064091	-0.566743	1.113443	0.003312	-0.583773	1.122764	0.106557	-0.548821	1.071367	0.123143	-0.499685	0.744810	0.340637	-0.415117	0.750561	-0.125423				-0.280887	0.866402	0.143955				-0.219744	0.066358	0.187725	-0.273693	0.078580	-0.106492	-0.225421	0.070251	0.132590	0.575618	0.086617	-0.253398
11056	92.133333	-0.758461	0.606605	0.181994	-0.748075	0.601371	-0.066590	-0.728868	0.788697	0.176436	-0.691221	0.788732	-0.064694	-0.569936	1.114437	0.002153	-0.587031	1.123576	0.105359	-0.552083	1.072397	0.122118	-0.504289	0.745476	0.340906	-0.419705	0.750161	-0.128516				-0.283263	0.864417	0.145073				-0.219734	0.066369	0.187718	-0.273694	0.078596	-0.106513	-0.225424	0.070254	0.132577	0.575615	0.086609	-0.253390
11057	92.141667	-0.758903	0.606123	0.181797	-0.748590	0.600352	-0.067036	-0.730845	0.788202	0.175744	-0.693356	0.787954	-0.065307	-0.573104	1.115455	0.000881	-0.590319	1.124470	0.104055	-0.555322	1.073115	0.120544	-0.508999	0.745973	0.341201	-0.424390	0.749731	-0.131664				-0.285706	0.862413	0.146323				-0.219732	0.066387	0.187714	-0.273697	0.078579	-0.106507	-0.225431	0.070239	0.132565	0.575618	0.086608	-0.253387
11058	92.150000	-0.759365	0.605644	0.181586	-0.749062	0.599411	-0.067371	-0.732482	0.787534	0.174884	-0.695481	0.787130	-0.065912	-0.576213	1.116528	-0.000512	-0.593639	1.125318	0.102667	-0.558475	1.073850	0.119167	-0.513801	0.746605	0.341464	-0.429110	0.749268	-0.134856				-0.288202	0.860374	0.147608				-0.219739	0.066409	0.187708	-0.273710	0.078570	-0.106505	-0.225443	0.070232	0.132557	0.575613	0.086608	-0.253387
11059	92.158333	-0.759868	0.605173	0.181384	-0.749707	0.598506	-0.067736	-0.734440	0.787003	0.174153	-0.697631	0.786267	-0.066507	-0.579339	1.117605	-0.001882	-0.596981	1.126253	0.101269	-0.562121	1.074777	0.117752	-0.518706	0.747452	0.341797	-0.433954	0.748864	-0.138082				-0.290517	0.858607	0.149471				-0.219741	0.066420	0.187705	-0.273704	0.078584	-0.106521	-0.225456	0.070232	0.132556	0.575609	0.086612	-0.253380
11060	92.166667	-0.760358	0.604689	0.181168	-0.750086	0.597416	-0.067871	-0.736404	0.786461	0.173430	-0.699799	0.785396	-0.067086	-0.582435	1.118684	-0.003365	-0.600359	1.127170	0.099809	-0.565703	1.075699	0.116134	-0.523641	0.747873	0.341955	-0.438864	0.748432	-0.141346				-0.292917	0.856817	0.151345				-0.219738	0.066428	0.187693	-0.273712	0.078582	-0.106525	-0.225472	0.070223	0.132559	0.575610	0.086609	-0.253380
11061	92.175000	-0.760880	0.604184	0.180953	-0.750801	0.596635	-0.068224	-0.738369	0.785901	0.172706	-0.701928	0.784499	-0.067676	-0.585546	1.119714	-0.004845	-0.603729	1.128031	0.098227	-0.569288	1.076349	0.114518	-0.528678	0.748701	0.342305	-0.444011	0.747998	-0.144653				-0.295677	0.854546	0.152775				-0.219752	0.066437	0.187680	-0.273812	0.078568	-0.106379	-0.225487	0.070224	0.132560	0.575618	0.086606	-0.253379
11062	92.183333	-0.761424	0.603663	0.180773	-0.751355	0.595678	-0.068393	-0.740683	0.785487	0.172105	-0.704098	0.783601	-0.068296	-0.588630	1.120674	-0.006351	-0.607222	1.128911	0.096636	-0.572848	1.076946	0.112846	-0.533759	0.749532	0.342664	-0.448995	0.747502	-0.148053				-0.298395	0.852594	0.154332				-0.219764	0.066454	0.187679	-0.273906	0.078564	-0.106245	-0.225506	0.070212	0.132560	0.575620	0.086606	-0.253376
11063	92.191667	-0.761978	0.603131	0.180589	-0.751964	0.594669	-0.068784	-0.742515	0.784858	0.171344	-0.706282	0.782722	-0.068892	-0.591726	1.121629	-0.007979	-0.610723	1.129703	0.094962	-0.576719	1.077995	0.111472	-0.538877	0.750044	0.342750	-0.454036	0.747054	-0.151420				-0.301169	0.850547	0.155797				-0.219776	0.066468	0.187673	-0.273706	0.078595	-0.106506	-0.225521	0.070211	0.132558	0.575620	0.086607	-0.253376
11064	92.200000	-0.762569	0.602571	0.180417	-0.752633	0.593775	-0.069010	-0.744353	0.784235	0.170584	-0.708460	0.781827	-0.069515	-0.594779	1.122521	-0.009615	-0.614251	1.130495	0.093274	-0.580241	1.078563	0.109712	-0.544064	0.750943	0.343064	-0.459098	0.746596	-0.154818				-0.304008	0.848499	0.157275				-0.219775	0.066489	0.187664	-0.273710	0.078582	-0.106491	-0.225535	0.070212	0.132546	0.575625	0.086610	-0.253377
11065	92.208333	-0.763138	0.602036	0.180249	-0.753309	0.592826	-0.069313	-0.746393	0.783619	0.169857	-0.710693	0.780927	-0.070211	-0.597833	1.123318	-0.011232	-0.617784	1.131241	0.091616	-0.583893	1.079353	0.108226	-0.549279	0.751581	0.343100	-0.464217	0.746186	-0.158104				-0.306849	0.846407	0.158803				-0.219789	0.066507	0.187676	-0.273705	0.078596	-0.106497	-0.225547	0.070210	0.132544	0.575632	0.086614	-0.253386
11066	92.216667	-0.763713	0.601476	0.180077	-0.753965	0.591722	-0.069753	-0.748358	0.783098	0.169144	-0.712875	0.780004	-0.070874	-0.600951	1.124062	-0.013073	-0.621246	1.131855	0.089877	-0.587516	1.080079	0.106743	-0.554531	0.752232	0.343200	-0.469340	0.745807	-0.161347				-0.309787	0.844355	0.160200				-0.219790	0.066522	0.187678	-0.273694	0.078605	-0.106506	-0.225555	0.070221	0.132542	0.575636	0.086605	-0.253383
11067	92.225000	-0.764317	0.600936	0.179915	-0.754709	0.590859	-0.069920	-0.750364	0.782516	0.168410	-0.715129	0.779047	-0.071567	-0.604063	1.124601	-0.014505	-0.624816	1.132360	0.088091	-0.591188	1.080452	0.104965	-0.559822	0.753318	0.343514	-0.474507	0.745419	-0.164441				-0.312793	0.842257	0.161617				-0.219782	0.066548	0.187683	-0.273706	0.078599	-0.106507	-0.225569	0.070231	0.132542	0.575637	0.086608	-0.253390
11068	92.233333	-0.764893	0.600409	0.179744	-0.755488	0.589868	-0.070192	-0.752404	0.781850	0.167594	-0.717345	0.778115	-0.072237	-0.607196	1.125172	-0.016446	-0.628400	1.132855	0.086318	-0.594620	1.080965	0.103263	-0.565113	0.754003	0.343461	-0.479626	0.745057	-0.167512				-0.315794	0.840226	0.163081				-0.219793	0.066556	0.187689	-0.273731	0.078587	-0.106503	-0.225580	0.070235	0.132548	0.575634	0.086601	-0.253393
11069	92.241667	-0.765509	0.599888	0.179561	-0.756150	0.588909	-0.070567	-0.754435	0.781344	0.166958	-0.719388	0.777031	-0.072842	-0.610369	1.125694	-0.018146	-0.631977	1.133332	0.084681	-0.598348	1.081553	0.101678	-0.570399	0.754946	0.343545	-0.484738	0.744680	-0.170523				-0.318893	0.838172	0.164409				-0.219797	0.066582	0.187681	-0.273743	0.078592	-0.106510	-0.225588	0.070242	0.132555	0.575632	0.086608	-0.253395
11070	92.250000	-0.766111	0.599375	0.179385	-0.756799	0.587924	-0.070928	-0.756503	0.780745	0.166244	-0.721465	0.775990	-0.073428	-0.613518	1.126230	-0.019839	-0.635538	1.133802	0.082620	-0.602125	1.082125	0.100066	-0.575667	0.755877	0.343568	-0.489832	0.744295	-0.173532				-0.322026	0.836187	0.165727				-0.219806	0.066599	0.187684	-0.273746	0.078606	-0.106522	-0.225602	0.070241	0.132570	0.575631	0.086617	-0.253403
11071	92.258333	-0.766770	0.598858	0.179214	-0.757519	0.586859	-0.071242	-0.758589	0.780168	0.165563	-0.723478	0.775004	-0.073842	-0.616610	1.126814	-0.021597	-0.639123	1.134365	0.081291	-0.605861	1.082593	0.098339	-0.580882	0.756822	0.343534	-0.494853	0.743858	-0.176524				-0.325193	0.834410	0.167263				-0.219821	0.066612	0.187684	-0.273864	0.078588	-0.106382	-0.225617	0.070246	0.132563	0.575634	0.086610	-0.253407
11072	92.266667	-0.767514	0.598383	0.179044	-0.758287	0.585789	-0.071526	-0.760690	0.779571	0.164895	-0.725946	0.774049	-0.074759	-0.619698	1.127380	-0.023309	-0.642673	1.134915	0.079417	-0.609624	1.083060	0.096616	-0.586061	0.757748	0.343457	-0.499832	0.743387	-0.179542				-0.328198	0.832847	0.168933				-0.219826	0.066627	0.187689	-0.273785	0.078612	-0.106515	-0.225628	0.070255	0.132570	0.575624	0.086619	-0.253407
11073	92.275000	-0.767896	0.597605	0.178768	-0.759051	0.584748	-0.071826	-0.762825	0.778994	0.164271	-0.728269	0.773049	-0.075467	-0.622761	1.127949	-0.025083	-0.646334	1.135357	0.077516	-0.613485	1.083412	0.094792	-0.591350	0.758350	0.343245	-0.504707	0.742836	-0.182580				-0.331279	0.831497	0.170553				-0.219836	0.066649	0.187689	-0.273794	0.078617	-0.106519	-0.225646	0.070259	0.132573	0.575620	0.086625	-0.253412
11074	92.283333	-0.768717	0.597105	0.178657	-0.759857	0.583683	-0.072116	-0.765056	0.778281	0.163581	-0.730498	0.772037	-0.076086	-0.625846	1.128479	-0.026804	-0.649918	1.135858	0.075568	-0.617364	1.083815	0.093032	-0.596410	0.759183	0.343037	-0.509527	0.742248	-0.185610				-0.334387	0.830305	0.172215				-0.219844	0.066676	0.187697	-0.273804	0.078620	-0.106520	-0.225664	0.070270	0.132575	0.575612	0.086624	-0.253412
11075	92.291667	-0.769531	0.596582	0.178499	-0.760663	0.582649	-0.072416	-0.767115	0.777827	0.163058	-0.732828	0.771017	-0.076785	-0.628901	1.128903	-0.028606	-0.653576	1.136236	0.073639	-0.621164	1.084095	0.091341	-0.601400	0.759955	0.342748	-0.514222	0.741583	-0.188584				-0.337523	0.829296	0.173799				-0.219859	0.066697	0.187707	-0.273816	0.078623	-0.106529	-0.225674	0.070291	0.132577	0.575606	0.086631	-0.253412
11076	92.300000	-0.770284	0.595997	0.178316	-0.761512	0.581614	-0.072687	-0.769262	0.777254	0.162464	-0.735020	0.769975	-0.077438	-0.632001	1.129238	-0.030397	-0.657281	1.136554	0.071687	-0.625015	1.084026	0.089176	-0.606317	0.760707	0.342402	-0.518833	0.740923	-0.191542				-0.340621	0.828407	0.175400				-0.219867	0.066723	0.187716	-0.273826	0.078625	-0.106541	-0.225689	0.070318	0.132589	0.575592	0.086629	-0.253412
11077	92.308333	-0.770979	0.595395	0.178066	-0.762402	0.580578	-0.072943	-0.771375	0.776667	0.161879	-0.737121	0.768871	-0.077924	-0.635128	1.129428	-0.032245	-0.661071	1.136721	0.069572	-0.628994	1.084272	0.087420	-0.611149	0.761391	0.341954	-0.523313	0.740228	-0.194381				-0.343704	0.827652	0.177015				-0.219592	0.066822	0.187579	-0.273838	0.078630	-0.106540	-0.225701	0.070340	0.132603	0.575593	0.086632	-0.253408
11078	92.316667	-0.771639	0.594769	0.177770	-0.763308	0.579581	-0.073206	-0.773464	0.776088	0.161302	-0.739182	0.767882	-0.078539	-0.638323	1.129549	-0.034083	-0.664907	1.136755	0.067469	-0.632874	1.084486	0.085654	-0.615912	0.762040	0.341450	-0.527677	0.739524	-0.197128				-0.346871	0.826839	0.178349				-0.219317	0.066908	0.187451	-0.273848	0.078631	-0.106537	-0.225706	0.070372	0.132627	0.575582	0.086631	-0.253404
11079	92.325000	-0.772447	0.594195	0.177538	-0.764231	0.578584	-0.073454	-0.775501	0.775490	0.160708	-0.741366	0.766724	-0.079282	-0.641473	1.129591	-0.035972	-0.668557	1.136796	0.065479	-0.636572	1.084426	0.083657	-0.620581	0.762623	0.340860	-0.531912	0.738827	-0.199751				-0.349875	0.826171	0.179875				-0.219325	0.066938	0.187466	-0.273875	0.078648	-0.106551	-0.225712	0.070396	0.132651	0.575574	0.086634	-0.253401
11080	92.333333	-0.773255	0.593633	0.177281	-0.764996	0.577448	-0.073518	-0.777489	0.774895	0.160133	-0.743517	0.765661	-0.079973	-0.644577	1.129602	-0.037878	-0.672247	1.136812	0.063519	-0.640410	1.084605	0.081904	-0.625138	0.763130	0.340199	-0.536013	0.738160	-0.202247				-0.352683	0.825606	0.181538				-0.219323	0.066956	0.187479	-0.274072	0.078646	-0.106304	-0.225711	0.070417	0.132669	0.575568	0.086628	-0.253405
11081	92.341667	-0.774118	0.593087	0.177044	-0.765967	0.576454	-0.073765	-0.779426	0.774291	0.159562	-0.745357	0.764531	-0.080413	-0.647607	1.129596	-0.039801	-0.675888	1.136791	0.061382	-0.644049	1.084480	0.079852	-0.629780	0.763394	0.339254	-0.539936	0.737512	-0.204615				-0.355661	0.824766	0.182689				-0.219313	0.066981	0.187486	-0.273906	0.078656	-0.106564	-0.225701	0.070437	0.132684	0.575562	0.086640	-0.253407
11082	92.350000	-0.775004	0.592555	0.176783	-0.766936	0.575456	-0.074027	-0.781311	0.773704	0.159001	-0.747442	0.763572	-0.081103	-0.650626	1.129584	-0.041685	-0.679667	1.136706	0.059093	-0.647791	1.084638	0.078067	-0.633827	0.763955	0.338719	-0.543718	0.736881	-0.206823				-0.358317	0.824088	0.184160				-0.219299	0.066998	0.187505	-0.273928	0.078673	-0.106583	-0.225680	0.070464	0.132705	0.575557	0.086648	-0.253410
11083	92.358333	-0.775921	0.592015	0.176529	-0.767911	0.574502	-0.074265	-0.783116	0.773128	0.158461	-0.748891	0.762411	-0.081535	-0.653561	1.129592	-0.043617	-0.683138	1.136736	0.056815	-0.651163	1.084530	0.076027	-0.638127	0.764090	0.337638	-0.547363	0.736306	-0.208834				-0.360898	0.823231	0.185118				-0.219265	0.067026	0.187519	-0.273949	0.078676	-0.106599	-0.225637	0.070506	0.132721	0.575556	0.086649	-0.253404
11084	92.366667	-0.776840	0.591502	0.176265	-0.768854	0.573571	-0.074509	-0.784873	0.772567	0.157946	-0.751193	0.761609	-0.082174	-0.656426	1.129591	-0.045504	-0.686552	1.136778	0.055184	-0.654658	1.084606	0.074195	-0.641838	0.764546	0.336975	-0.550866	0.735767	-0.210715				-0.363467	0.822278	0.185783				-0.219775	0.066919	0.187855	-0.273968	0.078683	-0.106618	-0.225570	0.070555	0.132748	0.575556	0.086643	-0.253398
11085	92.375000	-0.777779	0.591023	0.175999	-0.769803	0.572688	-0.074744	-0.786554	0.772039	0.157450	-0.752910	0.760797	-0.082538	-0.659194	1.129560	-0.047332	-0.689893	1.136721	0.052950	-0.657992	1.084702	0.072404	-0.645795	0.764641	0.335766	-0.554291	0.735218	-0.212325				-0.365725	0.821477	0.186620				-0.219694	0.066950	0.187880	-0.273993	0.078688	-0.106641	-0.225476	0.070617	0.132782	0.575553	0.086657	-0.253404
11086	92.383333	-0.778723	0.590573	0.175743	-0.770758	0.571854	-0.074967	-0.788173	0.771543	0.156976	-0.754519	0.759788	-0.082952	-0.661974	1.129547	-0.049106	-0.693299	1.136756	0.050999	-0.661431	1.085057	0.070907	-0.649356	0.764897	0.334740	-0.557573	0.734731	-0.213769				-0.367843	0.820720	0.187365				-0.219049	0.067104	0.187609	-0.274022	0.078675	-0.106648	-0.225361	0.070689	0.132822	0.575550	0.086659	-0.253404
11087	92.391667	-0.779667	0.590135	0.175490	-0.771675	0.571080	-0.075180	-0.789761	0.771042	0.156520	-0.756415	0.759045	-0.083324	-0.664697	1.129531	-0.050791	-0.696377	1.136805	0.048992	-0.664364	1.085045	0.069109	-0.652680	0.765164	0.333686	-0.560490	0.734394	-0.215114				-0.369922	0.819985	0.187836				-0.218934	0.067135	0.187633	-0.274111	0.078218	-0.105954	-0.225341	0.070676	0.132673	0.575551	0.086657	-0.253402
11088	92.400000	-0.780663	0.589697	0.175259	-0.772560	0.570340	-0.075393	-0.791261	0.770561	0.156043	-0.758168	0.758181	-0.083836	-0.667349	1.129567	-0.052414	-0.699521	1.136966	0.047378	-0.667398	1.085287	0.067588	-0.655780	0.765426	0.332591	-0.563194	0.734152	-0.216286				-0.371898	0.819357	0.188218				-0.218804	0.067167	0.187644	-0.274139	0.078233	-0.105967	-0.225307	0.070676	0.132523	0.575550	0.086673	-0.253414
11089	92.408333	-0.781547	0.589330	0.175020	-0.773482	0.569686	-0.075575	-0.792734	0.770137	0.155594	-0.760225	0.757525	-0.084279	-0.669899	1.129655	-0.053929	-0.702497	1.137145	0.045807	-0.670609	1.085772	0.066316	-0.658605	0.765665	0.331486	-0.565609	0.734007	-0.217254				-0.373648	0.818959	0.188697				-0.218650	0.067203	0.187644	-0.274166	0.078251	-0.105997	-0.225129	0.070751	0.132515	0.575549	0.086674	-0.253420
11090	92.416667	-0.782484	0.588992	0.174775	-0.774382	0.569035	-0.075735	-0.794310	0.769626	0.155153	-0.761271	0.756814	-0.084177	-0.672349	1.129848	-0.055395	-0.705390	1.137402	0.043934	-0.673356	1.085896	0.064698	-0.661184	0.765864	0.330398	-0.567783	0.733947	-0.218100				-0.375303	0.818669	0.189027				-0.219057	0.067114	0.187927	-0.274188	0.078251	-0.106019	-0.224946	0.070823	0.132493	0.575553	0.086674	-0.253434
11091	92.425000	-0.783454	0.588693	0.174542	-0.775239	0.568408	-0.075906	-0.795584	0.769327	0.154676	-0.763022	0.756199	-0.084622	-0.674736	1.130109	-0.056774	-0.708180	1.137729	0.042586	-0.676180	1.086233	0.063378	-0.663446	0.766002	0.329352	-0.569647	0.733953	-0.218806				-0.376963	0.818546	0.189041				-0.218900	0.067168	0.187910	-0.274127	0.078212	-0.106138	-0.224753	0.070903	0.132470	0.575548	0.086682	-0.253449
11092	92.433333	-0.784431	0.588446	0.174321	-0.776081	0.567812	-0.076078	-0.796924	0.768956	0.154212	-0.765050	0.755950	-0.084979	-0.677085	1.130359	-0.058062	-0.710762	1.137995	0.040987	-0.678899	1.086577	0.062108	-0.665444	0.766074	0.328360	-0.571250	0.733976	-0.219433				-0.378392	0.818687	0.189052				-0.218740	0.067252	0.187885	-0.274072	0.078180	-0.106251	-0.224563	0.071000	0.132446	0.575546	0.086685	-0.253466
11093	92.441667	-0.785386	0.588193	0.174077	-0.776920	0.567218	-0.076224	-0.798225	0.768656	0.153779	-0.766299	0.755205	-0.085297	-0.679448	1.130613	-0.059283	-0.713352	1.138327	0.039747	-0.681421	1.086902	0.060932	-0.667103	0.766060	0.327429	-0.572514	0.734009	-0.219965				-0.379776	0.819080	0.188797				-0.218560	0.067494	0.187983	-0.274095	0.078204	-0.106281	-0.224373	0.071139	0.132407	0.575541	0.086692	-0.253471
11094	92.450000	-0.786294	0.587964	0.173827	-0.777681	0.566621	-0.076399	-0.799452	0.768348	0.153339	-0.767670	0.754531	-0.085779	-0.681817	1.130825	-0.060442	-0.715832	1.138586	0.038470	-0.683621	1.087048	0.059605	-0.668504	0.765969	0.326535	-0.573534	0.734046	-0.220429				-0.381045	0.819697	0.188375				-0.218368	0.067796	0.188071	-0.274109	0.078209	-0.106288	-0.224212	0.071303	0.132359	0.575536	0.086700	-0.253482
11095	92.458333	-0.786797	0.587444	0.173637	-0.778454	0.566064	-0.076536	-0.800612	0.768058	0.152933	-0.768885	0.754027	-0.086060	-0.684135	1.131008	-0.061503	-0.718249	1.138849	0.037352	-0.686108	1.087655	0.058809	-0.669572	0.765820	0.325691	-0.574260	0.734107	-0.220838				-0.382163	0.820633	0.187639				-0.218197	0.068002	0.187997	-0.274127	0.078211	-0.106296	-0.224086	0.071469	0.132288	0.575529	0.086709	-0.253487
11096	92.466667	-0.787527	0.587144	0.173433	-0.779189	0.565546	-0.076671	-0.801710	0.767785	0.152559	-0.770493	0.753828	-0.086339	-0.686434	1.131180	-0.062534	-0.720549	1.139112	0.036311	-0.688046	1.087853	0.057670	-0.670393	0.765627	0.324882	-0.574763	0.734192	-0.221191				-0.383168	0.821752	0.186993				-0.218088	0.067978	0.187656	-0.274146	0.078207	-0.106296	-0.224011	0.071618	0.132211	0.575530	0.086719	-0.253492
11097	92.475000	-0.788195	0.586845	0.173248	-0.779809	0.565015	-0.076807	-0.802716	0.767500	0.152200	-0.771060	0.753042	-0.086591	-0.688629	1.131383	-0.063462	-0.722777	1.139438	0.035405	-0.690081	1.088290	0.056833	-0.670902	0.765417	0.324106	-0.574965	0.734308	-0.221443				-0.384061	0.823084	0.185961				-0.217935	0.068448	0.187809	-0.274331	0.078307	-0.106111	-0.223750	0.071885	0.132478	0.575532	0.086725	-0.253503
11098	92.483333	-0.788805	0.586566	0.173087	-0.780408	0.564518	-0.076936	-0.803651	0.767225	0.151872	-0.772494	0.752910	-0.086861	-0.690767	1.131637	-0.064294	-0.724928	1.139691	0.034601	-0.692069	1.088765	0.056103	-0.671183	0.765224	0.323356	-0.574936	0.734466	-0.221614				-0.384801	0.824685	0.184751				-0.217867	0.068407	0.187407	-0.274346	0.078298	-0.106117	-0.223766	0.071978	0.132356	0.575528	0.086726	-0.253510
11099	92.491667	-0.789336	0.586305	0.172958	-0.780933	0.564105	-0.077053	-0.804508	0.766956	0.151566	-0.773194	0.752412	-0.087180	-0.692822	1.131986	-0.065067	-0.726830	1.140187	0.033836	-0.693920	1.089260	0.055376	-0.671167	0.765061	0.322623	-0.574623	0.734698	-0.221683				-0.385275	0.826593	0.183590				-0.217806	0.068546	0.187285	-0.274355	0.078299	-0.106127	-0.223830	0.072060	0.132208	0.575530	0.086738	-0.253530
11100	92.500000	-0.789811	0.586086	0.172834	-0.781371	0.563720	-0.077156	-0.805281	0.766693	0.151285	-0.774476	0.752088	-0.087545	-0.694730	1.132262	-0.065811	-0.728660	1.140596	0.033124	-0.695677	1.089768	0.054727	-0.670926	0.764942	0.321923	-0.574107	0.734978	-0.221670				-0.385627	0.828682	0.182297				-0.217782	0.068649	0.187152	-0.274366	0.078291	-0.106133	-0.224214	0.071947	0.131741	0.575537	0.086738	-0.253537
11101	92.508333	-0.790399	0.586091	0.172692	-0.781760	0.563399	-0.077226	-0.805969	0.766450	0.151067	-0.774635	0.751535	-0.087729	-0.696519	1.132638	-0.066436	-0.730456	1.141112	0.032506	-0.697668	1.090267	0.054168	-0.670406	0.764870	0.321257	-0.573340	0.735330	-0.221571				-0.385923	0.830951	0.180789				-0.217809	0.068673	0.187033	-0.274213	0.078208	-0.106332	-0.224145	0.072100	0.131993	0.575535	0.086734	-0.253541
11102	92.516667	-0.790644	0.585866	0.172595	-0.782056	0.563103	-0.077308	-0.806545	0.766194	0.150863	-0.775505	0.751459	-0.087767	-0.698187	1.133019	-0.067008	-0.732086	1.141626	0.031888	-0.699325	1.090773	0.053630	-0.669665	0.764844	0.320635	-0.572375	0.735728	-0.221381				-0.386389	0.833225	0.178827				-0.217881	0.068660	0.186935	-0.274208	0.078204	-0.106333	-0.224354	0.072113	0.131907	0.575537	0.086744	-0.253541
11103	92.525000	-0.790795	0.585683	0.172523	-0.782250	0.562902	-0.077377	-0.807024	0.765969	0.150725	-0.776073	0.751247	-0.087981	-0.699697	1.133392	-0.067507	-0.733636	1.142114	0.031381	-0.700928	1.091305	0.053215	-0.668650	0.764864	0.320075	-0.571226	0.736177	-0.221112				-0.386336	0.835925	0.177290				-0.217960	0.068753	0.186999	-0.274216	0.078202	-0.106342	-0.224585	0.072128	0.131861	0.575544	0.086753	-0.253543
11104	92.533333	-0.790913	0.585544	0.172449	-0.782385	0.562741	-0.077432	-0.807398	0.765745	0.150614	-0.776139	0.750652	-0.088147	-0.701157	1.133767	-0.067978	-0.735123	1.142620	0.030944	-0.702390	1.091792	0.052817	-0.667435	0.764925	0.319571	-0.569932	0.736635	-0.220791				-0.386182	0.838730	0.175637				-0.218069	0.068825	0.187108	-0.274220	0.078211	-0.106353	-0.225071	0.072009	0.131492	0.575545	0.086752	-0.253534
11105	92.541667	-0.791019	0.585442	0.172403	-0.782441	0.562626	-0.077462	-0.807640	0.765523	0.150539	-0.776526	0.750539	-0.088178	-0.702515	1.134071	-0.068311	-0.736391	1.143063	0.030634	-0.703644	1.092244	0.052465	-0.665990	0.764998	0.319150	-0.568460	0.737118	-0.220533				-0.386117	0.841775	0.173627				-0.218260	0.068541	0.186869	-0.274303	0.078254	-0.106258	-0.225309	0.072007	0.131547	0.575554	0.086760	-0.253533
11106	92.550000	-0.790989	0.585383	0.172376	-0.782450	0.562527	-0.077475	-0.807795	0.765351	0.150513	-0.776846	0.750442	-0.088210	-0.703825	1.134363	-0.068627	-0.737529	1.143348	0.030292	-0.704759	1.092694	0.052204	-0.664128	0.765277	0.319016	-0.567138	0.737405	-0.220017				-0.386118	0.844735	0.171567				-0.218425	0.068464	0.186933	-0.274389	0.078297	-0.106171	-0.225546	0.071982	0.131637	0.575554	0.086761	-0.253530
11107	92.558333	-0.790888	0.585375	0.172375	-0.782347	0.562514	-0.077472	-0.807887	0.765172	0.150507	-0.776517	0.749863	-0.088306	-0.705016	1.134557	-0.068867	-0.738599	1.143839	0.030131	-0.705654	1.093172	0.052062	-0.662404	0.765306	0.318581	-0.565453	0.737925	-0.219972				-0.385754	0.848013	0.169901				-0.218592	0.068382	0.187026	-0.274380	0.078286	-0.106171	-0.225755	0.071956	0.131753	0.575564	0.086754	-0.253535
11108	92.566667	-0.790687	0.585431	0.172376	-0.782224	0.562515	-0.077445	-0.807790	0.765084	0.150554	-0.776451	0.749716	-0.088317	-0.706084	1.134728	-0.069058	-0.739484	1.144186	0.029939	-0.706413	1.093678	0.052011	-0.660295	0.765540	0.318418	-0.563725	0.738445	-0.219968				-0.385610	0.851202	0.167827				-0.218192	0.068438	0.186834	-0.274377	0.078277	-0.106175	-0.225937	0.071936	0.131877	0.575569	0.086755	-0.253541
11109	92.575000	-0.790479	0.585467	0.172395	-0.782028	0.562591	-0.077397	-0.807653	0.765008	0.150616	-0.776286	0.749607	-0.088324	-0.706933	1.134886	-0.069190	-0.740220	1.144518	0.029817	-0.707015	1.094095	0.051927	-0.658116	0.765713	0.318179	-0.562233	0.738721	-0.219456				-0.385249	0.854612	0.166221				-0.218333	0.068337	0.186957	-0.274371	0.078284	-0.106180	-0.225961	0.071980	0.132203	0.575570	0.086764	-0.253547
11110	92.583333	-0.790192	0.585563	0.172403	-0.781794	0.562660	-0.077332	-0.807442	0.764959	0.150694	-0.775943	0.749501	-0.088293	-0.707627	1.135055	-0.069268	-0.740839	1.144836	0.029745	-0.707509	1.094515	0.051943	-0.655789	0.765928	0.317956	-0.560431	0.739250	-0.219247				-0.384889	0.858030	0.164340				-0.218435	0.068260	0.187076	-0.274205	0.078189	-0.106373	-0.225944	0.072043	0.132504	0.575574	0.086761	-0.253555
11111	92.591667	-0.789871	0.585671	0.172397	-0.781542	0.562781	-0.077244	-0.807175	0.764915	0.150806	-0.775644	0.749460	-0.088300	-0.708145	1.135219	-0.069297	-0.741291	1.145117	0.029772	-0.707814	1.094838	0.051905	-0.653310	0.766185	0.317757	-0.558667	0.739733	-0.218798				-0.384410	0.861527	0.162502				-0.218509	0.068201	0.187164	-0.274189	0.078181	-0.106372	-0.226021	0.072043	0.132595	0.575581	0.086765	-0.253555
11112	92.600000	-0.789577	0.585832	0.172411	-0.781242	0.562928	-0.077156	-0.806746	0.764937	0.150911	-0.775169	0.749523	-0.088186	-0.708501	1.135350	-0.069272	-0.741529	1.145323	0.029798	-0.708009	1.095132	0.052011	-0.650690	0.766495	0.317579	-0.556824	0.740269	-0.218267				-0.383896	0.865092	0.160711				-0.218578	0.068150	0.187233	-0.274177	0.078178	-0.106370	-0.226098	0.072019	0.132655	0.575585	0.086772	-0.253557
11113	92.608333	-0.789369	0.586213	0.172376	-0.780948	0.563145	-0.077026	-0.806307	0.764926	0.151097	-0.774869	0.749705	-0.088105	-0.708701	1.135435	-0.069199	-0.741648	1.145465	0.029868	-0.708099	1.095381	0.052186	-0.647915	0.766841	0.317436	-0.554896	0.740887	-0.217626				-0.383469	0.868639	0.158833				-0.218641	0.068094	0.187265	-0.274171	0.078173	-0.106360	-0.226168	0.071984	0.132702	0.575591	0.086774	-0.253560
11114	92.616667	-0.788957	0.586319	0.172411	-0.780646	0.563348	-0.076908	-0.805782	0.764929	0.151258	-0.774596	0.749955	-0.087990	-0.708804	1.135496	-0.069050	-0.741684	1.145579	0.030004	-0.707939	1.095541	0.052308	-0.645002	0.767206	0.317325	-0.552891	0.741526	-0.216908				-0.382918	0.872382	0.157281				-0.218701	0.068071	0.187280	-0.274334	0.078259	-0.106156	-0.226242	0.071926	0.132730	0.575596	0.086776	-0.253557
11115	92.625000	-0.788513	0.586453	0.172450	-0.780353	0.563557	-0.076779	-0.805031	0.765075	0.151513	-0.773885	0.749868	-0.087945	-0.708727	1.135531	-0.068877	-0.741626	1.145680	0.030233	-0.707542	1.095846	0.052695	-0.641841	0.767712	0.317292	-0.550792	0.742163	-0.216115				-0.382178	0.876007	0.155741				-0.218769	0.068031	0.187304	-0.274332	0.078246	-0.106146	-0.226316	0.071837	0.132756	0.575598	0.086776	-0.253567
11116	92.633333	-0.788119	0.586634	0.172519	-0.780034	0.563811	-0.076641	-0.804309	0.765174	0.151808	-0.773138	0.749990	-0.087740	-0.708493	1.135555	-0.068647	-0.741477	1.145782	0.030640	-0.707452	1.096198	0.053089	-0.638554	0.768214	0.317294	-0.548629	0.742793	-0.215293				-0.381426	0.879740	0.154044				-0.218830	0.068008	0.187309	-0.274323	0.078233	-0.106142	-0.226391	0.071748	0.132776	0.575603	0.086778	-0.253577
11117	92.641667	-0.787712	0.586806	0.172588	-0.779780	0.564044	-0.076464	-0.803472	0.765300	0.152133	-0.773142	0.750525	-0.087629	-0.708160	1.135580	-0.068361	-0.741054	1.145842	0.030913	-0.706607	1.096166	0.053317	-0.635223	0.768575	0.317279	-0.546414	0.743392	-0.214428				-0.380794	0.883341	0.152371				-0.218875	0.067961	0.187313	-0.274323	0.078233	-0.106141	-0.226451	0.071643	0.132778	0.575606	0.086776	-0.253585
11118	92.650000	-0.787315	0.586977	0.172667	-0.779553	0.564306	-0.076262	-0.802584	0.765509	0.152512	-0.771770	0.750617	-0.087201	-0.707715	1.135560	-0.068013	-0.740484	1.145827	0.031131	-0.705864	1.096283	0.053785	-0.631777	0.768935	0.317278	-0.544194	0.743939	-0.213567				-0.379858	0.887008	0.151030				-0.218923	0.067928	0.187306	-0.274311	0.078221	-0.106129	-0.226757	0.071416	0.132407	0.575604	0.086775	-0.253593
11119	92.658333	-0.786945	0.587178	0.172758	-0.779320	0.564599	-0.076080	-0.801614	0.765745	0.152928	-0.771209	0.751148	-0.086870	-0.707168	1.135513	-0.067630	-0.739851	1.145798	0.031517	-0.705211	1.096355	0.054138	-0.628184	0.769287	0.317293	-0.541950	0.744438	-0.212709				-0.378976	0.890554	0.149213				-0.218977	0.067896	0.187305	-0.274274	0.078450	-0.106495	-0.226814	0.071333	0.132402	0.575605	0.086768	-0.253593
11120	92.666667	-0.786576	0.587377	0.172848	-0.779115	0.564878	-0.075882	-0.800574	0.766057	0.153372	-0.770750	0.751406	-0.086887	-0.706487	1.135435	-0.067193	-0.739064	1.145728	0.031977	-0.704391	1.096354	0.054482	-0.624497	0.769635	0.317295	-0.539710	0.744922	-0.211870				-0.378079	0.893892	0.147664				-0.219032	0.067855	0.187315	-0.274226	0.078682	-0.106859	-0.226874	0.071251	0.132416	0.575604	0.086775	-0.253599
11121	92.675000	-0.786193	0.587562	0.172917	-0.778925	0.565190	-0.075683	-0.799526	0.766399	0.153902	-0.770014	0.751902	-0.086637	-0.705685	1.135297	-0.066663	-0.738159	1.145613	0.032506	-0.703292	1.096478	0.055244	-0.620693	0.769971	0.317310	-0.537441	0.745359	-0.211034				-0.376920	0.897473	0.146091				-0.219079	0.067816	0.187325	-0.274223	0.078682	-0.106863	-0.226928	0.071172	0.132425	0.575606	0.086770	-0.253597
11122	92.683333	-0.785864	0.587768	0.172989	-0.778744	0.565489	-0.075487	-0.798314	0.766799	0.154324	-0.769039	0.752278	-0.086335	-0.704785	1.135129	-0.066088	-0.737114	1.145450	0.033130	-0.702068	1.096351	0.055637	-0.616804	0.770300	0.317312	-0.535162	0.745793	-0.210191				-0.375811	0.900875	0.144275				-0.219126	0.067766	0.187340	-0.274217	0.078687	-0.106874	-0.226991	0.071093	0.132444	0.575603	0.086768	-0.253598
11123	92.691667	-0.785531	0.588001	0.173058	-0.778568	0.565821	-0.075287	-0.797119	0.767233	0.154818	-0.768348	0.752887	-0.086054	-0.703763	1.134930	-0.065481	-0.735954	1.145293	0.033842	-0.700807	1.096348	0.056383	-0.612816	0.770620	0.317321	-0.532835	0.746214	-0.209329				-0.374617	0.904275	0.142462				-0.219435	0.067758	0.187638	-0.274213	0.078674	-0.106867	-0.227050	0.071015	0.132474	0.575605	0.086772	-0.253594
11124	92.700000	-0.785198	0.588208	0.173098	-0.778403	0.566153	-0.075103	-0.795896	0.767676	0.155313	-0.767534	0.753912	-0.085534	-0.702650	1.134702	-0.064786	-0.734681	1.145072	0.034643	-0.698922	1.096273	0.057247	-0.608749	0.770922	0.317327	-0.530473	0.746634	-0.208451				-0.373398	0.907671	0.140627				-0.219239	0.067677	0.187375	-0.274214	0.078664	-0.106863	-0.227120	0.070951	0.132506	0.575601	0.086773	-0.253598
11125	92.708333	-0.784841	0.588475	0.173142	-0.778239	0.566489	-0.074912	-0.794617	0.768207	0.155825	-0.766633	0.754374	-0.085362	-0.701428	1.134443	-0.064060	-0.733261	1.144774	0.035363	-0.697297	1.096140	0.057983	-0.604576	0.771218	0.317319	-0.528061	0.747047	-0.207579				-0.372172	0.911144	0.139046				-0.219294	0.067621	0.187405	-0.274212	0.078667	-0.106871	-0.227185	0.070882	0.132544	0.575602	0.086777	-0.253601
11126	92.716667	-0.784519	0.588720	0.173166	-0.778076	0.566864	-0.074728	-0.793303	0.768718	0.156318	-0.765316	0.754829	-0.085105	-0.700132	1.134205	-0.063321	-0.731720	1.144472	0.036165	-0.695578	1.095991	0.058751	-0.600327	0.771488	0.317306	-0.525623	0.747459	-0.206683				-0.370744	0.914483	0.137279				-0.219340	0.067564	0.187423	-0.274202	0.078667	-0.106874	-0.227251	0.070810	0.132570	0.575606	0.086767	-0.253607
11127	92.725000	-0.784186	0.589008	0.173208	-0.777895	0.567211	-0.074572	-0.791950	0.769295	0.156834	-0.764723	0.755687	-0.084946	-0.698671	1.133953	-0.062516	-0.730076	1.144181	0.037036	-0.693970	1.095943	0.059635	-0.595997	0.771752	0.317281	-0.523162	0.747836	-0.205766				-0.369576	0.917759	0.135383				-0.219401	0.067509	0.187450	-0.274195	0.078666	-0.106875	-0.227328	0.070760	0.132606	0.575603	0.086768	-0.253609
11128	92.733333	-0.783834	0.589253	0.173232	-0.777678	0.567591	-0.074467	-0.790577	0.769860	0.157330	-0.763687	0.756667	-0.084481	-0.697125	1.133736	-0.061644	-0.728341	1.144010	0.037958	-0.692301	1.095927	0.060538	-0.591594	0.772002	0.317221	-0.520695	0.748192	-0.204827				-0.368023	0.921108	0.133938				-0.219451	0.067462	0.187467	-0.274192	0.078654	-0.106879	-0.227392	0.070731	0.132630	0.575602	0.086765	-0.253614
11129	92.741667	-0.783499	0.589508	0.173272	-0.777446	0.567964	-0.074377	-0.789195	0.770433	0.157860	-0.762169	0.757288	-0.084162	-0.695488	1.133585	-0.060756	-0.726502	1.143858	0.039055	-0.689761	1.095684	0.061398	-0.587103	0.772251	0.317150	-0.518255	0.748537	-0.203865				-0.366590	0.924463	0.132322				-0.219751	0.067508	0.187918	-0.274187	0.078650	-0.106879	-0.227441	0.070705	0.132652	0.575604	0.086762	-0.253602
11130	92.750000	-0.783132	0.589780	0.173327	-0.777230	0.568367	-0.074298	-0.787712	0.771012	0.158336	-0.760697	0.757867	-0.083853	-0.693739	1.133435	-0.059829	-0.724507	1.143658	0.040120	-0.687631	1.095562	0.062382	-0.582564	0.772499	0.317051	-0.515827	0.748868	-0.202903				-0.365238	0.927607	0.130492				-0.219540	0.067372	0.187524	-0.274172	0.078643	-0.106884	-0.227490	0.070686	0.132678	0.575605	0.086761	-0.253594
11131	92.758333	-0.782668	0.589977	0.173373	-0.776959	0.568773	-0.074223	-0.786252	0.771545	0.158848	-0.759792	0.758829	-0.083623	-0.691969	1.133282	-0.058853	-0.722400	1.143446	0.041270	-0.685696	1.095425	0.063199	-0.577967	0.772737	0.316926	-0.513433	0.749199	-0.201920				-0.363922	0.930601	0.128643				-0.219572	0.067448	0.187793	-0.274162	0.078640	-0.106892	-0.227531	0.070658	0.132695	0.575610	0.086768	-0.253596
11132	92.766667	-0.782063	0.590105	0.173418	-0.776691	0.569229	-0.074145	-0.784683	0.772106	0.159336	-0.758617	0.759555	-0.083375	-0.690133	1.133145	-0.057796	-0.720131	1.143288	0.042298	-0.682964	1.095279	0.064235	-0.573343	0.772962	0.316774	-0.511071	0.749544	-0.200950				-0.362615	0.933661	0.126690				-0.219609	0.067418	0.187795	-0.274154	0.078625	-0.106899	-0.227561	0.070631	0.132704	0.575611	0.086762	-0.253589
11133	92.775000	-0.781826	0.590610	0.173517	-0.776393	0.569659	-0.074067	-0.783105	0.772604	0.159835	-0.756988	0.760223	-0.082896	-0.688208	1.133037	-0.056710	-0.717867	1.143114	0.043464	-0.680560	1.095151	0.065307	-0.568683	0.773198	0.316621	-0.508726	0.749876	-0.199972				-0.361460	0.936578	0.124796				-0.219642	0.067324	0.187663	-0.274139	0.078616	-0.106903	-0.227592	0.070609	0.132713	0.575608	0.086759	-0.253586
11134	92.783333	-0.781549	0.591074	0.173667	-0.776055	0.570138	-0.073988	-0.781511	0.773084	0.160336	-0.755632	0.761184	-0.082552	-0.686190	1.132958	-0.055626	-0.715435	1.142987	0.044599	-0.678324	1.095192	0.066603	-0.564005	0.773439	0.316446	-0.506387	0.750222	-0.199014				-0.360723	0.939260	0.122398				-0.219670	0.067347	0.187793	-0.274119	0.078629	-0.106925	-0.227621	0.070583	0.132712	0.575612	0.086770	-0.253592
11135	92.791667	-0.781007	0.591383	0.173763	-0.775710	0.570620	-0.073876	-0.779867	0.773583	0.160851	-0.754367	0.761822	-0.082292	-0.684192	1.132973	-0.054448	-0.712934	1.142921	0.045940	-0.675527	1.094922	0.067459	-0.559296	0.773675	0.316247	-0.504047	0.750587	-0.198082				-0.359669	0.942032	0.120564				-0.219689	0.067315	0.187789	-0.274121	0.078585	-0.106918	-0.227633	0.070567	0.132712	0.575610	0.086760	-0.253593
11136	92.800000	-0.780443	0.591748	0.173829	-0.775338	0.571133	-0.073752	-0.778185	0.774051	0.161370	-0.752893	0.762531	-0.081928	-0.682184	1.133028	-0.053267	-0.710535	1.142932	0.047567	-0.672938	1.094878	0.068639	-0.554572	0.773922	0.316037	-0.501699	0.750957	-0.197170				-0.358795	0.944718	0.118616				-0.219714	0.067271	0.187797	-0.274105	0.078568	-0.106930	-0.227656	0.070557	0.132710	0.575611	0.086758	-0.253597
11137	92.808333	-0.779869	0.592149	0.173889	-0.774917	0.571663	-0.073630	-0.776455	0.774531	0.161898	-0.751168	0.763292	-0.081348	-0.680175	1.133158	-0.052046	-0.707827	1.143005	0.048907	-0.670285	1.094851	0.069756	-0.549845	0.774166	0.315810	-0.499299	0.751343	-0.196254				-0.357830	0.947380	0.116915				-0.219738	0.067241	0.187794	-0.274071	0.078555	-0.106946	-0.227675	0.070551	0.132715	0.575608	0.086750	-0.253592
11138	92.816667	-0.779298	0.592586	0.173952	-0.774508	0.572211	-0.073496	-0.774685	0.775010	0.162446	-0.749341	0.763905	-0.080968	-0.678093	1.133321	-0.050784	-0.705114	1.143168	0.050258	-0.667642	1.094827	0.070886	-0.545109	0.774413	0.315575	-0.496885	0.751732	-0.195359				-0.356912	0.949986	0.115281				-0.219763	0.067220	0.187802	-0.274033	0.078578	-0.106982	-0.227698	0.070543	0.132716	0.575602	0.086767	-0.253595
11139	92.825000	-0.778691	0.593019	0.174006	-0.774058	0.572793	-0.073346	-0.772876	0.775479	0.162997	-0.748222	0.764749	-0.080648	-0.675927	1.133530	-0.049515	-0.702361	1.143317	0.051844	-0.665222	1.094825	0.072070	-0.540379	0.774661	0.315341	-0.494439	0.752133	-0.194456				-0.355931	0.952486	0.113655				-0.219790	0.067196	0.187808	-0.274001	0.078567	-0.106998	-0.227724	0.070539	0.132725	0.575606	0.086763	-0.253588
11140	92.833333	-0.778072	0.593470	0.174072	-0.773599	0.573359	-0.073191	-0.771022	0.775958	0.163552	-0.746521	0.765513	-0.080116	-0.673729	1.133730	-0.048223	-0.699679	1.143430	0.053259	-0.662544	1.094719	0.073137	-0.535645	0.774887	0.315103	-0.491749	0.752506	-0.193561				-0.354991	0.954875	0.112069				-0.219823	0.067169	0.187811	-0.273961	0.078547	-0.107028	-0.227754	0.070535	0.132733	0.575599	0.086765	-0.253581
11141	92.841667	-0.777418	0.593941	0.174136	-0.773131	0.573949	-0.073041	-0.769126	0.776425	0.164120	-0.744850	0.766159	-0.079591	-0.671484	1.133881	-0.046921	-0.696815	1.143482	0.054988	-0.659552	1.094707	0.074559	-0.530931	0.775100	0.314860	-0.489377	0.752957	-0.192658				-0.354201	0.957104	0.110536				-0.219853	0.067152	0.187808	-0.273926	0.078534	-0.107057	-0.227786	0.070522	0.132746	0.575604	0.086758	-0.253577
11142	92.850000	-0.776803	0.594392	0.174203	-0.772671	0.574521	-0.072877	-0.767227	0.776883	0.164697	-0.743634	0.766959	-0.079495	-0.669289	1.133931	-0.045575	-0.694088	1.143442	0.056342	-0.656696	1.094618	0.075808	-0.526224	0.775294	0.314587	-0.487003	0.753483	-0.191752				-0.353423	0.959231	0.109040				-0.219896	0.067014	0.187558	-0.273876	0.078533	-0.107100	-0.227819	0.070510	0.132749	0.575608	0.086767	-0.253579
11143	92.858333	-0.776128	0.594867	0.174286	-0.772168	0.575106	-0.072716	-0.765305	0.777364	0.165297	-0.742067	0.767692	-0.079079	-0.667074	1.133939	-0.044232	-0.691098	1.143433	0.057591	-0.653879	1.094663	0.077216	-0.521528	0.775453	0.314274	-0.484359	0.753941	-0.190912				-0.352657	0.961221	0.107564				-0.219927	0.067101	0.187810	-0.273922	0.078511	-0.107024	-0.227855	0.070509	0.132744	0.575605	0.086765	-0.253581
11144	92.866667	-0.775485	0.595339	0.174367	-0.771692	0.575683	-0.072540	-0.763376	0.777811	0.165895	-0.740455	0.768451	-0.078620	-0.664859	1.133913	-0.042845	-0.688153	1.143358	0.059102	-0.650802	1.094391	0.078401	-0.516857	0.775591	0.313932	-0.481705	0.754415	-0.190091				-0.351880	0.963113	0.106096				-0.219964	0.067076	0.187811	-0.273970	0.078494	-0.106948	-0.227891	0.070497	0.132743	0.575605	0.086756	-0.253581
11145	92.875000	-0.774795	0.595817	0.174443	-0.771184	0.576283	-0.072354	-0.761426	0.778253	0.166499	-0.738550	0.769131	-0.077902	-0.662600	1.133880	-0.041511	-0.685289	1.143306	0.061085	-0.648388	1.094484	0.079734	-0.512214	0.775690	0.313559	-0.479106	0.754983	-0.189288				-0.351041	0.964879	0.104749				-0.220000	0.067048	0.187801	-0.273727	0.078501	-0.107271	-0.227922	0.070497	0.132730	0.575605	0.086757	-0.253583
11146	92.883333	-0.774147	0.596316	0.174523	-0.770641	0.576856	-0.072199	-0.759459	0.778688	0.167113	-0.737065	0.769899	-0.077469	-0.660318	1.133825	-0.040099	-0.682422	1.143239	0.062587	-0.645292	1.094290	0.080953	-0.507599	0.775775	0.313173	-0.476521	0.755606	-0.188461				-0.350120	0.966668	0.103283				-0.220039	0.066909	0.187531	-0.273683	0.078488	-0.107344	-0.227955	0.070495	0.132723	0.575607	0.086749	-0.253589
11147	92.891667	-0.773452	0.596813	0.174590	-0.770167	0.577448	-0.072011	-0.757470	0.779111	0.167742	-0.735639	0.770613	-0.077152	-0.657978	1.133837	-0.038625	-0.679412	1.143213	0.064151	-0.642167	1.094206	0.082362	-0.503020	0.775820	0.312767	-0.473835	0.756202	-0.187685				-0.349088	0.968343	0.102155				-0.220060	0.066998	0.187782	-0.273624	0.078471	-0.107421	-0.227978	0.070500	0.132710	0.575606	0.086751	-0.253590
11148	92.900000	-0.772745	0.597321	0.174655	-0.769665	0.578057	-0.071844	-0.755699	0.779632	0.168585	-0.733873	0.771294	-0.076553	-0.655660	1.133853	-0.037081	-0.676200	1.143201	0.065931	-0.639236	1.094010	0.083546	-0.498463	0.775840	0.312376	-0.471126	0.756812	-0.186884				-0.348264	0.969808	0.100881				-0.220081	0.066977	0.187778	-0.273572	0.078479	-0.107518	-0.227995	0.070506	0.132706	0.575603	0.086757	-0.253585
11149	92.908333	-0.772047	0.597820	0.174745	-0.769324	0.578731	-0.071862	-0.753695	0.780045	0.169221	-0.732544	0.772058	-0.076237	-0.653324	1.133822	-0.035677	-0.673207	1.143098	0.067222	-0.636117	1.093834	0.084801	-0.493923	0.775817	0.311991	-0.468628	0.757580	-0.186055				-0.347422	0.971149	0.099519				-0.220103	0.066908	0.187640	-0.273522	0.078477	-0.107613	-0.228004	0.070499	0.132705	0.575601	0.086765	-0.253580
11150	92.916667	-0.771318	0.598314	0.174824	-0.768843	0.579323	-0.071671	-0.751684	0.780459	0.169850	-0.731007	0.772751	-0.075847	-0.650993	1.133783	-0.034214	-0.669990	1.143023	0.068570	-0.633204	1.093711	0.086177	-0.489397	0.775756	0.311606	-0.465684	0.758111	-0.185184				-0.346361	0.972384	0.098322				-0.220123	0.066939	0.187765	-0.273486	0.078449	-0.107700	-0.228011	0.070508	0.132694	0.575599	0.086765	-0.253581
11151	92.925000	-0.770609	0.598816	0.174924	-0.768349	0.579924	-0.071480	-0.749667	0.780908	0.170495	-0.729471	0.773472	-0.075381	-0.648563	1.133744	-0.032789	-0.666838	1.142936	0.070181	-0.629856	1.093426	0.087335	-0.484918	0.775650	0.311206	-0.462944	0.758739	-0.184329				-0.345186	0.973507	0.097139				-0.220124	0.066922	0.187755	-0.273463	0.078437	-0.107808	-0.227885	0.070570	0.132873	0.575599	0.086757	-0.253575
11152	92.933333	-0.769878	0.599339	0.175017	-0.767849	0.580530	-0.071272	-0.747647	0.781329	0.171109	-0.727880	0.774206	-0.074930	-0.646179	1.133700	-0.031371	-0.663689	1.142837	0.071796	-0.626681	1.093186	0.088608	-0.480476	0.775525	0.310802	-0.460204	0.759350	-0.183447				-0.343934	0.974510	0.095958				-0.220117	0.066892	0.187744	-0.273442	0.078415	-0.107894	-0.228005	0.070501	0.132680	0.575596	0.086759	-0.253577
11153	92.941667	-0.769298	0.599908	0.175255	-0.767356	0.581164	-0.071067	-0.745636	0.781758	0.171720	-0.726285	0.774916	-0.074459	-0.643906	1.133697	-0.030130	-0.660469	1.142666	0.073355	-0.623556	1.092910	0.089861	-0.476082	0.775456	0.310374	-0.457467	0.759918	-0.182555				-0.342575	0.975355	0.094747				-0.220120	0.066810	0.187615	-0.273423	0.078416	-0.107993	-0.227985	0.070507	0.132674	0.575731	0.086319	-0.253211
11154	92.950000	-0.768580	0.600404	0.175390	-0.766907	0.581806	-0.070837	-0.743640	0.782195	0.172328	-0.724686	0.775637	-0.074014	-0.641263	1.133399	-0.028432	-0.657279	1.142502	0.074933	-0.620202	1.092563	0.091031	-0.471744	0.775327	0.309886	-0.454723	0.760435	-0.181634				-0.341129	0.976103	0.093495				-0.220107	0.066723	0.187474	-0.273412	0.078404	-0.108071	-0.227963	0.070505	0.132662	0.575772	0.086319	-0.253221
11155	92.958333	-0.767820	0.600901	0.175369	-0.766390	0.582445	-0.070620	-0.741642	0.782627	0.172903	-0.723224	0.776485	-0.073654	-0.638734	1.133207	-0.027044	-0.654043	1.142240	0.076420	-0.616811	1.092160	0.092312	-0.467451	0.774906	0.309332	-0.452017	0.760896	-0.180704				-0.339655	0.976656	0.092229				-0.220092	0.066749	0.187611	-0.273400	0.078408	-0.108152	-0.227933	0.070504	0.132658	0.575758	0.086317	-0.253222
11156	92.966667	-0.767137	0.601440	0.175497	-0.765921	0.583074	-0.070382	-0.739652	0.783066	0.173467	-0.721714	0.777325	-0.073277	-0.636171	1.132975	-0.025656	-0.650797	1.141963	0.077932	-0.613672	1.091718	0.093459	-0.463242	0.774621	0.308766	-0.449334	0.761341	-0.179750				-0.338104	0.977134	0.090944				-0.220073	0.066666	0.187474	-0.273390	0.078402	-0.108212	-0.227903	0.070505	0.132653	0.575775	0.086311	-0.253216
11157	92.975000	-0.766529	0.602022	0.175689	-0.765472	0.583704	-0.070151	-0.737676	0.783508	0.174019	-0.720098	0.778068	-0.072870	-0.633798	1.132825	-0.024515	-0.647672	1.141634	0.079550	-0.610278	1.091285	0.094733	-0.459140	0.774410	0.308179	-0.446653	0.761669	-0.178787				-0.336522	0.977464	0.089747				-0.220060	0.066648	0.187471	-0.273388	0.078391	-0.108259	-0.227880	0.070507	0.132652	0.575779	0.086309	-0.253210
11158	92.983333	-0.765941	0.602602	0.175878	-0.764992	0.584341	-0.069954	-0.735704	0.783968	0.174549	-0.718458	0.778809	-0.072481	-0.631369	1.132591	-0.023345	-0.644450	1.141252	0.081005	-0.606888	1.090882	0.096045	-0.455099	0.773986	0.307523	-0.444008	0.761904	-0.177805				-0.334808	0.977757	0.088598				-0.220055	0.066632	0.187470	-0.273385	0.078394	-0.108310	-0.227863	0.070503	0.132656	0.575787	0.086302	-0.253200
11159	92.991667	-0.765289	0.603136	0.176004	-0.764517	0.584968	-0.069761	-0.733736	0.784431	0.175068	-0.716806	0.779550	-0.072087	-0.628254	1.131880	-0.021431	-0.641239	1.140819	0.082436	-0.603709	1.090360	0.097073	-0.451169	0.773490	0.306835	-0.441366	0.762091	-0.176788				-0.333053	0.977958	0.087495				-0.220050	0.066623	0.187463	-0.273388	0.078385	-0.108347	-0.227853	0.070514	0.132659	0.575770	0.086311	-0.253199
11160	93.000000	-0.764647	0.603683	0.176117	-0.763997	0.585471	-0.069702	-0.731786	0.784894	0.175573	-0.715112	0.780289	-0.071719	-0.625725	1.131607	-0.020338	-0.638033	1.140348	0.083787	-0.600745	1.089960	0.098183	-0.447322	0.772840	0.306208	-0.438764	0.762201	-0.175776				-0.331291	0.978071	0.086449				-0.220058	0.066604	0.187465	-0.273394	0.078380	-0.108374	-0.227851	0.070505	0.132656	0.575800	0.086305	-0.253191
11161	93.008333	-0.764016	0.604240	0.176193	-0.763561	0.586253	-0.069414	-0.729834	0.785369	0.176072	-0.713451	0.781007	-0.071307	-0.622983	1.131202	-0.019011	-0.634780	1.139891	0.085075	-0.597333	1.089411	0.099357	-0.443566	0.772378	0.305482	-0.436173	0.762222	-0.174740				-0.329402	0.978175	0.085485				-0.220074	0.066588	0.187454	-0.273405	0.078375	-0.108390	-0.227854	0.070500	0.132645	0.575808	0.086301	-0.253191
11162	93.016667	-0.763379	0.604797	0.176267	-0.763110	0.586897	-0.069243	-0.727888	0.785828	0.176556	-0.711728	0.781720	-0.070887	-0.620209	1.130815	-0.017754	-0.631532	1.139394	0.086362	-0.593845	1.088780	0.100389	-0.439875	0.771715	0.304723	-0.433613	0.762173	-0.173705				-0.327379	0.978278	0.084599				-0.220083	0.066577	0.187448	-0.273409	0.078375	-0.108397	-0.227860	0.070499	0.132634	0.575814	0.086290	-0.253188
11163	93.025000	-0.762735	0.605359	0.176325	-0.762757	0.587375	-0.069058	-0.725927	0.786265	0.177037	-0.710098	0.782413	-0.070537	-0.617350	1.130337	-0.016467	-0.628246	1.138875	0.087551	-0.590970	1.088154	0.101235	-0.436282	0.771039	0.304000	-0.431103	0.762091	-0.172628				-0.325373	0.978302	0.083768				-0.220106	0.066535	0.187449	-0.273412	0.078369	-0.108394	-0.227874	0.070503	0.132632	0.575818	0.086290	-0.253183
11164	93.033333	-0.762089	0.605903	0.176383	-0.762280	0.588062	-0.068816	-0.723971	0.786691	0.177516	-0.708392	0.783067	-0.070116	-0.614686	1.129993	-0.015479	-0.625009	1.138320	0.088763	-0.588134	1.087697	0.102457	-0.432763	0.770297	0.303325	-0.428621	0.761927	-0.171538				-0.323305	0.978240	0.083001				-0.220131	0.066517	0.187443	-0.273411	0.078366	-0.108377	-0.227882	0.070500	0.132631	0.575823	0.086275	-0.253182
11165	93.041667	-0.761416	0.606457	0.176437	-0.761755	0.588694	-0.068650	-0.722000	0.787084	0.177971	-0.706652	0.783700	-0.069666	-0.611997	1.129508	-0.014433	-0.621811	1.137714	0.089912	-0.584399	1.086951	0.103242	-0.429307	0.769523	0.302604	-0.426172	0.761659	-0.170457				-0.321120	0.978140	0.082276				-0.220148	0.066493	0.187434	-0.273403	0.078366	-0.108348	-0.227895	0.070504	0.132630	0.575825	0.086281	-0.253185
11166	93.050000	-0.760762	0.607011	0.176519	-0.761258	0.589338	-0.068459	-0.720032	0.787453	0.178426	-0.705090	0.784344	-0.069382	-0.609174	1.128967	-0.013293	-0.618635	1.137081	0.090999	-0.581704	1.086402	0.104293	-0.425914	0.768676	0.301912	-0.423778	0.761337	-0.169366				-0.318941	0.977930	0.081590				-0.220157	0.066469	0.187435	-0.273390	0.078365	-0.108326	-0.227908	0.070503	0.132639	0.575831	0.086278	-0.253180
11167	93.058333	-0.760078	0.607537	0.176601	-0.760685	0.589881	-0.068402	-0.718114	0.787787	0.178894	-0.703354	0.784961	-0.068963	-0.606377	1.128415	-0.012282	-0.615440	1.136399	0.092072	-0.578291	1.085629	0.105010	-0.422486	0.768016	0.301289	-0.421442	0.760918	-0.168344				-0.316689	0.977647	0.080974				-0.220179	0.066448	0.187448	-0.273387	0.078367	-0.108314	-0.227914	0.070496	0.132651	0.575806	0.086292	-0.253188
11168	93.066667	-0.759400	0.608073	0.176701	-0.760213	0.590670	-0.068093	-0.716104	0.788161	0.179320	-0.701716	0.785576	-0.068618	-0.603555	1.127836	-0.011308	-0.612333	1.135709	0.093066	-0.575148	1.084890	0.105847	-0.419238	0.767050	0.300557	-0.419175	0.760444	-0.167332				-0.314400	0.977267	0.080393				-0.220197	0.066424	0.187450	-0.273385	0.078362	-0.108313	-0.227929	0.070501	0.132654	0.575825	0.086288	-0.253184
11169	93.075000	-0.758695	0.608627	0.176783	-0.759563	0.591246	-0.067950	-0.714139	0.788524	0.179771	-0.699992	0.786158	-0.068232	-0.600626	1.127155	-0.010301	-0.609241	1.134947	0.094006	-0.572184	1.084131	0.106715	-0.416158	0.765987	0.299988	-0.416980	0.759909	-0.166383				-0.312043	0.976813	0.079870				-0.220204	0.066401	0.187453	-0.273377	0.078357	-0.108314	-0.227929	0.070500	0.132657	0.575823	0.086289	-0.253190
11170	93.083333	-0.757986	0.609198	0.176873	-0.759165	0.592014	-0.067714	-0.712180	0.788881	0.180220	-0.698305	0.786759	-0.067840	-0.597908	1.126569	-0.009477	-0.606179	1.134183	0.094924	-0.568994	1.083334	0.107447	-0.413008	0.765087	0.299248	-0.414835	0.759319	-0.165475				-0.309651	0.976338	0.079336				-0.220221	0.066384	0.187449	-0.273381	0.078362	-0.108321	-0.227923	0.070498	0.132654	0.575822	0.086285	-0.253190
11171	93.091667	-0.757289	0.609777	0.176964	-0.758793	0.592837	-0.067730	-0.710233	0.789252	0.180669	-0.696650	0.787362	-0.067469	-0.595073	1.125891	-0.008636	-0.603172	1.133388	0.095819	-0.565940	1.082525	0.108179	-0.410084	0.763964	0.298645	-0.412766	0.758685	-0.164617				-0.307053	0.975801	0.078993				-0.220227	0.066356	0.187447	-0.273385	0.078358	-0.108309	-0.227923	0.070497	0.132645	0.575820	0.086290	-0.253196
11172	93.100000	-0.756567	0.610364	0.177048	-0.758266	0.593539	-0.067537	-0.708380	0.789536	0.181112	-0.695001	0.787946	-0.067086	-0.592287	1.125217	-0.007834	-0.600174	1.132593	0.096688	-0.562909	1.081695	0.108881	-0.407232	0.762789	0.298028	-0.410729	0.758021	-0.163782				-0.304356	0.975250	0.078759				-0.220223	0.066338	0.187432	-0.273380	0.078354	-0.108305	-0.227917	0.070503	0.132641	0.575820	0.086291	-0.253200
11173	93.108333	-0.755852	0.610930	0.177142	-0.757693	0.594202	-0.067429	-0.706353	0.789985	0.181556	-0.693325	0.788545	-0.066709	-0.589461	1.124468	-0.006904	-0.597179	1.131741	0.097493	-0.560065	1.080766	0.109608	-0.404291	0.762137	0.297815	-0.408763	0.757336	-0.162967				-0.301479	0.974704	0.078648				-0.220227	0.066319	0.187429	-0.273472	0.078351	-0.108157	-0.227790	0.070568	0.132817	0.575800	0.086298	-0.253206
11174	93.116667	-0.755099	0.611492	0.177228	-0.757150	0.594862	-0.067323	-0.704420	0.790345	0.181992	-0.691661	0.789130	-0.066350	-0.586633	1.123732	-0.006049	-0.594208	1.130921	0.098318	-0.556652	1.079715	0.109984	-0.401560	0.760665	0.296724	-0.406836	0.756648	-0.162171				-0.298512	0.974125	0.078632				-0.220229	0.066298	0.187421	-0.273378	0.078352	-0.108275	-0.227904	0.070507	0.132640	0.575774	0.086310	-0.253215
11175	93.125000	-0.754349	0.612049	0.177320	-0.756552	0.595670	-0.067115	-0.702588	0.790589	0.182387	-0.690038	0.789694	-0.065977	-0.584060	1.123149	-0.005497	-0.591276	1.130027	0.099045	-0.553999	1.079051	0.110771	-0.398990	0.759308	0.296202	-0.404970	0.755951	-0.161390				-0.295428	0.973513	0.078751				-0.220234	0.066270	0.187422	-0.273370	0.078354	-0.108274	-0.227904	0.070503	0.132640	0.575780	0.086304	-0.253218
11176	93.133333	-0.753585	0.612601	0.177431	-0.756004	0.596470	-0.066881	-0.700396	0.791073	0.183032	-0.688455	0.790252	-0.065663	-0.581268	1.122406	-0.004802	-0.588402	1.129131	0.099769	-0.551147	1.078091	0.111358	-0.396285	0.758249	0.295514	-0.403102	0.755244	-0.160596				-0.292237	0.972909	0.078956				-0.220247	0.066255	0.187426	-0.273353	0.078346	-0.108257	-0.227909	0.070502	0.132642	0.575780	0.086306	-0.253229
11177	93.141667	-0.752803	0.613136	0.177543	-0.755374	0.597182	-0.066787	-0.698839	0.791320	0.183326	-0.686788	0.790767	-0.065300	-0.578479	1.121661	-0.004162	-0.585632	1.128220	0.100410	-0.548350	1.077201	0.111966	-0.393746	0.757001	0.294913	-0.401314	0.754585	-0.159793				-0.288981	0.972298	0.079267				-0.220252	0.066236	0.187424	-0.273335	0.078348	-0.108252	-0.227907	0.070503	0.132643	0.575800	0.086302	-0.253217
11178	93.150000	-0.752004	0.613678	0.177670	-0.754694	0.597881	-0.066681	-0.697027	0.791612	0.183760	-0.685210	0.791292	-0.064987	-0.575745	1.120869	-0.003508	-0.582933	1.127286	0.101059	-0.545308	1.076071	0.112364	-0.391261	0.755706	0.294305	-0.399552	0.753873	-0.159013				-0.285696	0.971703	0.079656				-0.220262	0.066213	0.187424	-0.273311	0.078349	-0.108243	-0.227909	0.070494	0.132646	0.575780	0.086313	-0.253220
11179	93.158333	-0.751196	0.614219	0.177817	-0.754122	0.598688	-0.066498	-0.694988	0.791984	0.184357	-0.683627	0.791770	-0.064645	-0.573051	1.120109	-0.002886	-0.580261	1.126374	0.101733	-0.542990	1.075348	0.113190	-0.388844	0.754435	0.293685	-0.397990	0.753279	-0.158252				-0.282423	0.971136	0.080127				-0.220265	0.066182	0.187423	-0.273281	0.078336	-0.108219	-0.227906	0.070493	0.132643	0.575786	0.086306	-0.253216
11180	93.166667	-0.750396	0.614752	0.177964	-0.753531	0.599482	-0.066294	-0.693209	0.792158	0.184634	-0.682087	0.792240	-0.064338	-0.570513	1.119406	-0.002455	-0.577591	1.125431	0.102329	-0.540146	1.074553	0.113688	-0.386470	0.753108	0.293025	-0.396163	0.752485	-0.157534				-0.279140	0.970580	0.080662				-0.220279	0.066170	0.187418	-0.273243	0.078343	-0.108218	-0.227902	0.070501	0.132650	0.575787	0.086310	-0.253215
11181	93.175000	-0.749600	0.615289	0.178133	-0.752915	0.600156	-0.066193	-0.691348	0.792350	0.185009	-0.680525	0.792687	-0.064001	-0.567805	1.118679	-0.001771	-0.575020	1.124593	0.102966	-0.537581	1.073606	0.114253	-0.384239	0.751662	0.292505	-0.394642	0.751843	-0.156921				-0.275823	0.970064	0.081272				-0.220266	0.066143	0.187410	-0.273205	0.078337	-0.108208	-0.227896	0.070492	0.132641	0.575794	0.086313	-0.253213
11182	93.183333	-0.748788	0.615816	0.178307	-0.751966	0.600777	-0.066058	-0.689629	0.792400	0.185308	-0.679008	0.793131	-0.063695	-0.565177	1.117992	-0.001302	-0.572448	1.123686	0.103534	-0.535257	1.072763	0.114880	-0.381891	0.750468	0.291708	-0.393146	0.751209	-0.156325				-0.272524	0.969587	0.081950				-0.220269	0.066112	0.187410	-0.273158	0.078342	-0.108203	-0.227897	0.070487	0.132644	0.575799	0.086311	-0.253210
11183	93.191667	-0.748033	0.616338	0.178487	-0.751465	0.601504	-0.065934	-0.687709	0.792699	0.185734	-0.677464	0.793540	-0.063374	-0.562472	1.117213	-0.000679	-0.569923	1.122749	0.104035	-0.532623	1.071812	0.115304	-0.379724	0.749078	0.291166	-0.391523	0.750521	-0.155800				-0.269281	0.969155	0.082738				-0.220272	0.066084	0.187407	-0.273101	0.078346	-0.108203	-0.227892	0.070487	0.132642	0.575799	0.086311	-0.253213
11184	93.200000	-0.747252	0.616848	0.178659	-0.750737	0.602165	-0.065754	-0.685923	0.792869	0.186077	-0.675972	0.793962	-0.063107	-0.559925	1.116439	-0.000312	-0.567495	1.121778	0.104546	-0.530002	1.070833	0.115676	-0.377539	0.747778	0.290452	-0.389899	0.749847	-0.155312				-0.266013	0.968765	0.083599				-0.220272	0.066068	0.187399	-0.273046	0.078352	-0.108210	-0.227884	0.070484	0.132639	0.575802	0.086311	-0.253215
11185	93.208333	-0.746498	0.617342	0.178833	-0.750224	0.602874	-0.065631	-0.684206	0.792988	0.186397	-0.674211	0.794301	-0.062752	-0.557370	1.115596	0.000124	-0.565093	1.120711	0.104986	-0.527577	1.069784	0.116105	-0.375439	0.746466	0.289809	-0.388315	0.749180	-0.154718				-0.262802	0.968382	0.084527				-0.220262	0.066046	0.187391	-0.272985	0.078345	-0.108219	-0.227876	0.070477	0.132632	0.575806	0.086309	-0.253215
11186	93.216667	-0.745760	0.617832	0.179008	-0.749513	0.603505	-0.065476	-0.682474	0.793129	0.186666	-0.672944	0.794761	-0.062569	-0.554850	1.114728	0.000543	-0.562760	1.119625	0.105418	-0.525084	1.068817	0.116471	-0.373395	0.745108	0.289149	-0.386718	0.748565	-0.154118				-0.259698	0.968011	0.085524				-0.220259	0.066020	0.187385	-0.272938	0.078349	-0.108230	-0.227863	0.070461	0.132622	0.575815	0.086308	-0.253220
11187	93.225000	-0.745034	0.618319	0.179160	-0.749036	0.604247	-0.065298	-0.680778	0.793310	0.186986	-0.671440	0.795145	-0.062290	-0.552356	1.113822	0.000915	-0.560474	1.118495	0.105816	-0.522688	1.067734	0.116809	-0.371418	0.743789	0.288543	-0.385104	0.747999	-0.153481				-0.256649	0.967704	0.086634				-0.220247	0.066007	0.187378	-0.272900	0.078348	-0.108249	-0.227849	0.070456	0.132609	0.575824	0.086309	-0.253218
11188	93.233333	-0.744330	0.618806	0.179314	-0.748325	0.604811	-0.065176	-0.679099	0.793521	0.187326	-0.669996	0.795563	-0.062076	-0.549908	1.112929	0.001316	-0.558224	1.117344	0.106235	-0.520320	1.066731	0.117152	-0.369487	0.742471	0.287928	-0.383451	0.747488	-0.152860				-0.253729	0.967430	0.087768				-0.220229	0.065996	0.187368	-0.272873	0.078356	-0.108256	-0.227828	0.070460	0.132598	0.575834	0.086300	-0.253214
11189	93.241667	-0.743652	0.619285	0.179443	-0.747739	0.605450	-0.065027	-0.677511	0.793636	0.187552	-0.668333	0.795914	-0.061795	-0.547513	1.112054	0.001721	-0.555960	1.116273	0.106590	-0.518046	1.065667	0.117553	-0.367622	0.741123	0.287272	-0.381748	0.747047	-0.152320				-0.250932	0.967154	0.088977				-0.220223	0.065982	0.187356	-0.272858	0.078358	-0.108253	-0.227809	0.070455	0.132587	0.575846	0.086305	-0.253216
11190	93.250000	-0.742989	0.619751	0.179558	-0.747161	0.606054	-0.064886	-0.676239	0.793849	0.187855	-0.666987	0.796357	-0.061618	-0.545115	1.111206	0.002116	-0.553773	1.115229	0.106979	-0.515476	1.064496	0.117712	-0.365835	0.739812	0.286678	-0.380005	0.746665	-0.151873				-0.248237	0.966918	0.090230				-0.220204	0.065970	0.187336	-0.272848	0.078357	-0.108241	-0.227789	0.070448	0.132570	0.575855	0.086299	-0.253211
11191	93.258333	-0.742355	0.620197	0.179655	-0.746604	0.606674	-0.064726	-0.674299	0.794070	0.188221	-0.665323	0.796728	-0.061376	-0.542732	1.110275	0.002571	-0.551638	1.114191	0.107379	-0.513427	1.063597	0.118231	-0.364135	0.738443	0.286067	-0.378210	0.746373	-0.151670				-0.245668	0.966621	0.091579				-0.220206	0.065955	0.187314	-0.272851	0.078355	-0.108227	-0.227663	0.070508	0.132728	0.575864	0.086303	-0.253216
11192	93.266667	-0.741744	0.620644	0.179754	-0.746056	0.607279	-0.064588	-0.672915	0.794191	0.188371	-0.663962	0.797139	-0.061195	-0.540364	1.109396	0.002930	-0.549518	1.113138	0.107736	-0.511152	1.062498	0.118563	-0.362505	0.737106	0.285477	-0.376377	0.746122	-0.151620				-0.243161	0.966381	0.092993				-0.220205	0.065947	0.187288	-0.272859	0.078367	-0.108219	-0.227544	0.070559	0.132886	0.575870	0.086307	-0.253227
11193	93.275000	-0.741171	0.621070	0.179819	-0.745519	0.607898	-0.064442	-0.671481	0.794332	0.188603	-0.662311	0.797475	-0.060949	-0.538061	1.108427	0.003343	-0.547447	1.112111	0.108161	-0.509262	1.061792	0.119206	-0.360963	0.735733	0.284905	-0.374566	0.745863	-0.151733				-0.240746	0.966076	0.094462				-0.220210	0.065935	0.187270	-0.272865	0.078354	-0.108203	-0.227789	0.070421	0.132503	0.575873	0.086311	-0.253233
11194	93.283333	-0.740607	0.621472	0.179870	-0.745007	0.608483	-0.064301	-0.670075	0.794461	0.188830	-0.660739	0.797799	-0.060726	-0.535808	1.107469	0.003700	-0.545477	1.111041	0.108503	-0.507275	1.060661	0.119621	-0.359490	0.734374	0.284355	-0.372751	0.745646	-0.151989				-0.238420	0.965736	0.095918				-0.220228	0.065927	0.187242	-0.272879	0.078348	-0.108192	-0.227565	0.070529	0.132829	0.575875	0.086311	-0.253247
11195	93.291667	-0.740078	0.621868	0.179921	-0.744496	0.609092	-0.064148	-0.668709	0.794582	0.189047	-0.659466	0.798196	-0.060606	-0.533668	1.106499	0.004074	-0.543529	1.110012	0.108885	-0.504806	1.059644	0.119710	-0.358094	0.733062	0.283902	-0.370947	0.745378	-0.152292				-0.236156	0.965329	0.097379				-0.220241	0.065925	0.187219	-0.272895	0.078342	-0.108190	-0.227587	0.070508	0.132798	0.575872	0.086311	-0.253257
11196	93.300000	-0.739557	0.622253	0.179960	-0.743984	0.609685	-0.064044	-0.667373	0.794694	0.189248	-0.658212	0.798660	-0.060625	-0.531548	1.105555	0.004421	-0.541586	1.109002	0.109202	-0.502731	1.058731	0.120042	-0.356732	0.731729	0.283469	-0.369167	0.745105	-0.152595				-0.233881	0.964926	0.098831				-0.220266	0.065927	0.187198	-0.272910	0.078341	-0.108193	-0.227605	0.070487	0.132778	0.575876	0.086307	-0.253267
11197	93.308333	-0.739081	0.622620	0.179996	-0.743518	0.610273	-0.063906	-0.666161	0.794706	0.189398	-0.656732	0.798957	-0.060438	-0.529479	1.104673	0.004793	-0.539579	1.107975	0.109381	-0.500800	1.057826	0.120462	-0.355437	0.730500	0.283161	-0.367467	0.744906	-0.152874				-0.231735	0.964420	0.100296				-0.220283	0.065931	0.187182	-0.272922	0.078328	-0.108179	-0.227626	0.070482	0.132764	0.575877	0.086310	-0.253271
11198	93.316667	-0.738601	0.622983	0.180017	-0.743058	0.610841	-0.063793	-0.664816	0.794887	0.189601	-0.655109	0.799115	-0.060094	-0.527394	1.103783	0.005126	-0.537716	1.107021	0.109709	-0.498962	1.057022	0.120847	-0.354170	0.729238	0.282886	-0.365890	0.744796	-0.153053				-0.229632	0.963859	0.101771				-0.220304	0.065927	0.187178	-0.272932	0.078323	-0.108162	-0.227642	0.070479	0.132748	0.575878	0.086309	-0.253273
11199	93.325000	-0.738158	0.623350	0.180049	-0.742633	0.611402	-0.063681	-0.663586	0.794945	0.189744	-0.653822	0.799458	-0.060023	-0.525372	1.102952	0.005436	-0.535883	1.106094	0.109998	-0.497020	1.056098	0.121378	-0.352956	0.728032	0.282789	-0.364219	0.744556	-0.153167				-0.227478	0.963272	0.103289				-0.220312	0.065936	0.187178	-0.272932	0.078330	-0.108148	-0.227654	0.070489	0.132757	0.575877	0.086314	-0.253271
11200	93.333333	-0.737743	0.623706	0.180080	-0.742171	0.611908	-0.063563	-0.662379	0.794989	0.189883	-0.652542	0.799763	-0.059963	-0.523404	1.102083	0.005734	-0.534101	1.105173	0.110284	-0.495086	1.055234	0.121803	-0.351768	0.726837	0.282703	-0.362673	0.744397	-0.153192				-0.225394	0.962648	0.104803				-0.220317	0.065932	0.187179	-0.272925	0.078336	-0.108118	-0.227664	0.070498	0.132756	0.575875	0.086320	-0.253273
11201	93.341667	-0.737321	0.624043	0.180092	-0.741772	0.612411	-0.063455	-0.661180	0.795052	0.190036	-0.651229	0.799993	-0.059815	-0.521467	1.101240	0.005991	-0.532396	1.104164	0.110536	-0.493358	1.054335	0.122127	-0.350608	0.725664	0.282755	-0.361084	0.744128	-0.153147				-0.223342	0.961970	0.106326				-0.220321	0.065926	0.187174	-0.272917	0.078344	-0.108127	-0.227666	0.070500	0.132747	0.575874	0.086323	-0.253274
11202	93.350000	-0.736932	0.624379	0.180113	-0.741358	0.612897	-0.063364	-0.659949	0.795145	0.190201	-0.649931	0.800200	-0.059685	-0.519566	1.100371	0.006231	-0.530718	1.103142	0.110678	-0.491593	1.053329	0.122304	-0.349480	0.724524	0.282873	-0.359507	0.743830	-0.153036				-0.221333	0.961251	0.107858				-0.220320	0.065925	0.187161	-0.272912	0.078343	-0.108120	-0.227665	0.070486	0.132737	0.575868	0.086323	-0.253286
11203	93.358333	-0.736640	0.624660	0.180065	-0.740943	0.613344	-0.063244	-0.658845	0.795142	0.190352	-0.648679	0.800365	-0.059539	-0.517702	1.099513	0.006405	-0.529118	1.102173	0.110900	-0.490192	1.051938	0.122099	-0.348381	0.723388	0.283046	-0.358050	0.743630	-0.152868				-0.219357	0.960506	0.109371				-0.220318	0.065919	0.187149	-0.272901	0.078350	-0.108132	-0.227670	0.070477	0.132736	0.575865	0.086324	-0.253291
11204	93.366667	-0.736358	0.624924	0.180010	-0.740565	0.613802	-0.063160	-0.657833	0.795322	0.190575	-0.647447	0.800537	-0.059413	-0.515871	1.098663	0.006564	-0.527534	1.101159	0.111040	-0.488579	1.051124	0.122224	-0.347301	0.722244	0.283244	-0.356524	0.743333	-0.152640				-0.217394	0.959757	0.110886				-0.220332	0.065922	0.187146	-0.272897	0.078344	-0.108132	-0.227672	0.070476	0.132728	0.575860	0.086322	-0.253296
11205	93.375000	-0.735910	0.625269	0.180082	-0.740210	0.614299	-0.063016	-0.656652	0.795259	0.190627	-0.646258	0.800692	-0.059298	-0.514069	1.097802	0.006696	-0.526013	1.100153	0.111120	-0.486971	1.050022	0.122424	-0.346229	0.721184	0.283479	-0.355023	0.743053	-0.152372				-0.215461	0.959011	0.112414				-0.220341	0.065923	0.187149	-0.272896	0.078345	-0.108136	-0.227682	0.070478	0.132719	0.575858	0.086331	-0.253300
11206	93.383333	-0.735637	0.625512	0.180039	-0.739811	0.614649	-0.062985	-0.655230	0.795341	0.190893	-0.645075	0.800844	-0.059206	-0.512274	1.096954	0.006778	-0.524514	1.099142	0.111219	-0.485444	1.049221	0.122485	-0.345177	0.720123	0.283684	-0.353537	0.742781	-0.152088				-0.213547	0.958307	0.113945				-0.220346	0.065937	0.187133	-0.272905	0.078347	-0.108127	-0.227694	0.070485	0.132717	0.575861	0.086327	-0.253298
11207	93.391667	-0.735268	0.625795	0.180058	-0.739455	0.615072	-0.062917	-0.654491	0.795317	0.190796	-0.643924	0.800985	-0.059109	-0.510559	1.096074	0.006902	-0.523045	1.098147	0.111259	-0.483909	1.048116	0.122642	-0.344161	0.719146	0.283919	-0.352042	0.742527	-0.151746				-0.211656	0.957675	0.115479				-0.220362	0.065933	0.187135	-0.272924	0.078345	-0.108118	-0.227710	0.070501	0.132720	0.575860	0.086337	-0.253299
11208	93.400000	-0.734917	0.626077	0.180094	-0.739149	0.615467	-0.062819	-0.653588	0.795353	0.190885	-0.642778	0.801115	-0.059025	-0.508872	1.095228	0.006936	-0.521622	1.097170	0.111306	-0.482505	1.047369	0.122694	-0.343161	0.718246	0.284154	-0.350540	0.742226	-0.151374				-0.209811	0.957078	0.117009				-0.220392	0.065931	0.187145	-0.272946	0.078345	-0.108104	-0.227729	0.070523	0.132725	0.575858	0.086343	-0.253300
11209	93.408333	-0.734559	0.626353	0.180137	-0.738774	0.615829	-0.062734	-0.652525	0.795538	0.191038	-0.641656	0.801250	-0.058976	-0.507252	1.094377	0.006990	-0.520279	1.096180	0.111272	-0.481026	1.046304	0.122791	-0.342189	0.717360	0.284305	-0.349034	0.741894	-0.150923				-0.208013	0.956579	0.118525				-0.220408	0.065936	0.187142	-0.272973	0.078348	-0.108088	-0.227756	0.070527	0.132726	0.575859	0.086347	-0.253300
11210	93.416667	-0.734203	0.626623	0.180168	-0.738430	0.616184	-0.062649	-0.651640	0.795556	0.191089	-0.640520	0.801363	-0.058922	-0.505693	1.093550	0.007042	-0.518952	1.095220	0.111310	-0.479626	1.045421	0.122846	-0.341251	0.716567	0.284474	-0.347533	0.741520	-0.150368				-0.206252	0.956149	0.120017				-0.220437	0.065937	0.187146	-0.273000	0.078351	-0.108073	-0.227780	0.070532	0.132727	0.575862	0.086346	-0.253303
11211	93.425000	-0.733852	0.626911	0.180198	-0.738107	0.616510	-0.062567	-0.650679	0.795662	0.191091	-0.639490	0.801556	-0.058984	-0.504167	1.092715	0.007055	-0.517643	1.094335	0.111316	-0.478272	1.044562	0.122885	-0.340345	0.715774	0.284587	-0.346007	0.741163	-0.149749				-0.204566	0.955772	0.121376				-0.220447	0.065936	0.187140	-0.273024	0.078338	-0.108067	-0.227798	0.070532	0.132734	0.575864	0.086348	-0.253313
11212	93.433333	-0.733513	0.627192	0.180215	-0.737736	0.616827	-0.062464	-0.649768	0.795782	0.191137	-0.638455	0.801739	-0.059048	-0.502680	1.091921	0.007047	-0.516434	1.093428	0.111262	-0.476961	1.043695	0.122913	-0.339477	0.715129	0.284742	-0.344496	0.740889	-0.149122				-0.202917	0.955377	0.122867				-0.220458	0.065921	0.187141	-0.273049	0.078322	-0.108062	-0.227806	0.070519	0.132734	0.575862	0.086338	-0.253322
11213	93.441667	-0.733177	0.627469	0.180228	-0.737374	0.617158	-0.062369	-0.648836	0.795955	0.191187	-0.637232	0.801696	-0.058957	-0.501230	1.091097	0.007020	-0.515214	1.092553	0.111218	-0.475806	1.043023	0.122968	-0.338707	0.714300	0.284811	-0.342985	0.740415	-0.148382				-0.201323	0.955008	0.124281				-0.220463	0.065922	0.187145	-0.273061	0.078318	-0.108058	-0.227809	0.070511	0.132729	0.575864	0.086343	-0.253328
11214	93.450000	-0.732817	0.627747	0.180240	-0.737042	0.617473	-0.062261	-0.647979	0.796074	0.191200	-0.636204	0.801842	-0.059033	-0.499825	1.090338	0.006997	-0.514045	1.091691	0.111167	-0.474722	1.042375	0.123057	-0.337972	0.713568	0.284901	-0.341507	0.740023	-0.147682				-0.199767	0.954667	0.125682				-0.220460	0.065924	0.187136	-0.273076	0.078317	-0.108065	-0.227806	0.070505	0.132726	0.575868	0.086331	-0.253323
11215	93.458333	-0.732471	0.628021	0.180238	-0.736590	0.617796	-0.062171	-0.647179	0.796120	0.191133	-0.635065	0.801860	-0.059022	-0.498459	1.089525	0.006723	-0.512958	1.090848	0.111050	-0.473574	1.041618	0.123074	-0.337191	0.713023	0.284920	-0.340057	0.739602	-0.146982				-0.198279	0.954316	0.127041				-0.220455	0.065922	0.187140	-0.273085	0.078317	-0.108069	-0.227806	0.070521	0.132721	0.575868	0.086342	-0.253325
11216	93.466667	-0.732134	0.628294	0.180228	-0.736237	0.618132	-0.062056	-0.646300	0.796325	0.191208	-0.633971	0.801866	-0.059035	-0.497179	1.088726	0.006657	-0.511912	1.090014	0.110975	-0.472460	1.040897	0.123076	-0.336546	0.712344	0.285007	-0.338634	0.739168	-0.146295				-0.197108	0.953838	0.128455				-0.220451	0.065922	0.187128	-0.273087	0.078322	-0.108066	-0.227801	0.070530	0.132722	0.575877	0.086346	-0.253319
11217	93.475000	-0.731783	0.628570	0.180205	-0.735802	0.618451	-0.061968	-0.645491	0.796435	0.191191	-0.632872	0.801866	-0.059032	-0.495964	1.087952	0.006610	-0.510904	1.089160	0.110859	-0.471407	1.040196	0.123101	-0.335787	0.711934	0.285035	-0.337252	0.738714	-0.145652				-0.195727	0.953461	0.129792				-0.220454	0.065978	0.187267	-0.273091	0.078329	-0.108051	-0.227793	0.070540	0.132723	0.575871	0.086351	-0.253316
11218	93.483333	-0.731431	0.628857	0.180172	-0.735408	0.618777	-0.061844	-0.644766	0.796446	0.191108	-0.631805	0.801857	-0.059073	-0.494796	1.087123	0.006525	-0.509918	1.088342	0.110701	-0.470353	1.039551	0.123139	-0.335180	0.711358	0.285142	-0.335900	0.738253	-0.145021				-0.194283	0.953031	0.131305				-0.220449	0.065917	0.187136	-0.273091	0.078344	-0.108049	-0.227788	0.070552	0.132729	0.575879	0.086364	-0.253320
11219	93.491667	-0.731069	0.629128	0.180140	-0.734977	0.619113	-0.061769	-0.643941	0.796588	0.191106	-0.630729	0.801819	-0.059082	-0.493790	1.086185	0.006457	-0.509007	1.087521	0.110573	-0.469228	1.038971	0.123173	-0.334613	0.710745	0.285323	-0.334565	0.737816	-0.144458				-0.193075	0.952722	0.132587				-0.220451	0.065910	0.187134	-0.273097	0.078340	-0.108046	-0.227788	0.070554	0.132718	0.575870	0.086363	-0.253327
11220	93.500000	-0.730691	0.629407	0.180104	-0.734546	0.619412	-0.061665	-0.643082	0.796768	0.191105	-0.629694	0.801790	-0.059132	-0.492888	1.085114	0.006320	-0.508150	1.086607	0.110386	-0.468058	1.038446	0.123203	-0.334079	0.710130	0.285514	-0.333173	0.737520	-0.144146				-0.191837	0.952370	0.133868				-0.220454	0.065905	0.187123	-0.273102	0.078333	-0.108053	-0.227786	0.070546	0.132723	0.575865	0.086361	-0.253336
11221	93.508333	-0.730315	0.629680	0.180058	-0.734162	0.619723	-0.061578	-0.642371	0.796793	0.191031	-0.628659	0.801735	-0.059163	-0.492101	1.083948	0.006183	-0.507405	1.085685	0.110243	-0.466822	1.037999	0.123371	-0.333601	0.709539	0.285784	-0.332037	0.736879	-0.143410				-0.190585	0.951839	0.135328				-0.220457	0.065899	0.187117	-0.273107	0.078330	-0.108059	-0.227794	0.070528	0.132710	0.575868	0.086361	-0.253355
11222	93.516667	-0.729937	0.629947	0.180026	-0.733752	0.620014	-0.061506	-0.641585	0.796877	0.190923	-0.627651	0.801680	-0.059228	-0.491332	1.082741	0.005991	-0.506749	1.084729	0.110063	-0.465646	1.037568	0.123501	-0.333254	0.708801	0.286203	-0.330813	0.736402	-0.142906				-0.189572	0.951712	0.136643				-0.220467	0.065884	0.187116	-0.273118	0.078323	-0.108077	-0.227797	0.070515	0.132704	0.575871	0.086354	-0.253363
11223	93.525000	-0.729553	0.630205	0.180002	-0.733362	0.620301	-0.061399	-0.640777	0.797067	0.190952	-0.626650	0.801615	-0.059268	-0.490635	1.081533	0.005784	-0.506067	1.083746	0.109777	-0.464560	1.037068	0.123484	-0.332907	0.708158	0.286599	-0.329641	0.735930	-0.142406				-0.188102	0.950817	0.138131				-0.220464	0.065887	0.187107	-0.273127	0.078316	-0.108081	-0.227802	0.070511	0.132705	0.575861	0.086346	-0.253365
11224	93.533333	-0.729166	0.630472	0.179995	-0.732978	0.620581	-0.061323	-0.640055	0.797140	0.190846	-0.625682	0.801557	-0.059323	-0.489949	1.080368	0.005539	-0.505390	1.082794	0.109517	-0.463513	1.036574	0.123437	-0.332536	0.707577	0.286808	-0.328494	0.735438	-0.141905				-0.186948	0.950215	0.139355				-0.220468	0.065890	0.187114	-0.273140	0.078328	-0.108083	-0.227801	0.070522	0.132706	0.575860	0.086347	-0.253359
11225	93.541667	-0.728801	0.630744	0.179984	-0.732591	0.620855	-0.061208	-0.639280	0.797316	0.190820	-0.624723	0.801483	-0.059357	-0.489344	1.079190	0.005367	-0.504818	1.081874	0.109297	-0.462545	1.036078	0.123394	-0.332228	0.706970	0.287063	-0.327381	0.734961	-0.141415				-0.186280	0.949612	0.140294				-0.220470	0.065898	0.187115	-0.273158	0.078326	-0.108075	-0.227803	0.070538	0.132710	0.575856	0.086357	-0.253351
11226	93.550000	-0.728428	0.631007	0.179975	-0.732208	0.621115	-0.061122	-0.638322	0.797551	0.190965	-0.623801	0.801429	-0.059429	-0.488667	1.078004	0.005078	-0.504255	1.080917	0.108961	-0.461475	1.035855	0.123636	-0.331946	0.706315	0.287323	-0.326305	0.734480	-0.140953				-0.185809	0.949399	0.141445				-0.220467	0.065901	0.187119	-0.273173	0.078327	-0.108062	-0.227806	0.070556	0.132712	0.575864	0.086364	-0.253347
11227	93.558333	-0.728068	0.631270	0.179976	-0.731818	0.621361	-0.061081	-0.637844	0.797573	0.190693	-0.622866	0.801325	-0.059457	-0.488043	1.076785	0.004897	-0.503761	1.079891	0.108694	-0.460622	1.035335	0.123715	-0.331621	0.705798	0.287537	-0.325219	0.733985	-0.140512				-0.185383	0.948816	0.142095				-0.220465	0.065900	0.187115	-0.273195	0.078326	-0.108052	-0.227801	0.070567	0.132711	0.575869	0.086374	-0.253351
11228	93.566667	-0.727722	0.631527	0.179973	-0.731480	0.621601	-0.061009	-0.637169	0.797668	0.190610	-0.621985	0.801232	-0.059524	-0.487434	1.075576	0.004657	-0.503320	1.078807	0.108323	-0.459839	1.034757	0.123649	-0.331414	0.705096	0.287860	-0.324222	0.733537	-0.140110				-0.185105	0.948313	0.142922				-0.220467	0.065892	0.187117	-0.273204	0.078327	-0.108050	-0.227796	0.070559	0.132709	0.575862	0.086380	-0.253348
11229	93.575000	-0.727401	0.631774	0.179962	-0.731062	0.621833	-0.060961	-0.636495	0.797795	0.190574	-0.621110	0.801114	-0.059591	-0.486878	1.074191	0.004368	-0.502914	1.077706	0.108085	-0.458927	1.034057	0.123564	-0.331185	0.704551	0.288204	-0.323210	0.733113	-0.139734				-0.185125	0.947762	0.143412				-0.220465	0.065897	0.187104	-0.273205	0.078320	-0.108050	-0.227798	0.070546	0.132706	0.575859	0.086369	-0.253355
11230	93.583333	-0.727080	0.632012	0.179956	-0.730687	0.622055	-0.060944	-0.635841	0.797886	0.190489	-0.620245	0.800972	-0.059650	-0.486407	1.072864	0.004157	-0.502525	1.076578	0.107715	-0.458043	1.033373	0.123452	-0.330943	0.704004	0.288522	-0.322194	0.732743	-0.139386				-0.184899	0.947234	0.144106				-0.220463	0.065882	0.187090	-0.273212	0.078307	-0.108061	-0.227795	0.070525	0.132697	0.575857	0.086363	-0.253371
11231	93.591667	-0.726782	0.632226	0.179944	-0.730340	0.622255	-0.060915	-0.635257	0.797930	0.190430	-0.619429	0.800841	-0.059731	-0.485926	1.071517	0.003864	-0.502184	1.075402	0.107413	-0.457283	1.032863	0.123645	-0.330696	0.703468	0.288849	-0.321170	0.732413	-0.139066				-0.184487	0.946472	0.144732				-0.220468	0.065935	0.187216	-0.273207	0.078305	-0.108066	-0.227800	0.070511	0.132687	0.575854	0.086361	-0.253386
11232	93.600000	-0.726511	0.632439	0.179929	-0.729985	0.622452	-0.060898	-0.634657	0.797985	0.190329	-0.618631	0.800697	-0.059802	-0.485533	1.070224	0.003620	-0.501864	1.074279	0.107114	-0.456585	1.032316	0.123719	-0.330446	0.703015	0.289189	-0.320136	0.732151	-0.138777				-0.184430	0.945812	0.145373				-0.220473	0.065871	0.187092	-0.273211	0.078295	-0.108061	-0.227800	0.070510	0.132683	0.575851	0.086369	-0.253391
11233	93.608333	-0.726248	0.632631	0.179907	-0.729697	0.622642	-0.060864	-0.633964	0.798115	0.190322	-0.617857	0.800557	-0.059884	-0.485120	1.069057	0.003323	-0.501548	1.073266	0.106806	-0.455965	1.031645	0.123508	-0.330189	0.702545	0.289485	-0.319106	0.731933	-0.138446				-0.184179	0.945220	0.146053				-0.220471	0.065878	0.187100	-0.273206	0.078302	-0.108058	-0.227802	0.070523	0.132687	0.575845	0.086363	-0.253385
11234	93.616667	-0.725994	0.632819	0.179888	-0.729398	0.622825	-0.060850	-0.633508	0.798145	0.190099	-0.617136	0.800436	-0.059989	-0.484687	1.068043	0.003064	-0.501184	1.072381	0.106531	-0.455407	1.030998	0.123311	-0.329922	0.702168	0.289778	-0.318102	0.731728	-0.138126				-0.184188	0.944570	0.146564				-0.220474	0.065887	0.187103	-0.273216	0.078299	-0.108040	-0.227800	0.070542	0.132694	0.575850	0.086373	-0.253386
11235	93.625000	-0.725764	0.632991	0.179863	-0.729084	0.622975	-0.060814	-0.633016	0.798204	0.189977	-0.616411	0.800296	-0.060068	-0.484185	1.067345	0.002857	-0.500637	1.071755	0.106272	-0.455062	1.030560	0.123241	-0.329549	0.702102	0.289999	-0.317111	0.731551	-0.137839				-0.184182	0.944375	0.146912				-0.220480	0.065898	0.187116	-0.273223	0.078317	-0.108033	-0.227799	0.070563	0.132706	0.575852	0.086384	-0.253374
11236	93.633333	-0.725554	0.633173	0.179829	-0.728854	0.623155	-0.060757	-0.632564	0.798265	0.189846	-0.615706	0.800139	-0.060175	-0.483639	1.066794	0.002607	-0.500122	1.071368	0.106005	-0.454618	1.029914	0.122985	-0.329092	0.702288	0.290161	-0.316145	0.731351	-0.137528				-0.184296	0.944317	0.147237				-0.220479	0.065899	0.187123	-0.273226	0.078318	-0.108027	-0.227803	0.070584	0.132715	0.575851	0.086382	-0.253369
11237	93.641667	-0.725364	0.633350	0.179794	-0.728625	0.623272	-0.060746	-0.632042	0.798387	0.189803	-0.615062	0.799971	-0.060312	-0.483154	1.066279	0.002398	-0.499566	1.070986	0.105780	-0.454428	1.029584	0.122930	-0.328434	0.702795	0.290260	-0.315227	0.731124	-0.137213				-0.184456	0.944410	0.147586				-0.220485	0.065900	0.187126	-0.273237	0.078307	-0.108022	-0.227810	0.070578	0.132720	0.575853	0.086381	-0.253365
11238	93.650000	-0.725177	0.633528	0.179746	-0.728422	0.623416	-0.060712	-0.631791	0.798399	0.189565	-0.614459	0.799790	-0.060426	-0.482661	1.065801	0.002095	-0.499076	1.070645	0.105559	-0.454294	1.029306	0.122848	-0.327806	0.703150	0.290361	-0.314344	0.730864	-0.136901				-0.184585	0.944504	0.148205				-0.220495	0.065904	0.187134	-0.273254	0.078312	-0.108029	-0.227817	0.070579	0.132725	0.575847	0.086374	-0.253371
11239	93.658333	-0.725016	0.633714	0.179689	-0.728200	0.623506	-0.060713	-0.631412	0.798481	0.189362	-0.613888	0.799598	-0.060560	-0.482312	1.065306	0.001821	-0.498813	1.070339	0.105254	-0.454006	1.028841	0.122512	-0.327084	0.703573	0.290513	-0.313516	0.730588	-0.136612				-0.185317	0.944509	0.148725				-0.220499	0.065901	0.187130	-0.273265	0.078308	-0.108035	-0.227832	0.070564	0.132731	0.575847	0.086379	-0.253379
11240	93.666667	-0.724861	0.633905	0.179619	-0.727959	0.623593	-0.060683	-0.630812	0.798735	0.189459	-0.613364	0.799412	-0.060682	-0.482048	1.064842	0.001500	-0.498625	1.070057	0.104968	-0.453890	1.028667	0.122392	-0.326381	0.703913	0.290705	-0.312738	0.730293	-0.136290				-0.185944	0.944243	0.149205				-0.220522	0.065905	0.187140	-0.273279	0.078300	-0.108047	-0.227848	0.070565	0.132730	0.575841	0.086356	-0.253381
11241	93.675000	-0.724725	0.634090	0.179538	-0.727819	0.623675	-0.060658	-0.630632	0.798746	0.189204	-0.612859	0.799258	-0.060814	-0.481918	1.064368	0.001249	-0.498393	1.069727	0.104664	-0.453502	1.028128	0.121897	-0.325775	0.704155	0.290909	-0.312042	0.730022	-0.135938				-0.186682	0.943843	0.149696				-0.220516	0.065904	0.187145	-0.273292	0.078286	-0.108048	-0.227854	0.070567	0.132740	0.575836	0.086350	-0.253383
11242	93.683333	-0.724613	0.634274	0.179460	-0.727681	0.623757	-0.060645	-0.630392	0.798820	0.188979	-0.612405	0.799137	-0.060926	-0.481785	1.063889	0.000969	-0.498193	1.069396	0.104356	-0.453478	1.028102	0.121867	-0.325100	0.704533	0.291081	-0.311399	0.729778	-0.135605				-0.187492	0.943334	0.150172				-0.220524	0.065910	0.187160	-0.273311	0.078287	-0.108044	-0.227856	0.070587	0.132745	0.575833	0.086354	-0.253384
11243	93.691667	-0.724523	0.634456	0.179379	-0.727545	0.623841	-0.060620	-0.630033	0.798971	0.188835	-0.611968	0.799020	-0.061022	-0.481595	1.063383	0.000627	-0.498053	1.069080	0.104092	-0.453276	1.027806	0.121589	-0.324742	0.704551	0.291236	-0.310821	0.729573	-0.135293				-0.188489	0.942442	0.150458				-0.220526	0.065919	0.187177	-0.273324	0.078300	-0.108032	-0.227853	0.070617	0.132765	0.575835	0.086365	-0.253366
11244	93.700000	-0.724444	0.634617	0.179306	-0.727414	0.623926	-0.060599	-0.629786	0.799041	0.188737	-0.611558	0.798914	-0.061110	-0.481463	1.062859	0.000339	-0.497846	1.068678	0.103706	-0.452624	1.027398	0.121120	-0.324451	0.704555	0.291381	-0.310294	0.729435	-0.134980				-0.189302	0.941858	0.151388				-0.220529	0.065934	0.187196	-0.273342	0.078302	-0.108017	-0.227853	0.070647	0.132782	0.575835	0.086361	-0.253352
11245	93.708333	-0.724370	0.634749	0.179243	-0.727275	0.624008	-0.060577	-0.629343	0.799226	0.188738	-0.611208	0.798806	-0.061197	-0.481315	1.062301	0.000024	-0.497685	1.068332	0.103418	-0.452516	1.028133	0.122234	-0.324162	0.704631	0.291470	-0.309788	0.729403	-0.134702				-0.190259	0.940668	0.152235				-0.220523	0.065953	0.187201	-0.273358	0.078309	-0.108012	-0.227978	0.070587	0.132619	0.575834	0.086374	-0.253347
11246	93.716667	-0.724325	0.634871	0.179202	-0.727128	0.624071	-0.060553	-0.629206	0.799219	0.188516	-0.610861	0.798680	-0.061294	-0.481134	1.061813	-0.000337	-0.497537	1.068037	0.103145	-0.452346	1.027885	0.122024	-0.323872	0.704680	0.291445	-0.309271	0.729467	-0.134509				-0.192166	0.938839	0.151748				-0.220528	0.065951	0.187208	-0.273372	0.078317	-0.108016	-0.227862	0.070646	0.132814	0.575830	0.086367	-0.253341
11247	93.725000	-0.724275	0.634948	0.179150	-0.726999	0.624099	-0.060529	-0.628985	0.799236	0.188403	-0.610551	0.798531	-0.061392	-0.481032	1.061350	-0.000614	-0.497362	1.067741	0.102771	-0.452225	1.027651	0.121803	-0.323498	0.704983	0.291409	-0.308712	0.729582	-0.134404				-0.193587	0.937404	0.152589				-0.220524	0.065958	0.187210	-0.273381	0.078310	-0.108024	-0.228111	0.070512	0.132456	0.575827	0.086358	-0.253345
11248	93.733333	-0.724246	0.635014	0.179107	-0.726895	0.624125	-0.060507	-0.628789	0.799231	0.188285	-0.610279	0.798383	-0.061511	-0.480931	1.060925	-0.000890	-0.497241	1.067551	0.102514	-0.452073	1.026494	0.120301	-0.323332	0.704968	0.291456	-0.308138	0.729707	-0.134343				-0.195315	0.935660	0.152989				-0.220529	0.065950	0.187210	-0.273395	0.078301	-0.108036	-0.228116	0.070500	0.132458	0.575824	0.086353	-0.253355
11249	93.741667	-0.724231	0.635064	0.179068	-0.726840	0.624139	-0.060499	-0.628625	0.799203	0.188166	-0.610016	0.798239	-0.061628	-0.480861	1.060548	-0.001140	-0.497164	1.067322	0.102232	-0.452062	1.026806	0.120756	-0.323024	0.705189	0.291406	-0.307571	0.729821	-0.134321				-0.196957	0.934077	0.153704				-0.220525	0.065953	0.187218	-0.273409	0.078298	-0.108044	-0.227877	0.070619	0.132820	0.575817	0.086341	-0.253362
11250	93.750000	-0.724222	0.635105	0.179035	-0.726806	0.624149	-0.060488	-0.628477	0.799167	0.188039	-0.609753	0.798087	-0.061735	-0.480772	1.060186	-0.001426	-0.497126	1.067125	0.101945	-0.452071	1.027159	0.121259	-0.322596	0.705618	0.291264	-0.307036	0.729914	-0.134331				-0.198819	0.932246	0.153739				-0.220521	0.065957	0.187232	-0.273421	0.078294	-0.108050	-0.228122	0.070508	0.132467	0.575817	0.086340	-0.253367
11251	93.758333	-0.724229	0.635147	0.178996	-0.726782	0.624150	-0.060493	-0.628339	0.799103	0.187825	-0.609526	0.797940	-0.061842	-0.480728	1.059896	-0.001663	-0.497134	1.067018	0.101704	-0.452075	1.027048	0.121086	-0.322402	0.705694	0.291202	-0.306549	0.729969	-0.134355				-0.200512	0.930687	0.153695				-0.220515	0.065970	0.187241	-0.273437	0.078304	-0.108052	-0.228118	0.070529	0.132479	0.575818	0.086342	-0.253363
11252	93.766667	-0.724236	0.635188	0.178958	-0.726780	0.624158	-0.060483	-0.628216	0.799086	0.187700	-0.609306	0.797800	-0.061941	-0.480710	1.059615	-0.001874	-0.497084	1.066908	0.101469	-0.452082	1.026945	0.120914	-0.322131	0.705946	0.291118	-0.306104	0.730012	-0.134366				-0.202167	0.929427	0.153529				-0.220516	0.065984	0.187267	-0.273452	0.078300	-0.108034	-0.228112	0.070555	0.132500	0.575822	0.086344	-0.253356
11253	93.775000	-0.724253	0.635234	0.178920	-0.726788	0.624163	-0.060480	-0.628080	0.799096	0.187580	-0.609092	0.797657	-0.062045	-0.480667	1.059331	-0.002137	-0.497107	1.066765	0.101163	-0.452089	1.026859	0.120729	-0.321888	0.706165	0.291011	-0.305593	0.730008	-0.134362				-0.203785	0.928186	0.152854				-0.220512	0.066006	0.187290	-0.273470	0.078315	-0.108036	-0.227988	0.070646	0.132708	0.575829	0.086357	-0.253343
11254	93.783333	-0.724278	0.635282	0.178883	-0.726809	0.624157	-0.060470	-0.627981	0.799069	0.187439	-0.608861	0.797482	-0.062127	-0.480649	1.059090	-0.002415	-0.497132	1.066617	0.100872	-0.452013	1.026612	0.120366	-0.321575	0.706529	0.290894	-0.305111	0.730013	-0.134355				-0.205499	0.927220	0.151936				-0.220512	0.066010	0.187311	-0.273485	0.078318	-0.108035	-0.228108	0.070591	0.132548	0.575835	0.086361	-0.253332
11255	93.791667	-0.724300	0.635328	0.178840	-0.726832	0.624143	-0.060464	-0.627861	0.799052	0.187308	-0.608666	0.797319	-0.062229	-0.480667	1.058807	-0.002674	-0.497162	1.066471	0.100587	-0.452015	1.026529	0.120150	-0.321509	0.706529	0.290956	-0.304874	0.730056	-0.134321				-0.207088	0.926685	0.150889				-0.220521	0.066024	0.187322	-0.273502	0.078327	-0.108040	-0.228117	0.070592	0.132557	0.575834	0.086362	-0.253335
11256	93.800000	-0.724323	0.635374	0.178786	-0.726859	0.624133	-0.060473	-0.627738	0.799032	0.187176	-0.608472	0.797146	-0.062341	-0.480649	1.058529	-0.002995	-0.497151	1.066279	0.100295	-0.452005	1.026443	0.119924	-0.321349	0.706667	0.290957	-0.304440	0.730037	-0.134294				-0.208506	0.926627	0.149905				-0.220516	0.066024	0.187322	-0.273518	0.078318	-0.108047	-0.228121	0.070595	0.132554	0.575834	0.086355	-0.253341
11257	93.808333	-0.724347	0.635412	0.178730	-0.726907	0.624117	-0.060468	-0.627592	0.799023	0.187047	-0.608320	0.796972	-0.062441	-0.480609	1.058260	-0.003342	-0.497168	1.066123	0.099948	-0.452046	1.026418	0.119748	-0.321206	0.706765	0.290960	-0.304157	0.730046	-0.134304				-0.209950	0.926685	0.148587				-0.220522	0.066030	0.187312	-0.273531	0.078316	-0.108064	-0.228128	0.070571	0.132551	0.575829	0.086350	-0.253356
11258	93.816667	-0.724376	0.635454	0.178673	-0.726939	0.624104	-0.060479	-0.627222	0.799103	0.187092	-0.608174	0.796805	-0.062542	-0.480625	1.057985	-0.003619	-0.497182	1.065958	0.099633	-0.452073	1.026387	0.119570	-0.321079	0.706842	0.290979	-0.303910	0.730049	-0.134341				-0.211404	0.926881	0.147282				-0.220523	0.066035	0.187308	-0.273546	0.078315	-0.108083	-0.228132	0.070572	0.132544	0.575823	0.086345	-0.253366
11259	93.825000	-0.724398	0.635488	0.178612	-0.726993	0.624091	-0.060485	-0.627328	0.798926	0.186717	-0.608049	0.796651	-0.062649	-0.480588	1.057704	-0.003956	-0.497344	1.065767	0.099422	-0.452004	1.026205	0.119205	-0.320951	0.706891	0.291050	-0.303702	0.730057	-0.134408				-0.212790	0.927260	0.146409				-0.220518	0.066035	0.187318	-0.273554	0.078314	-0.108104	-0.228142	0.070582	0.132549	0.575822	0.086339	-0.253376
11260	93.833333	-0.724423	0.635520	0.178544	-0.727053	0.624075	-0.060487	-0.627221	0.798860	0.186577	-0.607933	0.796510	-0.062747	-0.480561	1.057431	-0.004262	-0.497354	1.065572	0.099113	-0.452008	1.026179	0.119053	-0.320827	0.706935	0.291164	-0.303519	0.730069	-0.134496				-0.214042	0.927608	0.145873				-0.220522	0.066048	0.187329	-0.273570	0.078332	-0.108111	-0.228139	0.070592	0.132562	0.575824	0.086347	-0.253374
11261	93.841667	-0.724450	0.635549	0.178478	-0.727133	0.624080	-0.060524	-0.627055	0.798851	0.186469	-0.607832	0.796370	-0.062838	-0.480539	1.057146	-0.004541	-0.497369	1.065418	0.098878	-0.451924	1.026000	0.118723	-0.320579	0.707108	0.291231	-0.303353	0.730093	-0.134600				-0.215733	0.927538	0.145037				-0.220515	0.066060	0.187337	-0.273574	0.078331	-0.108105	-0.228137	0.070612	0.132582	0.575824	0.086353	-0.253367
11262	93.850000	-0.724473	0.635572	0.178416	-0.727122	0.624047	-0.060550	-0.626954	0.798744	0.186328	-0.607723	0.796243	-0.062933	-0.480512	1.056881	-0.004817	-0.497243	1.065303	0.098810	-0.451852	1.025835	0.118419	-0.320510	0.706976	0.291480	-0.303192	0.730122	-0.134709				-0.217272	0.927518	0.144558				-0.220517	0.066081	0.187348	-0.273579	0.078331	-0.108104	-0.228137	0.070626	0.132601	0.575829	0.086353	-0.253361
11263	93.858333	-0.724495	0.635595	0.178351	-0.727222	0.624017	-0.060574	-0.626819	0.798651	0.186170	-0.607645	0.796115	-0.063029	-0.480491	1.056637	-0.005068	-0.497446	1.065082	0.098310	-0.451838	1.025753	0.118218	-0.320219	0.707163	0.291559	-0.303041	0.730159	-0.134812				-0.218763	0.927419	0.144111				-0.220513	0.066083	0.187367	-0.273587	0.078346	-0.108112	-0.228141	0.070632	0.132619	0.575831	0.086360	-0.253358
11264	93.866667	-0.724512	0.635611	0.178292	-0.727288	0.623986	-0.060603	-0.626648	0.798586	0.186043	-0.607553	0.795985	-0.063126	-0.480479	1.056406	-0.005321	-0.497457	1.064905	0.098034	-0.451825	1.025678	0.118030	-0.320107	0.707060	0.291790	-0.302887	0.730210	-0.134897				-0.220211	0.927301	0.143618				-0.220522	0.066090	0.187376	-0.273597	0.078340	-0.108119	-0.228146	0.070637	0.132628	0.575830	0.086361	-0.253357
11265	93.875000	-0.724521	0.635623	0.178227	-0.727326	0.623940	-0.060647	-0.626515	0.798468	0.185923	-0.607466	0.795849	-0.063228	-0.480481	1.056186	-0.005542	-0.497465	1.064781	0.097772	-0.451858	1.025684	0.117941	-0.319891	0.707123	0.291914	-0.302740	0.730271	-0.134954				-0.221571	0.927210	0.143010				-0.220521	0.066089	0.187385	-0.273596	0.078344	-0.108139	-0.228155	0.070638	0.132638	0.575828	0.086367	-0.253365
11266	93.883333	-0.724526	0.635632	0.178154	-0.727342	0.623901	-0.060705	-0.626364	0.798366	0.185772	-0.607374	0.795721	-0.063338	-0.480495	1.055982	-0.005757	-0.497487	1.064660	0.097596	-0.451888	1.025700	0.117869	-0.319670	0.707204	0.292014	-0.302586	0.730336	-0.134993				-0.222880	0.927217	0.142359				-0.220528	0.066096	0.187388	-0.273600	0.078349	-0.108169	-0.228166	0.070639	0.132641	0.575834	0.086371	-0.253383
11267	93.891667	-0.724527	0.635643	0.178084	-0.727357	0.623871	-0.060752	-0.626224	0.798265	0.185628	-0.607282	0.795600	-0.063453	-0.480518	1.055776	-0.005938	-0.497497	1.064502	0.097389	-0.451875	1.025625	0.117670	-0.319442	0.707305	0.292095	-0.302410	0.730409	-0.134995				-0.224142	0.927292	0.141669				-0.220543	0.066104	0.187412	-0.273607	0.078334	-0.108174	-0.228172	0.070650	0.132658	0.575832	0.086364	-0.253392
11268	93.900000	-0.724517	0.635646	0.178012	-0.727366	0.623841	-0.060798	-0.626095	0.798178	0.185485	-0.607187	0.795466	-0.063569	-0.480463	1.055572	-0.006202	-0.497476	1.064289	0.097104	-0.451858	1.025552	0.117495	-0.319123	0.707550	0.292073	-0.302223	0.730489	-0.134969				-0.225386	0.927405	0.140891				-0.220547	0.066112	0.187418	-0.273609	0.078349	-0.108195	-0.228180	0.070663	0.132666	0.575830	0.086368	-0.253394
11269	93.908333	-0.724503	0.635669	0.177937	-0.727369	0.623824	-0.060833	-0.625723	0.798215	0.185521	-0.607084	0.795369	-0.063695	-0.480439	1.055365	-0.006410	-0.497500	1.064176	0.096854	-0.451831	1.025465	0.117326	-0.318918	0.707628	0.292126	-0.302029	0.730564	-0.134939				-0.226693	0.927643	0.140131				-0.220547	0.066131	0.187435	-0.273616	0.078348	-0.108200	-0.228190	0.070689	0.132692	0.575833	0.086365	-0.253387
11270	93.916667	-0.724479	0.635691	0.177864	-0.727371	0.623812	-0.060871	-0.625841	0.798004	0.185153	-0.606978	0.795277	-0.063819	-0.480420	1.055144	-0.006622	-0.497510	1.064042	0.096662	-0.451815	1.025383	0.117144	-0.318735	0.707702	0.292173	-0.301839	0.730631	-0.134926				-0.227865	0.928001	0.139536				-0.220553	0.066131	0.187451	-0.273621	0.078358	-0.108212	-0.228201	0.070705	0.132715	0.575837	0.086374	-0.253392
11271	93.925000	-0.724444	0.635725	0.177790	-0.727364	0.623814	-0.060907	-0.625673	0.797970	0.184971	-0.606868	0.795194	-0.063946	-0.480427	1.054930	-0.006800	-0.497528	1.063889	0.096434	-0.451784	1.025322	0.116995	-0.318616	0.707683	0.292264	-0.301655	0.730683	-0.134933				-0.229088	0.928218	0.138803				-0.220562	0.066154	0.187471	-0.273631	0.078351	-0.108207	-0.228210	0.070722	0.132745	0.575839	0.086364	-0.253380
11272	93.933333	-0.724406	0.635770	0.177717	-0.727357	0.623806	-0.060939	-0.625531	0.797933	0.184816	-0.606763	0.795115	-0.064095	-0.480396	1.054727	-0.007032	-0.497490	1.063687	0.096152	-0.451753	1.025271	0.116853	-0.318517	0.707662	0.292363	-0.301448	0.730857	-0.135067				-0.230295	0.928422	0.138084				-0.220574	0.066173	0.187493	-0.273626	0.078355	-0.108216	-0.228218	0.070738	0.132771	0.575846	0.086370	-0.253376
11273	93.941667	-0.724363	0.635818	0.177642	-0.727313	0.623810	-0.060965	-0.625392	0.797899	0.184667	-0.606642	0.795027	-0.064214	-0.480350	1.054551	-0.007283	-0.497516	1.063574	0.095944	-0.451751	1.025211	0.116651	-0.318384	0.707725	0.292426	-0.301300	0.730820	-0.135051				-0.231508	0.928681	0.137417				-0.220583	0.066183	0.187517	-0.273636	0.078358	-0.108225	-0.228235	0.070754	0.132792	0.575846	0.086371	-0.253381
11274	93.950000	-0.724314	0.635869	0.177564	-0.727333	0.623790	-0.061008	-0.625257	0.797862	0.184520	-0.606521	0.794936	-0.064336	-0.480337	1.054377	-0.007506	-0.497553	1.063474	0.095707	-0.451727	1.025164	0.116468	-0.318262	0.707795	0.292480	-0.301119	0.730904	-0.135175				-0.232676	0.929028	0.136873				-0.220592	0.066185	0.187526	-0.273638	0.078369	-0.108249	-0.228246	0.070756	0.132798	0.575853	0.086373	-0.253392
11275	93.958333	-0.724263	0.635919	0.177491	-0.727301	0.623775	-0.061049	-0.625111	0.797842	0.184381	-0.606396	0.794828	-0.064449	-0.480318	1.054209	-0.007728	-0.497565	1.063337	0.095446	-0.451692	1.025131	0.116271	-0.318141	0.707868	0.292521	-0.300956	0.730909	-0.135257				-0.233759	0.929105	0.136110				-0.220602	0.066199	0.187533	-0.273636	0.078363	-0.108271	-0.228258	0.070764	0.132809	0.575845	0.086371	-0.253400
11276	93.966667	-0.724212	0.635965	0.177421	-0.727298	0.623762	-0.061066	-0.624742	0.797900	0.184406	-0.606270	0.794705	-0.064558	-0.480307	1.054035	-0.007950	-0.497582	1.063182	0.095156	-0.451664	1.025110	0.116070	-0.318009	0.707937	0.292536	-0.300832	0.730793	-0.135242				-0.234966	0.929203	0.135253				-0.220609	0.066205	0.187550	-0.273641	0.078362	-0.108277	-0.228273	0.070779	0.132821	0.575844	0.086362	-0.253401
11277	93.975000	-0.724166	0.636007	0.177361	-0.727237	0.623733	-0.061080	-0.624725	0.797780	0.184148	-0.606146	0.794581	-0.064652	-0.480256	1.053878	-0.008236	-0.497589	1.063069	0.094899	-0.451540	1.024934	0.115655	-0.317820	0.708090	0.292498	-0.300695	0.730795	-0.135351				-0.235928	0.929396	0.134896				-0.220613	0.066221	0.187573	-0.273639	0.078371	-0.108293	-0.228278	0.070798	0.132853	0.575850	0.086368	-0.253406
11278	93.983333	-0.724127	0.636046	0.177303	-0.727262	0.623736	-0.061093	-0.624708	0.797661	0.183910	-0.606015	0.794440	-0.064711	-0.480224	1.053731	-0.008497	-0.497599	1.062988	0.094652	-0.451580	1.025095	0.115681	-0.317626	0.708235	0.292451	-0.300570	0.730796	-0.135469				-0.237041	0.929700	0.134351				-0.220627	0.066239	0.187606	-0.273646	0.078358	-0.108276	-0.228287	0.070820	0.132888	0.575848	0.086363	-0.253396
11279	93.991667	-0.724089	0.636090	0.177261	-0.727242	0.623722	-0.061101	-0.624559	0.797634	0.183810	-0.605924	0.794323	-0.064805	-0.480180	1.053576	-0.008754	-0.497585	1.062909	0.094375	-0.451537	1.025089	0.115465	-0.317512	0.708254	0.292498	-0.300465	0.730798	-0.135590				-0.238018	0.929810	0.133858				-0.220632	0.066256	0.187629	-0.273644	0.078380	-0.108291	-0.228303	0.070849	0.132924	0.575854	0.086374	-0.253394
11280	94.000000	-0.724059	0.636136	0.177227	-0.727167	0.623701	-0.061106	-0.624434	0.797572	0.183697	-0.605813	0.794196	-0.064876	-0.480130	1.053407	-0.009009	-0.497555	1.062793	0.094060	-0.451506	1.025059	0.115206	-0.317387	0.708265	0.292543	-0.300369	0.730795	-0.135706				-0.239136	0.929947	0.133252				-0.220634	0.066269	0.187661	-0.273645	0.078385	-0.108289	-0.228310	0.070877	0.132960	0.575854	0.086369	-0.253378
11281	94.008333	-0.724027	0.636186	0.177194	-0.727163	0.623690	-0.061095	-0.624301	0.797535	0.183601	-0.605692	0.794072	-0.064915	-0.480039	1.053240	-0.009308	-0.497539	1.062728	0.093830	-0.451436	1.025057	0.114981	-0.317223	0.708343	0.292543	-0.300292	0.730791	-0.135824				-0.239893	0.930426	0.133149				-0.220654	0.066285	0.187687	-0.273649	0.078374	-0.108292	-0.228328	0.070889	0.132992	0.575858	0.086372	-0.253385
11282	94.016667	-0.723996	0.636234	0.177160	-0.727152	0.623693	-0.061087	-0.624133	0.797541	0.183521	-0.605587	0.793962	-0.064973	-0.479961	1.053081	-0.009540	-0.497490	1.062589	0.093525	-0.451316	1.025077	0.114833	-0.317060	0.708425	0.292542	-0.300222	0.730792	-0.135956				-0.240992	0.930427	0.132395				-0.220675	0.066290	0.187707	-0.273651	0.078372	-0.108302	-0.228345	0.070900	0.133014	0.575853	0.086364	-0.253382
11283	94.025000	-0.723966	0.636289	0.177123	-0.727141	0.623688	-0.061095	-0.624020	0.797479	0.183410	-0.605483	0.793873	-0.065031	-0.479859	1.052940	-0.009771	-0.497442	1.062510	0.093247	-0.451239	1.025036	0.114557	-0.316904	0.708489	0.292533	-0.300133	0.730890	-0.136184				-0.241837	0.930633	0.131867				-0.220679	0.066308	0.187728	-0.273649	0.078371	-0.108320	-0.228361	0.070909	0.133027	0.575850	0.086363	-0.253386
11284	94.033333	-0.723935	0.636339	0.177087	-0.727122	0.623684	-0.061069	-0.623631	0.797597	0.183536	-0.605408	0.793785	-0.065074	-0.479708	1.052804	-0.010033	-0.497376	1.062453	0.093011	-0.451017	1.024853	0.114130	-0.316742	0.708547	0.292517	-0.300075	0.730877	-0.136324				-0.242597	0.930809	0.131294				-0.220693	0.066316	0.187743	-0.273642	0.078356	-0.108328	-0.228378	0.070921	0.133045	0.575853	0.086365	-0.253396
11285	94.041667	-0.723896	0.636386	0.177053	-0.727099	0.623684	-0.061058	-0.623718	0.797463	0.183234	-0.605333	0.793715	-0.065115	-0.479619	1.052675	-0.010200	-0.497243	1.062393	0.092795	-0.450956	1.024937	0.114082	-0.316469	0.708736	0.292392	-0.300026	0.730841	-0.136453				-0.243107	0.931057	0.130799				-0.220705	0.066333	0.187773	-0.273636	0.078357	-0.108339	-0.228388	0.070946	0.133074	0.575847	0.086351	-0.253392
11286	94.050000	-0.723861	0.636424	0.177014	-0.727079	0.623679	-0.061050	-0.623586	0.797451	0.183171	-0.605254	0.793652	-0.065159	-0.479492	1.052574	-0.010392	-0.497133	1.062377	0.092605	-0.450895	1.025031	0.114041	-0.316278	0.708806	0.292347	-0.299984	0.730798	-0.136576				-0.243854	0.931063	0.129961				-0.220703	0.066450	0.188042	-0.273635	0.078351	-0.108337	-0.228401	0.070969	0.133099	0.575848	0.086353	-0.253398
11287	94.058333	-0.723836	0.636447	0.176982	-0.727087	0.623668	-0.061048	-0.623338	0.797499	0.183221	-0.605187	0.793585	-0.065185	-0.479326	1.052469	-0.010593	-0.497025	1.062346	0.092384	-0.450947	1.024633	0.113530	-0.316128	0.708813	0.292318	-0.300006	0.730743	-0.136631				-0.244248	0.931202	0.129401				-0.220711	0.066464	0.188074	-0.273625	0.078356	-0.108343	-0.228405	0.070996	0.133137	0.575851	0.086353	-0.253388
11288	94.066667	-0.723810	0.636476	0.176958	-0.727049	0.623670	-0.061032	-0.623328	0.797420	0.183065	-0.605127	0.793517	-0.065214	-0.479114	1.052371	-0.010802	-0.496897	1.062353	0.092222	-0.450788	1.024643	0.113398	-0.315972	0.708826	0.292289	-0.300012	0.730792	-0.136772				-0.244644	0.931307	0.128841				-0.220719	0.066487	0.188111	-0.273621	0.078372	-0.108344	-0.228419	0.071023	0.133184	0.575851	0.086362	-0.253383
11289	94.075000	-0.723788	0.636507	0.176940	-0.727061	0.623651	-0.061046	-0.623212	0.797386	0.183011	-0.605075	0.793456	-0.065230	-0.478923	1.052280	-0.010958	-0.496766	1.062348	0.092003	-0.450546	1.024841	0.113426	-0.315732	0.708974	0.292172	-0.299974	0.730641	-0.136877				-0.245185	0.931299	0.128202				-0.220737	0.066454	0.188014	-0.273619	0.078366	-0.108338	-0.228431	0.071064	0.133221	0.575849	0.086361	-0.253380
11290	94.083333	-0.723776	0.636537	0.176924	-0.727045	0.623638	-0.061067	-0.623089	0.797359	0.182965	-0.605018	0.793384	-0.065237	-0.478714	1.052181	-0.011116	-0.496564	1.062328	0.091816	-0.450291	1.025050	0.113475	-0.315500	0.709116	0.292040	-0.300004	0.730667	-0.137044				-0.245515	0.931109	0.127548				-0.220743	0.066518	0.188162	-0.273612	0.078374	-0.108354	-0.228446	0.071087	0.133249	0.575852	0.086366	-0.253380
11291	94.091667	-0.723757	0.636567	0.176910	-0.727043	0.623643	-0.061055	-0.623001	0.797331	0.182976	-0.604962	0.793330	-0.065238	-0.478490	1.052084	-0.011264	-0.496403	1.062345	0.091639	-0.450113	1.025058	0.113349	-0.315310	0.709196	0.291978	-0.299969	0.730429	-0.137148				-0.245913	0.930730	0.126849				-0.220774	0.066429	0.187940	-0.273604	0.078364	-0.108355	-0.228470	0.071110	0.133277	0.575853	0.086367	-0.253384
11292	94.100000	-0.723744	0.636593	0.176898	-0.727055	0.623641	-0.061059	-0.622876	0.797330	0.182972	-0.604918	0.793284	-0.065230	-0.478222	1.052005	-0.011435	-0.496235	1.062375	0.091475	-0.449945	1.025055	0.113231	-0.315114	0.709280	0.291910	-0.300003	0.730374	-0.137294				-0.245955	0.930459	0.126502				-0.220786	0.066444	0.187973	-0.273601	0.078358	-0.108355	-0.228486	0.071129	0.133306	0.575853	0.086366	-0.253397
11293	94.108333	-0.723732	0.636613	0.176889	-0.727055	0.623649	-0.061054	-0.622784	0.797307	0.182963	-0.604859	0.793249	-0.065206	-0.477928	1.051914	-0.011554	-0.496008	1.062381	0.091324	-0.449754	1.025052	0.113137	-0.314909	0.709361	0.291838	-0.300037	0.730319	-0.137428				-0.246130	0.930035	0.125949				-0.220797	0.066459	0.188006	-0.273596	0.078350	-0.108361	-0.228505	0.071155	0.133345	0.575851	0.086365	-0.253397
11294	94.116667	-0.723722	0.636624	0.176882	-0.727041	0.623646	-0.061054	-0.622691	0.797281	0.182961	-0.604827	0.793218	-0.065185	-0.477624	1.051829	-0.011664	-0.495758	1.062401	0.091185	-0.449565	1.025034	0.113045	-0.314715	0.709440	0.291767	-0.300073	0.730262	-0.137557				-0.245913	0.929678	0.125468				-0.220823	0.066475	0.188046	-0.273584	0.078352	-0.108364	-0.228524	0.071193	0.133386	0.575844	0.086363	-0.253394
11295	94.125000	-0.723721	0.636634	0.176878	-0.727055	0.623654	-0.061027	-0.622638	0.797222	0.182954	-0.604788	0.793188	-0.065144	-0.477306	1.051764	-0.011756	-0.495533	1.062407	0.091029	-0.449365	1.025018	0.112979	-0.314533	0.709516	0.291722	-0.300115	0.730195	-0.137677				-0.245892	0.929263	0.124745				-0.220826	0.066498	0.188084	-0.273582	0.078350	-0.108357	-0.228544	0.071232	0.133427	0.575846	0.086364	-0.253397
11296	94.133333	-0.723725	0.636633	0.176878	-0.727081	0.623651	-0.061014	-0.622528	0.797221	0.182972	-0.604774	0.793161	-0.065109	-0.476968	1.051713	-0.011825	-0.495284	1.062441	0.090932	-0.449144	1.024993	0.112920	-0.314356	0.709580	0.291703	-0.300164	0.730114	-0.137776				-0.245620	0.929035	0.124293				-0.220839	0.066525	0.188116	-0.273582	0.078340	-0.108350	-0.228563	0.071274	0.133470	0.575841	0.086359	-0.253391
11297	94.141667	-0.723730	0.636627	0.176893	-0.727090	0.623640	-0.061001	-0.622455	0.797186	0.182993	-0.604787	0.793129	-0.065088	-0.476589	1.051669	-0.011900	-0.495007	1.062478	0.090958	-0.448882	1.024978	0.112914	-0.314179	0.709635	0.291691	-0.300227	0.730030	-0.137866				-0.245327	0.928686	0.123756				-0.220849	0.066548	0.188159	-0.273577	0.078342	-0.108354	-0.228577	0.071305	0.133520	0.575843	0.086356	-0.253386
11298	94.150000	-0.723743	0.636620	0.176917	-0.727104	0.623620	-0.060989	-0.622227	0.797189	0.183202	-0.604791	0.793088	-0.065061	-0.476230	1.051628	-0.011932	-0.494651	1.062469	0.090774	-0.448622	1.024933	0.112855	-0.313998	0.709673	0.291670	-0.300285	0.729945	-0.137948				-0.245341	0.928103	0.122787				-0.220857	0.066568	0.188193	-0.273556	0.078340	-0.108353	-0.228601	0.071346	0.133562	0.575846	0.086365	-0.253389
11299	94.158333	-0.723760	0.636614	0.176944	-0.727138	0.623615	-0.060966	-0.622332	0.797093	0.183033	-0.604787	0.793047	-0.065029	-0.475860	1.051604	-0.011965	-0.494310	1.062530	0.090772	-0.448323	1.024915	0.112847	-0.313816	0.709729	0.291617	-0.300388	0.729911	-0.138011				-0.245174	0.927786	0.122212				-0.220880	0.066599	0.188231	-0.273555	0.078334	-0.108352	-0.228627	0.071377	0.133598	0.575848	0.086368	-0.253387
11300	94.166667	-0.723778	0.636614	0.176977	-0.727226	0.623621	-0.060943	-0.622254	0.797074	0.183063	-0.604785	0.793009	-0.064996	-0.475459	1.051602	-0.011972	-0.493955	1.062646	0.090805	-0.448029	1.024892	0.112833	-0.313653	0.709771	0.291573	-0.300405	0.729775	-0.138097				-0.244877	0.927596	0.121967				-0.220899	0.066619	0.188266	-0.273550	0.078337	-0.108360	-0.228649	0.071407	0.133636	0.575846	0.086367	-0.253385
11301	94.175000	-0.723796	0.636613	0.177003	-0.727221	0.623618	-0.060934	-0.622198	0.797047	0.183086	-0.604794	0.792987	-0.064974	-0.475032	1.051601	-0.011976	-0.493559	1.062650	0.090757	-0.447673	1.024879	0.112868	-0.313506	0.709794	0.291519	-0.300462	0.729685	-0.138171				-0.245077	0.926957	0.120898				-0.220918	0.066653	0.188305	-0.273528	0.078328	-0.108362	-0.228434	0.071576	0.134032	0.575846	0.086372	-0.253387
11302	94.183333	-0.723814	0.636610	0.177030	-0.727287	0.623626	-0.060905	-0.622149	0.797028	0.183107	-0.604802	0.792977	-0.064949	-0.474575	1.051610	-0.011982	-0.493154	1.062695	0.090733	-0.447281	1.024831	0.112870	-0.313375	0.709831	0.291471	-0.300520	0.729604	-0.138252				-0.244926	0.926783	0.120591				-0.220935	0.066679	0.188349	-0.273512	0.078318	-0.108363	-0.228459	0.071618	0.134074	0.575849	0.086370	-0.253387
11303	94.191667	-0.723827	0.636602	0.177052	-0.727268	0.623617	-0.060882	-0.622134	0.796980	0.183117	-0.604796	0.792969	-0.064915	-0.474112	1.051616	-0.011955	-0.492691	1.062743	0.090767	-0.446805	1.024538	0.112670	-0.313262	0.709864	0.291413	-0.300582	0.729532	-0.138328				-0.244990	0.926559	0.120175				-0.220955	0.066708	0.188400	-0.273485	0.078318	-0.108358	-0.228487	0.071660	0.134128	0.575850	0.086370	-0.253399
11304	94.200000	-0.723844	0.636589	0.177071	-0.727348	0.623640	-0.060850	-0.622101	0.796975	0.183137	-0.604815	0.792977	-0.064892	-0.473606	1.051629	-0.011924	-0.492191	1.062723	0.090721	-0.446412	1.024495	0.112703	-0.313168	0.709893	0.291373	-0.300651	0.729471	-0.138411				-0.244898	0.926501	0.119996				-0.220985	0.066755	0.188458	-0.273457	0.078313	-0.108348	-0.228514	0.071717	0.134193	0.575851	0.086368	-0.253397
11305	94.208333	-0.723867	0.636573	0.177098	-0.727388	0.623631	-0.060825	-0.622065	0.796983	0.183159	-0.604841	0.792979	-0.064874	-0.473066	1.051657	-0.011886	-0.491702	1.062782	0.090771	-0.446038	1.024549	0.112850	-0.313082	0.709922	0.291342	-0.300737	0.729403	-0.138486				-0.244946	0.926231	0.119552				-0.221007	0.066785	0.188498	-0.273427	0.078326	-0.108339	-0.228543	0.071772	0.134244	0.575853	0.086371	-0.253399
11306	94.216667	-0.723893	0.636549	0.177125	-0.727428	0.623630	-0.060797	-0.622038	0.796995	0.183180	-0.604863	0.792984	-0.064857	-0.472505	1.051685	-0.011872	-0.491229	1.062792	0.090783	-0.445573	1.024324	0.112769	-0.313015	0.709943	0.291326	-0.300830	0.729340	-0.138570				-0.244917	0.926224	0.119426				-0.221031	0.066824	0.188540	-0.273403	0.078310	-0.108305	-0.228575	0.071821	0.134296	0.575849	0.086361	-0.253399
11307	94.225000	-0.723926	0.636523	0.177162	-0.727465	0.623620	-0.060776	-0.622054	0.796969	0.183194	-0.604908	0.792973	-0.064849	-0.471919	1.051708	-0.011888	-0.490669	1.062796	0.090802	-0.445096	1.024225	0.112767	-0.312970	0.709944	0.291305	-0.300926	0.729270	-0.138652				-0.244898	0.926082	0.119180				-0.221052	0.066856	0.188583	-0.273377	0.078312	-0.108297	-0.228610	0.071862	0.134339	0.575857	0.086360	-0.253403
11308	94.233333	-0.723967	0.636493	0.177201	-0.727509	0.623602	-0.060758	-0.622050	0.796974	0.183217	-0.604953	0.792966	-0.064836	-0.471359	1.051730	-0.011841	-0.490075	1.062793	0.090797	-0.444719	1.024426	0.112982	-0.312935	0.709948	0.291289	-0.301025	0.729198	-0.138733				-0.244862	0.925772	0.118947				-0.221076	0.066891	0.188626	-0.273343	0.078305	-0.108272	-0.228648	0.071895	0.134381	0.575860	0.086362	-0.253402
11309	94.241667	-0.724008	0.636461	0.177238	-0.727559	0.623579	-0.060747	-0.622098	0.796921	0.183217	-0.605015	0.792952	-0.064823	-0.470771	1.051770	-0.011812	-0.489514	1.062835	0.090843	-0.444240	1.024361	0.113004	-0.312923	0.709932	0.291260	-0.301120	0.729116	-0.138808				-0.244915	0.925536	0.118592				-0.221111	0.066930	0.188682	-0.273329	0.078310	-0.108277	-0.228683	0.071938	0.134432	0.575861	0.086365	-0.253402
11310	94.250000	-0.724050	0.636424	0.177269	-0.727605	0.623551	-0.060737	-0.622100	0.796938	0.183241	-0.605059	0.792928	-0.064796	-0.470184	1.051844	-0.011768	-0.488966	1.062906	0.090884	-0.443760	1.024284	0.113007	-0.312926	0.709914	0.291222	-0.301212	0.729032	-0.138881				-0.244961	0.925318	0.118276				-0.221139	0.066975	0.188740	-0.273309	0.078308	-0.108259	-0.228713	0.071991	0.134488	0.575871	0.086371	-0.253402
11311	94.258333	-0.724102	0.636381	0.177299	-0.727661	0.623518	-0.060735	-0.622139	0.796917	0.183250	-0.605120	0.792907	-0.064799	-0.469549	1.051969	-0.011774	-0.488392	1.062978	0.090987	-0.443297	1.024206	0.112993	-0.312948	0.709889	0.291190	-0.301313	0.729063	-0.138988				-0.244880	0.925191	0.118180				-0.221156	0.067018	0.188777	-0.273297	0.078311	-0.108252	-0.228741	0.072038	0.134531	0.575871	0.086367	-0.253399
11312	94.266667	-0.724153	0.636335	0.177320	-0.727713	0.623481	-0.060740	-0.622178	0.796890	0.183247	-0.605184	0.792885	-0.064798	-0.468866	1.052123	-0.011782	-0.487773	1.063137	0.090910	-0.442852	1.024126	0.112965	-0.312975	0.709858	0.291162	-0.301363	0.728894	-0.139014				-0.244802	0.925089	0.118098				-0.221179	0.067057	0.188820	-0.273286	0.078312	-0.108247	-0.228772	0.072091	0.134584	0.575876	0.086367	-0.253399
11313	94.275000	-0.724208	0.636289	0.177338	-0.727764	0.623447	-0.060741	-0.622129	0.796899	0.183334	-0.605245	0.792864	-0.064814	-0.468179	1.052293	-0.011758	-0.487089	1.063241	0.090871	-0.442411	1.024058	0.112939	-0.313084	0.709709	0.291267	-0.301427	0.728828	-0.139060				-0.244722	0.925005	0.118029				-0.221207	0.067105	0.188871	-0.273278	0.078316	-0.108255	-0.228795	0.072147	0.134637	0.575871	0.086362	-0.253395
11314	94.283333	-0.724265	0.636244	0.177349	-0.727814	0.623411	-0.060749	-0.622289	0.796812	0.183219	-0.605306	0.792851	-0.064832	-0.467500	1.052489	-0.011730	-0.486468	1.063391	0.090865	-0.441945	1.024011	0.112944	-0.313118	0.709671	0.291260	-0.301446	0.728896	-0.139223				-0.244572	0.925122	0.118191				-0.221230	0.067140	0.188928	-0.273272	0.078306	-0.108256	-0.228825	0.072204	0.134701	0.575873	0.086363	-0.253397
11315	94.291667	-0.724326	0.636208	0.177360	-0.727861	0.623372	-0.060768	-0.622326	0.796815	0.183217	-0.605381	0.792852	-0.064861	-0.466797	1.052674	-0.011729	-0.485804	1.063603	0.090959	-0.441484	1.023941	0.112922	-0.313148	0.709615	0.291254	-0.301569	0.728936	-0.139225				-0.244158	0.925230	0.118595				-0.221258	0.067175	0.188960	-0.273265	0.078300	-0.108258	-0.228856	0.072246	0.134749	0.575867	0.086360	-0.253401
11316	94.300000	-0.724391	0.636170	0.177365	-0.727914	0.623334	-0.060792	-0.622152	0.796916	0.183408	-0.605430	0.792861	-0.064893	-0.466125	1.052886	-0.011659	-0.485130	1.063750	0.090997	-0.441027	1.023857	0.112902	-0.313171	0.709563	0.291258	-0.301560	0.728690	-0.139157				-0.243720	0.925325	0.118967				-0.221287	0.067197	0.188996	-0.273252	0.078302	-0.108272	-0.228885	0.072270	0.134788	0.575864	0.086351	-0.253404
11317	94.308333	-0.724457	0.636134	0.177366	-0.727968	0.623305	-0.060821	-0.622330	0.796848	0.183289	-0.605478	0.792872	-0.064914	-0.465363	1.053170	-0.011650	-0.484416	1.063934	0.090968	-0.440793	1.021925	0.110745	-0.313187	0.709515	0.291269	-0.301601	0.728765	-0.139213				-0.243842	0.925007	0.118280				-0.221298	0.067229	0.189028	-0.273233	0.078303	-0.108255	-0.228917	0.072310	0.134817	0.575871	0.086359	-0.253411
11318	94.316667	-0.724527	0.636096	0.177364	-0.728037	0.623266	-0.060834	-0.622488	0.796802	0.183166	-0.605520	0.792888	-0.064939	-0.464677	1.053435	-0.011577	-0.483693	1.064174	0.091136	-0.440182	1.022072	0.111078	-0.313204	0.709466	0.291281	-0.301587	0.728639	-0.139171				-0.243374	0.925125	0.118617				-0.221326	0.067259	0.189067	-0.273203	0.078327	-0.108232	-0.228944	0.072347	0.134856	0.575869	0.086357	-0.253414
11319	94.325000	-0.724599	0.636053	0.177363	-0.728094	0.623237	-0.060863	-0.622526	0.796818	0.183146	-0.605543	0.792901	-0.064972	-0.463959	1.053692	-0.011524	-0.482962	1.064391	0.091191	-0.439789	1.022247	0.111296	-0.313181	0.709487	0.291247	-0.301612	0.728710	-0.139208				-0.243460	0.924873	0.117905				-0.221340	0.067295	0.189111	-0.273163	0.078335	-0.108166	-0.228960	0.072394	0.134905	0.575868	0.086358	-0.253398
11320	94.333333	-0.724680	0.636019	0.177356	-0.728202	0.623218	-0.060886	-0.622589	0.796799	0.183108	-0.605556	0.792914	-0.065006	-0.463233	1.053959	-0.011477	-0.482221	1.064563	0.091285	-0.439358	1.022398	0.111504	-0.313157	0.709496	0.291208	-0.301591	0.728573	-0.139160				-0.243352	0.924664	0.117415				-0.221361	0.067324	0.189147	-0.273106	0.078368	-0.108073	-0.228982	0.072437	0.134940	0.575870	0.086364	-0.253398
11321	94.341667	-0.724757	0.635977	0.177356	-0.728229	0.623187	-0.060907	-0.622646	0.796781	0.183075	-0.605594	0.792911	-0.065025	-0.462480	1.054189	-0.011428	-0.481319	1.064724	0.091162	-0.438840	1.022367	0.111578	-0.313180	0.709458	0.291225	-0.301569	0.728597	-0.139209				-0.243206	0.924457	0.116902				-0.221369	0.067356	0.189173	-0.273042	0.078399	-0.107964	-0.229004	0.072481	0.134971	0.575872	0.086366	-0.253396
11322	94.350000	-0.724838	0.635939	0.177350	-0.728313	0.623165	-0.060927	-0.622687	0.796773	0.183045	-0.605612	0.792912	-0.065051	-0.461748	1.054441	-0.011387	-0.480598	1.064922	0.091255	-0.438308	1.022324	0.111638	-0.313211	0.709415	0.291240	-0.301592	0.728495	-0.139141				-0.242853	0.924315	0.116723				-0.221386	0.067373	0.189204	-0.272989	0.078435	-0.107835	-0.229021	0.072519	0.135009	0.575874	0.086358	-0.253391
11323	94.358333	-0.724914	0.635905	0.177350	-0.728361	0.623141	-0.060944	-0.622618	0.796798	0.183088	-0.605636	0.792921	-0.065078	-0.461014	1.054761	-0.011317	-0.479852	1.065163	0.091351	-0.437825	1.022299	0.111711	-0.313244	0.709385	0.291275	-0.301580	0.728518	-0.139195				-0.242579	0.924195	0.116491				-0.221398	0.067400	0.189223	-0.272934	0.078500	-0.107736	-0.229037	0.072544	0.135042	0.575873	0.086356	-0.253391
11324	94.366667	-0.724982	0.635871	0.177349	-0.728414	0.623121	-0.060959	-0.622801	0.796733	0.183035	-0.605660	0.792932	-0.065107	-0.460308	1.055073	-0.011232	-0.479187	1.065441	0.091486	-0.437226	1.022591	0.112337	-0.313279	0.709353	0.291315	-0.301613	0.728415	-0.139127				-0.242295	0.924052	0.116290				-0.221412	0.067429	0.189235	-0.272927	0.078534	-0.107653	-0.229058	0.072574	0.135074	0.575875	0.086352	-0.253395
11325	94.375000	-0.725042	0.635850	0.177353	-0.728464	0.623109	-0.060972	-0.622811	0.796723	0.182974	-0.605691	0.792929	-0.065116	-0.459639	1.055419	-0.011158	-0.478450	1.065614	0.091554	-0.436753	1.022556	0.112379	-0.313303	0.709313	0.291347	-0.301628	0.728372	-0.139117				-0.242159	0.923839	0.115780				-0.221436	0.067439	0.189273	-0.272946	0.078560	-0.107567	-0.229078	0.072599	0.135111	0.575874	0.086348	-0.253400
11326	94.383333	-0.725095	0.635836	0.177356	-0.728514	0.623093	-0.060989	-0.622804	0.796724	0.182918	-0.605705	0.792932	-0.065121	-0.459016	1.055716	-0.011061	-0.477816	1.065861	0.091680	-0.436283	1.022524	0.112424	-0.313321	0.709272	0.291371	-0.301641	0.728323	-0.139109				-0.241133	0.924146	0.116628				-0.221461	0.067465	0.189306	-0.272994	0.078559	-0.107456	-0.229095	0.072621	0.135145	0.575879	0.086343	-0.253399
11327	94.391667	-0.725132	0.635827	0.177362	-0.728552	0.623091	-0.060993	-0.622698	0.796790	0.183033	-0.605717	0.792939	-0.065128	-0.458430	1.056010	-0.010968	-0.477132	1.066021	0.091760	-0.435666	1.022159	0.112278	-0.313321	0.709238	0.291405	-0.301655	0.728282	-0.139117				-0.241442	0.923520	0.115341				-0.221471	0.067485	0.189331	-0.273056	0.078599	-0.107354	-0.229115	0.072652	0.135168	0.575876	0.086347	-0.253387
11328	94.400000	-0.725162	0.635824	0.177369	-0.728643	0.623104	-0.060986	-0.622806	0.796739	0.182952	-0.605717	0.792933	-0.065123	-0.457910	1.056293	-0.010888	-0.476564	1.066254	0.091907	-0.435421	1.021266	0.111015	-0.313310	0.709199	0.291418	-0.301662	0.728235	-0.139127				-0.241052	0.923344	0.115112				-0.221484	0.067506	0.189359	-0.273148	0.078617	-0.107227	-0.229134	0.072678	0.135191	0.575877	0.086353	-0.253377
11329	94.408333	-0.725184	0.635826	0.177374	-0.728622	0.623081	-0.060998	-0.622778	0.796741	0.182942	-0.605701	0.792921	-0.065116	-0.457416	1.056545	-0.010828	-0.475960	1.066369	0.092043	-0.434998	1.021169	0.110990	-0.313278	0.709166	0.291423	-0.301671	0.728185	-0.139146				-0.240105	0.923526	0.115519				-0.221494	0.067534	0.189379	-0.273248	0.078657	-0.107094	-0.229146	0.072713	0.135219	0.575878	0.086356	-0.253373
11330	94.416667	-0.725191	0.635832	0.177384	-0.728643	0.623079	-0.060994	-0.622737	0.796743	0.182935	-0.605672	0.792913	-0.065120	-0.456923	1.056730	-0.010762	-0.475399	1.066464	0.092100	-0.434394	1.021963	0.112299	-0.313241	0.709135	0.291426	-0.301671	0.728135	-0.139179				-0.240249	0.923009	0.114570				-0.221499	0.067562	0.189400	-0.273342	0.078673	-0.106953	-0.229155	0.072745	0.135253	0.575875	0.086357	-0.253363
11331	94.425000	-0.725188	0.635837	0.177392	-0.728655	0.623058	-0.060995	-0.622696	0.796733	0.182929	-0.605657	0.792891	-0.065104	-0.456495	1.056862	-0.010696	-0.474906	1.066513	0.092202	-0.434208	1.020957	0.110977	-0.313183	0.709114	0.291408	-0.301675	0.728085	-0.139217				-0.239886	0.922927	0.114394				-0.221504	0.067570	0.189417	-0.273449	0.078699	-0.106823	-0.229166	0.072764	0.135267	0.575871	0.086349	-0.253365
11332	94.433333	-0.725176	0.635845	0.177399	-0.728662	0.623048	-0.061002	-0.622613	0.796762	0.182941	-0.605629	0.792874	-0.065100	-0.456080	1.056965	-0.010659	-0.474391	1.066495	0.092194	-0.433822	1.020810	0.110937	-0.313118	0.709098	0.291373	-0.301674	0.728043	-0.139270				-0.239550	0.922872	0.114236				-0.221517	0.067584	0.189429	-0.273542	0.078718	-0.106703	-0.229177	0.072772	0.135290	0.575868	0.086344	-0.253370
11333	94.441667	-0.725154	0.635860	0.177404	-0.728659	0.623035	-0.061002	-0.622533	0.796753	0.182914	-0.605594	0.792868	-0.065095	-0.455697	1.057021	-0.010624	-0.474003	1.066528	0.092334	-0.433464	1.020690	0.110923	-0.313038	0.709101	0.291315	-0.301679	0.727996	-0.139335				-0.238834	0.922963	0.114606				-0.221517	0.067592	0.189445	-0.273630	0.078746	-0.106613	-0.229422	0.072641	0.134952	0.575866	0.086339	-0.253377
11334	94.450000	-0.725120	0.635881	0.177409	-0.728655	0.623037	-0.060989	-0.622452	0.796748	0.182888	-0.605564	0.792864	-0.065086	-0.455332	1.057057	-0.010608	-0.473569	1.066518	0.092352	-0.432959	1.021560	0.112305	-0.312943	0.709110	0.291258	-0.301687	0.727948	-0.139411				-0.239125	0.922448	0.113679				-0.221520	0.067598	0.189456	-0.273700	0.078762	-0.106528	-0.229194	0.072792	0.135321	0.575867	0.086339	-0.253384
11335	94.458333	-0.725084	0.635906	0.177414	-0.728640	0.623036	-0.060988	-0.622289	0.796802	0.183045	-0.605525	0.792872	-0.065083	-0.454994	1.057109	-0.010620	-0.473194	1.066530	0.092316	-0.432877	1.020469	0.110809	-0.312874	0.709049	0.291242	-0.301697	0.727898	-0.139503				-0.238828	0.922421	0.113729				-0.221531	0.067617	0.189469	-0.273757	0.078765	-0.106457	-0.229322	0.072732	0.135154	0.575867	0.086345	-0.253392
11336	94.466667	-0.725038	0.635935	0.177424	-0.728616	0.623034	-0.060982	-0.622267	0.796796	0.182952	-0.605493	0.792882	-0.065066	-0.454657	1.057171	-0.010653	-0.472876	1.066566	0.092300	-0.433069	1.019801	0.110050	-0.312795	0.708975	0.291215	-0.301710	0.727849	-0.139598				-0.238782	0.922130	0.113339				-0.221533	0.067628	0.189486	-0.273792	0.078778	-0.106409	-0.229207	0.072812	0.135342	0.575865	0.086340	-0.253386
11337	94.475000	-0.724986	0.635960	0.177429	-0.728593	0.623074	-0.060959	-0.622187	0.796776	0.182954	-0.605439	0.792896	-0.065055	-0.454334	1.057214	-0.010721	-0.472555	1.066578	0.092234	-0.432848	1.019743	0.109977	-0.312666	0.708977	0.291153	-0.301706	0.727806	-0.139701				-0.238664	0.921941	0.113141				-0.221534	0.067639	0.189498	-0.273790	0.078783	-0.106379	-0.229447	0.072680	0.134998	0.575866	0.086347	-0.253385
11338	94.483333	-0.724929	0.635989	0.177436	-0.728563	0.623106	-0.060935	-0.622085	0.796775	0.182959	-0.605371	0.792911	-0.065042	-0.454063	1.057236	-0.010798	-0.472286	1.066585	0.092186	-0.432642	1.019705	0.109909	-0.312538	0.708970	0.291088	-0.301699	0.727759	-0.139801				-0.238571	0.921747	0.112937				-0.221537	0.067661	0.189510	-0.273796	0.078809	-0.106402	-0.229452	0.072703	0.135014	0.575864	0.086357	-0.253379
11339	94.491667	-0.724874	0.636015	0.177442	-0.728527	0.623135	-0.060910	-0.621963	0.796774	0.182936	-0.605310	0.792916	-0.065032	-0.453827	1.057253	-0.010876	-0.472024	1.066586	0.092082	-0.432459	1.019679	0.109839	-0.312412	0.708959	0.291026	-0.301684	0.727717	-0.139901				-0.238286	0.921718	0.113112				-0.221534	0.067670	0.189525	-0.273807	0.078806	-0.106435	-0.229456	0.072717	0.135028	0.575871	0.086361	-0.253383
11340	94.500000	-0.724819	0.636042	0.177444	-0.728487	0.623173	-0.060892	-0.621844	0.796790	0.182957	-0.605228	0.792914	-0.065026	-0.453626	1.057232	-0.010957	-0.471863	1.066590	0.091980	-0.432286	1.019657	0.109757	-0.312288	0.708935	0.290960	-0.301661	0.727680	-0.139996				-0.238459	0.921388	0.112576				-0.221527	0.067675	0.189532	-0.273823	0.078790	-0.106464	-0.229460	0.072728	0.135039	0.575862	0.086360	-0.253385
11341	94.508333	-0.724760	0.636072	0.177442	-0.728442	0.623198	-0.060879	-0.621739	0.796785	0.182951	-0.605141	0.792902	-0.065014	-0.453459	1.057190	-0.011050	-0.471721	1.066578	0.091889	-0.431852	1.020453	0.110754	-0.312171	0.708932	0.290916	-0.301622	0.727644	-0.140090				-0.238304	0.921341	0.112659				-0.221534	0.067682	0.189538	-0.273847	0.078781	-0.106496	-0.229347	0.072799	0.135235	0.575867	0.086361	-0.253399
11342	94.516667	-0.724705	0.636107	0.177433	-0.728395	0.623230	-0.060873	-0.621626	0.796765	0.182891	-0.605045	0.792887	-0.065012	-0.453293	1.057149	-0.011196	-0.471584	1.066515	0.091771	-0.431438	1.021245	0.111739	-0.312056	0.708928	0.290884	-0.301584	0.727617	-0.140182				-0.238191	0.921125	0.112569				-0.221538	0.067681	0.189542	-0.273873	0.078786	-0.106522	-0.229469	0.072727	0.135063	0.575864	0.086353	-0.253408
11343	94.525000	-0.724648	0.636142	0.177419	-0.728345	0.623260	-0.060870	-0.621523	0.796782	0.182927	-0.604954	0.792874	-0.065015	-0.453202	1.057099	-0.011298	-0.471554	1.066532	0.091678	-0.431364	1.021233	0.111649	-0.311949	0.708928	0.290870	-0.301524	0.727593	-0.140254				-0.238121	0.921042	0.112456				-0.221536	0.067685	0.189550	-0.273895	0.078778	-0.106538	-0.229476	0.072728	0.135069	0.575869	0.086351	-0.253412
11344	94.533333	-0.724599	0.636191	0.177400	-0.728270	0.623298	-0.060881	-0.621364	0.796848	0.182928	-0.604857	0.792859	-0.065019	-0.453149	1.057039	-0.011396	-0.471501	1.066489	0.091553	-0.431306	1.021229	0.111570	-0.311844	0.708925	0.290861	-0.301454	0.727584	-0.140312				-0.238036	0.920827	0.112216				-0.221539	0.067691	0.189559	-0.273928	0.078757	-0.106554	-0.229475	0.072734	0.135077	0.575872	0.086358	-0.253414
11345	94.541667	-0.724549	0.636232	0.177382	-0.728219	0.623324	-0.060864	-0.621318	0.796784	0.182859	-0.604757	0.792844	-0.065025	-0.453154	1.056939	-0.011482	-0.471503	1.066429	0.091457	-0.431254	1.021173	0.111439	-0.311748	0.708934	0.290862	-0.301368	0.727585	-0.140344				-0.237963	0.920671	0.112065				-0.221543	0.067697	0.189576	-0.273962	0.078747	-0.106585	-0.229481	0.072750	0.135089	0.575878	0.086358	-0.253419
11346	94.550000	-0.724504	0.636276	0.177362	-0.728161	0.623343	-0.060862	-0.621227	0.796771	0.182812	-0.604654	0.792825	-0.065035	-0.453177	1.056840	-0.011567	-0.471536	1.066360	0.091382	-0.431224	1.021162	0.111364	-0.311644	0.708939	0.290863	-0.301268	0.727594	-0.140365				-0.237899	0.920500	0.111918				-0.221541	0.067710	0.189592	-0.273999	0.078727	-0.106623	-0.229480	0.072764	0.135098	0.575879	0.086360	-0.253411
11347	94.558333	-0.724458	0.636317	0.177341	-0.728125	0.623383	-0.060873	-0.621138	0.796763	0.182790	-0.604564	0.792809	-0.065068	-0.453254	1.056711	-0.011636	-0.471578	1.066254	0.091314	-0.431207	1.021136	0.111303	-0.311534	0.708956	0.290878	-0.301150	0.727606	-0.140376				-0.237758	0.920345	0.111979				-0.221540	0.067715	0.189610	-0.274043	0.078686	-0.106660	-0.229483	0.072772	0.135127	0.575883	0.086369	-0.253403
11348	94.566667	-0.724411	0.636354	0.177318	-0.728061	0.623403	-0.060867	-0.621024	0.796752	0.182740	-0.604442	0.792793	-0.065097	-0.453370	1.056565	-0.011705	-0.471634	1.066101	0.091197	-0.431205	1.021111	0.111258	-0.311330	0.709096	0.290784	-0.301022	0.727614	-0.140385				-0.237640	0.920145	0.112069				-0.221538	0.067726	0.189623	-0.274092	0.078664	-0.106724	-0.229492	0.072782	0.135143	0.575881	0.086367	-0.253395
11349	94.575000	-0.724362	0.636385	0.177290	-0.728016	0.623430	-0.060864	-0.620911	0.796742	0.182690	-0.604334	0.792761	-0.065120	-0.453519	1.056412	-0.011772	-0.471826	1.065978	0.091145	-0.431222	1.021073	0.111208	-0.311200	0.709108	0.290795	-0.300887	0.727624	-0.140402				-0.237554	0.919956	0.112152				-0.221531	0.067733	0.189631	-0.274141	0.078630	-0.106794	-0.229488	0.072792	0.135154	0.575889	0.086367	-0.253410
11350	94.583333	-0.724318	0.636411	0.177262	-0.727981	0.623443	-0.060874	-0.620816	0.796717	0.182647	-0.604230	0.792720	-0.065145	-0.453687	1.056242	-0.011834	-0.471988	1.065842	0.091071	-0.431253	1.021036	0.111152	-0.311061	0.709128	0.290798	-0.300743	0.727632	-0.140429				-0.238088	0.919133	0.111215				-0.221535	0.067734	0.189637	-0.274194	0.078600	-0.106859	-0.229495	0.072786	0.135164	0.575892	0.086353	-0.253414
11351	94.591667	-0.724276	0.636436	0.177228	-0.727950	0.623462	-0.060884	-0.620703	0.796699	0.182615	-0.604110	0.792687	-0.065171	-0.453896	1.056038	-0.011888	-0.472193	1.065625	0.091114	-0.431295	1.020998	0.111109	-0.310959	0.709095	0.290855	-0.300599	0.727641	-0.140456				-0.238060	0.918717	0.111370				-0.221539	0.067727	0.189643	-0.274242	0.078578	-0.106920	-0.229499	0.072788	0.135171	0.575891	0.086355	-0.253423
11352	94.600000	-0.724237	0.636467	0.177195	-0.727916	0.623477	-0.060891	-0.620609	0.796656	0.182564	-0.604004	0.792658	-0.065211	-0.454133	1.055830	-0.011949	-0.472356	1.065430	0.090951	-0.431353	1.020964	0.111076	-0.310851	0.709059	0.290899	-0.300447	0.727660	-0.140485				-0.238049	0.918275	0.111478				-0.221538	0.067734	0.189643	-0.274300	0.078545	-0.106968	-0.229500	0.072795	0.135164	0.575900	0.086350	-0.253436
11353	94.608333	-0.724195	0.636496	0.177177	-0.727885	0.623497	-0.060899	-0.620515	0.796631	0.182527	-0.603887	0.792629	-0.065222	-0.454408	1.055620	-0.012013	-0.472587	1.065249	0.090883	-0.431437	1.020918	0.111016	-0.310707	0.709087	0.290878	-0.300298	0.727682	-0.140508				-0.238389	0.917666	0.110977				-0.221546	0.067734	0.189650	-0.274339	0.078529	-0.107017	-0.229505	0.072799	0.135177	0.575904	0.086348	-0.253436
11354	94.616667	-0.724159	0.636524	0.177159	-0.727857	0.623527	-0.060898	-0.620424	0.796608	0.182492	-0.603792	0.792601	-0.065240	-0.454689	1.055390	-0.012071	-0.472859	1.065074	0.090821	-0.431539	1.020898	0.110986	-0.310574	0.709105	0.290844	-0.300151	0.727708	-0.140525				-0.238546	0.917309	0.110856				-0.221541	0.067745	0.189666	-0.274374	0.078533	-0.107055	-0.229506	0.072801	0.135185	0.575903	0.086358	-0.253428
11355	94.625000	-0.724126	0.636550	0.177142	-0.727827	0.623550	-0.060889	-0.620337	0.796586	0.182461	-0.603697	0.792582	-0.065262	-0.455011	1.055161	-0.012132	-0.473146	1.064855	0.090783	-0.431675	1.020887	0.110977	-0.310449	0.709133	0.290832	-0.300021	0.727734	-0.140531				-0.238735	0.917056	0.110775				-0.221543	0.067755	0.189669	-0.274422	0.078512	-0.107085	-0.229276	0.072955	0.135554	0.575905	0.086364	-0.253425
11356	94.633333	-0.724087	0.636569	0.177130	-0.727796	0.623581	-0.060876	-0.620251	0.796558	0.182428	-0.603604	0.792550	-0.065276	-0.455374	1.054956	-0.012220	-0.473480	1.064638	0.090738	-0.431895	1.020495	0.110273	-0.310337	0.709152	0.290821	-0.299950	0.727961	-0.140609				-0.238945	0.916867	0.110734				-0.221549	0.067762	0.189688	-0.274460	0.078486	-0.107120	-0.229511	0.072825	0.135205	0.575902	0.086369	-0.253418
11357	94.641667	-0.724050	0.636583	0.177119	-0.727757	0.623602	-0.060856	-0.620170	0.796527	0.182398	-0.603523	0.792514	-0.065292	-0.455821	1.054750	-0.012269	-0.473834	1.064428	0.090702	-0.432074	1.020494	0.110223	-0.310241	0.709156	0.290816	-0.299773	0.727860	-0.140610				-0.239166	0.916721	0.110760				-0.221545	0.067766	0.189685	-0.274498	0.078487	-0.107168	-0.229278	0.072977	0.135567	0.575902	0.086360	-0.253412
11358	94.650000	-0.724003	0.636598	0.177109	-0.727725	0.623623	-0.060839	-0.620065	0.796521	0.182372	-0.603436	0.792466	-0.065310	-0.456278	1.054548	-0.012290	-0.474213	1.064225	0.090713	-0.432275	1.020481	0.110165	-0.310154	0.709179	0.290831	-0.299675	0.727839	-0.140591				-0.239392	0.916569	0.110852				-0.221542	0.067765	0.189691	-0.274538	0.078478	-0.107217	-0.229517	0.072833	0.135224	0.575904	0.086362	-0.253415
11359	94.658333	-0.723960	0.636612	0.177096	-0.727688	0.623639	-0.060825	-0.620022	0.796458	0.182332	-0.603360	0.792412	-0.065323	-0.456737	1.054353	-0.012348	-0.474600	1.063984	0.090599	-0.432483	1.020478	0.110124	-0.310078	0.709182	0.290848	-0.299581	0.727878	-0.140613				-0.239046	0.916910	0.112003				-0.221548	0.067774	0.189694	-0.274579	0.078460	-0.107273	-0.229287	0.072980	0.135584	0.575900	0.086362	-0.253422
11360	94.666667	-0.723919	0.636627	0.177080	-0.727661	0.623650	-0.060816	-0.619954	0.796421	0.182298	-0.603281	0.792352	-0.065337	-0.457225	1.054185	-0.012379	-0.475045	1.063797	0.090612	-0.432709	1.020484	0.110081	-0.310027	0.709205	0.290870	-0.299485	0.727917	-0.140632				-0.239569	0.916347	0.111463				-0.221553	0.067775	0.189700	-0.274625	0.078443	-0.107315	-0.229289	0.072974	0.135578	0.575899	0.086354	-0.253430
11361	94.675000	-0.723874	0.636647	0.177066	-0.727618	0.623654	-0.060818	-0.619874	0.796404	0.182272	-0.603215	0.792291	-0.065352	-0.457780	1.054075	-0.012359	-0.475558	1.063643	0.090794	-0.432977	1.020523	0.110053	-0.309996	0.709227	0.290906	-0.299388	0.727958	-0.140650				-0.239849	0.916067	0.111491				-0.221549	0.067771	0.189694	-0.274664	0.078433	-0.107365	-0.229524	0.072835	0.135221	0.575899	0.086348	-0.253438
11362	94.683333	-0.723823	0.636670	0.177052	-0.727584	0.623668	-0.060807	-0.619824	0.796356	0.182241	-0.603152	0.792231	-0.065361	-0.458289	1.053866	-0.012433	-0.476029	1.063487	0.090835	-0.433251	1.020547	0.110014	-0.309883	0.709385	0.290855	-0.299288	0.727999	-0.140660				-0.240171	0.915571	0.111258				-0.221551	0.067771	0.189698	-0.274710	0.078425	-0.107401	-0.229295	0.072977	0.135582	0.575901	0.086348	-0.253436
11363	94.691667	-0.723773	0.636702	0.177045	-0.727546	0.623687	-0.060799	-0.619745	0.796347	0.182222	-0.603090	0.792185	-0.065362	-0.458863	1.053747	-0.012335	-0.476501	1.063312	0.090818	-0.433650	1.021133	0.110569	-0.309860	0.709412	0.290905	-0.299203	0.728037	-0.140667				-0.240333	0.915295	0.111368				-0.221552	0.067776	0.189707	-0.274746	0.078414	-0.107430	-0.229409	0.072911	0.135406	0.575899	0.086348	-0.253427
11364	94.700000	-0.723723	0.636735	0.177042	-0.727516	0.623719	-0.060770	-0.619660	0.796341	0.182201	-0.603033	0.792148	-0.065361	-0.459420	1.053531	-0.012364	-0.476999	1.063164	0.090845	-0.433696	1.020940	0.110676	-0.309835	0.709444	0.290938	-0.299124	0.728075	-0.140680				-0.240504	0.915027	0.111415				-0.221551	0.067784	0.189716	-0.274785	0.078424	-0.107462	-0.229293	0.072988	0.135599	0.575895	0.086351	-0.253415
11365	94.708333	-0.723675	0.636770	0.177033	-0.727474	0.623738	-0.060747	-0.619619	0.796281	0.182156	-0.602969	0.792102	-0.065353	-0.459987	1.053304	-0.012396	-0.477509	1.062914	0.090778	-0.434032	1.022081	0.111755	-0.309795	0.709475	0.290952	-0.299104	0.728169	-0.140672				-0.240726	0.914611	0.111151				-0.221546	0.067792	0.189730	-0.274820	0.078429	-0.107491	-0.229412	0.072934	0.135437	0.575895	0.086355	-0.253400
11366	94.716667	-0.723624	0.636801	0.177024	-0.727433	0.623766	-0.060726	-0.619549	0.796229	0.182072	-0.602912	0.792057	-0.065360	-0.460536	1.053082	-0.012460	-0.477997	1.062693	0.090726	-0.434601	1.021057	0.110101	-0.309735	0.710733	0.291749	-0.299086	0.728260	-0.140671				-0.240715	0.914399	0.111237				-0.221542	0.067796	0.189740	-0.274843	0.078438	-0.107516	-0.229294	0.073003	0.135619	0.575891	0.086355	-0.253392
11367	94.725000	-0.723574	0.636822	0.177015	-0.727401	0.623789	-0.060700	-0.619474	0.796221	0.182068	-0.602861	0.792017	-0.065358	-0.461030	1.052752	-0.012607	-0.478575	1.062519	0.090645	-0.434928	1.020721	0.109650	-0.309683	0.710776	0.291731	-0.298988	0.728245	-0.140699				-0.240878	0.914319	0.111092				-0.221544	0.067807	0.189745	-0.275069	0.078772	-0.107943	-0.229296	0.073013	0.135633	0.575890	0.086354	-0.253396
11368	94.733333	-0.723529	0.636835	0.177003	-0.727362	0.623790	-0.060690	-0.619399	0.796208	0.182067	-0.602815	0.791963	-0.065358	-0.461556	1.052561	-0.012718	-0.479123	1.062362	0.090622	-0.435249	1.020354	0.109155	-0.309616	0.710820	0.291708	-0.298891	0.728230	-0.140737				-0.241287	0.914021	0.110499				-0.221543	0.067797	0.189748	-0.275092	0.078756	-0.107958	-0.229294	0.073018	0.135641	0.575888	0.086350	-0.253399
11369	94.741667	-0.723481	0.636846	0.176996	-0.727315	0.623788	-0.060687	-0.619358	0.796146	0.182032	-0.602782	0.791905	-0.065354	-0.462108	1.052356	-0.012757	-0.479616	1.062111	0.090537	-0.435307	1.022630	0.111767	-0.309546	0.710861	0.291678	-0.298839	0.728260	-0.140772				-0.241536	0.913762	0.110046				-0.221546	0.067795	0.189753	-0.275111	0.078769	-0.107980	-0.229294	0.073010	0.135639	0.575884	0.086346	-0.253412
11370	94.750000	-0.723438	0.636856	0.176990	-0.727283	0.623789	-0.060682	-0.619293	0.796132	0.182034	-0.602747	0.791840	-0.065355	-0.462672	1.052254	-0.012737	-0.480164	1.061946	0.090476	-0.435552	1.022629	0.111651	-0.309474	0.710891	0.291652	-0.298789	0.728290	-0.140814				-0.241788	0.913501	0.109615				-0.221544	0.067798	0.189743	-0.275125	0.078776	-0.108006	-0.229294	0.073004	0.135633	0.575888	0.086346	-0.253424
11371	94.758333	-0.723403	0.636864	0.176991	-0.727184	0.623775	-0.060668	-0.619246	0.796097	0.182025	-0.602719	0.791776	-0.065353	-0.463154	1.052143	-0.012806	-0.480653	1.061724	0.090350	-0.435878	1.022690	0.111648	-0.309404	0.710926	0.291638	-0.298737	0.728328	-0.140842				-0.241875	0.913467	0.109522				-0.221545	0.067791	0.189747	-0.275140	0.078775	-0.108014	-0.229296	0.073004	0.135634	0.575880	0.086341	-0.253430
11372	94.766667	-0.723374	0.636882	0.176995	-0.727167	0.623781	-0.060653	-0.619194	0.796062	0.182010	-0.602700	0.791711	-0.065346	-0.463644	1.052058	-0.012851	-0.481114	1.061622	0.090379	-0.436190	1.022729	0.111629	-0.309341	0.710947	0.291636	-0.298686	0.728372	-0.140862				-0.241991	0.913429	0.109475				-0.221552	0.067792	0.189756	-0.275155	0.078778	-0.108009	-0.229298	0.073011	0.135643	0.575873	0.086338	-0.253421
11373	94.775000	-0.723352	0.636896	0.176999	-0.727189	0.623782	-0.060640	-0.619052	0.796065	0.182099	-0.602692	0.791652	-0.065350	-0.464141	1.051935	-0.012882	-0.481510	1.061504	0.090380	-0.436487	1.022761	0.111623	-0.309278	0.710960	0.291647	-0.298631	0.728429	-0.140889				-0.242321	0.913207	0.109363				-0.221542	0.067805	0.189770	-0.275169	0.078787	-0.108006	-0.229299	0.073021	0.135658	0.575874	0.086351	-0.253411
11374	94.783333	-0.723332	0.636907	0.177001	-0.727147	0.623779	-0.060619	-0.619106	0.795996	0.181995	-0.602668	0.791588	-0.065333	-0.464609	1.051820	-0.012936	-0.481948	1.061409	0.090390	-0.436747	1.022783	0.111609	-0.309216	0.710968	0.291661	-0.298663	0.728592	-0.140900				-0.242805	0.912873	0.109167				-0.221541	0.067819	0.189778	-0.275186	0.078787	-0.108001	-0.229295	0.073037	0.135673	0.575871	0.086355	-0.253407
11375	94.791667	-0.723317	0.636920	0.177000	-0.727145	0.623778	-0.060608	-0.619067	0.795963	0.181980	-0.602651	0.791528	-0.065329	-0.465139	1.051841	-0.012825	-0.482359	1.061346	0.090467	-0.437016	1.022829	0.111599	-0.309161	0.710984	0.291680	-0.298613	0.728641	-0.140944				-0.243061	0.912592	0.109008				-0.221540	0.067819	0.189794	-0.275199	0.078799	-0.108011	-0.229300	0.073043	0.135677	0.575871	0.086352	-0.253396
11376	94.800000	-0.723312	0.636934	0.176985	-0.727140	0.623768	-0.060605	-0.619027	0.795926	0.181967	-0.602639	0.791465	-0.065321	-0.465618	1.051779	-0.012824	-0.482748	1.061216	0.090473	-0.437284	1.022892	0.111648	-0.309101	0.711000	0.291698	-0.298575	0.728679	-0.140991				-0.243642	0.912191	0.108700				-0.221543	0.067828	0.189791	-0.275211	0.078801	-0.108020	-0.229298	0.073052	0.135677	0.575865	0.086351	-0.253399
11377	94.808333	-0.723306	0.636946	0.176972	-0.727175	0.623767	-0.060608	-0.619027	0.795841	0.181931	-0.602638	0.791414	-0.065341	-0.466049	1.051716	-0.012824	-0.483094	1.061118	0.090484	-0.437614	1.023001	0.111723	-0.309033	0.711022	0.291705	-0.298508	0.728645	-0.141058				-0.244020	0.911991	0.109004				-0.221543	0.067823	0.189798	-0.275221	0.078796	-0.108032	-0.229305	0.073048	0.135682	0.575869	0.086352	-0.253406
11378	94.816667	-0.723310	0.636956	0.176961	-0.727129	0.623759	-0.060613	-0.618989	0.795793	0.181925	-0.602615	0.791354	-0.065334	-0.466486	1.051733	-0.012890	-0.483452	1.061073	0.090465	-0.437817	1.023009	0.111666	-0.308961	0.711049	0.291697	-0.298444	0.728613	-0.141136				-0.244740	0.911438	0.108439				-0.221541	0.067827	0.189796	-0.275238	0.078794	-0.108043	-0.229305	0.073052	0.135683	0.575874	0.086354	-0.253425
11379	94.825000	-0.723310	0.636967	0.176954	-0.727124	0.623758	-0.060610	-0.618922	0.795780	0.181944	-0.602588	0.791293	-0.065313	-0.466919	1.051592	-0.012775	-0.483863	1.061061	0.090537	-0.438076	1.023078	0.111670	-0.309037	0.710302	0.291405	-0.298467	0.728713	-0.141225				-0.245650	0.910977	0.108038				-0.221544	0.067825	0.189801	-0.275246	0.078793	-0.108056	-0.229304	0.073055	0.135688	0.575868	0.086335	-0.253424
11380	94.833333	-0.723316	0.636980	0.176948	-0.727115	0.623766	-0.060606	-0.618669	0.795828	0.182151	-0.602560	0.791232	-0.065276	-0.467319	1.051516	-0.012787	-0.484189	1.060994	0.090571	-0.438324	1.023150	0.111679	-0.308994	0.711236	0.291543	-0.298483	0.728821	-0.141310				-0.245914	0.910763	0.108115				-0.221546	0.067826	0.189803	-0.275256	0.078801	-0.108070	-0.229311	0.073054	0.135696	0.575867	0.086334	-0.253427
11381	94.841667	-0.723315	0.636995	0.176943	-0.727150	0.623797	-0.060596	-0.618868	0.795655	0.181955	-0.602545	0.791191	-0.065254	-0.467714	1.051449	-0.012834	-0.484546	1.060912	0.090524	-0.438445	1.022880	0.111530	-0.308860	0.710868	0.291343	-0.298488	0.728837	-0.141360				-0.246541	0.910508	0.108040				-0.221537	0.067877	0.189946	-0.275262	0.078802	-0.108066	-0.229313	0.073059	0.135712	0.575877	0.086345	-0.253427
11382	94.850000	-0.723310	0.637000	0.176942	-0.727107	0.623811	-0.060582	-0.618849	0.795594	0.181954	-0.602534	0.791151	-0.065227	-0.468094	1.051390	-0.012874	-0.484944	1.060826	0.090475	-0.438723	1.022939	0.111493	-0.308811	0.711322	0.291466	-0.298476	0.728870	-0.141398				-0.246690	0.910647	0.108453				-0.221535	0.067833	0.189833	-0.275271	0.078797	-0.108058	-0.229313	0.073073	0.135734	0.575880	0.086349	-0.253421
11383	94.858333	-0.723305	0.637006	0.176936	-0.727096	0.623821	-0.060571	-0.618673	0.795642	0.182087	-0.602519	0.791112	-0.065207	-0.468485	1.051365	-0.012939	-0.485279	1.060772	0.090450	-0.439045	1.023160	0.111532	-0.308903	0.711082	0.291257	-0.298461	0.728912	-0.141424				-0.247929	0.909951	0.107424				-0.221534	0.067892	0.189975	-0.275282	0.078813	-0.108056	-0.229314	0.073088	0.135743	0.575880	0.086348	-0.253410
11384	94.866667	-0.723297	0.637007	0.176919	-0.727088	0.623824	-0.060564	-0.618783	0.795507	0.181968	-0.602506	0.791053	-0.065194	-0.468861	1.051260	-0.012917	-0.485618	1.060704	0.090402	-0.439367	1.023381	0.111595	-0.308829	0.711118	0.291241	-0.298439	0.728950	-0.141449				-0.248792	0.909675	0.107075				-0.221527	0.067939	0.190113	-0.275284	0.078816	-0.108053	-0.229312	0.073099	0.135752	0.575880	0.086355	-0.253406
11385	94.875000	-0.723289	0.637004	0.176911	-0.727084	0.623817	-0.060569	-0.618742	0.795478	0.181977	-0.602485	0.791005	-0.065183	-0.469220	1.051229	-0.012975	-0.485959	1.060644	0.090358	-0.439514	1.023092	0.111455	-0.308900	0.710989	0.291333	-0.298410	0.728995	-0.141469				-0.248674	0.909761	0.107515				-0.221525	0.067950	0.190118	-0.275288	0.078817	-0.108064	-0.229315	0.073102	0.135753	0.575885	0.086366	-0.253415
11386	94.883333	-0.723281	0.636999	0.176899	-0.727074	0.623806	-0.060574	-0.618706	0.795437	0.181980	-0.602460	0.790934	-0.065187	-0.469558	1.051200	-0.013042	-0.486238	1.060583	0.090358	-0.439738	1.023133	0.111393	-0.308847	0.711003	0.291344	-0.298380	0.729041	-0.141492				-0.249197	0.909639	0.107437				-0.221537	0.067858	0.189861	-0.275297	0.078809	-0.108072	-0.229319	0.073096	0.135754	0.575885	0.086358	-0.253425
11387	94.891667	-0.723274	0.636994	0.176882	-0.727062	0.623791	-0.060582	-0.618707	0.795340	0.181950	-0.602440	0.790854	-0.065189	-0.469882	1.051102	-0.013013	-0.486607	1.060574	0.090383	-0.439969	1.023187	0.111369	-0.308808	0.711014	0.291365	-0.298338	0.728967	-0.141447				-0.249735	0.909523	0.107382				-0.221542	0.067858	0.189860	-0.275293	0.078808	-0.108087	-0.229319	0.073097	0.135754	0.575889	0.086351	-0.253438
11388	94.900000	-0.723267	0.636996	0.176873	-0.727055	0.623786	-0.060591	-0.618681	0.795280	0.181939	-0.602425	0.790779	-0.065191	-0.470219	1.051062	-0.013049	-0.486927	1.060479	0.090335	-0.440203	1.023254	0.111362	-0.308768	0.711013	0.291391	-0.298267	0.728949	-0.141455				-0.250287	0.909422	0.107338				-0.221533	0.067943	0.190120	-0.275302	0.078806	-0.108092	-0.229317	0.073096	0.135760	0.575891	0.086352	-0.253444
11389	94.908333	-0.723258	0.637000	0.176866	-0.727041	0.623782	-0.060594	-0.618652	0.795219	0.181926	-0.602409	0.790712	-0.065186	-0.470571	1.051024	-0.013060	-0.487221	1.060423	0.090297	-0.440448	1.023309	0.111354	-0.308728	0.711021	0.291418	-0.298246	0.728989	-0.141445				-0.251175	0.909214	0.107045				-0.221529	0.067950	0.190119	-0.275312	0.078809	-0.108099	-0.229321	0.073098	0.135766	0.575895	0.086357	-0.253452
11390	94.916667	-0.723246	0.637006	0.176858	-0.727031	0.623787	-0.060586	-0.618624	0.795164	0.181917	-0.602394	0.790652	-0.065176	-0.470924	1.050995	-0.013068	-0.487533	1.060361	0.090252	-0.440694	1.023368	0.111343	-0.308688	0.711030	0.291445	-0.298308	0.729133	-0.141408				-0.251683	0.909310	0.107273				-0.221519	0.067957	0.190126	-0.275315	0.078803	-0.108098	-0.229318	0.073103	0.135776	0.575899	0.086355	-0.253453
11391	94.925000	-0.723234	0.637015	0.176857	-0.727018	0.623790	-0.060580	-0.618510	0.795136	0.182030	-0.602382	0.790600	-0.065169	-0.471267	1.050991	-0.013109	-0.487888	1.060379	0.090307	-0.440949	1.023413	0.111334	-0.308637	0.711049	0.291478	-0.298246	0.729123	-0.141402				-0.251977	0.909159	0.107320				-0.221531	0.067910	0.190006	-0.275320	0.078809	-0.108092	-0.229320	0.073121	0.135778	0.575901	0.086361	-0.253449
11392	94.933333	-0.723224	0.637024	0.176849	-0.727011	0.623794	-0.060578	-0.618558	0.795043	0.181907	-0.602357	0.790545	-0.065153	-0.471784	1.051022	-0.013236	-0.488183	1.060333	0.090281	-0.441185	1.023456	0.111319	-0.308583	0.711070	0.291515	-0.298263	0.729226	-0.141383				-0.252550	0.908955	0.107234				-0.221521	0.067964	0.190136	-0.275324	0.078813	-0.108095	-0.229324	0.073124	0.135780	0.575902	0.086361	-0.253447
11393	94.941667	-0.723208	0.637029	0.176850	-0.727000	0.623805	-0.060570	-0.618506	0.794992	0.181912	-0.602327	0.790494	-0.065135	-0.471952	1.050949	-0.013121	-0.488459	1.060302	0.090326	-0.441432	1.023529	0.111334	-0.308521	0.711097	0.291546	-0.298220	0.729299	-0.141390				-0.253759	0.908611	0.106677				-0.221546	0.067875	0.189891	-0.275330	0.078820	-0.108093	-0.229326	0.073130	0.135787	0.575908	0.086369	-0.253451
11394	94.950000	-0.723191	0.637030	0.176848	-0.726993	0.623819	-0.060567	-0.618475	0.794909	0.181905	-0.602296	0.790434	-0.065113	-0.472279	1.050906	-0.013106	-0.488761	1.060282	0.090345	-0.441672	1.023591	0.111341	-0.308454	0.711124	0.291577	-0.298189	0.729317	-0.141343				-0.254292	0.908477	0.106629				-0.221545	0.067879	0.189901	-0.275329	0.078823	-0.108099	-0.229327	0.073131	0.135787	0.575910	0.086372	-0.253454
11395	94.958333	-0.723180	0.637040	0.176847	-0.726978	0.623831	-0.060567	-0.618310	0.794891	0.181998	-0.602250	0.790368	-0.065096	-0.472591	1.050810	-0.013038	-0.489101	1.060262	0.090353	-0.441884	1.023632	0.111351	-0.308383	0.711136	0.291611	-0.298142	0.729368	-0.141324				-0.254146	0.908590	0.107094				-0.221542	0.067919	0.190030	-0.275335	0.078815	-0.108108	-0.229328	0.073133	0.135790	0.575906	0.086367	-0.253460
11396	94.966667	-0.723161	0.637046	0.176848	-0.726963	0.623847	-0.060566	-0.618382	0.794760	0.181899	-0.602208	0.790310	-0.065077	-0.473051	1.050750	-0.013118	-0.489373	1.060186	0.090347	-0.442107	1.023659	0.111355	-0.308312	0.711147	0.291652	-0.298082	0.729416	-0.141288				-0.255215	0.908483	0.106863				-0.221532	0.067967	0.190158	-0.275335	0.078819	-0.108120	-0.229326	0.073134	0.135788	0.575906	0.086363	-0.253462
11397	94.975000	-0.723145	0.637056	0.176843	-0.726948	0.623863	-0.060556	-0.618333	0.794697	0.181901	-0.602145	0.790246	-0.065036	-0.473197	1.050645	-0.013044	-0.489647	1.060083	0.090315	-0.442317	1.023702	0.111380	-0.308244	0.711153	0.291703	-0.298008	0.729496	-0.141278				-0.255451	0.908425	0.107194				-0.221531	0.067963	0.190163	-0.275339	0.078818	-0.108126	-0.229325	0.073133	0.135802	0.575910	0.086356	-0.253470
11398	94.983333	-0.723130	0.637063	0.176836	-0.726933	0.623880	-0.060549	-0.618286	0.794633	0.181906	-0.602091	0.790196	-0.065012	-0.473685	1.050623	-0.013166	-0.489926	1.060032	0.090359	-0.442521	1.023733	0.111412	-0.308180	0.711162	0.291766	-0.297936	0.729585	-0.141250				-0.256335	0.907935	0.106918				-0.221546	0.067884	0.189903	-0.275339	0.078813	-0.108118	-0.229322	0.073135	0.135808	0.575907	0.086350	-0.253465
11399	94.991667	-0.723112	0.637072	0.176829	-0.726908	0.623905	-0.060542	-0.618247	0.794573	0.181916	-0.602044	0.790150	-0.064981	-0.473965	1.050527	-0.013147	-0.490165	1.059934	0.090405	-0.442711	1.023730	0.111445	-0.308124	0.711169	0.291836	-0.297854	0.729566	-0.141175				-0.256581	0.907837	0.107424				-0.221525	0.067972	0.190167	-0.275341	0.078821	-0.108121	-0.229320	0.073141	0.135815	0.575907	0.086362	-0.253464
11400	95.000000	-0.723102	0.637076	0.176825	-0.726903	0.623912	-0.060532	-0.618212	0.794506	0.181926	-0.602014	0.790109	-0.064968	-0.474250	1.050426	-0.013126	-0.490422	1.059813	0.090392	-0.442901	1.023723	0.111481	-0.307958	0.711315	0.291793	-0.297839	0.729712	-0.141128				-0.257095	0.907800	0.107840				-0.221527	0.067977	0.190172	-0.275341	0.078828	-0.108117	-0.229324	0.073146	0.135814	0.575909	0.086364	-0.253461
11401	95.008333	-0.723092	0.637071	0.176823	-0.726885	0.623915	-0.060522	-0.618161	0.794436	0.181920	-0.601959	0.790050	-0.064913	-0.474452	1.050288	-0.012992	-0.490664	1.059746	0.090462	-0.443100	1.023711	0.111504	-0.307896	0.711359	0.291834	-0.297806	0.729760	-0.141078				-0.257622	0.907595	0.107950				-0.221518	0.067974	0.190176	-0.275345	0.078831	-0.108112	-0.229325	0.073144	0.135821	0.575905	0.086352	-0.253447
11402	95.016667	-0.723085	0.637061	0.176824	-0.726858	0.623934	-0.060523	-0.618138	0.794349	0.181963	-0.601903	0.789978	-0.064854	-0.474819	1.050180	-0.013027	-0.490941	1.059635	0.090435	-0.443286	1.023685	0.111521	-0.307838	0.711416	0.291860	-0.297809	0.729742	-0.140976				-0.258130	0.907229	0.107818				-0.221534	0.067887	0.189927	-0.275342	0.078828	-0.108110	-0.229326	0.073155	0.135825	0.575906	0.086356	-0.253449
11403	95.025000	-0.723083	0.637051	0.176827	-0.726854	0.623928	-0.060506	-0.618112	0.794244	0.181982	-0.601873	0.789901	-0.064804	-0.475057	1.050055	-0.013011	-0.491176	1.059535	0.090447	-0.443486	1.023690	0.111587	-0.307823	0.711415	0.291913	-0.297791	0.729800	-0.140988				-0.258298	0.907238	0.108183				-0.221525	0.067977	0.190186	-0.275346	0.078822	-0.108114	-0.229328	0.073154	0.135829	0.575908	0.086360	-0.253449
11404	95.033333	-0.723088	0.637035	0.176835	-0.726845	0.623916	-0.060492	-0.618086	0.794140	0.181998	-0.601853	0.789818	-0.064754	-0.475280	1.049929	-0.013004	-0.491444	1.059392	0.090447	-0.443660	1.023683	0.111633	-0.307809	0.711436	0.291953	-0.297797	0.729806	-0.140958				-0.258419	0.907263	0.108468				-0.221521	0.067983	0.190187	-0.275349	0.078830	-0.108123	-0.229333	0.073149	0.135827	0.575905	0.086351	-0.253447
11405	95.041667	-0.723089	0.637021	0.176851	-0.726825	0.623936	-0.060479	-0.617930	0.794112	0.182118	-0.601829	0.789727	-0.064703	-0.475463	1.049783	-0.012947	-0.491664	1.059306	0.090477	-0.443825	1.023681	0.111662	-0.307627	0.711328	0.291905	-0.297809	0.729809	-0.140928				-0.259120	0.906705	0.107485				-0.221545	0.067899	0.189930	-0.275352	0.078831	-0.108129	-0.229331	0.073154	0.135832	0.575897	0.086345	-0.253442
11406	95.050000	-0.723090	0.637005	0.176869	-0.726823	0.623940	-0.060459	-0.618044	0.793972	0.182091	-0.601821	0.789643	-0.064651	-0.475687	1.049655	-0.012922	-0.491860	1.059196	0.090488	-0.443986	1.023681	0.111668	-0.307564	0.711422	0.291870	-0.297811	0.729824	-0.140903				-0.259337	0.906587	0.107226				-0.221537	0.067984	0.190199	-0.275348	0.078831	-0.108130	-0.229335	0.073158	0.135838	0.575902	0.086345	-0.253441
11407	95.058333	-0.723097	0.636989	0.176890	-0.726819	0.623938	-0.060441	-0.618007	0.793895	0.182065	-0.601815	0.789577	-0.064597	-0.475927	1.049565	-0.012995	-0.492100	1.059145	0.090436	-0.444140	1.023690	0.111682	-0.307506	0.711503	0.291835	-0.297731	0.729757	-0.140903				-0.259513	0.906493	0.106948				-0.221529	0.067983	0.190197	-0.275356	0.078834	-0.108133	-0.229333	0.073161	0.135837	0.575894	0.086339	-0.253433
11408	95.066667	-0.723105	0.636979	0.176912	-0.726836	0.623941	-0.060417	-0.617997	0.793839	0.182091	-0.601799	0.789511	-0.064538	-0.476104	1.049483	-0.013015	-0.492273	1.059062	0.090376	-0.444278	1.023710	0.111696	-0.307450	0.711572	0.291796	-0.297729	0.729789	-0.140883				-0.259667	0.906424	0.106695				-0.221524	0.067988	0.190200	-0.275360	0.078837	-0.108121	-0.229331	0.073162	0.135846	0.575892	0.086336	-0.253421
11409	95.075000	-0.723117	0.636963	0.176936	-0.726859	0.623940	-0.060395	-0.618005	0.793775	0.182109	-0.601789	0.789464	-0.064490	-0.476250	1.049419	-0.013047	-0.492421	1.059008	0.090357	-0.444390	1.023682	0.111663	-0.307403	0.711639	0.291783	-0.297759	0.729874	-0.140846				-0.259557	0.906636	0.106975				-0.221537	0.067946	0.190072	-0.275358	0.078831	-0.108114	-0.229329	0.073167	0.135851	0.575897	0.086342	-0.253415
11410	95.083333	-0.723134	0.636949	0.176956	-0.726867	0.623936	-0.060386	-0.617980	0.793758	0.182140	-0.601794	0.789431	-0.064453	-0.476371	1.049362	-0.013077	-0.492568	1.058968	0.090305	-0.444520	1.023731	0.111644	-0.307363	0.711690	0.291772	-0.297790	0.729956	-0.140817				-0.259749	0.906392	0.106689				-0.221525	0.067985	0.190211	-0.275357	0.078833	-0.108113	-0.229337	0.073155	0.135869	0.575895	0.086343	-0.253418
11411	95.091667	-0.723161	0.636937	0.176974	-0.726885	0.623932	-0.060373	-0.617986	0.793723	0.182155	-0.601792	0.789398	-0.064416	-0.476463	1.049311	-0.013122	-0.492705	1.058921	0.090262	-0.444622	1.023739	0.111615	-0.307330	0.711728	0.291766	-0.297791	0.729984	-0.140808				-0.259930	0.906290	0.106576				-0.221523	0.067988	0.190207	-0.275360	0.078843	-0.108119	-0.229332	0.073170	0.135852	0.575886	0.086340	-0.253410
11412	95.100000	-0.723189	0.636919	0.176996	-0.726926	0.623923	-0.060346	-0.617993	0.793687	0.182172	-0.601801	0.789374	-0.064381	-0.476519	1.049268	-0.013164	-0.492853	1.058885	0.090221	-0.444711	1.023731	0.111584	-0.307304	0.711753	0.291752	-0.297804	0.729997	-0.140800				-0.260351	0.906039	0.106113				-0.221523	0.067992	0.190220	-0.275357	0.078850	-0.108125	-0.229332	0.073177	0.135861	0.575889	0.086341	-0.253412
11413	95.108333	-0.723224	0.636893	0.177019	-0.726921	0.623924	-0.060345	-0.618023	0.793632	0.182181	-0.601813	0.789343	-0.064345	-0.476557	1.049216	-0.013201	-0.492867	1.058817	0.090178	-0.444776	1.023730	0.111555	-0.307282	0.711768	0.291738	-0.297820	0.729997	-0.140803				-0.260570	0.905964	0.106044				-0.221533	0.067950	0.190094	-0.275358	0.078845	-0.108122	-0.229332	0.073176	0.135866	0.575890	0.086346	-0.253412
11414	95.116667	-0.723260	0.636863	0.177040	-0.726934	0.623911	-0.060332	-0.618030	0.793611	0.182207	-0.601826	0.789313	-0.064316	-0.476563	1.049171	-0.013236	-0.492950	1.058752	0.090108	-0.444826	1.023705	0.111525	-0.307264	0.711776	0.291724	-0.297843	0.729989	-0.140811				-0.260807	0.905903	0.105991				-0.221529	0.068002	0.190227	-0.275358	0.078841	-0.108126	-0.229332	0.073185	0.135861	0.575887	0.086333	-0.253413
11415	95.125000	-0.723298	0.636834	0.177060	-0.726960	0.623898	-0.060310	-0.618047	0.793569	0.182226	-0.601840	0.789272	-0.064280	-0.476545	1.049122	-0.013267	-0.493011	1.058747	0.090080	-0.444847	1.023649	0.111495	-0.307243	0.711791	0.291698	-0.297867	0.729980	-0.140816				-0.261093	0.905869	0.105962				-0.221530	0.068004	0.190224	-0.275364	0.078844	-0.108131	-0.229336	0.073189	0.135868	0.575887	0.086331	-0.253414
11416	95.133333	-0.723338	0.636808	0.177081	-0.726999	0.623895	-0.060288	-0.618094	0.793489	0.182231	-0.601860	0.789235	-0.064250	-0.476513	1.049072	-0.013296	-0.493020	1.058669	0.090009	-0.444882	1.023681	0.111492	-0.307216	0.711800	0.291682	-0.297893	0.729973	-0.140812				-0.261375	0.906033	0.106140				-0.221531	0.068006	0.190224	-0.275365	0.078846	-0.108128	-0.229337	0.073190	0.135874	0.575881	0.086333	-0.253416
11417	95.141667	-0.723379	0.636781	0.177096	-0.727009	0.623889	-0.060284	-0.618101	0.793462	0.182255	-0.601885	0.789195	-0.064226	-0.476463	1.049029	-0.013318	-0.493009	1.058664	0.089961	-0.444879	1.023682	0.111477	-0.307146	0.711875	0.291577	-0.297921	0.729973	-0.140806				-0.261790	0.905852	0.105933				-0.221525	0.068009	0.190232	-0.275364	0.078853	-0.108125	-0.229337	0.073193	0.135886	0.575882	0.086340	-0.253414
11418	95.150000	-0.723426	0.636753	0.177110	-0.727102	0.623882	-0.060271	-0.618139	0.793406	0.182268	-0.601914	0.789171	-0.064199	-0.476375	1.048990	-0.013341	-0.492983	1.058620	0.089928	-0.444868	1.023664	0.111470	-0.307183	0.712165	0.291527	-0.297957	0.729968	-0.140797				-0.262158	0.905874	0.105934				-0.221523	0.068008	0.190233	-0.275364	0.078841	-0.108118	-0.229335	0.073200	0.135889	0.575882	0.086340	-0.253417
11419	95.158333	-0.723456	0.636727	0.177110	-0.727075	0.623855	-0.060273	-0.618139	0.793403	0.182293	-0.601937	0.789158	-0.064178	-0.476267	1.048961	-0.013368	-0.492923	1.058600	0.089824	-0.444838	1.023650	0.111461	-0.307147	0.712186	0.291526	-0.297997	0.729966	-0.140793				-0.262549	0.905894	0.105965				-0.221527	0.068007	0.190239	-0.275368	0.078857	-0.108123	-0.229338	0.073201	0.135889	0.575881	0.086336	-0.253420
11420	95.166667	-0.723503	0.636696	0.177114	-0.727059	0.623846	-0.060297	-0.618196	0.793344	0.182289	-0.601969	0.789147	-0.064159	-0.476119	1.048939	-0.013400	-0.492855	1.058615	0.089788	-0.444800	1.023638	0.111442	-0.307113	0.712205	0.291543	-0.298044	0.729957	-0.140793				-0.262959	0.905909	0.106010				-0.221543	0.067927	0.189986	-0.275367	0.078856	-0.108123	-0.229341	0.073198	0.135890	0.575884	0.086338	-0.253422
11421	95.175000	-0.723544	0.636666	0.177108	-0.727185	0.623827	-0.060286	-0.618232	0.793322	0.182297	-0.602005	0.789144	-0.064152	-0.475918	1.048892	-0.013352	-0.492765	1.058632	0.089761	-0.444748	1.023636	0.111444	-0.307087	0.712223	0.291563	-0.298100	0.729916	-0.140769				-0.263162	0.906054	0.106466				-0.221528	0.068013	0.190248	-0.275361	0.078860	-0.108130	-0.229341	0.073207	0.135888	0.575880	0.086342	-0.253429
11422	95.183333	-0.723589	0.636636	0.177104	-0.727138	0.623786	-0.060301	-0.618272	0.793299	0.182300	-0.602034	0.789147	-0.064146	-0.475719	1.048881	-0.013371	-0.492659	1.058668	0.089715	-0.444692	1.023631	0.111442	-0.307062	0.712238	0.291591	-0.298130	0.729923	-0.140797				-0.263590	0.906041	0.106535				-0.221527	0.068024	0.190248	-0.275368	0.078857	-0.108131	-0.229345	0.073216	0.135890	0.575884	0.086339	-0.253428
11423	95.191667	-0.723628	0.636604	0.177101	-0.727206	0.623784	-0.060308	-0.618310	0.793278	0.182299	-0.602080	0.789149	-0.064138	-0.475376	1.048880	-0.013402	-0.492554	1.058716	0.089671	-0.444622	1.023652	0.111447	-0.307051	0.712298	0.291657	-0.298180	0.729861	-0.140736				-0.264236	0.905851	0.106229				-0.221542	0.067943	0.190003	-0.275368	0.078864	-0.108132	-0.229343	0.073218	0.135899	0.575885	0.086337	-0.253433
11424	95.200000	-0.723668	0.636575	0.177105	-0.727255	0.623767	-0.060310	-0.618351	0.793255	0.182295	-0.602117	0.789143	-0.064140	-0.475044	1.048874	-0.013404	-0.492480	1.058833	0.089620	-0.444522	1.023657	0.111431	-0.307055	0.712232	0.291642	-0.298192	0.729858	-0.140727				-0.264635	0.905828	0.106328				-0.221537	0.068034	0.190263	-0.275366	0.078862	-0.108127	-0.229338	0.073235	0.135912	0.575892	0.086345	-0.253435
11425	95.208333	-0.723709	0.636548	0.177103	-0.727279	0.623754	-0.060316	-0.618406	0.793234	0.182288	-0.602150	0.789146	-0.064151	-0.474755	1.048888	-0.013453	-0.492345	1.058895	0.089531	-0.444427	1.023659	0.111416	-0.306957	0.711999	0.291620	-0.298174	0.729911	-0.140759				-0.265004	0.905810	0.106420				-0.221531	0.068032	0.190261	-0.275367	0.078863	-0.108134	-0.229339	0.073228	0.135915	0.575895	0.086341	-0.253442
11426	95.216667	-0.723744	0.636525	0.177103	-0.727302	0.623732	-0.060329	-0.618437	0.793237	0.182279	-0.602177	0.789151	-0.064159	-0.474449	1.048912	-0.013514	-0.492210	1.058974	0.089400	-0.444319	1.023676	0.111374	-0.306976	0.711993	0.291636	-0.298106	0.729761	-0.140702				-0.265345	0.905814	0.106509				-0.221529	0.068024	0.190261	-0.275367	0.078867	-0.108132	-0.229341	0.073222	0.135914	0.575897	0.086345	-0.253446
11427	95.225000	-0.723775	0.636507	0.177101	-0.727324	0.623719	-0.060332	-0.618495	0.793229	0.182261	-0.602204	0.789160	-0.064178	-0.474338	1.049017	-0.013693	-0.492034	1.059029	0.089271	-0.444196	1.023693	0.111327	-0.306996	0.711987	0.291642	-0.298141	0.729834	-0.140665				-0.265655	0.905850	0.106603				-0.221533	0.067979	0.190133	-0.275370	0.078867	-0.108129	-0.229340	0.073222	0.135915	0.575902	0.086343	-0.253444
11428	95.233333	-0.723804	0.636489	0.177095	-0.727347	0.623708	-0.060345	-0.618538	0.793252	0.182247	-0.602243	0.789181	-0.064220	-0.473738	1.048993	-0.013700	-0.491853	1.059133	0.089136	-0.444071	1.023721	0.111284	-0.307127	0.712217	0.291686	-0.298171	0.729908	-0.140624				-0.265942	0.905880	0.106671				-0.221543	0.067937	0.190009	-0.275369	0.078864	-0.108124	-0.229346	0.073208	0.135928	0.575902	0.086354	-0.253451
11429	95.241667	-0.723839	0.636465	0.177090	-0.727370	0.623693	-0.060354	-0.618600	0.793250	0.182217	-0.602264	0.789198	-0.064247	-0.473356	1.049042	-0.013774	-0.491655	1.059200	0.089012	-0.443939	1.023745	0.111213	-0.307150	0.712221	0.291691	-0.298161	0.729919	-0.140598				-0.266210	0.905903	0.106722				-0.221519	0.068023	0.190263	-0.275371	0.078856	-0.108117	-0.229340	0.073226	0.135909	0.575912	0.086353	-0.253452
11430	95.250000	-0.723872	0.636444	0.177083	-0.727398	0.623669	-0.060370	-0.618655	0.793263	0.182193	-0.602286	0.789223	-0.064276	-0.472949	1.049100	-0.013857	-0.491441	1.059289	0.088871	-0.443736	1.023659	0.111091	-0.307166	0.712340	0.291774	-0.298158	0.729932	-0.140583				-0.266476	0.905893	0.106773				-0.221515	0.068026	0.190258	-0.275367	0.078862	-0.108120	-0.229342	0.073220	0.135902	0.575914	0.086353	-0.253450
11431	95.258333	-0.723903	0.636419	0.177076	-0.727415	0.623653	-0.060387	-0.618694	0.793292	0.182176	-0.602303	0.789235	-0.064299	-0.472505	1.049177	-0.013936	-0.491194	1.059377	0.088683	-0.443594	1.023758	0.111052	-0.307193	0.712243	0.291705	-0.298158	0.729934	-0.140568				-0.266618	0.905995	0.107021				-0.221529	0.067978	0.190138	-0.275372	0.078866	-0.108132	-0.229341	0.073219	0.135902	0.575915	0.086347	-0.253457
11432	95.266667	-0.723935	0.636397	0.177067	-0.727429	0.623626	-0.060406	-0.618758	0.793285	0.182148	-0.602330	0.789252	-0.064330	-0.472009	1.049251	-0.014049	-0.490911	1.059462	0.088527	-0.443435	1.023841	0.110982	-0.307205	0.712249	0.291708	-0.298168	0.729932	-0.140563				-0.266782	0.906071	0.107281				-0.221523	0.068026	0.190268	-0.275363	0.078861	-0.108136	-0.229338	0.073222	0.135906	0.575920	0.086348	-0.253458
11433	95.275000	-0.723961	0.636369	0.177059	-0.727450	0.623609	-0.060420	-0.618799	0.793285	0.182130	-0.602353	0.789263	-0.064350	-0.471486	1.049359	-0.014188	-0.490701	1.059559	0.088447	-0.443233	1.023852	0.110879	-0.307155	0.712149	0.291695	-0.298147	0.729876	-0.140573				-0.267230	0.905944	0.107152				-0.221525	0.068032	0.190263	-0.275370	0.078871	-0.108141	-0.229336	0.073228	0.135910	0.575924	0.086350	-0.253457
11434	95.283333	-0.723995	0.636348	0.177057	-0.727464	0.623599	-0.060429	-0.618838	0.793281	0.182115	-0.602361	0.789263	-0.064353	-0.470970	1.049466	-0.014292	-0.490342	1.059708	0.088212	-0.443036	1.023876	0.110795	-0.307102	0.712046	0.291677	-0.298126	0.729812	-0.140579				-0.267679	0.905824	0.107019				-0.221528	0.068032	0.190267	-0.275370	0.078868	-0.108134	-0.229336	0.073228	0.135916	0.575929	0.086351	-0.253458
11435	95.291667	-0.724018	0.636335	0.177055	-0.727468	0.623572	-0.060453	-0.618865	0.793281	0.182102	-0.602386	0.789268	-0.064368	-0.470414	1.049600	-0.014428	-0.490079	1.059824	0.088050	-0.442837	1.023896	0.110707	-0.307096	0.712035	0.291673	-0.298151	0.729797	-0.140597				-0.267990	0.905815	0.107086				-0.221538	0.067945	0.190006	-0.275369	0.078870	-0.108134	-0.229340	0.073214	0.135930	0.575929	0.086353	-0.253458
11436	95.300000	-0.724046	0.636328	0.177051	-0.727493	0.623567	-0.060456	-0.618890	0.793283	0.182090	-0.602425	0.789270	-0.064393	-0.469889	1.049743	-0.014530	-0.489808	1.059919	0.087858	-0.442608	1.023934	0.110611	-0.307090	0.712021	0.291668	-0.298180	0.729776	-0.140610				-0.268292	0.905819	0.107145				-0.221518	0.068025	0.190260	-0.275375	0.078856	-0.108129	-0.229338	0.073221	0.135911	0.575931	0.086349	-0.253464
11437	95.308333	-0.724064	0.636320	0.177048	-0.727510	0.623562	-0.060471	-0.618908	0.793288	0.182075	-0.602440	0.789267	-0.064387	-0.469328	1.049913	-0.014693	-0.489523	1.060080	0.087681	-0.442384	1.023959	0.110492	-0.307070	0.712015	0.291669	-0.298202	0.729756	-0.140640				-0.268562	0.905929	0.107290				-0.221520	0.068023	0.190255	-0.275375	0.078867	-0.108137	-0.229340	0.073214	0.135900	0.575943	0.086350	-0.253472
11438	95.316667	-0.724081	0.636320	0.177043	-0.727525	0.623557	-0.060481	-0.618934	0.793303	0.182103	-0.602471	0.789278	-0.064408	-0.468774	1.050107	-0.014814	-0.489184	1.060236	0.087547	-0.442170	1.023999	0.110406	-0.307043	0.712000	0.291674	-0.298291	0.729849	-0.140654				-0.268811	0.906024	0.107423				-0.221545	0.067934	0.190002	-0.275379	0.078872	-0.108140	-0.229339	0.073213	0.135901	0.575938	0.086353	-0.253475
11439	95.325000	-0.724095	0.636315	0.177037	-0.727538	0.623548	-0.060493	-0.618937	0.793290	0.182030	-0.602477	0.789282	-0.064432	-0.468237	1.050360	-0.014888	-0.488840	1.060465	0.087419	-0.441937	1.024029	0.110264	-0.307113	0.712208	0.291724	-0.298257	0.729769	-0.140675				-0.268969	0.906090	0.107578				-0.221534	0.067986	0.190129	-0.275374	0.078875	-0.108137	-0.229342	0.073215	0.135892	0.575944	0.086355	-0.253470
11440	95.333333	-0.724103	0.636311	0.177031	-0.727550	0.623539	-0.060510	-0.618909	0.793316	0.182011	-0.602494	0.789282	-0.064446	-0.467682	1.050629	-0.014972	-0.488441	1.060670	0.087251	-0.441688	1.024053	0.110153	-0.307066	0.712292	0.291814	-0.298296	0.729804	-0.140687				-0.269124	0.906129	0.107713				-0.221525	0.068027	0.190256	-0.275382	0.078877	-0.108137	-0.229341	0.073219	0.135899	0.575956	0.086349	-0.253466
11441	95.341667	-0.724110	0.636307	0.177029	-0.727564	0.623545	-0.060508	-0.618885	0.793320	0.181987	-0.602490	0.789283	-0.064464	-0.467127	1.050909	-0.015054	-0.488025	1.060912	0.087207	-0.441433	1.024081	0.110052	-0.307019	0.712263	0.291843	-0.298275	0.729804	-0.140727				-0.269537	0.905965	0.107437				-0.221524	0.068038	0.190264	-0.275378	0.078878	-0.108139	-0.229340	0.073230	0.135901	0.575953	0.086352	-0.253466
11442	95.350000	-0.724112	0.636312	0.177029	-0.727571	0.623543	-0.060512	-0.618884	0.793283	0.181945	-0.602472	0.789291	-0.064489	-0.466599	1.051173	-0.015113	-0.487690	1.061124	0.087260	-0.441369	1.024597	0.110322	-0.306864	0.711897	0.291762	-0.298275	0.729754	-0.140730				-0.269762	0.905921	0.107465				-0.221537	0.067957	0.190008	-0.275376	0.078885	-0.108135	-0.229334	0.073236	0.135911	0.575953	0.086346	-0.253454
11443	95.358333	-0.724103	0.636321	0.177027	-0.727574	0.623535	-0.060518	-0.618801	0.793326	0.181940	-0.602463	0.789293	-0.064512	-0.466102	1.051424	-0.015141	-0.487240	1.061348	0.087062	-0.441070	1.024611	0.110257	-0.306819	0.711877	0.291788	-0.298256	0.729749	-0.140784				-0.269962	0.905801	0.107410				-0.221532	0.067994	0.190135	-0.275376	0.078877	-0.108136	-0.229341	0.073220	0.135919	0.575955	0.086344	-0.253461
11444	95.366667	-0.724089	0.636341	0.177024	-0.727577	0.623542	-0.060522	-0.618758	0.793321	0.181906	-0.602448	0.789297	-0.064530	-0.465600	1.051665	-0.015163	-0.486838	1.061563	0.087075	-0.440769	1.024625	0.110203	-0.306768	0.711856	0.291809	-0.298241	0.729745	-0.140842				-0.270133	0.905685	0.107343				-0.221523	0.068034	0.190252	-0.275381	0.078877	-0.108140	-0.229340	0.073228	0.135913	0.575957	0.086344	-0.253465
11445	95.375000	-0.724071	0.636362	0.177017	-0.727573	0.623547	-0.060523	-0.618705	0.793328	0.181845	-0.602427	0.789309	-0.064555	-0.465096	1.051901	-0.015194	-0.486483	1.061754	0.087045	-0.440485	1.024667	0.110182	-0.306727	0.711850	0.291824	-0.298211	0.729624	-0.140855				-0.270199	0.905842	0.107559				-0.221525	0.068023	0.190254	-0.275385	0.078880	-0.108137	-0.229337	0.073220	0.135901	0.575956	0.086343	-0.253466
11446	95.383333	-0.724049	0.636383	0.177010	-0.727555	0.623550	-0.060528	-0.618653	0.793335	0.181783	-0.602412	0.789318	-0.064573	-0.464611	1.052122	-0.015202	-0.486096	1.061919	0.086969	-0.440206	1.024694	0.110127	-0.306693	0.711845	0.291833	-0.298250	0.729657	-0.140913				-0.270281	0.905820	0.107576				-0.221545	0.067936	0.189996	-0.275380	0.078884	-0.108149	-0.229342	0.073205	0.135889	0.575955	0.086351	-0.253468
11447	95.391667	-0.724023	0.636405	0.177005	-0.727546	0.623573	-0.060518	-0.618617	0.793387	0.181844	-0.602389	0.789318	-0.064597	-0.464137	1.052376	-0.015180	-0.485731	1.062136	0.086972	-0.439952	1.024729	0.110085	-0.306714	0.711957	0.291874	-0.298258	0.729609	-0.140946				-0.270391	0.905615	0.107405				-0.221526	0.068022	0.190248	-0.275385	0.078876	-0.108139	-0.229340	0.073208	0.135883	0.575954	0.086339	-0.253474
11448	95.400000	-0.723995	0.636422	0.177001	-0.727535	0.623603	-0.060494	-0.618575	0.793405	0.181819	-0.602363	0.789324	-0.064620	-0.463665	1.052644	-0.015186	-0.485404	1.062342	0.086925	-0.439702	1.024757	0.110019	-0.306731	0.712071	0.291916	-0.298271	0.729551	-0.140981				-0.270434	0.905592	0.107424				-0.221539	0.067941	0.190001	-0.275387	0.078891	-0.108146	-0.229341	0.073209	0.135882	0.575954	0.086339	-0.253467
11449	95.408333	-0.723963	0.636436	0.177005	-0.727506	0.623605	-0.060496	-0.618525	0.793405	0.181763	-0.602332	0.789314	-0.064645	-0.463185	1.052899	-0.015237	-0.485029	1.062567	0.086931	-0.439481	1.024783	0.109977	-0.306706	0.712075	0.291932	-0.298286	0.729485	-0.141022				-0.270402	0.905726	0.107600				-0.221530	0.068025	0.190254	-0.275385	0.078888	-0.108140	-0.229339	0.073202	0.135885	0.575953	0.086342	-0.253461
11450	95.416667	-0.723930	0.636451	0.177003	-0.727486	0.623621	-0.060482	-0.618443	0.793431	0.181706	-0.602300	0.789301	-0.064670	-0.462761	1.053136	-0.015263	-0.484633	1.062745	0.086907	-0.439254	1.024812	0.109944	-0.306675	0.712071	0.291948	-0.298294	0.729413	-0.141066				-0.270427	0.905493	0.107406				-0.221532	0.068029	0.190252	-0.275384	0.078884	-0.108137	-0.229337	0.073208	0.135894	0.575956	0.086352	-0.253463
11451	95.425000	-0.723899	0.636469	0.177004	-0.727474	0.623635	-0.060477	-0.618389	0.793455	0.181694	-0.602268	0.789289	-0.064702	-0.462384	1.053328	-0.015301	-0.484371	1.062908	0.086904	-0.438995	1.024830	0.109833	-0.306619	0.711916	0.292002	-0.298296	0.729343	-0.141113				-0.270372	0.905491	0.107468				-0.221532	0.068028	0.190252	-0.275381	0.078885	-0.108141	-0.229339	0.073206	0.135894	0.575956	0.086342	-0.253462
11452	95.433333	-0.723864	0.636486	0.176997	-0.727456	0.623645	-0.060476	-0.618325	0.793456	0.181629	-0.602228	0.789273	-0.064735	-0.462000	1.053504	-0.015375	-0.484051	1.063021	0.086853	-0.438747	1.024843	0.109728	-0.306497	0.711826	0.291910	-0.298305	0.729234	-0.141114				-0.270298	0.905492	0.107521				-0.221524	0.068032	0.190242	-0.275381	0.078892	-0.108147	-0.229336	0.073206	0.135896	0.575953	0.086337	-0.253463
11453	95.441667	-0.723830	0.636511	0.176987	-0.727489	0.623675	-0.060484	-0.618286	0.793435	0.181560	-0.602190	0.789260	-0.064771	-0.461634	1.053666	-0.015485	-0.483666	1.063143	0.086586	-0.438532	1.024853	0.109609	-0.306450	0.711815	0.291908	-0.298275	0.729205	-0.141196				-0.270215	0.905403	0.107476				-0.221525	0.068023	0.190242	-0.275384	0.078892	-0.108144	-0.229339	0.073199	0.135885	0.575950	0.086339	-0.253466
11454	95.450000	-0.723798	0.636541	0.176975	-0.727413	0.623654	-0.060482	-0.618220	0.793450	0.181519	-0.602145	0.789251	-0.064813	-0.461281	1.053816	-0.015610	-0.483420	1.063280	0.086512	-0.438347	1.024865	0.109495	-0.306400	0.711809	0.291898	-0.298241	0.729180	-0.141283				-0.270152	0.905130	0.107232				-0.221526	0.068019	0.190236	-0.275382	0.078890	-0.108148	-0.229333	0.073196	0.135877	0.575948	0.086339	-0.253474
11455	95.458333	-0.723767	0.636574	0.176957	-0.727395	0.623665	-0.060494	-0.618144	0.793489	0.181488	-0.602103	0.789247	-0.064860	-0.460936	1.053918	-0.015737	-0.483176	1.063331	0.086324	-0.438372	1.023495	0.107637	-0.306391	0.711747	0.291975	-0.298235	0.729104	-0.141318				-0.270020	0.905030	0.107159				-0.221520	0.068011	0.190227	-0.275386	0.078884	-0.108150	-0.229334	0.073182	0.135868	0.575947	0.086341	-0.253482
11456	95.466667	-0.723738	0.636609	0.176940	-0.727375	0.623679	-0.060503	-0.618092	0.793488	0.181433	-0.602061	0.789246	-0.064910	-0.460625	1.054020	-0.015870	-0.483097	1.063384	0.086303	-0.438234	1.023523	0.107509	-0.306321	0.711761	0.291894	-0.298207	0.729082	-0.141405				-0.269855	0.904931	0.107083				-0.221518	0.068011	0.190220	-0.275384	0.078888	-0.108148	-0.229336	0.073174	0.135860	0.575937	0.086337	-0.253475
11457	95.475000	-0.723705	0.636640	0.176916	-0.727355	0.623694	-0.060511	-0.618044	0.793494	0.181400	-0.602016	0.789249	-0.064946	-0.460332	1.054109	-0.016033	-0.482884	1.063438	0.085965	-0.438122	1.023535	0.107398	-0.306400	0.711968	0.291927	-0.298211	0.728998	-0.141448				-0.269641	0.904935	0.107094				-0.221535	0.067968	0.190106	-0.275388	0.078890	-0.108142	-0.229333	0.073178	0.135860	0.575942	0.086342	-0.253475
11458	95.483333	-0.723674	0.636668	0.176898	-0.727329	0.623700	-0.060522	-0.617935	0.793540	0.181350	-0.601974	0.789252	-0.064994	-0.460077	1.054140	-0.016147	-0.482743	1.063483	0.085826	-0.438024	1.023559	0.107288	-0.306394	0.711937	0.291919	-0.298200	0.728969	-0.141549				-0.269431	0.904787	0.106943				-0.221526	0.068016	0.190236	-0.275384	0.078888	-0.108138	-0.229333	0.073188	0.135866	0.575944	0.086345	-0.253466
11459	95.491667	-0.723646	0.636688	0.176868	-0.727243	0.623704	-0.060527	-0.617881	0.793542	0.181293	-0.601928	0.789248	-0.065033	-0.459891	1.054165	-0.016256	-0.482699	1.063472	0.085789	-0.437940	1.023562	0.107186	-0.306405	0.711918	0.291882	-0.298212	0.728907	-0.141616				-0.269077	0.904851	0.107077				-0.221520	0.068022	0.190232	-0.275385	0.078894	-0.108140	-0.229331	0.073186	0.135873	0.575946	0.086344	-0.253462
11460	95.500000	-0.723622	0.636710	0.176842	-0.727307	0.623721	-0.060540	-0.617834	0.793540	0.181233	-0.601886	0.789243	-0.065094	-0.459720	1.054168	-0.016365	-0.482597	1.063506	0.085597	-0.437872	1.023571	0.107103	-0.306427	0.711892	0.291847	-0.298229	0.728846	-0.141684				-0.268702	0.904933	0.107224				-0.221528	0.068025	0.190229	-0.275385	0.078901	-0.108140	-0.229332	0.073190	0.135870	0.575946	0.086345	-0.253462
11461	95.508333	-0.723595	0.636720	0.176813	-0.727255	0.623700	-0.060562	-0.617817	0.793508	0.181163	-0.601859	0.789224	-0.065140	-0.459553	1.054146	-0.016480	-0.482494	1.063465	0.085440	-0.437812	1.023557	0.107027	-0.306406	0.711772	0.291775	-0.298255	0.728788	-0.141747				-0.268405	0.905040	0.107220				-0.221533	0.067972	0.190101	-0.275385	0.078893	-0.108134	-0.229331	0.073191	0.135871	0.575945	0.086344	-0.253462
11462	95.516667	-0.723581	0.636731	0.176783	-0.727290	0.623696	-0.060586	-0.617781	0.793517	0.181106	-0.601838	0.789211	-0.065190	-0.459389	1.054081	-0.016577	-0.482442	1.063414	0.085284	-0.437760	1.023552	0.106956	-0.306498	0.711982	0.291818	-0.298282	0.728734	-0.141800				-0.268261	0.904763	0.106847				-0.221520	0.068014	0.190222	-0.275387	0.078899	-0.108144	-0.229330	0.073188	0.135858	0.575947	0.086341	-0.253466
11463	95.525000	-0.723573	0.636742	0.176758	-0.727271	0.623686	-0.060625	-0.617801	0.793481	0.181039	-0.601836	0.789208	-0.065253	-0.459240	1.054019	-0.016681	-0.482389	1.063359	0.085162	-0.437599	1.023305	0.106733	-0.306536	0.711953	0.291772	-0.298309	0.728687	-0.141853				-0.267839	0.904824	0.107004				-0.221529	0.067967	0.190086	-0.275387	0.078899	-0.108150	-0.229335	0.073178	0.135853	0.575949	0.086346	-0.253472
11464	95.533333	-0.723573	0.636754	0.176726	-0.727202	0.623674	-0.060640	-0.617762	0.793518	0.180991	-0.601828	0.789210	-0.065316	-0.459107	1.053918	-0.016774	-0.482360	1.063289	0.085037	-0.437675	1.023479	0.106829	-0.306576	0.711921	0.291743	-0.298337	0.728643	-0.141906				-0.267589	0.904723	0.106778				-0.221529	0.068001	0.190206	-0.275391	0.078893	-0.108149	-0.229333	0.073166	0.135839	0.575941	0.086338	-0.253474
11465	95.541667	-0.723570	0.636765	0.176696	-0.727220	0.623655	-0.060675	-0.617764	0.793523	0.180936	-0.601811	0.789210	-0.065361	-0.459033	1.053787	-0.016860	-0.482349	1.063141	0.084918	-0.437642	1.023434	0.106760	-0.306612	0.711909	0.291702	-0.298364	0.728592	-0.141955				-0.267161	0.904734	0.106861				-0.221523	0.068004	0.190201	-0.275390	0.078898	-0.108154	-0.229335	0.073155	0.135834	0.575947	0.086342	-0.253480
11466	95.550000	-0.723572	0.636768	0.176665	-0.727274	0.623678	-0.060688	-0.617773	0.793530	0.180881	-0.601802	0.789223	-0.065415	-0.458999	1.053656	-0.016944	-0.482374	1.063042	0.084838	-0.437620	1.023391	0.106691	-0.306654	0.711893	0.291665	-0.298390	0.728544	-0.142004				-0.266751	0.904758	0.106937				-0.221521	0.067998	0.190205	-0.275387	0.078903	-0.108160	-0.229332	0.073158	0.135836	0.575944	0.086346	-0.253477
11467	95.558333	-0.723584	0.636771	0.176633	-0.727274	0.623662	-0.060715	-0.617787	0.793537	0.180829	-0.601778	0.789233	-0.065438	-0.458988	1.053545	-0.017011	-0.482458	1.062960	0.084850	-0.437613	1.023364	0.106629	-0.306686	0.711879	0.291632	-0.298416	0.728507	-0.142044				-0.266610	0.904625	0.106630				-0.221521	0.068015	0.190209	-0.275386	0.078904	-0.108154	-0.229334	0.073167	0.135851	0.575953	0.086343	-0.253477
11468	95.566667	-0.723594	0.636761	0.176605	-0.727212	0.623648	-0.060726	-0.617804	0.793539	0.180778	-0.601767	0.789242	-0.065484	-0.458960	1.053466	-0.017073	-0.482472	1.062897	0.084645	-0.437612	1.023339	0.106574	-0.306727	0.711871	0.291595	-0.298438	0.728467	-0.142078				-0.266336	0.904625	0.106562				-0.221524	0.068015	0.190216	-0.275387	0.078900	-0.108140	-0.229331	0.073176	0.135855	0.575954	0.086347	-0.253472
11469	95.575000	-0.723617	0.636747	0.176579	-0.727260	0.623616	-0.060773	-0.617842	0.793508	0.180692	-0.601786	0.789248	-0.065530	-0.458915	1.053412	-0.017125	-0.482483	1.062870	0.084584	-0.437615	1.023319	0.106531	-0.306773	0.711867	0.291566	-0.298458	0.728424	-0.142114				-0.266100	0.904657	0.106456				-0.221530	0.067978	0.190088	-0.275382	0.078909	-0.108149	-0.229327	0.073181	0.135861	0.575962	0.086345	-0.253476
11470	95.583333	-0.723643	0.636732	0.176556	-0.727322	0.623611	-0.060793	-0.617858	0.793518	0.180641	-0.601799	0.789243	-0.065580	-0.458860	1.053376	-0.017182	-0.482476	1.062855	0.084532	-0.437621	1.023298	0.106526	-0.306827	0.711857	0.291527	-0.298480	0.728386	-0.142151				-0.265838	0.904759	0.106562				-0.221520	0.068015	0.190219	-0.275385	0.078906	-0.108151	-0.229327	0.073183	0.135859	0.575960	0.086345	-0.253483
11471	95.591667	-0.723676	0.636720	0.176537	-0.727353	0.623582	-0.060823	-0.617909	0.793503	0.180581	-0.601816	0.789234	-0.065624	-0.458820	1.053354	-0.017201	-0.482497	1.062830	0.084573	-0.437613	1.023275	0.106504	-0.306873	0.711852	0.291496	-0.298504	0.728354	-0.142177				-0.265654	0.904667	0.106320				-0.221523	0.068017	0.190214	-0.275384	0.078900	-0.108159	-0.229332	0.073173	0.135853	0.575962	0.086341	-0.253492
11472	95.600000	-0.723715	0.636715	0.176516	-0.727386	0.623570	-0.060851	-0.617935	0.793527	0.180558	-0.601873	0.789223	-0.065681	-0.458746	1.053325	-0.017287	-0.482437	1.062807	0.084465	-0.437607	1.023253	0.106477	-0.307028	0.711739	0.291574	-0.298536	0.728329	-0.142189				-0.265454	0.904632	0.106291				-0.221520	0.068011	0.190204	-0.275389	0.078906	-0.108165	-0.229330	0.073178	0.135851	0.575964	0.086338	-0.253501
11473	95.608333	-0.723763	0.636708	0.176501	-0.727434	0.623534	-0.060876	-0.617994	0.793518	0.180508	-0.601912	0.789212	-0.065718	-0.458712	1.053300	-0.017309	-0.482429	1.062796	0.084423	-0.437598	1.023228	0.106435	-0.307085	0.711737	0.291558	-0.298573	0.728307	-0.142187				-0.265291	0.904614	0.106236				-0.221527	0.068009	0.190207	-0.275391	0.078899	-0.108164	-0.229334	0.073167	0.135847	0.575961	0.086347	-0.253503
11474	95.616667	-0.723805	0.636698	0.176484	-0.727580	0.623562	-0.060907	-0.618025	0.793544	0.180487	-0.601961	0.789203	-0.065748	-0.458691	1.053286	-0.017329	-0.482418	1.062778	0.084403	-0.437593	1.023209	0.106451	-0.307141	0.711732	0.291540	-0.298614	0.728293	-0.142189				-0.265138	0.904734	0.106331				-0.221537	0.067930	0.189943	-0.275392	0.078903	-0.108167	-0.229335	0.073173	0.135849	0.575959	0.086341	-0.253502
11475	95.625000	-0.723844	0.636684	0.176472	-0.727512	0.623484	-0.060929	-0.618070	0.793550	0.180460	-0.601999	0.789203	-0.065769	-0.458679	1.053275	-0.017323	-0.482404	1.062797	0.084418	-0.437577	1.023182	0.106421	-0.307197	0.711725	0.291530	-0.298657	0.728271	-0.142196				-0.265061	0.904554	0.106158				-0.221527	0.068019	0.190210	-0.275395	0.078903	-0.108165	-0.229339	0.073170	0.135844	0.575956	0.086342	-0.253498
11476	95.633333	-0.723884	0.636665	0.176459	-0.727558	0.623458	-0.060941	-0.618116	0.793543	0.180436	-0.602059	0.789206	-0.065791	-0.458643	1.053275	-0.017350	-0.482386	1.062779	0.084410	-0.437570	1.023161	0.106400	-0.307245	0.711711	0.291521	-0.298692	0.728253	-0.142212				-0.264996	0.904526	0.106126				-0.221526	0.068014	0.190218	-0.275395	0.078911	-0.108170	-0.229338	0.073179	0.135852	0.575952	0.086343	-0.253489
11477	95.641667	-0.723924	0.636636	0.176449	-0.727598	0.623427	-0.060956	-0.618175	0.793521	0.180403	-0.602104	0.789211	-0.065812	-0.458627	1.053286	-0.017339	-0.482377	1.062755	0.084391	-0.437565	1.023142	0.106390	-0.307286	0.711701	0.291513	-0.298733	0.728236	-0.142236				-0.264939	0.904568	0.106155				-0.221526	0.068029	0.190220	-0.275395	0.078914	-0.108169	-0.229335	0.073185	0.135861	0.575955	0.086346	-0.253489
11478	95.650000	-0.723965	0.636612	0.176450	-0.727745	0.623452	-0.060971	-0.618208	0.793534	0.180401	-0.602147	0.789211	-0.065823	-0.458592	1.053307	-0.017361	-0.482360	1.062745	0.084365	-0.437566	1.023128	0.106384	-0.307320	0.711682	0.291499	-0.298769	0.728222	-0.142265				-0.264924	0.904450	0.106048				-0.221525	0.068029	0.190225	-0.275395	0.078914	-0.108168	-0.229339	0.073193	0.135863	0.575949	0.086349	-0.253487
11479	95.658333	-0.724011	0.636584	0.176452	-0.727721	0.623397	-0.060972	-0.618255	0.793528	0.180393	-0.602190	0.789198	-0.065836	-0.458563	1.053350	-0.017351	-0.482334	1.062757	0.084358	-0.437562	1.023116	0.106377	-0.307352	0.711666	0.291489	-0.298801	0.728202	-0.142303				-0.264904	0.904413	0.106006				-0.221530	0.068033	0.190226	-0.275393	0.078907	-0.108169	-0.229337	0.073197	0.135861	0.575948	0.086339	-0.253489
11480	95.666667	-0.724042	0.636552	0.176461	-0.727802	0.623402	-0.060975	-0.618322	0.793480	0.180363	-0.602228	0.789174	-0.065845	-0.458523	1.053383	-0.017354	-0.482316	1.062792	0.084357	-0.437567	1.023107	0.106357	-0.307384	0.711654	0.291472	-0.298832	0.728185	-0.142338				-0.264880	0.904379	0.105966				-0.221535	0.068030	0.190213	-0.275395	0.078910	-0.108178	-0.229342	0.073193	0.135859	0.575953	0.086343	-0.253499
11481	95.675000	-0.724074	0.636531	0.176475	-0.727771	0.623360	-0.060970	-0.618357	0.793478	0.180359	-0.602267	0.789157	-0.065844	-0.458480	1.053417	-0.017395	-0.482270	1.062796	0.084337	-0.437437	1.022901	0.106200	-0.307414	0.711649	0.291448	-0.298867	0.728167	-0.142370				-0.264833	0.904432	0.105992				-0.221538	0.067985	0.190085	-0.275398	0.078917	-0.108187	-0.229342	0.073194	0.135853	0.575951	0.086341	-0.253497
11482	95.683333	-0.724109	0.636509	0.176493	-0.727738	0.623322	-0.060961	-0.618362	0.793509	0.180389	-0.602301	0.789138	-0.065838	-0.458470	1.053454	-0.017365	-0.482273	1.062809	0.084341	-0.437542	1.023100	0.106339	-0.307312	0.711333	0.291344	-0.298903	0.728147	-0.142396				-0.264797	0.904343	0.105897				-0.221532	0.068029	0.190214	-0.275397	0.078917	-0.108189	-0.229343	0.073188	0.135853	0.575948	0.086331	-0.253491
11483	95.691667	-0.724129	0.636498	0.176504	-0.727810	0.623339	-0.060956	-0.618391	0.793516	0.180396	-0.602336	0.789130	-0.065835	-0.458437	1.053464	-0.017372	-0.482199	1.062784	0.084309	-0.437522	1.023082	0.106322	-0.307476	0.711641	0.291393	-0.298943	0.728128	-0.142420				-0.264718	0.904429	0.105935				-0.221536	0.068026	0.190216	-0.275401	0.078908	-0.108182	-0.229345	0.073182	0.135851	0.575951	0.086337	-0.253492
11484	95.700000	-0.724141	0.636487	0.176513	-0.727768	0.623299	-0.060944	-0.618441	0.793491	0.180377	-0.602367	0.789127	-0.065829	-0.458408	1.053473	-0.017376	-0.482161	1.062779	0.084310	-0.437497	1.023066	0.106314	-0.307507	0.711644	0.291377	-0.298983	0.728110	-0.142435				-0.264632	0.904517	0.105975				-0.221535	0.068030	0.190221	-0.275405	0.078906	-0.108177	-0.229347	0.073189	0.135851	0.575944	0.086337	-0.253487
11485	95.708333	-0.724154	0.636473	0.176527	-0.727889	0.623348	-0.060935	-0.618450	0.793519	0.180404	-0.602397	0.789128	-0.065814	-0.458375	1.053472	-0.017397	-0.482158	1.062749	0.084295	-0.437472	1.023041	0.106300	-0.307527	0.711641	0.291360	-0.299024	0.728085	-0.142449				-0.264561	0.904373	0.105811				-0.221539	0.068035	0.190227	-0.275398	0.078908	-0.108174	-0.229344	0.073192	0.135859	0.575951	0.086340	-0.253481
11486	95.716667	-0.724162	0.636466	0.176538	-0.727796	0.623279	-0.060907	-0.618457	0.793549	0.180429	-0.602419	0.789132	-0.065799	-0.458359	1.053461	-0.017387	-0.482138	1.062731	0.084293	-0.437445	1.023016	0.106289	-0.307543	0.711637	0.291353	-0.299055	0.728067	-0.142461				-0.264463	0.904385	0.105788				-0.221533	0.068037	0.190226	-0.275396	0.078908	-0.108170	-0.229347	0.073196	0.135857	0.575944	0.086331	-0.253471
11487	95.725000	-0.724167	0.636452	0.176546	-0.727781	0.623282	-0.060903	-0.618484	0.793540	0.180429	-0.602441	0.789138	-0.065793	-0.458335	1.053455	-0.017377	-0.482130	1.062717	0.084309	-0.437423	1.023000	0.106292	-0.307555	0.711631	0.291343	-0.299085	0.728049	-0.142460				-0.264353	0.904480	0.105834				-0.221532	0.068041	0.190225	-0.275399	0.078913	-0.108179	-0.229344	0.073212	0.135867	0.575948	0.086341	-0.253478
11488	95.733333	-0.724168	0.636445	0.176560	-0.727782	0.623281	-0.060890	-0.618507	0.793527	0.180425	-0.602456	0.789146	-0.065779	-0.458286	1.053465	-0.017408	-0.482096	1.062711	0.084299	-0.437397	1.022989	0.106304	-0.307563	0.711629	0.291338	-0.299101	0.728038	-0.142460				-0.264237	0.904578	0.105884				-0.221538	0.068046	0.190226	-0.275401	0.078919	-0.108182	-0.229346	0.073217	0.135868	0.575939	0.086348	-0.253479
11489	95.741667	-0.724170	0.636440	0.176572	-0.727773	0.623280	-0.060880	-0.618482	0.793567	0.180467	-0.602462	0.789147	-0.065765	-0.458262	1.053469	-0.017398	-0.482073	1.062713	0.084310	-0.437389	1.022986	0.106306	-0.307510	0.711467	0.291297	-0.299110	0.728027	-0.142464				-0.264146	0.904510	0.105806				-0.221539	0.068041	0.190220	-0.275401	0.078919	-0.108183	-0.229343	0.073213	0.135860	0.575938	0.086342	-0.253483
11490	95.750000	-0.724167	0.636439	0.176586	-0.727761	0.623278	-0.060869	-0.618484	0.793570	0.180478	-0.602471	0.789137	-0.065757	-0.458236	1.053475	-0.017385	-0.482033	1.062702	0.084309	-0.437368	1.022985	0.106318	-0.307446	0.711305	0.291259	-0.299141	0.727947	-0.142395				-0.264053	0.904450	0.105738				-0.221534	0.068031	0.190210	-0.275401	0.078917	-0.108179	-0.229350	0.073199	0.135851	0.575932	0.086330	-0.253486
11491	95.758333	-0.724161	0.636434	0.176596	-0.727751	0.623278	-0.060860	-0.618493	0.793558	0.180496	-0.602459	0.789140	-0.065744	-0.458222	1.053457	-0.017342	-0.482024	1.062727	0.084348	-0.437347	1.022987	0.106346	-0.307589	0.711609	0.291333	-0.299116	0.727996	-0.142448				-0.263938	0.904614	0.105866				-0.221537	0.068029	0.190212	-0.275399	0.078914	-0.108187	-0.229347	0.073189	0.135848	0.575930	0.086329	-0.253488
11492	95.766667	-0.724151	0.636435	0.176605	-0.727741	0.623282	-0.060854	-0.618494	0.793524	0.180465	-0.602448	0.789135	-0.065730	-0.458201	1.053482	-0.017355	-0.482014	1.062757	0.084396	-0.437327	1.022991	0.106364	-0.307599	0.711604	0.291342	-0.299114	0.727988	-0.142437				-0.263850	0.904625	0.105880				-0.221536	0.068025	0.190215	-0.275397	0.078918	-0.108184	-0.229351	0.073185	0.135840	0.575926	0.086330	-0.253488
11493	95.775000	-0.724146	0.636436	0.176610	-0.727781	0.623318	-0.060845	-0.618477	0.793565	0.180557	-0.602430	0.789138	-0.065712	-0.458188	1.053477	-0.017329	-0.481981	1.062717	0.084375	-0.437313	1.022991	0.106385	-0.307466	0.711288	0.291276	-0.299132	0.727920	-0.142361				-0.263792	0.904482	0.105780				-0.221540	0.068028	0.190208	-0.275404	0.078916	-0.108175	-0.229350	0.073189	0.135846	0.575920	0.086329	-0.253486
11494	95.783333	-0.724136	0.636439	0.176615	-0.727706	0.623298	-0.060830	-0.618455	0.793573	0.180568	-0.602415	0.789143	-0.065702	-0.458161	1.053466	-0.017305	-0.481949	1.062716	0.084438	-0.437287	1.022986	0.106400	-0.307609	0.711594	0.291359	-0.299096	0.727975	-0.142411				-0.263737	0.904490	0.105812				-0.221540	0.068027	0.190214	-0.275404	0.078912	-0.108167	-0.229351	0.073186	0.135853	0.575918	0.086335	-0.253485
11495	95.791667	-0.724125	0.636437	0.176614	-0.727748	0.623338	-0.060824	-0.618451	0.793523	0.180502	-0.602390	0.789140	-0.065686	-0.458150	1.053456	-0.017256	-0.481922	1.062710	0.084449	-0.437259	1.022972	0.106413	-0.307613	0.711596	0.291369	-0.299075	0.727977	-0.142399				-0.263692	0.904501	0.105831				-0.221537	0.068037	0.190218	-0.275399	0.078914	-0.108167	-0.229350	0.073198	0.135857	0.575911	0.086328	-0.253470
11496	95.800000	-0.724108	0.636440	0.176616	-0.727785	0.623380	-0.060814	-0.618427	0.793535	0.180525	-0.602360	0.789144	-0.065659	-0.458099	1.053463	-0.017274	-0.481876	1.062730	0.084488	-0.437229	1.022965	0.106423	-0.307613	0.711592	0.291387	-0.299053	0.727973	-0.142378				-0.263635	0.904664	0.105985				-0.221560	0.067947	0.189974	-0.275400	0.078917	-0.108160	-0.229351	0.073213	0.135863	0.575784	0.086734	-0.253804
11497	95.808333	-0.724103	0.636450	0.176615	-0.727660	0.623336	-0.060805	-0.618412	0.793554	0.180587	-0.602334	0.789149	-0.065645	-0.458065	1.053466	-0.017269	-0.481849	1.062677	0.084462	-0.437195	1.022949	0.106435	-0.307605	0.711585	0.291395	-0.299033	0.727975	-0.142360				-0.263556	0.904562	0.105994				-0.221541	0.068042	0.190224	-0.275398	0.078917	-0.108161	-0.229351	0.073213	0.135861	0.575779	0.086729	-0.253804
11498	95.816667	-0.724090	0.636455	0.176614	-0.727641	0.623344	-0.060799	-0.618454	0.793477	0.180545	-0.602309	0.789154	-0.065634	-0.458027	1.053457	-0.017251	-0.481837	1.062688	0.084483	-0.437169	1.022941	0.106442	-0.307595	0.711572	0.291406	-0.299008	0.727972	-0.142354				-0.263626	0.904510	0.105880				-0.221543	0.068034	0.190218	-0.275403	0.078914	-0.108165	-0.229353	0.073204	0.135857	0.575770	0.086728	-0.253809
11499	95.825000	-0.724081	0.636463	0.176614	-0.727727	0.623410	-0.060802	-0.618405	0.793489	0.180512	-0.602285	0.789163	-0.065622	-0.457997	1.053467	-0.017239	-0.481799	1.062675	0.084486	-0.437143	1.022940	0.106449	-0.307582	0.711568	0.291420	-0.298984	0.727970	-0.142338				-0.263626	0.904505	0.105886				-0.221543	0.068034	0.190221	-0.275398	0.078911	-0.108168	-0.229353	0.073197	0.135849	0.575770	0.086726	-0.253812
11500	95.833333	-0.724069	0.636468	0.176612	-0.727708	0.623419	-0.060803	-0.618369	0.793552	0.180610	-0.602263	0.789173	-0.065607	-0.457972	1.053483	-0.017233	-0.481780	1.062673	0.084497	-0.437123	1.022946	0.106466	-0.307570	0.711560	0.291431	-0.298959	0.727966	-0.142328				-0.263634	0.904504	0.105897				-0.221561	0.067939	0.189957	-0.275405	0.078913	-0.108170	-0.229354	0.073185	0.135848	0.575769	0.086724	-0.253820
11501	95.841667	-0.724064	0.636473	0.176607	-0.727638	0.623407	-0.060796	-0.618357	0.793545	0.180593	-0.602243	0.789190	-0.065606	-0.457953	1.053504	-0.017220	-0.481765	1.062677	0.084501	-0.437104	1.022954	0.106478	-0.307557	0.711551	0.291445	-0.298940	0.727969	-0.142308				-0.263562	0.904543	0.106024				-0.221542	0.068017	0.190209	-0.275400	0.078914	-0.108169	-0.229353	0.073177	0.135844	0.575765	0.086722	-0.253823
11502	95.850000	-0.724051	0.636476	0.176610	-0.727677	0.623443	-0.060791	-0.618406	0.793480	0.180583	-0.602231	0.789204	-0.065596	-0.457942	1.053531	-0.017201	-0.481746	1.062705	0.084520	-0.437094	1.022965	0.106498	-0.307546	0.711547	0.291456	-0.298914	0.727983	-0.142291				-0.263640	0.904488	0.105899				-0.221540	0.068027	0.190209	-0.275401	0.078912	-0.108161	-0.229353	0.073183	0.135841	0.575760	0.086729	-0.253822
11503	95.858333	-0.724043	0.636474	0.176613	-0.727662	0.623453	-0.060780	-0.618361	0.793490	0.180553	-0.602210	0.789220	-0.065576	-0.457943	1.053554	-0.017166	-0.481738	1.062704	0.084543	-0.437087	1.022967	0.106515	-0.307538	0.711545	0.291458	-0.298884	0.727993	-0.142279				-0.263646	0.904474	0.105898				-0.221540	0.068033	0.190212	-0.275397	0.078919	-0.108163	-0.229352	0.073193	0.135847	0.575756	0.086729	-0.253828
11504	95.866667	-0.724036	0.636477	0.176613	-0.727549	0.623417	-0.060767	-0.618326	0.793549	0.180651	-0.602204	0.789227	-0.065570	-0.457954	1.053572	-0.017126	-0.481734	1.062703	0.084565	-0.437083	1.022969	0.106531	-0.307537	0.711539	0.291468	-0.298860	0.728002	-0.142274				-0.263496	0.904547	0.106141				-0.221541	0.068033	0.190217	-0.275398	0.078910	-0.108157	-0.229351	0.073195	0.135850	0.575752	0.086734	-0.253829
11505	95.875000	-0.724021	0.636481	0.176618	-0.727637	0.623469	-0.060761	-0.618330	0.793510	0.180614	-0.602186	0.789229	-0.065559	-0.457944	1.053586	-0.017122	-0.481736	1.062716	0.084587	-0.437082	1.022969	0.106544	-0.307523	0.711548	0.291456	-0.298842	0.728012	-0.142273				-0.263596	0.904502	0.106036				-0.221539	0.068036	0.190213	-0.275396	0.078915	-0.108163	-0.229350	0.073207	0.135853	0.575747	0.086730	-0.253824
11506	95.883333	-0.724011	0.636482	0.176621	-0.727633	0.623474	-0.060753	-0.618335	0.793470	0.180573	-0.602174	0.789233	-0.065547	-0.457941	1.053593	-0.017124	-0.481748	1.062693	0.084601	-0.437079	1.022971	0.106565	-0.307522	0.711547	0.291453	-0.298830	0.728022	-0.142269				-0.263702	0.904458	0.105931				-0.221541	0.068041	0.190212	-0.275394	0.078919	-0.108167	-0.229351	0.073211	0.135852	0.575742	0.086734	-0.253832
11507	95.891667	-0.724009	0.636475	0.176623	-0.727631	0.623481	-0.060750	-0.618317	0.793503	0.180641	-0.602170	0.789237	-0.065535	-0.457973	1.053579	-0.017071	-0.481770	1.062700	0.084630	-0.437084	1.022976	0.106582	-0.307523	0.711543	0.291454	-0.298820	0.728030	-0.142267				-0.263719	0.904464	0.105957				-0.221554	0.067995	0.190088	-0.275398	0.078925	-0.108168	-0.229355	0.073208	0.135845	0.575738	0.086740	-0.253830
11508	95.900000	-0.724009	0.636472	0.176624	-0.727533	0.623433	-0.060747	-0.618301	0.793521	0.180675	-0.602167	0.789243	-0.065531	-0.457968	1.053574	-0.017099	-0.481797	1.062669	0.084628	-0.437093	1.022975	0.106588	-0.307525	0.711533	0.291445	-0.298808	0.728036	-0.142263				-0.263567	0.904563	0.106224				-0.221547	0.068034	0.190208	-0.275396	0.078916	-0.108166	-0.229351	0.073205	0.135839	0.575735	0.086729	-0.253827
11509	95.908333	-0.724002	0.636474	0.176630	-0.727633	0.623477	-0.060747	-0.618307	0.793477	0.180640	-0.602161	0.789245	-0.065525	-0.457988	1.053568	-0.017093	-0.481837	1.062659	0.084638	-0.437107	1.022980	0.106598	-0.307520	0.711519	0.291450	-0.298803	0.728045	-0.142262				-0.263653	0.904507	0.106110				-0.221546	0.068030	0.190200	-0.275400	0.078910	-0.108167	-0.229359	0.073189	0.135837	0.575731	0.086730	-0.253835
11510	95.916667	-0.724005	0.636471	0.176636	-0.727638	0.623472	-0.060743	-0.618319	0.793434	0.180603	-0.602164	0.789259	-0.065523	-0.458007	1.053577	-0.017090	-0.481858	1.062675	0.084624	-0.437129	1.022995	0.106601	-0.307517	0.711514	0.291452	-0.298799	0.728052	-0.142252				-0.263727	0.904440	0.105987				-0.221550	0.068019	0.190201	-0.275402	0.078910	-0.108173	-0.229359	0.073181	0.135833	0.575729	0.086733	-0.253841
11511	95.925000	-0.724012	0.636463	0.176640	-0.727587	0.623450	-0.060739	-0.618315	0.793461	0.180656	-0.602166	0.789265	-0.065513	-0.458029	1.053600	-0.017088	-0.481974	1.062679	0.084750	-0.437155	1.023002	0.106605	-0.307527	0.711503	0.291467	-0.298796	0.728059	-0.142246				-0.263644	0.904467	0.106104				-0.221556	0.067981	0.190070	-0.275405	0.078914	-0.108178	-0.229360	0.073178	0.135832	0.575729	0.086734	-0.253842
11512	95.933333	-0.724020	0.636454	0.176641	-0.727642	0.623475	-0.060735	-0.618318	0.793487	0.180707	-0.602183	0.789266	-0.065492	-0.458057	1.053618	-0.017079	-0.482046	1.062685	0.084788	-0.437182	1.023002	0.106602	-0.307526	0.711502	0.291471	-0.298796	0.728067	-0.142232				-0.263567	0.904497	0.106219				-0.221545	0.068029	0.190202	-0.275403	0.078914	-0.108177	-0.229359	0.073181	0.135842	0.575729	0.086731	-0.253842
11513	95.941667	-0.724028	0.636446	0.176640	-0.727598	0.623450	-0.060733	-0.618387	0.793402	0.180664	-0.602174	0.789277	-0.065488	-0.458095	1.053641	-0.017076	-0.482015	1.062696	0.084659	-0.437227	1.023010	0.106604	-0.307530	0.711505	0.291479	-0.298789	0.728078	-0.142222				-0.263737	0.904377	0.105958				-0.221550	0.068031	0.190208	-0.275405	0.078922	-0.108171	-0.229357	0.073194	0.135840	0.575730	0.086737	-0.253843
11514	95.950000	-0.724042	0.636432	0.176640	-0.727655	0.623475	-0.060735	-0.618371	0.793407	0.180632	-0.602179	0.789274	-0.065478	-0.458174	1.053656	-0.017026	-0.482180	1.062708	0.084866	-0.437284	1.023030	0.106604	-0.307538	0.711505	0.291483	-0.298780	0.728085	-0.142201				-0.263748	0.904348	0.105952				-0.221551	0.068041	0.190216	-0.275400	0.078915	-0.108166	-0.229353	0.073201	0.135847	0.575734	0.086741	-0.253838
11515	95.958333	-0.724058	0.636421	0.176640	-0.727615	0.623446	-0.060737	-0.618369	0.793456	0.180723	-0.602192	0.789264	-0.065463	-0.458265	1.053678	-0.017007	-0.482249	1.062737	0.084901	-0.437336	1.023046	0.106617	-0.307548	0.711509	0.291488	-0.298768	0.728089	-0.142192				-0.263680	0.904347	0.106076				-0.221543	0.068046	0.190209	-0.275400	0.078911	-0.108164	-0.229353	0.073212	0.135846	0.575734	0.086736	-0.253837
11516	95.966667	-0.724074	0.636407	0.176641	-0.727678	0.623475	-0.060734	-0.618388	0.793447	0.180727	-0.602193	0.789259	-0.065458	-0.458347	1.053703	-0.017014	-0.482230	1.062743	0.084746	-0.437176	1.022691	0.106383	-0.307564	0.711508	0.291504	-0.298760	0.728097	-0.142191				-0.263767	0.904230	0.105940				-0.221558	0.068038	0.190214	-0.275397	0.078923	-0.108179	-0.229356	0.073209	0.135843	0.575733	0.086729	-0.253833
11517	95.975000	-0.724098	0.636397	0.176639	-0.727688	0.623457	-0.060751	-0.618440	0.793369	0.180653	-0.602187	0.789264	-0.065464	-0.458461	1.053721	-0.016957	-0.482315	1.062770	0.084759	-0.437238	1.022719	0.106404	-0.307571	0.711512	0.291491	-0.298754	0.728100	-0.142187				-0.263758	0.904157	0.105934				-0.221553	0.068039	0.190203	-0.275398	0.078921	-0.108175	-0.229358	0.073202	0.135838	0.575732	0.086735	-0.253837
11518	95.983333	-0.724116	0.636389	0.176638	-0.727702	0.623449	-0.060758	-0.618451	0.793405	0.180720	-0.602193	0.789264	-0.065463	-0.458575	1.053751	-0.016918	-0.482453	1.062786	0.084991	-0.437305	1.022746	0.106434	-0.307584	0.711507	0.291481	-0.298758	0.728096	-0.142181				-0.263708	0.904238	0.106060				-0.221555	0.068036	0.190198	-0.275407	0.078908	-0.108171	-0.229359	0.073195	0.135835	0.575732	0.086725	-0.253840
11519	95.991667	-0.724142	0.636382	0.176635	-0.727611	0.623390	-0.060764	-0.618459	0.793413	0.180718	-0.602212	0.789262	-0.065452	-0.458665	1.053778	-0.016888	-0.482438	1.062844	0.084851	-0.437362	1.022771	0.106471	-0.307469	0.711197	0.291415	-0.298761	0.728101	-0.142183				-0.263536	0.904101	0.106173				-0.221550	0.068028	0.190196	-0.275401	0.078912	-0.108176	-0.229363	0.073189	0.135828	0.575733	0.086727	-0.253850
11520	96.000000	-0.724161	0.636375	0.176634	-0.727730	0.623431	-0.060775	-0.618482	0.793363	0.180629	-0.602220	0.789269	-0.065469	-0.458740	1.053807	-0.016855	-0.482477	1.062858	0.084881	-0.437419	1.022801	0.106506	-0.307612	0.711513	0.291466	-0.298767	0.728107	-0.142180				-0.263667	0.903941	0.105922				-0.221552	0.068036	0.190194	-0.275406	0.078912	-0.108171	-0.229361	0.073189	0.135832	0.575733	0.086731	-0.253851
11521	96.008333	-0.724179	0.636369	0.176629	-0.727692	0.623403	-0.060773	-0.618379	0.793463	0.180811	-0.602238	0.789282	-0.065463	-0.458814	1.053837	-0.016835	-0.482519	1.062871	0.084905	-0.437473	1.022817	0.106516	-0.307621	0.711524	0.291471	-0.298773	0.728114	-0.142161				-0.263547	0.904088	0.106172				-0.221559	0.067996	0.190073	-0.275403	0.078918	-0.108177	-0.229362	0.073202	0.135831	0.575727	0.086732	-0.253847
11522	96.016667	-0.724193	0.636362	0.176620	-0.727754	0.623424	-0.060777	-0.618500	0.793423	0.180725	-0.602247	0.789293	-0.065458	-0.458893	1.053845	-0.016811	-0.482577	1.062891	0.084921	-0.437728	1.023198	0.106778	-0.307491	0.711222	0.291403	-0.298775	0.728129	-0.142153				-0.263279	0.904119	0.106438				-0.221573	0.067958	0.189949	-0.275402	0.078923	-0.108171	-0.229362	0.073208	0.135838	0.575728	0.086736	-0.253851
11523	96.025000	-0.724206	0.636364	0.176618	-0.727660	0.623375	-0.060771	-0.618406	0.793465	0.180812	-0.602263	0.789297	-0.065443	-0.458975	1.053877	-0.016801	-0.482639	1.062915	0.084942	-0.437678	1.023039	0.106664	-0.307638	0.711530	0.291474	-0.298775	0.728135	-0.142141				-0.263254	0.904067	0.106418				-0.221553	0.068051	0.190211	-0.275403	0.078924	-0.108166	-0.229365	0.073221	0.135849	0.575730	0.086739	-0.253847
11524	96.033333	-0.724219	0.636360	0.176617	-0.727769	0.623422	-0.060777	-0.618572	0.793348	0.180671	-0.602250	0.789306	-0.065446	-0.459052	1.053900	-0.016790	-0.482696	1.062939	0.084949	-0.437623	1.022890	0.106543	-0.307641	0.711536	0.291469	-0.298769	0.728146	-0.142132				-0.263238	0.904003	0.106397				-0.221557	0.068047	0.190218	-0.275398	0.078926	-0.108171	-0.229363	0.073224	0.135852	0.575722	0.086737	-0.253846
11525	96.041667	-0.724225	0.636355	0.176623	-0.727720	0.623397	-0.060779	-0.618544	0.793378	0.180676	-0.602256	0.789302	-0.065437	-0.459152	1.053951	-0.016791	-0.482754	1.062993	0.084967	-0.437892	1.023291	0.106777	-0.307646	0.711534	0.291471	-0.298760	0.728152	-0.142126				-0.263235	0.904001	0.106395				-0.221558	0.068050	0.190215	-0.275402	0.078920	-0.108165	-0.229366	0.073222	0.135849	0.575724	0.086736	-0.253850
11526	96.050000	-0.724235	0.636356	0.176627	-0.727668	0.623371	-0.060777	-0.618553	0.793391	0.180721	-0.602257	0.789292	-0.065425	-0.459225	1.053989	-0.016809	-0.482810	1.063009	0.084957	-0.437951	1.023322	0.106771	-0.307507	0.711227	0.291393	-0.298755	0.728162	-0.142129				-0.263209	0.903861	0.106339				-0.221559	0.068047	0.190211	-0.275401	0.078915	-0.108166	-0.229368	0.073212	0.135849	0.575724	0.086733	-0.253856
11527	96.058333	-0.724238	0.636349	0.176632	-0.727768	0.623415	-0.060777	-0.618428	0.793452	0.180813	-0.602247	0.789287	-0.065430	-0.459319	1.054020	-0.016815	-0.482910	1.063060	0.084999	-0.437995	1.023351	0.106768	-0.307576	0.711385	0.291424	-0.298750	0.728160	-0.142128				-0.263202	0.903794	0.106299				-0.221560	0.068037	0.190208	-0.275401	0.078917	-0.108175	-0.229370	0.073206	0.135838	0.575727	0.086735	-0.253867
11528	96.066667	-0.724239	0.636344	0.176635	-0.727768	0.623411	-0.060775	-0.618583	0.793330	0.180672	-0.602237	0.789286	-0.065431	-0.459419	1.054044	-0.016807	-0.482945	1.063063	0.084944	-0.438031	1.023377	0.106767	-0.307642	0.711547	0.291456	-0.298745	0.728159	-0.142131				-0.263188	0.903718	0.106262				-0.221558	0.068051	0.190198	-0.275400	0.078918	-0.108178	-0.229376	0.073205	0.135840	0.575729	0.086730	-0.253869
11529	96.075000	-0.724235	0.636341	0.176641	-0.727762	0.623411	-0.060770	-0.618541	0.793342	0.180636	-0.602248	0.789276	-0.065416	-0.459501	1.054044	-0.016780	-0.483014	1.063119	0.085009	-0.438066	1.023382	0.106775	-0.307565	0.711386	0.291423	-0.298744	0.728158	-0.142134				-0.263263	0.903614	0.106125				-0.221573	0.067997	0.190074	-0.275407	0.078916	-0.108174	-0.229369	0.073205	0.135841	0.575727	0.086737	-0.253879
11530	96.083333	-0.724228	0.636343	0.176638	-0.727650	0.623362	-0.060762	-0.618519	0.793396	0.180730	-0.602234	0.789269	-0.065393	-0.459558	1.054029	-0.016788	-0.483067	1.063102	0.085025	-0.438088	1.023375	0.106777	-0.307619	0.711547	0.291447	-0.298739	0.728163	-0.142131				-0.263308	0.903361	0.105922				-0.221556	0.068044	0.190199	-0.275398	0.078912	-0.108166	-0.229366	0.073206	0.135837	0.575730	0.086737	-0.253879
11531	96.091667	-0.724216	0.636343	0.176642	-0.727695	0.623390	-0.060760	-0.618561	0.793323	0.180680	-0.602230	0.789271	-0.065396	-0.459617	1.053994	-0.016786	-0.483070	1.063067	0.085034	-0.438100	1.023365	0.106769	-0.307527	0.711398	0.291398	-0.298732	0.728170	-0.142131				-0.263352	0.903225	0.105735				-0.221553	0.068049	0.190200	-0.275397	0.078912	-0.108171	-0.229366	0.073210	0.135842	0.575730	0.086736	-0.253878
11532	96.100000	-0.724206	0.636348	0.176642	-0.727744	0.623419	-0.060757	-0.618515	0.793370	0.180735	-0.602233	0.789276	-0.065395	-0.459668	1.053951	-0.016787	-0.483125	1.063064	0.085087	-0.438109	1.023354	0.106761	-0.307574	0.711563	0.291421	-0.298725	0.728180	-0.142129				-0.263374	0.903258	0.105673				-0.221555	0.068052	0.190205	-0.275399	0.078918	-0.108166	-0.229367	0.073216	0.135841	0.575737	0.086737	-0.253872
11533	96.108333	-0.724191	0.636351	0.176642	-0.727680	0.623395	-0.060751	-0.618477	0.793389	0.180740	-0.602211	0.789276	-0.065374	-0.459723	1.053912	-0.016791	-0.483181	1.063028	0.085040	-0.438115	1.023345	0.106753	-0.307549	0.711569	0.291403	-0.298718	0.728185	-0.142131				-0.263357	0.903119	0.105543				-0.221559	0.068011	0.190076	-0.275397	0.078920	-0.108164	-0.229364	0.073224	0.135845	0.575734	0.086742	-0.253872
11534	96.116667	-0.724182	0.636363	0.176644	-0.727729	0.623426	-0.060750	-0.618463	0.793354	0.180681	-0.602200	0.789280	-0.065369	-0.459778	1.053874	-0.016803	-0.483227	1.062984	0.085024	-0.438136	1.023337	0.106744	-0.307519	0.711576	0.291389	-0.298707	0.728196	-0.142143				-0.263210	0.903150	0.105632				-0.221553	0.068053	0.190207	-0.275390	0.078919	-0.108167	-0.229364	0.073227	0.135837	0.575735	0.086743	-0.253873
11535	96.125000	-0.724170	0.636370	0.176643	-0.727673	0.623407	-0.060753	-0.618461	0.793349	0.180702	-0.602190	0.789288	-0.065367	-0.459829	1.053838	-0.016813	-0.483271	1.062949	0.085004	-0.438157	1.023339	0.106729	-0.307488	0.711583	0.291365	-0.298702	0.728208	-0.142165				-0.263304	0.903130	0.105539				-0.221557	0.068050	0.190204	-0.275391	0.078922	-0.108173	-0.229370	0.073222	0.135832	0.575736	0.086748	-0.253883
11536	96.133333	-0.724163	0.636380	0.176644	-0.727721	0.623438	-0.060751	-0.618450	0.793365	0.180743	-0.602188	0.789290	-0.065357	-0.459904	1.053810	-0.016827	-0.483327	1.062932	0.085014	-0.438182	1.023348	0.106717	-0.307463	0.711590	0.291348	-0.298695	0.728217	-0.142192				-0.263265	0.903262	0.105673				-0.221562	0.068043	0.190200	-0.275388	0.078920	-0.108180	-0.229371	0.073216	0.135827	0.575733	0.086745	-0.253894
11537	96.141667	-0.724153	0.636385	0.176647	-0.727662	0.623416	-0.060746	-0.618422	0.793382	0.180753	-0.602180	0.789289	-0.065345	-0.460001	1.053783	-0.016822	-0.483443	1.062902	0.085097	-0.438217	1.023350	0.106701	-0.307436	0.711584	0.291331	-0.298689	0.728220	-0.142215				-0.263344	0.903083	0.105533				-0.221568	0.067998	0.190066	-0.275394	0.078913	-0.108174	-0.229373	0.073210	0.135819	0.575730	0.086744	-0.253905
11538	96.150000	-0.724144	0.636392	0.176646	-0.727609	0.623396	-0.060741	-0.618442	0.793320	0.180707	-0.602166	0.789282	-0.065341	-0.460079	1.053760	-0.016850	-0.483472	1.062878	0.085006	-0.438255	1.023359	0.106692	-0.307412	0.711587	0.291320	-0.298682	0.728223	-0.142239				-0.263589	0.902900	0.105278				-0.221557	0.068035	0.190186	-0.275388	0.078918	-0.108176	-0.229377	0.073197	0.135817	0.575733	0.086744	-0.253909
11539	96.158333	-0.724139	0.636398	0.176652	-0.727714	0.623451	-0.060741	-0.618399	0.793347	0.180712	-0.602156	0.789284	-0.065339	-0.460201	1.053722	-0.016822	-0.483555	1.062856	0.084997	-0.438205	1.023168	0.106544	-0.307390	0.711594	0.291312	-0.298679	0.728231	-0.142256				-0.263675	0.902860	0.105236				-0.221569	0.068002	0.190056	-0.275397	0.078917	-0.108176	-0.229373	0.073203	0.135821	0.575729	0.086750	-0.253906
11540	96.166667	-0.724133	0.636400	0.176652	-0.727713	0.623454	-0.060735	-0.618383	0.793362	0.180759	-0.602148	0.789268	-0.065322	-0.460316	1.053684	-0.016821	-0.483736	1.062796	0.085170	-0.438372	1.023362	0.106662	-0.307370	0.711604	0.291308	-0.298677	0.728239	-0.142274				-0.263760	0.902803	0.105178				-0.221561	0.068046	0.190186	-0.275394	0.078916	-0.108168	-0.229371	0.073207	0.135822	0.575728	0.086750	-0.253900
11541	96.175000	-0.724129	0.636402	0.176650	-0.727658	0.623433	-0.060733	-0.618340	0.793373	0.180758	-0.602130	0.789253	-0.065314	-0.460458	1.053642	-0.016824	-0.483766	1.062779	0.085003	-0.438221	1.022975	0.106393	-0.307353	0.711611	0.291298	-0.298670	0.728240	-0.142289				-0.263827	0.902751	0.105130				-0.221561	0.068053	0.190188	-0.275392	0.078919	-0.108165	-0.229370	0.073217	0.135833	0.575728	0.086753	-0.253895
11542	96.183333	-0.724123	0.636407	0.176650	-0.727607	0.623415	-0.060735	-0.618365	0.793285	0.180697	-0.602087	0.789234	-0.065309	-0.460624	1.053590	-0.016811	-0.483904	1.062717	0.085045	-0.438283	1.022965	0.106387	-0.307339	0.711624	0.291301	-0.298659	0.728243	-0.142301				-0.263892	0.902677	0.105067				-0.221559	0.068058	0.190184	-0.275388	0.078926	-0.108170	-0.229368	0.073222	0.135833	0.575723	0.086758	-0.253885
11543	96.191667	-0.724117	0.636417	0.176648	-0.727705	0.623466	-0.060740	-0.618290	0.793297	0.180662	-0.602058	0.789205	-0.065292	-0.460821	1.053536	-0.016785	-0.484078	1.062658	0.085087	-0.438330	1.024320	0.108044	-0.307324	0.711631	0.291297	-0.298662	0.728205	-0.142284				-0.263945	0.902604	0.105008				-0.221580	0.067975	0.189934	-0.275390	0.078918	-0.108166	-0.229368	0.073225	0.135826	0.575723	0.086756	-0.253881
11544	96.200000	-0.724112	0.636427	0.176647	-0.727700	0.623473	-0.060744	-0.618269	0.793296	0.180713	-0.602026	0.789164	-0.065273	-0.461044	1.053495	-0.016762	-0.484265	1.062570	0.085138	-0.438353	1.023365	0.106809	-0.307312	0.711643	0.291297	-0.298635	0.728228	-0.142319				-0.263987	0.902520	0.104932				-0.221565	0.068055	0.190186	-0.275383	0.078921	-0.108176	-0.229372	0.073218	0.135822	0.575725	0.086759	-0.253886
11545	96.208333	-0.724108	0.636436	0.176647	-0.727691	0.623476	-0.060744	-0.618108	0.793345	0.180782	-0.602004	0.789134	-0.065290	-0.461296	1.053461	-0.016734	-0.484468	1.062485	0.085159	-0.438457	1.023369	0.106838	-0.307234	0.711492	0.291257	-0.298609	0.728222	-0.142327				-0.264035	0.902407	0.104858				-0.221564	0.068045	0.190182	-0.275384	0.078916	-0.108175	-0.229373	0.073207	0.135812	0.575718	0.086757	-0.253886
11546	96.216667	-0.724103	0.636447	0.176648	-0.727683	0.623480	-0.060745	-0.618196	0.793223	0.180582	-0.601935	0.789094	-0.065273	-0.461560	1.053411	-0.016686	-0.484670	1.062381	0.085219	-0.438572	1.023390	0.106897	-0.307293	0.711662	0.291299	-0.298594	0.728212	-0.142339				-0.264092	0.902288	0.104787				-0.221562	0.068042	0.190182	-0.275383	0.078907	-0.108177	-0.229376	0.073202	0.135811	0.575709	0.086757	-0.253892
11547	96.225000	-0.724091	0.636452	0.176649	-0.727675	0.623489	-0.060742	-0.618153	0.793226	0.180569	-0.601918	0.789053	-0.065278	-0.461877	1.053390	-0.016637	-0.484878	1.062274	0.085296	-0.438693	1.023389	0.106943	-0.307283	0.711668	0.291312	-0.298559	0.728195	-0.142347				-0.264139	0.902205	0.104780				-0.221572	0.068037	0.190178	-0.275388	0.078905	-0.108177	-0.229377	0.073197	0.135804	0.575699	0.086766	-0.253904
11548	96.233333	-0.724080	0.636463	0.176646	-0.727571	0.623461	-0.060738	-0.618114	0.793232	0.180557	-0.601895	0.789025	-0.065287	-0.462246	1.053341	-0.016516	-0.485257	1.062197	0.085654	-0.438813	1.023382	0.107012	-0.307277	0.711674	0.291333	-0.298530	0.728185	-0.142358				-0.264224	0.901930	0.104627				-0.221592	0.067958	0.189920	-0.275385	0.078905	-0.108175	-0.229377	0.073200	0.135809	0.575688	0.086769	-0.253913
11549	96.241667	-0.724064	0.636475	0.176645	-0.727652	0.623517	-0.060730	-0.618096	0.793211	0.180525	-0.601833	0.788985	-0.065263	-0.462615	1.053243	-0.016431	-0.485411	1.062018	0.085617	-0.438944	1.023342	0.107078	-0.307199	0.711529	0.291319	-0.298496	0.728184	-0.142365				-0.264326	0.901733	0.104552				-0.221568	0.068040	0.190180	-0.275384	0.078907	-0.108174	-0.229373	0.073209	0.135813	0.575666	0.086787	-0.253917
11550	96.250000	-0.724052	0.636491	0.176642	-0.727638	0.623527	-0.060726	-0.618087	0.793196	0.180491	-0.601810	0.788962	-0.065264	-0.463019	1.053110	-0.016342	-0.485704	1.061739	0.085700	-0.439085	1.023296	0.107154	-0.307248	0.711706	0.291384	-0.298465	0.728175	-0.142388				-0.264452	0.901576	0.104467				-0.221570	0.068045	0.190187	-0.275387	0.078912	-0.108171	-0.229378	0.073216	0.135813	0.575646	0.086791	-0.253906
11551	96.258333	-0.724029	0.636502	0.176636	-0.727624	0.623531	-0.060722	-0.618045	0.793234	0.180496	-0.601772	0.788931	-0.065266	-0.463514	1.052978	-0.016220	-0.486072	1.061512	0.085872	-0.439236	1.023258	0.107233	-0.307163	0.711582	0.291344	-0.298449	0.728139	-0.142385				-0.264586	0.901472	0.104377				-0.221587	0.068003	0.190057	-0.275385	0.078902	-0.108165	-0.229376	0.073223	0.135809	0.575629	0.086803	-0.253911
11552	96.266667	-0.724015	0.636510	0.176628	-0.727613	0.623544	-0.060706	-0.618034	0.793238	0.180477	-0.601754	0.788895	-0.065272	-0.464059	1.052851	-0.016094	-0.486458	1.061217	0.086036	-0.439395	1.023222	0.107311	-0.307080	0.711465	0.291299	-0.298427	0.728157	-0.142440				-0.264544	0.901554	0.104562				-0.221584	0.068041	0.190185	-0.275383	0.078908	-0.108168	-0.229379	0.073223	0.135810	0.575617	0.086809	-0.253911
11553	96.275000	-0.723997	0.636516	0.176625	-0.727590	0.623534	-0.060712	-0.618043	0.793201	0.180436	-0.601733	0.788866	-0.065276	-0.464639	1.052746	-0.015948	-0.486918	1.060973	0.086343	-0.439581	1.023172	0.107395	-0.307132	0.711650	0.291308	-0.298431	0.728143	-0.142463				-0.264650	0.901590	0.104544				-0.221592	0.068001	0.190058	-0.275384	0.078907	-0.108174	-0.229383	0.073220	0.135803	0.575603	0.086816	-0.253915
11554	96.283333	-0.723985	0.636518	0.176627	-0.727574	0.623527	-0.060713	-0.618030	0.793198	0.180420	-0.601726	0.788831	-0.065279	-0.465312	1.052686	-0.015778	-0.487314	1.060704	0.086488	-0.439788	1.023128	0.107481	-0.307200	0.711825	0.291305	-0.298465	0.728074	-0.142441				-0.264892	0.901561	0.104253				-0.221584	0.068043	0.190177	-0.275387	0.078912	-0.108180	-0.229379	0.073214	0.135793	0.575595	0.086820	-0.253916
11555	96.291667	-0.723974	0.636514	0.176623	-0.727522	0.623501	-0.060709	-0.618015	0.793210	0.180418	-0.601729	0.788795	-0.065280	-0.466015	1.052628	-0.015663	-0.487870	1.060431	0.086794	-0.440025	1.023114	0.107582	-0.307132	0.711693	0.291214	-0.298481	0.728071	-0.142467				-0.264916	0.901742	0.104263				-0.221594	0.067949	0.189913	-0.275382	0.078904	-0.108179	-0.229377	0.073204	0.135789	0.575594	0.086825	-0.253930
11556	96.300000	-0.723963	0.636513	0.176622	-0.727466	0.623473	-0.060708	-0.618005	0.793221	0.180415	-0.601735	0.788765	-0.065283	-0.466802	1.052614	-0.015482	-0.488368	1.060185	0.086993	-0.440261	1.023101	0.107662	-0.307067	0.711552	0.291116	-0.298474	0.728133	-0.142544				-0.264917	0.901887	0.104267				-0.221574	0.068034	0.190156	-0.275384	0.078894	-0.108172	-0.229375	0.073192	0.135791	0.575590	0.086830	-0.253945
11557	96.308333	-0.723964	0.636503	0.176620	-0.727559	0.623495	-0.060701	-0.618033	0.793178	0.180376	-0.601746	0.788722	-0.065292	-0.467576	1.052685	-0.015314	-0.488881	1.059891	0.087212	-0.440646	1.024211	0.109065	-0.307078	0.711566	0.291061	-0.298472	0.728149	-0.142556				-0.264868	0.902031	0.104248				-0.221567	0.068040	0.190167	-0.275378	0.078909	-0.108179	-0.229370	0.073205	0.135795	0.575581	0.086835	-0.253944
11558	96.316667	-0.723968	0.636493	0.176619	-0.727568	0.623491	-0.060693	-0.618048	0.793174	0.180360	-0.601761	0.788687	-0.065298	-0.468376	1.052859	-0.015097	-0.489358	1.059734	0.087558	-0.440900	1.024225	0.109145	-0.307026	0.711638	0.290835	-0.298473	0.728169	-0.142566				-0.264816	0.902178	0.104220				-0.221569	0.068042	0.190165	-0.275374	0.078909	-0.108178	-0.229208	0.072770	0.135820	0.575573	0.086842	-0.253950
11559	96.325000	-0.723987	0.636477	0.176621	-0.727496	0.623437	-0.060694	-0.618046	0.793204	0.180364	-0.601791	0.788658	-0.065308	-0.469165	1.053134	-0.014880	-0.489827	1.059611	0.088051	-0.441002	1.023096	0.107822	-0.307040	0.711645	0.290775	-0.298487	0.728152	-0.142555				-0.264768	0.902302	0.104171				-0.221577	0.067993	0.190038	-0.275371	0.078898	-0.108168	-0.229369	0.073211	0.135800	0.575567	0.086846	-0.253960
11560	96.333333	-0.724011	0.636462	0.176625	-0.727605	0.623457	-0.060694	-0.618132	0.793154	0.180364	-0.601817	0.788624	-0.065320	-0.469964	1.053468	-0.014607	-0.490179	1.059519	0.088277	-0.441224	1.023090	0.107860	-0.307156	0.711893	0.290760	-0.298485	0.728188	-0.142601				-0.264737	0.902398	0.104117				-0.221568	0.068035	0.190173	-0.275370	0.078897	-0.108166	-0.229365	0.073216	0.135804	0.575554	0.086862	-0.253966
11561	96.341667	-0.724039	0.636448	0.176628	-0.727641	0.623439	-0.060700	-0.618133	0.793160	0.180313	-0.601866	0.788593	-0.065322	-0.470713	1.053819	-0.014375	-0.490580	1.059444	0.088644	-0.441422	1.023083	0.107902	-0.307160	0.711910	0.290708	-0.298520	0.728165	-0.142597				-0.264746	0.902467	0.104033				-0.221588	0.067960	0.189913	-0.275368	0.078908	-0.108172	-0.229292	0.073000	0.135810	0.575533	0.086876	-0.253983
11562	96.350000	-0.724073	0.636424	0.176635	-0.727679	0.623417	-0.060708	-0.618175	0.793153	0.180301	-0.601922	0.788566	-0.065327	-0.471469	1.054193	-0.014105	-0.490872	1.059346	0.089019	-0.441609	1.023089	0.107959	-0.307162	0.711938	0.290667	-0.298573	0.728130	-0.142596				-0.264766	0.902673	0.104077				-0.221586	0.067954	0.189913	-0.275371	0.078907	-0.108172	-0.229371	0.073217	0.135792	0.575508	0.086886	-0.253999
11563	96.358333	-0.724120	0.636405	0.176636	-0.727679	0.623367	-0.060717	-0.618227	0.793143	0.180291	-0.601990	0.788539	-0.065334	-0.472139	1.054584	-0.013849	-0.491209	1.059328	0.089423	-0.441927	1.024186	0.109383	-0.307180	0.711966	0.290622	-0.298619	0.728156	-0.142664				-0.264867	0.902602	0.103877				-0.221587	0.067995	0.190045	-0.275372	0.078899	-0.108166	-0.229379	0.073214	0.135792	0.575482	0.086903	-0.254017
11564	96.366667	-0.724165	0.636383	0.176643	-0.727773	0.623363	-0.060727	-0.618285	0.793133	0.180287	-0.602089	0.788521	-0.065353	-0.472763	1.054965	-0.013607	-0.491456	1.059328	0.089819	-0.442121	1.024187	0.109448	-0.307204	0.711986	0.290584	-0.298675	0.728172	-0.142739				-0.264959	0.902664	0.103819				-0.221574	0.068044	0.190164	-0.275367	0.078905	-0.108169	-0.229382	0.073208	0.135790	0.575452	0.086917	-0.254037
11565	96.375000	-0.724215	0.636357	0.176646	-0.727774	0.623308	-0.060734	-0.618343	0.793137	0.180292	-0.602184	0.788499	-0.065347	-0.473342	1.055280	-0.013358	-0.491722	1.059280	0.090131	-0.442283	1.024178	0.109518	-0.307186	0.711901	0.290514	-0.298782	0.728124	-0.142755				-0.265101	0.902552	0.103629				-0.221586	0.068001	0.190033	-0.275379	0.078908	-0.108168	-0.229378	0.073209	0.135795	0.575410	0.086942	-0.254064
11566	96.383333	-0.724267	0.636328	0.176652	-0.727776	0.623255	-0.060742	-0.618437	0.793113	0.180289	-0.602273	0.788477	-0.065323	-0.473895	1.055564	-0.013105	-0.491814	1.059218	0.090338	-0.442424	1.024174	0.109593	-0.307175	0.711811	0.290452	-0.298872	0.728125	-0.142840				-0.265253	0.902415	0.103443				-0.221593	0.067958	0.189900	-0.275382	0.078905	-0.108163	-0.229223	0.072772	0.135817	0.575371	0.086970	-0.254097
11567	96.391667	-0.724322	0.636292	0.176653	-0.727827	0.623221	-0.060748	-0.618531	0.793107	0.180303	-0.602369	0.788464	-0.065321	-0.474380	1.055848	-0.012862	-0.492030	1.059168	0.090615	-0.442555	1.024163	0.109665	-0.307232	0.711826	0.290416	-0.298971	0.728113	-0.142890				-0.265377	0.902365	0.103346				-0.221571	0.068049	0.190154	-0.275379	0.078907	-0.108169	-0.229376	0.073213	0.135795	0.575336	0.086993	-0.254137
11568	96.400000	-0.724379	0.636253	0.176656	-0.727875	0.623188	-0.060757	-0.618589	0.793114	0.180281	-0.602460	0.788455	-0.065322	-0.474795	1.056088	-0.012648	-0.492242	1.059143	0.090885	-0.442694	1.024162	0.109727	-0.307289	0.711842	0.290385	-0.299062	0.728101	-0.142939				-0.265484	0.902315	0.103257				-0.221574	0.068058	0.190156	-0.275379	0.078907	-0.108172	-0.229378	0.073218	0.135797	0.575296	0.087017	-0.254163
11569	96.408333	-0.724437	0.636215	0.176663	-0.727944	0.623144	-0.060757	-0.618711	0.793073	0.180274	-0.602552	0.788458	-0.065322	-0.475125	1.056278	-0.012494	-0.492424	1.059137	0.091059	-0.442821	1.024149	0.109776	-0.307376	0.711814	0.290451	-0.299168	0.728042	-0.142914				-0.265558	0.902283	0.103191				-0.221586	0.067972	0.189899	-0.275372	0.078913	-0.108177	-0.229296	0.073008	0.135812	0.575259	0.087048	-0.254203
11570	96.416667	-0.724496	0.636177	0.176670	-0.727995	0.623108	-0.060769	-0.618773	0.793075	0.180286	-0.602632	0.788464	-0.065324	-0.475406	1.056412	-0.012364	-0.492605	1.059100	0.091180	-0.442949	1.024148	0.109824	-0.307461	0.711779	0.290522	-0.299210	0.728110	-0.142993				-0.265599	0.902265	0.103151				-0.221590	0.067971	0.189899	-0.275371	0.078908	-0.108170	-0.229220	0.072789	0.135814	0.575232	0.087066	-0.254229
11571	96.425000	-0.724558	0.636140	0.176678	-0.728041	0.623075	-0.060781	-0.618843	0.793071	0.180307	-0.602707	0.788471	-0.065324	-0.475612	1.056475	-0.012282	-0.492791	1.059082	0.091286	-0.443078	1.024166	0.109897	-0.307509	0.711762	0.290514	-0.299253	0.728139	-0.143002				-0.265595	0.902262	0.103146				-0.221575	0.068057	0.190160	-0.275365	0.078904	-0.108175	-0.229382	0.073223	0.135796	0.575192	0.087088	-0.254250
11572	96.433333	-0.724614	0.636099	0.176683	-0.728082	0.623048	-0.060793	-0.618955	0.792982	0.180267	-0.602774	0.788486	-0.065328	-0.475808	1.056485	-0.012193	-0.493012	1.059074	0.091385	-0.443215	1.024174	0.109932	-0.307554	0.711741	0.290514	-0.299287	0.728162	-0.143003				-0.265565	0.902284	0.103174				-0.221575	0.068056	0.190159	-0.275360	0.078908	-0.108182	-0.229380	0.073219	0.135792	0.575158	0.087114	-0.254272
11573	96.441667	-0.724666	0.636070	0.176689	-0.728121	0.623025	-0.060801	-0.619006	0.792970	0.180289	-0.602815	0.788502	-0.065324	-0.475946	1.056460	-0.012192	-0.493183	1.059038	0.091378	-0.443281	1.024040	0.109840	-0.307617	0.711854	0.290452	-0.299307	0.728178	-0.142995				-0.265497	0.902328	0.103230				-0.221582	0.068011	0.190028	-0.275367	0.078906	-0.108178	-0.229379	0.073218	0.135792	0.575117	0.087131	-0.254294
11574	96.450000	-0.724717	0.636042	0.176688	-0.728139	0.622999	-0.060810	-0.619053	0.792959	0.180314	-0.602857	0.788527	-0.065310	-0.476030	1.056402	-0.012227	-0.493310	1.058984	0.091349	-0.443350	1.023911	0.109723	-0.307683	0.711964	0.290407	-0.299322	0.728189	-0.142969				-0.265410	0.902368	0.103293				-0.221596	0.067965	0.189904	-0.275368	0.078894	-0.108171	-0.229376	0.073216	0.135795	0.575085	0.087156	-0.254324
11575	96.458333	-0.724765	0.636011	0.176694	-0.728155	0.622992	-0.060820	-0.619152	0.792880	0.180324	-0.602885	0.788556	-0.065299	-0.476069	1.056313	-0.012293	-0.493469	1.059007	0.091234	-0.443597	1.024105	0.109817	-0.307652	0.711657	0.290470	-0.299335	0.728192	-0.142925				-0.265291	0.902407	0.103369				-0.221575	0.068049	0.190155	-0.275366	0.078906	-0.108173	-0.229379	0.073207	0.135798	0.575052	0.087186	-0.254350
11576	96.466667	-0.724809	0.635983	0.176699	-0.728241	0.623006	-0.060820	-0.619185	0.792854	0.180322	-0.602902	0.788581	-0.065283	-0.476050	1.056212	-0.012413	-0.493620	1.059036	0.091093	-0.443666	1.023226	0.108534	-0.307667	0.711654	0.290422	-0.299347	0.728193	-0.142872				-0.265155	0.902440	0.103440				-0.221576	0.068050	0.190150	-0.275364	0.078901	-0.108173	-0.229383	0.073205	0.135792	0.575020	0.087200	-0.254380
11577	96.475000	-0.724831	0.635958	0.176697	-0.728250	0.623006	-0.060822	-0.619213	0.792841	0.180359	-0.602906	0.788610	-0.065259	-0.476032	1.056063	-0.012470	-0.493738	1.059048	0.090947	-0.443810	1.023279	0.108540	-0.307715	0.711617	0.290478	-0.299348	0.728202	-0.142805				-0.264978	0.902543	0.103609				-0.221584	0.068002	0.190021	-0.275369	0.078901	-0.108176	-0.229376	0.073205	0.135794	0.574993	0.087226	-0.254417
11578	96.483333	-0.724858	0.635936	0.176699	-0.728177	0.622988	-0.060829	-0.619256	0.792791	0.180369	-0.602883	0.788629	-0.065216	-0.475929	1.055887	-0.012603	-0.493823	1.059056	0.090774	-0.444122	1.024406	0.109965	-0.307868	0.711825	0.290589	-0.299336	0.728207	-0.142735				-0.264790	0.902658	0.103807				-0.221586	0.068040	0.190153	-0.275364	0.078895	-0.108178	-0.229376	0.073198	0.135791	0.574957	0.087246	-0.254451
11579	96.491667	-0.724880	0.635918	0.176707	-0.728218	0.623008	-0.060825	-0.619279	0.792766	0.180396	-0.602857	0.788646	-0.065175	-0.475812	1.055669	-0.012723	-0.493940	1.059080	0.090622	-0.444166	1.023911	0.109279	-0.307913	0.711790	0.290669	-0.299318	0.728211	-0.142655				-0.264610	0.902696	0.103958				-0.221590	0.068000	0.190023	-0.275362	0.078901	-0.108188	-0.229378	0.073191	0.135788	0.574929	0.087264	-0.254476
11580	96.500000	-0.724886	0.635902	0.176709	-0.728182	0.623016	-0.060823	-0.619268	0.792776	0.180454	-0.602820	0.788659	-0.065136	-0.475678	1.055449	-0.012851	-0.494049	1.059082	0.090410	-0.444195	1.023405	0.108565	-0.307949	0.711749	0.290748	-0.299289	0.728215	-0.142569				-0.264439	0.902747	0.104128				-0.221581	0.068041	0.190147	-0.275362	0.078896	-0.108192	-0.229377	0.073191	0.135784	0.574896	0.087286	-0.254509
11581	96.508333	-0.724894	0.635895	0.176717	-0.728188	0.623038	-0.060816	-0.619294	0.792751	0.180541	-0.602772	0.788666	-0.065096	-0.475541	1.055229	-0.012985	-0.494126	1.059085	0.090222	-0.444326	1.024177	0.109675	-0.307964	0.711724	0.290852	-0.299241	0.728222	-0.142478				-0.264316	0.902644	0.104155				-0.221588	0.067996	0.190024	-0.275362	0.078888	-0.108182	-0.229378	0.073186	0.135780	0.574857	0.087306	-0.254536
11582	96.516667	-0.724893	0.635891	0.176731	-0.728133	0.623052	-0.060805	-0.619210	0.792795	0.180585	-0.602707	0.788673	-0.065056	-0.475348	1.055020	-0.013170	-0.494165	1.059089	0.089966	-0.444454	1.024227	0.109639	-0.307934	0.711380	0.291065	-0.299186	0.728224	-0.142387				-0.263999	0.902792	0.104621				-0.221579	0.068039	0.190150	-0.275362	0.078896	-0.108183	-0.229370	0.073183	0.135778	0.574814	0.087329	-0.254564
11583	96.525000	-0.724878	0.635898	0.176747	-0.728099	0.623089	-0.060779	-0.619246	0.792713	0.180614	-0.602663	0.788696	-0.065027	-0.475149	1.054808	-0.013407	-0.494247	1.059073	0.089656	-0.444553	1.024279	0.109570	-0.307927	0.711345	0.291164	-0.299120	0.728229	-0.142296				-0.264101	0.902758	0.104541				-0.221594	0.067947	0.189892	-0.275365	0.078897	-0.108180	-0.229371	0.073176	0.135780	0.574759	0.087369	-0.254607
11584	96.533333	-0.724854	0.635911	0.176765	-0.728025	0.623151	-0.060748	-0.619135	0.792773	0.180670	-0.602599	0.788716	-0.064980	-0.474953	1.054614	-0.013646	-0.494480	1.059038	0.089200	-0.444837	1.024721	0.109863	-0.307903	0.711304	0.291258	-0.299044	0.728237	-0.142214				-0.264065	0.902817	0.104721				-0.221573	0.068026	0.190145	-0.275359	0.078890	-0.108173	-0.229366	0.073174	0.135779	0.574704	0.087398	-0.254633
11585	96.541667	-0.724817	0.635931	0.176782	-0.727998	0.623174	-0.060731	-0.619157	0.792677	0.180669	-0.602513	0.788729	-0.064914	-0.474733	1.054438	-0.013912	-0.494493	1.058967	0.088865	-0.444894	1.024763	0.109745	-0.307869	0.711275	0.291355	-0.298971	0.728251	-0.142138				-0.264085	0.902875	0.104903				-0.221572	0.068026	0.190148	-0.275356	0.078897	-0.108176	-0.229370	0.073171	0.135785	0.574636	0.087436	-0.254674
11586	96.550000	-0.724759	0.635952	0.176797	-0.727956	0.623212	-0.060689	-0.619076	0.792704	0.180734	-0.602425	0.788740	-0.064870	-0.474517	1.054262	-0.014156	-0.494498	1.058964	0.088586	-0.444950	1.024812	0.109639	-0.307826	0.711256	0.291449	-0.298896	0.728264	-0.142072				-0.264160	0.902906	0.105074				-0.221597	0.067933	0.189888	-0.275360	0.078895	-0.108173	-0.229365	0.073166	0.135780	0.574566	0.087466	-0.254700
11587	96.558333	-0.724702	0.635979	0.176812	-0.727886	0.623260	-0.060667	-0.619022	0.792705	0.180797	-0.602364	0.788762	-0.064815	-0.474205	1.054079	-0.014470	-0.494500	1.058914	0.088195	-0.444771	1.024448	0.109098	-0.307768	0.711248	0.291527	-0.298838	0.728275	-0.142018				-0.264284	0.902890	0.105235				-0.221597	0.067923	0.189890	-0.275357	0.078890	-0.108172	-0.229367	0.073160	0.135768	0.574499	0.087496	-0.254731
11588	96.566667	-0.724637	0.636003	0.176829	-0.727834	0.623300	-0.060629	-0.618931	0.792713	0.180824	-0.602292	0.788771	-0.064760	-0.473905	1.053877	-0.014744	-0.494527	1.058779	0.087983	-0.444812	1.024481	0.109009	-0.307705	0.711248	0.291606	-0.298788	0.728287	-0.141977				-0.264435	0.902831	0.105358				-0.221580	0.068008	0.190149	-0.275351	0.078878	-0.108162	-0.229363	0.073156	0.135768	0.574426	0.087530	-0.254754
11589	96.575000	-0.724567	0.636032	0.176850	-0.727782	0.623337	-0.060583	-0.618854	0.792718	0.180871	-0.602236	0.788780	-0.064700	-0.473629	1.053668	-0.014981	-0.494447	1.058726	0.087504	-0.444829	1.024505	0.108913	-0.307645	0.711244	0.291674	-0.298747	0.728292	-0.141945				-0.264605	0.902726	0.105448				-0.221579	0.068007	0.190152	-0.275354	0.078888	-0.108167	-0.229363	0.073161	0.135768	0.574366	0.087566	-0.254775
11590	96.583333	-0.724493	0.636061	0.176874	-0.727729	0.623379	-0.060538	-0.618742	0.792757	0.180925	-0.602173	0.788786	-0.064634	-0.473367	1.053438	-0.015202	-0.494460	1.058634	0.087252	-0.444822	1.024492	0.108793	-0.307583	0.711241	0.291734	-0.298724	0.728304	-0.141926				-0.264775	0.902609	0.105492				-0.221582	0.068005	0.190153	-0.275354	0.078886	-0.108157	-0.229363	0.073160	0.135763	0.574304	0.087591	-0.254791
11591	96.591667	-0.724427	0.636093	0.176900	-0.727670	0.623417	-0.060487	-0.618687	0.792745	0.180965	-0.602119	0.788784	-0.064579	-0.473092	1.053193	-0.015446	-0.494503	1.058482	0.087057	-0.444833	1.024467	0.108711	-0.307579	0.711342	0.291787	-0.298699	0.728309	-0.141936				-0.264939	0.902495	0.105480				-0.221586	0.067965	0.190018	-0.275356	0.078880	-0.108152	-0.229362	0.073158	0.135761	0.574241	0.087617	-0.254813
11592	96.600000	-0.724357	0.636116	0.176930	-0.727704	0.623496	-0.060445	-0.618369	0.792873	0.181215	-0.602074	0.788778	-0.064527	-0.472827	1.052922	-0.015664	-0.494458	1.058268	0.086624	-0.444844	1.024426	0.108615	-0.307456	0.711236	0.291798	-0.298683	0.728308	-0.141953				-0.265071	0.902418	0.105433				-0.221590	0.067917	0.189880	-0.275353	0.078878	-0.108150	-0.229360	0.073149	0.135760	0.574186	0.087645	-0.254833
11593	96.608333	-0.724289	0.636135	0.176961	-0.727651	0.623521	-0.060401	-0.618543	0.792741	0.181049	-0.602025	0.788775	-0.064480	-0.472650	1.052683	-0.015877	-0.494494	1.058146	0.086438	-0.444877	1.024370	0.108528	-0.307467	0.711395	0.291837	-0.298667	0.728313	-0.141987				-0.265182	0.902363	0.105383				-0.221583	0.067963	0.189996	-0.275355	0.078879	-0.108152	-0.229359	0.073141	0.135750	0.574136	0.087669	-0.254856
11594	96.616667	-0.724228	0.636154	0.176988	-0.727515	0.623505	-0.060344	-0.618468	0.792756	0.181093	-0.601999	0.788771	-0.064451	-0.472556	1.052463	-0.016054	-0.494696	1.058183	0.086164	-0.444909	1.024329	0.108426	-0.307377	0.711530	0.291665	-0.298652	0.728321	-0.142033				-0.265528	0.902260	0.105153				-0.221587	0.067907	0.189861	-0.275354	0.078882	-0.108151	-0.229358	0.073132	0.135744	0.574086	0.087695	-0.254888
11595	96.625000	-0.724177	0.636165	0.177008	-0.727559	0.623572	-0.060312	-0.618448	0.792704	0.181111	-0.601952	0.788759	-0.064411	-0.472467	1.052278	-0.016220	-0.494741	1.058020	0.085951	-0.444946	1.024286	0.108327	-0.307290	0.711228	0.291746	-0.298633	0.728329	-0.142061				-0.265573	0.902288	0.105124				-0.221577	0.067946	0.189984	-0.275346	0.078883	-0.108153	-0.229352	0.073130	0.135742	0.574033	0.087723	-0.254918
11596	96.633333	-0.724130	0.636171	0.177027	-0.727511	0.623579	-0.060286	-0.618371	0.792727	0.181147	-0.601915	0.788750	-0.064376	-0.472393	1.052111	-0.016389	-0.494769	1.057855	0.085752	-0.444982	1.024242	0.108248	-0.307385	0.711562	0.291792	-0.298622	0.728346	-0.142087				-0.265588	0.902343	0.105112				-0.221566	0.067990	0.190106	-0.275348	0.078884	-0.108149	-0.229353	0.073125	0.135739	0.573956	0.087755	-0.254955
11597	96.641667	-0.724095	0.636175	0.177040	-0.727485	0.623596	-0.060260	-0.618350	0.792690	0.181151	-0.601892	0.788739	-0.064360	-0.472393	1.051952	-0.016479	-0.494835	1.057743	0.085672	-0.445023	1.024200	0.108201	-0.307356	0.711568	0.291747	-0.298616	0.728364	-0.142105				-0.265579	0.902441	0.105134				-0.221587	0.067903	0.189857	-0.275345	0.078897	-0.108151	-0.229349	0.073129	0.135738	0.573844	0.087790	-0.254999
11598	96.650000	-0.724062	0.636179	0.177048	-0.727370	0.623568	-0.060235	-0.618309	0.792698	0.181171	-0.601876	0.788733	-0.064348	-0.472444	1.051810	-0.016529	-0.494982	1.057590	0.085807	-0.445063	1.024153	0.108170	-0.307201	0.711245	0.291629	-0.298617	0.728377	-0.142117				-0.265556	0.902548	0.105167				-0.221577	0.067911	0.189853	-0.275346	0.078890	-0.108140	-0.229350	0.073129	0.135732	0.573693	0.087832	-0.255069
11599	96.658333	-0.724049	0.636191	0.177050	-0.727404	0.623589	-0.060235	-0.618337	0.792647	0.181172	-0.601861	0.788725	-0.064340	-0.472549	1.051705	-0.016528	-0.494896	1.057514	0.085817	-0.445114	1.024123	0.108194	-0.307333	0.711571	0.291663	-0.298616	0.728389	-0.142125				-0.265515	0.902660	0.105201				-0.221572	0.067948	0.189991	-0.275348	0.078890	-0.108141	-0.229350	0.073131	0.135737	0.573484	0.087867	-0.255143
11600	96.666667	-0.724035	0.636202	0.177047	-0.727440	0.623619	-0.060237	-0.618314	0.792644	0.181152	-0.601860	0.788725	-0.064348	-0.472670	1.051627	-0.016489	-0.494830	1.057468	0.085829	-0.445183	1.024078	0.108223	-0.307347	0.711560	0.291645	-0.298616	0.728396	-0.142131				-0.265476	0.902753	0.105240				-0.221561	0.067993	0.190113	-0.275349	0.078889	-0.108138	-0.229350	0.073131	0.135740	0.573219	0.087902	-0.255231
11601	96.675000	-0.724035	0.636208	0.177036	-0.727360	0.623589	-0.060236	-0.618284	0.792680	0.181162	-0.601866	0.788729	-0.064361	-0.472839	1.051553	-0.016378	-0.494980	1.057442	0.085983	-0.445258	1.024030	0.108304	-0.307293	0.711393	0.291581	-0.298622	0.728406	-0.142137				-0.265297	0.902976	0.105446				-0.221576	0.067903	0.189861	-0.275348	0.078890	-0.108134	-0.229349	0.073124	0.135740	0.572888	0.087918	-0.255347
11602	96.683333	-0.724044	0.636214	0.177022	-0.727349	0.623560	-0.060242	-0.618311	0.792685	0.181198	-0.601866	0.788729	-0.064374	-0.473004	1.051507	-0.016258	-0.495065	1.057334	0.086061	-0.445335	1.023995	0.108423	-0.307250	0.711225	0.291521	-0.298628	0.728403	-0.142127				-0.265426	0.902926	0.105294				-0.221580	0.067900	0.189861	-0.275351	0.078880	-0.108123	-0.229347	0.073122	0.135741	0.572485	0.087916	-0.255482
11603	96.691667	-0.724063	0.636205	0.176997	-0.727451	0.623590	-0.060272	-0.618207	0.792725	0.181228	-0.601886	0.788727	-0.064403	-0.473202	1.051497	-0.016066	-0.495134	1.057317	0.086265	-0.445401	1.023946	0.108552	-0.307284	0.711221	0.291525	-0.298632	0.728400	-0.142125				-0.265418	0.902973	0.105301				-0.221560	0.067990	0.190108	-0.275344	0.078882	-0.108133	-0.229349	0.073121	0.135744	0.571992	0.087918	-0.255640
11604	96.700000	-0.724091	0.636196	0.176972	-0.727477	0.623583	-0.060296	-0.618349	0.792657	0.181097	-0.601923	0.788728	-0.064453	-0.473430	1.051502	-0.015802	-0.495176	1.057330	0.086580	-0.445434	1.023910	0.108733	-0.307324	0.711222	0.291527	-0.298642	0.728394	-0.142114				-0.265419	0.903033	0.105270				-0.221584	0.067905	0.189843	-0.275345	0.078881	-0.108138	-0.229351	0.073117	0.135743	0.571692	0.087638	-0.255560
11605	96.708333	-0.724132	0.636180	0.176942	-0.727449	0.623533	-0.060316	-0.618415	0.792628	0.181058	-0.601934	0.788714	-0.064468	-0.473682	1.051559	-0.015495	-0.495253	1.057358	0.086939	-0.445455	1.023895	0.108951	-0.307366	0.711225	0.291525	-0.298654	0.728384	-0.142095				-0.265265	0.903206	0.105390				-0.221578	0.067903	0.189848	-0.275347	0.078884	-0.108143	-0.229351	0.073125	0.135741	0.570755	0.087936	-0.256031
11606	96.716667	-0.724179	0.636161	0.176910	-0.727532	0.623541	-0.060356	-0.618489	0.792600	0.181018	-0.601968	0.788709	-0.064506	-0.473956	1.051664	-0.015165	-0.495273	1.057355	0.087286	-0.445470	1.023868	0.109187	-0.307411	0.711235	0.291524	-0.298664	0.728379	-0.142075				-0.265421	0.903133	0.105165				-0.221564	0.067999	0.190113	-0.275353	0.078880	-0.108146	-0.229350	0.073136	0.135740	0.570140	0.087485	-0.255884
11607	96.725000	-0.724231	0.636139	0.176888	-0.727562	0.623515	-0.060391	-0.618537	0.792604	0.180985	-0.602008	0.788705	-0.064547	-0.474238	1.051771	-0.014768	-0.495233	1.057323	0.087776	-0.445483	1.023860	0.109477	-0.307475	0.711250	0.291533	-0.298685	0.728373	-0.142058				-0.265421	0.903173	0.105095				-0.221570	0.068003	0.190120	-0.275353	0.078892	-0.108151	-0.229350	0.073142	0.135740	0.569350	0.087418	-0.256098
11608	96.733333	-0.724286	0.636117	0.176862	-0.727609	0.623495	-0.060430	-0.618585	0.792619	0.180959	-0.602063	0.788701	-0.064589	-0.474601	1.051909	-0.014304	-0.495169	1.057301	0.088333	-0.445453	1.023847	0.109793	-0.307535	0.711268	0.291539	-0.298703	0.728378	-0.142039				-0.264897	0.903611	0.105605				-0.221591	0.067925	0.189877	-0.275357	0.078892	-0.108144	-0.229352	0.073151	0.135742	0.568438	0.087408	-0.256377
11609	96.741667	-0.724345	0.636092	0.176842	-0.727540	0.623409	-0.060451	-0.618629	0.792633	0.180944	-0.602117	0.788707	-0.064636	-0.475029	1.052089	-0.013786	-0.495180	1.057379	0.088973	-0.445385	1.023829	0.110115	-0.307584	0.711281	0.291524	-0.298731	0.728376	-0.142025				-0.265162	0.903360	0.105176				-0.221587	0.067921	0.189874	-0.275356	0.078894	-0.108144	-0.229358	0.073148	0.135750	0.567410	0.087429	-0.256686
11610	96.750000	-0.724400	0.636060	0.176825	-0.727586	0.623375	-0.060487	-0.618745	0.792565	0.180895	-0.602178	0.788701	-0.064686	-0.475475	1.052290	-0.013221	-0.495288	1.057531	0.089782	-0.445289	1.023823	0.110459	-0.307638	0.711277	0.291509	-0.298748	0.728369	-0.142014				-0.265413	0.903270	0.104882				-0.221572	0.068009	0.190126	-0.275353	0.078900	-0.108147	-0.229359	0.073142	0.135755	0.566294	0.087444	-0.257001
11611	96.758333	-0.724454	0.636029	0.176807	-0.727634	0.623337	-0.060519	-0.618811	0.792559	0.180873	-0.602237	0.788701	-0.064721	-0.475871	1.052525	-0.012714	-0.495241	1.057667	0.090459	-0.445450	1.024248	0.111317	-0.307676	0.711282	0.291486	-0.298780	0.728363	-0.142014				-0.265406	0.903302	0.104804				-0.221589	0.067922	0.189869	-0.275353	0.078901	-0.108153	-0.229362	0.073139	0.135758	0.565111	0.087434	-0.257342
11612	96.766667	-0.724505	0.635999	0.176791	-0.727688	0.623301	-0.060550	-0.618843	0.792578	0.180853	-0.602305	0.788706	-0.064760	-0.476253	1.052765	-0.012200	-0.495161	1.057757	0.091064	-0.445224	1.024155	0.111532	-0.307717	0.711280	0.291451	-0.298814	0.728362	-0.142027				-0.265397	0.903359	0.104724				-0.221571	0.068004	0.190123	-0.275353	0.078900	-0.108161	-0.229359	0.073134	0.135754	0.563861	0.087445	-0.257688
11613	96.775000	-0.724557	0.635971	0.176779	-0.727736	0.623260	-0.060579	-0.618815	0.792608	0.180919	-0.602369	0.788705	-0.064794	-0.476612	1.052999	-0.011700	-0.495041	1.057840	0.091681	-0.445035	1.024153	0.111801	-0.307749	0.711288	0.291396	-0.298851	0.728353	-0.142050				-0.265395	0.903425	0.104651				-0.221582	0.067969	0.189992	-0.275353	0.078886	-0.108157	-0.229361	0.073140	0.135752	0.562526	0.087436	-0.258055
11614	96.783333	-0.724606	0.635949	0.176767	-0.727788	0.623222	-0.060607	-0.618996	0.792537	0.180801	-0.602443	0.788698	-0.064815	-0.476926	1.053225	-0.011209	-0.494921	1.057937	0.092238	-0.444834	1.024153	0.112053	-0.307779	0.711288	0.291352	-0.298896	0.728349	-0.142079				-0.264925	0.903671	0.105043				-0.221571	0.068009	0.190123	-0.275348	0.078884	-0.108160	-0.229357	0.073138	0.135749	0.561095	0.087456	-0.258438
11615	96.791667	-0.724645	0.635923	0.176759	-0.727837	0.623188	-0.060625	-0.619050	0.792534	0.180788	-0.602510	0.788699	-0.064839	-0.477192	1.053495	-0.010784	-0.494791	1.058053	0.092828	-0.444636	1.024162	0.112279	-0.307805	0.711296	0.291292	-0.298944	0.728354	-0.142117				-0.265167	0.903630	0.104719				-0.221580	0.067971	0.189987	-0.275348	0.078881	-0.108167	-0.229356	0.073143	0.135742	0.559557	0.087461	-0.258845
11616	96.800000	-0.724686	0.635904	0.176754	-0.727881	0.623160	-0.060639	-0.619103	0.792540	0.180780	-0.602577	0.788710	-0.064855	-0.477384	1.053766	-0.010398	-0.494620	1.058179	0.093323	-0.444424	1.024161	0.112512	-0.307830	0.711306	0.291220	-0.298995	0.728360	-0.142164				-0.265402	0.903574	0.104398				-0.221584	0.067924	0.189865	-0.275354	0.078885	-0.108165	-0.229354	0.073149	0.135734	0.557931	0.087488	-0.259255
11617	96.808333	-0.724717	0.635886	0.176760	-0.727932	0.623136	-0.060638	-0.619143	0.792508	0.180693	-0.602647	0.788726	-0.064867	-0.477659	1.054073	-0.010020	-0.494426	1.058275	0.093767	-0.444124	1.023980	0.112513	-0.307851	0.711320	0.291156	-0.299048	0.728368	-0.142212				-0.265396	0.903595	0.104299				-0.221571	0.067970	0.189993	-0.275352	0.078894	-0.108166	-0.229356	0.073144	0.135741	0.556199	0.087511	-0.259667
11618	96.816667	-0.724755	0.635871	0.176771	-0.727962	0.623121	-0.060647	-0.619192	0.792553	0.180783	-0.602707	0.788742	-0.064874	-0.477815	1.054353	-0.009754	-0.494239	1.058479	0.094162	-0.444013	1.024188	0.112856	-0.307870	0.711324	0.291091	-0.299101	0.728368	-0.142261				-0.265381	0.903582	0.104174				-0.221560	0.068011	0.190122	-0.275353	0.078893	-0.108156	-0.229354	0.073145	0.135745	0.554382	0.087542	-0.260106
11619	96.825000	-0.724769	0.635854	0.176778	-0.728019	0.623092	-0.060639	-0.619227	0.792566	0.180789	-0.602779	0.788767	-0.064906	-0.477815	1.054615	-0.009506	-0.494015	1.058611	0.094500	-0.443819	1.024212	0.112996	-0.307920	0.711639	0.290902	-0.299150	0.728367	-0.142302				-0.265345	0.903562	0.104025				-0.221576	0.067926	0.189855	-0.275353	0.078898	-0.108163	-0.229354	0.073130	0.135738	0.552479	0.087530	-0.260531
11620	96.833333	-0.724785	0.635840	0.176783	-0.728045	0.623071	-0.060637	-0.619287	0.792528	0.180742	-0.602831	0.788784	-0.064907	-0.477603	1.054860	-0.009182	-0.493796	1.058775	0.094798	-0.443632	1.024240	0.113105	-0.307926	0.711641	0.290840	-0.299195	0.728365	-0.142345				-0.265307	0.903514	0.103864				-0.221558	0.068003	0.190097	-0.275348	0.078897	-0.108168	-0.229355	0.073115	0.135738	0.550479	0.087533	-0.260988
11621	96.841667	-0.724800	0.635826	0.176787	-0.728068	0.623050	-0.060638	-0.619284	0.792595	0.180796	-0.602856	0.788777	-0.064895	-0.477464	1.055165	-0.008986	-0.493585	1.058922	0.094912	-0.443391	1.024118	0.113017	-0.307928	0.711649	0.290785	-0.299221	0.728358	-0.142381				-0.265015	0.903551	0.103938				-0.221552	0.068000	0.190088	-0.275349	0.078892	-0.108175	-0.229347	0.073109	0.135732	0.548388	0.087533	-0.261453
11622	96.850000	-0.724810	0.635820	0.176791	-0.728079	0.623039	-0.060638	-0.619301	0.792609	0.180794	-0.602893	0.788781	-0.064895	-0.477282	1.055478	-0.008812	-0.493383	1.059190	0.094999	-0.443156	1.024006	0.112883	-0.307927	0.711661	0.290748	-0.299246	0.728358	-0.142405				-0.265188	0.903404	0.103559				-0.221578	0.067913	0.189823	-0.275349	0.078887	-0.108181	-0.229341	0.073105	0.135722	0.546239	0.087562	-0.261936
11623	96.858333	-0.724813	0.635817	0.176791	-0.728082	0.623041	-0.060641	-0.619316	0.792618	0.180788	-0.602910	0.788786	-0.064908	-0.477002	1.055830	-0.008953	-0.493132	1.059425	0.095037	-0.443021	1.024088	0.112858	-0.307864	0.711555	0.290697	-0.299261	0.728348	-0.142419				-0.264979	0.903466	0.103629				-0.221563	0.067947	0.189952	-0.275348	0.078891	-0.108189	-0.229341	0.073106	0.135706	0.544004	0.087564	-0.262421
11624	96.866667	-0.724805	0.635818	0.176789	-0.728083	0.623034	-0.060630	-0.619317	0.792639	0.180789	-0.602926	0.788797	-0.064907	-0.476641	1.056189	-0.009022	-0.492850	1.059705	0.094972	-0.442886	1.024155	0.112787	-0.307914	0.711691	0.290711	-0.299266	0.728335	-0.142414				-0.265071	0.903283	0.103400				-0.221566	0.067899	0.189824	-0.275345	0.078896	-0.108191	-0.229337	0.073108	0.135699	0.541702	0.087584	-0.262903
11625	96.875000	-0.724804	0.635823	0.176797	-0.728084	0.623038	-0.060628	-0.619307	0.792651	0.180786	-0.602921	0.788795	-0.064914	-0.476220	1.056552	-0.009102	-0.492585	1.059978	0.094818	-0.442760	1.024224	0.112662	-0.307905	0.711704	0.290724	-0.299268	0.728330	-0.142402				-0.264866	0.903341	0.103541				-0.221553	0.067983	0.190084	-0.275342	0.078889	-0.108180	-0.229336	0.073113	0.135698	0.539326	0.087624	-0.263372
11626	96.883333	-0.724788	0.635827	0.176805	-0.728076	0.623049	-0.060625	-0.619291	0.792663	0.180791	-0.602937	0.788796	-0.064903	-0.475769	1.056866	-0.009097	-0.492290	1.060236	0.094671	-0.442796	1.024640	0.112770	-0.307895	0.711708	0.290747	-0.299270	0.728313	-0.142378				-0.264669	0.903391	0.103709				-0.221563	0.067891	0.189835	-0.275345	0.078899	-0.108178	-0.229334	0.073108	0.135699	0.536874	0.087660	-0.263819
11627	96.891667	-0.724771	0.635836	0.176810	-0.728065	0.623052	-0.060616	-0.619154	0.792734	0.180891	-0.602910	0.788802	-0.064917	-0.475239	1.057138	-0.009403	-0.491993	1.060491	0.094380	-0.442592	1.024510	0.112425	-0.307887	0.711707	0.290775	-0.299257	0.728294	-0.142349				-0.264775	0.903195	0.103573				-0.221565	0.067896	0.189832	-0.275342	0.078893	-0.108170	-0.229331	0.073097	0.135702	0.534325	0.087719	-0.264260
11628	96.900000	-0.724747	0.635844	0.176813	-0.728051	0.623058	-0.060612	-0.619178	0.792761	0.180821	-0.602899	0.788811	-0.064911	-0.474667	1.057385	-0.009747	-0.491738	1.060681	0.094006	-0.442545	1.024734	0.112335	-0.307876	0.711696	0.290811	-0.299245	0.728277	-0.142320				-0.264359	0.903227	0.103905				-0.221544	0.067968	0.190084	-0.275340	0.078881	-0.108153	-0.229335	0.073081	0.135703	0.531690	0.087761	-0.264679
11629	96.908333	-0.724728	0.635862	0.176815	-0.728030	0.623071	-0.060608	-0.619192	0.792709	0.180793	-0.602857	0.788804	-0.064920	-0.474024	1.057569	-0.010083	-0.491413	1.060864	0.093625	-0.442342	1.024564	0.111927	-0.307856	0.711688	0.290845	-0.299219	0.728259	-0.142292				-0.264301	0.903320	0.104075				-0.221550	0.067926	0.189953	-0.275341	0.078883	-0.108157	-0.229335	0.073066	0.135705	0.528947	0.087804	-0.265098
11630	96.916667	-0.724696	0.635878	0.176807	-0.728006	0.623087	-0.060603	-0.619164	0.792708	0.180785	-0.602825	0.788798	-0.064928	-0.473373	1.057723	-0.010413	-0.491000	1.060974	0.093037	-0.442299	1.024757	0.111794	-0.307840	0.711672	0.290878	-0.299191	0.728239	-0.142258				-0.264232	0.903278	0.104148				-0.221561	0.067885	0.189814	-0.275339	0.078887	-0.108163	-0.229325	0.073065	0.135697	0.526109	0.087865	-0.265520
11631	96.925000	-0.724671	0.635900	0.176802	-0.727976	0.623109	-0.060597	-0.619007	0.792755	0.180849	-0.602776	0.788798	-0.064934	-0.472706	1.057816	-0.010766	-0.490743	1.061142	0.092550	-0.442010	1.024435	0.111251	-0.307743	0.711390	0.290944	-0.299151	0.728226	-0.142233				-0.264532	0.902975	0.103828				-0.221567	0.067881	0.189804	-0.275338	0.078883	-0.108161	-0.229328	0.073060	0.135689	0.523155	0.087918	-0.265966
11632	96.933333	-0.724649	0.635923	0.176798	-0.727920	0.623136	-0.060607	-0.619057	0.792694	0.180675	-0.602713	0.788793	-0.064944	-0.472027	1.057897	-0.011159	-0.490680	1.061313	0.091974	-0.441885	1.024472	0.110969	-0.307746	0.711339	0.291054	-0.299100	0.728218	-0.142206				-0.264607	0.902818	0.103753				-0.221534	0.067957	0.190058	-0.275343	0.078886	-0.108170	-0.229325	0.073062	0.135684	0.520117	0.087995	-0.266413
11633	96.941667	-0.724612	0.635946	0.176793	-0.727888	0.623160	-0.060600	-0.619010	0.792742	0.180755	-0.602659	0.788795	-0.064945	-0.471359	1.057959	-0.011548	-0.490422	1.061455	0.091552	-0.441892	1.023949	0.109960	-0.307711	0.711322	0.291082	-0.299050	0.728206	-0.142173				-0.264295	0.902858	0.104096				-0.221545	0.067961	0.190065	-0.275333	0.078881	-0.108165	-0.229323	0.073064	0.135683	0.516969	0.088086	-0.266872
11634	96.950000	-0.724573	0.635964	0.176782	-0.727856	0.623185	-0.060591	-0.618928	0.792779	0.180750	-0.602602	0.788805	-0.064946	-0.470712	1.058017	-0.011892	-0.490176	1.061591	0.091070	-0.442156	1.023809	0.109314	-0.307674	0.711305	0.291113	-0.298993	0.728199	-0.142144				-0.263978	0.902903	0.104437				-0.221543	0.067959	0.190071	-0.275332	0.078879	-0.108160	-0.229319	0.073069	0.135683	0.513739	0.088184	-0.267342
11635	96.958333	-0.724540	0.635985	0.176782	-0.727823	0.623212	-0.060585	-0.618896	0.792738	0.180702	-0.602536	0.788822	-0.064966	-0.470047	1.058084	-0.012249	-0.489925	1.061768	0.090601	-0.441911	1.024374	0.109771	-0.307633	0.711289	0.291151	-0.298938	0.728189	-0.142114				-0.264120	0.902765	0.104302				-0.221538	0.067965	0.190069	-0.275330	0.078879	-0.108148	-0.229317	0.073067	0.135690	0.510411	0.088302	-0.267839
11636	96.966667	-0.724510	0.636011	0.176782	-0.727790	0.623237	-0.060576	-0.618833	0.792719	0.180658	-0.602463	0.788830	-0.064958	-0.469411	1.058108	-0.012587	-0.489667	1.061905	0.090175	-0.441671	1.024915	0.110228	-0.307590	0.711266	0.291181	-0.298881	0.728186	-0.142090				-0.264247	0.902634	0.104171				-0.221537	0.067957	0.190080	-0.275326	0.078889	-0.108147	-0.229316	0.073062	0.135701	0.507007	0.088439	-0.268362
11637	96.975000	-0.724478	0.636027	0.176779	-0.727757	0.623265	-0.060571	-0.618753	0.792790	0.180744	-0.602401	0.788836	-0.064959	-0.468838	1.058047	-0.012875	-0.489439	1.061963	0.089782	-0.441706	1.024410	0.109376	-0.307550	0.711240	0.291194	-0.298832	0.728172	-0.142071				-0.263854	0.902687	0.104431				-0.221538	0.067961	0.190076	-0.275332	0.078891	-0.108147	-0.229319	0.073053	0.135697	0.503517	0.088645	-0.268909
11638	96.983333	-0.724450	0.636054	0.176774	-0.727720	0.623290	-0.060560	-0.618717	0.792728	0.180655	-0.602333	0.788840	-0.064962	-0.468293	1.057966	-0.013195	-0.489234	1.062017	0.089439	-0.441732	1.023912	0.108545	-0.307515	0.711224	0.291203	-0.298786	0.728169	-0.142060				-0.263732	0.902652	0.104511				-0.221540	0.067954	0.190069	-0.275335	0.078886	-0.108144	-0.229319	0.073051	0.135693	0.499975	0.088895	-0.269460
11639	96.991667	-0.724417	0.636083	0.176769	-0.727688	0.623320	-0.060554	-0.618647	0.792766	0.180689	-0.602267	0.788845	-0.064964	-0.467871	1.057873	-0.013447	-0.489044	1.062033	0.089139	-0.441616	1.023918	0.108385	-0.307485	0.711197	0.291196	-0.298738	0.728143	-0.142059				-0.263756	0.902583	0.104489				-0.221535	0.067947	0.190064	-0.275332	0.078876	-0.108142	-0.229321	0.073044	0.135685	0.496358	0.089216	-0.270026
11640	97.000000	-0.724383	0.636109	0.176758	-0.727650	0.623345	-0.060548	-0.618567	0.792785	0.180671	-0.602200	0.788845	-0.064960	-0.467474	1.057781	-0.013700	-0.488822	1.062041	0.088821	-0.441500	1.023909	0.108234	-0.307591	0.711496	0.291273	-0.298693	0.728127	-0.142058				-0.263509	0.902593	0.104632				-0.221533	0.067935	0.190064	-0.275325	0.078872	-0.108147	-0.229319	0.073033	0.135681	0.492692	0.089606	-0.270574
11641	97.008333	-0.724352	0.636135	0.176748	-0.727671	0.623397	-0.060545	-0.618513	0.792793	0.180661	-0.602136	0.788848	-0.064970	-0.467136	1.057651	-0.013877	-0.488662	1.062030	0.088600	-0.441391	1.023874	0.108110	-0.307555	0.711485	0.291279	-0.298647	0.728109	-0.142060				-0.263376	0.902722	0.104838				-0.221536	0.067935	0.190056	-0.275331	0.078879	-0.108151	-0.229315	0.073042	0.135664	0.489062	0.089998	-0.271213
11642	97.016667	-0.724318	0.636155	0.176739	-0.727588	0.623396	-0.060536	-0.618475	0.792790	0.180675	-0.602069	0.788849	-0.064967	-0.466863	1.057496	-0.014024	-0.488519	1.061962	0.088393	-0.441291	1.023826	0.108008	-0.307378	0.711138	0.291195	-0.298598	0.728101	-0.142057				-0.263330	0.902520	0.104712				-0.221528	0.067936	0.190056	-0.275330	0.078873	-0.108151	-0.229315	0.073043	0.135668	0.485351	0.090331	-0.271842
11643	97.025000	-0.724285	0.636174	0.176735	-0.727610	0.623447	-0.060526	-0.618392	0.792797	0.180642	-0.602012	0.788859	-0.064967	-0.466661	1.057317	-0.014141	-0.488416	1.061859	0.088234	-0.441198	1.023763	0.107943	-0.307482	0.711458	0.291293	-0.298503	0.728055	-0.142046				-0.263248	0.902510	0.104733				-0.221526	0.067943	0.190060	-0.275331	0.078869	-0.108137	-0.229312	0.073047	0.135672	0.481441	0.090685	-0.272201
11644	97.033333	-0.724249	0.636191	0.176733	-0.727636	0.623490	-0.060523	-0.618342	0.792783	0.180647	-0.601960	0.788874	-0.064975	-0.466528	1.057112	-0.014218	-0.488349	1.061781	0.088128	-0.441105	1.023692	0.107911	-0.307437	0.711445	0.291299	-0.298506	0.728106	-0.142017				-0.263181	0.902503	0.104738				-0.221532	0.067947	0.190065	-0.275333	0.078880	-0.108143	-0.229315	0.073047	0.135679	0.477628	0.090878	-0.272721
11645	97.041667	-0.724221	0.636209	0.176730	-0.727561	0.623479	-0.060511	-0.618307	0.792776	0.180661	-0.601915	0.788877	-0.064972	-0.466432	1.056902	-0.014300	-0.488288	1.061668	0.088084	-0.441042	1.023600	0.107898	-0.307398	0.711447	0.291314	-0.298464	0.728108	-0.141996				-0.263246	0.902467	0.104658				-0.221534	0.067947	0.190065	-0.275335	0.078875	-0.108132	-0.229313	0.073048	0.135682	0.473730	0.091097	-0.273604
11646	97.050000	-0.724194	0.636227	0.176729	-0.727587	0.623525	-0.060502	-0.618230	0.792782	0.180640	-0.601868	0.788878	-0.064967	-0.466393	1.056671	-0.014323	-0.488250	1.061525	0.088039	-0.440746	1.024523	0.109237	-0.307358	0.711448	0.291319	-0.298431	0.728111	-0.141979				-0.263054	0.902534	0.104751				-0.221535	0.067944	0.190060	-0.275335	0.078884	-0.108143	-0.229314	0.073047	0.135683	0.469867	0.091037	-0.274001
11647	97.058333	-0.724170	0.636237	0.176728	-0.727559	0.623527	-0.060502	-0.618214	0.792763	0.180667	-0.601824	0.788877	-0.064963	-0.466439	1.056391	-0.014313	-0.488185	1.061307	0.088013	-0.440667	1.024427	0.109275	-0.307325	0.711449	0.291321	-0.298404	0.728107	-0.141971				-0.263010	0.902570	0.104765				-0.221536	0.067943	0.190060	-0.275336	0.078878	-0.108136	-0.229316	0.073033	0.135674	0.466261	0.090880	-0.274706
11648	97.066667	-0.724151	0.636245	0.176728	-0.727538	0.623536	-0.060495	-0.618148	0.792766	0.180643	-0.601793	0.788868	-0.064968	-0.466519	1.056071	-0.014318	-0.488236	1.061059	0.088109	-0.440600	1.024311	0.109320	-0.307299	0.711449	0.291330	-0.298380	0.728102	-0.141959				-0.262941	0.902777	0.104936				-0.221536	0.067939	0.190053	-0.275338	0.078879	-0.108144	-0.229314	0.073029	0.135665	0.462464	0.090651	-0.275036
11649	97.075000	-0.724133	0.636246	0.176725	-0.727533	0.623534	-0.060491	-0.618127	0.792752	0.180647	-0.601756	0.788848	-0.064964	-0.466676	1.055749	-0.014274	-0.488310	1.060800	0.088096	-0.440554	1.024207	0.109363	-0.307277	0.711441	0.291322	-0.298363	0.728097	-0.141954				-0.262963	0.902659	0.104791				-0.221540	0.067938	0.190045	-0.275339	0.078877	-0.108151	-0.229313	0.073024	0.135658	0.459039	0.090440	-0.275636
11650	97.083333	-0.724123	0.636245	0.176724	-0.727513	0.623534	-0.060491	-0.618093	0.792738	0.180637	-0.601731	0.788836	-0.064967	-0.466864	1.055422	-0.014220	-0.488385	1.060523	0.088082	-0.440521	1.024112	0.109413	-0.307262	0.711442	0.291313	-0.298344	0.728095	-0.141951				-0.262966	0.902714	0.104809				-0.221536	0.067928	0.190044	-0.275334	0.078872	-0.108156	-0.229305	0.073022	0.135656	0.455490	0.090322	-0.275755
11651	97.091667	-0.724119	0.636244	0.176726	-0.727515	0.623540	-0.060483	-0.618091	0.792714	0.180646	-0.601717	0.788818	-0.064958	-0.467048	1.055100	-0.014219	-0.488478	1.060287	0.088147	-0.440504	1.024024	0.109457	-0.307327	0.711433	0.291230	-0.298331	0.728095	-0.141947				-0.262978	0.902790	0.104809				-0.221534	0.067927	0.190045	-0.275334	0.078879	-0.108157	-0.229308	0.073023	0.135659	0.452486	0.090350	-0.276295
11652	97.100000	-0.724120	0.636235	0.176729	-0.727530	0.623539	-0.060472	-0.618088	0.792700	0.180645	-0.601720	0.788805	-0.064957	-0.467265	1.054808	-0.014199	-0.488576	1.060064	0.088224	-0.440499	1.023960	0.109520	-0.307391	0.711427	0.291140	-0.298330	0.728100	-0.141952				-0.263291	0.902750	0.104648				-0.221534	0.067942	0.190051	-0.275335	0.078877	-0.108145	-0.229305	0.073030	0.135665	0.449558	0.090509	-0.276756
11653	97.108333	-0.724129	0.636228	0.176735	-0.727498	0.623515	-0.060466	-0.618084	0.792688	0.180646	-0.601728	0.788786	-0.064938	-0.467517	1.054540	-0.014180	-0.488692	1.059860	0.088239	-0.440524	1.023906	0.109557	-0.307261	0.711488	0.291293	-0.298340	0.728103	-0.141953				-0.263092	0.902882	0.104834				-0.221535	0.067943	0.190060	-0.275338	0.078880	-0.108136	-0.229312	0.073035	0.135673	0.446912	0.090787	-0.277264
11654	97.116667	-0.724143	0.636221	0.176739	-0.727560	0.623533	-0.060463	-0.618137	0.792625	0.180628	-0.601749	0.788771	-0.064931	-0.467757	1.054300	-0.014183	-0.488797	1.059626	0.088201	-0.440557	1.023852	0.109582	-0.307126	0.711180	0.291191	-0.298361	0.728101	-0.141963				-0.263179	0.902940	0.104826				-0.221529	0.067945	0.190061	-0.275336	0.078880	-0.108133	-0.229321	0.073029	0.135671	0.444451	0.091091	-0.277692
11655	97.125000	-0.724158	0.636208	0.176746	-0.727579	0.623508	-0.060472	-0.618127	0.792658	0.180662	-0.601788	0.788750	-0.064928	-0.468031	1.054066	-0.014157	-0.489000	1.059437	0.088477	-0.440600	1.023814	0.109621	-0.307212	0.711363	0.291217	-0.298399	0.728110	-0.141987				-0.263544	0.902937	0.104634				-0.221534	0.067941	0.190055	-0.275341	0.078878	-0.108135	-0.229319	0.073027	0.135670	0.442202	0.091305	-0.277932
11656	97.133333	-0.724185	0.636195	0.176745	-0.727606	0.623489	-0.060479	-0.618170	0.792667	0.180724	-0.601836	0.788723	-0.064922	-0.468304	1.053828	-0.014114	-0.489047	1.059327	0.088351	-0.440654	1.023775	0.109645	-0.307303	0.711540	0.291236	-0.298448	0.728113	-0.142005				-0.263657	0.903006	0.104620				-0.221535	0.067932	0.190054	-0.275346	0.078882	-0.108145	-0.229323	0.073029	0.135665	0.440091	0.091464	-0.278001
11657	97.141667	-0.724213	0.636177	0.176745	-0.727585	0.623443	-0.060483	-0.618234	0.792590	0.180637	-0.601877	0.788697	-0.064920	-0.468573	1.053605	-0.014105	-0.489048	1.059201	0.088511	-0.440706	1.023765	0.109681	-0.307191	0.711229	0.291127	-0.298451	0.728074	-0.142032				-0.263777	0.903055	0.104615				-0.221536	0.067939	0.190045	-0.275343	0.078881	-0.108151	-0.229314	0.073027	0.135660	0.438173	0.091572	-0.277846
11658	97.150000	-0.724248	0.636157	0.176743	-0.727576	0.623411	-0.060482	-0.618284	0.792577	0.180634	-0.601938	0.788672	-0.064911	-0.468848	1.053414	-0.014095	-0.489185	1.059056	0.088511	-0.440762	1.023760	0.109714	-0.307219	0.711236	0.291111	-0.298534	0.728135	-0.142044				-0.263914	0.903057	0.104592				-0.221539	0.067938	0.190047	-0.275345	0.078880	-0.108149	-0.229319	0.073021	0.135658	0.436408	0.091630	-0.277478
11659	97.158333	-0.724283	0.636134	0.176743	-0.727701	0.623420	-0.060493	-0.618306	0.792613	0.180662	-0.601991	0.788652	-0.064912	-0.469125	1.053248	-0.014056	-0.489404	1.059007	0.088643	-0.440833	1.023754	0.109743	-0.307260	0.711241	0.291095	-0.298579	0.728135	-0.142062				-0.264045	0.903051	0.104544				-0.221534	0.067942	0.190047	-0.275344	0.078881	-0.108154	-0.229313	0.073030	0.135659	0.434756	0.091652	-0.276716
11660	97.166667	-0.724326	0.636107	0.176742	-0.727635	0.623341	-0.060499	-0.618367	0.792604	0.180657	-0.602044	0.788633	-0.064916	-0.469409	1.053104	-0.014016	-0.489640	1.058971	0.088771	-0.440918	1.023756	0.109779	-0.307298	0.711246	0.291079	-0.298622	0.728130	-0.142080				-0.264169	0.903050	0.104494				-0.221533	0.067942	0.190043	-0.275344	0.078879	-0.108153	-0.229315	0.073032	0.135665	0.433380	0.091714	-0.276138
11661	97.175000	-0.724370	0.636081	0.176748	-0.727674	0.623318	-0.060511	-0.618460	0.792545	0.180623	-0.602102	0.788614	-0.064919	-0.469649	1.052987	-0.014035	-0.489790	1.058902	0.088813	-0.441022	1.023784	0.109799	-0.307342	0.711261	0.291067	-0.298665	0.728134	-0.142099				-0.264308	0.903036	0.104423				-0.221534	0.067946	0.190046	-0.275345	0.078892	-0.108158	-0.229315	0.073034	0.135669	0.432108	0.091793	-0.275033
11662	97.183333	-0.724418	0.636050	0.176751	-0.727709	0.623289	-0.060513	-0.618496	0.792578	0.180649	-0.602162	0.788603	-0.064926	-0.469889	1.052900	-0.014024	-0.489953	1.058850	0.088886	-0.441130	1.023799	0.109823	-0.307375	0.711284	0.291061	-0.298703	0.728143	-0.142113				-0.264455	0.903019	0.104372				-0.221543	0.067956	0.190069	-0.275341	0.078898	-0.108148	-0.229317	0.073048	0.135685	0.430816	0.091883	-0.273761
11663	97.191667	-0.724470	0.636017	0.176752	-0.727747	0.623264	-0.060516	-0.618458	0.792629	0.180765	-0.602217	0.788581	-0.064931	-0.470097	1.052820	-0.014014	-0.490138	1.058854	0.088957	-0.441233	1.023804	0.109840	-0.307420	0.711313	0.291054	-0.298742	0.728149	-0.142130				-0.264610	0.903020	0.104348				-0.221545	0.067965	0.190069	-0.275347	0.078905	-0.108148	-0.229319	0.073058	0.135688	0.429938	0.091991	-0.272701
11664	97.200000	-0.724520	0.635988	0.176760	-0.727783	0.623224	-0.060532	-0.618662	0.792518	0.180605	-0.602281	0.788560	-0.064940	-0.470306	1.052736	-0.013973	-0.490277	1.058822	0.088962	-0.441332	1.023826	0.109850	-0.307464	0.711340	0.291038	-0.298787	0.728150	-0.142148				-0.264763	0.903014	0.104325				-0.221540	0.067969	0.190070	-0.275343	0.078893	-0.108146	-0.229321	0.073057	0.135689	0.429004	0.092026	-0.271361
11665	97.208333	-0.724571	0.635953	0.176764	-0.727815	0.623189	-0.060540	-0.618749	0.792506	0.180616	-0.602346	0.788538	-0.064951	-0.470434	1.052676	-0.014025	-0.490405	1.058759	0.088931	-0.441423	1.023838	0.109834	-0.307515	0.711368	0.291021	-0.298835	0.728146	-0.142167				-0.264912	0.903019	0.104313				-0.221546	0.067960	0.190076	-0.275343	0.078901	-0.108151	-0.229324	0.073052	0.135688	0.428200	0.092010	-0.269934
11666	97.216667	-0.724622	0.635921	0.176768	-0.727849	0.623154	-0.060548	-0.618771	0.792548	0.180619	-0.602413	0.788515	-0.064967	-0.470545	1.052619	-0.014089	-0.490533	1.058729	0.088852	-0.441512	1.023852	0.109800	-0.307613	0.711687	0.290878	-0.298891	0.728141	-0.142180				-0.265047	0.903030	0.104306				-0.221546	0.067949	0.190074	-0.275343	0.078884	-0.108152	-0.229322	0.073049	0.135684	0.427500	0.091961	-0.268483
11667	97.225000	-0.724671	0.635892	0.176763	-0.727895	0.623115	-0.060554	-0.618874	0.792531	0.180618	-0.602480	0.788491	-0.064981	-0.470667	1.052554	-0.014090	-0.490637	1.058725	0.088790	-0.441580	1.023875	0.109755	-0.307667	0.711704	0.290858	-0.298911	0.728087	-0.142204				-0.265166	0.903032	0.104296				-0.221546	0.067950	0.190073	-0.275351	0.078884	-0.108154	-0.229326	0.073053	0.135687	0.426977	0.091837	-0.267036
11668	97.233333	-0.724715	0.635863	0.176767	-0.727938	0.623081	-0.060554	-0.618938	0.792524	0.180565	-0.602545	0.788475	-0.064998	-0.470736	1.052522	-0.014164	-0.490733	1.058710	0.088696	-0.441649	1.023901	0.109697	-0.307615	0.711489	0.290801	-0.298926	0.728028	-0.142216				-0.265270	0.903026	0.104287				-0.221540	0.067955	0.190073	-0.275354	0.078883	-0.108160	-0.229327	0.073055	0.135687	0.426594	0.091678	-0.265635
[truncated: 6,263 more rows]
[truncated: 129 more columns]
