# Supplementary material for: Musical improvisation enhances interpersonal coordination in subsequent conversation: Motor and speech evidence
Source: PLoS One. 2021 Apr 15;16(4):e0250166. doi: 10.1371/journal.pone.0250166 (PMC8049323; doi:10.1371/journal.pone.0250166)
Supplement: S1 File — (ZIP) [file pone.0250166.s004.zip › HB condition/EDITED_PC 231 T1.csv]

Format Version	1.21	Take Name	PC 231 T1	Capture Frame Rate	180.000000	Export Frame Rate	120.000000	Capture Start Time	2018-07-12 04.22.55 PM	Total Frames in Take	17589	Total Exported Frames	11726	Rotation Type	Quaternion	Length Units	Meters	Coordinate Space	Global
		Marker	Marker	Marker	Marker	Marker	Marker	Marker	Marker	Marker	Marker	Marker	Marker	Marker	Marker	Marker	Marker	Marker	Marker	Marker	Marker	Marker	Marker	Marker	Marker	Marker	Marker	Marker	Marker	Marker	Marker	Marker	Marker	Marker	Marker	Marker	Marker	Marker	Marker	Marker	Marker	Marker	Marker	Marker	Marker	Marker	Marker	Marker	Marker
		Unlabeled:5000	Unlabeled:5000	Unlabeled:5000	Unlabeled:5001	Unlabeled:5001	Unlabeled:5001	Unlabeled:5002	Unlabeled:5002	Unlabeled:5002	Unlabeled:5003	Unlabeled:5003	Unlabeled:5003	Unlabeled:5004	Unlabeled:5004	Unlabeled:5004	Unlabeled:5005	Unlabeled:5005	Unlabeled:5005	Unlabeled:5006	Unlabeled:5006	Unlabeled:5006	Unlabeled:5007	Unlabeled:5007	Unlabeled:5007	Unlabeled:5008	Unlabeled:5008	Unlabeled:5008	Unlabeled:5009	Unlabeled:5009	Unlabeled:5009	Unlabeled:5010	Unlabeled:5010	Unlabeled:5010	Unlabeled:5011	Unlabeled:5011	Unlabeled:5011	Unlabeled:5012	Unlabeled:5012	Unlabeled:5012	Unlabeled:5013	Unlabeled:5013	Unlabeled:5013	Unlabeled:5014	Unlabeled:5014	Unlabeled:5014	Unlabeled:5015	Unlabeled:5015	Unlabeled:5015
		8392B20CF49E35701388	8392B20CF49E35701388	8392B20CF49E35701388	8392B20CF49E35701389	8392B20CF49E35701389	8392B20CF49E35701389	8392B20CF49E3570138A	8392B20CF49E3570138A	8392B20CF49E3570138A	8392B20CF49E3570138B	8392B20CF49E3570138B	8392B20CF49E3570138B	8392B20CF49E3570138C	8392B20CF49E3570138C	8392B20CF49E3570138C	8392B20CF49E3570138D	8392B20CF49E3570138D	8392B20CF49E3570138D	8392B20CF49E3570138E	8392B20CF49E3570138E	8392B20CF49E3570138E	8392B20CF49E3570138F	8392B20CF49E3570138F	8392B20CF49E3570138F	8392B20CF49E35701390	8392B20CF49E35701390	8392B20CF49E35701390	8392B20CF49E35701391	8392B20CF49E35701391	8392B20CF49E35701391	8392B20CF49E35701392	8392B20CF49E35701392	8392B20CF49E35701392	8392B20CF49E35701393	8392B20CF49E35701393	8392B20CF49E35701393	8392B20CF49E35701394	8392B20CF49E35701394	8392B20CF49E35701394	8392B20CF49E35701395	8392B20CF49E35701395	8392B20CF49E35701395	8392B20CF49E35701396	8392B20CF49E35701396	8392B20CF49E35701396	8392B20CF49E35701397	8392B20CF49E35701397	8392B20CF49E35701397
		Position	Position	Position	Position	Position	Position	Position	Position	Position	Position	Position	Position	Position	Position	Position	Position	Position	Position	Position	Position	Position	Position	Position	Position	Position	Position	Position	Position	Position	Position	Position	Position	Position	Position	Position	Position	Position	Position	Position	Position	Position	Position	Position	Position	Position	Position	Position	Position
Frame	Time	X	Y	Z	X	Y	Z	X	Y	Z	X	Y	Z	X	Y	Z	X	Y	Z	X	Y	Z	X	Y	Z	X	Y	Z	X	Y	Z	X	Y	Z	X	Y	Z	X	Y	Z	X	Y	Z	X	Y	Z	X	Y	Z
4525	37.708333	-0.786905	0.662687	-0.056992	-0.785935	0.632660	0.111263	-0.715430	0.881928	-0.056991	-0.721782	0.883710	0.109184	-0.608292	1.132710	0.000388	-0.590456	1.122528	0.103694	-0.575178	1.060016	0.100095	-0.572209	0.710718	-0.189627	-0.587728	0.678084	0.242627				-0.339475	0.525068	-0.050885	-0.341620	0.547086	0.074758	-0.114124	0.082628	-0.022082	-0.117758	0.057769	0.029263	-0.041109	0.077961	0.067368	0.399140	0.068488	0.237412
4526	37.716667	-0.786894	0.662662	-0.057020	-0.785928	0.632659	0.111262	-0.715460	0.881903	-0.056969	-0.721761	0.883722	0.109150	-0.608289	1.132713	0.000402	-0.590450	1.122523	0.103704	-0.575175	1.060014	0.100101	-0.572213	0.710717	-0.189627	-0.587738	0.678077	0.242674				-0.339475	0.525078	-0.050903	-0.341614	0.547100	0.074751	-0.114126	0.082631	-0.022087	-0.117760	0.057764	0.029272	-0.041104	0.077961	0.067363	0.399135	0.068493	0.237416
4527	37.725000	-0.786903	0.662689	-0.056990	-0.785925	0.632661	0.111263	-0.715436	0.881915	-0.057004	-0.721763	0.883718	0.109152	-0.608285	1.132720	0.000417	-0.590447	1.122520	0.103715	-0.575170	1.060010	0.100113	-0.572207	0.710717	-0.189631	-0.587734	0.678070	0.242671				-0.339468	0.525074	-0.050911	-0.341603	0.547111	0.074746	-0.114127	0.082629	-0.022083	-0.117759	0.057768	0.029271	-0.041112	0.077961	0.067360	0.399137	0.068492	0.237416
4528	37.733333	-0.786901	0.662710	-0.056962	-0.785918	0.632660	0.111264	-0.715452	0.881925	-0.056924	-0.721816	0.883685	0.109219	-0.608283	1.132717	0.000435	-0.590444	1.122520	0.103740	-0.575163	1.060004	0.100125	-0.572203	0.710720	-0.189631	-0.587729	0.678060	0.242670				-0.339466	0.525075	-0.050919	-0.341589	0.547109	0.074739	-0.114129	0.082630	-0.022080	-0.117752	0.057777	0.029276	-0.041110	0.077953	0.067362	0.399139	0.068500	0.237421
4529	37.741667	-0.786891	0.662652	-0.057018	-0.785909	0.632657	0.111267	-0.715421	0.881941	-0.056979	-0.721766	0.883701	0.109155	-0.608283	1.132717	0.000455	-0.590436	1.122503	0.103756	-0.575158	1.059988	0.100141	-0.572190	0.710725	-0.189635	-0.587714	0.678052	0.242615				-0.339460	0.525072	-0.050931	-0.341572	0.547104	0.074743	-0.114126	0.082623	-0.022073	-0.117760	0.057762	0.029286	-0.041116	0.077952	0.067366	0.399140	0.068498	0.237430
4530	37.750000	-0.786886	0.662650	-0.057015	-0.785898	0.632650	0.111265	-0.715451	0.881907	-0.056998	-0.721770	0.883692	0.109159	-0.608285	1.132720	0.000485	-0.590427	1.122476	0.103785	-0.575151	1.059976	0.100157	-0.572179	0.710731	-0.189637	-0.587731	0.678028	0.242661				-0.339439	0.525062	-0.050957	-0.341552	0.547095	0.074745	-0.114125	0.082626	-0.022072	-0.117764	0.057764	0.029289	-0.041107	0.077948	0.067378	0.399131	0.068490	0.237428
4531	37.758333	-0.786901	0.662696	-0.056962	-0.785895	0.632651	0.111272	-0.715449	0.881937	-0.056916	-0.721828	0.883662	0.109241	-0.608277	1.132710	0.000505	-0.590419	1.122474	0.103810	-0.575140	1.059963	0.100178	-0.572170	0.710737	-0.189639	-0.587716	0.678022	0.242603				-0.339439	0.525064	-0.050939	-0.341549	0.547099	0.074762	-0.114125	0.082619	-0.022071	-0.117754	0.057772	0.029277	-0.041110	0.077954	0.067387	0.399139	0.068491	0.237431
4532	37.766667	-0.786890	0.662642	-0.057013	-0.785921	0.632662	0.111280	-0.715477	0.881913	-0.056914	-0.721827	0.883660	0.109233	-0.608281	1.132714	0.000533	-0.590403	1.122457	0.103824	-0.575127	1.059951	0.100194	-0.572156	0.710738	-0.189646	-0.587736	0.678001	0.242651				-0.339430	0.525069	-0.050941	-0.341539	0.547092	0.074761	-0.114119	0.082618	-0.022079	-0.117749	0.057766	0.029275	-0.041106	0.077960	0.067387	0.399146	0.068488	0.237432
4533	37.775000	-0.786898	0.662666	-0.056988	-0.785909	0.632655	0.111276	-0.715467	0.881913	-0.056976	-0.721786	0.883684	0.109170	-0.608277	1.132723	0.000572	-0.590394	1.122448	0.103844	-0.575117	1.059941	0.100203	-0.572149	0.710739	-0.189646	-0.587704	0.678009	0.242536				-0.339421	0.525070	-0.050942	-0.341541	0.547090	0.074763	-0.114118	0.082619	-0.022084	-0.117746	0.057764	0.029261	-0.041100	0.077956	0.067383	0.399139	0.068489	0.237425
4534	37.783333	-0.786898	0.662636	-0.057014	-0.785900	0.632649	0.111267	-0.715499	0.881913	-0.056916	-0.721847	0.883659	0.109236	-0.608282	1.132736	0.000615	-0.590384	1.122440	0.103864	-0.575109	1.059929	0.100216	-0.572149	0.710738	-0.189644	-0.587710	0.677991	0.242525				-0.339424	0.525074	-0.050927	-0.341545	0.547089	0.074764	-0.114117	0.082615	-0.022090	-0.117747	0.057758	0.029264	-0.041094	0.077957	0.067378	0.399137	0.068483	0.237425
4535	37.791667	-0.786908	0.662658	-0.056993	-0.785905	0.632644	0.111267	-0.715507	0.881910	-0.056916	-0.721866	0.883653	0.109218	-0.608264	1.132731	0.000603	-0.590373	1.122438	0.103891	-0.575101	1.059926	0.100226	-0.572149	0.710737	-0.189644	-0.587755	0.677980	0.242620				-0.339421	0.525079	-0.050939	-0.341548	0.547087	0.074757	-0.114119	0.082613	-0.022095	-0.117745	0.057765	0.029258	-0.041097	0.077953	0.067363	0.399143	0.068490	0.237425
4536	37.800000	-0.786921	0.662682	-0.056971	-0.785909	0.632641	0.111259	-0.715528	0.881879	-0.056959	-0.721816	0.883680	0.109163	-0.608255	1.132743	0.000621	-0.590351	1.122430	0.103919	-0.575095	1.059921	0.100240	-0.572159	0.710741	-0.189649	-0.587765	0.677985	0.242610				-0.339431	0.525081	-0.050948	-0.341559	0.547086	0.074754	-0.114117	0.082617	-0.022095	-0.117743	0.057783	0.029253	-0.041096	0.077952	0.067362	0.399141	0.068496	0.237430
4537	37.808333	-0.786919	0.662627	-0.057028	-0.785916	0.632636	0.111255	-0.715535	0.881895	-0.056938	-0.721868	0.883668	0.109205	-0.608253	1.132772	0.000678	-0.590340	1.122426	0.103934	-0.575095	1.059919	0.100250	-0.572174	0.710745	-0.189647	-0.587749	0.677994	0.242492				-0.339442	0.525101	-0.050951	-0.341565	0.547088	0.074747	-0.114117	0.082611	-0.022089	-0.117744	0.057781	0.029262	-0.041095	0.077948	0.067361	0.399146	0.068495	0.237426
4538	37.816667	-0.786938	0.662673	-0.056979	-0.785928	0.632633	0.111255	-0.715539	0.881911	-0.056916	-0.721884	0.883648	0.109228	-0.608239	1.132787	0.000700	-0.590318	1.122421	0.103960	-0.575087	1.059913	0.100272	-0.572192	0.710749	-0.189638	-0.587772	0.677997	0.242485				-0.339452	0.525100	-0.050951	-0.341575	0.547089	0.074748	-0.114117	0.082612	-0.022089	-0.117747	0.057775	0.029276	-0.041103	0.077949	0.067362	0.399140	0.068487	0.237428
4539	37.825000	-0.786946	0.662645	-0.057009	-0.785937	0.632632	0.111254	-0.715549	0.881911	-0.056916	-0.721893	0.883640	0.109227	-0.608236	1.132781	0.000738	-0.590296	1.122428	0.103991	-0.575072	1.059914	0.100301	-0.572212	0.710757	-0.189646	-0.587831	0.677985	0.242582				-0.339462	0.525107	-0.050957	-0.341583	0.547091	0.074741	-0.114120	0.082615	-0.022085	-0.117755	0.057767	0.029281	-0.041112	0.077957	0.067373	0.399140	0.068494	0.237426
4540	37.833333	-0.786945	0.662612	-0.057037	-0.785938	0.632628	0.111253	-0.715567	0.881878	-0.056954	-0.721861	0.883661	0.109159	-0.608226	1.132791	0.000763	-0.590275	1.122430	0.104021	-0.575061	1.059913	0.100322	-0.572234	0.710768	-0.189646	-0.587858	0.677977	0.242571				-0.339485	0.525112	-0.050953	-0.341589	0.547096	0.074747	-0.114128	0.082615	-0.022071	-0.117744	0.057788	0.029266	-0.041114	0.077956	0.067382	0.399141	0.068498	0.237425
4541	37.841667	-0.786958	0.662614	-0.057043	-0.785946	0.632624	0.111247	-0.715555	0.881898	-0.056991	-0.721923	0.883632	0.109235	-0.608199	1.132804	0.000794	-0.590245	1.122411	0.104058	-0.575046	1.059906	0.100343	-0.572253	0.710770	-0.189639	-0.587865	0.677963	0.242503				-0.339484	0.525110	-0.050975	-0.341600	0.547100	0.074752	-0.114124	0.082624	-0.022075	-0.117763	0.057756	0.029283	-0.041112	0.077958	0.067389	0.399143	0.068492	0.237420
4542	37.850000	-0.786971	0.662614	-0.057046	-0.785950	0.632623	0.111251	-0.715578	0.881912	-0.056910	-0.721951	0.883620	0.109189	-0.608186	1.132802	0.000810	-0.590217	1.122392	0.104080	-0.575036	1.059898	0.100355	-0.572275	0.710770	-0.189639	-0.587905	0.677942	0.242544				-0.339508	0.525117	-0.050954	-0.341606	0.547113	0.074762	-0.114128	0.082631	-0.022075	-0.117758	0.057767	0.029272	-0.041116	0.077964	0.067398	0.399143	0.068508	0.237419
4543	37.858333	-0.786989	0.662666	-0.056999	-0.785963	0.632622	0.111245	-0.715587	0.881894	-0.056974	-0.721908	0.883630	0.109156	-0.608168	1.132802	0.000830	-0.590207	1.122390	0.104087	-0.575022	1.059884	0.100363	-0.572290	0.710767	-0.189630	-0.587921	0.677939	0.242483				-0.339517	0.525116	-0.050955	-0.341613	0.547106	0.074755	-0.114130	0.082636	-0.022073	-0.117754	0.057770	0.029269	-0.041115	0.077962	0.067393	0.399139	0.068497	0.237408
4544	37.866667	-0.786986	0.662605	-0.057055	-0.785965	0.632618	0.111242	-0.715605	0.881883	-0.056954	-0.721890	0.883645	0.109143	-0.608152	1.132806	0.000848	-0.590181	1.122367	0.104107	-0.575009	1.059876	0.100360	-0.572308	0.710765	-0.189624	-0.587929	0.677929	0.242415				-0.339529	0.525113	-0.050957	-0.341617	0.547100	0.074759	-0.114134	0.082634	-0.022068	-0.117814	0.057665	0.029574	-0.041116	0.077960	0.067394	0.399138	0.068491	0.237396
4545	37.875000	-0.786996	0.662628	-0.057031	-0.785970	0.632617	0.111238	-0.715588	0.881903	-0.056989	-0.721912	0.883648	0.109148	-0.608129	1.132830	0.000849	-0.590174	1.122367	0.104102	-0.575000	1.059862	0.100364	-0.572316	0.710756	-0.189610	-0.587969	0.677907	0.242457				-0.339532	0.525099	-0.050967	-0.341624	0.547089	0.074763	-0.114134	0.082640	-0.022069	-0.117759	0.057775	0.029284	-0.041116	0.077960	0.067386	0.399141	0.068496	0.237401
4546	37.883333	-0.787005	0.662650	-0.057007	-0.785978	0.632617	0.111235	-0.715607	0.881914	-0.056909	-0.721948	0.883620	0.109212	-0.608103	1.132832	0.000863	-0.590146	1.122349	0.104131	-0.574992	1.059853	0.100370	-0.572333	0.710749	-0.189603	-0.588013	0.677891	0.242504				-0.339536	0.525089	-0.050956	-0.341632	0.547084	0.074771	-0.114132	0.082640	-0.022063	-0.117760	0.057782	0.029294	-0.041118	0.077959	0.067382	0.399137	0.068499	0.237403
4547	37.891667	-0.787005	0.662593	-0.057062	-0.785987	0.632611	0.111239	-0.715616	0.881895	-0.056923	-0.721904	0.883636	0.109141	-0.608085	1.132842	0.000871	-0.590128	1.122348	0.104138	-0.574983	1.059843	0.100370	-0.572343	0.710741	-0.189599	-0.588009	0.677885	0.242448				-0.339543	0.525098	-0.050957	-0.341634	0.547067	0.074775	-0.114133	0.082630	-0.022060	-0.117758	0.057779	0.029292	-0.041117	0.077959	0.067379	0.399130	0.068495	0.237394
4548	37.900000	-0.787004	0.662583	-0.057064	-0.785985	0.632609	0.111244	-0.715614	0.881907	-0.056896	-0.721934	0.883640	0.109165	-0.608060	1.132860	0.000881	-0.590111	1.122346	0.104152	-0.574974	1.059844	0.100375	-0.572355	0.710733	-0.189585	-0.588007	0.677878	0.242391				-0.339537	0.525104	-0.050979	-0.341636	0.547048	0.074775	-0.114131	0.082634	-0.022069	-0.117753	0.057792	0.029281	-0.041112	0.077956	0.067378	0.399132	0.068488	0.237393
4549	37.908333	-0.787008	0.662588	-0.057064	-0.785985	0.632606	0.111245	-0.715612	0.881900	-0.056932	-0.721955	0.883594	0.109172	-0.608037	1.132864	0.000890	-0.590097	1.122343	0.104166	-0.574966	1.059840	0.100385	-0.572365	0.710729	-0.189577	-0.588031	0.677865	0.242443				-0.339545	0.525104	-0.050948	-0.341638	0.547050	0.074787	-0.114129	0.082627	-0.022064	-0.117751	0.057792	0.029272	-0.041112	0.077964	0.067382	0.399134	0.068488	0.237400
4550	37.916667	-0.787006	0.662583	-0.057063	-0.785991	0.632605	0.111248	-0.715624	0.881906	-0.056884	-0.721958	0.883610	0.109227	-0.608022	1.132867	0.000895	-0.590078	1.122355	0.104169	-0.574958	1.059841	0.100391	-0.572373	0.710727	-0.189580	-0.588014	0.677865	0.242394				-0.339543	0.525102	-0.050947	-0.341639	0.547049	0.074792	-0.114128	0.082623	-0.022065	-0.117813	0.057668	0.029568	-0.041113	0.077953	0.067380	0.399140	0.068501	0.237394
4551	37.925000	-0.787005	0.662587	-0.057059	-0.785986	0.632606	0.111252	-0.715628	0.881890	-0.056900	-0.721913	0.883630	0.109160	-0.608004	1.132873	0.000897	-0.590064	1.122347	0.104165	-0.574952	1.059839	0.100392	-0.572382	0.710729	-0.189575	-0.588013	0.677864	0.242391				-0.339546	0.525124	-0.050935	-0.341636	0.547052	0.074800	-0.114127	0.082627	-0.022069	-0.117789	0.057710	0.029423	-0.041114	0.077953	0.067385	0.399136	0.068500	0.237394
4552	37.933333	-0.787002	0.662585	-0.057061	-0.785983	0.632602	0.111251	-0.715621	0.881908	-0.056872	-0.721972	0.883602	0.109255	-0.607981	1.132865	0.000904	-0.590050	1.122344	0.104170	-0.574944	1.059841	0.100392	-0.572388	0.710728	-0.189568	-0.588046	0.677854	0.242496				-0.339541	0.525131	-0.050930	-0.341631	0.547058	0.074808	-0.114126	0.082626	-0.022065	-0.117763	0.057757	0.029272	-0.041108	0.077953	0.067390	0.399136	0.068502	0.237390
4553	37.941667	-0.787014	0.662639	-0.057005	-0.785979	0.632600	0.111252	-0.715619	0.881908	-0.056867	-0.721963	0.883582	0.109189	-0.607970	1.132856	0.000901	-0.590040	1.122341	0.104183	-0.574930	1.059835	0.100399	-0.572385	0.710730	-0.189565	-0.588039	0.677850	0.242490				-0.339539	0.525128	-0.050934	-0.341621	0.547060	0.074815	-0.114128	0.082631	-0.022067	-0.117759	0.057772	0.029278	-0.041115	0.077954	0.067390	0.399135	0.068500	0.237385
4554	37.950000	-0.787005	0.662586	-0.057057	-0.785972	0.632601	0.111253	-0.715572	0.881931	-0.056925	-0.721897	0.883615	0.109162	-0.607941	1.132858	0.000898	-0.590026	1.122339	0.104182	-0.574918	1.059827	0.100399	-0.572388	0.710734	-0.189561	-0.588000	0.677863	0.242391				-0.339537	0.525135	-0.050952	-0.341608	0.547063	0.074816	-0.114129	0.082644	-0.022056	-0.117760	0.057770	0.029299	-0.041110	0.077957	0.067388	0.399136	0.068509	0.237391
4555	37.958333	-0.787000	0.662579	-0.057055	-0.785965	0.632599	0.111254	-0.715606	0.881886	-0.056881	-0.721902	0.883614	0.109169	-0.607927	1.132858	0.000904	-0.590010	1.122331	0.104178	-0.574903	1.059826	0.100403	-0.572387	0.710738	-0.189561	-0.588010	0.677848	0.242440				-0.339526	0.525129	-0.050962	-0.341596	0.547047	0.074822	-0.114129	0.082643	-0.022053	-0.117752	0.057785	0.029288	-0.041122	0.077960	0.067398	0.399133	0.068501	0.237383
4556	37.966667	-0.786995	0.662582	-0.057050	-0.785953	0.632601	0.111261	-0.715590	0.881897	-0.056853	-0.721951	0.883573	0.109198	-0.607907	1.132856	0.000914	-0.589994	1.122334	0.104186	-0.574896	1.059827	0.100414	-0.572378	0.710735	-0.189554	-0.588025	0.677837	0.242497				-0.339527	0.525128	-0.050969	-0.341587	0.547035	0.074827	-0.114131	0.082634	-0.022054	-0.117763	0.057783	0.029296	-0.041124	0.077957	0.067401	0.399137	0.068499	0.237386
4557	37.975000	-0.786993	0.662608	-0.057018	-0.785951	0.632608	0.111264	-0.715580	0.881894	-0.056850	-0.721927	0.883572	0.109194	-0.607895	1.132857	0.000928	-0.589978	1.122342	0.104202	-0.574880	1.059832	0.100423	-0.572376	0.710726	-0.189551	-0.588006	0.677832	0.242442				-0.339518	0.525112	-0.050976	-0.341575	0.547029	0.074841	-0.114131	0.082635	-0.022052	-0.117756	0.057782	0.029296	-0.041119	0.077955	0.067409	0.399133	0.068499	0.237383
4558	37.983333	-0.786995	0.662642	-0.056986	-0.785945	0.632616	0.111269	-0.715584	0.881863	-0.056891	-0.721862	0.883612	0.109168	-0.607884	1.132877	0.000938	-0.589957	1.122352	0.104217	-0.574865	1.059838	0.100430	-0.572369	0.710728	-0.189544	-0.587986	0.677836	0.242387				-0.339512	0.525099	-0.050972	-0.341567	0.547020	0.074853	-0.114131	0.082632	-0.022057	-0.117765	0.057769	0.029298	-0.041120	0.077963	0.067407	0.399132	0.068495	0.237385
4559	37.991667	-0.786979	0.662594	-0.057039	-0.785940	0.632622	0.111274	-0.715553	0.881892	-0.056881	-0.721862	0.883621	0.109180	-0.607867	1.132892	0.000955	-0.589928	1.122356	0.104220	-0.574847	1.059844	0.100439	-0.572364	0.710726	-0.189540	-0.587987	0.677832	0.242381				-0.339504	0.525090	-0.050988	-0.341560	0.547009	0.074861	-0.114126	0.082627	-0.022066	-0.117758	0.057766	0.029278	-0.041114	0.077953	0.067402	0.399138	0.068505	0.237384
4560	38.000000	-0.786984	0.662661	-0.056984	-0.785936	0.632634	0.111275	-0.715546	0.881904	-0.056837	-0.721887	0.883583	0.109192	-0.607845	1.132906	0.000977	-0.589907	1.122373	0.104250	-0.574833	1.059858	0.100457	-0.572355	0.710725	-0.189532	-0.588024	0.677831	0.242487				-0.339507	0.525078	-0.050974	-0.341561	0.547012	0.074875	-0.114124	0.082622	-0.022075	-0.117754	0.057773	0.029260	-0.041107	0.077960	0.067387	0.399137	0.068508	0.237383
4561	38.008333	-0.786973	0.662636	-0.057011	-0.785939	0.632638	0.111274	-0.715520	0.881921	-0.056867	-0.721858	0.883616	0.109207	-0.607835	1.132927	0.000996	-0.589873	1.122378	0.104272	-0.574809	1.059870	0.100472	-0.572351	0.710731	-0.189526	-0.588020	0.677838	0.242483				-0.339507	0.525088	-0.050962	-0.341558	0.547000	0.074880	-0.114126	0.082632	-0.022080	-0.117788	0.057705	0.029425	-0.041106	0.077958	0.067377	0.399134	0.068507	0.237375
4562	38.016667	-0.786965	0.662616	-0.057040	-0.785935	0.632643	0.111268	-0.715518	0.881897	-0.056916	-0.721886	0.883602	0.109259	-0.607816	1.132949	0.001015	-0.589845	1.122401	0.104283	-0.574794	1.059887	0.100487	-0.572343	0.710740	-0.189517	-0.587983	0.677855	0.242366				-0.339510	0.525103	-0.050966	-0.341561	0.546994	0.074883	-0.114124	0.082629	-0.022082	-0.117753	0.057767	0.029264	-0.041111	0.077956	0.067371	0.399133	0.068512	0.237374
4563	38.025000	-0.786957	0.662620	-0.057042	-0.785929	0.632646	0.111265	-0.715519	0.881889	-0.056889	-0.721892	0.883591	0.109238	-0.607793	1.132974	0.001046	-0.589810	1.122417	0.104307	-0.574800	1.059895	0.100506	-0.572338	0.710747	-0.189501	-0.587999	0.677859	0.242415				-0.339498	0.525100	-0.050968	-0.341556	0.546984	0.074885	-0.114125	0.082636	-0.022074	-0.117749	0.057782	0.029274	-0.041106	0.077960	0.067368	0.399132	0.068509	0.237371
4564	38.033333	-0.786962	0.662678	-0.056989	-0.785924	0.632644	0.111262	-0.715510	0.881913	-0.056822	-0.721855	0.883604	0.109236	-0.607768	1.133000	0.001069	-0.589778	1.122442	0.104334	-0.574775	1.059910	0.100527	-0.572333	0.710757	-0.189487	-0.588019	0.677857	0.242468				-0.339500	0.525106	-0.050959	-0.341554	0.546980	0.074895	-0.114123	0.082634	-0.022064	-0.117757	0.057769	0.029300	-0.041110	0.077960	0.067375	0.399135	0.068503	0.237376
4565	38.041667	-0.786952	0.662648	-0.057012	-0.785916	0.632644	0.111268	-0.715457	0.881939	-0.056879	-0.721791	0.883623	0.109168	-0.607738	1.133010	0.001095	-0.589736	1.122451	0.104358	-0.574751	1.059916	0.100542	-0.572335	0.710766	-0.189483	-0.587985	0.677869	0.242365				-0.339496	0.525101	-0.050951	-0.341526	0.546967	0.074894	-0.114124	0.082632	-0.022059	-0.117755	0.057770	0.029300	-0.041111	0.077954	0.067394	0.399131	0.068510	0.237382
4566	38.050000	-0.786935	0.662622	-0.057036	-0.785907	0.632641	0.111266	-0.715437	0.881932	-0.056869	-0.721777	0.883619	0.109172	-0.607710	1.133025	0.001118	-0.589692	1.122467	0.104373	-0.574713	1.059918	0.100558	-0.572335	0.710769	-0.189480	-0.588021	0.677850	0.242467				-0.339484	0.525102	-0.050972	-0.341542	0.546956	0.074903	-0.114126	0.082630	-0.022058	-0.117768	0.057752	0.029307	-0.041115	0.077949	0.067406	0.399132	0.068500	0.237377
4567	38.058333	-0.786930	0.662628	-0.057037	-0.785896	0.632649	0.111270	-0.715452	0.881891	-0.056837	-0.721812	0.883583	0.109213	-0.607681	1.133024	0.001145	-0.589646	1.122455	0.104400	-0.574666	1.059915	0.100575	-0.572337	0.710766	-0.189470	-0.588008	0.677846	0.242413				-0.339490	0.525099	-0.050948	-0.341536	0.546954	0.074915	-0.114126	0.082623	-0.022055	-0.117749	0.057771	0.029286	-0.041114	0.077948	0.067419	0.399132	0.068493	0.237372
4568	38.066667	-0.786917	0.662633	-0.057036	-0.785889	0.632656	0.111267	-0.715444	0.881894	-0.056790	-0.721770	0.883606	0.109203	-0.607643	1.133012	0.001166	-0.589601	1.122425	0.104407	-0.574603	1.059914	0.100583	-0.572347	0.710757	-0.189467	-0.588030	0.677835	0.242464				-0.339484	0.525093	-0.050946	-0.341533	0.546951	0.074927	-0.114129	0.082628	-0.022055	-0.117757	0.057754	0.029292	-0.041114	0.077946	0.067424	0.399136	0.068497	0.237377
4569	38.075000	-0.786905	0.662639	-0.057039	-0.785880	0.632665	0.111269	-0.715415	0.881894	-0.056831	-0.721726	0.883632	0.109170	-0.607613	1.132994	0.001184	-0.589552	1.122398	0.104421	-0.574543	1.059879	0.100590	-0.572354	0.710753	-0.189458	-0.588017	0.677836	0.242403				-0.339481	0.525097	-0.050950	-0.341526	0.546961	0.074939	-0.114127	0.082630	-0.022054	-0.117753	0.057758	0.029286	-0.041118	0.077950	0.067422	0.399131	0.068502	0.237372
4570	38.083333	-0.786897	0.662653	-0.057036	-0.785866	0.632672	0.111268	-0.715402	0.881884	-0.056853	-0.721775	0.883580	0.109196	-0.607582	1.132963	0.001205	-0.589503	1.122388	0.104444	-0.574474	1.059852	0.100603	-0.572367	0.710743	-0.189444	-0.588011	0.677844	0.242343				-0.339471	0.525087	-0.050977	-0.341519	0.546963	0.074948	-0.114128	0.082625	-0.022054	-0.117761	0.057754	0.029301	-0.041112	0.077951	0.067414	0.399132	0.068502	0.237366
4571	38.091667	-0.786895	0.662687	-0.057016	-0.785863	0.632684	0.111266	-0.715403	0.881878	-0.056787	-0.721755	0.883593	0.109185	-0.607550	1.132929	0.001227	-0.589453	1.122345	0.104445	-0.574401	1.059822	0.100615	-0.572375	0.710740	-0.189430	-0.588034	0.677833	0.242387				-0.339483	0.525090	-0.050982	-0.341492	0.546969	0.074953	-0.114124	0.082637	-0.022056	-0.117750	0.057767	0.029290	-0.041111	0.077954	0.067405	0.399140	0.068502	0.237364
4572	38.100000	-0.786882	0.662667	-0.057043	-0.785888	0.632705	0.111272	-0.715338	0.881930	-0.056811	-0.721684	0.883645	0.109155	-0.607512	1.132892	0.001248	-0.589398	1.122320	0.104452	-0.574143	1.059812	0.100621	-0.572392	0.710745	-0.189419	-0.588023	0.677842	0.242331				-0.339486	0.525098	-0.050993	-0.341516	0.546967	0.074953	-0.114123	0.082645	-0.022055	-0.117800	0.057678	0.029587	-0.041113	0.077953	0.067392	0.399131	0.068503	0.237366
4573	38.108333	-0.786883	0.662674	-0.057042	-0.785857	0.632696	0.111267	-0.715350	0.881889	-0.056785	-0.721661	0.883644	0.109151	-0.607477	1.132859	0.001275	-0.589339	1.122286	0.104478	-0.574160	1.059769	0.100647	-0.572403	0.710746	-0.189408	-0.588027	0.677840	0.242326				-0.339488	0.525104	-0.051000	-0.341516	0.546958	0.074951	-0.114122	0.082646	-0.022049	-0.117750	0.057782	0.029302	-0.041111	0.077964	0.067393	0.399135	0.068515	0.237371
4574	38.116667	-0.786874	0.662676	-0.057044	-0.785849	0.632697	0.111272	-0.715334	0.881892	-0.056736	-0.721637	0.883641	0.109146	-0.607436	1.132817	0.001307	-0.589172	1.122187	0.104421	-0.574002	1.059742	0.100669	-0.572417	0.710743	-0.189389	-0.588064	0.677826	0.242426				-0.339489	0.525089	-0.051004	-0.341515	0.546948	0.074951	-0.114123	0.082644	-0.022049	-0.117755	0.057779	0.029304	-0.041109	0.077960	0.067389	0.399131	0.068504	0.237369
4575	38.125000	-0.786871	0.662709	-0.057021	-0.785858	0.632708	0.111281	-0.715311	0.881888	-0.056723	-0.721635	0.883626	0.109183	-0.607394	1.132772	0.001339	-0.589109	1.122127	0.104441	-0.574007	1.059686	0.100689	-0.572430	0.710743	-0.189380	-0.588049	0.677824	0.242374				-0.339490	0.525091	-0.051001	-0.341517	0.546937	0.074945	-0.114128	0.082637	-0.022046	-0.117756	0.057774	0.029299	-0.041106	0.077961	0.067394	0.399133	0.068508	0.237372
4576	38.133333	-0.786870	0.662752	-0.056996	-0.785863	0.632723	0.111295	-0.715242	0.881922	-0.056764	-0.721583	0.883640	0.109157	-0.607356	1.132711	0.001371	-0.589046	1.122072	0.104476	-0.573997	1.059611	0.100710	-0.572443	0.710742	-0.189371	-0.588068	0.677810	0.242422				-0.339494	0.525090	-0.051000	-0.341520	0.546942	0.074957	-0.114126	0.082639	-0.022050	-0.117809	0.057668	0.029591	-0.041118	0.077957	0.067393	0.399135	0.068512	0.237373
4577	38.141667	-0.786834	0.662727	-0.057035	-0.785857	0.632726	0.111303	-0.715231	0.881929	-0.056701	-0.721590	0.883623	0.109196	-0.607319	1.132660	0.001400	-0.588989	1.122004	0.104498	-0.573914	1.059551	0.100722	-0.572455	0.710733	-0.189365	-0.588038	0.677816	0.242311				-0.339494	0.525089	-0.050996	-0.341517	0.546929	0.074956	-0.114132	0.082627	-0.022047	-0.117768	0.057754	0.029302	-0.041120	0.077950	0.067395	0.399131	0.068507	0.237365
4578	38.150000	-0.786841	0.662722	-0.057053	-0.785852	0.632733	0.111310	-0.715248	0.881885	-0.056691	-0.721550	0.883634	0.109167	-0.607285	1.132631	0.001432	-0.588937	1.121953	0.104519	-0.573855	1.059506	0.100738	-0.572466	0.710718	-0.189360	-0.588076	0.677795	0.242407				-0.339483	0.525090	-0.051016	-0.341510	0.546921	0.074960	-0.114133	0.082632	-0.022047	-0.117765	0.057762	0.029290	-0.041118	0.077956	0.067394	0.399134	0.068512	0.237360
4579	38.158333	-0.786853	0.662781	-0.057006	-0.785855	0.632736	0.111318	-0.715234	0.881891	-0.056710	-0.721567	0.883612	0.109206	-0.607242	1.132625	0.001464	-0.588873	1.121927	0.104569	-0.573818	1.059492	0.100762	-0.572468	0.710709	-0.189362	-0.588063	0.677787	0.242348				-0.339498	0.525091	-0.050996	-0.341504	0.546925	0.074971	-0.114133	0.082641	-0.022050	-0.117767	0.057758	0.029303	-0.041116	0.077952	0.067391	0.399136	0.068504	0.237354
4580	38.166667	-0.786847	0.662736	-0.057055	-0.785859	0.632735	0.111329	-0.715192	0.881914	-0.056739	-0.721541	0.883613	0.109172	-0.607193	1.132645	0.001497	-0.588818	1.121925	0.104604	-0.573790	1.059495	0.100790	-0.572471	0.710703	-0.189362	-0.588050	0.677779	0.242291				-0.339500	0.525085	-0.050997	-0.341497	0.546918	0.074972	-0.114136	0.082632	-0.022048	-0.117760	0.057772	0.029294	-0.041120	0.077950	0.067387	0.399127	0.068504	0.237348
4581	38.175000	-0.786851	0.662730	-0.057057	-0.785861	0.632728	0.111334	-0.715222	0.881893	-0.056686	-0.721560	0.883593	0.109184	-0.607135	1.132664	0.001528	-0.588767	1.121933	0.104628	-0.573760	1.059495	0.100816	-0.572465	0.710692	-0.189359	-0.588065	0.677753	0.242343				-0.339499	0.525075	-0.050999	-0.341488	0.546901	0.074973	-0.114131	0.082644	-0.022049	-0.117761	0.057766	0.029297	-0.041119	0.077949	0.067386	0.399134	0.068508	0.237355
4582	38.183333	-0.786872	0.662772	-0.057004	-0.785865	0.632717	0.111333	-0.715240	0.881865	-0.056687	-0.721549	0.883594	0.109166	-0.607075	1.132683	0.001567	-0.588709	1.121931	0.104653	-0.573719	1.059487	0.100832	-0.572454	0.710694	-0.189364	-0.588047	0.677740	0.242294				-0.339484	0.525060	-0.051018	-0.341480	0.546898	0.074987	-0.114133	0.082640	-0.022043	-0.117764	0.057759	0.029312	-0.041111	0.077948	0.067395	0.399136	0.068506	0.237361
4583	38.191667	-0.786879	0.662766	-0.057000	-0.785866	0.632711	0.111340	-0.715223	0.881878	-0.056752	-0.721558	0.883593	0.109162	-0.607017	1.132700	0.001604	-0.588642	1.121908	0.104690	-0.573661	1.059462	0.100841	-0.572442	0.710692	-0.189364	-0.588045	0.677721	0.242300				-0.339491	0.525046	-0.051001	-0.341450	0.546879	0.074985	-0.114135	0.082640	-0.022035	-0.117776	0.057733	0.029441	-0.041114	0.077950	0.067398	0.399132	0.068500	0.237360
4584	38.200000	-0.786880	0.662760	-0.056996	-0.785866	0.632710	0.111341	-0.715266	0.881842	-0.056734	-0.721627	0.883540	0.109187	-0.606954	1.132710	0.001648	-0.588568	1.121882	0.104726	-0.573592	1.059427	0.100850	-0.572430	0.710694	-0.189365	-0.588048	0.677706	0.242299				-0.339496	0.525029	-0.050991	-0.341470	0.546865	0.074993	-0.114131	0.082636	-0.022037	-0.117766	0.057772	0.029315	-0.041112	0.077952	0.067406	0.399136	0.068510	0.237368
4585	38.208333	-0.786867	0.662708	-0.057043	-0.785861	0.632714	0.111344	-0.715264	0.881884	-0.056692	-0.721605	0.883600	0.109180	-0.606895	1.132715	0.001698	-0.588489	1.121843	0.104766	-0.573509	1.059391	0.100864	-0.572414	0.710698	-0.189369	-0.588071	0.677699	0.242354				-0.339487	0.525038	-0.051012	-0.341467	0.546869	0.075008	-0.114132	0.082646	-0.022038	-0.117761	0.057764	0.029306	-0.041114	0.077951	0.067406	0.399132	0.068513	0.237367
4586	38.216667	-0.786877	0.662766	-0.056993	-0.785863	0.632722	0.111336	-0.715277	0.881900	-0.056703	-0.721588	0.883628	0.109132	-0.606832	1.132724	0.001741	-0.588413	1.121808	0.104801	-0.573434	1.059362	0.100874	-0.572405	0.710701	-0.189376	-0.588067	0.677707	0.242298				-0.339488	0.525038	-0.050985	-0.341469	0.546885	0.075019	-0.114132	0.082640	-0.022043	-0.117757	0.057767	0.029286	-0.041109	0.077954	0.067403	0.399135	0.068517	0.237365
4587	38.225000	-0.786862	0.662720	-0.057047	-0.785865	0.632732	0.111334	-0.715236	0.881945	-0.056763	-0.721594	0.883644	0.109119	-0.606772	1.132748	0.001783	-0.588334	1.121791	0.104844	-0.573297	1.059352	0.100875	-0.572407	0.710708	-0.189378	-0.588089	0.677724	0.242292				-0.339494	0.525061	-0.050991	-0.341477	0.546903	0.075022	-0.114129	0.082646	-0.022048	-0.117756	0.057769	0.029289	-0.041108	0.077954	0.067396	0.399132	0.068518	0.237358
4588	38.233333	-0.786875	0.662783	-0.057000	-0.785867	0.632745	0.111331	-0.715241	0.881953	-0.056775	-0.721603	0.883660	0.109101	-0.606705	1.132791	0.001818	-0.588270	1.121787	0.104874	-0.573171	1.059354	0.100877	-0.572407	0.710717	-0.189390	-0.588112	0.677743	0.242282				-0.339479	0.525090	-0.051012	-0.341487	0.546925	0.075029	-0.114127	0.082650	-0.022051	-0.117759	0.057761	0.029290	-0.041113	0.077955	0.067392	0.399137	0.068521	0.237358
4589	38.241667	-0.786865	0.662757	-0.057032	-0.785867	0.632753	0.111318	-0.715286	0.881916	-0.056771	-0.721637	0.883641	0.109083	-0.606632	1.132831	0.001851	-0.588204	1.121794	0.104897	-0.573129	1.059355	0.100889	-0.572419	0.710726	-0.189397	-0.588139	0.677758	0.242274				-0.339490	0.525116	-0.051004	-0.341497	0.546950	0.075036	-0.114132	0.082654	-0.022052	-0.117765	0.057768	0.029297	-0.041110	0.077959	0.067389	0.399137	0.068510	0.237350
4590	38.250000	-0.786872	0.662786	-0.057015	-0.785873	0.632754	0.111310	-0.715260	0.881956	-0.056801	-0.721628	0.883671	0.109067	-0.606559	1.132864	0.001877	-0.588140	1.121783	0.104930	-0.573085	1.059353	0.100897	-0.572435	0.710734	-0.189408	-0.588165	0.677777	0.242270				-0.339499	0.525141	-0.050982	-0.341507	0.546963	0.075044	-0.114133	0.082657	-0.022049	-0.117760	0.057768	0.029303	-0.041115	0.077957	0.067388	0.399135	0.068514	0.237352
4591	38.258333	-0.786821	0.662711	-0.057091	-0.785878	0.632750	0.111308	-0.715285	0.881933	-0.056784	-0.721635	0.883672	0.109051	-0.606495	1.132879	0.001895	-0.588082	1.121765	0.104946	-0.573030	1.059329	0.100892	-0.572453	0.710737	-0.189416	-0.588185	0.677790	0.242260				-0.339506	0.525159	-0.050981	-0.341514	0.546973	0.075047	-0.114134	0.082649	-0.022038	-0.117763	0.057770	0.029309	-0.041118	0.077954	0.067393	0.399134	0.068518	0.237356
4592	38.266667	-0.786859	0.662720	-0.057075	-0.785874	0.632746	0.111301	-0.715295	0.881921	-0.056809	-0.721645	0.883668	0.109035	-0.606426	1.132875	0.001912	-0.588029	1.121726	0.104962	-0.572973	1.059296	0.100890	-0.572470	0.710743	-0.189422	-0.588236	0.677792	0.242354				-0.339506	0.525176	-0.050978	-0.341515	0.546972	0.075046	-0.114135	0.082652	-0.022033	-0.117764	0.057770	0.029321	-0.041119	0.077956	0.067405	0.399136	0.068509	0.237350
4593	38.275000	-0.786856	0.662705	-0.057080	-0.785872	0.632735	0.111292	-0.715324	0.881905	-0.056777	-0.721702	0.883631	0.109062	-0.606363	1.132862	0.001918	-0.587970	1.121672	0.104979	-0.572912	1.059259	0.100880	-0.572484	0.710743	-0.189430	-0.588230	0.677808	0.242288				-0.339509	0.525185	-0.050976	-0.341519	0.546978	0.075050	-0.114135	0.082650	-0.022025	-0.117757	0.057780	0.029306	-0.041120	0.077950	0.067415	0.399133	0.068516	0.237355
4594	38.283333	-0.786813	0.662682	-0.057108	-0.785875	0.632731	0.111285	-0.715291	0.881938	-0.056848	-0.721664	0.883670	0.109011	-0.606290	1.132841	0.001918	-0.587929	1.121634	0.104976	-0.572849	1.059214	0.100857	-0.572499	0.710744	-0.189435	-0.588215	0.677816	0.242217				-0.339508	0.525186	-0.050971	-0.341522	0.546981	0.075047	-0.114142	0.082644	-0.022017	-0.117769	0.057759	0.029316	-0.041121	0.077950	0.067422	0.399133	0.068510	0.237354
4595	38.291667	-0.786853	0.662699	-0.057087	-0.785864	0.632729	0.111277	-0.715339	0.881901	-0.056840	-0.721676	0.883672	0.108994	-0.606217	1.132833	0.001904	-0.587885	1.121607	0.104963	-0.572889	1.059181	0.100848	-0.572499	0.710736	-0.189441	-0.588236	0.677821	0.242256				-0.339518	0.525182	-0.050968	-0.341515	0.546987	0.075042	-0.114142	0.082650	-0.022021	-0.117792	0.057702	0.029469	-0.041122	0.077944	0.067425	0.399132	0.068517	0.237353
4596	38.300000	-0.786852	0.662696	-0.057088	-0.785850	0.632726	0.111265	-0.715347	0.881894	-0.056897	-0.721693	0.883678	0.108974	-0.606134	1.132839	0.001887	-0.587841	1.121594	0.104953	-0.572930	1.059154	0.100835	-0.572501	0.710731	-0.189447	-0.588256	0.677815	0.242284				-0.339528	0.525191	-0.050980	-0.341510	0.546988	0.075035	-0.114138	0.082657	-0.022025	-0.117764	0.057770	0.029309	-0.041113	0.077954	0.067420	0.399137	0.068521	0.237353
4597	38.308333	-0.786856	0.662695	-0.057094	-0.785870	0.632736	0.111262	-0.715346	0.881922	-0.056866	-0.721726	0.883652	0.108962	-0.606050	1.132863	0.001870	-0.587792	1.121602	0.104943	-0.572902	1.059166	0.100819	-0.572500	0.710723	-0.189445	-0.588239	0.677821	0.242217				-0.339520	0.525182	-0.050986	-0.341501	0.546993	0.075022	-0.114138	0.082654	-0.022026	-0.117763	0.057760	0.029315	-0.041113	0.077952	0.067422	0.399141	0.068526	0.237354
4598	38.316667	-0.786864	0.662694	-0.057096	-0.785874	0.632737	0.111262	-0.715390	0.881904	-0.056858	-0.721720	0.883675	0.108936	-0.605959	1.132909	0.001848	-0.587733	1.121620	0.104947	-0.572890	1.059195	0.100806	-0.572494	0.710714	-0.189443	-0.588220	0.677824	0.242149				-0.339518	0.525175	-0.050998	-0.341495	0.547001	0.075016	-0.114131	0.082656	-0.022031	-0.117762	0.057762	0.029320	-0.041107	0.077950	0.067412	0.399134	0.068522	0.237352
4599	38.325000	-0.786847	0.662674	-0.057115	-0.785739	0.632680	0.111189	-0.715408	0.881895	-0.056871	-0.721736	0.883673	0.108921	-0.605870	1.132976	0.001817	-0.587702	1.121671	0.104916	-0.572733	1.059253	0.100781	-0.572491	0.710696	-0.189447	-0.588237	0.677808	0.242185				-0.339505	0.525169	-0.051017	-0.341477	0.546990	0.075007	-0.114134	0.082651	-0.022028	-0.117761	0.057773	0.029315	-0.041108	0.077951	0.067407	0.399137	0.068520	0.237352
4600	38.333333	-0.786872	0.662665	-0.057107	-0.785844	0.632721	0.111247	-0.715428	0.881891	-0.056888	-0.721757	0.883674	0.108907	-0.605767	1.133034	0.001779	-0.587672	1.121715	0.104885	-0.572740	1.059286	0.100761	-0.572488	0.710685	-0.189456	-0.588253	0.677789	0.242219				-0.339501	0.525173	-0.051020	-0.341470	0.546986	0.075001	-0.114126	0.082650	-0.022032	-0.117758	0.057769	0.029318	-0.041099	0.077952	0.067402	0.399130	0.068512	0.237354
4601	38.341667	-0.786875	0.662650	-0.057112	-0.785861	0.632721	0.111246	-0.715433	0.881894	-0.056935	-0.721777	0.883670	0.108892	-0.605662	1.133074	0.001714	-0.587654	1.121763	0.104833	-0.572745	1.059305	0.100729	-0.572490	0.710675	-0.189463	-0.588221	0.677798	0.242103				-0.339490	0.525171	-0.051031	-0.341460	0.546984	0.074998	-0.114124	0.082646	-0.022037	-0.117748	0.057778	0.029303	-0.041105	0.077943	0.067400	0.399134	0.068516	0.237355
4602	38.350000	-0.786881	0.662636	-0.057112	-0.785857	0.632712	0.111244	-0.715492	0.881846	-0.056955	-0.721799	0.883671	0.108880	-0.605551	1.133086	0.001635	-0.587642	1.121779	0.104795	-0.572930	1.059302	0.100702	-0.572493	0.710670	-0.189472	-0.588228	0.677798	0.242083				-0.339484	0.525176	-0.051036	-0.341451	0.546983	0.074992	-0.114130	0.082631	-0.022039	-0.117747	0.057777	0.029296	-0.041100	0.077949	0.067394	0.399128	0.068506	0.237357
4603	38.358333	-0.786888	0.662628	-0.057115	-0.785857	0.632705	0.111235	-0.715503	0.881872	-0.056963	-0.721878	0.883615	0.108863	-0.605440	1.133124	0.001559	-0.587628	1.121784	0.104718	-0.572933	1.059296	0.100651	-0.572503	0.710672	-0.189485	-0.588253	0.677795	0.242116				-0.339483	0.525191	-0.051040	-0.341455	0.547000	0.074998	-0.114125	0.082639	-0.022045	-0.117756	0.057771	0.029296	-0.041102	0.077946	0.067392	0.399129	0.068511	0.237354
4604	38.366667	-0.786897	0.662617	-0.057116	-0.785885	0.632710	0.111237	-0.715540	0.881881	-0.056932	-0.721857	0.883681	0.108858	-0.605341	1.133136	0.001485	-0.587616	1.121798	0.104667	-0.572935	1.059287	0.100591	-0.572516	0.710678	-0.189498	-0.588282	0.677799	0.242151				-0.339484	0.525212	-0.051038	-0.341453	0.547021	0.074995	-0.114123	0.082641	-0.022049	-0.117756	0.057766	0.029294	-0.041098	0.077954	0.067388	0.399131	0.068508	0.237350
4605	38.375000	-0.786915	0.662636	-0.057090	-0.785886	0.632700	0.111227	-0.715581	0.881852	-0.056986	-0.721879	0.883686	0.108842	-0.605236	1.133147	0.001407	-0.587612	1.121796	0.104592	-0.572949	1.059287	0.100527	-0.572534	0.710683	-0.189513	-0.588277	0.677818	0.242087				-0.339492	0.525235	-0.051049	-0.341466	0.547047	0.074989	-0.114125	0.082651	-0.022057	-0.117747	0.057778	0.029285	-0.041106	0.077957	0.067389	0.399129	0.068517	0.237348
4606	38.383333	-0.786922	0.662600	-0.057121	-0.785891	0.632690	0.111216	-0.715613	0.881853	-0.056995	-0.721960	0.883639	0.108878	-0.605131	1.133168	0.001321	-0.587606	1.121799	0.104520	-0.572963	1.059294	0.100469	-0.572558	0.710681	-0.189529	-0.588275	0.677830	0.242025				-0.339502	0.525257	-0.051059	-0.341477	0.547073	0.074979	-0.114124	0.082651	-0.022060	-0.117770	0.057748	0.029311	-0.041106	0.077956	0.067387	0.399126	0.068511	0.237344
4607	38.391667	-0.786940	0.662588	-0.057127	-0.785895	0.632681	0.111211	-0.715620	0.881881	-0.056967	-0.721920	0.883687	0.108811	-0.605018	1.133189	0.001243	-0.587593	1.121814	0.104457	-0.572987	1.059304	0.100421	-0.572586	0.710675	-0.189545	-0.588332	0.677815	0.242116				-0.339514	0.525268	-0.051069	-0.341486	0.547081	0.074962	-0.114129	0.082650	-0.022052	-0.117753	0.057777	0.029289	-0.041105	0.077954	0.067391	0.399131	0.068514	0.237344
4608	38.400000	-0.786963	0.662632	-0.057076	-0.785909	0.632674	0.111209	-0.715649	0.881879	-0.056984	-0.721979	0.883640	0.108819	-0.604892	1.133204	0.001135	-0.587567	1.121834	0.104376	-0.572822	1.059343	0.100367	-0.572614	0.710659	-0.189558	-0.588356	0.677808	0.242109				-0.339528	0.525270	-0.051081	-0.341499	0.547087	0.074949	-0.114133	0.082653	-0.022053	-0.117756	0.057773	0.029290	-0.041106	0.077951	0.067397	0.399128	0.068515	0.237348
4609	38.408333	-0.786972	0.662564	-0.057134	-0.785918	0.632666	0.111208	-0.715661	0.881866	-0.057037	-0.721955	0.883678	0.108782	-0.604774	1.133203	0.001064	-0.587554	1.121850	0.104307	-0.572829	1.059350	0.100344	-0.572649	0.710636	-0.189568	-0.588371	0.677797	0.242050				-0.339545	0.525265	-0.051088	-0.341513	0.547082	0.074947	-0.114133	0.082646	-0.022042	-0.117782	0.057731	0.029447	-0.041112	0.077950	0.067399	0.399129	0.068517	0.237352
4610	38.416667	-0.786988	0.662549	-0.057137	-0.785929	0.632660	0.111204	-0.715674	0.881856	-0.057092	-0.721972	0.883674	0.108769	-0.604646	1.133197	0.000982	-0.587539	1.121869	0.104255	-0.572839	1.059358	0.100315	-0.572687	0.710614	-0.189577	-0.588420	0.677771	0.242091				-0.339561	0.525249	-0.051091	-0.341525	0.547076	0.074937	-0.114131	0.082649	-0.022040	-0.117766	0.057767	0.029311	-0.041107	0.077949	0.067403	0.399133	0.068513	0.237361
4611	38.425000	-0.787001	0.662537	-0.057143	-0.785938	0.632654	0.111203	-0.715706	0.881863	-0.057026	-0.722023	0.883626	0.108733	-0.604538	1.133165	0.000902	-0.587539	1.121878	0.104188	-0.572836	1.059349	0.100292	-0.572721	0.710587	-0.189581	-0.588450	0.677751	0.242075				-0.339582	0.525241	-0.051094	-0.341541	0.547071	0.074937	-0.114131	0.082646	-0.022044	-0.117758	0.057776	0.029301	-0.041106	0.077953	0.067402	0.399129	0.068512	0.237360
4612	38.433333	-0.787018	0.662529	-0.057153	-0.785954	0.632652	0.111201	-0.715734	0.881826	-0.057080	-0.722002	0.883678	0.108736	-0.604426	1.133118	0.000815	-0.587520	1.121856	0.104125	-0.572834	1.059338	0.100261	-0.572754	0.710565	-0.189586	-0.588480	0.677729	0.242055				-0.339598	0.525228	-0.051095	-0.341554	0.547064	0.074935	-0.114132	0.082652	-0.022052	-0.117752	0.057791	0.029288	-0.041105	0.077959	0.067393	0.399124	0.068509	0.237363
4613	38.441667	-0.787036	0.662524	-0.057154	-0.785968	0.632648	0.111199	-0.715745	0.881842	-0.057078	-0.722012	0.883682	0.108716	-0.604320	1.133030	0.000726	-0.587516	1.121849	0.104063	-0.572825	1.059316	0.100228	-0.572783	0.710537	-0.189594	-0.588473	0.677729	0.241934				-0.339609	0.525225	-0.051106	-0.341567	0.547058	0.074928	-0.114132	0.082647	-0.022049	-0.117755	0.057782	0.029286	-0.041104	0.077954	0.067386	0.399126	0.068509	0.237362
4614	38.450000	-0.787050	0.662518	-0.057158	-0.785979	0.632646	0.111194	-0.715762	0.881826	-0.057113	-0.722061	0.883653	0.108722	-0.604214	1.132965	0.000640	-0.587526	1.121840	0.103969	-0.572813	1.059297	0.100213	-0.572815	0.710511	-0.189602	-0.588526	0.677694	0.242013				-0.339631	0.525226	-0.051090	-0.341576	0.547050	0.074920	-0.114133	0.082645	-0.022053	-0.117758	0.057777	0.029283	-0.041096	0.077957	0.067379	0.399132	0.068506	0.237361
4615	38.458333	-0.786967	0.662480	-0.057166	-0.785985	0.632644	0.111186	-0.715758	0.881841	-0.057127	-0.722063	0.883657	0.108701	-0.604099	1.132868	0.000527	-0.587510	1.121812	0.103918	-0.572796	1.059278	0.100203	-0.572834	0.710479	-0.189605	-0.588532	0.677680	0.241938				-0.339646	0.525228	-0.051093	-0.341590	0.547057	0.074907	-0.114135	0.082653	-0.022056	-0.117757	0.057777	0.029280	-0.041101	0.077955	0.067369	0.399127	0.068511	0.237355
4616	38.466667	-0.787067	0.662501	-0.057175	-0.786008	0.632647	0.111173	-0.715768	0.881831	-0.057147	-0.722021	0.883698	0.108653	-0.604011	1.132782	0.000449	-0.587508	1.121802	0.103854	-0.572781	1.059264	0.100209	-0.572855	0.710454	-0.189615	-0.588533	0.677668	0.241869				-0.339660	0.525227	-0.051092	-0.341593	0.547058	0.074908	-0.114133	0.082648	-0.022054	-0.117762	0.057780	0.029280	-0.041110	0.077944	0.067366	0.399129	0.068514	0.237363
4617	38.475000	-0.786887	0.662466	-0.057144	-0.785993	0.632642	0.111172	-0.715746	0.881842	-0.057182	-0.722017	0.883705	0.108635	-0.603919	1.132697	0.000396	-0.587476	1.121798	0.103832	-0.572749	1.059260	0.100231	-0.572870	0.710430	-0.189622	-0.588554	0.677642	0.241853				-0.339659	0.525240	-0.051091	-0.341587	0.547055	0.074900	-0.114136	0.082654	-0.022043	-0.117765	0.057774	0.029300	-0.041111	0.077953	0.067374	0.399129	0.068510	0.237362
4618	38.483333	-0.786884	0.662435	-0.057181	-0.785987	0.632639	0.111167	-0.715752	0.881833	-0.057176	-0.722119	0.883815	0.108664	-0.603832	1.132607	0.000371	-0.587443	1.121816	0.103772	-0.572713	1.059265	0.100284	-0.572882	0.710404	-0.189625	-0.588611	0.677607	0.241946				-0.339663	0.525249	-0.051090	-0.341586	0.547063	0.074908	-0.114140	0.082660	-0.022031	-0.117761	0.057778	0.029307	-0.041109	0.077959	0.067381	0.399139	0.068515	0.237372
4619	38.491667	-0.786976	0.662490	-0.057161	-0.786000	0.632639	0.111163	-0.715700	0.881869	-0.057234	-0.722135	0.883798	0.108658	-0.603754	1.132517	0.000355	-0.587387	1.121835	0.103834	-0.572666	1.059288	0.100357	-0.572882	0.710387	-0.189635	-0.588600	0.677605	0.241834				-0.339655	0.525249	-0.051095	-0.341582	0.547057	0.074915	-0.114139	0.082659	-0.022027	-0.117759	0.057797	0.029303	-0.041114	0.077957	0.067404	0.399139	0.068514	0.237376
4620	38.500000	-0.787068	0.662549	-0.057142	-0.785993	0.632643	0.111158	-0.715725	0.881842	-0.057209	-0.722108	0.883822	0.108634	-0.603683	1.132433	0.000363	-0.587315	1.121872	0.103836	-0.572606	1.059319	0.100450	-0.572881	0.710375	-0.189644	-0.588652	0.677573	0.241925				-0.339651	0.525236	-0.051082	-0.341573	0.547061	0.074926	-0.114146	0.082659	-0.022019	-0.117762	0.057783	0.029318	-0.041113	0.077952	0.067421	0.399132	0.068512	0.237375
4621	38.508333	-0.787058	0.662494	-0.057213	-0.785987	0.632648	0.111153	-0.715709	0.881844	-0.057223	-0.722125	0.883829	0.108653	-0.603628	1.132365	0.000393	-0.587241	1.121930	0.103874	-0.572530	1.059364	0.100563	-0.572866	0.710369	-0.189651	-0.588636	0.677571	0.241807				-0.339620	0.525257	-0.051149	-0.341564	0.547064	0.074940	-0.114140	0.082666	-0.022022	-0.117767	0.057784	0.029317	-0.041114	0.077957	0.067422	0.399134	0.068510	0.237373
4622	38.516667	-0.787052	0.662504	-0.057223	-0.785984	0.632658	0.111147	-0.715670	0.881870	-0.057281	-0.722150	0.883796	0.108621	-0.603574	1.132311	0.000437	-0.587165	1.122023	0.103954	-0.572462	1.059425	0.100684	-0.572840	0.710371	-0.189662	-0.588654	0.677555	0.241793				-0.339646	0.525235	-0.051087	-0.341556	0.547061	0.074948	-0.114137	0.082665	-0.022027	-0.117768	0.057773	0.029323	-0.041114	0.077960	0.067422	0.399135	0.068518	0.237374
4623	38.525000	-0.787044	0.662508	-0.057233	-0.785979	0.632662	0.111132	-0.715681	0.881858	-0.057255	-0.722108	0.883833	0.108576	-0.603530	1.132278	0.000499	-0.587144	1.122162	0.104090	-0.572389	1.059500	0.100817	-0.572805	0.710380	-0.189667	-0.588669	0.677540	0.241779				-0.339637	0.525232	-0.051086	-0.341542	0.547056	0.074963	-0.114144	0.082659	-0.022033	-0.117758	0.057782	0.029303	-0.041113	0.077954	0.067415	0.399134	0.068515	0.237369
4624	38.533333	-0.787030	0.662509	-0.057243	-0.785982	0.632670	0.111122	-0.715670	0.881865	-0.057273	-0.722112	0.883835	0.108558	-0.603487	1.132254	0.000577	-0.587027	1.122238	0.104148	-0.572300	1.059597	0.100968	-0.572765	0.710403	-0.189677	-0.588686	0.677528	0.241762				-0.339633	0.525227	-0.051084	-0.341533	0.547034	0.074969	-0.114140	0.082651	-0.022038	-0.117768	0.057768	0.029309	-0.041110	0.077952	0.067405	0.399132	0.068504	0.237366
4625	38.541667	-0.787020	0.662512	-0.057245	-0.785967	0.632669	0.111111	-0.715634	0.881884	-0.057328	-0.722146	0.883817	0.108552	-0.603446	1.132225	0.000681	-0.586908	1.122350	0.104251	-0.572208	1.059674	0.101127	-0.572710	0.710433	-0.189690	-0.588720	0.677505	0.241800				-0.339620	0.525228	-0.051078	-0.341521	0.547014	0.074979	-0.114134	0.082657	-0.022049	-0.117762	0.057775	0.029303	-0.041106	0.077950	0.067394	0.399132	0.068505	0.237368
4626	38.550000	-0.786995	0.662505	-0.057254	-0.785958	0.632674	0.111110	-0.715626	0.881892	-0.057342	-0.722055	0.883667	0.108435	-0.603412	1.132188	0.000794	-0.586770	1.122427	0.104361	-0.572105	1.059746	0.101315	-0.572650	0.710468	-0.189691	-0.588720	0.677496	0.241738				-0.339603	0.525220	-0.051076	-0.341513	0.546994	0.074984	-0.114134	0.082650	-0.022049	-0.117768	0.057766	0.029301	-0.041103	0.077940	0.067389	0.399132	0.068508	0.237368
4627	38.558333	-0.786993	0.662517	-0.057251	-0.785947	0.632671	0.111107	-0.715613	0.881901	-0.057353	-0.722133	0.883828	0.108500	-0.603400	1.132115	0.000964	-0.586547	1.122443	0.104482	-0.572049	1.059783	0.101513	-0.572590	0.710518	-0.189700	-0.588742	0.677481	0.241721				-0.339586	0.525216	-0.051054	-0.341498	0.546988	0.075006	-0.114132	0.082646	-0.022049	-0.117783	0.057733	0.029441	-0.041105	0.077943	0.067394	0.399134	0.068502	0.237375
4628	38.566667	-0.786981	0.662521	-0.057249	-0.785933	0.632677	0.111109	-0.715598	0.881912	-0.057365	-0.722185	0.883799	0.108517	-0.603393	1.132017	0.001120	-0.586434	1.122533	0.104671	-0.571971	1.059813	0.101746	-0.572535	0.710572	-0.189705	-0.588762	0.677459	0.241697				-0.339567	0.525216	-0.051047	-0.341487	0.546974	0.075013	-0.114130	0.082644	-0.022048	-0.117811	0.057668	0.029604	-0.041109	0.077949	0.067393	0.399130	0.068510	0.237382
4629	38.575000	-0.786971	0.662534	-0.057252	-0.785920	0.632686	0.111103	-0.715583	0.881930	-0.057372	-0.722159	0.883818	0.108487	-0.603407	1.131868	0.001310	-0.586215	1.122553	0.104801	-0.571783	1.059868	0.101999	-0.572478	0.710618	-0.189712	-0.588794	0.677446	0.241679				-0.339550	0.525249	-0.051049	-0.341473	0.546986	0.075031	-0.114131	0.082645	-0.022048	-0.117755	0.057776	0.029298	-0.041101	0.077951	0.067403	0.399130	0.068505	0.237381
4630	38.583333	-0.786960	0.662546	-0.057257	-0.785905	0.632698	0.111098	-0.715589	0.881937	-0.057337	-0.722129	0.883836	0.108457	-0.603428	1.131730	0.001503	-0.585986	1.122596	0.104912	-0.571594	1.059905	0.102256	-0.572434	0.710666	-0.189717	-0.588827	0.677427	0.241660				-0.339543	0.525268	-0.051036	-0.341463	0.547002	0.075044	-0.114124	0.082646	-0.022049	-0.117752	0.057784	0.029301	-0.041099	0.077955	0.067402	0.399127	0.068508	0.237382
4631	38.591667	-0.786947	0.662559	-0.057259	-0.785900	0.632712	0.111097	-0.715546	0.881981	-0.057376	-0.722145	0.883819	0.108469	-0.603472	1.131584	0.001734	-0.585785	1.122671	0.105126	-0.571392	1.059974	0.102545	-0.572393	0.710707	-0.189727	-0.588861	0.677392	0.241639				-0.339533	0.525280	-0.051028	-0.341453	0.547015	0.075057	-0.114131	0.082644	-0.022049	-0.117749	0.057784	0.029291	-0.041099	0.077954	0.067406	0.399132	0.068505	0.237380
4632	38.600000	-0.786935	0.662571	-0.057262	-0.785890	0.632719	0.111092	-0.715533	0.881987	-0.057391	-0.722159	0.883799	0.108483	-0.603512	1.131413	0.001943	-0.585587	1.122735	0.105331	-0.571178	1.060039	0.102849	-0.572356	0.710752	-0.189739	-0.588901	0.677352	0.241618				-0.339536	0.525288	-0.051028	-0.341442	0.547019	0.075077	-0.114131	0.082648	-0.022052	-0.117758	0.057774	0.029302	-0.041098	0.077953	0.067403	0.399134	0.068506	0.237378
4633	38.608333	-0.786925	0.662606	-0.057237	-0.785879	0.632723	0.111090	-0.715516	0.881996	-0.057397	-0.722144	0.883791	0.108477	-0.603562	1.131237	0.002154	-0.585464	1.122861	0.105578	-0.570822	1.060184	0.103199	-0.572329	0.710790	-0.189750	-0.588940	0.677309	0.241602				-0.339532	0.525297	-0.051040	-0.341431	0.547012	0.075083	-0.114128	0.082647	-0.022053	-0.117751	0.057777	0.029286	-0.041098	0.077947	0.067399	0.399137	0.068499	0.237382
4634	38.616667	-0.786914	0.662579	-0.057270	-0.785875	0.632727	0.111093	-0.715455	0.882047	-0.057428	-0.722079	0.883817	0.108432	-0.603630	1.131063	0.002385	-0.585330	1.123009	0.105826	-0.570629	1.060300	0.103564	-0.572295	0.710829	-0.189761	-0.588978	0.677264	0.241593				-0.339539	0.525295	-0.051046	-0.341418	0.546992	0.075087	-0.114131	0.082645	-0.022055	-0.117749	0.057768	0.029291	-0.041100	0.077946	0.067395	0.399137	0.068500	0.237384
4635	38.625000	-0.786909	0.662580	-0.057271	-0.785865	0.632733	0.111098	-0.715432	0.882059	-0.057427	-0.722107	0.883801	0.108487	-0.603715	1.130854	0.002652	-0.585142	1.123162	0.106056	-0.570602	1.060400	0.103953	-0.572265	0.710872	-0.189772	-0.589008	0.677216	0.241575				-0.339551	0.525300	-0.051070	-0.341413	0.546966	0.075094	-0.114131	0.082641	-0.022052	-0.117754	0.057771	0.029290	-0.041099	0.077940	0.067395	0.399136	0.068503	0.237389
4636	38.633333	-0.786906	0.662585	-0.057273	-0.785856	0.632737	0.111099	-0.715406	0.882073	-0.057422	-0.722098	0.883782	0.108453	-0.603792	1.130640	0.002888	-0.584951	1.123307	0.106279	-0.570404	1.060547	0.104358	-0.572240	0.710918	-0.189774	-0.589040	0.677172	0.241558				-0.339576	0.525286	-0.051053	-0.341405	0.546942	0.075092	-0.114129	0.082642	-0.022051	-0.117753	0.057788	0.029296	-0.041095	0.077935	0.067401	0.399136	0.068491	0.237386
4637	38.641667	-0.786914	0.662622	-0.057246	-0.785854	0.632745	0.111102	-0.715397	0.882070	-0.057433	-0.722059	0.883794	0.108431	-0.603885	1.130444	0.003099	-0.584671	1.123407	0.106386	-0.570218	1.060701	0.104735	-0.572208	0.710969	-0.189782	-0.589069	0.677129	0.241544				-0.339595	0.525273	-0.051047	-0.341403	0.546915	0.075088	-0.114131	0.082641	-0.022048	-0.117753	0.057783	0.029293	-0.041100	0.077937	0.067399	0.399138	0.068498	0.237393
4638	38.650000	-0.786904	0.662600	-0.057271	-0.785856	0.632755	0.111105	-0.715358	0.882110	-0.057445	-0.722098	0.883770	0.108484	-0.603964	1.130245	0.003300	-0.584511	1.123552	0.106527	-0.570047	1.060840	0.105059	-0.572175	0.711026	-0.189782	-0.589096	0.677075	0.241525				-0.339611	0.525274	-0.051045	-0.341399	0.546896	0.075077	-0.114130	0.082644	-0.022048	-0.117750	0.057786	0.029293	-0.041096	0.077945	0.067394	0.399137	0.068498	0.237398
4639	38.658333	-0.786879	0.662603	-0.057285	-0.785865	0.632761	0.111102	-0.715347	0.882129	-0.057434	-0.722075	0.883758	0.108442	-0.604000	1.130057	0.003393	-0.584385	1.123716	0.106612	-0.569769	1.061039	0.105352	-0.572131	0.711089	-0.189791	-0.589128	0.677025	0.241512				-0.339630	0.525276	-0.051042	-0.341397	0.546885	0.075070	-0.114132	0.082646	-0.022050	-0.117758	0.057768	0.029303	-0.041092	0.077948	0.067393	0.399129	0.068499	0.237386
4640	38.666667	-0.786894	0.662621	-0.057269	-0.785893	0.632772	0.111109	-0.715383	0.882101	-0.057393	-0.722083	0.883759	0.108485	-0.604000	1.129896	0.003412	-0.584374	1.123931	0.106711	-0.569684	1.061180	0.105554	-0.572091	0.711151	-0.189788	-0.589160	0.676962	0.241493				-0.339649	0.525282	-0.051040	-0.341392	0.546871	0.075052	-0.114127	0.082653	-0.022053	-0.117746	0.057796	0.029283	-0.041088	0.077955	0.067394	0.399136	0.068503	0.237391
4641	38.675000	-0.786866	0.662615	-0.057278	-0.785902	0.632768	0.111107	-0.715371	0.882135	-0.057375	-0.722060	0.883764	0.108487	-0.603973	1.129768	0.003351	-0.584320	1.124030	0.106667	-0.569635	1.061290	0.105640	-0.572042	0.711223	-0.189784	-0.589189	0.676898	0.241483				-0.339662	0.525340	-0.051090	-0.341388	0.546859	0.075045	-0.114127	0.082654	-0.022058	-0.117749	0.057787	0.029282	-0.041093	0.077954	0.067390	0.399137	0.068501	0.237392
4642	38.683333	-0.786885	0.662624	-0.057261	-0.785905	0.632759	0.111113	-0.715395	0.882124	-0.057354	-0.722038	0.883770	0.108491	-0.603927	1.129642	0.003214	-0.584325	1.124131	0.106545	-0.569634	1.061383	0.105663	-0.571999	0.711287	-0.189772	-0.589216	0.676838	0.241474				-0.339661	0.525356	-0.051091	-0.341388	0.546853	0.075037	-0.114134	0.082639	-0.022057	-0.117753	0.057773	0.029291	-0.041094	0.077952	0.067389	0.399142	0.068502	0.237389
4643	38.691667	-0.786886	0.662615	-0.057254	-0.785905	0.632746	0.111118	-0.715384	0.882145	-0.057334	-0.722045	0.883766	0.108514	-0.603828	1.129565	0.002977	-0.584380	1.124210	0.106363	-0.569690	1.061455	0.105596	-0.571963	0.711342	-0.189761	-0.589246	0.676787	0.241473				-0.339646	0.525340	-0.051064	-0.341388	0.546844	0.075032	-0.114130	0.082642	-0.022057	-0.117747	0.057783	0.029284	-0.041093	0.077946	0.067394	0.399139	0.068493	0.237389
4644	38.700000	-0.786846	0.662589	-0.057274	-0.785898	0.632734	0.111127	-0.715392	0.882156	-0.057274	-0.722043	0.883755	0.108532	-0.603708	1.129531	0.002708	-0.584466	1.124274	0.106110	-0.569791	1.061522	0.105463	-0.571934	0.711386	-0.189741	-0.589275	0.676749	0.241472				-0.339631	0.525328	-0.051036	-0.341391	0.546846	0.075035	-0.114128	0.082643	-0.022058	-0.117744	0.057790	0.029284	-0.041098	0.077945	0.067401	0.399135	0.068490	0.237397
4645	38.708333	-0.786899	0.662604	-0.057238	-0.785896	0.632724	0.111138	-0.715389	0.882148	-0.057279	-0.722072	0.883733	0.108563	-0.603559	1.129557	0.002371	-0.584594	1.124343	0.105842	-0.569948	1.061586	0.105262	-0.571922	0.711411	-0.189726	-0.589299	0.676728	0.241481				-0.339613	0.525339	-0.051023	-0.341402	0.546866	0.075046	-0.114126	0.082643	-0.022053	-0.117742	0.057792	0.029291	-0.041095	0.077942	0.067410	0.399139	0.068485	0.237395
4646	38.716667	-0.786907	0.662600	-0.057229	-0.785896	0.632719	0.111155	-0.715385	0.882150	-0.057283	-0.722048	0.883746	0.108555	-0.603388	1.129621	0.002002	-0.584655	1.124361	0.105476	-0.570151	1.061652	0.105003	-0.571920	0.711410	-0.189703	-0.589316	0.676725	0.241492				-0.339601	0.525347	-0.051011	-0.341419	0.546888	0.075052	-0.114130	0.082650	-0.022049	-0.117749	0.057783	0.029305	-0.041094	0.077941	0.067418	0.399144	0.068495	0.237408
4647	38.725000	-0.786922	0.662627	-0.057196	-0.785896	0.632720	0.111170	-0.715405	0.882126	-0.057263	-0.722048	0.883744	0.108555	-0.603190	1.129741	0.001583	-0.584925	1.124491	0.105232	-0.570394	1.061713	0.104700	-0.571944	0.711391	-0.189686	-0.589324	0.676737	0.241503				-0.339582	0.525354	-0.050992	-0.341435	0.546913	0.075066	-0.114128	0.082642	-0.022047	-0.117748	0.057791	0.029302	-0.041088	0.077945	0.067421	0.399139	0.068496	0.237403
4648	38.733333	-0.786888	0.662583	-0.057240	-0.785901	0.632724	0.111182	-0.715440	0.882077	-0.057278	-0.722047	0.883747	0.108552	-0.602984	1.129899	0.001180	-0.585150	1.124600	0.104867	-0.570676	1.061784	0.104367	-0.571976	0.711361	-0.189669	-0.589325	0.676763	0.241511				-0.339574	0.525357	-0.050974	-0.341455	0.546937	0.075081	-0.114130	0.082641	-0.022043	-0.117793	0.057700	0.029593	-0.041088	0.077954	0.067422	0.399140	0.068499	0.237401
4649	38.741667	-0.786926	0.662597	-0.057209	-0.785904	0.632729	0.111198	-0.715453	0.882058	-0.057282	-0.722072	0.883743	0.108561	-0.602754	1.130078	0.000746	-0.585356	1.124653	0.104507	-0.570969	1.061827	0.104024	-0.572018	0.711313	-0.189650	-0.589313	0.676813	0.241526				-0.339580	0.525354	-0.050963	-0.341470	0.546954	0.075093	-0.114126	0.082657	-0.022054	-0.117752	0.057789	0.029297	-0.041084	0.077952	0.067418	0.399134	0.068499	0.237405
4650	38.750000	-0.786929	0.662596	-0.057205	-0.785905	0.632731	0.111209	-0.715461	0.882031	-0.057285	-0.722049	0.883765	0.108535	-0.602521	1.130261	0.000333	-0.585576	1.124695	0.104162	-0.571279	1.061865	0.103660	-0.572076	0.711259	-0.189627	-0.589292	0.676871	0.241536				-0.339583	0.525352	-0.050954	-0.341484	0.546955	0.075100	-0.114130	0.082655	-0.022055	-0.117743	0.057802	0.029289	-0.041084	0.077953	0.067411	0.399139	0.068495	0.237401
4651	38.758333	-0.786931	0.662592	-0.057201	-0.785908	0.632734	0.111218	-0.715447	0.882023	-0.057297	-0.722053	0.883770	0.108527	-0.602287	1.130422	-0.000108	-0.585795	1.124696	0.103798	-0.571555	1.061855	0.103273	-0.572134	0.711204	-0.189610	-0.589266	0.676943	0.241547				-0.339611	0.525359	-0.050965	-0.341488	0.546949	0.075107	-0.114135	0.082644	-0.022054	-0.117745	0.057796	0.029288	-0.041085	0.077950	0.067408	0.399137	0.068496	0.237408
4652	38.766667	-0.786930	0.662583	-0.057198	-0.785913	0.632730	0.111228	-0.715470	0.881972	-0.057296	-0.722097	0.883781	0.108599	-0.602037	1.130569	-0.000564	-0.586038	1.124677	0.103389	-0.571834	1.061808	0.102854	-0.572189	0.711146	-0.189592	-0.589234	0.677018	0.241559				-0.339638	0.525365	-0.050981	-0.341487	0.546934	0.075104	-0.114132	0.082650	-0.022055	-0.117752	0.057787	0.029290	-0.041086	0.077939	0.067399	0.399144	0.068496	0.237408
4653	38.775000	-0.786932	0.662573	-0.057197	-0.785916	0.632727	0.111231	-0.715468	0.881943	-0.057306	-0.722112	0.883745	0.108531	-0.601777	1.130681	-0.000996	-0.586266	1.124627	0.103034	-0.572100	1.061742	0.102453	-0.572249	0.711091	-0.189581	-0.589194	0.677081	0.241567				-0.339663	0.525363	-0.050983	-0.341479	0.546924	0.075103	-0.114133	0.082653	-0.022054	-0.117744	0.057795	0.029292	-0.041083	0.077941	0.067404	0.399139	0.068488	0.237411
4654	38.783333	-0.786933	0.662571	-0.057194	-0.785920	0.632723	0.111235	-0.715439	0.881965	-0.057335	-0.722075	0.883788	0.108485	-0.601512	1.130802	-0.001439	-0.586477	1.124558	0.102657	-0.572358	1.061686	0.102039	-0.572303	0.711045	-0.189564	-0.589156	0.677134	0.241574				-0.339679	0.525344	-0.050966	-0.341477	0.546921	0.075106	-0.114133	0.082655	-0.022046	-0.117752	0.057792	0.029299	-0.041081	0.077945	0.067413	0.399132	0.068489	0.237411
4655	38.791667	-0.786933	0.662566	-0.057192	-0.785925	0.632717	0.111239	-0.715495	0.881909	-0.057317	-0.722114	0.883782	0.108485	-0.601255	1.130918	-0.001851	-0.586680	1.124518	0.102291	-0.572596	1.061614	0.101629	-0.572347	0.711011	-0.189553	-0.589118	0.677171	0.241588				-0.339697	0.525342	-0.050943	-0.341468	0.546911	0.075106	-0.114135	0.082650	-0.022036	-0.117773	0.057747	0.029452	-0.041089	0.077939	0.067425	0.399141	0.068493	0.237417
4656	38.800000	-0.786934	0.662560	-0.057191	-0.785929	0.632714	0.111240	-0.715503	0.881911	-0.057350	-0.722100	0.883811	0.108449	-0.600979	1.131038	-0.002255	-0.586898	1.124464	0.101960	-0.572827	1.061564	0.101236	-0.572382	0.710980	-0.189545	-0.589084	0.677199	0.241597				-0.339708	0.525349	-0.050928	-0.341464	0.546918	0.075110	-0.114134	0.082657	-0.022028	-0.117759	0.057787	0.029325	-0.041086	0.077947	0.067440	0.399147	0.068487	0.237422
4657	38.808333	-0.786946	0.662589	-0.057159	-0.785931	0.632718	0.111237	-0.715519	0.881916	-0.057372	-0.722157	0.883788	0.108442	-0.600721	1.131159	-0.002643	-0.587045	1.124441	0.101664	-0.573040	1.061525	0.100890	-0.572404	0.710956	-0.189540	-0.589069	0.677224	0.241610				-0.339712	0.525372	-0.050923	-0.341467	0.546931	0.075125	-0.114133	0.082664	-0.022023	-0.117753	0.057791	0.029325	-0.041087	0.077946	0.067445	0.399145	0.068489	0.237418
4658	38.816667	-0.786948	0.662561	-0.057188	-0.785929	0.632718	0.111228	-0.715498	0.881957	-0.057410	-0.722124	0.883843	0.108402	-0.600480	1.131278	-0.002981	-0.587148	1.124394	0.101233	-0.573252	1.061529	0.100567	-0.572419	0.710932	-0.189537	-0.589059	0.677237	0.241616				-0.339707	0.525382	-0.050903	-0.341468	0.546948	0.075132	-0.114138	0.082671	-0.022017	-0.117745	0.057802	0.029323	-0.041092	0.077946	0.067453	0.399137	0.068493	0.237414
4659	38.825000	-0.786951	0.662556	-0.057191	-0.785911	0.632714	0.111212	-0.715545	0.881926	-0.057408	-0.722134	0.883851	0.108378	-0.600260	1.131406	-0.003346	-0.587335	1.124414	0.101004	-0.573421	1.061502	0.100281	-0.572430	0.710920	-0.189532	-0.589066	0.677251	0.241620				-0.339712	0.525401	-0.050910	-0.341473	0.546960	0.075134	-0.114141	0.082673	-0.022013	-0.117749	0.057800	0.029324	-0.041091	0.077958	0.067449	0.399139	0.068495	0.237418
4660	38.833333	-0.786957	0.662549	-0.057196	-0.785915	0.632713	0.111196	-0.715557	0.881929	-0.057419	-0.722199	0.883830	0.108397	-0.600069	1.131501	-0.003669	-0.587391	1.124364	0.100734	-0.573559	1.061489	0.100041	-0.572433	0.710914	-0.189540	-0.589082	0.677248	0.241620				-0.339715	0.525436	-0.050935	-0.341480	0.546975	0.075140	-0.114141	0.082683	-0.022017	-0.117750	0.057806	0.029330	-0.041089	0.077960	0.067450	0.399142	0.068503	0.237420
4661	38.841667	-0.786966	0.662547	-0.057206	-0.785924	0.632716	0.111186	-0.715564	0.881925	-0.057409	-0.722185	0.883847	0.108364	-0.599873	1.131548	-0.003901	-0.587485	1.124342	0.100549	-0.573665	1.061479	0.099832	-0.572433	0.710913	-0.189548	-0.589118	0.677242	0.241615				-0.339709	0.525423	-0.050919	-0.341498	0.546973	0.075149	-0.114144	0.082678	-0.022013	-0.117748	0.057805	0.029329	-0.041091	0.077954	0.067452	0.399140	0.068500	0.237425
4662	38.850000	-0.786967	0.662543	-0.057220	-0.785935	0.632710	0.111171	-0.715573	0.881919	-0.057393	-0.722171	0.883854	0.108331	-0.599704	1.131591	-0.004109	-0.587639	1.124372	0.100454	-0.573731	1.061456	0.099665	-0.572425	0.710916	-0.189568	-0.589158	0.677230	0.241611				-0.339710	0.525436	-0.050921	-0.341510	0.546969	0.075150	-0.114149	0.082668	-0.022013	-0.117755	0.057804	0.029325	-0.041096	0.077946	0.067451	0.399136	0.068500	0.237433
4663	38.858333	-0.786922	0.662562	-0.057175	-0.785949	0.632705	0.111156	-0.715542	0.881939	-0.057434	-0.722232	0.883840	0.108397	-0.599569	1.131621	-0.004225	-0.587665	1.124341	0.100357	-0.573850	1.061495	0.099626	-0.572418	0.710929	-0.189584	-0.589207	0.677193	0.241588				-0.339715	0.525431	-0.050923	-0.341519	0.546970	0.075152	-0.114146	0.082665	-0.022008	-0.117781	0.057753	0.029477	-0.041092	0.077942	0.067458	0.399145	0.068496	0.237437
4664	38.866667	-0.786967	0.662552	-0.057248	-0.785957	0.632698	0.111139	-0.715531	0.881944	-0.057429	-0.722257	0.883810	0.108370	-0.599459	1.131659	-0.004290	-0.587675	1.124319	0.100315	-0.573775	1.061388	0.099450	-0.572409	0.710951	-0.189604	-0.589257	0.677158	0.241566				-0.339719	0.525431	-0.050920	-0.341529	0.546978	0.075157	-0.114146	0.082675	-0.022009	-0.117757	0.057807	0.029334	-0.041090	0.077943	0.067465	0.399144	0.068497	0.237448
4665	38.875000	-0.786957	0.662559	-0.057262	-0.785965	0.632693	0.111122	-0.715518	0.881950	-0.057430	-0.722253	0.883810	0.108347	-0.599370	1.131715	-0.004304	-0.587656	1.124297	0.100306	-0.573755	1.061358	0.099397	-0.572391	0.710977	-0.189623	-0.589306	0.677112	0.241538				-0.339720	0.525448	-0.050935	-0.341534	0.546987	0.075154	-0.114141	0.082675	-0.022005	-0.117753	0.057805	0.029338	-0.041092	0.077942	0.067470	0.399145	0.068487	0.237448
4666	38.883333	-0.786951	0.662567	-0.057279	-0.785973	0.632689	0.111099	-0.715502	0.881955	-0.057424	-0.722323	0.883783	0.108401	-0.599293	1.131782	-0.004263	-0.587611	1.124281	0.100326	-0.573886	1.061483	0.099546	-0.572367	0.711014	-0.189642	-0.589357	0.677069	0.241512				-0.339715	0.525442	-0.050931	-0.341537	0.546991	0.075148	-0.114150	0.082662	-0.021997	-0.117753	0.057812	0.029336	-0.041095	0.077946	0.067473	0.399148	0.068494	0.237445
4667	38.891667	-0.786942	0.662574	-0.057295	-0.785976	0.632682	0.111080	-0.715491	0.881963	-0.057424	-0.722295	0.883784	0.108345	-0.599229	1.131873	-0.004168	-0.587526	1.124262	0.100424	-0.573661	1.061309	0.099392	-0.572339	0.711041	-0.189655	-0.589401	0.677026	0.241483				-0.339709	0.525435	-0.050946	-0.341538	0.546993	0.075126	-0.114129	0.082704	-0.022008	-0.117806	0.057708	0.029636	-0.041091	0.077950	0.067474	0.399143	0.068495	0.237441
4668	38.900000	-0.786931	0.662582	-0.057309	-0.785982	0.632680	0.111061	-0.715480	0.881964	-0.057422	-0.722331	0.883743	0.108319	-0.599179	1.131986	-0.004039	-0.587415	1.124256	0.100522	-0.573586	1.061294	0.099437	-0.572305	0.711073	-0.189666	-0.589440	0.676987	0.241458				-0.339695	0.525443	-0.050957	-0.341543	0.547002	0.075116	-0.114143	0.082683	-0.022011	-0.117748	0.057815	0.029325	-0.041087	0.077956	0.067478	0.399140	0.068498	0.237443
4669	38.908333	-0.786901	0.662577	-0.057337	-0.785979	0.632676	0.111046	-0.715430	0.882009	-0.057447	-0.722345	0.883762	0.108359	-0.599139	1.132135	-0.003845	-0.587270	1.124234	0.100699	-0.573495	1.061275	0.099498	-0.572263	0.711104	-0.189674	-0.589479	0.676947	0.241436				-0.339679	0.525447	-0.050971	-0.341548	0.547013	0.075110	-0.114139	0.082688	-0.022011	-0.117752	0.057800	0.029343	-0.041088	0.077958	0.067482	0.399145	0.068501	0.237449
4670	38.916667	-0.786914	0.662587	-0.057326	-0.785974	0.632666	0.111032	-0.715465	0.881975	-0.057420	-0.722370	0.883743	0.108359	-0.599108	1.132286	-0.003607	-0.587129	1.124210	0.100872	-0.573396	1.061260	0.099595	-0.572221	0.711121	-0.189675	-0.589507	0.676912	0.241416				-0.339653	0.525439	-0.050981	-0.341553	0.547012	0.075104	-0.114139	0.082682	-0.022006	-0.117796	0.057715	0.029631	-0.041089	0.077948	0.067488	0.399147	0.068495	0.237450
4671	38.925000	-0.786908	0.662587	-0.057331	-0.785967	0.632668	0.111031	-0.715466	0.881981	-0.057415	-0.722380	0.883729	0.108337	-0.599082	1.132422	-0.003362	-0.586955	1.124161	0.101118	-0.573287	1.061221	0.099712	-0.572178	0.711134	-0.189678	-0.589540	0.676889	0.241404				-0.339622	0.525443	-0.050989	-0.341562	0.547025	0.075101	-0.114134	0.082678	-0.022007	-0.117768	0.057751	0.029490	-0.041077	0.077949	0.067493	0.399151	0.068493	0.237464
4672	38.933333	-0.786902	0.662588	-0.057331	-0.785955	0.632667	0.111022	-0.715434	0.882020	-0.057437	-0.722341	0.883760	0.108321	-0.599065	1.132554	-0.003089	-0.586780	1.124116	0.101382	-0.573172	1.061173	0.099846	-0.572153	0.711134	-0.189675	-0.589562	0.676868	0.241394				-0.339578	0.525393	-0.050941	-0.341567	0.547031	0.075102	-0.114135	0.082675	-0.022005	-0.117738	0.057813	0.029334	-0.041076	0.077934	0.067491	0.399155	0.068493	0.237469
4673	38.941667	-0.786854	0.662566	-0.057361	-0.785949	0.632664	0.111029	-0.715467	0.881995	-0.057384	-0.722375	0.883745	0.108357	-0.599075	1.132671	-0.002770	-0.586623	1.124085	0.101651	-0.573033	1.061100	0.099990	-0.572138	0.711125	-0.189669	-0.589578	0.676860	0.241381				-0.339552	0.525411	-0.050967	-0.341559	0.547041	0.075107	-0.114130	0.082666	-0.022010	-0.117738	0.057811	0.029333	-0.041068	0.077929	0.067483	0.399149	0.068486	0.237474
4674	38.950000	-0.786896	0.662586	-0.057332	-0.785944	0.632671	0.111027	-0.715475	0.881984	-0.057396	-0.722375	0.883718	0.108321	-0.599098	1.132792	-0.002432	-0.586458	1.123989	0.101913	-0.572876	1.061015	0.100144	-0.572141	0.711112	-0.189666	-0.589584	0.676871	0.241384				-0.339539	0.525438	-0.051000	-0.341562	0.547049	0.075096	-0.114128	0.082671	-0.022015	-0.117740	0.057809	0.029332	-0.041063	0.077935	0.067467	0.399157	0.068494	0.237480
4675	38.958333	-0.786874	0.662578	-0.057335	-0.785937	0.632673	0.111033	-0.715479	0.881984	-0.057390	-0.722377	0.883745	0.108377	-0.599117	1.132883	-0.002103	-0.586274	1.123876	0.102214	-0.572728	1.060910	0.100293	-0.572160	0.711087	-0.189662	-0.589579	0.676880	0.241381				-0.339519	0.525397	-0.050965	-0.341555	0.547066	0.075098	-0.114117	0.082702	-0.022031	-0.117734	0.057816	0.029317	-0.041057	0.077945	0.067447	0.399149	0.068487	0.237472
4676	38.966667	-0.786892	0.662586	-0.057315	-0.785934	0.632674	0.111041	-0.715443	0.882017	-0.057397	-0.722327	0.883772	0.108341	-0.599158	1.132972	-0.001744	-0.586101	1.123750	0.102519	-0.572576	1.060803	0.100439	-0.572195	0.711069	-0.189666	-0.589570	0.676898	0.241386				-0.339520	0.525408	-0.050983	-0.341555	0.547084	0.075094	-0.114130	0.082674	-0.022041	-0.117740	0.057798	0.029321	-0.041055	0.077946	0.067424	0.399147	0.068497	0.237473
4677	38.975000	-0.786848	0.662561	-0.057329	-0.785936	0.632677	0.111052	-0.715492	0.881969	-0.057348	-0.722312	0.883776	0.108357	-0.599170	1.133065	-0.001420	-0.585939	1.123651	0.102834	-0.572435	1.060693	0.100582	-0.572245	0.711043	-0.189660	-0.589540	0.676908	0.241397				-0.339534	0.525422	-0.051000	-0.341547	0.547099	0.075084	-0.114131	0.082673	-0.022050	-0.117738	0.057810	0.029303	-0.041048	0.077949	0.067416	0.399147	0.068494	0.237466
4678	38.983333	-0.786893	0.662572	-0.057291	-0.785939	0.632679	0.111063	-0.715489	0.881972	-0.057350	-0.722340	0.883759	0.108417	-0.599188	1.133164	-0.001123	-0.585840	1.123525	0.103064	-0.572308	1.060583	0.100704	-0.572299	0.711020	-0.189653	-0.589506	0.676923	0.241415				-0.339550	0.525426	-0.051013	-0.341537	0.547103	0.075067	-0.114131	0.082674	-0.022052	-0.117742	0.057813	0.029305	-0.041045	0.077950	0.067409	0.399154	0.068490	0.237475
4679	38.991667	-0.786898	0.662570	-0.057274	-0.785932	0.632674	0.111084	-0.715479	0.881991	-0.057333	-0.722299	0.883771	0.108419	-0.599218	1.133277	-0.000827	-0.585718	1.123439	0.103339	-0.572217	1.060467	0.100801	-0.572360	0.710998	-0.189646	-0.589464	0.676932	0.241442				-0.339583	0.525423	-0.051013	-0.341527	0.547097	0.075061	-0.114130	0.082667	-0.022050	-0.117738	0.057807	0.029304	-0.041043	0.077945	0.067411	0.399153	0.068492	0.237478
4680	39.000000	-0.786851	0.662546	-0.057286	-0.785927	0.632671	0.111101	-0.715472	0.881998	-0.057317	-0.722253	0.883781	0.108425	-0.599232	1.133401	-0.000570	-0.585631	1.123320	0.103533	-0.572154	1.060358	0.100876	-0.572424	0.710971	-0.189633	-0.589415	0.676947	0.241469				-0.339615	0.525464	-0.051070	-0.341523	0.547090	0.075047	-0.114129	0.082669	-0.022041	-0.117718	0.057838	0.029289	-0.041044	0.077939	0.067420	0.399153	0.068493	0.237489
4681	39.008333	-0.786898	0.662565	-0.057240	-0.785930	0.632670	0.111130	-0.715524	0.881959	-0.057281	-0.722259	0.883760	0.108483	-0.599226	1.133504	-0.000361	-0.585566	1.123206	0.103709	-0.572118	1.060235	0.100913	-0.572490	0.710951	-0.189618	-0.589368	0.676962	0.241499				-0.339647	0.525460	-0.051081	-0.341521	0.547079	0.075029	-0.114133	0.082663	-0.022032	-0.117739	0.057815	0.029323	-0.041045	0.077940	0.067433	0.399151	0.068489	0.237490
4682	39.016667	-0.786907	0.662570	-0.057220	-0.785924	0.632671	0.111151	-0.715544	0.881955	-0.057260	-0.722206	0.883777	0.108473	-0.599220	1.133576	-0.000193	-0.585522	1.123085	0.103856	-0.572087	1.060112	0.100952	-0.572551	0.710929	-0.189596	-0.589319	0.676987	0.241535				-0.339665	0.525453	-0.051086	-0.341521	0.547068	0.075021	-0.114131	0.082667	-0.022025	-0.117733	0.057833	0.029317	-0.041046	0.077933	0.067439	0.399158	0.068489	0.237495
4683	39.025000	-0.786910	0.662572	-0.057208	-0.785924	0.632673	0.111170	-0.715576	0.881941	-0.057224	-0.722203	0.883761	0.108509	-0.599203	1.133614	-0.000087	-0.585415	1.122885	0.103871	-0.572071	1.059983	0.100943	-0.572612	0.710902	-0.189571	-0.589272	0.677011	0.241564				-0.339687	0.525450	-0.051102	-0.341523	0.547064	0.074997	-0.114137	0.082666	-0.022019	-0.117736	0.057815	0.029325	-0.041050	0.077932	0.067444	0.399155	0.068494	0.237502
4684	39.033333	-0.786927	0.662628	-0.057137	-0.785924	0.632677	0.111191	-0.715586	0.881939	-0.057224	-0.722153	0.883775	0.108510	-0.599181	1.133631	-0.000015	-0.585425	1.122740	0.103939	-0.572069	1.059858	0.100906	-0.572675	0.710878	-0.189543	-0.589225	0.677035	0.241592				-0.339701	0.525448	-0.051116	-0.341532	0.547062	0.074981	-0.114136	0.082671	-0.022022	-0.117729	0.057830	0.029316	-0.041054	0.077934	0.067451	0.399161	0.068498	0.237505
4685	39.041667	-0.786926	0.662567	-0.057177	-0.785928	0.632675	0.111203	-0.715613	0.881932	-0.057206	-0.722151	0.883755	0.108525	-0.599155	1.133633	0.000020	-0.585522	1.122623	0.103996	-0.572083	1.059734	0.100845	-0.572731	0.710856	-0.189518	-0.589178	0.677052	0.241615				-0.339719	0.525446	-0.051129	-0.341538	0.547058	0.074949	-0.114136	0.082682	-0.022029	-0.117739	0.057821	0.029326	-0.041046	0.077941	0.067439	0.399152	0.068493	0.237502
4686	39.050000	-0.786936	0.662566	-0.057161	-0.785923	0.632678	0.111218	-0.715632	0.881926	-0.057186	-0.722149	0.883732	0.108544	-0.599109	1.133628	-0.000018	-0.585637	1.122529	0.104017	-0.572120	1.059627	0.100761	-0.572786	0.710831	-0.189487	-0.589133	0.677066	0.241633				-0.339729	0.525448	-0.051144	-0.341541	0.547061	0.074931	-0.114138	0.082680	-0.022033	-0.117732	0.057820	0.029313	-0.041042	0.077947	0.067441	0.399147	0.068485	0.237495
4687	39.058333	-0.786936	0.662555	-0.057145	-0.785923	0.632674	0.111232	-0.715677	0.881906	-0.057131	-0.722116	0.883766	0.108585	-0.599057	1.133640	-0.000084	-0.585724	1.122446	0.103952	-0.572196	1.059551	0.100667	-0.572838	0.710813	-0.189463	-0.589093	0.677088	0.241651				-0.339738	0.525460	-0.051153	-0.341541	0.547067	0.074920	-0.114135	0.082677	-0.022032	-0.117722	0.057836	0.029304	-0.041039	0.077947	0.067436	0.399150	0.068488	0.237503
4688	39.066667	-0.786940	0.662545	-0.057131	-0.785916	0.632670	0.111248	-0.715667	0.881917	-0.057154	-0.722124	0.883749	0.108614	-0.598995	1.133661	-0.000180	-0.585830	1.122394	0.103864	-0.572295	1.059486	0.100549	-0.572890	0.710795	-0.189443	-0.589052	0.677108	0.241668				-0.339752	0.525461	-0.051157	-0.341541	0.547077	0.074908	-0.114131	0.082676	-0.022032	-0.117739	0.057815	0.029327	-0.041038	0.077945	0.067438	0.399158	0.068486	0.237503
4689	39.075000	-0.786945	0.662536	-0.057119	-0.785913	0.632669	0.111257	-0.715688	0.881920	-0.057107	-0.722116	0.883749	0.108605	-0.598925	1.133693	-0.000299	-0.585943	1.122375	0.103773	-0.572420	1.059459	0.100439	-0.572934	0.710782	-0.189428	-0.589018	0.677128	0.241675				-0.339756	0.525463	-0.051157	-0.341532	0.547081	0.074893	-0.114132	0.082678	-0.022031	-0.117731	0.057828	0.029319	-0.041035	0.077941	0.067438	0.399157	0.068478	0.237504
4690	39.083333	-0.786949	0.662534	-0.057114	-0.785910	0.632668	0.111263	-0.715717	0.881889	-0.057105	-0.722075	0.883800	0.108600	-0.598854	1.133729	-0.000431	-0.586052	1.122360	0.103665	-0.572559	1.059460	0.100328	-0.572969	0.710773	-0.189422	-0.588986	0.677154	0.241682				-0.339771	0.525487	-0.051178	-0.341526	0.547097	0.074881	-0.114130	0.082675	-0.022028	-0.117727	0.057831	0.029319	-0.041037	0.077937	0.067436	0.399153	0.068481	0.237507
4691	39.091667	-0.786950	0.662558	-0.057085	-0.785909	0.632669	0.111267	-0.715724	0.881885	-0.057102	-0.722105	0.883786	0.108611	-0.598773	1.133756	-0.000579	-0.586182	1.122397	0.103517	-0.572688	1.059474	0.100223	-0.573000	0.710764	-0.189416	-0.588965	0.677179	0.241680				-0.339783	0.525491	-0.051166	-0.341498	0.547103	0.074873	-0.114133	0.082678	-0.022028	-0.117734	0.057827	0.029325	-0.041033	0.077939	0.067437	0.399152	0.068487	0.237508
4692	39.100000	-0.786950	0.662534	-0.057114	-0.785911	0.632674	0.111262	-0.715725	0.881879	-0.057110	-0.722142	0.883776	0.108616	-0.598707	1.133785	-0.000713	-0.586297	1.122431	0.103396	-0.572807	1.059503	0.100132	-0.573017	0.710753	-0.189418	-0.588947	0.677202	0.241677				-0.339791	0.525494	-0.051161	-0.341516	0.547110	0.074866	-0.114131	0.082677	-0.022030	-0.117727	0.057850	0.029316	-0.041040	0.077943	0.067434	0.399146	0.068488	0.237508
4693	39.108333	-0.786949	0.662533	-0.057121	-0.785930	0.632682	0.111268	-0.715708	0.881895	-0.057140	-0.722159	0.883775	0.108581	-0.598637	1.133781	-0.000853	-0.586383	1.122461	0.103306	-0.572904	1.059522	0.100071	-0.573017	0.710751	-0.189430	-0.588937	0.677223	0.241668				-0.339798	0.525514	-0.051173	-0.341513	0.547125	0.074859	-0.114134	0.082684	-0.022033	-0.117736	0.057834	0.029315	-0.041040	0.077947	0.067431	0.399156	0.068493	0.237507
4694	39.116667	-0.786951	0.662534	-0.057129	-0.785921	0.632678	0.111251	-0.715720	0.881869	-0.057134	-0.722143	0.883821	0.108551	-0.598581	1.133773	-0.000943	-0.586450	1.122495	0.103237	-0.572972	1.059550	0.100039	-0.573012	0.710746	-0.189444	-0.588945	0.677237	0.241658				-0.339799	0.525516	-0.051162	-0.341511	0.547133	0.074861	-0.114135	0.082680	-0.022032	-0.117733	0.057826	0.029315	-0.041044	0.077949	0.067435	0.399154	0.068499	0.237508
4695	39.125000	-0.786895	0.662545	-0.057086	-0.785923	0.632674	0.111236	-0.715696	0.881870	-0.057168	-0.722195	0.883803	0.108544	-0.598540	1.133749	-0.000995	-0.586486	1.122519	0.103197	-0.573006	1.059568	0.100032	-0.572984	0.710747	-0.189453	-0.588969	0.677249	0.241648				-0.339797	0.525514	-0.051156	-0.341516	0.547133	0.074875	-0.114139	0.082683	-0.022027	-0.117736	0.057820	0.029319	-0.041042	0.077948	0.067443	0.399153	0.068493	0.237507
4696	39.133333	-0.786944	0.662532	-0.057157	-0.785934	0.632674	0.111222	-0.715672	0.881873	-0.057206	-0.722246	0.883787	0.108536	-0.598510	1.133726	-0.001004	-0.586489	1.122535	0.103207	-0.573015	1.059589	0.100061	-0.572951	0.710751	-0.189471	-0.589004	0.677243	0.241632				-0.339786	0.525510	-0.051146	-0.341526	0.547129	0.074892	-0.114135	0.082683	-0.022022	-0.117745	0.057812	0.029329	-0.041045	0.077941	0.067460	0.399157	0.068487	0.237510
4697	39.141667	-0.786938	0.662527	-0.057175	-0.785939	0.632660	0.111205	-0.715665	0.881861	-0.057204	-0.722262	0.883799	0.108493	-0.598501	1.133707	-0.000957	-0.586469	1.122566	0.103247	-0.572989	1.059610	0.100135	-0.572896	0.710761	-0.189480	-0.589056	0.677225	0.241613				-0.339776	0.525497	-0.051127	-0.341527	0.547122	0.074916	-0.114137	0.082684	-0.022017	-0.117732	0.057826	0.029324	-0.041045	0.077941	0.067473	0.399156	0.068476	0.237514
4698	39.150000	-0.786935	0.662531	-0.057197	-0.785946	0.632652	0.111188	-0.715658	0.881850	-0.057210	-0.722273	0.883806	0.108443	-0.598509	1.133689	-0.000862	-0.586409	1.122587	0.103337	-0.572927	1.059634	0.100262	-0.572836	0.710776	-0.189492	-0.589122	0.677205	0.241590				-0.339756	0.525477	-0.051111	-0.341543	0.547108	0.074940	-0.114144	0.082670	-0.022013	-0.117727	0.057821	0.029326	-0.041045	0.077936	0.067474	0.399149	0.068478	0.237518
4699	39.158333	-0.786885	0.662550	-0.057165	-0.785953	0.632646	0.111164	-0.715615	0.881865	-0.057276	-0.722323	0.883807	0.108451	-0.598537	1.133683	-0.000684	-0.586304	1.122616	0.103487	-0.572841	1.059670	0.100422	-0.572770	0.710795	-0.189504	-0.589199	0.677180	0.241567				-0.339732	0.525460	-0.051084	-0.341559	0.547109	0.074978	-0.114135	0.082677	-0.022012	-0.117722	0.057833	0.029320	-0.041043	0.077931	0.067477	0.399157	0.068475	0.237522
4700	39.166667	-0.786931	0.662540	-0.057248	-0.785966	0.632641	0.111138	-0.715595	0.881867	-0.057308	-0.722381	0.883768	0.108408	-0.598580	1.133667	-0.000456	-0.586153	1.122643	0.103764	-0.572719	1.059701	0.100633	-0.572694	0.710830	-0.189520	-0.589279	0.677156	0.241539				-0.339699	0.525463	-0.051098	-0.341574	0.547107	0.075003	-0.114134	0.082683	-0.022015	-0.117739	0.057808	0.029344	-0.041040	0.077930	0.067471	0.399149	0.068474	0.237515
4701	39.175000	-0.786930	0.662549	-0.057275	-0.785981	0.632640	0.111124	-0.715560	0.881890	-0.057344	-0.722395	0.883766	0.108328	-0.598636	1.133647	-0.000182	-0.585997	1.122629	0.103977	-0.572545	1.059700	0.100871	-0.572617	0.710856	-0.189536	-0.589369	0.677128	0.241504				-0.339695	0.525456	-0.051038	-0.341592	0.547109	0.075036	-0.114133	0.082689	-0.022016	-0.117720	0.057837	0.029321	-0.041036	0.077938	0.067461	0.399154	0.068480	0.237518
4702	39.183333	-0.786932	0.662556	-0.057298	-0.785988	0.632639	0.111104	-0.715525	0.881909	-0.057379	-0.722449	0.883761	0.108342	-0.598700	1.133624	0.000127	-0.585800	1.122620	0.104258	-0.572343	1.059683	0.101127	-0.572542	0.710886	-0.189552	-0.589462	0.677102	0.241467				-0.339676	0.525467	-0.051020	-0.341607	0.547111	0.075073	-0.114135	0.082692	-0.022022	-0.117725	0.057836	0.029327	-0.041035	0.077945	0.067453	0.399149	0.068489	0.237513
4703	39.191667	-0.786931	0.662560	-0.057320	-0.785995	0.632640	0.111089	-0.715550	0.881882	-0.057384	-0.722478	0.883753	0.108318	-0.598774	1.133587	0.000506	-0.585567	1.122571	0.104580	-0.572118	1.059641	0.101398	-0.572471	0.710914	-0.189575	-0.589557	0.677068	0.241436				-0.339659	0.525481	-0.050997	-0.341624	0.547112	0.075108	-0.114137	0.082693	-0.022025	-0.117732	0.057821	0.029329	-0.041039	0.077943	0.067454	0.399156	0.068485	0.237514
4704	39.200000	-0.786929	0.662565	-0.057338	-0.786005	0.632632	0.111074	-0.715540	0.881887	-0.057406	-0.722505	0.883725	0.108250	-0.598838	1.133557	0.000869	-0.585337	1.122509	0.104935	-0.571878	1.059568	0.101665	-0.572402	0.710943	-0.189595	-0.589645	0.677033	0.241403				-0.339639	0.525494	-0.050968	-0.341637	0.547114	0.075145	-0.114137	0.082699	-0.022021	-0.117731	0.057834	0.029315	-0.041038	0.077946	0.067462	0.399154	0.068474	0.237506
4705	39.208333	-0.786910	0.662556	-0.057366	-0.786016	0.632625	0.111063	-0.715556	0.881886	-0.057397	-0.722493	0.883749	0.108233	-0.598915	1.133530	0.001264	-0.585114	1.122407	0.105239	-0.571633	1.059493	0.101916	-0.572344	0.710972	-0.189611	-0.589722	0.676995	0.241377				-0.339618	0.525504	-0.050939	-0.341650	0.547112	0.075185	-0.114142	0.082700	-0.022014	-0.117738	0.057811	0.029335	-0.041045	0.077946	0.067469	0.399157	0.068493	0.237518
4706	39.216667	-0.786888	0.662543	-0.057396	-0.786026	0.632617	0.111052	-0.715553	0.881898	-0.057425	-0.722548	0.883657	0.108154	-0.598971	1.133505	0.001610	-0.584901	1.122306	0.105539	-0.571388	1.059404	0.102141	-0.572292	0.711004	-0.189627	-0.589789	0.676959	0.241354				-0.339597	0.525513	-0.050918	-0.341656	0.547101	0.075215	-0.114149	0.082695	-0.021992	-0.117740	0.057821	0.029346	-0.041056	0.077937	0.067485	0.399159	0.068484	0.237521
4707	39.225000	-0.786909	0.662545	-0.057390	-0.786032	0.632608	0.111043	-0.715570	0.881898	-0.057429	-0.722567	0.883683	0.108250	-0.598957	1.133447	0.002051	-0.584683	1.122184	0.105835	-0.571169	1.059299	0.102343	-0.572254	0.711030	-0.189635	-0.589846	0.676926	0.241340				-0.339600	0.525519	-0.050905	-0.341667	0.547102	0.075235	-0.114153	0.082704	-0.021977	-0.117748	0.057821	0.029357	-0.041057	0.077936	0.067500	0.399155	0.068470	0.237517
4708	39.233333	-0.786891	0.662534	-0.057413	-0.786046	0.632605	0.111034	-0.715595	0.881901	-0.057438	-0.722548	0.883686	0.108218	-0.598991	1.133422	0.002364	-0.584485	1.122073	0.106107	-0.570967	1.059194	0.102528	-0.572230	0.711061	-0.189641	-0.589879	0.676891	0.241327				-0.339589	0.525512	-0.050891	-0.341671	0.547104	0.075240	-0.114155	0.082712	-0.021969	-0.117745	0.057833	0.029354	-0.041062	0.077942	0.067518	0.399161	0.068474	0.237524
4709	39.241667	-0.786944	0.662543	-0.057387	-0.786036	0.632607	0.111033	-0.715632	0.881891	-0.057467	-0.722556	0.883674	0.108214	-0.599015	1.133405	0.002633	-0.584322	1.121972	0.106332	-0.570785	1.059105	0.102688	-0.572221	0.711087	-0.189640	-0.589905	0.676871	0.241322				-0.339600	0.525512	-0.050895	-0.341678	0.547109	0.075240	-0.114160	0.082712	-0.021952	-0.117740	0.057850	0.029356	-0.041066	0.077939	0.067528	0.399155	0.068480	0.237520
4710	39.250000	-0.786905	0.662517	-0.057416	-0.786039	0.632611	0.111031	-0.715664	0.881912	-0.057447	-0.722608	0.883674	0.108273	-0.599018	1.133412	0.002896	-0.584187	1.121872	0.106521	-0.570632	1.059005	0.102818	-0.572229	0.711108	-0.189640	-0.589908	0.676849	0.241318				-0.339603	0.525528	-0.050905	-0.341675	0.547112	0.075219	-0.114162	0.082723	-0.021954	-0.117744	0.057845	0.029376	-0.041065	0.077948	0.067537	0.399146	0.068476	0.237516
4711	39.258333	-0.786916	0.662541	-0.057319	-0.786051	0.632611	0.111032	-0.715709	0.881917	-0.057448	-0.722604	0.883631	0.108226	-0.598997	1.133400	0.003064	-0.584091	1.121761	0.106701	-0.570510	1.058908	0.102900	-0.572250	0.711126	-0.189637	-0.589892	0.676839	0.241327				-0.339635	0.525535	-0.050919	-0.341674	0.547116	0.075196	-0.114128	0.082790	-0.021967	-0.117745	0.057829	0.029374	-0.041063	0.077958	0.067532	0.399155	0.068479	0.237513
4712	39.266667	-0.786887	0.662549	-0.057252	-0.786040	0.632609	0.111044	-0.715755	0.881922	-0.057442	-0.722576	0.883661	0.108232	-0.598960	1.133389	0.003183	-0.584016	1.121678	0.106802	-0.570421	1.058813	0.102938	-0.572293	0.711131	-0.189631	-0.589860	0.676829	0.241333				-0.339659	0.525549	-0.050943	-0.341678	0.547127	0.075173	-0.114152	0.082731	-0.021967	-0.117748	0.057825	0.029375	-0.041061	0.077953	0.067523	0.399165	0.068484	0.237519
4713	39.275000	-0.786916	0.662503	-0.057302	-0.786043	0.632607	0.111061	-0.715795	0.881926	-0.057428	-0.722610	0.883658	0.108315	-0.598900	1.133416	0.003235	-0.583987	1.121579	0.106849	-0.570392	1.058721	0.102910	-0.572354	0.711132	-0.189631	-0.589824	0.676831	0.241353				-0.339686	0.525560	-0.050964	-0.341668	0.547122	0.075138	-0.114153	0.082728	-0.021968	-0.117739	0.057829	0.029360	-0.041057	0.077952	0.067523	0.399160	0.068487	0.237517
4714	39.283333	-0.786997	0.662484	-0.057323	-0.786037	0.632596	0.111076	-0.715836	0.881930	-0.057405	-0.722634	0.883636	0.108314	-0.598826	1.133453	0.003236	-0.583993	1.121487	0.106855	-0.570407	1.058633	0.102855	-0.572424	0.711131	-0.189631	-0.589772	0.676825	0.241369				-0.339718	0.525574	-0.051002	-0.341662	0.547121	0.075098	-0.114126	0.082781	-0.021979	-0.117729	0.057841	0.029352	-0.041052	0.077955	0.067513	0.399151	0.068483	0.237521
4715	39.291667	-0.787007	0.662472	-0.057292	-0.786057	0.632591	0.111093	-0.715890	0.881916	-0.057358	-0.722586	0.883637	0.108338	-0.598737	1.133493	0.003184	-0.583981	1.121382	0.106772	-0.570464	1.058562	0.102746	-0.572514	0.711116	-0.189633	-0.589716	0.676826	0.241397				-0.339758	0.525584	-0.051035	-0.341654	0.547118	0.075054	-0.114145	0.082722	-0.021979	-0.117749	0.057815	0.029364	-0.041050	0.077937	0.067504	0.399159	0.068484	0.237530
4716	39.300000	-0.787013	0.662454	-0.057261	-0.786043	0.632574	0.111112	-0.715939	0.881904	-0.057309	-0.722568	0.883649	0.108375	-0.598704	1.133578	0.002987	-0.583991	1.121307	0.106651	-0.570539	1.058510	0.102624	-0.572607	0.711096	-0.189632	-0.589655	0.676826	0.241419				-0.339792	0.525600	-0.051078	-0.341655	0.547125	0.075008	-0.114146	0.082711	-0.021985	-0.117739	0.057829	0.029343	-0.041048	0.077936	0.067498	0.399151	0.068480	0.237533
4717	39.308333	-0.787019	0.662446	-0.057240	-0.786050	0.632568	0.111128	-0.715968	0.881895	-0.057284	-0.722601	0.883637	0.108450	-0.598580	1.133645	0.002836	-0.584048	1.121291	0.106547	-0.570643	1.058493	0.102501	-0.572708	0.711074	-0.189639	-0.589591	0.676832	0.241446				-0.339828	0.525605	-0.051110	-0.341642	0.547129	0.074955	-0.114149	0.082704	-0.021985	-0.117734	0.057839	0.029338	-0.041046	0.077939	0.067488	0.399154	0.068479	0.237534
4718	39.316667	-0.787028	0.662437	-0.057220	-0.786050	0.632560	0.111141	-0.715967	0.881906	-0.057307	-0.722629	0.883635	0.108453	-0.598477	1.133704	0.002720	-0.584088	1.121286	0.106414	-0.570739	1.058497	0.102393	-0.572811	0.711039	-0.189644	-0.589532	0.676846	0.241470				-0.339863	0.525613	-0.051146	-0.341638	0.547141	0.074898	-0.114152	0.082694	-0.021991	-0.117746	0.057823	0.029343	-0.041048	0.077936	0.067476	0.399150	0.068475	0.237527
4719	39.325000	-0.786855	0.662375	-0.057201	-0.786056	0.632559	0.111153	-0.715995	0.881887	-0.057270	-0.722596	0.883652	0.108463	-0.598378	1.133757	0.002610	-0.584131	1.121317	0.106323	-0.570821	1.058516	0.102295	-0.572898	0.711004	-0.189646	-0.589473	0.676856	0.241488				-0.339894	0.525622	-0.051181	-0.341641	0.547165	0.074846	-0.114134	0.082736	-0.022006	-0.117739	0.057829	0.029339	-0.041044	0.077943	0.067464	0.399155	0.068476	0.237521
4720	39.333333	-0.787048	0.662428	-0.057198	-0.786057	0.632566	0.111165	-0.716020	0.881871	-0.057237	-0.722555	0.883665	0.108467	-0.598282	1.133808	0.002503	-0.584178	1.121380	0.106212	-0.570889	1.058552	0.102214	-0.572976	0.710971	-0.189646	-0.589425	0.676866	0.241504				-0.339923	0.525629	-0.051216	-0.341645	0.547190	0.074812	-0.114143	0.082713	-0.022012	-0.117731	0.057837	0.029324	-0.041041	0.077949	0.067460	0.399153	0.068483	0.237525
4721	39.341667	-0.786847	0.662347	-0.057202	-0.786042	0.632563	0.111176	-0.716009	0.881873	-0.057250	-0.722604	0.883660	0.108520	-0.598189	1.133852	0.002412	-0.584236	1.121458	0.106179	-0.570934	1.058583	0.102154	-0.573038	0.710932	-0.189650	-0.589388	0.676876	0.241520				-0.339941	0.525608	-0.051235	-0.341642	0.547192	0.074772	-0.114134	0.082741	-0.022017	-0.117737	0.057838	0.029329	-0.041042	0.077950	0.067457	0.399153	0.068480	0.237517
4722	39.350000	-0.786867	0.662361	-0.057182	-0.786050	0.632559	0.111177	-0.716024	0.881860	-0.057224	-0.722624	0.883647	0.108493	-0.598102	1.133886	0.002342	-0.584192	1.121454	0.106078	-0.570965	1.058615	0.102115	-0.573088	0.710890	-0.189645	-0.589368	0.676878	0.241531				-0.339952	0.525597	-0.051253	-0.341645	0.547195	0.074749	-0.114144	0.082713	-0.022020	-0.117737	0.057830	0.029324	-0.041039	0.077944	0.067455	0.399151	0.068474	0.237523
4723	39.358333	-0.786869	0.662357	-0.057181	-0.786045	0.632555	0.111180	-0.716012	0.881852	-0.057220	-0.722591	0.883689	0.108512	-0.598011	1.133925	0.002259	-0.584219	1.121532	0.106080	-0.570986	1.058644	0.102082	-0.573112	0.710862	-0.189635	-0.589362	0.676877	0.241538				-0.339960	0.525578	-0.051263	-0.341654	0.547190	0.074742	-0.114145	0.082704	-0.022019	-0.117738	0.057825	0.029319	-0.041039	0.077944	0.067453	0.399151	0.068473	0.237517
4724	39.366667	-0.786866	0.662356	-0.057180	-0.786057	0.632557	0.111176	-0.716000	0.881846	-0.057214	-0.722587	0.883656	0.108521	-0.597939	1.133955	0.002230	-0.584141	1.121531	0.106010	-0.570992	1.058666	0.102054	-0.573128	0.710837	-0.189625	-0.589370	0.676875	0.241538				-0.339962	0.525573	-0.051283	-0.341666	0.547180	0.074741	-0.114153	0.082689	-0.022014	-0.117742	0.057821	0.029320	-0.041038	0.077936	0.067452	0.399154	0.068480	0.237531
4725	39.375000	-0.786859	0.662352	-0.057193	-0.786046	0.632553	0.111171	-0.715962	0.881851	-0.057233	-0.722584	0.883659	0.108518	-0.597868	1.133985	0.002222	-0.584138	1.121582	0.106048	-0.570973	1.058684	0.102064	-0.573113	0.710821	-0.189613	-0.589398	0.676874	0.241538				-0.339948	0.525543	-0.051267	-0.341670	0.547168	0.074750	-0.114148	0.082688	-0.022022	-0.117760	0.057780	0.029455	-0.041040	0.077934	0.067444	0.399153	0.068478	0.237529
4726	39.383333	-0.786867	0.662364	-0.057200	-0.786062	0.632553	0.111160	-0.715926	0.881861	-0.057260	-0.722629	0.883692	0.108536	-0.597814	1.134004	0.002241	-0.584120	1.121627	0.106116	-0.570930	1.058686	0.102086	-0.573087	0.710808	-0.189594	-0.589434	0.676863	0.241527				-0.339931	0.525535	-0.051251	-0.341675	0.547159	0.074767	-0.114146	0.082697	-0.022026	-0.117733	0.057824	0.029313	-0.041037	0.077935	0.067438	0.399153	0.068486	0.237534
4727	39.391667	-0.786866	0.662399	-0.057177	-0.786060	0.632555	0.111153	-0.715897	0.881864	-0.057267	-0.722574	0.883692	0.108484	-0.597772	1.134001	0.002299	-0.584035	1.121635	0.106161	-0.570861	1.058681	0.102125	-0.573045	0.710795	-0.189584	-0.589477	0.676848	0.241515				-0.339910	0.525526	-0.051223	-0.341691	0.547155	0.074798	-0.114142	0.082693	-0.022027	-0.117724	0.057842	0.029309	-0.041033	0.077939	0.067432	0.399154	0.068490	0.237534
4728	39.400000	-0.786846	0.662368	-0.057220	-0.786059	0.632561	0.111147	-0.715866	0.881870	-0.057275	-0.722588	0.883695	0.108487	-0.597741	1.133991	0.002386	-0.583935	1.121626	0.106231	-0.570773	1.058672	0.102181	-0.573001	0.710780	-0.189579	-0.589527	0.676831	0.241499				-0.339887	0.525523	-0.051189	-0.341701	0.547153	0.074824	-0.114145	0.082692	-0.022026	-0.117727	0.057834	0.029317	-0.041028	0.077936	0.067420	0.399157	0.068487	0.237518
4729	39.408333	-0.786944	0.662419	-0.057226	-0.786070	0.632566	0.111135	-0.715834	0.881878	-0.057285	-0.722538	0.883646	0.108393	-0.597719	1.134002	0.002526	-0.583822	1.121607	0.106318	-0.570664	1.058646	0.102266	-0.572944	0.710776	-0.189568	-0.589576	0.676799	0.241481				-0.339861	0.525528	-0.051154	-0.341713	0.547150	0.074868	-0.114139	0.082709	-0.022028	-0.117732	0.057829	0.029323	-0.041029	0.077946	0.067429	0.399158	0.068480	0.237514
4730	39.416667	-0.786845	0.662402	-0.057221	-0.786084	0.632575	0.111129	-0.715828	0.881866	-0.057253	-0.722584	0.883761	0.108450	-0.597706	1.133983	0.002670	-0.583688	1.121568	0.106449	-0.570534	1.058614	0.102363	-0.572885	0.710767	-0.189566	-0.589624	0.676774	0.241476				-0.339837	0.525535	-0.051116	-0.341723	0.547150	0.074921	-0.114139	0.082709	-0.022021	-0.117728	0.057837	0.029320	-0.041032	0.077950	0.067434	0.399151	0.068483	0.237510
4731	39.425000	-0.787013	0.662466	-0.057236	-0.786079	0.632576	0.111124	-0.715779	0.881883	-0.057285	-0.722553	0.883743	0.108428	-0.597689	1.133997	0.002826	-0.583552	1.121535	0.106588	-0.570415	1.058583	0.102455	-0.572831	0.710762	-0.189569	-0.589665	0.676743	0.241467				-0.339810	0.525530	-0.051071	-0.341726	0.547138	0.074968	-0.114147	0.082706	-0.022014	-0.117730	0.057834	0.029323	-0.041033	0.077947	0.067446	0.399151	0.068479	0.237516
4732	39.433333	-0.786998	0.662473	-0.057241	-0.786064	0.632581	0.111116	-0.715757	0.881880	-0.057278	-0.722559	0.883746	0.108429	-0.597672	1.134021	0.002994	-0.583397	1.121481	0.106757	-0.570291	1.058551	0.102553	-0.572773	0.710757	-0.189577	-0.589704	0.676715	0.241459				-0.339790	0.525517	-0.051038	-0.341731	0.547125	0.075007	-0.114148	0.082706	-0.022004	-0.117734	0.057823	0.029327	-0.041033	0.077933	0.067459	0.399152	0.068472	0.237525
4733	39.441667	-0.786980	0.662474	-0.057248	-0.786055	0.632586	0.111104	-0.715687	0.881920	-0.057343	-0.722545	0.883779	0.108402	-0.597661	1.134081	0.003172	-0.583257	1.121457	0.106940	-0.570167	1.058519	0.102658	-0.572726	0.710749	-0.189592	-0.589734	0.676695	0.241458				-0.339776	0.525504	-0.051020	-0.341737	0.547112	0.075039	-0.114152	0.082705	-0.021992	-0.117738	0.057826	0.029327	-0.041041	0.077926	0.067476	0.399149	0.068476	0.237525
4734	39.450000	-0.786966	0.662483	-0.057250	-0.786050	0.632600	0.111097	-0.715672	0.881915	-0.057347	-0.722556	0.883770	0.108427	-0.597646	1.134132	0.003356	-0.583127	1.121424	0.107078	-0.570046	1.058484	0.102749	-0.572683	0.710742	-0.189602	-0.589763	0.676683	0.241452				-0.339769	0.525496	-0.051000	-0.341742	0.547102	0.075061	-0.114160	0.082707	-0.021979	-0.117733	0.057829	0.029334	-0.041044	0.077923	0.067492	0.399151	0.068481	0.237528
4735	39.458333	-0.786950	0.662488	-0.057258	-0.786052	0.632612	0.111080	-0.715657	0.881923	-0.057346	-0.722470	0.883806	0.108328	-0.597640	1.134181	0.003563	-0.582895	1.121310	0.107134	-0.569931	1.058441	0.102829	-0.572648	0.710745	-0.189615	-0.589784	0.676683	0.241450				-0.339756	0.525480	-0.050982	-0.341732	0.547093	0.075079	-0.114165	0.082713	-0.021964	-0.117741	0.057830	0.029351	-0.041051	0.077927	0.067515	0.399148	0.068476	0.237527
4736	39.466667	-0.786941	0.662504	-0.057259	-0.786042	0.632631	0.111070	-0.715624	0.881946	-0.057377	-0.722485	0.883840	0.108339	-0.597553	1.134196	0.003837	-0.582874	1.121343	0.107343	-0.569823	1.058396	0.102897	-0.572621	0.710749	-0.189626	-0.589797	0.676691	0.241448				-0.339752	0.525479	-0.050967	-0.341728	0.547084	0.075084	-0.114134	0.082793	-0.021966	-0.117751	0.057818	0.029382	-0.041053	0.077930	0.067527	0.399147	0.068486	0.237531
4737	39.475000	-0.786929	0.662517	-0.057260	-0.786046	0.632649	0.111058	-0.715608	0.881958	-0.057388	-0.722447	0.883819	0.108297	-0.597528	1.134226	0.003990	-0.582714	1.121256	0.107421	-0.569729	1.058348	0.102955	-0.572604	0.710754	-0.189630	-0.589799	0.676699	0.241449				-0.339753	0.525479	-0.050954	-0.341732	0.547093	0.075103	-0.114163	0.082740	-0.021949	-0.117764	0.057788	0.029524	-0.041046	0.077938	0.067535	0.399154	0.068484	0.237522
4738	39.483333	-0.786917	0.662531	-0.057256	-0.786025	0.632667	0.111058	-0.715593	0.881971	-0.057398	-0.722446	0.883833	0.108333	-0.597504	1.134276	0.004110	-0.582574	1.121164	0.107483	-0.569645	1.058293	0.102995	-0.572597	0.710757	-0.189633	-0.589792	0.676717	0.241448				-0.339756	0.525491	-0.050945	-0.341731	0.547098	0.075119	-0.114162	0.082740	-0.021947	-0.117738	0.057842	0.029387	-0.041044	0.077948	0.067544	0.399157	0.068484	0.237525
4739	39.491667	-0.786882	0.662528	-0.057264	-0.786011	0.632684	0.111056	-0.715580	0.881976	-0.057400	-0.722399	0.883852	0.108305	-0.597468	1.134303	0.004201	-0.582507	1.121101	0.107575	-0.569584	1.058239	0.103017	-0.572598	0.710760	-0.189637	-0.589772	0.676730	0.241454				-0.339750	0.525491	-0.050948	-0.341715	0.547095	0.075118	-0.114160	0.082745	-0.021945	-0.117735	0.057846	0.029377	-0.041039	0.077952	0.067550	0.399151	0.068481	0.237526
4740	39.500000	-0.786889	0.662538	-0.057245	-0.785997	0.632690	0.111051	-0.715571	0.881988	-0.057402	-0.722395	0.883844	0.108323	-0.597424	1.134332	0.004265	-0.582451	1.121042	0.107623	-0.569540	1.058186	0.103021	-0.572606	0.710761	-0.189632	-0.589743	0.676743	0.241460				-0.339744	0.525499	-0.050954	-0.341703	0.547087	0.075111	-0.114129	0.082801	-0.021953	-0.117789	0.057736	0.029678	-0.041038	0.077942	0.067561	0.399150	0.068479	0.237526
4741	39.508333	-0.786877	0.662537	-0.057241	-0.785985	0.632697	0.111053	-0.715532	0.882021	-0.057427	-0.722328	0.883875	0.108277	-0.597402	1.134371	0.004231	-0.582409	1.120975	0.107673	-0.569517	1.058138	0.102997	-0.572619	0.710764	-0.189637	-0.589699	0.676754	0.241470				-0.339750	0.525507	-0.050963	-0.341690	0.547089	0.075100	-0.114160	0.082729	-0.021950	-0.117728	0.057839	0.029363	-0.041032	0.077939	0.067555	0.399154	0.068473	0.237529
4742	39.516667	-0.786875	0.662593	-0.057185	-0.785970	0.632701	0.111048	-0.715564	0.881989	-0.057406	-0.722302	0.883879	0.108276	-0.597313	1.134378	0.004278	-0.582399	1.120936	0.107664	-0.569514	1.058102	0.102959	-0.572638	0.710761	-0.189642	-0.589654	0.676763	0.241472				-0.339744	0.525515	-0.050992	-0.341665	0.547086	0.075079	-0.114158	0.082721	-0.021954	-0.117729	0.057820	0.029370	-0.041027	0.077932	0.067553	0.399155	0.068474	0.237534
4743	39.525000	-0.786840	0.662521	-0.057255	-0.785960	0.632707	0.111049	-0.715559	0.881995	-0.057404	-0.722323	0.883856	0.108323	-0.597314	1.134437	0.004130	-0.582467	1.120935	0.107673	-0.569535	1.058078	0.102904	-0.572662	0.710758	-0.189640	-0.589609	0.676772	0.241477				-0.339743	0.525519	-0.051018	-0.341643	0.547083	0.075047	-0.114156	0.082717	-0.021956	-0.117721	0.057844	0.029360	-0.041031	0.077928	0.067553	0.399149	0.068476	0.237531
4744	39.533333	-0.786857	0.662532	-0.057237	-0.785949	0.632712	0.111040	-0.715555	0.882002	-0.057405	-0.722294	0.883845	0.108281	-0.597254	1.134449	0.004072	-0.582456	1.120915	0.107549	-0.569568	1.058064	0.102844	-0.572689	0.710760	-0.189643	-0.589559	0.676772	0.241477				-0.339750	0.525543	-0.051064	-0.341621	0.547089	0.075008	-0.114158	0.082723	-0.021954	-0.117778	0.057736	0.029666	-0.041028	0.077928	0.067544	0.399146	0.068468	0.237527
4745	39.541667	-0.786813	0.662514	-0.057260	-0.785941	0.632718	0.111041	-0.715542	0.882039	-0.057386	-0.722229	0.883888	0.108284	-0.597192	1.134463	0.003995	-0.582496	1.120911	0.107479	-0.569614	1.058057	0.102769	-0.572720	0.710752	-0.189642	-0.589514	0.676772	0.241475				-0.339753	0.525540	-0.051077	-0.341608	0.547096	0.074974	-0.114154	0.082728	-0.021958	-0.117710	0.057857	0.029360	-0.041023	0.077937	0.067542	0.399157	0.068487	0.237535
4746	39.550000	-0.786821	0.662517	-0.057248	-0.785935	0.632721	0.111045	-0.715568	0.882012	-0.057389	-0.722258	0.883862	0.108341	-0.597129	1.134472	0.003893	-0.582548	1.120913	0.107395	-0.569668	1.058051	0.102690	-0.572756	0.710742	-0.189649	-0.589478	0.676765	0.241469				-0.339762	0.525543	-0.051114	-0.341592	0.547102	0.074937	-0.114149	0.082730	-0.021963	-0.117716	0.057861	0.029356	-0.041017	0.077945	0.067536	0.399154	0.068488	0.237527
4747	39.558333	-0.786839	0.662522	-0.057234	-0.785927	0.632726	0.111046	-0.715572	0.882018	-0.057364	-0.722239	0.883861	0.108344	-0.597061	1.134477	0.003785	-0.582610	1.120926	0.107288	-0.569732	1.058056	0.102613	-0.572783	0.710729	-0.189648	-0.589445	0.676754	0.241464				-0.339769	0.525535	-0.051147	-0.341580	0.547108	0.074905	-0.114133	0.082762	-0.021973	-0.117742	0.057811	0.029505	-0.041016	0.077948	0.067535	0.399152	0.068486	0.237527
4748	39.566667	-0.786819	0.662508	-0.057239	-0.785916	0.632726	0.111048	-0.715541	0.882054	-0.057397	-0.722174	0.883890	0.108309	-0.596983	1.134469	0.003637	-0.582668	1.120923	0.107208	-0.569796	1.058057	0.102542	-0.572815	0.710714	-0.189653	-0.589412	0.676731	0.241452				-0.339781	0.525526	-0.051180	-0.341567	0.547106	0.074880	-0.114146	0.082730	-0.021982	-0.117725	0.057844	0.029360	-0.041015	0.077945	0.067532	0.399156	0.068490	0.237528
4749	39.575000	-0.786845	0.662510	-0.057221	-0.785918	0.632726	0.111056	-0.715578	0.882009	-0.057374	-0.722187	0.883873	0.108336	-0.596923	1.134461	0.003527	-0.582812	1.120989	0.107188	-0.569860	1.058062	0.102471	-0.572844	0.710695	-0.189661	-0.589398	0.676717	0.241444				-0.339786	0.525507	-0.051208	-0.341560	0.547101	0.074844	-0.114150	0.082722	-0.021986	-0.117718	0.057855	0.029333	-0.041011	0.077939	0.067523	0.399154	0.068493	0.237532
4750	39.583333	-0.786835	0.662496	-0.057228	-0.785912	0.632722	0.111055	-0.715577	0.882005	-0.057371	-0.722206	0.883857	0.108359	-0.596869	1.134446	0.003415	-0.582771	1.120928	0.106991	-0.569921	1.058065	0.102411	-0.572869	0.710674	-0.189672	-0.589384	0.676698	0.241435				-0.339793	0.525487	-0.051245	-0.341554	0.547083	0.074808	-0.114151	0.082706	-0.021990	-0.117717	0.057846	0.029326	-0.041010	0.077936	0.067516	0.399158	0.068486	0.237530
4751	39.591667	-0.786781	0.662476	-0.057203	-0.785911	0.632720	0.111052	-0.715575	0.881999	-0.057381	-0.722203	0.883856	0.108355	-0.596820	1.134422	0.003311	-0.582912	1.120993	0.106986	-0.569970	1.058069	0.102346	-0.572887	0.710657	-0.189681	-0.589380	0.676675	0.241415				-0.339796	0.525463	-0.051272	-0.341559	0.547071	0.074781	-0.114142	0.082706	-0.022004	-0.117722	0.057827	0.029332	-0.041005	0.077922	0.067508	0.399165	0.068477	0.237533
4752	39.600000	-0.786879	0.662498	-0.057211	-0.785910	0.632718	0.111045	-0.715568	0.882024	-0.057349	-0.722148	0.883886	0.108299	-0.596776	1.134393	0.003215	-0.582958	1.121001	0.106911	-0.570019	1.058082	0.102304	-0.572900	0.710640	-0.189690	-0.589381	0.676665	0.241402				-0.339804	0.525445	-0.051298	-0.341557	0.547066	0.074751	-0.114141	0.082706	-0.022013	-0.117708	0.057841	0.029313	-0.041000	0.077917	0.067494	0.399166	0.068479	0.237536
4753	39.608333	-0.786864	0.662484	-0.057233	-0.785924	0.632718	0.111036	-0.715572	0.882003	-0.057397	-0.722170	0.883900	0.108339	-0.596743	1.134364	0.003134	-0.582950	1.120971	0.106803	-0.570044	1.058088	0.102247	-0.572908	0.710624	-0.189702	-0.589393	0.676661	0.241382				-0.339804	0.525437	-0.051314	-0.341571	0.547077	0.074736	-0.114138	0.082700	-0.022018	-0.117711	0.057853	0.029313	-0.040994	0.077922	0.067475	0.399161	0.068475	0.237529
4754	39.616667	-0.786898	0.662494	-0.057223	-0.785935	0.632722	0.111025	-0.715566	0.882009	-0.057409	-0.722192	0.883910	0.108369	-0.596714	1.134341	0.003073	-0.583053	1.121024	0.106805	-0.570081	1.058110	0.102255	-0.572914	0.710617	-0.189716	-0.589414	0.676663	0.241363				-0.339807	0.525445	-0.051320	-0.341584	0.547079	0.074719	-0.114133	0.082713	-0.022018	-0.117696	0.057869	0.029318	-0.040993	0.077925	0.067466	0.399158	0.068487	0.237530
4755	39.625000	-0.786907	0.662494	-0.057235	-0.785943	0.632721	0.111016	-0.715542	0.882031	-0.057433	-0.722183	0.883890	0.108278	-0.596694	1.134315	0.003038	-0.583045	1.121048	0.106764	-0.570094	1.058124	0.102254	-0.572913	0.710615	-0.189726	-0.589442	0.676656	0.241340				-0.339817	0.525449	-0.051323	-0.341595	0.547091	0.074713	-0.114135	0.082718	-0.022024	-0.117701	0.057855	0.029325	-0.040983	0.077940	0.067459	0.399157	0.068484	0.237525
4756	39.633333	-0.786912	0.662492	-0.057241	-0.785970	0.632722	0.111002	-0.715552	0.882013	-0.057434	-0.722163	0.883908	0.108237	-0.596680	1.134291	0.003020	-0.583041	1.121054	0.106773	-0.570099	1.058140	0.102266	-0.572906	0.710606	-0.189739	-0.589480	0.676646	0.241322				-0.339820	0.525461	-0.051312	-0.341611	0.547101	0.074722	-0.114138	0.082718	-0.022020	-0.117696	0.057872	0.029321	-0.040985	0.077950	0.067460	0.399158	0.068478	0.237523
4757	39.641667	-0.786897	0.662484	-0.057258	-0.785962	0.632720	0.110999	-0.715540	0.882019	-0.057446	-0.722247	0.883879	0.108301	-0.596676	1.134273	0.003023	-0.583046	1.121068	0.106760	-0.570094	1.058140	0.102289	-0.572897	0.710605	-0.189755	-0.589526	0.676638	0.241307				-0.339825	0.525471	-0.051308	-0.341622	0.547111	0.074750	-0.114137	0.082723	-0.022016	-0.117713	0.057847	0.029332	-0.040985	0.077946	0.067466	0.399157	0.068489	0.237534
4758	39.650000	-0.786923	0.662490	-0.057254	-0.785971	0.632715	0.110991	-0.715525	0.882016	-0.057461	-0.722235	0.883886	0.108256	-0.596674	1.134257	0.003040	-0.583032	1.121076	0.106784	-0.570081	1.058142	0.102320	-0.572878	0.710603	-0.189766	-0.589574	0.676626	0.241300				-0.339824	0.525467	-0.051287	-0.341634	0.547098	0.074768	-0.114116	0.082778	-0.022018	-0.117705	0.057865	0.029326	-0.040992	0.077944	0.067476	0.399158	0.068485	0.237546
4759	39.658333	-0.786918	0.662489	-0.057266	-0.785975	0.632710	0.110977	-0.715514	0.882017	-0.057477	-0.722228	0.883896	0.108206	-0.596675	1.134245	0.003077	-0.582914	1.121017	0.106736	-0.570055	1.058138	0.102355	-0.572857	0.710607	-0.189778	-0.589623	0.676602	0.241285				-0.339830	0.525472	-0.051273	-0.341643	0.547093	0.074804	-0.114147	0.082714	-0.022005	-0.117736	0.057807	0.029464	-0.040991	0.077937	0.067486	0.399162	0.068478	0.237549
4760	39.666667	-0.786915	0.662492	-0.057281	-0.785992	0.632708	0.110964	-0.715510	0.882015	-0.057499	-0.722264	0.883880	0.108214	-0.596681	1.134238	0.003120	-0.582969	1.121065	0.106854	-0.570030	1.058133	0.102395	-0.572832	0.710610	-0.189786	-0.589672	0.676591	0.241274				-0.339830	0.525468	-0.051253	-0.341659	0.547089	0.074838	-0.114147	0.082720	-0.021996	-0.117711	0.057855	0.029316	-0.041002	0.077923	0.067498	0.399156	0.068462	0.237549
4761	39.675000	-0.786889	0.662483	-0.057305	-0.785994	0.632704	0.110950	-0.715479	0.882037	-0.057511	-0.722272	0.883881	0.108193	-0.596695	1.134234	0.003183	-0.582885	1.121027	0.106869	-0.569987	1.058121	0.102440	-0.572801	0.710615	-0.189788	-0.589722	0.676581	0.241269				-0.339820	0.525455	-0.051225	-0.341672	0.547075	0.074866	-0.114143	0.082749	-0.021989	-0.117714	0.057862	0.029328	-0.041003	0.077926	0.067506	0.399156	0.068472	0.237557
4762	39.683333	-0.786910	0.662497	-0.057306	-0.786004	0.632708	0.110937	-0.715487	0.882020	-0.057527	-0.722281	0.883884	0.108174	-0.596711	1.134233	0.003257	-0.582886	1.121047	0.106973	-0.569939	1.058115	0.102496	-0.572768	0.710618	-0.189782	-0.589771	0.676570	0.241249				-0.339818	0.525449	-0.051193	-0.341685	0.547082	0.074896	-0.114150	0.082731	-0.021982	-0.117716	0.057868	0.029345	-0.041005	0.077928	0.067514	0.399153	0.068465	0.237550
4763	39.691667	-0.786909	0.662501	-0.057316	-0.786007	0.632709	0.110923	-0.715464	0.882041	-0.057560	-0.722236	0.883909	0.108098	-0.596736	1.134230	0.003355	-0.582793	1.121015	0.107022	-0.569888	1.058104	0.102559	-0.572731	0.710626	-0.189775	-0.589810	0.676567	0.241244				-0.339815	0.525458	-0.051171	-0.341700	0.547078	0.074928	-0.114154	0.082737	-0.021972	-0.117717	0.057865	0.029359	-0.041005	0.077935	0.067524	0.399157	0.068471	0.237550
4764	39.700000	-0.786908	0.662507	-0.057320	-0.786028	0.632710	0.110915	-0.715478	0.882025	-0.057553	-0.722240	0.883913	0.108084	-0.596765	1.134228	0.003449	-0.582699	1.120973	0.107088	-0.569830	1.058090	0.102627	-0.572700	0.710629	-0.189766	-0.589849	0.676559	0.241229				-0.339800	0.525452	-0.051137	-0.341708	0.547075	0.074953	-0.114156	0.082747	-0.021964	-0.117768	0.057772	0.029662	-0.041008	0.077944	0.067531	0.399157	0.068475	0.237554
4765	39.708333	-0.786860	0.662493	-0.057350	-0.786023	0.632711	0.110912	-0.715465	0.882031	-0.057560	-0.722266	0.883901	0.108105	-0.596800	1.134210	0.003562	-0.582727	1.121010	0.107246	-0.569768	1.058063	0.102703	-0.572668	0.710630	-0.189755	-0.589877	0.676557	0.241229				-0.339789	0.525451	-0.051104	-0.341716	0.547069	0.074991	-0.114156	0.082748	-0.021958	-0.117747	0.057814	0.029531	-0.041005	0.077949	0.067546	0.399147	0.068469	0.237553
4766	39.716667	-0.786856	0.662493	-0.057348	-0.786016	0.632709	0.110913	-0.715462	0.882031	-0.057562	-0.722243	0.883915	0.108075	-0.596841	1.134196	0.003670	-0.582669	1.120975	0.107355	-0.569703	1.058027	0.102783	-0.572644	0.710630	-0.189749	-0.589905	0.676557	0.241223				-0.339776	0.525458	-0.051077	-0.341715	0.547061	0.075029	-0.114158	0.082752	-0.021950	-0.117721	0.057866	0.029379	-0.041006	0.077943	0.067563	0.399147	0.068461	0.237564
4767	39.725000	-0.786872	0.662504	-0.057332	-0.786018	0.632713	0.110918	-0.715452	0.882028	-0.057566	-0.722263	0.883906	0.108100	-0.596887	1.134178	0.003792	-0.582611	1.120931	0.107459	-0.569634	1.057996	0.102862	-0.572631	0.710624	-0.189742	-0.589918	0.676545	0.241226				-0.339771	0.525459	-0.051054	-0.341710	0.547045	0.075054	-0.114159	0.082748	-0.021940	-0.117729	0.057854	0.029389	-0.041000	0.077942	0.067577	0.399144	0.068458	0.237569
4768	39.733333	-0.786888	0.662511	-0.057313	-0.786013	0.632707	0.110917	-0.715441	0.882027	-0.057568	-0.722285	0.883896	0.108125	-0.596950	1.134153	0.003935	-0.582476	1.120831	0.107483	-0.569570	1.057953	0.102937	-0.572618	0.710618	-0.189733	-0.589922	0.676539	0.241231				-0.339766	0.525459	-0.051035	-0.341713	0.547047	0.075079	-0.114133	0.082814	-0.021940	-0.117712	0.057871	0.029371	-0.041001	0.077933	0.067585	0.399148	0.068457	0.237575
4769	39.741667	-0.786863	0.662504	-0.057330	-0.786024	0.632713	0.110916	-0.715434	0.882024	-0.057568	-0.722254	0.883886	0.108075	-0.597000	1.134136	0.004045	-0.582422	1.120775	0.107596	-0.569514	1.057913	0.103001	-0.572614	0.710611	-0.189729	-0.589924	0.676541	0.241238				-0.339762	0.525456	-0.051017	-0.341703	0.547040	0.075092	-0.114161	0.082747	-0.021926	-0.117739	0.057816	0.029532	-0.040996	0.077934	0.067598	0.399143	0.068447	0.237574
4770	39.750000	-0.786875	0.662506	-0.057317	-0.786016	0.632711	0.110919	-0.715421	0.882024	-0.057569	-0.722205	0.883911	0.108063	-0.597052	1.134121	0.004142	-0.582379	1.120685	0.107675	-0.569454	1.057859	0.103049	-0.572620	0.710604	-0.189722	-0.589921	0.676541	0.241242				-0.339761	0.525460	-0.051022	-0.341693	0.547038	0.075104	-0.114161	0.082756	-0.021920	-0.117716	0.057868	0.029392	-0.040994	0.077932	0.067599	0.399138	0.068449	0.237566
4771	39.758333	-0.786852	0.662508	-0.057327	-0.786017	0.632719	0.110924	-0.715413	0.882024	-0.057560	-0.722238	0.883888	0.108123	-0.597102	1.134109	0.004228	-0.582414	1.120671	0.107791	-0.569412	1.057807	0.103088	-0.572629	0.710598	-0.189716	-0.589912	0.676544	0.241246				-0.339756	0.525468	-0.051036	-0.341690	0.547046	0.075102	-0.114147	0.082793	-0.021920	-0.117714	0.057878	0.029404	-0.040994	0.077939	0.067600	0.399139	0.068453	0.237569
4772	39.766667	-0.786871	0.662526	-0.057310	-0.786007	0.632721	0.110925	-0.715359	0.882063	-0.057588	-0.722165	0.883908	0.108064	-0.597149	1.134095	0.004303	-0.582458	1.120634	0.107888	-0.569374	1.057755	0.103113	-0.572642	0.710580	-0.189705	-0.589892	0.676550	0.241256				-0.339764	0.525478	-0.051044	-0.341680	0.547051	0.075098	-0.114161	0.082778	-0.021914	-0.117761	0.057782	0.029700	-0.040991	0.077939	0.067595	0.399138	0.068456	0.237558
4773	39.775000	-0.786838	0.662516	-0.057315	-0.786010	0.632726	0.110932	-0.715370	0.882041	-0.057564	-0.722164	0.883874	0.108081	-0.597193	1.134076	0.004358	-0.582460	1.120570	0.107927	-0.569355	1.057698	0.103111	-0.572658	0.710577	-0.189697	-0.589876	0.676552	0.241262				-0.339762	0.525459	-0.051038	-0.341678	0.547050	0.075093	-0.114163	0.082780	-0.021919	-0.117705	0.057901	0.029398	-0.040993	0.077945	0.067591	0.399129	0.068456	0.237549
4774	39.783333	-0.786854	0.662533	-0.057294	-0.785996	0.632731	0.110943	-0.715378	0.882015	-0.057532	-0.722096	0.883897	0.108078	-0.597232	1.134059	0.004390	-0.582496	1.120523	0.107929	-0.569335	1.057641	0.103099	-0.572680	0.710571	-0.189693	-0.589851	0.676560	0.241272				-0.339764	0.525454	-0.051050	-0.341669	0.547045	0.075088	-0.114165	0.082784	-0.021916	-0.117718	0.057888	0.029409	-0.040993	0.077954	0.067594	0.399128	0.068457	0.237539
4775	39.791667	-0.786844	0.662537	-0.057283	-0.785975	0.632731	0.110962	-0.715358	0.882004	-0.057510	-0.722103	0.883885	0.108179	-0.597268	1.134035	0.004400	-0.582532	1.120450	0.107931	-0.569338	1.057572	0.103071	-0.572696	0.710559	-0.189679	-0.589823	0.676561	0.241286				-0.339760	0.525438	-0.051061	-0.341662	0.547032	0.075077	-0.114152	0.082813	-0.021921	-0.117714	0.057880	0.029400	-0.040992	0.077943	0.067597	0.399126	0.068445	0.237535
4776	39.800000	-0.786793	0.662528	-0.057297	-0.785961	0.632735	0.110979	-0.715328	0.881988	-0.057494	-0.722007	0.883882	0.108108	-0.597314	1.134017	0.004420	-0.582581	1.120377	0.107926	-0.569345	1.057502	0.103029	-0.572714	0.710553	-0.189668	-0.589786	0.676567	0.241305				-0.339754	0.525418	-0.051062	-0.341657	0.547024	0.075071	-0.114171	0.082768	-0.021920	-0.117712	0.057878	0.029387	-0.040994	0.077938	0.067605	0.399139	0.068456	0.237540
4777	39.808333	-0.786788	0.662572	-0.057263	-0.785945	0.632745	0.111005	-0.715264	0.882019	-0.057468	-0.721977	0.883882	0.108176	-0.597333	1.134003	0.004356	-0.582597	1.120293	0.107852	-0.569374	1.057457	0.102962	-0.572729	0.710544	-0.189656	-0.589751	0.676577	0.241315				-0.339750	0.525401	-0.051080	-0.341649	0.547017	0.075062	-0.114167	0.082762	-0.021923	-0.117724	0.057857	0.029397	-0.040986	0.077934	0.067607	0.399129	0.068447	0.237539
4778	39.816667	-0.786769	0.662559	-0.057283	-0.785925	0.632749	0.111025	-0.715230	0.882002	-0.057446	-0.721921	0.883820	0.108169	-0.597363	1.134003	0.004300	-0.582634	1.120203	0.107766	-0.569425	1.057421	0.102880	-0.572739	0.710540	-0.189641	-0.589712	0.676591	0.241323				-0.339744	0.525384	-0.051090	-0.341637	0.547007	0.075037	-0.114166	0.082759	-0.021927	-0.117715	0.057870	0.029384	-0.040980	0.077932	0.067606	0.399136	0.068447	0.237532
4779	39.825000	-0.786805	0.662598	-0.057257	-0.785909	0.632765	0.111040	-0.715206	0.881962	-0.057434	-0.721877	0.883849	0.108172	-0.597389	1.134015	0.004226	-0.582830	1.120235	0.107776	-0.569489	1.057398	0.102792	-0.572749	0.710540	-0.189622	-0.589670	0.676605	0.241325				-0.339743	0.525375	-0.051109	-0.341624	0.547002	0.075015	-0.114163	0.082764	-0.021930	-0.117708	0.057878	0.029383	-0.040978	0.077929	0.067599	0.399131	0.068450	0.237532
4780	39.833333	-0.786751	0.662605	-0.057289	-0.785910	0.632776	0.111045	-0.715158	0.881967	-0.057402	-0.721794	0.883855	0.108150	-0.597414	1.134034	0.004134	-0.582851	1.120128	0.107598	-0.569577	1.057377	0.102684	-0.572758	0.710550	-0.189610	-0.589626	0.676628	0.241329				-0.339748	0.525367	-0.051124	-0.341615	0.547002	0.074996	-0.114162	0.082771	-0.021939	-0.117708	0.057881	0.029389	-0.040973	0.077941	0.067587	0.399133	0.068462	0.237535
4781	39.841667	-0.786740	0.662629	-0.057288	-0.785767	0.632749	0.111006	-0.715119	0.881949	-0.057382	-0.721727	0.883841	0.108178	-0.597444	1.134059	0.004022	-0.582990	1.120106	0.107497	-0.569684	1.057363	0.102561	-0.572761	0.710558	-0.189600	-0.589581	0.676663	0.241330				-0.339737	0.525356	-0.051139	-0.341599	0.546990	0.074967	-0.114159	0.082771	-0.021942	-0.117709	0.057888	0.029397	-0.040966	0.077942	0.067578	0.399129	0.068466	0.237530
4782	39.850000	-0.786767	0.662669	-0.057263	-0.785862	0.632818	0.111078	-0.715084	0.881935	-0.057358	-0.721708	0.883832	0.108168	-0.597475	1.134089	0.003902	-0.583145	1.120087	0.107396	-0.569802	1.057346	0.102431	-0.572756	0.710571	-0.189591	-0.589531	0.676688	0.241333				-0.339735	0.525365	-0.051165	-0.341590	0.546992	0.074949	-0.114132	0.082834	-0.021954	-0.117705	0.057903	0.029392	-0.040962	0.077940	0.067584	0.399128	0.068473	0.237529
4783	39.858333	-0.786701	0.662665	-0.057295	-0.785852	0.632839	0.111095	-0.715072	0.881889	-0.057323	-0.721610	0.883819	0.108138	-0.597512	1.134117	0.003774	-0.583323	1.120062	0.107258	-0.569927	1.057330	0.102280	-0.572757	0.710589	-0.189586	-0.589476	0.676714	0.241332				-0.339724	0.525358	-0.051179	-0.341569	0.546974	0.074923	-0.114160	0.082771	-0.021940	-0.117698	0.057909	0.029385	-0.040958	0.077945	0.067587	0.399134	0.068471	0.237534
4784	39.866667	-0.786683	0.662686	-0.057299	-0.785817	0.632851	0.111099	-0.715028	0.881888	-0.057285	-0.721523	0.883850	0.108136	-0.597549	1.134146	0.003641	-0.583501	1.119999	0.107138	-0.570061	1.057300	0.102115	-0.572750	0.710601	-0.189586	-0.589428	0.676748	0.241336				-0.339716	0.525353	-0.051191	-0.341561	0.546971	0.074910	-0.114165	0.082766	-0.021937	-0.117696	0.057909	0.029383	-0.040957	0.077938	0.067593	0.399128	0.068456	0.237535
4785	39.875000	-0.786658	0.662709	-0.057301	-0.785817	0.632884	0.111114	-0.714951	0.881895	-0.057318	-0.721519	0.883856	0.108240	-0.597591	1.134173	0.003478	-0.583684	1.119955	0.107017	-0.570199	1.057270	0.101948	-0.572748	0.710609	-0.189588	-0.589373	0.676781	0.241336				-0.339698	0.525350	-0.051206	-0.341544	0.546960	0.074900	-0.114163	0.082768	-0.021933	-0.117692	0.057915	0.029378	-0.040953	0.077935	0.067607	0.399132	0.068462	0.237546
4786	39.883333	-0.786676	0.662752	-0.057277	-0.785796	0.632908	0.111120	-0.714906	0.881883	-0.057310	-0.721460	0.883867	0.108235	-0.597642	1.134192	0.003311	-0.583889	1.119915	0.106876	-0.570355	1.057235	0.101777	-0.572743	0.710614	-0.189591	-0.589322	0.676825	0.241331				-0.339683	0.525332	-0.051213	-0.341532	0.546959	0.074886	-0.114137	0.082824	-0.021939	-0.117696	0.057909	0.029370	-0.040958	0.077922	0.067613	0.399138	0.068453	0.237552
4787	39.891667	-0.786557	0.662748	-0.057314	-0.785762	0.632932	0.111122	-0.714851	0.881889	-0.057326	-0.721347	0.883886	0.108122	-0.597713	1.134208	0.003154	-0.584199	1.119911	0.106804	-0.570521	1.057183	0.101595	-0.572735	0.710611	-0.189596	-0.589272	0.676881	0.241333				-0.339670	0.525341	-0.051211	-0.341511	0.546965	0.074873	-0.114167	0.082765	-0.021926	-0.117744	0.057801	0.029679	-0.040955	0.077928	0.067628	0.399142	0.068457	0.237559
4788	39.900000	-0.786589	0.662848	-0.057266	-0.785739	0.632963	0.111125	-0.714843	0.881857	-0.057259	-0.721357	0.883900	0.108212	-0.597797	1.134215	0.003003	-0.584454	1.119858	0.106657	-0.570695	1.057140	0.101419	-0.572727	0.710609	-0.189601	-0.589221	0.676943	0.241330				-0.339654	0.525331	-0.051211	-0.341500	0.546978	0.074866	-0.114167	0.082775	-0.021925	-0.117692	0.057911	0.029391	-0.040954	0.077931	0.067625	0.399143	0.068463	0.237556
4789	39.908333	-0.786553	0.662855	-0.057291	-0.785712	0.632990	0.111123	-0.714765	0.881879	-0.057308	-0.721254	0.883915	0.108093	-0.597896	1.134225	0.002851	-0.584695	1.119780	0.106530	-0.570871	1.057097	0.101247	-0.572716	0.710596	-0.189602	-0.589172	0.677011	0.241325				-0.339646	0.525336	-0.051220	-0.341491	0.546989	0.074857	-0.114150	0.082819	-0.021927	-0.117689	0.057926	0.029393	-0.040953	0.077935	0.067630	0.399138	0.068470	0.237558
4790	39.916667	-0.786517	0.662856	-0.057323	-0.785686	0.633011	0.111117	-0.714739	0.881855	-0.057274	-0.721193	0.883956	0.108073	-0.598019	1.134210	0.002706	-0.584936	1.119714	0.106392	-0.571053	1.057047	0.101092	-0.572702	0.710583	-0.189601	-0.589124	0.677078	0.241325				-0.339621	0.525284	-0.051166	-0.341475	0.546992	0.074842	-0.114161	0.082793	-0.021920	-0.117693	0.057927	0.029408	-0.040946	0.077939	0.067626	0.399142	0.068479	0.237560
4791	39.925000	-0.786396	0.662844	-0.057322	-0.785654	0.633033	0.111113	-0.714670	0.881861	-0.057311	-0.721152	0.883984	0.108053	-0.598149	1.134155	0.002575	-0.585170	1.119631	0.106275	-0.571213	1.056986	0.100954	-0.572684	0.710567	-0.189615	-0.589078	0.677143	0.241332				-0.339614	0.525272	-0.051161	-0.341467	0.546986	0.074843	-0.114163	0.082796	-0.021921	-0.117711	0.057880	0.029547	-0.040946	0.077939	0.067634	0.399141	0.068483	0.237567
4792	39.933333	-0.786474	0.662949	-0.057277	-0.785644	0.633066	0.111116	-0.714601	0.881862	-0.057350	-0.721116	0.884008	0.108030	-0.598297	1.134092	0.002458	-0.585428	1.119557	0.106137	-0.571361	1.056915	0.100823	-0.572663	0.710548	-0.189629	-0.589037	0.677197	0.241335				-0.339594	0.525262	-0.051152	-0.341407	0.546978	0.074840	-0.114160	0.082798	-0.021922	-0.117692	0.057924	0.029410	-0.040942	0.077941	0.067642	0.399134	0.068468	0.237563
4793	39.941667	-0.786337	0.662880	-0.057329	-0.785626	0.633077	0.111114	-0.714545	0.881849	-0.057375	-0.721102	0.884007	0.108008	-0.598461	1.134010	0.002349	-0.585535	1.119295	0.105894	-0.571504	1.056848	0.100730	-0.572633	0.710525	-0.189634	-0.588996	0.677249	0.241344				-0.339588	0.525266	-0.051163	-0.341446	0.546965	0.074861	-0.114149	0.082819	-0.021914	-0.117693	0.057921	0.029409	-0.040937	0.077934	0.067656	0.399142	0.068476	0.237568
4794	39.950000	-0.786310	0.662897	-0.057335	-0.785582	0.633089	0.111111	-0.714494	0.881837	-0.057403	-0.721062	0.884044	0.107974	-0.598635	1.133911	0.002257	-0.585820	1.119281	0.105901	-0.571645	1.056766	0.100649	-0.572597	0.710506	-0.189654	-0.588963	0.677294	0.241350				-0.339560	0.525229	-0.051125	-0.341433	0.546947	0.074857	-0.114165	0.082788	-0.021906	-0.117680	0.057928	0.029391	-0.040929	0.077929	0.067662	0.399144	0.068471	0.237576
4795	39.958333	-0.786282	0.662913	-0.057348	-0.785586	0.633108	0.111102	-0.714452	0.881829	-0.057440	-0.721055	0.884061	0.107935	-0.598829	1.133778	0.002183	-0.586053	1.119102	0.105775	-0.571779	1.056703	0.100604	-0.572552	0.710484	-0.189668	-0.588928	0.677348	0.241358				-0.339543	0.525213	-0.051103	-0.341406	0.546943	0.074861	-0.114165	0.082786	-0.021903	-0.117713	0.057866	0.029557	-0.040925	0.077929	0.067666	0.399137	0.068467	0.237578
4796	39.966667	-0.786263	0.662930	-0.057360	-0.785587	0.633121	0.111092	-0.714411	0.881825	-0.057474	-0.721046	0.884068	0.107893	-0.599038	1.133636	0.002115	-0.586333	1.119033	0.105686	-0.571899	1.056638	0.100584	-0.572502	0.710466	-0.189683	-0.588901	0.677384	0.241353				-0.339512	0.525210	-0.051081	-0.341420	0.546938	0.074867	-0.114163	0.082792	-0.021898	-0.117687	0.057922	0.029412	-0.040917	0.077929	0.067670	0.399135	0.068470	0.237577
4797	39.975000	-0.786240	0.662940	-0.057376	-0.785566	0.633130	0.111082	-0.714371	0.881803	-0.057533	-0.721045	0.884083	0.107854	-0.599268	1.133432	0.002084	-0.586542	1.118933	0.105667	-0.571991	1.056554	0.100604	-0.572448	0.710460	-0.189699	-0.588876	0.677432	0.241350				-0.339490	0.525209	-0.051062	-0.341420	0.546934	0.074856	-0.114147	0.082834	-0.021892	-0.117679	0.057934	0.029420	-0.040910	0.077927	0.067671	0.399145	0.068464	0.237576
4798	39.983333	-0.786216	0.662947	-0.057391	-0.785548	0.633141	0.111066	-0.714324	0.881819	-0.057546	-0.721053	0.884092	0.107807	-0.599550	1.133232	0.002066	-0.586715	1.118806	0.105708	-0.572057	1.056471	0.100657	-0.572387	0.710458	-0.189716	-0.588855	0.677474	0.241344				-0.339468	0.525222	-0.051052	-0.341417	0.546936	0.074854	-0.114163	0.082814	-0.021879	-0.117730	0.057839	0.029733	-0.040904	0.077930	0.067672	0.399148	0.068471	0.237580
4799	39.991667	-0.786256	0.663006	-0.057384	-0.785560	0.633149	0.111056	-0.714286	0.881822	-0.057577	-0.721062	0.884105	0.107765	-0.599787	1.132930	0.002099	-0.586993	1.118805	0.105866	-0.572085	1.056375	0.100753	-0.572330	0.710461	-0.189738	-0.588877	0.677507	0.241448				-0.339444	0.525228	-0.051043	-0.341395	0.546930	0.074844	-0.114162	0.082827	-0.021869	-0.117669	0.057955	0.029433	-0.040896	0.077931	0.067669	0.399144	0.068481	0.237578
4800	40.000000	-0.786182	0.662971	-0.057424	-0.785536	0.633160	0.111045	-0.714246	0.881823	-0.057607	-0.721116	0.884084	0.107751	-0.600062	1.132647	0.002143	-0.587157	1.118707	0.105926	-0.572109	1.056291	0.100886	-0.572273	0.710463	-0.189767	-0.588873	0.677532	0.241439				-0.339419	0.525241	-0.051030	-0.341416	0.546926	0.074833	-0.114170	0.082834	-0.021856	-0.117674	0.057949	0.029444	-0.040891	0.077922	0.067665	0.399143	0.068486	0.237578
4801	40.008333	-0.786165	0.662975	-0.057437	-0.785533	0.633165	0.111039	-0.714206	0.881815	-0.057636	-0.721113	0.884095	0.107683	-0.600357	1.132386	0.002234	-0.587294	1.118623	0.105966	-0.572137	1.056231	0.101066	-0.572221	0.710465	-0.189803	-0.588878	0.677558	0.241442				-0.339400	0.525256	-0.051017	-0.341415	0.546934	0.074827	-0.114172	0.082850	-0.021837	-0.117701	0.057905	0.029605	-0.040883	0.077919	0.067669	0.399148	0.068491	0.237591
4802	40.016667	-0.786151	0.662979	-0.057454	-0.785536	0.633166	0.111034	-0.714168	0.881814	-0.057668	-0.721123	0.884124	0.107653	-0.600649	1.132129	0.002359	-0.587363	1.118541	0.106068	-0.572166	1.056208	0.101289	-0.572164	0.710468	-0.189848	-0.588899	0.677564	0.241439				-0.339383	0.525278	-0.051016	-0.341417	0.546942	0.074826	-0.114183	0.082863	-0.021814	-0.117738	0.057851	0.029771	-0.040880	0.077916	0.067664	0.399146	0.068481	0.237592
4803	40.025000	-0.786142	0.662988	-0.057468	-0.785549	0.633169	0.111025	-0.714148	0.881817	-0.057707	-0.721194	0.884118	0.107669	-0.600936	1.131900	0.002509	-0.587470	1.118543	0.106228	-0.572179	1.056221	0.101544	-0.572100	0.710469	-0.189886	-0.588932	0.677556	0.241434				-0.339355	0.525270	-0.050999	-0.341398	0.546964	0.074832	-0.114191	0.082879	-0.021793	-0.117696	0.057946	0.029479	-0.040870	0.077916	0.067651	0.399152	0.068482	0.237594
4804	40.033333	-0.786134	0.662989	-0.057483	-0.785562	0.633171	0.111014	-0.714108	0.881811	-0.057832	-0.721235	0.884107	0.107600	-0.601227	1.131690	0.002708	-0.587560	1.118520	0.106356	-0.572184	1.056262	0.101852	-0.572034	0.710473	-0.189936	-0.588974	0.677543	0.241423				-0.339341	0.525276	-0.050991	-0.341427	0.546971	0.074833	-0.114199	0.082889	-0.021774	-0.117698	0.057945	0.029488	-0.040868	0.077922	0.067631	0.399143	0.068479	0.237591
4805	40.041667	-0.786134	0.662994	-0.057502	-0.785574	0.633173	0.111000	-0.714108	0.881829	-0.057854	-0.721238	0.884143	0.107515	-0.601535	1.131493	0.002982	-0.587700	1.118703	0.106773	-0.572166	1.056327	0.102224	-0.571966	0.710485	-0.189984	-0.589007	0.677529	0.241359				-0.339329	0.525272	-0.050984	-0.341438	0.546989	0.074850	-0.114199	0.082905	-0.021767	-0.117731	0.057897	0.029647	-0.040854	0.077913	0.067601	0.399141	0.068462	0.237583
4806	40.050000	-0.786134	0.662990	-0.057518	-0.785603	0.633175	0.110985	-0.714126	0.881818	-0.057886	-0.721282	0.884150	0.107465	-0.601867	1.131285	0.003309	-0.587744	1.118770	0.107064	-0.572138	1.056399	0.102623	-0.571886	0.710496	-0.190034	-0.589077	0.677506	0.241393				-0.339318	0.525256	-0.050985	-0.341445	0.546980	0.074860	-0.114208	0.082922	-0.021764	-0.117766	0.057851	0.029796	-0.040849	0.077915	0.067566	0.399130	0.068462	0.237574
4807	40.058333	-0.786137	0.662984	-0.057532	-0.785623	0.633169	0.110975	-0.714113	0.881858	-0.057947	-0.721364	0.884114	0.107418	-0.602192	1.131078	0.003637	-0.587738	1.118805	0.107396	-0.572088	1.056478	0.103060	-0.571803	0.710512	-0.190081	-0.589134	0.677495	0.241379				-0.339304	0.525258	-0.050984	-0.341435	0.546974	0.074879	-0.114215	0.082933	-0.021741	-0.117716	0.057959	0.029521	-0.040841	0.077914	0.067531	0.399130	0.068462	0.237571
4808	40.066667	-0.786139	0.662971	-0.057545	-0.785639	0.633161	0.110960	-0.714090	0.881901	-0.058012	-0.721383	0.884154	0.107379	-0.602469	1.130841	0.004133	-0.587746	1.118869	0.107753	-0.572022	1.056545	0.103510	-0.571710	0.710537	-0.190138	-0.589195	0.677474	0.241365				-0.339292	0.525256	-0.050976	-0.341472	0.546953	0.074893	-0.114217	0.082941	-0.021732	-0.117291	0.058793	0.028757	-0.040834	0.077919	0.067501	0.399120	0.068463	0.237572
4809	40.075000	-0.786144	0.662952	-0.057553	-0.785645	0.633150	0.110955	-0.714155	0.881857	-0.058014	-0.721448	0.884158	0.107336	-0.602803	1.130620	0.004535	-0.587718	1.118890	0.108118	-0.572003	1.056565	0.103984	-0.571606	0.710572	-0.190202	-0.589234	0.677457	0.241299				-0.339275	0.525274	-0.050968	-0.341483	0.546919	0.074906	-0.114218	0.082948	-0.021724	-0.117754	0.057897	0.029691	-0.040825	0.077909	0.067462	0.399116	0.068463	0.237566
4810	40.083333	-0.786154	0.662936	-0.057557	-0.785680	0.633140	0.110951	-0.714179	0.881870	-0.058056	-0.721548	0.884120	0.107300	-0.603152	1.130356	0.004981	-0.587600	1.118816	0.108459	-0.571983	1.056574	0.104477	-0.571491	0.710617	-0.190271	-0.589309	0.677434	0.241339				-0.339255	0.525297	-0.050942	-0.341453	0.546902	0.074919	-0.114221	0.082950	-0.021717	-0.117801	0.057815	0.029858	-0.040815	0.077902	0.067431	0.399107	0.068455	0.237566
4811	40.091667	-0.786169	0.662923	-0.057559	-0.785707	0.633129	0.110953	-0.714170	0.881906	-0.058146	-0.721612	0.884123	0.107260	-0.603503	1.130111	0.005433	-0.587580	1.118819	0.108891	-0.571857	1.056568	0.104987	-0.571361	0.710676	-0.190354	-0.589349	0.677412	0.241267				-0.339235	0.525361	-0.050909	-0.341508	0.546890	0.074930	-0.114225	0.082953	-0.021707	-0.117741	0.057932	0.029542	-0.040804	0.077894	0.067392	0.399108	0.068459	0.237563
4812	40.100000	-0.786185	0.662910	-0.057559	-0.785735	0.633115	0.110952	-0.714209	0.881940	-0.058190	-0.721657	0.884162	0.107215	-0.603869	1.129833	0.005914	-0.587633	1.118850	0.109404	-0.571728	1.056527	0.105501	-0.571218	0.710746	-0.190446	-0.589424	0.677382	0.241295				-0.339206	0.525433	-0.050854	-0.341518	0.546891	0.074938	-0.114228	0.082954	-0.021694	-0.117749	0.057924	0.029551	-0.040793	0.077889	0.067352	0.399104	0.068454	0.237569
4813	40.108333	-0.786201	0.662895	-0.057562	-0.785760	0.633104	0.110947	-0.714243	0.881958	-0.058266	-0.721778	0.884160	0.107219	-0.604251	1.129497	0.006434	-0.587582	1.118739	0.109887	-0.571554	1.056472	0.106023	-0.571053	0.710830	-0.190541	-0.589469	0.677368	0.241222				-0.339175	0.525515	-0.050807	-0.341519	0.546902	0.074951	-0.114227	0.082969	-0.021684	-0.117799	0.057828	0.029848	-0.040781	0.077890	0.067303	0.399095	0.068444	0.237560
4814	40.116667	-0.786223	0.662877	-0.057570	-0.785792	0.633091	0.110942	-0.714284	0.882006	-0.058298	-0.721898	0.884157	0.107224	-0.604617	1.129201	0.006959	-0.587439	1.118587	0.110279	-0.571405	1.056412	0.106537	-0.570864	0.710931	-0.190647	-0.589551	0.677334	0.241247				-0.339139	0.525596	-0.050754	-0.341521	0.546929	0.074974	-0.114229	0.082975	-0.021677	-0.117758	0.057920	0.029559	-0.040767	0.077887	0.067242	0.399092	0.068447	0.237547
4815	40.125000	-0.786247	0.662853	-0.057577	-0.785823	0.633073	0.110941	-0.714322	0.882053	-0.058363	-0.721974	0.884154	0.107135	-0.604995	1.128931	0.007462	-0.587476	1.118515	0.110787	-0.571285	1.056333	0.107041	-0.570654	0.711040	-0.190764	-0.589583	0.677317	0.241116				-0.339096	0.525682	-0.050735	-0.341515	0.546939	0.074987	-0.114236	0.082980	-0.021662	-0.117790	0.057861	0.029716	-0.040752	0.077877	0.067183	0.399086	0.068439	0.237535
4816	40.133333	-0.786276	0.662819	-0.057595	-0.785853	0.633042	0.110931	-0.714399	0.882073	-0.058396	-0.722067	0.884140	0.107043	-0.605339	1.128652	0.007964	-0.587509	1.118444	0.111260	-0.571188	1.056257	0.107522	-0.570418	0.711168	-0.190890	-0.589649	0.677279	0.241095				-0.339053	0.525762	-0.050707	-0.341501	0.546956	0.075005	-0.114235	0.082994	-0.021648	-0.117834	0.057796	0.029881	-0.040740	0.077877	0.067122	0.399085	0.068436	0.237521
4817	40.141667	-0.786300	0.662777	-0.057608	-0.785892	0.633000	0.110923	-0.714467	0.882086	-0.058437	-0.722237	0.884101	0.107091	-0.605692	1.128403	0.008474	-0.587445	1.118290	0.111710	-0.570913	1.056195	0.107982	-0.570168	0.711298	-0.191025	-0.589754	0.677218	0.241177				-0.338999	0.525825	-0.050683	-0.341495	0.546962	0.075020	-0.114239	0.082998	-0.021642	-0.117836	0.057800	0.029884	-0.040687	0.077860	0.066997	0.399073	0.068436	0.237519
4818	40.150000	-0.786424	0.662764	-0.057627	-0.785938	0.632961	0.110917	-0.714540	0.882101	-0.058466	-0.722358	0.884033	0.107002	-0.606000	1.128170	0.008964	-0.587504	1.118174	0.112147	-0.570812	1.056060	0.108407	-0.569911	0.711435	-0.191176	-0.589795	0.677169	0.241060				-0.338951	0.525915	-0.050686	-0.341430	0.546953	0.075037	-0.114247	0.083000	-0.021633	-0.117793	0.057887	0.029594	-0.040631	0.077845	0.066879	0.399067	0.068434	0.237508
4819	40.158333	-0.786402	0.662700	-0.057636	-0.785946	0.632895	0.110904	-0.714629	0.882088	-0.058515	-0.722486	0.884022	0.106991	-0.606308	1.127950	0.009415	-0.587499	1.118018	0.112564	-0.570712	1.055922	0.108791	-0.569642	0.711578	-0.191344	-0.589872	0.677092	0.241037				-0.338881	0.525987	-0.050638	-0.341470	0.546936	0.075059	-0.114245	0.083005	-0.021631	-0.117577	0.058303	0.029202	-0.040621	0.077839	0.066833	0.399069	0.068439	0.237503
4820	40.166667	-0.786394	0.662640	-0.057650	-0.785983	0.632841	0.110897	-0.714725	0.882079	-0.058559	-0.722582	0.883972	0.106952	-0.606581	1.127713	0.009856	-0.587503	1.117839	0.112941	-0.570636	1.055770	0.109136	-0.569371	0.711712	-0.191519	-0.589956	0.677021	0.241024				-0.338818	0.526117	-0.050596	-0.341456	0.546919	0.075097	-0.114247	0.083006	-0.021630	-0.117847	0.057771	0.029874	-0.040608	0.077833	0.066792	0.399072	0.068448	0.237502
4821	40.175000	-0.786481	0.662612	-0.057667	-0.786036	0.632789	0.110895	-0.714809	0.882122	-0.058530	-0.722816	0.883934	0.107041	-0.606852	1.127553	0.010249	-0.587457	1.117617	0.113234	-0.570599	1.055627	0.109443	-0.569105	0.711841	-0.191702	-0.590046	0.676938	0.241007				-0.338738	0.526254	-0.050538	-0.341431	0.546906	0.075126	-0.114242	0.083005	-0.021630	-0.117806	0.057870	0.029579	-0.040598	0.077829	0.066744	0.399073	0.068449	0.237502
4822	40.183333	-0.786571	0.662589	-0.057678	-0.786090	0.632737	0.110884	-0.714910	0.882126	-0.058549	-0.722955	0.883883	0.107013	-0.607101	1.127434	0.010618	-0.587525	1.117468	0.113554	-0.570619	1.055499	0.109731	-0.568843	0.711954	-0.191887	-0.590148	0.676850	0.240988				-0.338660	0.526403	-0.050463	-0.341462	0.546913	0.075181	-0.114245	0.083008	-0.021625	-0.117869	0.057758	0.029883	-0.040583	0.077832	0.066694	0.399080	0.068455	0.237508
4823	40.191667	-0.786616	0.662542	-0.057689	-0.786137	0.632676	0.110886	-0.715024	0.882109	-0.058586	-0.723077	0.883835	0.106939	-0.607408	1.127342	0.010963	-0.587632	1.117318	0.113857	-0.570692	1.055379	0.109965	-0.568599	0.712065	-0.192083	-0.590257	0.676761	0.240975				-0.338586	0.526583	-0.050387	-0.341471	0.546916	0.075226	-0.114239	0.083011	-0.021625	-0.117599	0.058274	0.029207	-0.040575	0.077825	0.066650	0.399080	0.068460	0.237506
4824	40.200000	-0.786662	0.662494	-0.057700	-0.786177	0.632619	0.110873	-0.715132	0.882116	-0.058571	-0.723246	0.883781	0.106931	-0.607610	1.127274	0.011222	-0.587869	1.117234	0.114182	-0.570788	1.055249	0.110152	-0.568369	0.712167	-0.192282	-0.590376	0.676664	0.240956				-0.338526	0.526741	-0.050302	-0.341480	0.546920	0.075275	-0.114241	0.083015	-0.021628	-0.117814	0.057855	0.029588	-0.040563	0.077824	0.066603	0.399076	0.068453	0.237498
4825	40.208333	-0.786692	0.662434	-0.057732	-0.786236	0.632547	0.110861	-0.715262	0.882076	-0.058577	-0.723470	0.883696	0.106979	-0.607795	1.127226	0.011451	-0.587978	1.117031	0.114336	-0.570901	1.055067	0.110230	-0.568172	0.712266	-0.192484	-0.590502	0.676570	0.240942				-0.338462	0.526897	-0.050235	-0.341494	0.546926	0.075321	-0.114239	0.083015	-0.021625	-0.117871	0.057746	0.029887	-0.040556	0.077820	0.066561	0.399084	0.068454	0.237505
4826	40.216667	-0.786741	0.662367	-0.057751	-0.786293	0.632484	0.110856	-0.715350	0.882069	-0.058606	-0.723617	0.883682	0.106953	-0.607874	1.127210	0.011613	-0.588216	1.116905	0.114537	-0.571054	1.054959	0.110362	-0.568003	0.712359	-0.192677	-0.590636	0.676478	0.240924				-0.338430	0.527041	-0.050185	-0.341512	0.546931	0.075357	-0.114239	0.083015	-0.021625	-0.117814	0.057865	0.029581	-0.040551	0.077813	0.066531	0.399085	0.068463	0.237512
4827	40.225000	-0.786772	0.662284	-0.057798	-0.786340	0.632408	0.110831	-0.715517	0.881983	-0.058587	-0.723814	0.883610	0.106996	-0.608015	1.127173	0.011741	-0.588399	1.116748	0.114688	-0.571214	1.054823	0.110433	-0.567889	0.712454	-0.192860	-0.590804	0.676391	0.240960				-0.338431	0.527172	-0.050141	-0.341530	0.546932	0.075388	-0.114241	0.083019	-0.021620	-0.117361	0.058844	0.028840	-0.040546	0.077813	0.066502	0.399083	0.068465	0.237517
4828	40.233333	-0.786610	0.662147	-0.057834	-0.786398	0.632340	0.110816	-0.715637	0.881967	-0.058551	-0.724004	0.883533	0.107046	-0.608137	1.127145	0.011842	-0.588597	1.116603	0.114821	-0.571384	1.054695	0.110471	-0.567808	0.712541	-0.193014	-0.590935	0.676306	0.240887				-0.338442	0.527299	-0.050097	-0.341564	0.546937	0.075417	-0.114245	0.083021	-0.021614	-0.117881	0.057750	0.029894	-0.040541	0.077811	0.066486	0.399085	0.068458	0.237523
4829	40.241667	-0.786663	0.662120	-0.057838	-0.786463	0.632272	0.110805	-0.715767	0.881943	-0.058522	-0.724143	0.883459	0.107009	-0.608247	1.127142	0.011897	-0.588732	1.116420	0.114796	-0.571589	1.054583	0.110489	-0.567775	0.712619	-0.193137	-0.591085	0.676219	0.240863				-0.338477	0.527409	-0.050074	-0.341598	0.546958	0.075429	-0.114247	0.083027	-0.021605	-0.117860	0.057795	0.029745	-0.040548	0.077809	0.066478	0.399087	0.068463	0.237539
4830	40.250000	-0.786712	0.662110	-0.057833	-0.786521	0.632210	0.110792	-0.715909	0.881897	-0.058538	-0.724263	0.883434	0.107013	-0.608345	1.127151	0.011915	-0.588998	1.116325	0.114818	-0.571821	1.054491	0.110486	-0.567779	0.712692	-0.193242	-0.591233	0.676136	0.240850				-0.338530	0.527509	-0.050060	-0.341640	0.546990	0.075431	-0.114252	0.083031	-0.021595	-0.117832	0.057854	0.029591	-0.040543	0.077806	0.066482	0.399086	0.068461	0.237549
4831	40.258333	-0.786743	0.662019	-0.057896	-0.786643	0.632177	0.110798	-0.716033	0.881918	-0.058455	-0.724426	0.883376	0.107048	-0.608439	1.127174	0.011893	-0.589276	1.116236	0.114844	-0.572085	1.054406	0.110463	-0.567820	0.712762	-0.193313	-0.591394	0.676062	0.240888				-0.338591	0.527593	-0.050033	-0.341689	0.547036	0.075423	-0.114256	0.083038	-0.021580	-0.117887	0.057764	0.029888	-0.040547	0.077812	0.066483	0.399088	0.068467	0.237560
4832	40.266667	-0.786791	0.661983	-0.057905	-0.786718	0.632120	0.110794	-0.716171	0.881912	-0.058413	-0.724618	0.883252	0.107037	-0.608524	1.127208	0.011843	-0.589575	1.116183	0.114836	-0.572387	1.054361	0.110425	-0.567893	0.712820	-0.193356	-0.591543	0.675989	0.240932				-0.338666	0.527670	-0.050025	-0.341739	0.547073	0.075398	-0.114255	0.083043	-0.021570	-0.117900	0.057757	0.029912	-0.040551	0.077820	0.066487	0.399085	0.068465	0.237562
4833	40.275000	-0.786948	0.662003	-0.057891	-0.786784	0.632060	0.110791	-0.716320	0.881895	-0.058350	-0.724776	0.883248	0.107153	-0.608609	1.127251	0.011753	-0.589960	1.116185	0.114805	-0.572713	1.054329	0.110372	-0.567995	0.712880	-0.193374	-0.591659	0.675920	0.240926				-0.338746	0.527754	-0.050023	-0.341790	0.547098	0.075371	-0.114257	0.083049	-0.021566	-0.117876	0.057792	0.029778	-0.040555	0.077820	0.066496	0.399080	0.068468	0.237571
4834	40.283333	-0.787092	0.661967	-0.057926	-0.786839	0.632000	0.110793	-0.716467	0.881875	-0.058283	-0.724908	0.883198	0.107183	-0.608685	1.127300	0.011632	-0.590263	1.116124	0.114691	-0.573048	1.054305	0.110291	-0.568151	0.712992	-0.193515	-0.591766	0.675858	0.240922				-0.338847	0.527816	-0.049996	-0.341841	0.547109	0.075322	-0.114262	0.083050	-0.021563	-0.117422	0.058701	0.028866	-0.040559	0.077818	0.066496	0.399085	0.068465	0.237572
4835	40.291667	-0.787152	0.661924	-0.057915	-0.786877	0.631929	0.110793	-0.716589	0.881866	-0.058239	-0.725087	0.883095	0.107226	-0.608753	1.127344	0.011495	-0.590656	1.116147	0.114638	-0.573406	1.054303	0.110220	-0.568288	0.712981	-0.193340	-0.591863	0.675797	0.240923				-0.338946	0.527889	-0.049953	-0.341894	0.547110	0.075281	-0.114263	0.083053	-0.021568	-0.117900	0.057753	0.029922	-0.040558	0.077821	0.066484	0.399072	0.068473	0.237573
4836	40.300000	-0.787208	0.661878	-0.057901	-0.786914	0.631860	0.110801	-0.716727	0.881844	-0.058146	-0.725208	0.883057	0.107295	-0.608820	1.127396	0.011350	-0.591087	1.116199	0.114549	-0.573782	1.054307	0.110132	-0.568465	0.713022	-0.193290	-0.591958	0.675742	0.240926				-0.339043	0.527959	-0.049909	-0.341933	0.547091	0.075227	-0.114266	0.083048	-0.021567	-0.117909	0.057748	0.029930	-0.040558	0.077820	0.066473	0.399070	0.068478	0.237573
4837	40.308333	-0.787308	0.661861	-0.057857	-0.786962	0.631801	0.110820	-0.716849	0.881823	-0.058104	-0.725376	0.883005	0.107410	-0.608877	1.127449	0.011161	-0.591453	1.116190	0.114448	-0.574142	1.054331	0.110050	-0.568651	0.713054	-0.193222	-0.592039	0.675687	0.240927				-0.339147	0.528036	-0.049851	-0.341981	0.547075	0.075184	-0.114266	0.083052	-0.021568	-0.117665	0.058229	0.029394	-0.040562	0.077821	0.066471	0.399066	0.068473	0.237571
4838	40.316667	-0.787360	0.661823	-0.057837	-0.787002	0.631746	0.110843	-0.716974	0.881803	-0.058054	-0.725546	0.883019	0.107550	-0.608939	1.127506	0.010974	-0.591724	1.116160	0.114241	-0.574683	1.054334	0.109959	-0.568840	0.713084	-0.193135	-0.592118	0.675633	0.240935				-0.339251	0.528105	-0.049780	-0.342026	0.547064	0.075157	-0.114269	0.083056	-0.021562	-0.117376	0.058968	0.028913	-0.040565	0.077817	0.066473	0.399065	0.068464	0.237571
4839	40.325000	-0.787414	0.661792	-0.057808	-0.787062	0.631695	0.110874	-0.717082	0.881831	-0.057939	-0.725675	0.882959	0.107599	-0.609003	1.127578	0.010800	-0.592158	1.116273	0.114130	-0.575064	1.054361	0.109849	-0.569023	0.713113	-0.193030	-0.592185	0.675589	0.240955				-0.339364	0.528207	-0.049744	-0.342084	0.547068	0.075136	-0.114267	0.083057	-0.021555	-0.117903	0.057765	0.029919	-0.040562	0.077828	0.066468	0.399064	0.068453	0.237566
4840	40.333333	-0.787458	0.661764	-0.057780	-0.787114	0.631646	0.110900	-0.717203	0.881830	-0.057864	-0.725808	0.882893	0.107650	-0.609071	1.127671	0.010635	-0.592468	1.116309	0.113980	-0.575440	1.054410	0.109750	-0.569183	0.713137	-0.192916	-0.592251	0.675548	0.240982				-0.339457	0.528290	-0.049684	-0.342102	0.547065	0.075123	-0.114269	0.083062	-0.021542	-0.117860	0.057874	0.029634	-0.040559	0.077833	0.066466	0.399058	0.068453	0.237567
4841	40.341667	-0.787545	0.661757	-0.057747	-0.787164	0.631591	0.110928	-0.717325	0.881805	-0.057805	-0.725904	0.882886	0.107729	-0.609142	1.127786	0.010474	-0.592925	1.116430	0.113925	-0.575822	1.054498	0.109665	-0.569331	0.713154	-0.192787	-0.592311	0.675507	0.241008				-0.339557	0.528362	-0.049619	-0.342148	0.547084	0.075134	-0.114269	0.083069	-0.021532	-0.117864	0.057861	0.029643	-0.040563	0.077828	0.066464	0.399062	0.068456	0.237567
4842	40.350000	-0.787625	0.661740	-0.057713	-0.787208	0.631531	0.110959	-0.717461	0.881789	-0.057654	-0.726058	0.882803	0.107810	-0.609214	1.127909	0.010324	-0.593189	1.116484	0.113727	-0.576199	1.054568	0.109573	-0.569464	0.713174	-0.192660	-0.592363	0.675473	0.241046				-0.339636	0.528425	-0.049556	-0.342165	0.547085	0.075137	-0.114274	0.083075	-0.021531	-0.117914	0.057772	0.029936	-0.040564	0.077828	0.066456	0.399058	0.068463	0.237564
4843	40.358333	-0.787660	0.661710	-0.057679	-0.787312	0.631501	0.111010	-0.717556	0.881787	-0.057605	-0.726081	0.882624	0.107797	-0.609289	1.128044	0.010197	-0.593502	1.116543	0.113644	-0.576395	1.054664	0.109489	-0.569592	0.713190	-0.192520	-0.592401	0.675467	0.241058				-0.339698	0.528480	-0.049502	-0.342206	0.547144	0.075192	-0.114276	0.083077	-0.021528	-0.117897	0.057805	0.029801	-0.040564	0.077828	0.066457	0.399057	0.068465	0.237563
4844	40.366667	-0.787691	0.661672	-0.057641	-0.787357	0.631443	0.111043	-0.717700	0.881744	-0.057472	-0.726348	0.882721	0.108007	-0.609364	1.128181	0.010088	-0.593813	1.116580	0.113548	-0.576895	1.054682	0.109397	-0.569698	0.713206	-0.192377	-0.592426	0.675461	0.241067				-0.339743	0.528522	-0.049440	-0.342131	0.547189	0.075230	-0.114275	0.083075	-0.021529	-0.117924	0.057743	0.029953	-0.040565	0.077819	0.066459	0.399062	0.068472	0.237555
4845	40.375000	-0.787622	0.661589	-0.057602	-0.787395	0.631371	0.111080	-0.717789	0.881733	-0.057402	-0.726338	0.882573	0.108020	-0.609448	1.128291	0.009977	-0.594101	1.116648	0.113494	-0.577223	1.054731	0.109329	-0.569801	0.713221	-0.192237	-0.592463	0.675446	0.241137				-0.339776	0.528557	-0.049381	-0.342262	0.547148	0.075225	-0.114273	0.083073	-0.021534	-0.117439	0.058701	0.028893	-0.040566	0.077822	0.066452	0.399059	0.068474	0.237557
4846	40.383333	-0.787524	0.661502	-0.057575	-0.787432	0.631308	0.111120	-0.717900	0.881721	-0.057239	-0.726461	0.882524	0.108119	-0.609533	1.128429	0.009888	-0.594393	1.116704	0.113412	-0.577535	1.054761	0.109244	-0.569890	0.713235	-0.192097	-0.592501	0.675432	0.241209				-0.339802	0.528580	-0.049319	-0.342289	0.547162	0.075263	-0.114274	0.083074	-0.021541	-0.117375	0.058982	0.028916	-0.040565	0.077821	0.066450	0.399049	0.068471	0.237551
4847	40.391667	-0.787571	0.661470	-0.057521	-0.787471	0.631252	0.111166	-0.718037	0.881651	-0.057141	-0.726608	0.882450	0.108228	-0.609627	1.128503	0.009890	-0.594675	1.116740	0.113398	-0.577834	1.054794	0.109154	-0.569970	0.713249	-0.191964	-0.592527	0.675424	0.241295				-0.339815	0.528594	-0.049263	-0.342318	0.547185	0.075310	-0.114271	0.083067	-0.021542	-0.117921	0.057752	0.029948	-0.040563	0.077821	0.066453	0.399047	0.068470	0.237551
4848	40.400000	-0.787670	0.661465	-0.057445	-0.787511	0.631198	0.111206	-0.718101	0.881658	-0.057085	-0.726710	0.882428	0.108342	-0.609794	1.128768	0.009641	-0.594943	1.116764	0.113354	-0.578130	1.054826	0.109055	-0.570040	0.713269	-0.191834	-0.592556	0.675408	0.241378				-0.339814	0.528605	-0.049209	-0.342351	0.547204	0.075362	-0.114271	0.083066	-0.021540	-0.117861	0.057866	0.029646	-0.040560	0.077815	0.066452	0.399048	0.068464	0.237556
4849	40.408333	-0.787697	0.661439	-0.057390	-0.787533	0.631138	0.111245	-0.718247	0.881598	-0.056912	-0.726891	0.882362	0.108546	-0.609900	1.128959	0.009585	-0.595177	1.116769	0.113270	-0.578418	1.054858	0.108940	-0.570113	0.713287	-0.191716	-0.592584	0.675392	0.241467				-0.339815	0.528618	-0.049161	-0.342379	0.547221	0.075420	-0.114268	0.083064	-0.021530	-0.117670	0.058250	0.029402	-0.040555	0.077817	0.066445	0.399055	0.068468	0.237558
4850	40.416667	-0.787720	0.661416	-0.057336	-0.787566	0.631080	0.111280	-0.718348	0.881560	-0.056787	-0.727008	0.882314	0.108667	-0.610012	1.129170	0.009543	-0.595441	1.116844	0.113241	-0.578532	1.054905	0.108801	-0.570183	0.713299	-0.191602	-0.592607	0.675366	0.241556				-0.339803	0.528632	-0.049113	-0.342408	0.547224	0.075472	-0.114271	0.083063	-0.021525	-0.117915	0.057766	0.029947	-0.040554	0.077828	0.066440	0.399046	0.068456	0.237551
4851	40.425000	-0.787732	0.661424	-0.057262	-0.787592	0.631026	0.111311	-0.718444	0.881516	-0.056651	-0.727139	0.882271	0.108789	-0.610132	1.129424	0.009498	-0.595670	1.116857	0.113180	-0.578791	1.054916	0.108646	-0.570269	0.713317	-0.191489	-0.592626	0.675339	0.241642				-0.339794	0.528646	-0.049084	-0.342436	0.547227	0.075523	-0.114266	0.083074	-0.021520	-0.117888	0.057815	0.029802	-0.040548	0.077822	0.066441	0.399049	0.068465	0.237553
4852	40.433333	-0.787717	0.661400	-0.057245	-0.787631	0.630974	0.111340	-0.718534	0.881465	-0.056502	-0.727243	0.882235	0.108964	-0.610270	1.129674	0.009461	-0.595887	1.116822	0.113114	-0.579193	1.054888	0.108463	-0.570357	0.713322	-0.191387	-0.592643	0.675316	0.241735				-0.339795	0.528654	-0.049063	-0.342466	0.547220	0.075561	-0.114266	0.083079	-0.021512	-0.117434	0.058724	0.028900	-0.040551	0.077818	0.066446	0.399051	0.068472	0.237550
4853	40.441667	-0.787698	0.661380	-0.057203	-0.787661	0.630906	0.111358	-0.718641	0.881377	-0.056286	-0.727384	0.882175	0.109213	-0.610411	1.129900	0.009430	-0.596117	1.116814	0.113096	-0.579329	1.054878	0.108241	-0.570460	0.713323	-0.191295	-0.592690	0.675283	0.241932				-0.339786	0.528653	-0.049040	-0.342492	0.547209	0.075601	-0.114270	0.083086	-0.021509	-0.117398	0.058854	0.028927	-0.040550	0.077825	0.066453	0.399050	0.068480	0.237557
4854	40.450000	-0.787617	0.661379	-0.057190	-0.787696	0.630850	0.111374	-0.718704	0.881339	-0.056045	-0.727512	0.882117	0.109476	-0.610572	1.130131	0.009403	-0.596232	1.116737	0.112996	-0.579418	1.054849	0.108014	-0.570579	0.713308	-0.191210	-0.592704	0.675266	0.242034				-0.339785	0.528663	-0.049025	-0.342528	0.547200	0.075629	-0.114274	0.083093	-0.021502	-0.117435	0.058711	0.028922	-0.040556	0.077820	0.066461	0.399049	0.068483	0.237565
4855	40.458333	-0.787607	0.661448	-0.057122	-0.787732	0.630799	0.111388	-0.718795	0.881247	-0.055805	-0.727596	0.882052	0.109641	-0.610762	1.130364	0.009417	-0.596417	1.116713	0.112993	-0.579567	1.054815	0.107804	-0.570710	0.713284	-0.191124	-0.592689	0.675255	0.242082				-0.339782	0.528674	-0.048996	-0.342543	0.547222	0.075665	-0.114273	0.083101	-0.021482	-0.117888	0.057826	0.029833	-0.040561	0.077822	0.066489	0.399050	0.068486	0.237564
4856	40.466667	-0.787575	0.661466	-0.057095	-0.787759	0.630739	0.111396	-0.718861	0.881175	-0.055610	-0.727658	0.882024	0.109871	-0.610957	1.130581	0.009444	-0.596583	1.116681	0.112985	-0.579688	1.054783	0.107614	-0.570861	0.713247	-0.191046	-0.592701	0.675236	0.242244				-0.339790	0.528684	-0.048968	-0.342611	0.547214	0.075675	-0.114275	0.083110	-0.021462	-0.117432	0.058729	0.028932	-0.040572	0.077822	0.066518	0.399053	0.068483	0.237572
4857	40.475000	-0.787461	0.661528	-0.056958	-0.787787	0.630682	0.111403	-0.718999	0.881056	-0.055337	-0.727742	0.881958	0.110131	-0.611173	1.130749	0.009481	-0.596590	1.116582	0.112909	-0.579929	1.054739	0.107465	-0.571038	0.713188	-0.190962	-0.592679	0.675231	0.242363				-0.339802	0.528688	-0.048927	-0.342672	0.547230	0.075695	-0.114279	0.083116	-0.021447	-0.117917	0.057776	0.030010	-0.040573	0.077825	0.066542	0.399054	0.068482	0.237579
4858	40.483333	-0.787449	0.661509	-0.057001	-0.787812	0.630629	0.111412	-0.719126	0.880982	-0.055035	-0.727825	0.881918	0.110458	-0.611416	1.130892	0.009543	-0.596757	1.116598	0.112998	-0.579976	1.054727	0.107337	-0.571234	0.713129	-0.190870	-0.592650	0.675239	0.242490				-0.339821	0.528693	-0.048902	-0.342663	0.547267	0.075713	-0.114278	0.083127	-0.021426	-0.117377	0.059002	0.029005	-0.040579	0.077824	0.066564	0.399059	0.068470	0.237584
4859	40.491667	-0.787593	0.661594	-0.056926	-0.787828	0.630585	0.111441	-0.719238	0.880913	-0.054799	-0.727846	0.881901	0.110685	-0.611668	1.131003	0.009605	-0.596692	1.116522	0.112936	-0.579998	1.054724	0.107241	-0.571464	0.713058	-0.190770	-0.592597	0.675264	0.242628				-0.339845	0.528708	-0.048921	-0.342785	0.547249	0.075695	-0.114280	0.083136	-0.021411	-0.117382	0.058994	0.029019	-0.040576	0.077828	0.066580	0.399059	0.068472	0.237583
4860	40.500000	-0.787626	0.661695	-0.056725	-0.787835	0.630542	0.111480	-0.719375	0.880845	-0.054489	-0.727954	0.881823	0.111038	-0.611930	1.131085	0.009672	-0.596816	1.116555	0.113043	-0.579987	1.054720	0.107157	-0.571709	0.712990	-0.190652	-0.592532	0.675302	0.242780				-0.339895	0.528680	-0.048899	-0.342843	0.547252	0.075675	-0.114283	0.083143	-0.021401	-0.117441	0.058727	0.028995	-0.040576	0.077826	0.066588	0.399062	0.068466	0.237581
4861	40.508333	-0.787538	0.661635	-0.056688	-0.787835	0.630496	0.111543	-0.719538	0.880762	-0.054166	-0.727929	0.881811	0.111266	-0.612211	1.131147	0.009751	-0.596828	1.116534	0.113051	-0.579951	1.054716	0.107061	-0.571977	0.712931	-0.190519	-0.592432	0.675364	0.242899				-0.339939	0.528677	-0.048914	-0.342901	0.547255	0.075637	-0.114285	0.083148	-0.021394	-0.117386	0.059006	0.029039	-0.040575	0.077832	0.066585	0.399054	0.068475	0.237586
4862	40.516667	-0.787646	0.661699	-0.056554	-0.787840	0.630454	0.111619	-0.719668	0.880740	-0.053834	-0.727995	0.881729	0.111585	-0.612507	1.131195	0.009816	-0.596838	1.116525	0.113048	-0.579930	1.054710	0.106976	-0.572271	0.712880	-0.190365	-0.592310	0.675434	0.243023				-0.339986	0.528666	-0.048949	-0.342961	0.547259	0.075589	-0.114281	0.083151	-0.021389	-0.117394	0.058989	0.029051	-0.040571	0.077833	0.066572	0.399057	0.068466	0.237581
4863	40.525000	-0.787715	0.661685	-0.056509	-0.787865	0.630430	0.111720	-0.719801	0.880691	-0.053554	-0.727982	0.881726	0.111879	-0.612754	1.131172	0.009942	-0.596843	1.116528	0.113022	-0.579745	1.054753	0.106887	-0.572593	0.712833	-0.190182	-0.592175	0.675502	0.243207				-0.340031	0.528648	-0.048978	-0.343009	0.547279	0.075527	-0.114277	0.083159	-0.021385	-0.117630	0.058427	0.029414	-0.040595	0.077839	0.066476	0.399053	0.068482	0.237589
4864	40.533333	-0.787661	0.661702	-0.056322	-0.787889	0.630408	0.111833	-0.719964	0.880638	-0.053227	-0.728037	0.881665	0.112221	-0.613073	1.131197	0.009953	-0.596849	1.116544	0.112986	-0.579742	1.054785	0.106788	-0.572922	0.712792	-0.189980	-0.592022	0.675566	0.243397				-0.340083	0.528620	-0.049021	-0.343052	0.547293	0.075464	-0.114273	0.083153	-0.021389	-0.117377	0.059007	0.029032	-0.040554	0.077824	0.066534	0.399049	0.068481	0.237593
4865	40.541667	-0.787685	0.661664	-0.056255	-0.787884	0.630363	0.111961	-0.720160	0.880557	-0.052878	-0.728077	0.881640	0.112558	-0.613412	1.131205	0.009951	-0.596856	1.116586	0.112943	-0.579716	1.054834	0.106706	-0.573263	0.712753	-0.189761	-0.591846	0.675643	0.243596				-0.340127	0.528586	-0.049059	-0.343094	0.547321	0.075399	-0.114274	0.083148	-0.021389	-0.117395	0.058974	0.029056	-0.040548	0.077818	0.066505	0.399047	0.068482	0.237604
4866	40.550000	-0.787815	0.661666	-0.056175	-0.787893	0.630335	0.112097	-0.720315	0.880539	-0.052573	-0.728044	0.881641	0.112857	-0.613772	1.131220	0.009968	-0.596869	1.116656	0.112877	-0.579722	1.054901	0.106624	-0.573600	0.712708	-0.189520	-0.591650	0.675715	0.243798				-0.340163	0.528543	-0.049110	-0.343113	0.547341	0.075328	-0.114271	0.083139	-0.021392	-0.117921	0.057771	0.030042	-0.040539	0.077814	0.066466	0.399046	0.068479	0.237606
4867	40.558333	-0.787845	0.661654	-0.056028	-0.787879	0.630291	0.112232	-0.720537	0.880443	-0.052229	-0.728047	0.881621	0.113172	-0.614127	1.131212	0.009926	-0.596838	1.116716	0.112781	-0.579730	1.054993	0.106554	-0.573918	0.712665	-0.189275	-0.591455	0.675788	0.244062				-0.340196	0.528496	-0.049151	-0.343137	0.547372	0.075282	-0.114270	0.083132	-0.021399	-0.117444	0.058720	0.028983	-0.040530	0.077814	0.066429	0.399050	0.068467	0.237604
4868	40.566667	-0.787876	0.661635	-0.055874	-0.787869	0.630246	0.112376	-0.720719	0.880396	-0.051952	-0.728094	0.881589	0.113585	-0.614504	1.131199	0.009902	-0.596817	1.116785	0.112675	-0.579745	1.055109	0.106495	-0.574213	0.712604	-0.189010	-0.591216	0.675866	0.244219				-0.340219	0.528435	-0.049204	-0.343138	0.547390	0.075232	-0.114262	0.083131	-0.021416	-0.117395	0.058977	0.029026	-0.040519	0.077813	0.066388	0.399043	0.068474	0.237599
4869	40.575000	-0.787866	0.661680	-0.055619	-0.787857	0.630198	0.112530	-0.720894	0.880376	-0.051644	-0.728070	0.881558	0.113856	-0.614893	1.131163	0.009848	-0.596863	1.116910	0.112582	-0.579768	1.055230	0.106438	-0.574488	0.712533	-0.188740	-0.590983	0.675954	0.244433				-0.340228	0.528363	-0.049254	-0.343141	0.547404	0.075194	-0.114263	0.083129	-0.021437	-0.117390	0.058997	0.028997	-0.040510	0.077812	0.066348	0.399038	0.068475	0.237587
4870	40.583333	-0.788019	0.661642	-0.055484	-0.787845	0.630148	0.112681	-0.721097	0.880325	-0.051394	-0.728038	0.881562	0.114083	-0.615279	1.131126	0.009778	-0.596939	1.117031	0.112495	-0.579817	1.055355	0.106369	-0.574732	0.712458	-0.188478	-0.590738	0.676048	0.244645				-0.340236	0.528292	-0.049309	-0.343137	0.547416	0.075159	-0.114262	0.083124	-0.021456	-0.117870	0.057864	0.029704	-0.040501	0.077811	0.066307	0.399034	0.068470	0.237583
4871	40.591667	-0.788065	0.661595	-0.055318	-0.787832	0.630096	0.112843	-0.721338	0.880237	-0.051126	-0.728022	0.881533	0.114347	-0.615680	1.131077	0.009684	-0.597023	1.117145	0.112371	-0.579884	1.055470	0.106286	-0.574956	0.712369	-0.188221	-0.590517	0.676143	0.244975				-0.340224	0.528199	-0.049341	-0.343146	0.547421	0.075141	-0.114254	0.083115	-0.021473	-0.117405	0.058866	0.028942	-0.040490	0.077810	0.066268	0.399037	0.068474	0.237582
4872	40.600000	-0.788119	0.661551	-0.055153	-0.787830	0.630050	0.113007	-0.721564	0.880183	-0.050850	-0.728062	0.881507	0.114708	-0.616071	1.131021	0.009569	-0.597137	1.117245	0.112232	-0.579962	1.055561	0.106183	-0.575158	0.712279	-0.187965	-0.590255	0.676245	0.245185				-0.340213	0.528103	-0.049372	-0.343155	0.547425	0.075116	-0.114249	0.083109	-0.021488	-0.117934	0.057745	0.029997	-0.040479	0.077807	0.066226	0.399033	0.068473	0.237583
4873	40.608333	-0.788103	0.661501	-0.054936	-0.787821	0.630006	0.113160	-0.721766	0.880138	-0.050658	-0.728014	0.881477	0.114843	-0.616472	1.130945	0.009433	-0.597328	1.117349	0.112109	-0.580066	1.055641	0.106042	-0.575333	0.712178	-0.187723	-0.589998	0.676362	0.245387				-0.340181	0.527999	-0.049412	-0.343143	0.547430	0.075081	-0.114244	0.083092	-0.021499	-0.117919	0.057753	0.029973	-0.040468	0.077797	0.066197	0.399030	0.068471	0.237579
4874	40.616667	-0.788078	0.661444	-0.054723	-0.787817	0.629964	0.113309	-0.721986	0.880087	-0.050462	-0.727999	0.881480	0.115048	-0.616862	1.130891	0.009271	-0.597545	1.117413	0.111928	-0.580189	1.055697	0.105868	-0.575482	0.712072	-0.187492	-0.589733	0.676489	0.245592				-0.340165	0.527880	-0.049411	-0.343136	0.547443	0.075045	-0.114238	0.083079	-0.021518	-0.117376	0.058975	0.028946	-0.040456	0.077791	0.066164	0.399028	0.068483	0.237591
4875	40.625000	-0.788311	0.661376	-0.054717	-0.787820	0.629938	0.113452	-0.722251	0.879998	-0.050275	-0.728024	0.881458	0.115258	-0.617249	1.130824	0.009097	-0.597696	1.117408	0.111681	-0.580338	1.055731	0.105676	-0.575619	0.711968	-0.187269	-0.589475	0.676623	0.245785				-0.340141	0.527759	-0.049401	-0.343146	0.547476	0.075009	-0.114232	0.083062	-0.021533	-0.117612	0.058409	0.029289	-0.040445	0.077790	0.066135	0.399016	0.068476	0.237588
4876	40.633333	-0.788438	0.661418	-0.054462	-0.787823	0.629906	0.113593	-0.722504	0.879934	-0.050078	-0.728051	0.881446	0.115428	-0.617643	1.130757	0.008909	-0.597868	1.117365	0.111430	-0.580503	1.055748	0.105474	-0.575734	0.711861	-0.187066	-0.589235	0.676767	0.245966				-0.340115	0.527639	-0.049389	-0.343142	0.547507	0.074977	-0.114228	0.083049	-0.021545	-0.117909	0.057745	0.029933	-0.040437	0.077791	0.066108	0.399021	0.068468	0.237584
4877	40.641667	-0.788483	0.661280	-0.054405	-0.787840	0.629870	0.113725	-0.722742	0.879855	-0.049988	-0.728075	0.881459	0.115554	-0.618004	1.130700	0.008687	-0.598102	1.117353	0.111207	-0.580701	1.055753	0.105234	-0.575832	0.711756	-0.186897	-0.589014	0.676912	0.246131				-0.340089	0.527534	-0.049377	-0.343146	0.547563	0.074944	-0.114226	0.083048	-0.021558	-0.117854	0.057842	0.029629	-0.040431	0.077786	0.066083	0.399022	0.068476	0.237585
4878	40.650000	-0.788572	0.661208	-0.054273	-0.787847	0.629830	0.113848	-0.722963	0.879804	-0.049881	-0.728090	0.881465	0.115644	-0.618352	1.130610	0.008465	-0.598353	1.117329	0.110981	-0.580905	1.055739	0.104989	-0.575906	0.711666	-0.186754	-0.588809	0.677069	0.246294				-0.340055	0.527426	-0.049353	-0.343152	0.547618	0.074922	-0.114222	0.083052	-0.021568	-0.117430	0.058679	0.028882	-0.040422	0.077785	0.066068	0.399021	0.068477	0.237576
4879	40.658333	-0.788656	0.661130	-0.054166	-0.787869	0.629788	0.113963	-0.723203	0.879735	-0.049831	-0.728191	0.881483	0.115791	-0.618681	1.130541	0.008229	-0.598642	1.117304	0.110719	-0.581125	1.055713	0.104747	-0.575959	0.711573	-0.186642	-0.588614	0.677237	0.246396				-0.340022	0.527307	-0.049329	-0.343179	0.547691	0.074915	-0.114221	0.083046	-0.021577	-0.117640	0.058340	0.029431	-0.040413	0.077788	0.066061	0.399017	0.068474	0.237572
4880	40.666667	-0.788863	0.661106	-0.054061	-0.787895	0.629744	0.114059	-0.723458	0.879669	-0.049812	-0.728265	0.881463	0.115800	-0.618988	1.130477	0.007969	-0.598919	1.117234	0.110471	-0.581356	1.055677	0.104505	-0.575984	0.711481	-0.186552	-0.588453	0.677401	0.246472				-0.339979	0.527196	-0.049308	-0.343169	0.547757	0.074891	-0.114213	0.083051	-0.021569	-0.117369	0.058957	0.028927	-0.040408	0.077790	0.066061	0.399021	0.068469	0.237575
4881	40.675000	-0.788976	0.661021	-0.053970	-0.787928	0.629693	0.114139	-0.723727	0.879594	-0.049838	-0.728323	0.881497	0.115778	-0.619267	1.130415	0.007700	-0.599215	1.117203	0.110206	-0.581622	1.055641	0.104242	-0.575979	0.711398	-0.186505	-0.588358	0.677551	0.246627				-0.339919	0.527095	-0.049285	-0.343177	0.547850	0.074886	-0.114212	0.083057	-0.021563	-0.117626	0.058358	0.029422	-0.040403	0.077784	0.066060	0.399021	0.068468	0.237574
4882	40.683333	-0.789070	0.660902	-0.053906	-0.787968	0.629643	0.114203	-0.724023	0.879492	-0.049860	-0.728426	0.881508	0.115746	-0.619527	1.130355	0.007407	-0.599669	1.117219	0.109986	-0.581899	1.055590	0.103954	-0.575958	0.711313	-0.186486	-0.588291	0.677693	0.246771				-0.339866	0.527002	-0.049269	-0.343188	0.547954	0.074879	-0.114218	0.083059	-0.021545	-0.117413	0.058710	0.028881	-0.040400	0.077789	0.066065	0.399010	0.068479	0.237584
4883	40.691667	-0.789176	0.660804	-0.053854	-0.788007	0.629591	0.114252	-0.724291	0.879432	-0.049931	-0.728597	0.881503	0.115743	-0.619750	1.130281	0.007068	-0.599987	1.117132	0.109673	-0.582196	1.055540	0.103675	-0.575904	0.711235	-0.186504	-0.588250	0.677839	0.246843				-0.339789	0.526912	-0.049256	-0.343170	0.548086	0.074895	-0.114215	0.083064	-0.021525	-0.117631	0.058366	0.029447	-0.040400	0.077788	0.066082	0.399016	0.068476	0.237588
4884	40.700000	-0.789250	0.660656	-0.053839	-0.788058	0.629543	0.114279	-0.724573	0.879375	-0.050027	-0.728732	0.881492	0.115604	-0.619962	1.130226	0.006749	-0.600335	1.117082	0.109384	-0.582525	1.055493	0.103393	-0.575820	0.711160	-0.186562	-0.588213	0.677996	0.246799				-0.339705	0.526831	-0.049278	-0.343212	0.548179	0.074862	-0.114223	0.083071	-0.021507	-0.117418	0.058713	0.028900	-0.040406	0.077784	0.066092	0.399013	0.068469	0.237589
4885	40.708333	-0.789274	0.660540	-0.053770	-0.788114	0.629481	0.114294	-0.724888	0.879284	-0.050174	-0.728870	0.881535	0.115511	-0.620158	1.130172	0.006413	-0.600657	1.116989	0.109030	-0.582869	1.055444	0.103104	-0.575700	0.711093	-0.186670	-0.588267	0.678105	0.246835				-0.339640	0.526729	-0.049249	-0.343204	0.548321	0.074851	-0.114223	0.083081	-0.021497	-0.117871	0.057814	0.029815	-0.040405	0.077787	0.066106	0.399019	0.068482	0.237597
4886	40.716667	-0.789281	0.660394	-0.053723	-0.788176	0.629424	0.114290	-0.725182	0.879217	-0.050295	-0.729037	0.881515	0.115332	-0.620342	1.130113	0.006065	-0.600976	1.116899	0.108702	-0.583208	1.055383	0.102835	-0.575550	0.711033	-0.186813	-0.588367	0.678190	0.246857				-0.339562	0.526642	-0.049256	-0.343277	0.548455	0.074808	-0.114220	0.083097	-0.021483	-0.117894	0.057767	0.029970	-0.040410	0.077792	0.066112	0.399016	0.068490	0.237600
4887	40.725000	-0.789382	0.660245	-0.053768	-0.788262	0.629367	0.114273	-0.725459	0.879136	-0.050524	-0.729172	0.881541	0.115140	-0.620497	1.130033	0.005699	-0.601370	1.116845	0.108390	-0.583559	1.055308	0.102562	-0.575355	0.710987	-0.187011	-0.588530	0.678239	0.246867				-0.339507	0.526536	-0.049212	-0.343356	0.548660	0.074782	-0.114223	0.083111	-0.021474	-0.117624	0.058302	0.029313	-0.040406	0.077798	0.066125	0.399021	0.068496	0.237592
4888	40.733333	-0.789486	0.660094	-0.053838	-0.788335	0.629313	0.114246	-0.725728	0.879089	-0.050752	-0.729348	0.881531	0.114938	-0.620658	1.129911	0.005380	-0.601756	1.116740	0.108090	-0.583919	1.055236	0.102323	-0.575135	0.710942	-0.187260	-0.588757	0.678264	0.246872				-0.339436	0.526453	-0.049205	-0.343446	0.548879	0.074737	-0.114218	0.083122	-0.021463	-0.117367	0.058984	0.029006	-0.040411	0.077809	0.066131	0.399017	0.068490	0.237585
4889	40.741667	-0.789753	0.660083	-0.053842	-0.788416	0.629255	0.114198	-0.726033	0.878979	-0.050994	-0.729549	0.881487	0.114701	-0.620823	1.129794	0.005047	-0.602147	1.116670	0.107819	-0.584273	1.055158	0.102116	-0.574866	0.710911	-0.187570	-0.589060	0.678241	0.246864				-0.339387	0.526351	-0.049161	-0.343527	0.549120	0.074674	-0.114218	0.083129	-0.021452	-0.117358	0.059009	0.029001	-0.040407	0.077813	0.066138	0.399025	0.068490	0.237586
4890	40.750000	-0.789842	0.659865	-0.053980	-0.788502	0.629196	0.114144	-0.726248	0.878953	-0.051291	-0.729746	0.881474	0.114438	-0.620974	1.129649	0.004742	-0.602632	1.116605	0.107645	-0.584623	1.055076	0.101928	-0.574573	0.710885	-0.187918	-0.589421	0.678196	0.246855				-0.339333	0.526274	-0.049160	-0.343682	0.549406	0.074619	-0.114221	0.083131	-0.021441	-0.117911	0.057768	0.030027	-0.040414	0.077804	0.066152	0.399022	0.068484	0.237588
4891	40.758333	-0.789974	0.659738	-0.054078	-0.788588	0.629133	0.114075	-0.726528	0.878840	-0.051589	-0.729912	0.881430	0.114117	-0.621125	1.129422	0.004550	-0.603028	1.116510	0.107415	-0.584957	1.054960	0.101775	-0.574239	0.710876	-0.188320	-0.589882	0.678119	0.246826				-0.339302	0.526157	-0.049091	-0.343834	0.549728	0.074523	-0.114222	0.083132	-0.021429	-0.117395	0.058870	0.028996	-0.040421	0.077809	0.066163	0.399014	0.068484	0.237583
4892	40.766667	-0.790109	0.659613	-0.054195	-0.788698	0.629076	0.114004	-0.726750	0.878793	-0.051893	-0.730105	0.881383	0.113791	-0.621306	1.129257	0.004269	-0.603300	1.116307	0.107111	-0.585292	1.054827	0.101625	-0.573868	0.710892	-0.188768	-0.590422	0.678015	0.246785				-0.339263	0.526049	-0.049037	-0.344008	0.550105	0.074386	-0.114228	0.083134	-0.021419	-0.117370	0.059010	0.029022	-0.040427	0.077821	0.066170	0.399014	0.068478	0.237582
4893	40.775000	-0.790261	0.659494	-0.054306	-0.788769	0.628985	0.113896	-0.726932	0.878737	-0.052271	-0.730328	0.881300	0.113453	-0.621484	1.129073	0.004030	-0.603670	1.116158	0.106930	-0.585605	1.054683	0.101504	-0.573476	0.710945	-0.189277	-0.591063	0.677865	0.246721				-0.339221	0.525922	-0.048992	-0.344227	0.550580	0.074214	-0.114228	0.083137	-0.021413	-0.117609	0.058454	0.029371	-0.040439	0.077805	0.066181	0.399010	0.068473	0.237587
4894	40.783333	-0.790400	0.659292	-0.054502	-0.788895	0.628917	0.113795	-0.727085	0.878706	-0.052663	-0.730487	0.881250	0.113072	-0.621655	1.128880	0.003812	-0.604037	1.116001	0.106799	-0.585897	1.054526	0.101393	-0.573057	0.711029	-0.189825	-0.591851	0.677689	0.246758				-0.339200	0.525778	-0.048923	-0.344479	0.551171	0.073940	-0.114233	0.083144	-0.021405	-0.117364	0.059025	0.029009	-0.040448	0.077807	0.066199	0.399006	0.068476	0.237589
4895	40.791667	-0.790533	0.659156	-0.054659	-0.788999	0.628825	0.113677	-0.727310	0.878590	-0.053009	-0.730682	0.881179	0.112691	-0.621823	1.128648	0.003633	-0.604468	1.115818	0.106739	-0.586169	1.054345	0.101299	-0.572599	0.711206	-0.190563	-0.592722	0.677481	0.246601				-0.339184	0.525645	-0.048851	-0.344764	0.551932	0.073478	-0.114237	0.083154	-0.021397	-0.117373	0.059031	0.029018	-0.040450	0.077819	0.066214	0.399001	0.068483	0.237590
4896	40.800000	-0.790788	0.659072	-0.054826	-0.789105	0.628741	0.113549	-0.727456	0.878565	-0.053415	-0.730864	0.881099	0.112311	-0.621989	1.128418	0.003472	-0.604774	1.115618	0.106625	-0.586433	1.054139	0.101197	-0.572048	0.711304	-0.191048	-0.593690	0.677227	0.246424				-0.339175	0.525538	-0.048792	-0.345130	0.552872	0.072886	-0.114238	0.083166	-0.021392	-0.117372	0.059034	0.029022	-0.040454	0.077822	0.066230	0.399000	0.068488	0.237585
4897	40.808333	-0.790906	0.658946	-0.055002	-0.789219	0.628671	0.113421	-0.727613	0.878515	-0.053804	-0.731069	0.880985	0.111928	-0.622168	1.128169	0.003360	-0.605002	1.115364	0.106426	-0.586657	1.053939	0.101130	-0.571443	0.711534	-0.191744	-0.594813	0.676960	0.246291				-0.339162	0.525438	-0.048765	-0.345575	0.554013	0.072107	-0.114241	0.083177	-0.021382	-0.117643	0.058420	0.029539	-0.040461	0.077826	0.066253	0.399010	0.068485	0.237593
4898	40.816667	-0.791026	0.658847	-0.055184	-0.789326	0.628598	0.113286	-0.727761	0.878474	-0.054187	-0.731223	0.880918	0.111525	-0.622327	1.127890	0.003278	-0.605290	1.115100	0.106364	-0.586878	1.053738	0.101073	-0.570751	0.711811	-0.192483	-0.596044	0.676687	0.246160				-0.339161	0.525338	-0.048704	-0.346293	0.555497	0.071218	-0.114241	0.083179	-0.021376	-0.117373	0.059035	0.029041	-0.040462	0.077831	0.066275	0.399007	0.068485	0.237592
4899	40.825000	-0.791077	0.658644	-0.055455	-0.789440	0.628528	0.113148	-0.727883	0.878476	-0.054566	-0.731432	0.880827	0.111191	-0.622512	1.127683	0.003181	-0.605617	1.114890	0.106349	-0.587076	1.053495	0.101010	-0.569968	0.712174	-0.193358	-0.597432	0.676420	0.246148				-0.339163	0.525246	-0.048628	-0.347024	0.557239	0.070207	-0.114243	0.083180	-0.021381	-0.117398	0.058913	0.029014	-0.040474	0.077841	0.066291	0.399001	0.068480	0.237595
4900	40.833333	-0.791169	0.658521	-0.055672	-0.789556	0.628459	0.113000	-0.728002	0.878454	-0.054988	-0.731604	0.880719	0.110777	-0.622701	1.127404	0.003166	-0.605943	1.114686	0.106312	-0.587264	1.053260	0.100958	-0.569070	0.712509	-0.194113	-0.598889	0.676184	0.246023				-0.339163	0.525160	-0.048502	-0.347819	0.559343	0.069128	-0.114247	0.083167	-0.021380	-0.117368	0.059050	0.029031	-0.040482	0.077835	0.066308	0.398999	0.068475	0.237589
4901	40.841667	-0.791339	0.658443	-0.055844	-0.789663	0.628396	0.112846	-0.728099	0.878474	-0.055371	-0.731754	0.880677	0.110396	-0.622865	1.127149	0.003105	-0.606078	1.114324	0.106201	-0.587438	1.052997	0.100909	-0.568075	0.712931	-0.194972	-0.600404	0.675975	0.245857				-0.339151	0.525071	-0.048305	-0.348748	0.561467	0.067778	-0.114247	0.083157	-0.021393	-0.117632	0.058446	0.029515	-0.040493	0.077835	0.066326	0.399002	0.068467	0.237598
4902	40.850000	-0.791384	0.658266	-0.056125	-0.789795	0.628350	0.112696	-0.728168	0.878514	-0.055705	-0.731949	0.880598	0.110029	-0.623068	1.126877	0.003145	-0.606386	1.114061	0.106283	-0.587596	1.052723	0.100865	-0.567008	0.713374	-0.195836	-0.602001	0.675806	0.245782				-0.339124	0.524998	-0.048039	-0.349824	0.564008	0.066419	-0.114249	0.083146	-0.021410	-0.117416	0.058788	0.028953	-0.040505	0.077832	0.066343	0.399001	0.068470	0.237600
4903	40.858333	-0.791599	0.658239	-0.056293	-0.789909	0.628290	0.112523	-0.728236	0.878505	-0.056101	-0.732143	0.880547	0.109722	-0.623236	1.126701	0.003057	-0.606528	1.113744	0.106234	-0.587714	1.052464	0.100823	-0.565913	0.713884	-0.196850	-0.603601	0.675718	0.245653				-0.339084	0.524953	-0.047692	-0.350998	0.566888	0.065004	-0.114246	0.083140	-0.021432	-0.117627	0.058449	0.029483	-0.040518	0.077844	0.066355	0.398994	0.068472	0.237597
4904	40.866667	-0.791819	0.658213	-0.056455	-0.790022	0.628240	0.112346	-0.728280	0.878527	-0.056452	-0.732317	0.880544	0.109383	-0.623408	1.126411	0.003152	-0.606674	1.113475	0.106186	-0.587822	1.052223	0.100815	-0.564758	0.714284	-0.197547	-0.605150	0.675708	0.245416				-0.339023	0.524910	-0.047273	-0.352363	0.570228	0.063669	-0.114244	0.083140	-0.021452	-0.117358	0.059059	0.028971	-0.040523	0.077845	0.066374	0.398997	0.068482	0.237592
4905	40.875000	-0.791838	0.658037	-0.056752	-0.790133	0.628180	0.112147	-0.728335	0.878493	-0.056826	-0.732597	0.880432	0.108952	-0.623571	1.126219	0.003185	-0.606810	1.113244	0.106246	-0.587920	1.052005	0.100832	-0.563617	0.714735	-0.198372	-0.606674	0.675756	0.245272				-0.338941	0.524882	-0.046816	-0.353742	0.573759	0.062163	-0.114247	0.083137	-0.021470	-0.117632	0.058360	0.029304	-0.040533	0.077849	0.066389	0.399000	0.068476	0.237587
4906	40.883333	-0.791941	0.657956	-0.056966	-0.790218	0.628091	0.111912	-0.728361	0.878489	-0.057161	-0.732900	0.880397	0.108685	-0.623718	1.125998	0.003292	-0.607028	1.113101	0.106387	-0.587983	1.051837	0.100893	-0.562493	0.715182	-0.199188	-0.608165	0.675886	0.245167				-0.338837	0.524855	-0.046352	-0.355134	0.577666	0.060738	-0.114247	0.083137	-0.021479	-0.117368	0.059055	0.028966	-0.040541	0.077861	0.066408	0.398997	0.068477	0.237584
4907	40.891667	-0.792034	0.657885	-0.057192	-0.790331	0.628050	0.111698	-0.728369	0.878467	-0.057514	-0.733105	0.880378	0.108232	-0.623883	1.125836	0.003370	-0.607111	1.112952	0.106486	-0.588029	1.051697	0.100986	-0.561394	0.715636	-0.200040	-0.609607	0.676082	0.245214				-0.338726	0.524849	-0.045835	-0.356539	0.582097	0.059214	-0.114253	0.083134	-0.021491	-0.117630	0.058465	0.029457	-0.040551	0.077868	0.066430	0.398989	0.068476	0.237582
4908	40.900000	-0.792090	0.657744	-0.057476	-0.790488	0.628047	0.111498	-0.728302	0.878479	-0.057932	-0.733340	0.880371	0.107835	-0.624035	1.125733	0.003419	-0.607170	1.112818	0.106599	-0.588065	1.051575	0.101084	-0.560299	0.715997	-0.200702	-0.610892	0.676355	0.245092				-0.338576	0.524895	-0.045403	-0.357907	0.586896	0.057597	-0.114254	0.083131	-0.021505	-0.117903	0.057845	0.029971	-0.040562	0.077874	0.066455	0.398996	0.068480	0.237585
4909	40.908333	-0.792235	0.657671	-0.057777	-0.790609	0.628019	0.111274	-0.728292	0.878441	-0.058264	-0.733604	0.880373	0.107466	-0.624167	1.125573	0.003566	-0.607224	1.112704	0.106707	-0.588086	1.051473	0.101201	-0.559260	0.716357	-0.201392	-0.612089	0.676639	0.245189				-0.338466	0.524911	-0.044973	-0.359276	0.592375	0.055864	-0.114255	0.083118	-0.021516	-0.117374	0.058960	0.028904	-0.040572	0.077869	0.066474	0.398989	0.068470	0.237579
4910	40.916667	-0.792385	0.657632	-0.058068	-0.790739	0.627989	0.111058	-0.728202	0.878444	-0.058635	-0.733937	0.880343	0.107116	-0.624268	1.125353	0.003698	-0.607172	1.112518	0.106720	-0.588073	1.051359	0.101313	-0.558258	0.716697	-0.202046	-0.613098	0.676934	0.245185				-0.338402	0.524885	-0.044462	-0.360585	0.598305	0.054031	-0.114260	0.083106	-0.021528	-0.117341	0.059120	0.028896	-0.040583	0.077873	0.066493	0.398987	0.068459	0.237570
4911	40.925000	-0.792427	0.657586	-0.058324	-0.790843	0.627928	0.110805	-0.728136	0.878392	-0.058960	-0.734210	0.880383	0.106734	-0.624349	1.125172	0.003787	-0.607215	1.112388	0.106799	-0.588057	1.051236	0.101387	-0.557326	0.716993	-0.202647	-0.613903	0.677240	0.245178				-0.338292	0.524842	-0.044144	-0.361661	0.604806	0.052198	-0.114263	0.083097	-0.021548	-0.117342	0.059104	0.028892	-0.040595	0.077871	0.066503	0.398979	0.068468	0.237576
4912	40.933333	-0.792461	0.657538	-0.058578	-0.790955	0.627859	0.110550	-0.727994	0.878369	-0.059357	-0.734519	0.880423	0.106379	-0.624415	1.124976	0.003859	-0.607249	1.112265	0.106857	-0.588037	1.051118	0.101445	-0.556435	0.717267	-0.203211	-0.614478	0.677535	0.245150				-0.338190	0.524808	-0.043892	-0.362698	0.611646	0.050085	-0.114270	0.083095	-0.021565	-0.117882	0.057869	0.029907	-0.040613	0.077869	0.066522	0.398975	0.068470	0.237566
4913	40.941667	-0.792486	0.657448	-0.058878	-0.791126	0.627821	0.110332	-0.727901	0.878294	-0.059630	-0.734863	0.880477	0.106031	-0.624463	1.124848	0.003886	-0.607296	1.112144	0.106870	-0.588026	1.051035	0.101494	-0.555606	0.717481	-0.203720	-0.614710	0.677835	0.245119				-0.338082	0.524752	-0.043654	-0.363675	0.619072	0.047758	-0.114275	0.083101	-0.021566	-0.117382	0.058945	0.028877	-0.040620	0.077877	0.066540	0.398973	0.068466	0.237553
4914	40.950000	-0.792524	0.657422	-0.059112	-0.791309	0.627789	0.110119	-0.727761	0.878247	-0.059936	-0.735298	0.880577	0.105846	-0.624492	1.124768	0.003888	-0.607353	1.112086	0.106878	-0.588042	1.050992	0.101517	-0.554806	0.717666	-0.204189	-0.614590	0.678132	0.245120				-0.338014	0.524693	-0.043432	-0.364582	0.626937	0.045164	-0.114284	0.083110	-0.021568	-0.117355	0.059094	0.028893	-0.040635	0.077879	0.066573	0.398975	0.068462	0.237549
4915	40.958333	-0.792268	0.657284	-0.059351	-0.791452	0.627753	0.109889	-0.727638	0.878165	-0.060240	-0.735648	0.880626	0.105396	-0.624499	1.124772	0.003843	-0.607491	1.112116	0.106881	-0.588098	1.051004	0.101500	-0.554047	0.717819	-0.204608	-0.613935	0.678387	0.245191				-0.337959	0.524600	-0.043226	-0.365391	0.635293	0.042299	-0.114292	0.083134	-0.021538	-0.117631	0.058409	0.029248	-0.040656	0.077882	0.066621	0.398981	0.068465	0.237548
4916	40.966667	-0.792563	0.657345	-0.059609	-0.791528	0.627665	0.109633	-0.727464	0.878115	-0.060605	-0.736040	0.880748	0.105073	-0.624481	1.124854	0.003747	-0.607537	1.112165	0.106772	-0.588211	1.051076	0.101446	-0.553302	0.717965	-0.204998	-0.612804	0.678576	0.245317				-0.337922	0.524489	-0.043003	-0.366115	0.644030	0.039282	-0.114306	0.083151	-0.021493	-0.117421	0.058841	0.028896	-0.040678	0.077892	0.066677	0.398976	0.068465	0.237545
4917	40.975000	-0.792358	0.657275	-0.059737	-0.791709	0.627658	0.109443	-0.727378	0.878010	-0.060867	-0.736485	0.880814	0.104801	-0.624450	1.125021	0.003602	-0.607698	1.112321	0.106638	-0.588398	1.051202	0.101335	-0.552566	0.718090	-0.205349	-0.611076	0.678678	0.245527				-0.337889	0.524377	-0.042777	-0.366742	0.653144	0.036117	-0.114322	0.083180	-0.021442	-0.117405	0.058994	0.028953	-0.040695	0.077902	0.066739	0.398981	0.068468	0.237557
4918	40.983333	-0.792377	0.657280	-0.059927	-0.791920	0.627668	0.109268	-0.727274	0.877912	-0.061144	-0.736933	0.880882	0.104565	-0.624395	1.125236	0.003383	-0.607880	1.112487	0.106461	-0.588617	1.051371	0.101192	-0.551825	0.718215	-0.205692	-0.608848	0.678694	0.245771				-0.337895	0.524245	-0.042455	-0.367309	0.662464	0.032860	-0.114344	0.083213	-0.021379	-0.117400	0.059117	0.029025	-0.040727	0.077904	0.066808	0.398974	0.068470	0.237554
4919	40.991667	-0.792391	0.657289	-0.060097	-0.792073	0.627646	0.109108	-0.727147	0.877847	-0.061418	-0.737330	0.880895	0.104203	-0.624353	1.125521	0.003108	-0.608194	1.112758	0.106328	-0.588885	1.051551	0.100999	-0.551059	0.718349	-0.206021	-0.606054	0.678655	0.246045				-0.337918	0.524137	-0.042055	-0.367739	0.672029	0.029599	-0.114366	0.083253	-0.021307	-0.117420	0.059114	0.029080	-0.040798	0.077912	0.066941	0.398986	0.068477	0.237562
4920	41.000000	-0.792396	0.657298	-0.060252	-0.792226	0.627613	0.108958	-0.727067	0.877750	-0.061611	-0.737750	0.880881	0.103973	-0.624301	1.125787	0.002816	-0.608434	1.112973	0.106066	-0.589211	1.051767	0.100748	-0.550262	0.718494	-0.206341	-0.602839	0.678590	0.246346				-0.337929	0.524056	-0.041609	-0.368112	0.681710	0.026407	-0.114381	0.083302	-0.021235	-0.117962	0.057923	0.030129	-0.040873	0.077915	0.067075	0.398989	0.068487	0.237565
4921	41.008333	-0.792399	0.657292	-0.060374	-0.792407	0.627564	0.108849	-0.727060	0.877621	-0.061717	-0.738178	0.880810	0.103894	-0.624235	1.126158	0.002385	-0.608714	1.113201	0.105736	-0.589542	1.051966	0.100436	-0.549438	0.718673	-0.206644	-0.599153	0.678532	0.246598				-0.337944	0.524005	-0.041071	-0.368384	0.691464	0.023372	-0.114410	0.083353	-0.021166	-0.117458	0.059125	0.029179	-0.040896	0.077921	0.067151	0.398983	0.068487	0.237558
4922	41.016667	-0.792367	0.657269	-0.060473	-0.792552	0.627466	0.108736	-0.727096	0.877498	-0.061736	-0.738542	0.880723	0.103873	-0.624176	1.126477	0.001974	-0.608941	1.113392	0.105271	-0.589886	1.052183	0.100071	-0.548587	0.718880	-0.206930	-0.595181	0.678490	0.246782				-0.337972	0.523968	-0.040417	-0.368556	0.701179	0.020657	-0.114439	0.083405	-0.021093	-0.117486	0.059122	0.029242	-0.040920	0.077917	0.067219	0.398982	0.068485	0.237562
4923	41.025000	-0.792344	0.657212	-0.060566	-0.792705	0.627358	0.108663	-0.727150	0.877434	-0.061624	-0.738846	0.880606	0.103949	-0.624216	1.126891	0.001383	-0.609292	1.113637	0.104870	-0.590420	1.052410	0.099648	-0.547710	0.719168	-0.207194	-0.590923	0.678477	0.246822				-0.338013	0.524004	-0.039646	-0.368583	0.710885	0.018368	-0.114470	0.083456	-0.021018	-0.117502	0.059125	0.029292	-0.040948	0.077926	0.067292	0.398992	0.068491	0.237562
4924	41.033333	-0.792342	0.657255	-0.060519	-0.792826	0.627245	0.108625	-0.727305	0.877345	-0.061430	-0.739137	0.880477	0.104241	-0.624195	1.127247	0.000952	-0.609650	1.113930	0.104466	-0.590652	1.052708	0.099216	-0.546821	0.719516	-0.207421	-0.586555	0.678524	0.246757				-0.338032	0.524113	-0.038872	-0.368440	0.720446	0.016640	-0.114493	0.083512	-0.020942	-0.117519	0.059135	0.029352	-0.040887	0.077929	0.067243	0.398989	0.068479	0.237561
4925	41.041667	-0.792300	0.657247	-0.060450	-0.792930	0.627136	0.108643	-0.727589	0.877240	-0.061116	-0.739306	0.880318	0.104543	-0.624222	1.127674	0.000464	-0.610120	1.114323	0.104063	-0.591125	1.053032	0.098807	-0.545925	0.719983	-0.207614	-0.582125	0.678598	0.246423				-0.338067	0.524284	-0.037848	-0.367833	0.729713	0.015755	-0.114517	0.083548	-0.020869	-0.117536	0.059157	0.029399	-0.040909	0.077933	0.067308	0.398988	0.068477	0.237561
4926	41.050000	-0.792262	0.657239	-0.060327	-0.792976	0.627025	0.108706	-0.727859	0.877250	-0.060743	-0.739384	0.880204	0.104947	-0.624304	1.128184	-0.000035	-0.610466	1.114676	0.103689	-0.591409	1.053407	0.098422	-0.545011	0.720529	-0.207764	-0.577781	0.678727	0.246063				-0.338107	0.524540	-0.036844	-0.366754	0.738682	0.015686	-0.114537	0.083591	-0.020805	-0.117552	0.059158	0.029445	-0.040931	0.077947	0.067367	0.398990	0.068477	0.237572
4927	41.058333	-0.792225	0.657226	-0.060127	-0.792956	0.626925	0.108835	-0.728261	0.877264	-0.060250	-0.739377	0.880053	0.105515	-0.624414	1.128583	-0.000378	-0.610768	1.115136	0.103270	-0.591763	1.053855	0.098088	-0.544115	0.721198	-0.207869	-0.573519	0.678937	0.245407				-0.338243	0.524768	-0.035746	-0.365045	0.747228	0.016719	-0.114552	0.083618	-0.020747	-0.117567	0.059171	0.029485	-0.040954	0.077957	0.067418	0.398988	0.068477	0.237570
4928	41.066667	-0.792178	0.657216	-0.059859	-0.792884	0.626859	0.109007	-0.728725	0.877306	-0.059675	-0.739287	0.879874	0.106197	-0.624575	1.129108	-0.000719	-0.611136	1.115666	0.102984	-0.592104	1.054362	0.097804	-0.543241	0.721956	-0.207905	-0.569467	0.679185	0.244586				-0.338459	0.525046	-0.034587	-0.362829	0.755409	0.018604	-0.114563	0.083647	-0.020716	-0.117578	0.059175	0.029515	-0.040969	0.077975	0.067462	0.398978	0.068485	0.237573
4929	41.075000	-0.792135	0.657246	-0.059513	-0.792748	0.626853	0.109264	-0.729304	0.877336	-0.058962	-0.739141	0.879657	0.107026	-0.624778	1.129671	-0.001008	-0.611330	1.116159	0.102635	-0.592591	1.054877	0.097570	-0.542419	0.722866	-0.207881	-0.565784	0.679441	0.243623				-0.338730	0.525380	-0.033420	-0.360035	0.763053	0.021600	-0.114568	0.083656	-0.020704	-0.117577	0.059173	0.029514	-0.040982	0.077984	0.067496	0.398981	0.068486	0.237580
4930	41.083333	-0.792207	0.657329	-0.059047	-0.792536	0.626871	0.109573	-0.729893	0.877420	-0.058213	-0.738811	0.879529	0.107914	-0.625009	1.130239	-0.001193	-0.611692	1.116838	0.102501	-0.592858	1.055493	0.097387	-0.541663	0.723849	-0.207809	-0.562397	0.679720	0.242536				-0.339043	0.525791	-0.032257	-0.356830	0.770272	0.025499	-0.114569	0.083659	-0.020701	-0.117579	0.059179	0.029510	-0.040998	0.077983	0.067521	0.398975	0.068497	0.237575
4931	41.091667	-0.792341	0.657356	-0.058730	-0.792221	0.626903	0.109920	-0.730524	0.877549	-0.057397	-0.738452	0.879353	0.108914	-0.625274	1.130916	-0.001338	-0.611878	1.117479	0.102341	-0.593162	1.056157	0.097254	-0.540983	0.724950	-0.207667	-0.559357	0.680035	0.241329				-0.339444	0.526193	-0.031082	-0.353284	0.776881	0.030409	-0.114560	0.083641	-0.020720	-0.117585	0.059162	0.029514	-0.040999	0.077993	0.067532	0.398973	0.068493	0.237572
4932	41.100000	-0.792313	0.657433	-0.058177	-0.791900	0.627021	0.110363	-0.731214	0.877666	-0.056516	-0.738056	0.879192	0.109986	-0.625564	1.131626	-0.001401	-0.612054	1.118154	0.102218	-0.593437	1.056837	0.097122	-0.540403	0.726124	-0.207484	-0.556562	0.680278	0.239846				-0.339917	0.526603	-0.029874	-0.349506	0.782997	0.036069	-0.114550	0.083622	-0.020742	-0.117569	0.059172	0.029484	-0.041003	0.077987	0.067530	0.398968	0.068491	0.237566
4933	41.108333	-0.791840	0.657312	-0.057486	-0.791480	0.627172	0.110836	-0.731915	0.877820	-0.055595	-0.737571	0.879061	0.110892	-0.625849	1.132469	-0.001457	-0.612281	1.118894	0.102214	-0.593703	1.057558	0.097032	-0.539721	0.727387	-0.207372	-0.554187	0.680534	0.238463				-0.340613	0.527046	-0.028418	-0.345805	0.788351	0.042299	-0.114536	0.083588	-0.020787	-0.117565	0.059150	0.029476	-0.040991	0.077985	0.067510	0.398970	0.068469	0.237564
4934	41.116667	-0.792096	0.657556	-0.056806	-0.791014	0.627370	0.111357	-0.732633	0.877963	-0.054697	-0.737085	0.878941	0.111843	-0.626181	1.133328	-0.001445	-0.612503	1.119645	0.102246	-0.593916	1.058255	0.096953	-0.539302	0.728624	-0.207131	-0.552114	0.680753	0.236994				-0.341177	0.527548	-0.027166	-0.342157	0.793093	0.048807	-0.114517	0.083543	-0.020828	-0.117548	0.059139	0.029444	-0.040962	0.077978	0.067470	0.398975	0.068468	0.237566
4935	41.125000	-0.791779	0.657509	-0.056134	-0.790506	0.627594	0.111907	-0.733391	0.878034	-0.053779	-0.736613	0.878807	0.112763	-0.626493	1.134131	-0.001263	-0.612646	1.120352	0.102352	-0.593969	1.058985	0.096903	-0.538974	0.729834	-0.206895	-0.550448	0.680846	0.235373				-0.341778	0.528105	-0.025930	-0.338507	0.797043	0.055582	-0.114485	0.083499	-0.020896	-0.117528	0.059147	0.029388	-0.040930	0.077970	0.067395	0.398970	0.068461	0.237563
4936	41.133333	-0.791663	0.657503	-0.055500	-0.789985	0.627825	0.112486	-0.734113	0.878132	-0.052888	-0.736142	0.878675	0.113636	-0.626811	1.135015	-0.001107	-0.612678	1.120983	0.102365	-0.594352	1.059632	0.096886	-0.538729	0.731011	-0.206693	-0.548954	0.680988	0.233600				-0.342406	0.528695	-0.024673	-0.334737	0.800408	0.062532	-0.114455	0.083436	-0.020974	-0.117500	0.059152	0.029325	-0.040884	0.077966	0.067301	0.398966	0.068466	0.237571
4937	41.141667	-0.791667	0.657633	-0.054752	-0.789445	0.628064	0.113066	-0.734810	0.878177	-0.052091	-0.735690	0.878563	0.114459	-0.627161	1.135939	-0.000917	-0.612867	1.121680	0.102579	-0.594406	1.060318	0.096892	-0.538657	0.732062	-0.206484	-0.547912	0.681024	0.231836				-0.342989	0.529254	-0.023488	-0.331026	0.802854	0.069575	-0.114416	0.083368	-0.021069	-0.117480	0.059120	0.029254	-0.040875	0.077950	0.067229	0.398972	0.068468	0.237574
4938	41.150000	-0.791591	0.657669	-0.054099	-0.788904	0.628281	0.113647	-0.735441	0.878247	-0.051346	-0.735228	0.878483	0.115161	-0.627495	1.136701	-0.000628	-0.612972	1.122263	0.102735	-0.594648	1.060889	0.096913	-0.538490	0.733085	-0.206457	-0.547109	0.681065	0.230047				-0.343591	0.529874	-0.022168	-0.327202	0.804820	0.076698	-0.114381	0.083298	-0.021185	-0.117992	0.057881	0.030188	-0.040858	0.077937	0.067123	0.398976	0.068476	0.237568
4939	41.158333	-0.791430	0.657587	-0.053511	-0.788397	0.628509	0.114211	-0.736048	0.878236	-0.050660	-0.734812	0.878430	0.115802	-0.627855	1.137461	-0.000382	-0.613263	1.122796	0.103005	-0.594896	1.061383	0.096947	-0.538469	0.733978	-0.206490	-0.546478	0.681197	0.228257				-0.344271	0.530552	-0.021037	-0.323177	0.806083	0.084163	-0.114340	0.083207	-0.021313	-0.117422	0.059071	0.029072	-0.040696	0.077931	0.066842	0.398970	0.068480	0.237564
4940	41.166667	-0.791385	0.657604	-0.052910	-0.787875	0.628694	0.114737	-0.736588	0.878233	-0.050073	-0.734479	0.878368	0.116426	-0.628223	1.138140	-0.000157	-0.613382	1.123127	0.103122	-0.595149	1.061752	0.096969	-0.538481	0.734783	-0.206591	-0.545988	0.681385	0.226558				-0.344986	0.531443	-0.020146	-0.319187	0.806659	0.091301	-0.114295	0.083112	-0.021455	-0.117385	0.059057	0.028956	-0.040628	0.077907	0.066635	0.398976	0.068485	0.237561
4941	41.175000	-0.791305	0.657592	-0.052390	-0.787457	0.628895	0.115227	-0.737034	0.878231	-0.049553	-0.734085	0.878398	0.116848	-0.628604	1.138625	0.000110	-0.613672	1.123370	0.103403	-0.595423	1.062023	0.097030	-0.538500	0.735450	-0.206782	-0.545614	0.681609	0.225002				-0.345600	0.532173	-0.019155	-0.315314	0.806675	0.098614	-0.114243	0.083016	-0.021611	-0.117595	0.058460	0.029219	-0.040558	0.077864	0.066425	0.398973	0.068490	0.237566
4942	41.183333	-0.791247	0.657573	-0.051916	-0.787050	0.629049	0.115646	-0.737470	0.878170	-0.049064	-0.733783	0.878415	0.117249	-0.628991	1.139028	0.000379	-0.613983	1.123539	0.103654	-0.595693	1.062176	0.097066	-0.538525	0.736035	-0.207049	-0.545296	0.681868	0.223601				-0.346453	0.533111	-0.018293	-0.311513	0.805972	0.105659	-0.114188	0.082913	-0.021754	-0.117805	0.057867	0.029471	-0.040481	0.077842	0.066210	0.398976	0.068484	0.237569
4943	41.191667	-0.791165	0.657500	-0.051551	-0.786713	0.629165	0.116006	-0.737799	0.878093	-0.048742	-0.733542	0.878440	0.117541	-0.629381	1.139296	0.000642	-0.614237	1.123532	0.103799	-0.595943	1.062227	0.097101	-0.538530	0.736527	-0.207412	-0.545023	0.682147	0.222434				-0.346978	0.533817	-0.017517	-0.308065	0.804725	0.112484	-0.114129	0.082828	-0.021890	-0.117764	0.057843	0.029369	-0.040400	0.077825	0.065997	0.398979	0.068475	0.237562
4944	41.200000	-0.791159	0.657471	-0.051218	-0.786632	0.629290	0.116404	-0.737996	0.878059	-0.048546	-0.733337	0.878444	0.117739	-0.629777	1.139465	0.000901	-0.614597	1.123509	0.104063	-0.596186	1.062206	0.097149	-0.538523	0.736936	-0.207838	-0.544752	0.682390	0.221446				-0.347437	0.534481	-0.016905	-0.305009	0.803267	0.119082	-0.114080	0.082732	-0.022008	-0.117714	0.057863	0.029256	-0.040400	0.077806	0.065896	0.398978	0.068464	0.237561
4945	41.208333	-0.791119	0.657429	-0.050982	-0.786239	0.629280	0.116487	-0.738164	0.877978	-0.048430	-0.733174	0.878457	0.117824	-0.630164	1.139552	0.001140	-0.614844	1.123317	0.104222	-0.596403	1.062094	0.097194	-0.538459	0.737251	-0.208317	-0.544526	0.682593	0.220708				-0.347863	0.534988	-0.016560	-0.302302	0.801367	0.125099	-0.114029	0.082680	-0.022118	-0.117685	0.057826	0.029177	-0.040286	0.077793	0.065657	0.398977	0.068470	0.237564
4946	41.216667	-0.791068	0.657336	-0.050880	-0.786105	0.629296	0.116603	-0.738242	0.877908	-0.048427	-0.733092	0.878467	0.117848	-0.630559	1.139485	0.001383	-0.615105	1.123069	0.104364	-0.596614	1.061922	0.097257	-0.538352	0.737493	-0.208825	-0.544327	0.682712	0.220118				-0.348198	0.535436	-0.016399	-0.300030	0.799426	0.130838	-0.113994	0.082616	-0.022217	-0.117665	0.057801	0.029102	-0.040177	0.077776	0.065435	0.398974	0.068472	0.237562
4947	41.225000	-0.791017	0.657218	-0.050908	-0.786056	0.629256	0.116621	-0.738260	0.877832	-0.048485	-0.733014	0.878472	0.117758	-0.630934	1.139348	0.001587	-0.615405	1.122777	0.104559	-0.596774	1.061688	0.097329	-0.538163	0.737682	-0.209370	-0.544204	0.682749	0.219689				-0.348501	0.536140	-0.016934	-0.298331	0.797724	0.136293	-0.113964	0.082580	-0.022288	-0.117646	0.057783	0.029041	-0.040130	0.077768	0.065302	0.398974	0.068481	0.237561
4948	41.233333	-0.791008	0.657154	-0.050973	-0.786080	0.629191	0.116556	-0.738216	0.877759	-0.048653	-0.733011	0.878493	0.117625	-0.631314	1.139135	0.001824	-0.615766	1.122491	0.104835	-0.596925	1.061401	0.097410	-0.537902	0.737824	-0.209929	-0.544171	0.682715	0.219375				-0.348729	0.536724	-0.017624	-0.296929	0.795945	0.141215	-0.113944	0.082557	-0.022342	-0.117630	0.057774	0.028992	-0.040092	0.077757	0.065201	0.398968	0.068486	0.237561
4949	41.241667	-0.790942	0.657011	-0.051219	-0.786169	0.629108	0.116411	-0.738147	0.877680	-0.048863	-0.733073	0.878528	0.117418	-0.631672	1.138825	0.002017	-0.615943	1.122062	0.104919	-0.597041	1.061072	0.097504	-0.537521	0.737918	-0.210506	-0.544269	0.682588	0.219162				-0.348910	0.535773	-0.017057	-0.295805	0.794304	0.145377	-0.113940	0.082541	-0.022359	-0.117623	0.057767	0.028977	-0.040078	0.077752	0.065158	0.398968	0.068488	0.237560
4950	41.250000	-0.790926	0.656947	-0.051473	-0.786295	0.628988	0.116202	-0.738050	0.877612	-0.049114	-0.733190	0.878567	0.117153	-0.632027	1.138455	0.002234	-0.616197	1.121681	0.105103	-0.597144	1.060732	0.097633	-0.537032	0.737999	-0.211090	-0.544458	0.682417	0.219040				-0.349076	0.535596	-0.017491	-0.294900	0.792807	0.149176	-0.113935	0.082547	-0.022353	-0.117628	0.057778	0.028979	-0.040080	0.077753	0.065151	0.398965	0.068483	0.237561
4951	41.258333	-0.790978	0.656926	-0.051753	-0.786492	0.628868	0.115944	-0.737874	0.877581	-0.049508	-0.733377	0.878600	0.116824	-0.632327	1.138036	0.002397	-0.616458	1.121282	0.105303	-0.597224	1.060369	0.097781	-0.536366	0.738075	-0.211663	-0.544730	0.682209	0.219035				-0.349243	0.536191	-0.018972	-0.294089	0.791451	0.152260	-0.113948	0.082566	-0.022310	-0.117631	0.057778	0.029015	-0.040095	0.077755	0.065193	0.398973	0.068492	0.237572
4952	41.266667	-0.791021	0.656845	-0.052126	-0.786740	0.628774	0.115670	-0.737703	0.877531	-0.049929	-0.733617	0.878642	0.116441	-0.632609	1.137582	0.002549	-0.616591	1.120861	0.105420	-0.597297	1.059998	0.097941	-0.535583	0.738142	-0.212234	-0.545063	0.681996	0.219119				-0.349375	0.535745	-0.019426	-0.293387	0.790176	0.155045	-0.113968	0.082599	-0.022248	-0.117638	0.057808	0.029051	-0.040117	0.077759	0.065256	0.398973	0.068485	0.237569
4953	41.275000	-0.791129	0.656820	-0.052485	-0.786998	0.628643	0.115355	-0.737558	0.877458	-0.050366	-0.733924	0.878654	0.115997	-0.632851	1.137065	0.002684	-0.616888	1.120489	0.105627	-0.597345	1.059623	0.098112	-0.534652	0.738194	-0.212800	-0.545477	0.681778	0.219316				-0.349506	0.535216	-0.019844	-0.292798	0.788942	0.157431	-0.113989	0.082646	-0.022171	-0.117666	0.057809	0.029132	-0.040157	0.077775	0.065361	0.398968	0.068479	0.237566
4954	41.283333	-0.791266	0.656802	-0.052867	-0.787292	0.628501	0.115031	-0.737326	0.877445	-0.050915	-0.734271	0.878674	0.115510	-0.633066	1.136532	0.002814	-0.616949	1.120065	0.105666	-0.597375	1.059248	0.098295	-0.533614	0.738233	-0.213347	-0.545949	0.681552	0.219620				-0.349630	0.534657	-0.020087	-0.292205	0.787802	0.159238	-0.114019	0.082700	-0.022082	-0.117733	0.057733	0.029479	-0.040201	0.077784	0.065479	0.398975	0.068480	0.237568
4955	41.291667	-0.791469	0.656755	-0.053277	-0.787619	0.628364	0.114697	-0.737103	0.877434	-0.051443	-0.734658	0.878696	0.114986	-0.633223	1.135984	0.002885	-0.617078	1.119677	0.105770	-0.597408	1.058902	0.098495	-0.532467	0.738286	-0.213904	-0.546490	0.681281	0.220033				-0.349779	0.534075	-0.020205	-0.291776	0.786744	0.160808	-0.114044	0.082791	-0.021987	-0.117714	0.057837	0.029275	-0.040294	0.077800	0.065660	0.398969	0.068473	0.237563
4956	41.300000	-0.791649	0.656745	-0.053677	-0.787971	0.628200	0.114354	-0.736873	0.877443	-0.052029	-0.735074	0.878714	0.114433	-0.633356	1.135404	0.002967	-0.617275	1.119400	0.105951	-0.597431	1.058578	0.098705	-0.531241	0.738354	-0.214437	-0.547084	0.680973	0.220541				-0.349698	0.532214	-0.018794	-0.291342	0.785893	0.162179	-0.114078	0.082893	-0.021886	-0.117736	0.057865	0.029332	-0.040395	0.077814	0.065842	0.398970	0.068471	0.237549
4957	41.308333	-0.791855	0.656636	-0.054126	-0.788373	0.628049	0.114023	-0.736690	0.877421	-0.052604	-0.735523	0.878723	0.113859	-0.633462	1.134849	0.003048	-0.617246	1.119016	0.105998	-0.597440	1.058273	0.098980	-0.529905	0.738510	-0.214959	-0.547746	0.680594	0.221158				-0.350164	0.532345	-0.019168	-0.291175	0.784965	0.163247	-0.114149	0.082919	-0.021760	-0.117771	0.057872	0.029415	-0.040413	0.077826	0.065922	0.398961	0.068479	0.237550
4958	41.316667	-0.792029	0.656550	-0.054549	-0.788774	0.627888	0.113696	-0.736497	0.877451	-0.053190	-0.735991	0.878694	0.113269	-0.633536	1.134282	0.003118	-0.617290	1.118751	0.106098	-0.597440	1.058004	0.099257	-0.528477	0.738704	-0.215454	-0.548443	0.680179	0.221870				-0.350275	0.531990	-0.018874	-0.291099	0.784071	0.163945	-0.114200	0.082997	-0.021632	-0.117869	0.057767	0.029809	-0.040439	0.077836	0.065999	0.398958	0.068482	0.237551
4959	41.325000	-0.792246	0.656488	-0.054957	-0.789193	0.627705	0.113348	-0.736300	0.877516	-0.053883	-0.736441	0.878656	0.112664	-0.633559	1.133713	0.003262	-0.617353	1.118570	0.106273	-0.597420	1.057767	0.099568	-0.526935	0.738989	-0.215908	-0.549191	0.679703	0.222662				-0.350365	0.531731	-0.018411	-0.291153	0.783255	0.164448	-0.114250	0.083084	-0.021503	-0.117914	0.057777	0.029900	-0.040498	0.077846	0.066121	0.398962	0.068483	0.237559
4960	41.333333	-0.792523	0.656387	-0.055425	-0.789621	0.627538	0.113019	-0.736204	0.877525	-0.054411	-0.736882	0.878602	0.112061	-0.633542	1.133102	0.003509	-0.617384	1.118423	0.106474	-0.597378	1.057552	0.099918	-0.525275	0.739352	-0.216332	-0.549967	0.679203	0.223516				-0.350457	0.531563	-0.017824	-0.291378	0.782444	0.164923	-0.114295	0.083170	-0.021368	-0.117888	0.057915	0.029686	-0.040553	0.077854	0.066238	0.398954	0.068469	0.237558
4961	41.341667	-0.792714	0.656267	-0.055846	-0.790003	0.627356	0.112680	-0.736072	0.877591	-0.055070	-0.737329	0.878564	0.111491	-0.633526	1.132580	0.003610	-0.617301	1.118265	0.106666	-0.597317	1.057386	0.100312	-0.523505	0.739796	-0.216699	-0.550771	0.678676	0.224425				-0.350525	0.531498	-0.017059	-0.291644	0.781674	0.165185	-0.114335	0.083265	-0.021247	-0.117444	0.059055	0.029071	-0.040607	0.077874	0.066342	0.398966	0.068486	0.237567
4962	41.350000	-0.792899	0.656136	-0.056254	-0.790429	0.627191	0.112362	-0.735945	0.877698	-0.055669	-0.737774	0.878520	0.110935	-0.633538	1.132039	0.003813	-0.617194	1.118139	0.106859	-0.597234	1.057247	0.100742	-0.521656	0.740309	-0.217020	-0.551571	0.678153	0.225382				-0.350597	0.531483	-0.016214	-0.291944	0.780972	0.165309	-0.114374	0.083330	-0.021134	-0.117477	0.059073	0.029155	-0.040650	0.077877	0.066435	0.398962	0.068481	0.237565
4963	41.358333	-0.793101	0.656047	-0.056598	-0.790792	0.627030	0.112059	-0.735895	0.877780	-0.056230	-0.738210	0.878468	0.110397	-0.633502	1.131594	0.003972	-0.617033	1.118077	0.107099	-0.597118	1.057126	0.101234	-0.519724	0.740913	-0.217291	-0.552336	0.677640	0.226387				-0.350650	0.531521	-0.015247	-0.292318	0.780280	0.165592	-0.114409	0.083412	-0.021038	-0.117513	0.059079	0.029236	-0.040676	0.077905	0.066515	0.398966	0.068481	0.237566
4964	41.366667	-0.793290	0.655962	-0.056911	-0.791140	0.626869	0.111756	-0.735869	0.877874	-0.056778	-0.738642	0.878434	0.109873	-0.633480	1.131070	0.004318	-0.616819	1.118073	0.107441	-0.596980	1.057041	0.101782	-0.517735	0.741593	-0.217524	-0.553067	0.677110	0.227397				-0.350815	0.531563	-0.014223	-0.292678	0.779623	0.165898	-0.114448	0.083478	-0.020955	-0.117531	0.059096	0.029290	-0.040703	0.077927	0.066571	0.398960	0.068481	0.237563
4965	41.375000	-0.793452	0.655789	-0.057265	-0.791476	0.626744	0.111491	-0.735915	0.877930	-0.057283	-0.739092	0.878350	0.109318	-0.633476	1.130622	0.004632	-0.616568	1.118069	0.107804	-0.596801	1.056997	0.102403	-0.515672	0.742361	-0.217708	-0.553735	0.676609	0.228448				-0.350928	0.531636	-0.013127	-0.293070	0.779180	0.166201	-0.114477	0.083535	-0.020888	-0.117553	0.059104	0.029329	-0.040756	0.077952	0.066545	0.398963	0.068477	0.237551
4966	41.383333	-0.793723	0.655721	-0.057535	-0.791798	0.626635	0.111259	-0.735895	0.878080	-0.057866	-0.739488	0.878350	0.108837	-0.633487	1.130146	0.005086	-0.616281	1.118122	0.108231	-0.596595	1.056995	0.103120	-0.513384	0.743264	-0.217972	-0.554369	0.676103	0.229477				-0.351008	0.531762	-0.012037	-0.293424	0.778573	0.166617	-0.114494	0.083577	-0.020825	-0.117577	0.059098	0.029382	-0.040752	0.077944	0.066668	0.398959	0.068477	0.237553
4967	41.391667	-0.794163	0.655708	-0.057801	-0.792042	0.626497	0.111024	-0.735954	0.878185	-0.058382	-0.739883	0.878295	0.108334	-0.633630	1.129649	0.005693	-0.615925	1.118204	0.108807	-0.596360	1.057060	0.103954	-0.511162	0.744192	-0.218115	-0.554941	0.675593	0.230470				-0.351088	0.531920	-0.010922	-0.293705	0.778003	0.167028	-0.114515	0.083617	-0.020772	-0.117598	0.059093	0.029429	-0.040760	0.077947	0.066698	0.398958	0.068471	0.237553
4968	41.400000	-0.794345	0.655565	-0.058038	-0.792337	0.626414	0.110854	-0.736060	0.878237	-0.058860	-0.740309	0.878206	0.107879	-0.633723	1.129170	0.006317	-0.615455	1.118329	0.109344	-0.596097	1.057139	0.104850	-0.508911	0.745182	-0.218212	-0.555482	0.675094	0.231453				-0.351143	0.532159	-0.009828	-0.293960	0.777472	0.167431	-0.114534	0.083645	-0.020721	-0.117615	0.059102	0.029463	-0.040777	0.077944	0.066729	0.398948	0.068477	0.237560
4969	41.408333	-0.794498	0.655397	-0.058207	-0.792556	0.626324	0.110711	-0.736114	0.878328	-0.059397	-0.740640	0.878135	0.107427	-0.633837	1.128707	0.007033	-0.615087	1.118492	0.110078	-0.595798	1.057230	0.105840	-0.506639	0.746244	-0.218156	-0.555964	0.674577	0.232382				-0.351266	0.532442	-0.008708	-0.294199	0.776930	0.168087	-0.114543	0.083677	-0.020675	-0.117622	0.059106	0.029489	-0.040796	0.077932	0.066761	0.398957	0.068479	0.237565
4970	41.416667	-0.794492	0.655166	-0.058359	-0.792803	0.626270	0.110602	-0.736214	0.878385	-0.059877	-0.740900	0.878101	0.106983	-0.633975	1.128220	0.007766	-0.614715	1.118603	0.110828	-0.595461	1.057272	0.106829	-0.504357	0.747354	-0.218163	-0.556397	0.674067	0.233292				-0.351350	0.532803	-0.007629	-0.294421	0.776363	0.168862	-0.114555	0.083699	-0.020638	-0.117631	0.059120	0.029523	-0.040811	0.077943	0.066785	0.398959	0.068475	0.237575
4971	41.425000	-0.794650	0.655024	-0.058482	-0.792977	0.626198	0.110517	-0.736302	0.878445	-0.060287	-0.741164	0.878023	0.106581	-0.634144	1.127679	0.008527	-0.614326	1.118561	0.111556	-0.595107	1.057212	0.107728	-0.502110	0.748510	-0.218130	-0.556757	0.673568	0.234195				-0.351379	0.533226	-0.006605	-0.294599	0.775796	0.169803	-0.114562	0.083723	-0.020602	-0.117629	0.059131	0.029540	-0.040816	0.077942	0.066812	0.398947	0.068478	0.237575
4972	41.433333	-0.794792	0.654874	-0.058592	-0.793131	0.626135	0.110451	-0.736426	0.878456	-0.060693	-0.741420	0.877904	0.106232	-0.634309	1.127183	0.009252	-0.613956	1.118457	0.112182	-0.594779	1.057082	0.108516	-0.499918	0.749698	-0.218065	-0.557053	0.673070	0.235082				-0.351935	0.533086	-0.005333	-0.294708	0.775155	0.170931	-0.114568	0.083748	-0.020577	-0.117631	0.059133	0.029556	-0.040822	0.077949	0.066842	0.398940	0.068476	0.237568
4973	41.441667	-0.795249	0.654800	-0.058786	-0.793259	0.626070	0.110406	-0.736502	0.878510	-0.061066	-0.741581	0.877809	0.105878	-0.634427	1.126697	0.009871	-0.613645	1.118248	0.112769	-0.594472	1.056867	0.109140	-0.497841	0.750927	-0.217967	-0.557248	0.672582	0.235956				-0.351517	0.534054	-0.004643	-0.294706	0.774413	0.172325	-0.114570	0.083764	-0.020554	-0.117640	0.059126	0.029582	-0.040827	0.077953	0.066874	0.398941	0.068470	0.237570
4974	41.450000	-0.795465	0.654630	-0.058947	-0.793361	0.625998	0.110372	-0.736610	0.878484	-0.061382	-0.741773	0.877674	0.105602	-0.634520	1.126268	0.010426	-0.613282	1.117897	0.113173	-0.594196	1.056596	0.109662	-0.495861	0.752151	-0.217841	-0.557377	0.672113	0.236802				-0.351625	0.533751	-0.003171	-0.294556	0.773602	0.173955	-0.114556	0.083832	-0.020540	-0.117640	0.059146	0.029575	-0.040832	0.077955	0.066903	0.398938	0.068469	0.237564
4975	41.458333	-0.795499	0.654446	-0.059081	-0.793445	0.625922	0.110334	-0.736650	0.878532	-0.061652	-0.741916	0.877545	0.105368	-0.634671	1.125892	0.010946	-0.613078	1.117606	0.113610	-0.593955	1.056271	0.110030	-0.494023	0.753351	-0.217718	-0.557422	0.671683	0.237653				-0.351973	0.538664	-0.006146	-0.294308	0.772834	0.175995	-0.114567	0.083812	-0.020521	-0.117640	0.059139	0.029591	-0.040835	0.077957	0.066924	0.398934	0.068467	0.237565
4976	41.466667	-0.795572	0.654333	-0.059174	-0.793522	0.625844	0.110290	-0.736727	0.878530	-0.061878	-0.742018	0.877412	0.105174	-0.634813	1.125553	0.011406	-0.612902	1.117282	0.114023	-0.593745	1.055930	0.110308	-0.492294	0.754528	-0.217594	-0.557387	0.671286	0.238457				-0.351957	0.539017	-0.005266	-0.293753	0.771882	0.178289	-0.114583	0.083790	-0.020500	-0.117641	0.059132	0.029602	-0.040834	0.077957	0.066953	0.398928	0.068468	0.237569
4977	41.475000	-0.795506	0.654267	-0.059125	-0.793584	0.625773	0.110238	-0.736787	0.878526	-0.062047	-0.742079	0.877281	0.105030	-0.634942	1.125298	0.011785	-0.612850	1.116981	0.114395	-0.593644	1.055686	0.110644	-0.490719	0.755657	-0.217480	-0.557302	0.670947	0.239203				-0.351937	0.539291	-0.004366	-0.292965	0.770870	0.181004	-0.114572	0.083821	-0.020486	-0.117635	0.059144	0.029607	-0.040839	0.077958	0.066966	0.398928	0.068466	0.237569
4978	41.483333	-0.795488	0.654121	-0.059281	-0.793612	0.625694	0.110158	-0.736845	0.878529	-0.062180	-0.742102	0.877175	0.104930	-0.635067	1.125120	0.012107	-0.612738	1.116657	0.114616	-0.593565	1.055418	0.110827	-0.489278	0.756730	-0.217386	-0.557178	0.670654	0.239877				-0.351647	0.535965	-0.000412	-0.292019	0.769831	0.184044	-0.114551	0.083857	-0.020484	-0.117628	0.059146	0.029611	-0.040832	0.077960	0.066978	0.398923	0.068460	0.237574
4979	41.491667	-0.795523	0.654100	-0.059345	-0.793640	0.625644	0.110086	-0.736871	0.878555	-0.062216	-0.742099	0.877096	0.104873	-0.635172	1.125018	0.012381	-0.612763	1.116394	0.114875	-0.593551	1.055156	0.110929	-0.487979	0.757703	-0.217296	-0.557026	0.670438	0.240433				-0.351754	0.536714	0.000181	-0.290914	0.768805	0.187423	-0.114564	0.083824	-0.020477	-0.117630	0.059156	0.029623	-0.040829	0.077959	0.066979	0.398920	0.068456	0.237569
4980	41.500000	-0.795494	0.654066	-0.059427	-0.793653	0.625616	0.110024	-0.736869	0.878570	-0.062307	-0.742061	0.877036	0.104858	-0.635246	1.124984	0.012554	-0.612929	1.116205	0.115122	-0.593599	1.054921	0.110970	-0.486817	0.758575	-0.217235	-0.556845	0.670276	0.240898				-0.351822	0.537471	0.000744	-0.289724	0.767832	0.191001	-0.114570	0.083793	-0.020473	-0.117617	0.059166	0.029619	-0.040823	0.077957	0.066974	0.398921	0.068462	0.237570
4981	41.508333	-0.795485	0.654079	-0.059458	-0.793643	0.625610	0.109968	-0.736895	0.878570	-0.062260	-0.741966	0.876993	0.104854	-0.635283	1.125036	0.012659	-0.613035	1.115994	0.115224	-0.593728	1.054734	0.110930	-0.485857	0.759342	-0.217196	-0.556631	0.670192	0.241237				-0.351920	0.538366	0.000820	-0.288491	0.766949	0.194744	-0.114549	0.083813	-0.020489	-0.117619	0.059155	0.029628	-0.040811	0.077953	0.066961	0.398919	0.068460	0.237571
4982	41.516667	-0.795463	0.654075	-0.059518	-0.793606	0.625618	0.109921	-0.736851	0.878618	-0.062272	-0.741903	0.876982	0.104900	-0.635296	1.125151	0.012714	-0.613089	1.115791	0.115172	-0.593895	1.054587	0.110861	-0.485039	0.760009	-0.217175	-0.556394	0.670162	0.241469				-0.350905	0.537801	0.001769	-0.287254	0.766139	0.198538	-0.114527	0.083839	-0.020506	-0.117614	0.059144	0.029621	-0.040800	0.077945	0.066935	0.398921	0.068458	0.237566
4983	41.525000	-0.795407	0.654080	-0.059548	-0.793546	0.625648	0.109888	-0.736807	0.878670	-0.062176	-0.741816	0.877000	0.104949	-0.635256	1.125335	0.012711	-0.613257	1.115666	0.115182	-0.594097	1.054468	0.110723	-0.484390	0.760567	-0.217149	-0.556128	0.670184	0.241571				-0.351215	0.538911	0.001921	-0.286048	0.765433	0.202327	-0.114529	0.083800	-0.020517	-0.117611	0.059137	0.029598	-0.040789	0.077938	0.066904	0.398917	0.068462	0.237567
4984	41.533333	-0.795404	0.654202	-0.059483	-0.793484	0.625692	0.109864	-0.736709	0.878744	-0.062160	-0.741717	0.877046	0.105015	-0.635193	1.125586	0.012659	-0.613456	1.115587	0.115148	-0.594317	1.054372	0.110557	-0.483870	0.761034	-0.217124	-0.555823	0.670235	0.241578				-0.350806	0.539203	0.002298	-0.284903	0.764808	0.206048	-0.114538	0.083758	-0.020530	-0.117611	0.059109	0.029596	-0.040780	0.077935	0.066857	0.398909	0.068452	0.237561
4985	41.541667	-0.795327	0.654180	-0.059535	-0.793100	0.625422	0.109595	-0.736624	0.878801	-0.062074	-0.741611	0.877095	0.105079	-0.635094	1.125846	0.012548	-0.613660	1.115536	0.115074	-0.594557	1.054330	0.110361	-0.483502	0.761395	-0.217065	-0.555490	0.670319	0.241467				-0.350267	0.539520	0.002529	-0.283849	0.764285	0.209617	-0.114508	0.083808	-0.020547	-0.117611	0.059111	0.029577	-0.040763	0.077929	0.066799	0.398901	0.068452	0.237554
4986	41.550000	-0.795261	0.654236	-0.059521	-0.793252	0.625767	0.109803	-0.736509	0.878857	-0.061973	-0.741503	0.877144	0.105146	-0.634979	1.126109	0.012412	-0.613874	1.115539	0.114978	-0.594795	1.054324	0.110166	-0.483251	0.761666	-0.216979	-0.555148	0.670409	0.241232				-0.349540	0.539487	0.002650	-0.282916	0.763838	0.212987	-0.114525	0.083744	-0.020554	-0.117610	0.059106	0.029563	-0.040741	0.077910	0.066734	0.398899	0.068452	0.237551
4987	41.558333	-0.795242	0.654290	-0.059568	-0.793186	0.625846	0.109803	-0.736364	0.878907	-0.061874	-0.741442	0.877167	0.105264	-0.634830	1.126370	0.012284	-0.614110	1.115607	0.114871	-0.595038	1.054373	0.109964	-0.483124	0.761854	-0.216855	-0.554794	0.670484	0.240849				-0.349075	0.539809	0.002683	-0.282190	0.763529	0.216017	-0.114527	0.083734	-0.020562	-0.117610	0.059101	0.029555	-0.040723	0.077910	0.066666	0.398894	0.068444	0.237546
4988	41.566667	-0.795226	0.654400	-0.059565	-0.793125	0.625920	0.109805	-0.736183	0.878969	-0.061785	-0.741288	0.877267	0.105341	-0.634659	1.126698	0.012056	-0.614323	1.115693	0.114693	-0.595281	1.054455	0.109759	-0.483068	0.761968	-0.216689	-0.554428	0.670564	0.240365				-0.348509	0.540100	0.002617	-0.281675	0.763298	0.218697	-0.114522	0.083730	-0.020569	-0.117613	0.059096	0.029559	-0.040702	0.077904	0.066590	0.398889	0.068439	0.237549
4989	41.575000	-0.794881	0.654472	-0.059400	-0.793069	0.625993	0.109810	-0.736017	0.878997	-0.061608	-0.741216	0.877285	0.105457	-0.634497	1.127025	0.011836	-0.614525	1.115791	0.114570	-0.595514	1.054561	0.109589	-0.483087	0.761981	-0.216481	-0.554075	0.670643	0.239778				-0.348014	0.540425	0.002521	-0.281332	0.763023	0.220741	-0.114519	0.083727	-0.020574	-0.117614	0.059093	0.029560	-0.040678	0.077898	0.066513	0.398883	0.068434	0.237544
4990	41.583333	-0.794897	0.654622	-0.059374	-0.793010	0.626056	0.109815	-0.735821	0.879044	-0.061437	-0.741151	0.877340	0.105659	-0.634291	1.127272	0.011682	-0.614810	1.116002	0.114516	-0.595729	1.054701	0.109445	-0.483150	0.761917	-0.216246	-0.553703	0.670718	0.239108				-0.347159	0.540073	0.003068	-0.281411	0.763058	0.222341	-0.114519	0.083716	-0.020580	-0.117614	0.059076	0.029558	-0.040668	0.077867	0.066447	0.398875	0.068430	0.237546
4991	41.591667	-0.794485	0.654574	-0.059373	-0.793018	0.626168	0.109867	-0.735616	0.879099	-0.061216	-0.741029	0.877458	0.105840	-0.634108	1.127560	0.011484	-0.614888	1.116143	0.114279	-0.595937	1.054889	0.109316	-0.483235	0.761767	-0.215977	-0.553344	0.670801	0.238344				-0.346586	0.540131	0.003112	-0.281830	0.763351	0.223130	-0.114520	0.083711	-0.020583	-0.117625	0.059054	0.029555	-0.040645	0.077854	0.066366	0.398870	0.068430	0.237540
4992	41.600000	-0.794525	0.654812	-0.059277	-0.792962	0.626223	0.109880	-0.735371	0.879170	-0.061000	-0.740963	0.877533	0.106058	-0.633912	1.127896	0.011238	-0.615044	1.116351	0.114137	-0.596139	1.055099	0.109209	-0.483339	0.761548	-0.215689	-0.552972	0.670868	0.237487				-0.346051	0.540114	0.003155	-0.282526	0.763968	0.223180	-0.114518	0.083711	-0.020602	-0.117626	0.059047	0.029530	-0.040623	0.077837	0.066276	0.398872	0.068427	0.237536
4993	41.608333	-0.794478	0.654867	-0.059379	-0.792897	0.626265	0.109893	-0.735157	0.879191	-0.060728	-0.740922	0.877620	0.106301	-0.633705	1.128171	0.011055	-0.615201	1.116590	0.113995	-0.596320	1.055302	0.109118	-0.483447	0.761251	-0.215363	-0.552601	0.670944	0.236510				-0.345623	0.539948	0.003161	-0.283463	0.765054	0.222296	-0.114513	0.083707	-0.020602	-0.117637	0.059024	0.029525	-0.040592	0.077825	0.066177	0.398866	0.068435	0.237539
4994	41.616667	-0.794210	0.654998	-0.059195	-0.792815	0.626313	0.109917	-0.734952	0.879168	-0.060406	-0.740900	0.877720	0.106568	-0.633497	1.128398	0.010890	-0.615325	1.116823	0.113877	-0.596488	1.055503	0.109037	-0.483546	0.760897	-0.215020	-0.552219	0.671011	0.235427				-0.345106	0.539880	0.003036	-0.284560	0.766439	0.220637	-0.114512	0.083702	-0.020600	-0.117650	0.058992	0.029534	-0.040564	0.077816	0.066080	0.398856	0.068432	0.237540
4995	41.625000	-0.794075	0.655091	-0.059131	-0.792751	0.626351	0.109946	-0.734677	0.879183	-0.060172	-0.740928	0.877797	0.106859	-0.633284	1.128684	0.010679	-0.615442	1.117044	0.113747	-0.596646	1.055701	0.108968	-0.483608	0.760477	-0.214652	-0.551822	0.671082	0.234206				-0.344871	0.539590	0.002908	-0.285764	0.768137	0.218058	-0.114508	0.083704	-0.020595	-0.117647	0.058999	0.029528	-0.040532	0.077793	0.065980	0.398858	0.068431	0.237542
4996	41.633333	-0.793709	0.655118	-0.059004	-0.792692	0.626380	0.109985	-0.734460	0.879104	-0.059855	-0.740940	0.877905	0.107149	-0.633054	1.128871	0.010533	-0.615657	1.117294	0.113694	-0.596804	1.055889	0.108887	-0.483643	0.759992	-0.214235	-0.551417	0.671176	0.232906							-0.287003	0.769983	0.214784	-0.114503	0.083713	-0.020582	-0.117647	0.058991	0.029538	-0.040503	0.077785	0.065885	0.398857	0.068426	0.237537
4997	41.641667	-0.793761	0.655230	-0.058991	-0.792633	0.626397	0.110036	-0.734176	0.879071	-0.059510	-0.741002	0.877941	0.107414	-0.632852	1.129094	0.010341	-0.615725	1.117435	0.113527	-0.596959	1.056058	0.108783	-0.483670	0.759478	-0.213803	-0.550999	0.671265	0.231506							-0.288249	0.771968	0.210697	-0.114505	0.083725	-0.020550	-0.117660	0.058966	0.029582	-0.040477	0.077771	0.065806	0.398852	0.068421	0.237540
4998	41.650000	-0.793657	0.655250	-0.059024	-0.792589	0.626406	0.110102	-0.733898	0.878999	-0.059209	-0.741030	0.878032	0.107734	-0.632648	1.129363	0.010107	-0.615795	1.117583	0.113370	-0.597104	1.056225	0.108669	-0.483650	0.758913	-0.213315	-0.550568	0.671360	0.230085							-0.289524	0.774010	0.205941	-0.114508	0.083744	-0.020521	-0.117669	0.058973	0.029603	-0.040453	0.077758	0.065737	0.398854	0.068414	0.237540
4999	41.658333	-0.793561	0.655378	-0.058861	-0.792558	0.626398	0.110184	-0.733604	0.878951	-0.058887	-0.741090	0.878091	0.108037	-0.632452	1.129621	0.009914	-0.615910	1.117716	0.113210	-0.597263	1.056357	0.108538	-0.483609	0.758305	-0.212785	-0.550109	0.671437	0.228700							-0.290869	0.776162	0.200348	-0.114504	0.083788	-0.020477	-0.117676	0.058979	0.029628	-0.040437	0.077754	0.065681	0.398853	0.068407	0.237541
5000	41.666667	-0.793331	0.655525	-0.058590	-0.792531	0.626378	0.110267	-0.733317	0.878875	-0.058522	-0.741188	0.878144	0.108357	-0.632258	1.129788	0.009803	-0.616053	1.117863	0.113068	-0.597429	1.056471	0.108414	-0.483569	0.757650	-0.212222	-0.549623	0.671496	0.227383							-0.292315	0.778353	0.194046	-0.114524	0.083793	-0.020436	-0.117681	0.058976	0.029649	-0.040417	0.077751	0.065630	0.398852	0.068405	0.237536
5001	41.675000	-0.793073	0.655562	-0.058465	-0.792515	0.626354	0.110362	-0.733038	0.878786	-0.058227	-0.741251	0.878174	0.108667	-0.632091	1.129983	0.009664	-0.616186	1.117964	0.112960	-0.597597	1.056566	0.108296	-0.483532	0.756956	-0.211601	-0.549047	0.671523	0.226216							-0.293959	0.780612	0.186888	-0.114521	0.083841	-0.020399	-0.117700	0.058967	0.029671	-0.040406	0.077741	0.065594	0.398841	0.068410	0.237541
5002	41.683333	-0.792809	0.655589	-0.058331	-0.792507	0.626316	0.110459	-0.732768	0.878706	-0.057929	-0.741340	0.878175	0.109019	-0.631940	1.130159	0.009546	-0.616342	1.118060	0.112858	-0.597756	1.056632	0.108195	-0.483501	0.756252	-0.210941	-0.548386	0.671550	0.225196							-0.295785	0.782863	0.179058	-0.114549	0.083842	-0.020350	-0.117720	0.058942	0.029711	-0.040399	0.077739	0.065559	0.398842	0.068410	0.237543
5003	41.691667	-0.792698	0.655738	-0.058162	-0.792491	0.626263	0.110558	-0.732559	0.878631	-0.057582	-0.741336	0.878207	0.109299	-0.631826	1.130300	0.009371	-0.616497	1.118074	0.112782	-0.597900	1.056656	0.108114	-0.483482	0.755542	-0.210230	-0.547597	0.671553	0.224359							-0.297850	0.785136	0.170567	-0.114553	0.083873	-0.020300	-0.117727	0.058960	0.029723	-0.040391	0.077730	0.065529	0.398826	0.068403	0.237546
5004	41.700000	-0.792453	0.655729	-0.058093	-0.792470	0.626203	0.110660	-0.732339	0.878600	-0.057268	-0.741406	0.878180	0.109728	-0.631742	1.130403	0.009250	-0.616643	1.118049	0.112730	-0.598047	1.056638	0.108040	-0.483495	0.754836	-0.209461	-0.546701	0.671552	0.223693				-0.344447	0.530754	0.004816	-0.300204	0.787207	0.161452	-0.114559	0.083903	-0.020254	-0.117737	0.058952	0.029755	-0.040379	0.077722	0.065492	0.398823	0.068406	0.237547
5005	41.708333	-0.792483	0.655867	-0.058035	-0.792458	0.626145	0.110782	-0.732123	0.878625	-0.056882	-0.741356	0.878195	0.110020	-0.631708	1.130419	0.009131	-0.616795	1.117944	0.112688	-0.598145	1.056573	0.107976	-0.483578	0.754159	-0.208653	-0.545655	0.671558	0.223201				-0.344763	0.529480	0.004820	-0.302835	0.789220	0.151955	-0.114568	0.083924	-0.020212	-0.117745	0.058960	0.029788	-0.040369	0.077718	0.065461	0.398811	0.068403	0.237547
5006	41.716667	-0.792406	0.655987	-0.057850	-0.792436	0.626081	0.110912	-0.731995	0.878602	-0.056523	-0.741309	0.878177	0.110418	-0.631625	1.130274	0.009225	-0.617025	1.117839	0.112751	-0.598389	1.056409	0.107915	-0.483687	0.753522	-0.207835	-0.544525	0.671563	0.222860				-0.345002	0.528054	0.004928	-0.305707	0.791102	0.142137	-0.114573	0.083952	-0.020172	-0.117760	0.058940	0.029839	-0.040347	0.077712	0.065422	0.398805	0.068390	0.237539
5007	41.725000	-0.792332	0.656101	-0.057640	-0.792410	0.626022	0.111071	-0.731909	0.878632	-0.056079	-0.741240	0.878128	0.110866	-0.631662	1.130244	0.009033	-0.617162	1.117676	0.112709	-0.598351	1.056266	0.107870	-0.483863	0.752926	-0.206981	-0.543249	0.671586	0.222685				-0.345302	0.526638	0.005047	-0.308877	0.792773	0.132072	-0.114572	0.083975	-0.020132	-0.117768	0.058933	0.029873	-0.040335	0.077705	0.065386	0.398801	0.068393	0.237537
5008	41.733333	-0.792271	0.656142	-0.057467	-0.792413	0.626006	0.111272	-0.731839	0.878732	-0.055597	-0.741099	0.878114	0.111351	-0.631639	1.130063	0.009044	-0.617284	1.117476	0.112695	-0.598304	1.056106	0.107837	-0.484082	0.752390	-0.206134	-0.541886	0.671601	0.222615				-0.345740	0.525224	0.005224	-0.312267	0.794301	0.121905	-0.114574	0.083992	-0.020094	-0.117782	0.058918	0.029913	-0.040324	0.077702	0.065354	0.398795	0.068377	0.237521
5009	41.741667	-0.792249	0.656248	-0.057191	-0.792371	0.625957	0.111470	-0.731878	0.878785	-0.055068	-0.740932	0.878075	0.111887	-0.631647	1.129887	0.009020	-0.617371	1.117200	0.112632	-0.598380	1.055894	0.107797	-0.484368	0.751888	-0.205293	-0.540287	0.671714	0.222599				-0.346048	0.523730	0.005694	-0.315915	0.795749	0.111772	-0.114576	0.084013	-0.020067	-0.117782	0.058931	0.029916	-0.040308	0.077697	0.065314	0.398791	0.068382	0.237529
5010	41.750000	-0.792234	0.656289	-0.056949	-0.792322	0.625913	0.111681	-0.731949	0.878841	-0.054534	-0.740735	0.878038	0.112441	-0.631644	1.129681	0.008990	-0.617442	1.116896	0.112598	-0.598445	1.055669	0.107775	-0.484693	0.751426	-0.204457	-0.538772	0.671688	0.222672				-0.346650	0.522449	0.006075	-0.319815	0.796907	0.101743	-0.114577	0.084023	-0.020048	-0.117789	0.058921	0.029918	-0.040300	0.077690	0.065273	0.398773	0.068372	0.237519
5011	41.758333	-0.792243	0.656339	-0.056668	-0.792364	0.625875	0.111959	-0.732079	0.878941	-0.053994	-0.740558	0.877990	0.113072	-0.631666	1.129448	0.008973	-0.617645	1.116717	0.112672	-0.598447	1.055446	0.107763	-0.485074	0.751009	-0.203646	-0.537233	0.671595	0.222725				-0.347394	0.521343	0.006329	-0.323924	0.797785	0.091908	-0.114586	0.084026	-0.020035	-0.117805	0.058910	0.029926	-0.040293	0.077692	0.065228	0.398774	0.068364	0.237515
5012	41.766667	-0.792276	0.656417	-0.056325	-0.792223	0.625850	0.112190	-0.732258	0.879031	-0.053456	-0.740277	0.877943	0.113633	-0.631693	1.129307	0.008893	-0.617757	1.116507	0.112694	-0.598445	1.055257	0.107765	-0.485518	0.750635	-0.202869	-0.535697	0.671467	0.222796				-0.348114	0.520343	0.006839	-0.328325	0.798203	0.082354	-0.114585	0.084038	-0.020031	-0.117816	0.058893	0.029933	-0.040279	0.077688	0.065163	0.398772	0.068357	0.237517
5013	41.775000	-0.792340	0.656377	-0.056054	-0.792164	0.625835	0.112455	-0.732495	0.879133	-0.052912	-0.740007	0.877869	0.114206	-0.631720	1.129102	0.008920	-0.617812	1.116261	0.112657	-0.598446	1.055089	0.107773	-0.486024	0.750329	-0.202149	-0.534203	0.671285	0.222856				-0.348905	0.519488	0.007441	-0.333113	0.798484	0.073406	-0.114587	0.084025	-0.020041	-0.117819	0.058903	0.029915	-0.040269	0.077679	0.065089	0.398765	0.068352	0.237508
5014	41.783333	-0.792412	0.656392	-0.055746	-0.792117	0.625832	0.112734	-0.732805	0.879172	-0.052398	-0.739732	0.877783	0.114760	-0.631759	1.128901	0.008958	-0.617875	1.116047	0.112663	-0.598283	1.054965	0.107824	-0.486586	0.750063	-0.201471	-0.532727	0.671081	0.222948				-0.349821	0.518661	0.008019	-0.337977	0.798542	0.065156	-0.114591	0.084018	-0.020072	-0.117824	0.058890	0.029905	-0.040259	0.077669	0.065000	0.398751	0.068355	0.237512
5015	41.791667	-0.792520	0.656403	-0.055418	-0.792061	0.625826	0.113016	-0.733094	0.879283	-0.051911	-0.739463	0.877665	0.115290	-0.631807	1.128672	0.009048	-0.617962	1.115889	0.112733	-0.598300	1.054831	0.107892	-0.487191	0.749861	-0.200863	-0.531223	0.670884	0.223118				-0.350722	0.518081	0.008706	-0.343134	0.798161	0.057393	-0.114582	0.083999	-0.020118	-0.117828	0.058886	0.029882	-0.040240	0.077667	0.064905	0.398737	0.068348	0.237511
5016	41.800000	-0.792792	0.656503	-0.055022	-0.792018	0.625823	0.113299	-0.733465	0.879306	-0.051457	-0.739161	0.877569	0.115768	-0.631874	1.128517	0.009151	-0.618057	1.115773	0.112804	-0.598326	1.054713	0.108003	-0.487833	0.749707	-0.200318	-0.529686	0.670677	0.223357				-0.351620	0.517679	0.009452	-0.347929	0.797402	0.050355	-0.114578	0.083967	-0.020170	-0.117816	0.058905	0.029817	-0.040221	0.077659	0.064810	0.398722	0.068331	0.237506
5017	41.808333	-0.792928	0.656448	-0.054730	-0.791962	0.625808	0.113574	-0.733820	0.879387	-0.051011	-0.738885	0.877447	0.116219	-0.631892	1.128324	0.009223	-0.618236	1.115679	0.113006	-0.598358	1.054595	0.108184	-0.488492	0.749609	-0.199882	-0.528128	0.670503	0.223696				-0.352628	0.517379	0.010161	-0.352623	0.796294	0.044105	-0.114566	0.083927	-0.020244	-0.117818	0.058882	0.029776	-0.040202	0.077648	0.064703	0.398702	0.068317	0.237504
5018	41.816667	-0.793086	0.656384	-0.054455	-0.791912	0.625793	0.113850	-0.734233	0.879416	-0.050603	-0.738613	0.877312	0.116634	-0.631894	1.128076	0.009354	-0.618301	1.115553	0.113142	-0.598376	1.054461	0.108398	-0.489168	0.749560	-0.199500	-0.526496	0.670259	0.223905				-0.353563	0.517224	0.010869	-0.356617	0.794954	0.038522	-0.114550	0.083890	-0.020328	-0.117809	0.058878	0.029712	-0.040174	0.077642	0.064576	0.398681	0.068302	0.237496
5019	41.825000	-0.793242	0.656275	-0.054216	-0.791878	0.625790	0.114115	-0.734634	0.879468	-0.050296	-0.738361	0.877166	0.116983	-0.632006	1.127788	0.009492	-0.618367	1.115393	0.113293	-0.598391	1.054317	0.108640	-0.489841	0.749579	-0.199187	-0.525004	0.670105	0.224431				-0.354534	0.517260	0.011566	-0.359957	0.793712	0.034111	-0.114535	0.083838	-0.020411	-0.117797	0.058872	0.029635	-0.040143	0.077636	0.064446	0.398658	0.068267	0.237490
5020	41.833333	-0.793466	0.656224	-0.053916	-0.791840	0.625769	0.114354	-0.735046	0.879503	-0.050044	-0.738095	0.877012	0.117265	-0.632113	1.127449	0.009691	-0.618432	1.115215	0.113506	-0.598390	1.054155	0.108906	-0.490507	0.749646	-0.198924	-0.523545	0.669872	0.224789				-0.355749	0.517595	0.012224	-0.362438	0.792184	0.030163	-0.114487	0.083836	-0.020507	-0.117783	0.058872	0.029558	-0.040108	0.077631	0.064314	0.398635	0.068250	0.237483
5021	41.841667	-0.793624	0.656054	-0.053740	-0.791801	0.625745	0.114560	-0.735507	0.879541	-0.049783	-0.737917	0.876860	0.117520	-0.632060	1.127104	0.009820	-0.618405	1.114952	0.113649	-0.598370	1.053976	0.109208	-0.491159	0.749781	-0.198756	-0.522270	0.669657	0.225250				-0.356620	0.517739	0.012752	-0.364447	0.790692	0.027009	-0.114471	0.083750	-0.020602	-0.117773	0.058851	0.029489	-0.040080	0.077630	0.064186	0.398604	0.068225	0.237480
5022	41.850000	-0.793803	0.655916	-0.053545	-0.791769	0.625722	0.114743	-0.735922	0.879598	-0.049599	-0.737719	0.876704	0.117710	-0.632076	1.126736	0.010029	-0.618442	1.114734	0.113860	-0.598338	1.053778	0.109531	-0.491791	0.749948	-0.198639	-0.521172	0.669436	0.225695				-0.357440	0.517960	0.013243	-0.366117	0.789011	0.024302	-0.114461	0.083656	-0.020702	-0.117748	0.058855	0.029403	-0.040056	0.077625	0.064062	0.398590	0.068218	0.237479
5023	41.858333	-0.794096	0.655827	-0.053350	-0.791748	0.625702	0.114884	-0.736383	0.879594	-0.049532	-0.737511	0.876543	0.117820	-0.632107	1.126362	0.010212	-0.618578	1.114593	0.114184	-0.598298	1.053576	0.109890	-0.492354	0.750174	-0.198598	-0.520325	0.669167	0.226086				-0.358273	0.518149	0.013599	-0.367243	0.787435	0.022358	-0.114436	0.083601	-0.020799	-0.117731	0.058854	0.029322	-0.040035	0.077626	0.063950	0.398568	0.068203	0.237475
5024	41.866667	-0.794579	0.655803	-0.053261	-0.791735	0.625679	0.114997	-0.736819	0.879631	-0.049411	-0.737355	0.876402	0.117911	-0.632149	1.125907	0.010511	-0.618598	1.114383	0.114493	-0.598239	1.053366	0.110282	-0.492882	0.750429	-0.198610	-0.519725	0.668874	0.226430				-0.358959	0.518476	0.013955	-0.368000	0.786015	0.020796	-0.114415	0.083548	-0.020895	-0.117721	0.058824	0.029266	-0.040018	0.077629	0.063841	0.398536	0.068169	0.237471
5025	41.875000	-0.794809	0.655668	-0.053179	-0.791753	0.625661	0.115054	-0.737219	0.879668	-0.049388	-0.737240	0.876281	0.117951	-0.632295	1.125455	0.010878	-0.618599	1.114130	0.114795	-0.598174	1.053143	0.110691	-0.493349	0.750719	-0.198696	-0.519408	0.668576	0.226712				-0.359739	0.518714	0.014142	-0.368353	0.784572	0.019771	-0.114395	0.083506	-0.020974	-0.117708	0.058842	0.029188	-0.039998	0.077631	0.063752	0.398497	0.068146	0.237462
5026	41.883333	-0.794970	0.655494	-0.053168	-0.791770	0.625640	0.115076	-0.737594	0.879698	-0.049407	-0.737159	0.876172	0.117937	-0.632448	1.124949	0.011278	-0.618537	1.113819	0.115083	-0.598087	1.052898	0.111132	-0.493758	0.751014	-0.198836	-0.519345	0.668284	0.226911				-0.360414	0.519013	0.014242	-0.368197	0.783181	0.019111	-0.114382	0.083453	-0.021045	-0.117756	0.058533	0.029099	-0.039980	0.077629	0.063669	0.398447	0.068110	0.237449
5027	41.891667	-0.795057	0.655406	-0.053121	-0.791798	0.625626	0.115059	-0.737944	0.879705	-0.049471	-0.737124	0.876080	0.117860	-0.632528	1.124462	0.011664	-0.618513	1.113508	0.115470	-0.597981	1.052630	0.111626	-0.494089	0.751335	-0.199043	-0.519548	0.667993	0.227017				-0.361049	0.519328	0.014271	-0.367509	0.781849	0.018986	-0.114361	0.083417	-0.021105	-0.117680	0.058829	0.029084	-0.039963	0.077623	0.063607	0.398386	0.068061	0.237435
5028	41.900000	-0.794976	0.655232	-0.053081	-0.791829	0.625615	0.115001	-0.738255	0.879722	-0.049579	-0.737131	0.876004	0.117741	-0.632612	1.123948	0.012110	-0.618578	1.113255	0.115965	-0.597873	1.052350	0.112145	-0.494358	0.751678	-0.199299	-0.519927	0.667700	0.227037				-0.361581	0.519653	0.014227	-0.366361	0.780448	0.019168	-0.114343	0.083375	-0.021146	-0.117671	0.058826	0.029051	-0.039947	0.077614	0.063557	0.398307	0.068017	0.237421
5029	41.908333	-0.795099	0.655095	-0.053228	-0.791901	0.625610	0.114901	-0.738496	0.879760	-0.049742	-0.737184	0.875943	0.117560	-0.632725	1.123490	0.012544	-0.618509	1.112949	0.116462	-0.597749	1.052057	0.112663	-0.494511	0.752060	-0.199621	-0.520475	0.667448	0.227060				-0.362152	0.520140	0.014175	-0.364776	0.779440	0.019896	-0.114314	0.083329	-0.021179	-0.117659	0.058836	0.029012	-0.039928	0.077613	0.063532	0.398234	0.067965	0.237409
5030	41.916667	-0.795668	0.655158	-0.053564	-0.791984	0.625599	0.114773	-0.738709	0.879762	-0.049996	-0.737283	0.875879	0.117325	-0.632963	1.123044	0.013075	-0.618379	1.112602	0.116832	-0.597651	1.051814	0.113191	-0.494555	0.752462	-0.199991	-0.521194	0.667211	0.226947				-0.362710	0.520574	0.014024	-0.362712	0.778329	0.020910	-0.114273	0.083277	-0.021215	-0.117704	0.058523	0.028962	-0.039918	0.077617	0.063514	0.398172	0.067931	0.237384
5031	41.925000	-0.795755	0.655076	-0.053780	-0.792074	0.625574	0.114601	-0.738855	0.879790	-0.050254	-0.737428	0.875781	0.117025	-0.633063	1.122741	0.013663	-0.618342	1.112402	0.117334	-0.597588	1.051602	0.113692	-0.494453	0.752873	-0.200385	-0.522034	0.666871	0.226605				-0.363020	0.520864	0.013759	-0.360420	0.777615	0.022364	-0.114224	0.083186	-0.021266	-0.117604	0.058830	0.028950	-0.039898	0.077614	0.063511	0.398112	0.067892	0.237379
5032	41.933333	-0.795832	0.655003	-0.054021	-0.792177	0.625537	0.114392	-0.738930	0.879835	-0.050616	-0.737631	0.875724	0.116692	-0.633158	1.122540	0.014246	-0.618299	1.112250	0.117805	-0.597563	1.051449	0.114180	-0.494218	0.753309	-0.200791	-0.523022	0.666479	0.226135				-0.363384	0.521093	0.013469	-0.357762	0.776974	0.024206	-0.114166	0.083068	-0.021330	-0.117574	0.058811	0.028918	-0.039875	0.077618	0.063511	0.398038	0.067856	0.237355
5033	41.941667	-0.795870	0.654904	-0.054343	-0.792314	0.625505	0.114160	-0.739010	0.879828	-0.050998	-0.737870	0.875608	0.116293	-0.633294	1.122462	0.014730	-0.618332	1.112188	0.118334	-0.597578	1.051356	0.114635	-0.493843	0.753771	-0.201191	-0.524207	0.665998	0.225501				-0.363862	0.521149	0.013090	-0.354813	0.776620	0.026556	-0.114088	0.082941	-0.021421	-0.117555	0.058654	0.028855	-0.039848	0.077615	0.063511	0.397947	0.067826	0.237306
5034	41.950000	-0.795893	0.654852	-0.054627	-0.792455	0.625474	0.113919	-0.739055	0.879813	-0.051414	-0.738067	0.875570	0.115864	-0.633441	1.122451	0.015239	-0.618274	1.112104	0.118742	-0.597621	1.051292	0.115039	-0.493359	0.754231	-0.201582	-0.525536	0.665429	0.224723				-0.364124	0.521295	0.012730	-0.351678	0.776488	0.029368	-0.114007	0.082791	-0.021507	-0.117487	0.058769	0.028840	-0.039821	0.077618	0.063507	0.397822	0.067778	0.237258
5035	41.958333	-0.796025	0.654759	-0.055007	-0.792619	0.625446	0.113658	-0.739026	0.879842	-0.051894	-0.738319	0.875505	0.115399	-0.633602	1.122553	0.015700	-0.618313	1.112092	0.119196	-0.597718	1.051239	0.115386	-0.492787	0.754715	-0.201958	-0.526993	0.664744	0.223670				-0.364327	0.521414	0.012340	-0.348421	0.776514	0.032655	-0.113915	0.082655	-0.021596	-0.117434	0.058757	0.028786	-0.039786	0.077628	0.063492	0.397674	0.067736	0.237201
5036	41.966667	-0.795959	0.654624	-0.055399	-0.792750	0.625425	0.113391	-0.739018	0.879822	-0.052397	-0.738568	0.875418	0.114901	-0.633763	1.122724	0.016123	-0.618362	1.112077	0.119569	-0.597865	1.051216	0.115671	-0.492144	0.755212	-0.202312	-0.528539	0.664026	0.222496				-0.364484	0.521501	0.011928	-0.345064	0.776863	0.036479	-0.113821	0.082522	-0.021682	-0.117438	0.058463	0.028690	-0.039755	0.077633	0.063476	0.397531	0.067718	0.237126
5037	41.975000	-0.796002	0.654598	-0.055744	-0.792907	0.625409	0.113101	-0.738925	0.879868	-0.052911	-0.738815	0.875330	0.114374	-0.633825	1.123034	0.016407	-0.618463	1.112103	0.119923	-0.598062	1.051221	0.115856	-0.491452	0.755732	-0.202646	-0.530182	0.663343	0.221385				-0.364577	0.521509	0.011451	-0.341486	0.777203	0.040979	-0.113724	0.082396	-0.021771	-0.117376	0.058478	0.028607	-0.039718	0.077624	0.063459	0.397373	0.067662	0.237033
5038	41.983333	-0.796121	0.654653	-0.056044	-0.793022	0.625394	0.112808	-0.738859	0.879860	-0.053443	-0.739058	0.875256	0.113839	-0.633890	1.123371	0.016637	-0.618585	1.112159	0.120207	-0.598283	1.051234	0.115971	-0.490716	0.756261	-0.202948	-0.531791	0.662652	0.220176				-0.364589	0.521553	0.011011	-0.338028	0.777972	0.046083	-0.113634	0.082282	-0.021853	-0.117271	0.058734	0.028590	-0.039679	0.077623	0.063437	0.397197	0.067635	0.236946
5039	41.991667	-0.796128	0.654598	-0.056428	-0.793137	0.625389	0.112520	-0.738715	0.879904	-0.053984	-0.739284	0.875184	0.113282	-0.634131	1.123669	0.016954	-0.618837	1.112239	0.120507	-0.598520	1.051262	0.116008	-0.489953	0.756812	-0.203235	-0.533330	0.661936	0.218730				-0.364502	0.521612	0.010660	-0.334343	0.778527	0.051786	-0.113544	0.082173	-0.021925	-0.117269	0.058474	0.028467	-0.039649	0.077623	0.063411	0.396988	0.067608	0.236858
5040	42.000000	-0.795960	0.654498	-0.056800	-0.793240	0.625390	0.112229	-0.738580	0.879923	-0.054528	-0.739504	0.875124	0.112731	-0.634191	1.124060	0.017095	-0.619019	1.112302	0.120665	-0.598768	1.051300	0.115983	-0.489182	0.757371	-0.203501	-0.534891	0.661309	0.217423				-0.364357	0.521708	0.010330	-0.330830	0.779484	0.058141	-0.113462	0.082073	-0.021984	-0.117223	0.058481	0.028415	-0.039617	0.077620	0.063384	0.396752	0.067580	0.236763
5041	42.008333	-0.795996	0.654565	-0.057083	-0.793333	0.625394	0.111926	-0.738409	0.879955	-0.055074	-0.739705	0.875061	0.112203	-0.634498	1.124398	0.017285	-0.619219	1.112339	0.120751	-0.599009	1.051369	0.115879	-0.488428	0.757947	-0.203733	-0.536487	0.660644	0.216114				-0.364259	0.521954	0.009834	-0.327301	0.780158	0.064903	-0.113375	0.081953	-0.022028	-0.117168	0.058571	0.028438	-0.039591	0.077613	0.063378	0.396496	0.067554	0.236652
5042	42.016667	-0.795961	0.654614	-0.057377	-0.793369	0.625409	0.111618	-0.738203	0.880019	-0.055558	-0.739874	0.875022	0.111710	-0.634757	1.124878	0.017160	-0.619361	1.112363	0.120694	-0.599265	1.051463	0.115727	-0.487676	0.758521	-0.203957	-0.537811	0.660162	0.214619				-0.364123	0.522217	0.009374	-0.324062	0.780807	0.071848	-0.113250	0.081786	-0.022069	-0.117126	0.058438	0.028365	-0.039562	0.077612	0.063379	0.396228	0.067513	0.236546
5043	42.025000	-0.795651	0.654538	-0.057726	-0.793408	0.625436	0.111332	-0.738035	0.880072	-0.055965	-0.740008	0.875032	0.111283	-0.634880	1.125297	0.017090	-0.619702	1.112561	0.120703	-0.599500	1.051604	0.115506	-0.486973	0.759100	-0.204150	-0.539190	0.659758	0.213238				-0.363894	0.522437	0.009056	-0.320889	0.781530	0.079358	-0.113035	0.081546	-0.022082	-0.117067	0.058412	0.028367	-0.039511	0.077609	0.063397	0.395945	0.067486	0.236442
5044	42.033333	-0.795630	0.654674	-0.058000	-0.793419	0.625493	0.111051	-0.737874	0.880089	-0.056337	-0.740100	0.875071	0.110909	-0.635180	1.125692	0.017147	-0.619940	1.112737	0.120595	-0.599744	1.051812	0.115233	-0.486297	0.759680	-0.204325	-0.540640	0.659386	0.211935				-0.363723	0.522698	0.008847	-0.317927	0.782235	0.087385	-0.112731	0.081337	-0.022055	-0.116931	0.058634	0.028443	-0.039450	0.077611	0.063421	0.395658	0.067449	0.236333
5045	42.041667	-0.795490	0.654778	-0.058250	-0.793410	0.625574	0.110770	-0.737673	0.880154	-0.056641	-0.740154	0.875144	0.110593	-0.635403	1.126275	0.016947	-0.620099	1.112970	0.120337	-0.599992	1.052093	0.114912	-0.485687	0.760220	-0.204489	-0.541825	0.659346	0.210588				-0.363506	0.522933	0.008624	-0.315052	0.782829	0.095971	-0.112323	0.081182	-0.021972	-0.116826	0.058628	0.028467	-0.039365	0.077603	0.063436	0.395385	0.067416	0.236244
5046	42.050000	-0.795174	0.654916	-0.058371	-0.793339	0.625660	0.110463	-0.737496	0.880166	-0.056946	-0.740190	0.875238	0.110322	-0.635623	1.126912	0.016710	-0.620420	1.113372	0.120189	-0.600237	1.052475	0.114567	-0.485157	0.760716	-0.204644	-0.542964	0.659490	0.209313				-0.363255	0.523264	0.008461	-0.312425	0.783291	0.104615	-0.111891	0.080973	-0.021825	-0.116722	0.058632	0.028497	-0.039259	0.077596	0.063420	0.395121	0.067400	0.236173
5047	42.058333	-0.795114	0.655001	-0.058725	-0.793272	0.625808	0.110191	-0.737307	0.880220	-0.057096	-0.740227	0.875312	0.110096	-0.635790	1.127493	0.016485	-0.620584	1.113774	0.119879	-0.600477	1.052892	0.114146	-0.484695	0.761170	-0.204796	-0.544236	0.659644	0.208182				-0.362939	0.523602	0.008281	-0.310162	0.783342	0.113358	-0.111386	0.080838	-0.021647	-0.116608	0.058637	0.028518	-0.039228	0.077597	0.063491	0.394863	0.067379	0.236102
5048	42.066667	-0.794945	0.655127	-0.058913	-0.793179	0.625974	0.109947	-0.737065	0.880298	-0.057270	-0.740196	0.875488	0.109968	-0.636018	1.128142	0.016187	-0.620741	1.114239	0.119490	-0.600680	1.053371	0.113679	-0.484300	0.761579	-0.204956	-0.545321	0.660076	0.207116				-0.362698	0.523872	0.008104	-0.308097	0.783412	0.122305	-0.110853	0.080739	-0.021458	-0.116483	0.058664	0.028507	-0.039106	0.077584	0.063437	0.394633	0.067361	0.236045
5049	42.075000	-0.794638	0.655225	-0.059054	-0.793041	0.626145	0.109730	-0.736878	0.880302	-0.057350	-0.740153	0.875645	0.109855	-0.636217	1.128850	0.015791	-0.620993	1.114803	0.119145	-0.600851	1.053935	0.113165	-0.483989	0.761913	-0.205122	-0.546371	0.660666	0.206170				-0.362454	0.524116	0.007931	-0.306343	0.783341	0.131466	-0.110291	0.080629	-0.021281	-0.116348	0.058661	0.028466	-0.038975	0.077573	0.063344	0.394437	0.067330	0.236001
5050	42.083333	-0.794441	0.655358	-0.059158	-0.792848	0.626329	0.109545	-0.736701	0.880286	-0.057376	-0.740123	0.875815	0.109791	-0.636385	1.129667	0.015245	-0.621153	1.115387	0.118669	-0.600997	1.054511	0.112572	-0.483746	0.762175	-0.205312	-0.547400	0.661359	0.205347				-0.362203	0.524347	0.007726	-0.304909	0.783067	0.140566	-0.109706	0.080562	-0.021145	-0.116225	0.058657	0.028406	-0.038852	0.077559	0.063234	0.394250	0.067306	0.235968
5051	42.091667	-0.794033	0.655452	-0.059241	-0.792629	0.626511	0.109381	-0.736492	0.880272	-0.057391	-0.740076	0.876016	0.109778	-0.636539	1.130419	0.014753	-0.621238	1.115976	0.118030	-0.601126	1.055157	0.111884	-0.483586	0.762365	-0.205526	-0.548405	0.662146	0.204698				-0.361907	0.524566	0.007465	-0.303716	0.782485	0.149441	-0.109146	0.080491	-0.021031	-0.116087	0.058656	0.028313	-0.038731	0.077540	0.063141	0.394096	0.067294	0.235958
5052	42.100000	-0.793377	0.655481	-0.059172	-0.792363	0.626715	0.109253	-0.736327	0.880215	-0.057336	-0.740020	0.876232	0.109791	-0.636662	1.131330	0.014074	-0.621325	1.116624	0.117350	-0.601262	1.055826	0.111114	-0.483496	0.762494	-0.205762	-0.549402	0.662999	0.204209				-0.361703	0.524711	0.007190	-0.302936	0.781885	0.158208	-0.108563	0.080434	-0.020926	-0.115935	0.058652	0.028218	-0.038596	0.077528	0.063055	0.393976	0.067295	0.235950
5053	42.108333	-0.793430	0.655772	-0.059262	-0.792110	0.626944	0.109173	-0.736159	0.880157	-0.057266	-0.739964	0.876460	0.109828	-0.636756	1.132155	0.013467	-0.621482	1.117346	0.116648	-0.601418	1.056520	0.110272	-0.483484	0.762546	-0.206003	-0.550391	0.663902	0.203881				-0.361499	0.524773	0.006888	-0.302489	0.781211	0.166734	-0.107983	0.080423	-0.020818	-0.115771	0.058642	0.028107	-0.038438	0.077508	0.062935	0.393902	0.067297	0.235946
5054	42.116667	-0.792867	0.655841	-0.059225	-0.791846	0.627173	0.109120	-0.735998	0.880086	-0.057187	-0.739905	0.876718	0.109885	-0.636832	1.133083	0.012705	-0.621629	1.118054	0.115929	-0.601573	1.057223	0.109382	-0.483543	0.762534	-0.206251	-0.551381	0.664838	0.203710				-0.361295	0.524758	0.006604	-0.302346	0.780473	0.174787	-0.107460	0.080375	-0.020703	-0.115627	0.058638	0.027995	-0.038300	0.077477	0.062814	0.393860	0.067299	0.235949
5055	42.125000	-0.792368	0.655953	-0.059115	-0.791536	0.627383	0.109083	-0.735827	0.880056	-0.057072	-0.739857	0.876975	0.109954	-0.636867	1.134000	0.011829	-0.621667	1.118724	0.115035	-0.601713	1.057901	0.108424	-0.483689	0.762432	-0.206505	-0.552403	0.665818	0.203729				-0.361066	0.524574	0.006294	-0.302555	0.779896	0.182286	-0.106929	0.080355	-0.020610	-0.115484	0.058634	0.027885	-0.038156	0.077517	0.062616	0.393868	0.067310	0.235967
5056	42.133333	-0.792139	0.656217	-0.058998	-0.790909	0.627276	0.108840	-0.735712	0.879922	-0.056999	-0.739773	0.877252	0.109971	-0.636906	1.134773	0.011043	-0.621785	1.119384	0.114212	-0.601845	1.058532	0.107457	-0.483909	0.762269	-0.206764	-0.553441	0.666802	0.203887				-0.360864	0.524399	0.006051	-0.303018	0.779524	0.189369	-0.106463	0.080309	-0.020517	-0.115326	0.058655	0.027738	-0.037981	0.077571	0.062392	0.393917	0.067327	0.235985
5057	42.141667	-0.791787	0.656354	-0.058903	-0.790892	0.627813	0.109124	-0.735570	0.879826	-0.056905	-0.739708	0.877505	0.109984	-0.636907	1.135569	0.010068	-0.621749	1.119882	0.113224	-0.601932	1.059096	0.106499	-0.484215	0.762016	-0.207038	-0.554507	0.667809	0.204239				-0.360959	0.524891	0.005157	-0.303593	0.779153	0.195723	-0.106045	0.080265	-0.020462	-0.115191	0.058672	0.027596	-0.037789	0.077561	0.062209	0.393989	0.067357	0.235993
5058	42.150000	-0.791376	0.656412	-0.058783	-0.790632	0.628050	0.109224	-0.735455	0.879690	-0.056873	-0.739650	0.877774	0.109986	-0.636901	1.136085	0.009277	-0.621794	1.120375	0.112311	-0.601979	1.059593	0.105553	-0.484576	0.761706	-0.207330	-0.555594	0.668807	0.204754				-0.360874	0.524704	0.004738	-0.304462	0.779209	0.201856	-0.105648	0.080226	-0.020458	-0.115063	0.058648	0.027446	-0.037604	0.077528	0.061993	0.394066	0.067363	0.235980
5059	42.158333	-0.791099	0.656589	-0.058561	-0.790307	0.628223	0.109327	-0.735317	0.879575	-0.056846	-0.739577	0.878028	0.109954	-0.636889	1.136585	0.008367	-0.621871	1.120824	0.111512	-0.601975	1.060001	0.104659	-0.485017	0.761313	-0.207645	-0.556589	0.669581	0.205335				-0.360643	0.525717	0.003289	-0.305459	0.779448	0.207516	-0.105301	0.080174	-0.020468	-0.115028	0.058275	0.027269	-0.037435	0.077486	0.061745	0.394162	0.067390	0.235975
5060	42.166667	-0.790755	0.656761	-0.058181	-0.789696	0.628052	0.109207	-0.735231	0.879394	-0.056841	-0.739502	0.878258	0.109896	-0.636893	1.136968	0.007506	-0.621941	1.121155	0.110745	-0.601953	1.060335	0.103810	-0.485495	0.760860	-0.207988	-0.557584	0.670312	0.206073				-0.360306	0.527185	0.001435	-0.306500	0.779799	0.212836	-0.105020	0.080136	-0.020491	-0.114861	0.058562	0.027105	-0.037282	0.077450	0.061492	0.394240	0.067414	0.235987
5061	42.175000	-0.790540	0.656825	-0.057959	-0.789701	0.628544	0.109650	-0.735130	0.879231	-0.056840	-0.739425	0.878458	0.109809	-0.636872	1.137162	0.006755	-0.621836	1.121325	0.109858	-0.601898	1.060598	0.103036	-0.486003	0.760332	-0.208348	-0.558648	0.671220	0.207189				-0.360089	0.527359	0.000694	-0.307660	0.780304	0.217819	-0.104828	0.080117	-0.020518	-0.114870	0.058192	0.026946	-0.037147	0.077417	0.061206	0.394345	0.067464	0.236003
5062	42.183333	-0.790244	0.656763	-0.057761	-0.789481	0.628725	0.109905	-0.735026	0.879054	-0.056923	-0.739346	0.878634	0.109701	-0.636851	1.137277	0.006043	-0.621830	1.121493	0.109138	-0.601831	1.060791	0.102308	-0.486534	0.759735	-0.208733	-0.559687	0.672066	0.208462				-0.360155	0.526991	0.000544	-0.308822	0.780734	0.222431	-0.104711	0.080109	-0.020561	-0.114834	0.058145	0.026811	-0.037032	0.077383	0.060928	0.394454	0.067511	0.236025
5063	42.191667	-0.790110	0.656796	-0.057472	-0.789250	0.628848	0.110156	-0.734993	0.878806	-0.056986	-0.739241	0.878800	0.109577	-0.636851	1.137389	0.005354	-0.621838	1.121617	0.108471	-0.601769	1.060919	0.101673	-0.487054	0.759061	-0.209142	-0.560686	0.672852	0.209939				-0.359968	0.527181	-0.000052	-0.309876	0.781258	0.226776	-0.104680	0.080095	-0.020627	-0.114773	0.058297	0.026670	-0.036938	0.077349	0.060680	0.394572	0.067561	0.236038
5064	42.200000	-0.790011	0.656795	-0.057186	-0.789021	0.628940	0.110415	-0.734958	0.878569	-0.057091	-0.739131	0.878934	0.109433	-0.636853	1.137436	0.004719	-0.621844	1.121673	0.107873	-0.601708	1.060986	0.101090	-0.487572	0.758361	-0.209573	-0.561633	0.673572	0.211545				-0.359810	0.527324	-0.000579	-0.310891	0.781667	0.230791	-0.104709	0.080090	-0.020711	-0.114715	0.058458	0.026545	-0.036870	0.077320	0.060455	0.394681	0.067618	0.236054
5065	42.208333	-0.789955	0.656748	-0.056905	-0.788889	0.629044	0.110722	-0.735014	0.878265	-0.057153	-0.739031	0.879068	0.109295	-0.636823	1.137337	0.004207	-0.621926	1.121686	0.107412	-0.601649	1.060965	0.100580	-0.488062	0.757626	-0.210017	-0.562500	0.674224	0.213285				-0.359794	0.527151	-0.000892	-0.311819	0.782083	0.234596	-0.104768	0.080116	-0.020760	-0.114726	0.058459	0.026439	-0.036821	0.077288	0.060283	0.394749	0.067661	0.236086
5066	42.216667	-0.789927	0.656665	-0.056641	-0.788747	0.629103	0.111020	-0.735040	0.878019	-0.057259	-0.738927	0.879172	0.109143	-0.636783	1.137193	0.003747	-0.621941	1.121600	0.106952	-0.601593	1.060884	0.100096	-0.488525	0.756880	-0.210466	-0.563286	0.674828	0.215083				-0.359747	0.527105	-0.001157	-0.312679	0.782441	0.238187	-0.104836	0.080194	-0.020743	-0.114756	0.058466	0.026392	-0.036797	0.077271	0.060158	0.394802	0.067696	0.236119
5067	42.225000	-0.789988	0.656600	-0.056360	-0.788668	0.629125	0.111298	-0.735048	0.877803	-0.057472	-0.738841	0.879261	0.108993	-0.636725	1.137008	0.003333	-0.621836	1.121350	0.106436	-0.601539	1.060716	0.099682	-0.488951	0.756110	-0.210910	-0.563976	0.675360	0.216900				-0.359724	0.527044	-0.001349	-0.313444	0.782751	0.241548	-0.104918	0.080292	-0.020680	-0.114788	0.058488	0.026378	-0.036795	0.077255	0.060082	0.394832	0.067704	0.236137
5068	42.233333	-0.790081	0.656506	-0.056105	-0.788630	0.629120	0.111550	-0.735141	0.877570	-0.057578	-0.738770	0.879344	0.108838	-0.636642	1.136781	0.002950	-0.621837	1.121095	0.106064	-0.601485	1.060481	0.099301	-0.489355	0.755350	-0.211344	-0.564583	0.675842	0.218663				-0.359701	0.527009	-0.001530	-0.314136	0.783051	0.244720	-0.105017	0.080418	-0.020599	-0.114812	0.058531	0.026394	-0.036804	0.077249	0.060053	0.394854	0.067735	0.236156
5069	42.241667	-0.790154	0.656324	-0.055952	-0.788495	0.628924	0.111645	-0.735265	0.877314	-0.057782	-0.738701	0.879401	0.108659	-0.636519	1.136459	0.002596	-0.621921	1.120782	0.105780	-0.601418	1.060133	0.098957	-0.489723	0.754634	-0.211765	-0.565075	0.676251	0.220308				-0.359723	0.526908	-0.001637	-0.314734	0.783351	0.247723	-0.105122	0.080567	-0.020499	-0.114873	0.058554	0.026477	-0.036818	0.077254	0.060074	0.394859	0.067759	0.236161
5070	42.250000	-0.790262	0.656135	-0.055840	-0.788697	0.629041	0.111956	-0.735351	0.877147	-0.057969	-0.738673	0.879472	0.108494	-0.636366	1.136080	0.002305	-0.621815	1.120297	0.105416	-0.601318	1.059720	0.098647	-0.490081	0.753949	-0.212172	-0.565478	0.676607	0.221819				-0.359757	0.526784	-0.001713	-0.315271	0.783633	0.250579	-0.105233	0.080731	-0.020372	-0.114923	0.058590	0.026581	-0.036839	0.077247	0.060139	0.394867	0.067771	0.236150
5071	42.258333	-0.790498	0.656041	-0.055714	-0.788789	0.628963	0.112083	-0.735518	0.876945	-0.058092	-0.738660	0.879547	0.108312	-0.636240	1.135727	0.001976	-0.621771	1.119783	0.105215	-0.601197	1.059242	0.098395	-0.490410	0.753307	-0.212541	-0.565787	0.676902	0.223140				-0.359565	0.527205	-0.002215	-0.315732	0.783881	0.253270	-0.105325	0.080910	-0.020226	-0.114964	0.058655	0.026689	-0.036867	0.077274	0.060263	0.394889	0.067800	0.236160
5072	42.266667	-0.790665	0.655863	-0.055687	-0.788916	0.628872	0.112174	-0.735637	0.876823	-0.058259	-0.738671	0.879612	0.108133	-0.635992	1.135225	0.001779	-0.621697	1.119257	0.105011	-0.601048	1.058766	0.098200	-0.490701	0.752726	-0.212892	-0.566011	0.677122	0.224258				-0.359774	0.526787	-0.001904	-0.316171	0.784102	0.255842	-0.105429	0.081061	-0.020069	-0.114988	0.058754	0.026802	-0.036897	0.077296	0.060429	0.394911	0.067813	0.236170
5073	42.275000	-0.790886	0.655715	-0.055687	-0.789142	0.628799	0.112228	-0.735723	0.876753	-0.058507	-0.738704	0.879665	0.107942	-0.635799	1.134693	0.001697	-0.621646	1.118771	0.104913	-0.600879	1.058275	0.098068	-0.490934	0.752228	-0.213199	-0.566146	0.677259	0.225166				-0.359911	0.526593	-0.001690	-0.316584	0.784304	0.258256	-0.105530	0.081211	-0.019915	-0.115086	0.058617	0.026977	-0.036941	0.077334	0.060627	0.394939	0.067821	0.236171
5074	42.283333	-0.791110	0.655587	-0.055730	-0.789400	0.628724	0.112249	-0.735831	0.876686	-0.058721	-0.738759	0.879709	0.107749	-0.635566	1.134226	0.001598	-0.621496	1.118280	0.104824	-0.600686	1.057810	0.098009	-0.491112	0.751809	-0.213472	-0.566234	0.677322	0.225883				-0.360070	0.526423	-0.001410	-0.316995	0.784477	0.260544	-0.105626	0.081368	-0.019758	-0.115088	0.058891	0.027122	-0.037062	0.077425	0.060678	0.394972	0.067838	0.236186
5075	42.291667	-0.791307	0.655482	-0.055815	-0.789667	0.628637	0.112214	-0.735939	0.876643	-0.058928	-0.738823	0.879723	0.107551	-0.635362	1.133814	0.001555	-0.621441	1.117877	0.104902	-0.600502	1.057395	0.098020	-0.491220	0.751474	-0.213715	-0.566251	0.677261	0.226379				-0.359946	0.526939	-0.001624	-0.317421	0.784634	0.262688	-0.105723	0.081542	-0.019585	-0.115126	0.058997	0.027268	-0.037087	0.077441	0.061000	0.395015	0.067866	0.236219
5076	42.300000	-0.791500	0.655326	-0.055997	-0.789958	0.628543	0.112157	-0.736058	0.876580	-0.059135	-0.738912	0.879716	0.107363	-0.635151	1.133455	0.001556	-0.621180	1.117452	0.104844	-0.600319	1.057031	0.098074	-0.491265	0.751206	-0.213915	-0.566239	0.677107	0.226718				-0.360281	0.526508	-0.000970	-0.317859	0.784749	0.264696	-0.105832	0.081739	-0.019406	-0.115169	0.059108	0.027400	-0.037125	0.077453	0.061338	0.395051	0.067883	0.236249
5077	42.308333	-0.791814	0.655354	-0.056115	-0.790340	0.628432	0.112073	-0.736101	0.876617	-0.059344	-0.739020	0.879668	0.107171	-0.634933	1.133131	0.001647	-0.620984	1.117172	0.104929	-0.600150	1.056732	0.098181	-0.491248	0.751034	-0.214083	-0.566204	0.676832	0.226865				-0.360432	0.526561	-0.000692	-0.318337	0.784809	0.266534	-0.105949	0.081954	-0.019222	-0.115208	0.059199	0.027535	-0.037206	0.077484	0.061580	0.395089	0.067904	0.236272
5078	42.316667	-0.791993	0.655272	-0.056317	-0.790485	0.628269	0.111876	-0.736206	0.876574	-0.059566	-0.739134	0.879603	0.106987	-0.634658	1.132819	0.001748	-0.620782	1.116934	0.105050	-0.599974	1.056484	0.098317	-0.491179	0.750934	-0.214233	-0.566164	0.676477	0.226883				-0.360610	0.526614	-0.000340	-0.318858	0.784839	0.268216	-0.106081	0.082209	-0.019023	-0.115261	0.059298	0.027687	-0.037299	0.077528	0.061840	0.395108	0.067930	0.236299
5079	42.325000	-0.792160	0.655205	-0.056567	-0.790655	0.628003	0.111604	-0.736238	0.876657	-0.059760	-0.739283	0.879474	0.106777	-0.634444	1.132617	0.001863	-0.620566	1.116784	0.105171	-0.599804	1.056291	0.098510	-0.491046	0.750939	-0.214344	-0.566122	0.676023	0.226773				-0.360900	0.525613	0.001094	-0.319435	0.784857	0.269662	-0.106259	0.082442	-0.018776	-0.115359	0.059358	0.027922	-0.037384	0.077569	0.062126	0.395119	0.067952	0.236309
5080	42.333333	-0.792301	0.655139	-0.056847	-0.791141	0.628080	0.111571	-0.736308	0.876706	-0.059940	-0.739435	0.879380	0.106655	-0.634235	1.132452	0.002012	-0.620388	1.116685	0.105449	-0.599631	1.056134	0.098715	-0.490837	0.751040	-0.214436	-0.566080	0.675520	0.226580				-0.361320	0.524588	0.002613	-0.320042	0.784861	0.270922	-0.106430	0.082701	-0.018518	-0.115448	0.059476	0.028155	-0.037484	0.077609	0.062424	0.395124	0.067960	0.236309
5081	42.341667	-0.792438	0.655081	-0.057142	-0.791410	0.627960	0.111371	-0.736291	0.876863	-0.060146	-0.739537	0.879311	0.106460	-0.634067	1.132204	0.002329	-0.620103	1.116589	0.105597	-0.599446	1.056014	0.098947	-0.490510	0.751269	-0.214517	-0.566046	0.674980	0.226317				-0.361790	0.524706	0.003075	-0.320703	0.784864	0.271960	-0.106601	0.082966	-0.018259	-0.115538	0.059584	0.028416	-0.037590	0.077652	0.062731	0.395151	0.067966	0.236319
5082	42.350000	-0.792675	0.655176	-0.057352	-0.791582	0.627802	0.111129	-0.736318	0.876975	-0.060309	-0.739680	0.879210	0.106302	-0.633892	1.132083	0.002531	-0.619878	1.116557	0.105857	-0.599243	1.055910	0.099232	-0.490074	0.751585	-0.214586	-0.566034	0.674428	0.226008				-0.362176	0.525001	0.003514	-0.321404	0.784881	0.272857	-0.106768	0.083204	-0.017989	-0.115608	0.059723	0.028609	-0.037690	0.077686	0.063036	0.395165	0.067970	0.236321
5083	42.358333	-0.792785	0.655156	-0.057633	-0.791785	0.627690	0.110902	-0.736351	0.877093	-0.060436	-0.739838	0.879109	0.106172	-0.633696	1.131968	0.002778	-0.619575	1.116512	0.106140	-0.599037	1.055836	0.099517	-0.489510	0.751999	-0.214619	-0.566058	0.673890	0.225658				-0.362687	0.525182	0.003904	-0.322159	0.784925	0.273611	-0.106939	0.083472	-0.017720	-0.115785	0.059466	0.028835	-0.037789	0.077720	0.063344	0.395164	0.067964	0.236328
5084	42.366667	-0.792868	0.655142	-0.057908	-0.791969	0.627591	0.110676	-0.736348	0.877233	-0.060623	-0.739972	0.879019	0.106024	-0.633505	1.131843	0.003077	-0.619283	1.116469	0.106428	-0.598825	1.055766	0.099801	-0.488827	0.752484	-0.214630	-0.566118	0.673370	0.225294				-0.363174	0.525427	0.004284	-0.322916	0.784969	0.274249	-0.107116	0.083691	-0.017434	-0.115905	0.059509	0.029099	-0.037882	0.077743	0.063639	0.395176	0.067965	0.236340
5085	42.375000	-0.792942	0.655158	-0.058160	-0.792194	0.627543	0.110472	-0.736354	0.877366	-0.060759	-0.740117	0.878928	0.105887	-0.633340	1.131818	0.003350	-0.618990	1.116435	0.106699	-0.598609	1.055711	0.100091	-0.488040	0.753040	-0.214600	-0.566232	0.672892	0.224933				-0.363770	0.525651	0.004704	-0.323797	0.785231	0.274920	-0.107261	0.083900	-0.017167	-0.116008	0.059547	0.029343	-0.037975	0.077631	0.064043	0.395190	0.067968	0.236346
5086	42.383333	-0.793003	0.655176	-0.058399	-0.792241	0.627411	0.110206	-0.736373	0.877463	-0.060932	-0.740256	0.878828	0.105743	-0.633170	1.131822	0.003601	-0.618705	1.116438	0.106947	-0.598409	1.055667	0.100361	-0.487191	0.753649	-0.214562	-0.566381	0.672438	0.224582				-0.364357	0.525843	0.005059	-0.324586	0.785225	0.275286	-0.107398	0.084099	-0.016920	-0.116084	0.059625	0.029541	-0.038044	0.077660	0.064276	0.395198	0.067974	0.236350
5087	42.391667	-0.793055	0.655207	-0.058610	-0.792339	0.627365	0.109998	-0.736326	0.877598	-0.061095	-0.740383	0.878752	0.105588	-0.632978	1.131824	0.003877	-0.618409	1.116411	0.107240	-0.598219	1.055626	0.100606	-0.486296	0.754288	-0.214495	-0.566585	0.672043	0.224263				-0.365018	0.525950	0.005424	-0.325394	0.785171	0.275513	-0.107489	0.084285	-0.016704	-0.116178	0.059682	0.029726	-0.038096	0.077683	0.064457	0.395205	0.068001	0.236359
5088	42.400000	-0.793001	0.655137	-0.058896	-0.792409	0.627326	0.109804	-0.736264	0.877722	-0.061277	-0.740498	0.878672	0.105421	-0.632814	1.131773	0.004243	-0.618149	1.116410	0.107491	-0.598036	1.055589	0.100834	-0.485390	0.754953	-0.214414	-0.566836	0.671676	0.223964				-0.365580	0.526148	0.005787	-0.326225	0.785107	0.275635	-0.107591	0.084423	-0.016489	-0.116271	0.059740	0.029890	-0.038138	0.077694	0.064605	0.395218	0.068019	0.236368
5089	42.408333	-0.793043	0.655209	-0.059032	-0.792457	0.627298	0.109634	-0.736238	0.877775	-0.061401	-0.740606	0.878609	0.105244	-0.632665	1.131821	0.004538	-0.617902	1.116387	0.107739	-0.597869	1.055563	0.101036	-0.484500	0.755615	-0.214338	-0.567153	0.671387	0.223725				-0.366221	0.526505	0.005753	-0.327041	0.785020	0.275641	-0.107677	0.084567	-0.016316	-0.116335	0.059771	0.030025	-0.038163	0.077721	0.064696	0.395230	0.068031	0.236369
5090	42.416667	-0.792976	0.655176	-0.059225	-0.792479	0.627285	0.109479	-0.736124	0.877879	-0.061608	-0.740703	0.878551	0.105068	-0.632524	1.131875	0.004785	-0.617673	1.116356	0.108013	-0.597706	1.055531	0.101222	-0.483780	0.756200	-0.214207	-0.567509	0.671130	0.223516				-0.366749	0.526838	0.005725	-0.327837	0.784930	0.275579	-0.107757	0.084711	-0.016156	-0.116391	0.059830	0.030131	-0.038186	0.077729	0.064749	0.395238	0.068035	0.236370
5091	42.425000	-0.792921	0.655204	-0.059349	-0.792473	0.627273	0.109345	-0.735991	0.877969	-0.061787	-0.740783	0.878512	0.104897	-0.632386	1.131904	0.004999	-0.617443	1.116277	0.108147	-0.597562	1.055467	0.101366	-0.482989	0.756788	-0.214133	-0.567928	0.670924	0.223338				-0.367269	0.526797	0.005973	-0.328714	0.784901	0.275487	-0.107841	0.084851	-0.016033	-0.116456	0.059867	0.030228	-0.038204	0.077733	0.064772	0.395252	0.068047	0.236380
5092	42.433333	-0.792845	0.655243	-0.059460	-0.792499	0.627307	0.109254	-0.735824	0.878055	-0.061973	-0.740846	0.878480	0.104735	-0.632290	1.132031	0.005125	-0.617354	1.116252	0.108376	-0.597434	1.055415	0.101481	-0.482252	0.757322	-0.214089	-0.568416	0.670780	0.223213				-0.367615	0.526764	0.006161	-0.329576	0.784861	0.275366	-0.107937	0.085003	-0.015924	-0.116529	0.059884	0.030318	-0.038224	0.077732	0.064763	0.395269	0.068049	0.236380
5093	42.441667	-0.792728	0.655293	-0.059544	-0.792438	0.627302	0.109154	-0.735684	0.878094	-0.062107	-0.740921	0.878424	0.104587	-0.632200	1.132078	0.005304	-0.617138	1.116148	0.108451	-0.597329	1.055363	0.101580	-0.481607	0.757774	-0.214046	-0.568962	0.670693	0.223136				-0.367859	0.526679	0.006301	-0.330271	0.784694	0.275161	-0.108045	0.085165	-0.015814	-0.116608	0.059894	0.030410	-0.038258	0.077729	0.064751	0.395280	0.068046	0.236391
5094	42.450000	-0.792638	0.655453	-0.059562	-0.792343	0.627304	0.109069	-0.735535	0.878111	-0.062222	-0.740967	0.878359	0.104374	-0.632134	1.132139	0.005485	-0.617153	1.116160	0.108672	-0.597247	1.055332	0.101653	-0.480912	0.758211	-0.214077	-0.569573	0.670658	0.223092				-0.368016	0.526562	0.006415	-0.330959	0.784517	0.274965	-0.108168	0.085322	-0.015706	-0.116700	0.059899	0.030510	-0.038204	0.077718	0.064621	0.395290	0.068047	0.236402
5095	42.458333	-0.792329	0.655392	-0.059704	-0.792224	0.627312	0.108993	-0.735369	0.878146	-0.062340	-0.740930	0.878461	0.104299	-0.632075	1.132215	0.005602	-0.617102	1.116155	0.108774	-0.597196	1.055323	0.101720	-0.480468	0.758471	-0.214086	-0.570240	0.670666	0.223086				-0.368075	0.526422	0.006457	-0.331597	0.784292	0.274780	-0.108306	0.085507	-0.015616	-0.116781	0.059913	0.030578	-0.038222	0.077708	0.064617	0.395296	0.068050	0.236402
5096	42.466667	-0.792143	0.655483	-0.059753	-0.792080	0.627342	0.108928	-0.735125	0.878229	-0.062498	-0.740923	0.878492	0.104168	-0.632040	1.132311	0.005723	-0.617061	1.116185	0.108875	-0.597140	1.055354	0.101775	-0.480130	0.758636	-0.214102	-0.570956	0.670717	0.223126				-0.367961	0.526308	0.006426	-0.332198	0.784012	0.274608	-0.108456	0.085655	-0.015554	-0.116847	0.059921	0.030620	-0.038237	0.077701	0.064609	0.395304	0.068060	0.236407
5097	42.475000	-0.791971	0.655648	-0.059728	-0.791916	0.627393	0.108865	-0.734914	0.878280	-0.062586	-0.740885	0.878572	0.104058	-0.632004	1.132432	0.005808	-0.617036	1.116253	0.108952	-0.597087	1.055441	0.101827	-0.479952	0.758676	-0.214129	-0.571727	0.670813	0.223200				-0.367772	0.526163	0.006314	-0.332781	0.783706	0.274501	-0.108591	0.085798	-0.015565	-0.116890	0.059947	0.030615	-0.038240	0.077690	0.064595	0.395306	0.068074	0.236416
5098	42.483333	-0.791736	0.655702	-0.059796	-0.791697	0.627464	0.108810	-0.734709	0.878292	-0.062705	-0.740833	0.878663	0.103955	-0.631981	1.132602	0.005877	-0.616912	1.116328	0.108937	-0.597040	1.055591	0.101881	-0.479919	0.758622	-0.214156	-0.572538	0.670974	0.223306				-0.367480	0.526017	0.006116	-0.333354	0.783375	0.274453	-0.108720	0.085926	-0.015645	-0.116929	0.059948	0.030591	-0.038234	0.077688	0.064569	0.395309	0.068077	0.236422
5099	42.491667	-0.791449	0.655790	-0.059818	-0.791496	0.627570	0.108768	-0.734442	0.878420	-0.062709	-0.740748	0.878764	0.103856	-0.631976	1.132788	0.005929	-0.616896	1.116496	0.108993	-0.596987	1.055773	0.101922	-0.480064	0.758441	-0.214163	-0.573388	0.671171	0.223448				-0.367094	0.525838	0.005831	-0.333887	0.783029	0.274502	-0.108851	0.086030	-0.015809	-0.116938	0.059958	0.030516	-0.038219	0.077681	0.064534	0.395315	0.068084	0.236440
5100	42.500000	-0.791207	0.655913	-0.059799	-0.791243	0.627672	0.108712	-0.734182	0.878498	-0.062747	-0.740671	0.878897	0.103789	-0.631981	1.133003	0.005970	-0.616975	1.116781	0.109129	-0.596956	1.056010	0.101944	-0.480490	0.758136	-0.214130	-0.574263	0.671414	0.223613				-0.366608	0.525664	0.005472	-0.334299	0.782461	0.274485	-0.108993	0.086131	-0.016020	-0.116951	0.059975	0.030390	-0.038286	0.077660	0.064593	0.395310	0.068075	0.236452
5101	42.508333	-0.790938	0.656136	-0.059737	-0.791053	0.627822	0.108696	-0.733956	0.878529	-0.062760	-0.740560	0.879023	0.103738	-0.631978	1.133274	0.005975	-0.616969	1.117075	0.109172	-0.596914	1.056306	0.101979	-0.480946	0.757805	-0.214132	-0.575171	0.671710	0.223805				-0.366141	0.525480	0.005096	-0.334823	0.782072	0.274836	-0.109160	0.086239	-0.016290	-0.116986	0.059991	0.030250	-0.038253	0.077649	0.064524	0.395300	0.068064	0.236464
5102	42.516667	-0.790671	0.656295	-0.059692	-0.790867	0.627979	0.108695	-0.733629	0.878662	-0.062752	-0.740432	0.879191	0.103685	-0.632011	1.133554	0.005987	-0.616845	1.117335	0.109079	-0.596878	1.056656	0.102020	-0.481500	0.757432	-0.214122	-0.576100	0.672021	0.223997				-0.365422	0.525557	0.004516	-0.335307	0.781587	0.275198	-0.109336	0.086373	-0.016582	-0.117040	0.060017	0.030097	-0.038222	0.077628	0.064446	0.395287	0.068041	0.236475
5103	42.525000	-0.790343	0.656442	-0.059640	-0.790642	0.628113	0.108692	-0.733344	0.878743	-0.062706	-0.740306	0.879348	0.103680	-0.632046	1.133837	0.005967	-0.616880	1.117755	0.109095	-0.596844	1.057015	0.102024	-0.482085	0.757045	-0.214123	-0.577042	0.672392	0.224218				-0.364955	0.525322	0.004151	-0.335821	0.781068	0.275792	-0.109542	0.086532	-0.016877	-0.117101	0.060050	0.029919	-0.038193	0.077609	0.064355	0.395272	0.068014	0.236498
5104	42.533333	-0.790017	0.656649	-0.059528	-0.790402	0.628249	0.108708	-0.733057	0.878817	-0.062636	-0.740167	0.879523	0.103708	-0.632082	1.134063	0.006019	-0.616898	1.118156	0.109100	-0.596795	1.057425	0.102043	-0.482728	0.756639	-0.214103	-0.577993	0.672782	0.224438				-0.364453	0.525130	0.003799	-0.336355	0.780493	0.276517	-0.109755	0.086751	-0.017137	-0.117123	0.060360	0.029817	-0.038165	0.077597	0.064269	0.395253	0.068005	0.236524
5105	42.541667	-0.789751	0.656858	-0.059420	-0.790271	0.628441	0.108783	-0.732819	0.878843	-0.062511	-0.740037	0.879679	0.103782	-0.632144	1.134438	0.005886	-0.616795	1.118542	0.109017	-0.596722	1.057828	0.102029	-0.483492	0.756175	-0.214045	-0.578953	0.673190	0.224653				-0.364069	0.524944	0.003478	-0.336963	0.779879	0.277467	-0.110020	0.086969	-0.017373	-0.117208	0.060428	0.029649	-0.038066	0.077598	0.064070	0.395227	0.067981	0.236523
5106	42.550000	-0.789479	0.657042	-0.059319	-0.790079	0.628580	0.108833	-0.732513	0.878939	-0.062391	-0.739869	0.879858	0.103847	-0.632218	1.134706	0.005823	-0.616689	1.118949	0.108884	-0.596634	1.058261	0.102022	-0.484294	0.755681	-0.213960	-0.579900	0.673621	0.224866				-0.363756	0.524790	0.003217	-0.337563	0.779190	0.278421	-0.110280	0.087234	-0.017616	-0.117315	0.060490	0.029494	-0.038066	0.077590	0.064010	0.395201	0.067957	0.236528
5107	42.558333	-0.789163	0.657199	-0.059220	-0.789855	0.628703	0.108879	-0.732278	0.878995	-0.062181	-0.739717	0.880046	0.103976	-0.632298	1.134947	0.005781	-0.616604	1.119408	0.108794	-0.596537	1.058688	0.101984	-0.485115	0.755169	-0.213857	-0.580848	0.674046	0.225052				-0.363455	0.524732	0.003047	-0.338237	0.778521	0.279536	-0.110559	0.087446	-0.017836	-0.117410	0.060559	0.029328	-0.038085	0.077594	0.063968	0.395175	0.067936	0.236523
5108	42.566667	-0.788901	0.657428	-0.059062	-0.789666	0.628836	0.108948	-0.732048	0.879039	-0.061962	-0.739601	0.880226	0.104248	-0.632393	1.135294	0.005645	-0.616572	1.119905	0.108797	-0.596424	1.059145	0.101959	-0.485954	0.754664	-0.213747	-0.581793	0.674470	0.225232				-0.363287	0.524680	0.002967	-0.338962	0.777851	0.280727	-0.110826	0.087682	-0.018072	-0.117503	0.060613	0.029167	-0.038105	0.077588	0.063982	0.395141	0.067918	0.236527
5109	42.575000	-0.788649	0.657601	-0.058928	-0.789413	0.628908	0.109013	-0.731795	0.879107	-0.061750	-0.739376	0.880354	0.104316	-0.632495	1.135540	0.005548	-0.616399	1.120346	0.108627	-0.596299	1.059594	0.101914	-0.486796	0.754152	-0.213634	-0.582723	0.674871	0.225388				-0.363205	0.524633	0.002976	-0.339765	0.777200	0.281965	-0.111112	0.087896	-0.018324	-0.117607	0.060519	0.028955	-0.038138	0.077592	0.064026	0.395112	0.067884	0.236523
5110	42.583333	-0.788442	0.657820	-0.058752	-0.789298	0.629067	0.109137	-0.731561	0.879180	-0.061501	-0.739165	0.880502	0.104508	-0.632522	1.135644	0.005594	-0.616184	1.120739	0.108463	-0.596142	1.060022	0.101879	-0.487595	0.753660	-0.213516	-0.583645	0.675255	0.225531				-0.363193	0.524596	0.003065	-0.340594	0.776570	0.283261	-0.111387	0.088128	-0.018599	-0.117724	0.060409	0.028745	-0.038182	0.077607	0.064074	0.395089	0.067860	0.236521
5111	42.591667	-0.788230	0.657937	-0.058601	-0.789136	0.629163	0.109239	-0.731417	0.879198	-0.061153	-0.739006	0.880664	0.104776	-0.632642	1.135771	0.005505	-0.616104	1.121225	0.108427	-0.595930	1.060423	0.101861	-0.488318	0.753204	-0.213401	-0.584538	0.675626	0.225692				-0.363269	0.524569	0.003238	-0.341490	0.775990	0.284591	-0.111649	0.088349	-0.018854	-0.117781	0.060459	0.028517	-0.038261	0.077599	0.064215	0.395057	0.067825	0.236520
5112	42.600000	-0.788019	0.658107	-0.058406	-0.788988	0.629255	0.109352	-0.731201	0.879287	-0.060862	-0.738817	0.880799	0.105049	-0.632775	1.135839	0.005416	-0.615766	1.121561	0.108221	-0.595670	1.060807	0.101848	-0.488961	0.752773	-0.213264	-0.585408	0.675973	0.225863				-0.363401	0.524549	0.003476	-0.342392	0.775418	0.285962	-0.111915	0.088527	-0.019107	-0.117837	0.060503	0.028269	-0.038258	0.077604	0.064231	0.395023	0.067796	0.236527
5113	42.608333	-0.787863	0.658230	-0.058206	-0.788860	0.629335	0.109479	-0.731059	0.879297	-0.060505	-0.738662	0.880924	0.105385	-0.632948	1.135861	0.005317	-0.615535	1.121905	0.108176	-0.595371	1.061141	0.101838	-0.489512	0.752363	-0.213104	-0.586228	0.676289	0.226070				-0.363624	0.524504	0.003784	-0.343277	0.774880	0.287351	-0.112175	0.088738	-0.019386	-0.118246	0.059740	0.028691	-0.038301	0.077607	0.064286	0.394995	0.067773	0.236556
5114	42.616667	-0.787732	0.658348	-0.058002	-0.788740	0.629386	0.109614	-0.730906	0.879336	-0.060112	-0.738477	0.881032	0.105721	-0.633123	1.135802	0.005259	-0.615307	1.122233	0.108087	-0.595041	1.061449	0.101837	-0.489959	0.751997	-0.212948	-0.587013	0.676593	0.226337				-0.363870	0.524488	0.004173	-0.344161	0.774363	0.288757	-0.112399	0.088933	-0.019666	-0.117751	0.060887	0.027728	-0.038348	0.077611	0.064341	0.394957	0.067752	0.236609
5115	42.625000	-0.787658	0.658483	-0.057760	-0.788652	0.629444	0.109771	-0.730821	0.879312	-0.059674	-0.738379	0.881121	0.106080	-0.633294	1.135699	0.005189	-0.614874	1.122450	0.107882	-0.594673	1.061707	0.101834	-0.490290	0.751669	-0.212788	-0.587713	0.676863	0.226700				-0.364185	0.524639	0.004374	-0.344978	0.773860	0.290094	-0.112614	0.089126	-0.019933	-0.117705	0.060952	0.027414	-0.038391	0.077612	0.064395	0.394927	0.067747	0.236677
5116	42.633333	-0.787601	0.658601	-0.057537	-0.788586	0.629471	0.109936	-0.730709	0.879334	-0.059258	-0.738262	0.881228	0.106493	-0.633473	1.135563	0.005144	-0.614505	1.122673	0.107808	-0.594312	1.061937	0.101833	-0.490522	0.751363	-0.212613	-0.588371	0.677121	0.227150				-0.364408	0.524521	0.004783	-0.345755	0.773403	0.291396	-0.112853	0.089260	-0.020182	-0.117675	0.060987	0.027109	-0.038439	0.077629	0.064448	0.394876	0.067735	0.236748
5117	42.641667	-0.787561	0.658653	-0.057321	-0.788553	0.629473	0.110109	-0.730632	0.879306	-0.058892	-0.738087	0.881350	0.106841	-0.633633	1.135365	0.005067	-0.614201	1.122880	0.107729	-0.593921	1.062119	0.101847	-0.490633	0.751080	-0.212420	-0.588941	0.677340	0.227710				-0.364766	0.524326	0.005280	-0.346425	0.773005	0.292563	-0.113081	0.089429	-0.020450	-0.118156	0.059860	0.027782	-0.038492	0.077630	0.064503	0.394844	0.067735	0.236822
5118	42.650000	-0.787606	0.658713	-0.057086	-0.788536	0.629454	0.110289	-0.730575	0.879263	-0.058513	-0.737963	0.881420	0.107196	-0.633817	1.135135	0.005053	-0.613754	1.123001	0.107557	-0.593511	1.062247	0.101855	-0.490670	0.750806	-0.212217	-0.589451	0.677542	0.228362				-0.365034	0.524114	0.005761	-0.347027	0.772667	0.293602	-0.113290	0.089585	-0.020719	-0.118118	0.059882	0.027474	-0.038535	0.077633	0.064555	0.394800	0.067739	0.236916
5119	42.658333	-0.787658	0.658789	-0.056847	-0.788542	0.629415	0.110474	-0.730502	0.879248	-0.058166	-0.737855	0.881488	0.107540	-0.633994	1.134892	0.005014	-0.613446	1.123146	0.107596	-0.593103	1.062354	0.101859	-0.490618	0.750559	-0.211991	-0.589890	0.677740	0.229114				-0.365240	0.523933	0.006281	-0.347540	0.772459	0.294458	-0.113483	0.089707	-0.020960	-0.118078	0.059872	0.027190	-0.038573	0.077637	0.064611	0.394761	0.067724	0.236996
5120	42.666667	-0.787691	0.658782	-0.056669	-0.788569	0.629361	0.110659	-0.730426	0.879217	-0.057838	-0.737792	0.881533	0.107926	-0.634179	1.134608	0.004992	-0.612920	1.123157	0.107456	-0.592670	1.062409	0.101885	-0.490515	0.750332	-0.211767	-0.590270	0.677918	0.229934				-0.365416	0.523682	0.006730	-0.347964	0.772327	0.295173	-0.113659	0.089813	-0.021199	-0.118025	0.059873	0.026903	-0.038612	0.077647	0.064666	0.394719	0.067704	0.237075
5121	42.675000	-0.787757	0.658769	-0.056499	-0.788722	0.629304	0.110879	-0.730370	0.879166	-0.057556	-0.737672	0.881559	0.108163	-0.634331	1.134195	0.005052	-0.612502	1.123159	0.107384	-0.592204	1.062409	0.101937	-0.490368	0.750118	-0.211534	-0.590579	0.678093	0.230834				-0.365588	0.523386	0.007152	-0.348336	0.772424	0.295782	-0.113815	0.089914	-0.021439	-0.117917	0.059957	0.026322	-0.038644	0.077655	0.064719	0.394680	0.067697	0.237165
5122	42.683333	-0.787847	0.658806	-0.056280	-0.788715	0.629227	0.111017	-0.730368	0.879053	-0.057285	-0.737591	0.881576	0.108427	-0.634469	1.133811	0.005052	-0.612184	1.123121	0.107436	-0.591741	1.062355	0.101977	-0.490173	0.749921	-0.211323	-0.590844	0.678271	0.231778				-0.365650	0.523086	0.007556	-0.348636	0.772629	0.296281	-0.113963	0.090013	-0.021694	-0.117849	0.059944	0.026036	-0.038671	0.077665	0.064769	0.394633	0.067675	0.237242
5123	42.691667	-0.787951	0.658736	-0.056155	-0.788801	0.629152	0.111185	-0.730335	0.878982	-0.057065	-0.737518	0.881588	0.108655	-0.634584	1.133380	0.005080	-0.611744	1.122983	0.107356	-0.591259	1.062221	0.101943	-0.489963	0.749693	-0.211096	-0.591053	0.678457	0.232758				-0.365637	0.522795	0.007909	-0.348774	0.772824	0.296571	-0.114100	0.090083	-0.021962	-0.117793	0.059898	0.025868	-0.038693	0.077675	0.064811	0.394567	0.067668	0.237323
5124	42.700000	-0.788076	0.658721	-0.055970	-0.788902	0.629065	0.111350	-0.730301	0.878908	-0.056896	-0.737462	0.881614	0.108857	-0.634687	1.132944	0.005102	-0.611336	1.122816	0.107258	-0.590816	1.062058	0.101901	-0.489748	0.749448	-0.210875	-0.591220	0.678648	0.233756				-0.365564	0.522482	0.008228	-0.348844	0.773070	0.296768	-0.114305	0.090163	-0.022412	-0.117713	0.059871	0.025676	-0.038709	0.077683	0.064849	0.394514	0.067651	0.237395
5125	42.708333	-0.788158	0.658573	-0.055907	-0.789007	0.628974	0.111510	-0.730319	0.878782	-0.056757	-0.737412	0.881620	0.109005	-0.634749	1.132571	0.005112	-0.611039	1.122671	0.107175	-0.590472	1.061916	0.101892	-0.489557	0.749185	-0.210688	-0.591337	0.678846	0.234772				-0.365417	0.522197	0.008500	-0.348827	0.773354	0.296865	-0.114445	0.090194	-0.022715	-0.117266	0.060252	0.024921	-0.038729	0.077690	0.064879	0.394455	0.067649	0.237457
5126	42.716667	-0.788347	0.658537	-0.055772	-0.789114	0.628893	0.111665	-0.730299	0.878698	-0.056652	-0.737377	0.881626	0.109122	-0.634786	1.132199	0.005095	-0.610736	1.122495	0.107107	-0.590167	1.061765	0.101863	-0.489384	0.748879	-0.210514	-0.591429	0.679049	0.235776				-0.365170	0.521930	0.008716	-0.348758	0.773677	0.296901	-0.114592	0.090236	-0.023056	-0.116820	0.060591	0.023961	-0.038748	0.077695	0.064903	0.394406	0.067636	0.237523
5127	42.725000	-0.788471	0.658458	-0.055662	-0.789292	0.628781	0.111831	-0.730334	0.878567	-0.056564	-0.737371	0.881638	0.109215	-0.634797	1.131895	0.005061	-0.610507	1.122341	0.107036	-0.589942	1.061659	0.101898	-0.489241	0.748540	-0.210366	-0.591491	0.679228	0.236755				-0.364916	0.521652	0.008915	-0.348637	0.774017	0.296847	-0.114742	0.090272	-0.023422	-0.116727	0.060572	0.023596	-0.038770	0.077698	0.064926	0.394357	0.067635	0.237577
5128	42.733333	-0.788652	0.658405	-0.055538	-0.789323	0.628728	0.111944	-0.730371	0.878444	-0.056502	-0.737434	0.881627	0.109347	-0.634713	1.131590	0.005111	-0.610320	1.122162	0.106950	-0.589717	1.061517	0.101851	-0.489150	0.748173	-0.210227	-0.591530	0.679418	0.237702				-0.364640	0.521392	0.009085	-0.348500	0.774359	0.296742	-0.114889	0.090303	-0.023805	-0.116653	0.060535	0.023236	-0.038795	0.077704	0.064959	0.394317	0.067636	0.237633
5129	42.741667	-0.788769	0.658336	-0.055461	-0.789415	0.628655	0.112068	-0.730351	0.878365	-0.056511	-0.737390	0.881655	0.109308	-0.634677	1.131333	0.005042	-0.610155	1.122059	0.106880	-0.589544	1.061390	0.101792	-0.489121	0.747793	-0.210111	-0.591546	0.679599	0.238590				-0.364336	0.521176	0.009202	-0.348347	0.774697	0.296577	-0.115058	0.090341	-0.024211	-0.116576	0.060525	0.022850	-0.038823	0.077709	0.065002	0.394284	0.067623	0.237683
5130	42.750000	-0.788880	0.658269	-0.055396	-0.789509	0.628596	0.112175	-0.730304	0.878330	-0.056542	-0.737352	0.881672	0.109260	-0.634616	1.131142	0.004971	-0.610128	1.121976	0.106840	-0.589355	1.061212	0.101638	-0.489139	0.747401	-0.210005	-0.591556	0.679772	0.239415				-0.363971	0.520999	0.009293	-0.348030	0.774851	0.296290	-0.115259	0.090386	-0.024630	-0.116522	0.060502	0.022627	-0.038861	0.077711	0.065055	0.394253	0.067616	0.237728
5131	42.758333	-0.788970	0.658212	-0.055353	-0.789688	0.628549	0.112287	-0.730358	0.878216	-0.056535	-0.737391	0.881697	0.109233	-0.634536	1.130997	0.004886	-0.609901	1.121831	0.106678	-0.589244	1.061119	0.101579	-0.489208	0.747019	-0.209918	-0.591550	0.679928	0.240149				-0.363633	0.520867	0.009315	-0.347898	0.775188	0.296005	-0.115498	0.090497	-0.025072	-0.116447	0.060494	0.022139	-0.038892	0.077722	0.065132	0.394222	0.067615	0.237773
5132	42.766667	-0.789041	0.658140	-0.055339	-0.789701	0.628513	0.112303	-0.730329	0.878177	-0.056623	-0.737438	0.881716	0.109196	-0.634440	1.130898	0.004796	-0.609805	1.121773	0.106590	-0.589163	1.061054	0.101525	-0.489310	0.746641	-0.209838	-0.591551	0.680074	0.240803				-0.363220	0.520444	0.009567	-0.347772	0.775536	0.295669	-0.115745	0.090593	-0.025526	-0.116386	0.060463	0.021476	-0.038925	0.077735	0.065221	0.394194	0.067607	0.237802
5133	42.775000	-0.789102	0.658104	-0.055340	-0.789864	0.628483	0.112359	-0.730330	0.878112	-0.056699	-0.737478	0.881700	0.109114	-0.634328	1.130828	0.004692	-0.609731	1.121759	0.106500	-0.589110	1.061021	0.101473	-0.489454	0.746276	-0.209781	-0.591552	0.680216	0.241341				-0.362950	0.520313	0.009603	-0.347674	0.775884	0.295265	-0.116000	0.090683	-0.025992	-0.116310	0.060450	0.021077	-0.038967	0.077743	0.065322	0.394167	0.067609	0.237835
5134	42.783333	-0.789154	0.658071	-0.055361	-0.790031	0.628455	0.112390	-0.730358	0.878066	-0.056697	-0.737488	0.881716	0.109035	-0.634173	1.130820	0.004549	-0.609666	1.121769	0.106411	-0.589079	1.061007	0.101415	-0.489617	0.745938	-0.209722	-0.591559	0.680333	0.241790				-0.362731	0.520142	0.009583	-0.347589	0.776212	0.294806	-0.116254	0.090778	-0.026484	-0.116234	0.060417	0.020439	-0.039007	0.077750	0.065435	0.394145	0.067599	0.237860
5135	42.791667	-0.789225	0.658062	-0.055406	-0.790012	0.628451	0.112328	-0.730327	0.878044	-0.056809	-0.737584	0.881711	0.109007	-0.634024	1.130843	0.004434	-0.609611	1.121804	0.106317	-0.589076	1.061022	0.101350	-0.489790	0.745657	-0.209670	-0.591584	0.680423	0.242116				-0.362604	0.520070	0.009605	-0.347530	0.776533	0.294294	-0.116494	0.090866	-0.026934	-0.116153	0.060400	0.020023	-0.039043	0.077772	0.065555	0.394119	0.067603	0.237886
5136	42.800000	-0.789290	0.658069	-0.055453	-0.789989	0.628443	0.112256	-0.730336	0.878016	-0.056878	-0.737591	0.881707	0.108873	-0.633867	1.130898	0.004307	-0.609565	1.121854	0.106218	-0.589087	1.061061	0.101290	-0.489981	0.745404	-0.209626	-0.591619	0.680496	0.242351				-0.362469	0.520022	0.009618	-0.347488	0.776821	0.293735	-0.116732	0.090938	-0.027389	-0.116082	0.060402	0.019413	-0.039077	0.077781	0.065687	0.394105	0.067597	0.237919
5137	42.808333	-0.789226	0.657989	-0.055560	-0.790113	0.628419	0.112226	-0.730347	0.877976	-0.056972	-0.737650	0.881697	0.108788	-0.633695	1.130972	0.004177	-0.609587	1.121961	0.106163	-0.589109	1.061102	0.101217	-0.490180	0.745200	-0.209598	-0.591667	0.680546	0.242480				-0.362452	0.520005	0.009646	-0.347467	0.777059	0.293139	-0.116947	0.090992	-0.027803	-0.116003	0.060398	0.018937	-0.039110	0.077794	0.065821	0.394084	0.067595	0.237943
5138	42.816667	-0.789230	0.657954	-0.055667	-0.790068	0.628406	0.112128	-0.730327	0.878002	-0.057073	-0.737708	0.881686	0.108698	-0.633517	1.131065	0.004033	-0.609615	1.122045	0.106073	-0.589144	1.061151	0.101148	-0.490382	0.745037	-0.209592	-0.591719	0.680573	0.242527				-0.362559	0.520018	0.009711	-0.347449	0.777246	0.292495	-0.117129	0.091039	-0.028162	-0.115934	0.060393	0.018524	-0.039137	0.077807	0.065950	0.394073	0.067570	0.237960
5139	42.825000	-0.789354	0.658056	-0.055719	-0.790099	0.628394	0.112042	-0.730369	0.877990	-0.057105	-0.737797	0.881672	0.108617	-0.633387	1.131175	0.003772	-0.609606	1.122101	0.105974	-0.589194	1.061195	0.101076	-0.490557	0.744928	-0.209613	-0.591768	0.680564	0.242489				-0.362625	0.520135	0.009828	-0.347441	0.777358	0.291807	-0.117271	0.091093	-0.028459	-0.115882	0.060374	0.018192	-0.039158	0.077806	0.066077	0.394063	0.067587	0.237999
5140	42.833333	-0.789364	0.658064	-0.055825	-0.790104	0.628388	0.111950	-0.730390	0.878005	-0.057194	-0.737829	0.881658	0.108493	-0.633214	1.131243	0.003635	-0.609608	1.122186	0.105859	-0.589245	1.061225	0.100992	-0.490710	0.744860	-0.209647	-0.591818	0.680529	0.242382				-0.362896	0.520200	0.009933	-0.347432	0.777413	0.291103	-0.117399	0.091095	-0.028692	-0.115834	0.060357	0.017897	-0.039239	0.077836	0.066036	0.394052	0.067587	0.238020
5141	42.841667	-0.789372	0.658071	-0.055938	-0.790293	0.628392	0.111928	-0.730416	0.877987	-0.057334	-0.737888	0.881629	0.108375	-0.633052	1.131308	0.003494	-0.609634	1.122208	0.105745	-0.589289	1.061239	0.100916	-0.490834	0.744838	-0.209712	-0.591860	0.680453	0.242203				-0.363166	0.520312	0.010038	-0.347417	0.777380	0.290399	-0.117493	0.091128	-0.028918	-0.115790	0.060352	0.017665	-0.039195	0.077836	0.066292	0.394043	0.067585	0.238036
5142	42.850000	-0.789277	0.657979	-0.056113	-0.790221	0.628325	0.111740	-0.730434	0.878007	-0.057441	-0.737944	0.881588	0.108243	-0.632887	1.131339	0.003349	-0.609661	1.122207	0.105635	-0.589392	1.061293	0.100922	-0.490924	0.744852	-0.209799	-0.591895	0.680350	0.241971				-0.363477	0.520438	0.010157	-0.347380	0.777279	0.289688	-0.117576	0.091141	-0.029098	-0.115748	0.060340	0.017451	-0.039218	0.077849	0.066379	0.394032	0.067584	0.238046
5143	42.858333	-0.789395	0.658078	-0.056192	-0.790164	0.628393	0.111629	-0.730453	0.878030	-0.057552	-0.738007	0.881551	0.108108	-0.632717	1.131358	0.003172	-0.609702	1.122225	0.105530	-0.589445	1.061253	0.100801	-0.490956	0.744913	-0.209917	-0.591927	0.680197	0.241672				-0.363853	0.520569	0.010294	-0.347315	0.777101	0.288998	-0.117675	0.091190	-0.029261	-0.115716	0.060341	0.017340	-0.039242	0.077867	0.066449	0.394023	0.067594	0.238069
5144	42.866667	-0.789297	0.657970	-0.056380	-0.790174	0.628395	0.111518	-0.730424	0.878091	-0.057736	-0.738064	0.881506	0.107972	-0.632575	1.131378	0.003027	-0.609764	1.122211	0.105428	-0.589507	1.061197	0.100671	-0.490938	0.745007	-0.210053	-0.591956	0.680014	0.241329				-0.364267	0.520716	0.010442	-0.347238	0.776864	0.288302	-0.117792	0.091252	-0.029402	-0.115683	0.060359	0.017223	-0.039257	0.077872	0.066510	0.394008	0.067595	0.238087
5145	42.875000	-0.789257	0.657936	-0.056547	-0.790188	0.628394	0.111407	-0.730495	0.878066	-0.057803	-0.738141	0.881458	0.107882	-0.632433	1.131402	0.002872	-0.609784	1.122149	0.105280	-0.589613	1.061153	0.100574	-0.490856	0.745135	-0.210211	-0.591975	0.679804	0.240957				-0.364703	0.520864	0.010588	-0.347123	0.776552	0.287578	-0.117937	0.091350	-0.029554	-0.115656	0.060366	0.017004	-0.039267	0.077878	0.066563	0.394000	0.067596	0.238108
5146	42.883333	-0.789347	0.657961	-0.056672	-0.790220	0.628387	0.111296	-0.730492	0.878091	-0.057983	-0.738176	0.881396	0.107693	-0.632293	1.131417	0.002716	-0.609935	1.122103	0.105193	-0.589729	1.061080	0.100482	-0.490726	0.745287	-0.210373	-0.591986	0.679565	0.240541				-0.365121	0.521057	0.010767	-0.346957	0.776155	0.286826	-0.118106	0.091451	-0.029722	-0.115635	0.060367	0.016761	-0.039280	0.077878	0.066610	0.393995	0.067593	0.238125
5147	42.891667	-0.789339	0.657924	-0.056812	-0.790241	0.628367	0.111185	-0.730511	0.878089	-0.058122	-0.738282	0.881343	0.107655	-0.632134	1.131412	0.002526	-0.609933	1.121976	0.104983	-0.589900	1.061058	0.100464	-0.490546	0.745465	-0.210544	-0.591997	0.679318	0.240110				-0.365535	0.521204	0.010879	-0.346682	0.775602	0.285929	-0.118306	0.091558	-0.029943	-0.115608	0.060370	0.016458	-0.039285	0.077880	0.066657	0.393985	0.067579	0.238133
5148	42.900000	-0.789417	0.657918	-0.056954	-0.790246	0.628321	0.111067	-0.730544	0.878045	-0.058306	-0.738288	0.881295	0.107392	-0.631997	1.131413	0.002359	-0.610062	1.121904	0.104852	-0.590044	1.060964	0.100349	-0.490334	0.745652	-0.210715	-0.592009	0.679078	0.239686				-0.365980	0.521330	0.010965	-0.346341	0.774999	0.284946	-0.118513	0.091674	-0.030178	-0.115576	0.060363	0.016123	-0.039287	0.077887	0.066700	0.393985	0.067564	0.238146
5149	42.908333	-0.789462	0.657866	-0.057092	-0.790292	0.628295	0.110960	-0.730554	0.878028	-0.058466	-0.738355	0.881248	0.107223	-0.631854	1.131395	0.002204	-0.610169	1.121775	0.104727	-0.590178	1.060850	0.100235	-0.490095	0.745847	-0.210901	-0.592024	0.678859	0.239285				-0.366310	0.521475	0.011024	-0.345930	0.774456	0.283883	-0.118733	0.091807	-0.030464	-0.115531	0.060379	0.015739	-0.039281	0.077892	0.066731	0.393977	0.067553	0.238146
5150	42.916667	-0.789515	0.657815	-0.057231	-0.790347	0.628269	0.110857	-0.730560	0.878019	-0.058635	-0.738428	0.881210	0.107042	-0.631695	1.131356	0.002010	-0.610297	1.121648	0.104609	-0.590324	1.060719	0.100117	-0.489843	0.746035	-0.211082	-0.592038	0.678654	0.238922				-0.366650	0.521607	0.011073	-0.345423	0.773893	0.282680	-0.118978	0.091973	-0.030761	-0.115511	0.060398	0.015344	-0.039277	0.077900	0.066757	0.393974	0.067554	0.238163
5151	42.925000	-0.789562	0.657748	-0.057375	-0.790391	0.628245	0.110759	-0.730530	0.878021	-0.058851	-0.738527	0.881158	0.106864	-0.631536	1.131322	0.001854	-0.610542	1.121569	0.104583	-0.590423	1.060539	0.099928	-0.489575	0.746213	-0.211272	-0.592063	0.678469	0.238611				-0.366914	0.521718	0.011074	-0.344780	0.773255	0.281236	-0.119251	0.092183	-0.031046	-0.115509	0.060461	0.014940	-0.039264	0.077910	0.066768	0.393955	0.067566	0.238163
5152	42.933333	-0.789606	0.657679	-0.057517	-0.790440	0.628215	0.110659	-0.730547	0.877993	-0.059008	-0.738598	0.881133	0.106635	-0.631359	1.131305	0.001699	-0.610680	1.121470	0.104502	-0.590565	1.060418	0.099834	-0.489330	0.746353	-0.211447	-0.592100	0.678299	0.238364				-0.367107	0.521799	0.011051	-0.344009	0.772530	0.279561	-0.119534	0.092400	-0.031279	-0.115529	0.060526	0.014570	-0.039244	0.077920	0.066780	0.393953	0.067561	0.238172
5153	42.941667	-0.789659	0.657635	-0.057636	-0.790491	0.628187	0.110562	-0.730525	0.877962	-0.059294	-0.738691	0.881107	0.106420	-0.631184	1.131309	0.001546	-0.610804	1.121365	0.104365	-0.590750	1.060361	0.099821	-0.489075	0.746454	-0.211617	-0.592157	0.678176	0.238208				-0.367260	0.521852	0.010997	-0.343200	0.771894	0.277642	-0.119811	0.092600	-0.031473	-0.115557	0.060573	0.014247	-0.039243	0.077932	0.066789	0.393941	0.067560	0.238183
5154	42.950000	-0.789703	0.657594	-0.057755	-0.790552	0.628159	0.110462	-0.730506	0.877950	-0.059488	-0.738811	0.881069	0.106215	-0.631078	1.131297	0.001375	-0.610950	1.121294	0.104237	-0.590908	1.060263	0.099719	-0.488843	0.746519	-0.211781	-0.592231	0.678091	0.238126				-0.367355	0.521885	0.010924	-0.342106	0.771076	0.275383	-0.120070	0.092775	-0.031664	-0.115592	0.060609	0.013941	-0.039240	0.077934	0.066798	0.393932	0.067561	0.238207
5155	42.958333	-0.789732	0.657561	-0.057871	-0.790602	0.628129	0.110359	-0.730479	0.877933	-0.059683	-0.738911	0.881077	0.106009	-0.630858	1.131282	0.001257	-0.610981	1.121150	0.104055	-0.591093	1.060178	0.099597	-0.488636	0.746537	-0.211927	-0.592307	0.678060	0.238137				-0.367326	0.521925	0.010825	-0.340839	0.770190	0.272730	-0.120312	0.092947	-0.031837	-0.115606	0.060622	0.013646	-0.039247	0.077930	0.066814	0.393916	0.067556	0.238216
5156	42.966667	-0.789760	0.657531	-0.057985	-0.790665	0.628109	0.110258	-0.730390	0.877949	-0.059944	-0.738998	0.881099	0.105787	-0.630656	1.131371	0.001088	-0.611128	1.121098	0.103925	-0.591251	1.060049	0.099386	-0.488467	0.746515	-0.212055	-0.592393	0.678071	0.238207				-0.367245	0.521978	0.010698	-0.339486	0.769289	0.269752	-0.120536	0.093122	-0.032016	-0.115601	0.060664	0.013337	-0.039258	0.077932	0.066839	0.393910	0.067549	0.238236
5157	42.975000	-0.789773	0.657508	-0.058102	-0.790708	0.628074	0.110144	-0.730371	0.877905	-0.060120	-0.739117	0.881127	0.105642	-0.630429	1.131481	0.000881	-0.611282	1.121055	0.103779	-0.591490	1.060052	0.099312	-0.488342	0.746447	-0.212158	-0.592471	0.678116	0.238324				-0.367149	0.522075	0.010506	-0.338050	0.768345	0.266361	-0.120776	0.093307	-0.032193	-0.115596	0.060694	0.013040	-0.039271	0.077924	0.066878	0.393905	0.067540	0.238238
5158	42.983333	-0.789777	0.657499	-0.058213	-0.790756	0.628047	0.110031	-0.730301	0.877903	-0.060356	-0.739249	0.881134	0.105447	-0.630194	1.131690	0.000579	-0.611465	1.121058	0.103602	-0.591697	1.060004	0.099129	-0.488264	0.746347	-0.212238	-0.592542	0.678178	0.238469				-0.367015	0.522223	0.010247	-0.336596	0.767404	0.262622	-0.121024	0.093492	-0.032382	-0.115597	0.060696	0.012715	-0.039296	0.077933	0.066919	0.393894	0.067531	0.238235
5159	42.991667	-0.789777	0.657506	-0.058309	-0.790807	0.628035	0.109922	-0.730248	0.877888	-0.060505	-0.739279	0.881212	0.105194	-0.629969	1.131827	0.000383	-0.611642	1.121060	0.103405	-0.591919	1.059988	0.098923	-0.488255	0.746207	-0.212293	-0.592608	0.678268	0.238657				-0.366801	0.522065	0.010295	-0.335182	0.766451	0.258433	-0.121302	0.093714	-0.032609	-0.115594	0.060741	0.012327	-0.039325	0.077934	0.066968	0.393893	0.067540	0.238238
5160	43.000000	-0.789766	0.657521	-0.058391	-0.790856	0.628035	0.109829	-0.730206	0.877856	-0.060653	-0.739363	0.881251	0.104998	-0.629730	1.131966	0.000145	-0.611800	1.121029	0.103198	-0.592152	1.059999	0.098720	-0.488316	0.746032	-0.212324	-0.592663	0.678370	0.238886				-0.366565	0.522076	0.010160	-0.333818	0.765479	0.253885	-0.121596	0.093935	-0.032847	-0.115605	0.060767	0.011938	-0.039354	0.077947	0.067039	0.393897	0.067545	0.238242
5161	43.008333	-0.789748	0.657545	-0.058470	-0.790924	0.628054	0.109747	-0.730114	0.877858	-0.060828	-0.739437	0.881270	0.104789	-0.629508	1.132153	-0.000090	-0.611961	1.121055	0.103016	-0.592361	1.060016	0.098511	-0.488435	0.745835	-0.212343	-0.592694	0.678496	0.239185				-0.366065	0.522158	0.009819	-0.332568	0.764520	0.248924	-0.121910	0.094127	-0.033116	-0.115636	0.060778	0.011531	-0.039384	0.077962	0.067140	0.393882	0.067537	0.238245
5162	43.016667	-0.789730	0.657578	-0.058547	-0.790924	0.628048	0.109663	-0.729979	0.877886	-0.061030	-0.739469	0.881358	0.104642	-0.629296	1.132304	-0.000346	-0.612125	1.121107	0.102819	-0.592562	1.060043	0.098309	-0.488599	0.745617	-0.212348	-0.592707	0.678654	0.239550				-0.365927	0.522513	0.009492	-0.331428	0.763570	0.243670	-0.122239	0.094330	-0.033410	-0.115629	0.060828	0.011009	-0.039417	0.077965	0.067253	0.393877	0.067537	0.238240
5163	43.025000	-0.789639	0.657558	-0.058653	-0.790938	0.628063	0.109612	-0.729910	0.877860	-0.061169	-0.739497	0.881402	0.104489	-0.629098	1.132485	-0.000599	-0.612278	1.121176	0.102607	-0.592738	1.060087	0.098133	-0.488804	0.745380	-0.212331	-0.592826	0.679206	0.240251				-0.365690	0.522683	0.009168	-0.330428	0.762624	0.238126	-0.122571	0.094530	-0.033736	-0.115640	0.060833	0.010500	-0.039450	0.077974	0.067366	0.393883	0.067538	0.238250
5164	43.033333	-0.789635	0.657588	-0.058703	-0.790963	0.628088	0.109566	-0.729843	0.877839	-0.061269	-0.739500	0.881457	0.104362	-0.628833	1.132625	-0.000852	-0.612437	1.121242	0.102401	-0.592884	1.060127	0.097956	-0.489038	0.745137	-0.212296	-0.592752	0.679381	0.240680				-0.365446	0.522770	0.008979	-0.329537	0.761661	0.232425	-0.122918	0.094737	-0.034070	-0.115633	0.060863	0.009968	-0.039482	0.077980	0.067468	0.393877	0.067544	0.238258
5165	43.041667	-0.789566	0.657659	-0.058716	-0.790971	0.628109	0.109526	-0.729750	0.877863	-0.061327	-0.739517	0.881480	0.104332	-0.628683	1.132710	-0.001092	-0.612574	1.121284	0.102223	-0.593025	1.060167	0.097776	-0.489278	0.744908	-0.212246	-0.592608	0.679546	0.241099				-0.365098	0.523916	0.007723	-0.328756	0.760694	0.226634	-0.123289	0.094954	-0.034373	-0.115656	0.060886	0.009465	-0.039504	0.077984	0.067557	0.393876	0.067549	0.238263
5166	43.050000	-0.789482	0.657648	-0.058773	-0.790930	0.628124	0.109483	-0.729615	0.877922	-0.061427	-0.739408	0.881540	0.104171	-0.628558	1.132784	-0.001300	-0.612702	1.121290	0.102041	-0.593147	1.060203	0.097607	-0.489543	0.744686	-0.212178	-0.592435	0.679688	0.241466				-0.365290	0.523268	0.008349	-0.328068	0.759733	0.220831	-0.123664	0.095188	-0.034687	-0.115695	0.060919	0.008981	-0.039524	0.077987	0.067647	0.393890	0.067542	0.238256
5167	43.058333	-0.789455	0.657741	-0.058724	-0.790913	0.628162	0.109479	-0.729540	0.877943	-0.061450	-0.739364	0.881572	0.104167	-0.628458	1.132864	-0.001551	-0.612812	1.121294	0.101863	-0.593240	1.060212	0.097442	-0.489836	0.744474	-0.212086	-0.592232	0.679776	0.241739				-0.365274	0.523118	0.008443	-0.327493	0.758761	0.215131	-0.124013	0.095430	-0.034978	-0.115722	0.060977	0.008484	-0.039557	0.078000	0.067725	0.393890	0.067545	0.238248
5168	43.066667	-0.789393	0.657778	-0.058700	-0.790890	0.628201	0.109489	-0.729536	0.877897	-0.061410	-0.739299	0.881629	0.104240	-0.628345	1.132876	-0.001765	-0.612913	1.121267	0.101671	-0.593313	1.060211	0.097271	-0.490149	0.744277	-0.211995	-0.592024	0.679829	0.241908				-0.365230	0.523200	0.008563	-0.327020	0.757859	0.209622	-0.124351	0.095653	-0.035245	-0.115765	0.061027	0.008032	-0.039584	0.078007	0.067804	0.393891	0.067538	0.238249
5169	43.075000	-0.789344	0.657806	-0.058663	-0.790867	0.628233	0.109518	-0.729452	0.877954	-0.061368	-0.739156	0.881671	0.104221	-0.628273	1.132889	-0.001955	-0.613007	1.121218	0.101510	-0.593371	1.060183	0.097092	-0.490479	0.744086	-0.211892	-0.591805	0.679814	0.241916				-0.365247	0.523221	0.008696	-0.326858	0.756898	0.204195	-0.124676	0.095841	-0.035501	-0.115801	0.061037	0.007593	-0.039631	0.078010	0.067879	0.393895	0.067534	0.238242
5170	43.083333	-0.789299	0.657834	-0.058606	-0.790818	0.628264	0.109566	-0.729399	0.877985	-0.061340	-0.738985	0.881715	0.104222	-0.628229	1.132909	-0.002132	-0.613132	1.121202	0.101312	-0.593429	1.060152	0.096903	-0.490847	0.743906	-0.211787	-0.591593	0.679768	0.241801				-0.365362	0.523084	0.008987	-0.326720	0.755888	0.199018	-0.124992	0.096030	-0.035768	-0.115841	0.061008	0.007171	-0.039676	0.078011	0.067952	0.393904	0.067539	0.238247
5171	43.091667	-0.789208	0.657809	-0.058554	-0.790775	0.628287	0.109628	-0.729388	0.877989	-0.061261	-0.738891	0.881715	0.104398	-0.628197	1.132938	-0.002296	-0.613253	1.121182	0.101201	-0.593479	1.060103	0.096700	-0.491271	0.743723	-0.211671	-0.591394	0.679682	0.241559				-0.365344	0.523318	0.009005	-0.326682	0.754880	0.194170	-0.125297	0.096199	-0.036068	-0.115870	0.060993	0.006712	-0.039722	0.078012	0.068023	0.393892	0.067527	0.238247
5172	43.100000	-0.789227	0.657872	-0.058449	-0.790723	0.628304	0.109708	-0.729436	0.877942	-0.061112	-0.738701	0.881739	0.104473	-0.628143	1.132957	-0.002492	-0.613384	1.121164	0.101059	-0.593523	1.060050	0.096504	-0.491724	0.743539	-0.211568	-0.591223	0.679574	0.241224				-0.365402	0.523421	0.009144	-0.326712	0.753875	0.189641	-0.125612	0.096360	-0.036369	-0.115825	0.061046	0.006124	-0.039775	0.078013	0.068091	0.393887	0.067537	0.238256
5173	43.108333	-0.789102	0.657786	-0.058396	-0.790669	0.628318	0.109795	-0.729432	0.877957	-0.061022	-0.738500	0.881772	0.104637	-0.628048	1.132984	-0.002706	-0.613443	1.121085	0.100921	-0.593550	1.059983	0.096299	-0.492237	0.743353	-0.211462	-0.591069	0.679440	0.240768				-0.365574	0.522207	0.010476	-0.326867	0.753048	0.185661	-0.125930	0.096506	-0.036709	-0.115839	0.061038	0.005579	-0.039832	0.078017	0.068172	0.393877	0.067545	0.238261
5174	43.116667	-0.789116	0.657840	-0.058259	-0.790617	0.628338	0.109891	-0.729444	0.877974	-0.060915	-0.738235	0.881756	0.104664	-0.627971	1.133000	-0.002893	-0.613479	1.120984	0.100752	-0.593574	1.059906	0.096100	-0.492776	0.743158	-0.211372	-0.590945	0.679295	0.240248				-0.365767	0.521285	0.011560	-0.326915	0.752045	0.182025	-0.126225	0.096643	-0.037067	-0.115839	0.061038	0.005027	-0.039881	0.078017	0.068254	0.393882	0.067552	0.238266
5175	43.125000	-0.789133	0.657842	-0.058144	-0.790566	0.628358	0.109992	-0.729527	0.877937	-0.060750	-0.737989	0.881737	0.104800	-0.628090	1.132973	-0.002949	-0.613513	1.120873	0.100609	-0.593569	1.059816	0.095909	-0.493347	0.742959	-0.211297	-0.590853	0.679141	0.239663				-0.365809	0.521747	0.011426	-0.326879	0.751022	0.178978	-0.126509	0.096746	-0.037439	-0.115857	0.061004	0.004519	-0.039917	0.078026	0.068324	0.393874	0.067543	0.238262
5176	43.133333	-0.789258	0.657943	-0.057971	-0.790510	0.628383	0.110093	-0.729564	0.877950	-0.060627	-0.737762	0.881696	0.104980	-0.628076	1.133019	-0.003267	-0.613455	1.120682	0.100383	-0.593550	1.059711	0.095709	-0.493949	0.742746	-0.211244	-0.590784	0.678996	0.239065				-0.365900	0.522000	0.011457	-0.326739	0.749967	0.176397	-0.126766	0.096821	-0.037800	-0.115824	0.061022	0.003955	-0.039957	0.078034	0.068375	0.393876	0.067537	0.238264
5177	43.141667	-0.789140	0.657807	-0.057931	-0.790483	0.628422	0.110200	-0.729643	0.877921	-0.060463	-0.737483	0.881678	0.105109	-0.628189	1.132975	-0.003265	-0.613487	1.120576	0.100271	-0.593566	1.059607	0.095516	-0.494565	0.742517	-0.211208	-0.590741	0.678873	0.238434				-0.365959	0.522124	0.011525	-0.326475	0.748856	0.174387	-0.126986	0.096858	-0.038173	-0.115825	0.060984	0.003491	-0.040004	0.078028	0.068431	0.393877	0.067537	0.238259
5178	43.150000	-0.789181	0.657786	-0.057811	-0.790434	0.628444	0.110298	-0.729778	0.877819	-0.060280	-0.737220	0.881644	0.105276	-0.628063	1.133084	-0.003531	-0.613515	1.120480	0.100159	-0.593596	1.059517	0.095336	-0.495208	0.742253	-0.211176	-0.590709	0.678779	0.237818				-0.366023	0.522185	0.011646	-0.326118	0.747687	0.172777	-0.127161	0.096860	-0.038512	-0.115800	0.060986	0.003046	-0.040044	0.078023	0.068468	0.393880	0.067528	0.238254
5179	43.158333	-0.789204	0.657748	-0.057708	-0.790393	0.628454	0.110387	-0.729838	0.877793	-0.060102	-0.736976	0.881634	0.105501	-0.628130	1.133093	-0.003610	-0.613536	1.120346	0.100056	-0.593623	1.059409	0.095154	-0.495870	0.741970	-0.211182	-0.590720	0.678748	0.237241				-0.366124	0.522135	0.011851	-0.325692	0.746437	0.171563	-0.127277	0.096813	-0.038813	-0.115783	0.060937	0.002722	-0.040088	0.078030	0.068495	0.393882	0.067525	0.238258
5180	43.166667	-0.789332	0.657804	-0.057552	-0.790350	0.628478	0.110477	-0.729851	0.877792	-0.059966	-0.736686	0.881619	0.105592	-0.628225	1.133101	-0.003657	-0.613546	1.120245	0.099975	-0.593644	1.059290	0.094971	-0.496551	0.741644	-0.211203	-0.590750	0.678768	0.236694				-0.366251	0.521978	0.012155	-0.325258	0.745144	0.170561	-0.127345	0.096735	-0.039065	-0.116394	0.059980	0.002905	-0.040141	0.078030	0.068515	0.393888	0.067520	0.238259
5181	43.175000	-0.789314	0.657717	-0.057479	-0.790303	0.628481	0.110559	-0.729912	0.877727	-0.059793	-0.736440	0.881644	0.105724	-0.628197	1.133095	-0.003772	-0.613683	1.120177	0.099927	-0.593660	1.059171	0.094794	-0.497250	0.741268	-0.211266	-0.590813	0.678862	0.236215				-0.366256	0.523077	0.011336	-0.324867	0.743860	0.169658	-0.127347	0.096618	-0.039274	-0.115718	0.060827	0.002250	-0.040191	0.078025	0.068542	0.393891	0.067529	0.238265
5182	43.183333	-0.789298	0.657640	-0.057414	-0.790260	0.628510	0.110634	-0.729945	0.877674	-0.059652	-0.736226	0.881673	0.105913	-0.628295	1.133077	-0.003822	-0.613615	1.119947	0.099726	-0.593658	1.059044	0.094619	-0.497951	0.740851	-0.211371	-0.590884	0.679017	0.235817				-0.366253	0.524344	0.010346	-0.324565	0.742571	0.168703	-0.127292	0.096475	-0.039422	-0.115682	0.060742	0.002181	-0.040249	0.078020	0.068570	0.393889	0.067536	0.238267
5183	43.191667	-0.789437	0.657725	-0.057279	-0.790206	0.628538	0.110694	-0.729904	0.877653	-0.059597	-0.736005	0.881721	0.105935	-0.628339	1.133033	-0.003908	-0.613660	1.119801	0.099644	-0.593668	1.058919	0.094456	-0.498640	0.740397	-0.211516	-0.590967	0.679227	0.235506				-0.366043	0.525111	0.009863	-0.324369	0.741322	0.167582	-0.127191	0.096318	-0.039494	-0.115625	0.060685	0.002171	-0.040305	0.078012	0.068602	0.393893	0.067550	0.238260
5184	43.200000	-0.789465	0.657714	-0.057212	-0.790124	0.628565	0.110738	-0.729862	0.877615	-0.059530	-0.735748	0.881845	0.105911	-0.628258	1.132982	-0.004053	-0.613710	1.119653	0.099560	-0.593673	1.058780	0.094292	-0.499297	0.739907	-0.211699	-0.591041	0.679478	0.235268				-0.366389	0.524704	0.010427	-0.324234	0.740134	0.166248	-0.127094	0.096168	-0.039573	-0.115578	0.060606	0.002192	-0.040364	0.078019	0.068643	0.393900	0.067553	0.238260
5185	43.208333	-0.789485	0.657712	-0.057157	-0.790140	0.628601	0.110797	-0.729776	0.877589	-0.059528	-0.735588	0.881967	0.105951	-0.628446	1.132928	-0.004053	-0.613779	1.119521	0.099453	-0.593691	1.058674	0.094134	-0.499912	0.739376	-0.211913	-0.591107	0.679756	0.235109				-0.366471	0.524844	0.010437	-0.324120	0.739052	0.164636	-0.127032	0.096014	-0.039717	-0.115539	0.060570	0.002131	-0.040425	0.078021	0.068698	0.393912	0.067560	0.238264
5186	43.216667	-0.789503	0.657716	-0.057117	-0.790013	0.628684	0.110802	-0.729657	0.877558	-0.059558	-0.735459	0.882098	0.105958	-0.628492	1.132926	-0.004174	-0.613851	1.119415	0.099338	-0.593735	1.058586	0.093980	-0.500479	0.738830	-0.212148	-0.591160	0.680048	0.235003				-0.366547	0.524971	0.010450	-0.324027	0.738070	0.162751	-0.126987	0.095869	-0.039924	-0.115531	0.060534	0.002034	-0.040496	0.078033	0.068760	0.393910	0.067563	0.238263
5187	43.225000	-0.789545	0.657752	-0.057081	-0.789992	0.628749	0.110812	-0.729469	0.877552	-0.059682	-0.735288	0.882223	0.105743	-0.628539	1.132866	-0.004213	-0.613974	1.119355	0.099270	-0.593795	1.058509	0.093824	-0.500982	0.738263	-0.212413	-0.591211	0.680341	0.234942				-0.366937	0.522166	0.013151	-0.324036	0.737055	0.160316	-0.126980	0.095680	-0.040194	-0.115481	0.060555	0.001851	-0.040577	0.078025	0.068841	0.393917	0.067562	0.238269
5188	43.233333	-0.789520	0.657754	-0.057090	-0.789941	0.628821	0.110814	-0.729278	0.877508	-0.059811	-0.735253	0.882313	0.105652	-0.628492	1.132937	-0.004461	-0.614105	1.119295	0.099191	-0.593854	1.058427	0.093655	-0.501427	0.737693	-0.212676	-0.591261	0.680630	0.234898				-0.366988	0.522551	0.012883	-0.324054	0.736189	0.157775	-0.126958	0.095498	-0.040476	-0.115472	0.060538	0.001695	-0.040668	0.078025	0.068926	0.393923	0.067566	0.238273
5189	43.241667	-0.789528	0.657786	-0.057110	-0.789929	0.628885	0.110802	-0.729067	0.877439	-0.059974	-0.735106	0.882453	0.105380	-0.628578	1.132869	-0.004563	-0.614177	1.119200	0.099008	-0.593924	1.058351	0.093502	-0.501800	0.737123	-0.212965	-0.591313	0.680922	0.234880				-0.367078	0.522963	0.012560	-0.324130	0.735382	0.154902	-0.126924	0.095299	-0.040755	-0.115460	0.060503	0.001561	-0.040759	0.078018	0.069035	0.393922	0.067562	0.238270
5190	43.250000	-0.789538	0.657816	-0.057143	-0.789926	0.628937	0.110783	-0.728862	0.877315	-0.060189	-0.735081	0.882485	0.105037	-0.628668	1.132779	-0.004603	-0.614237	1.119084	0.098838	-0.593993	1.058281	0.093346	-0.502101	0.736579	-0.213266	-0.591355	0.681222	0.234891				-0.367134	0.523377	0.012273	-0.324276	0.734630	0.151778	-0.126892	0.095089	-0.041031	-0.115456	0.060482	0.001439	-0.040844	0.078016	0.069145	0.393928	0.067565	0.238276
5191	43.258333	-0.789552	0.657838	-0.057202	-0.789959	0.628972	0.110752	-0.728608	0.877261	-0.060393	-0.735071	0.882629	0.104870	-0.628649	1.132735	-0.004854	-0.614339	1.119018	0.098691	-0.594067	1.058224	0.093201	-0.502306	0.736065	-0.213590	-0.591378	0.681529	0.234949				-0.367244	0.523616	0.012139	-0.324672	0.734079	0.148411	-0.126867	0.094888	-0.041307	-0.115407	0.060498	0.001255	-0.040806	0.078058	0.069386	0.393921	0.067566	0.238275
5192	43.266667	-0.789569	0.657857	-0.057268	-0.789972	0.628986	0.110710	-0.728343	0.877172	-0.060681	-0.735066	0.882719	0.104558	-0.628648	1.132708	-0.005098	-0.614453	1.118981	0.098535	-0.594158	1.058196	0.093059	-0.502427	0.735588	-0.213923	-0.591377	0.681823	0.235029				-0.367434	0.523716	0.012128	-0.325054	0.733400	0.144821	-0.126835	0.094668	-0.041593	-0.115397	0.060478	0.001106	-0.040882	0.078057	0.069491	0.393924	0.067570	0.238270
5193	43.275000	-0.789569	0.657837	-0.057361	-0.790017	0.628985	0.110650	-0.728081	0.877069	-0.060968	-0.735110	0.882748	0.104219	-0.628685	1.132657	-0.005302	-0.614560	1.118984	0.098333	-0.594278	1.058198	0.092910	-0.502434	0.735156	-0.214254	-0.591356	0.682093	0.235129				-0.367414	0.523280	0.012685	-0.325525	0.732864	0.141095	-0.126798	0.094457	-0.041878	-0.115392	0.060436	0.000973	-0.040959	0.078060	0.069578	0.393937	0.067582	0.238278
5194	43.283333	-0.789597	0.657864	-0.057416	-0.790066	0.628977	0.110576	-0.727857	0.876928	-0.061216	-0.735141	0.882782	0.103903	-0.628829	1.132588	-0.005447	-0.614689	1.119032	0.098093	-0.594420	1.058229	0.092756	-0.502360	0.734759	-0.214582	-0.591320	0.682306	0.235220				-0.367498	0.523527	0.012614	-0.325959	0.732152	0.137331	-0.126735	0.094223	-0.042148	-0.115363	0.060386	0.000860	-0.041037	0.078045	0.069652	0.393936	0.067588	0.238275
5195	43.291667	-0.789584	0.657797	-0.057535	-0.790132	0.628957	0.110493	-0.727551	0.876868	-0.061544	-0.735137	0.882895	0.103560	-0.628866	1.132567	-0.005714	-0.614824	1.119105	0.097859	-0.594573	1.058280	0.092595	-0.502180	0.734418	-0.214892	-0.591297	0.682428	0.235274				-0.367581	0.523761	0.012610	-0.326364	0.731747	0.133631	-0.126656	0.093981	-0.042417	-0.115339	0.060325	0.000755	-0.041092	0.078046	0.069719	0.393949	0.067588	0.238273
5196	43.300000	-0.789597	0.657784	-0.057617	-0.790182	0.628933	0.110405	-0.727294	0.876777	-0.061829	-0.735173	0.882963	0.103229	-0.628814	1.132571	-0.006059	-0.614980	1.119208	0.097590	-0.594742	1.058347	0.092421	-0.501932	0.734113	-0.215180	-0.591290	0.682471	0.235281				-0.367659	0.523926	0.012720	-0.326596	0.731158	0.129888	-0.126563	0.093740	-0.042726	-0.115304	0.060270	0.000610	-0.041131	0.078050	0.069778	0.393957	0.067590	0.238271
5197	43.308333	-0.789610	0.657773	-0.057694	-0.790259	0.628928	0.110322	-0.727116	0.876655	-0.062080	-0.735242	0.883004	0.102921	-0.628846	1.132595	-0.006406	-0.615181	1.119354	0.097407	-0.594908	1.058420	0.092219	-0.501628	0.733879	-0.215460	-0.591306	0.682443	0.235234				-0.367694	0.524108	0.012908	-0.326669	0.730542	0.126234	-0.126498	0.093508	-0.043059	-0.115246	0.060253	0.000403	-0.041157	0.078056	0.069828	0.393962	0.067600	0.238272
5198	43.316667	-0.789630	0.657764	-0.057771	-0.790298	0.628921	0.110234	-0.726848	0.876654	-0.062394	-0.735260	0.883081	0.102612	-0.628852	1.132549	-0.006768	-0.615299	1.119414	0.097094	-0.595056	1.058483	0.092015	-0.501284	0.733692	-0.215728	-0.591351	0.682379	0.235157				-0.367743	0.524236	0.013072	-0.326807	0.729802	0.122588	-0.126444	0.093301	-0.043379	-0.115182	0.060248	0.000178	-0.041162	0.078059	0.069870	0.393970	0.067611	0.238271
5199	43.325000	-0.789660	0.657748	-0.057850	-0.790320	0.628918	0.110145	-0.726683	0.876586	-0.062656	-0.735303	0.883133	0.102322	-0.628843	1.132421	-0.007062	-0.615368	1.119467	0.096738	-0.595171	1.058531	0.091801	-0.500906	0.733556	-0.215972	-0.591421	0.682312	0.235072				-0.367777	0.524379	0.013237	-0.326847	0.728958	0.119219	-0.126388	0.093110	-0.043685	-0.115152	0.060200	0.000001	-0.041157	0.078063	0.069900	0.393977	0.067610	0.238272
5200	43.333333	-0.789698	0.657728	-0.057929	-0.790340	0.628927	0.110059	-0.726535	0.876529	-0.062906	-0.735322	0.883162	0.102070	-0.628896	1.132375	-0.007411	-0.615416	1.119489	0.096400	-0.595429	1.058542	0.091587	-0.500516	0.733481	-0.216198	-0.591482	0.682254	0.235002				-0.367804	0.524556	0.013408	-0.327037	0.727968	0.116034	-0.126320	0.092916	-0.043970	-0.115118	0.060149	-0.000160	-0.041162	0.078069	0.069905	0.393978	0.067620	0.238273
5201	43.341667	-0.789993	0.657824	-0.058024	-0.790363	0.628938	0.109985	-0.726333	0.876538	-0.063170	-0.735366	0.883137	0.101808	-0.628861	1.132236	-0.007740	-0.615606	1.119644	0.096151	-0.595534	1.058615	0.091388	-0.500137	0.733453	-0.216410	-0.591519	0.682207	0.234942				-0.367830	0.524813	0.013620	-0.327441	0.726993	0.112963	-0.126239	0.092761	-0.044206	-0.115065	0.060127	-0.000303	-0.041248	0.078133	0.070040	0.393991	0.067632	0.238275
5202	43.350000	-0.790041	0.657804	-0.058094	-0.790384	0.628950	0.109915	-0.726180	0.876530	-0.063386	-0.735311	0.883190	0.101569	-0.628895	1.132122	-0.008057	-0.615685	1.119713	0.095837	-0.595631	1.058681	0.091197	-0.499781	0.733461	-0.216608	-0.591546	0.682158	0.234882				-0.367855	0.525067	0.013796	-0.328002	0.725915	0.110223	-0.126168	0.092629	-0.044399	-0.115008	0.060092	-0.000420	-0.041257	0.078133	0.070024	0.393999	0.067650	0.238274
5203	43.358333	-0.790075	0.657776	-0.058174	-0.790405	0.628964	0.109848	-0.726072	0.876494	-0.063574	-0.735285	0.883184	0.101390	-0.629055	1.131981	-0.008306	-0.615762	1.119790	0.095533	-0.595717	1.058728	0.091000	-0.499462	0.733511	-0.216810	-0.591594	0.682083	0.234790				-0.367901	0.525348	0.013939	-0.328614	0.724980	0.107650	-0.126013	0.092614	-0.044668	-0.114961	0.060054	-0.000519	-0.041262	0.078128	0.070002	0.394010	0.067651	0.238280
5204	43.366667	-0.790111	0.657750	-0.058242	-0.790429	0.628976	0.109782	-0.725993	0.876446	-0.063731	-0.735243	0.883167	0.101242	-0.628929	1.131956	-0.008801	-0.615787	1.119822	0.095201	-0.595780	1.058752	0.090789	-0.499174	0.733595	-0.217026	-0.591689	0.681968	0.234653				-0.367962	0.525669	0.014096	-0.329273	0.724042	0.105361	-0.125857	0.092630	-0.044918	-0.114935	0.060000	-0.000585	-0.041274	0.078128	0.069983	0.394023	0.067651	0.238285
5205	43.375000	-0.790143	0.657713	-0.058305	-0.790458	0.628975	0.109734	-0.725963	0.876381	-0.063851	-0.735177	0.883133	0.101126	-0.628948	1.131854	-0.009106	-0.615829	1.119817	0.094905	-0.595840	1.058754	0.090553	-0.498979	0.733668	-0.217237	-0.591868	0.681807	0.234455				-0.368006	0.526078	0.014258	-0.329885	0.723175	0.103371	-0.125781	0.092530	-0.045004	-0.114880	0.059970	-0.000635	-0.041290	0.078132	0.069990	0.394037	0.067655	0.238285
5206	43.383333	-0.790183	0.657675	-0.058364	-0.790478	0.628968	0.109681	-0.725936	0.876344	-0.063972	-0.735102	0.883089	0.101030	-0.629077	1.131676	-0.009264	-0.615863	1.119823	0.094608	-0.595873	1.058736	0.090313	-0.498846	0.733744	-0.217464	-0.592128	0.681606	0.234201				-0.368091	0.526460	0.014340	-0.330422	0.722330	0.101636	-0.125701	0.092441	-0.045084	-0.114834	0.059923	-0.000670	-0.041310	0.078136	0.070003	0.394052	0.067665	0.238295
5207	43.391667	-0.790082	0.657506	-0.058458	-0.790493	0.628952	0.109637	-0.725970	0.876286	-0.064044	-0.735010	0.883018	0.100981	-0.629065	1.131545	-0.009580	-0.615775	1.119703	0.094248	-0.595854	1.058688	0.090073	-0.498814	0.733804	-0.217729	-0.592482	0.681385	0.233904				-0.368190	0.526878	0.014395	-0.330844	0.721460	0.100252	-0.125618	0.092330	-0.045158	-0.114779	0.059870	-0.000706	-0.041327	0.078150	0.070026	0.394061	0.067676	0.238300
5208	43.400000	-0.790247	0.657477	-0.058518	-0.790502	0.628929	0.109599	-0.726033	0.876235	-0.064098	-0.734921	0.882924	0.100888	-0.629048	1.131385	-0.009851	-0.615740	1.119631	0.093977	-0.595780	1.058612	0.089821	-0.498867	0.733847	-0.218024	-0.592922	0.681166	0.233589				-0.368274	0.527391	0.014472	-0.331205	0.720539	0.099135	-0.125517	0.092218	-0.045250	-0.114718	0.059811	-0.000749	-0.041349	0.078151	0.070044	0.394078	0.067677	0.238301
5209	43.408333	-0.790182	0.657349	-0.058555	-0.790505	0.628898	0.109557	-0.726104	0.876176	-0.064199	-0.734845	0.882858	0.100902	-0.628955	1.131278	-0.010177	-0.615713	1.119545	0.093758	-0.595625	1.058538	0.089578	-0.499061	0.733845	-0.218345	-0.593413	0.680978	0.233298				-0.368423	0.527850	0.014461	-0.331536	0.719535	0.098378	-0.125400	0.092087	-0.045356	-0.114630	0.059748	-0.000812	-0.041362	0.078155	0.070048	0.394088	0.067700	0.238307
5210	43.416667	-0.790120	0.657224	-0.058590	-0.790474	0.628853	0.109509	-0.726192	0.876146	-0.064250	-0.734688	0.882792	0.100792	-0.628934	1.131081	-0.010402	-0.615584	1.119395	0.093466	-0.595561	1.058367	0.089308	-0.499373	0.733826	-0.218686	-0.593935	0.680805	0.233031				-0.368576	0.528378	0.014396	-0.331858	0.718470	0.097903	-0.125261	0.091944	-0.045479	-0.114526	0.059698	-0.000906	-0.041365	0.078167	0.070037	0.394093	0.067712	0.238313
5211	43.425000	-0.790185	0.657156	-0.058623	-0.790484	0.628836	0.109483	-0.726342	0.876072	-0.064300	-0.734621	0.882722	0.100857	-0.628783	1.130944	-0.010702	-0.615515	1.119264	0.093286	-0.595297	1.058256	0.089060	-0.499810	0.733784	-0.219057	-0.594476	0.680663	0.232819				-0.368663	0.529049	0.014353	-0.332161	0.717374	0.097758	-0.125122	0.091811	-0.045633	-0.114444	0.059623	-0.000986	-0.041350	0.078155	0.070042	0.394110	0.067731	0.238313
5212	43.433333	-0.790341	0.657190	-0.058603	-0.790466	0.628806	0.109456	-0.726466	0.876070	-0.064315	-0.734501	0.882664	0.100830	-0.628583	1.130817	-0.011013	-0.615380	1.119108	0.093041	-0.595014	1.058130	0.088815	-0.500354	0.733717	-0.219452	-0.595016	0.680526	0.232641				-0.368753	0.529735	0.014203	-0.332440	0.716276	0.097858	-0.124988	0.091689	-0.045798	-0.114354	0.059581	-0.001092	-0.041316	0.078163	0.070053	0.394132	0.067741	0.238319
5213	43.441667	-0.790413	0.657132	-0.058625	-0.790463	0.628790	0.109443	-0.726594	0.876079	-0.064358	-0.734327	0.882603	0.100695	-0.628489	1.130590	-0.011170	-0.615089	1.118857	0.092716	-0.594855	1.057937	0.088538	-0.501030	0.733629	-0.219847	-0.595592	0.680414	0.232508				-0.368665	0.530707	0.014019	-0.332694	0.715179	0.098247	-0.124873	0.091508	-0.045983	-0.114256	0.059535	-0.001205	-0.041267	0.078181	0.070069	0.394141	0.067746	0.238315
5214	43.450000	-0.790738	0.657155	-0.058713	-0.790451	0.628777	0.109436	-0.726746	0.876062	-0.064394	-0.734205	0.882536	0.100659	-0.628379	1.130423	-0.011329	-0.614861	1.118679	0.092472	-0.594531	1.057806	0.088286	-0.501806	0.733523	-0.220264	-0.596195	0.680328	0.232413				-0.368684	0.531725	0.013812	-0.332892	0.714088	0.098849	-0.124740	0.091367	-0.046169	-0.114170	0.059498	-0.001324	-0.041215	0.078180	0.070057	0.394153	0.067753	0.238323
5215	43.458333	-0.790847	0.657104	-0.058711	-0.790449	0.628785	0.109426	-0.726907	0.876082	-0.064419	-0.734138	0.882485	0.100738	-0.628193	1.130308	-0.011547	-0.614652	1.118540	0.092278	-0.594261	1.057654	0.088014	-0.502698	0.733360	-0.220701	-0.596854	0.680273	0.232330				-0.368804	0.532618	0.013561	-0.333014	0.713013	0.099717	-0.124600	0.091248	-0.046355	-0.114088	0.059462	-0.001435	-0.041173	0.078185	0.070014	0.394170	0.067761	0.238322
5216	43.466667	-0.790908	0.657023	-0.058736	-0.790450	0.628788	0.109421	-0.727079	0.876065	-0.064447	-0.734026	0.882432	0.100709	-0.627777	1.130265	-0.011944	-0.614402	1.118408	0.092037	-0.593965	1.057507	0.087722	-0.503696	0.733157	-0.221167	-0.597531	0.680252	0.232258				-0.368921	0.533609	0.013318	-0.333092	0.711949	0.100742	-0.124446	0.091146	-0.046519	-0.114006	0.059436	-0.001545	-0.041135	0.078195	0.069947	0.394196	0.067777	0.238331
5217	43.475000	-0.791066	0.656998	-0.058702	-0.790454	0.628785	0.109423	-0.727248	0.876031	-0.064488	-0.733860	0.882368	0.100548	-0.627573	1.130142	-0.012114	-0.614113	1.118296	0.091773	-0.593663	1.057368	0.087425	-0.504786	0.732900	-0.221651	-0.598241	0.680299	0.232196				-0.369051	0.534595	0.013021	-0.333088	0.710914	0.101916	-0.124270	0.091053	-0.046645	-0.113922	0.059385	-0.001620	-0.041093	0.078198	0.069866	0.394202	0.067782	0.238332
5218	43.483333	-0.791179	0.656941	-0.058692	-0.790469	0.628777	0.109419	-0.727424	0.875988	-0.064494	-0.733763	0.882322	0.100502	-0.627334	1.130044	-0.012347	-0.613720	1.118150	0.091418	-0.593349	1.057254	0.087124	-0.505975	0.732590	-0.222168	-0.598970	0.680409	0.232130				-0.369191	0.535542	0.012768	-0.333037	0.709919	0.103180	-0.124083	0.090955	-0.046741	-0.113842	0.059348	-0.001682	-0.041052	0.078202	0.069793	0.394209	0.067797	0.238338
5219	43.491667	-0.791285	0.656866	-0.058676	-0.790493	0.628767	0.109413	-0.727619	0.875889	-0.064475	-0.733752	0.882292	0.100552	-0.626869	1.130077	-0.012803	-0.613351	1.118062	0.091129	-0.593034	1.057173	0.086836	-0.507274	0.732190	-0.222692	-0.599660	0.680597	0.232067				-0.369297	0.536428	0.012633	-0.332942	0.708966	0.104478	-0.123880	0.090861	-0.046821	-0.113763	0.059293	-0.001715	-0.041007	0.078213	0.069726	0.394217	0.067818	0.238345
5220	43.500000	-0.791361	0.656709	-0.058712	-0.790517	0.628756	0.109403	-0.727727	0.875838	-0.064492	-0.733674	0.882312	0.100436	-0.626645	1.129881	-0.012946	-0.612997	1.118018	0.090804	-0.592731	1.057128	0.086545	-0.508647	0.731739	-0.223225	-0.600346	0.680857	0.232027				-0.369457	0.537948	0.011785	-0.332826	0.708101	0.105759	-0.123674	0.090750	-0.046913	-0.113692	0.059231	-0.001741	-0.040972	0.078217	0.069662	0.394229	0.067826	0.238350
5221	43.508333	-0.791469	0.656623	-0.058694	-0.790538	0.628740	0.109386	-0.727892	0.875714	-0.064437	-0.733677	0.882357	0.100376	-0.626241	1.129847	-0.013284	-0.612661	1.118055	0.090481	-0.592536	1.057102	0.086254	-0.510107	0.731209	-0.223750	-0.600971	0.681186	0.231996				-0.369446	0.538823	0.011470	-0.332696	0.707335	0.106978	-0.123471	0.090627	-0.047021	-0.113612	0.059184	-0.001797	-0.040919	0.078222	0.069595	0.394231	0.067840	0.238360
5222	43.516667	-0.791325	0.656423	-0.058668	-0.790559	0.628725	0.109369	-0.727974	0.875621	-0.064458	-0.733696	0.882426	0.100285	-0.625849	1.129814	-0.013670	-0.612315	1.118118	0.090118	-0.592189	1.057184	0.085993	-0.511634	0.730617	-0.224253	-0.601555	0.681554	0.232007				-0.369353	0.539362	0.011330	-0.332617	0.706705	0.108119	-0.123269	0.090507	-0.047164	-0.113536	0.059139	-0.001868	-0.040881	0.078222	0.069527	0.394242	0.067838	0.238356
5223	43.525000	-0.791603	0.656447	-0.058639	-0.790593	0.628712	0.109355	-0.728008	0.875533	-0.064530	-0.733772	0.882478	0.100129	-0.625444	1.129804	-0.014075	-0.612023	1.118317	0.089781	-0.592108	1.057223	0.085695	-0.513259	0.729946	-0.224701	-0.602089	0.681937	0.232068				-0.369176	0.542063	0.009026	-0.332620	0.706233	0.109127	-0.123077	0.090390	-0.047325	-0.113486	0.059092	-0.001937	-0.040846	0.078207	0.069449	0.394258	0.067839	0.238352
5224	43.533333	-0.791867	0.656482	-0.058608	-0.790646	0.628700	0.109330	-0.728004	0.875442	-0.064656	-0.733819	0.882637	0.100012	-0.625032	1.129790	-0.014510	-0.611751	1.118519	0.089420	-0.591907	1.057350	0.085425	-0.514965	0.729213	-0.225098	-0.602584	0.682337	0.232177				-0.368935	0.542956	0.008274	-0.332699	0.705901	0.110125	-0.122887	0.090272	-0.047485	-0.113433	0.059058	-0.002022	-0.040805	0.078191	0.069373	0.394265	0.067850	0.238358
5225	43.541667	-0.791923	0.656415	-0.058612	-0.790661	0.628699	0.109309	-0.727990	0.875335	-0.064761	-0.733905	0.882751	0.099826	-0.624615	1.129800	-0.015007	-0.611456	1.118751	0.088972	-0.591722	1.057556	0.085155	-0.516782	0.728397	-0.225405	-0.603057	0.682727	0.232323				-0.368625	0.543687	0.007467	-0.332941	0.705807	0.110821	-0.122716	0.090171	-0.047632	-0.113373	0.059036	-0.002119	-0.040894	0.078103	0.069148	0.394282	0.067847	0.238349
5226	43.550000	-0.792028	0.656394	-0.058597	-0.790701	0.628701	0.109277	-0.727954	0.875232	-0.064891	-0.734003	0.882871	0.099626	-0.624210	1.129827	-0.015550	-0.611163	1.119013	0.088501	-0.591414	1.057818	0.084873	-0.518700	0.727525	-0.225641	-0.603520	0.683099	0.232505				-0.368206	0.544355	0.006585	-0.333268	0.705891	0.111325	-0.122534	0.090081	-0.047774	-0.113348	0.058983	-0.002168	-0.040854	0.078107	0.069080	0.394295	0.067857	0.238358
5227	43.558333	-0.792026	0.656341	-0.058634	-0.790747	0.628712	0.109239	-0.727920	0.875124	-0.065009	-0.734128	0.883001	0.099468	-0.623794	1.129859	-0.016087	-0.610850	1.119269	0.087926	-0.591352	1.058020	0.084542	-0.520748	0.726567	-0.225755	-0.603974	0.683456	0.232726				-0.367676	0.544925	0.005583	-0.333713	0.706165	0.111564	-0.122355	0.089992	-0.047898	-0.113272	0.058986	-0.002267	-0.040813	0.078105	0.069004	0.394295	0.067866	0.238357
5228	43.566667	-0.792076	0.656325	-0.058646	-0.790808	0.628723	0.109190	-0.727826	0.875057	-0.065210	-0.734233	0.883108	0.099169	-0.623395	1.129915	-0.016639	-0.610664	1.119637	0.087448	-0.591294	1.058220	0.084162	-0.522882	0.725549	-0.225865	-0.604409	0.683788	0.232966				-0.367097	0.545398	0.004520	-0.334225	0.706564	0.111583	-0.122180	0.089921	-0.048002	-0.113231	0.058952	-0.002327	-0.040779	0.078103	0.068912	0.394294	0.067877	0.238359
5229	43.575000	-0.792053	0.656258	-0.058727	-0.790857	0.628743	0.109145	-0.727740	0.874943	-0.065427	-0.734381	0.883174	0.098916	-0.623008	1.129966	-0.017251	-0.610418	1.119950	0.086894	-0.591143	1.058543	0.083869	-0.525297	0.724422	-0.225660	-0.604823	0.684134	0.233252				-0.366508	0.545763	0.003481	-0.334835	0.707104	0.111289	-0.121998	0.089882	-0.048087	-0.113192	0.058939	-0.002373	-0.040739	0.078101	0.068795	0.394301	0.067894	0.238359
5230	43.583333	-0.792077	0.656225	-0.058784	-0.790910	0.628767	0.109096	-0.727667	0.874833	-0.065567	-0.734621	0.883407	0.098749	-0.622635	1.130023	-0.017855	-0.610224	1.120270	0.086372	-0.591134	1.058788	0.083517	-0.527623	0.723323	-0.225442	-0.605192	0.684463	0.233547				-0.365837	0.546051	0.002423	-0.335487	0.707708	0.110730	-0.121844	0.089800	-0.048156	-0.113155	0.058914	-0.002400	-0.040697	0.078088	0.068667	0.394308	0.067900	0.238360
5231	43.591667	-0.792098	0.656259	-0.058811	-0.790952	0.628790	0.109055	-0.727525	0.874755	-0.065788	-0.734723	0.883529	0.098477	-0.622319	1.130049	-0.018437	-0.609959	1.120523	0.085744	-0.591093	1.059037	0.083170	-0.530048	0.722174	-0.225069	-0.605543	0.684825	0.233911				-0.365137	0.546326	0.001342	-0.336206	0.708361	0.109751	-0.121678	0.089761	-0.048211	-0.113129	0.058897	-0.002416	-0.040661	0.078072	0.068536	0.394314	0.067903	0.238360
5232	43.600000	-0.792023	0.656184	-0.058911	-0.790991	0.628812	0.109013	-0.727439	0.874621	-0.065993	-0.734818	0.883645	0.098187	-0.622012	1.130054	-0.019009	-0.609927	1.120873	0.085285	-0.591063	1.059285	0.082834	-0.532526	0.720994	-0.224583	-0.605825	0.685170	0.234288				-0.364433	0.546496	0.000294	-0.336928	0.708925	0.108629	-0.121522	0.089724	-0.048248	-0.113100	0.058888	-0.002427	-0.040620	0.078058	0.068406	0.394320	0.067906	0.238366
5233	43.608333	-0.792017	0.656176	-0.058955	-0.791020	0.628841	0.108973	-0.727292	0.874565	-0.066212	-0.734922	0.883687	0.097904	-0.621755	1.130025	-0.019581	-0.609785	1.121087	0.084738	-0.591032	1.059488	0.082494	-0.535079	0.719804	-0.223930	-0.606077	0.685521	0.234689				-0.363655	0.546651	-0.000708	-0.337676	0.709411	0.107254	-0.121357	0.089697	-0.048274	-0.113073	0.058861	-0.002415	-0.040576	0.078049	0.068289	0.394333	0.067908	0.238367
5234	43.616667	-0.792075	0.656205	-0.058960	-0.791046	0.628859	0.108952	-0.727190	0.874474	-0.066426	-0.735044	0.883781	0.097713	-0.621526	1.129994	-0.020170	-0.609721	1.121271	0.084246	-0.591039	1.059641	0.082145	-0.537664	0.718602	-0.223137	-0.606290	0.685863	0.235113				-0.362807	0.545118	-0.000134	-0.338400	0.709798	0.105693	-0.121198	0.089673	-0.048285	-0.113049	0.058839	-0.002392	-0.040545	0.078043	0.068203	0.394346	0.067908	0.238371
5235	43.625000	-0.792015	0.656183	-0.059037	-0.791055	0.628884	0.108931	-0.727078	0.874417	-0.066660	-0.735060	0.883847	0.097459	-0.621347	1.129923	-0.020713	-0.609689	1.121373	0.083711	-0.590981	1.059761	0.081774	-0.540291	0.717411	-0.222197	-0.606459	0.686209	0.235548				-0.362042	0.545643	-0.001400	-0.339095	0.709998	0.103948	-0.121047	0.089649	-0.048286	-0.113031	0.058838	-0.002389	-0.040522	0.078038	0.068126	0.394352	0.067905	0.238373
5236	43.633333	-0.791981	0.656157	-0.059094	-0.791064	0.628899	0.108919	-0.726972	0.874390	-0.066861	-0.735092	0.883911	0.097225	-0.621190	1.129840	-0.021229	-0.609675	1.121433	0.083199	-0.590921	1.059837	0.081388	-0.543070	0.716190	-0.221040	-0.606637	0.686554	0.235977				-0.361232	0.546032	-0.002499	-0.339726	0.710038	0.102068	-0.120899	0.089646	-0.048276	-0.113022	0.058808	-0.002355	-0.040512	0.078026	0.068047	0.394362	0.067912	0.238370
5237	43.641667	-0.791996	0.656162	-0.059085	-0.791054	0.628915	0.108911	-0.726951	0.874322	-0.067012	-0.735162	0.883949	0.097104	-0.621048	1.129763	-0.021752	-0.609681	1.121470	0.082729	-0.590956	1.059858	0.080996	-0.545571	0.715096	-0.219957	-0.606809	0.686864	0.236339				-0.360380	0.546269	-0.003375	-0.340285	0.709849	0.100029	-0.120758	0.089692	-0.048260	-0.113014	0.058793	-0.002316	-0.040502	0.078023	0.067982	0.394363	0.067922	0.238374
5238	43.650000	-0.791977	0.656158	-0.059076	-0.791035	0.628922	0.108914	-0.726903	0.874338	-0.067170	-0.735147	0.884000	0.096921	-0.620936	1.129676	-0.022246	-0.609704	1.121475	0.082252	-0.590988	1.059837	0.080593	-0.548167	0.713995	-0.218701	-0.607006	0.687167	0.236664				-0.359520	0.546492	-0.004115	-0.340777	0.709445	0.097916	-0.120660	0.089692	-0.048221	-0.113004	0.058781	-0.002274	-0.040505	0.078014	0.067924	0.394364	0.067942	0.238382
5239	43.658333	-0.791964	0.656176	-0.059093	-0.791010	0.628934	0.108924	-0.726931	0.874343	-0.067273	-0.735133	0.884039	0.096828	-0.620882	1.129635	-0.022662	-0.609700	1.121429	0.081842	-0.591029	1.059790	0.080203	-0.550640	0.712954	-0.217401	-0.607254	0.687452	0.236936				-0.358663	0.546725	-0.004767	-0.341180	0.708754	0.095661	-0.120604	0.089652	-0.048169	-0.113010	0.058773	-0.002228	-0.040516	0.078001	0.067871	0.394375	0.067949	0.238386
5240	43.666667	-0.791934	0.656168	-0.059079	-0.790973	0.628945	0.108940	-0.727003	0.874361	-0.067333	-0.735133	0.884030	0.096789	-0.620857	1.129606	-0.023050	-0.609672	1.121331	0.081395	-0.591242	1.059883	0.079989	-0.553153	0.711903	-0.215964	-0.607526	0.687705	0.237152				-0.357805	0.546953	-0.005313	-0.341499	0.707811	0.093314	-0.120546	0.089639	-0.048130	-0.113015	0.058772	-0.002184	-0.040525	0.077996	0.067829	0.394383	0.067961	0.238386
5241	43.675000	-0.791914	0.656149	-0.059049	-0.790925	0.628958	0.108974	-0.727161	0.874339	-0.067352	-0.735031	0.884069	0.096776	-0.620825	1.129565	-0.023415	-0.609801	1.121276	0.081101	-0.591108	1.059634	0.079451	-0.555274	0.710990	-0.214636	-0.607842	0.687938	0.237321				-0.356964	0.547242	-0.005758	-0.341761	0.706578	0.090831	-0.120505	0.089642	-0.048120	-0.113005	0.058766	-0.002151	-0.040544	0.077987	0.067806	0.394397	0.067970	0.238393
5242	43.683333	-0.791905	0.656150	-0.059020	-0.790879	0.628978	0.109034	-0.727312	0.874389	-0.067279	-0.734906	0.884118	0.096838	-0.620846	1.129520	-0.023694	-0.609837	1.121111	0.080834	-0.591291	1.059679	0.079283	-0.557193	0.710174	-0.213321	-0.608182	0.688143	0.237447				-0.356146	0.547514	-0.006066	-0.341991	0.705086	0.088228	-0.120495	0.089590	-0.048133	-0.112999	0.058761	-0.002144	-0.040559	0.077985	0.067795	0.394407	0.067969	0.238397
5243	43.691667	-0.791912	0.656143	-0.058972	-0.790866	0.628988	0.109091	-0.727574	0.874363	-0.067162	-0.734797	0.884107	0.096941	-0.620892	1.129454	-0.023937	-0.609869	1.120907	0.080573	-0.591162	1.059309	0.078748	-0.558845	0.709494	-0.212102	-0.608552	0.688308	0.237521				-0.355226	0.547365	-0.005820	-0.342210	0.703304	0.085516	-0.120471	0.089583	-0.048175	-0.112992	0.058749	-0.002171	-0.040567	0.077972	0.067787	0.394425	0.067963	0.238409
5244	43.700000	-0.791979	0.656146	-0.058890	-0.790822	0.628999	0.109163	-0.727849	0.874323	-0.067026	-0.734646	0.884141	0.097147	-0.620952	1.129398	-0.024187	-0.609929	1.120697	0.080308	-0.591187	1.059086	0.078396	-0.560234	0.708881	-0.210778	-0.608953	0.688437	0.237547				-0.354479	0.547726	-0.005941	-0.342416	0.701261	0.082736	-0.120445	0.089576	-0.048211	-0.112980	0.058745	-0.002190	-0.040569	0.077969	0.067786	0.394439	0.067963	0.238418
5245	43.708333	-0.791997	0.656119	-0.058828	-0.790829	0.629011	0.109251	-0.728113	0.874338	-0.066888	-0.734489	0.884091	0.097290	-0.621054	1.129352	-0.024378	-0.609994	1.120440	0.080099	-0.591220	1.058849	0.078040	-0.561345	0.708428	-0.209588	-0.609404	0.688503	0.237513				-0.353744	0.548054	-0.005949	-0.342623	0.698921	0.079850	-0.120430	0.089534	-0.048218	-0.112964	0.058731	-0.002180	-0.040567	0.077969	0.067790	0.394447	0.067970	0.238419
5246	43.716667	-0.791988	0.656040	-0.058785	-0.790847	0.629016	0.109355	-0.728410	0.874353	-0.066707	-0.734302	0.884084	0.097517	-0.621191	1.129327	-0.024544	-0.610091	1.120165	0.079874	-0.591431	1.058554	0.077670	-0.562223	0.708073	-0.208447	-0.609883	0.688536	0.237436				-0.353069	0.548333	-0.005830	-0.342840	0.696338	0.076913	-0.120405	0.089504	-0.048195	-0.112958	0.058716	-0.002162	-0.040565	0.077976	0.067801	0.394447	0.067987	0.238415
5247	43.725000	-0.792135	0.656019	-0.058637	-0.790820	0.629009	0.109464	-0.728752	0.874337	-0.066494	-0.734067	0.884045	0.097667	-0.621364	1.129318	-0.024675	-0.610192	1.119907	0.079720	-0.591359	1.058318	0.077338	-0.562840	0.707790	-0.207406	-0.610401	0.688516	0.237272				-0.352455	0.548557	-0.005576	-0.343103	0.693469	0.073912	-0.120349	0.089545	-0.048170	-0.112946	0.058720	-0.002134	-0.040576	0.077987	0.067797	0.394452	0.068000	0.238430
5248	43.733333	-0.792235	0.655998	-0.058497	-0.790805	0.628982	0.109584	-0.729068	0.874374	-0.066274	-0.733820	0.884052	0.097884	-0.621574	1.129292	-0.024776	-0.610280	1.119623	0.079589	-0.591459	1.058058	0.077022	-0.563280	0.707575	-0.206479	-0.610956	0.688453	0.237027				-0.351906	0.548728	-0.005242	-0.343422	0.690370	0.070850	-0.120322	0.089540	-0.048142	-0.112943	0.058705	-0.002102	-0.040578	0.077996	0.067797	0.394449	0.068001	0.238427
5249	43.741667	-0.792325	0.655905	-0.058421	-0.790796	0.628964	0.109718	-0.729436	0.874369	-0.066004	-0.733586	0.884010	0.098120	-0.621824	1.129297	-0.024847	-0.610450	1.119304	0.079509	-0.591660	1.057756	0.076709	-0.563517	0.707410	-0.205694	-0.611569	0.688343	0.236664				-0.351407	0.548880	-0.004804	-0.343837	0.687009	0.067749	-0.120330	0.089489	-0.048126	-0.112952	0.058709	-0.002076	-0.040591	0.077999	0.067792	0.394459	0.068012	0.238435
5250	43.750000	-0.792477	0.655854	-0.058294	-0.790776	0.628938	0.109859	-0.729747	0.874412	-0.065756	-0.733395	0.884002	0.098401	-0.622130	1.129287	-0.024891	-0.610607	1.119002	0.079427	-0.591875	1.057443	0.076430	-0.563598	0.707268	-0.205029	-0.612220	0.688226	0.236210				-0.350996	0.548972	-0.004280	-0.344361	0.683449	0.064631	-0.120321	0.089512	-0.048144	-0.112961	0.058709	-0.002067	-0.040608	0.077996	0.067795	0.394465	0.068017	0.238443
5251	43.758333	-0.792465	0.655736	-0.058138	-0.790765	0.628922	0.110005	-0.730051	0.874420	-0.065537	-0.733215	0.883977	0.098663	-0.622449	1.129226	-0.024881	-0.610805	1.118675	0.079378	-0.592031	1.057136	0.076198	-0.563505	0.707161	-0.204520	-0.612874	0.688106	0.235661				-0.350657	0.548996	-0.003701	-0.345064	0.679678	0.061551	-0.120348	0.089501	-0.048182	-0.112973	0.058733	-0.002090	-0.040628	0.078001	0.067798	0.394475	0.068014	0.238440
5252	43.766667	-0.792550	0.655671	-0.057968	-0.790755	0.628903	0.110152	-0.730405	0.874353	-0.065269	-0.733059	0.883968	0.098924	-0.622815	1.129158	-0.024846	-0.611014	1.118336	0.079382	-0.592205	1.056821	0.075995	-0.563299	0.707095	-0.204124	-0.613520	0.688008	0.235039				-0.350383	0.549004	-0.003083	-0.345923	0.675754	0.058512	-0.120395	0.089443	-0.048227	-0.112995	0.058743	-0.002117	-0.040653	0.078001	0.067804	0.394484	0.068009	0.238442
5253	43.775000	-0.792609	0.655544	-0.057856	-0.790786	0.628894	0.110301	-0.730644	0.874365	-0.065073	-0.732930	0.883967	0.099158	-0.623245	1.129076	-0.024754	-0.611254	1.118027	0.079369	-0.592322	1.056556	0.075863	-0.562981	0.707055	-0.203867	-0.614111	0.687942	0.234339				-0.350220	0.548923	-0.002436	-0.347006	0.671664	0.055529	-0.120419	0.089410	-0.048265	-0.113018	0.058745	-0.002131	-0.040679	0.078000	0.067817	0.394492	0.068005	0.238441
5254	43.783333	-0.793055	0.655662	-0.057714	-0.790800	0.628885	0.110441	-0.730885	0.874358	-0.064869	-0.732734	0.883885	0.099330	-0.623505	1.129051	-0.024842	-0.611431	1.117658	0.079354	-0.592635	1.056241	0.075743	-0.562561	0.707063	-0.203694	-0.614647	0.687912	0.233596				-0.350134	0.548784	-0.001830	-0.348284	0.667498	0.052629	-0.120417	0.089441	-0.048313	-0.113032	0.058766	-0.002149	-0.040709	0.078000	0.067832	0.394492	0.067999	0.238432
5255	43.791667	-0.793166	0.655554	-0.057583	-0.790807	0.628856	0.110564	-0.731079	0.874341	-0.064754	-0.732770	0.883974	0.099596	-0.624044	1.128932	-0.024661	-0.611786	1.117404	0.079430	-0.592907	1.055955	0.075651	-0.562040	0.707116	-0.203616	-0.615088	0.687933	0.232824				-0.350138	0.548587	-0.001278	-0.349798	0.663321	0.049811	-0.120451	0.089388	-0.048331	-0.113066	0.058765	-0.002145	-0.040726	0.077998	0.067845	0.394496	0.068005	0.238431
5256	43.800000	-0.793285	0.655459	-0.057487	-0.790858	0.628815	0.110678	-0.731260	0.874322	-0.064665	-0.732677	0.883967	0.099674	-0.624552	1.128773	-0.024468	-0.612165	1.117132	0.079556	-0.593039	1.055748	0.075614	-0.561450	0.707223	-0.203619	-0.615436	0.687985	0.232018				-0.350188	0.548296	-0.000803	-0.351535	0.659208	0.047107	-0.120480	0.089356	-0.048367	-0.113093	0.058764	-0.002147	-0.040741	0.078004	0.067855	0.394505	0.068026	0.238432
5257	43.808333	-0.793425	0.655337	-0.057432	-0.790919	0.628765	0.110775	-0.731431	0.874273	-0.064612	-0.732716	0.884003	0.099802	-0.624940	1.128747	-0.024451	-0.612497	1.116862	0.079612	-0.593545	1.055457	0.075533	-0.560797	0.707387	-0.203705	-0.615673	0.688100	0.231221				-0.350314	0.547907	-0.000433	-0.353516	0.655381	0.044585	-0.120504	0.089336	-0.048422	-0.113108	0.058777	-0.002173	-0.040754	0.077997	0.067860	0.394502	0.068036	0.238437
5258	43.816667	-0.793586	0.655261	-0.057354	-0.791005	0.628696	0.110853	-0.731577	0.874229	-0.064597	-0.732762	0.884050	0.099863	-0.625464	1.128730	-0.024284	-0.612849	1.116606	0.079623	-0.593944	1.055251	0.075482	-0.560099	0.707594	-0.203849	-0.615827	0.688262	0.230442				-0.350558	0.547306	-0.000135	-0.355718	0.651837	0.042009	-0.120531	0.089319	-0.048475	-0.113121	0.058800	-0.002225	-0.040763	0.078003	0.067847	0.394509	0.068049	0.238443
5259	43.825000	-0.793727	0.655131	-0.057330	-0.791131	0.628614	0.110910	-0.731658	0.874239	-0.064611	-0.732818	0.884178	0.099938	-0.625911	1.128758	-0.024137	-0.613275	1.116459	0.079739	-0.594410	1.055101	0.075477	-0.559383	0.707849	-0.204061	-0.615955	0.688526	0.229722				-0.350949	0.546330	0.000074	-0.357721	0.649008	0.039801	-0.120545	0.089318	-0.048530	-0.113137	0.058810	-0.002249	-0.040767	0.078000	0.067817	0.394521	0.068058	0.238449
5260	43.833333	-0.793721	0.654911	-0.057343	-0.791282	0.628513	0.110943	-0.731735	0.874259	-0.064694	-0.732915	0.884309	0.099965	-0.626370	1.128811	-0.023976	-0.613723	1.116372	0.079888	-0.594952	1.054980	0.075512	-0.558632	0.708146	-0.204287	-0.616085	0.688883	0.229008				-0.351389	0.545066	0.000021	-0.359603	0.647185	0.037697	-0.120562	0.089321	-0.048555	-0.113148	0.058825	-0.002259	-0.040767	0.078004	0.067774	0.394537	0.068064	0.238449
5261	43.841667	-0.794127	0.654858	-0.057441	-0.791427	0.628390	0.110954	-0.731770	0.874334	-0.064807	-0.733152	0.884614	0.100027	-0.626831	1.128915	-0.023767	-0.614249	1.116347	0.080127	-0.595420	1.054927	0.075656	-0.557857	0.708519	-0.204532	-0.616234	0.689391	0.228277				-0.352060	0.543645	-0.000211	-0.361345	0.646728	0.035540	-0.120586	0.089335	-0.048540	-0.113162	0.058839	-0.002244	-0.040763	0.077997	0.067714	0.394540	0.068055	0.238463
5262	43.850000	-0.794290	0.654720	-0.057492	-0.791578	0.628260	0.110956	-0.731734	0.874489	-0.064994	-0.733207	0.884881	0.099934	-0.627313	1.128926	-0.023498	-0.614773	1.116345	0.080435	-0.596074	1.054862	0.075879	-0.557071	0.708946	-0.204783	-0.616386	0.690021	0.227541				-0.352766	0.542017	-0.000634	-0.362844	0.646796	0.033721	-0.120621	0.089366	-0.048509	-0.113179	0.058854	-0.002224	-0.040764	0.078005	0.067655	0.394556	0.068051	0.238462
5263	43.858333	-0.794447	0.654581	-0.057572	-0.791890	0.628177	0.111141	-0.731694	0.874666	-0.065190	-0.733289	0.885269	0.099814	-0.627780	1.128946	-0.023206	-0.615169	1.116330	0.080703	-0.596622	1.054865	0.076263	-0.556300	0.709448	-0.205004	-0.616488	0.690809	0.226803				-0.353177	0.540355	-0.001596	-0.363707	0.646944	0.032268	-0.120653	0.089412	-0.048459	-0.113202	0.058880	-0.002201	-0.040765	0.078003	0.067581	0.394565	0.068063	0.238467
5264	43.866667	-0.794613	0.654394	-0.057690	-0.792082	0.628078	0.111117	-0.731610	0.874854	-0.065530	-0.733364	0.885634	0.099548	-0.628264	1.128922	-0.022908	-0.615667	1.116394	0.081116	-0.597154	1.054877	0.076729	-0.555549	0.710015	-0.205194	-0.616518	0.691724	0.226073				-0.353820	0.538667	-0.002345	-0.364194	0.647019	0.030880	-0.120686	0.089472	-0.048391	-0.113228	0.058892	-0.002162	-0.040776	0.078006	0.067520	0.394568	0.068079	0.238479
5265	43.875000	-0.794891	0.654306	-0.057757	-0.792169	0.627946	0.111035	-0.731413	0.875167	-0.065940	-0.733437	0.886140	0.099365	-0.628901	1.128690	-0.022288	-0.616122	1.116466	0.081593	-0.597638	1.054946	0.077326	-0.554800	0.710664	-0.205350	-0.616463	0.692702	0.225341				-0.354384	0.537165	-0.002989	-0.364477	0.647012	0.029573	-0.120726	0.089526	-0.048302	-0.113256	0.058902	-0.002085	-0.040795	0.078001	0.067455	0.394566	0.068072	0.238476
5266	43.883333	-0.795113	0.654245	-0.057834	-0.792273	0.627880	0.110963	-0.731156	0.875549	-0.066369	-0.733476	0.886627	0.099032	-0.629427	1.128505	-0.021823	-0.616573	1.116558	0.082096	-0.598077	1.055025	0.077952	-0.554053	0.711365	-0.205463	-0.616346	0.693685	0.224617				-0.354885	0.535916	-0.003471	-0.364659	0.647050	0.028308	-0.120758	0.089573	-0.048218	-0.113281	0.058917	-0.002024	-0.040818	0.077996	0.067403	0.394567	0.068083	0.238479
5267	43.891667	-0.795220	0.654138	-0.057969	-0.792379	0.627896	0.110876	-0.731033	0.876014	-0.066914	-0.733596	0.887009	0.098652	-0.629863	1.128312	-0.021427	-0.617038	1.116672	0.082640	-0.598526	1.055191	0.078694	-0.553251	0.712132	-0.205529	-0.616145	0.694552	0.223881				-0.355354	0.534919	-0.003723	-0.364785	0.647206	0.026988	-0.120788	0.089614	-0.048155	-0.113317	0.058920	-0.001952	-0.040840	0.077999	0.067374	0.394568	0.068083	0.238483
5268	43.900000	-0.795289	0.654076	-0.058106	-0.792452	0.627924	0.110769	-0.730719	0.876456	-0.067427	-0.733819	0.887296	0.098262	-0.630421	1.128059	-0.020858	-0.617488	1.116843	0.083126	-0.598578	1.055291	0.079308	-0.552390	0.712946	-0.205564	-0.615939	0.695286	0.223280				-0.355755	0.534104	-0.003804	-0.365003	0.647444	0.025509	-0.120824	0.089651	-0.048086	-0.113318	0.058954	-0.001930	-0.040867	0.077997	0.067369	0.394588	0.068098	0.238489
5269	43.908333	-0.795312	0.654112	-0.058234	-0.792516	0.627990	0.110645	-0.730444	0.876794	-0.068017	-0.734053	0.887533	0.097818	-0.630874	1.127834	-0.020363	-0.617820	1.117011	0.083628	-0.598955	1.055524	0.080090	-0.551428	0.713791	-0.205538	-0.615679	0.695800	0.222664				-0.356174	0.533444	-0.003616	-0.365217	0.647864	0.023913	-0.120851	0.089695	-0.048033	-0.113346	0.058970	-0.001863	-0.040892	0.077991	0.067380	0.394592	0.068098	0.238501
5270	43.916667	-0.795310	0.654203	-0.058382	-0.792590	0.628077	0.110493	-0.730171	0.877124	-0.068538	-0.734299	0.887768	0.097367	-0.631279	1.127612	-0.019869	-0.618012	1.117163	0.084081	-0.598934	1.055687	0.080746	-0.550372	0.714670	-0.205481	-0.615355	0.696136	0.221947				-0.356825	0.532855	-0.002973	-0.365550	0.648305	0.022189	-0.120876	0.089724	-0.047962	-0.113377	0.058967	-0.001784	-0.040925	0.077985	0.067409	0.394586	0.068090	0.238511
5271	43.925000	-0.795188	0.654283	-0.058631	-0.792675	0.628190	0.110316	-0.729948	0.877444	-0.068958	-0.734592	0.887864	0.096889	-0.631611	1.127425	-0.019228	-0.618222	1.117378	0.084610	-0.599256	1.056066	0.081616	-0.549199	0.715585	-0.205381	-0.615082	0.696223	0.221328				-0.357111	0.532351	-0.002018	-0.365954	0.648710	0.020428	-0.120899	0.089742	-0.047891	-0.113399	0.058985	-0.001721	-0.040966	0.077972	0.067446	0.394610	0.068107	0.238521
5272	43.933333	-0.795116	0.654450	-0.058898	-0.792757	0.628287	0.110107	-0.729750	0.877698	-0.069375	-0.734939	0.887979	0.096525	-0.631983	1.127294	-0.018691	-0.618450	1.117700	0.085252	-0.599165	1.056214	0.082167	-0.547945	0.716522	-0.205258	-0.614826	0.696175	0.220673				-0.357449	0.532282	-0.001311	-0.366344	0.649028	0.018707	-0.120921	0.089768	-0.047820	-0.113419	0.058978	-0.001650	-0.041006	0.077961	0.067492	0.394604	0.068097	0.238540
5273	43.941667	-0.794966	0.654582	-0.059157	-0.792893	0.628399	0.109895	-0.729581	0.877934	-0.069782	-0.735174	0.888046	0.096047	-0.632323	1.127220	-0.018163	-0.618476	1.117984	0.085714	-0.599112	1.056708	0.083021	-0.546616	0.717467	-0.205106	-0.614610	0.696012	0.219872				-0.357789	0.532277	-0.000476	-0.366568	0.649132	0.017186	-0.120944	0.089791	-0.047752	-0.113436	0.058998	-0.001599	-0.041056	0.077953	0.067551	0.394623	0.068106	0.238543
5274	43.950000	-0.794853	0.654698	-0.059471	-0.792957	0.628460	0.109635	-0.729437	0.878137	-0.070145	-0.735470	0.888047	0.095679	-0.632602	1.127186	-0.017617	-0.618647	1.118411	0.086314	-0.599161	1.057174	0.083831	-0.545282	0.718390	-0.204936	-0.614415	0.695768	0.219002				-0.358083	0.532346	0.000427	-0.366732	0.648954	0.015817	-0.120974	0.089822	-0.047692	-0.113459	0.058997	-0.001534	-0.041097	0.077949	0.067609	0.394619	0.068117	0.238546
5275	43.958333	-0.794773	0.654809	-0.059805	-0.793007	0.628498	0.109367	-0.729351	0.878291	-0.070413	-0.735825	0.887963	0.095463	-0.632887	1.127270	-0.017062	-0.618577	1.118757	0.086777	-0.598952	1.057461	0.084354	-0.543962	0.719320	-0.204771	-0.614234	0.695475	0.218061				-0.358552	0.532763	0.001661	-0.366591	0.648376	0.014779	-0.120993	0.089851	-0.047627	-0.113462	0.059017	-0.001495	-0.041148	0.077941	0.067666	0.394630	0.068125	0.238555
5276	43.966667	-0.794315	0.654798	-0.060031	-0.793035	0.628509	0.109089	-0.729290	0.878435	-0.070641	-0.736122	0.887865	0.095210	-0.633150	1.127411	-0.016522	-0.618648	1.119239	0.087383	-0.599097	1.058015	0.085175	-0.542668	0.720232	-0.204614	-0.614056	0.695129	0.217114				-0.358797	0.532985	0.002579	-0.366267	0.647451	0.014018	-0.121010	0.089874	-0.047557	-0.113478	0.059027	-0.001438	-0.041186	0.077938	0.067718	0.394633	0.068114	0.238558
5277	43.975000	-0.794203	0.654863	-0.060331	-0.793008	0.628469	0.108778	-0.729283	0.878543	-0.070886	-0.736397	0.887690	0.094889	-0.633389	1.127560	-0.015982	-0.618535	1.119562	0.087840	-0.598965	1.058357	0.085737	-0.541436	0.721124	-0.204434	-0.613937	0.694745	0.216371				-0.358985	0.533211	0.003357	-0.365770	0.646001	0.013512	-0.121009	0.089932	-0.047476	-0.113487	0.059037	-0.001370	-0.041222	0.077940	0.067782	0.394644	0.068129	0.238563
5278	43.983333	-0.794055	0.654889	-0.060657	-0.793033	0.628427	0.108508	-0.729300	0.878674	-0.071062	-0.736711	0.887508	0.094726	-0.633640	1.127681	-0.015433	-0.618585	1.119995	0.088467	-0.598840	1.058664	0.086302	-0.540244	0.722002	-0.204238	-0.613733	0.694333	0.215453				-0.359133	0.533437	0.004028	-0.365180	0.644329	0.013253	-0.121016	0.089975	-0.047384	-0.113491	0.059047	-0.001287	-0.041253	0.077941	0.067847	0.394652	0.068131	0.238570
5279	43.991667	-0.794220	0.655016	-0.060922	-0.793119	0.628366	0.108280	-0.729362	0.878784	-0.071189	-0.736976	0.887352	0.094631	-0.633888	1.127736	-0.014877	-0.618535	1.120267	0.088961	-0.598987	1.059070	0.087080	-0.539131	0.722902	-0.203999	-0.613603	0.693875	0.214815				-0.359362	0.533598	0.004621	-0.364604	0.642411	0.013171	-0.121014	0.090025	-0.047283	-0.113493	0.059041	-0.001198	-0.041277	0.077954	0.067924	0.394664	0.068130	0.238578
5280	44.000000	-0.793922	0.654943	-0.061172	-0.793141	0.628264	0.108058	-0.729458	0.878863	-0.071336	-0.737166	0.887223	0.094525	-0.634135	1.127724	-0.014357	-0.618418	1.120439	0.089417	-0.598951	1.059263	0.087666	-0.537928	0.723861	-0.203841	-0.613398	0.693425	0.214024				-0.359566	0.533647	0.005062	-0.363997	0.640408	0.013317	-0.121010	0.090076	-0.047175	-0.113497	0.059034	-0.001115	-0.041300	0.077957	0.068003	0.394677	0.068132	0.238581
5281	44.008333	-0.793907	0.654918	-0.061382	-0.793159	0.628144	0.107856	-0.729534	0.878994	-0.071374	-0.737306	0.887130	0.094485	-0.634354	1.127584	-0.013867	-0.618409	1.120509	0.089857	-0.598842	1.059328	0.088122	-0.536990	0.724808	-0.203571	-0.613290	0.693007	0.213545				-0.359518	0.533509	0.005159	-0.363468	0.638288	0.013638	-0.121011	0.090120	-0.047063	-0.113494	0.059035	-0.001031	-0.041310	0.077958	0.068076	0.394683	0.068137	0.238583
5282	44.016667	-0.793899	0.654794	-0.061623	-0.793181	0.628016	0.107679	-0.729585	0.879156	-0.071463	-0.737412	0.887047	0.094481	-0.634587	1.127453	-0.013433	-0.618411	1.120474	0.090300	-0.598927	1.059385	0.088645	-0.536125	0.725746	-0.203278	-0.613158	0.692620	0.213066				-0.359460	0.533260	0.005139	-0.363011	0.636188	0.014115	-0.121003	0.090169	-0.046955	-0.113489	0.059034	-0.000964	-0.041314	0.077968	0.068157	0.394684	0.068132	0.238572
5283	44.025000	-0.794018	0.654704	-0.061844	-0.793225	0.627898	0.107565	-0.729724	0.879303	-0.071461	-0.737455	0.886885	0.094480	-0.634756	1.127219	-0.013083	-0.618437	1.120347	0.090627	-0.598764	1.059109	0.088842	-0.535361	0.726654	-0.202977	-0.613110	0.692250	0.212801				-0.359533	0.532665	0.005291	-0.362629	0.634120	0.014735	-0.121002	0.090219	-0.046850	-0.113482	0.059020	-0.000886	-0.041330	0.077969	0.068236	0.394676	0.068136	0.238580
5284	44.033333	-0.794041	0.654616	-0.061899	-0.793268	0.627783	0.107483	-0.729820	0.879504	-0.071492	-0.737422	0.886835	0.094585	-0.634929	1.126945	-0.012737	-0.618488	1.120115	0.090967	-0.598766	1.058890	0.089144	-0.534640	0.727546	-0.202686	-0.613070	0.691961	0.212511				-0.359453	0.531805	0.005637	-0.362329	0.632044	0.015443	-0.121001	0.090263	-0.046741	-0.113478	0.059012	-0.000813	-0.041344	0.077979	0.068321	0.394679	0.068149	0.238578
5285	44.041667	-0.794139	0.654486	-0.061991	-0.793318	0.627653	0.107465	-0.729926	0.879704	-0.071446	-0.737411	0.886851	0.094748	-0.635096	1.126614	-0.012465	-0.618641	1.119827	0.091314	-0.598772	1.058577	0.089425	-0.533995	0.728413	-0.202385	-0.613110	0.691804	0.212353				-0.359256	0.531064	0.006014	-0.362046	0.630065	0.016218	-0.121003	0.090307	-0.046632	-0.113476	0.059020	-0.000741	-0.041355	0.077988	0.068406	0.394679	0.068153	0.238583
5286	44.050000	-0.794464	0.654396	-0.062078	-0.793434	0.627588	0.107491	-0.730020	0.879909	-0.071375	-0.737362	0.886906	0.094936	-0.635238	1.126190	-0.012164	-0.618611	1.119413	0.091505	-0.598787	1.058234	0.089692	-0.533391	0.729267	-0.202076	-0.613174	0.691787	0.212249				-0.359036	0.530242	0.006335	-0.361764	0.628245	0.016974	-0.121012	0.090360	-0.046521	-0.113482	0.059008	-0.000647	-0.041371	0.077995	0.068475	0.394682	0.068145	0.238578
5287	44.058333	-0.794763	0.654296	-0.062086	-0.793504	0.627492	0.107540	-0.730079	0.880126	-0.071292	-0.737284	0.887007	0.095191	-0.635389	1.125784	-0.011869	-0.618713	1.119026	0.091842	-0.598753	1.057830	0.089952	-0.532837	0.730043	-0.201763	-0.613241	0.691953	0.212224				-0.359205	0.528956	0.006982	-0.361472	0.626636	0.017677	-0.121028	0.090408	-0.046414	-0.113480	0.059027	-0.000587	-0.041386	0.077996	0.068531	0.394686	0.068143	0.238581
5288	44.066667	-0.795028	0.654195	-0.062069	-0.793591	0.627414	0.107620	-0.730179	0.880307	-0.071156	-0.737144	0.887135	0.095346	-0.635515	1.125283	-0.011558	-0.618719	1.118592	0.092084	-0.598679	1.057445	0.090244	-0.532303	0.730785	-0.201462	-0.613270	0.692241	0.212261				-0.359644	0.528094	0.007706	-0.361213	0.625195	0.018328	-0.121051	0.090468	-0.046311	-0.113495	0.059034	-0.000515	-0.041402	0.078004	0.068570	0.394684	0.068144	0.238583
5289	44.075000	-0.795206	0.654121	-0.061952	-0.793656	0.627383	0.107728	-0.730217	0.880491	-0.071054	-0.737048	0.887266	0.095554	-0.635612	1.124879	-0.011241	-0.618731	1.118206	0.092359	-0.598764	1.057235	0.090687	-0.531803	0.731429	-0.201206	-0.613244	0.692612	0.212369				-0.359848	0.527085	0.007948	-0.360958	0.623925	0.019015	-0.121083	0.090525	-0.046226	-0.113514	0.059053	-0.000474	-0.041420	0.078005	0.068568	0.394695	0.068144	0.238578
5290	44.083333	-0.795354	0.654075	-0.061813	-0.793715	0.627387	0.107850	-0.730226	0.880663	-0.070991	-0.736968	0.887383	0.095752	-0.635668	1.124508	-0.010963	-0.618738	1.117897	0.092653	-0.598476	1.056809	0.090791	-0.531296	0.731954	-0.200966	-0.613222	0.692968	0.212617				-0.360046	0.526173	0.008165	-0.360757	0.622748	0.019642	-0.121116	0.090577	-0.046161	-0.113536	0.059073	-0.000441	-0.041433	0.078010	0.068545	0.394705	0.068140	0.238582
5291	44.091667	-0.795451	0.654044	-0.061685	-0.793731	0.627409	0.107973	-0.730273	0.880771	-0.070836	-0.736937	0.887472	0.095960	-0.635714	1.124288	-0.010695	-0.618785	1.117695	0.093000	-0.598357	1.056609	0.091032	-0.530808	0.732332	-0.200771	-0.613113	0.693291	0.212800				-0.360221	0.525316	0.008289	-0.360604	0.621715	0.020269	-0.121165	0.090626	-0.046119	-0.113568	0.059076	-0.000427	-0.041445	0.078004	0.068509	0.394704	0.068150	0.238576
5292	44.100000	-0.795367	0.654047	-0.061514	-0.793769	0.627452	0.108112	-0.730283	0.880847	-0.070716	-0.736949	0.887552	0.096227	-0.635734	1.124165	-0.010426	-0.618705	1.117547	0.093263	-0.598232	1.056485	0.091259	-0.530354	0.732603	-0.200595	-0.612933	0.693547	0.212887				-0.360508	0.524718	0.008547	-0.360536	0.620707	0.020794	-0.121211	0.090671	-0.046098	-0.113608	0.059096	-0.000420	-0.041460	0.078003	0.068450	0.394705	0.068160	0.238573
5293	44.108333	-0.795399	0.654111	-0.061361	-0.793806	0.627507	0.108259	-0.730284	0.880834	-0.070606	-0.736952	0.887559	0.096325	-0.635680	1.124092	-0.010146	-0.618610	1.117473	0.093496	-0.598095	1.056447	0.091486	-0.529948	0.732762	-0.200458	-0.612769	0.693689	0.213135				-0.360613	0.524367	0.008737	-0.360467	0.619661	0.021246	-0.121265	0.090710	-0.046095	-0.113641	0.059113	-0.000438	-0.041428	0.077922	0.068342	0.394703	0.068167	0.238575
5294	44.116667	-0.795442	0.654197	-0.061178	-0.793875	0.627595	0.108427	-0.730278	0.880750	-0.070487	-0.737000	0.887505	0.096428	-0.635615	1.124141	-0.009905	-0.618499	1.117528	0.093746	-0.597957	1.056472	0.091697	-0.529781	0.732813	-0.200262	-0.612579	0.693748	0.213385							-0.360457	0.618515	0.021532	-0.121311	0.090746	-0.046100	-0.113676	0.059125	-0.000440	-0.041406	0.077839	0.068232	0.394704	0.068172	0.238577
5295	44.125000	-0.795406	0.654333	-0.060987	-0.793900	0.627661	0.108560	-0.730291	0.880563	-0.070336	-0.737048	0.887415	0.096525	-0.635528	1.124286	-0.009669	-0.618352	1.117616	0.093954	-0.597799	1.056576	0.091872	-0.529577	0.732809	-0.200206	-0.612321	0.693728	0.213544							-0.360398	0.617422	0.021773	-0.121365	0.090785	-0.046105	-0.113716	0.059163	-0.000451	-0.041428	0.077833	0.068185	0.394706	0.068171	0.238575
5296	44.133333	-0.795386	0.654419	-0.060820	-0.793888	0.627687	0.108674	-0.730303	0.880304	-0.070172	-0.737160	0.887250	0.096629	-0.635421	1.124471	-0.009442	-0.618093	1.117721	0.094082	-0.597637	1.056736	0.092052	-0.529479	0.732751	-0.200177	-0.612056	0.693633	0.213712							-0.360337	0.616300	0.021954	-0.121419	0.090814	-0.046101	-0.113761	0.059182	-0.000446	-0.041452	0.077827	0.068136	0.394713	0.068170	0.238576
5297	44.141667	-0.795322	0.654481	-0.060668	-0.793880	0.627740	0.108792	-0.730313	0.880020	-0.069986	-0.737311	0.887063	0.096723	-0.635280	1.124678	-0.009249	-0.617884	1.117857	0.094279	-0.597455	1.056899	0.092203	-0.529445	0.732627	-0.200205	-0.611817	0.693447	0.213926							-0.360272	0.615188	0.022086	-0.121467	0.090864	-0.046086	-0.113802	0.059208	-0.000439	-0.041481	0.077815	0.068096	0.394708	0.068162	0.238570
5298	44.150000	-0.795143	0.654554	-0.060395	-0.793859	0.627776	0.108898	-0.730341	0.879681	-0.069908	-0.737428	0.886865	0.096796	-0.635136	1.124894	-0.009111	-0.617784	1.118070	0.094510	-0.597254	1.057061	0.092334	-0.529533	0.732433	-0.200243	-0.611644	0.693170	0.214238							-0.360234	0.614149	0.022254	-0.121516	0.090912	-0.046061	-0.113845	0.059233	-0.000415	-0.041503	0.077808	0.068068	0.394718	0.068162	0.238576
5299	44.158333	-0.795011	0.654563	-0.060264	-0.793788	0.627760	0.108988	-0.730405	0.879345	-0.069688	-0.737534	0.886662	0.096872	-0.634956	1.125106	-0.008963	-0.617594	1.118232	0.094643	-0.597058	1.057198	0.092432	-0.529863	0.732147	-0.200249	-0.611471	0.692836	0.214351							-0.360187	0.613033	0.022439	-0.121565	0.090957	-0.046005	-0.113884	0.059255	-0.000380	-0.041523	0.077810	0.068040	0.394720	0.068163	0.238573
5300	44.166667	-0.794919	0.654584	-0.060110	-0.793701	0.627738	0.109073	-0.730442	0.879042	-0.069482	-0.737616	0.886466	0.096969	-0.634762	1.125271	-0.008848	-0.617397	1.118331	0.094745	-0.596865	1.057326	0.092504	-0.530330	0.731808	-0.200267	-0.611419	0.692426	0.214583							-0.360169	0.611878	0.022780	-0.121610	0.091011	-0.045941	-0.113918	0.059268	-0.000335	-0.041544	0.077805	0.068017	0.394720	0.068156	0.238567
5301	44.175000	-0.794715	0.654550	-0.060012	-0.793624	0.627736	0.109157	-0.730531	0.878697	-0.069286	-0.737731	0.886177	0.097085	-0.634540	1.125430	-0.008785	-0.617197	1.118363	0.094813	-0.596670	1.057373	0.092499	-0.530955	0.731427	-0.200288	-0.611473	0.691947	0.214876							-0.360106	0.610690	0.023245	-0.121646	0.091074	-0.045858	-0.113942	0.059283	-0.000291	-0.041564	0.077792	0.067999	0.394727	0.068165	0.238567
5302	44.183333	-0.794552	0.654533	-0.059895	-0.793499	0.627719	0.109217	-0.730617	0.878377	-0.069045	-0.737743	0.885961	0.097215	-0.634307	1.125588	-0.008748	-0.616905	1.118291	0.094767	-0.596480	1.057362	0.092428	-0.531690	0.731016	-0.200278	-0.611652	0.691382	0.215339							-0.360052	0.609638	0.023898	-0.121671	0.091134	-0.045760	-0.113961	0.059293	-0.000231	-0.041578	0.077786	0.067992	0.394723	0.068172	0.238571
5303	44.191667	-0.794470	0.654585	-0.059795	-0.793403	0.627712	0.109295	-0.730671	0.878080	-0.068827	-0.737819	0.885655	0.097434	-0.634074	1.125697	-0.008762	-0.616812	1.118238	0.094813	-0.596274	1.057259	0.092278	-0.532566	0.730574	-0.200245	-0.611843	0.690730	0.215644							-0.359914	0.608748	0.024716	-0.121688	0.091207	-0.045633	-0.114000	0.059292	-0.000113	-0.041588	0.077774	0.068007	0.394720	0.068177	0.238573
5304	44.200000	-0.794430	0.654599	-0.059728	-0.793244	0.627641	0.109356	-0.730746	0.877786	-0.068540	-0.737887	0.885268	0.097584	-0.633829	1.125763	-0.008794	-0.616638	1.118063	0.094775	-0.596073	1.057083	0.092088	-0.533672	0.730081	-0.200084	-0.612120	0.690040	0.216134							-0.359704	0.607951	0.025615	-0.121705	0.091288	-0.045485	-0.114006	0.059308	-0.000020	-0.041596	0.077776	0.068034	0.394725	0.068184	0.238578
5305	44.208333	-0.794444	0.654636	-0.059707	-0.793089	0.627606	0.109343	-0.730802	0.877503	-0.068267	-0.737932	0.884921	0.097797	-0.633552	1.125747	-0.008900	-0.616424	1.117787	0.094657	-0.595862	1.056841	0.091865	-0.534585	0.729612	-0.200072	-0.612435	0.689275	0.216737							-0.359445	0.607199	0.026670	-0.121714	0.091376	-0.045309	-0.113991	0.059339	0.000085	-0.041603	0.077781	0.068081	0.394727	0.068187	0.238578
5306	44.216667	-0.794335	0.654635	-0.059617	-0.792885	0.627551	0.109334	-0.730848	0.877236	-0.067988	-0.737951	0.884559	0.098014	-0.633398	1.125676	-0.008953	-0.616188	1.117443	0.094558	-0.595620	1.056557	0.091629	-0.535711	0.729099	-0.199937	-0.612678	0.688498	0.217269							-0.359132	0.606438	0.027822	-0.121712	0.091473	-0.045112	-0.113981	0.059350	0.000219	-0.041607	0.077784	0.068146	0.394730	0.068190	0.238580
5307	44.225000	-0.794255	0.654668	-0.059514	-0.792726	0.627485	0.109401	-0.730913	0.876950	-0.067639	-0.738001	0.884175	0.098239	-0.633135	1.125570	-0.009024	-0.616071	1.117144	0.094477	-0.595358	1.056238	0.091409	-0.536907	0.728548	-0.199768	-0.612893	0.687699	0.217918							-0.358755	0.605682	0.029043	-0.121713	0.091581	-0.044892	-0.113979	0.059367	0.000359	-0.041616	0.077792	0.068210	0.394738	0.068185	0.238573
5308	44.233333	-0.794006	0.654624	-0.059329	-0.792573	0.627421	0.109473	-0.730940	0.876686	-0.067327	-0.738076	0.883813	0.098584	-0.632849	1.125424	-0.009098	-0.615761	1.116748	0.094303	-0.595074	1.055925	0.091219	-0.538135	0.727955	-0.199585	-0.613015	0.686907	0.218461							-0.358329	0.604838	0.030341	-0.121720	0.091699	-0.044654	-0.113964	0.059364	0.000512	-0.041723	0.077934	0.068382	0.394743	0.068181	0.238578
5309	44.241667	-0.794003	0.654656	-0.059209	-0.792467	0.627371	0.109562	-0.731012	0.876387	-0.067044	-0.738100	0.883435	0.098671	-0.632559	1.125223	-0.009138	-0.615573	1.116451	0.094285	-0.594747	1.055629	0.091062	-0.539428	0.727277	-0.199370	-0.613096	0.686111	0.219056							-0.357825	0.603884	0.031734	-0.121724	0.091828	-0.044419	-0.113970	0.059356	0.000669	-0.041735	0.077934	0.068445	0.394745	0.068172	0.238571
5310	44.250000	-0.793951	0.654635	-0.059120	-0.792382	0.627313	0.109654	-0.730993	0.876002	-0.066744	-0.738115	0.883145	0.098849	-0.632259	1.125015	-0.009193	-0.615378	1.116168	0.094289	-0.594408	1.055346	0.090940	-0.540728	0.726563	-0.199123	-0.613135	0.685333	0.219616							-0.357174	0.602870	0.033276	-0.121742	0.091939	-0.044178	-0.113974	0.059354	0.000818	-0.041753	0.077939	0.068501	0.394746	0.068182	0.238568
5311	44.258333	-0.793908	0.654614	-0.059036	-0.792318	0.627251	0.109739	-0.731111	0.875765	-0.066399	-0.738168	0.882872	0.099093	-0.631987	1.124861	-0.009214	-0.615040	1.115814	0.094217	-0.594090	1.055097	0.090829	-0.542057	0.725796	-0.198847	-0.613086	0.684569	0.219974							-0.356523	0.601795	0.034828	-0.121756	0.092057	-0.043939	-0.114005	0.059325	0.001011	-0.041778	0.077943	0.068563	0.394752	0.068190	0.238573
5312	44.266667	-0.793878	0.654594	-0.058941	-0.792278	0.627195	0.109815	-0.731239	0.875531	-0.066091	-0.738198	0.882598	0.099272	-0.631696	1.124748	-0.009241	-0.614736	1.115535	0.094159	-0.593784	1.054865	0.090718	-0.543568	0.724967	-0.198441	-0.613050	0.683827	0.220342							-0.355795	0.600498	0.036359	-0.121782	0.092172	-0.043699	-0.114006	0.059336	0.001162	-0.041811	0.077956	0.068631	0.394747	0.068199	0.238570
5313	44.275000	-0.793673	0.654435	-0.058880	-0.792260	0.627142	0.109880	-0.731344	0.875317	-0.065803	-0.738159	0.882415	0.099510	-0.631437	1.124703	-0.009231	-0.614552	1.115351	0.094176	-0.593513	1.054656	0.090613	-0.544819	0.724173	-0.198178	-0.612949	0.683174	0.220505							-0.354933	0.599171	0.038160	-0.121806	0.092275	-0.043486	-0.114020	0.059344	0.001311	-0.041840	0.077967	0.068704	0.394748	0.068202	0.238573
5314	44.283333	-0.793598	0.654396	-0.058751	-0.792252	0.627091	0.109926	-0.731446	0.875148	-0.065475	-0.738131	0.882253	0.099778	-0.631188	1.124680	-0.009216	-0.614386	1.115170	0.094212	-0.593284	1.054447	0.090508	-0.546244	0.723317	-0.197794	-0.612866	0.682592	0.220678							-0.353984	0.597774	0.040083	-0.121827	0.092358	-0.043289	-0.114036	0.059357	0.001447	-0.041873	0.077971	0.068781	0.394743	0.068203	0.238571
5315	44.291667	-0.793628	0.654362	-0.058653	-0.792257	0.627063	0.109965	-0.731522	0.875032	-0.065145	-0.738150	0.882141	0.100168	-0.630939	1.124675	-0.009179	-0.614183	1.114960	0.094218	-0.593064	1.054265	0.090427	-0.547580	0.722470	-0.197473	-0.612683	0.682126	0.220659							-0.352898	0.596242	0.042196	-0.121855	0.092445	-0.043129	-0.114044	0.059365	0.001561	-0.041907	0.077990	0.068855	0.394749	0.068210	0.238578
5316	44.300000	-0.793739	0.654358	-0.058521	-0.792269	0.627049	0.110001	-0.731616	0.874913	-0.064761	-0.738052	0.882110	0.100361	-0.630674	1.124675	-0.009133	-0.613876	1.114719	0.094173	-0.592854	1.054066	0.090349	-0.548895	0.721588	-0.197153	-0.612406	0.681783	0.220454							-0.351673	0.594345	0.044376	-0.121872	0.092522	-0.042999	-0.114056	0.059370	0.001665	-0.041941	0.078006	0.068917	0.394750	0.068198	0.238570
5317	44.308333	-0.793941	0.654436	-0.058400	-0.792283	0.627048	0.110037	-0.731663	0.874851	-0.064444	-0.738013	0.882103	0.100630	-0.630412	1.124687	-0.009067	-0.613653	1.114542	0.094249	-0.592638	1.053895	0.090304	-0.550181	0.720683	-0.196838	-0.612074	0.681571	0.220298							-0.350495	0.592458	0.046635	-0.121901	0.092567	-0.042894	-0.114067	0.059396	0.001736	-0.041975	0.078014	0.068967	0.394752	0.068201	0.238569
5318	44.316667	-0.794093	0.654466	-0.058338	-0.792303	0.627062	0.110072	-0.731784	0.874723	-0.064147	-0.737977	0.882141	0.100867	-0.630142	1.124709	-0.008994	-0.613429	1.114365	0.094323	-0.592414	1.053758	0.090278	-0.551440	0.719761	-0.196513	-0.611681	0.681448	0.220112							-0.349305	0.590449	0.048990	-0.121926	0.092607	-0.042826	-0.114094	0.059392	0.001798	-0.042015	0.078024	0.069007	0.394755	0.068192	0.238560
5319	44.325000	-0.793867	0.654386	-0.058205	-0.792330	0.627093	0.110111	-0.731876	0.874662	-0.063818	-0.737983	0.882177	0.101108	-0.629850	1.124753	-0.008956	-0.613283	1.114286	0.094423	-0.592203	1.053658	0.090255	-0.552665	0.718824	-0.196158	-0.611209	0.681348	0.219995							-0.348078	0.587999	0.051420	-0.121954	0.092636	-0.042788	-0.114110	0.059410	0.001814	-0.042049	0.078028	0.069028	0.394752	0.068195	0.238569
5320	44.333333	-0.793894	0.654453	-0.058105	-0.792364	0.627137	0.110147	-0.731991	0.874589	-0.063541	-0.737932	0.882244	0.101217	-0.629558	1.124868	-0.008889	-0.613161	1.114231	0.094513	-0.592014	1.053587	0.090230	-0.553880	0.717867	-0.195793	-0.610680	0.681286	0.219801							-0.346912	0.585651	0.053942	-0.121979	0.092654	-0.042780	-0.114127	0.059422	0.001824	-0.042084	0.078017	0.069035	0.394752	0.068189	0.238569
5321	44.341667	-0.793903	0.654508	-0.058037	-0.792445	0.627233	0.110211	-0.732162	0.874476	-0.063262	-0.737949	0.882261	0.101410	-0.629276	1.124998	-0.008843	-0.612963	1.114157	0.094521	-0.591861	1.053535	0.090178	-0.555104	0.716918	-0.195373	-0.610103	0.681190	0.219587							-0.345950	0.583228	0.056321	-0.122005	0.092672	-0.042779	-0.114147	0.059429	0.001834	-0.042115	0.078013	0.069040	0.394751	0.068194	0.238570
5322	44.350000	-0.793904	0.654576	-0.057977	-0.792478	0.627304	0.110267	-0.732265	0.874436	-0.063040	-0.737936	0.882233	0.101467	-0.628841	1.125258	-0.008988	-0.612877	1.114140	0.094578	-0.591745	1.053503	0.090112	-0.556348	0.716017	-0.194932	-0.609574	0.681056	0.219433							-0.345128	0.580918	0.058667	-0.122032	0.092689	-0.042786	-0.114169	0.059443	0.001840	-0.042142	0.078014	0.069043	0.394750	0.068196	0.238569
5323	44.358333	-0.793917	0.654658	-0.057922	-0.792501	0.627368	0.110320	-0.732330	0.874436	-0.062815	-0.737880	0.882218	0.101506	-0.628629	1.125402	-0.008880	-0.612768	1.114091	0.094601	-0.591670	1.053457	0.090031	-0.557602	0.715189	-0.194442	-0.609146	0.680842	0.219382							-0.344313	0.578613	0.060933	-0.122051	0.092701	-0.042788	-0.114183	0.059457	0.001835	-0.042170	0.078016	0.069044	0.394755	0.068193	0.238573
5324	44.366667	-0.793929	0.654740	-0.057865	-0.792521	0.627426	0.110385	-0.732401	0.874387	-0.062648	-0.737813	0.882186	0.101535	-0.628425	1.125565	-0.008812	-0.612670	1.114032	0.094609	-0.591597	1.053385	0.089945	-0.558884	0.714435	-0.193933	-0.608805	0.680596	0.219383							-0.343566	0.576301	0.062931	-0.122072	0.092721	-0.042794	-0.114237	0.059427	0.001898	-0.042189	0.078020	0.069040	0.394751	0.068201	0.238576
5325	44.375000	-0.793927	0.654817	-0.057793	-0.792511	0.627467	0.110441	-0.732498	0.874283	-0.062482	-0.737778	0.882113	0.101604	-0.628193	1.125653	-0.008757	-0.612532	1.113884	0.094598	-0.591507	1.053271	0.089861	-0.560163	0.713779	-0.193396	-0.608554	0.680343	0.219442							-0.343117	0.574297	0.064774	-0.122094	0.092730	-0.042780	-0.114232	0.059461	0.001885	-0.042204	0.078026	0.069039	0.394758	0.068211	0.238577
5326	44.383333	-0.793926	0.654883	-0.057717	-0.792492	0.627494	0.110499	-0.732573	0.874177	-0.062335	-0.737739	0.882020	0.101669	-0.627825	1.125757	-0.008867	-0.612387	1.113695	0.094561	-0.591393	1.053122	0.089794	-0.561443	0.713224	-0.192864	-0.608398	0.680089	0.219635							-0.342787	0.572400	0.066414	-0.122111	0.092738	-0.042768	-0.114230	0.059478	0.001874	-0.042216	0.078021	0.069029	0.394764	0.068210	0.238576
5327	44.391667	-0.793919	0.654919	-0.057636	-0.792461	0.627499	0.110546	-0.732597	0.874093	-0.062216	-0.737643	0.881923	0.101689	-0.627630	1.125752	-0.008824	-0.612297	1.113487	0.094602	-0.591274	1.052946	0.089753	-0.562694	0.712789	-0.192341	-0.608288	0.679899	0.219762							-0.342619	0.570606	0.067824	-0.122132	0.092750	-0.042759	-0.114230	0.059493	0.001872	-0.042226	0.078013	0.069002	0.394765	0.068207	0.238577
5328	44.400000	-0.793906	0.654932	-0.057556	-0.792415	0.627494	0.110580	-0.732616	0.874015	-0.062094	-0.737546	0.881833	0.101706	-0.627463	1.125706	-0.008766	-0.612195	1.113284	0.094681	-0.591132	1.052761	0.089732	-0.563901	0.712426	-0.191856	-0.608221	0.679764	0.219926							-0.342568	0.568903	0.069011	-0.122130	0.092759	-0.042741	-0.114277	0.059444	0.001935	-0.042228	0.078006	0.068964	0.394760	0.068200	0.238567
5329	44.408333	-0.793844	0.654915	-0.057484	-0.792349	0.627490	0.110594	-0.732641	0.873945	-0.061960	-0.737463	0.881741	0.101736	-0.627379	1.125574	-0.008609	-0.612159	1.113114	0.094777	-0.590976	1.052592	0.089746	-0.565038	0.712140	-0.191422	-0.608180	0.679677	0.220064							-0.342654	0.567253	0.069951	-0.122140	0.092767	-0.042721	-0.114255	0.059472	0.001929	-0.042225	0.078002	0.068923	0.394766	0.068203	0.238565
5330	44.416667	-0.793821	0.654964	-0.057350	-0.792269	0.627495	0.110595	-0.732652	0.873902	-0.061850	-0.737378	0.881667	0.101762	-0.627302	1.125424	-0.008424	-0.612087	1.112936	0.094919	-0.590811	1.052442	0.089784	-0.566088	0.711885	-0.191024	-0.608173	0.679602	0.220233							-0.342843	0.565591	0.070698	-0.122157	0.092760	-0.042684	-0.114232	0.059502	0.001920	-0.042219	0.077993	0.068876	0.394762	0.068205	0.238564
5331	44.425000	-0.793746	0.654938	-0.057292	-0.792173	0.627521	0.110582	-0.732655	0.873902	-0.061727	-0.737299	0.881618	0.101782	-0.627087	1.125396	-0.008563	-0.611956	1.112753	0.094971	-0.590639	1.052320	0.089846	-0.566981	0.711682	-0.190688	-0.608253	0.679506	0.220597							-0.343103	0.563895	0.071244	-0.122145	0.092782	-0.042670	-0.114251	0.059484	0.001975	-0.042200	0.077992	0.068838	0.394766	0.068201	0.238564
5332	44.433333	-0.793683	0.654984	-0.057191	-0.792036	0.627554	0.110563	-0.732646	0.873925	-0.061599	-0.737220	0.881587	0.101805	-0.626992	1.125381	-0.008511	-0.611904	1.112691	0.095126	-0.590476	1.052239	0.089926	-0.567737	0.711502	-0.190394	-0.608302	0.679405	0.220886							-0.343511	0.562175	0.071666	-0.122148	0.092783	-0.042643	-0.114233	0.059516	0.001981	-0.042180	0.077984	0.068797	0.394772	0.068205	0.238565
5333	44.441667	-0.793472	0.654900	-0.057173	-0.791908	0.627596	0.110538	-0.732663	0.873937	-0.061436	-0.737181	0.881579	0.101870	-0.626842	1.125323	-0.008363	-0.611801	1.112631	0.095238	-0.590315	1.052212	0.090031	-0.568302	0.711375	-0.190157	-0.608315	0.679277	0.221160							-0.343940	0.560422	0.071945	-0.122136	0.092794	-0.042626	-0.114219	0.059519	0.002003	-0.042163	0.077983	0.068768	0.394769	0.068209	0.238571
5334	44.450000	-0.793358	0.654943	-0.057110	-0.791756	0.627632	0.110503	-0.732582	0.874042	-0.061280	-0.737138	0.881527	0.101844	-0.626793	1.125381	-0.008258	-0.611695	1.112626	0.095364	-0.590161	1.052224	0.090159	-0.568702	0.711285	-0.189972	-0.608292	0.679124	0.221459							-0.344435	0.558614	0.072151	-0.122129	0.092803	-0.042609	-0.114211	0.059531	0.002015	-0.042151	0.077988	0.068743	0.394768	0.068207	0.238577
5335	44.458333	-0.793261	0.655064	-0.057012	-0.791653	0.627684	0.110477	-0.732503	0.874099	-0.061247	-0.737064	0.881567	0.101867	-0.626656	1.125377	-0.008077	-0.611577	1.112658	0.095546	-0.590025	1.052279	0.090317	-0.568913	0.711260	-0.189849	-0.608229	0.678966	0.221882							-0.344915	0.556732	0.072235	-0.122131	0.092796	-0.042602	-0.114227	0.059503	0.002049	-0.042135	0.077981	0.068723	0.394777	0.068216	0.238574
5336	44.466667	-0.793149	0.655135	-0.056974	-0.791529	0.627730	0.110448	-0.732442	0.874153	-0.061102	-0.737053	0.881585	0.101937	-0.626725	1.125346	-0.007741	-0.611459	1.112782	0.095706	-0.589897	1.052367	0.090506	-0.568978	0.711281	-0.189779	-0.608103	0.678826	0.222295							-0.345472	0.554809	0.072204	-0.122125	0.092795	-0.042597	-0.114242	0.059489	0.002075	-0.042130	0.077979	0.068706	0.394774	0.068222	0.238572
5337	44.475000	-0.793048	0.655214	-0.056946	-0.791383	0.627744	0.110396	-0.732359	0.874201	-0.061072	-0.737083	0.881525	0.101935	-0.626490	1.125497	-0.007725	-0.611248	1.112857	0.095821	-0.589786	1.052508	0.090723	-0.568885	0.711355	-0.189785	-0.607865	0.678728	0.222627							-0.346020	0.552903	0.072002	-0.122132	0.092804	-0.042606	-0.114211	0.059522	0.002038	-0.042131	0.077979	0.068693	0.394777	0.068222	0.238574
5338	44.483333	-0.792956	0.655280	-0.056936	-0.791314	0.627791	0.110373	-0.732268	0.874242	-0.061059	-0.737047	0.881560	0.101916	-0.626524	1.125482	-0.007229	-0.611122	1.112999	0.096023	-0.589688	1.052677	0.090987	-0.568682	0.711464	-0.189840	-0.607551	0.678672	0.222931							-0.346518	0.551012	0.071561	-0.122137	0.092801	-0.042596	-0.114216	0.059514	0.002043	-0.042145	0.077966	0.068684	0.394781	0.068226	0.238568
5339	44.491667	-0.792887	0.655342	-0.056930	-0.791267	0.627831	0.110357	-0.732138	0.874326	-0.061039	-0.737070	0.881550	0.101923	-0.626391	1.125592	-0.007179	-0.611060	1.113234	0.096298	-0.589583	1.052832	0.091255	-0.568362	0.711598	-0.189949	-0.607121	0.678703	0.223102							-0.346936	0.549230	0.070885	-0.122145	0.092809	-0.042591	-0.114218	0.059528	0.002050	-0.042161	0.077965	0.068676	0.394783	0.068230	0.238574
5340	44.500000	-0.792776	0.655369	-0.056958	-0.791233	0.627861	0.110346	-0.732027	0.874339	-0.061032	-0.737123	0.881493	0.101874	-0.626274	1.125733	-0.007124	-0.610992	1.113441	0.096549	-0.589498	1.053014	0.091535	-0.567963	0.711746	-0.190101	-0.606662	0.678702	0.223409							-0.347380	0.547620	0.070067	-0.122155	0.092816	-0.042574	-0.114227	0.059522	0.002084	-0.042180	0.077961	0.068668	0.394785	0.068228	0.238573
5341	44.508333	-0.792776	0.655449	-0.056943	-0.791227	0.627886	0.110344	-0.731854	0.874371	-0.061046	-0.737162	0.881499	0.101910	-0.626207	1.125803	-0.006933	-0.610915	1.113643	0.096735	-0.589446	1.053202	0.091815	-0.567482	0.711896	-0.190304	-0.606109	0.678760	0.223593							-0.347597	0.546143	0.068996	-0.122241	0.092712	-0.042422	-0.114231	0.059533	0.002110	-0.042202	0.077957	0.068663	0.394784	0.068219	0.238578
5342	44.516667	-0.792790	0.655526	-0.056934	-0.791272	0.627933	0.110362	-0.731644	0.874437	-0.061038	-0.737157	0.881536	0.101907	-0.626083	1.125854	-0.006643	-0.610850	1.113804	0.096915	-0.589406	1.053363	0.092100	-0.566955	0.712043	-0.190535	-0.605502	0.678815	0.223766							-0.347808	0.545026	0.067779	-0.122179	0.092829	-0.042505	-0.114274	0.059514	0.002176	-0.042229	0.077954	0.068658	0.394781	0.068226	0.238582
5343	44.525000	-0.792753	0.655575	-0.056947	-0.791290	0.627948	0.110352	-0.731476	0.874422	-0.061051	-0.737187	0.881530	0.101876	-0.626049	1.125883	-0.006426	-0.610703	1.113880	0.097056	-0.589373	1.053474	0.092331	-0.566384	0.712181	-0.190799	-0.604854	0.678838	0.223907							-0.347992	0.544248	0.066582	-0.122346	0.092626	-0.042241	-0.114281	0.059516	0.002199	-0.042228	0.077947	0.068661	0.394781	0.068222	0.238579
5344	44.533333	-0.792712	0.655627	-0.056964	-0.791475	0.627943	0.110400	-0.731287	0.874433	-0.061022	-0.737253	0.881504	0.101878	-0.626088	1.125813	-0.006111	-0.610690	1.114002	0.097237	-0.589355	1.053572	0.092544	-0.565773	0.712306	-0.191084	-0.604178	0.678840	0.224050							-0.348133	0.543723	0.065427	-0.122353	0.092634	-0.042232	-0.114291	0.059515	0.002209	-0.042229	0.077943	0.068656	0.394786	0.068230	0.238585
5345	44.541667	-0.792770	0.655719	-0.056943	-0.791367	0.627967	0.110336	-0.731089	0.874434	-0.061078	-0.737257	0.881512	0.101794	-0.625931	1.125830	-0.006074	-0.610685	1.114052	0.097360	-0.589344	1.053625	0.092716	-0.565152	0.712420	-0.191402	-0.603495	0.678792	0.224195							-0.348195	0.543438	0.064331	-0.122349	0.092640	-0.042219	-0.114286	0.059511	0.002211	-0.042217	0.077945	0.068633	0.394788	0.068232	0.238587
5346	44.550000	-0.792809	0.655838	-0.056906	-0.791418	0.627975	0.110318	-0.730879	0.874453	-0.061147	-0.737290	0.881563	0.101843	-0.625894	1.125792	-0.005930	-0.610691	1.114058	0.097461	-0.589327	1.053642	0.092849	-0.564517	0.712521	-0.191729	-0.602803	0.678713	0.224354							-0.348213	0.543302	0.063271	-0.122192	0.092853	-0.042444	-0.114284	0.059496	0.002223	-0.042207	0.077948	0.068591	0.394781	0.068222	0.238578
5347	44.558333	-0.792813	0.655886	-0.056922	-0.791446	0.627957	0.110276	-0.730736	0.874422	-0.061169	-0.737312	0.881521	0.101715	-0.625786	1.125783	-0.006045	-0.610705	1.113999	0.097548	-0.589321	1.053617	0.092966	-0.563887	0.712619	-0.192060	-0.602101	0.678610	0.224531							-0.348140	0.543279	0.062307	-0.122342	0.092647	-0.042200	-0.114275	0.059507	0.002219	-0.042196	0.077944	0.068552	0.394791	0.068232	0.238588
5348	44.566667	-0.792726	0.655841	-0.057011	-0.791474	0.627947	0.110235	-0.730537	0.874452	-0.061208	-0.737320	0.881552	0.101683	-0.625740	1.125692	-0.005932	-0.610738	1.113942	0.097613	-0.589304	1.053583	0.093075	-0.563260	0.712703	-0.192400	-0.601427	0.678498	0.224735							-0.348109	0.543263	0.061412	-0.122343	0.092646	-0.042188	-0.114249	0.059529	0.002199	-0.042191	0.077937	0.068511	0.394796	0.068242	0.238595
5349	44.575000	-0.792728	0.655886	-0.057014	-0.791511	0.627941	0.110192	-0.730271	0.874559	-0.061287	-0.737285	0.881588	0.101606	-0.625632	1.125650	-0.005885	-0.610778	1.113858	0.097677	-0.589303	1.053519	0.093173	-0.562654	0.712786	-0.192740	-0.600792	0.678364	0.224955							-0.347989	0.543253	0.060793	-0.122341	0.092652	-0.042172	-0.114279	0.059508	0.002240	-0.042187	0.077927	0.068479	0.394789	0.068240	0.238596
5350	44.583333	-0.792807	0.656021	-0.056936	-0.791538	0.627948	0.110155	-0.730052	0.874613	-0.061322	-0.737301	0.881600	0.101609	-0.625519	1.125589	-0.005833	-0.610825	1.113777	0.097750	-0.589307	1.053459	0.093268	-0.562067	0.712859	-0.193077	-0.600216	0.678246	0.225180							-0.347822	0.543205	0.060354	-0.122344	0.092650	-0.042159	-0.114280	0.059506	0.002250	-0.042187	0.077924	0.068471	0.394787	0.068239	0.238587
5351	44.591667	-0.792719	0.656032	-0.056963	-0.791546	0.627954	0.110114	-0.729874	0.874636	-0.061309	-0.737238	0.881627	0.101521	-0.625262	1.125579	-0.005896	-0.610859	1.113697	0.097824	-0.589307	1.053386	0.093370	-0.561541	0.712933	-0.193387	-0.599718	0.678134	0.225409							-0.347633	0.543197	0.060141	-0.122348	0.092659	-0.042151	-0.114281	0.059505	0.002272	-0.042181	0.077928	0.068475	0.394791	0.068242	0.238589
5352	44.600000	-0.792681	0.656078	-0.056957	-0.791536	0.627973	0.110075	-0.729636	0.874710	-0.061373	-0.737186	0.881649	0.101470	-0.625126	1.125502	-0.005820	-0.610984	1.113659	0.097989	-0.589305	1.053302	0.093480	-0.561069	0.713001	-0.193692	-0.599318	0.678051	0.225623							-0.347589	0.543124	0.060035	-0.122348	0.092660	-0.042142	-0.114281	0.059509	0.002270	-0.042181	0.077934	0.068491	0.394798	0.068241	0.238591
5353	44.608333	-0.792691	0.656154	-0.056925	-0.791515	0.627997	0.110043	-0.729422	0.874805	-0.061405	-0.737110	0.881730	0.101504	-0.624903	1.125438	-0.005757	-0.610992	1.113562	0.098083	-0.589284	1.053211	0.093591	-0.560673	0.713064	-0.193954	-0.599032	0.677990	0.225822							-0.347443	0.543011	0.060149	-0.122345	0.092657	-0.042139	-0.114301	0.059489	0.002302	-0.042184	0.077940	0.068512	0.394798	0.068242	0.238583
5354	44.616667	-0.792573	0.656165	-0.056964	-0.791514	0.628033	0.110020	-0.729239	0.874886	-0.061420	-0.736994	0.881736	0.101421	-0.624765	1.125375	-0.005662	-0.610976	1.113444	0.098214	-0.589257	1.053120	0.093714	-0.560334	0.713116	-0.194194	-0.598826	0.677950	0.226029							-0.347409	0.542800	0.060374	-0.122345	0.092660	-0.042137	-0.114278	0.059516	0.002270	-0.042185	0.077949	0.068536	0.394801	0.068244	0.238575
5355	44.625000	-0.792485	0.656164	-0.056985	-0.791432	0.628038	0.109983	-0.729061	0.874974	-0.061408	-0.736968	0.881724	0.101498	-0.624629	1.125329	-0.005549	-0.610964	1.113364	0.098350	-0.589221	1.053037	0.093840	-0.560057	0.713144	-0.194382	-0.598722	0.677896	0.226221							-0.347340	0.542572	0.060749	-0.122346	0.092659	-0.042140	-0.114286	0.059500	0.002263	-0.042182	0.077942	0.068554	0.394819	0.068257	0.238586
5356	44.633333	-0.792447	0.656231	-0.056984	-0.791421	0.628077	0.109971	-0.728881	0.875064	-0.061411	-0.736844	0.881732	0.101461	-0.624483	1.125309	-0.005418	-0.610933	1.113291	0.098508	-0.589184	1.052968	0.093984	-0.559816	0.713158	-0.194538	-0.598645	0.677859	0.226323							-0.347272	0.542299	0.061201	-0.122310	0.092713	-0.042159	-0.114319	0.059458	0.002312	-0.042174	0.077940	0.068567	0.394825	0.068257	0.238585
5357	44.641667	-0.792286	0.656170	-0.057035	-0.791347	0.628079	0.109941	-0.728710	0.875155	-0.061383	-0.736765	0.881713	0.101543	-0.624331	1.125310	-0.005259	-0.610896	1.113231	0.098660	-0.589159	1.052904	0.094131	-0.559614	0.713160	-0.194647	-0.598665	0.677786	0.226531							-0.347205	0.542069	0.061670	-0.122343	0.092633	-0.042148	-0.114286	0.059493	0.002255	-0.042158	0.077937	0.068573	0.394828	0.068271	0.238591
5358	44.650000	-0.792239	0.656260	-0.056982	-0.791269	0.628080	0.109919	-0.728599	0.875199	-0.061295	-0.736709	0.881678	0.101667	-0.624181	1.125325	-0.005083	-0.610840	1.113170	0.098833	-0.589118	1.052833	0.094275	-0.559421	0.713154	-0.194719	-0.598755	0.677689	0.226855							-0.347143	0.541889	0.062108	-0.122347	0.092635	-0.042163	-0.114278	0.059497	0.002243	-0.042150	0.077935	0.068576	0.394830	0.068286	0.238597
5359	44.658333	-0.792145	0.656224	-0.057016	-0.791204	0.628093	0.109907	-0.728433	0.875277	-0.061280	-0.736615	0.881619	0.101681	-0.624058	1.125387	-0.004879	-0.610764	1.113125	0.099029	-0.589059	1.052774	0.094449	-0.559244	0.713132	-0.194743	-0.598795	0.677581	0.226981							-0.347097	0.541771	0.062497	-0.122347	0.092621	-0.042182	-0.114282	0.059491	0.002246	-0.042135	0.077933	0.068570	0.394834	0.068286	0.238602
5360	44.666667	-0.792105	0.656308	-0.056951	-0.791143	0.628117	0.109901	-0.728248	0.875394	-0.061276	-0.736473	0.881615	0.101681	-0.623944	1.125450	-0.004644	-0.610659	1.113063	0.099248	-0.588985	1.052721	0.094635	-0.559075	0.713114	-0.194726	-0.598913	0.677432	0.227335							-0.347057	0.541721	0.062839	-0.122352	0.092611	-0.042196	-0.114287	0.059492	0.002236	-0.042124	0.077933	0.068554	0.394839	0.068287	0.238601
5361	44.675000	-0.792153	0.656393	-0.056960	-0.791081	0.628140	0.109899	-0.728137	0.875445	-0.061216	-0.736375	0.881593	0.101729	-0.623704	1.125434	-0.004397	-0.610535	1.113004	0.099495	-0.588886	1.052637	0.094828	-0.558908	0.713119	-0.194663	-0.598977	0.677263	0.227583							-0.346954	0.541744	0.063104	-0.122347	0.092607	-0.042215	-0.114285	0.059500	0.002223	-0.042116	0.077934	0.068532	0.394832	0.068287	0.238597
5362	44.683333	-0.792259	0.656514	-0.056927	-0.791019	0.628156	0.109903	-0.727992	0.875508	-0.061203	-0.736329	0.881571	0.101869	-0.623529	1.125436	-0.004144	-0.610418	1.112936	0.099754	-0.588766	1.052546	0.095031	-0.558745	0.713141	-0.194562	-0.599022	0.677076	0.227828							-0.346965	0.541753	0.063287	-0.122355	0.092604	-0.042222	-0.114260	0.059528	0.002188	-0.042103	0.077929	0.068505	0.394833	0.068282	0.238594
5363	44.691667	-0.792066	0.656441	-0.056919	-0.790970	0.628184	0.109911	-0.727876	0.875548	-0.061150	-0.736204	0.881568	0.101877	-0.623337	1.125406	-0.003873	-0.610202	1.112820	0.100012	-0.588596	1.052434	0.095243	-0.558587	0.713194	-0.194444	-0.599046	0.676882	0.228056							-0.346936	0.541799	0.063424	-0.122352	0.092604	-0.042223	-0.114289	0.059499	0.002216	-0.042096	0.077933	0.068472	0.394839	0.068280	0.238591
5364	44.700000	-0.792153	0.656572	-0.056914	-0.790926	0.628207	0.109908	-0.727762	0.875596	-0.061091	-0.736077	0.881556	0.101888	-0.623134	1.125395	-0.003599	-0.609926	1.112622	0.100213	-0.588404	1.052304	0.095451	-0.558441	0.713254	-0.194299	-0.599060	0.676696	0.228277							-0.346816	0.541858	0.063509	-0.122356	0.092605	-0.042214	-0.114294	0.059492	0.002221	-0.042097	0.077926	0.068437	0.394849	0.068279	0.238595
5365	44.708333	-0.791955	0.656541	-0.056895	-0.790872	0.628223	0.109915	-0.727706	0.875600	-0.060989	-0.735992	0.881529	0.101964	-0.622932	1.125344	-0.003301	-0.609699	1.112469	0.100472	-0.588181	1.052158	0.095664	-0.558320	0.713324	-0.194135	-0.599029	0.676525	0.228379							-0.346857	0.541873	0.063567	-0.122363	0.092605	-0.042192	-0.114292	0.059490	0.002228	-0.042098	0.077915	0.068421	0.394849	0.068280	0.238594
5366	44.716667	-0.791690	0.656488	-0.056909	-0.790823	0.628237	0.109926	-0.727561	0.875704	-0.060939	-0.735876	0.881537	0.102050	-0.622740	1.125325	-0.003039	-0.609457	1.112322	0.100725	-0.587945	1.052004	0.095869	-0.558237	0.713393	-0.193972	-0.599022	0.676339	0.228567							-0.346805	0.541882	0.063617	-0.122373	0.092613	-0.042162	-0.114302	0.059495	0.002247	-0.042106	0.077922	0.068403	0.394852	0.068291	0.238606
5367	44.725000	-0.791564	0.656492	-0.056923	-0.790810	0.628251	0.109943	-0.727507	0.875758	-0.060821	-0.735802	0.881489	0.102149	-0.622474	1.125250	-0.002742	-0.609203	1.112156	0.100996	-0.587711	1.051853	0.096069	-0.558203	0.713449	-0.193791	-0.599043	0.676157	0.228797							-0.346862	0.541828	0.063665	-0.122385	0.092635	-0.042122	-0.114305	0.059496	0.002282	-0.042118	0.077918	0.068405	0.394843	0.068283	0.238597
5368	44.733333	-0.791473	0.656551	-0.056889	-0.790766	0.628263	0.109971	-0.727439	0.875847	-0.060650	-0.735713	0.881479	0.102308	-0.622139	1.125206	-0.002494	-0.609024	1.112044	0.101343	-0.587470	1.051700	0.096274	-0.558221	0.713499	-0.193608	-0.599069	0.675969	0.229017							-0.346922	0.541761	0.063718	-0.122400	0.092660	-0.042074	-0.114312	0.059514	0.002306	-0.042131	0.077913	0.068405	0.394839	0.068295	0.238603
5369	44.741667	-0.791404	0.656577	-0.056881	-0.790744	0.628272	0.109997	-0.727352	0.875955	-0.060539	-0.735594	0.881478	0.102438	-0.621874	1.125154	-0.002226	-0.608745	1.111902	0.101612	-0.587211	1.051554	0.096483	-0.558307	0.713545	-0.193420	-0.599080	0.675774	0.229158							-0.346882	0.541682	0.063771	-0.122411	0.092679	-0.042021	-0.114361	0.059475	0.002389	-0.042140	0.077916	0.068405	0.394836	0.068298	0.238605
5370	44.750000	-0.791369	0.656659	-0.056826	-0.790728	0.628280	0.110031	-0.727265	0.876069	-0.060404	-0.735478	0.881487	0.102586	-0.621660	1.125110	-0.001903	-0.608466	1.111784	0.101867	-0.586954	1.051415	0.096701	-0.558447	0.713571	-0.193224	-0.599087	0.675583	0.229295							-0.346939	0.541596	0.063823	-0.122429	0.092702	-0.041971	-0.114326	0.059514	0.002368	-0.042147	0.077921	0.068392	0.394832	0.068308	0.238607
5371	44.758333	-0.791339	0.656713	-0.056783	-0.790765	0.628251	0.110080	-0.727225	0.876155	-0.060216	-0.735423	0.881508	0.102869	-0.621343	1.125046	-0.001631	-0.608175	1.111663	0.102146	-0.586692	1.051282	0.096937	-0.558641	0.713586	-0.193027	-0.599092	0.675376	0.229420							-0.346944	0.541540	0.063871	-0.122441	0.092722	-0.041919	-0.114375	0.059477	0.002453	-0.042148	0.077923	0.068384	0.394835	0.068297	0.238609
5372	44.766667	-0.791369	0.656783	-0.056708	-0.790685	0.628290	0.110107	-0.727191	0.876235	-0.060035	-0.735322	0.881491	0.103024	-0.621064	1.124981	-0.001341	-0.607869	1.111545	0.102449	-0.586425	1.051157	0.097184	-0.558855	0.713590	-0.192838	-0.599102	0.675176	0.229546							-0.346945	0.541522	0.063914	-0.122448	0.092738	-0.041865	-0.114379	0.059477	0.002479	-0.042154	0.077925	0.068352	0.394834	0.068299	0.238606
5373	44.775000	-0.791574	0.656929	-0.056673	-0.790674	0.628295	0.110152	-0.727129	0.876314	-0.059885	-0.735212	0.881444	0.103081	-0.620763	1.124928	-0.001039	-0.607581	1.111447	0.102726	-0.586148	1.051036	0.097447	-0.559090	0.713586	-0.192656	-0.599101	0.674989	0.229673							-0.346944	0.541531	0.063951	-0.122453	0.092757	-0.041815	-0.114384	0.059468	0.002514	-0.042151	0.077921	0.068313	0.394842	0.068287	0.238612
5374	44.783333	-0.791548	0.656966	-0.056661	-0.790664	0.628295	0.110193	-0.727063	0.876400	-0.059727	-0.735142	0.881476	0.103351	-0.620561	1.124829	-0.000682	-0.607262	1.111323	0.103068	-0.585883	1.050924	0.097717	-0.559326	0.713579	-0.192478	-0.599085	0.674816	0.229809							-0.346938	0.541569	0.063975	-0.122459	0.092775	-0.041764	-0.114382	0.059472	0.002541	-0.042146	0.077921	0.068254	0.394844	0.068275	0.238612
5375	44.791667	-0.791534	0.656972	-0.056603	-0.790652	0.628288	0.110235	-0.726986	0.876488	-0.059541	-0.735018	0.881467	0.103471	-0.620257	1.124806	-0.000428	-0.606975	1.111228	0.103349	-0.585606	1.050808	0.098005	-0.559549	0.713566	-0.192309	-0.599056	0.674661	0.229947							-0.346938	0.541618	0.063982	-0.122468	0.092790	-0.041716	-0.114383	0.059488	0.002566	-0.042141	0.077918	0.068181	0.394844	0.068285	0.238610
5376	44.800000	-0.791585	0.657024	-0.056530	-0.790647	0.628275	0.110281	-0.726932	0.876544	-0.059315	-0.734957	0.881404	0.103626	-0.619954	1.124705	-0.000104	-0.606587	1.111076	0.103566	-0.585340	1.050706	0.098294	-0.559749	0.713544	-0.192142	-0.598974	0.674528	0.229989							-0.346937	0.541669	0.063962	-0.122476	0.092805	-0.041660	-0.114390	0.059483	0.002600	-0.042140	0.077909	0.068095	0.394841	0.068280	0.238609
5377	44.808333	-0.791548	0.657079	-0.056448	-0.790644	0.628263	0.110328	-0.726826	0.876619	-0.059175	-0.734836	0.881441	0.103857	-0.619727	1.124686	0.000165	-0.606371	1.111061	0.103925	-0.585084	1.050609	0.098589	-0.559929	0.713520	-0.191987	-0.598925	0.674406	0.230148							-0.346951	0.541721	0.063920	-0.122493	0.092831	-0.041620	-0.114395	0.059480	0.002629	-0.042148	0.077899	0.067996	0.394839	0.068286	0.238610
5378	44.816667	-0.791551	0.657057	-0.056444	-0.790637	0.628247	0.110371	-0.726744	0.876665	-0.059011	-0.734773	0.881432	0.104094	-0.619461	1.124558	0.000539	-0.606009	1.110911	0.104164	-0.584837	1.050524	0.098879	-0.560099	0.713497	-0.191833	-0.598905	0.674297	0.230422							-0.346964	0.541759	0.063862	-0.122503	0.092849	-0.041579	-0.114404	0.059486	0.002652	-0.042154	0.077897	0.067895	0.394836	0.068305	0.238615
5379	44.825000	-0.791503	0.657073	-0.056421	-0.790638	0.628234	0.110411	-0.726650	0.876723	-0.058821	-0.734678	0.881403	0.104226	-0.619285	1.124507	0.000908	-0.605809	1.110892	0.104562	-0.584589	1.050437	0.099179	-0.560242	0.713471	-0.191692	-0.598841	0.674196	0.230589							-0.346993	0.541784	0.063791	-0.122523	0.092864	-0.041544	-0.114415	0.059479	0.002676	-0.042165	0.077896	0.067798	0.394839	0.068301	0.238608
5380	44.833333	-0.791506	0.657125	-0.056364	-0.790637	0.628229	0.110456	-0.726573	0.876772	-0.058589	-0.734583	0.881373	0.104356	-0.619070	1.124474	0.001231	-0.605547	1.110847	0.104863	-0.584342	1.050365	0.099468	-0.560377	0.713439	-0.191554	-0.598769	0.674100	0.230758							-0.347020	0.541799	0.063713	-0.122539	0.092875	-0.041505	-0.114427	0.059478	0.002689	-0.042177	0.077891	0.067685	0.394840	0.068296	0.238606
5381	44.841667	-0.791497	0.657234	-0.056267	-0.790640	0.628222	0.110505	-0.726435	0.876862	-0.058441	-0.734488	0.881396	0.104534	-0.618809	1.124450	0.001490	-0.605287	1.110793	0.105164	-0.584117	1.050301	0.099749	-0.560489	0.713422	-0.191431	-0.598692	0.673997	0.230930							-0.346947	0.541802	0.063654	-0.122555	0.092899	-0.041477	-0.114444	0.059479	0.002715	-0.042194	0.077885	0.067553	0.394840	0.068299	0.238603
5382	44.850000	-0.791396	0.657251	-0.056261	-0.790632	0.628213	0.110546	-0.726335	0.876911	-0.058255	-0.734426	0.881387	0.104706	-0.618543	1.124434	0.001744	-0.605045	1.110774	0.105458	-0.583893	1.050249	0.100026	-0.560584	0.713411	-0.191314	-0.598611	0.673896	0.231108							-0.347084	0.541763	0.063603	-0.122575	0.092905	-0.041453	-0.114463	0.059485	0.002732	-0.042207	0.077880	0.067426	0.394834	0.068296	0.238604
5383	44.858333	-0.791391	0.657325	-0.056210	-0.790628	0.628208	0.110588	-0.726225	0.876955	-0.058100	-0.734395	0.881356	0.104894	-0.618349	1.124433	0.002031	-0.604809	1.110739	0.105752	-0.583687	1.050227	0.100312	-0.560665	0.713412	-0.191199	-0.598523	0.673804	0.231302							-0.347116	0.541720	0.063556	-0.122598	0.092921	-0.041441	-0.114479	0.059494	0.002733	-0.042221	0.077859	0.067288	0.394843	0.068288	0.238602
5384	44.866667	-0.791321	0.657368	-0.056186	-0.790623	0.628211	0.110636	-0.726137	0.876967	-0.057904	-0.734362	0.881360	0.105143	-0.618208	1.124363	0.002386	-0.604590	1.110743	0.106013	-0.583480	1.050213	0.100595	-0.560719	0.713423	-0.191096	-0.598436	0.673702	0.231499							-0.347034	0.541695	0.063541	-0.122626	0.092925	-0.041440	-0.114497	0.059501	0.002736	-0.042225	0.077841	0.067149	0.394846	0.068287	0.238593
5385	44.875000	-0.791255	0.657427	-0.056142	-0.790603	0.628207	0.110680	-0.726011	0.877002	-0.057755	-0.734312	0.881348	0.105289	-0.618036	1.124396	0.002684	-0.604373	1.110739	0.106321	-0.583298	1.050213	0.100857	-0.560749	0.713446	-0.190994	-0.598341	0.673617	0.231704							-0.347117	0.541637	0.063525	-0.122640	0.092927	-0.041451	-0.114505	0.059520	0.002737	-0.042223	0.077824	0.067023	0.394837	0.068285	0.238597
5386	44.883333	-0.791194	0.657502	-0.056090	-0.790580	0.628212	0.110729	-0.725870	0.877069	-0.057567	-0.734238	0.881316	0.105346	-0.617857	1.124418	0.002947	-0.604176	1.110765	0.106575	-0.583129	1.050230	0.101123	-0.560753	0.713481	-0.190897	-0.598240	0.673537	0.231911							-0.347192	0.541569	0.063513	-0.122654	0.092920	-0.041470	-0.114521	0.059519	0.002734	-0.042218	0.077813	0.066872	0.394832	0.068291	0.238594
5387	44.891667	-0.791126	0.657571	-0.056037	-0.790555	0.628222	0.110776	-0.725717	0.877121	-0.057450	-0.734171	0.881337	0.105509	-0.617635	1.124512	0.003127	-0.603994	1.110829	0.106819	-0.582976	1.050281	0.101391	-0.560721	0.713541	-0.190806	-0.598136	0.673454	0.232108							-0.347224	0.541521	0.063528	-0.122673	0.092910	-0.041505	-0.114536	0.059524	0.002713	-0.042208	0.077803	0.066704	0.394833	0.068303	0.238605
5388	44.900000	-0.791051	0.657643	-0.055979	-0.790533	0.628232	0.110829	-0.725607	0.877145	-0.057288	-0.734107	0.881332	0.105625	-0.617510	1.124525	0.003436	-0.603815	1.110886	0.107072	-0.582819	1.050334	0.101659	-0.560660	0.713614	-0.190722	-0.598025	0.673390	0.232316							-0.347234	0.541478	0.063540	-0.122686	0.092900	-0.041548	-0.114546	0.059541	0.002684	-0.042183	0.077794	0.066524	0.394824	0.068297	0.238596
5389	44.908333	-0.791000	0.657775	-0.055910	-0.790572	0.628227	0.110906	-0.725456	0.877201	-0.057159	-0.734092	0.881307	0.105801	-0.617310	1.124603	0.003671	-0.603546	1.110933	0.107256	-0.582700	1.050406	0.101931	-0.560574	0.713702	-0.190636	-0.597895	0.673353	0.232467							-0.347250	0.541444	0.063562	-0.122705	0.092891	-0.041596	-0.114558	0.059549	0.002658	-0.042170	0.077776	0.066330	0.394827	0.068295	0.238602
5390	44.916667	-0.790911	0.657813	-0.055883	-0.790460	0.628258	0.110924	-0.725357	0.877218	-0.057005	-0.734047	0.881294	0.105937	-0.617197	1.124674	0.003950	-0.603383	1.111041	0.107547	-0.582578	1.050480	0.102190	-0.560459	0.713803	-0.190550	-0.597794	0.673319	0.232739							-0.347265	0.541416	0.063580	-0.122716	0.092883	-0.041645	-0.114567	0.059558	0.002633	-0.042143	0.077770	0.066136	0.394828	0.068297	0.238611
5391	44.925000	-0.790947	0.657939	-0.055809	-0.790423	0.628264	0.110965	-0.725214	0.877292	-0.056841	-0.733992	0.881290	0.106082	-0.617012	1.124778	0.004177	-0.603311	1.111209	0.107864	-0.582559	1.050560	0.102461	-0.560325	0.713914	-0.190463	-0.597667	0.673296	0.232948							-0.347219	0.541407	0.063610	-0.122723	0.092865	-0.041702	-0.114584	0.059558	0.002603	-0.042130	0.077742	0.065934	0.394826	0.068289	0.238615
5392	44.933333	-0.790965	0.658022	-0.055800	-0.790388	0.628274	0.111012	-0.725073	0.877342	-0.056720	-0.733987	0.881269	0.106324	-0.616913	1.124876	0.004433	-0.603175	1.111341	0.108095	-0.582547	1.050649	0.102722	-0.560184	0.714032	-0.190376	-0.597537	0.673282	0.233148							-0.347288	0.541334	0.063600	-0.122735	0.092840	-0.041766	-0.114598	0.059560	0.002570	-0.042117	0.077724	0.065740	0.394828	0.068283	0.238615
5393	44.941667	-0.790735	0.658013	-0.055714	-0.790420	0.628260	0.111081	-0.724971	0.877351	-0.056560	-0.733938	0.881233	0.106426	-0.616733	1.124930	0.004701	-0.603025	1.111450	0.108347	-0.582448	1.050763	0.102993	-0.560041	0.714153	-0.190292	-0.597402	0.673270	0.233330							-0.347297	0.541282	0.063603	-0.122751	0.092819	-0.041829	-0.114605	0.059581	0.002529	-0.042022	0.077676	0.065402	0.394830	0.068275	0.238612
5394	44.950000	-0.790685	0.658043	-0.055732	-0.790299	0.628283	0.111101	-0.724866	0.877362	-0.056405	-0.733917	0.881212	0.106543	-0.616642	1.125028	0.004979	-0.602804	1.111523	0.108540	-0.582192	1.050915	0.103277	-0.559895	0.714276	-0.190213	-0.597265	0.673264	0.233511							-0.347298	0.541218	0.063600	-0.122770	0.092805	-0.041891	-0.114624	0.059590	0.002498	-0.042095	0.077661	0.065362	0.394827	0.068273	0.238612
5395	44.958333	-0.790614	0.658136	-0.055627	-0.790246	0.628289	0.111150	-0.724722	0.877416	-0.056260	-0.733858	0.881200	0.106715	-0.616519	1.125127	0.005187	-0.602729	1.111674	0.108824	-0.582196	1.050995	0.103528	-0.559755	0.714399	-0.190140	-0.597125	0.673265	0.233686							-0.347285	0.541141	0.063596	-0.122786	0.092790	-0.041948	-0.114616	0.059622	0.002438	-0.042042	0.077636	0.065159	0.394825	0.068279	0.238609
5396	44.966667	-0.790547	0.658195	-0.055566	-0.790350	0.628296	0.111258	-0.724583	0.877477	-0.056106	-0.733809	0.881157	0.106847	-0.616386	1.125183	0.005438	-0.602570	1.111784	0.109005	-0.582201	1.051071	0.103777	-0.559622	0.714514	-0.190067	-0.596975	0.673263	0.233848							-0.347260	0.541052	0.063593	-0.122795	0.092776	-0.042003	-0.114615	0.059654	0.002388	-0.041984	0.077604	0.064987	0.394819	0.068280	0.238615
5397	44.975000	-0.790476	0.658254	-0.055511	-0.790141	0.628289	0.111236	-0.724506	0.877476	-0.055938	-0.733788	0.881145	0.106994	-0.616278	1.125315	0.005616	-0.602491	1.111889	0.109266	-0.582106	1.051139	0.104028	-0.559491	0.714619	-0.189985	-0.596832	0.673233	0.233986							-0.347229	0.540975	0.063592	-0.122805	0.092760	-0.042048	-0.114639	0.059635	0.002392	-0.042050	0.077630	0.065048	0.394824	0.068280	0.238607
5398	44.983333	-0.790405	0.658311	-0.055453	-0.790106	0.628300	0.111282	-0.724394	0.877507	-0.055792	-0.733764	0.881127	0.107158	-0.616169	1.125322	0.005873	-0.602398	1.111961	0.109551	-0.582015	1.051196	0.104271	-0.559376	0.714723	-0.189906	-0.596682	0.673203	0.234120							-0.347195	0.540907	0.063587	-0.122813	0.092752	-0.042080	-0.114622	0.059665	0.002337	-0.042041	0.077614	0.064980	0.394820	0.068280	0.238610
5399	44.991667	-0.790357	0.658438	-0.055351	-0.790132	0.628301	0.111352	-0.724254	0.877582	-0.055650	-0.733696	0.881121	0.107280	-0.616085	1.125406	0.006056	-0.602262	1.111993	0.109737	-0.581773	1.051280	0.104521	-0.559274	0.714814	-0.189822	-0.596499	0.673166	0.234146							-0.347153	0.540832	0.063578	-0.122821	0.092739	-0.042086	-0.114636	0.059659	0.002341	-0.042026	0.077611	0.064905	0.394820	0.068285	0.238607
5400	45.000000	-0.790306	0.658502	-0.055312	-0.790002	0.628302	0.111358	-0.724153	0.877621	-0.055499	-0.733696	0.881104	0.107530	-0.615956	1.125357	0.006323	-0.602225	1.112039	0.109998	-0.581670	1.051297	0.104753	-0.559184	0.714895	-0.189734	-0.596391	0.673110	0.234376							-0.347109	0.540758	0.063555	-0.122671	0.092932	-0.042323	-0.114640	0.059658	0.002339	-0.042014	0.077595	0.064821	0.394822	0.068277	0.238608
5401	45.008333	-0.790254	0.658554	-0.055272	-0.789977	0.628311	0.111389	-0.724077	0.877646	-0.055313	-0.733616	0.881065	0.107611	-0.615897	1.125352	0.006531	-0.602125	1.112038	0.110222	-0.581575	1.051290	0.104972	-0.559117	0.714963	-0.189642	-0.596237	0.673044	0.234433							-0.347064	0.540688	0.063524	-0.122839	0.092738	-0.042098	-0.114640	0.059663	0.002337	-0.042010	0.077578	0.064731	0.394826	0.068274	0.238609
5402	45.016667	-0.790211	0.658626	-0.055223	-0.789931	0.628313	0.111425	-0.723955	0.877702	-0.055195	-0.733519	0.881058	0.107725	-0.615818	1.125326	0.006737	-0.602018	1.112040	0.110406	-0.581476	1.051280	0.105182	-0.559074	0.715026	-0.189548	-0.596127	0.672967	0.234588							-0.347022	0.540612	0.063476	-0.122840	0.092742	-0.042101	-0.114653	0.059669	0.002333	-0.042006	0.077570	0.064644	0.394828	0.068277	0.238608
5403	45.025000	-0.790158	0.658657	-0.055190	-0.789903	0.628314	0.111463	-0.723864	0.877743	-0.055034	-0.733472	0.881011	0.107899	-0.615733	1.125288	0.006933	-0.601954	1.111998	0.110626	-0.581453	1.051232	0.105386	-0.559058	0.715079	-0.189447	-0.595990	0.672887	0.234641							-0.346975	0.540527	0.063419	-0.122768	0.092843	-0.042216	-0.114657	0.059676	0.002337	-0.041997	0.077563	0.064555	0.394813	0.068268	0.238593
5404	45.033333	-0.790135	0.658713	-0.055148	-0.789872	0.628313	0.111504	-0.723798	0.877768	-0.054854	-0.733426	0.880966	0.108071	-0.615561	1.125271	0.007051	-0.601863	1.111947	0.110830	-0.581438	1.051174	0.105606	-0.559068	0.715124	-0.189343	-0.595901	0.672791	0.234794							-0.346938	0.540450	0.063376	-0.122854	0.092741	-0.042091	-0.114664	0.059669	0.002352	-0.042003	0.077555	0.064473	0.394817	0.068272	0.238589
5405	45.041667	-0.790021	0.658682	-0.055135	-0.789865	0.628310	0.111537	-0.723724	0.877810	-0.054686	-0.733342	0.880934	0.108197	-0.615597	1.125133	0.007404	-0.601659	1.111797	0.110978	-0.581168	1.051138	0.105824	-0.559105	0.715158	-0.189237	-0.595803	0.672682	0.234883							-0.346906	0.540391	0.063335	-0.122862	0.092750	-0.042086	-0.114668	0.059676	0.002354	-0.042014	0.077549	0.064391	0.394808	0.068261	0.238582
5406	45.050000	-0.790057	0.658764	-0.055075	-0.789828	0.628297	0.111579	-0.723629	0.877876	-0.054555	-0.733259	0.880923	0.108371	-0.615530	1.125048	0.007602	-0.601684	1.111800	0.111285	-0.581067	1.051072	0.106029	-0.559155	0.715189	-0.189128	-0.595717	0.672581	0.234969							-0.346870	0.540338	0.063309	-0.122871	0.092758	-0.042076	-0.114679	0.059678	0.002363	-0.042018	0.077544	0.064298	0.394791	0.068263	0.238580
5407	45.058333	-0.790050	0.658803	-0.055025	-0.789817	0.628295	0.111623	-0.723616	0.877867	-0.054375	-0.733197	0.880883	0.108529	-0.615468	1.124957	0.007804	-0.601598	1.111709	0.111483	-0.581105	1.050960	0.106243	-0.559215	0.715212	-0.189020	-0.595650	0.672469	0.235059							-0.346841	0.540288	0.063287	-0.122886	0.092760	-0.042067	-0.114690	0.059696	0.002367	-0.042037	0.077538	0.064231	0.394793	0.068259	0.238572
5408	45.066667	-0.790028	0.658806	-0.054963	-0.789961	0.628272	0.111724	-0.723560	0.877916	-0.054234	-0.733175	0.880834	0.108705	-0.615403	1.124859	0.008006	-0.601508	1.111630	0.111690	-0.580831	1.050905	0.106464	-0.559277	0.715235	-0.188910	-0.595592	0.672346	0.235138							-0.346810	0.540244	0.063278	-0.122901	0.092762	-0.042055	-0.114700	0.059700	0.002376	-0.042050	0.077532	0.064190	0.394782	0.068239	0.238566
5409	45.075000	-0.789929	0.658824	-0.054926	-0.789799	0.628274	0.111709	-0.723510	0.877960	-0.054095	-0.733091	0.880814	0.108839	-0.615344	1.124752	0.008225	-0.601368	1.111463	0.111857	-0.580710	1.050823	0.106685	-0.559338	0.715244	-0.188797	-0.595550	0.672221	0.235209							-0.346779	0.540203	0.063271	-0.122903	0.092768	-0.042051	-0.114705	0.059701	0.002376	-0.042056	0.077531	0.064173	0.394781	0.068245	0.238570
5410	45.083333	-0.790036	0.658859	-0.054873	-0.789796	0.628263	0.111757	-0.723419	0.878072	-0.053954	-0.733075	0.880784	0.109061	-0.615265	1.124667	0.008384	-0.601234	1.111323	0.112009	-0.580591	1.050729	0.106867	-0.559407	0.715261	-0.188692	-0.595476	0.672103	0.235170							-0.346752	0.540163	0.063266	-0.122912	0.092775	-0.042051	-0.114721	0.059685	0.002395	-0.042060	0.077534	0.064162	0.394774	0.068240	0.238564
5411	45.091667	-0.790032	0.658883	-0.054829	-0.789794	0.628249	0.111794	-0.723386	0.878128	-0.053816	-0.732977	0.880795	0.109154	-0.615196	1.124540	0.008592	-0.601150	1.111243	0.112173	-0.580478	1.050635	0.107044	-0.559470	0.715274	-0.188580	-0.595485	0.671975	0.235339							-0.346725	0.540115	0.063271	-0.122843	0.092872	-0.042156	-0.114648	0.060109	0.002022	-0.042075	0.077534	0.064150	0.394773	0.068242	0.238562
5412	45.100000	-0.790042	0.658904	-0.054787	-0.789788	0.628237	0.111832	-0.723391	0.878142	-0.053669	-0.732944	0.880769	0.109312	-0.615123	1.124424	0.008794	-0.601071	1.111149	0.112392	-0.580364	1.050547	0.107221	-0.559529	0.715296	-0.188473	-0.595459	0.671856	0.235401							-0.346684	0.540050	0.063270	-0.122933	0.092782	-0.042033	-0.114726	0.059694	0.002397	-0.042090	0.077530	0.064128	0.394775	0.068238	0.238570
5413	45.108333	-0.789993	0.658897	-0.054748	-0.789794	0.628227	0.111877	-0.723320	0.878239	-0.053544	-0.732839	0.880783	0.109439	-0.615056	1.124364	0.008959	-0.601079	1.111111	0.112633	-0.580271	1.050465	0.107381	-0.559582	0.715319	-0.188374	-0.595448	0.671751	0.235466							-0.346678	0.539987	0.063302	-0.122943	0.092785	-0.042029	-0.114732	0.059705	0.002397	-0.042108	0.077532	0.064091	0.394772	0.068237	0.238566
5414	45.116667	-0.790076	0.658991	-0.054659	-0.789806	0.628223	0.111916	-0.723288	0.878289	-0.053416	-0.732781	0.880762	0.109584	-0.615001	1.124307	0.009131	-0.601000	1.111040	0.112805	-0.580181	1.050403	0.107534	-0.559631	0.715349	-0.188281	-0.595438	0.671651	0.235525							-0.346678	0.539942	0.063334	-0.122948	0.092793	-0.042027	-0.114747	0.059716	0.002396	-0.042126	0.077537	0.064047	0.394767	0.068241	0.238561
5415	45.125000	-0.790081	0.658988	-0.054651	-0.789813	0.628222	0.111949	-0.723298	0.878307	-0.053277	-0.732783	0.880723	0.109788	-0.614861	1.124255	0.009301	-0.600933	1.110983	0.112958	-0.580101	1.050338	0.107677	-0.559673	0.715384	-0.188186	-0.595431	0.671563	0.235582							-0.346654	0.539877	0.063343	-0.122966	0.092792	-0.042031	-0.114758	0.059699	0.002412	-0.042139	0.077539	0.063995	0.394757	0.068235	0.238549
5416	45.133333	-0.790082	0.658993	-0.054646	-0.789823	0.628228	0.111974	-0.723283	0.878352	-0.053175	-0.732736	0.880678	0.109867	-0.614873	1.124201	0.009525	-0.600852	1.110917	0.113150	-0.580033	1.050297	0.107827	-0.559705	0.715421	-0.188106	-0.595425	0.671486	0.235641							-0.346653	0.539843	0.063365	-0.122979	0.092782	-0.042031	-0.114760	0.059725	0.002394	-0.042153	0.077538	0.063951	0.394753	0.068230	0.238541
5417	45.141667	-0.790089	0.659019	-0.054612	-0.789830	0.628226	0.112007	-0.723261	0.878416	-0.053077	-0.732678	0.880699	0.110036	-0.614846	1.124210	0.009675	-0.600797	1.110886	0.113297	-0.579969	1.050263	0.107976	-0.559721	0.715467	-0.188034	-0.595425	0.671415	0.235708							-0.346661	0.539820	0.063404	-0.122983	0.092793	-0.042042	-0.114772	0.059715	0.002401	-0.042165	0.077534	0.063914	0.394751	0.068227	0.238538
5418	45.150000	-0.790111	0.659098	-0.054527	-0.789831	0.628229	0.112039	-0.723263	0.878474	-0.052938	-0.732674	0.880634	0.110154	-0.614803	1.124197	0.009828	-0.600745	1.110868	0.113444	-0.579923	1.050240	0.108123	-0.559727	0.715518	-0.187974	-0.595420	0.671345	0.235774							-0.346649	0.539795	0.063426	-0.122993	0.092790	-0.042046	-0.114782	0.059724	0.002390	-0.042176	0.077529	0.063887	0.394752	0.068226	0.238536
5419	45.158333	-0.790095	0.659056	-0.054546	-0.789821	0.628225	0.112062	-0.723271	0.878509	-0.052854	-0.732629	0.880619	0.110243	-0.614764	1.124212	0.009973	-0.600708	1.110870	0.113616	-0.579891	1.050226	0.108275	-0.559712	0.715568	-0.187923	-0.595408	0.671279	0.235839							-0.346649	0.539787	0.063447	-0.123005	0.092783	-0.042071	-0.114785	0.059725	0.002377	-0.042184	0.077517	0.063871	0.394747	0.068219	0.238528
5420	45.166667	-0.790117	0.659119	-0.054465	-0.789808	0.628220	0.112089	-0.723315	0.878528	-0.052734	-0.732586	0.880604	0.110340	-0.614722	1.124237	0.010121	-0.600581	1.110816	0.113688	-0.579864	1.050229	0.108420	-0.559685	0.715620	-0.187882	-0.595387	0.671217	0.235906							-0.346629	0.539771	0.063447	-0.123009	0.092776	-0.042093	-0.114791	0.059721	0.002361	-0.042185	0.077519	0.063875	0.394748	0.068213	0.238525
[truncated: 6,305 more rows]
[truncated: 54 more columns]
