# Supplementary material for: Musical improvisation enhances interpersonal coordination in subsequent conversation: Motor and speech evidence
Source: PLoS One. 2021 Apr 15;16(4):e0250166. doi: 10.1371/journal.pone.0250166 (PMC8049323; doi:10.1371/journal.pone.0250166)
Supplement: S1 File — (ZIP) [file pone.0250166.s004.zip › HB condition/EDITED_PC 240 T2.csv]

Format Version	1.21	Take Name	PC 240 T2	Capture Frame Rate	180.000000	Export Frame Rate	120.000000	Capture Start Time	2018-07-18 02.44.00 PM	Total Frames in Take	65074	Total Exported Frames	43383	Rotation Type	Quaternion	Length Units	Meters	Coordinate Space	Global
		Marker	Marker	Marker	Marker	Marker	Marker	Marker	Marker	Marker	Marker	Marker	Marker	Marker	Marker	Marker	Marker	Marker	Marker	Marker	Marker	Marker	Marker	Marker	Marker	Marker	Marker	Marker	Marker	Marker	Marker	Marker	Marker	Marker	Marker	Marker	Marker	Marker	Marker	Marker	Marker	Marker	Marker	Marker	Marker	Marker	Marker	Marker	Marker
		Unlabeled:5000	Unlabeled:5000	Unlabeled:5000	Unlabeled:5001	Unlabeled:5001	Unlabeled:5001	Unlabeled:5002	Unlabeled:5002	Unlabeled:5002	Unlabeled:5003	Unlabeled:5003	Unlabeled:5003	Unlabeled:5004	Unlabeled:5004	Unlabeled:5004	Unlabeled:5005	Unlabeled:5005	Unlabeled:5005	Unlabeled:5006	Unlabeled:5006	Unlabeled:5006	Unlabeled:5007	Unlabeled:5007	Unlabeled:5007	Unlabeled:5008	Unlabeled:5008	Unlabeled:5008	Unlabeled:5009	Unlabeled:5009	Unlabeled:5009	Unlabeled:5010	Unlabeled:5010	Unlabeled:5010	Unlabeled:5011	Unlabeled:5011	Unlabeled:5011	Unlabeled:5012	Unlabeled:5012	Unlabeled:5012	Unlabeled:5013	Unlabeled:5013	Unlabeled:5013	Unlabeled:5014	Unlabeled:5014	Unlabeled:5014	Unlabeled:5015	Unlabeled:5015	Unlabeled:5015
		8392B20CF49E35701388	8392B20CF49E35701388	8392B20CF49E35701388	8392B20CF49E35701389	8392B20CF49E35701389	8392B20CF49E35701389	8392B20CF49E3570138A	8392B20CF49E3570138A	8392B20CF49E3570138A	8392B20CF49E3570138B	8392B20CF49E3570138B	8392B20CF49E3570138B	8392B20CF49E3570138C	8392B20CF49E3570138C	8392B20CF49E3570138C	8392B20CF49E3570138D	8392B20CF49E3570138D	8392B20CF49E3570138D	8392B20CF49E3570138E	8392B20CF49E3570138E	8392B20CF49E3570138E	8392B20CF49E3570138F	8392B20CF49E3570138F	8392B20CF49E3570138F	8392B20CF49E35701390	8392B20CF49E35701390	8392B20CF49E35701390	8392B20CF49E35701391	8392B20CF49E35701391	8392B20CF49E35701391	8392B20CF49E35701392	8392B20CF49E35701392	8392B20CF49E35701392	8392B20CF49E35701393	8392B20CF49E35701393	8392B20CF49E35701393	8392B20CF49E35701394	8392B20CF49E35701394	8392B20CF49E35701394	8392B20CF49E35701395	8392B20CF49E35701395	8392B20CF49E35701395	8392B20CF49E35701396	8392B20CF49E35701396	8392B20CF49E35701396	8392B20CF49E35701397	8392B20CF49E35701397	8392B20CF49E35701397
		Position	Position	Position	Position	Position	Position	Position	Position	Position	Position	Position	Position	Position	Position	Position	Position	Position	Position	Position	Position	Position	Position	Position	Position	Position	Position	Position	Position	Position	Position	Position	Position	Position	Position	Position	Position	Position	Position	Position	Position	Position	Position	Position	Position	Position	Position	Position	Position
Frame	Time	X	Y	Z	X	Y	Z	X	Y	Z	X	Y	Z	X	Y	Z	X	Y	Z	X	Y	Z	X	Y	Z	X	Y	Z	X	Y	Z	X	Y	Z	X	Y	Z	X	Y	Z	X	Y	Z	X	Y	Z	X	Y	Z
14408	120.066667	-0.688875	0.615812	0.178032	-0.679533	0.616725	-0.070824	-0.604857	0.760740	0.188273	-0.588433	0.776718	-0.049733	-0.414836	1.041376	0.185101				-0.418337	1.078937	0.086441				-0.303769	0.676114	0.255552	-0.292573	0.723950	-0.089856	-0.184256	0.072000	0.139583	-0.170445	0.067128	0.193481				-0.170677	0.079312	-0.095972	-0.218423	0.956423	0.264244	0.569471	0.579484	-0.185165
14409	120.075000	-0.688881	0.615808	0.178036	-0.679534	0.616731	-0.070819	-0.604769	0.760787	0.188428	-0.588419	0.776715	-0.049728	-0.414742	1.041345	0.185213				-0.418293	1.078964	0.086522				-0.303769	0.676118	0.255557	-0.292563	0.723947	-0.089848	-0.184254	0.072000	0.139593	-0.170441	0.067136	0.193482				-0.170669	0.079316	-0.095978	-0.218438	0.956480	0.264364	0.569406	0.579501	-0.185148
14410	120.083333	-0.688875	0.615799	0.178043	-0.679537	0.616736	-0.070812	-0.604861	0.760718	0.188272	-0.588416	0.776711	-0.049719	-0.414657	1.041308	0.185274				-0.418252	1.078981	0.086606				-0.303770	0.676117	0.255560	-0.292555	0.723945	-0.089837	-0.184251	0.071999	0.139602	-0.170446	0.067134	0.193492				-0.170678	0.079308	-0.095973	-0.218484	0.956392	0.264325	0.569333	0.579520	-0.185131
14411	120.091667	-0.688891	0.615798	0.178053	-0.679542	0.616733	-0.070801	-0.604865	0.760717	0.188276	-0.588417	0.776706	-0.049705	-0.414558	1.041287	0.185350				-0.418210	1.078996	0.086698				-0.303767	0.676118	0.255558	-0.292549	0.723949	-0.089827	-0.184250	0.072009	0.139608	-0.170452	0.067151	0.193499				-0.170676	0.079319	-0.095973	-0.218523	0.956367	0.264378	0.569253	0.579646	-0.185176
14412	120.100000	-0.688900	0.615796	0.178061	-0.679547	0.616734	-0.070793	-0.604907	0.760672	0.188261	-0.588423	0.776706	-0.049695	-0.414459	1.041273	0.185434				-0.418168	1.079024	0.086794				-0.303767	0.676120	0.255555	-0.292547	0.723948	-0.089822	-0.184248	0.072014	0.139610	-0.170456	0.067155	0.193506				-0.170669	0.079321	-0.095974	-0.218567	0.956342	0.264435	0.569109	0.579514	-0.185056
14413	120.108333	-0.688911	0.615793	0.178067	-0.679558	0.616735	-0.070788	-0.604648	0.760850	0.188564	-0.588438	0.776703	-0.049681	-0.414355	1.041262	0.185517				-0.418125	1.079065	0.086891				-0.303771	0.676115	0.255547	-0.292550	0.723953	-0.089826	-0.184252	0.072019	0.139606	-0.170457	0.067155	0.193503				-0.170672	0.079325	-0.095978	-0.218610	0.956317	0.264490	0.569102	0.579698	-0.185159
14414	120.116667	-0.688924	0.615788	0.178073	-0.679583	0.616723	-0.070776	-0.604919	0.760674	0.188280	-0.588443	0.776698	-0.049676	-0.414416	1.041283	0.185581				-0.418077	1.079108	0.086984				-0.303773	0.676119	0.255542	-0.292566	0.723951	-0.089834	-0.184251	0.072016	0.139594	-0.170452	0.067149	0.193494				-0.170674	0.079314	-0.095980	-0.218650	0.956294	0.264547	0.569098	0.579875	-0.185263
14415	120.125000	-0.688936	0.615781	0.178075	-0.679571	0.616728	-0.070784	-0.604890	0.760725	0.188313	-0.588463	0.776699	-0.049657	-0.414337	1.041314	0.185655				-0.418029	1.079152	0.087063				-0.303780	0.676117	0.255540	-0.292579	0.723954	-0.089848	-0.184253	0.072004	0.139587	-0.170451	0.067143	0.193485				-0.170675	0.079321	-0.095982	-0.218697	0.956263	0.264600	0.569034	0.579894	-0.185261
14416	120.133333	-0.688946	0.615772	0.178078	-0.679606	0.616723	-0.070764	-0.604686	0.760845	0.188594	-0.588479	0.776701	-0.049645	-0.414257	1.041329	0.185729				-0.417995	1.079191	0.087138				-0.303786	0.676114	0.255542	-0.292601	0.723955	-0.089847	-0.184253	0.072002	0.139582	-0.170450	0.067132	0.193484				-0.170674	0.079324	-0.095984	-0.218748	0.956245	0.264661	0.568970	0.579913	-0.185251
14417	120.141667	-0.688956	0.615765	0.178082	-0.679602	0.616726	-0.070770	-0.604949	0.760682	0.188340	-0.588491	0.776709	-0.049627	-0.414092	1.041256	0.185699				-0.417962	1.079221	0.087204				-0.303790	0.676104	0.255552	-0.292611	0.723956	-0.089852	-0.184256	0.072008	0.139591	-0.170445	0.067137	0.193486				-0.170679	0.079322	-0.095974	-0.218791	0.956230	0.264725	0.568910	0.579935	-0.185243
14418	120.150000	-0.688968	0.615755	0.178086	-0.679605	0.616721	-0.070762	-0.604948	0.760700	0.188384	-0.588506	0.776710	-0.049612	-0.414124	1.041364	0.185856				-0.417939	1.079249	0.087262				-0.303793	0.676097	0.255562	-0.292621	0.723962	-0.089859	-0.184254	0.072010	0.139594	-0.170444	0.067135	0.193489				-0.170679	0.079318	-0.095971	-0.218834	0.956214	0.264786	0.568797	0.579694	-0.185058
14419	120.158333	-0.688977	0.615745	0.178088	-0.679596	0.616731	-0.070767	-0.604937	0.760683	0.188350	-0.588516	0.776712	-0.049593	-0.413891	1.041204	0.185703				-0.417929	1.079281	0.087314				-0.303796	0.676088	0.255571	-0.292633	0.723967	-0.089854	-0.184250	0.072009	0.139605	-0.170452	0.067146	0.193498				-0.170676	0.079320	-0.095977	-0.218875	0.956203	0.264856	0.568736	0.579732	-0.185043
14420	120.166667	-0.688982	0.615740	0.178097	-0.679602	0.616734	-0.070760	-0.604725	0.760805	0.188636	-0.588530	0.776716	-0.049573	-0.413722	1.041236	0.185752				-0.417927	1.079314	0.087357				-0.303806	0.676082	0.255579	-0.292639	0.723970	-0.089848	-0.184248	0.072023	0.139611	-0.170457	0.067146	0.193505				-0.170673	0.079327	-0.095977	-0.218928	0.956198	0.264937	0.568790	0.580002	-0.185169
14421	120.175000	-0.688989	0.615737	0.178099	-0.679630	0.616724	-0.070739	-0.604980	0.760646	0.188375	-0.588542	0.776717	-0.049560	-0.413784	1.041353	0.185869				-0.417934	1.079347	0.087387				-0.303811	0.676078	0.255583	-0.292640	0.723976	-0.089841	-0.184248	0.072030	0.139610	-0.170455	0.067152	0.193511				-0.170672	0.079325	-0.095971	-0.218988	0.956180	0.265014	0.568622	0.579804	-0.185008
14422	120.183333	-0.688995	0.615732	0.178099	-0.679608	0.616732	-0.070753	-0.604982	0.760667	0.188415	-0.588552	0.776716	-0.049550	-0.413685	1.041311	0.185797				-0.417938	1.079388	0.087399				-0.303819	0.676074	0.255594	-0.292641	0.723980	-0.089838	-0.184244	0.072026	0.139606	-0.170454	0.067160	0.193510				-0.170674	0.079323	-0.095970	-0.219052	0.956156	0.265100	0.568567	0.579842	-0.184988
14423	120.191667	-0.689004	0.615731	0.178101	-0.679638	0.616716	-0.070738	-0.604861	0.760723	0.188519	-0.588560	0.776710	-0.049543	-0.413670	1.041369	0.185826				-0.417927	1.079411	0.087401				-0.303831	0.676072	0.255599	-0.292646	0.723980	-0.089830	-0.184249	0.072025	0.139596	-0.170453	0.067153	0.193503				-0.170675	0.079324	-0.095972	-0.219125	0.956132	0.265194	0.568508	0.579880	-0.184972
14424	120.200000	-0.689011	0.615727	0.178104	-0.679641	0.616708	-0.070741	-0.604759	0.760783	0.188661	-0.588567	0.776703	-0.049542	-0.413649	1.041399	0.185827				-0.417910	1.079423	0.087400				-0.303837	0.676058	0.255600	-0.292655	0.723975	-0.089827	-0.184251	0.072011	0.139582	-0.170448	0.067137	0.193488				-0.170673	0.079322	-0.095976	-0.219192	0.956100	0.265273	0.568452	0.579912	-0.184956
14425	120.208333	-0.689015	0.615722	0.178108	-0.679638	0.616701	-0.070748	-0.605021	0.760606	0.188366	-0.588573	0.776691	-0.049538	-0.413713	1.041493	0.185918				-0.417898	1.079437	0.087400				-0.303845	0.676057	0.255614	-0.292655	0.723969	-0.089818	-0.184259	0.072001	0.139577	-0.170449	0.067133	0.193478				-0.170675	0.079317	-0.095980	-0.219241	0.956075	0.265348	0.568391	0.579949	-0.184933
14426	120.216667	-0.689018	0.615716	0.178108	-0.679614	0.616706	-0.070759	-0.604990	0.760648	0.188393	-0.588567	0.776687	-0.049531	-0.413609	1.041442	0.185813				-0.417880	1.079454	0.087375				-0.303848	0.676050	0.255621	-0.292661	0.723976	-0.089805	-0.184254	0.072001	0.139583	-0.170454	0.067135	0.193485				-0.170675	0.079322	-0.095978	-0.219277	0.956054	0.265403	0.568327	0.579989	-0.184911
14427	120.225000	-0.689022	0.615712	0.178111	-0.679618	0.616710	-0.070756	-0.604918	0.760658	0.188488	-0.588566	0.776694	-0.049522	-0.413597	1.041469	0.185795				-0.417857	1.079476	0.087360				-0.303850	0.676048	0.255630	-0.292658	0.723969	-0.089790	-0.184256	0.072003	0.139592	-0.170455	0.067138	0.193487				-0.170681	0.079325	-0.095974	-0.219291	0.956039	0.265430	0.568266	0.580026	-0.184885
14428	120.233333	-0.689024	0.615709	0.178114	-0.679644	0.616713	-0.070729	-0.605013	0.760653	0.188434	-0.588559	0.776685	-0.049511	-0.413751	1.041632	0.185885				-0.417835	1.079509	0.087330				-0.303849	0.676046	0.255638	-0.292651	0.723971	-0.089779	-0.184254	0.072013	0.139606	-0.170450	0.067147	0.193497				-0.170681	0.079312	-0.095964	-0.219283	0.956030	0.265435	0.568206	0.580055	-0.184867
14429	120.241667	-0.689028	0.615711	0.178117	-0.679622	0.616722	-0.070735	-0.605027	0.760604	0.188370	-0.588545	0.776684	-0.049499	-0.413750	1.041698	0.185898				-0.417808	1.079548	0.087289				-0.303844	0.676050	0.255642	-0.292647	0.723969	-0.089760	-0.184254	0.072019	0.139610	-0.170453	0.067155	0.193504				-0.170676	0.079322	-0.095974	-0.219257	0.956028	0.265421	0.568146	0.580091	-0.184851
14430	120.250000	-0.689028	0.615718	0.178120	-0.679608	0.616733	-0.070736	-0.604986	0.760654	0.188399	-0.588537	0.776687	-0.049495	-0.413617	1.041663	0.185696				-0.417777	1.079588	0.087238				-0.303842	0.676047	0.255640	-0.292636	0.723970	-0.089754	-0.184250	0.072023	0.139610	-0.170456	0.067159	0.193507				-0.170685	0.079324	-0.095973	-0.219221	0.956029	0.265400	0.568091	0.580111	-0.184836
14431	120.258333	-0.689025	0.615723	0.178121	-0.679627	0.616731	-0.070717	-0.604996	0.760664	0.188440	-0.588524	0.776685	-0.049495	-0.413784	1.041848	0.185780				-0.417743	1.079646	0.087167				-0.303840	0.676063	0.255648	-0.292624	0.723970	-0.089748	-0.184249	0.072020	0.139599	-0.170453	0.067151	0.193503				-0.170676	0.079319	-0.095972	-0.219170	0.956028	0.265366	0.568041	0.580136	-0.184836
14432	120.266667	-0.689023	0.615731	0.178121	-0.679608	0.616731	-0.070725	-0.604988	0.760667	0.188439	-0.588508	0.776681	-0.049498	-0.413800	1.041922	0.185712				-0.417701	1.079689	0.087092				-0.303835	0.676066	0.255643	-0.292613	0.723966	-0.089752	-0.184251	0.072017	0.139587	-0.170447	0.067142	0.193493				-0.170675	0.079317	-0.095972	-0.219113	0.956026	0.265326	0.567995	0.580152	-0.184832
14433	120.275000	-0.689021	0.615733	0.178121	-0.679590	0.616732	-0.070731	-0.604885	0.760664	0.188460	-0.588499	0.776674	-0.049500	-0.413810	1.041983	0.185630				-0.417642	1.079732	0.087004				-0.303827	0.676072	0.255635	-0.292608	0.723969	-0.089755	-0.184252	0.072003	0.139581	-0.170446	0.067137	0.193483				-0.170675	0.079323	-0.095982	-0.219052	0.956027	0.265302	0.567950	0.580161	-0.184834
14434	120.283333	-0.689015	0.615735	0.178122	-0.679577	0.616737	-0.070742	-0.604735	0.760801	0.188679	-0.588490	0.776675	-0.049506	-0.413812	1.042048	0.185558				-0.417589	1.079758	0.086914				-0.303823	0.676075	0.255626	-0.292603	0.723969	-0.089764	-0.184255	0.071995	0.139578	-0.170443	0.067127	0.193477				-0.170677	0.079322	-0.095975	-0.218984	0.956022	0.265269	0.567915	0.580158	-0.184825
14435	120.291667	-0.689013	0.615736	0.178124	-0.679571	0.616740	-0.070737	-0.604852	0.760709	0.188530	-0.588481	0.776674	-0.049496	-0.413836	1.042088	0.185478				-0.417540	1.079795	0.086823				-0.303823	0.676070	0.255618	-0.292606	0.723965	-0.089763	-0.184251	0.071998	0.139581	-0.170447	0.067134	0.193480				-0.170678	0.079317	-0.095976	-0.218915	0.956009	0.265264	0.567873	0.580160	-0.184816
14436	120.300000	-0.689009	0.615737	0.178125	-0.679565	0.616748	-0.070735	-0.604956	0.760663	0.188444	-0.588479	0.776671	-0.049483	-0.413862	1.042143	0.185385				-0.417489	1.079815	0.086733				-0.303822	0.676061	0.255606	-0.292610	0.723966	-0.089762	-0.184250	0.072008	0.139594	-0.170445	0.067142	0.193494				-0.170677	0.079317	-0.095971	-0.218837	0.956003	0.265275	0.567822	0.580170	-0.184809
14437	120.308333	-0.689008	0.615739	0.178126	-0.679556	0.616751	-0.070727	-0.604833	0.760677	0.188481	-0.588462	0.776668	-0.049475	-0.413844	1.042144	0.185259				-0.417435	1.079823	0.086620				-0.303821	0.676053	0.255596	-0.292608	0.723970	-0.089772	-0.184249	0.072018	0.139606	-0.170453	0.067151	0.193501				-0.170677	0.079320	-0.095967	-0.218745	0.955989	0.265307	0.567775	0.580181	-0.184794
14438	120.316667	-0.689006	0.615743	0.178129	-0.679548	0.616753	-0.070723	-0.604691	0.760785	0.188681	-0.588452	0.776661	-0.049467	-0.413862	1.042199	0.185245				-0.417409	1.079823	0.086541				-0.303825	0.676055	0.255590	-0.292604	0.723974	-0.089777	-0.184249	0.072026	0.139611	-0.170459	0.067167	0.193506				-0.170675	0.079329	-0.095968	-0.218643	0.955967	0.265347	0.567725	0.580202	-0.184782
14439	120.325000	-0.689009	0.615746	0.178127	-0.679553	0.616748	-0.070719	-0.604790	0.760723	0.188537	-0.588451	0.776653	-0.049466	-0.413868	1.042221	0.185182				-0.417380	1.079798	0.086464				-0.303827	0.676054	0.255581	-0.292605	0.723976	-0.089786	-0.184247	0.072027	0.139603	-0.170457	0.067163	0.193502				-0.170679	0.079327	-0.095972	-0.218532	0.955930	0.265399	0.567675	0.580222	-0.184775
14440	120.333333	-0.689013	0.615753	0.178129	-0.679554	0.616745	-0.070713	-0.604926	0.760601	0.188368	-0.588447	0.776642	-0.049469	-0.413882	1.042235	0.185142				-0.417358	1.079768	0.086392				-0.303829	0.676042	0.255567	-0.292602	0.723972	-0.089788	-0.184249	0.072020	0.139592	-0.170451	0.067149	0.193493				-0.170672	0.079321	-0.095973	-0.218410	0.955888	0.265471	0.567623	0.580246	-0.184761
14441	120.341667	-0.689013	0.615751	0.178130	-0.679532	0.616742	-0.070726	-0.604900	0.760624	0.188379	-0.588438	0.776634	-0.049470	-0.413856	1.042233	0.185038				-0.417332	1.079750	0.086326				-0.303832	0.676042	0.255559	-0.292604	0.723971	-0.089793	-0.184254	0.072014	0.139582	-0.170447	0.067142	0.193484				-0.170675	0.079317	-0.095974	-0.218267	0.955829	0.265551	0.567565	0.580264	-0.184750
14442	120.350000	-0.689015	0.615750	0.178133	-0.679558	0.616735	-0.070714	-0.604726	0.760667	0.188576	-0.588435	0.776631	-0.049474	-0.413846	1.042260	0.184991				-0.417307	1.079755	0.086256				-0.303833	0.676050	0.255556	-0.292608	0.723967	-0.089796	-0.184250	0.072001	0.139573	-0.170442	0.067140	0.193472				-0.170674	0.079312	-0.095980	-0.218112	0.955773	0.265634	0.567492	0.580289	-0.184732
14443	120.358333	-0.689016	0.615753	0.178134	-0.679528	0.616744	-0.070734	-0.604884	0.760619	0.188376	-0.588431	0.776634	-0.049473	-0.413835	1.042297	0.184945				-0.417284	1.079752	0.086196				-0.303835	0.676049	0.255549	-0.292611	0.723966	-0.089802	-0.184255	0.071995	0.139574	-0.170443	0.067134	0.193472				-0.170676	0.079315	-0.095980	-0.217806	0.955804	0.265929	0.567416	0.580324	-0.184714
14444	120.366667	-0.689020	0.615753	0.178136	-0.679525	0.616748	-0.070721	-0.604860	0.760639	0.188387	-0.588430	0.776633	-0.049466	-0.413823	1.042335	0.184905				-0.417266	1.079753	0.086152				-0.303834	0.676060	0.255548	-0.292617	0.723970	-0.089802	-0.184255	0.071995	0.139582	-0.170445	0.067136	0.193476				-0.170674	0.079314	-0.095974	-0.217763	0.955675	0.265799	0.567114	0.580336	-0.184704
14445	120.375000	-0.689027	0.615751	0.178140	-0.679524	0.616757	-0.070717	-0.604700	0.760667	0.188563	-0.588427	0.776641	-0.049459	-0.413822	1.042354	0.184873				-0.417275	1.079746	0.086101				-0.303839	0.676062	0.255545	-0.292620	0.723969	-0.089794	-0.184253	0.072001	0.139595	-0.170449	0.067141	0.193490				-0.170676	0.079316	-0.095977	-0.217572	0.955651	0.265863	0.567139	0.580410	-0.184665
14446	120.383333	-0.689030	0.615752	0.178141	-0.679523	0.616766	-0.070711	-0.604632	0.760780	0.188675	-0.588425	0.776646	-0.049449	-0.413831	1.042370	0.184825				-0.417296	1.079720	0.086054				-0.303838	0.676066	0.255547	-0.292620	0.723968	-0.089785	-0.184250	0.072020	0.139607	-0.170455	0.067151	0.193502				-0.170678	0.079320	-0.095970	-0.217393	0.955635	0.265934	0.567163	0.580492	-0.184633
14447	120.391667	-0.689039	0.615758	0.178146	-0.679531	0.616769	-0.070700	-0.604859	0.760623	0.188386	-0.588415	0.776639	-0.049441	-0.413842	1.042383	0.184786				-0.417306	1.079683	0.085983				-0.303836	0.676078	0.255548	-0.292612	0.723973	-0.089782	-0.184247	0.072026	0.139606	-0.170455	0.067157	0.193503				-0.170675	0.079317	-0.095965	-0.217235	0.955622	0.266011	0.567075	0.580547	-0.184603
14448	120.400000	-0.689047	0.615761	0.178149	-0.679522	0.616773	-0.070702	-0.604833	0.760644	0.188398	-0.588408	0.776620	-0.049432	-0.413842	1.042387	0.184723				-0.417296	1.079626	0.085913				-0.303835	0.676080	0.255545	-0.292602	0.723967	-0.089781	-0.184254	0.072031	0.139600	-0.170451	0.067162	0.193500				-0.170679	0.079330	-0.095971	-0.217095	0.955610	0.266074	0.566992	0.580591	-0.184573
14449	120.408333	-0.689048	0.615766	0.178153	-0.679521	0.616771	-0.070702	-0.604628	0.760720	0.188626	-0.588393	0.776609	-0.049432	-0.413824	1.042371	0.184686				-0.417296	1.079547	0.085851				-0.303837	0.676076	0.255544	-0.292592	0.723963	-0.089776	-0.184249	0.072023	0.139588	-0.170454	0.067157	0.193492				-0.170672	0.079323	-0.095970	-0.216984	0.955586	0.266141	0.566910	0.580622	-0.184544
14450	120.416667	-0.689055	0.615764	0.178156	-0.679520	0.616773	-0.070705	-0.604820	0.760643	0.188433	-0.588389	0.776594	-0.049427	-0.413835	1.042345	0.184663				-0.417356	1.079459	0.085795				-0.303836	0.676075	0.255545	-0.292584	0.723955	-0.089773	-0.184249	0.072017	0.139577	-0.170450	0.067143	0.193481				-0.170676	0.079319	-0.095967	-0.216888	0.955553	0.266214	0.566830	0.580647	-0.184520
14451	120.425000	-0.689057	0.615764	0.178161	-0.679527	0.616766	-0.070694	-0.604734	0.760627	0.188475	-0.588379	0.776587	-0.049423	-0.413901	1.042357	0.184643				-0.417491	1.079403	0.085756				-0.303757	0.675723	0.255298	-0.292577	0.723949	-0.089776	-0.184254	0.072009	0.139572	-0.170447	0.067142	0.193477				-0.170676	0.079328	-0.095974	-0.216819	0.955517	0.266282	0.566748	0.580672	-0.184494
14452	120.433333	-0.689059	0.615759	0.178166	-0.679523	0.616773	-0.070696	-0.604614	0.760654	0.188549	-0.588387	0.776581	-0.049419	-0.414134	1.042440	0.184634				-0.417587	1.079414	0.085706				-0.303838	0.676085	0.255535	-0.292579	0.723945	-0.089785	-0.184252	0.072007	0.139575	-0.170446	0.067134	0.193475				-0.170673	0.079327	-0.095975	-0.216634	0.955546	0.266529	0.566659	0.580698	-0.184467
14453	120.441667	-0.689065	0.615751	0.178163	-0.679535	0.616764	-0.070690	-0.604601	0.760699	0.188634	-0.588405	0.776574	-0.049410	-0.413987	1.042544	0.184638				-0.417615	1.079480	0.085708				-0.303842	0.676087	0.255528	-0.292591	0.723951	-0.089784	-0.184251	0.072002	0.139581	-0.170447	0.067141	0.193481				-0.170675	0.079324	-0.095979	-0.216582	0.955496	0.266578	0.566575	0.580729	-0.184440
14454	120.450000	-0.689068	0.615736	0.178164	-0.679532	0.616759	-0.070692	-0.604826	0.760559	0.188380	-0.588424	0.776563	-0.049398	-0.413977	1.042697	0.184631				-0.417599	1.079569	0.085685				-0.303844	0.676097	0.255525	-0.292608	0.723955	-0.089792	-0.184248	0.072011	0.139585	-0.170450	0.067150	0.193486				-0.170672	0.079323	-0.095986	-0.216519	0.955557	0.266743	0.566490	0.580765	-0.184408
14455	120.458333	-0.689082	0.615728	0.178163	-0.679545	0.616742	-0.070682	-0.604631	0.760620	0.188554	-0.588446	0.776557	-0.049389	-0.413971	1.042813	0.184615				-0.417586	1.079643	0.085646				-0.303848	0.676104	0.255518	-0.292634	0.723968	-0.089795	-0.184246	0.072021	0.139601	-0.170449	0.067153	0.193493				-0.170674	0.079320	-0.095977	-0.216513	0.955518	0.266771	0.566415	0.580795	-0.184391
14456	120.466667	-0.689085	0.615719	0.178165	-0.679544	0.616737	-0.070684	-0.604610	0.760719	0.188692	-0.588470	0.776548	-0.049377	-0.413964	1.042907	0.184592				-0.417590	1.079685	0.085610				-0.303855	0.676114	0.255513	-0.292665	0.723980	-0.089803	-0.184252	0.072026	0.139605	-0.170451	0.067164	0.193497				-0.170678	0.079326	-0.095973	-0.216510	0.955484	0.266796	0.566347	0.580820	-0.184375
14457	120.475000	-0.689095	0.615720	0.178171	-0.679563	0.616731	-0.070675	-0.604888	0.760563	0.188444	-0.588493	0.776540	-0.049367	-0.413953	1.042970	0.184574				-0.417608	1.079709	0.085589				-0.303864	0.676115	0.255508	-0.292695	0.723977	-0.089823	-0.184246	0.072025	0.139599	-0.170453	0.067160	0.193498				-0.170674	0.079321	-0.095974	-0.216509	0.955449	0.266812	0.566286	0.580831	-0.184366
14458	120.483333	-0.689106	0.615717	0.178178	-0.679574	0.616723	-0.070665	-0.604856	0.760600	0.188424	-0.588514	0.776535	-0.049355	-0.413951	1.043026	0.184555				-0.417626	1.079727	0.085556				-0.303869	0.676117	0.255504	-0.292726	0.723969	-0.089844	-0.184251	0.072015	0.139586	-0.170448	0.067148	0.193485				-0.170672	0.079319	-0.095973	-0.216502	0.955426	0.266831	0.566225	0.580834	-0.184353
14459	120.491667	-0.689112	0.615722	0.178190	-0.679578	0.616731	-0.070662	-0.604865	0.760609	0.188431	-0.588532	0.776538	-0.049352	-0.413964	1.043084	0.184545				-0.417645	1.079731	0.085506				-0.303874	0.676111	0.255495	-0.292755	0.723962	-0.089872	-0.184255	0.072009	0.139584	-0.170447	0.067143	0.193483				-0.170673	0.079325	-0.095977	-0.216497	0.955400	0.266841	0.566168	0.580836	-0.184351
14460	120.500000	-0.689121	0.615726	0.178200	-0.679565	0.616739	-0.070663	-0.604647	0.760752	0.188714	-0.588552	0.776542	-0.049347	-0.413980	1.043111	0.184531				-0.417685	1.079746	0.085475				-0.303878	0.676111	0.255489	-0.292775	0.723960	-0.089890	-0.184256	0.072007	0.139581	-0.170448	0.067138	0.193483				-0.170672	0.079328	-0.095977	-0.216488	0.955386	0.266860	0.566108	0.580834	-0.184349
14461	120.508333	-0.689124	0.615719	0.178201	-0.679597	0.616737	-0.070641	-0.604913	0.760579	0.188435	-0.588570	0.776536	-0.049345	-0.414149	1.043221	0.184528				-0.417716	1.079771	0.085451				-0.303882	0.676111	0.255484	-0.292783	0.723955	-0.089902	-0.184255	0.072001	0.139575	-0.170448	0.067142	0.193475				-0.170673	0.079318	-0.095972	-0.216481	0.955372	0.266882	0.566051	0.580828	-0.184349
14462	120.516667	-0.689125	0.615723	0.178204	-0.679576	0.616743	-0.070655	-0.604853	0.760628	0.188439	-0.588574	0.776530	-0.049349	-0.414140	1.043253	0.184507				-0.417737	1.079790	0.085434				-0.303881	0.676114	0.255483	-0.292785	0.723954	-0.089908	-0.184253	0.072008	0.139585	-0.170450	0.067141	0.193483				-0.170669	0.079317	-0.095976	-0.216477	0.955356	0.266909	0.565996	0.580830	-0.184349
14463	120.525000	-0.689126	0.615714	0.178198	-0.679592	0.616733	-0.070642	-0.604751	0.760669	0.188554	-0.588589	0.776523	-0.049355	-0.414047	1.043262	0.184477				-0.417738	1.079812	0.085408				-0.303884	0.676125	0.255472	-0.292784	0.723958	-0.089910	-0.184256	0.072013	0.139596	-0.170451	0.067151	0.193486				-0.170678	0.079318	-0.095972	-0.216487	0.955325	0.266937	0.565946	0.580831	-0.184343
14464	120.533333	-0.689124	0.615710	0.178195	-0.679611	0.616721	-0.070637	-0.604860	0.760625	0.188457	-0.588601	0.776513	-0.049368	-0.413952	1.043276	0.184447				-0.417731	1.079842	0.085372				-0.303888	0.676137	0.255464	-0.292776	0.723958	-0.089909	-0.184253	0.072017	0.139599	-0.170457	0.067158	0.193497				-0.170675	0.079320	-0.095974	-0.216497	0.955297	0.266975	0.565884	0.580843	-0.184340
14465	120.541667	-0.689124	0.615713	0.178189	-0.679614	0.616713	-0.070645	-0.604753	0.760641	0.188496	-0.588594	0.776509	-0.049396	-0.414096	1.043344	0.184430				-0.417727	1.079868	0.085337				-0.303889	0.676149	0.255462	-0.292773	0.723956	-0.089911	-0.184247	0.072026	0.139601	-0.170456	0.067157	0.193494				-0.170672	0.079323	-0.095976	-0.216507	0.955255	0.267004	0.565821	0.580873	-0.184333
14466	120.550000	-0.689123	0.615720	0.178182	-0.679612	0.616700	-0.070653	-0.604850	0.760643	0.188428	-0.588594	0.776506	-0.049419	-0.413914	1.043298	0.184338				-0.417717	1.079899	0.085312				-0.303891	0.676160	0.255451	-0.292764	0.723949	-0.089920	-0.184249	0.072023	0.139593	-0.170449	0.067160	0.193489				-0.170672	0.079324	-0.095976	-0.216520	0.955218	0.267022	0.565761	0.580903	-0.184324
14467	120.558333	-0.689120	0.615727	0.178175	-0.679587	0.616702	-0.070682	-0.604745	0.760667	0.188461	-0.588594	0.776500	-0.049440	-0.413903	1.043337	0.184338				-0.417699	1.079926	0.085281				-0.303889	0.676173	0.255446	-0.292764	0.723950	-0.089936	-0.184252	0.072016	0.139578	-0.170449	0.067151	0.193485				-0.170667	0.079321	-0.095977	-0.216536	0.955176	0.267036	0.565703	0.580940	-0.184311
14468	120.566667	-0.689116	0.615735	0.178173	-0.679584	0.616699	-0.070693	-0.604827	0.760656	0.188350	-0.588591	0.776497	-0.049464	-0.413905	1.043378	0.184336				-0.417684	1.079949	0.085257				-0.303889	0.676187	0.255442	-0.292760	0.723940	-0.089950	-0.184255	0.072013	0.139567	-0.170446	0.067144	0.193480				-0.170664	0.079318	-0.095980	-0.216553	0.955134	0.267041	0.565654	0.580974	-0.184295
14469	120.575000	-0.689117	0.615744	0.178164	-0.679583	0.616697	-0.070695	-0.604622	0.760746	0.188543	-0.588589	0.776495	-0.049482	-0.413795	1.043300	0.184195				-0.417666	1.079980	0.085234				-0.303888	0.676193	0.255439	-0.292759	0.723939	-0.089961	-0.184251	0.072009	0.139569	-0.170445	0.067148	0.193476				-0.170663	0.079326	-0.095978	-0.216576	0.955101	0.267038	0.565600	0.581004	-0.184276
14470	120.583333	-0.689111	0.615746	0.178156	-0.679614	0.616688	-0.070685	-0.604596	0.760801	0.188588	-0.588586	0.776489	-0.049502	-0.413692	1.043242	0.184103				-0.417648	1.080000	0.085233				-0.303887	0.676194	0.255430	-0.292760	0.723938	-0.089965	-0.184250	0.072002	0.139576	-0.170444	0.067146	0.193469				-0.170662	0.079318	-0.095975	-0.216607	0.955079	0.267033	0.565563	0.581031	-0.184259
14471	120.591667	-0.689107	0.615748	0.178144	-0.679606	0.616686	-0.070696	-0.604846	0.760646	0.188305	-0.588579	0.776484	-0.049523	-0.413842	1.043401	0.184300				-0.417627	1.080028	0.085233				-0.303887	0.676197	0.255429	-0.292750	0.723935	-0.089968	-0.184252	0.072010	0.139579	-0.170450	0.067147	0.193478				-0.170663	0.079322	-0.095981	-0.216654	0.955068	0.267034	0.565526	0.581040	-0.184244
14472	120.600000	-0.689107	0.615748	0.178131	-0.679583	0.616691	-0.070720	-0.604812	0.760667	0.188272	-0.588570	0.776478	-0.049542	-0.413822	1.043400	0.184297				-0.417610	1.080054	0.085240				-0.303891	0.676195	0.255423	-0.292743	0.723930	-0.089972	-0.184248	0.072008	0.139588	-0.170451	0.067150	0.193484				-0.170659	0.079317	-0.095982	-0.216708	0.955061	0.267034	0.565499	0.581045	-0.184230
14473	120.608333	-0.689101	0.615752	0.178118	-0.679594	0.616684	-0.070719	-0.604748	0.760679	0.188369	-0.588554	0.776481	-0.049551	-0.413802	1.043379	0.184271				-0.417614	1.080080	0.085248				-0.303895	0.676195	0.255415	-0.292730	0.723930	-0.089979	-0.184249	0.072016	0.139596	-0.170450	0.067153	0.193490				-0.170665	0.079318	-0.095979	-0.216761	0.955055	0.267021	0.565468	0.581040	-0.184214
14474	120.616667	-0.689098	0.615755	0.178109	-0.679604	0.616682	-0.070721	-0.604835	0.760668	0.188273	-0.588556	0.776478	-0.049576	-0.413644	1.043227	0.184101				-0.417636	1.080099	0.085271				-0.303897	0.676198	0.255400	-0.292720	0.723929	-0.089988	-0.184245	0.072021	0.139596	-0.170449	0.067159	0.193489				-0.170662	0.079306	-0.095973	-0.216813	0.955057	0.267013	0.565445	0.581036	-0.184208
14475	120.625000	-0.689097	0.615760	0.178094	-0.679590	0.616684	-0.070740	-0.604826	0.760671	0.188236	-0.588550	0.776482	-0.049606	-0.413733	1.043296	0.184219				-0.417652	1.080131	0.085297				-0.303903	0.676198	0.255390	-0.292710	0.723935	-0.089999	-0.184250	0.072020	0.139588	-0.170448	0.067152	0.193486				-0.170667	0.079312	-0.095971	-0.216853	0.955047	0.267011	0.565412	0.581028	-0.184206
14476	120.633333	-0.689097	0.615763	0.178082	-0.679577	0.616682	-0.070761	-0.604817	0.760670	0.188190	-0.588542	0.776482	-0.049624	-0.413660	1.043259	0.184201				-0.417663	1.080162	0.085341				-0.303904	0.676202	0.255381	-0.292704	0.723933	-0.090012	-0.184255	0.072007	0.139577	-0.170447	0.067147	0.193482				-0.170663	0.079308	-0.095981	-0.216895	0.955031	0.267003	0.565381	0.581017	-0.184211
14477	120.641667	-0.689100	0.615770	0.178074	-0.679590	0.616675	-0.070761	-0.604725	0.760734	0.188328	-0.588552	0.776491	-0.049656	-0.413704	1.043280	0.184251				-0.417677	1.080199	0.085379				-0.303901	0.676205	0.255368	-0.292702	0.723933	-0.090019	-0.184250	0.071998	0.139569	-0.170445	0.067143	0.193472				-0.170662	0.079308	-0.095981	-0.216933	0.954998	0.266998	0.565345	0.581020	-0.184214
14478	120.650000	-0.689101	0.615773	0.178065	-0.679602	0.616669	-0.070768	-0.604830	0.760669	0.188156	-0.588555	0.776497	-0.049682	-0.413793	1.043371	0.184404				-0.417691	1.080228	0.085416				-0.303898	0.676200	0.255349	-0.292698	0.723933	-0.090029	-0.184255	0.071994	0.139562	-0.170446	0.067138	0.193470				-0.170662	0.079300	-0.095980	-0.216978	0.954968	0.266993	0.565306	0.581026	-0.184218
14479	120.658333	-0.689108	0.615772	0.178060	-0.679599	0.616674	-0.070777	-0.604837	0.760668	0.188143	-0.588563	0.776507	-0.049699	-0.413714	1.043296	0.184357				-0.417713	1.080241	0.085455				-0.303894	0.676204	0.255347	-0.292706	0.723931	-0.090038	-0.184257	0.071994	0.139571	-0.170449	0.067140	0.193477				-0.170664	0.079314	-0.095986	-0.217024	0.954925	0.266997	0.565271	0.581041	-0.184224
14480	120.666667	-0.689111	0.615774	0.178051	-0.679627	0.616673	-0.070765	-0.604864	0.760669	0.188179	-0.588570	0.776517	-0.049708	-0.413772	1.043311	0.184403				-0.417735	1.080257	0.085497				-0.303888	0.676208	0.255341	-0.292713	0.723934	-0.090043	-0.184253	0.071999	0.139582	-0.170449	0.067146	0.193478				-0.170666	0.079322	-0.095990	-0.217074	0.954895	0.267007	0.565236	0.581051	-0.184224
14481	120.675000	-0.689114	0.615769	0.178045	-0.679623	0.616668	-0.070774	-0.604855	0.760670	0.188149	-0.588583	0.776522	-0.049718	-0.413782	1.043318	0.184445				-0.417752	1.080287	0.085526				-0.303884	0.676217	0.255332	-0.292721	0.723934	-0.090051	-0.184253	0.072012	0.139584	-0.170458	0.067155	0.193480				-0.170666	0.079305	-0.095979	-0.217131	0.954855	0.267009	0.565205	0.581060	-0.184224
14482	120.683333	-0.689115	0.615764	0.178041	-0.679631	0.616670	-0.070776	-0.604659	0.760702	0.188275	-0.588587	0.776519	-0.049724	-0.413794	1.043332	0.184484				-0.417773	1.080300	0.085557				-0.303883	0.676221	0.255326	-0.292726	0.723934	-0.090058	-0.184246	0.072013	0.139584	-0.170458	0.067164	0.193480				-0.170667	0.079317	-0.095988	-0.217184	0.954832	0.267024	0.565181	0.581063	-0.184233
14483	120.691667	-0.689122	0.615766	0.178040	-0.679618	0.616673	-0.070792	-0.604839	0.760661	0.188119	-0.588590	0.776516	-0.049721	-0.413798	1.043305	0.184463				-0.417814	1.080307	0.085583				-0.303884	0.676225	0.255320	-0.292730	0.723935	-0.090061	-0.184249	0.072016	0.139580	-0.170455	0.067156	0.193478				-0.170667	0.079314	-0.095985	-0.217237	0.954810	0.267042	0.565166	0.581055	-0.184234
14484	120.700000	-0.689123	0.615765	0.178040	-0.679623	0.616666	-0.070793	-0.604862	0.760662	0.188171	-0.588596	0.776517	-0.049721	-0.413834	1.043298	0.184471				-0.417837	1.080307	0.085563				-0.303884	0.676232	0.255321	-0.292730	0.723937	-0.090064	-0.184252	0.072013	0.139567	-0.170451	0.067156	0.193472				-0.170663	0.079317	-0.095987	-0.217296	0.954800	0.267078	0.565151	0.581043	-0.184242
14485	120.708333	-0.689126	0.615763	0.178043	-0.679650	0.616657	-0.070777	-0.604832	0.760652	0.188125	-0.588607	0.776505	-0.049713	-0.413868	1.043302	0.184435				-0.417868	1.080322	0.085551				-0.303885	0.676227	0.255314	-0.292735	0.723940	-0.090065	-0.184253	0.071998	0.139563	-0.170448	0.067148	0.193466				-0.170663	0.079311	-0.095984	-0.217339	0.954799	0.267124	0.565140	0.581023	-0.184241
14486	120.716667	-0.689127	0.615758	0.178049	-0.679650	0.616650	-0.070779	-0.604833	0.760646	0.188130	-0.588610	0.776503	-0.049710	-0.413910	1.043338	0.184455				-0.417896	1.080341	0.085557				-0.303892	0.676223	0.255318	-0.292739	0.723939	-0.090062	-0.184251	0.071996	0.139552	-0.170445	0.067140	0.193461				-0.170657	0.079308	-0.095988	-0.217380	0.954790	0.267177	0.565123	0.581004	-0.184244
14487	120.725000	-0.689128	0.615756	0.178056	-0.679637	0.616657	-0.070785	-0.604850	0.760647	0.188163	-0.588614	0.776499	-0.049704	-0.414025	1.043377	0.184437				-0.417905	1.080356	0.085514				-0.303896	0.676221	0.255326	-0.292744	0.723944	-0.090061	-0.184256	0.071991	0.139549	-0.170447	0.067138	0.193461				-0.170659	0.079309	-0.095989	-0.217422	0.954769	0.267253	0.565104	0.580986	-0.184243
14488	120.733333	-0.689129	0.615750	0.178058	-0.679634	0.616655	-0.070781	-0.604865	0.760640	0.188191	-0.588624	0.776500	-0.049698	-0.413984	1.043385	0.184416				-0.417913	1.080370	0.085474				-0.303899	0.676217	0.255334	-0.292752	0.723944	-0.090059	-0.184257	0.071992	0.139553	-0.170450	0.067140	0.193459				-0.170659	0.079310	-0.095997	-0.217464	0.954740	0.267328	0.565078	0.580970	-0.184245
14489	120.741667	-0.689129	0.615748	0.178061	-0.679660	0.616649	-0.070758	-0.604861	0.760636	0.188175	-0.588631	0.776496	-0.049687	-0.414012	1.043394	0.184398				-0.417943	1.080351	0.085442				-0.303907	0.676203	0.255337	-0.292758	0.723945	-0.090046	-0.184252	0.071996	0.139565	-0.170453	0.067149	0.193465				-0.170657	0.079308	-0.095988	-0.217518	0.954714	0.267421	0.565050	0.580956	-0.184238
14490	120.750000	-0.689130	0.615746	0.178066	-0.679640	0.616660	-0.070765	-0.604860	0.760628	0.188158	-0.588639	0.776497	-0.049680	-0.414207	1.043440	0.184379				-0.417965	1.080317	0.085398				-0.303914	0.676197	0.255352	-0.292766	0.723952	-0.090039	-0.184252	0.072005	0.139573	-0.170460	0.067164	0.193472				-0.170659	0.079317	-0.095987	-0.217576	0.954672	0.267513	0.565021	0.580945	-0.184232
14491	120.758333	-0.689132	0.615739	0.178071	-0.679650	0.616652	-0.070748	-0.604894	0.760606	0.188185	-0.588646	0.776504	-0.049667	-0.414079	1.043388	0.184310				-0.417990	1.080296	0.085361				-0.303922	0.676189	0.255363	-0.292774	0.723954	-0.090029	-0.184252	0.072012	0.139582	-0.170458	0.067160	0.193477				-0.170666	0.079311	-0.095982	-0.217663	0.954633	0.267621	0.564986	0.580943	-0.184227
14492	120.766667	-0.689136	0.615736	0.178082	-0.679659	0.616652	-0.070732	-0.604854	0.760640	0.188186	-0.588648	0.776502	-0.049657	-0.414268	1.043400	0.184273				-0.418013	1.080276	0.085324				-0.303930	0.676185	0.255374	-0.292781	0.723958	-0.090024	-0.184251	0.072013	0.139583	-0.170456	0.067157	0.193476				-0.170667	0.079313	-0.095975	-0.217753	0.954587	0.267723	0.564951	0.580947	-0.184225
14493	120.775000	-0.689134	0.615729	0.178090	-0.679649	0.616651	-0.070728	-0.604866	0.760622	0.188194	-0.588651	0.776501	-0.049648	-0.414243	1.043429	0.184300				-0.418044	1.080229	0.085290				-0.303932	0.676183	0.255387	-0.292788	0.723950	-0.090015	-0.184252	0.072007	0.139570	-0.170455	0.067153	0.193472				-0.170668	0.079310	-0.095975	-0.217833	0.954537	0.267814	0.564915	0.580943	-0.184228
14494	120.783333	-0.689134	0.615731	0.178099	-0.679646	0.616649	-0.070721	-0.604870	0.760621	0.188209	-0.588646	0.776500	-0.049637	-0.414194	1.043408	0.184270				-0.418080	1.080179	0.085254				-0.303938	0.676176	0.255394	-0.292790	0.723951	-0.090008	-0.184255	0.072002	0.139565	-0.170451	0.067146	0.193466				-0.170666	0.079313	-0.095981	-0.217904	0.954494	0.267897	0.564887	0.580936	-0.184229
14495	120.791667	-0.689134	0.615728	0.178108	-0.679638	0.616653	-0.070714	-0.604795	0.760633	0.188319	-0.588639	0.776500	-0.049618	-0.414308	1.043404	0.184222				-0.418111	1.080158	0.085216				-0.303936	0.676177	0.255407	-0.292787	0.723957	-0.089999	-0.184256	0.071996	0.139569	-0.170450	0.067146	0.193463				-0.170665	0.079317	-0.095984	-0.217977	0.954455	0.267968	0.564863	0.580938	-0.184231
14496	120.800000	-0.689132	0.615723	0.178116	-0.679621	0.616654	-0.070712	-0.604865	0.760613	0.188232	-0.588642	0.776500	-0.049616	-0.414447	1.043453	0.184225				-0.418146	1.080127	0.085172				-0.303934	0.676174	0.255411	-0.292779	0.723957	-0.089991	-0.184260	0.071995	0.139567	-0.170453	0.067144	0.193470				-0.170666	0.079310	-0.095981	-0.218046	0.954433	0.268041	0.564844	0.580932	-0.184231
14497	120.808333	-0.689131	0.615722	0.178120	-0.679607	0.616664	-0.070709	-0.604882	0.760586	0.188231	-0.588634	0.776498	-0.049604	-0.414418	1.043450	0.184186				-0.418168	1.080113	0.085132				-0.303931	0.676163	0.255409	-0.292775	0.723964	-0.089982	-0.184253	0.071994	0.139575	-0.170450	0.067143	0.193475				-0.170664	0.079312	-0.095987	-0.218100	0.954412	0.268085	0.564836	0.580919	-0.184230
14498	120.816667	-0.689133	0.615722	0.178125	-0.679587	0.616669	-0.070713	-0.604899	0.760555	0.188228	-0.588621	0.776502	-0.049582	-0.414531	1.043476	0.184166				-0.418187	1.080102	0.085091				-0.303928	0.676161	0.255413	-0.292772	0.723974	-0.089978	-0.184255	0.072001	0.139578	-0.170455	0.067149	0.193480				-0.170664	0.079307	-0.095979	-0.218148	0.954403	0.268116	0.564829	0.580912	-0.184230
14499	120.825000	-0.689135	0.615723	0.178124	-0.679588	0.616670	-0.070698	-0.604871	0.760597	0.188278	-0.588622	0.776507	-0.049574	-0.414496	1.043479	0.184119				-0.418194	1.080081	0.085059				-0.303923	0.676161	0.255412	-0.292765	0.723979	-0.089972	-0.184248	0.072013	0.139589	-0.170457	0.067157	0.193490				-0.170670	0.079307	-0.095977	-0.218181	0.954405	0.268140	0.564822	0.580905	-0.184225
14500	120.833333	-0.689135	0.615720	0.178128	-0.679600	0.616675	-0.070679	-0.604860	0.760591	0.188262	-0.588623	0.776509	-0.049567	-0.414597	1.043505	0.184114				-0.418205	1.080069	0.085035				-0.303919	0.676167	0.255414	-0.292765	0.723989	-0.089974	-0.184249	0.072019	0.139593	-0.170461	0.067161	0.193491				-0.170667	0.079318	-0.095978	-0.218205	0.954413	0.268153	0.564818	0.580894	-0.184219
14501	120.841667	-0.689143	0.615717	0.178128	-0.679575	0.616676	-0.070690	-0.604796	0.760578	0.188335	-0.588620	0.776508	-0.049557	-0.414607	1.043479	0.184105				-0.418217	1.080066	0.085027				-0.303921	0.676156	0.255408	-0.292770	0.723989	-0.089971	-0.184252	0.072030	0.139593	-0.170456	0.067158	0.193493				-0.170662	0.079315	-0.095969	-0.218209	0.954429	0.268153	0.564813	0.580882	-0.184215
14502	120.850000	-0.689144	0.615717	0.178135	-0.679559	0.616677	-0.070690	-0.604643	0.760715	0.188546	-0.588610	0.776506	-0.049537	-0.414628	1.043460	0.184087				-0.418228	1.080062	0.085027				-0.303920	0.676160	0.255411	-0.292775	0.723993	-0.089979	-0.184248	0.072030	0.139591	-0.170447	0.067154	0.193492				-0.170665	0.079315	-0.095966	-0.218206	0.954437	0.268131	0.564799	0.580865	-0.184212
14503	120.858333	-0.689142	0.615717	0.178140	-0.679568	0.616678	-0.070680	-0.604806	0.760576	0.188374	-0.588614	0.776505	-0.049532	-0.414635	1.043484	0.184122				-0.418245	1.080033	0.085039				-0.303916	0.676164	0.255405	-0.292779	0.723988	-0.089983	-0.184249	0.072023	0.139584	-0.170451	0.067148	0.193488				-0.170665	0.079318	-0.095968	-0.218208	0.954456	0.268114	0.564786	0.580855	-0.184217
14504	120.866667	-0.689142	0.615717	0.178148	-0.679577	0.616675	-0.070667	-0.604893	0.760536	0.188280	-0.588621	0.776509	-0.049523	-0.414647	1.043447	0.184128				-0.418263	1.080009	0.085057				-0.303907	0.676165	0.255401	-0.292787	0.723981	-0.089984	-0.184249	0.072018	0.139579	-0.170449	0.067147	0.193484				-0.170665	0.079311	-0.095965	-0.218215	0.954466	0.268082	0.564774	0.580843	-0.184222
14505	120.875000	-0.689141	0.615718	0.178155	-0.679547	0.616685	-0.070677	-0.604696	0.760604	0.188479	-0.588619	0.776509	-0.049516	-0.414639	1.043406	0.184173				-0.418280	1.079979	0.085082				-0.303898	0.676160	0.255401	-0.292789	0.723981	-0.089986	-0.184254	0.072019	0.139576	-0.170450	0.067147	0.193477				-0.170665	0.079317	-0.095973	-0.218220	0.954480	0.268050	0.564766	0.580835	-0.184225
14506	120.883333	-0.689140	0.615717	0.178160	-0.679542	0.616689	-0.070669	-0.604702	0.760603	0.188512	-0.588612	0.776513	-0.049496	-0.414481	1.043327	0.184189				-0.418299	1.079950	0.085119				-0.303891	0.676157	0.255399	-0.292787	0.723979	-0.089981	-0.184257	0.072011	0.139583	-0.170453	0.067143	0.193483				-0.170668	0.079317	-0.095979	-0.218238	0.954493	0.268016	0.564758	0.580829	-0.184227
14507	120.891667	-0.689140	0.615715	0.178164	-0.679572	0.616691	-0.070646	-0.604660	0.760604	0.188475	-0.588623	0.776519	-0.049498	-0.414562	1.043298	0.184214				-0.418328	1.079932	0.085150				-0.303882	0.676152	0.255401	-0.292788	0.723987	-0.089977	-0.184258	0.072015	0.139583	-0.170457	0.067158	0.193488				-0.170669	0.079312	-0.095977	-0.218252	0.954508	0.267980	0.564751	0.580822	-0.184224
14508	120.900000	-0.689140	0.615713	0.178166	-0.679561	0.616694	-0.070648	-0.604670	0.760581	0.188481	-0.588620	0.776525	-0.049494	-0.414638	1.043304	0.184255				-0.418350	1.079919	0.085179				-0.303874	0.676142	0.255403	-0.292782	0.723995	-0.089974	-0.184252	0.072025	0.139596	-0.170455	0.067163	0.193490				-0.170666	0.079303	-0.095974	-0.218257	0.954528	0.267956	0.564743	0.580814	-0.184222
14509	120.908333	-0.689139	0.615710	0.178167	-0.679545	0.616705	-0.070655	-0.604649	0.760631	0.188566	-0.588620	0.776539	-0.049487	-0.414488	1.043219	0.184244				-0.418381	1.079927	0.085222				-0.303868	0.676139	0.255401	-0.292780	0.724003	-0.089969	-0.184252	0.072032	0.139599	-0.170460	0.067159	0.193496				-0.170672	0.079319	-0.095969	-0.218248	0.954551	0.267922	0.564741	0.580806	-0.184218
14510	120.916667	-0.689139	0.615708	0.178167	-0.679540	0.616709	-0.070654	-0.604866	0.760506	0.188323	-0.588619	0.776546	-0.049477	-0.414503	1.043229	0.184278				-0.418407	1.079933	0.085240				-0.303866	0.676126	0.255391	-0.292776	0.724012	-0.089963	-0.184251	0.072033	0.139593	-0.170457	0.067165	0.193493				-0.170672	0.079315	-0.095966	-0.218226	0.954577	0.267889	0.564734	0.580793	-0.184218
14511	120.925000	-0.689135	0.615707	0.178170	-0.679560	0.616705	-0.070639	-0.604756	0.760561	0.188445	-0.588615	0.776549	-0.049477	-0.414525	1.043229	0.184290				-0.418436	1.079941	0.085250				-0.303860	0.676121	0.255393	-0.292772	0.724013	-0.089967	-0.184256	0.072025	0.139588	-0.170453	0.067156	0.193487				-0.170670	0.079314	-0.095966	-0.218179	0.954605	0.267857	0.564726	0.580778	-0.184221
14512	120.933333	-0.689135	0.615708	0.178173	-0.679535	0.616714	-0.070654	-0.604838	0.760545	0.188357	-0.588605	0.776555	-0.049473	-0.414542	1.043203	0.184278				-0.418473	1.079941	0.085277				-0.303863	0.676111	0.255392	-0.292767	0.724011	-0.089971	-0.184260	0.072006	0.139581	-0.170453	0.067144	0.193482				-0.170671	0.079311	-0.095966	-0.218115	0.954629	0.267836	0.564722	0.580759	-0.184233
14513	120.941667	-0.689136	0.615714	0.178173	-0.679533	0.616718	-0.070653	-0.604764	0.760581	0.188511	-0.588603	0.776565	-0.049467	-0.414571	1.043210	0.184292				-0.418504	1.079935	0.085262				-0.303862	0.676096	0.255389	-0.292762	0.724015	-0.089970	-0.184255	0.072006	0.139582	-0.170449	0.067137	0.193477				-0.170668	0.079319	-0.095975	-0.218035	0.954657	0.267813	0.564721	0.580741	-0.184245
14514	120.950000	-0.689132	0.615711	0.178172	-0.679532	0.616725	-0.070656	-0.604877	0.760494	0.188351	-0.588602	0.776566	-0.049459	-0.414613	1.043218	0.184285				-0.418544	1.079912	0.085240				-0.303861	0.676082	0.255382	-0.292759	0.724015	-0.089967	-0.184256	0.072003	0.139581	-0.170453	0.067141	0.193481				-0.170671	0.079315	-0.095974	-0.217924	0.954675	0.267785	0.564711	0.580728	-0.184250
14515	120.958333	-0.689134	0.615709	0.178171	-0.679548	0.616726	-0.070645	-0.604774	0.760528	0.188443	-0.588595	0.776572	-0.049456	-0.414644	1.043201	0.184272				-0.418606	1.079882	0.085241				-0.303862	0.676062	0.255379	-0.292748	0.724021	-0.089960	-0.184260	0.072007	0.139583	-0.170454	0.067149	0.193479				-0.170667	0.079309	-0.095979	-0.217781	0.954704	0.267763	0.564704	0.580714	-0.184250
14516	120.966667	-0.689135	0.615708	0.178166	-0.679531	0.616734	-0.070657	-0.604635	0.760647	0.188650	-0.588590	0.776585	-0.049452	-0.414693	1.043187	0.184242				-0.418668	1.079832	0.085208				-0.303863	0.676049	0.255380	-0.292740	0.724026	-0.089943	-0.184248	0.072013	0.139585	-0.170454	0.067154	0.193483				-0.170667	0.079318	-0.095975	-0.217594	0.954725	0.267704	0.564687	0.580710	-0.184252
14517	120.975000	-0.689133	0.615704	0.178157	-0.679533	0.616739	-0.070657	-0.604759	0.760550	0.188504	-0.588589	0.776593	-0.049448	-0.414754	1.043180	0.184216				-0.418744	1.079766	0.085164				-0.303866	0.676042	0.255382	-0.292734	0.724029	-0.089937	-0.184251	0.072018	0.139590	-0.170457	0.067158	0.193488				-0.170669	0.079312	-0.095971	-0.217353	0.954735	0.267602	0.564670	0.580703	-0.184250
14518	120.983333	-0.689136	0.615701	0.178148	-0.679559	0.616732	-0.070639	-0.604886	0.760452	0.188357	-0.588588	0.776602	-0.049451	-0.414814	1.043206	0.184220				-0.418827	1.079680	0.085121				-0.303868	0.676025	0.255379	-0.292728	0.724038	-0.089928	-0.184258	0.072023	0.139589	-0.170457	0.067164	0.193489				-0.170670	0.079309	-0.095971	-0.217064	0.954761	0.267474	0.564654	0.580695	-0.184254
14519	120.991667	-0.689132	0.615701	0.178143	-0.679540	0.616740	-0.070658	-0.604869	0.760460	0.188366	-0.588584	0.776622	-0.049446	-0.414876	1.043213	0.184175				-0.418914	1.079564	0.085047				-0.303873	0.676012	0.255380	-0.292727	0.724045	-0.089917	-0.184254	0.072024	0.139585	-0.170459	0.067158	0.193487				-0.170669	0.079315	-0.095973	-0.216637	0.954801	0.267265	0.564628	0.580682	-0.184255
14520	121.000000	-0.689137	0.615702	0.178139	-0.679533	0.616745	-0.070666	-0.604644	0.760593	0.188651	-0.588582	0.776634	-0.049444	-0.414975	1.043250	0.184139				-0.419034	1.079439	0.084969				-0.303875	0.675995	0.255373	-0.292728	0.724046	-0.089910	-0.184251	0.072020	0.139577	-0.170458	0.067155	0.193476				-0.170670	0.079317	-0.095975	-0.216070	0.954862	0.266962	0.564611	0.580661	-0.184263
14521	121.008333	-0.689137	0.615703	0.178135	-0.679545	0.616751	-0.070660	-0.604882	0.760434	0.188376	-0.588576	0.776658	-0.049436	-0.415038	1.043287	0.184130				-0.419140	1.079292	0.084886				-0.303865	0.675984	0.255368	-0.292722	0.724050	-0.089904	-0.184259	0.072010	0.139567	-0.170454	0.067144	0.193471				-0.170673	0.079311	-0.095976	-0.215208	0.954949	0.266488	0.564583	0.580652	-0.184273
14522	121.016667	-0.689140	0.615704	0.178140	-0.679546	0.616761	-0.070651	-0.604906	0.760399	0.188376	-0.588565	0.776689	-0.049431	-0.415080	1.043330	0.184139				-0.419273	1.079123	0.084812				-0.303843	0.675966	0.255354	-0.292719	0.724057	-0.089893	-0.184256	0.072010	0.139560	-0.170452	0.067142	0.193465				-0.170675	0.079312	-0.095979	-0.214132	0.954930	0.265740	0.564562	0.580643	-0.184280
14523	121.025000	-0.689145	0.615700	0.178143	-0.679539	0.616779	-0.070649	-0.604784	0.760491	0.188550	-0.588546	0.776712	-0.049406	-0.415128	1.043314	0.184019				-0.419452	1.078935	0.084690				-0.303798	0.675933	0.255330	-0.292706	0.724065	-0.089885	-0.184261	0.072005	0.139568	-0.170453	0.067143	0.193469				-0.170671	0.079318	-0.095987	-0.212931	0.955016	0.264784	0.564537	0.580633	-0.184283
14524	121.033333	-0.689146	0.615698	0.178150	-0.679519	0.616795	-0.070648	-0.604692	0.760536	0.188694	-0.588524	0.776729	-0.049380	-0.415222	1.043346	0.183925				-0.419665	1.078760	0.084567				-0.303741	0.675906	0.255314	-0.292690	0.724079	-0.089868	-0.184260	0.072006	0.139573	-0.170457	0.067148	0.193478				-0.170670	0.079318	-0.095980	-0.211431	0.955171	0.263955	0.564509	0.580623	-0.184282
14525	121.041667	-0.689155	0.615691	0.178151	-0.679533	0.616809	-0.070630	-0.604963	0.760348	0.188410	-0.588507	0.776740	-0.049353	-0.415509	1.043633	0.184054				-0.419865	1.078622	0.084461				-0.303674	0.675872	0.255289	-0.292670	0.724097	-0.089850	-0.184255	0.072019	0.139583	-0.170458	0.067157	0.193479				-0.170671	0.079316	-0.095982	-0.209812	0.955581	0.263027	0.564484	0.580615	-0.184284
14526	121.050000	-0.689166	0.615680	0.178153	-0.679528	0.616811	-0.070621	-0.604992	0.760327	0.188416	-0.588499	0.776736	-0.049318	-0.415637	1.043821	0.184039				-0.419997	1.078534	0.084338				-0.303603	0.675851	0.255281	-0.292649	0.724116	-0.089835	-0.184255	0.072020	0.139591	-0.170462	0.067162	0.193493				-0.170677	0.079313	-0.095975	-0.208102	0.955557	0.262003	0.564451	0.580601	-0.184282
14527	121.058333	-0.689179	0.615669	0.178155	-0.679524	0.616812	-0.070620	-0.604894	0.760382	0.188572	-0.588481	0.776740	-0.049304	-0.415772	1.044007	0.184011				-0.420103	1.078454	0.084206				-0.303545	0.675809	0.255271	-0.292638	0.724134	-0.089820	-0.184255	0.072025	0.139593	-0.170461	0.067166	0.193486				-0.170674	0.079313	-0.095972	-0.206008	0.956056	0.261687	0.564421	0.580593	-0.184282
14528	121.066667	-0.689190	0.615652	0.178162	-0.679503	0.616806	-0.070625	-0.605043	0.760281	0.188433	-0.588472	0.776725	-0.049282	-0.415899	1.044160	0.183948				-0.420240	1.078356	0.084073				-0.303486	0.675797	0.255266	-0.292626	0.724144	-0.089810	-0.184253	0.072027	0.139589	-0.170460	0.067162	0.193490				-0.170672	0.079315	-0.095970	-0.204379	0.956094	0.260507	0.564390	0.580584	-0.184287
14529	121.075000	-0.689201	0.615641	0.178170	-0.679501	0.616803	-0.070623	-0.604970	0.760332	0.188603	-0.588465	0.776705	-0.049246	-0.416037	1.044290	0.183903				-0.420413	1.078241	0.083961				-0.303431	0.675809	0.255260	-0.292629	0.724152	-0.089802	-0.184254	0.072022	0.139587	-0.170458	0.067146	0.193482				-0.170671	0.079305	-0.095967	-0.202391	0.956182	0.259601	0.564363	0.580579	-0.184285
14530	121.083333	-0.689210	0.615630	0.178185	-0.679517	0.616793	-0.070604	-0.605069	0.760256	0.188460	-0.588480	0.776696	-0.049233	-0.416168	1.044381	0.183863				-0.420596	1.078129	0.083868				-0.303382	0.675840	0.255263	-0.292638	0.724155	-0.089805	-0.184261	0.072010	0.139584	-0.170458	0.067148	0.193475				-0.170672	0.079311	-0.095971	-0.200346	0.956193	0.258676	0.564335	0.580572	-0.184282
14531	121.091667	-0.689211	0.615624	0.178205	-0.679499	0.616799	-0.070601	-0.604946	0.760336	0.188629	-0.588480	0.776693	-0.049219	-0.416283	1.044443	0.183843				-0.420772	1.078046	0.083782				-0.303335	0.675886	0.255266	-0.292649	0.724153	-0.089808	-0.184260	0.072007	0.139584	-0.170456	0.067142	0.193476				-0.170673	0.079309	-0.095973	-0.198550	0.956136	0.257432	0.564311	0.580570	-0.184277
14532	121.100000	-0.689212	0.615623	0.178223	-0.679499	0.616805	-0.070585	-0.604869	0.760340	0.188715	-0.588494	0.776679	-0.049197	-0.416459	1.044536	0.183830				-0.420945	1.077972	0.083706				-0.303275	0.675941	0.255266	-0.292664	0.724219	-0.089684	-0.184262	0.072006	0.139581	-0.170457	0.067146	0.193481				-0.170669	0.079308	-0.095977	-0.196553	0.956167	0.256308	0.564283	0.580570	-0.184267
14533	121.108333	-0.689198	0.615626	0.178245	-0.679511	0.616804	-0.070554	-0.605045	0.760302	0.188568	-0.588520	0.776676	-0.049173	-0.416505	1.044462	0.183730				-0.421122	1.077906	0.083645				-0.303208	0.676020	0.255279	-0.292690	0.724181	-0.089747	-0.184263	0.072017	0.139589	-0.170461	0.067151	0.193484				-0.170670	0.079312	-0.095984	-0.194637	0.956240	0.255088	0.564254	0.580580	-0.184258
14534	121.116667	-0.689187	0.615633	0.178258	-0.679500	0.616814	-0.070543	-0.604989	0.760347	0.188575	-0.588531	0.776667	-0.049164	-0.416627	1.044431	0.183674				-0.421295	1.077851	0.083583				-0.303137	0.676087	0.255293	-0.292705	0.724214	-0.089681	-0.184260	0.072027	0.139593	-0.170461	0.067167	0.193494				-0.170666	0.079312	-0.095978	-0.192769	0.956334	0.253660	0.564229	0.580590	-0.184254
14535	121.125000	-0.689167	0.615639	0.178273	-0.679528	0.616811	-0.070507	-0.604869	0.760417	0.188723	-0.588566	0.776648	-0.049141	-0.416745	1.044392	0.183611				-0.421471	1.077844	0.083507				-0.303080	0.676126	0.255316	-0.292727	0.724205	-0.089684	-0.184258	0.072036	0.139594	-0.170463	0.067166	0.193499				-0.170668	0.079311	-0.095974	-0.191278	0.956365	0.252572	0.564206	0.580596	-0.184244
14536	121.133333	-0.689145	0.615644	0.178285	-0.679529	0.616805	-0.070489	-0.604963	0.760397	0.188673	-0.588594	0.776631	-0.049131	-0.416863	1.044332	0.183537				-0.421655	1.077829	0.083459				-0.303041	0.676146	0.255338	-0.292744	0.724203	-0.089687	-0.184256	0.072042	0.139601	-0.170465	0.067165	0.193494				-0.170669	0.079309	-0.095973	-0.189930	0.956343	0.251684	0.564185	0.580597	-0.184247
14537	121.141667	-0.689125	0.615649	0.178299	-0.679525	0.616799	-0.070480	-0.604886	0.760431	0.188635	-0.588622	0.776603	-0.049129	-0.416898	1.044191	0.183363				-0.421804	1.077853	0.083396				-0.303037	0.676143	0.255361	-0.292773	0.724130	-0.089837	-0.184256	0.072043	0.139591	-0.170457	0.067155	0.193493				-0.170670	0.079320	-0.095971	-0.188676	0.956281	0.251133	0.564172	0.580600	-0.184254
14538	121.150000	-0.689101	0.615656	0.178311	-0.679500	0.616793	-0.070491	-0.604636	0.760586	0.188930	-0.588651	0.776574	-0.049128	-0.416955	1.044079	0.183173				-0.421927	1.077924	0.083316				-0.303069	0.676129	0.255396	-0.292792	0.724181	-0.089719	-0.184262	0.072029	0.139590	-0.170455	0.067145	0.193486				-0.170669	0.079322	-0.095976	-0.187488	0.956140	0.250831	0.564162	0.580593	-0.184271
14539	121.158333	-0.689085	0.615659	0.178323	-0.679512	0.616779	-0.070473	-0.604848	0.760448	0.188651	-0.588683	0.776541	-0.049130	-0.417070	1.044036	0.183045				-0.422016	1.078028	0.083251				-0.303131	0.676105	0.255416	-0.292818	0.724169	-0.089744	-0.184258	0.072025	0.139587	-0.170455	0.067145	0.193485				-0.170667	0.079319	-0.095968	-0.186529	0.955819	0.250856	0.564161	0.580583	-0.184281
14540	121.166667	-0.689065	0.615664	0.178332	-0.679523	0.616768	-0.070463	-0.604661	0.760552	0.188916	-0.588708	0.776509	-0.049139	-0.417138	1.043991	0.182950				-0.422076	1.078178	0.083210				-0.303216	0.676066	0.255417	-0.292846	0.724155	-0.089771	-0.184259	0.072024	0.139588	-0.170460	0.067144	0.193489				-0.170673	0.079312	-0.095971	-0.185247	0.955351	0.251308	0.564161	0.580575	-0.184293
14541	121.175000	-0.689054	0.615669	0.178331	-0.679506	0.616757	-0.070468	-0.604731	0.760533	0.188774	-0.588727	0.776479	-0.049150	-0.417259	1.044037	0.182935				-0.422112	1.078357	0.083194				-0.303239	0.675656	0.255138	-0.292878	0.724142	-0.089800	-0.184260	0.072020	0.139591	-0.170456	0.067147	0.193489				-0.170668	0.079313	-0.095972	-0.183798	0.954649	0.252144	0.564170	0.580565	-0.184302
14542	121.183333	-0.689042	0.615680	0.178329	-0.679486	0.616751	-0.070482	-0.604578	0.760650	0.188893	-0.588752	0.776454	-0.049168	-0.417225	1.043952	0.182801				-0.422124	1.078526	0.083196				-0.303276	0.675246	0.254825	-0.292905	0.724133	-0.089831	-0.184256	0.072027	0.139600	-0.170460	0.067152	0.193491				-0.170661	0.079308	-0.095978	-0.182237	0.953741	0.253221	0.564174	0.580560	-0.184301
14543	121.191667	-0.689030	0.615694	0.178318	-0.679506	0.616743	-0.070471	-0.604735	0.760543	0.188693	-0.588760	0.776435	-0.049191	-0.417322	1.043968	0.182828				-0.422144	1.078659	0.083213				-0.303394	0.675219	0.254764	-0.292924	0.724131	-0.089856	-0.184258	0.072027	0.139600	-0.170460	0.067158	0.193500				-0.170667	0.079307	-0.095975	-0.180580	0.952644	0.254438	0.564179	0.580569	-0.184300
14544	121.200000	-0.689019	0.615705	0.178302	-0.679491	0.616732	-0.070493	-0.604654	0.760570	0.188741	-0.588770	0.776423	-0.049226	-0.417436	1.043976	0.182852				-0.422168	1.078751	0.083224				-0.303500	0.675217	0.254698	-0.292936	0.724123	-0.089876	-0.184251	0.072035	0.139602	-0.170454	0.067154	0.193500				-0.170666	0.079309	-0.095975	-0.178921	0.951457	0.255636	0.564180	0.580578	-0.184299
14545	121.208333	-0.689008	0.615718	0.178279	-0.679482	0.616734	-0.070517	-0.604609	0.760644	0.188734	-0.588768	0.776417	-0.049262	-0.417491	1.043886	0.182835				-0.422200	1.078789	0.083239				-0.303587	0.675228	0.254618	-0.292939	0.724123	-0.089887	-0.184255	0.072030	0.139602	-0.170458	0.067154	0.193497				-0.170668	0.079310	-0.095971	-0.177307	0.950244	0.256744	0.564178	0.580589	-0.184299
14546	121.216667	-0.688997	0.615731	0.178252	-0.679487	0.616725	-0.070529	-0.604592	0.760698	0.188767	-0.588750	0.776415	-0.049302	-0.417449	1.043715	0.182706				-0.422227	1.078801	0.083242				-0.303654	0.675245	0.254534	-0.292928	0.724124	-0.089897	-0.184251	0.072025	0.139596	-0.170460	0.067145	0.193496				-0.170668	0.079312	-0.095970	-0.175752	0.949054	0.257751	0.564178	0.580600	-0.184306
14547	121.225000	-0.688986	0.615740	0.178227	-0.679462	0.616724	-0.070572	-0.604739	0.760585	0.188551	-0.588737	0.776419	-0.049341	-0.417511	1.043674	0.182688				-0.422239	1.078789	0.083235				-0.303689	0.675266	0.254450	-0.292905	0.724118	-0.089892	-0.184254	0.072021	0.139588	-0.170456	0.067138	0.193488				-0.170665	0.079308	-0.095972	-0.174270	0.947888	0.258591	0.564177	0.580601	-0.184313
14548	121.233333	-0.688973	0.615749	0.178198	-0.679460	0.616724	-0.070592	-0.604808	0.760569	0.188426	-0.588712	0.776430	-0.049379	-0.417775	1.043795	0.182820				-0.422249	1.078748	0.083199				-0.303719	0.675281	0.254372	-0.292871	0.724116	-0.089878	-0.184260	0.072011	0.139593	-0.170452	0.067135	0.193484				-0.170665	0.079306	-0.095981	-0.172872	0.946761	0.259321	0.564177	0.580603	-0.184321
14549	121.241667	-0.688962	0.615765	0.178166	-0.679437	0.616741	-0.070630	-0.604837	0.760533	0.188406	-0.588676	0.776453	-0.049413	-0.417708	1.043639	0.182677				-0.422268	1.078664	0.083147				-0.303748	0.675297	0.254309	-0.292839	0.724118	-0.089854	-0.184257	0.072013	0.139587	-0.170455	0.067141	0.193480				-0.170663	0.079303	-0.095980	-0.171567	0.945632	0.260003	0.564169	0.580607	-0.184339
14550	121.250000	-0.688953	0.615782	0.178139	-0.679436	0.616756	-0.070653	-0.604820	0.760554	0.188417	-0.588650	0.776475	-0.049440	-0.417895	1.043692	0.182699				-0.422300	1.078595	0.083080				-0.303789	0.675299	0.254251	-0.292805	0.724122	-0.089822	-0.184259	0.072015	0.139581	-0.170462	0.067146	0.193480				-0.170664	0.079298	-0.095986	-0.170339	0.944475	0.260693	0.564168	0.580608	-0.184355
14551	121.258333	-0.688943	0.615791	0.178109	-0.679422	0.616765	-0.070672	-0.604809	0.760516	0.188345	-0.588628	0.776510	-0.049449	-0.418026	1.043734	0.182641				-0.422323	1.078571	0.082991				-0.303821	0.675299	0.254203	-0.292770	0.724129	-0.089792	-0.184258	0.072017	0.139583	-0.170461	0.067155	0.193482				-0.170657	0.079301	-0.095988	-0.169217	0.943196	0.261560	0.564166	0.580603	-0.184370
14552	121.266667	-0.688939	0.615801	0.178086	-0.679420	0.616780	-0.070690	-0.604831	0.760478	0.188326	-0.588606	0.776537	-0.049459	-0.418144	1.043809	0.182579				-0.422307	1.078576	0.082907				-0.303845	0.675302	0.254159	-0.292737	0.724140	-0.089769	-0.184255	0.072022	0.139585	-0.170463	0.067152	0.193489				-0.170657	0.079314	-0.095993	-0.168268	0.941711	0.262445	0.564166	0.580597	-0.184387
14553	121.275000	-0.688937	0.615797	0.178069	-0.679417	0.616784	-0.070704	-0.604572	0.760632	0.188614	-0.588594	0.776560	-0.049460	-0.418216	1.043907	0.182533				-0.422293	1.078592	0.082850				-0.303859	0.675294	0.254100	-0.292718	0.724150	-0.089742	-0.184250	0.072020	0.139585	-0.170461	0.067159	0.193483				-0.170654	0.079312	-0.095996	-0.167491	0.940073	0.263889	0.564167	0.580588	-0.184408
14554	121.283333	-0.688935	0.615793	0.178059	-0.679422	0.616792	-0.070715	-0.604644	0.760511	0.188538	-0.588587	0.776577	-0.049455	-0.418267	1.043999	0.182501				-0.422262	1.078582	0.082788				-0.303867	0.675304	0.254059	-0.292705	0.724166	-0.089722	-0.184258	0.072018	0.139579	-0.170458	0.067150	0.193485				-0.170656	0.079310	-0.095989	-0.167002	0.938295	0.265733	0.564172	0.580576	-0.184425
14555	121.291667	-0.688937	0.615789	0.178056	-0.679422	0.616799	-0.070718	-0.604633	0.760487	0.188528	-0.588583	0.776594	-0.049440	-0.418326	1.044112	0.182469				-0.422237	1.078557	0.082692				-0.303865	0.675305	0.254013	-0.292703	0.724176	-0.089707	-0.184256	0.072014	0.139574	-0.170453	0.067145	0.193477				-0.170659	0.079310	-0.095983	-0.167000	0.936404	0.268103	0.564176	0.580564	-0.184435
14556	121.300000	-0.688942	0.615784	0.178059	-0.679427	0.616803	-0.070714	-0.604573	0.760567	0.188650	-0.588583	0.776603	-0.049421	-0.418378	1.044201	0.182425				-0.422215	1.078502	0.082589				-0.303858	0.675312	0.253972	-0.292712	0.724178	-0.089689	-0.184257	0.072011	0.139574	-0.170455	0.067139	0.193474				-0.170661	0.079308	-0.095991	-0.167416	0.934357	0.270819	0.564181	0.580558	-0.184447
14557	121.308333	-0.688941	0.615779	0.178073	-0.679442	0.616811	-0.070702	-0.604684	0.760464	0.188525	-0.588589	0.776610	-0.049384	-0.418429	1.044269	0.182374				-0.422217	1.078436	0.082493				-0.303854	0.675307	0.253931	-0.292718	0.724184	-0.089674	-0.184262	0.071998	0.139571	-0.170456	0.067137	0.193465				-0.170659	0.079307	-0.095993	-0.169020	0.932690	0.274044	0.564191	0.580551	-0.184457
14558	121.316667	-0.688937	0.615772	0.178089	-0.679442	0.616830	-0.070694	-0.604794	0.760367	0.188413	-0.588598	0.776617	-0.049332	-0.418478	1.044362	0.182350				-0.422228	1.078360	0.082385				-0.303862	0.675302	0.253880	-0.292723	0.724186	-0.089656	-0.184260	0.071995	0.139568	-0.170457	0.067135	0.193466				-0.170659	0.079303	-0.096000	-0.170625	0.930853	0.277178	0.564203	0.580555	-0.184465
14559	121.325000	-0.688933	0.615766	0.178112	-0.679446	0.616843	-0.070660	-0.604741	0.760399	0.188477	-0.588597	0.776628	-0.049294	-0.418519	1.044442	0.182302				-0.422260	1.078283	0.082285				-0.303874	0.675301	0.253842	-0.292737	0.724184	-0.089635	-0.184259	0.071993	0.139572	-0.170465	0.067139	0.193466				-0.170663	0.079304	-0.096003	-0.173457	0.929214	0.280190	0.564216	0.580553	-0.184467
14560	121.333333	-0.688927	0.615760	0.178140	-0.679452	0.616859	-0.070629	-0.604756	0.760341	0.188498	-0.588613	0.776645	-0.049234	-0.418575	1.044550	0.182252				-0.422284	1.078207	0.082161				-0.303897	0.675280	0.253789	-0.292746	0.724187	-0.089612	-0.184258	0.071994	0.139574	-0.170465	0.067154	0.193468				-0.170660	0.079312	-0.096005	-0.175895	0.927900	0.283258	0.564230	0.580558	-0.184471
14561	121.341667	-0.688916	0.615752	0.178169	-0.679465	0.616867	-0.070586	-0.604615	0.760391	0.188663	-0.588624	0.776659	-0.049184	-0.418629	1.044680	0.182185				-0.422290	1.078112	0.082028				-0.303914	0.675280	0.253735	-0.292753	0.724196	-0.089588	-0.184259	0.071997	0.139574	-0.170466	0.067152	0.193471				-0.170658	0.079309	-0.096001	-0.179049	0.926913	0.285980	0.564248	0.580556	-0.184471
14562	121.350000	-0.688905	0.615741	0.178203	-0.679476	0.616868	-0.070545	-0.604695	0.760361	0.188658	-0.588637	0.776678	-0.049134	-0.418662	1.044825	0.182101				-0.422298	1.078024	0.081895				-0.303942	0.675281	0.253685	-0.292765	0.724204	-0.089560	-0.184259	0.071997	0.139567	-0.170462	0.067155	0.193468				-0.170656	0.079305	-0.095996	-0.182501	0.926134	0.288382	0.564264	0.580553	-0.184476
14563	121.358333	-0.688898	0.615732	0.178234	-0.679437	0.616883	-0.070533	-0.604576	0.760389	0.188794	-0.588644	0.776692	-0.049084	-0.418682	1.044947	0.182004				-0.422317	1.077942	0.081749				-0.304061	0.675692	0.253982	-0.292775	0.724208	-0.089534	-0.184259	0.071991	0.139566	-0.170458	0.067143	0.193465				-0.170656	0.079307	-0.095990	-0.185875	0.925536	0.290780	0.564281	0.580552	-0.184483
14564	121.366667	-0.688893	0.615722	0.178261	-0.679440	0.616886	-0.070509	-0.604434	0.760467	0.188998	-0.588649	0.776703	-0.049036	-0.418710	1.045071	0.181904				-0.422331	1.077852	0.081597				-0.303995	0.675274	0.253584	-0.292781	0.724213	-0.089511	-0.184259	0.071993	0.139561	-0.170456	0.067142	0.193458				-0.170650	0.079313	-0.095988	-0.189626	0.925069	0.293037	0.564301	0.580550	-0.184492
14565	121.375000	-0.688887	0.615716	0.178285	-0.679424	0.616896	-0.070478	-0.604460	0.760419	0.189037	-0.588656	0.776711	-0.048988	-0.418730	1.045247	0.181858				-0.422349	1.077723	0.081428				-0.304034	0.675264	0.253536	-0.292796	0.724225	-0.089490	-0.184260	0.071981	0.139559	-0.170453	0.067134	0.193457				-0.170654	0.079304	-0.095985	-0.193486	0.924799	0.293927	0.564310	0.580547	-0.184492
14566	121.383333	-0.688883	0.615711	0.178307	-0.679437	0.616912	-0.070436	-0.604672	0.760293	0.188849	-0.588652	0.776730	-0.048948	-0.418722	1.045384	0.181776				-0.422365	1.077590	0.081274				-0.304075	0.675255	0.253493	-0.292806	0.724233	-0.089471	-0.184259	0.071984	0.139561	-0.170456	0.067138	0.193456				-0.170656	0.079310	-0.095989	-0.197282	0.924552	0.294557	0.564324	0.580547	-0.184496
14567	121.391667	-0.688889	0.615710	0.178320	-0.679406	0.616914	-0.070441	-0.604427	0.760374	0.189077	-0.588660	0.776735	-0.048906	-0.418712	1.045519	0.181724				-0.422384	1.077455	0.081139				-0.304220	0.675626	0.253789	-0.292813	0.724245	-0.089457	-0.184259	0.071995	0.139562	-0.170459	0.067137	0.193462				-0.170651	0.079308	-0.095991	-0.200839	0.924405	0.294895	0.564331	0.580551	-0.184499
14568	121.400000	-0.688893	0.615709	0.178329	-0.679403	0.616920	-0.070435	-0.604388	0.760398	0.189149	-0.588663	0.776732	-0.048868	-0.418555	1.045531	0.181534				-0.422421	1.077309	0.081019				-0.304187	0.675177	0.253422	-0.292818	0.724249	-0.089442	-0.184257	0.071996	0.139571	-0.170456	0.067141	0.193470				-0.170650	0.079304	-0.095989	-0.204153	0.924338	0.295054	0.564336	0.580555	-0.184500
14569	121.408333	-0.688893	0.615702	0.178334	-0.679385	0.616924	-0.070410	-0.604426	0.760312	0.189096	-0.588658	0.776742	-0.048822	-0.418611	1.045730	0.181581				-0.422464	1.077184	0.080909				-0.304263	0.675122	0.253408	-0.292821	0.724261	-0.089438	-0.184257	0.072012	0.139572	-0.170465	0.067148	0.193476				-0.170652	0.079308	-0.095982	-0.207239	0.923957	0.294739	0.564334	0.580554	-0.184495
14570	121.416667	-0.688899	0.615703	0.178338	-0.679394	0.616930	-0.070390	-0.604435	0.760285	0.189108	-0.588654	0.776744	-0.048790	-0.418664	1.045943	0.181617				-0.422494	1.077048	0.080799				-0.304531	0.675856	0.254078	-0.292826	0.724268	-0.089436	-0.184261	0.072013	0.139581	-0.170463	0.067153	0.193480				-0.170654	0.079307	-0.095976	-0.209820	0.924099	0.294504	0.564334	0.580550	-0.184491
14571	121.425000	-0.688902	0.615695	0.178339	-0.679376	0.616920	-0.070405	-0.604419	0.760344	0.189201	-0.588658	0.776740	-0.048775	-0.418497	1.045939	0.181429				-0.422519	1.076922	0.080682				-0.304621	0.675770	0.254106	-0.292836	0.724265	-0.089438	-0.184256	0.072015	0.139584	-0.170463	0.067149	0.193484				-0.170654	0.079303	-0.095976	-0.211941	0.924343	0.294161	0.564321	0.580548	-0.184488
14572	121.433333	-0.688905	0.615693	0.178340	-0.679357	0.616920	-0.070416	-0.604637	0.760240	0.188976	-0.588663	0.776749	-0.048769	-0.418591	1.046170	0.181535				-0.422556	1.076795	0.080575				-0.304708	0.675681	0.254152	-0.292853	0.724263	-0.089445	-0.184256	0.072014	0.139585	-0.170456	0.067144	0.193488				-0.170659	0.079303	-0.095973	-0.213684	0.924643	0.293758	0.564311	0.580545	-0.184487
14573	121.441667	-0.688912	0.615691	0.178332	-0.679356	0.616921	-0.070408	-0.604645	0.760253	0.188978	-0.588669	0.776746	-0.048775	-0.418559	1.046240	0.181498				-0.422605	1.076689	0.080485				-0.304779	0.675615	0.254222	-0.292864	0.724258	-0.089450	-0.184256	0.072013	0.139585	-0.170458	0.067138	0.193482				-0.170657	0.079307	-0.095979	-0.214902	0.924983	0.293319	0.564303	0.580540	-0.184482
14574	121.450000	-0.688921	0.615692	0.178327	-0.679335	0.616920	-0.070418	-0.604654	0.760270	0.188969	-0.588675	0.776730	-0.048785	-0.418540	1.046293	0.181441				-0.422650	1.076585	0.080383				-0.304825	0.675562	0.254286	-0.292867	0.724246	-0.089454	-0.184260	0.072016	0.139587	-0.170450	0.067132	0.193487				-0.170653	0.079292	-0.095962	-0.215711	0.925336	0.292851	0.564291	0.580536	-0.184485
14575	121.458333	-0.688922	0.615693	0.178321	-0.679351	0.616910	-0.070431	-0.604403	0.760442	0.189201	-0.588682	0.776719	-0.048805	-0.418515	1.046321	0.181380				-0.422682	1.076501	0.080288				-0.304848	0.675539	0.254351	-0.292881	0.724237	-0.089441	-0.184258	0.072017	0.139600	-0.170454	0.067140	0.193489				-0.170656	0.079302	-0.095967	-0.215914	0.925657	0.292350	0.564274	0.580541	-0.184470
14576	121.466667	-0.688935	0.615699	0.178313	-0.679343	0.616908	-0.070427	-0.604482	0.760389	0.189147	-0.588713	0.776706	-0.048852	-0.418476	1.046313	0.181316				-0.422707	1.076455	0.080213				-0.304853	0.675544	0.254431	-0.292884	0.724234	-0.089418	-0.184261	0.072024	0.139610	-0.170458	0.067146	0.193502				-0.170652	0.079301	-0.095962	-0.215611	0.925949	0.291836	0.564259	0.580553	-0.184455
14577	121.475000	-0.688942	0.615702	0.178304	-0.679363	0.616888	-0.070441	-0.604691	0.760338	0.188903	-0.588721	0.776679	-0.048885	-0.418433	1.046307	0.181268				-0.422714	1.076417	0.080157				-0.304824	0.675579	0.254483	-0.292893	0.724226	-0.089396	-0.184256	0.072035	0.139611	-0.170459	0.067155	0.193506				-0.170651	0.079303	-0.095958	-0.214619	0.926210	0.291323	0.564241	0.580562	-0.184432
14578	121.483333	-0.688953	0.615704	0.178291	-0.679387	0.616860	-0.070460	-0.604452	0.760513	0.189110	-0.588742	0.776638	-0.048930	-0.418382	1.046227	0.181191				-0.422695	1.076400	0.080087				-0.304767	0.675626	0.254517	-0.292897	0.724215	-0.089379	-0.184257	0.072039	0.139613	-0.170463	0.067158	0.193510				-0.170643	0.079303	-0.095960	-0.213073	0.926446	0.290805	0.564224	0.580564	-0.184415
14579	121.491667	-0.688962	0.615700	0.178283	-0.679405	0.616827	-0.070476	-0.604472	0.760541	0.189064	-0.588761	0.776597	-0.048985	-0.418324	1.046215	0.181228				-0.422690	1.076392	0.080054				-0.304668	0.675716	0.254540	-0.292910	0.724195	-0.089373	-0.184258	0.072039	0.139614	-0.170461	0.067160	0.193507				-0.170646	0.079304	-0.095953	-0.210856	0.926704	0.290273	0.564204	0.580572	-0.184402
14580	121.500000	-0.688972	0.615695	0.178274	-0.679401	0.616800	-0.070484	-0.604488	0.760573	0.189018	-0.588776	0.776550	-0.049039	-0.418276	1.046087	0.181179				-0.422697	1.076415	0.080034				-0.304541	0.675837	0.254534	-0.292926	0.724174	-0.089376	-0.184260	0.072031	0.139611	-0.170466	0.067155	0.193503				-0.170644	0.079308	-0.095961	-0.208146	0.926982	0.289734	0.564186	0.580569	-0.184391
14581	121.508333	-0.688982	0.615696	0.178260	-0.679455	0.616761	-0.070499	-0.604741	0.760473	0.188709	-0.588797	0.776498	-0.049101	-0.418197	1.045853	0.181066				-0.422704	1.076428	0.080031				-0.304384	0.675988	0.254515	-0.292940	0.724139	-0.089399	-0.184262	0.072024	0.139599	-0.170460	0.067142	0.193494				-0.170650	0.079307	-0.095961	-0.204787	0.927476	0.289159	0.564162	0.580571	-0.184388
14582	121.516667	-0.688990	0.615695	0.178244	-0.679467	0.616740	-0.070533	-0.604505	0.760657	0.188919	-0.588816	0.776452	-0.049166	-0.418135	1.045642	0.180968				-0.422694	1.076500	0.080018				-0.304196	0.676156	0.254498	-0.292953	0.724108	-0.089436	-0.184256	0.072021	0.139591	-0.170460	0.067138	0.193487				-0.170646	0.079308	-0.095969	-0.200984	0.927902	0.288252	0.564140	0.580570	-0.184385
14583	121.525000	-0.688989	0.615701	0.178229	-0.679511	0.616710	-0.070529	-0.604748	0.760540	0.188585	-0.588836	0.776411	-0.049230	-0.418085	1.045371	0.180820				-0.422673	1.076594	0.080021				-0.303976	0.676311	0.254465	-0.292970	0.724093	-0.089495	-0.184261	0.072014	0.139586	-0.170455	0.067142	0.193482				-0.170652	0.079303	-0.095971	-0.196734	0.928144	0.286795	0.564118	0.580578	-0.184381
14584	121.533333	-0.688986	0.615714	0.178209	-0.679535	0.616691	-0.070545	-0.604697	0.760621	0.188526	-0.588867	0.776379	-0.049296	-0.418039	1.045192	0.180797				-0.422630	1.076716	0.080042				-0.303730	0.676456	0.254441	-0.292982	0.724077	-0.089558	-0.184259	0.072018	0.139584	-0.170459	0.067142	0.193481				-0.170660	0.079299	-0.095975	-0.192201	0.928267	0.285140	0.564089	0.580590	-0.184378
14585	121.541667	-0.688978	0.615731	0.178185	-0.679543	0.616681	-0.070575	-0.604498	0.760737	0.188697	-0.588903	0.776354	-0.049362	-0.417860	1.044860	0.180628				-0.422562	1.076838	0.080073				-0.303472	0.676580	0.254432	-0.293002	0.724065	-0.089640	-0.184261	0.072015	0.139585	-0.170461	0.067147	0.193484				-0.170654	0.079302	-0.095986	-0.187693	0.928514	0.281901	0.564073	0.580594	-0.184372
14586	121.550000	-0.688963	0.615746	0.178167	-0.679575	0.616663	-0.070583	-0.604511	0.760719	0.188585	-0.588926	0.776335	-0.049416	-0.417787	1.044581	0.180545				-0.422476	1.076958	0.080119				-0.303223	0.676689	0.254415	-0.293022	0.724064	-0.089731	-0.184265	0.072012	0.139585	-0.170465	0.067159	0.193486				-0.170661	0.079297	-0.095995	-0.183538	0.929426	0.278020	0.564051	0.580601	-0.184367
14587	121.558333	-0.688945	0.615761	0.178143	-0.679580	0.616649	-0.070614	-0.604592	0.760735	0.188493	-0.588965	0.776319	-0.049488	-0.417634	1.044316	0.180486				-0.422367	1.077073	0.080171				-0.303008	0.676758	0.254391	-0.293054	0.724056	-0.089838	-0.184258	0.072017	0.139585	-0.170463	0.067162	0.193483				-0.170657	0.079307	-0.096000	-0.179644	0.929923	0.274081	0.564033	0.580606	-0.184363
14588	121.566667	-0.688924	0.615780	0.178123	-0.679616	0.616637	-0.070626	-0.604664	0.760746	0.188406	-0.588998	0.776302	-0.049545	-0.417468	1.044021	0.180402				-0.422256	1.077178	0.080254				-0.302831	0.676816	0.254374	-0.293090	0.724049	-0.089954	-0.184261	0.072014	0.139581	-0.170466	0.067153	0.193481				-0.170663	0.079306	-0.095995	-0.176418	0.930719	0.269978	0.564012	0.580604	-0.184357
14589	121.575000	-0.688897	0.615796	0.178101	-0.679635	0.616626	-0.070650	-0.604602	0.760774	0.188347	-0.589022	0.776278	-0.049603	-0.417329	1.043766	0.180410				-0.422142	1.077288	0.080334				-0.302722	0.676838	0.254360	-0.293137	0.724043	-0.090078	-0.184262	0.072007	0.139573	-0.170463	0.067148	0.193470				-0.170659	0.079310	-0.096008	-0.173108	0.931629	0.266090	0.564000	0.580609	-0.184357
14590	121.583333	-0.688869	0.615817	0.178081	-0.679623	0.616618	-0.070688	-0.604533	0.760805	0.188284	-0.589048	0.776258	-0.049657	-0.417168	1.043473	0.180370				-0.422029	1.077356	0.080419				-0.302689	0.676820	0.254331	-0.293185	0.724017	-0.090204	-0.184262	0.071997	0.139561	-0.170460	0.067142	0.193461				-0.170660	0.079306	-0.096007	-0.170843	0.932565	0.262257	0.563987	0.580607	-0.184360
14591	121.591667	-0.688841	0.615840	0.178057	-0.679633	0.616612	-0.070714	-0.604500	0.760815	0.188261	-0.589071	0.776243	-0.049712	-0.416958	1.043191	0.180357				-0.421902	1.077396	0.080515				-0.302763	0.676743	0.254293	-0.293226	0.724000	-0.090335	-0.184265	0.071985	0.139554	-0.170458	0.067134	0.193456				-0.170664	0.079306	-0.096021	-0.168601	0.933246	0.258671	0.563973	0.580610	-0.184353
14592	121.600000	-0.688799	0.615861	0.178029	-0.679646	0.616603	-0.070737	-0.604202	0.760969	0.188462	-0.589095	0.776236	-0.049766	-0.416798	1.042957	0.180362				-0.421779	1.077392	0.080605				-0.302910	0.676665	0.254257	-0.293268	0.723971	-0.090456	-0.184265	0.071973	0.139551	-0.170464	0.067135	0.193451				-0.170662	0.079306	-0.096022	-0.167104	0.934101	0.255586	0.563958	0.580618	-0.184349
14593	121.608333	-0.688761	0.615889	0.177997	-0.679683	0.616589	-0.070745	-0.604265	0.760916	0.188274	-0.589099	0.776230	-0.049822	-0.416572	1.042717	0.180316				-0.421680	1.077368	0.080704				-0.303117	0.676593	0.254229	-0.293294	0.723948	-0.090564	-0.184266	0.071973	0.139554	-0.170465	0.067135	0.193449				-0.170663	0.079301	-0.096030	-0.166092	0.934963	0.252869	0.563938	0.580634	-0.184341
14594	121.616667	-0.688728	0.615920	0.177958	-0.679690	0.616580	-0.070775	-0.604344	0.760866	0.188083	-0.589094	0.776231	-0.049882	-0.416469	1.042572	0.180414				-0.421580	1.077337	0.080773				-0.303344	0.676545	0.254230	-0.293299	0.723925	-0.090644	-0.184262	0.071971	0.139546	-0.170467	0.067146	0.193450				-0.170666	0.079290	-0.096023	-0.165311	0.935765	0.250766	0.563920	0.580649	-0.184338
14595	121.625000	-0.688692	0.615946	0.177920	-0.679690	0.616568	-0.070812	-0.604221	0.760893	0.188098	-0.589088	0.776230	-0.049969	-0.416275	1.042436	0.180410				-0.421466	1.077313	0.080837				-0.303534	0.676557	0.254253	-0.293288	0.723905	-0.090688	-0.184260	0.071971	0.139548	-0.170467	0.067145	0.193454				-0.170658	0.079298	-0.096038	-0.164475	0.936521	0.249362	0.563903	0.580652	-0.184336
14596	121.633333	-0.688660	0.615976	0.177878	-0.679686	0.616563	-0.070850	-0.604058	0.761008	0.188210	-0.589046	0.776232	-0.050037	-0.416093	1.042387	0.180463				-0.421349	1.077292	0.080891				-0.303661	0.676610	0.254279	-0.293260	0.723894	-0.090693	-0.184263	0.071963	0.139541	-0.170465	0.067147	0.193449				-0.170658	0.079293	-0.096039	-0.163650	0.937257	0.248502	0.563887	0.580660	-0.184341
14597	121.641667	-0.688632	0.616002	0.177830	-0.679648	0.616553	-0.070908	-0.604280	0.760880	0.187906	-0.588988	0.776235	-0.050098	-0.415923	1.042409	0.180518				-0.421251	1.077276	0.080933				-0.303669	0.676748	0.254306	-0.293205	0.723888	-0.090639	-0.184264	0.071955	0.139541	-0.170464	0.067141	0.193442				-0.170654	0.079296	-0.096033	-0.162810	0.937914	0.248216	0.563867	0.580664	-0.184347
14598	121.650000	-0.688604	0.616038	0.177786	-0.679616	0.616562	-0.070956	-0.604266	0.760890	0.187864	-0.588923	0.776238	-0.050153	-0.415776	1.042485	0.180555				-0.421165	1.077263	0.080946				-0.303594	0.676928	0.254334	-0.293136	0.723887	-0.090542	-0.184262	0.071956	0.139526	-0.170460	0.067134	0.193432				-0.170652	0.079296	-0.096030	-0.162075	0.938483	0.248274	0.563849	0.580666	-0.184358
14599	121.658333	-0.688581	0.616065	0.177748	-0.679586	0.616581	-0.070997	-0.604003	0.761024	0.188074	-0.588847	0.776246	-0.050195	-0.415649	1.042596	0.180578				-0.421089	1.077256	0.080923				-0.303458	0.677127	0.254365	-0.293058	0.723901	-0.090408	-0.184263	0.071942	0.139524	-0.170458	0.067124	0.193422				-0.170651	0.079304	-0.096034	-0.161589	0.938958	0.248467	0.563828	0.580673	-0.184369
14600	121.666667	-0.688561	0.616091	0.177716	-0.679544	0.616603	-0.071026	-0.603976	0.761030	0.188060	-0.588762	0.776263	-0.050223	-0.415538	1.042766	0.180602				-0.421019	1.077258	0.080878				-0.303305	0.677313	0.254392	-0.292978	0.723906	-0.090245	-0.184266	0.071938	0.139523	-0.170460	0.067121	0.193422				-0.170645	0.079304	-0.096031	-0.161425	0.939459	0.248580	0.563802	0.580680	-0.184377
14601	121.675000	-0.688531	0.616112	0.177696	-0.679502	0.616638	-0.071038	-0.604077	0.760915	0.187858	-0.588685	0.776289	-0.050208	-0.415458	1.042948	0.180581				-0.420956	1.077257	0.080800				-0.303156	0.677448	0.254413	-0.292897	0.723926	-0.090064	-0.184260	0.071944	0.139517	-0.170461	0.067133	0.193421				-0.170645	0.079301	-0.096027	-0.161664	0.940103	0.248538	0.563780	0.580687	-0.184378
14602	121.683333	-0.688503	0.616133	0.177685	-0.679460	0.616681	-0.071038	-0.603897	0.761053	0.188096	-0.588595	0.776313	-0.050158	-0.415383	1.043169	0.180552				-0.420910	1.077249	0.080686				-0.303052	0.677532	0.254453	-0.292828	0.723938	-0.089889	-0.184259	0.071950	0.139518	-0.170459	0.067142	0.193423				-0.170637	0.079291	-0.096017	-0.162203	0.940833	0.248348	0.563755	0.580698	-0.184381
14603	121.691667	-0.688475	0.616143	0.177696	-0.679424	0.616730	-0.071027	-0.603851	0.761062	0.188144	-0.588538	0.776338	-0.050111	-0.415202	1.043287	0.180316				-0.420867	1.077213	0.080515				-0.303014	0.677522	0.254504	-0.292767	0.723942	-0.089746	-0.184262	0.071947	0.139526	-0.170467	0.067148	0.193426				-0.170635	0.079290	-0.096018	-0.163054	0.941587	0.248057	0.563729	0.580700	-0.184373
14604	121.700000	-0.688443	0.616150	0.177713	-0.679383	0.616776	-0.070998	-0.604049	0.760919	0.187951	-0.588479	0.776363	-0.050038	-0.415295	1.043622	0.180303				-0.420814	1.077143	0.080312				-0.303038	0.677459	0.254591	-0.292724	0.723947	-0.089636	-0.184262	0.071950	0.139528	-0.170473	0.067158	0.193428				-0.170638	0.079284	-0.096015	-0.164118	0.942281	0.247766	0.563700	0.580699	-0.184374
14605	121.708333	-0.688403	0.616151	0.177742	-0.679346	0.616815	-0.070958	-0.603815	0.760961	0.188175	-0.588433	0.776375	-0.049962	-0.415257	1.043840	0.180157				-0.420735	1.077069	0.080071				-0.303113	0.677340	0.254706	-0.292692	0.723945	-0.089582	-0.184263	0.071941	0.139522	-0.170468	0.067149	0.193425				-0.170636	0.079290	-0.096019	-0.165278	0.942875	0.247635	0.563676	0.580698	-0.184373
14606	121.716667	-0.688362	0.616153	0.177780	-0.679316	0.616844	-0.070909	-0.603733	0.761029	0.188353	-0.588402	0.776387	-0.049867	-0.415200	1.044043	0.180021				-0.420657	1.076946	0.079821				-0.303214	0.677176	0.254809	-0.292675	0.723949	-0.089568	-0.184262	0.071936	0.139510	-0.170466	0.067134	0.193415				-0.170633	0.079285	-0.096022	-0.166501	0.943378	0.247726	0.563646	0.580690	-0.184372
14607	121.725000	-0.688337	0.616139	0.177829	-0.679285	0.616872	-0.070853	-0.603953	0.760843	0.188166	-0.588380	0.776390	-0.049772	-0.415167	1.044267	0.179873				-0.420572	1.076816	0.079544				-0.303310	0.677020	0.254898	-0.292676	0.723958	-0.089592	-0.184264	0.071932	0.139509	-0.170465	0.067126	0.193411				-0.170635	0.079285	-0.096019	-0.167707	0.943787	0.248217	0.563612	0.580691	-0.184373
14608	121.733333	-0.688307	0.616121	0.177883	-0.679260	0.616890	-0.070791	-0.603938	0.760795	0.188245	-0.588366	0.776390	-0.049667	-0.415133	1.044480	0.179730				-0.420493	1.076647	0.079280				-0.303385	0.676865	0.254954	-0.292684	0.723972	-0.089633	-0.184269	0.071929	0.139506	-0.170467	0.067119	0.193405				-0.170636	0.079290	-0.096024	-0.168879	0.944103	0.249124	0.563578	0.580691	-0.184375
14609	121.741667	-0.688290	0.616099	0.177948	-0.679239	0.616907	-0.070716	-0.603707	0.760845	0.188543	-0.588359	0.776396	-0.049550	-0.415100	1.044734	0.179662				-0.420410	1.076483	0.079017				-0.303421	0.676746	0.254972	-0.292698	0.723992	-0.089685	-0.184258	0.071931	0.139512	-0.170456	0.067121	0.193411				-0.170639	0.079286	-0.096018	-0.169827	0.944181	0.250742	0.563540	0.580689	-0.184369
14610	121.750000	-0.688280	0.616077	0.178018	-0.679228	0.616924	-0.070644	-0.603682	0.760838	0.188688	-0.588369	0.776399	-0.049433	-0.415035	1.044978	0.179622				-0.420341	1.076341	0.078818				-0.303421	0.676643	0.254958	-0.292722	0.724015	-0.089735	-0.184263	0.071938	0.139521	-0.170461	0.067125	0.193423				-0.170638	0.079286	-0.096015	-0.171100	0.944134	0.252921	0.563500	0.580693	-0.184364
14611	121.758333	-0.688277	0.616048	0.178091	-0.679212	0.616942	-0.070564	-0.603908	0.760646	0.188497	-0.588382	0.776413	-0.049319	-0.414816	1.045052	0.179410				-0.420278	1.076197	0.078669				-0.303394	0.676555	0.254903	-0.292748	0.724042	-0.089778	-0.184256	0.071949	0.139527	-0.170463	0.067135	0.193430				-0.170644	0.079290	-0.096017	-0.172510	0.943949	0.255705	0.563467	0.580694	-0.184362
14612	121.766667	-0.688276	0.616015	0.178166	-0.679201	0.616961	-0.070480	-0.603894	0.760606	0.188592	-0.588398	0.776426	-0.049208	-0.414770	1.045210	0.179347				-0.420221	1.076050	0.078515				-0.303356	0.676486	0.254835	-0.292780	0.724062	-0.089813	-0.184256	0.071948	0.139529	-0.170468	0.067146	0.193432				-0.170648	0.079292	-0.096019	-0.174185	0.943672	0.258975	0.563430	0.580691	-0.184358
14613	121.775000	-0.688287	0.615991	0.178238	-0.679190	0.616981	-0.070413	-0.603868	0.760578	0.188686	-0.588406	0.776435	-0.049087	-0.414681	1.045426	0.179361				-0.420188	1.075879	0.078358				-0.303330	0.676418	0.254767	-0.292813	0.724079	-0.089834	-0.184260	0.071949	0.139532	-0.170466	0.067140	0.193437				-0.170643	0.079292	-0.096020	-0.176295	0.943336	0.262645	0.563395	0.580695	-0.184357
14614	121.783333	-0.688300	0.615970	0.178303	-0.679188	0.617008	-0.070343	-0.603606	0.760720	0.189094	-0.588420	0.776439	-0.048957	-0.414627	1.045625	0.179371				-0.420193	1.075710	0.078223				-0.303311	0.676337	0.254696	-0.292843	0.724091	-0.089852	-0.184262	0.071946	0.139529	-0.170462	0.067134	0.193432				-0.170644	0.079295	-0.096023	-0.178554	0.942917	0.266496	0.563357	0.580702	-0.184358
14615	121.791667	-0.688317	0.615949	0.178362	-0.679210	0.617053	-0.070371	-0.603727	0.760606	0.189029	-0.588442	0.776445	-0.048853	-0.414554	1.045730	0.179316				-0.420203	1.075535	0.078074				-0.303342	0.676243	0.254646	-0.292871	0.724099	-0.089851	-0.184263	0.071948	0.139526	-0.170462	0.067131	0.193431				-0.170642	0.079288	-0.096022	-0.182076	0.942422	0.270440	0.563323	0.580700	-0.184356
14616	121.800000	-0.688333	0.615926	0.178410	-0.679236	0.617105	-0.070398	-0.603809	0.760578	0.189052	-0.588464	0.776458	-0.048757	-0.414503	1.045875	0.179274				-0.420206	1.075373	0.077950				-0.303409	0.676134	0.254617	-0.292891	0.724101	-0.089836	-0.184263	0.071956	0.139528	-0.170461	0.067127	0.193433				-0.170646	0.079287	-0.096009	-0.185655	0.941811	0.274060	0.563289	0.580697	-0.184356
14617	121.808333	-0.688357	0.615914	0.178445	-0.679232	0.617133	-0.070360	-0.603583	0.760667	0.189352	-0.588494	0.776476	-0.048675	-0.414452	1.046043	0.179245				-0.420216	1.075269	0.077860				-0.303530	0.675988	0.254617	-0.292906	0.724115	-0.089810	-0.184264	0.071961	0.139537	-0.170462	0.067123	0.193439				-0.170648	0.079293	-0.096006	-0.189669	0.941185	0.277275	0.563255	0.580697	-0.184348
14618	121.816667	-0.688386	0.615901	0.178471	-0.679157	0.617113	-0.070153	-0.603815	0.760543	0.189183	-0.588522	0.776493	-0.048601	-0.414388	1.046215	0.179248				-0.420241	1.075206	0.077795				-0.303697	0.675815	0.254639	-0.292917	0.724132	-0.089770	-0.184263	0.071976	0.139551	-0.170468	0.067133	0.193454				-0.170649	0.079292	-0.095995	-0.194018	0.940599	0.280082	0.563227	0.580694	-0.184344
14619	121.825000	-0.688418	0.615880	0.178485	-0.679228	0.617164	-0.070303	-0.603848	0.760521	0.189227	-0.588550	0.776506	-0.048537	-0.414296	1.046320	0.179194				-0.420242	1.075179	0.077754				-0.303909	0.675649	0.254699	-0.292933	0.724142	-0.089708	-0.184264	0.071990	0.139571	-0.170469	0.067142	0.193467				-0.170647	0.079296	-0.095990	-0.198089	0.940210	0.282710	0.563196	0.580684	-0.184337
14620	121.833333	-0.688452	0.615858	0.178490	-0.679212	0.617175	-0.070304	-0.603658	0.760625	0.189509	-0.588565	0.776516	-0.048496	-0.414183	1.046433	0.179165				-0.420219	1.075155	0.077732				-0.304139	0.675477	0.254775	-0.292947	0.724150	-0.089648	-0.184265	0.072003	0.139578	-0.170475	0.067156	0.193474				-0.170647	0.079305	-0.095988	-0.202332	0.939928	0.284702	0.563166	0.580670	-0.184336
14621	121.841667	-0.688496	0.615836	0.178485	-0.679221	0.617165	-0.070306	-0.603983	0.760458	0.189286	-0.588571	0.776517	-0.048462	-0.414101	1.046720	0.179340				-0.420193	1.075122	0.077736				-0.304293	0.674970	0.254593	-0.292965	0.724155	-0.089573	-0.184266	0.072012	0.139587	-0.170474	0.067151	0.193482				-0.170650	0.079297	-0.095985	-0.206142	0.940156	0.286685	0.563141	0.580652	-0.184346
14622	121.850000	-0.688542	0.615813	0.178474	-0.679226	0.617144	-0.070312	-0.604043	0.760443	0.189262	-0.588582	0.776507	-0.048448	-0.414026	1.046862	0.179411				-0.420196	1.075077	0.077760				-0.304432	0.674491	0.254426	-0.292981	0.724152	-0.089492	-0.184273	0.072017	0.139590	-0.170473	0.067154	0.193486				-0.170651	0.079292	-0.095984	-0.210150	0.939866	0.287255	0.563118	0.580628	-0.184360
14623	121.858333	-0.688591	0.615790	0.178455	-0.679226	0.617131	-0.070337	-0.603955	0.760450	0.189393	-0.588574	0.776503	-0.048450	-0.413961	1.046982	0.179515				-0.420228	1.075034	0.077814				-0.304620	0.674410	0.254557	-0.292987	0.724150	-0.089400	-0.184270	0.072022	0.139588	-0.170472	0.067153	0.193484				-0.170647	0.079295	-0.095971	-0.213706	0.940343	0.287659	0.563087	0.580609	-0.184371
14624	121.866667	-0.688644	0.615770	0.178434	-0.679207	0.617130	-0.070368	-0.604010	0.760513	0.189456	-0.588560	0.776501	-0.048464	-0.413908	1.047073	0.179619				-0.420280	1.075000	0.077887				-0.304769	0.674352	0.254690	-0.292978	0.724152	-0.089314	-0.184270	0.072029	0.139588	-0.170465	0.067147	0.193486				-0.170640	0.079294	-0.095962	-0.216903	0.940659	0.287382	0.563063	0.580589	-0.184386
14625	121.875000	-0.688690	0.615752	0.178410	-0.679218	0.617102	-0.070383	-0.604109	0.760489	0.189408	-0.588555	0.776492	-0.048496	-0.413890	1.047161	0.179731				-0.420337	1.074972	0.077968				-0.304941	0.674695	0.255086	-0.292962	0.724147	-0.089219	-0.184272	0.072025	0.139593	-0.170466	0.067141	0.193490				-0.170641	0.079289	-0.095958	-0.219502	0.941187	0.286751	0.563032	0.580567	-0.184396
14626	121.883333	-0.688731	0.615731	0.178382	-0.679218	0.617091	-0.070416	-0.604292	0.760383	0.189315	-0.588546	0.776489	-0.048534	-0.413892	1.047247	0.179832				-0.420403	1.074973	0.078045				-0.305067	0.675056	0.255461	-0.292938	0.724145	-0.089132	-0.184271	0.072026	0.139596	-0.170468	0.067141	0.193492				-0.170636	0.079292	-0.095959	-0.221607	0.941856	0.285888	0.563004	0.580552	-0.184408
14627	121.891667	-0.688766	0.615713	0.178353	-0.679216	0.617077	-0.070439	-0.604333	0.760410	0.189255	-0.588547	0.776486	-0.048572	-0.413928	1.047317	0.179933				-0.420484	1.075008	0.078147				-0.305055	0.675087	0.255554	-0.292908	0.724159	-0.089059	-0.184273	0.072038	0.139609	-0.170471	0.067156	0.193507				-0.170639	0.079293	-0.095942	-0.223090	0.942695	0.284764	0.562972	0.580535	-0.184416
14628	121.900000	-0.688796	0.615698	0.178324	-0.679159	0.617029	-0.070285	-0.604388	0.760446	0.189251	-0.588541	0.776488	-0.048617	-0.413965	1.047348	0.179977				-0.420554	1.075057	0.078222				-0.305011	0.675134	0.255623	-0.292880	0.724171	-0.089006	-0.184270	0.072050	0.139622	-0.170475	0.067161	0.193516				-0.170641	0.079296	-0.095939	-0.224115	0.943611	0.283491	0.562940	0.580522	-0.184420
14629	121.908333	-0.688822	0.615689	0.178296	-0.679175	0.617006	-0.070315	-0.604499	0.760396	0.189183	-0.588547	0.776484	-0.048659	-0.414027	1.047379	0.180019				-0.420611	1.075134	0.078272				-0.304942	0.675197	0.255678	-0.292862	0.724176	-0.088980	-0.184269	0.072056	0.139627	-0.170480	0.067169	0.193524				-0.170641	0.079292	-0.095943	-0.224650	0.944584	0.282100	0.562913	0.580506	-0.184426
14630	121.916667	-0.688849	0.615681	0.178270	-0.679188	0.616987	-0.070339	-0.604782	0.760278	0.188905	-0.588563	0.776473	-0.048705	-0.414098	1.047282	0.179933				-0.420639	1.075223	0.078299				-0.304855	0.675266	0.255710	-0.292856	0.724182	-0.088987	-0.184271	0.072060	0.139625	-0.170479	0.067168	0.193520				-0.170642	0.079293	-0.095942	-0.224844	0.945579	0.280648	0.562886	0.580492	-0.184435
14631	121.925000	-0.688868	0.615670	0.178249	-0.679203	0.616963	-0.070370	-0.604608	0.760373	0.189062	-0.588590	0.776463	-0.048747	-0.414162	1.047274	0.179887				-0.420628	1.075325	0.078300				-0.304761	0.675364	0.255719	-0.292873	0.724188	-0.089023	-0.184274	0.072052	0.139618	-0.170481	0.067168	0.193511				-0.170644	0.079294	-0.095950	-0.224721	0.946526	0.279211	0.562860	0.580479	-0.184449
14632	121.933333	-0.688887	0.615664	0.178234	-0.679235	0.616943	-0.070385	-0.604903	0.760221	0.188782	-0.588624	0.776453	-0.048793	-0.414226	1.047239	0.179819				-0.420596	1.075435	0.078268				-0.304650	0.675466	0.255699	-0.292898	0.724190	-0.089086	-0.184276	0.072049	0.139603	-0.170476	0.067153	0.193507				-0.170641	0.079296	-0.095956	-0.224433	0.947395	0.277774	0.562840	0.580461	-0.184457
14633	121.941667	-0.688900	0.615659	0.178223	-0.679266	0.616918	-0.070409	-0.604884	0.760239	0.188710	-0.588665	0.776445	-0.048831	-0.414301	1.047233	0.179779				-0.420540	1.075540	0.078208				-0.304536	0.675560	0.255647	-0.292933	0.724188	-0.089170	-0.184277	0.072038	0.139601	-0.170478	0.067155	0.193497				-0.170645	0.079293	-0.095957	-0.223987	0.948134	0.276426	0.562825	0.580445	-0.184471
14634	121.950000	-0.688909	0.615655	0.178213	-0.679297	0.616903	-0.070410	-0.604737	0.760310	0.188921	-0.588709	0.776439	-0.048862	-0.414394	1.047243	0.179771				-0.420457	1.075618	0.078126				-0.304408	0.675667	0.255571	-0.292978	0.724183	-0.089259	-0.184277	0.072039	0.139602	-0.170476	0.067151	0.193496				-0.170640	0.079293	-0.095959	-0.223480	0.948760	0.275156	0.562812	0.580423	-0.184477
14635	121.958333	-0.688906	0.615657	0.178204	-0.679328	0.616880	-0.070436	-0.604787	0.760331	0.188840	-0.588769	0.776446	-0.048902	-0.414448	1.047090	0.179582				-0.420352	1.075686	0.078017				-0.304273	0.675763	0.255465	-0.293022	0.724181	-0.089372	-0.184276	0.072036	0.139597	-0.170473	0.067155	0.193491				-0.170646	0.079296	-0.095972	-0.222930	0.949269	0.274001	0.562811	0.580406	-0.184482
14636	121.966667	-0.688902	0.615662	0.178198	-0.679358	0.616869	-0.070439	-0.604709	0.760323	0.188876	-0.588817	0.776456	-0.048938	-0.414526	1.046966	0.179450				-0.420266	1.075744	0.077911				-0.304134	0.675868	0.255355	-0.293068	0.724180	-0.089484	-0.184273	0.072033	0.139600	-0.170481	0.067158	0.193498				-0.170646	0.079294	-0.095977	-0.222367	0.949690	0.272914	0.562803	0.580394	-0.184484
14637	121.975000	-0.688885	0.615669	0.178192	-0.679383	0.616867	-0.070436	-0.604647	0.760350	0.188832	-0.588847	0.776459	-0.048959	-0.414602	1.046741	0.179204				-0.420195	1.075799	0.077809				-0.303987	0.675975	0.255250	-0.293102	0.724180	-0.089592	-0.184273	0.072032	0.139596	-0.170481	0.067166	0.193496				-0.170645	0.079297	-0.095986	-0.221728	0.949985	0.271918	0.562804	0.580385	-0.184485
14638	121.983333	-0.688865	0.615684	0.178183	-0.679413	0.616866	-0.070422	-0.604614	0.760374	0.188843	-0.588877	0.776460	-0.048986	-0.414674	1.046557	0.179015				-0.420133	1.075847	0.077716				-0.303841	0.676080	0.255145	-0.293130	0.724176	-0.089697	-0.184271	0.072030	0.139601	-0.170482	0.067175	0.193490				-0.170646	0.079296	-0.095989	-0.221251	0.950219	0.270838	0.562801	0.580383	-0.184486
14639	121.991667	-0.688839	0.615699	0.178176	-0.679420	0.616859	-0.070462	-0.604670	0.760328	0.188693	-0.588893	0.776459	-0.049019	-0.414742	1.046446	0.178899				-0.420066	1.075880	0.077630				-0.303701	0.676183	0.255046	-0.293146	0.724167	-0.089789	-0.184274	0.072021	0.139585	-0.170479	0.067168	0.193480				-0.170651	0.079299	-0.095999	-0.220611	0.950729	0.270290	0.562800	0.580382	-0.184486
14640	122.000000	-0.688810	0.615722	0.178165	-0.679433	0.616849	-0.070479	-0.604714	0.760300	0.188559	-0.588906	0.776445	-0.049061	-0.414825	1.046466	0.178891				-0.419999	1.075931	0.077547				-0.303574	0.676286	0.254966	-0.293151	0.724165	-0.089871	-0.184275	0.072005	0.139573	-0.170475	0.067153	0.193469				-0.170649	0.079285	-0.096007	-0.220119	0.951037	0.269461	0.562800	0.580382	-0.184489
14641	122.008333	-0.688778	0.615739	0.178150	-0.679447	0.616834	-0.070485	-0.604464	0.760375	0.188701	-0.588892	0.776438	-0.049107	-0.414870	1.046397	0.178789				-0.419933	1.075975	0.077457				-0.303470	0.676371	0.254902	-0.293144	0.724158	-0.089920	-0.184276	0.071996	0.139555	-0.170473	0.067147	0.193451				-0.170653	0.079290	-0.096009	-0.219819	0.951165	0.268385	0.562801	0.580383	-0.184501
14642	122.016667	-0.688742	0.615761	0.178133	-0.679438	0.616833	-0.070519	-0.604438	0.760386	0.188701	-0.588875	0.776429	-0.049151	-0.414910	1.046357	0.178687				-0.419880	1.076009	0.077381				-0.303384	0.676442	0.254856	-0.293126	0.724151	-0.089951	-0.184277	0.071986	0.139549	-0.170476	0.067142	0.193442				-0.170643	0.079296	-0.096017	-0.219458	0.951471	0.267634	0.562803	0.580380	-0.184512
14643	122.025000	-0.688698	0.615781	0.178108	-0.679434	0.616831	-0.070534	-0.604579	0.760323	0.188446	-0.588849	0.776420	-0.049197	-0.414917	1.046260	0.178539				-0.419820	1.076043	0.077276				-0.303317	0.676500	0.254844	-0.293111	0.724143	-0.089966	-0.184277	0.071973	0.139542	-0.170472	0.067136	0.193442				-0.170648	0.079282	-0.096013	-0.219144	0.951875	0.267109	0.562817	0.580379	-0.184537
14644	122.033333	-0.688657	0.615806	0.178084	-0.679415	0.616833	-0.070554	-0.604545	0.760334	0.188405	-0.588812	0.776417	-0.049237	-0.414974	1.046272	0.178466				-0.419776	1.076091	0.077203				-0.303268	0.676545	0.254838	-0.293087	0.724139	-0.089962	-0.184278	0.071971	0.139536	-0.170474	0.067138	0.193439				-0.170646	0.079292	-0.096019	-0.219034	0.952092	0.266311	0.562834	0.580364	-0.184557
14645	122.041667	-0.688620	0.615828	0.178058	-0.679414	0.616837	-0.070561	-0.604306	0.760425	0.188532	-0.588762	0.776410	-0.049277	-0.414962	1.046161	0.178260				-0.419738	1.076164	0.077128				-0.303235	0.676582	0.254854	-0.293057	0.724127	-0.089940	-0.184270	0.071971	0.139536	-0.170478	0.067150	0.193440				-0.170646	0.079293	-0.096020	-0.218991	0.952404	0.265727	0.562848	0.580355	-0.184572
14646	122.050000	-0.688582	0.615850	0.178034	-0.679377	0.616849	-0.070585	-0.604304	0.760444	0.188531	-0.588712	0.776404	-0.049324	-0.415004	1.046290	0.178246				-0.419709	1.076231	0.077060				-0.303217	0.676609	0.254887	-0.293024	0.724110	-0.089906	-0.184272	0.071977	0.139538	-0.170480	0.067153	0.193440				-0.170643	0.079286	-0.096019	-0.219038	0.952736	0.265208	0.562866	0.580343	-0.184590
14647	122.058333	-0.688544	0.615872	0.178008	-0.679350	0.616863	-0.070605	-0.604263	0.760471	0.188463	-0.588645	0.776390	-0.049375	-0.414990	1.046234	0.178072				-0.419680	1.076290	0.076965				-0.303212	0.676625	0.254924	-0.292988	0.724091	-0.089871	-0.184269	0.071965	0.139528	-0.170477	0.067149	0.193434				-0.170638	0.079281	-0.096021	-0.219121	0.953129	0.264905	0.562882	0.580328	-0.184608
14648	122.066667	-0.688508	0.615893	0.177983	-0.679322	0.616870	-0.070627	-0.604232	0.760483	0.188392	-0.588594	0.776375	-0.049424	-0.415007	1.046281	0.177977				-0.419655	1.076338	0.076871				-0.303214	0.676636	0.254972	-0.292949	0.724077	-0.089818	-0.184272	0.071954	0.139522	-0.170474	0.067147	0.193425				-0.170637	0.079276	-0.096021	-0.219405	0.953360	0.264353	0.562901	0.580314	-0.184614
14649	122.075000	-0.688476	0.615917	0.177964	-0.679296	0.616874	-0.070640	-0.604181	0.760562	0.188401	-0.588540	0.776358	-0.049475	-0.415022	1.046337	0.177893				-0.419628	1.076382	0.076785				-0.303231	0.676636	0.255019	-0.292902	0.724062	-0.089769	-0.184274	0.071945	0.139513	-0.170473	0.067142	0.193415				-0.170637	0.079287	-0.096029	-0.219710	0.953675	0.264010	0.562915	0.580310	-0.184624
14650	122.083333	-0.688447	0.615936	0.177946	-0.679272	0.616871	-0.070659	-0.604189	0.760529	0.188301	-0.588489	0.776343	-0.049529	-0.415040	1.046382	0.177807				-0.419602	1.076413	0.076696				-0.303253	0.676633	0.255079	-0.292859	0.724047	-0.089713	-0.184270	0.071939	0.139504	-0.170467	0.067134	0.193410				-0.170631	0.079287	-0.096022	-0.220040	0.953979	0.263719	0.562926	0.580303	-0.184628
14651	122.091667	-0.688424	0.615952	0.177929	-0.679252	0.616872	-0.070674	-0.604181	0.760536	0.188253	-0.588449	0.776325	-0.049571	-0.415050	1.046467	0.177748				-0.419554	1.076446	0.076584				-0.303283	0.676622	0.255132	-0.292822	0.724045	-0.089661	-0.184269	0.071939	0.139508	-0.170468	0.067129	0.193408				-0.170630	0.079280	-0.096010	-0.220409	0.954276	0.263446	0.562935	0.580301	-0.184628
14652	122.100000	-0.688404	0.615965	0.177909	-0.679238	0.616870	-0.070685	-0.604183	0.760548	0.188210	-0.588413	0.776318	-0.049615	-0.415064	1.046654	0.177782				-0.419506	1.076524	0.076501				-0.303309	0.676615	0.255187	-0.292796	0.724038	-0.089614	-0.184269	0.071940	0.139511	-0.170469	0.067130	0.193412				-0.170628	0.079288	-0.096006	-0.220685	0.954740	0.263498	0.562943	0.580302	-0.184624
14653	122.108333	-0.688394	0.615973	0.177898	-0.679227	0.616868	-0.070690	-0.604132	0.760650	0.188272	-0.588399	0.776308	-0.049647	-0.415042	1.046764	0.177715				-0.419457	1.076600	0.076420				-0.303348	0.676591	0.255230	-0.292779	0.724032	-0.089586	-0.184270	0.071947	0.139516	-0.170470	0.067137	0.193420				-0.170630	0.079284	-0.096006	-0.221222	0.954822	0.262997	0.562942	0.580302	-0.184622
14654	122.116667	-0.688392	0.615979	0.177892	-0.679219	0.616868	-0.070696	-0.604193	0.760574	0.188149	-0.588387	0.776301	-0.049673	-0.414988	1.046800	0.177561				-0.419383	1.076702	0.076329				-0.303385	0.676576	0.255268	-0.292775	0.724021	-0.089568	-0.184266	0.071953	0.139521	-0.170472	0.067139	0.193425				-0.170633	0.079282	-0.095999	-0.221649	0.955025	0.262829	0.562942	0.580296	-0.184619
14655	122.125000	-0.688391	0.615975	0.177889	-0.679219	0.616859	-0.070695	-0.604204	0.760584	0.188126	-0.588390	0.776286	-0.049687	-0.414962	1.046825	0.177370				-0.419312	1.076803	0.076232				-0.303415	0.676560	0.255291	-0.292781	0.724013	-0.089575	-0.184267	0.071951	0.139528	-0.170474	0.067139	0.193430				-0.170634	0.079282	-0.096002	-0.222034	0.955174	0.262694	0.562937	0.580294	-0.184621
14656	122.133333	-0.688394	0.615967	0.177890	-0.679223	0.616851	-0.070691	-0.604219	0.760600	0.188115	-0.588392	0.776269	-0.049691	-0.414952	1.046957	0.177280				-0.419246	1.076885	0.076138				-0.303437	0.676549	0.255302	-0.292795	0.724006	-0.089592	-0.184268	0.071953	0.139527	-0.170473	0.067141	0.193430				-0.170635	0.079276	-0.096005	-0.222370	0.955276	0.262594	0.562929	0.580286	-0.184626
14657	122.141667	-0.688408	0.615965	0.177899	-0.679232	0.616845	-0.070685	-0.604174	0.760699	0.188197	-0.588408	0.776257	-0.049692	-0.414937	1.047134	0.177306				-0.419176	1.076949	0.076063				-0.303448	0.676539	0.255297	-0.292817	0.724002	-0.089619	-0.184269	0.071957	0.139528	-0.170475	0.067145	0.193431				-0.170631	0.079276	-0.096001	-0.222582	0.955390	0.262654	0.562924	0.580279	-0.184640
14658	122.150000	-0.688425	0.615956	0.177909	-0.679244	0.616833	-0.070677	-0.604240	0.760619	0.188110	-0.588428	0.776235	-0.049680	-0.414880	1.047090	0.177149				-0.419111	1.076985	0.075994				-0.303454	0.676528	0.255281	-0.292838	0.724000	-0.089657	-0.184269	0.071948	0.139528	-0.170472	0.067132	0.193431				-0.170636	0.079277	-0.096001	-0.222742	0.955474	0.262737	0.562919	0.580267	-0.184653
14659	122.158333	-0.688443	0.615946	0.177923	-0.679259	0.616818	-0.070673	-0.604251	0.760622	0.188111	-0.588437	0.776214	-0.049674	-0.414855	1.047184	0.177156				-0.419056	1.077008	0.075937				-0.303445	0.676516	0.255252	-0.292864	0.724000	-0.089698	-0.184272	0.071945	0.139530	-0.170471	0.067133	0.193429				-0.170635	0.079279	-0.096004	-0.222922	0.955436	0.262681	0.562916	0.580251	-0.184664
14660	122.166667	-0.688463	0.615937	0.177937	-0.679274	0.616802	-0.070662	-0.604210	0.760715	0.188210	-0.588465	0.776197	-0.049659	-0.414813	1.047264	0.177183				-0.419011	1.077027	0.075916				-0.303429	0.676511	0.255221	-0.292895	0.724002	-0.089735	-0.184272	0.071957	0.139528	-0.170468	0.067134	0.193428				-0.170633	0.079278	-0.095999	-0.223190	0.955227	0.262332	0.562913	0.580239	-0.184671
14661	122.175000	-0.688494	0.615925	0.177949	-0.679296	0.616796	-0.070652	-0.604294	0.760616	0.188145	-0.588504	0.776178	-0.049639	-0.414717	1.047189	0.177085				-0.418970	1.077068	0.075919				-0.303414	0.676500	0.255188	-0.292918	0.724007	-0.089772	-0.184267	0.071963	0.139536	-0.170469	0.067141	0.193435				-0.170633	0.079286	-0.095999	-0.223302	0.955190	0.262267	0.562914	0.580233	-0.184669
14662	122.183333	-0.688522	0.615907	0.177959	-0.679317	0.616784	-0.070644	-0.604238	0.760710	0.188229	-0.588545	0.776169	-0.049630	-0.414657	1.047222	0.177117				-0.418925	1.077095	0.075935				-0.303403	0.676486	0.255162	-0.292948	0.724016	-0.089809	-0.184276	0.071975	0.139548	-0.170474	0.067144	0.193447				-0.170637	0.079280	-0.095994	-0.223404	0.955157	0.262194	0.562916	0.580227	-0.184664
14663	122.191667	-0.688546	0.615893	0.177966	-0.679338	0.616776	-0.070635	-0.604397	0.760599	0.188058	-0.588588	0.776162	-0.049619	-0.414606	1.047258	0.177119				-0.418884	1.077145	0.075956				-0.303399	0.676469	0.255152	-0.292975	0.724018	-0.089846	-0.184272	0.071985	0.139555	-0.170476	0.067151	0.193451				-0.170638	0.079286	-0.095999	-0.223473	0.955134	0.262107	0.562912	0.580224	-0.184653
14664	122.200000	-0.688573	0.615879	0.177972	-0.679358	0.616763	-0.070625	-0.604271	0.760707	0.188242	-0.588621	0.776166	-0.049612	-0.414550	1.047264	0.177144				-0.418849	1.077186	0.075995				-0.303405	0.676445	0.255153	-0.293006	0.724016	-0.089881	-0.184268	0.071994	0.139568	-0.170482	0.067149	0.193460				-0.170635	0.079284	-0.096007	-0.223486	0.955147	0.262012	0.562917	0.580227	-0.184647
14665	122.208333	-0.688599	0.615868	0.177976	-0.679377	0.616754	-0.070625	-0.604335	0.760620	0.188155	-0.588655	0.776168	-0.049615	-0.414489	1.047247	0.177180				-0.418827	1.077222	0.076050				-0.303431	0.676403	0.255157	-0.293035	0.724019	-0.089915	-0.184272	0.071991	0.139561	-0.170481	0.067150	0.193459				-0.170641	0.079284	-0.096005	-0.223441	0.955198	0.261898	0.562916	0.580222	-0.184640
14666	122.216667	-0.688621	0.615858	0.177983	-0.679393	0.616747	-0.070622	-0.604350	0.760628	0.188161	-0.588687	0.776173	-0.049608	-0.414426	1.047248	0.177246				-0.418814	1.077272	0.076116				-0.303466	0.676367	0.255163	-0.293058	0.724019	-0.089941	-0.184275	0.071989	0.139559	-0.170479	0.067151	0.193455				-0.170641	0.079291	-0.096016	-0.223370	0.955307	0.261768	0.562919	0.580229	-0.184637
14667	122.225000	-0.688634	0.615851	0.177983	-0.679409	0.616741	-0.070623	-0.604434	0.760660	0.188128	-0.588723	0.776173	-0.049617	-0.414379	1.047255	0.177294				-0.418789	1.077338	0.076188				-0.303520	0.676325	0.255171	-0.293079	0.724014	-0.089951	-0.184277	0.071995	0.139554	-0.170480	0.067149	0.193454				-0.170641	0.079286	-0.096006	-0.223277	0.955470	0.261593	0.562929	0.580237	-0.184634
14668	122.233333	-0.688644	0.615843	0.177985	-0.679426	0.616733	-0.070625	-0.604340	0.760725	0.188254	-0.588741	0.776176	-0.049614	-0.414337	1.047250	0.177325				-0.418757	1.077405	0.076261				-0.303578	0.676284	0.255180	-0.293091	0.724009	-0.089947	-0.184278	0.071989	0.139547	-0.170477	0.067149	0.193456				-0.170640	0.079282	-0.096002	-0.223170	0.955677	0.261425	0.562939	0.580244	-0.184637
14669	122.241667	-0.688658	0.615838	0.177979	-0.679437	0.616723	-0.070626	-0.604524	0.760595	0.188069	-0.588756	0.776173	-0.049614	-0.414287	1.047253	0.177403				-0.418719	1.077472	0.076329				-0.303635	0.676250	0.255190	-0.293101	0.724007	-0.089931	-0.184272	0.071996	0.139553	-0.170474	0.067147	0.193457				-0.170639	0.079284	-0.095999	-0.223032	0.955881	0.261233	0.562954	0.580253	-0.184644
14670	122.250000	-0.688670	0.615828	0.177971	-0.679444	0.616716	-0.070635	-0.604451	0.760635	0.188153	-0.588780	0.776172	-0.049623	-0.414254	1.047234	0.177463				-0.418701	1.077505	0.076398				-0.303673	0.676250	0.255218	-0.293102	0.724010	-0.089896	-0.184275	0.071997	0.139555	-0.170477	0.067153	0.193459				-0.170635	0.079284	-0.095994	-0.222882	0.956089	0.261049	0.562971	0.580254	-0.184651
14671	122.258333	-0.688680	0.615822	0.177964	-0.679474	0.616702	-0.070626	-0.604548	0.760650	0.188109	-0.588787	0.776168	-0.049631	-0.414242	1.047215	0.177510				-0.418703	1.077528	0.076454				-0.303696	0.676243	0.255228	-0.293102	0.724012	-0.089856	-0.184273	0.071998	0.139565	-0.170476	0.067151	0.193461				-0.170635	0.079283	-0.095997	-0.222714	0.956270	0.260853	0.562988	0.580254	-0.184656
14672	122.266667	-0.688688	0.615817	0.177953	-0.679460	0.616701	-0.070647	-0.604468	0.760702	0.188232	-0.588790	0.776177	-0.049636	-0.414250	1.047211	0.177587				-0.418711	1.077545	0.076512				-0.303701	0.676252	0.255258	-0.293100	0.724018	-0.089805	-0.184273	0.072004	0.139571	-0.170479	0.067160	0.193469				-0.170636	0.079278	-0.095993	-0.222605	0.956333	0.260786	0.563007	0.580252	-0.184662
14673	122.275000	-0.688701	0.615809	0.177939	-0.679457	0.616705	-0.070658	-0.604714	0.760571	0.187971	-0.588791	0.776185	-0.049638	-0.414236	1.047222	0.177608				-0.418713	1.077556	0.076564				-0.303693	0.676276	0.255274	-0.293090	0.724021	-0.089754	-0.184273	0.072010	0.139576	-0.170481	0.067165	0.193472				-0.170635	0.079283	-0.095994	-0.222391	0.956463	0.260528	0.563030	0.580248	-0.184673
14674	122.283333	-0.688703	0.615804	0.177925	-0.679458	0.616706	-0.070663	-0.604508	0.760686	0.188228	-0.588783	0.776197	-0.049638	-0.414243	1.047249	0.177659				-0.418719	1.077562	0.076610				-0.303673	0.676307	0.255284	-0.293079	0.724027	-0.089706	-0.184272	0.072008	0.139578	-0.170481	0.067164	0.193473				-0.170634	0.079282	-0.095992	-0.222136	0.956578	0.260246	0.563051	0.580237	-0.184679
14675	122.291667	-0.688709	0.615805	0.177922	-0.679452	0.616711	-0.070676	-0.604513	0.760679	0.188231	-0.588778	0.776207	-0.049640	-0.414269	1.047314	0.177756				-0.418743	1.077536	0.076650				-0.303647	0.676354	0.255294	-0.293066	0.724030	-0.089665	-0.184273	0.072003	0.139572	-0.170479	0.067155	0.193466				-0.170634	0.079292	-0.096000	-0.221857	0.956674	0.259926	0.563073	0.580229	-0.184691
14676	122.300000	-0.688709	0.615805	0.177916	-0.679443	0.616723	-0.070681	-0.604514	0.760672	0.188237	-0.588752	0.776227	-0.049629	-0.414285	1.047349	0.177808				-0.418775	1.077509	0.076672				-0.303613	0.676381	0.255289	-0.293054	0.724029	-0.089626	-0.184275	0.071993	0.139568	-0.170478	0.067151	0.193459				-0.170631	0.079285	-0.095994	-0.221455	0.956889	0.259817	0.563092	0.580220	-0.184702
14677	122.308333	-0.688705	0.615811	0.177916	-0.679433	0.616737	-0.070683	-0.604646	0.760554	0.188070	-0.588734	0.776246	-0.049620	-0.414288	1.047376	0.177825				-0.418801	1.077453	0.076697				-0.303563	0.676422	0.255287	-0.293035	0.724035	-0.089600	-0.184277	0.071988	0.139557	-0.170481	0.067151	0.193455				-0.170631	0.079287	-0.095996	-0.221175	0.957001	0.259438	0.563099	0.580216	-0.184705
14678	122.316667	-0.688692	0.615815	0.177914	-0.679425	0.616754	-0.070683	-0.604718	0.760533	0.188007	-0.588707	0.776267	-0.049605	-0.414279	1.047433	0.177891				-0.418828	1.077389	0.076715				-0.303513	0.676448	0.255277	-0.293017	0.724041	-0.089578	-0.184278	0.071986	0.139553	-0.170479	0.067145	0.193455				-0.170632	0.079287	-0.095993	-0.220900	0.957098	0.259031	0.563104	0.580216	-0.184704
14679	122.325000	-0.688678	0.615820	0.177913	-0.679416	0.616777	-0.070675	-0.604515	0.760596	0.188253	-0.588674	0.776290	-0.049576	-0.414259	1.047472	0.177919				-0.418849	1.077323	0.076711				-0.303461	0.676464	0.255258	-0.292993	0.724054	-0.089579	-0.184280	0.071985	0.139553	-0.170480	0.067147	0.193457				-0.170628	0.079289	-0.096001	-0.220708	0.957139	0.258503	0.563103	0.580218	-0.184708
14680	122.333333	-0.688658	0.615827	0.177914	-0.679403	0.616804	-0.070666	-0.604493	0.760540	0.188206	-0.588652	0.776321	-0.049548	-0.414273	1.047621	0.178039				-0.418889	1.077204	0.076697				-0.303408	0.676472	0.255239	-0.292971	0.724059	-0.089580	-0.184275	0.071987	0.139547	-0.170479	0.067154	0.193454				-0.170629	0.079276	-0.095997	-0.220557	0.957200	0.258024	0.563095	0.580216	-0.184713
14681	122.341667	-0.688634	0.615834	0.177917	-0.679392	0.616828	-0.070655	-0.604474	0.760508	0.188226	-0.588621	0.776351	-0.049511	-0.414262	1.047683	0.178044				-0.418949	1.077111	0.076663				-0.303347	0.676480	0.255219	-0.292948	0.724074	-0.089591	-0.184271	0.071994	0.139555	-0.170481	0.067152	0.193453				-0.170633	0.079282	-0.096007	-0.220424	0.957289	0.257685	0.563092	0.580219	-0.184714
14682	122.350000	-0.688605	0.615840	0.177927	-0.679370	0.616850	-0.070634	-0.604396	0.760575	0.188356	-0.588591	0.776383	-0.049475	-0.414218	1.047751	0.178007				-0.419018	1.077021	0.076625				-0.303288	0.676476	0.255200	-0.292929	0.724083	-0.089615	-0.184274	0.071987	0.139556	-0.170483	0.067159	0.193455				-0.170633	0.079279	-0.096009	-0.220346	0.957369	0.257406	0.563083	0.580224	-0.184727
14683	122.358333	-0.688586	0.615847	0.177942	-0.679357	0.616873	-0.070618	-0.604435	0.760457	0.188335	-0.588560	0.776412	-0.049430	-0.414178	1.047873	0.178041				-0.419087	1.076944	0.076587				-0.303241	0.676460	0.255183	-0.292912	0.724100	-0.089635	-0.184276	0.071986	0.139555	-0.170483	0.067158	0.193450				-0.170635	0.079279	-0.096009	-0.220310	0.957418	0.257205	0.563080	0.580227	-0.184736
14684	122.366667	-0.688564	0.615849	0.177965	-0.679338	0.616899	-0.070598	-0.604363	0.760443	0.188333	-0.588530	0.776436	-0.049375	-0.414120	1.048019	0.178079				-0.419167	1.076877	0.076547				-0.303197	0.676437	0.255171	-0.292894	0.724117	-0.089659	-0.184275	0.071981	0.139550	-0.170481	0.067155	0.193450				-0.170636	0.079283	-0.096006	-0.220327	0.957435	0.257059	0.563083	0.580227	-0.184745
14685	122.375000	-0.688539	0.615854	0.177992	-0.679321	0.616922	-0.070573	-0.604337	0.760399	0.188372	-0.588498	0.776461	-0.049322	-0.414095	1.048166	0.178106				-0.419249	1.076814	0.076507				-0.303155	0.676409	0.255167	-0.292881	0.724131	-0.089679	-0.184275	0.071974	0.139538	-0.170479	0.067147	0.193443				-0.170634	0.079280	-0.096004	-0.220365	0.957439	0.256998	0.563089	0.580223	-0.184755
14686	122.383333	-0.688516	0.615857	0.178017	-0.679289	0.616946	-0.070551	-0.604332	0.760382	0.188467	-0.588464	0.776486	-0.049273	-0.414085	1.048335	0.178108				-0.419302	1.076756	0.076450				-0.303121	0.676386	0.255164	-0.292869	0.724140	-0.089695	-0.184280	0.071966	0.139532	-0.170479	0.067139	0.193437				-0.170636	0.079277	-0.096000	-0.220420	0.957425	0.256992	0.563099	0.580217	-0.184765
14687	122.391667	-0.688493	0.615857	0.178040	-0.679261	0.616972	-0.070513	-0.604278	0.760347	0.188460	-0.588431	0.776508	-0.049220	-0.414072	1.048512	0.178076				-0.419307	1.076704	0.076367				-0.303092	0.676349	0.255157	-0.292858	0.724156	-0.089707	-0.184278	0.071964	0.139530	-0.170476	0.067141	0.193435				-0.170632	0.079277	-0.096002	-0.220497	0.957389	0.257047	0.563110	0.580208	-0.184773
14688	122.400000	-0.688473	0.615859	0.178062	-0.679245	0.617003	-0.070488	-0.604258	0.760324	0.188497	-0.588397	0.776536	-0.049169	-0.414067	1.048700	0.178027				-0.419304	1.076646	0.076271				-0.303063	0.676323	0.255164	-0.292850	0.724161	-0.089701	-0.184281	0.071974	0.139530	-0.170480	0.067146	0.193435				-0.170638	0.079286	-0.096004	-0.220597	0.957343	0.257158	0.563127	0.580205	-0.184777
14689	122.408333	-0.688451	0.615855	0.178076	-0.679210	0.617030	-0.070460	-0.604206	0.760358	0.188597	-0.588354	0.776557	-0.049100	-0.414066	1.048869	0.177971				-0.419323	1.076550	0.076174				-0.303046	0.676283	0.255179	-0.292834	0.724170	-0.089692	-0.184276	0.071968	0.139531	-0.170477	0.067141	0.193438				-0.170636	0.079276	-0.096011	-0.220691	0.957292	0.257310	0.563141	0.580193	-0.184782
14690	122.416667	-0.688432	0.615850	0.178090	-0.679187	0.617053	-0.070440	-0.604248	0.760285	0.188617	-0.588327	0.776583	-0.049059	-0.414091	1.049040	0.177962				-0.419356	1.076439	0.076061				-0.303026	0.676255	0.255209	-0.292822	0.724175	-0.089669	-0.184273	0.071962	0.139538	-0.170481	0.067147	0.193432				-0.170631	0.079270	-0.096016	-0.220771	0.957228	0.257473	0.563158	0.580187	-0.184789
14691	122.425000	-0.688420	0.615852	0.178106	-0.679167	0.617080	-0.070414	-0.604214	0.760265	0.188610	-0.588292	0.776605	-0.049006	-0.414099	1.049183	0.177915				-0.419405	1.076310	0.075941				-0.303012	0.676214	0.255244	-0.292798	0.724180	-0.089633	-0.184270	0.071967	0.139539	-0.170478	0.067145	0.193438				-0.170633	0.079271	-0.096012	-0.220814	0.957156	0.257653	0.563176	0.580181	-0.184789
14692	122.433333	-0.688408	0.615855	0.178125	-0.679146	0.617102	-0.070395	-0.604204	0.760256	0.188651	-0.588254	0.776630	-0.048963	-0.414107	1.049307	0.177839				-0.419457	1.076193	0.075829				-0.303001	0.676178	0.255286	-0.292778	0.724186	-0.089586	-0.184272	0.071966	0.139537	-0.170478	0.067139	0.193444				-0.170635	0.079267	-0.096005	-0.220807	0.957093	0.257845	0.563197	0.580176	-0.184789
14693	122.441667	-0.688407	0.615847	0.178147	-0.679163	0.617150	-0.070463	-0.604187	0.760307	0.188771	-0.588230	0.776651	-0.048923	-0.414125	1.049488	0.177803				-0.419509	1.076116	0.075708				-0.302994	0.676145	0.255323	-0.292749	0.724188	-0.089526	-0.184274	0.071962	0.139536	-0.170478	0.067140	0.193441				-0.170631	0.079271	-0.096000	-0.220759	0.957025	0.258016	0.563219	0.580173	-0.184792
14694	122.450000	-0.688410	0.615847	0.178168	-0.679161	0.617196	-0.070538	-0.604194	0.760245	0.188722	-0.588190	0.776670	-0.048888	-0.414138	1.049674	0.177766				-0.419568	1.076034	0.075601				-0.302988	0.676112	0.255363	-0.292719	0.724193	-0.089459	-0.184267	0.071965	0.139532	-0.170475	0.067141	0.193435				-0.170631	0.079274	-0.095996	-0.220658	0.956950	0.258173	0.563243	0.580169	-0.184795
14695	122.458333	-0.688417	0.615845	0.178185	-0.679125	0.617201	-0.070422	-0.604301	0.760206	0.188665	-0.588168	0.776690	-0.048850	-0.414154	1.049871	0.177724				-0.419619	1.076004	0.075470				-0.302990	0.676086	0.255409	-0.292688	0.724194	-0.089388	-0.184274	0.071964	0.139536	-0.170473	0.067136	0.193443				-0.170624	0.079273	-0.095990	-0.220448	0.956936	0.258148	0.563267	0.580166	-0.184795
14696	122.466667	-0.688430	0.615839	0.178202	-0.679152	0.617229	-0.070487	-0.604368	0.760212	0.188631	-0.588139	0.776707	-0.048814	-0.414167	1.050103	0.177687				-0.419694	1.075972	0.075375				-0.302998	0.676053	0.255442	-0.292664	0.724197	-0.089314	-0.184275	0.071971	0.139537	-0.170476	0.067141	0.193440				-0.170629	0.079279	-0.095988	-0.220146	0.957009	0.258580	0.563284	0.580165	-0.184794
14697	122.475000	-0.688442	0.615833	0.178209	-0.679128	0.617256	-0.070479	-0.604157	0.760336	0.188937	-0.588115	0.776718	-0.048782	-0.414162	1.050319	0.177652				-0.419787	1.075939	0.075306				-0.303005	0.676027	0.255471	-0.292634	0.724199	-0.089254	-0.184276	0.071974	0.139546	-0.170476	0.067142	0.193444				-0.170621	0.079273	-0.095982	-0.220006	0.956832	0.258599	0.563310	0.580162	-0.184798
14698	122.483333	-0.688461	0.615827	0.178216	-0.679119	0.617270	-0.070467	-0.604420	0.760143	0.188639	-0.588091	0.776730	-0.048751	-0.414148	1.050532	0.177664				-0.419894	1.075897	0.075251				-0.303017	0.676000	0.255503	-0.292616	0.724206	-0.089199	-0.184271	0.071986	0.139547	-0.170480	0.067141	0.193453				-0.170623	0.079273	-0.095983	-0.219713	0.956798	0.258917	0.563330	0.580157	-0.184803
14699	122.491667	-0.688473	0.615814	0.178221	-0.679121	0.617275	-0.070453	-0.604221	0.760205	0.188848	-0.588082	0.776746	-0.048716	-0.414129	1.050760	0.177689				-0.420032	1.075834	0.075225				-0.303031	0.675967	0.255516	-0.292598	0.724206	-0.089152	-0.184274	0.071988	0.139553	-0.170481	0.067149	0.193455				-0.170630	0.079275	-0.095983	-0.219603	0.956511	0.258831	0.563351	0.580155	-0.184811
14700	122.500000	-0.688488	0.615806	0.178234	-0.679128	0.617283	-0.070433	-0.604187	0.760305	0.189004	-0.588067	0.776757	-0.048685	-0.414111	1.050968	0.177722				-0.420179	1.075784	0.075198				-0.303048	0.675945	0.255539	-0.292582	0.724214	-0.089122	-0.184272	0.071993	0.139561	-0.170483	0.067151	0.193462				-0.170630	0.079277	-0.095981	-0.219368	0.956354	0.259043	0.563370	0.580152	-0.184821
14701	122.508333	-0.688507	0.615797	0.178242	-0.679105	0.617300	-0.070429	-0.604213	0.760237	0.188955	-0.588059	0.776775	-0.048658	-0.414092	1.051168	0.177763				-0.420341	1.075737	0.075205				-0.303061	0.675913	0.255540	-0.292573	0.724223	-0.089106	-0.184276	0.071995	0.139560	-0.170481	0.067150	0.193462				-0.170628	0.079269	-0.095977	-0.219142	0.956164	0.259288	0.563387	0.580149	-0.184830
14702	122.516667	-0.688524	0.615789	0.178256	-0.679032	0.617270	-0.070242	-0.604457	0.760091	0.188734	-0.588050	0.776786	-0.048624	-0.414087	1.051340	0.177772				-0.420505	1.075675	0.075182				-0.303072	0.675887	0.255542	-0.292566	0.724230	-0.089095	-0.184277	0.071996	0.139561	-0.170483	0.067152	0.193469				-0.170624	0.079268	-0.095974	-0.218930	0.955957	0.259567	0.563406	0.580146	-0.184835
14703	122.525000	-0.688537	0.615777	0.178270	-0.679098	0.617319	-0.070402	-0.604376	0.760143	0.188927	-0.588042	0.776800	-0.048587	-0.414083	1.051420	0.177691				-0.420695	1.075584	0.075175				-0.303075	0.675857	0.255523	-0.292558	0.724239	-0.089101	-0.184279	0.071993	0.139563	-0.170483	0.067150	0.193466				-0.170630	0.079273	-0.095969	-0.218582	0.955858	0.260187	0.563422	0.580129	-0.184841
14704	122.533333	-0.688545	0.615767	0.178282	-0.679094	0.617331	-0.070390	-0.604226	0.760245	0.189114	-0.588030	0.776810	-0.048557	-0.414086	1.051591	0.177740				-0.420907	1.075499	0.075170				-0.303035	0.675007	0.254672	-0.292556	0.724246	-0.089109	-0.184279	0.071995	0.139562	-0.170478	0.067150	0.193464				-0.170627	0.079270	-0.095968	-0.218514	0.955438	0.260258	0.563435	0.580122	-0.184848
14705	122.541667	-0.688556	0.615762	0.178294	-0.679085	0.617334	-0.070372	-0.604353	0.760135	0.188979	-0.588023	0.776826	-0.048519	-0.414116	1.051760	0.177822				-0.421215	1.075384	0.075191				-0.303043	0.674961	0.254624	-0.292556	0.724262	-0.089126	-0.184281	0.071996	0.139567	-0.170477	0.067147	0.193468				-0.170626	0.079281	-0.095974	-0.218315	0.955142	0.260633	0.563438	0.580110	-0.184845
14706	122.550000	-0.688561	0.615754	0.178305	-0.679079	0.617342	-0.070360	-0.604231	0.760205	0.189167	-0.588009	0.776843	-0.048493	-0.414129	1.051914	0.177879				-0.421433	1.075294	0.075209				-0.303049	0.674918	0.254571	-0.292556	0.724271	-0.089144	-0.184275	0.072009	0.139565	-0.170480	0.067146	0.193468				-0.170627	0.079277	-0.095968	-0.218120	0.954856	0.261025	0.563435	0.580101	-0.184844
14707	122.558333	-0.688563	0.615749	0.178308	-0.679072	0.617351	-0.070348	-0.604223	0.760180	0.189191	-0.588007	0.776849	-0.048454	-0.414199	1.052207	0.178069				-0.421672	1.075190	0.075229				-0.303058	0.674881	0.254523	-0.292558	0.724287	-0.089162	-0.184278	0.072005	0.139575	-0.170479	0.067152	0.193468				-0.170622	0.079281	-0.095982	-0.217907	0.954534	0.261425	0.563430	0.580094	-0.184842
14708	122.566667	-0.688560	0.615744	0.178313	-0.678998	0.617323	-0.070164	-0.604296	0.760038	0.189125	-0.587998	0.776860	-0.048424	-0.414242	1.052381	0.178145				-0.421900	1.075095	0.075241				-0.303065	0.674859	0.254489	-0.292564	0.724298	-0.089178	-0.184274	0.072016	0.139578	-0.170479	0.067153	0.193478				-0.170626	0.079277	-0.095977	-0.217696	0.954197	0.261789	0.563419	0.580092	-0.184839
14709	122.575000	-0.688556	0.615740	0.178321	-0.679021	0.617350	-0.070237	-0.604257	0.760047	0.189153	-0.587996	0.776873	-0.048388	-0.414286	1.052466	0.178123				-0.422068	1.075012	0.075230				-0.303074	0.674824	0.254453	-0.292572	0.724309	-0.089193	-0.184272	0.072017	0.139581	-0.170480	0.067157	0.193479				-0.170627	0.079273	-0.095976	-0.217485	0.953871	0.262179	0.563398	0.580082	-0.184829
14710	122.583333	-0.688550	0.615738	0.178328	-0.679050	0.617376	-0.070311	-0.604262	0.760052	0.189244	-0.587979	0.776887	-0.048366	-0.414344	1.052558	0.178056				-0.422267	1.074946	0.075201				-0.303084	0.674804	0.254433	-0.292584	0.724318	-0.089209	-0.184275	0.072013	0.139582	-0.170480	0.067156	0.193481				-0.170628	0.079279	-0.095983	-0.217280	0.953542	0.262552	0.563376	0.580077	-0.184828
14711	122.591667	-0.688543	0.615740	0.178336	-0.679043	0.617383	-0.070297	-0.604342	0.759982	0.189111	-0.587986	0.776888	-0.048331	-0.414430	1.052702	0.178004				-0.422380	1.074909	0.075117				-0.303088	0.674799	0.254430	-0.292597	0.724329	-0.089215	-0.184277	0.072008	0.139575	-0.170483	0.067153	0.193475				-0.170623	0.079277	-0.095979	-0.217046	0.953221	0.262927	0.563354	0.580070	-0.184823
14712	122.600000	-0.688534	0.615740	0.178347	-0.678965	0.617352	-0.070118	-0.604229	0.760017	0.189228	-0.587985	0.776894	-0.048309	-0.414525	1.052859	0.177935				-0.422467	1.074880	0.074983				-0.303095	0.674792	0.254422	-0.292618	0.724335	-0.089215	-0.184277	0.072009	0.139570	-0.170478	0.067150	0.193472				-0.170627	0.079271	-0.095975	-0.216697	0.952839	0.263343	0.563329	0.580064	-0.184819
14713	122.608333	-0.688530	0.615749	0.178360	-0.678965	0.617360	-0.070110	-0.604191	0.760072	0.189302	-0.587977	0.776894	-0.048289	-0.414649	1.052969	0.177761				-0.422517	1.074854	0.074780				-0.303100	0.674786	0.254432	-0.292629	0.724332	-0.089214	-0.184275	0.071997	0.139560	-0.170474	0.067145	0.193466				-0.170623	0.079272	-0.095976	-0.216645	0.952436	0.263353	0.563303	0.580056	-0.184819
14714	122.616667	-0.688515	0.615748	0.178366	-0.678961	0.617363	-0.070099	-0.604395	0.759979	0.189113	-0.587978	0.776888	-0.048268	-0.414776	1.053016	0.177496				-0.422543	1.074792	0.074513				-0.303104	0.674788	0.254454	-0.292645	0.724324	-0.089205	-0.184282	0.071993	0.139559	-0.170476	0.067146	0.193462				-0.170625	0.079278	-0.095986	-0.216474	0.952150	0.263552	0.563273	0.580044	-0.184820
14715	122.625000	-0.688509	0.615752	0.178373	-0.678997	0.617386	-0.070177	-0.604266	0.760016	0.189204	-0.587977	0.776875	-0.048258	-0.414978	1.053092	0.177240				-0.422521	1.074674	0.074156				-0.303110	0.674789	0.254484	-0.292657	0.724314	-0.089189	-0.184279	0.071994	0.139552	-0.170479	0.067148	0.193459				-0.170627	0.079276	-0.095983	-0.216151	0.952077	0.263699	0.563245	0.580037	-0.184819
14716	122.633333	-0.688501	0.615758	0.178378	-0.678958	0.617364	-0.070085	-0.603979	0.759940	0.189160	-0.587977	0.776856	-0.048249	-0.415167	1.053024	0.176827				-0.422482	1.074551	0.073747				-0.303126	0.674787	0.254515	-0.292665	0.724301	-0.089173	-0.184277	0.071992	0.139554	-0.170482	0.067147	0.193461				-0.170622	0.079268	-0.095980	-0.215822	0.951875	0.263898	0.563219	0.580037	-0.184814
14717	122.641667	-0.688487	0.615761	0.178380	-0.679000	0.617381	-0.070162	-0.603890	0.760032	0.189212	-0.587983	0.776836	-0.048257	-0.415367	1.052991	0.176442				-0.422428	1.074415	0.073325				-0.303150	0.674788	0.254555	-0.292673	0.724292	-0.089150	-0.184271	0.072001	0.139559	-0.170483	0.067153	0.193459				-0.170624	0.079271	-0.095984	-0.215436	0.951716	0.264021	0.563192	0.580029	-0.184810
14718	122.650000	-0.688477	0.615768	0.178379	-0.678974	0.617349	-0.070077	-0.603860	0.760045	0.189203	-0.587996	0.776813	-0.048273	-0.415544	1.052971	0.176028				-0.422341	1.074299	0.072905				-0.303177	0.674791	0.254603	-0.292684	0.724284	-0.089132	-0.184275	0.071999	0.139558	-0.170483	0.067152	0.193456				-0.170631	0.079274	-0.095984	-0.214991	0.951582	0.264082	0.563167	0.580022	-0.184806
14719	122.658333	-0.688466	0.615775	0.178376	-0.678978	0.617347	-0.070165	-0.603959	0.760059	0.189208	-0.588011	0.776786	-0.048299	-0.415706	1.052987	0.175676				-0.422223	1.074195	0.072512				-0.303227	0.674777	0.254631	-0.292695	0.724264	-0.089116	-0.184277	0.071991	0.139558	-0.170484	0.067149	0.193455				-0.170625	0.079265	-0.095974	-0.214510	0.951479	0.264089	0.563146	0.580013	-0.184798
14720	122.666667	-0.688456	0.615780	0.178374	-0.678987	0.617310	-0.070095	-0.604041	0.760114	0.189229	-0.588031	0.776759	-0.048331	-0.415852	1.053004	0.175348				-0.422113	1.074113	0.072129				-0.303268	0.674772	0.254658	-0.292711	0.724254	-0.089119	-0.184275	0.071983	0.139555	-0.170474	0.067149	0.193456				-0.170623	0.079267	-0.095973	-0.214013	0.951385	0.264101	0.563120	0.580002	-0.184792
14721	122.675000	-0.688448	0.615787	0.178360	-0.679024	0.617301	-0.070192	-0.603991	0.760238	0.189288	-0.588052	0.776737	-0.048375	-0.415962	1.053148	0.175194				-0.421996	1.074051	0.071818				-0.303312	0.674770	0.254667	-0.292733	0.724245	-0.089135	-0.184280	0.071976	0.139542	-0.170478	0.067143	0.193445				-0.170621	0.079268	-0.095971	-0.213529	0.951298	0.264118	0.563101	0.579991	-0.184792
14722	122.683333	-0.688449	0.615798	0.178347	-0.679071	0.617299	-0.070293	-0.604253	0.760073	0.188914	-0.588066	0.776712	-0.048419	-0.415984	1.053190	0.174966				-0.421883	1.074002	0.071562				-0.303344	0.674780	0.254683	-0.292754	0.724226	-0.089158	-0.184276	0.071970	0.139532	-0.170477	0.067132	0.193441				-0.170627	0.079270	-0.095972	-0.212768	0.951284	0.264345	0.563083	0.579976	-0.184791
14723	122.691667	-0.688446	0.615804	0.178326	-0.678995	0.617231	-0.070136	-0.604068	0.760209	0.189125	-0.588078	0.776686	-0.048465	-0.416014	1.053042	0.174607				-0.421780	1.073968	0.071358				-0.303395	0.674762	0.254667	-0.292777	0.724213	-0.089190	-0.184277	0.071965	0.139530	-0.170479	0.067144	0.193436				-0.170624	0.079270	-0.095973	-0.212380	0.951189	0.264441	0.563062	0.579966	-0.184790
14724	122.700000	-0.688450	0.615813	0.178304	-0.679020	0.617228	-0.070170	-0.604034	0.760314	0.189156	-0.588082	0.776666	-0.048515	-0.416012	1.053038	0.174492				-0.421718	1.073939	0.071238				-0.303431	0.674756	0.254657	-0.292794	0.724202	-0.089213	-0.184278	0.071973	0.139538	-0.170474	0.067146	0.193436				-0.170624	0.079269	-0.095976	-0.211597	0.951342	0.265250	0.563043	0.579954	-0.184783
14725	122.708333	-0.688457	0.615819	0.178276	-0.679094	0.617249	-0.070364	-0.604167	0.760256	0.188962	-0.588075	0.776636	-0.048574	-0.415964	1.053031	0.174508				-0.421713	1.073884	0.071237				-0.303482	0.674735	0.254635	-0.292800	0.724201	-0.089254	-0.184280	0.071970	0.139541	-0.170481	0.067146	0.193442				-0.170627	0.079266	-0.095977	-0.211955	0.950930	0.264548	0.563024	0.579949	-0.184783
14726	122.716667	-0.688460	0.615828	0.178248	-0.679092	0.617236	-0.070394	-0.604317	0.760147	0.188708	-0.588068	0.776617	-0.048627	-0.415887	1.052983	0.174584				-0.421761	1.073804	0.071321				-0.303532	0.674706	0.254610	-0.292797	0.724201	-0.089290	-0.184280	0.071972	0.139545	-0.170482	0.067152	0.193444				-0.170628	0.079268	-0.095983	-0.211670	0.950826	0.264807	0.563009	0.579938	-0.184778
14727	122.725000	-0.688467	0.615840	0.178208	-0.679075	0.617186	-0.070337	-0.604288	0.760199	0.188676	-0.588063	0.776610	-0.048689	-0.415795	1.052902	0.174759				-0.421881	1.073732	0.071522				-0.303598	0.674675	0.254571	-0.292785	0.724199	-0.089322	-0.184273	0.071983	0.139551	-0.170483	0.067149	0.193446				-0.170628	0.079269	-0.095984	-0.211407	0.950873	0.265271	0.562994	0.579936	-0.184776
14728	122.733333	-0.688474	0.615850	0.178166	-0.679100	0.617197	-0.070479	-0.604089	0.760329	0.188898	-0.588048	0.776594	-0.048752	-0.415699	1.052960	0.175125				-0.422014	1.073660	0.071768				-0.303665	0.674647	0.254528	-0.292765	0.724203	-0.089357	-0.184276	0.071989	0.139552	-0.170485	0.067149	0.193450				-0.170624	0.079277	-0.095991	-0.211206	0.950586	0.265479	0.562982	0.579926	-0.184776
14729	122.741667	-0.688482	0.615866	0.178127	-0.679078	0.617189	-0.070512	-0.604269	0.760176	0.188638	-0.588025	0.776590	-0.048811	-0.415595	1.052810	0.175389				-0.422156	1.073581	0.072061				-0.303739	0.674602	0.254484	-0.292743	0.724206	-0.089392	-0.184279	0.071984	0.139541	-0.170483	0.067152	0.193445				-0.170626	0.079277	-0.095986	-0.211173	0.950629	0.265965	0.562964	0.579921	-0.184784
14730	122.750000	-0.688482	0.615874	0.178083	-0.679033	0.617126	-0.070376	-0.604192	0.760204	0.188693	-0.588000	0.776585	-0.048866	-0.415443	1.052622	0.175633				-0.422311	1.073516	0.072406				-0.304169	0.673407	0.253630	-0.292721	0.724204	-0.089410	-0.184275	0.071984	0.139536	-0.170481	0.067148	0.193445				-0.170630	0.079276	-0.095984	-0.211176	0.950656	0.266461	0.562953	0.579912	-0.184788
14731	122.758333	-0.688487	0.615888	0.178046	-0.679026	0.617115	-0.070415	-0.604150	0.760249	0.188657	-0.587978	0.776590	-0.048909	-0.415389	1.052597	0.175967				-0.422466	1.073440	0.072734				-0.304065	0.673935	0.253997	-0.292700	0.724216	-0.089431	-0.184277	0.071984	0.139536	-0.170479	0.067145	0.193440				-0.170630	0.079278	-0.095982	-0.211155	0.950534	0.266843	0.562937	0.579904	-0.184794
14732	122.766667	-0.688495	0.615895	0.178008	-0.679084	0.617166	-0.070621	-0.604144	0.760279	0.188668	-0.587956	0.776589	-0.048952	-0.415121	1.052333	0.176248				-0.422615	1.073360	0.073064				-0.303956	0.674475	0.254374	-0.292686	0.724225	-0.089437	-0.184280	0.071986	0.139537	-0.170483	0.067149	0.193443				-0.170621	0.079280	-0.095988	-0.211184	0.950403	0.267229	0.562921	0.579902	-0.184801
14733	122.775000	-0.688494	0.615903	0.177981	-0.679052	0.617130	-0.070552	-0.604215	0.760162	0.188533	-0.587926	0.776586	-0.048988	-0.414980	1.052166	0.176513				-0.422772	1.073333	0.073411				-0.304198	0.673867	0.253940	-0.292676	0.724229	-0.089434	-0.184282	0.071984	0.139541	-0.170484	0.067153	0.193446				-0.170627	0.079275	-0.095993	-0.211313	0.950088	0.267464	0.562896	0.579899	-0.184807
14734	122.783333	-0.688491	0.615900	0.177955	-0.678972	0.617104	-0.070475	-0.604212	0.760148	0.188476	-0.587914	0.776582	-0.049015	-0.414856	1.052025	0.176810				-0.422894	1.073300	0.073713				-0.304441	0.673267	0.253511	-0.292676	0.724226	-0.089419	-0.184282	0.071988	0.139542	-0.170484	0.067159	0.193448				-0.170627	0.079266	-0.095990	-0.211503	0.949782	0.267692	0.562869	0.579899	-0.184812
14735	122.791667	-0.688493	0.615905	0.177939	-0.679011	0.617109	-0.070493	-0.604200	0.760199	0.188541	-0.587911	0.776585	-0.049031	-0.414751	1.052044	0.177135				-0.422968	1.073303	0.073955				-0.304488	0.673259	0.253496	-0.292675	0.724229	-0.089405	-0.184279	0.071989	0.139553	-0.170484	0.067159	0.193449				-0.170624	0.079268	-0.095998	-0.211403	0.949968	0.268480	0.562841	0.579906	-0.184820
14736	122.800000	-0.688491	0.615908	0.177932	-0.679016	0.617109	-0.070500	-0.604230	0.760156	0.188505	-0.587916	0.776584	-0.049039	-0.414666	1.051947	0.177240				-0.423000	1.073339	0.074114				-0.304525	0.673267	0.253494	-0.292687	0.724230	-0.089384	-0.184281	0.071985	0.139551	-0.170491	0.067160	0.193451				-0.170625	0.079267	-0.095997	-0.211530	0.950062	0.269253	0.562815	0.579906	-0.184821
14737	122.808333	-0.688489	0.615917	0.177937	-0.679017	0.617103	-0.070498	-0.604183	0.760168	0.188470	-0.587935	0.776582	-0.049035	-0.414631	1.051857	0.177238				-0.422961	1.073391	0.074144				-0.304542	0.673293	0.253510	-0.292712	0.724224	-0.089357	-0.184281	0.071983	0.139550	-0.170485	0.067155	0.193449				-0.170623	0.079267	-0.095992	-0.212021	0.949846	0.269525	0.562784	0.579906	-0.184818
14738	122.816667	-0.688478	0.615920	0.177947	-0.679027	0.617104	-0.070484	-0.604174	0.760181	0.188490	-0.587959	0.776572	-0.049026	-0.414608	1.051621	0.177019				-0.422865	1.073436	0.074057				-0.304554	0.673321	0.253528	-0.292738	0.724217	-0.089342	-0.184282	0.071985	0.139547	-0.170485	0.067149	0.193442				-0.170622	0.079268	-0.095991	-0.212630	0.949815	0.269766	0.562753	0.579914	-0.184820
14739	122.825000	-0.688473	0.615929	0.177970	-0.679072	0.617114	-0.070563	-0.604093	0.760310	0.188647	-0.587995	0.776560	-0.049009	-0.414649	1.051607	0.176915				-0.422656	1.073513	0.073887				-0.304548	0.673362	0.253551	-0.292776	0.724212	-0.089321	-0.184284	0.071977	0.139537	-0.170483	0.067145	0.193434				-0.170624	0.079274	-0.095988	-0.213063	0.949572	0.269743	0.562726	0.579912	-0.184817
14740	122.833333	-0.688469	0.615931	0.177995	-0.679105	0.617142	-0.070636	-0.604110	0.760232	0.188560	-0.588040	0.776549	-0.048988	-0.414710	1.051491	0.176640				-0.422488	1.073563	0.073668				-0.304194	0.674580	0.254394	-0.292813	0.724195	-0.089300	-0.184279	0.071972	0.139528	-0.170483	0.067150	0.193433				-0.170622	0.079273	-0.095986	-0.213500	0.949413	0.269625	0.562692	0.579918	-0.184811
14741	122.841667	-0.688457	0.615929	0.178024	-0.679057	0.617081	-0.070433	-0.604080	0.760262	0.188599	-0.588156	0.776556	-0.048982	-0.414774	1.051452	0.176371				-0.422358	1.073569	0.073440				-0.304175	0.674645	0.254413	-0.292852	0.724191	-0.089292	-0.184282	0.071971	0.139528	-0.170481	0.067152	0.193434				-0.170618	0.079275	-0.095988	-0.213865	0.949887	0.269882	0.562664	0.579920	-0.184804
14742	122.850000	-0.688448	0.615921	0.178051	-0.679068	0.617065	-0.070405	-0.603994	0.760401	0.188760	-0.588135	0.776516	-0.048948	-0.414884	1.051458	0.176121				-0.422222	1.073545	0.073163				-0.304148	0.674707	0.254420	-0.292891	0.724173	-0.089281	-0.184276	0.071973	0.139529	-0.170484	0.067155	0.193434				-0.170612	0.079264	-0.095988	-0.214491	0.949720	0.269282	0.562630	0.579919	-0.184798
14743	122.858333	-0.688437	0.615912	0.178076	-0.679119	0.617077	-0.070470	-0.604135	0.760297	0.188632	-0.588183	0.776494	-0.048932	-0.414999	1.051505	0.175842				-0.422038	1.073561	0.072869				-0.304117	0.674772	0.254420	-0.292923	0.724163	-0.089290	-0.184279	0.071972	0.139526	-0.170482	0.067152	0.193430				-0.170611	0.079266	-0.095990	-0.215022	0.949983	0.268926	0.562598	0.579918	-0.184793
14744	122.866667	-0.688431	0.615907	0.178096	-0.679165	0.617085	-0.070535	-0.603993	0.760339	0.188695	-0.588230	0.776473	-0.048918	-0.415123	1.051554	0.175588				-0.421845	1.073557	0.072578				-0.304075	0.674849	0.254422	-0.292955	0.724152	-0.089304	-0.184279	0.071970	0.139527	-0.170479	0.067152	0.193430				-0.170611	0.079268	-0.095999	-0.215564	0.950278	0.268475	0.562569	0.579911	-0.184790
14745	122.875000	-0.688428	0.615900	0.178113	-0.679098	0.617037	-0.070337	-0.604153	0.760329	0.188563	-0.588269	0.776460	-0.048904	-0.415206	1.051691	0.175412				-0.421643	1.073560	0.072295				-0.304030	0.674906	0.254389	-0.292977	0.724148	-0.089328	-0.184274	0.071966	0.139524	-0.170482	0.067144	0.193425				-0.170609	0.079256	-0.095996	-0.216148	0.950617	0.267910	0.562537	0.579902	-0.184789
14746	122.883333	-0.688429	0.615896	0.178129	-0.679171	0.617061	-0.070500	-0.604194	0.760327	0.188626	-0.588308	0.776450	-0.048893	-0.415255	1.051642	0.175067				-0.421458	1.073574	0.072056				-0.303981	0.674972	0.254370	-0.293001	0.724146	-0.089354	-0.184280	0.071964	0.139514	-0.170479	0.067134	0.193420				-0.170606	0.079253	-0.095999	-0.216720	0.950972	0.267306	0.562505	0.579902	-0.184783
14747	122.891667	-0.688432	0.615894	0.178141	-0.679176	0.617060	-0.070485	-0.604181	0.760343	0.188619	-0.588334	0.776445	-0.048887	-0.415313	1.051832	0.175063				-0.421294	1.073568	0.071876				-0.303926	0.675033	0.254343	-0.293015	0.724154	-0.089390	-0.184278	0.071963	0.139507	-0.170477	0.067143	0.193414				-0.170602	0.079247	-0.095995	-0.217310	0.951350	0.266617	0.562477	0.579907	-0.184776
14748	122.900000	-0.688440	0.615890	0.178145	-0.679180	0.617058	-0.070479	-0.604181	0.760359	0.188611	-0.588354	0.776449	-0.048891	-0.415324	1.051856	0.174979				-0.421173	1.073547	0.071773				-0.303874	0.675081	0.254320	-0.293027	0.724162	-0.089426	-0.184277	0.071959	0.139506	-0.170481	0.067146	0.193412				-0.170596	0.079245	-0.095994	-0.217903	0.951721	0.265913	0.562445	0.579912	-0.184758
14749	122.908333	-0.688452	0.615889	0.178148	-0.679107	0.617022	-0.070300	-0.604233	0.760360	0.188647	-0.588370	0.776465	-0.048894	-0.415293	1.051784	0.174901				-0.421075	1.073525	0.071742				-0.303471	0.676261	0.255394	-0.293032	0.724171	-0.089463	-0.184278	0.071965	0.139505	-0.170481	0.067148	0.193408				-0.170579	0.079238	-0.095996	-0.218498	0.952031	0.265250	0.562415	0.579924	-0.184735
14750	122.916667	-0.688468	0.615883	0.178142	-0.679108	0.617025	-0.070302	-0.604071	0.760392	0.188776	-0.588382	0.776485	-0.048904	-0.415249	1.051850	0.175021				-0.420995	1.073512	0.071778				-0.303775	0.675141	0.254282	-0.293039	0.724178	-0.089496	-0.184283	0.071964	0.139513	-0.170483	0.067153	0.193418				-0.170566	0.079231	-0.095989	-0.219083	0.952339	0.264562	0.562384	0.579942	-0.184709
14751	122.925000	-0.688488	0.615876	0.178133	-0.679171	0.617085	-0.070479	-0.604091	0.760454	0.188845	-0.588385	0.776510	-0.048923	-0.415163	1.051818	0.175126				-0.420955	1.073534	0.071933				-0.303726	0.675168	0.254277	-0.293032	0.724190	-0.089527	-0.184285	0.071972	0.139518	-0.170486	0.067158	0.193425				-0.170548	0.079220	-0.095990	-0.219603	0.952685	0.263844	0.562354	0.579964	-0.184691
14752	122.933333	-0.688507	0.615871	0.178115	-0.679113	0.617044	-0.070304	-0.604155	0.760397	0.188761	-0.588403	0.776529	-0.048939	-0.415041	1.051767	0.175297				-0.420920	1.073555	0.072115				-0.303683	0.675185	0.254273	-0.293032	0.724202	-0.089553	-0.184284	0.071981	0.139528	-0.170489	0.067158	0.193427				-0.170539	0.079208	-0.095986	-0.220096	0.953036	0.263145	0.562334	0.579982	-0.184666
14753	122.941667	-0.688532	0.615857	0.178091	-0.679196	0.617086	-0.070491	-0.604232	0.760385	0.188774	-0.588412	0.776548	-0.048964	-0.414917	1.051653	0.175495				-0.420901	1.073570	0.072353				-0.303645	0.675197	0.254280	-0.293030	0.724205	-0.089565	-0.184278	0.071984	0.139532	-0.170485	0.067156	0.193431				-0.170523	0.079199	-0.095987	-0.220420	0.953408	0.262670	0.562308	0.579999	-0.184651
14754	122.950000	-0.688560	0.615843	0.178070	-0.679195	0.617100	-0.070516	-0.604473	0.760303	0.188558	-0.588425	0.776568	-0.049000	-0.414754	1.051616	0.175774				-0.420890	1.073570	0.072618				-0.303604	0.675214	0.254304	-0.293018	0.724207	-0.089580	-0.184276	0.071985	0.139532	-0.170487	0.067153	0.193427				-0.170511	0.079186	-0.095987	-0.220847	0.953691	0.262066	0.562293	0.580005	-0.184640
14755	122.958333	-0.688591	0.615831	0.178045	-0.679227	0.617077	-0.070520	-0.604306	0.760428	0.188797	-0.588449	0.776583	-0.049034	-0.414653	1.051340	0.175793				-0.420878	1.073600	0.072914				-0.303569	0.675239	0.254332	-0.293013	0.724208	-0.089577	-0.184281	0.071980	0.139529	-0.170482	0.067147	0.193427				-0.170493	0.079176	-0.095985	-0.221175	0.954086	0.261742	0.562277	0.580017	-0.184627
14756	122.966667	-0.688625	0.615823	0.178028	-0.679177	0.617025	-0.070362	-0.604371	0.760370	0.188695	-0.588487	0.776605	-0.049088	-0.414370	1.051185	0.176154				-0.420861	1.073639	0.073224				-0.303542	0.675257	0.254366	-0.293009	0.724213	-0.089573	-0.184278	0.071981	0.139529	-0.170481	0.067145	0.193428				-0.170474	0.079166	-0.095978	-0.221609	0.954162	0.261053	0.562262	0.580026	-0.184614
14757	122.975000	-0.688663	0.615809	0.178017	-0.679202	0.617013	-0.070380	-0.604504	0.760392	0.188650	-0.588511	0.776628	-0.049126	-0.414172	1.051021	0.176408				-0.420822	1.073687	0.073504				-0.303510	0.675277	0.254400	-0.293002	0.724205	-0.089557	-0.184282	0.071980	0.139528	-0.170481	0.067151	0.193430				-0.170468	0.079159	-0.095971	-0.221932	0.954428	0.260698	0.562246	0.580039	-0.184599
14758	122.983333	-0.688703	0.615794	0.178009	-0.679240	0.617003	-0.070388	-0.604681	0.760299	0.188473	-0.588531	0.776640	-0.049163	-0.414000	1.050833	0.176593				-0.420764	1.073727	0.073764				-0.303477	0.675296	0.254444	-0.292993	0.724202	-0.089540	-0.184284	0.071978	0.139527	-0.170480	0.067159	0.193433				-0.170448	0.079151	-0.095968	-0.222229	0.954676	0.260374	0.562237	0.580053	-0.184588
14759	122.991667	-0.688743	0.615781	0.177997	-0.679287	0.616995	-0.070394	-0.604633	0.760340	0.188544	-0.588565	0.776654	-0.049186	-0.413858	1.050666	0.176757				-0.420638	1.073812	0.073978				-0.303447	0.675330	0.254492	-0.292984	0.724197	-0.089512	-0.184283	0.071988	0.139536	-0.170486	0.067161	0.193437				-0.170438	0.079146	-0.095965	-0.222398	0.954900	0.260164	0.562228	0.580072	-0.184572
14760	123.000000	-0.688784	0.615762	0.177990	-0.679306	0.616984	-0.070407	-0.604577	0.760384	0.188615	-0.588591	0.776679	-0.049219	-0.413759	1.050611	0.176966				-0.420569	1.073849	0.074112				-0.303417	0.675362	0.254533	-0.292974	0.724192	-0.089488	-0.184284	0.071988	0.139542	-0.170490	0.067162	0.193445				-0.170419	0.079139	-0.095965	-0.222635	0.954832	0.259592	0.562212	0.580087	-0.184546
14761	123.008333	-0.688825	0.615746	0.177987	-0.679352	0.616984	-0.070403	-0.604570	0.760496	0.188720	-0.588615	0.776689	-0.049247	-0.413668	1.050393	0.176919				-0.420414	1.073914	0.074155				-0.303375	0.675401	0.254583	-0.292959	0.724190	-0.089468	-0.184282	0.072004	0.139536	-0.170492	0.067165	0.193439				-0.170408	0.079136	-0.095965	-0.222821	0.955088	0.259409	0.562195	0.580111	-0.184531
14762	123.016667	-0.688862	0.615728	0.177990	-0.679391	0.616976	-0.070406	-0.604665	0.760410	0.188617	-0.588636	0.776697	-0.049280	-0.413612	1.050222	0.176910				-0.420229	1.073949	0.074171				-0.303332	0.675447	0.254627	-0.292946	0.724180	-0.089454	-0.184284	0.071998	0.139535	-0.170495	0.067163	0.193433				-0.170396	0.079121	-0.095973	-0.222933	0.955198	0.259137	0.562175	0.580129	-0.184515
14763	123.025000	-0.688893	0.615714	0.177988	-0.679456	0.616964	-0.070404	-0.604666	0.760432	0.188563	-0.588677	0.776704	-0.049307	-0.413547	1.049984	0.176798				-0.419978	1.073954	0.074140				-0.303284	0.675489	0.254663	-0.292934	0.724172	-0.089448	-0.184290	0.071993	0.139532	-0.170495	0.067165	0.193428				-0.170381	0.079098	-0.095967	-0.222994	0.955275	0.258865	0.562157	0.580153	-0.184497
14764	123.033333	-0.688917	0.615697	0.177989	-0.679504	0.616954	-0.070389	-0.604646	0.760552	0.188676	-0.588711	0.776724	-0.049342	-0.413487	1.049767	0.176704				-0.419753	1.073940	0.074128				-0.303225	0.675529	0.254684	-0.292916	0.724161	-0.089450	-0.184288	0.071994	0.139521	-0.170492	0.067156	0.193421				-0.170357	0.079083	-0.095972	-0.223034	0.955339	0.258610	0.562131	0.580172	-0.184480
14765	123.041667	-0.688949	0.615691	0.177998	-0.679553	0.616945	-0.070403	-0.604784	0.760493	0.188517	-0.588734	0.776728	-0.049376	-0.413448	1.049627	0.176682				-0.419576	1.073897	0.074129				-0.303172	0.675570	0.254697	-0.292897	0.724154	-0.089459	-0.184292	0.071988	0.139514	-0.170492	0.067157	0.193418				-0.170314	0.079084	-0.095972	-0.223112	0.955252	0.258257	0.562111	0.580202	-0.184466
14766	123.050000	-0.688971	0.615679	0.178004	-0.679609	0.616935	-0.070394	-0.604918	0.760431	0.188359	-0.588770	0.776743	-0.049402	-0.413423	1.049509	0.176664				-0.419402	1.073866	0.074113				-0.303112	0.675607	0.254706	-0.292877	0.724148	-0.089475	-0.184293	0.071984	0.139508	-0.170494	0.067163	0.193416				-0.170284	0.079053	-0.095959	-0.223209	0.955282	0.258068	0.562089	0.580232	-0.184447
14767	123.058333	-0.688984	0.615677	0.178000	-0.679654	0.616931	-0.070394	-0.604908	0.760468	0.188355	-0.588855	0.776784	-0.049445	-0.413395	1.049407	0.176643				-0.419253	1.073819	0.074106				-0.303081	0.676005	0.255063	-0.292846	0.724148	-0.089494	-0.184289	0.071985	0.139502	-0.170498	0.067172	0.193411				-0.170244	0.079041	-0.095951	-0.223332	0.955292	0.257916	0.562068	0.580263	-0.184439
14768	123.066667	-0.689003	0.615676	0.178001	-0.679696	0.616929	-0.070394	-0.604679	0.760629	0.188624	-0.588792	0.776795	-0.049466	-0.413362	1.049331	0.176633				-0.419107	1.073791	0.074112				-0.303009	0.675653	0.254677	-0.292818	0.724155	-0.089523	-0.184287	0.071984	0.139504	-0.170498	0.067169	0.193415				-0.170203	0.079036	-0.095944	-0.223472	0.955282	0.257796	0.562049	0.580291	-0.184424
14769	123.075000	-0.689017	0.615672	0.177992	-0.679731	0.616927	-0.070394	-0.604938	0.760456	0.188305	-0.588871	0.776832	-0.049497	-0.413317	1.049329	0.176700				-0.418965	1.073779	0.074130				-0.303009	0.676404	0.255381	-0.292796	0.724161	-0.089552	-0.184288	0.071985	0.139507	-0.170494	0.067175	0.193415				-0.170142	0.079052	-0.095959	-0.223640	0.955264	0.257723	0.562040	0.580320	-0.184420
14770	123.083333	-0.689031	0.615662	0.177986	-0.679769	0.616927	-0.070398	-0.604953	0.760451	0.188283	-0.588940	0.776866	-0.049527	-0.413271	1.049344	0.176797				-0.418829	1.073771	0.074166				-0.302973	0.676408	0.255353	-0.292775	0.724169	-0.089588	-0.184285	0.071984	0.139507	-0.170493	0.067181	0.193408				-0.170102	0.079032	-0.095956	-0.223948	0.955179	0.257508	0.562030	0.580340	-0.184411
14771	123.091667	-0.689046	0.615651	0.177981	-0.679801	0.616929	-0.070401	-0.604827	0.760547	0.188416	-0.588873	0.776868	-0.049541	-0.413203	1.049249	0.176775				-0.418708	1.073774	0.074228				-0.302947	0.676407	0.255335	-0.292758	0.724177	-0.089626	-0.184287	0.071983	0.139503	-0.170496	0.067174	0.193402				-0.170062	0.079016	-0.095949	-0.224075	0.955185	0.257598	0.562014	0.580362	-0.184404
14772	123.100000	-0.689057	0.615641	0.177977	-0.679827	0.616925	-0.070408	-0.604987	0.760430	0.188245	-0.588789	0.776874	-0.049563	-0.413108	1.049248	0.176951				-0.418605	1.073782	0.074311				-0.302931	0.676400	0.255320	-0.292737	0.724177	-0.089661	-0.184287	0.071978	0.139498	-0.170493	0.067162	0.193400				-0.170022	0.079008	-0.095946	-0.224206	0.955181	0.257701	0.562001	0.580384	-0.184391
14773	123.108333	-0.689075	0.615629	0.177975	-0.679849	0.616926	-0.070408	-0.605005	0.760421	0.188229	-0.588787	0.776890	-0.049585	-0.413015	1.049126	0.176994				-0.418511	1.073789	0.074444				-0.302926	0.676385	0.255310	-0.292721	0.724189	-0.089695	-0.184287	0.071970	0.139493	-0.170494	0.067164	0.193394				-0.169990	0.078994	-0.095937	-0.224396	0.955144	0.257743	0.561989	0.580410	-0.184368
14774	123.116667	-0.689092	0.615620	0.177976	-0.679872	0.616928	-0.070412	-0.604994	0.760455	0.188230	-0.588796	0.776904	-0.049594	-0.412907	1.048991	0.177050				-0.418443	1.073797	0.074602				-0.302917	0.676383	0.255314	-0.292705	0.724194	-0.089711	-0.184291	0.071970	0.139487	-0.170496	0.067159	0.193394				-0.169950	0.078979	-0.095925	-0.224581	0.955105	0.257797	0.561970	0.580439	-0.184338
14775	123.125000	-0.689108	0.615615	0.177970	-0.679914	0.616938	-0.070413	-0.604801	0.760572	0.188483	-0.588789	0.776925	-0.049619	-0.412803	1.048896	0.177278				-0.418407	1.073778	0.074817				-0.302907	0.676374	0.255320	-0.292690	0.724201	-0.089717	-0.184290	0.071967	0.139489	-0.170495	0.067164	0.193393				-0.169912	0.078974	-0.095913	-0.224773	0.955068	0.257885	0.561948	0.580479	-0.184309
14776	123.133333	-0.689122	0.615606	0.177961	-0.679959	0.616944	-0.070420	-0.605105	0.760391	0.188220	-0.588777	0.776942	-0.049640	-0.412684	1.048801	0.177501				-0.418370	1.073784	0.075074				-0.302899	0.676366	0.255336	-0.292673	0.724202	-0.089711	-0.184295	0.071962	0.139482	-0.170495	0.067169	0.193388				-0.169865	0.078959	-0.095904	-0.225096	0.954973	0.257798	0.561923	0.580518	-0.184277
14777	123.141667	-0.689134	0.615600	0.177958	-0.679948	0.616937	-0.070422	-0.604980	0.760431	0.188246	-0.588845	0.776972	-0.049668	-0.412517	1.048635	0.177778				-0.418359	1.073788	0.075389				-0.302887	0.676350	0.255362	-0.292655	0.724209	-0.089699	-0.184294	0.071960	0.139481	-0.170501	0.067177	0.193389				-0.169817	0.078948	-0.095895	-0.225301	0.954936	0.257916	0.561897	0.580552	-0.184237
14778	123.150000	-0.689148	0.615595	0.177951	-0.679976	0.616934	-0.070426	-0.605060	0.760434	0.188160	-0.588906	0.777002	-0.049701	-0.412328	1.048464	0.178077				-0.418366	1.073792	0.075759				-0.302882	0.676333	0.255397	-0.292644	0.724208	-0.089674	-0.184298	0.071961	0.139477	-0.170502	0.067179	0.193390				-0.169767	0.078932	-0.095891	-0.225509	0.954913	0.258047	0.561866	0.580586	-0.184200
14779	123.158333	-0.689166	0.615580	0.177943	-0.680035	0.616934	-0.070433	-0.604994	0.760476	0.188268	-0.588774	0.776955	-0.049690	-0.412115	1.048285	0.178421				-0.418393	1.073816	0.076180				-0.302888	0.676315	0.255439	-0.292632	0.724207	-0.089650	-0.184293	0.071968	0.139473	-0.170501	0.067175	0.193383				-0.169712	0.078916	-0.095887	-0.225719	0.954908	0.258192	0.561831	0.580632	-0.184163
14780	123.166667	-0.689183	0.615571	0.177939	-0.680069	0.616922	-0.070443	-0.605132	0.760398	0.188114	-0.588902	0.776987	-0.049732	-0.411914	1.048081	0.178769				-0.418433	1.073812	0.076608				-0.302902	0.676293	0.255488	-0.292622	0.724199	-0.089616	-0.184292	0.071964	0.139478	-0.170502	0.067173	0.193378				-0.169647	0.078894	-0.095874	-0.225929	0.954917	0.258351	0.561795	0.580671	-0.184117
14781	123.175000	-0.689207	0.615564	0.177942	-0.680099	0.616915	-0.070438	-0.605035	0.760452	0.188192	-0.588823	0.776962	-0.049729	-0.411741	1.047925	0.179207				-0.418493	1.073808	0.077045				-0.302923	0.676268	0.255535	-0.292605	0.724194	-0.089587	-0.184292	0.071970	0.139476	-0.170502	0.067171	0.193376				-0.169566	0.078889	-0.095883	-0.226142	0.954938	0.258525	0.561744	0.580714	-0.184062
14782	123.183333	-0.689230	0.615554	0.177951	-0.680139	0.616906	-0.070441	-0.605162	0.760413	0.188101	-0.588760	0.776922	-0.049724	-0.411583	1.047749	0.179618				-0.418569	1.073808	0.077443				-0.302948	0.676246	0.255588	-0.292595	0.724189	-0.089557	-0.184293	0.071969	0.139473	-0.170498	0.067164	0.193373				-0.169490	0.078884	-0.095897	-0.226333	0.954978	0.258706	0.561691	0.580762	-0.184011
14783	123.191667	-0.689261	0.615539	0.177961	-0.680169	0.616910	-0.070428	-0.605051	0.760494	0.188233	-0.588752	0.776922	-0.049731	-0.411426	1.047380	0.179794				-0.418634	1.073792	0.077817				-0.302973	0.676224	0.255632	-0.292577	0.724183	-0.089530	-0.184297	0.071966	0.139472	-0.170498	0.067168	0.193375				-0.169404	0.078877	-0.095891	-0.226464	0.955017	0.258851	0.561630	0.580820	-0.183945
14784	123.200000	-0.689292	0.615530	0.177977	-0.680206	0.616915	-0.070411	-0.605181	0.760424	0.188095	-0.588883	0.776961	-0.049757	-0.411300	1.047149	0.180081				-0.418690	1.073786	0.078191				-0.302993	0.676208	0.255658	-0.292567	0.724186	-0.089505	-0.184296	0.071959	0.139476	-0.170504	0.067176	0.193383				-0.169328	0.078868	-0.095886	-0.226547	0.955049	0.258981	0.561564	0.580880	-0.183880
14785	123.208333	-0.689323	0.615519	0.177992	-0.680249	0.616916	-0.070399	-0.604997	0.760482	0.188257	-0.588885	0.776969	-0.049758	-0.411201	1.046920	0.180364				-0.418745	1.073768	0.078508				-0.303007	0.676209	0.255675	-0.292555	0.724185	-0.089493	-0.184296	0.071962	0.139476	-0.170500	0.067178	0.193381				-0.169258	0.078864	-0.095886	-0.226585	0.955061	0.259088	0.561490	0.580950	-0.183825
14786	123.216667	-0.689354	0.615504	0.178004	-0.680288	0.616922	-0.070380	-0.604960	0.760574	0.188374	-0.588763	0.776930	-0.049724	-0.411119	1.046706	0.180578				-0.418813	1.073748	0.078816				-0.303005	0.676211	0.255680	-0.292553	0.724185	-0.089487	-0.184297	0.071970	0.139473	-0.170502	0.067189	0.193378				-0.169187	0.078854	-0.095885	-0.226604	0.955052	0.259187	0.561416	0.581015	-0.183768
14787	123.225000	-0.689389	0.615482	0.178016	-0.680324	0.616925	-0.070364	-0.605197	0.760435	0.188115	-0.588902	0.776976	-0.049741	-0.410905	1.046371	0.180629				-0.418872	1.073734	0.079059				-0.302993	0.676215	0.255675	-0.292562	0.724188	-0.089493	-0.184301	0.071972	0.139473	-0.170508	0.067182	0.193384				-0.169127	0.078849	-0.095892	-0.226586	0.955040	0.259275	0.561340	0.581083	-0.183718
14788	123.233333	-0.689420	0.615463	0.178030	-0.680364	0.616926	-0.070347	-0.605220	0.760417	0.188123	-0.588917	0.776981	-0.049721	-0.410856	1.046204	0.180796				-0.418923	1.073709	0.079272				-0.302981	0.676226	0.255665	-0.292571	0.724193	-0.089508	-0.184298	0.071976	0.139472	-0.170500	0.067182	0.193382				-0.169078	0.078847	-0.095900	-0.226556	0.955026	0.259363	0.561266	0.581147	-0.183668
14789	123.241667	-0.689455	0.615444	0.178049	-0.680406	0.616921	-0.070333	-0.605089	0.760506	0.188294	-0.588871	0.776958	-0.049678	-0.410891	1.046134	0.181019				-0.418967	1.073706	0.079450				-0.302962	0.676228	0.255646	-0.292589	0.724200	-0.089533	-0.184302	0.071982	0.139475	-0.170506	0.067183	0.193379				-0.169034	0.078847	-0.095901	-0.226531	0.955004	0.259434	0.561185	0.581209	-0.183618
14790	123.250000	-0.689483	0.615423	0.178070	-0.680447	0.616920	-0.070301	-0.605267	0.760390	0.188218	-0.588831	0.776931	-0.049627	-0.410939	1.046197	0.181297				-0.419002	1.073712	0.079595				-0.302936	0.676231	0.255629	-0.292607	0.724205	-0.089564	-0.184305	0.071992	0.139479	-0.170509	0.067183	0.193380				-0.168990	0.078855	-0.095910	-0.226516	0.954977	0.259497	0.561106	0.581271	-0.183575
14791	123.258333	-0.689514	0.615412	0.178098	-0.680473	0.616923	-0.070283	-0.605226	0.760400	0.188209	-0.588851	0.776938	-0.049591	-0.410941	1.046036	0.181317				-0.419029	1.073730	0.079712				-0.302917	0.676231	0.255599	-0.292628	0.724218	-0.089604	-0.184304	0.071981	0.139478	-0.170511	0.067180	0.193378				-0.168963	0.078851	-0.095911	-0.226506	0.954958	0.259554	0.561029	0.581333	-0.183540
14792	123.266667	-0.689535	0.615401	0.178123	-0.680512	0.616917	-0.070257	-0.605226	0.760392	0.188247	-0.588863	0.776942	-0.049562	-0.410954	1.045992	0.181390				-0.419064	1.073746	0.079804				-0.302893	0.676230	0.255572	-0.292653	0.724228	-0.089640	-0.184306	0.071973	0.139475	-0.170515	0.067188	0.193379				-0.168942	0.078849	-0.095911	-0.226506	0.954934	0.259609	0.560959	0.581389	-0.183504
14793	123.275000	-0.689552	0.615386	0.178145	-0.680533	0.616922	-0.070239	-0.605124	0.760411	0.188365	-0.588898	0.776942	-0.049510	-0.410994	1.046006	0.181462				-0.419119	1.073744	0.079856				-0.302874	0.676242	0.255548	-0.292671	0.724236	-0.089677	-0.184310	0.071977	0.139476	-0.170515	0.067185	0.193382				-0.168932	0.078846	-0.095907	-0.226395	0.954986	0.259894	0.560899	0.581438	-0.183469
14794	123.283333	-0.689568	0.615375	0.178161	-0.680548	0.616922	-0.070223	-0.604982	0.760526	0.188603	-0.588915	0.776941	-0.049473	-0.411053	1.046090	0.181562				-0.419160	1.073757	0.079878				-0.302855	0.676243	0.255522	-0.292690	0.724245	-0.089709	-0.184312	0.071981	0.139479	-0.170517	0.067196	0.193384				-0.168919	0.078847	-0.095909	-0.226304	0.955032	0.260199	0.560845	0.581484	-0.183435
14795	123.291667	-0.689580	0.615364	0.178173	-0.680574	0.616915	-0.070216	-0.605233	0.760337	0.188354	-0.588932	0.776939	-0.049435	-0.411099	1.046033	0.181467				-0.419177	1.073774	0.079858				-0.302839	0.676259	0.255504	-0.292709	0.724262	-0.089736	-0.184307	0.071994	0.139481	-0.170515	0.067195	0.193382				-0.168915	0.078848	-0.095916	-0.226638	0.954813	0.259910	0.560797	0.581526	-0.183400
14796	123.300000	-0.689588	0.615351	0.178185	-0.680584	0.616911	-0.070207	-0.605207	0.760323	0.188356	-0.588952	0.776937	-0.049406	-0.411181	1.046144	0.181509				-0.419177	1.073780	0.079806				-0.302827	0.676275	0.255498	-0.292725	0.724271	-0.089753	-0.184304	0.071998	0.139489	-0.170513	0.067198	0.193386				-0.168919	0.078844	-0.095910	-0.226490	0.954913	0.260508	0.560748	0.581565	-0.183369
14797	123.308333	-0.689593	0.615336	0.178193	-0.680575	0.616906	-0.070198	-0.604991	0.760420	0.188629	-0.588957	0.776922	-0.049377	-0.411238	1.046077	0.181372				-0.419177	1.073773	0.079740				-0.302823	0.676293	0.255508	-0.292744	0.724211	-0.089895	-0.184308	0.071997	0.139482	-0.170514	0.067192	0.193387				-0.168920	0.078860	-0.095916	-0.226930	0.954656	0.260321	0.560705	0.581595	-0.183337
14798	123.316667	-0.689597	0.615324	0.178201	-0.680531	0.616904	-0.070208	-0.604958	0.760439	0.188685	-0.588965	0.776916	-0.049357	-0.411317	1.046162	0.181379				-0.419182	1.073746	0.079642				-0.302828	0.676289	0.255523	-0.292752	0.724207	-0.089885	-0.184309	0.071994	0.139487	-0.170509	0.067187	0.193386				-0.168946	0.078845	-0.095911	-0.227168	0.954536	0.260594	0.560659	0.581625	-0.183308
14799	123.325000	-0.689594	0.615316	0.178207	-0.680563	0.616894	-0.070189	-0.605191	0.760270	0.188407	-0.589033	0.776928	-0.049353	-0.411381	1.046168	0.181310				-0.419200	1.073730	0.079575				-0.302836	0.676285	0.255554	-0.292758	0.724202	-0.089865	-0.184305	0.071992	0.139484	-0.170509	0.067186	0.193388				-0.168966	0.078844	-0.095900	-0.227349	0.954452	0.261113	0.560616	0.581654	-0.183284
14800	123.333333	-0.689591	0.615318	0.178217	-0.680563	0.616888	-0.070191	-0.605190	0.760261	0.188414	-0.589101	0.776944	-0.049351	-0.411436	1.046181	0.181239				-0.419226	1.073722	0.079510				-0.302853	0.676280	0.255592	-0.292761	0.724201	-0.089838	-0.184301	0.071990	0.139489	-0.170508	0.067181	0.193386				-0.169000	0.078845	-0.095891	-0.227723	0.954304	0.261482	0.560570	0.581689	-0.183266
14801	123.341667	-0.689587	0.615316	0.178217	-0.680530	0.616894	-0.070185	-0.605095	0.760325	0.188591	-0.588957	0.776899	-0.049314	-0.411481	1.046224	0.181157				-0.419219	1.073730	0.079415				-0.302863	0.676270	0.255633	-0.292756	0.724192	-0.089799	-0.184301	0.071991	0.139492	-0.170508	0.067189	0.193396				-0.169019	0.078870	-0.095897	-0.228135	0.954139	0.261850	0.560531	0.581724	-0.183257
14802	123.350000	-0.689582	0.615319	0.178216	-0.680515	0.616896	-0.070188	-0.605190	0.760252	0.188429	-0.588945	0.776901	-0.049309	-0.411512	1.046276	0.181074				-0.419211	1.073748	0.079337				-0.302880	0.676265	0.255677	-0.292750	0.724187	-0.089759	-0.184302	0.071995	0.139492	-0.170510	0.067190	0.193392				-0.169066	0.078850	-0.095881	-0.228566	0.953983	0.262222	0.560494	0.581749	-0.183239
14803	123.358333	-0.689578	0.615327	0.178213	-0.680503	0.616896	-0.070194	-0.605184	0.760267	0.188435	-0.588995	0.776921	-0.049317	-0.411550	1.046336	0.180999				-0.419190	1.073791	0.079247				-0.302901	0.676255	0.255718	-0.292740	0.724186	-0.089717	-0.184305	0.071995	0.139494	-0.170515	0.067193	0.193397				-0.169122	0.078864	-0.095877	-0.229013	0.953841	0.262585	0.560454	0.581787	-0.183234
14804	123.366667	-0.689568	0.615331	0.178207	-0.680490	0.616892	-0.070203	-0.604970	0.760403	0.188721	-0.589041	0.776942	-0.049333	-0.411583	1.046408	0.180935				-0.419170	1.073827	0.079171				-0.302921	0.676245	0.255764	-0.292722	0.724184	-0.089670	-0.184308	0.072007	0.139495	-0.170518	0.067189	0.193402				-0.169187	0.078866	-0.095863	-0.229439	0.953705	0.262932	0.560417	0.581827	-0.183229
14805	123.375000	-0.689565	0.615334	0.178198	-0.680416	0.616907	-0.070224	-0.605117	0.760315	0.188583	-0.588882	0.776892	-0.049305	-0.411585	1.046468	0.180880				-0.419149	1.073872	0.079111				-0.302945	0.676235	0.255801	-0.292704	0.724186	-0.089638	-0.184306	0.072008	0.139500	-0.170512	0.067196	0.193395				-0.169257	0.078877	-0.095856	-0.229834	0.953590	0.263250	0.560376	0.581854	-0.183213
14806	123.383333	-0.689554	0.615342	0.178188	-0.680387	0.616906	-0.070235	-0.605216	0.760243	0.188407	-0.588851	0.776891	-0.049315	-0.411583	1.046554	0.180840				-0.419128	1.073935	0.079074				-0.302974	0.676215	0.255829	-0.292685	0.724181	-0.089596	-0.184305	0.072010	0.139495	-0.170517	0.067197	0.193395				-0.169344	0.078887	-0.095842	-0.230161	0.953497	0.263548	0.560344	0.581881	-0.183200
14807	123.391667	-0.689547	0.615348	0.178183	-0.680365	0.616898	-0.070242	-0.605209	0.760260	0.188407	-0.588824	0.776880	-0.049310	-0.411569	1.046682	0.180828				-0.419088	1.074023	0.079033				-0.303003	0.676203	0.255848	-0.292665	0.724185	-0.089576	-0.184300	0.072012	0.139495	-0.170516	0.067191	0.193399				-0.169446	0.078903	-0.095834	-0.230412	0.953416	0.263829	0.560306	0.581911	-0.183179
14808	123.400000	-0.689537	0.615352	0.178172	-0.680330	0.616888	-0.070246	-0.605264	0.760224	0.188425	-0.588790	0.776887	-0.049322	-0.411544	1.046780	0.180807				-0.419033	1.074095	0.079010				-0.303032	0.676190	0.255861	-0.292646	0.724180	-0.089559	-0.184304	0.072017	0.139496	-0.170512	0.067184	0.193399				-0.169571	0.078912	-0.095820	-0.230634	0.953352	0.264097	0.560274	0.581927	-0.183155
14809	123.408333	-0.689522	0.615362	0.178163	-0.680275	0.616888	-0.070275	-0.605238	0.760230	0.188397	-0.588761	0.776873	-0.049329	-0.411501	1.046876	0.180803				-0.418979	1.074137	0.078992				-0.303058	0.676177	0.255858	-0.292621	0.724277	-0.089469	-0.184302	0.072020	0.139504	-0.170511	0.067188	0.193405				-0.169708	0.078932	-0.095814	-0.230776	0.953300	0.264360	0.560246	0.581950	-0.183132
14810	123.416667	-0.689505	0.615381	0.178148	-0.680235	0.616885	-0.070290	-0.605204	0.760240	0.188368	-0.588735	0.776869	-0.049339	-0.411442	1.046926	0.180806				-0.418937	1.074155	0.078991				-0.303082	0.676170	0.255847	-0.292606	0.724175	-0.089541	-0.184303	0.072016	0.139505	-0.170513	0.067195	0.193410				-0.169828	0.078944	-0.095830	-0.230860	0.953254	0.264614	0.560217	0.581975	-0.183100
14811	123.425000	-0.689485	0.615395	0.178135	-0.680186	0.616871	-0.070314	-0.605057	0.760334	0.188509	-0.588693	0.776870	-0.049349	-0.411393	1.046953	0.180801				-0.418908	1.074142	0.078979				-0.303095	0.676168	0.255823	-0.292586	0.724169	-0.089546	-0.184302	0.072017	0.139508	-0.170515	0.067195	0.193412				-0.169928	0.078944	-0.095872	-0.230917	0.953212	0.264854	0.560178	0.581990	-0.183064
14812	123.433333	-0.689461	0.615416	0.178118	-0.680133	0.616866	-0.070331	-0.604926	0.760391	0.188629	-0.588640	0.776869	-0.049370	-0.411356	1.046988	0.180795				-0.418878	1.074120	0.078951				-0.303112	0.676159	0.255800	-0.292564	0.724271	-0.089491	-0.184298	0.072021	0.139507	-0.170511	0.067187	0.193418				-0.170012	0.078949	-0.095932	-0.230967	0.953178	0.265086	0.560141	0.582014	-0.183031
14813	123.441667	-0.689430	0.615440	0.178101	-0.680079	0.616863	-0.070351	-0.605124	0.760233	0.188328	-0.588599	0.776871	-0.049379	-0.411129	1.046825	0.180559				-0.418822	1.074121	0.078929				-0.303120	0.676153	0.255770	-0.292541	0.724165	-0.089576	-0.184301	0.072024	0.139513	-0.170508	0.067193	0.193418				-0.170079	0.078980	-0.095978	-0.231039	0.953140	0.265310	0.560104	0.582023	-0.182985
14814	123.450000	-0.689397	0.615460	0.178081	-0.680027	0.616853	-0.070375	-0.605055	0.760262	0.188331	-0.588543	0.776866	-0.049390	-0.411220	1.046952	0.180636				-0.418751	1.074151	0.078908				-0.303130	0.676142	0.255744	-0.292518	0.724164	-0.089599	-0.184299	0.072025	0.139521	-0.170510	0.067192	0.193422				-0.170143	0.078985	-0.095998	-0.231136	0.953100	0.265532	0.560063	0.582035	-0.182952
14815	123.458333	-0.689362	0.615484	0.178064	-0.679953	0.616856	-0.070388	-0.604803	0.760383	0.188587	-0.588494	0.776865	-0.049401	-0.411154	1.047082	0.180686				-0.418675	1.074165	0.078889				-0.303132	0.676138	0.255720	-0.292491	0.724159	-0.089625	-0.184298	0.072030	0.139526	-0.170508	0.067188	0.193423				-0.170194	0.078996	-0.095990	-0.231266	0.953052	0.265726	0.560022	0.582039	-0.182920
14816	123.466667	-0.689323	0.615511	0.178051	-0.679870	0.616853	-0.070402	-0.604992	0.760229	0.188282	-0.588435	0.776866	-0.049411	-0.411071	1.047226	0.180745				-0.418580	1.074198	0.078837				-0.303130	0.676128	0.255697	-0.292461	0.724162	-0.089642	-0.184299	0.072038	0.139534	-0.170507	0.067190	0.193429				-0.170214	0.079034	-0.095992	-0.231408	0.953003	0.265880	0.559984	0.582047	-0.182888
14817	123.475000	-0.689278	0.615538	0.178038	-0.679810	0.616875	-0.070411	-0.604945	0.760235	0.188267	-0.588372	0.776866	-0.049421	-0.410992	1.047297	0.180727				-0.418477	1.074257	0.078807				-0.303130	0.676125	0.255676	-0.292430	0.724165	-0.089663	-0.184296	0.072037	0.139538	-0.170506	0.067185	0.193436				-0.170253	0.079042	-0.095964	-0.231538	0.952969	0.265974	0.559941	0.582054	-0.182854
14818	123.483333	-0.689232	0.615560	0.178029	-0.679757	0.616897	-0.070418	-0.604868	0.760279	0.188263	-0.588296	0.776866	-0.049439	-0.410907	1.047390	0.180700				-0.418368	1.074312	0.078773				-0.303129	0.676128	0.255666	-0.292402	0.724164	-0.089673	-0.184294	0.072042	0.139535	-0.170509	0.067189	0.193438				-0.170287	0.079043	-0.095938	-0.231664	0.952962	0.266021	0.559898	0.582058	-0.182828
14819	123.491667	-0.689186	0.615588	0.178020	-0.679688	0.616923	-0.070428	-0.604765	0.760296	0.188335	-0.588229	0.776867	-0.049450	-0.410808	1.047546	0.180709				-0.418260	1.074414	0.078751				-0.303132	0.676126	0.255654	-0.292369	0.724162	-0.089681	-0.184293	0.072040	0.139536	-0.170504	0.067181	0.193442				-0.170303	0.079065	-0.095939	-0.231772	0.952972	0.266013	0.559859	0.582064	-0.182803
14820	123.500000	-0.689138	0.615618	0.178013	-0.679648	0.616950	-0.070422	-0.604816	0.760281	0.188207	-0.588152	0.776853	-0.049461	-0.410644	1.047681	0.180672				-0.418154	1.074556	0.078753				-0.303140	0.676129	0.255656	-0.292335	0.724155	-0.089683	-0.184290	0.072039	0.139532	-0.170510	0.067190	0.193439				-0.170332	0.079080	-0.095937	-0.231855	0.952995	0.265991	0.559828	0.582073	-0.182784
14821	123.508333	-0.689090	0.615646	0.178010	-0.679594	0.616975	-0.070417	-0.604680	0.760329	0.188270	-0.588080	0.776865	-0.049477	-0.410476	1.047869	0.180717				-0.418037	1.074730	0.078781				-0.303144	0.676121	0.255653	-0.292302	0.724144	-0.089681	-0.184290	0.072034	0.139533	-0.170506	0.067188	0.193439				-0.170357	0.079094	-0.095950	-0.231908	0.953006	0.265952	0.559797	0.582072	-0.182754
14822	123.516667	-0.689036	0.615673	0.178011	-0.679542	0.617004	-0.070416	-0.604779	0.760305	0.188208	-0.588006	0.776866	-0.049493	-0.410304	1.047953	0.180599				-0.417903	1.074936	0.078798				-0.303149	0.676137	0.255671	-0.292273	0.724141	-0.089672	-0.184286	0.072038	0.139531	-0.170504	0.067184	0.193437				-0.170386	0.079108	-0.095957	-0.231799	0.953192	0.266212	0.559757	0.582068	-0.182729
14823	123.525000	-0.688990	0.615697	0.178008	-0.679463	0.617029	-0.070410	-0.604613	0.760374	0.188259	-0.587941	0.776860	-0.049502	-0.410110	1.048135	0.180592				-0.417768	1.075125	0.078814				-0.303148	0.676146	0.255679	-0.292236	0.724135	-0.089664	-0.184288	0.072036	0.139533	-0.170502	0.067183	0.193434				-0.170414	0.079116	-0.095961	-0.231783	0.953216	0.266196	0.559725	0.582061	-0.182712
14824	123.533333	-0.688949	0.615725	0.178008	-0.679421	0.617044	-0.070400	-0.604466	0.760414	0.188298	-0.587873	0.776851	-0.049514	-0.409918	1.048294	0.180607				-0.417633	1.075269	0.078844				-0.303145	0.676156	0.255700	-0.292199	0.724124	-0.089649	-0.184285	0.072040	0.139535	-0.170498	0.067175	0.193435				-0.170443	0.079128	-0.095964	-0.231868	0.953056	0.265895	0.559698	0.582055	-0.182690
14825	123.541667	-0.688903	0.615744	0.178011	-0.679368	0.617052	-0.070399	-0.604423	0.760432	0.188283	-0.587809	0.776852	-0.049523	-0.409747	1.048568	0.180762				-0.417510	1.075400	0.078874				-0.303138	0.676173	0.255721	-0.292159	0.724123	-0.089634	-0.184287	0.072037	0.139535	-0.170499	0.067174	0.193437				-0.170469	0.079137	-0.095963	-0.231776	0.953064	0.265914	0.559660	0.582051	-0.182670
14826	123.550000	-0.688873	0.615764	0.178013	-0.679314	0.617060	-0.070399	-0.604408	0.760458	0.188324	-0.587746	0.776835	-0.049530	-0.409562	1.048702	0.180796				-0.417391	1.075516	0.078907				-0.303124	0.676185	0.255737	-0.292120	0.724119	-0.089615	-0.184282	0.072043	0.139534	-0.170497	0.067171	0.193437				-0.170494	0.079149	-0.095954	-0.231655	0.953067	0.265951	0.559625	0.582047	-0.182655
14827	123.558333	-0.688845	0.615783	0.178018	-0.679276	0.617067	-0.070399	-0.604349	0.760478	0.188293	-0.587697	0.776831	-0.049539	-0.409345	1.048839	0.180866				-0.417272	1.075662	0.078943				-0.303110	0.676206	0.255753	-0.292080	0.724203	-0.089496	-0.184281	0.072039	0.139538	-0.170495	0.067170	0.193440				-0.170516	0.079176	-0.095960	-0.231523	0.953071	0.265999	0.559593	0.582041	-0.182644
14828	123.566667	-0.688813	0.615797	0.178017	-0.679261	0.617074	-0.070402	-0.604247	0.760587	0.188364	-0.587652	0.776822	-0.049538	-0.409124	1.048966	0.180921				-0.417153	1.075795	0.079012				-0.303095	0.676223	0.255759	-0.292044	0.724193	-0.089468	-0.184277	0.072038	0.139535	-0.170495	0.067177	0.193442				-0.170539	0.079189	-0.095960	-0.231389	0.953074	0.266042	0.559564	0.582036	-0.182644
14829	123.575000	-0.688804	0.615817	0.178029	-0.679225	0.617090	-0.070393	-0.604295	0.760503	0.188301	-0.587609	0.776824	-0.049549	-0.408879	1.049040	0.180902				-0.417030	1.075929	0.079080				-0.303082	0.676238	0.255769	-0.292016	0.724187	-0.089450	-0.184278	0.072038	0.139537	-0.170495	0.067177	0.193439				-0.170550	0.079200	-0.095961	-0.231251	0.953081	0.266095	0.559534	0.582031	-0.182644
14830	123.583333	-0.688780	0.615827	0.178028	-0.679195	0.617124	-0.070399	-0.604230	0.760528	0.188260	-0.587575	0.776831	-0.049550	-0.408613	1.049096	0.180900				-0.416893	1.076069	0.079149				-0.303072	0.676236	0.255769	-0.291986	0.724176	-0.089437	-0.184274	0.072031	0.139529	-0.170490	0.067171	0.193438				-0.170565	0.079200	-0.095961	-0.231114	0.953084	0.266150	0.559503	0.582023	-0.182642
14831	123.591667	-0.688768	0.615834	0.178034	-0.679229	0.617135	-0.070476	-0.604208	0.760539	0.188266	-0.587547	0.776832	-0.049541	-0.408378	1.049359	0.181063				-0.416755	1.076207	0.079205				-0.303061	0.676240	0.255764	-0.291965	0.724172	-0.089436	-0.184276	0.072032	0.139530	-0.170494	0.067178	0.193436				-0.170578	0.079210	-0.095966	-0.230989	0.953087	0.266180	0.559475	0.582011	-0.182643
14832	123.600000	-0.688752	0.615838	0.178040	-0.679180	0.617132	-0.070387	-0.604188	0.760550	0.188278	-0.587521	0.776849	-0.049529	-0.408148	1.049545	0.181148				-0.416624	1.076356	0.079262				-0.303058	0.676240	0.255747	-0.291945	0.724167	-0.089438	-0.184279	0.072024	0.139533	-0.170492	0.067170	0.193433				-0.170589	0.079226	-0.095968	-0.230860	0.953098	0.266224	0.559453	0.581997	-0.182643
14833	123.608333	-0.688747	0.615841	0.178043	-0.679203	0.617173	-0.070472	-0.604172	0.760555	0.188290	-0.587485	0.776846	-0.049496	-0.407886	1.049691	0.181226				-0.416503	1.076500	0.079335				-0.303048	0.676246	0.255728	-0.291943	0.724171	-0.089450	-0.184281	0.072035	0.139537	-0.170493	0.067168	0.193437				-0.170603	0.079236	-0.095973	-0.230719	0.953122	0.266256	0.559432	0.581990	-0.182643
14834	123.616667	-0.688743	0.615845	0.178051	-0.679160	0.617187	-0.070382	-0.604161	0.760565	0.188306	-0.587482	0.776864	-0.049475	-0.407626	1.049827	0.181301				-0.416400	1.076650	0.079423				-0.303042	0.676249	0.255705	-0.291943	0.724173	-0.089467	-0.184278	0.072038	0.139542	-0.170496	0.067174	0.193438				-0.170612	0.079248	-0.095977	-0.230563	0.953149	0.266284	0.559411	0.581982	-0.182644
14835	123.625000	-0.688742	0.615847	0.178058	-0.679210	0.617202	-0.070450	-0.604123	0.760625	0.188379	-0.587484	0.776886	-0.049464	-0.407402	1.049993	0.181349				-0.416312	1.076796	0.079500				-0.303030	0.676252	0.255672	-0.291942	0.724177	-0.089485	-0.184279	0.072042	0.139539	-0.170493	0.067172	0.193441				-0.170633	0.079260	-0.095985	-0.230391	0.953185	0.266297	0.559396	0.581977	-0.182645
14836	123.633333	-0.688743	0.615852	0.178067	-0.679175	0.617191	-0.070361	-0.604173	0.760573	0.188392	-0.587481	0.776901	-0.049433	-0.407163	1.050149	0.181368				-0.416229	1.076952	0.079587				-0.303022	0.676255	0.255646	-0.291947	0.724188	-0.089512	-0.184280	0.072046	0.139542	-0.170499	0.067173	0.193444				-0.170642	0.079266	-0.095993	-0.230190	0.953227	0.266310	0.559378	0.581979	-0.182648
14837	123.641667	-0.688747	0.615853	0.178077	-0.679164	0.617216	-0.070360	-0.604126	0.760590	0.188375	-0.587496	0.776922	-0.049414	-0.406910	1.050266	0.181346				-0.416134	1.077123	0.079663				-0.303005	0.676254	0.255621	-0.291958	0.724190	-0.089531	-0.184279	0.072048	0.139548	-0.170496	0.067178	0.193444				-0.170653	0.079277	-0.095990	-0.229968	0.953274	0.266318	0.559363	0.581969	-0.182648
14838	123.650000	-0.688759	0.615855	0.178092	-0.679256	0.617250	-0.070511	-0.604117	0.760593	0.188397	-0.587509	0.776935	-0.049394	-0.406531	1.050513	0.181412				-0.416021	1.077327	0.079717				-0.302993	0.676248	0.255597	-0.291968	0.724192	-0.089555	-0.184279	0.072049	0.139541	-0.170500	0.067182	0.193443				-0.170660	0.079281	-0.095992	-0.229728	0.953318	0.266313	0.559349	0.581963	-0.182645
14839	123.658333	-0.688758	0.615848	0.178095	-0.679226	0.617221	-0.070433	-0.604082	0.760650	0.188479	-0.587521	0.776941	-0.049382	-0.406515	1.050888	0.181597				-0.415918	1.077493	0.079752				-0.302984	0.676246	0.255582	-0.291978	0.724192	-0.089580	-0.184277	0.072043	0.139542	-0.170496	0.067177	0.193445				-0.170669	0.079285	-0.096001	-0.229478	0.953360	0.266303	0.559333	0.581955	-0.182653
14840	123.666667	-0.688767	0.615842	0.178101	-0.679257	0.617252	-0.070525	-0.604310	0.760563	0.188325	-0.587539	0.776937	-0.049370	-0.406370	1.051193	0.181656				-0.415823	1.077650	0.079755				-0.302971	0.676249	0.255574	-0.291986	0.724187	-0.089597	-0.184271	0.072047	0.139545	-0.170495	0.067175	0.193445				-0.170674	0.079278	-0.096000	-0.229087	0.953563	0.266567	0.559322	0.581939	-0.182663
14841	123.675000	-0.688782	0.615836	0.178109	-0.679276	0.617246	-0.070511	-0.604100	0.760601	0.188443	-0.587547	0.776952	-0.049358	-0.406219	1.051437	0.181647				-0.415741	1.077792	0.079742				-0.302960	0.676254	0.255557	-0.291997	0.724185	-0.089611	-0.184276	0.072038	0.139543	-0.170490	0.067174	0.193443				-0.170682	0.079290	-0.096002	-0.228933	0.953437	0.266560	0.559314	0.581919	-0.182674
14842	123.683333	-0.688792	0.615829	0.178116	-0.679294	0.617237	-0.070509	-0.604101	0.760598	0.188446	-0.587555	0.776961	-0.049348	-0.406234	1.051784	0.181830				-0.415671	1.077939	0.079733				-0.302946	0.676267	0.255543	-0.291999	0.724182	-0.089612	-0.184278	0.072045	0.139543	-0.170493	0.067170	0.193451				-0.170684	0.079301	-0.096012	-0.228706	0.953483	0.266128	0.559300	0.581908	-0.182695
14843	123.691667	-0.688795	0.615818	0.178112	-0.679265	0.617227	-0.070423	-0.604101	0.760601	0.188448	-0.587562	0.776962	-0.049341	-0.406107	1.052086	0.181810				-0.415602	1.078130	0.079692				-0.302934	0.676279	0.255538	-0.292003	0.724189	-0.089612	-0.184272	0.072048	0.139554	-0.170487	0.067172	0.193450				-0.170689	0.079299	-0.095999	-0.228387	0.953639	0.266177	0.559292	0.581886	-0.182703
14844	123.700000	-0.688810	0.615817	0.178121	-0.679291	0.617243	-0.070523	-0.604309	0.760566	0.188343	-0.587563	0.776965	-0.049334	-0.406012	1.052411	0.181785				-0.415527	1.078302	0.079624				-0.302917	0.676298	0.255529	-0.291999	0.724193	-0.089599	-0.184270	0.072059	0.139555	-0.170490	0.067175	0.193454				-0.170690	0.079299	-0.096000	-0.228200	0.953622	0.265935	0.559288	0.581874	-0.182714
14845	123.708333	-0.688819	0.615818	0.178128	-0.679317	0.617239	-0.070506	-0.604108	0.760611	0.188458	-0.587569	0.776970	-0.049329	-0.405908	1.052687	0.181633				-0.415430	1.078484	0.079500				-0.302907	0.676323	0.255531	-0.292002	0.724192	-0.089587	-0.184270	0.072056	0.139554	-0.170490	0.067178	0.193452				-0.170691	0.079310	-0.095995	-0.228019	0.953598	0.265907	0.559281	0.581855	-0.182722
14846	123.716667	-0.688825	0.615819	0.178135	-0.679324	0.617246	-0.070503	-0.604056	0.760730	0.188586	-0.587570	0.776973	-0.049323	-0.405835	1.053002	0.181462				-0.415334	1.078689	0.079341				-0.302897	0.676343	0.255530	-0.291999	0.724197	-0.089581	-0.184275	0.072064	0.139549	-0.170486	0.067178	0.193449				-0.170701	0.079311	-0.095996	-0.227747	0.953672	0.265790	0.559277	0.581834	-0.182728
14847	123.725000	-0.688832	0.615818	0.178140	-0.679323	0.617247	-0.070504	-0.604086	0.760690	0.188528	-0.587571	0.776977	-0.049320	-0.405814	1.053386	0.181309				-0.415233	1.078928	0.079161				-0.302881	0.676364	0.255537	-0.291999	0.724196	-0.089572	-0.184276	0.072058	0.139547	-0.170493	0.067179	0.193452				-0.170704	0.079316	-0.096000	-0.227531	0.953660	0.265753	0.559269	0.581816	-0.182730
14848	123.733333	-0.688842	0.615817	0.178147	-0.679243	0.617226	-0.070341	-0.604113	0.760650	0.188468	-0.587562	0.776978	-0.049313	-0.405821	1.053956	0.181362				-0.415142	1.079162	0.078995				-0.302864	0.676377	0.255539	-0.291992	0.724196	-0.089565	-0.184278	0.072053	0.139545	-0.170493	0.067184	0.193452				-0.170706	0.079319	-0.096005	-0.227326	0.953654	0.265730	0.559263	0.581799	-0.182729
14849	123.741667	-0.688850	0.615815	0.178150	-0.679325	0.617267	-0.070506	-0.604115	0.760661	0.188467	-0.587555	0.776982	-0.049324	-0.405706	1.054263	0.181164				-0.415076	1.079358	0.078864				-0.302851	0.676393	0.255552	-0.291985	0.724196	-0.089567	-0.184277	0.072055	0.139549	-0.170495	0.067184	0.193456				-0.170707	0.079317	-0.096004	-0.227128	0.953671	0.265682	0.559257	0.581785	-0.182729
14850	123.750000	-0.688859	0.615815	0.178148	-0.679264	0.617221	-0.070335	-0.604050	0.760789	0.188584	-0.587547	0.776980	-0.049328	-0.405608	1.054576	0.180987				-0.415035	1.079534	0.078718				-0.302838	0.676400	0.255571	-0.291975	0.724192	-0.089564	-0.184277	0.072060	0.139553	-0.170496	0.067186	0.193454				-0.170715	0.079319	-0.096005	-0.226937	0.953723	0.265586	0.559248	0.581767	-0.182734
14851	123.758333	-0.688862	0.615813	0.178142	-0.679297	0.617231	-0.070430	-0.604103	0.760690	0.188449	-0.587541	0.776982	-0.049349	-0.405560	1.055045	0.180984				-0.415016	1.079700	0.078570				-0.302832	0.676413	0.255587	-0.291963	0.724187	-0.089563	-0.184275	0.072057	0.139552	-0.170494	0.067177	0.193460				-0.170716	0.079321	-0.096006	-0.226741	0.953799	0.265459	0.559241	0.581753	-0.182729
14852	123.766667	-0.688869	0.615819	0.178134	-0.679335	0.617246	-0.070520	-0.604098	0.760704	0.188439	-0.587532	0.776985	-0.049367	-0.405501	1.055495	0.180964				-0.414993	1.079860	0.078438				-0.302819	0.676411	0.255607	-0.291949	0.724185	-0.089566	-0.184279	0.072062	0.139554	-0.170491	0.067174	0.193459				-0.170713	0.079315	-0.096003	-0.226538	0.953884	0.265312	0.559237	0.581737	-0.182726
14853	123.775000	-0.688874	0.615826	0.178129	-0.679332	0.617236	-0.070532	-0.604055	0.760769	0.188487	-0.587527	0.776990	-0.049382	-0.405412	1.055871	0.180873				-0.414957	1.080057	0.078308				-0.302814	0.676412	0.255609	-0.291936	0.724184	-0.089570	-0.184274	0.072064	0.139555	-0.170493	0.067179	0.193459				-0.170716	0.079321	-0.096005	-0.226348	0.953983	0.265139	0.559223	0.581720	-0.182721
14854	123.783333	-0.688873	0.615826	0.178124	-0.679255	0.617188	-0.070368	-0.604242	0.760699	0.188267	-0.587535	0.777003	-0.049413	-0.405286	1.056098	0.180635				-0.414906	1.080223	0.078168				-0.302810	0.676411	0.255608	-0.291926	0.724185	-0.089579	-0.184274	0.072067	0.139559	-0.170488	0.067178	0.193462				-0.170713	0.079322	-0.096000	-0.226174	0.954080	0.264965	0.559212	0.581699	-0.182715
14855	123.791667	-0.688876	0.615832	0.178124	-0.679283	0.617211	-0.070466	-0.604248	0.760698	0.188277	-0.587532	0.777010	-0.049423	-0.405227	1.056470	0.180522				-0.414840	1.080364	0.078016				-0.302796	0.676415	0.255611	-0.291921	0.724182	-0.089590	-0.184272	0.072069	0.139560	-0.170491	0.067184	0.193465				-0.170712	0.079329	-0.096001	-0.226023	0.954158	0.264796	0.559192	0.581676	-0.182706
14856	123.800000	-0.688879	0.615839	0.178127	-0.679326	0.617228	-0.070554	-0.604048	0.760732	0.188403	-0.587526	0.777016	-0.049430	-0.405156	1.056813	0.180416				-0.414768	1.080482	0.077870				-0.302785	0.676401	0.255597	-0.291921	0.724178	-0.089609	-0.184273	0.072066	0.139573	-0.170492	0.067188	0.193463				-0.170713	0.079322	-0.095994	-0.225896	0.954226	0.264647	0.559171	0.581657	-0.182693
14857	123.808333	-0.688876	0.615836	0.178129	-0.679256	0.617188	-0.070383	-0.604222	0.760712	0.188267	-0.587514	0.777018	-0.049424	-0.405069	1.057221	0.180357				-0.414706	1.080599	0.077703				-0.302774	0.676404	0.255595	-0.291922	0.724177	-0.089630	-0.184272	0.072069	0.139570	-0.170492	0.067189	0.193470				-0.170716	0.079335	-0.096004	-0.225791	0.954290	0.264508	0.559147	0.581633	-0.182691
14858	123.816667	-0.688878	0.615840	0.178130	-0.679249	0.617184	-0.070393	-0.604190	0.760732	0.188240	-0.587513	0.777027	-0.049440	-0.405003	1.057621	0.180352				-0.414678	1.080715	0.077595				-0.302763	0.676412	0.255591	-0.291923	0.724171	-0.089656	-0.184273	0.072072	0.139575	-0.170488	0.067183	0.193473				-0.170719	0.079328	-0.095996	-0.225709	0.954320	0.264365	0.559117	0.581612	-0.182689
14859	123.825000	-0.688876	0.615842	0.178127	-0.679274	0.617218	-0.070490	-0.604172	0.760742	0.188229	-0.587486	0.777018	-0.049424	-0.404833	1.057773	0.180142				-0.414648	1.080844	0.077515				-0.302744	0.676418	0.255580	-0.291917	0.724164	-0.089682	-0.184271	0.072073	0.139570	-0.170490	0.067184	0.193476				-0.170714	0.079332	-0.096003	-0.225644	0.954340	0.264247	0.559084	0.581597	-0.182691
14860	123.833333	-0.688878	0.615848	0.178128	-0.679325	0.617226	-0.070569	-0.604161	0.760759	0.188218	-0.587470	0.777018	-0.049433	-0.405077	1.058169	0.179903				-0.414593	1.081002	0.077431				-0.302720	0.676426	0.255568	-0.291915	0.724157	-0.089710	-0.184274	0.072067	0.139571	-0.170488	0.067174	0.193477				-0.170722	0.079325	-0.096006	-0.225581	0.954356	0.264127	0.559051	0.581578	-0.182692
14861	123.841667	-0.688877	0.615853	0.178121	-0.679287	0.617195	-0.070494	-0.604165	0.760766	0.188225	-0.587468	0.777016	-0.049450	-0.404914	1.058532	0.180001				-0.414506	1.081158	0.077351				-0.302692	0.676448	0.255561	-0.291903	0.724159	-0.089737	-0.184272	0.072069	0.139567	-0.170487	0.067178	0.193466				-0.170724	0.079327	-0.096006	-0.225397	0.954521	0.264311	0.559017	0.581570	-0.182689
14862	123.850000	-0.688877	0.615860	0.178113	-0.679236	0.617191	-0.070426	-0.604134	0.760795	0.188198	-0.587456	0.777026	-0.049476	-0.404462	1.058652	0.179996				-0.414420	1.081303	0.077287				-0.302661	0.676473	0.255554	-0.291890	0.724155	-0.089758	-0.184271	0.072074	0.139570	-0.170486	0.067175	0.193471				-0.170722	0.079328	-0.096009	-0.225345	0.954515	0.264214	0.558987	0.581563	-0.182684
14863	123.858333	-0.688875	0.615871	0.178112	-0.679286	0.617194	-0.070506	-0.604115	0.760816	0.188189	-0.587432	0.777025	-0.049471	-0.404350	1.058973	0.180042				-0.414349	1.081414	0.077238				-0.302629	0.676491	0.255541	-0.291873	0.724157	-0.089774	-0.184271	0.072078	0.139574	-0.170489	0.067184	0.193469				-0.170718	0.079331	-0.096008	-0.225426	0.954339	0.263825	0.558957	0.581565	-0.182675
14864	123.866667	-0.688880	0.615878	0.178114	-0.679326	0.617221	-0.070595	-0.603857	0.760983	0.188448	-0.587437	0.777041	-0.049508	-0.404204	1.059103	0.179919				-0.414288	1.081517	0.077183				-0.302593	0.676518	0.255535	-0.291851	0.724158	-0.089788	-0.184277	0.072079	0.139573	-0.170488	0.067191	0.193471				-0.170726	0.079338	-0.096007	-0.225380	0.954324	0.263732	0.558924	0.581563	-0.182674
14865	123.875000	-0.688877	0.615890	0.178114	-0.679257	0.617178	-0.070432	-0.603958	0.760938	0.188308	-0.587427	0.777047	-0.049531	-0.404089	1.059264	0.179851				-0.414227	1.081586	0.077134				-0.302560	0.676548	0.255533	-0.291834	0.724151	-0.089800	-0.184272	0.072080	0.139577	-0.170488	0.067190	0.193478				-0.170724	0.079336	-0.096006	-0.225336	0.954291	0.263641	0.558900	0.581567	-0.182663
14866	123.883333	-0.688875	0.615896	0.178110	-0.679312	0.617232	-0.070625	-0.604062	0.760890	0.188169	-0.587405	0.777052	-0.049551	-0.403970	1.059407	0.179806				-0.414162	1.081648	0.077084				-0.302521	0.676573	0.255530	-0.291815	0.724142	-0.089805	-0.184270	0.072079	0.139580	-0.170499	0.067193	0.193485				-0.170729	0.079336	-0.096007	-0.225323	0.954363	0.263598	0.558875	0.581569	-0.182658
14867	123.891667	-0.688877	0.615909	0.178103	-0.679284	0.617202	-0.070542	-0.603939	0.760947	0.188236	-0.587397	0.777065	-0.049577	-0.404038	1.059580	0.179693				-0.414091	1.081691	0.077022				-0.302484	0.676599	0.255536	-0.291794	0.724134	-0.089818	-0.184271	0.072081	0.139574	-0.170490	0.067190	0.193476				-0.170727	0.079336	-0.096013	-0.225258	0.954217	0.263461	0.558852	0.581571	-0.182662
14868	123.900000	-0.688873	0.615918	0.178094	-0.679258	0.617171	-0.070460	-0.603826	0.761023	0.188359	-0.587376	0.777069	-0.049607	-0.404095	1.059750	0.179579				-0.414041	1.081754	0.077000				-0.302453	0.676619	0.255543	-0.291777	0.724124	-0.089822	-0.184273	0.072078	0.139572	-0.170487	0.067187	0.193468				-0.170723	0.079330	-0.096013	-0.225225	0.954177	0.263366	0.558834	0.581571	-0.182668
14869	123.908333	-0.688868	0.615928	0.178081	-0.679253	0.617176	-0.070479	-0.603798	0.761036	0.188314	-0.587358	0.777078	-0.049642	-0.403961	1.059860	0.179568				-0.413982	1.081849	0.076995				-0.302420	0.676643	0.255554	-0.291755	0.724113	-0.089833	-0.184271	0.072078	0.139568	-0.170487	0.067181	0.193472				-0.170730	0.079328	-0.096012	-0.225193	0.954135	0.263290	0.558826	0.581575	-0.182682
14870	123.916667	-0.688861	0.615939	0.178073	-0.679245	0.617183	-0.070494	-0.603762	0.761053	0.188274	-0.587344	0.777088	-0.049665	-0.403818	1.059968	0.179573				-0.413909	1.081946	0.076996				-0.302343	0.675963	0.254873	-0.291737	0.724096	-0.089842	-0.184267	0.072083	0.139569	-0.170486	0.067178	0.193473				-0.170724	0.079338	-0.096017	-0.225168	0.954092	0.263229	0.558826	0.581571	-0.182688
14871	123.925000	-0.688853	0.615953	0.178061	-0.679262	0.617167	-0.070494	-0.603719	0.761132	0.188319	-0.587327	0.777107	-0.049699	-0.403696	1.060069	0.179559				-0.413826	1.082027	0.076987				-0.302313	0.675978	0.254879	-0.291718	0.724093	-0.089853	-0.184268	0.072080	0.139576	-0.170486	0.067182	0.193471				-0.170729	0.079330	-0.096017	-0.225157	0.954030	0.263197	0.558842	0.581558	-0.182703
14872	123.933333	-0.688842	0.615963	0.178053	-0.679260	0.617169	-0.070501	-0.603675	0.761214	0.188372	-0.587310	0.777124	-0.049726	-0.403587	1.060170	0.179554				-0.413752	1.082103	0.076975				-0.302284	0.676001	0.254895	-0.291697	0.724087	-0.089866	-0.184264	0.072079	0.139578	-0.170484	0.067188	0.193475				-0.170730	0.079334	-0.096015	-0.225151	0.953968	0.263186	0.558860	0.581538	-0.182716
14873	123.941667	-0.688829	0.615974	0.178046	-0.679263	0.617173	-0.070510	-0.603700	0.761164	0.188274	-0.587297	0.777149	-0.049746	-0.403397	1.060369	0.179820				-0.413680	1.082178	0.076962				-0.302257	0.676028	0.254900	-0.291674	0.724081	-0.089883	-0.184265	0.072082	0.139580	-0.170488	0.067189	0.193481				-0.170727	0.079330	-0.096010	-0.225157	0.953896	0.263198	0.558884	0.581518	-0.182731
14874	123.950000	-0.688828	0.615989	0.178045	-0.679269	0.617178	-0.070517	-0.603696	0.761191	0.188271	-0.587284	0.777163	-0.049767	-0.403232	1.060284	0.179682				-0.413625	1.082231	0.076948				-0.302235	0.676046	0.254896	-0.291654	0.724080	-0.089895	-0.184268	0.072074	0.139587	-0.170488	0.067192	0.193478				-0.170728	0.079333	-0.096013	-0.225165	0.953828	0.263237	0.558918	0.581493	-0.182748
14875	123.958333	-0.688824	0.615997	0.178045	-0.679265	0.617178	-0.070522	-0.603697	0.761236	0.188299	-0.587276	0.777192	-0.049794	-0.403253	1.060396	0.179655				-0.413586	1.082273	0.076942				-0.302215	0.676081	0.254898	-0.291633	0.724077	-0.089913	-0.184266	0.072085	0.139579	-0.170490	0.067190	0.193481				-0.170728	0.079335	-0.096014	-0.225148	0.953789	0.263273	0.558949	0.581462	-0.182768
14876	123.966667	-0.688810	0.616003	0.178041	-0.679271	0.617185	-0.070533	-0.603659	0.761285	0.188282	-0.587262	0.777200	-0.049815	-0.403304	1.060499	0.179595				-0.413567	1.082294	0.076935				-0.302200	0.676096	0.254884	-0.291611	0.724075	-0.089927	-0.184269	0.072084	0.139573	-0.170492	0.067191	0.193471				-0.170730	0.079344	-0.096016	-0.225114	0.953774	0.263300	0.558983	0.581433	-0.182792
14877	123.975000	-0.688814	0.616009	0.178042	-0.679271	0.617182	-0.070539	-0.603761	0.761272	0.188187	-0.587246	0.777219	-0.049848	-0.403053	1.060568	0.179775				-0.413551	1.082307	0.076917				-0.302186	0.676103	0.254879	-0.291591	0.724062	-0.089941	-0.184271	0.072081	0.139564	-0.170493	0.067188	0.193469				-0.170732	0.079335	-0.096021	-0.225071	0.953778	0.263309	0.559028	0.581383	-0.182811
14878	123.983333	-0.688804	0.616011	0.178037	-0.679270	0.617181	-0.070547	-0.603677	0.761335	0.188306	-0.587229	0.777231	-0.049874	-0.403003	1.060583	0.179744				-0.413539	1.082309	0.076902				-0.302175	0.676103	0.254882	-0.291571	0.724056	-0.089961	-0.184275	0.072066	0.139564	-0.170488	0.067181	0.193469				-0.170738	0.079331	-0.096022	-0.225030	0.953807	0.263320	0.559074	0.581329	-0.182835
14879	123.991667	-0.688801	0.616019	0.178033	-0.679282	0.617182	-0.070561	-0.603663	0.761356	0.188293	-0.587206	0.777248	-0.049904	-0.402973	1.060506	0.179540				-0.413535	1.082312	0.076878				-0.302168	0.676103	0.254880	-0.291542	0.724046	-0.089984	-0.184273	0.072071	0.139565	-0.170487	0.067178	0.193461				-0.170732	0.079334	-0.096028	-0.224970	0.953840	0.263303	0.559108	0.581275	-0.182853
14880	124.000000	-0.688794	0.616027	0.178029	-0.679276	0.617184	-0.070564	-0.603619	0.761391	0.188244	-0.587172	0.777263	-0.049915	-0.402947	1.060699	0.179707				-0.413536	1.082317	0.076842				-0.302164	0.676101	0.254888	-0.291514	0.724039	-0.090004	-0.184271	0.072074	0.139572	-0.170490	0.067183	0.193463				-0.170738	0.079337	-0.096025	-0.224896	0.953885	0.263282	0.559147	0.581214	-0.182868
14881	124.008333	-0.688793	0.616035	0.178021	-0.679276	0.617185	-0.070570	-0.603615	0.761418	0.188233	-0.587160	0.777288	-0.049957	-0.402940	1.060716	0.179653				-0.413552	1.082306	0.076797				-0.302160	0.676107	0.254892	-0.291480	0.724037	-0.090022	-0.184275	0.072077	0.139575	-0.170492	0.067185	0.193466				-0.170736	0.079337	-0.096027	-0.224822	0.953925	0.263232	0.559179	0.581158	-0.182877
14882	124.016667	-0.688784	0.616046	0.178015	-0.679278	0.617187	-0.070579	-0.603560	0.761537	0.188326	-0.587136	0.777308	-0.049981	-0.403042	1.060627	0.179325				-0.413570	1.082287	0.076737				-0.302149	0.676125	0.254906	-0.291450	0.724035	-0.090036	-0.184272	0.072084	0.139576	-0.170491	0.067193	0.193469				-0.170730	0.079332	-0.096019	-0.224744	0.953967	0.263176	0.559203	0.581098	-0.182888
14883	124.025000	-0.688783	0.616056	0.178006	-0.679265	0.617187	-0.070586	-0.603622	0.761471	0.188244	-0.587105	0.777323	-0.049996	-0.403053	1.060652	0.179243				-0.413610	1.082278	0.076674				-0.302148	0.676128	0.254899	-0.291420	0.724038	-0.090050	-0.184270	0.072086	0.139574	-0.170491	0.067198	0.193473				-0.170736	0.079335	-0.096014	-0.224668	0.954029	0.263087	0.559214	0.581037	-0.182897
14884	124.033333	-0.688781	0.616069	0.177999	-0.679257	0.617204	-0.070604	-0.603601	0.761506	0.188221	-0.587092	0.777343	-0.050030	-0.402984	1.060823	0.179468				-0.413658	1.082265	0.076612				-0.302150	0.676136	0.254899	-0.291397	0.724035	-0.090054	-0.184270	0.072087	0.139571	-0.170494	0.067197	0.193471				-0.170736	0.079338	-0.096021	-0.224580	0.954123	0.262979	0.559219	0.580982	-0.182910
14885	124.041667	-0.688778	0.616077	0.177996	-0.679263	0.617187	-0.070605	-0.603587	0.761546	0.188223	-0.587082	0.777362	-0.050049	-0.403085	1.060833	0.179275				-0.413716	1.082254	0.076528				-0.302144	0.676141	0.254905	-0.291375	0.724039	-0.090060	-0.184268	0.072084	0.139566	-0.170493	0.067192	0.193471				-0.170734	0.079345	-0.096023	-0.224494	0.954223	0.262841	0.559208	0.580916	-0.182913
14886	124.050000	-0.688764	0.616082	0.177990	-0.679266	0.617182	-0.070614	-0.603593	0.761565	0.188227	-0.587068	0.777376	-0.050065	-0.403179	1.060824	0.179034				-0.413769	1.082264	0.076427				-0.302141	0.676141	0.254922	-0.291369	0.724026	-0.090060	-0.184270	0.072082	0.139560	-0.170488	0.067183	0.193460				-0.170737	0.079337	-0.096020	-0.224397	0.954327	0.262697	0.559189	0.580845	-0.182918
14887	124.058333	-0.688756	0.616086	0.177989	-0.679248	0.617186	-0.070617	-0.603588	0.761582	0.188225	-0.587065	0.777395	-0.050086	-0.403200	1.060974	0.179106				-0.413818	1.082273	0.076332				-0.302145	0.676125	0.254936	-0.291361	0.724022	-0.090061	-0.184269	0.072075	0.139558	-0.170486	0.067178	0.193465				-0.170735	0.079332	-0.096023	-0.224280	0.954430	0.262563	0.559160	0.580780	-0.182920
14888	124.066667	-0.688748	0.616091	0.177991	-0.679231	0.617203	-0.070629	-0.603582	0.761602	0.188228	-0.587064	0.777410	-0.050103	-0.403236	1.061138	0.179191				-0.413871	1.082263	0.076229				-0.302148	0.676123	0.254967	-0.291360	0.724011	-0.090054	-0.184266	0.072071	0.139558	-0.170484	0.067177	0.193463				-0.170735	0.079334	-0.096027	-0.224115	0.954492	0.262435	0.559125	0.580717	-0.182917
14889	124.075000	-0.688742	0.616095	0.177993	-0.679230	0.617195	-0.070629	-0.603582	0.761617	0.188236	-0.587063	0.777428	-0.050116	-0.403297	1.061132	0.179001				-0.413939	1.082240	0.076081				-0.302146	0.676119	0.254986	-0.291349	0.723999	-0.090048	-0.184267	0.072077	0.139565	-0.170483	0.067175	0.193465				-0.170734	0.079332	-0.096021	-0.223982	0.954570	0.262334	0.559089	0.580654	-0.182900
14890	124.083333	-0.688736	0.616099	0.177995	-0.679234	0.617188	-0.070623	-0.603573	0.761631	0.188242	-0.587063	0.777440	-0.050120	-0.403542	1.061127	0.178651				-0.414031	1.082193	0.075945				-0.302147	0.676119	0.255000	-0.291344	0.723996	-0.090040	-0.184266	0.072081	0.139574	-0.170485	0.067185	0.193467				-0.170734	0.079344	-0.096020	-0.223838	0.954638	0.262254	0.559040	0.580594	-0.182885
14891	124.091667	-0.688734	0.616106	0.178002	-0.679232	0.617189	-0.070622	-0.603573	0.761649	0.188248	-0.587065	0.777453	-0.050131	-0.403696	1.061172	0.178528				-0.414170	1.082098	0.075799				-0.302143	0.676130	0.255024	-0.291331	0.723994	-0.090028	-0.184264	0.072088	0.139581	-0.170490	0.067192	0.193475				-0.170732	0.079335	-0.096015	-0.223673	0.954692	0.262180	0.558983	0.580551	-0.182872
14892	124.100000	-0.688730	0.616109	0.178005	-0.679232	0.617186	-0.070628	-0.603549	0.761689	0.188263	-0.587062	0.777462	-0.050135	-0.403849	1.061221	0.178407				-0.414323	1.081995	0.075650				-0.302142	0.676140	0.255036	-0.291319	0.723990	-0.090013	-0.184265	0.072096	0.139581	-0.170489	0.067198	0.193481				-0.170735	0.079344	-0.096018	-0.223504	0.954738	0.262100	0.558919	0.580510	-0.182867
14893	124.108333	-0.688732	0.616110	0.178008	-0.679239	0.617176	-0.070630	-0.603576	0.761686	0.188270	-0.587065	0.777460	-0.050141	-0.404017	1.061252	0.178281				-0.414483	1.081901	0.075491				-0.302130	0.676153	0.255043	-0.291309	0.723984	-0.090009	-0.184268	0.072091	0.139575	-0.170489	0.067195	0.193478				-0.170734	0.079344	-0.096010	-0.223330	0.954764	0.262008	0.558844	0.580469	-0.182865
14894	124.116667	-0.688734	0.616112	0.178015	-0.679243	0.617168	-0.070643	-0.603570	0.761704	0.188279	-0.587057	0.777464	-0.050147	-0.404204	1.061293	0.178142				-0.414640	1.081817	0.075321				-0.302119	0.676171	0.255050	-0.291297	0.723981	-0.090013	-0.184267	0.072085	0.139572	-0.170491	0.067191	0.193476				-0.170735	0.079345	-0.096021	-0.223148	0.954787	0.261913	0.558730	0.580517	-0.182821
14895	124.125000	-0.688731	0.616112	0.178023	-0.679231	0.617168	-0.070638	-0.603562	0.761718	0.188289	-0.587050	0.777468	-0.050156	-0.404387	1.061356	0.178005				-0.414872	1.081691	0.075161				-0.302109	0.676177	0.255048	-0.291288	0.723973	-0.090006	-0.184270	0.072081	0.139571	-0.170488	0.067183	0.193472				-0.170734	0.079337	-0.096019	-0.222948	0.954791	0.261814	0.558648	0.580479	-0.182806
14896	124.133333	-0.688735	0.616111	0.178025	-0.679232	0.617166	-0.070642	-0.603532	0.761758	0.188310	-0.587050	0.777473	-0.050160	-0.404569	1.061416	0.177861				-0.415024	1.081570	0.074992				-0.302092	0.676184	0.255040	-0.291274	0.723975	-0.090019	-0.184265	0.072078	0.139570	-0.170486	0.067176	0.193473				-0.170734	0.079340	-0.096023	-0.222734	0.954772	0.261710	0.558568	0.580444	-0.182793
14897	124.141667	-0.688739	0.616115	0.178028	-0.679239	0.617165	-0.070646	-0.603543	0.761747	0.188311	-0.587044	0.777480	-0.050166	-0.404772	1.061463	0.177718				-0.415191	1.081472	0.074809				-0.302079	0.676189	0.255038	-0.291266	0.723969	-0.090022	-0.184266	0.072082	0.139578	-0.170483	0.067178	0.193472				-0.170733	0.079331	-0.096018	-0.222522	0.954757	0.261640	0.558486	0.580415	-0.182789
14898	124.150000	-0.688739	0.616123	0.178029	-0.679244	0.617166	-0.070650	-0.603696	0.761740	0.188176	-0.587041	0.777491	-0.050167	-0.405002	1.061488	0.177556				-0.415337	1.081368	0.074598				-0.302066	0.676202	0.255040	-0.291258	0.723971	-0.090033	-0.184265	0.072089	0.139582	-0.170490	0.067186	0.193480				-0.170733	0.079332	-0.096021	-0.222300	0.954683	0.261597	0.558413	0.580394	-0.182782
14899	124.158333	-0.688745	0.616132	0.178034	-0.679228	0.617182	-0.070642	-0.603587	0.761784	0.188266	-0.587039	0.777507	-0.050170	-0.405225	1.061501	0.177391				-0.415474	1.081252	0.074387				-0.302051	0.676210	0.255033	-0.291248	0.723975	-0.090051	-0.184263	0.072090	0.139589	-0.170485	0.067186	0.193486				-0.170730	0.079336	-0.096017	-0.222053	0.954579	0.261623	0.558349	0.580372	-0.182778
14900	124.166667	-0.688739	0.616140	0.178036	-0.679236	0.617186	-0.070636	-0.603485	0.761835	0.188363	-0.587041	0.777526	-0.050169	-0.405443	1.061531	0.177237				-0.415660	1.081115	0.074204				-0.302045	0.676209	0.255005	-0.291243	0.723974	-0.090063	-0.184260	0.072103	0.139591	-0.170483	0.067189	0.193489				-0.170730	0.079340	-0.096017	-0.221788	0.954461	0.261664	0.558291	0.580349	-0.182778
14901	124.175000	-0.688742	0.616149	0.178037	-0.679245	0.617179	-0.070637	-0.603550	0.761886	0.188354	-0.587045	0.777538	-0.050173	-0.405674	1.061527	0.177083				-0.415864	1.080962	0.074021				-0.302038	0.676207	0.254972	-0.291237	0.723975	-0.090090	-0.184261	0.072104	0.139591	-0.170485	0.067197	0.193489				-0.170735	0.079344	-0.096016	-0.221509	0.954340	0.261722	0.558246	0.580327	-0.182785
14902	124.183333	-0.688749	0.616158	0.178050	-0.679245	0.617186	-0.070636	-0.603664	0.761842	0.188235	-0.587050	0.777549	-0.050183	-0.405897	1.061486	0.176942				-0.416063	1.080778	0.073862				-0.302026	0.676212	0.254946	-0.291235	0.723976	-0.090120	-0.184261	0.072102	0.139585	-0.170490	0.067201	0.193484				-0.170732	0.079342	-0.096015	-0.221234	0.954226	0.261794	0.558212	0.580309	-0.182800
14903	124.191667	-0.688744	0.616157	0.178049	-0.679249	0.617179	-0.070640	-0.603559	0.761892	0.188326	-0.587056	0.777563	-0.050188	-0.406124	1.061444	0.176791				-0.416276	1.080604	0.073673				-0.302015	0.676206	0.254921	-0.291235	0.723969	-0.090146	-0.184266	0.072101	0.139584	-0.170489	0.067191	0.193485				-0.170731	0.079346	-0.096019	-0.220930	0.954108	0.261892	0.558194	0.580281	-0.182811
14904	124.200000	-0.688746	0.616155	0.178055	-0.679266	0.617169	-0.070650	-0.603410	0.762033	0.188532	-0.587064	0.777572	-0.050198	-0.406376	1.061404	0.176630				-0.416497	1.080426	0.073470				-0.301663	0.677200	0.255826	-0.291234	0.723964	-0.090178	-0.184265	0.072103	0.139582	-0.170482	0.067184	0.193485				-0.170738	0.079339	-0.096016	-0.220604	0.953966	0.261986	0.558187	0.580253	-0.182834
14905	124.208333	-0.688747	0.616155	0.178057	-0.679270	0.617160	-0.070654	-0.603634	0.761907	0.188271	-0.587066	0.777571	-0.050198	-0.406629	1.061378	0.176442				-0.416718	1.080275	0.073282				-0.301997	0.676190	0.254870	-0.291234	0.723957	-0.090207	-0.184267	0.072088	0.139581	-0.170486	0.067184	0.193480				-0.170743	0.079344	-0.096026	-0.220229	0.953832	0.262080	0.558196	0.580222	-0.182858
14906	124.216667	-0.688745	0.616159	0.178056	-0.679261	0.617164	-0.070657	-0.603428	0.761965	0.188431	-0.587064	0.777577	-0.050200	-0.406877	1.061378	0.176283				-0.416933	1.080128	0.073114				-0.301989	0.676186	0.254841	-0.291236	0.723950	-0.090234	-0.184260	0.072093	0.139584	-0.170485	0.067182	0.193482				-0.170735	0.079336	-0.096026	-0.219801	0.953697	0.262166	0.558221	0.580191	-0.182889
14907	124.225000	-0.688747	0.616160	0.178051	-0.679269	0.617157	-0.070668	-0.603500	0.761973	0.188366	-0.587071	0.777576	-0.050216	-0.407032	1.061414	0.176260				-0.417132	1.080020	0.072941				-0.301599	0.677216	0.255806	-0.291233	0.723951	-0.090264	-0.184263	0.072097	0.139587	-0.170484	0.067185	0.193484				-0.170741	0.079337	-0.096022	-0.219344	0.953578	0.262233	0.558261	0.580155	-0.182920
14908	124.233333	-0.688751	0.616165	0.178040	-0.679276	0.617155	-0.070677	-0.603599	0.761940	0.188273	-0.587070	0.777582	-0.050224	-0.407332	1.061452	0.176053				-0.417326	1.079895	0.072752				-0.301967	0.676190	0.254802	-0.291232	0.723953	-0.090283	-0.184263	0.072102	0.139592	-0.170486	0.067190	0.193483				-0.170745	0.079337	-0.096022	-0.218868	0.953458	0.262280	0.558311	0.580123	-0.182963
14909	124.241667	-0.688748	0.616175	0.178036	-0.679279	0.617155	-0.070695	-0.603580	0.761948	0.188264	-0.587068	0.777590	-0.050238	-0.407548	1.061435	0.175867				-0.417534	1.079778	0.072620				-0.302117	0.675623	0.254395	-0.291226	0.723947	-0.090300	-0.184262	0.072105	0.139600	-0.170486	0.067194	0.193492				-0.170740	0.079340	-0.096022	-0.218360	0.953366	0.262311	0.558380	0.580082	-0.183008
14910	124.250000	-0.688747	0.616184	0.178030	-0.679282	0.617147	-0.070697	-0.603369	0.762019	0.188423	-0.587069	0.777604	-0.050256	-0.407800	1.061440	0.175740				-0.417811	1.079616	0.072471				-0.301931	0.676205	0.254804	-0.291218	0.723948	-0.090311	-0.184261	0.072109	0.139601	-0.170488	0.067201	0.193492				-0.170737	0.079336	-0.096015	-0.217816	0.953271	0.262324	0.558458	0.580044	-0.183058
14911	124.258333	-0.688742	0.616197	0.178022	-0.679299	0.617135	-0.070718	-0.603473	0.761993	0.188357	-0.587073	0.777622	-0.050286	-0.408042	1.061462	0.175610				-0.418048	1.079448	0.072287				-0.301908	0.676215	0.254819	-0.291210	0.723947	-0.090320	-0.184261	0.072108	0.139599	-0.170483	0.067191	0.193493				-0.170738	0.079347	-0.096017	-0.217264	0.953188	0.262301	0.558548	0.579998	-0.183110
14912	124.266667	-0.688742	0.616211	0.178012	-0.679302	0.617135	-0.070731	-0.603538	0.761985	0.188257	-0.587068	0.777639	-0.050303	-0.408293	1.061511	0.175476				-0.418295	1.079327	0.072136				-0.301883	0.676226	0.254846	-0.291200	0.723945	-0.090326	-0.184259	0.072104	0.139588	-0.170486	0.067190	0.193487				-0.170739	0.079346	-0.096013	-0.216700	0.953117	0.262284	0.558646	0.579954	-0.183167
14913	124.275000	-0.688734	0.616217	0.178002	-0.679297	0.617128	-0.070748	-0.603430	0.762027	0.188338	-0.587062	0.777659	-0.050324	-0.408532	1.061589	0.175371				-0.418526	1.079211	0.071995				-0.301842	0.676254	0.254899	-0.291191	0.723945	-0.090333	-0.184263	0.072096	0.139590	-0.170481	0.067186	0.193484				-0.170737	0.079344	-0.096019	-0.216257	0.953000	0.262084	0.558753	0.579907	-0.183224
14914	124.283333	-0.688728	0.616222	0.177995	-0.679297	0.617130	-0.070757	-0.603321	0.762069	0.188423	-0.587060	0.777680	-0.050340	-0.408411	1.061559	0.175446				-0.418762	1.079088	0.071854				-0.301824	0.676261	0.254910	-0.291178	0.723943	-0.090338	-0.184261	0.072101	0.139585	-0.170486	0.067185	0.193483				-0.170732	0.079347	-0.096022	-0.215678	0.952941	0.262074	0.558879	0.579863	-0.183285
14915	124.291667	-0.688727	0.616229	0.177988	-0.679298	0.617130	-0.070766	-0.603417	0.762056	0.188342	-0.587053	0.777698	-0.050357	-0.408671	1.061609	0.175340				-0.419021	1.078922	0.071699				-0.301789	0.676277	0.254960	-0.291161	0.723942	-0.090341	-0.184260	0.072096	0.139586	-0.170480	0.067183	0.193483				-0.170738	0.079339	-0.096020	-0.215099	0.952862	0.262082	0.559016	0.579821	-0.183348
14916	124.300000	-0.688717	0.616226	0.177980	-0.679295	0.617133	-0.070775	-0.603510	0.762041	0.188258	-0.587044	0.777715	-0.050367	-0.408936	1.061636	0.175192				-0.419283	1.078755	0.071546				-0.301757	0.676289	0.255021	-0.291142	0.723937	-0.090339	-0.184258	0.072100	0.139588	-0.170480	0.067185	0.193486				-0.170742	0.079341	-0.096032	-0.214512	0.952774	0.262110	0.559164	0.579778	-0.183411
14917	124.308333	-0.688715	0.616234	0.177976	-0.679294	0.617136	-0.070784	-0.603405	0.762083	0.188333	-0.587028	0.777737	-0.050386	-0.409186	1.061657	0.175060				-0.419568	1.078599	0.071394				-0.301192	0.676602	0.256069	-0.291119	0.723944	-0.090347	-0.184259	0.072097	0.139591	-0.170484	0.067190	0.193489				-0.170735	0.079342	-0.096034	-0.213898	0.952673	0.262157	0.559329	0.579749	-0.183481
14918	124.316667	-0.688716	0.616237	0.177970	-0.679296	0.617137	-0.070790	-0.603475	0.762103	0.188262	-0.587024	0.777755	-0.050395	-0.409466	1.061696	0.174956				-0.419787	1.078456	0.071242				-0.301181	0.676584	0.256093	-0.291088	0.724013	-0.090398	-0.184259	0.072105	0.139598	-0.170486	0.067194	0.193498				-0.170731	0.079349	-0.096034	-0.213234	0.952540	0.262216	0.559507	0.579713	-0.183541
14919	124.325000	-0.688717	0.616245	0.177966	-0.679299	0.617139	-0.070804	-0.603414	0.762114	0.188350	-0.587017	0.777773	-0.050407	-0.409726	1.061739	0.174835				-0.420143	1.078262	0.071101				-0.301210	0.676530	0.256062	-0.291087	0.723944	-0.090343	-0.184260	0.072105	0.139599	-0.170483	0.067198	0.193496				-0.170736	0.079346	-0.096022	-0.212561	0.952413	0.262261	0.559696	0.579681	-0.183605
14920	124.333333	-0.688718	0.616245	0.177963	-0.679299	0.617132	-0.070817	-0.603475	0.762121	0.188249	-0.586997	0.777789	-0.050426	-0.409978	1.061800	0.174694				-0.420280	1.078081	0.071107				-0.301255	0.676494	0.256007	-0.291068	0.723944	-0.090349	-0.184259	0.072100	0.139590	-0.170482	0.067190	0.193488				-0.170736	0.079352	-0.096032	-0.211806	0.952252	0.262310	0.559887	0.579637	-0.183663
14921	124.341667	-0.688720	0.616248	0.177957	-0.679306	0.617131	-0.070831	-0.603477	0.762127	0.188244	-0.586989	0.777803	-0.050439	-0.410223	1.061875	0.174573				-0.420625	1.078019	0.070767				-0.301222	0.676489	0.256021	-0.291055	0.723947	-0.090371	-0.184257	0.072094	0.139588	-0.170481	0.067188	0.193491				-0.170733	0.079347	-0.096027	-0.211002	0.952107	0.262338	0.560077	0.579590	-0.183722
14922	124.350000	-0.688725	0.616255	0.177955	-0.679318	0.617131	-0.070838	-0.603309	0.762156	0.188389	-0.586993	0.777813	-0.050438	-0.410474	1.061941	0.174433				-0.420854	1.077912	0.070594				-0.301188	0.676499	0.256029	-0.291051	0.723941	-0.090378	-0.184257	0.072097	0.139592	-0.170478	0.067187	0.193486				-0.171185	0.079318	-0.095505	-0.210159	0.951938	0.262338	0.560261	0.579542	-0.183771
14923	124.358333	-0.688731	0.616258	0.177950	-0.679322	0.617134	-0.070846	-0.603405	0.762131	0.188305	-0.586983	0.777828	-0.050445	-0.410730	1.062007	0.174290				-0.421095	1.077788	0.070416				-0.301156	0.676523	0.256023	-0.291047	0.723940	-0.090395	-0.184259	0.072096	0.139587	-0.170478	0.067185	0.193485				-0.171185	0.079311	-0.095497	-0.209277	0.951768	0.262337	0.560432	0.579486	-0.183813
14924	124.366667	-0.688738	0.616255	0.177949	-0.679328	0.617136	-0.070853	-0.603492	0.762110	0.188223	-0.586970	0.777841	-0.050446	-0.410986	1.062064	0.174117				-0.421346	1.077662	0.070247				-0.302751	0.674402	0.253237	-0.291043	0.723935	-0.090412	-0.184257	0.072096	0.139588	-0.170476	0.067187	0.193481				-0.171178	0.079306	-0.095497	-0.208369	0.951596	0.262326	0.560540	0.579534	-0.183902
14925	124.375000	-0.688743	0.616254	0.177950	-0.679329	0.617133	-0.070856	-0.603278	0.762175	0.188394	-0.586964	0.777855	-0.050440	-0.411248	1.062144	0.173999				-0.421588	1.077540	0.070084				-0.302710	0.674440	0.253234	-0.291042	0.723942	-0.090437	-0.184258	0.072091	0.139594	-0.170478	0.067184	0.193490				-0.171187	0.079303	-0.095496	-0.207454	0.951437	0.262313	0.560686	0.579456	-0.183907
14926	124.383333	-0.688745	0.616263	0.177957	-0.679338	0.617142	-0.070854	-0.603454	0.762119	0.188239	-0.586964	0.777878	-0.050435	-0.411498	1.062210	0.173865				-0.421839	1.077421	0.069928				-0.302749	0.674431	0.253131	-0.291044	0.723945	-0.090446	-0.184255	0.072091	0.139601	-0.170474	0.067182	0.193492				-0.171184	0.079302	-0.095499	-0.206546	0.951297	0.262305	0.560810	0.579377	-0.183938
14927	124.391667	-0.688747	0.616268	0.177959	-0.679345	0.617150	-0.070856	-0.603222	0.762189	0.188414	-0.586969	0.777894	-0.050420	-0.411755	1.062271	0.173741				-0.422035	1.077286	0.069863				-0.302718	0.674453	0.253104	-0.291044	0.723945	-0.090458	-0.184253	0.072095	0.139601	-0.170481	0.067188	0.193498				-0.171187	0.079310	-0.095498	-0.205675	0.951190	0.262281	0.560907	0.579294	-0.183957
14928	124.400000	-0.688746	0.616274	0.177963	-0.679346	0.617154	-0.070854	-0.603393	0.762138	0.188268	-0.586958	0.777919	-0.050411	-0.412016	1.062328	0.173601				-0.422351	1.077159	0.069618				-0.301075	0.676674	0.255823	-0.291038	0.723951	-0.090473	-0.184258	0.072097	0.139600	-0.170482	0.067190	0.193501				-0.171183	0.079322	-0.095507	-0.204827	0.951099	0.262254	0.560980	0.579220	-0.183985
14929	124.408333	-0.688740	0.616287	0.177968	-0.679351	0.617159	-0.070855	-0.603250	0.762208	0.188398	-0.586963	0.777944	-0.050404	-0.412642	1.062428	0.173259				-0.422603	1.077018	0.069451				-0.301035	0.676711	0.255822	-0.291037	0.723953	-0.090493	-0.184255	0.072095	0.139597	-0.170478	0.067188	0.193497				-0.171188	0.079321	-0.095499	-0.204071	0.951046	0.262212	0.561026	0.579148	-0.184025
14930	124.416667	-0.688734	0.616302	0.177975	-0.679352	0.617166	-0.070857	-0.603145	0.762233	0.188513	-0.586967	0.777964	-0.050389	-0.412902	1.062433	0.173119				-0.422861	1.076868	0.069282				-0.301096	0.677443	0.255769	-0.291032	0.723957	-0.090507	-0.184254	0.072098	0.139596	-0.170472	0.067190	0.193493				-0.171188	0.079318	-0.095498	-0.203345	0.951004	0.262173	0.561048	0.579091	-0.184058
14931	124.425000	-0.688725	0.616310	0.177976	-0.679338	0.617173	-0.070852	-0.603262	0.762223	0.188362	-0.586952	0.777996	-0.050384	-0.413171	1.062462	0.172979				-0.423115	1.076710	0.069104				-0.301074	0.677457	0.255766	-0.291029	0.723954	-0.090523	-0.184256	0.072095	0.139590	-0.170475	0.067191	0.193492				-0.171186	0.079324	-0.095501	-0.202689	0.950999	0.262111	0.561058	0.579041	-0.184093
14932	124.433333	-0.688715	0.616318	0.177982	-0.679335	0.617176	-0.070858	-0.603214	0.762234	0.188361	-0.586944	0.778015	-0.050379	-0.413460	1.062490	0.172804				-0.423367	1.076519	0.068924				-0.301050	0.677461	0.255780	-0.291023	0.723954	-0.090542	-0.184252	0.072096	0.139588	-0.170477	0.067188	0.193490				-0.171186	0.079325	-0.095506	-0.202097	0.951022	0.262033	0.561047	0.578999	-0.184133
14933	124.441667	-0.688706	0.616326	0.177987	-0.679331	0.617189	-0.070854	-0.603199	0.762257	0.188400	-0.586939	0.778049	-0.050364	-0.413353	1.062412	0.172846				-0.423495	1.076400	0.068717				-0.301037	0.677450	0.255796	-0.291010	0.723954	-0.090559	-0.184252	0.072096	0.139592	-0.170472	0.067181	0.193491				-0.171191	0.079322	-0.095505	-0.201543	0.951051	0.261902	0.561040	0.578959	-0.184173
14934	124.450000	-0.688695	0.616334	0.177992	-0.679324	0.617196	-0.070848	-0.603141	0.762286	0.188398	-0.586924	0.778068	-0.050355	-0.413622	1.062447	0.172694				-0.423735	1.076217	0.068519				-0.301023	0.677438	0.255815	-0.291001	0.723952	-0.090559	-0.184249	0.072097	0.139594	-0.170472	0.067184	0.193490				-0.171185	0.079320	-0.095508	-0.201041	0.951099	0.261738	0.561035	0.578913	-0.184210
14935	124.458333	-0.688680	0.616339	0.178000	-0.679313	0.617207	-0.070842	-0.603120	0.762295	0.188414	-0.586905	0.778093	-0.050343	-0.413883	1.062425	0.172502				-0.423985	1.076030	0.068327				-0.301014	0.677433	0.255845	-0.290985	0.723949	-0.090566	-0.184247	0.072096	0.139599	-0.170471	0.067192	0.193492				-0.171188	0.079315	-0.095501	-0.200579	0.951169	0.261542	0.561041	0.578863	-0.184245
14936	124.466667	-0.688674	0.616345	0.178010	-0.679306	0.617221	-0.070838	-0.603102	0.762306	0.188432	-0.586883	0.778110	-0.050330	-0.414161	1.062421	0.172350				-0.424241	1.075816	0.068150				-0.301001	0.677421	0.255871	-0.290965	0.723948	-0.090571	-0.184249	0.072090	0.139600	-0.170470	0.067188	0.193498				-0.171192	0.079314	-0.095501	-0.200152	0.951247	0.261326	0.561053	0.578814	-0.184280
14937	124.475000	-0.688664	0.616354	0.178016	-0.679297	0.617228	-0.070832	-0.603085	0.762320	0.188461	-0.586864	0.778126	-0.050324	-0.414824	1.062477	0.171998				-0.424528	1.075613	0.067971				-0.300989	0.677415	0.255902	-0.290945	0.723950	-0.090565	-0.184246	0.072094	0.139600	-0.170475	0.067182	0.193501				-0.171188	0.079320	-0.095502	-0.199726	0.951342	0.261069	0.561070	0.578768	-0.184322
14938	124.483333	-0.688655	0.616363	0.178024	-0.679286	0.617241	-0.070827	-0.603042	0.762345	0.188455	-0.586836	0.778142	-0.050313	-0.415119	1.062495	0.171860				-0.424808	1.075414	0.067794				-0.300979	0.677413	0.255930	-0.290925	0.723947	-0.090556	-0.184250	0.072092	0.139595	-0.170469	0.067184	0.193498				-0.171185	0.079327	-0.095501	-0.199333	0.951446	0.260800	0.561091	0.578727	-0.184363
14939	124.491667	-0.688650	0.616375	0.178034	-0.679280	0.617252	-0.070830	-0.603026	0.762361	0.188465	-0.586811	0.778161	-0.050308	-0.415028	1.062450	0.171915				-0.425074	1.075216	0.067634				-0.300961	0.677414	0.255959	-0.290899	0.723948	-0.090550	-0.184247	0.072087	0.139598	-0.170468	0.067189	0.193497				-0.171181	0.079323	-0.095496	-0.198952	0.951564	0.260532	0.561117	0.578689	-0.184407
14940	124.500000	-0.688650	0.616384	0.178036	-0.679274	0.617262	-0.070830	-0.603011	0.762380	0.188484	-0.586786	0.778177	-0.050304	-0.415655	1.062526	0.171585				-0.425353	1.075048	0.067468				-0.300944	0.677414	0.255987	-0.290876	0.723952	-0.090537	-0.184249	0.072086	0.139597	-0.170472	0.067181	0.193502				-0.171180	0.079325	-0.095492	-0.198592	0.951685	0.260256	0.561151	0.578649	-0.184459
14941	124.508333	-0.688644	0.616396	0.178040	-0.679267	0.617270	-0.070830	-0.602892	0.762466	0.188643	-0.586760	0.778198	-0.050307	-0.415750	1.062541	0.171553				-0.425627	1.074903	0.067328				-0.300930	0.677433	0.256022	-0.290851	0.723948	-0.090535	-0.184248	0.072088	0.139600	-0.170465	0.067182	0.193498				-0.171186	0.079317	-0.095491	-0.198280	0.951797	0.259977	0.561190	0.578612	-0.184512
14942	124.516667	-0.688642	0.616408	0.178038	-0.679236	0.617300	-0.070826	-0.602959	0.762423	0.188487	-0.586721	0.778228	-0.050310	-0.415985	1.062548	0.171373				-0.425892	1.074760	0.067186				-0.300923	0.677450	0.256048	-0.290825	0.723942	-0.090533	-0.184248	0.072088	0.139602	-0.170464	0.067187	0.193497				-0.171188	0.079319	-0.095490	-0.197982	0.951912	0.259704	0.561236	0.578573	-0.184563
14943	124.525000	-0.688642	0.616422	0.178037	-0.679239	0.617305	-0.070825	-0.602937	0.762446	0.188485	-0.586705	0.778248	-0.050315	-0.416248	1.062577	0.171246				-0.426042	1.074554	0.067228				-0.300908	0.677472	0.256076	-0.290801	0.723943	-0.090534	-0.184242	0.072092	0.139612	-0.170470	0.067186	0.193505				-0.171187	0.079316	-0.095489	-0.197710	0.952032	0.259406	0.561278	0.578535	-0.184620
14944	124.533333	-0.688642	0.616433	0.178034	-0.679251	0.617303	-0.070830	-0.602952	0.762453	0.188529	-0.586693	0.778269	-0.050324	-0.416381	1.062619	0.171334				-0.426314	1.074398	0.067095				-0.300886	0.677503	0.256093	-0.290777	0.723944	-0.090535	-0.184243	0.072096	0.139617	-0.170468	0.067187	0.193513				-0.171184	0.079319	-0.095491	-0.197462	0.952172	0.259094	0.561317	0.578499	-0.184679
14945	124.541667	-0.688636	0.616440	0.178033	-0.679243	0.617311	-0.070826	-0.602906	0.762478	0.188508	-0.586673	0.778299	-0.050335	-0.416657	1.062612	0.171212				-0.426594	1.074227	0.066972				-0.300865	0.677528	0.256109	-0.290754	0.723942	-0.090538	-0.184241	0.072101	0.139617	-0.170467	0.067188	0.193515				-0.171186	0.079319	-0.095491	-0.197246	0.952394	0.258707	0.561358	0.578448	-0.184736
14946	124.550000	-0.688639	0.616453	0.178032	-0.679229	0.617325	-0.070820	-0.602838	0.762534	0.188509	-0.586660	0.778321	-0.050348	-0.416916	1.062580	0.171097				-0.426867	1.074014	0.066856				-0.300841	0.677564	0.256120	-0.290732	0.723942	-0.090552	-0.184241	0.072097	0.139622	-0.170463	0.067188	0.193515				-0.171186	0.079321	-0.095488	-0.197064	0.952546	0.258484	0.561394	0.578386	-0.184800
14947	124.558333	-0.688635	0.616462	0.178031	-0.679240	0.617326	-0.070831	-0.602860	0.762519	0.188517	-0.586638	0.778341	-0.050362	-0.417157	1.062541	0.170990				-0.427117	1.073831	0.066724				-0.300897	0.677381	0.256247	-0.290713	0.723938	-0.090562	-0.184240	0.072102	0.139613	-0.170460	0.067181	0.193515				-0.171187	0.079320	-0.095491	-0.196943	0.952757	0.258135	0.561405	0.578327	-0.184869
14948	124.566667	-0.688632	0.616473	0.178032	-0.679228	0.617339	-0.070823	-0.602788	0.762582	0.188523	-0.586625	0.778360	-0.050372	-0.417402	1.062495	0.170871				-0.427469	1.073698	0.066419				-0.300876	0.677420	0.256244	-0.290699	0.723936	-0.090578	-0.184244	0.072099	0.139619	-0.170459	0.067183	0.193513				-0.171181	0.079329	-0.095495	-0.196847	0.952966	0.257803	0.561408	0.578259	-0.184937
14949	124.575000	-0.688632	0.616487	0.178030	-0.679231	0.617343	-0.070827	-0.602693	0.762603	0.188588	-0.586618	0.778382	-0.050382	-0.417647	1.062448	0.170786				-0.427595	1.073486	0.066482				-0.300855	0.677452	0.256236	-0.290683	0.723931	-0.090599	-0.184242	0.072103	0.139618	-0.170462	0.067190	0.193518				-0.171186	0.079327	-0.095491	-0.196785	0.953187	0.257481	0.561405	0.578192	-0.185014
14950	124.583333	-0.688630	0.616499	0.178027	-0.679235	0.617341	-0.070832	-0.602526	0.762754	0.188793	-0.586604	0.778398	-0.050406	-0.417864	1.062403	0.170709				-0.427826	1.073309	0.066386				-0.300834	0.677487	0.256223	-0.290671	0.723926	-0.090622	-0.184240	0.072101	0.139623	-0.170458	0.067185	0.193524				-0.171188	0.079330	-0.095492	-0.196782	0.953405	0.257141	0.561386	0.578119	-0.185089
14951	124.591667	-0.688630	0.616515	0.178021	-0.679250	0.617341	-0.070841	-0.602734	0.762625	0.188508	-0.586603	0.778417	-0.050414	-0.418217	1.062339	0.170451				-0.428041	1.073176	0.066311				-0.300809	0.677520	0.256216	-0.290660	0.723926	-0.090644	-0.184238	0.072113	0.139630	-0.170460	0.067189	0.193530				-0.171188	0.079327	-0.095487	-0.196821	0.953611	0.256787	0.561339	0.578052	-0.185168
14952	124.600000	-0.688629	0.616532	0.178014	-0.679244	0.617345	-0.070841	-0.602706	0.762652	0.188504	-0.586604	0.778432	-0.050421	-0.418242	1.062315	0.170572				-0.428240	1.073077	0.066249				-0.300790	0.677546	0.256213	-0.290656	0.723922	-0.090669	-0.184237	0.072117	0.139637	-0.170455	0.067197	0.193536				-0.171186	0.079338	-0.095495	-0.196885	0.953821	0.256412	0.561297	0.577974	-0.185252
14953	124.608333	-0.688626	0.616542	0.178007	-0.679261	0.617335	-0.070855	-0.602570	0.762731	0.188619	-0.586598	0.778440	-0.050441	-0.418385	1.062266	0.170528				-0.428525	1.073044	0.066020				-0.300771	0.677563	0.256208	-0.290649	0.723916	-0.090699	-0.184237	0.072113	0.139636	-0.170461	0.067192	0.193537				-0.171190	0.079326	-0.095488	-0.196991	0.954025	0.256007	0.561348	0.577845	-0.185317
14954	124.616667	-0.688621	0.616551	0.178003	-0.679266	0.617330	-0.070862	-0.602460	0.762767	0.188709	-0.586593	0.778446	-0.050462	-0.418532	1.062231	0.170497				-0.428705	1.072976	0.065991				-0.300756	0.677580	0.256211	-0.290646	0.723906	-0.090729	-0.184236	0.072110	0.139638	-0.170456	0.067186	0.193537				-0.171192	0.079322	-0.095497	-0.197090	0.954278	0.255627	0.561313	0.577757	-0.185409
14955	124.625000	-0.688619	0.616562	0.177998	-0.679260	0.617336	-0.070869	-0.602628	0.762712	0.188488	-0.586591	0.778452	-0.050483	-0.418656	1.062176	0.170473				-0.428867	1.072919	0.065967				-0.300742	0.677600	0.256211	-0.290644	0.723899	-0.090769	-0.184234	0.072104	0.139636	-0.170457	0.067188	0.193536				-0.171191	0.079328	-0.095501	-0.197227	0.954516	0.255192	0.561275	0.577658	-0.185493
14956	124.633333	-0.688614	0.616574	0.177990	-0.679268	0.617329	-0.070875	-0.602407	0.762797	0.188641	-0.586593	0.778456	-0.050511	-0.418760	1.062119	0.170468				-0.429029	1.072875	0.065958				-0.300727	0.677624	0.256207	-0.290640	0.723888	-0.090805	-0.184232	0.072103	0.139633	-0.170453	0.067178	0.193534				-0.171192	0.079331	-0.095506	-0.197386	0.954761	0.254746	0.561237	0.577561	-0.185581
14957	124.641667	-0.688610	0.616589	0.177985	-0.679287	0.617316	-0.070895	-0.602483	0.762809	0.188569	-0.586593	0.778454	-0.050543	-0.418826	1.062039	0.170473				-0.429169	1.072832	0.065986				-0.300710	0.677641	0.256206	-0.290639	0.723883	-0.090840	-0.184230	0.072102	0.139637	-0.170448	0.067181	0.193538				-0.171192	0.079329	-0.095505	-0.197560	0.955018	0.254283	0.561197	0.577464	-0.185654
14958	124.650000	-0.688604	0.616601	0.177975	-0.679296	0.617307	-0.070907	-0.602577	0.762773	0.188430	-0.586597	0.778455	-0.050583	-0.418893	1.061982	0.170502				-0.429286	1.072803	0.066030				-0.300695	0.677652	0.256205	-0.290634	0.723870	-0.090867	-0.184231	0.072103	0.139637	-0.170446	0.067188	0.193537				-0.171188	0.079329	-0.095499	-0.197750	0.955275	0.253812	0.561154	0.577378	-0.185729
14959	124.658333	-0.688600	0.616616	0.177966	-0.679294	0.617302	-0.070916	-0.602533	0.762836	0.188422	-0.586606	0.778456	-0.050631	-0.418941	1.061902	0.170532				-0.429383	1.072805	0.066085				-0.300681	0.677666	0.256195	-0.290622	0.723867	-0.090898	-0.184227	0.072105	0.139645	-0.170444	0.067187	0.193548				-0.171188	0.079333	-0.095495	-0.197957	0.955554	0.253374	0.561109	0.577300	-0.185793
14960	124.666667	-0.688596	0.616630	0.177951	-0.679306	0.617286	-0.070939	-0.602525	0.762857	0.188394	-0.586615	0.778459	-0.050686	-0.418974	1.061819	0.170566				-0.429469	1.072812	0.066157				-0.300672	0.677687	0.256191	-0.290612	0.723855	-0.090918	-0.184224	0.072101	0.139651	-0.170440	0.067190	0.193551				-0.171190	0.079334	-0.095492	-0.198188	0.955838	0.252958	0.561057	0.577223	-0.185852
14961	124.675000	-0.688590	0.616639	0.177937	-0.679318	0.617271	-0.070957	-0.602290	0.763008	0.188623	-0.586612	0.778455	-0.050735	-0.419038	1.061723	0.170576				-0.429541	1.072812	0.066259				-0.300660	0.677699	0.256187	-0.290604	0.723845	-0.090940	-0.184219	0.072100	0.139653	-0.170437	0.067188	0.193552				-0.171187	0.079332	-0.095499	-0.198278	0.956194	0.252751	0.560999	0.577142	-0.185901
14962	124.683333	-0.688587	0.616645	0.177921	-0.679332	0.617253	-0.070979	-0.602541	0.762857	0.188306	-0.586629	0.778445	-0.050796	-0.418965	1.061658	0.170800				-0.429593	1.072826	0.066356				-0.300653	0.677710	0.256196	-0.290596	0.723836	-0.090969	-0.184217	0.072099	0.139655	-0.170436	0.067179	0.193558				-0.171190	0.079315	-0.095497	-0.198737	0.956361	0.252128	0.560930	0.577076	-0.185954
14963	124.691667	-0.688588	0.616657	0.177898	-0.679335	0.617231	-0.071008	-0.602507	0.762922	0.188283	-0.586623	0.778440	-0.050853	-0.419009	1.061515	0.170786				-0.429641	1.072842	0.066473				-0.300649	0.677719	0.256206	-0.290582	0.723819	-0.090986	-0.184216	0.072096	0.139656	-0.170435	0.067183	0.193551				-0.171191	0.079323	-0.095505	-0.199039	0.956624	0.251716	0.560859	0.577001	-0.186003
14964	124.700000	-0.688591	0.616666	0.177875	-0.679348	0.617215	-0.071033	-0.602503	0.762943	0.188241	-0.586622	0.778430	-0.050913	-0.418884	1.061390	0.170969				-0.429561	1.072811	0.066768				-0.300647	0.677721	0.256216	-0.290568	0.723804	-0.091008	-0.184217	0.072093	0.139654	-0.170435	0.067183	0.193548				-0.171194	0.079329	-0.095513	-0.199350	0.956874	0.251329	0.560776	0.576917	-0.186040
14965	124.708333	-0.688593	0.616678	0.177855	-0.679358	0.617203	-0.071059	-0.602545	0.762934	0.188183	-0.586624	0.778429	-0.050972	-0.418808	1.061254	0.171099				-0.429642	1.072854	0.066816				-0.300648	0.677730	0.256234	-0.290555	0.723785	-0.091023	-0.184216	0.072094	0.139652	-0.170431	0.067175	0.193547				-0.171195	0.079323	-0.095510	-0.199684	0.957136	0.250926	0.560693	0.576839	-0.186085
14966	124.716667	-0.688595	0.616691	0.177834	-0.679369	0.617191	-0.071084	-0.602353	0.763024	0.188303	-0.586606	0.778426	-0.051012	-0.418742	1.061119	0.171214				-0.429589	1.072862	0.067039				-0.300642	0.677730	0.256249	-0.290539	0.723773	-0.091030	-0.184215	0.072089	0.139647	-0.170429	0.067175	0.193551				-0.171196	0.079329	-0.095511	-0.199986	0.957412	0.250567	0.560599	0.576774	-0.186132
14967	124.725000	-0.688604	0.616699	0.177813	-0.679378	0.617180	-0.071106	-0.602367	0.763048	0.188258	-0.586611	0.778424	-0.051072	-0.418653	1.060983	0.171342				-0.429576	1.072907	0.067213				-0.300647	0.677737	0.256258	-0.290523	0.723767	-0.091037	-0.184215	0.072094	0.139652	-0.170430	0.067186	0.193556				-0.171191	0.079330	-0.095508	-0.200318	0.957657	0.250177	0.560559	0.576858	-0.186263
14968	124.733333	-0.688611	0.616707	0.177793	-0.679393	0.617165	-0.071128	-0.602324	0.763171	0.188317	-0.586612	0.778425	-0.051131	-0.418547	1.060843	0.171489				-0.429542	1.072959	0.067388				-0.300646	0.677741	0.256268	-0.290512	0.723757	-0.091040	-0.184211	0.072102	0.139660	-0.170432	0.067188	0.193562				-0.171189	0.079335	-0.095505	-0.200631	0.957877	0.249790	0.560514	0.576951	-0.186396
14969	124.741667	-0.688621	0.616712	0.177770	-0.679412	0.617161	-0.071153	-0.602490	0.763080	0.188118	-0.586632	0.778422	-0.051203	-0.418418	1.060687	0.171625				-0.429566	1.073040	0.067482				-0.300607	0.677852	0.256216	-0.290495	0.723752	-0.091050	-0.184212	0.072101	0.139666	-0.170428	0.067185	0.193571				-0.171191	0.079335	-0.095504	-0.200918	0.958083	0.249423	0.560392	0.576891	-0.186423
14970	124.750000	-0.688631	0.616710	0.177743	-0.679420	0.617138	-0.071180	-0.602586	0.763075	0.187974	-0.586630	0.778418	-0.051259	-0.418280	1.060530	0.171757				-0.429582	1.073137	0.067583				-0.300577	0.677958	0.256136	-0.290484	0.723741	-0.091056	-0.184211	0.072099	0.139676	-0.170427	0.067189	0.193574				-0.171185	0.079337	-0.095514	-0.201182	0.958285	0.249060	0.560269	0.576833	-0.186455
14971	124.758333	-0.688643	0.616709	0.177714	-0.679434	0.617122	-0.071212	-0.602403	0.763148	0.188115	-0.586630	0.778406	-0.051314	-0.418159	1.060386	0.171914				-0.429421	1.073163	0.067954				-0.300580	0.677965	0.256129	-0.290472	0.723726	-0.091068	-0.184209	0.072097	0.139671	-0.170424	0.067190	0.193565				-0.171199	0.079331	-0.095509	-0.201425	0.958471	0.248722	0.560149	0.576768	-0.186481
14972	124.766667	-0.688658	0.616708	0.177688	-0.679452	0.617102	-0.071242	-0.602475	0.763117	0.188075	-0.586634	0.778394	-0.051377	-0.418191	1.060230	0.171902				-0.429378	1.073237	0.068175				-0.300586	0.677963	0.256117	-0.290464	0.723717	-0.091080	-0.184207	0.072095	0.139674	-0.170427	0.067185	0.193567				-0.171197	0.079328	-0.095513	-0.201625	0.958646	0.248381	0.560028	0.576708	-0.186503
14973	124.775000	-0.688671	0.616706	0.177663	-0.679465	0.617082	-0.071267	-0.602663	0.763068	0.187824	-0.586630	0.778379	-0.051428	-0.418002	1.060108	0.172198				-0.429369	1.073372	0.068283				-0.300594	0.677970	0.256108	-0.290453	0.723705	-0.091089	-0.184204	0.072103	0.139670	-0.170421	0.067180	0.193565				-0.171196	0.079324	-0.095518	-0.201790	0.958814	0.248047	0.559905	0.576658	-0.186532
14974	124.783333	-0.688685	0.616706	0.177638	-0.679474	0.617065	-0.071291	-0.602669	0.763095	0.187786	-0.586638	0.778369	-0.051474	-0.417796	1.059988	0.172471				-0.429373	1.073476	0.068416				-0.300605	0.677976	0.256097	-0.290447	0.723696	-0.091089	-0.184203	0.072103	0.139667	-0.170420	0.067182	0.193567				-0.171198	0.079317	-0.095516	-0.201962	0.958946	0.247693	0.559782	0.576607	-0.186559
14975	124.791667	-0.688701	0.616707	0.177623	-0.679493	0.617052	-0.071308	-0.602572	0.763152	0.187862	-0.586642	0.778362	-0.051519	-0.417660	1.059865	0.172644				-0.429253	1.073548	0.068710				-0.300615	0.677981	0.256089	-0.290439	0.723694	-0.091088	-0.184207	0.072105	0.139668	-0.170418	0.067184	0.193569				-0.171196	0.079329	-0.095514	-0.202023	0.959162	0.247425	0.559652	0.576555	-0.186565
14976	124.800000	-0.688709	0.616708	0.177613	-0.679508	0.617040	-0.071327	-0.602477	0.763207	0.187943	-0.586651	0.778362	-0.051556	-0.417519	1.059746	0.172823				-0.429118	1.073620	0.069007				-0.300629	0.677979	0.256081	-0.290432	0.723698	-0.091087	-0.184204	0.072111	0.139677	-0.170419	0.067191	0.193576				-0.171193	0.079333	-0.095510	-0.202111	0.959307	0.247113	0.559533	0.576495	-0.186570
14977	124.808333	-0.688719	0.616703	0.177603	-0.679556	0.617056	-0.071422	-0.602752	0.763039	0.187644	-0.586662	0.778358	-0.051590	-0.417383	1.059617	0.173004				-0.429140	1.073765	0.069027				-0.300531	0.677314	0.256178	-0.290434	0.723692	-0.091086	-0.184204	0.072107	0.139684	-0.170425	0.067195	0.193585				-0.171192	0.079334	-0.095509	-0.202183	0.959427	0.246816	0.559412	0.576436	-0.186585
14978	124.816667	-0.688728	0.616700	0.177597	-0.679531	0.617024	-0.071341	-0.602572	0.763108	0.187819	-0.586669	0.778349	-0.051614	-0.417245	1.059488	0.173180				-0.429050	1.073847	0.069226				-0.300541	0.677312	0.256164	-0.290437	0.723691	-0.091084	-0.184208	0.072107	0.139690	-0.170425	0.067199	0.193588				-0.171191	0.079333	-0.095508	-0.202244	0.959553	0.246540	0.559297	0.576367	-0.186601
14979	124.825000	-0.688735	0.616696	0.177585	-0.679541	0.617015	-0.071350	-0.602786	0.763018	0.187578	-0.586686	0.778354	-0.051630	-0.417117	1.059327	0.173332				-0.428980	1.073886	0.069442				-0.300555	0.677317	0.256142	-0.290442	0.723683	-0.091090	-0.184206	0.072110	0.139691	-0.170424	0.067199	0.193588				-0.171197	0.079332	-0.095507	-0.202285	0.959660	0.246283	0.559183	0.576292	-0.186617
14980	124.833333	-0.688746	0.616692	0.177578	-0.679546	0.617009	-0.071356	-0.602804	0.763012	0.187567	-0.586708	0.778347	-0.051648	-0.417002	1.059144	0.173460				-0.428908	1.073917	0.069632				-0.300665	0.677762	0.256219	-0.290450	0.723682	-0.091103	-0.184202	0.072108	0.139687	-0.170424	0.067188	0.193583				-0.171193	0.079331	-0.095515	-0.202330	0.959733	0.246048	0.559080	0.576207	-0.186603
14981	124.841667	-0.688748	0.616681	0.177575	-0.679555	0.616998	-0.071360	-0.602826	0.763030	0.187601	-0.586715	0.778343	-0.051665	-0.416907	1.058993	0.173610				-0.428847	1.073960	0.069802				-0.300680	0.677771	0.256177	-0.290455	0.723669	-0.091108	-0.184204	0.072102	0.139682	-0.170423	0.067186	0.193577				-0.171200	0.079328	-0.095517	-0.202353	0.959793	0.245871	0.558976	0.576133	-0.186603
14982	124.850000	-0.688754	0.616672	0.177573	-0.679562	0.616985	-0.071363	-0.602640	0.763094	0.187784	-0.586727	0.778335	-0.051677	-0.416818	1.058864	0.173814				-0.428788	1.073992	0.069981				-0.300696	0.677781	0.256135	-0.290457	0.723666	-0.091118	-0.184206	0.072104	0.139677	-0.170425	0.067182	0.193566				-0.171204	0.079326	-0.095526	-0.202369	0.959835	0.245720	0.558867	0.576051	-0.186598
14983	124.858333	-0.688762	0.616669	0.177575	-0.679605	0.617003	-0.071451	-0.602594	0.763184	0.187869	-0.586742	0.778326	-0.051675	-0.416734	1.058700	0.173974				-0.428727	1.074033	0.070173				-0.300522	0.677361	0.256072	-0.290460	0.723665	-0.091118	-0.184204	0.072107	0.139672	-0.170421	0.067183	0.193567				-0.171204	0.079320	-0.095524	-0.202378	0.959871	0.245627	0.558763	0.575975	-0.186572
14984	124.866667	-0.688771	0.616666	0.177587	-0.679573	0.616972	-0.071357	-0.602855	0.763002	0.187553	-0.586747	0.778321	-0.051676	-0.416637	1.058571	0.174145				-0.428674	1.074071	0.070370				-0.300528	0.677363	0.256046	-0.290462	0.723667	-0.091110	-0.184201	0.072109	0.139679	-0.170420	0.067193	0.193574				-0.171201	0.079327	-0.095521	-0.202385	0.959886	0.245564	0.558656	0.575909	-0.186546
14985	124.875000	-0.688769	0.616660	0.177599	-0.679619	0.616989	-0.071434	-0.602867	0.763016	0.187607	-0.586757	0.778324	-0.051670	-0.416494	1.058397	0.174257				-0.428579	1.074101	0.070686				-0.300582	0.677587	0.256074	-0.290466	0.723668	-0.091095	-0.184203	0.072108	0.139681	-0.170419	0.067194	0.193576				-0.171195	0.079332	-0.095521	-0.202397	0.959888	0.245555	0.558564	0.575848	-0.186516
14986	124.883333	-0.688776	0.616655	0.177616	-0.679583	0.616963	-0.071335	-0.602614	0.763169	0.187894	-0.586790	0.778324	-0.051688	-0.416487	1.058318	0.174484				-0.428597	1.074174	0.070780				-0.300436	0.677399	0.256105	-0.290472	0.723673	-0.091087	-0.184202	0.072114	0.139686	-0.170416	0.067201	0.193585				-0.171193	0.079338	-0.095521	-0.202410	0.959878	0.245589	0.558467	0.575785	-0.186478
14987	124.891667	-0.688776	0.616650	0.177632	-0.679623	0.616983	-0.071402	-0.602862	0.762991	0.187595	-0.586784	0.778310	-0.051639	-0.416421	1.058185	0.174637				-0.428571	1.074212	0.070964				-0.300440	0.677399	0.256103	-0.290487	0.723673	-0.091078	-0.184205	0.072114	0.139694	-0.170422	0.067204	0.193591				-0.171191	0.079335	-0.095508	-0.202432	0.959872	0.245672	0.558375	0.575728	-0.186434
14988	124.900000	-0.688774	0.616644	0.177651	-0.679656	0.617007	-0.071477	-0.602869	0.763021	0.187696	-0.586797	0.778308	-0.051615	-0.416374	1.058022	0.174773				-0.428561	1.074243	0.071142				-0.300435	0.677383	0.256123	-0.290500	0.723674	-0.091071	-0.184202	0.072116	0.139690	-0.170421	0.067202	0.193588				-0.171199	0.079340	-0.095509	-0.202452	0.959861	0.245787	0.558282	0.575676	-0.186397
14989	124.908333	-0.688775	0.616638	0.177662	-0.679582	0.616958	-0.071289	-0.602758	0.763038	0.187787	-0.586793	0.778303	-0.051605	-0.416332	1.057876	0.174930				-0.428565	1.074275	0.071322				-0.300447	0.677366	0.256110	-0.290516	0.723668	-0.091069	-0.184201	0.072115	0.139688	-0.170417	0.067197	0.193582				-0.171196	0.079332	-0.095511	-0.202474	0.959849	0.245927	0.558194	0.575621	-0.186366
14990	124.916667	-0.688773	0.616633	0.177673	-0.679577	0.616957	-0.071274	-0.602595	0.763142	0.187959	-0.586809	0.778291	-0.051579	-0.416306	1.057730	0.175079				-0.428567	1.074300	0.071514				-0.300461	0.677349	0.256108	-0.290529	0.723667	-0.091066	-0.184203	0.072107	0.139685	-0.170416	0.067189	0.193573				-0.171201	0.079322	-0.095509	-0.202486	0.959836	0.246080	0.558106	0.575572	-0.186336
14991	124.925000	-0.688771	0.616634	0.177686	-0.679566	0.616957	-0.071262	-0.602843	0.762975	0.187707	-0.586811	0.778279	-0.051558	-0.416300	1.057606	0.175260				-0.428569	1.074303	0.071691				-0.300528	0.677561	0.256158	-0.290539	0.723670	-0.091055	-0.184203	0.072107	0.139677	-0.170418	0.067181	0.193571				-0.171202	0.079317	-0.095514	-0.202513	0.959829	0.246251	0.558023	0.575529	-0.186288
14992	124.933333	-0.688765	0.616630	0.177703	-0.679557	0.616949	-0.071243	-0.602837	0.762978	0.187767	-0.586799	0.778275	-0.051538	-0.416295	1.057434	0.175400				-0.428590	1.074308	0.071876				-0.300603	0.677758	0.256210	-0.290544	0.723675	-0.091043	-0.184203	0.072111	0.139682	-0.170417	0.067188	0.193574				-0.171200	0.079327	-0.095519	-0.202532	0.959825	0.246438	0.557949	0.575497	-0.186244
14993	124.941667	-0.688759	0.616623	0.177722	-0.679542	0.616956	-0.071225	-0.602610	0.763062	0.187987	-0.586807	0.778260	-0.051510	-0.416294	1.057271	0.175571				-0.428628	1.074308	0.072067				-0.300576	0.677510	0.256163	-0.290541	0.723678	-0.091031	-0.184207	0.072116	0.139683	-0.170418	0.067191	0.193583				-0.171197	0.079331	-0.095514	-0.202528	0.959827	0.246627	0.557882	0.575466	-0.186198
14994	124.950000	-0.688753	0.616621	0.177742	-0.679531	0.616956	-0.071211	-0.602828	0.762912	0.187730	-0.586808	0.778243	-0.051485	-0.416293	1.057100	0.175758				-0.428663	1.074293	0.072263				-0.300669	0.677905	0.256015	-0.290543	0.723689	-0.091009	-0.184206	0.072115	0.139689	-0.170419	0.067195	0.193589				-0.171194	0.079334	-0.095508	-0.202512	0.959828	0.246801	0.557826	0.575440	-0.186144
14995	124.958333	-0.688747	0.616616	0.177759	-0.679516	0.616953	-0.071194	-0.602737	0.762947	0.187873	-0.586802	0.778233	-0.051455	-0.416301	1.056932	0.175952				-0.428709	1.074275	0.072488				-0.300425	0.677282	0.256286	-0.290539	0.723688	-0.090980	-0.184204	0.072121	0.139696	-0.170422	0.067199	0.193598				-0.171194	0.079335	-0.095507	-0.202277	0.960060	0.247414	0.557777	0.575406	-0.186088
14996	124.966667	-0.688745	0.616615	0.177777	-0.679498	0.616951	-0.071179	-0.602652	0.762981	0.188013	-0.586795	0.778222	-0.051426	-0.416307	1.056700	0.176087				-0.428766	1.074232	0.072716				-0.300436	0.677264	0.256286	-0.290531	0.723695	-0.090956	-0.184207	0.072122	0.139700	-0.170421	0.067203	0.193600				-0.171196	0.079341	-0.095497	-0.202420	0.959911	0.247262	0.557727	0.575385	-0.186039
14997	124.975000	-0.688739	0.616605	0.177789	-0.679480	0.616951	-0.071166	-0.602774	0.762917	0.187933	-0.586790	0.778215	-0.051405	-0.416327	1.056510	0.176286				-0.428818	1.074201	0.072922				-0.300449	0.677264	0.256301	-0.290529	0.723695	-0.090933	-0.184203	0.072126	0.139701	-0.170419	0.067201	0.193597				-0.171197	0.079339	-0.095502	-0.202395	0.959953	0.247344	0.557679	0.575357	-0.185993
14998	124.983333	-0.688740	0.616600	0.177800	-0.679459	0.616953	-0.071155	-0.602869	0.762911	0.187901	-0.586785	0.778209	-0.051394	-0.416355	1.056284	0.176481				-0.428886	1.074160	0.073124				-0.300459	0.677262	0.256301	-0.290530	0.723697	-0.090909	-0.184203	0.072127	0.139702	-0.170421	0.067204	0.193591				-0.171190	0.079331	-0.095501	-0.202376	0.959949	0.247381	0.557634	0.575332	-0.185949
14999	124.991667	-0.688739	0.616591	0.177813	-0.679443	0.616954	-0.071144	-0.602769	0.762939	0.187999	-0.586776	0.778212	-0.051365	-0.416385	1.056070	0.176682				-0.428961	1.074113	0.073351				-0.300472	0.677252	0.256295	-0.290528	0.723701	-0.090891	-0.184200	0.072129	0.139697	-0.170412	0.067190	0.193591				-0.171194	0.079334	-0.095498	-0.202363	0.959944	0.247403	0.557585	0.575312	-0.185909
15000	125.000000	-0.688738	0.616583	0.177824	-0.679427	0.616956	-0.071136	-0.602863	0.762918	0.187947	-0.586769	0.778204	-0.051354	-0.416420	1.055855	0.176872				-0.429038	1.074056	0.073593				-0.300396	0.677315	0.256366	-0.290529	0.723705	-0.090871	-0.184200	0.072127	0.139697	-0.170415	0.067191	0.193588				-0.171197	0.079330	-0.095504	-0.202370	0.959929	0.247407	0.557530	0.575292	-0.185885
15001	125.008333	-0.688743	0.616581	0.177840	-0.679419	0.616961	-0.071119	-0.602898	0.762876	0.187963	-0.586777	0.778205	-0.051329	-0.416459	1.055626	0.177083				-0.429114	1.074017	0.073826				-0.300931	0.676497	0.255324	-0.290528	0.723709	-0.090846	-0.184203	0.072123	0.139704	-0.170414	0.067190	0.193592				-0.171196	0.079325	-0.095498	-0.202205	0.960009	0.247622	0.557481	0.575271	-0.185849
15002	125.016667	-0.688748	0.616575	0.177852	-0.679413	0.616969	-0.071106	-0.602909	0.762867	0.187984	-0.586780	0.778210	-0.051308	-0.416492	1.055390	0.177308				-0.429195	1.073988	0.074064				-0.301479	0.675665	0.254265	-0.290524	0.723726	-0.090825	-0.184202	0.072138	0.139712	-0.170418	0.067197	0.193607				-0.171195	0.079335	-0.095499	-0.202043	0.960092	0.247854	0.557429	0.575256	-0.185815
15003	125.025000	-0.688752	0.616569	0.177868	-0.679406	0.616970	-0.071086	-0.602920	0.762854	0.188004	-0.586782	0.778217	-0.051281	-0.416498	1.055153	0.177515				-0.429294	1.073978	0.074332				-0.301096	0.676748	0.255198	-0.290528	0.723735	-0.090807	-0.184203	0.072139	0.139715	-0.170418	0.067204	0.193612				-0.171189	0.079338	-0.095491	-0.202072	0.960076	0.247934	0.557377	0.575238	-0.185791
15004	125.033333	-0.688763	0.616560	0.177879	-0.679406	0.616970	-0.071077	-0.602931	0.762837	0.188023	-0.586794	0.778208	-0.051257	-0.416508	1.054900	0.177739				-0.429390	1.073953	0.074623				-0.301099	0.676816	0.255146	-0.290537	0.723742	-0.090797	-0.184201	0.072147	0.139720	-0.170423	0.067205	0.193618				-0.171197	0.079336	-0.095490	-0.202082	0.960069	0.248051	0.557332	0.575218	-0.185769
15005	125.041667	-0.688775	0.616548	0.177889	-0.679404	0.616972	-0.071066	-0.602952	0.762827	0.188045	-0.586800	0.778208	-0.051237	-0.416552	1.054676	0.178003				-0.429467	1.073936	0.074888				-0.301109	0.676796	0.255134	-0.290543	0.723749	-0.090792	-0.184207	0.072145	0.139726	-0.170419	0.067206	0.193617				-0.171195	0.079333	-0.095490	-0.202284	0.959939	0.248009	0.557286	0.575198	-0.185751
15006	125.050000	-0.688793	0.616539	0.177904	-0.679407	0.616973	-0.071056	-0.602777	0.762866	0.188218	-0.586815	0.778210	-0.051217	-0.416568	1.054418	0.178223				-0.429561	1.073907	0.075184				-0.301124	0.676785	0.255120	-0.290553	0.723754	-0.090785	-0.184201	0.072155	0.139723	-0.170420	0.067206	0.193616				-0.171197	0.079330	-0.095483	-0.202485	0.959805	0.247988	0.557240	0.575175	-0.185735
15007	125.058333	-0.688814	0.616531	0.177917	-0.679411	0.616972	-0.071047	-0.602893	0.762825	0.188165	-0.586827	0.778196	-0.051190	-0.416579	1.054162	0.178445				-0.429656	1.073872	0.075455				-0.301134	0.676777	0.255112	-0.290563	0.723760	-0.090787	-0.184205	0.072153	0.139724	-0.170420	0.067202	0.193615				-0.171199	0.079336	-0.095486	-0.202505	0.959752	0.248166	0.557208	0.575153	-0.185726
15008	125.066667	-0.688824	0.616518	0.177924	-0.679416	0.616967	-0.071043	-0.603052	0.762771	0.188146	-0.586847	0.778193	-0.051176	-0.416590	1.053883	0.178689				-0.429761	1.073835	0.075721				-0.301146	0.676749	0.255100	-0.290568	0.723766	-0.090790	-0.184208	0.072156	0.139722	-0.170417	0.067201	0.193615				-0.171202	0.079334	-0.095488	-0.202516	0.959699	0.248367	0.557170	0.575132	-0.185715
15009	125.075000	-0.688841	0.616503	0.177938	-0.679421	0.616965	-0.071034	-0.603028	0.762773	0.188131	-0.586861	0.778200	-0.051154	-0.416612	1.053614	0.178907				-0.429873	1.073790	0.075988				-0.300765	0.677752	0.256102	-0.290580	0.723769	-0.090784	-0.184205	0.072155	0.139723	-0.170418	0.067200	0.193611				-0.171203	0.079328	-0.095491	-0.202519	0.959637	0.248556	0.557139	0.575110	-0.185697
15010	125.083333	-0.688861	0.616490	0.177953	-0.679425	0.616966	-0.071024	-0.603047	0.762758	0.188151	-0.586875	0.778203	-0.051136	-0.416650	1.053348	0.179137				-0.429989	1.073732	0.076267				-0.300774	0.677739	0.256105	-0.290587	0.723780	-0.090780	-0.184210	0.072152	0.139729	-0.170419	0.067195	0.193617				-0.171199	0.079322	-0.095489	-0.202506	0.959591	0.248761	0.557101	0.575098	-0.185676
15011	125.091667	-0.688876	0.616483	0.177965	-0.679432	0.616967	-0.071015	-0.603082	0.762734	0.188184	-0.586888	0.778202	-0.051116	-0.416653	1.053192	0.179429				-0.430103	1.073679	0.076535				-0.300785	0.677716	0.256111	-0.290591	0.723788	-0.090772	-0.184210	0.072160	0.139729	-0.170419	0.067203	0.193622				-0.171203	0.079340	-0.095489	-0.202470	0.959591	0.248980	0.557068	0.575087	-0.185647
15012	125.100000	-0.688901	0.616471	0.177976	-0.679438	0.616970	-0.071006	-0.603081	0.762726	0.188180	-0.586902	0.778210	-0.051103	-0.416684	1.052805	0.179570				-0.430215	1.073609	0.076826				-0.300790	0.677702	0.256109	-0.290593	0.723797	-0.090760	-0.184200	0.072166	0.139730	-0.170421	0.067216	0.193630				-0.171203	0.079339	-0.095483	-0.202439	0.959545	0.249148	0.557042	0.575087	-0.185613
15013	125.108333	-0.688904	0.616460	0.177978	-0.679444	0.616971	-0.071002	-0.603098	0.762712	0.188189	-0.586913	0.778210	-0.051094	-0.416708	1.052553	0.179774				-0.430320	1.073554	0.077075				-0.301148	0.676699	0.255182	-0.290592	0.723802	-0.090746	-0.184210	0.072169	0.139739	-0.170421	0.067214	0.193633				-0.171198	0.079338	-0.095481	-0.202402	0.959488	0.249295	0.557011	0.575081	-0.185573
15014	125.116667	-0.688927	0.616456	0.177985	-0.679451	0.616964	-0.070999	-0.603090	0.762726	0.188209	-0.586921	0.778215	-0.051087	-0.416720	1.052289	0.179943				-0.430438	1.073483	0.077318				-0.301142	0.676703	0.255197	-0.290591	0.723803	-0.090728	-0.184202	0.072181	0.139738	-0.170418	0.067217	0.193632				-0.171197	0.079344	-0.095477	-0.202374	0.959432	0.249440	0.556984	0.575078	-0.185542
15015	125.125000	-0.688936	0.616448	0.177986	-0.679453	0.616964	-0.071001	-0.603138	0.762692	0.188233	-0.586931	0.778214	-0.051083	-0.416762	1.052036	0.180174				-0.430552	1.073389	0.077555				-0.301134	0.676701	0.255213	-0.290589	0.723801	-0.090718	-0.184204	0.072173	0.139737	-0.170421	0.067217	0.193629				-0.171199	0.079339	-0.095480	-0.202352	0.959363	0.249568	0.556953	0.575065	-0.185512
15016	125.133333	-0.688936	0.616437	0.177982	-0.679453	0.616962	-0.071002	-0.603141	0.762674	0.188217	-0.586940	0.778216	-0.051079	-0.416787	1.051787	0.180362				-0.430669	1.073318	0.077790				-0.301115	0.676708	0.255237	-0.290592	0.723804	-0.090699	-0.184208	0.072168	0.139738	-0.170413	0.067208	0.193626				-0.171199	0.079338	-0.095482	-0.202334	0.959297	0.249704	0.556916	0.575051	-0.185476
15017	125.141667	-0.688945	0.616430	0.177991	-0.679459	0.616958	-0.070998	-0.603153	0.762663	0.188230	-0.586946	0.778224	-0.051077	-0.416809	1.051557	0.180535				-0.430776	1.073229	0.077993				-0.301100	0.676714	0.255258	-0.290589	0.723808	-0.090681	-0.184209	0.072165	0.139733	-0.170421	0.067204	0.193627				-0.171198	0.079331	-0.095479	-0.202346	0.959261	0.249884	0.556883	0.575046	-0.185442
15018	125.150000	-0.688954	0.616426	0.177997	-0.679459	0.616965	-0.070994	-0.602980	0.762700	0.188395	-0.586945	0.778231	-0.051072	-0.416821	1.051316	0.180654				-0.430892	1.073147	0.078185				-0.301091	0.676718	0.255272	-0.290589	0.723813	-0.090661	-0.184207	0.072158	0.139730	-0.170420	0.067201	0.193621				-0.171201	0.079330	-0.095486	-0.202375	0.959170	0.249992	0.556852	0.575036	-0.185414
15019	125.158333	-0.688959	0.616424	0.178002	-0.679457	0.616965	-0.070993	-0.603193	0.762630	0.188272	-0.586953	0.778240	-0.051067	-0.416875	1.051126	0.180812				-0.430983	1.073075	0.078359				-0.301075	0.676729	0.255294	-0.290589	0.723814	-0.090638	-0.184206	0.072161	0.139738	-0.170421	0.067201	0.193628				-0.171205	0.079332	-0.095486	-0.202391	0.959147	0.250163	0.556815	0.575031	-0.185381
15020	125.166667	-0.688959	0.616415	0.178006	-0.679453	0.616972	-0.070989	-0.603177	0.762625	0.188266	-0.586952	0.778249	-0.051053	-0.416922	1.050951	0.180978				-0.431072	1.073002	0.078529				-0.301065	0.676729	0.255305	-0.290588	0.723824	-0.090619	-0.184208	0.072164	0.139739	-0.170422	0.067209	0.193635				-0.171208	0.079331	-0.095483	-0.202419	0.959098	0.250307	0.556776	0.575011	-0.185337
15021	125.175000	-0.688955	0.616413	0.178012	-0.679450	0.616981	-0.070984	-0.603088	0.762637	0.188354	-0.586951	0.778257	-0.051041	-0.416956	1.050808	0.181079				-0.431147	1.072940	0.078654				-0.301060	0.676733	0.255313	-0.290583	0.723831	-0.090606	-0.184207	0.072171	0.139742	-0.170424	0.067213	0.193635				-0.171204	0.079333	-0.095482	-0.202475	0.959046	0.250453	0.556744	0.575005	-0.185321
15022	125.183333	-0.688959	0.616416	0.178019	-0.679449	0.616986	-0.070981	-0.603182	0.762602	0.188285	-0.586945	0.778267	-0.051032	-0.416999	1.050676	0.181167				-0.431215	1.072867	0.078764				-0.301055	0.676731	0.255316	-0.290579	0.723839	-0.090605	-0.184208	0.072173	0.139743	-0.170424	0.067210	0.193632				-0.171203	0.079344	-0.095487	-0.202545	0.958995	0.250603	0.556710	0.574991	-0.185314
15023	125.191667	-0.688955	0.616415	0.178021	-0.679443	0.616993	-0.070981	-0.603220	0.762574	0.188334	-0.586943	0.778268	-0.051021	-0.417048	1.050553	0.181242				-0.431274	1.072793	0.078849				-0.301054	0.676717	0.255311	-0.290574	0.723846	-0.090600	-0.184209	0.072172	0.139742	-0.170423	0.067216	0.193635				-0.171206	0.079339	-0.095479	-0.202625	0.958933	0.250771	0.556673	0.574970	-0.185306
15024	125.200000	-0.688941	0.616412	0.178017	-0.679441	0.616999	-0.070977	-0.603179	0.762578	0.188302	-0.586938	0.778274	-0.051012	-0.417096	1.050437	0.181312				-0.431328	1.072712	0.078916				-0.301053	0.676708	0.255310	-0.290569	0.723850	-0.090607	-0.184207	0.072168	0.139739	-0.170423	0.067219	0.193628				-0.171204	0.079339	-0.095477	-0.202704	0.958875	0.250951	0.556643	0.574948	-0.185299
15025	125.208333	-0.688946	0.616414	0.178025	-0.679432	0.616994	-0.070974	-0.603174	0.762561	0.188308	-0.586932	0.778267	-0.051007	-0.417144	1.050301	0.181349				-0.431382	1.072624	0.078964				-0.301050	0.676688	0.255303	-0.290562	0.723848	-0.090616	-0.184209	0.072168	0.139738	-0.170421	0.067209	0.193627				-0.171204	0.079339	-0.095484	-0.202718	0.958846	0.251225	0.556619	0.574928	-0.185315
15026	125.216667	-0.688942	0.616410	0.178030	-0.679421	0.616987	-0.070980	-0.603209	0.762529	0.188355	-0.586925	0.778267	-0.051006	-0.417186	1.050167	0.181390				-0.431440	1.072531	0.079008				-0.301050	0.676667	0.255302	-0.290556	0.723848	-0.090629	-0.184202	0.072166	0.139743	-0.170418	0.067206	0.193627				-0.171200	0.079335	-0.095487	-0.202722	0.958797	0.251490	0.556589	0.574900	-0.185323
15027	125.225000	-0.688929	0.616407	0.178028	-0.679418	0.616989	-0.070974	-0.603183	0.762519	0.188336	-0.586920	0.778266	-0.051006	-0.417217	1.050055	0.181408				-0.431495	1.072446	0.079045				-0.301049	0.676657	0.255294	-0.290554	0.723847	-0.090636	-0.184205	0.072157	0.139735	-0.170419	0.067204	0.193625				-0.171203	0.079327	-0.095487	-0.203009	0.958475	0.251320	0.556570	0.574872	-0.185326
15028	125.233333	-0.688920	0.616407	0.178027	-0.679410	0.616994	-0.070972	-0.603158	0.762510	0.188317	-0.586916	0.778267	-0.050999	-0.417271	1.049975	0.181446				-0.431546	1.072360	0.079075				-0.301041	0.676652	0.255279	-0.290548	0.723853	-0.090640	-0.184206	0.072157	0.139733	-0.170417	0.067203	0.193627				-0.171208	0.079321	-0.095484	-0.202928	0.958605	0.251817	0.556547	0.574857	-0.185328
15029	125.241667	-0.688923	0.616412	0.178032	-0.679405	0.616997	-0.070967	-0.603151	0.762501	0.188316	-0.586904	0.778274	-0.050999	-0.417301	1.049903	0.181449				-0.431591	1.072287	0.079100				-0.301041	0.676654	0.255278	-0.290543	0.723855	-0.090642	-0.184202	0.072166	0.139740	-0.170416	0.067205	0.193629				-0.171202	0.079329	-0.095489	-0.203194	0.958455	0.251805	0.556532	0.574844	-0.185335
15030	125.250000	-0.688920	0.616416	0.178036	-0.679396	0.616997	-0.070967	-0.603184	0.762478	0.188354	-0.586899	0.778277	-0.051002	-0.417344	1.049841	0.181483				-0.431629	1.072229	0.079122				-0.301040	0.676656	0.255271	-0.290537	0.723856	-0.090634	-0.184199	0.072177	0.139733	-0.170417	0.067206	0.193634				-0.171202	0.079332	-0.095488	-0.203315	0.958369	0.251981	0.556512	0.574820	-0.185332
15031	125.258333	-0.688910	0.616418	0.178037	-0.679395	0.617004	-0.070966	-0.603158	0.762478	0.188336	-0.586895	0.778278	-0.051002	-0.417380	1.049792	0.181493				-0.431683	1.072180	0.079161				-0.301039	0.676656	0.255269	-0.290533	0.723862	-0.090628	-0.184203	0.072171	0.139736	-0.170418	0.067210	0.193634				-0.171204	0.079327	-0.095482	-0.203444	0.958215	0.252086	0.556499	0.574810	-0.185336
15032	125.266667	-0.688908	0.616424	0.178044	-0.679389	0.617006	-0.070961	-0.603133	0.762479	0.188316	-0.586892	0.778280	-0.051002	-0.417408	1.049753	0.181539				-0.431717	1.072130	0.079191				-0.301042	0.676651	0.255274	-0.290528	0.723862	-0.090617	-0.184203	0.072170	0.139743	-0.170419	0.067215	0.193627				-0.171203	0.079336	-0.095483	-0.203583	0.958148	0.252244	0.556484	0.574801	-0.185338
15033	125.275000	-0.688905	0.616423	0.178044	-0.679384	0.617008	-0.070967	-0.603155	0.762466	0.188338	-0.586889	0.778280	-0.051009	-0.417417	1.049706	0.181484				-0.431739	1.072096	0.079207				-0.301051	0.676638	0.255280	-0.290522	0.723866	-0.090609	-0.184206	0.072168	0.139739	-0.170422	0.067212	0.193626				-0.171204	0.079339	-0.095481	-0.203724	0.958107	0.252377	0.556468	0.574781	-0.185343
15034	125.283333	-0.688899	0.616424	0.178042	-0.679376	0.617006	-0.070968	-0.603171	0.762457	0.188354	-0.586887	0.778274	-0.051020	-0.417414	1.049682	0.181584				-0.431754	1.072068	0.079231				-0.301061	0.676631	0.255304	-0.290520	0.723858	-0.090601	-0.184206	0.072165	0.139740	-0.170421	0.067205	0.193629				-0.171207	0.079337	-0.095479	-0.203877	0.958084	0.252494	0.556455	0.574770	-0.185340
15035	125.291667	-0.688890	0.616426	0.178040	-0.679376	0.616999	-0.070976	-0.603154	0.762461	0.188331	-0.586888	0.778273	-0.051026	-0.417401	1.049633	0.181579				-0.431764	1.072052	0.079252				-0.301083	0.676618	0.255316	-0.290517	0.723862	-0.090589	-0.184207	0.072164	0.139740	-0.170421	0.067207	0.193630				-0.171207	0.079336	-0.095484	-0.204040	0.958088	0.252577	0.556442	0.574762	-0.185341
15036	125.300000	-0.688891	0.616424	0.178036	-0.679369	0.616997	-0.070974	-0.603148	0.762459	0.188309	-0.586886	0.778270	-0.051036	-0.417388	1.049590	0.181606				-0.431770	1.072019	0.079290				-0.301104	0.676604	0.255331	-0.290518	0.723855	-0.090580	-0.184209	0.072167	0.139741	-0.170421	0.067206	0.193636				-0.171207	0.079333	-0.095489	-0.204209	0.958111	0.252628	0.556437	0.574755	-0.185348
15037	125.308333	-0.688888	0.616424	0.178029	-0.679369	0.616990	-0.070977	-0.603163	0.762461	0.188320	-0.586893	0.778259	-0.051046	-0.417388	1.049536	0.181551				-0.431786	1.071969	0.079325				-0.301122	0.676593	0.255350	-0.290516	0.723850	-0.090565	-0.184205	0.072161	0.139739	-0.170419	0.067210	0.193635				-0.171213	0.079328	-0.095486	-0.204376	0.958142	0.252634	0.556422	0.574741	-0.185357
15038	125.316667	-0.688883	0.616423	0.178026	-0.679369	0.616983	-0.070983	-0.603150	0.762470	0.188295	-0.586899	0.778258	-0.051056	-0.417363	1.049481	0.181592				-0.431810	1.071918	0.079375				-0.301141	0.676586	0.255372	-0.290518	0.723847	-0.090553	-0.184205	0.072163	0.139741	-0.170418	0.067214	0.193633				-0.171211	0.079320	-0.095488	-0.204527	0.958184	0.252614	0.556409	0.574735	-0.185364
15039	125.325000	-0.688890	0.616424	0.178027	-0.679371	0.616980	-0.070986	-0.603160	0.762472	0.188290	-0.586904	0.778248	-0.051064	-0.417254	1.049376	0.181664				-0.431829	1.071886	0.079440				-0.301154	0.676588	0.255384	-0.290517	0.723839	-0.090536	-0.184203	0.072167	0.139744	-0.170413	0.067206	0.193637				-0.171204	0.079328	-0.095485	-0.204670	0.958246	0.252515	0.556395	0.574731	-0.185366
15040	125.333333	-0.688900	0.616423	0.178029	-0.679369	0.616973	-0.070989	-0.603168	0.762475	0.188287	-0.586907	0.778243	-0.051073	-0.417123	1.049223	0.181596				-0.431846	1.071849	0.079517				-0.301162	0.676594	0.255399	-0.290520	0.723830	-0.090520	-0.184202	0.072168	0.139749	-0.170413	0.067208	0.193639				-0.171204	0.079329	-0.095480	-0.204816	0.958290	0.252373	0.556379	0.574724	-0.185366
15041	125.341667	-0.688898	0.616419	0.178025	-0.679376	0.616965	-0.070992	-0.603216	0.762461	0.188322	-0.586917	0.778233	-0.051080	-0.417058	1.049162	0.181708				-0.431866	1.071814	0.079616				-0.301163	0.676600	0.255409	-0.290520	0.723829	-0.090507	-0.184201	0.072167	0.139752	-0.170409	0.067213	0.193640				-0.171205	0.079328	-0.095472	-0.204916	0.958375	0.252396	0.556358	0.574709	-0.185362
15042	125.350000	-0.688903	0.616415	0.178023	-0.679385	0.616957	-0.070997	-0.603184	0.762477	0.188277	-0.586925	0.778228	-0.051088	-0.416997	1.049111	0.181820				-0.431895	1.071784	0.079736				-0.301163	0.676606	0.255418	-0.290522	0.723835	-0.090500	-0.184198	0.072174	0.139757	-0.170410	0.067219	0.193641				-0.171195	0.079329	-0.095466	-0.204852	0.958530	0.252608	0.556340	0.574698	-0.185346
15043	125.358333	-0.688916	0.616413	0.178024	-0.679392	0.616950	-0.071001	-0.603197	0.762471	0.188274	-0.586936	0.778219	-0.051100	-0.416951	1.049074	0.182061				-0.431932	1.071761	0.079872				-0.301165	0.676619	0.255427	-0.290524	0.723830	-0.090489	-0.184200	0.072176	0.139758	-0.170408	0.067211	0.193650				-0.171201	0.079332	-0.095465	-0.204969	0.958571	0.252534	0.556314	0.574687	-0.185341
15044	125.366667	-0.688932	0.616412	0.178022	-0.679403	0.616939	-0.071005	-0.603236	0.762458	0.188305	-0.586956	0.778217	-0.051111	-0.416919	1.049053	0.182248				-0.431960	1.071748	0.080016				-0.301162	0.676627	0.255425	-0.290532	0.723830	-0.090489	-0.184203	0.072174	0.139758	-0.170409	0.067211	0.193649				-0.171202	0.079331	-0.095469	-0.205092	0.958613	0.252473	0.556288	0.574672	-0.185339
15045	125.375000	-0.688937	0.616410	0.178021	-0.679416	0.616929	-0.071013	-0.603137	0.762475	0.188350	-0.586972	0.778209	-0.051126	-0.416813	1.048970	0.182333				-0.431995	1.071745	0.080193				-0.301159	0.676637	0.255419	-0.290547	0.723829	-0.090495	-0.184202	0.072172	0.139754	-0.170413	0.067210	0.193651				-0.171205	0.079328	-0.095476	-0.205223	0.958650	0.252417	0.556258	0.574654	-0.185335
15046	125.383333	-0.688942	0.616407	0.178017	-0.679426	0.616921	-0.071021	-0.603218	0.762460	0.188255	-0.586997	0.778213	-0.051131	-0.416709	1.048914	0.182448				-0.432006	1.071749	0.080344				-0.301160	0.676637	0.255402	-0.290561	0.723828	-0.090514	-0.184201	0.072175	0.139757	-0.170412	0.067201	0.193649				-0.171202	0.079325	-0.095484	-0.205349	0.958692	0.252387	0.556234	0.574638	-0.185341
15047	125.391667	-0.688950	0.616407	0.178017	-0.679436	0.616916	-0.071022	-0.603224	0.762458	0.188255	-0.587014	0.778206	-0.051143	-0.416690	1.048830	0.182414				-0.432021	1.071738	0.080502				-0.301157	0.676639	0.255388	-0.290577	0.723825	-0.090532	-0.184201	0.072174	0.139752	-0.170417	0.067207	0.193651				-0.171208	0.079329	-0.095493	-0.205495	0.958721	0.252370	0.556211	0.574624	-0.185345
15048	125.400000	-0.688962	0.616405	0.178016	-0.679448	0.616915	-0.071025	-0.603257	0.762455	0.188299	-0.587036	0.778213	-0.051146	-0.416468	1.048736	0.182645				-0.432043	1.071722	0.080658				-0.301160	0.676643	0.255379	-0.290598	0.723826	-0.090560	-0.184201	0.072178	0.139747	-0.170413	0.067218	0.193646				-0.171208	0.079329	-0.095488	-0.205640	0.958753	0.252377	0.556192	0.574616	-0.185354
15049	125.408333	-0.688964	0.616402	0.178020	-0.679459	0.616912	-0.071025	-0.603158	0.762475	0.188354	-0.587059	0.778210	-0.051153	-0.416337	1.048627	0.182812				-0.432075	1.071682	0.080843				-0.301158	0.676642	0.255367	-0.290613	0.723821	-0.090581	-0.184200	0.072175	0.139756	-0.170410	0.067216	0.193650				-0.171214	0.079328	-0.095490	-0.205787	0.958771	0.252397	0.556182	0.574614	-0.185351
15050	125.416667	-0.688969	0.616400	0.178025	-0.679468	0.616906	-0.071026	-0.603060	0.762494	0.188402	-0.587076	0.778210	-0.051161	-0.416213	1.048513	0.183002				-0.432115	1.071630	0.081058				-0.301164	0.676650	0.255366	-0.290623	0.723829	-0.090607	-0.184203	0.072181	0.139762	-0.170408	0.067216	0.193653				-0.171215	0.079337	-0.095484	-0.205943	0.958792	0.252435	0.556177	0.574621	-0.185347
15051	125.425000	-0.688974	0.616398	0.178026	-0.679480	0.616900	-0.071025	-0.603120	0.762526	0.188387	-0.587089	0.778195	-0.051174	-0.416088	1.048377	0.183153				-0.432146	1.071570	0.081242				-0.301175	0.676648	0.255362	-0.290623	0.723824	-0.090619	-0.184200	0.072185	0.139763	-0.170409	0.067222	0.193649				-0.171212	0.079340	-0.095484	-0.206095	0.958807	0.252474	0.556176	0.574627	-0.185339
15052	125.433333	-0.688976	0.616397	0.178024	-0.679487	0.616883	-0.071032	-0.603266	0.762451	0.188288	-0.587101	0.778182	-0.051190	-0.415967	1.048237	0.183233				-0.432200	1.071511	0.081451				-0.301188	0.676643	0.255359	-0.290630	0.723820	-0.090635	-0.184197	0.072182	0.139765	-0.170409	0.067220	0.193650				-0.171211	0.079334	-0.095477	-0.206237	0.958820	0.252523	0.556185	0.574633	-0.185331
15053	125.441667	-0.688979	0.616389	0.178017	-0.679495	0.616870	-0.071040	-0.603271	0.762449	0.188276	-0.587116	0.778176	-0.051203	-0.415830	1.048097	0.183430				-0.432245	1.071452	0.081659				-0.301202	0.676651	0.255362	-0.290637	0.723816	-0.090633	-0.184198	0.072177	0.139761	-0.170405	0.067216	0.193654				-0.171212	0.079338	-0.095485	-0.206534	0.958765	0.252377	0.556198	0.574637	-0.185323
15054	125.450000	-0.688987	0.616388	0.178013	-0.679504	0.616860	-0.071046	-0.603249	0.762453	0.188219	-0.587124	0.778157	-0.051218	-0.415683	1.047954	0.183660				-0.432297	1.071403	0.081887				-0.301213	0.676665	0.255366	-0.290647	0.723811	-0.090638	-0.184196	0.072172	0.139763	-0.170401	0.067212	0.193653				-0.171212	0.079334	-0.095488	-0.206657	0.958777	0.252418	0.556221	0.574633	-0.185313
15055	125.458333	-0.688990	0.616389	0.178008	-0.679511	0.616845	-0.071055	-0.603262	0.762464	0.188228	-0.587134	0.778151	-0.051243	-0.415482	1.047761	0.183746				-0.432336	1.071371	0.082096				-0.301236	0.676666	0.255366	-0.290655	0.723803	-0.090647	-0.184195	0.072168	0.139758	-0.170402	0.067203	0.193652				-0.171210	0.079327	-0.095494	-0.206751	0.958778	0.252450	0.556240	0.574632	-0.185302
15056	125.466667	-0.688994	0.616387	0.178003	-0.679520	0.616841	-0.071060	-0.603248	0.762477	0.188196	-0.587145	0.778144	-0.051259	-0.415276	1.047527	0.183816				-0.432387	1.071353	0.082306				-0.301242	0.676672	0.255372	-0.290666	0.723798	-0.090650	-0.184192	0.072168	0.139758	-0.170402	0.067206	0.193653				-0.171210	0.079324	-0.095494	-0.206828	0.958769	0.252480	0.556263	0.574641	-0.185290
15057	125.475000	-0.688995	0.616387	0.177999	-0.679525	0.616835	-0.071066	-0.603262	0.762479	0.188181	-0.587152	0.778134	-0.051274	-0.415299	1.047526	0.184094				-0.432432	1.071349	0.082504				-0.301245	0.676687	0.255384	-0.290677	0.723788	-0.090645	-0.184190	0.072169	0.139762	-0.170401	0.067209	0.193653				-0.171205	0.079326	-0.095492	-0.206878	0.958762	0.252519	0.556291	0.574641	-0.185275
15058	125.483333	-0.688999	0.616385	0.177994	-0.679529	0.616829	-0.071069	-0.603272	0.762480	0.188166	-0.587155	0.778124	-0.051285	-0.415178	1.047401	0.184247				-0.432483	1.071349	0.082694				-0.301250	0.676701	0.255393	-0.290685	0.723784	-0.090644	-0.184190	0.072164	0.139763	-0.170400	0.067205	0.193658				-0.171201	0.079325	-0.095492	-0.206910	0.958748	0.252550	0.556325	0.574647	-0.185257
15059	125.491667	-0.689001	0.616386	0.177986	-0.679533	0.616827	-0.071073	-0.603094	0.762564	0.188374	-0.587159	0.778111	-0.051296	-0.415083	1.047295	0.184355				-0.432534	1.071347	0.082898				-0.301209	0.676793	0.255633	-0.290690	0.723781	-0.090637	-0.184185	0.072168	0.139769	-0.170399	0.067214	0.193660				-0.171206	0.079329	-0.095484	-0.206909	0.958726	0.252555	0.556354	0.574656	-0.185243
15060	125.500000	-0.688998	0.616394	0.177987	-0.679536	0.616825	-0.071080	-0.603103	0.762523	0.188282	-0.587158	0.778095	-0.051306	-0.414988	1.047189	0.184507				-0.432583	1.071347	0.083071				-0.301169	0.676883	0.255864	-0.290689	0.723779	-0.090623	-0.184188	0.072172	0.139774	-0.170404	0.067212	0.193659				-0.171202	0.079336	-0.095480	-0.206722	0.958775	0.252747	0.556387	0.574673	-0.185227
15061	125.508333	-0.689002	0.616398	0.177985	-0.679539	0.616816	-0.071085	-0.603102	0.762522	0.188266	-0.587160	0.778082	-0.051321	-0.414905	1.047096	0.184620				-0.432645	1.071337	0.083232				-0.301163	0.676897	0.255864	-0.290691	0.723774	-0.090620	-0.184188	0.072176	0.139777	-0.170399	0.067214	0.193665				-0.171207	0.079341	-0.095483	-0.206766	0.958732	0.252627	0.556417	0.574683	-0.185214
15062	125.516667	-0.688999	0.616394	0.177977	-0.679544	0.616814	-0.071094	-0.603099	0.762524	0.188252	-0.587155	0.778067	-0.051340	-0.414851	1.047005	0.184717				-0.432703	1.071340	0.083375				-0.301234	0.676768	0.255412	-0.290692	0.723771	-0.090612	-0.184186	0.072176	0.139771	-0.170393	0.067210	0.193666				-0.171208	0.079335	-0.095492	-0.206640	0.958745	0.252687	0.556448	0.574699	-0.185209
15063	125.525000	-0.689001	0.616401	0.177974	-0.679541	0.616803	-0.071102	-0.603134	0.762510	0.188272	-0.587154	0.778045	-0.051356	-0.414786	1.046911	0.184841				-0.432757	1.071309	0.083512				-0.301153	0.676930	0.255864	-0.290689	0.723766	-0.090610	-0.184186	0.072174	0.139771	-0.170396	0.067210	0.193666				-0.171207	0.079336	-0.095494	-0.206603	0.958732	0.252656	0.556480	0.574711	-0.185195
15064	125.533333	-0.688996	0.616403	0.177968	-0.679539	0.616793	-0.071107	-0.603097	0.762524	0.188219	-0.587149	0.778027	-0.051376	-0.414753	1.046830	0.184871				-0.432819	1.071275	0.083651				-0.301149	0.676952	0.255865	-0.290688	0.723764	-0.090605	-0.184185	0.072171	0.139770	-0.170393	0.067210	0.193665				-0.171214	0.079336	-0.095499	-0.206577	0.958704	0.252631	0.556512	0.574722	-0.185188
15065	125.541667	-0.688992	0.616408	0.177964	-0.679537	0.616787	-0.071112	-0.603173	0.762504	0.188129	-0.587143	0.778018	-0.051393	-0.414704	1.046731	0.184947				-0.432870	1.071232	0.083751				-0.301189	0.676890	0.255638	-0.290681	0.723757	-0.090611	-0.184183	0.072167	0.139771	-0.170394	0.067205	0.193664				-0.171212	0.079324	-0.095500	-0.206579	0.958660	0.252611	0.556539	0.574730	-0.185175
15066	125.550000	-0.688989	0.616412	0.177957	-0.679530	0.616784	-0.071115	-0.603081	0.762525	0.188194	-0.587134	0.778008	-0.051406	-0.414662	1.046618	0.185027				-0.432940	1.071178	0.083858				-0.301147	0.676973	0.255857	-0.290678	0.723750	-0.090610	-0.184177	0.072164	0.139771	-0.170389	0.067205	0.193665				-0.171214	0.079319	-0.095496	-0.206584	0.958606	0.252615	0.556568	0.574738	-0.185167
15067	125.558333	-0.688982	0.616416	0.177957	-0.679523	0.616787	-0.071115	-0.603076	0.762529	0.188181	-0.587125	0.778007	-0.051418	-0.414608	1.046522	0.185113				-0.432998	1.071122	0.083954				-0.301144	0.676989	0.255851	-0.290674	0.723745	-0.090615	-0.184177	0.072175	0.139777	-0.170387	0.067208	0.193672				-0.171206	0.079330	-0.095495	-0.206590	0.958540	0.252635	0.556590	0.574751	-0.185162
15068	125.566667	-0.688980	0.616423	0.177956	-0.679523	0.616792	-0.071117	-0.603103	0.762522	0.188214	-0.587118	0.778003	-0.051428	-0.414580	1.046418	0.185154				-0.433059	1.071072	0.084037				-0.301140	0.676999	0.255841	-0.290665	0.723749	-0.090622	-0.184179	0.072181	0.139784	-0.170382	0.067218	0.193673				-0.171206	0.079338	-0.095495	-0.206605	0.958462	0.252671	0.556609	0.574753	-0.185151
15069	125.575000	-0.688972	0.616428	0.177953	-0.679508	0.616791	-0.071109	-0.603090	0.762535	0.188189	-0.587106	0.778004	-0.051437	-0.414554	1.046339	0.185219				-0.433110	1.071024	0.084115				-0.301137	0.677000	0.255815	-0.290657	0.723746	-0.090626	-0.184177	0.072180	0.139783	-0.170387	0.067219	0.193682				-0.171209	0.079340	-0.095490	-0.206631	0.958373	0.252744	0.556625	0.574758	-0.185152
15070	125.583333	-0.688969	0.616430	0.177956	-0.679501	0.616793	-0.071110	-0.603072	0.762542	0.188163	-0.587090	0.777996	-0.051439	-0.414390	1.046175	0.185144				-0.433162	1.070986	0.084189				-0.301134	0.677005	0.255803	-0.290650	0.723750	-0.090635	-0.184172	0.072184	0.139792	-0.170384	0.067217	0.193685				-0.171204	0.079336	-0.095482	-0.206672	0.958287	0.252861	0.556641	0.574765	-0.185159
15071	125.591667	-0.688967	0.616433	0.177959	-0.679501	0.616792	-0.071107	-0.603088	0.762534	0.188183	-0.587083	0.777991	-0.051447	-0.414338	1.046095	0.185177				-0.433215	1.070950	0.084264				-0.301139	0.676997	0.255784	-0.290646	0.723751	-0.090650	-0.184176	0.072191	0.139794	-0.170384	0.067221	0.193690				-0.171204	0.079336	-0.095483	-0.206918	0.958114	0.252670	0.556649	0.574766	-0.185157
15072	125.600000	-0.688967	0.616434	0.177962	-0.679499	0.616791	-0.071111	-0.603070	0.762535	0.188159	-0.587080	0.777979	-0.051454	-0.414305	1.046077	0.185299				-0.433266	1.070918	0.084333				-0.301145	0.676992	0.255772	-0.290647	0.723752	-0.090665	-0.184175	0.072184	0.139799	-0.170386	0.067217	0.193693				-0.171203	0.079334	-0.095491	-0.207021	0.957956	0.252928	0.556658	0.574766	-0.185156
15073	125.608333	-0.688962	0.616427	0.177963	-0.679494	0.616788	-0.071111	-0.603074	0.762529	0.188164	-0.587069	0.777966	-0.051454	-0.414375	1.046111	0.185466				-0.433261	1.070846	0.084514				-0.301158	0.676979	0.255767	-0.290645	0.723749	-0.090688	-0.184180	0.072180	0.139799	-0.170387	0.067207	0.193692				-0.171209	0.079331	-0.095496	-0.207149	0.957855	0.253149	0.556660	0.574766	-0.185165
15074	125.616667	-0.688965	0.616425	0.177965	-0.679490	0.616785	-0.071108	-0.603079	0.762520	0.188165	-0.587069	0.777957	-0.051458	-0.414174	1.045966	0.185420				-0.433383	1.070843	0.084516				-0.301178	0.676965	0.255764	-0.290648	0.723747	-0.090704	-0.184180	0.072184	0.139801	-0.170386	0.067210	0.193685				-0.171212	0.079327	-0.095506	-0.207296	0.957836	0.253243	0.556666	0.574766	-0.185172
15075	125.625000	-0.688964	0.616423	0.177970	-0.679498	0.616786	-0.071112	-0.603173	0.762496	0.188092	-0.587070	0.777949	-0.051461	-0.414133	1.045958	0.185477				-0.433442	1.070812	0.084598				-0.301200	0.676953	0.255769	-0.290653	0.723753	-0.090718	-0.184178	0.072184	0.139805	-0.170386	0.067213	0.193695				-0.171211	0.079326	-0.095502	-0.207467	0.957726	0.253534	0.556664	0.574768	-0.185166
15076	125.633333	-0.688968	0.616419	0.177966	-0.679496	0.616785	-0.071116	-0.603130	0.762491	0.188207	-0.587080	0.777946	-0.051462	-0.414055	1.045921	0.185548				-0.433502	1.070782	0.084687				-0.301226	0.676943	0.255778	-0.290659	0.723755	-0.090724	-0.184176	0.072192	0.139806	-0.170382	0.067216	0.193699				-0.171219	0.079333	-0.095505	-0.207611	0.957723	0.254024	0.556665	0.574772	-0.185174
15077	125.641667	-0.688973	0.616422	0.177965	-0.679498	0.616785	-0.071111	-0.603195	0.762477	0.188090	-0.587086	0.777947	-0.051465	-0.414050	1.045959	0.185698				-0.433548	1.070742	0.084787				-0.301250	0.676934	0.255788	-0.290663	0.723759	-0.090720	-0.184175	0.072194	0.139811	-0.170382	0.067218	0.193697				-0.171212	0.079338	-0.095502	-0.207850	0.957518	0.254310	0.556669	0.574776	-0.185168
15078	125.650000	-0.688973	0.616422	0.177965	-0.679498	0.616780	-0.071109	-0.603125	0.762467	0.188156	-0.587089	0.777943	-0.051468	-0.413913	1.045888	0.185651				-0.433605	1.070702	0.084892				-0.301279	0.676923	0.255805	-0.290662	0.723769	-0.090711	-0.184171	0.072201	0.139813	-0.170380	0.067220	0.193705				-0.171201	0.079340	-0.095503	-0.208096	0.957358	0.254668	0.556664	0.574786	-0.185165
15079	125.658333	-0.688972	0.616413	0.177966	-0.679503	0.616781	-0.071113	-0.603104	0.762513	0.188212	-0.587095	0.777938	-0.051473	-0.413815	1.045884	0.185728				-0.433661	1.070637	0.085010				-0.301303	0.676916	0.255825	-0.290665	0.723765	-0.090684	-0.184177	0.072200	0.139816	-0.170378	0.067224	0.193709				-0.171211	0.079341	-0.095496	-0.208368	0.957187	0.255052	0.556665	0.574791	-0.185165
15080	125.666667	-0.688985	0.616415	0.177970	-0.679501	0.616780	-0.071117	-0.603146	0.762451	0.188164	-0.587098	0.777935	-0.051480	-0.413709	1.045880	0.185933				-0.433602	1.070512	0.085310				-0.301331	0.676907	0.255851	-0.290665	0.723765	-0.090656	-0.184176	0.072200	0.139821	-0.170377	0.067219	0.193714				-0.171211	0.079338	-0.095493	-0.208682	0.957008	0.255455	0.556659	0.574793	-0.185170
15081	125.675000	-0.688989	0.616404	0.177974	-0.679506	0.616771	-0.071117	-0.603165	0.762437	0.188165	-0.587097	0.777925	-0.051486	-0.413593	1.045832	0.185975				-0.433653	1.070463	0.085441				-0.301354	0.676907	0.255874	-0.290658	0.723762	-0.090630	-0.184176	0.072199	0.139820	-0.170376	0.067215	0.193711				-0.171207	0.079338	-0.095499	-0.209084	0.956852	0.255723	0.556657	0.574799	-0.185176
15082	125.683333	-0.688999	0.616403	0.177976	-0.679513	0.616767	-0.071117	-0.603183	0.762423	0.188167	-0.587104	0.777917	-0.051495	-0.413470	1.045828	0.186060				-0.433702	1.070420	0.085571				-0.301382	0.676891	0.255899	-0.290653	0.723761	-0.090604	-0.184175	0.072196	0.139827	-0.170379	0.067212	0.193714				-0.171206	0.079329	-0.095499	-0.209376	0.956789	0.256541	0.556653	0.574804	-0.185179
15083	125.691667	-0.689010	0.616392	0.177980	-0.679515	0.616763	-0.071123	-0.603206	0.762410	0.188169	-0.587108	0.777909	-0.051499	-0.413372	1.045846	0.186206				-0.433739	1.070389	0.085694				-0.301412	0.676894	0.255935	-0.290650	0.723756	-0.090577	-0.184176	0.072185	0.139834	-0.170373	0.067212	0.193711				-0.171206	0.079337	-0.095504	-0.209816	0.956638	0.256978	0.556655	0.574799	-0.185187
15084	125.700000	-0.689022	0.616389	0.177983	-0.679518	0.616755	-0.071124	-0.603240	0.762385	0.188166	-0.587108	0.777901	-0.051494	-0.413359	1.045943	0.186379				-0.433768	1.070336	0.085812				-0.301451	0.676874	0.255958	-0.290647	0.723757	-0.090552	-0.184174	0.072196	0.139831	-0.170375	0.067214	0.193716				-0.171215	0.079328	-0.095502	-0.210386	0.956443	0.257113	0.556653	0.574797	-0.185197
15085	125.708333	-0.689030	0.616383	0.177983	-0.679525	0.616755	-0.071118	-0.603344	0.762359	0.188100	-0.587114	0.777892	-0.051495	-0.413108	1.045835	0.186402				-0.433802	1.070288	0.085934				-0.301493	0.676852	0.255986	-0.290648	0.723762	-0.090537	-0.184172	0.072204	0.139826	-0.170377	0.067218	0.193716				-0.171210	0.079333	-0.095497	-0.210852	0.956397	0.257747	0.556657	0.574800	-0.185209
15086	125.716667	-0.689036	0.616374	0.177988	-0.679531	0.616754	-0.071115	-0.603295	0.762371	0.188235	-0.587123	0.777891	-0.051488	-0.412996	1.045835	0.186480				-0.433836	1.070217	0.086062				-0.301537	0.676823	0.256022	-0.290653	0.723766	-0.090517	-0.184176	0.072187	0.139852	-0.170372	0.067219	0.193719				-0.171210	0.079340	-0.095497	-0.210533	0.956688	0.259312	0.556662	0.574804	-0.185219
15087	125.725000	-0.689049	0.616369	0.177999	-0.679535	0.616753	-0.071113	-0.603377	0.762338	0.188125	-0.587123	0.777887	-0.051475	-0.412985	1.045952	0.186723				-0.433860	1.070178	0.086188				-0.301621	0.676704	0.255822	-0.290653	0.723763	-0.090505	-0.184174	0.072204	0.139833	-0.170374	0.067220	0.193724				-0.171213	0.079340	-0.095494	-0.211649	0.956451	0.259189	0.556666	0.574807	-0.185226
15088	125.733333	-0.689054	0.616362	0.178008	-0.679538	0.616756	-0.071107	-0.603474	0.762318	0.188071	-0.587123	0.777883	-0.051462	-0.412824	1.045971	0.186823				-0.433875	1.070143	0.086293				-0.301631	0.676732	0.256082	-0.290656	0.723766	-0.090502	-0.184176	0.072202	0.139839	-0.170380	0.067221	0.193727				-0.171213	0.079340	-0.095497	-0.212550	0.956188	0.259142	0.556676	0.574811	-0.185239
15089	125.741667	-0.689058	0.616349	0.178017	-0.679542	0.616760	-0.071102	-0.603423	0.762296	0.188153	-0.587128	0.777884	-0.051451	-0.412731	1.045862	0.186674				-0.433905	1.070102	0.086441				-0.301678	0.676683	0.256114	-0.290658	0.723773	-0.090503	-0.184172	0.072203	0.139840	-0.170375	0.067218	0.193729				-0.171211	0.079344	-0.095494	-0.212972	0.956191	0.259421	0.556685	0.574820	-0.185253
15090	125.750000	-0.689062	0.616340	0.178029	-0.679545	0.616759	-0.071095	-0.603350	0.762328	0.188296	-0.587131	0.777880	-0.051440	-0.412557	1.046002	0.187019				-0.433928	1.070063	0.086574				-0.301720	0.676641	0.256141	-0.290660	0.723784	-0.090511	-0.184177	0.072184	0.139855	-0.170374	0.067218	0.193729				-0.171212	0.079340	-0.095498	-0.213807	0.956049	0.259861	0.556702	0.574822	-0.185268
15091	125.758333	-0.689074	0.616341	0.178035	-0.679543	0.616756	-0.071090	-0.603351	0.762303	0.188254	-0.587136	0.777880	-0.051431	-0.412422	1.046011	0.187125				-0.433951	1.070028	0.086712				-0.301762	0.676604	0.256162	-0.290665	0.723780	-0.090508	-0.184172	0.072208	0.139840	-0.170373	0.067216	0.193728				-0.171212	0.079340	-0.095502	-0.214358	0.956031	0.260016	0.556711	0.574818	-0.185280
15092	125.766667	-0.689078	0.616331	0.178038	-0.679544	0.616756	-0.071086	-0.603567	0.762227	0.188104	-0.587136	0.777868	-0.051419	-0.412270	1.046039	0.187289				-0.433980	1.070002	0.086849				-0.301803	0.676575	0.256180	-0.290666	0.723787	-0.090520	-0.184169	0.072208	0.139841	-0.170370	0.067221	0.193729				-0.171209	0.079336	-0.095502	-0.214721	0.956069	0.260739	0.556731	0.574824	-0.185295
15093	125.775000	-0.689085	0.616323	0.178046	-0.679545	0.616754	-0.071078	-0.603388	0.762283	0.188295	-0.587141	0.777865	-0.051414	-0.412136	1.046055	0.187369				-0.434001	1.069976	0.087005				-0.301880	0.676461	0.255961	-0.290676	0.723787	-0.090519	-0.184169	0.072211	0.139843	-0.170368	0.067229	0.193727				-0.171211	0.079337	-0.095502	-0.215594	0.955962	0.260812	0.556747	0.574827	-0.185307
15094	125.783333	-0.689091	0.616320	0.178052	-0.679545	0.616753	-0.071078	-0.603593	0.762206	0.188119	-0.587147	0.777857	-0.051406	-0.412015	1.046064	0.187479				-0.434029	1.069949	0.087168				-0.301955	0.676342	0.255736	-0.290677	0.723791	-0.090524	-0.184172	0.072197	0.139856	-0.170373	0.067228	0.193723				-0.171213	0.079339	-0.095502	-0.215333	0.956286	0.262002	0.556764	0.574834	-0.185323
15095	125.791667	-0.689102	0.616317	0.178059	-0.679546	0.616753	-0.071073	-0.603610	0.762193	0.188123	-0.587150	0.777858	-0.051404	-0.411900	1.046066	0.187582				-0.434053	1.069923	0.087299				-0.301981	0.676319	0.255754	-0.290679	0.723795	-0.090525	-0.184167	0.072216	0.139841	-0.170366	0.067223	0.193730				-0.171213	0.079343	-0.095501	-0.216542	0.955960	0.261215	0.556777	0.574822	-0.185338
15096	125.800000	-0.689105	0.616308	0.178063	-0.679550	0.616753	-0.071067	-0.603592	0.762221	0.188145	-0.587151	0.777861	-0.051399	-0.411999	1.045930	0.187355				-0.434075	1.069895	0.087426				-0.302007	0.676289	0.255759	-0.290680	0.723799	-0.090526	-0.184166	0.072220	0.139849	-0.170371	0.067224	0.193736				-0.171212	0.079332	-0.095490	-0.217151	0.955928	0.261293	0.556788	0.574823	-0.185351
15097	125.808333	-0.689109	0.616302	0.178070	-0.679549	0.616755	-0.071060	-0.603543	0.762208	0.188240	-0.587154	0.777857	-0.051398	-0.411704	1.046064	0.187766				-0.434095	1.069863	0.087546				-0.302028	0.676264	0.255773	-0.290682	0.723809	-0.090513	-0.184170	0.072222	0.139854	-0.170372	0.067226	0.193745				-0.171208	0.079340	-0.095491	-0.217431	0.956015	0.261485	0.556806	0.574822	-0.185358
15098	125.816667	-0.689118	0.616298	0.178075	-0.679547	0.616750	-0.071061	-0.603649	0.762160	0.188132	-0.587150	0.777857	-0.051402	-0.411588	1.046051	0.187904				-0.434116	1.069830	0.087668				-0.302032	0.676246	0.255764	-0.290660	0.723830	-0.090514	-0.184173	0.072215	0.139861	-0.170373	0.067226	0.193755				-0.171216	0.079341	-0.095490	-0.217667	0.956122	0.261626	0.556815	0.574825	-0.185371
15099	125.825000	-0.689122	0.616295	0.178078	-0.679543	0.616748	-0.071057	-0.603458	0.762206	0.188293	-0.587147	0.777858	-0.051401	-0.411498	1.046020	0.188026				-0.434134	1.069798	0.087781				-0.302018	0.676274	0.255774	-0.290642	0.723855	-0.090517	-0.184169	0.072219	0.139858	-0.170373	0.067224	0.193750				-0.171216	0.079341	-0.095494	-0.218141	0.956150	0.261580	0.556828	0.574816	-0.185387
15100	125.833333	-0.689125	0.616293	0.178079	-0.679540	0.616753	-0.071061	-0.603462	0.762196	0.188289	-0.587144	0.777860	-0.051404	-0.411417	1.045991	0.188085				-0.434150	1.069764	0.087886				-0.302012	0.676293	0.255786	-0.290627	0.723866	-0.090510	-0.184171	0.072219	0.139853	-0.170370	0.067227	0.193751				-0.171218	0.079336	-0.095500	-0.218577	0.956185	0.261500	0.556839	0.574817	-0.185405
15101	125.841667	-0.689129	0.616294	0.178076	-0.679538	0.616752	-0.071066	-0.603562	0.762161	0.188206	-0.587139	0.777854	-0.051409	-0.411348	1.045964	0.188185				-0.434176	1.069719	0.088005				-0.302011	0.676290	0.255785	-0.290621	0.723873	-0.090505	-0.184168	0.072218	0.139853	-0.170367	0.067221	0.193747				-0.171220	0.079334	-0.095503	-0.218840	0.956254	0.261441	0.556857	0.574808	-0.185425
15102	125.850000	-0.689128	0.616295	0.178076	-0.679528	0.616751	-0.071068	-0.603466	0.762188	0.188283	-0.587132	0.777855	-0.051411	-0.411272	1.045924	0.188296				-0.434217	1.069673	0.088156				-0.302012	0.676292	0.255788	-0.290618	0.723862	-0.090506	-0.184172	0.072221	0.139853	-0.170366	0.067220	0.193737				-0.171223	0.079337	-0.095506	-0.219066	0.956308	0.261366	0.556871	0.574798	-0.185439
15103	125.858333	-0.689127	0.616295	0.178077	-0.679529	0.616754	-0.071071	-0.603560	0.762159	0.188200	-0.587122	0.777852	-0.051420	-0.411185	1.045865	0.188353				-0.434254	1.069637	0.088293				-0.302008	0.676316	0.255797	-0.290620	0.723846	-0.090505	-0.184166	0.072222	0.139861	-0.170368	0.067229	0.193743				-0.171220	0.079333	-0.095503	-0.219255	0.956392	0.261364	0.556883	0.574801	-0.185458
15104	125.866667	-0.689126	0.616297	0.178077	-0.679524	0.616757	-0.071071	-0.603655	0.762132	0.188121	-0.587116	0.777851	-0.051423	-0.411118	1.045817	0.188495				-0.434296	1.069592	0.088430				-0.301926	0.676499	0.256257	-0.290619	0.723841	-0.090509	-0.184168	0.072228	0.139864	-0.170366	0.067222	0.193754				-0.171213	0.079339	-0.095504	-0.219473	0.956413	0.261226	0.556896	0.574801	-0.185466
15105	125.875000	-0.689120	0.616298	0.178079	-0.679519	0.616756	-0.071071	-0.603652	0.762134	0.188120	-0.587107	0.777855	-0.051428	-0.411051	1.045757	0.188586				-0.434346	1.069557	0.088563				-0.301996	0.676368	0.255787	-0.290614	0.723843	-0.090509	-0.184165	0.072225	0.139867	-0.170367	0.067223	0.193755				-0.171218	0.079339	-0.095496	-0.219662	0.956450	0.261147	0.556907	0.574797	-0.185477
15106	125.883333	-0.689117	0.616304	0.178080	-0.679516	0.616762	-0.071071	-0.603649	0.762131	0.188122	-0.587099	0.777857	-0.051428	-0.410957	1.045699	0.188745				-0.434392	1.069524	0.088695				-0.301979	0.676393	0.255771	-0.290610	0.723851	-0.090507	-0.184165	0.072228	0.139866	-0.170365	0.067222	0.193756				-0.171218	0.079341	-0.095492	-0.219839	0.956479	0.261036	0.556914	0.574793	-0.185482
15107	125.891667	-0.689109	0.616307	0.178079	-0.679511	0.616764	-0.071071	-0.603546	0.762161	0.188199	-0.587096	0.777861	-0.051429	-0.411001	1.045639	0.188674				-0.434434	1.069498	0.088813				-0.301966	0.676420	0.255756	-0.290609	0.723859	-0.090501	-0.184170	0.072227	0.139877	-0.170368	0.067226	0.193762				-0.171211	0.079338	-0.095491	-0.219997	0.956507	0.260903	0.556915	0.574798	-0.185481
15108	125.900000	-0.689106	0.616309	0.178075	-0.679507	0.616763	-0.071071	-0.603454	0.762207	0.188328	-0.587093	0.777859	-0.051430	-0.410847	1.045588	0.188909				-0.434473	1.069470	0.088921				-0.301945	0.676444	0.255739	-0.290610	0.723862	-0.090492	-0.184169	0.072221	0.139892	-0.170369	0.067227	0.193769				-0.171217	0.079346	-0.095495	-0.220141	0.956542	0.260760	0.556916	0.574798	-0.185481
15109	125.908333	-0.689100	0.616309	0.178075	-0.679502	0.616761	-0.071073	-0.603539	0.762159	0.188188	-0.587093	0.777853	-0.051434	-0.410799	1.045530	0.188973				-0.434520	1.069440	0.089030				-0.301926	0.676474	0.255727	-0.290608	0.723859	-0.090504	-0.184168	0.072230	0.139868	-0.170369	0.067232	0.193754				-0.171212	0.079338	-0.095493	-0.220321	0.956600	0.260451	0.556913	0.574804	-0.185489
15110	125.916667	-0.689096	0.616313	0.178074	-0.679497	0.616757	-0.071069	-0.603440	0.762193	0.188270	-0.587088	0.777849	-0.051437	-0.410758	1.045469	0.189033				-0.434566	1.069406	0.089133				-0.301910	0.676513	0.255726	-0.290607	0.723849	-0.090511	-0.184171	0.072231	0.139866	-0.170368	0.067230	0.193755				-0.171220	0.079331	-0.095496	-0.220420	0.956646	0.260372	0.556904	0.574798	-0.185494
15111	125.925000	-0.689091	0.616313	0.178076	-0.679497	0.616758	-0.071074	-0.603528	0.762163	0.188186	-0.587089	0.777836	-0.051441	-0.410724	1.045406	0.189090				-0.434616	1.069375	0.089212				-0.301810	0.676699	0.256188	-0.290612	0.723844	-0.090517	-0.184165	0.072232	0.139867	-0.170368	0.067223	0.193755				-0.171214	0.079334	-0.095505	-0.220539	0.956732	0.260224	0.556890	0.574807	-0.185501
15112	125.933333	-0.689085	0.616307	0.178078	-0.679495	0.616754	-0.071073	-0.603660	0.762122	0.188146	-0.587086	0.777829	-0.051439	-0.410688	1.045343	0.189129				-0.434665	1.069343	0.089293				-0.301877	0.676541	0.255715	-0.290613	0.723845	-0.090524	-0.184170	0.072229	0.139858	-0.170366	0.067220	0.193753				-0.171216	0.079333	-0.095508	-0.220670	0.956821	0.260086	0.556884	0.574820	-0.185512
15113	125.941667	-0.689083	0.616317	0.178085	-0.679491	0.616751	-0.071072	-0.603618	0.762132	0.188108	-0.587089	0.777821	-0.051439	-0.410658	1.045273	0.189194				-0.434710	1.069309	0.089371				-0.301825	0.676639	0.255952	-0.290618	0.723845	-0.090531	-0.184166	0.072223	0.139860	-0.170368	0.067220	0.193750				-0.171221	0.079336	-0.095507	-0.220821	0.956906	0.259933	0.556868	0.574821	-0.185513
15114	125.950000	-0.689074	0.616316	0.178087	-0.679496	0.616752	-0.071069	-0.603416	0.762189	0.188264	-0.587088	0.777814	-0.051441	-0.410618	1.045211	0.189242				-0.434759	1.069272	0.089462				-0.301861	0.676566	0.255730	-0.290623	0.723843	-0.090534	-0.184166	0.072226	0.139864	-0.170363	0.067216	0.193752				-0.171224	0.079337	-0.095501	-0.220980	0.956976	0.259795	0.556862	0.574833	-0.185508
15115	125.958333	-0.689070	0.616318	0.178092	-0.679498	0.616751	-0.071068	-0.603589	0.762152	0.188110	-0.587094	0.777812	-0.051450	-0.410605	1.045156	0.189290				-0.434811	1.069232	0.089522				-0.301858	0.676565	0.255736	-0.290631	0.723843	-0.090534	-0.184166	0.072221	0.139868	-0.170365	0.067221	0.193755				-0.171221	0.079340	-0.095498	-0.221148	0.957052	0.259714	0.556851	0.574853	-0.185504
15116	125.966667	-0.689065	0.616319	0.178092	-0.679497	0.616748	-0.071069	-0.603600	0.762131	0.188097	-0.587093	0.777820	-0.051459	-0.410609	1.045081	0.189330				-0.434856	1.069193	0.089561				-0.301867	0.676559	0.255733	-0.290635	0.723845	-0.090540	-0.184165	0.072229	0.139866	-0.170369	0.067224	0.193759				-0.171223	0.079341	-0.095501	-0.221321	0.957124	0.259661	0.556837	0.574866	-0.185498
15117	125.975000	-0.689062	0.616322	0.178092	-0.679495	0.616752	-0.071065	-0.603404	0.762193	0.188255	-0.587098	0.777820	-0.051459	-0.410533	1.045012	0.189278				-0.434913	1.069141	0.089594				-0.301867	0.676566	0.255744	-0.290642	0.723848	-0.090545	-0.184169	0.072230	0.139866	-0.170365	0.067222	0.193751				-0.171226	0.079338	-0.095498	-0.221497	0.957153	0.259623	0.556826	0.574874	-0.185492
15118	125.983333	-0.689055	0.616322	0.178088	-0.679494	0.616755	-0.071065	-0.603574	0.762177	0.188107	-0.587100	0.777823	-0.051464	-0.410608	1.045040	0.189345				-0.434961	1.069093	0.089606				-0.301867	0.676558	0.255742	-0.290648	0.723848	-0.090554	-0.184172	0.072226	0.139859	-0.170366	0.067228	0.193745				-0.171221	0.079332	-0.095498	-0.221661	0.957175	0.259607	0.556814	0.574887	-0.185495
15119	125.991667	-0.689053	0.616325	0.178087	-0.679491	0.616756	-0.071069	-0.603512	0.762171	0.188173	-0.587099	0.777820	-0.051469	-0.410634	1.045011	0.189345				-0.435014	1.069056	0.089599				-0.301870	0.676555	0.255749	-0.290649	0.723848	-0.090562	-0.184167	0.072225	0.139856	-0.170363	0.067225	0.193745				-0.171218	0.079336	-0.095504	-0.221815	0.957175	0.259615	0.556806	0.574889	-0.185500
15120	126.000000	-0.689059	0.616324	0.178087	-0.679487	0.616754	-0.071068	-0.603421	0.762200	0.188250	-0.587097	0.777813	-0.051470	-0.410653	1.044989	0.189346				-0.435056	1.069003	0.089578				-0.301870	0.676547	0.255751	-0.290645	0.723844	-0.090566	-0.184166	0.072221	0.139853	-0.170367	0.067231	0.193745				-0.171220	0.079337	-0.095506	-0.221951	0.957161	0.259633	0.556791	0.574883	-0.185499
15121	126.008333	-0.689058	0.616321	0.178089	-0.679490	0.616748	-0.071071	-0.603430	0.762196	0.188242	-0.587098	0.777803	-0.051481	-0.410618	1.044930	0.189261				-0.435100	1.068948	0.089554				-0.301798	0.676712	0.256218	-0.290636	0.723847	-0.090571	-0.184167	0.072214	0.139851	-0.170364	0.067221	0.193741				-0.171221	0.079333	-0.095506	-0.222059	0.957141	0.259656	0.556785	0.574878	-0.185504
15122	126.016667	-0.689057	0.616311	0.178087	-0.679496	0.616745	-0.071078	-0.603440	0.762190	0.188233	-0.587096	0.777789	-0.051490	-0.410726	1.044953	0.189297				-0.435145	1.068881	0.089526				-0.301806	0.676707	0.256216	-0.290629	0.723844	-0.090565	-0.184165	0.072212	0.139853	-0.170366	0.067223	0.193747				-0.171215	0.079332	-0.095503	-0.222145	0.957133	0.259684	0.556775	0.574879	-0.185510
15123	126.025000	-0.689064	0.616308	0.178085	-0.679498	0.616733	-0.071082	-0.603650	0.762128	0.188064	-0.587093	0.777782	-0.051501	-0.410749	1.044928	0.189283				-0.435200	1.068810	0.089506				-0.301903	0.676530	0.255749	-0.290627	0.723844	-0.090551	-0.184167	0.072211	0.139867	-0.170367	0.067222	0.193754				-0.171219	0.079338	-0.095503	-0.222214	0.957131	0.259727	0.556761	0.574875	-0.185503
15124	126.033333	-0.689077	0.616308	0.178081	-0.679504	0.616727	-0.071089	-0.603671	0.762123	0.188050	-0.587099	0.777774	-0.051512	-0.410760	1.044903	0.189211				-0.435247	1.068762	0.089462				-0.301918	0.676518	0.255743	-0.290624	0.723841	-0.090547	-0.184170	0.072218	0.139870	-0.170367	0.067222	0.193754				-0.171215	0.079338	-0.095491	-0.222279	0.957129	0.259771	0.556747	0.574884	-0.185496
15125	126.041667	-0.689085	0.616306	0.178076	-0.679511	0.616723	-0.071097	-0.603493	0.762176	0.188188	-0.587103	0.777769	-0.051524	-0.410963	1.044874	0.188985				-0.435280	1.068725	0.089437				-0.301933	0.676517	0.255749	-0.290638	0.723840	-0.090544	-0.184168	0.072229	0.139864	-0.170372	0.067222	0.193758				-0.171216	0.079336	-0.095490	-0.222325	0.957147	0.259818	0.556728	0.574888	-0.185487
15126	126.050000	-0.689089	0.616300	0.178064	-0.679519	0.616713	-0.071102	-0.603708	0.762127	0.188018	-0.587112	0.777764	-0.051538	-0.410846	1.044913	0.189203				-0.435318	1.068699	0.089386				-0.301957	0.676500	0.255741	-0.290649	0.723835	-0.090547	-0.184161	0.072228	0.139860	-0.170365	0.067229	0.193751				-0.171215	0.079344	-0.095501	-0.222362	0.957163	0.259856	0.556713	0.574900	-0.185482
15127	126.058333	-0.689102	0.616304	0.178058	-0.679525	0.616706	-0.071114	-0.603726	0.762129	0.188005	-0.587127	0.777761	-0.051551	-0.410948	1.044889	0.189017				-0.435350	1.068670	0.089350				-0.301972	0.676494	0.255741	-0.290663	0.723835	-0.090563	-0.184166	0.072231	0.139857	-0.170369	0.067225	0.193744				-0.171218	0.079337	-0.095501	-0.222388	0.957178	0.259895	0.556696	0.574907	-0.185483
15128	126.066667	-0.689111	0.616305	0.178049	-0.679532	0.616699	-0.071121	-0.603741	0.762133	0.187998	-0.587141	0.777754	-0.051563	-0.410903	1.044934	0.189142				-0.435384	1.068643	0.089315				-0.301986	0.676494	0.255749	-0.290681	0.723831	-0.090566	-0.184167	0.072224	0.139851	-0.170368	0.067225	0.193736				-0.171219	0.079338	-0.095505	-0.222410	0.957184	0.259921	0.556676	0.574917	-0.185482
15129	126.075000	-0.689118	0.616299	0.178046	-0.679539	0.616694	-0.071123	-0.603674	0.762155	0.188082	-0.587155	0.777747	-0.051572	-0.411017	1.044893	0.188974				-0.435426	1.068625	0.089288				-0.302004	0.676483	0.255746	-0.290698	0.723831	-0.090579	-0.184170	0.072229	0.139850	-0.170370	0.067224	0.193741				-0.171222	0.079340	-0.095510	-0.222426	0.957184	0.259950	0.556659	0.574933	-0.185486
15130	126.083333	-0.689129	0.616292	0.178042	-0.679549	0.616687	-0.071127	-0.603593	0.762155	0.188123	-0.587163	0.777739	-0.051576	-0.410977	1.044903	0.189044				-0.435468	1.068610	0.089256				-0.302017	0.676474	0.255750	-0.290712	0.723829	-0.090582	-0.184170	0.072227	0.139853	-0.170366	0.067221	0.193746				-0.171218	0.079339	-0.095511	-0.222434	0.957171	0.259972	0.556649	0.574944	-0.185486
15131	126.091667	-0.689135	0.616291	0.178042	-0.679555	0.616681	-0.071132	-0.603687	0.762143	0.188038	-0.587178	0.777730	-0.051583	-0.411003	1.044909	0.189030				-0.435506	1.068603	0.089242				-0.302024	0.676478	0.255752	-0.290720	0.723827	-0.090578	-0.184166	0.072229	0.139863	-0.170371	0.067229	0.193752				-0.171219	0.079343	-0.095514	-0.222436	0.957184	0.259931	0.556635	0.574950	-0.185492
15132	126.100000	-0.689144	0.616290	0.178037	-0.679562	0.616674	-0.071136	-0.603587	0.762185	0.188113	-0.587193	0.777725	-0.051588	-0.411036	1.044926	0.189019				-0.435548	1.068598	0.089227				-0.302027	0.676484	0.255747	-0.290731	0.723831	-0.090576	-0.184172	0.072233	0.139863	-0.170375	0.067233	0.193754				-0.171221	0.079339	-0.095500	-0.222391	0.957140	0.259997	0.556622	0.574959	-0.185496
15133	126.108333	-0.689149	0.616284	0.178038	-0.679572	0.616662	-0.071137	-0.603605	0.762162	0.188092	-0.587215	0.777727	-0.051622	-0.411071	1.044933	0.189009				-0.435589	1.068595	0.089205				-0.301982	0.676580	0.255973	-0.290736	0.723831	-0.090569	-0.184172	0.072232	0.139870	-0.170371	0.067230	0.193761				-0.171220	0.079343	-0.095500	-0.222366	0.957125	0.259926	0.556619	0.574961	-0.185504
15134	126.116667	-0.689154	0.616279	0.178034	-0.679646	0.616693	-0.071317	-0.603629	0.762147	0.188074	-0.587207	0.777711	-0.051608	-0.411113	1.044942	0.188987				-0.435625	1.068591	0.089183				-0.302022	0.676508	0.255727	-0.290741	0.723830	-0.090564	-0.184173	0.072223	0.139887	-0.170371	0.067224	0.193760				-0.171217	0.079334	-0.095500	-0.222327	0.957115	0.259886	0.556615	0.574967	-0.185506
15135	126.125000	-0.689160	0.616285	0.178032	-0.679583	0.616648	-0.071149	-0.603803	0.762123	0.187917	-0.587219	0.777705	-0.051629	-0.411143	1.044948	0.188982				-0.435650	1.068589	0.089163				-0.302017	0.676525	0.255717	-0.290744	0.723826	-0.090561	-0.184172	0.072239	0.139868	-0.170369	0.067232	0.193752				-0.171221	0.079337	-0.095492	-0.222282	0.957128	0.259882	0.556602	0.574973	-0.185504
15136	126.133333	-0.689159	0.616285	0.178027	-0.679585	0.616643	-0.071148	-0.603610	0.762176	0.188062	-0.587233	0.777702	-0.051649	-0.411175	1.044957	0.188951				-0.435673	1.068585	0.089137				-0.302017	0.676539	0.255711	-0.290746	0.723827	-0.090554	-0.184172	0.072245	0.139868	-0.170371	0.067228	0.193753				-0.171210	0.079341	-0.095493	-0.222260	0.957136	0.259804	0.556589	0.574992	-0.185505
15137	126.141667	-0.689159	0.616286	0.178029	-0.679622	0.616656	-0.071245	-0.603807	0.762123	0.187901	-0.587227	0.777691	-0.051644	-0.411209	1.044956	0.188928				-0.435696	1.068577	0.089109				-0.302017	0.676532	0.255703	-0.290747	0.723824	-0.090557	-0.184168	0.072238	0.139865	-0.170367	0.067232	0.193753				-0.171215	0.079341	-0.095498	-0.222245	0.957150	0.259780	0.556571	0.575000	-0.185491
15138	126.150000	-0.689157	0.616287	0.178030	-0.679661	0.616666	-0.071336	-0.603610	0.762170	0.188048	-0.587236	0.777686	-0.051663	-0.411230	1.044952	0.188907				-0.435711	1.068565	0.089083				-0.302021	0.676534	0.255707	-0.290746	0.723820	-0.090568	-0.184170	0.072218	0.139890	-0.170370	0.067227	0.193757				-0.171211	0.079335	-0.095497	-0.222249	0.957157	0.259774	0.556552	0.575011	-0.185477
15139	126.158333	-0.689152	0.616287	0.178031	-0.679579	0.616630	-0.071152	-0.603608	0.762177	0.188049	-0.587238	0.777687	-0.051670	-0.411239	1.044945	0.188898				-0.435718	1.068555	0.089058				-0.302024	0.676526	0.255706	-0.290749	0.723819	-0.090582	-0.184168	0.072230	0.139871	-0.170367	0.067228	0.193759				-0.171216	0.079340	-0.095505	-0.222291	0.957198	0.259735	0.556526	0.575030	-0.185460
15140	126.166667	-0.689147	0.616283	0.178029	-0.679572	0.616630	-0.071148	-0.603604	0.762175	0.188047	-0.587237	0.777682	-0.051668	-0.411260	1.044945	0.188865				-0.435721	1.068546	0.089029				-0.302030	0.676519	0.255700	-0.290748	0.723823	-0.090600	-0.184166	0.072226	0.139869	-0.170366	0.067221	0.193764				-0.171212	0.079338	-0.095507	-0.222344	0.957232	0.259695	0.556505	0.575055	-0.185442
15141	126.175000	-0.689137	0.616285	0.178031	-0.679578	0.616629	-0.071157	-0.603699	0.762157	0.187968	-0.587231	0.777682	-0.051673	-0.411368	1.044930	0.188698				-0.435724	1.068537	0.088992				-0.302035	0.676515	0.255691	-0.290748	0.723821	-0.090610	-0.184166	0.072225	0.139876	-0.170362	0.067229	0.193767				-0.171214	0.079335	-0.095503	-0.222394	0.957232	0.259724	0.556491	0.575083	-0.185420
15142	126.183333	-0.689133	0.616290	0.178025	-0.679567	0.616633	-0.071154	-0.603628	0.762154	0.188031	-0.587235	0.777684	-0.051677	-0.411282	1.044938	0.188804				-0.435718	1.068529	0.088960				-0.302040	0.676512	0.255678	-0.290746	0.723820	-0.090622	-0.184166	0.072233	0.139873	-0.170369	0.067225	0.193757				-0.171215	0.079340	-0.095508	-0.222446	0.957222	0.259753	0.556475	0.575108	-0.185393
15143	126.191667	-0.689126	0.616293	0.178024	-0.679564	0.616634	-0.071154	-0.603694	0.762162	0.187961	-0.587228	0.777684	-0.051680	-0.411290	1.044945	0.188781				-0.435710	1.068529	0.088921				-0.302046	0.676512	0.255671	-0.290752	0.723822	-0.090629	-0.184169	0.072235	0.139869	-0.170367	0.067231	0.193758				-0.171216	0.079344	-0.095508	-0.222498	0.957211	0.259776	0.556460	0.575141	-0.185373
15144	126.200000	-0.689121	0.616298	0.178021	-0.679635	0.616678	-0.071326	-0.603542	0.762280	0.188128	-0.587232	0.777686	-0.051683	-0.411495	1.044946	0.188476				-0.435692	1.068541	0.088875				-0.302049	0.676512	0.255654	-0.290755	0.723821	-0.090637	-0.184168	0.072242	0.139867	-0.170367	0.067236	0.193747				-0.171212	0.079341	-0.095503	-0.222540	0.957207	0.259791	0.556454	0.575169	-0.185350
15145	126.208333	-0.689116	0.616301	0.178020	-0.679598	0.616659	-0.071243	-0.603689	0.762171	0.187960	-0.587227	0.777683	-0.051685	-0.411501	1.044971	0.188443				-0.435672	1.068557	0.088830				-0.302054	0.676497	0.255638	-0.290752	0.723824	-0.090645	-0.184170	0.072225	0.139874	-0.170366	0.067232	0.193747				-0.171214	0.079340	-0.095509	-0.222572	0.957197	0.259789	0.556447	0.575200	-0.185332
15146	126.216667	-0.689113	0.616309	0.178024	-0.679561	0.616641	-0.071158	-0.603590	0.762200	0.188037	-0.587230	0.777687	-0.051691	-0.411505	1.045001	0.188409				-0.435649	1.068575	0.088788				-0.302055	0.676499	0.255640	-0.290751	0.723826	-0.090652	-0.184169	0.072236	0.139864	-0.170366	0.067232	0.193750				-0.171219	0.079335	-0.095504	-0.222596	0.957192	0.259787	0.556443	0.575231	-0.185313
15147	126.225000	-0.689111	0.616307	0.178024	-0.679560	0.616640	-0.071159	-0.603590	0.762200	0.188035	-0.587227	0.777683	-0.051696	-0.411429	1.045048	0.188506				-0.435621	1.068598	0.088745				-0.302054	0.676503	0.255646	-0.290753	0.723823	-0.090648	-0.184174	0.072238	0.139862	-0.170372	0.067226	0.193750				-0.171222	0.079336	-0.095502	-0.222619	0.957188	0.259778	0.556441	0.575263	-0.185299
15148	126.233333	-0.689110	0.616310	0.178028	-0.679560	0.616638	-0.071160	-0.603817	0.762134	0.187918	-0.587219	0.777683	-0.051697	-0.411513	1.045057	0.188348				-0.435595	1.068613	0.088697				-0.302053	0.676495	0.255648	-0.290743	0.723819	-0.090650	-0.184173	0.072224	0.139861	-0.170363	0.067221	0.193755				-0.171221	0.079338	-0.095507	-0.222633	0.957187	0.259764	0.556438	0.575287	-0.185281
15149	126.241667	-0.689111	0.616302	0.178021	-0.679559	0.616637	-0.071160	-0.603593	0.762184	0.188021	-0.587217	0.777684	-0.051706	-0.411440	1.045082	0.188411				-0.435562	1.068622	0.088644				-0.302053	0.676502	0.255651	-0.290739	0.723817	-0.090645	-0.184169	0.072228	0.139864	-0.170370	0.067225	0.193756				-0.171222	0.079335	-0.095504	-0.222637	0.957179	0.259749	0.556434	0.575314	-0.185267
15150	126.250000	-0.689110	0.616305	0.178020	-0.679558	0.616640	-0.071161	-0.603771	0.762148	0.187866	-0.587214	0.777686	-0.051714	-0.411374	1.045134	0.188510				-0.435527	1.068628	0.088588				-0.302054	0.676504	0.255650	-0.290730	0.723813	-0.090636	-0.184173	0.072225	0.139867	-0.170378	0.067229	0.193756				-0.171227	0.079330	-0.095503	-0.222643	0.957177	0.259748	0.556431	0.575343	-0.185253
15151	126.258333	-0.689113	0.616306	0.178017	-0.679556	0.616642	-0.071166	-0.603686	0.762162	0.187932	-0.587206	0.777689	-0.051718	-0.411366	1.045128	0.188429				-0.435495	1.068627	0.088536				-0.302050	0.676516	0.255650	-0.290720	0.723810	-0.090627	-0.184173	0.072223	0.139874	-0.170371	0.067230	0.193756				-0.171219	0.079339	-0.095499	-0.222643	0.957176	0.259752	0.556425	0.575379	-0.185243
15152	126.266667	-0.689114	0.616308	0.178019	-0.679640	0.616681	-0.071349	-0.603809	0.762146	0.187897	-0.587189	0.777689	-0.051721	-0.411372	1.045175	0.188433				-0.435444	1.068625	0.088447				-0.302042	0.676525	0.255650	-0.290703	0.723808	-0.090613	-0.184167	0.072239	0.139862	-0.170367	0.067234	0.193753				-0.171215	0.079337	-0.095502	-0.222636	0.957160	0.259756	0.556417	0.575415	-0.185232
15153	126.275000	-0.689117	0.616316	0.178018	-0.679593	0.616667	-0.071254	-0.603585	0.762200	0.188002	-0.587195	0.777687	-0.051729	-0.411376	1.045191	0.188361				-0.435401	1.068653	0.088386				-0.302047	0.676529	0.255652	-0.290691	0.723805	-0.090603	-0.184168	0.072238	0.139861	-0.170368	0.067233	0.193753				-0.171218	0.079339	-0.095496	-0.222625	0.957156	0.259769	0.556408	0.575451	-0.185221
15154	126.283333	-0.689119	0.616320	0.178021	-0.679558	0.616650	-0.071172	-0.603563	0.762221	0.188014	-0.587181	0.777686	-0.051726	-0.411249	1.045151	0.188204				-0.435354	1.068673	0.088313				-0.302042	0.676535	0.255660	-0.290684	0.723801	-0.090592	-0.184166	0.072233	0.139862	-0.170365	0.067228	0.193742				-0.171212	0.079343	-0.095503	-0.222618	0.957138	0.259782	0.556397	0.575494	-0.185220
15155	126.291667	-0.689116	0.616315	0.178025	-0.679593	0.616669	-0.071257	-0.603659	0.762200	0.187939	-0.587180	0.777688	-0.051728	-0.411309	1.045228	0.188190				-0.435303	1.068691	0.088238				-0.302040	0.676536	0.255669	-0.290680	0.723802	-0.090589	-0.184167	0.072231	0.139860	-0.170363	0.067226	0.193746				-0.171213	0.079334	-0.095500	-0.222608	0.957120	0.259805	0.556388	0.575525	-0.185214
15156	126.300000	-0.689117	0.616312	0.178031	-0.679562	0.616648	-0.071169	-0.603753	0.762175	0.187870	-0.587184	0.777684	-0.051731	-0.411401	1.045300	0.188171				-0.435257	1.068710	0.088154				-0.302037	0.676541	0.255683	-0.290683	0.723797	-0.090582	-0.184169	0.072224	0.139865	-0.170366	0.067225	0.193750				-0.171213	0.079334	-0.095500	-0.222595	0.957098	0.259827	0.556377	0.575557	-0.185208
15157	126.308333	-0.689118	0.616315	0.178034	-0.679593	0.616672	-0.071257	-0.603553	0.762229	0.188027	-0.587187	0.777689	-0.051728	-0.411381	1.045367	0.188171				-0.435210	1.068722	0.088085				-0.302042	0.676539	0.255679	-0.290690	0.723799	-0.090589	-0.184171	0.072233	0.139866	-0.170369	0.067227	0.193754				-0.171218	0.079343	-0.095503	-0.222583	0.957084	0.259863	0.556366	0.575589	-0.185199
15158	126.316667	-0.689118	0.616308	0.178035	-0.679564	0.616653	-0.071162	-0.603552	0.762232	0.188031	-0.587188	0.777693	-0.051721	-0.411412	1.045396	0.188068				-0.435172	1.068744	0.088006				-0.302038	0.676552	0.255681	-0.290700	0.723799	-0.090591	-0.184174	0.072236	0.139872	-0.170376	0.067226	0.193759				-0.171213	0.079346	-0.095505	-0.222584	0.957071	0.259889	0.556360	0.575622	-0.185189
15159	126.325000	-0.689116	0.616307	0.178037	-0.679566	0.616655	-0.071159	-0.603748	0.762178	0.187883	-0.587195	0.777696	-0.051715	-0.411435	1.045450	0.188019				-0.435143	1.068759	0.087942				-0.302043	0.676548	0.255672	-0.290708	0.723798	-0.090597	-0.184174	0.072237	0.139869	-0.170374	0.067233	0.193758				-0.171215	0.079342	-0.095503	-0.222586	0.957056	0.259935	0.556349	0.575658	-0.185184
15160	126.333333	-0.689120	0.616313	0.178036	-0.679641	0.616700	-0.071332	-0.603749	0.762183	0.187887	-0.587204	0.777697	-0.051717	-0.411456	1.045490	0.187982				-0.435117	1.068783	0.087877				-0.302048	0.676549	0.255667	-0.290715	0.723800	-0.090603	-0.184174	0.072240	0.139867	-0.170373	0.067227	0.193758				-0.171221	0.079340	-0.095501	-0.222588	0.957043	0.259977	0.556346	0.575693	-0.185169
15161	126.341667	-0.689115	0.616314	0.178040	-0.679564	0.616657	-0.071154	-0.603650	0.762209	0.187967	-0.587206	0.777700	-0.051711	-0.411663	1.045538	0.187665				-0.435100	1.068804	0.087815				-0.302053	0.676548	0.255666	-0.290716	0.723802	-0.090609	-0.184175	0.072241	0.139868	-0.170379	0.067240	0.193749				-0.171227	0.079338	-0.095503	-0.222606	0.956969	0.260096	0.556334	0.575741	-0.185156
15162	126.350000	-0.689112	0.616312	0.178049	-0.679568	0.616661	-0.071154	-0.603546	0.762231	0.188049	-0.587210	0.777693	-0.051710	-0.411691	1.045585	0.187624				-0.435076	1.068822	0.087732				-0.302055	0.676546	0.255661	-0.290710	0.723800	-0.090614	-0.184177	0.072240	0.139864	-0.170378	0.067232	0.193750				-0.171222	0.079336	-0.095501	-0.222611	0.956888	0.260212	0.556326	0.575796	-0.185148
15163	126.358333	-0.689109	0.616310	0.178050	-0.679632	0.616695	-0.071323	-0.603576	0.762196	0.188039	-0.587205	0.777696	-0.051707	-0.411568	1.045645	0.187781				-0.435077	1.068828	0.087691				-0.302060	0.676541	0.255658	-0.290710	0.723802	-0.090613	-0.184176	0.072237	0.139863	-0.170374	0.067233	0.193750				-0.171226	0.079330	-0.095502	-0.222597	0.956856	0.260267	0.556323	0.575852	-0.185131
15164	126.366667	-0.689110	0.616314	0.178055	-0.679632	0.616695	-0.071320	-0.603544	0.762222	0.188049	-0.587203	0.777693	-0.051707	-0.411608	1.045679	0.187744				-0.435073	1.068834	0.087621				-0.302067	0.676533	0.255656	-0.290702	0.723805	-0.090611	-0.184177	0.072232	0.139869	-0.170370	0.067232	0.193753				-0.171230	0.079335	-0.095495	-0.222566	0.956814	0.260323	0.556312	0.575915	-0.185116
15165	126.375000	-0.689111	0.616309	0.178055	-0.679563	0.616642	-0.071143	-0.603542	0.762219	0.188049	-0.587200	0.777686	-0.051701	-0.411659	1.045714	0.187713				-0.435076	1.068837	0.087557				-0.302071	0.676524	0.255653	-0.290697	0.723804	-0.090608	-0.184173	0.072238	0.139872	-0.170372	0.067225	0.193754				-0.171221	0.079337	-0.095496	-0.222499	0.956884	0.260247	0.556301	0.575981	-0.185106
15166	126.383333	-0.689111	0.616305	0.178058	-0.679552	0.616645	-0.071147	-0.603733	0.762161	0.187895	-0.587195	0.777678	-0.051703	-0.411711	1.045741	0.187648				-0.435082	1.068846	0.087481				-0.302076	0.676518	0.255644	-0.290695	0.723801	-0.090609	-0.184172	0.072233	0.139871	-0.170365	0.067219	0.193755				-0.171215	0.079332	-0.095507	-0.222433	0.956716	0.260450	0.556287	0.576048	-0.185105
15167	126.391667	-0.689112	0.616302	0.178058	-0.679548	0.616643	-0.071145	-0.603734	0.762163	0.187896	-0.587185	0.777674	-0.051701	-0.411762	1.045768	0.187597				-0.435085	1.068841	0.087398				-0.302075	0.676525	0.255644	-0.290689	0.723803	-0.090610	-0.184165	0.072229	0.139871	-0.170367	0.067223	0.193756				-0.171216	0.079331	-0.095503	-0.222318	0.956701	0.260458	0.556271	0.576120	-0.185100
15168	126.400000	-0.689108	0.616305	0.178059	-0.679552	0.616636	-0.071151	-0.603730	0.762166	0.187892	-0.587187	0.777673	-0.051706	-0.411824	1.045795	0.187537				-0.435096	1.068840	0.087324				-0.302079	0.676516	0.255630	-0.290689	0.723798	-0.090604	-0.184169	0.072238	0.139868	-0.170362	0.067231	0.193753				-0.171217	0.079334	-0.095501	-0.222178	0.956674	0.260471	0.556252	0.576199	-0.185096
15169	126.408333	-0.689106	0.616305	0.178059	-0.679541	0.616648	-0.071141	-0.603631	0.762200	0.187971	-0.587173	0.777670	-0.051692	-0.411886	1.045824	0.187479				-0.435106	1.068838	0.087241				-0.302079	0.676517	0.255628	-0.290686	0.723804	-0.090603	-0.184164	0.072239	0.139872	-0.170368	0.067233	0.193758				-0.171214	0.079340	-0.095501	-0.222006	0.956578	0.260579	0.556229	0.576278	-0.185086
15170	126.416667	-0.689109	0.616308	0.178060	-0.679545	0.616653	-0.071141	-0.603727	0.762174	0.187891	-0.587177	0.777677	-0.051701	-0.411955	1.045854	0.187417				-0.435114	1.068834	0.087151				-0.302079	0.676515	0.255624	-0.290685	0.723802	-0.090593	-0.184167	0.072241	0.139874	-0.170366	0.067235	0.193758				-0.171215	0.079341	-0.095496	-0.221811	0.956460	0.260692	0.556196	0.576355	-0.185073
15171	126.425000	-0.689109	0.616313	0.178065	-0.679584	0.616673	-0.071232	-0.603629	0.762206	0.187970	-0.587180	0.777678	-0.051704	-0.412031	1.045873	0.187348				-0.435126	1.068829	0.087044				-0.302080	0.676512	0.255620	-0.290684	0.723800	-0.090590	-0.184173	0.072238	0.139887	-0.170370	0.067241	0.193760				-0.171211	0.079346	-0.095494	-0.221588	0.956340	0.260831	0.556169	0.576436	-0.185072
15172	126.433333	-0.689109	0.616308	0.178060	-0.679547	0.616657	-0.071143	-0.603531	0.762239	0.188046	-0.587186	0.777674	-0.051713	-0.412085	1.045895	0.187327				-0.435135	1.068813	0.086963				-0.302080	0.676507	0.255616	-0.290686	0.723804	-0.090586	-0.184174	0.072241	0.139870	-0.170371	0.067240	0.193756				-0.171215	0.079348	-0.095496	-0.221334	0.956189	0.260975	0.556132	0.576521	-0.185073
15173	126.441667	-0.689107	0.616312	0.178062	-0.679584	0.616672	-0.071230	-0.603516	0.762256	0.188053	-0.587179	0.777681	-0.051716	-0.412192	1.045914	0.187220				-0.435151	1.068800	0.086854				-0.302085	0.676499	0.255608	-0.290687	0.723799	-0.090584	-0.184183	0.072235	0.139870	-0.170374	0.067234	0.193758				-0.171219	0.079342	-0.095501	-0.221045	0.956023	0.261154	0.556100	0.576613	-0.185066
15174	126.450000	-0.689107	0.616312	0.178061	-0.679547	0.616649	-0.071148	-0.603562	0.762214	0.188027	-0.587184	0.777669	-0.051723	-0.412273	1.045945	0.187102				-0.435168	1.068785	0.086761				-0.302084	0.676493	0.255594	-0.290689	0.723802	-0.090585	-0.184177	0.072237	0.139869	-0.170372	0.067232	0.193757				-0.171224	0.079333	-0.095496	-0.220724	0.955830	0.261361	0.556064	0.576706	-0.185063
15175	126.458333	-0.689115	0.616312	0.178057	-0.679549	0.616645	-0.071153	-0.603538	0.762249	0.188031	-0.587188	0.777664	-0.051730	-0.412350	1.045958	0.187037				-0.435180	1.068776	0.086648				-0.302085	0.676489	0.255573	-0.290688	0.723791	-0.090587	-0.184175	0.072240	0.139865	-0.170374	0.067230	0.193757				-0.171220	0.079335	-0.095498	-0.220378	0.955608	0.261589	0.556020	0.576824	-0.185062
15176	126.466667	-0.689113	0.616313	0.178049	-0.679548	0.616639	-0.071154	-0.603538	0.762253	0.188025	-0.587190	0.777660	-0.051737	-0.412438	1.045996	0.186950				-0.435194	1.068772	0.086537				-0.302084	0.676484	0.255546	-0.290693	0.723788	-0.090588	-0.184176	0.072240	0.139867	-0.170373	0.067230	0.193748				-0.171217	0.079339	-0.095502	-0.220017	0.955350	0.261841	0.555978	0.576943	-0.185061
15177	126.475000	-0.689117	0.616308	0.178049	-0.679549	0.616637	-0.071157	-0.603739	0.762198	0.187868	-0.587198	0.777657	-0.051737	-0.412606	1.046019	0.186755				-0.435217	1.068779	0.086433				-0.302078	0.676480	0.255523	-0.290694	0.723791	-0.090595	-0.184173	0.072240	0.139866	-0.170373	0.067225	0.193758				-0.171220	0.079336	-0.095505	-0.219622	0.955071	0.262109	0.555742	0.576683	-0.184762
15178	126.483333	-0.689115	0.616311	0.178048	-0.679555	0.616627	-0.071163	-0.603739	0.762198	0.187865	-0.587205	0.777654	-0.051738	-0.412616	1.046059	0.186756				-0.435235	1.068788	0.086337				-0.302075	0.676477	0.255504	-0.290697	0.723794	-0.090597	-0.184173	0.072236	0.139869	-0.170370	0.067232	0.193752				-0.171218	0.079339	-0.095505	-0.219210	0.954784	0.262407	0.555696	0.576817	-0.184752
15179	126.491667	-0.689118	0.616318	0.178050	-0.679602	0.616648	-0.071244	-0.603642	0.762228	0.187940	-0.587210	0.777657	-0.051739	-0.412694	1.046084	0.186698				-0.435259	1.068754	0.086255				-0.302074	0.676466	0.255482	-0.290703	0.723796	-0.090600	-0.184173	0.072246	0.139874	-0.170372	0.067236	0.193758				-0.171220	0.079342	-0.095499	-0.218691	0.954575	0.262834	0.555687	0.576958	-0.184738
15180	126.500000	-0.689115	0.616312	0.178053	-0.679556	0.616633	-0.071157	-0.603541	0.762252	0.188013	-0.587213	0.777655	-0.051737	-0.412778	1.046103	0.186639				-0.435289	1.068739	0.086176				-0.302074	0.676451	0.255453	-0.290712	0.723801	-0.090614	-0.184177	0.072247	0.139876	-0.170374	0.067240	0.193759				-0.171222	0.079343	-0.095495	-0.218357	0.954228	0.263008	0.555658	0.577103	-0.184711
15181	126.508333	-0.689116	0.616311	0.178053	-0.679564	0.616624	-0.071161	-0.603644	0.762225	0.187934	-0.587220	0.777656	-0.051742	-0.413007	1.046096	0.186350				-0.435315	1.068744	0.086096				-0.302075	0.676429	0.255417	-0.290713	0.723796	-0.090624	-0.184177	0.072233	0.139883	-0.170371	0.067237	0.193755				-0.171218	0.079338	-0.095491	-0.217940	0.953953	0.263315	0.555635	0.577245	-0.184669
15182	126.516667	-0.689114	0.616310	0.178048	-0.679637	0.616667	-0.071337	-0.603740	0.762194	0.187851	-0.587224	0.777649	-0.051745	-0.412927	1.046148	0.186527				-0.435340	1.068711	0.086013				-0.302077	0.676423	0.255407	-0.290716	0.723796	-0.090637	-0.184176	0.072243	0.139866	-0.170375	0.067226	0.193754				-0.171213	0.079333	-0.095495	-0.217519	0.953673	0.263598	0.555607	0.577408	-0.184608
15183	126.525000	-0.689112	0.616310	0.178045	-0.679602	0.616641	-0.071254	-0.603547	0.762251	0.188000	-0.587232	0.777648	-0.051755	-0.412989	1.046181	0.186508				-0.435370	1.068700	0.085945				-0.302080	0.676397	0.255373	-0.290724	0.723792	-0.090651	-0.184183	0.072238	0.139865	-0.170373	0.067220	0.193750				-0.171213	0.079335	-0.095505	-0.217009	0.953485	0.264070	0.555581	0.577600	-0.184532
15184	126.533333	-0.689115	0.616308	0.178042	-0.679566	0.616616	-0.071171	-0.603747	0.762198	0.187841	-0.587240	0.777645	-0.051758	-0.413076	1.046198	0.186429				-0.435398	1.068691	0.085872				-0.302084	0.676379	0.255345	-0.290724	0.723791	-0.090665	-0.184179	0.072238	0.139860	-0.170376	0.067221	0.193751				-0.171212	0.079339	-0.095505	-0.216693	0.953121	0.264186	0.555541	0.577817	-0.184440
15185	126.541667	-0.689115	0.616307	0.178033	-0.679647	0.616655	-0.071352	-0.603750	0.762197	0.187836	-0.587239	0.777646	-0.051765	-0.413215	1.046201	0.186250				-0.435430	1.068689	0.085803				-0.302081	0.676373	0.255322	-0.290723	0.723793	-0.090670	-0.184178	0.072239	0.139863	-0.170376	0.067221	0.193750				-0.171220	0.079338	-0.095508	-0.216310	0.952846	0.264463	0.555478	0.578093	-0.184322
15186	126.550000	-0.689114	0.616308	0.178031	-0.679576	0.616619	-0.071175	-0.603555	0.762252	0.187983	-0.587247	0.777644	-0.051768	-0.413223	1.046250	0.186334				-0.435460	1.068691	0.085737				-0.302086	0.676363	0.255299	-0.290723	0.723798	-0.090671	-0.184179	0.072237	0.139862	-0.170379	0.067233	0.193746				-0.171214	0.079339	-0.095511	-0.215913	0.952565	0.264756	0.555394	0.578422	-0.184186
15187	126.558333	-0.689118	0.616306	0.178029	-0.679620	0.616634	-0.071271	-0.603758	0.762199	0.187828	-0.587247	0.777644	-0.051773	-0.413276	1.046280	0.186271				-0.435495	1.068702	0.085681				-0.302086	0.676352	0.255278	-0.290727	0.723799	-0.090672	-0.184176	0.072237	0.139872	-0.170382	0.067234	0.193748				-0.171218	0.079337	-0.095509	-0.215555	0.952285	0.265014	0.555295	0.578814	-0.184015
15188	126.566667	-0.689119	0.616309	0.178027	-0.679662	0.616652	-0.071366	-0.603764	0.762197	0.187822	-0.587245	0.777644	-0.051773	-0.413328	1.046321	0.186280				-0.435529	1.068716	0.085632				-0.302080	0.676352	0.255268	-0.290724	0.723795	-0.090667	-0.184180	0.072243	0.139864	-0.170382	0.067238	0.193754				-0.171218	0.079341	-0.095502	-0.215204	0.952004	0.265263	0.555177	0.579259	-0.183835
15189	126.575000	-0.689119	0.616310	0.178024	-0.679617	0.616637	-0.071273	-0.603571	0.762252	0.187967	-0.587249	0.777643	-0.051772	-0.413408	1.046379	0.186264				-0.435559	1.068736	0.085587				-0.302082	0.676351	0.255247	-0.290727	0.723800	-0.090659	-0.184182	0.072245	0.139862	-0.170383	0.067238	0.193754				-0.171211	0.079347	-0.095508	-0.214856	0.951714	0.265495	0.555033	0.579830	-0.183608
15190	126.583333	-0.689117	0.616308	0.178018	-0.679582	0.616615	-0.071189	-0.603766	0.762163	0.187719	-0.587251	0.777639	-0.051779	-0.413479	1.046422	0.186214				-0.435587	1.068752	0.085535				-0.302080	0.676356	0.255224	-0.290725	0.723802	-0.090655	-0.184181	0.072255	0.139859	-0.170384	0.067238	0.193743				-0.171218	0.079348	-0.095505	-0.214530	0.951459	0.265697	0.554849	0.580494	-0.183354
15191	126.591667	-0.689124	0.616309	0.178006	-0.679623	0.616629	-0.071283	-0.603698	0.762211	0.187870	-0.587254	0.777636	-0.051781	-0.413523	1.046433	0.186127				-0.435597	1.068756	0.085470				-0.302080	0.676369	0.255209	-0.290731	0.723799	-0.090645	-0.184181	0.072247	0.139856	-0.170381	0.067230	0.193741				-0.171213	0.079348	-0.095507	-0.214213	0.951224	0.265868	0.554618	0.581317	-0.183013
15192	126.600000	-0.689127	0.616312	0.178000	-0.679655	0.616644	-0.071377	-0.603615	0.762221	0.187933	-0.587256	0.777637	-0.051786	-0.413566	1.046445	0.186115				-0.435613	1.068747	0.085425				-0.302081	0.676374	0.255195	-0.290733	0.723802	-0.090637	-0.184178	0.072246	0.139852	-0.170383	0.067232	0.193736				-0.171214	0.079339	-0.095503	-0.213916	0.951001	0.266008	0.554349	0.582324	-0.182604
15193	126.608333	-0.689123	0.616311	0.177996	-0.679589	0.616596	-0.071212	-0.603561	0.762298	0.187981	-0.587259	0.777636	-0.051793	-0.413723	1.046438	0.185949				-0.435665	1.068738	0.085416				-0.302070	0.676387	0.255183	-0.290738	0.723799	-0.090634	-0.184183	0.072252	0.139847	-0.170383	0.067226	0.193737				-0.171218	0.079342	-0.095509	-0.213660	0.950825	0.266133	0.554017	0.583544	-0.182082
15194	126.616667	-0.689123	0.616308	0.177993	-0.679656	0.616642	-0.071382	-0.603612	0.762223	0.187927	-0.587262	0.777642	-0.051794	-0.413683	1.046470	0.186080				-0.435693	1.068734	0.085375				-0.302056	0.676385	0.255167	-0.290742	0.723800	-0.090624	-0.184184	0.072247	0.139847	-0.170380	0.067229	0.193731				-0.171215	0.079335	-0.095508	-0.213438	0.950677	0.266235	0.553622	0.584943	-0.181436
15195	126.625000	-0.689120	0.616312	0.177997	-0.679628	0.616619	-0.071303	-0.603692	0.762200	0.187820	-0.587274	0.777654	-0.051795	-0.413718	1.046489	0.186072				-0.435712	1.068742	0.085354				-0.302043	0.676392	0.255170	-0.290745	0.723799	-0.090624	-0.184181	0.072246	0.139852	-0.170384	0.067229	0.193738				-0.171216	0.079332	-0.095507	-0.213244	0.950543	0.266336	0.553278	0.586446	-0.180422
15196	126.633333	-0.689114	0.616314	0.178000	-0.679678	0.616637	-0.071377	-0.603610	0.762237	0.187942	-0.587278	0.777663	-0.051790	-0.413758	1.046497	0.186075				-0.435727	1.068737	0.085341				-0.302026	0.676408	0.255176	-0.290748	0.723803	-0.090621	-0.184183	0.072243	0.139855	-0.170386	0.067233	0.193744				-0.171220	0.079334	-0.095500	-0.213088	0.950410	0.266426	0.552732	0.588263	-0.179469
15197	126.641667	-0.689111	0.616318	0.178006	-0.679591	0.616607	-0.071203	-0.603674	0.762242	0.187882	-0.587282	0.777671	-0.051784	-0.413813	1.046514	0.186082				-0.435766	1.068721	0.085334				-0.302013	0.676417	0.255172	-0.290744	0.723803	-0.090616	-0.184183	0.072248	0.139861	-0.170385	0.067243	0.193749				-0.171211	0.079345	-0.095503	-0.212986	0.950301	0.266524	0.552013	0.590491	-0.178568
15198	126.650000	-0.689110	0.616313	0.178012	-0.679578	0.616612	-0.071196	-0.603765	0.762213	0.187810	-0.587283	0.777666	-0.051776	-0.413846	1.046502	0.186028				-0.435795	1.068704	0.085308				-0.302006	0.676413	0.255170	-0.290738	0.723803	-0.090623	-0.184182	0.072247	0.139863	-0.170388	0.067239	0.193746				-0.171219	0.079345	-0.095499	-0.212924	0.950197	0.266624	0.551347	0.592694	-0.177301
15199	126.658333	-0.689108	0.616319	0.178013	-0.679654	0.616649	-0.071376	-0.603665	0.762236	0.187889	-0.587274	0.777662	-0.051775	-0.413879	1.046501	0.186038				-0.435813	1.068696	0.085294				-0.301995	0.676410	0.255166	-0.290730	0.723803	-0.090622	-0.184190	0.072244	0.139861	-0.170392	0.067232	0.193742				-0.171214	0.079340	-0.095503	-0.212896	0.950097	0.266719	0.550584	0.595092	-0.175827
15200	126.666667	-0.689109	0.616318	0.178013	-0.679600	0.616583	-0.071197	-0.603565	0.762257	0.187961	-0.587269	0.777651	-0.051776	-0.414101	1.046479	0.185768				-0.435830	1.068686	0.085291				-0.301991	0.676407	0.255165	-0.290728	0.723803	-0.090624	-0.184186	0.072247	0.139855	-0.170389	0.067231	0.193739				-0.171214	0.079341	-0.095504	-0.212891	0.949991	0.266810	0.549774	0.597293	-0.173943
15201	126.675000	-0.689110	0.616310	0.178012	-0.679580	0.616600	-0.071200	-0.603633	0.762269	0.187927	-0.587262	0.777644	-0.051776	-0.413951	1.046501	0.186028				-0.435833	1.068674	0.085263				-0.301985	0.676395	0.255153	-0.290726	0.723798	-0.090627	-0.184190	0.072250	0.139850	-0.170389	0.067227	0.193732				-0.171217	0.079339	-0.095498	-0.212894	0.949887	0.266899	0.548892	0.600120	-0.172213
15202	126.683333	-0.689111	0.616301	0.178014	-0.679589	0.616588	-0.071212	-0.603560	0.762243	0.187952	-0.587258	0.777641	-0.051773	-0.413970	1.046485	0.185981				-0.435835	1.068663	0.085223				-0.301980	0.676387	0.255144	-0.290721	0.723797	-0.090639	-0.184188	0.072247	0.139850	-0.170380	0.067223	0.193732				-0.171215	0.079332	-0.095506	-0.212905	0.949774	0.266984	0.547914	0.603130	-0.170391
15203	126.691667	-0.689116	0.616299	0.178015	-0.679666	0.616625	-0.071377	-0.603560	0.762245	0.187955	-0.587255	0.777641	-0.051773	-0.414089	1.046474	0.185828				-0.435835	1.068665	0.085203				-0.301977	0.676388	0.255151	-0.290721	0.723797	-0.090644	-0.184183	0.072247	0.139855	-0.170383	0.067227	0.193734				-0.171212	0.079336	-0.095505	-0.212924	0.949657	0.267092	0.546841	0.606371	-0.168521
15204	126.700000	-0.689119	0.616305	0.178019	-0.679578	0.616600	-0.071192	-0.603560	0.762246	0.187958	-0.587259	0.777650	-0.051768	-0.414028	1.046498	0.185999				-0.435836	1.068685	0.085190				-0.301974	0.676383	0.255153	-0.290728	0.723791	-0.090650	-0.184181	0.072252	0.139857	-0.170390	0.067234	0.193745				-0.171215	0.079340	-0.095501	-0.212936	0.949535	0.267191	0.545703	0.609868	-0.166633
15205	126.708333	-0.689123	0.616302	0.178024	-0.679625	0.616622	-0.071266	-0.603581	0.762250	0.187989	-0.587264	0.777656	-0.051756	-0.414141	1.046499	0.185807				-0.435830	1.068697	0.085166				-0.301968	0.676379	0.255155	-0.290736	0.723795	-0.090655	-0.184184	0.072255	0.139859	-0.170386	0.067244	0.193750				-0.171206	0.079344	-0.095509	-0.212941	0.949402	0.267293	0.544510	0.613680	-0.164713
15206	126.716667	-0.689127	0.616306	0.178028	-0.679582	0.616597	-0.071170	-0.603563	0.762258	0.187968	-0.587264	0.777665	-0.051749	-0.414269	1.046507	0.185642				-0.435835	1.068715	0.085143				-0.301959	0.676375	0.255153	-0.290741	0.723796	-0.090660	-0.184183	0.072258	0.139857	-0.170386	0.067245	0.193745				-0.171210	0.079343	-0.095503	-0.212929	0.949259	0.267397	0.543272	0.617700	-0.162757
15207	126.725000	-0.689134	0.616310	0.178029	-0.679597	0.616608	-0.071167	-0.603570	0.762264	0.187973	-0.587266	0.777668	-0.051741	-0.414216	1.046540	0.185779				-0.435840	1.068735	0.085120				-0.301953	0.676367	0.255151	-0.290749	0.723794	-0.090662	-0.184188	0.072259	0.139858	-0.170391	0.067243	0.193746				-0.171210	0.079344	-0.095505	-0.212886	0.949107	0.267508	0.541980	0.621883	-0.160755
15208	126.733333	-0.689139	0.616306	0.178029	-0.679590	0.616619	-0.071174	-0.603770	0.762207	0.187815	-0.587268	0.777669	-0.051735	-0.414190	1.046596	0.185874				-0.435848	1.068764	0.085099				-0.301942	0.676370	0.255146	-0.290753	0.723793	-0.090667	-0.184190	0.072258	0.139851	-0.170392	0.067237	0.193743				-0.171214	0.079337	-0.095501	-0.212835	0.948926	0.267635	0.540646	0.626048	-0.158617
15209	126.741667	-0.689143	0.616301	0.178029	-0.679591	0.616614	-0.071181	-0.603768	0.762200	0.187812	-0.587264	0.777661	-0.051732	-0.414298	1.046622	0.185739				-0.435851	1.068803	0.085081				-0.301936	0.676373	0.255137	-0.290752	0.723791	-0.090660	-0.184190	0.072253	0.139847	-0.170386	0.067229	0.193735				-0.171214	0.079337	-0.095506	-0.212770	0.948738	0.267773	0.539145	0.630596	-0.156531
15210	126.750000	-0.689149	0.616301	0.178028	-0.679661	0.616655	-0.071352	-0.603566	0.762233	0.187955	-0.587251	0.777650	-0.051729	-0.414411	1.046649	0.185622				-0.435843	1.068843	0.085060				-0.301931	0.676378	0.255133	-0.290747	0.723785	-0.090647	-0.184192	0.072255	0.139848	-0.170387	0.067224	0.193729				-0.171219	0.079334	-0.095510	-0.212690	0.948556	0.267950	0.537455	0.635127	-0.154300
15211	126.758333	-0.689151	0.616290	0.178026	-0.679635	0.616629	-0.071261	-0.603652	0.762189	0.187867	-0.587242	0.777639	-0.051725	-0.414437	1.046686	0.185606				-0.435835	1.068871	0.085036				-0.301928	0.676380	0.255129	-0.290741	0.723796	-0.090627	-0.184196	0.072258	0.139853	-0.170395	0.067230	0.193737				-0.171212	0.079337	-0.095505	-0.212606	0.948372	0.268138	0.535508	0.639829	-0.152051
15212	126.766667	-0.689151	0.616288	0.178027	-0.679590	0.616607	-0.071180	-0.603745	0.762143	0.187782	-0.587230	0.777627	-0.051724	-0.414309	1.046737	0.185833				-0.435825	1.068886	0.085019				-0.301925	0.676376	0.255126	-0.290731	0.723803	-0.090605	-0.184192	0.072260	0.139855	-0.170392	0.067233	0.193739				-0.171214	0.079345	-0.095508	-0.212491	0.948152	0.268342	0.533310	0.644707	-0.149797
15213	126.775000	-0.689153	0.616287	0.178024	-0.679626	0.616622	-0.071272	-0.603548	0.762179	0.187919	-0.587223	0.777619	-0.051725	-0.414488	1.046725	0.185580				-0.435824	1.068889	0.085003				-0.301926	0.676367	0.255126	-0.290729	0.723804	-0.090589	-0.184192	0.072250	0.139867	-0.170391	0.067240	0.193743				-0.171215	0.079342	-0.095503	-0.212346	0.947903	0.268547	0.530765	0.649722	-0.147518
15214	126.783333	-0.689157	0.616287	0.178021	-0.679655	0.616645	-0.071356	-0.603549	0.762169	0.187908	-0.587215	0.777616	-0.051725	-0.414344	1.046762	0.185777				-0.435829	1.068895	0.084999				-0.301929	0.676360	0.255129	-0.290723	0.723803	-0.090579	-0.184190	0.072262	0.139857	-0.170393	0.067242	0.193748				-0.171216	0.079335	-0.095504	-0.212191	0.947657	0.268764	0.527978	0.654742	-0.145211
15215	126.791667	-0.689152	0.616290	0.178017	-0.679585	0.616601	-0.071179	-0.603521	0.762207	0.187939	-0.587203	0.777617	-0.051726	-0.414454	1.046784	0.185691				-0.435825	1.068913	0.084991				-0.301932	0.676349	0.255119	-0.290726	0.723801	-0.090568	-0.184188	0.072263	0.139863	-0.170395	0.067245	0.193745				-0.171211	0.079338	-0.095500	-0.212037	0.947410	0.268988	0.524903	0.659753	-0.142878
15216	126.800000	-0.689146	0.616292	0.178013	-0.679642	0.616654	-0.071356	-0.603570	0.762132	0.187875	-0.587189	0.777617	-0.051724	-0.414416	1.046851	0.185806				-0.435835	1.068943	0.084985				-0.301929	0.676355	0.255125	-0.290714	0.723799	-0.090567	-0.184193	0.072265	0.139855	-0.170393	0.067246	0.193740				-0.171211	0.079352	-0.095503	-0.211890	0.947135	0.269224	0.521629	0.664719	-0.140522
15217	126.808333	-0.689142	0.616298	0.178009	-0.679604	0.616637	-0.071274	-0.603629	0.762097	0.187747	-0.587161	0.777611	-0.051715	-0.414520	1.046904	0.185735				-0.435857	1.069010	0.084985				-0.301926	0.676344	0.255115	-0.290709	0.723798	-0.090557	-0.184190	0.072259	0.139856	-0.170389	0.067240	0.193741				-0.171212	0.079335	-0.095499	-0.211683	0.946918	0.269574	0.518137	0.669642	-0.138159
15218	126.816667	-0.689136	0.616304	0.178001	-0.679629	0.616673	-0.071355	-0.603692	0.762091	0.187700	-0.587111	0.777599	-0.051680	-0.414648	1.046964	0.185601				-0.435883	1.069074	0.084993				-0.301922	0.676339	0.255113	-0.290693	0.723801	-0.090548	-0.184190	0.072263	0.139847	-0.170389	0.067230	0.193740				-0.171210	0.079340	-0.095496	-0.211579	0.946522	0.269744	0.514522	0.674143	-0.135547
15219	126.825000	-0.689131	0.616306	0.177993	-0.679548	0.616638	-0.071186	-0.603460	0.762151	0.187861	-0.587085	0.777587	-0.051667	-0.414535	1.047081	0.185880				-0.435898	1.069142	0.085004				-0.301916	0.676337	0.255114	-0.290685	0.723807	-0.090538	-0.184190	0.072263	0.139852	-0.170390	0.067234	0.193735				-0.171207	0.079335	-0.095493	-0.211442	0.946210	0.270005	0.510800	0.678428	-0.132887
15220	126.833333	-0.689130	0.616310	0.177978	-0.679547	0.616641	-0.071184	-0.603643	0.762019	0.187571	-0.587055	0.777582	-0.051647	-0.414746	1.047126	0.185632				-0.435918	1.069208	0.085017				-0.301912	0.676338	0.255119	-0.290677	0.723814	-0.090533	-0.184191	0.072256	0.139855	-0.170390	0.067235	0.193735				-0.171208	0.079325	-0.095491	-0.211302	0.945865	0.270260	0.506997	0.682606	-0.130202
15221	126.841667	-0.689138	0.616315	0.177965	-0.679625	0.616692	-0.071365	-0.603628	0.762006	0.187555	-0.587042	0.777584	-0.051631	-0.414715	1.047214	0.185782				-0.435938	1.069258	0.085032				-0.301905	0.676329	0.255129	-0.290672	0.723825	-0.090544	-0.184191	0.072263	0.139861	-0.170390	0.067240	0.193745				-0.171207	0.079321	-0.095485	-0.211090	0.945602	0.270623	0.502938	0.686852	-0.127780
15222	126.850000	-0.689142	0.616310	0.177949	-0.679553	0.616664	-0.071186	-0.603429	0.762088	0.187777	-0.587034	0.777600	-0.051618	-0.414683	1.047290	0.185932				-0.435959	1.069299	0.085038				-0.301893	0.676332	0.255151	-0.290673	0.723827	-0.090558	-0.184189	0.072260	0.139860	-0.170390	0.067237	0.193752				-0.171209	0.079312	-0.095477	-0.210970	0.945153	0.270767	0.499007	0.690570	-0.124855
15223	126.858333	-0.689156	0.616308	0.177929	-0.679562	0.616674	-0.071184	-0.603495	0.762089	0.187694	-0.587031	0.777628	-0.051597	-0.414727	1.047326	0.185923				-0.435980	1.069320	0.085031				-0.301881	0.676325	0.255155	-0.290671	0.723837	-0.090584	-0.184187	0.072262	0.139854	-0.170391	0.067246	0.193744				-0.171201	0.079320	-0.095485	-0.210882	0.944766	0.270901	0.494737	0.694469	-0.122073
15224	126.866667	-0.689172	0.616302	0.177916	-0.679639	0.616734	-0.071350	-0.603584	0.762058	0.187575	-0.587033	0.777674	-0.051585	-0.414722	1.047374	0.185967				-0.436001	1.069335	0.085023				-0.301866	0.676333	0.255173	-0.290672	0.723852	-0.090605	-0.184185	0.072268	0.139853	-0.170388	0.067242	0.193738				-0.171197	0.079309	-0.095480	-0.210783	0.944385	0.271033	0.490234	0.698466	-0.119294
15225	126.875000	-0.689195	0.616299	0.177907	-0.679614	0.616737	-0.071258	-0.603497	0.762107	0.187681	-0.587043	0.777722	-0.051579	-0.414838	1.047394	0.185854				-0.436016	1.069345	0.085044				-0.301845	0.676341	0.255192	-0.290674	0.723865	-0.090625	-0.184186	0.072261	0.139848	-0.170389	0.067239	0.193739				-0.171204	0.079316	-0.095479	-0.210559	0.944091	0.271373	0.485336	0.702597	-0.116480
15226	126.883333	-0.689215	0.616298	0.177907	-0.679591	0.616741	-0.071161	-0.603359	0.762233	0.187871	-0.587048	0.777768	-0.051565	-0.414941	1.047427	0.185751				-0.436033	1.069350	0.085072				-0.301827	0.676342	0.255200	-0.290676	0.723874	-0.090631	-0.184186	0.072262	0.139849	-0.170389	0.067238	0.193733				-0.171199	0.079323	-0.095484	-0.210360	0.943639	0.271581	0.480249	0.707171	-0.113998
15227	126.891667	-0.689239	0.616295	0.177911	-0.679607	0.616765	-0.071153	-0.603585	0.762085	0.187572	-0.587050	0.777812	-0.051553	-0.414925	1.047488	0.185799				-0.436040	1.069376	0.085096				-0.301808	0.676347	0.255214	-0.290673	0.723879	-0.090634	-0.184188	0.072264	0.139841	-0.170385	0.067239	0.193725				-0.171204	0.079316	-0.095480	-0.210105	0.943337	0.271941	0.474487	0.711425	-0.111275
15228	126.900000	-0.689256	0.616289	0.177918	-0.679620	0.616789	-0.071142	-0.603573	0.762150	0.187679	-0.587047	0.777848	-0.051530	-0.414726	1.047559	0.186045				-0.436037	1.069368	0.085138				-0.301791	0.676350	0.255222	-0.290665	0.723877	-0.090633	-0.184193	0.072258	0.139849	-0.170388	0.067234	0.193728				-0.171202	0.079317	-0.095481	-0.209850	0.943025	0.272278	0.468805	0.715691	-0.108606
15229	126.908333	-0.689275	0.616289	0.177917	-0.679633	0.616809	-0.071130	-0.603357	0.762227	0.187852	-0.587045	0.777875	-0.051505	-0.414755	1.047570	0.185990				-0.436031	1.069373	0.085201				-0.301772	0.676363	0.255231	-0.290653	0.723870	-0.090626	-0.184196	0.072261	0.139851	-0.170395	0.067244	0.193732				-0.171205	0.079322	-0.095483	-0.209656	0.942486	0.272397	0.463073	0.719877	-0.106043
15230	126.916667	-0.689286	0.616292	0.177915	-0.679649	0.616825	-0.071121	-0.603275	0.762335	0.187953	-0.587036	0.777895	-0.051478	-0.414593	1.047608	0.186134				-0.436012	1.069364	0.085244				-0.301753	0.676376	0.255232	-0.290636	0.723870	-0.090622	-0.184194	0.072264	0.139852	-0.170396	0.067242	0.193730				-0.171209	0.079327	-0.095479	-0.209396	0.942106	0.272642	0.457332	0.723898	-0.103558
15231	126.925000	-0.689291	0.616295	0.177917	-0.679656	0.616838	-0.071109	-0.603375	0.762285	0.187856	-0.587026	0.777906	-0.051453	-0.414521	1.047617	0.186164				-0.435989	1.069362	0.085290				-0.301734	0.676387	0.255233	-0.290625	0.723865	-0.090609	-0.184196	0.072272	0.139852	-0.170399	0.067248	0.193737				-0.171206	0.079328	-0.095482	-0.209120	0.941734	0.272857	0.451638	0.727592	-0.101124
15232	126.933333	-0.689293	0.616299	0.177916	-0.679661	0.616847	-0.071102	-0.603458	0.762188	0.187668	-0.587018	0.777907	-0.051422	-0.414444	1.047625	0.186193				-0.435949	1.069353	0.085318				-0.301711	0.676396	0.255234	-0.290615	0.723861	-0.090604	-0.184194	0.072272	0.139852	-0.170399	0.067247	0.193735				-0.171208	0.079332	-0.095480	-0.208845	0.941366	0.273050	0.446000	0.731078	-0.098723
15233	126.941667	-0.689293	0.616304	0.177918	-0.679666	0.616852	-0.071094	-0.603196	0.762336	0.187960	-0.587012	0.777910	-0.051396	-0.414462	1.047629	0.186112				-0.435919	1.069332	0.085348				-0.301684	0.676409	0.255235	-0.290606	0.723858	-0.090607	-0.184194	0.072273	0.139844	-0.170399	0.067254	0.193732				-0.171202	0.079333	-0.095484	-0.208480	0.941195	0.273426	0.440384	0.734309	-0.096278
15234	126.950000	-0.689286	0.616301	0.177920	-0.679669	0.616848	-0.071087	-0.603196	0.762311	0.187985	-0.586998	0.777911	-0.051370	-0.414487	1.047637	0.186016				-0.435879	1.069335	0.085359				-0.301651	0.676431	0.255246	-0.290600	0.723849	-0.090614	-0.184190	0.072271	0.139845	-0.170391	0.067248	0.193728				-0.171199	0.079334	-0.095485	-0.208246	0.940632	0.273366	0.434775	0.737420	-0.093794
15235	126.958333	-0.689280	0.616305	0.177923	-0.679667	0.616850	-0.071081	-0.603310	0.762254	0.187765	-0.586986	0.777910	-0.051337	-0.414335	1.047663	0.186146				-0.435823	1.069308	0.085351				-0.301613	0.676453	0.255258	-0.290593	0.723845	-0.090619	-0.184193	0.072256	0.139835	-0.170388	0.067238	0.193721				-0.171196	0.079333	-0.095491	-0.207934	0.940378	0.273592	0.429158	0.740414	-0.091244
15236	126.966667	-0.689273	0.616306	0.177925	-0.679658	0.616855	-0.071071	-0.603082	0.762328	0.187961	-0.586981	0.777920	-0.051311	-0.414181	1.047691	0.186266				-0.435764	1.069308	0.085332				-0.301573	0.676481	0.255273	-0.290591	0.723848	-0.090630	-0.184192	0.072258	0.139829	-0.170388	0.067234	0.193725				-0.171188	0.079338	-0.095496	-0.207695	0.939930	0.273587	0.423641	0.742757	-0.088031
15237	126.975000	-0.689260	0.616313	0.177928	-0.679662	0.616858	-0.071056	-0.602997	0.762404	0.188030	-0.586971	0.777941	-0.051276	-0.414225	1.047692	0.186122				-0.435706	1.069302	0.085322				-0.301535	0.676511	0.255288	-0.290589	0.723847	-0.090637	-0.184192	0.072257	0.139835	-0.170390	0.067238	0.193719				-0.171196	0.079337	-0.095491	-0.207399	0.939567	0.273674	0.418060	0.745536	-0.085333
15238	126.983333	-0.689248	0.616325	0.177931	-0.679646	0.616878	-0.071052	-0.602909	0.762489	0.188098	-0.586965	0.777965	-0.051247	-0.414093	1.047712	0.186227				-0.435649	1.069315	0.085293				-0.301499	0.676541	0.255301	-0.290587	0.723852	-0.090652	-0.184188	0.072262	0.139836	-0.170391	0.067242	0.193721				-0.171194	0.079342	-0.095495	-0.207116	0.939244	0.273783	0.412806	0.748271	-0.082681
15239	126.991667	-0.689234	0.616349	0.177931	-0.679637	0.616895	-0.071036	-0.603000	0.762438	0.187967	-0.586955	0.778003	-0.051222	-0.414142	1.047709	0.186057				-0.435597	1.069319	0.085259				-0.301457	0.676576	0.255315	-0.290585	0.723845	-0.090662	-0.184186	0.072263	0.139839	-0.170395	0.067242	0.193727				-0.170746	0.079368	-0.096019	-0.206848	0.938913	0.273852	0.407213	0.750456	-0.079644
15240	127.000000	-0.689217	0.616369	0.177929	-0.679626	0.616917	-0.071022	-0.603037	0.762483	0.187918	-0.586944	0.778047	-0.051203	-0.414203	1.047714	0.185861				-0.435526	1.069344	0.085207				-0.301418	0.676608	0.255322	-0.290578	0.723837	-0.090677	-0.184190	0.072261	0.139842	-0.170395	0.067246	0.193729				-0.170749	0.079361	-0.096014	-0.206576	0.938586	0.273887	0.401693	0.752712	-0.076825
15241	127.008333	-0.689199	0.616392	0.177925	-0.679614	0.616942	-0.071007	-0.602983	0.762542	0.187943	-0.586923	0.778092	-0.051186	-0.414094	1.047736	0.185949				-0.435454	1.069354	0.085145				-0.301373	0.676647	0.255334	-0.290566	0.723737	-0.090733	-0.184190	0.072263	0.139833	-0.170397	0.067250	0.193721				-0.170757	0.079375	-0.096024	-0.206243	0.938394	0.274070	0.396206	0.754316	-0.073660
15242	127.016667	-0.689180	0.616416	0.177923	-0.679598	0.616973	-0.070996	-0.602934	0.762599	0.187963	-0.586903	0.778140	-0.051169	-0.413986	1.047756	0.186016				-0.435383	1.069360	0.085070				-0.301328	0.676685	0.255341	-0.290542	0.723720	-0.090704	-0.184189	0.072263	0.139830	-0.170397	0.067244	0.193719				-0.170757	0.079372	-0.096025	-0.206006	0.937994	0.274037	0.390598	0.755809	-0.070552
15243	127.025000	-0.689161	0.616439	0.177918	-0.679584	0.616998	-0.070981	-0.602783	0.762684	0.188060	-0.586877	0.778197	-0.051157	-0.414069	1.047745	0.185823				-0.435310	1.069355	0.084999				-0.301279	0.676726	0.255354	-0.290509	0.723706	-0.090675	-0.184189	0.072263	0.139833	-0.170398	0.067239	0.193722				-0.170752	0.079368	-0.096011	-0.205748	0.937716	0.274114	0.384753	0.756866	-0.067280
15244	127.033333	-0.689140	0.616463	0.177916	-0.679569	0.617028	-0.070971	-0.602633	0.762767	0.188157	-0.586847	0.778243	-0.051147	-0.414143	1.047732	0.185630				-0.435237	1.069346	0.084926				-0.301235	0.676760	0.255354	-0.290477	0.723692	-0.090654	-0.184191	0.072263	0.139835	-0.170395	0.067238	0.193722				-0.170758	0.079370	-0.096014	-0.205484	0.937453	0.274153	0.379152	0.757788	-0.064147
15245	127.041667	-0.689120	0.616482	0.177913	-0.679557	0.617054	-0.070958	-0.602776	0.762764	0.188019	-0.586809	0.778269	-0.051142	-0.413936	1.047749	0.185845				-0.435163	1.069345	0.084847				-0.301196	0.676798	0.255373	-0.290440	0.723676	-0.090637	-0.184193	0.072251	0.139834	-0.170396	0.067233	0.193718				-0.170746	0.079371	-0.096016	-0.205218	0.937202	0.274197	0.373656	0.758512	-0.061046
15246	127.050000	-0.689105	0.616500	0.177909	-0.679546	0.617077	-0.070949	-0.602524	0.762860	0.188179	-0.586773	0.778300	-0.051134	-0.413923	1.047749	0.185786				-0.435069	1.069316	0.084744				-0.301161	0.676827	0.255376	-0.290400	0.723659	-0.090614	-0.184193	0.072249	0.139837	-0.170389	0.067230	0.193718				-0.170748	0.079368	-0.096014	-0.204953	0.936967	0.274260	0.368267	0.759157	-0.057966
15247	127.058333	-0.689092	0.616519	0.177902	-0.679545	0.617102	-0.070934	-0.602580	0.762862	0.188103	-0.586735	0.778316	-0.051131	-0.413899	1.047728	0.185721				-0.434984	1.069304	0.084668				-0.301127	0.676857	0.255376	-0.290370	0.723644	-0.090597	-0.184190	0.072253	0.139834	-0.170393	0.067239	0.193722				-0.170744	0.079367	-0.096011	-0.204914	0.936761	0.274099	0.363006	0.759788	-0.054855
15248	127.066667	-0.689080	0.616541	0.177895	-0.679525	0.617113	-0.070937	-0.602628	0.762849	0.188020	-0.586687	0.778320	-0.051126	-0.413881	1.047698	0.185658				-0.434900	1.069264	0.084589				-0.301093	0.676885	0.255376	-0.290336	0.723627	-0.090582	-0.184192	0.072257	0.139839	-0.170389	0.067237	0.193721				-0.170752	0.079371	-0.096013	-0.204686	0.936496	0.274127	0.357709	0.760649	-0.051906
15249	127.075000	-0.689070	0.616555	0.177887	-0.679517	0.617123	-0.070938	-0.602567	0.762874	0.188015	-0.586649	0.778308	-0.051126	-0.413855	1.047661	0.185589				-0.434812	1.069241	0.084498				-0.301062	0.676909	0.255369	-0.290298	0.723616	-0.090573	-0.184184	0.072258	0.139837	-0.170390	0.067237	0.193721				-0.170749	0.079369	-0.096016	-0.204459	0.936253	0.274111	0.352695	0.761012	-0.048413
15250	127.083333	-0.689060	0.616567	0.177881	-0.679514	0.617128	-0.070934	-0.602504	0.762885	0.188015	-0.586578	0.778287	-0.051111	-0.413832	1.047619	0.185514				-0.434727	1.069191	0.084415				-0.301029	0.676938	0.255366	-0.290261	0.723609	-0.090562	-0.184189	0.072253	0.139836	-0.170396	0.067236	0.193726				-0.170743	0.079365	-0.096013	-0.204256	0.936030	0.274092	0.347484	0.761763	-0.045240
15251	127.091667	-0.689050	0.616581	0.177879	-0.679510	0.617127	-0.070938	-0.602457	0.762865	0.188005	-0.586524	0.778252	-0.051114	-0.413789	1.047578	0.185454				-0.434636	1.069141	0.084340				-0.301012	0.676946	0.255358	-0.290222	0.723599	-0.090542	-0.184185	0.072255	0.139833	-0.170390	0.067240	0.193721				-0.170748	0.079367	-0.096010	-0.204077	0.935803	0.274075	0.342592	0.761805	-0.041557
15252	127.100000	-0.689042	0.616586	0.177888	-0.679491	0.617111	-0.070953	-0.602261	0.762859	0.188189	-0.586482	0.778204	-0.051135	-0.413758	1.047541	0.185348				-0.434531	1.069106	0.084255				-0.300982	0.676952	0.255349	-0.290188	0.723594	-0.090510	-0.184186	0.072253	0.139832	-0.170392	0.067243	0.193723				-0.170750	0.079373	-0.096011	-0.203920	0.935569	0.274067	0.337518	0.762019	-0.038133
15253	127.108333	-0.689026	0.616583	0.177893	-0.679474	0.617099	-0.070953	-0.602258	0.762784	0.188007	-0.586393	0.778117	-0.051125	-0.413689	1.047524	0.185309				-0.434407	1.069081	0.084178				-0.300971	0.676953	0.255336	-0.290149	0.723595	-0.090472	-0.184186	0.072255	0.139828	-0.170392	0.067239	0.193719				-0.170745	0.079372	-0.096009	-0.203782	0.935367	0.274083	0.332814	0.761851	-0.034742
15254	127.116667	-0.689009	0.616577	0.177902	-0.679475	0.617075	-0.070971	-0.602355	0.762669	0.187927	-0.586285	0.778028	-0.051107	-0.413619	1.047489	0.185175				-0.434273	1.069064	0.084107				-0.300964	0.676951	0.255317	-0.290121	0.723589	-0.090429	-0.184192	0.072250	0.139829	-0.170395	0.067240	0.193714				-0.170746	0.079378	-0.096012	-0.203667	0.935178	0.274115	0.328192	0.761270	-0.031241
15255	127.125000	-0.688978	0.616576	0.177911	-0.679470	0.617056	-0.070979	-0.602092	0.762710	0.188087	-0.586214	0.777932	-0.051108	-0.413526	1.047506	0.185146				-0.434132	1.069058	0.084034				-0.300971	0.676938	0.255292	-0.290105	0.723581	-0.090383	-0.184191	0.072247	0.139828	-0.170397	0.067233	0.193714				-0.170745	0.079368	-0.096013	-0.203595	0.934990	0.274173	0.323701	0.760444	-0.027785
15256	127.133333	-0.688955	0.616576	0.177923	-0.679448	0.617033	-0.070995	-0.602294	0.762515	0.187782	-0.586106	0.777831	-0.051073	-0.413444	1.047497	0.185088				-0.433996	1.069064	0.083954				-0.300989	0.676921	0.255271	-0.290096	0.723569	-0.090345	-0.184194	0.072243	0.139823	-0.170402	0.067240	0.193709				-0.170750	0.079362	-0.096019	-0.203551	0.934818	0.274246	0.319278	0.759498	-0.024416
15257	127.141667	-0.688920	0.616578	0.177930	-0.679431	0.617026	-0.071004	-0.602297	0.762475	0.187765	-0.586041	0.777755	-0.051057	-0.413301	1.047435	0.184961				-0.433856	1.069062	0.083877				-0.301018	0.676903	0.255244	-0.290101	0.723565	-0.090301	-0.184193	0.072245	0.139824	-0.170401	0.067235	0.193706				-0.170750	0.079361	-0.096026	-0.203545	0.934666	0.274363	0.315094	0.758403	-0.021090
15258	127.150000	-0.688888	0.616581	0.177932	-0.679410	0.617020	-0.071007	-0.602128	0.762537	0.187991	-0.585996	0.777697	-0.051038	-0.413488	1.047443	0.184687				-0.433734	1.069060	0.083798				-0.301054	0.676866	0.255211	-0.290105	0.723562	-0.090262	-0.184191	0.072248	0.139823	-0.170398	0.067239	0.193709				-0.170757	0.079355	-0.096023	-0.203572	0.934518	0.274505	0.311090	0.757280	-0.017532
15259	127.158333	-0.688858	0.616589	0.177938	-0.679378	0.617024	-0.071011	-0.602224	0.762519	0.187920	-0.585972	0.777666	-0.051018	-0.413282	1.047382	0.184674				-0.433617	1.069058	0.083705				-0.301102	0.676835	0.255194	-0.290123	0.723570	-0.090224	-0.184195	0.072244	0.139822	-0.170396	0.067233	0.193707				-0.170758	0.079356	-0.096026	-0.203642	0.934380	0.274688	0.307138	0.755996	-0.014054
15260	127.166667	-0.688832	0.616595	0.177940	-0.679353	0.617029	-0.071009	-0.602377	0.762426	0.187765	-0.585971	0.777658	-0.050993	-0.413223	1.047430	0.184789				-0.433506	1.069058	0.083616				-0.301147	0.676797	0.255182	-0.290151	0.723583	-0.090186	-0.184327	0.072514	0.139818	-0.170397	0.067234	0.193714				-0.170750	0.079357	-0.096023	-0.203735	0.934227	0.274879	0.303311	0.754748	-0.010669
15261	127.175000	-0.688812	0.616593	0.177947	-0.679330	0.617039	-0.070996	-0.602294	0.762536	0.187962	-0.585989	0.777664	-0.050970	-0.413296	1.047403	0.184621				-0.433419	1.069055	0.083551				-0.301195	0.676761	0.255183	-0.290182	0.723593	-0.090160	-0.184191	0.072242	0.139830	-0.170393	0.067236	0.193714				-0.170749	0.079356	-0.096023	-0.203860	0.934089	0.275093	0.299726	0.753359	-0.007185
15262	127.183333	-0.688805	0.616583	0.177952	-0.679322	0.617056	-0.070980	-0.602448	0.762435	0.187759	-0.586027	0.777672	-0.050949	-0.413388	1.047386	0.184469				-0.433367	1.069034	0.083511				-0.301242	0.676717	0.255186	-0.290225	0.723597	-0.090143	-0.184191	0.072241	0.139833	-0.170393	0.067234	0.193718				-0.170741	0.079348	-0.096014	-0.204004	0.933941	0.275314	0.296412	0.752042	-0.003920
15263	127.191667	-0.688809	0.616571	0.177955	-0.679318	0.617051	-0.070976	-0.602368	0.762530	0.187912	-0.586068	0.777686	-0.050935	-0.413337	1.047390	0.184595				-0.433383	1.069000	0.083493				-0.301285	0.676685	0.255198	-0.290268	0.723591	-0.090131	-0.184327	0.072506	0.139829	-0.170391	0.067229	0.193727				-0.170742	0.079359	-0.096020	-0.204177	0.933782	0.275543	0.293299	0.750817	-0.000776
15264	127.200000	-0.688821	0.616551	0.177951	-0.679329	0.617037	-0.070974	-0.602500	0.762492	0.187779	-0.586125	0.777688	-0.050913	-0.413309	1.047387	0.184718				-0.433426	1.068971	0.083475				-0.301330	0.676655	0.255213	-0.290307	0.723585	-0.090130	-0.184189	0.072245	0.139844	-0.170390	0.067232	0.193732				-0.170739	0.079350	-0.096019	-0.204349	0.933626	0.275781	0.290414	0.749597	0.002303
15265	127.208333	-0.688843	0.616536	0.177944	-0.679355	0.617017	-0.070974	-0.602577	0.762474	0.187784	-0.586183	0.777695	-0.050907	-0.413471	1.047377	0.184580				-0.433467	1.068958	0.083452				-0.301359	0.676643	0.255233	-0.290342	0.723580	-0.090126	-0.184190	0.072252	0.139846	-0.170388	0.067234	0.193732				-0.170737	0.079351	-0.096023	-0.204511	0.933465	0.275995	0.287688	0.748413	0.005273
15266	127.216667	-0.688878	0.616525	0.177931	-0.679384	0.616989	-0.070986	-0.602618	0.762461	0.187732	-0.586233	0.777701	-0.050900	-0.413503	1.047262	0.184313				-0.433501	1.068962	0.083422				-0.301385	0.676624	0.255248	-0.290369	0.723577	-0.090128	-0.184187	0.072253	0.139845	-0.170388	0.067232	0.193726				-0.170734	0.079358	-0.096030	-0.204659	0.933304	0.276184	0.285075	0.747201	0.008168
15267	127.225000	-0.688913	0.616502	0.177908	-0.679419	0.616968	-0.070994	-0.602670	0.762465	0.187724	-0.586287	0.777714	-0.050895	-0.413506	1.047274	0.184389				-0.433525	1.068971	0.083385				-0.301404	0.676616	0.255270	-0.290388	0.723597	-0.090134	-0.184254	0.072386	0.139839	-0.170387	0.067225	0.193733				-0.170736	0.079351	-0.096034	-0.204781	0.933158	0.276358	0.282548	0.745958	0.010920
15268	127.233333	-0.688968	0.616481	0.177896	-0.679458	0.616955	-0.070996	-0.602728	0.762473	0.187721	-0.586346	0.777733	-0.050894	-0.413476	1.047275	0.184518				-0.433557	1.068951	0.083344				-0.301418	0.676621	0.255291	-0.290402	0.723616	-0.090134	-0.184183	0.072260	0.139852	-0.170393	0.067235	0.193736				-0.170736	0.079347	-0.096034	-0.204893	0.932991	0.276535	0.280144	0.744714	0.013518
15269	127.241667	-0.689026	0.616459	0.177882	-0.679510	0.616956	-0.070998	-0.602721	0.762540	0.187881	-0.586400	0.777763	-0.050886	-0.413702	1.047343	0.184576				-0.433576	1.068941	0.083275				-0.301432	0.676622	0.255306	-0.290418	0.723634	-0.090125	-0.184189	0.072267	0.139849	-0.170394	0.067244	0.193732				-0.170741	0.079352	-0.096035	-0.204941	0.932858	0.276664	0.277934	0.743550	0.015895
15270	127.250000	-0.689097	0.616437	0.177872	-0.679559	0.616962	-0.070994	-0.602629	0.762673	0.188039	-0.586452	0.777803	-0.050891	-0.413636	1.047215	0.184378				-0.433601	1.068900	0.083234				-0.301435	0.676623	0.255320	-0.290438	0.723630	-0.090111	-0.184188	0.072273	0.139846	-0.170398	0.067249	0.193737				-0.170735	0.079356	-0.096044	-0.204966	0.932741	0.276769	0.275925	0.742491	0.018088
15271	127.258333	-0.689171	0.616416	0.177865	-0.679608	0.616973	-0.070982	-0.602850	0.762594	0.187891	-0.586516	0.777856	-0.050901	-0.413757	1.047224	0.184495				-0.433613	1.068868	0.083190				-0.301439	0.676631	0.255331	-0.290361	0.723554	-0.090162	-0.184193	0.072276	0.139846	-0.170398	0.067251	0.193737				-0.170741	0.079360	-0.096040	-0.204963	0.932579	0.276837	0.274146	0.741568	0.020108
15272	127.266667	-0.689241	0.616395	0.177858	-0.679659	0.616991	-0.070967	-0.602831	0.762645	0.187974	-0.586587	0.777921	-0.050913	-0.413884	1.047206	0.184442				-0.433616	1.068828	0.083151				-0.301440	0.676638	0.255339	-0.290373	0.723557	-0.090183	-0.184197	0.072283	0.139845	-0.170401	0.067259	0.193738				-0.170744	0.079360	-0.096037	-0.204922	0.932475	0.276888	0.272543	0.740743	0.022010
15273	127.275000	-0.689309	0.616372	0.177853	-0.679713	0.617009	-0.070954	-0.602998	0.762670	0.187937	-0.586652	0.777981	-0.050915	-0.413916	1.047151	0.184444				-0.433617	1.068764	0.083120				-0.301436	0.676650	0.255346	-0.290391	0.723550	-0.090191	-0.184195	0.072283	0.139852	-0.170403	0.067258	0.193736				-0.170740	0.079363	-0.096034	-0.204850	0.932352	0.276908	0.271084	0.739995	0.023820
15274	127.283333	-0.689371	0.616350	0.177845	-0.679763	0.617017	-0.070949	-0.602953	0.762731	0.188003	-0.586722	0.778037	-0.050928	-0.413953	1.047079	0.184439				-0.433612	1.068694	0.083079				-0.301429	0.676663	0.255344	-0.290404	0.723552	-0.090218	-0.184200	0.072289	0.139854	-0.170403	0.067254	0.193736				-0.170740	0.079363	-0.096035	-0.204757	0.932246	0.276895	0.269678	0.739259	0.025558
15275	127.291667	-0.689427	0.616325	0.177840	-0.679836	0.617012	-0.070921	-0.603093	0.762755	0.187948	-0.586786	0.778100	-0.050935	-0.413996	1.047013	0.184396				-0.433597	1.068622	0.083041				-0.301409	0.676684	0.255343	-0.290414	0.723553	-0.090230	-0.184202	0.072287	0.139855	-0.170401	0.067256	0.193735				-0.170739	0.079365	-0.096030	-0.204641	0.932161	0.276847	0.268294	0.738466	0.027196
15276	127.300000	-0.689484	0.616298	0.177832	-0.679916	0.617008	-0.070918	-0.603235	0.762773	0.187890	-0.586866	0.778166	-0.050958	-0.414050	1.046937	0.184308				-0.433576	1.068547	0.083006				-0.301391	0.676705	0.255341	-0.290419	0.723555	-0.090246	-0.184199	0.072295	0.139863	-0.170404	0.067261	0.193740				-0.170739	0.079360	-0.096021	-0.204502	0.932076	0.276773	0.266902	0.737611	0.028727
15277	127.308333	-0.689521	0.616279	0.177825	-0.679935	0.616995	-0.070933	-0.603286	0.762793	0.187903	-0.586936	0.778217	-0.050985	-0.414055	1.046882	0.184303				-0.433541	1.068493	0.082962				-0.301372	0.676726	0.255334	-0.290423	0.723556	-0.090267	-0.184199	0.072292	0.139860	-0.170400	0.067263	0.193745				-0.170745	0.079368	-0.096015	-0.204362	0.932009	0.276678	0.265521	0.736660	0.030099
15278	127.316667	-0.689547	0.616262	0.177820	-0.679942	0.616976	-0.070923	-0.603377	0.762792	0.187951	-0.587007	0.778257	-0.051008	-0.414084	1.046809	0.184225				-0.433485	1.068448	0.082902				-0.301352	0.676743	0.255323	-0.290426	0.723561	-0.090286	-0.184196	0.072294	0.139863	-0.170397	0.067264	0.193749				-0.170744	0.079363	-0.096006	-0.204217	0.931950	0.276573	0.264180	0.735676	0.031302
15279	127.325000	-0.689570	0.616249	0.177811	-0.679978	0.616964	-0.070927	-0.603273	0.762878	0.188039	-0.587058	0.778293	-0.051038	-0.414072	1.046772	0.184219				-0.433425	1.068404	0.082857				-0.301329	0.676776	0.255320	-0.290423	0.723567	-0.090304	-0.184199	0.072286	0.139864	-0.170403	0.067267	0.193748				-0.170746	0.079365	-0.096005	-0.204078	0.931912	0.276447	0.263024	0.734722	0.032354
15280	127.333333	-0.689586	0.616241	0.177803	-0.680002	0.616948	-0.070929	-0.603436	0.762822	0.187922	-0.587105	0.778326	-0.051071	-0.414070	1.046737	0.184163				-0.433350	1.068372	0.082803				-0.301312	0.676784	0.255298	-0.290424	0.723570	-0.090320	-0.184197	0.072288	0.139856	-0.170402	0.067268	0.193743				-0.170747	0.079375	-0.096003	-0.203940	0.931887	0.276330	0.261809	0.733835	0.033114
15281	127.341667	-0.689583	0.616238	0.177792	-0.679992	0.616940	-0.070944	-0.603488	0.762820	0.187939	-0.587145	0.778343	-0.051096	-0.413913	1.046616	0.184010				-0.433261	1.068366	0.082742				-0.301294	0.676810	0.255288	-0.290415	0.723570	-0.090347	-0.184200	0.072280	0.139853	-0.170401	0.067260	0.193740				-0.170747	0.079367	-0.096004	-0.203816	0.931874	0.276201	0.260764	0.733045	0.033847
15282	127.350000	-0.689581	0.616227	0.177782	-0.679965	0.616925	-0.070938	-0.603497	0.762831	0.187916	-0.587165	0.778359	-0.051122	-0.414011	1.046714	0.184101				-0.433155	1.068383	0.082670				-0.301199	0.676982	0.255728	-0.290405	0.723566	-0.090367	-0.184201	0.072270	0.139843	-0.170406	0.067254	0.193729				-0.170748	0.079360	-0.096003	-0.203704	0.931866	0.276076	0.259776	0.732358	0.034554
15283	127.358333	-0.689575	0.616231	0.177774	-0.679989	0.616925	-0.070937	-0.603420	0.762858	0.187988	-0.587160	0.778377	-0.051153	-0.413982	1.046726	0.184024				-0.433022	1.068416	0.082587				-0.301185	0.676991	0.255709	-0.290392	0.723562	-0.090384	-0.184198	0.072273	0.139839	-0.170401	0.067252	0.193719				-0.170745	0.079369	-0.096012	-0.203602	0.931879	0.275973	0.258876	0.731834	0.035263
15284	127.366667	-0.689557	0.616233	0.177770	-0.679970	0.616927	-0.070938	-0.603335	0.762887	0.188060	-0.587147	0.778387	-0.051169	-0.413933	1.046733	0.183903				-0.432885	1.068473	0.082486				-0.301172	0.676994	0.255691	-0.290375	0.723562	-0.090396	-0.184198	0.072272	0.139835	-0.170400	0.067250	0.193717				-0.170750	0.079365	-0.096009	-0.203522	0.931890	0.275878	0.258069	0.731455	0.035982
15285	127.375000	-0.689543	0.616243	0.177766	-0.679950	0.616934	-0.070934	-0.603453	0.762856	0.188006	-0.587124	0.778384	-0.051177	-0.413880	1.046768	0.183838				-0.432736	1.068541	0.082395				-0.301164	0.676994	0.255673	-0.290348	0.723559	-0.090400	-0.184195	0.072269	0.139832	-0.170399	0.067249	0.193712				-0.170751	0.079368	-0.096007	-0.203455	0.931909	0.275790	0.257374	0.731226	0.036681
15286	127.383333	-0.689525	0.616254	0.177767	-0.679890	0.616938	-0.070925	-0.603339	0.762879	0.188053	-0.587085	0.778375	-0.051186	-0.413823	1.046821	0.183743				-0.432572	1.068627	0.082286				-0.301150	0.677011	0.255661	-0.290313	0.723554	-0.090397	-0.184195	0.072281	0.139824	-0.170399	0.067260	0.193715				-0.170755	0.079369	-0.096002	-0.203420	0.931908	0.275734	0.256761	0.731090	0.037348
15287	127.391667	-0.689504	0.616269	0.177771	-0.679875	0.616946	-0.070921	-0.603330	0.762882	0.188056	-0.587029	0.778350	-0.051185	-0.413739	1.046879	0.183652				-0.432384	1.068714	0.082178				-0.301150	0.677006	0.255643	-0.290276	0.723549	-0.090379	-0.184195	0.072281	0.139833	-0.170398	0.067260	0.193715				-0.170747	0.079371	-0.095998	-0.203402	0.931926	0.275701	0.256316	0.731009	0.038015
15288	127.400000	-0.689480	0.616283	0.177777	-0.679802	0.616956	-0.070936	-0.603252	0.762977	0.188157	-0.586962	0.778315	-0.051183	-0.413643	1.046945	0.183564				-0.432186	1.068802	0.082060				-0.301145	0.677013	0.255639	-0.290234	0.723541	-0.090357	-0.184199	0.072279	0.139825	-0.170403	0.067265	0.193719				-0.170751	0.079371	-0.096000	-0.203411	0.931929	0.275675	0.255898	0.730950	0.038609
15289	127.408333	-0.689450	0.616296	0.177784	-0.679785	0.616960	-0.070921	-0.603408	0.762846	0.188010	-0.586895	0.778273	-0.051181	-0.413538	1.047020	0.183455				-0.431966	1.068897	0.081911				-0.301151	0.677002	0.255638	-0.290203	0.723538	-0.090323	-0.184196	0.072275	0.139830	-0.170400	0.067266	0.193721				-0.170747	0.079379	-0.095999	-0.203423	0.931955	0.275655	0.255389	0.730855	0.039022
15290	127.416667	-0.689422	0.616309	0.177794	-0.679742	0.616963	-0.070925	-0.603461	0.762822	0.187923	-0.586831	0.778224	-0.051162	-0.413411	1.047079	0.183313				-0.431749	1.068998	0.081779				-0.301154	0.676989	0.255633	-0.290174	0.723533	-0.090285	-0.184196	0.072270	0.139833	-0.170398	0.067255	0.193726				-0.170748	0.079373	-0.095991	-0.203449	0.931982	0.275644	0.254827	0.730681	0.039352
15291	127.425000	-0.689394	0.616317	0.177803	-0.679711	0.616967	-0.070922	-0.603453	0.762794	0.187931	-0.586777	0.778179	-0.051155	-0.413298	1.047202	0.183152				-0.431514	1.069121	0.081635				-0.301163	0.676978	0.255632	-0.290154	0.723522	-0.090242	-0.184199	0.072269	0.139834	-0.170401	0.067259	0.193720				-0.170745	0.079367	-0.095997	-0.203515	0.931962	0.275661	0.254188	0.730382	0.039588
15292	127.433333	-0.689363	0.616320	0.177815	-0.679687	0.616968	-0.070924	-0.603440	0.762768	0.187946	-0.586733	0.778113	-0.051137	-0.413176	1.047340	0.183023				-0.431263	1.069256	0.081475				-0.301173	0.676956	0.255633	-0.290143	0.723515	-0.090211	-0.184199	0.072264	0.139832	-0.170398	0.067245	0.193723				-0.170746	0.079372	-0.096002	-0.203586	0.931973	0.275688	0.253326	0.730016	0.039580
15293	127.441667	-0.689332	0.616321	0.177831	-0.679673	0.616960	-0.070906	-0.603426	0.762733	0.187961	-0.586694	0.778056	-0.051115	-0.413082	1.047486	0.182863				-0.431006	1.069391	0.081293				-0.301190	0.676939	0.255642	-0.290143	0.723505	-0.090174	-0.184200	0.072264	0.139837	-0.170400	0.067247	0.193718				-0.170750	0.079368	-0.096000	-0.203673	0.931986	0.275714	0.252636	0.729586	0.039670
15294	127.450000	-0.689306	0.616321	0.177853	-0.679633	0.616958	-0.070904	-0.603422	0.762684	0.187974	-0.586653	0.777991	-0.051070	-0.412959	1.047646	0.182734				-0.430762	1.069525	0.081132				-0.301210	0.676913	0.255640	-0.290155	0.723496	-0.090137	-0.184195	0.072273	0.139838	-0.170404	0.067248	0.193723				-0.170750	0.079364	-0.095992	-0.203778	0.931978	0.275765	0.252135	0.729156	0.039862
15295	127.458333	-0.689275	0.616321	0.177874	-0.679609	0.616955	-0.070894	-0.603424	0.762638	0.188011	-0.586639	0.777929	-0.051059	-0.413012	1.047783	0.182322				-0.430530	1.069685	0.080963				-0.301229	0.676885	0.255639	-0.290172	0.723489	-0.090104	-0.184195	0.072269	0.139842	-0.170401	0.067247	0.193723				-0.170754	0.079364	-0.095997	-0.203900	0.931965	0.275820	0.251579	0.728820	0.039877
15296	127.466667	-0.689249	0.616320	0.177901	-0.679594	0.616950	-0.070885	-0.603217	0.762631	0.188148	-0.586640	0.777873	-0.051044	-0.412720	1.048001	0.182482				-0.430313	1.069838	0.080817				-0.301256	0.676861	0.255637	-0.290184	0.723483	-0.090077	-0.184194	0.072272	0.139841	-0.170404	0.067260	0.193732				-0.170755	0.079369	-0.095995	-0.204030	0.931941	0.275884	0.251126	0.728592	0.039884
15297	127.475000	-0.689220	0.616324	0.177925	-0.679578	0.616940	-0.070877	-0.603204	0.762573	0.188150	-0.586641	0.777805	-0.051025	-0.412616	1.048233	0.182384				-0.430094	1.070002	0.080663				-0.301282	0.676837	0.255635	-0.290208	0.723482	-0.090047	-0.184195	0.072273	0.139847	-0.170407	0.067259	0.193735				-0.170752	0.079363	-0.095998	-0.204154	0.931932	0.275960	0.250800	0.728492	0.039907
15298	127.483333	-0.689199	0.616330	0.177950	-0.679575	0.616926	-0.070869	-0.603196	0.762522	0.188147	-0.586654	0.777747	-0.051010	-0.412519	1.048465	0.182294				-0.429895	1.070170	0.080547				-0.301314	0.676807	0.255623	-0.290226	0.723485	-0.090020	-0.184199	0.072277	0.139849	-0.170404	0.067257	0.193738				-0.170750	0.079363	-0.095992	-0.204290	0.931917	0.276035	0.250558	0.728469	0.039946
15299	127.491667	-0.689177	0.616328	0.177970	-0.679578	0.616904	-0.070865	-0.603171	0.762495	0.188146	-0.586675	0.777705	-0.051014	-0.412434	1.048697	0.182204				-0.429710	1.070323	0.080433				-0.301335	0.676783	0.255629	-0.290246	0.723480	-0.090004	-0.184196	0.072276	0.139844	-0.170405	0.067252	0.193737				-0.170749	0.079367	-0.096001	-0.204423	0.931900	0.276110	0.250348	0.728483	0.039989
15300	127.500000	-0.689164	0.616325	0.177979	-0.679569	0.616880	-0.070873	-0.603161	0.762459	0.188133	-0.586694	0.777666	-0.051016	-0.412367	1.048911	0.182106				-0.429534	1.070484	0.080307				-0.301355	0.676759	0.255624	-0.290256	0.723479	-0.090005	-0.184199	0.072273	0.139847	-0.170406	0.067255	0.193733				-0.170750	0.079376	-0.096003	-0.204553	0.931880	0.276185	0.250132	0.728481	0.040020
15301	127.508333	-0.689158	0.616326	0.177979	-0.679577	0.616856	-0.070883	-0.603165	0.762438	0.188120	-0.586731	0.777644	-0.051031	-0.412324	1.049082	0.181971				-0.429367	1.070597	0.080179				-0.301456	0.676578	0.255159	-0.290271	0.723479	-0.089997	-0.184199	0.072279	0.139844	-0.170403	0.067253	0.193731				-0.170745	0.079369	-0.096012	-0.204665	0.931866	0.276264	0.249892	0.728436	0.040057
15302	127.516667	-0.689165	0.616323	0.177971	-0.679597	0.616825	-0.070882	-0.603192	0.762414	0.188099	-0.586764	0.777642	-0.051043	-0.412273	1.049224	0.181853				-0.429190	1.070696	0.080014				-0.301471	0.676567	0.255157	-0.290281	0.723473	-0.089996	-0.184202	0.072278	0.139844	-0.170404	0.067251	0.193730				-0.170744	0.079367	-0.096016	-0.204772	0.931842	0.276335	0.249628	0.728350	0.040120
15303	127.525000	-0.689173	0.616316	0.177959	-0.679595	0.616818	-0.070896	-0.603195	0.762444	0.188100	-0.586792	0.777656	-0.051060	-0.412247	1.049365	0.181746				-0.429033	1.070775	0.079867				-0.301484	0.676560	0.255154	-0.290286	0.723476	-0.090003	-0.184263	0.072422	0.139840	-0.170403	0.067253	0.193731				-0.170743	0.079370	-0.096024	-0.204849	0.931817	0.276394	0.249332	0.728207	0.040222
15304	127.533333	-0.689188	0.616312	0.177950	-0.679604	0.616813	-0.070898	-0.603441	0.762382	0.187926	-0.586822	0.777685	-0.051074	-0.412244	1.049493	0.181623				-0.428880	1.070852	0.079710				-0.301490	0.676563	0.255154	-0.290294	0.723475	-0.090003	-0.184334	0.072549	0.139841	-0.170401	0.067254	0.193738				-0.170744	0.079366	-0.096029	-0.204910	0.931780	0.276434	0.249026	0.728027	0.040344
15305	127.541667	-0.689214	0.616307	0.177942	-0.679625	0.616822	-0.070892	-0.603437	0.762458	0.187941	-0.586855	0.777723	-0.051090	-0.412241	1.049597	0.181495				-0.428736	1.070917	0.079567				-0.301500	0.676561	0.255148	-0.290298	0.723488	-0.090017	-0.184261	0.072427	0.139848	-0.170398	0.067259	0.193739				-0.170742	0.079364	-0.096028	-0.204939	0.931734	0.276464	0.248750	0.727803	0.040462
15306	127.550000	-0.689244	0.616304	0.177939	-0.679631	0.616845	-0.070895	-0.603289	0.762532	0.188096	-0.586893	0.777764	-0.051100	-0.412235	1.049708	0.181385				-0.428589	1.070982	0.079410				-0.301505	0.676562	0.255142	-0.290307	0.723487	-0.090022	-0.184329	0.072561	0.139843	-0.170398	0.067260	0.193751				-0.170743	0.079363	-0.096019	-0.204937	0.931695	0.276479	0.248504	0.727554	0.040540
15307	127.558333	-0.689271	0.616296	0.177937	-0.679651	0.616857	-0.070893	-0.603332	0.762559	0.188096	-0.586929	0.777814	-0.051120	-0.412244	1.049813	0.181284				-0.428451	1.071065	0.079273				-0.301506	0.676569	0.255139	-0.290317	0.723494	-0.090034	-0.184334	0.072559	0.139847	-0.170399	0.067266	0.193750				-0.170738	0.079364	-0.096022	-0.204910	0.931653	0.276466	0.248291	0.727307	0.040545
15308	127.566667	-0.689305	0.616289	0.177930	-0.679693	0.616863	-0.070884	-0.603545	0.762558	0.187954	-0.586970	0.777858	-0.051135	-0.412247	1.049922	0.181196				-0.428315	1.071145	0.079143				-0.301506	0.676569	0.255126	-0.290328	0.723499	-0.090044	-0.184333	0.072564	0.139852	-0.170400	0.067265	0.193751				-0.170740	0.079376	-0.096028	-0.204870	0.931597	0.276454	0.248112	0.727090	0.040523
15309	127.575000	-0.689337	0.616282	0.177920	-0.679704	0.616878	-0.070901	-0.603522	0.762578	0.188046	-0.587012	0.777896	-0.051153	-0.412258	1.050017	0.181083				-0.428182	1.071211	0.079022				-0.301499	0.676585	0.255129	-0.290341	0.723502	-0.090063	-0.184333	0.072569	0.139852	-0.170400	0.067264	0.193760				-0.170741	0.079366	-0.096013	-0.204791	0.931576	0.276397	0.247954	0.726918	0.040493
15310	127.583333	-0.689366	0.616271	0.177902	-0.679761	0.616869	-0.070893	-0.603645	0.762553	0.187935	-0.587057	0.777925	-0.051174	-0.412266	1.050091	0.180974				-0.428060	1.071270	0.078903				-0.301489	0.676597	0.255130	-0.290359	0.723498	-0.090066	-0.184334	0.072575	0.139853	-0.170407	0.067273	0.193755				-0.170741	0.079363	-0.096012	-0.204682	0.931579	0.276308	0.247802	0.726765	0.040480
15311	127.591667	-0.689404	0.616264	0.177883	-0.679793	0.616863	-0.070907	-0.603474	0.762627	0.188090	-0.587104	0.777953	-0.051198	-0.412309	1.050148	0.180855				-0.427949	1.071315	0.078788				-0.301482	0.676606	0.255124	-0.290373	0.723500	-0.090087	-0.184339	0.072581	0.139855	-0.170405	0.067273	0.193754				-0.170735	0.079368	-0.096012	-0.204578	0.931574	0.276228	0.247625	0.726612	0.040499
15312	127.600000	-0.689437	0.616249	0.177865	-0.679797	0.616849	-0.070944	-0.603522	0.762634	0.188131	-0.587150	0.777972	-0.051221	-0.412320	1.050183	0.180791				-0.427840	1.071353	0.078658				-0.301470	0.676617	0.255115	-0.290383	0.723499	-0.090098	-0.184339	0.072579	0.139851	-0.170407	0.067266	0.193753				-0.170740	0.079367	-0.096012	-0.204475	0.931571	0.276148	0.247418	0.726448	0.040524
15313	127.608333	-0.689467	0.616236	0.177849	-0.679856	0.616831	-0.070943	-0.603537	0.762623	0.188092	-0.587200	0.777991	-0.051244	-0.412353	1.050219	0.180697				-0.427734	1.071385	0.078549				-0.301460	0.676641	0.255107	-0.290391	0.723503	-0.090121	-0.184341	0.072586	0.139849	-0.170408	0.067271	0.193755				-0.170743	0.079366	-0.096013	-0.204376	0.931568	0.276064	0.247147	0.726237	0.040559
15314	127.616667	-0.689498	0.616222	0.177838	-0.679883	0.616813	-0.070960	-0.603553	0.762608	0.188054	-0.587249	0.778006	-0.051262	-0.412382	1.050252	0.180616				-0.427627	1.071415	0.078436				-0.301451	0.676653	0.255094	-0.290399	0.723504	-0.090114	-0.184343	0.072582	0.139846	-0.170410	0.067276	0.193756				-0.170747	0.079369	-0.096016	-0.204282	0.931555	0.275985	0.246814	0.725987	0.040594
15315	127.625000	-0.689523	0.616215	0.177832	-0.679925	0.616798	-0.070969	-0.603680	0.762567	0.187961	-0.587292	0.778019	-0.051290	-0.412410	1.050288	0.180549				-0.427520	1.071434	0.078345				-0.301443	0.676665	0.255079	-0.290403	0.723501	-0.090116	-0.184343	0.072584	0.139838	-0.170408	0.067277	0.193753				-0.170746	0.079365	-0.096016	-0.204208	0.931543	0.275900	0.246450	0.725701	0.040646
15316	127.633333	-0.689541	0.616206	0.177826	-0.679961	0.616785	-0.070980	-0.603618	0.762601	0.188079	-0.587330	0.778030	-0.051318	-0.412433	1.050305	0.180481				-0.427416	1.071460	0.078244				-0.301435	0.676673	0.255070	-0.290400	0.723501	-0.090121	-0.184339	0.072579	0.139837	-0.170404	0.067280	0.193757				-0.170745	0.079361	-0.096014	-0.204140	0.931540	0.275823	0.246063	0.725403	0.040740
15317	127.641667	-0.689552	0.616196	0.177824	-0.679939	0.616771	-0.070983	-0.603622	0.762578	0.188015	-0.587358	0.778043	-0.051342	-0.412465	1.050327	0.180405				-0.427315	1.071486	0.078149				-0.301389	0.676760	0.255294	-0.290395	0.723507	-0.090128	-0.184344	0.072578	0.139834	-0.170408	0.067274	0.193754				-0.170740	0.079366	-0.096014	-0.204090	0.931534	0.275768	0.245701	0.725141	0.040895
15318	127.650000	-0.689563	0.616186	0.177820	-0.679986	0.616764	-0.070987	-0.603645	0.762576	0.188005	-0.587376	0.778053	-0.051376	-0.412495	1.050350	0.180331				-0.427199	1.071511	0.078036				-0.301433	0.676675	0.255047	-0.290390	0.723511	-0.090132	-0.184342	0.072578	0.139833	-0.170404	0.067280	0.193747				-0.170731	0.079366	-0.096011	-0.204058	0.931529	0.275721	0.245409	0.724943	0.041087
15319	127.658333	-0.689562	0.616185	0.177818	-0.679996	0.616753	-0.070987	-0.603671	0.762582	0.188026	-0.587397	0.778063	-0.051394	-0.412528	1.050395	0.180254				-0.427096	1.071562	0.077941				-0.301434	0.676683	0.255045	-0.290389	0.723509	-0.090140	-0.184338	0.072579	0.139828	-0.170403	0.067277	0.193742				-0.170740	0.079364	-0.096009	-0.204010	0.931632	0.275812	0.245256	0.724868	0.041289
15320	127.666667	-0.689557	0.616182	0.177817	-0.679999	0.616754	-0.070995	-0.603874	0.762516	0.187838	-0.587420	0.778074	-0.051412	-0.412552	1.050421	0.180171				-0.426990	1.071608	0.077837				-0.301435	0.676689	0.255047	-0.290382	0.723508	-0.090159	-0.184330	0.072579	0.139826	-0.170403	0.067272	0.193734				-0.170735	0.079366	-0.096011	-0.203983	0.931698	0.275900	0.245194	0.724893	0.041460
15321	127.675000	-0.689550	0.616179	0.177811	-0.679958	0.616748	-0.070989	-0.603864	0.762539	0.187842	-0.587432	0.778083	-0.051437	-0.412584	1.050466	0.180075				-0.426894	1.071666	0.077733				-0.301443	0.676674	0.255042	-0.290386	0.723508	-0.090166	-0.184335	0.072577	0.139821	-0.170407	0.067270	0.193731				-0.170731	0.079361	-0.096012	-0.204111	0.931516	0.275677	0.245200	0.724987	0.041602
15322	127.683333	-0.689540	0.616177	0.177810	-0.679989	0.616753	-0.070992	-0.603856	0.762562	0.187848	-0.587441	0.778095	-0.051464	-0.412614	1.050525	0.179976				-0.426907	1.071782	0.077454				-0.301453	0.676675	0.255047	-0.290384	0.723503	-0.090168	-0.184334	0.072573	0.139818	-0.170400	0.067264	0.193731				-0.170733	0.079356	-0.096009	-0.204166	0.931514	0.275689	0.245210	0.725088	0.041738
15323	127.691667	-0.689525	0.616184	0.177812	-0.679965	0.616757	-0.070987	-0.603795	0.762570	0.187941	-0.587432	0.778103	-0.051471	-0.412638	1.050615	0.179924				-0.426810	1.071846	0.077349				-0.301458	0.676666	0.255050	-0.290379	0.723503	-0.090163	-0.184336	0.072577	0.139818	-0.170405	0.067275	0.193731				-0.170728	0.079359	-0.096014	-0.204228	0.931513	0.275722	0.245185	0.725173	0.041893
15324	127.700000	-0.689505	0.616194	0.177812	-0.679977	0.616765	-0.070990	-0.603696	0.762605	0.188046	-0.587417	0.778107	-0.051477	-0.412664	1.050668	0.179855				-0.426709	1.071890	0.077230				-0.301461	0.676658	0.255064	-0.290371	0.723507	-0.090160	-0.184332	0.072579	0.139822	-0.170403	0.067278	0.193740				-0.170726	0.079356	-0.096010	-0.204302	0.931506	0.275762	0.245111	0.725231	0.042087
15325	127.708333	-0.689492	0.616197	0.177819	-0.679950	0.616769	-0.070987	-0.603673	0.762587	0.187993	-0.587405	0.778112	-0.051482	-0.412693	1.050738	0.179781				-0.426628	1.071950	0.077146				-0.301428	0.676725	0.255301	-0.290362	0.723508	-0.090139	-0.184337	0.072568	0.139822	-0.170408	0.067278	0.193741				-0.170727	0.079351	-0.096008	-0.204378	0.931500	0.275802	0.244961	0.725227	0.042344
15326	127.716667	-0.689481	0.616198	0.177822	-0.679960	0.616776	-0.070986	-0.603672	0.762578	0.187990	-0.587385	0.778113	-0.051487	-0.412720	1.050801	0.179724				-0.426557	1.072004	0.077068				-0.301394	0.676792	0.255549	-0.290344	0.723509	-0.090126	-0.184339	0.072569	0.139817	-0.170413	0.067281	0.193744				-0.170723	0.079351	-0.096011	-0.204447	0.931489	0.275855	0.244746	0.725177	0.042620
15327	127.725000	-0.689463	0.616206	0.177823	-0.679939	0.616783	-0.071000	-0.603733	0.762583	0.187957	-0.587356	0.778103	-0.051480	-0.412740	1.050860	0.179636				-0.426494	1.072041	0.076990				-0.301397	0.676783	0.255559	-0.290322	0.723509	-0.090108	-0.184340	0.072566	0.139821	-0.170407	0.067276	0.193740				-0.170718	0.079354	-0.096016	-0.204410	0.931744	0.276132	0.244469	0.725066	0.042913
15328	127.733333	-0.689451	0.616207	0.177823	-0.679902	0.616777	-0.070990	-0.603852	0.762489	0.187821	-0.587317	0.778089	-0.051474	-0.412773	1.050942	0.179578				-0.426412	1.072076	0.076878				-0.301406	0.676765	0.255563	-0.290302	0.723506	-0.090091	-0.184342	0.072561	0.139817	-0.170406	0.067274	0.193731				-0.170715	0.079345	-0.096015	-0.204455	0.931734	0.276190	0.244173	0.724931	0.043191
15329	127.741667	-0.689444	0.616209	0.177816	-0.679911	0.616780	-0.070994	-0.603645	0.762533	0.187957	-0.587308	0.778086	-0.051502	-0.412793	1.051009	0.179520				-0.426355	1.072131	0.076836				-0.301413	0.676755	0.255571	-0.290277	0.723505	-0.090075	-0.184340	0.072574	0.139812	-0.170408	0.067270	0.193725				-0.170720	0.079350	-0.096018	-0.204535	0.931588	0.276133	0.243889	0.724809	0.043419
15330	127.750000	-0.689439	0.616210	0.177814	-0.679918	0.616786	-0.070997	-0.603650	0.762536	0.188005	-0.587275	0.778078	-0.051504	-0.412814	1.051075	0.179476				-0.426281	1.072135	0.076756				-0.301419	0.676749	0.255580	-0.290253	0.723512	-0.090056	-0.184340	0.072573	0.139812	-0.170402	0.067272	0.193720				-0.170717	0.079339	-0.096018	-0.204604	0.931436	0.276083	0.243639	0.724723	0.043598
15331	127.758333	-0.689427	0.616210	0.177816	-0.679859	0.616792	-0.071006	-0.603703	0.762522	0.187910	-0.587237	0.778068	-0.051497	-0.412830	1.051137	0.179423				-0.426236	1.072147	0.076696				-0.301463	0.676651	0.255357	-0.290225	0.723513	-0.090035	-0.184337	0.072578	0.139814	-0.170403	0.067270	0.193730				-0.170715	0.079338	-0.096016	-0.204607	0.931417	0.276147	0.243440	0.724689	0.043714
15332	127.766667	-0.689421	0.616210	0.177817	-0.679862	0.616796	-0.070993	-0.603625	0.762493	0.187933	-0.587203	0.778055	-0.051487	-0.412849	1.051184	0.179386				-0.426193	1.072151	0.076642				-0.301510	0.676557	0.255135	-0.290202	0.723513	-0.090004	-0.184342	0.072581	0.139816	-0.170406	0.067270	0.193735				-0.170716	0.079338	-0.096016	-0.204605	0.931388	0.276202	0.243254	0.724679	0.043790
15333	127.775000	-0.689420	0.616215	0.177821	-0.679888	0.616802	-0.070994	-0.603706	0.762469	0.187857	-0.587179	0.778052	-0.051485	-0.412873	1.051228	0.179353				-0.426148	1.072152	0.076602				-0.301513	0.676544	0.255136	-0.290177	0.723516	-0.089988	-0.184339	0.072580	0.139821	-0.170406	0.067272	0.193741				-0.170714	0.079335	-0.096015	-0.204586	0.931347	0.276251	0.243062	0.724685	0.043834
15334	127.783333	-0.689416	0.616218	0.177828	-0.679819	0.616814	-0.071006	-0.603814	0.762414	0.187776	-0.587159	0.778052	-0.051485	-0.412900	1.051286	0.179312				-0.426113	1.072160	0.076556				-0.301517	0.676532	0.255140	-0.290157	0.723513	-0.089956	-0.184336	0.072580	0.139821	-0.170401	0.067285	0.193743				-0.170714	0.079337	-0.096014	-0.204558	0.931311	0.276292	0.242847	0.724698	0.043859
15335	127.791667	-0.689412	0.616221	0.177836	-0.679825	0.616817	-0.070991	-0.603708	0.762437	0.187853	-0.587142	0.778049	-0.051481	-0.412911	1.051337	0.179305				-0.426072	1.072184	0.076519				-0.301517	0.676525	0.255143	-0.290143	0.723510	-0.089928	-0.184337	0.072584	0.139823	-0.170404	0.067278	0.193748				-0.170706	0.079332	-0.096009	-0.204532	0.931239	0.276343	0.242588	0.724701	0.043861
15336	127.800000	-0.689411	0.616222	0.177840	-0.679805	0.616819	-0.070994	-0.603600	0.762459	0.187928	-0.587127	0.778040	-0.051477	-0.412933	1.051391	0.179288				-0.426039	1.072197	0.076493				-0.301520	0.676521	0.255139	-0.290130	0.723516	-0.089918	-0.184335	0.072586	0.139822	-0.170406	0.067282	0.193747				-0.170703	0.079341	-0.096013	-0.204492	0.931194	0.276373	0.242275	0.724689	0.043839
15337	127.808333	-0.689413	0.616219	0.177841	-0.679846	0.616815	-0.070973	-0.603568	0.762501	0.187975	-0.587119	0.778037	-0.051472	-0.412953	1.051435	0.179259				-0.426005	1.072216	0.076453				-0.301519	0.676521	0.255137	-0.290121	0.723521	-0.089908	-0.184337	0.072587	0.139816	-0.170404	0.067281	0.193739				-0.170702	0.079342	-0.096019	-0.204458	0.931188	0.276402	0.241905	0.724627	0.043795
15338	127.816667	-0.689418	0.616221	0.177850	-0.679800	0.616816	-0.070992	-0.603602	0.762463	0.187992	-0.587119	0.778031	-0.051468	-0.412983	1.051480	0.179248				-0.425983	1.072238	0.076421				-0.301523	0.676514	0.255125	-0.290115	0.723521	-0.089897	-0.184337	0.072594	0.139813	-0.170403	0.067279	0.193736				-0.170704	0.079333	-0.096016	-0.204422	0.931142	0.276421	0.241507	0.724522	0.043739
15339	127.825000	-0.689420	0.616217	0.177854	-0.679820	0.616815	-0.070980	-0.603682	0.762406	0.187866	-0.587116	0.778031	-0.051457	-0.413011	1.051505	0.179243				-0.425971	1.072248	0.076405				-0.301518	0.676508	0.255124	-0.290119	0.723519	-0.089892	-0.184339	0.072600	0.139814	-0.170406	0.067280	0.193739				-0.170702	0.079342	-0.096009	-0.204394	0.931134	0.276442	0.241090	0.724381	0.043651
15340	127.833333	-0.689424	0.616210	0.177865	-0.679869	0.616812	-0.070966	-0.603575	0.762428	0.187954	-0.587121	0.778021	-0.051446	-0.413040	1.051521	0.179244				-0.425963	1.072252	0.076399				-0.301519	0.676495	0.255118	-0.290123	0.723523	-0.089889	-0.184346	0.072599	0.139829	-0.170412	0.067284	0.193744				-0.170705	0.079347	-0.096016	-0.204379	0.931083	0.276451	0.240675	0.724224	0.043536
15341	127.841667	-0.689427	0.616203	0.177876	-0.679841	0.616809	-0.070966	-0.603578	0.762424	0.187996	-0.587127	0.778019	-0.051436	-0.413060	1.051536	0.179246				-0.425963	1.072269	0.076399				-0.301516	0.676490	0.255121	-0.290134	0.723533	-0.089888	-0.184342	0.072601	0.139829	-0.170408	0.067280	0.193751				-0.170704	0.079340	-0.096013	-0.204365	0.931076	0.276465	0.240267	0.724034	0.043397
15342	127.850000	-0.689434	0.616196	0.177884	-0.679812	0.616812	-0.070971	-0.603571	0.762405	0.187980	-0.587131	0.778014	-0.051422	-0.413085	1.051553	0.179256				-0.425968	1.072282	0.076405				-0.301517	0.676480	0.255114	-0.290144	0.723534	-0.089887	-0.184342	0.072597	0.139834	-0.170406	0.067285	0.193758				-0.170707	0.079330	-0.096008	-0.204359	0.931046	0.276470	0.239850	0.723809	0.043267
15343	127.858333	-0.689438	0.616192	0.177898	-0.679842	0.616801	-0.070943	-0.603571	0.762393	0.187989	-0.587140	0.778013	-0.051408	-0.413118	1.051574	0.179286				-0.425962	1.072306	0.076416				-0.301513	0.676478	0.255115	-0.290152	0.723538	-0.089889	-0.184346	0.072603	0.139837	-0.170411	0.067293	0.193759				-0.170706	0.079331	-0.096002	-0.204359	0.931032	0.276465	0.239430	0.723536	0.043121
15344	127.866667	-0.689446	0.616191	0.177908	-0.679844	0.616799	-0.070937	-0.603573	0.762387	0.188001	-0.587150	0.778012	-0.051392	-0.413135	1.051579	0.179285				-0.425958	1.072327	0.076430				-0.301514	0.676478	0.255106	-0.290163	0.723539	-0.089890	-0.184349	0.072602	0.139835	-0.170414	0.067287	0.193763				-0.170706	0.079331	-0.096001	-0.204364	0.931052	0.276468	0.239042	0.723249	0.042968
15345	127.875000	-0.689455	0.616185	0.177912	-0.679850	0.616794	-0.070934	-0.603651	0.762397	0.187978	-0.587159	0.778006	-0.051385	-0.413160	1.051583	0.179323				-0.425962	1.072329	0.076449				-0.301510	0.676475	0.255099	-0.290168	0.723548	-0.089900	-0.184346	0.072602	0.139834	-0.170409	0.067290	0.193756				-0.170701	0.079323	-0.096000	-0.204371	0.931038	0.276446	0.238675	0.722934	0.042780
15346	127.883333	-0.689461	0.616180	0.177917	-0.679857	0.616791	-0.070929	-0.603786	0.762312	0.187858	-0.587169	0.778003	-0.051373	-0.413178	1.051565	0.179332				-0.425976	1.072317	0.076467				-0.301506	0.676474	0.255090	-0.290177	0.723541	-0.089892	-0.184344	0.072603	0.139826	-0.170407	0.067282	0.193749				-0.170692	0.079317	-0.096000	-0.204376	0.931037	0.276431	0.238374	0.722627	0.042601
15347	127.891667	-0.689472	0.616172	0.177921	-0.679864	0.616792	-0.070937	-0.603788	0.762301	0.187861	-0.587178	0.778002	-0.051365	-0.413231	1.051613	0.179426				-0.426008	1.072309	0.076520				-0.301503	0.676465	0.255086	-0.290185	0.723545	-0.089898	-0.184346	0.072605	0.139829	-0.170410	0.067285	0.193751				-0.170695	0.079320	-0.096006	-0.204391	0.931057	0.276410	0.238176	0.722346	0.042460
15348	127.900000	-0.689487	0.616161	0.177925	-0.679865	0.616787	-0.070921	-0.603594	0.762345	0.188016	-0.587184	0.778003	-0.051357	-0.413288	1.051675	0.179557				-0.426034	1.072303	0.076558				-0.301503	0.676448	0.255079	-0.290193	0.723549	-0.089900	-0.184344	0.072613	0.139828	-0.170406	0.067284	0.193748				-0.170685	0.079310	-0.096004	-0.204407	0.931082	0.276404	0.238017	0.722069	0.042331
15349	127.908333	-0.689493	0.616150	0.177929	-0.679877	0.616785	-0.070919	-0.603817	0.762271	0.187886	-0.587196	0.778007	-0.051349	-0.413285	1.051581	0.179532				-0.426062	1.072290	0.076600				-0.301503	0.676441	0.255084	-0.290197	0.723547	-0.089893	-0.184343	0.072615	0.139833	-0.170408	0.067282	0.193763				-0.170685	0.079311	-0.096003	-0.204429	0.931074	0.276385	0.237868	0.721757	0.042207
15350	127.916667	-0.689501	0.616146	0.177933	-0.679886	0.616785	-0.070920	-0.603602	0.762324	0.188027	-0.587200	0.778004	-0.051343	-0.413282	1.051471	0.179515				-0.426100	1.072273	0.076649				-0.301500	0.676434	0.255088	-0.290197	0.723550	-0.089891	-0.184347	0.072618	0.139836	-0.170413	0.067291	0.193765				-0.170681	0.079308	-0.095995	-0.204456	0.931078	0.276366	0.237717	0.721396	0.042090
15351	127.925000	-0.689515	0.616137	0.177937	-0.679909	0.616787	-0.070919	-0.603706	0.762287	0.187953	-0.587207	0.778005	-0.051335	-0.413338	1.051513	0.179638				-0.426151	1.072260	0.076721				-0.301497	0.676434	0.255097	-0.290198	0.723558	-0.089888	-0.184346	0.072619	0.139844	-0.170412	0.067294	0.193770				-0.170673	0.079309	-0.095994	-0.204476	0.931122	0.276363	0.237558	0.720982	0.042022
15352	127.933333	-0.689528	0.616135	0.177937	-0.679943	0.616792	-0.070923	-0.603851	0.762242	0.187918	-0.587208	0.778007	-0.051332	-0.413397	1.051558	0.179763				-0.426211	1.072229	0.076784				-0.301498	0.676424	0.255096	-0.290197	0.723563	-0.089878	-0.184344	0.072616	0.139845	-0.170412	0.067300	0.193772				-0.170672	0.079300	-0.095998	-0.204500	0.931137	0.276354	0.237404	0.720516	0.041960
15353	127.941667	-0.689538	0.616135	0.177938	-0.679918	0.616794	-0.070931	-0.603821	0.762254	0.187880	-0.587208	0.778005	-0.051324	-0.413413	1.051441	0.179735				-0.426255	1.072192	0.076798				-0.301496	0.676429	0.255100	-0.290194	0.723566	-0.089881	-0.184347	0.072619	0.139841	-0.170410	0.067301	0.193765				-0.170659	0.079303	-0.096001	-0.204541	0.931112	0.276366	0.237255	0.719999	0.041885
15354	127.950000	-0.689549	0.616130	0.177938	-0.679924	0.616790	-0.070925	-0.603624	0.762302	0.188033	-0.587211	0.778004	-0.051322	-0.413434	1.051316	0.179693				-0.426324	1.072158	0.076865				-0.301495	0.676436	0.255108	-0.290198	0.723568	-0.089874	-0.184349	0.072621	0.139834	-0.170409	0.067302	0.193758				-0.170652	0.079288	-0.096002	-0.204566	0.931105	0.276379	0.237123	0.719438	0.041809
15355	127.958333	-0.689561	0.616128	0.177939	-0.679950	0.616792	-0.070927	-0.603705	0.762314	0.188006	-0.587214	0.778004	-0.051319	-0.413471	1.051257	0.179730				-0.426390	1.072117	0.076894				-0.301499	0.676427	0.255104	-0.290196	0.723566	-0.089865	-0.184349	0.072619	0.139832	-0.170415	0.067298	0.193759				-0.170644	0.079292	-0.096009	-0.204594	0.931128	0.276406	0.237019	0.718843	0.041704
15356	127.966667	-0.689565	0.616122	0.177939	-0.679953	0.616800	-0.070948	-0.603837	0.762237	0.187884	-0.587217	0.778000	-0.051315	-0.413528	1.051192	0.179738				-0.426463	1.072041	0.076922				-0.301503	0.676422	0.255109	-0.290198	0.723566	-0.089858	-0.184346	0.072619	0.139829	-0.170412	0.067297	0.193755				-0.170635	0.079281	-0.096006	-0.204626	0.931097	0.276429	0.236938	0.718230	0.041582
15357	127.975000	-0.689574	0.616116	0.177935	-0.679988	0.616794	-0.070930	-0.603741	0.762252	0.187956	-0.587222	0.777999	-0.051307	-0.413581	1.051134	0.179766				-0.426537	1.071990	0.076946				-0.301505	0.676419	0.255116	-0.290200	0.723565	-0.089849	-0.184348	0.072621	0.139832	-0.170414	0.067293	0.193760				-0.170619	0.079263	-0.096003	-0.204641	0.931101	0.276473	0.236922	0.717612	0.041437
15358	127.983333	-0.689586	0.616106	0.177936	-0.679967	0.616793	-0.070928	-0.603644	0.762267	0.188030	-0.587225	0.777992	-0.051303	-0.413665	1.051077	0.179796				-0.426619	1.071941	0.076972				-0.301508	0.676405	0.255120	-0.290203	0.723569	-0.089849	-0.184352	0.072625	0.139839	-0.170412	0.067293	0.193763				-0.170600	0.079245	-0.095993	-0.204662	0.931074	0.276502	0.236940	0.717003	0.041280
15359	127.991667	-0.689598	0.616099	0.177938	-0.680020	0.616796	-0.070929	-0.603649	0.762256	0.188028	-0.587232	0.777986	-0.051295	-0.413737	1.051015	0.179831				-0.426704	1.071872	0.076997				-0.301516	0.676395	0.255129	-0.290207	0.723573	-0.089844	-0.184348	0.072629	0.139839	-0.170413	0.067301	0.193766				-0.170587	0.079240	-0.095993	-0.204671	0.931077	0.276551	0.237021	0.716398	0.041125
15360	128.000000	-0.689601	0.616092	0.177942	-0.680039	0.616794	-0.070928	-0.603686	0.762213	0.188019	-0.587246	0.777981	-0.051283	-0.413793	1.050968	0.179848				-0.426788	1.071817	0.077012				-0.301520	0.676386	0.255136	-0.290210	0.723574	-0.089830	-0.184351	0.072622	0.139844	-0.170415	0.067303	0.193776				-0.170564	0.079214	-0.095985	-0.204679	0.931052	0.276581	0.237132	0.715792	0.040957
15361	128.008333	-0.689615	0.616084	0.177944	-0.680059	0.616790	-0.070928	-0.603757	0.762202	0.187951	-0.587255	0.777971	-0.051282	-0.413879	1.050921	0.179872				-0.426879	1.071754	0.077032				-0.301526	0.676372	0.255138	-0.290216	0.723575	-0.089823	-0.184347	0.072617	0.139844	-0.170410	0.067302	0.193768				-0.170538	0.079205	-0.095986	-0.204680	0.931033	0.276621	0.237273	0.715175	0.040774
15362	128.016667	-0.689634	0.616078	0.177948	-0.680082	0.616787	-0.070929	-0.603863	0.762166	0.187874	-0.587260	0.777962	-0.051287	-0.413951	1.050858	0.179875				-0.426967	1.071702	0.077042				-0.301528	0.676364	0.255138	-0.290220	0.723575	-0.089819	-0.184349	0.072610	0.139839	-0.170407	0.067296	0.193764				-0.170514	0.079189	-0.095981	-0.204678	0.931009	0.276647	0.237434	0.714552	0.040583
15363	128.025000	-0.689644	0.616073	0.177950	-0.680145	0.616808	-0.071016	-0.603743	0.762224	0.187993	-0.587282	0.777961	-0.051284	-0.414043	1.050841	0.179892				-0.427061	1.071665	0.077073				-0.301534	0.676360	0.255138	-0.290234	0.723581	-0.089823	-0.184344	0.072616	0.139832	-0.170412	0.067297	0.193761				-0.170492	0.079172	-0.095978	-0.204669	0.930993	0.276671	0.237592	0.713895	0.040381
15364	128.033333	-0.689657	0.616064	0.177952	-0.680139	0.616788	-0.070926	-0.603913	0.762132	0.187909	-0.587306	0.777962	-0.051280	-0.414112	1.050806	0.179909				-0.427136	1.071612	0.077057				-0.301538	0.676366	0.255139	-0.290249	0.723582	-0.089819	-0.184351	0.072615	0.139837	-0.170410	0.067296	0.193755				-0.170461	0.079161	-0.095983	-0.204646	0.930976	0.276691	0.237763	0.713232	0.040190
15365	128.041667	-0.689674	0.616058	0.177957	-0.680166	0.616789	-0.070924	-0.603785	0.762164	0.187950	-0.587317	0.777966	-0.051281	-0.414198	1.050751	0.179899				-0.427236	1.071565	0.077086				-0.301544	0.676351	0.255127	-0.290265	0.723588	-0.089826	-0.184354	0.072617	0.139833	-0.170417	0.067301	0.193757				-0.170436	0.079139	-0.095963	-0.204630	0.930961	0.276701	0.237920	0.712515	0.039988
15366	128.050000	-0.689696	0.616048	0.177961	-0.680192	0.616788	-0.070921	-0.603700	0.762185	0.188030	-0.587349	0.777971	-0.051273	-0.414292	1.050712	0.179919				-0.427333	1.071498	0.077087				-0.301549	0.676348	0.255119	-0.290277	0.723592	-0.089837	-0.184355	0.072615	0.139831	-0.170421	0.067303	0.193750				-0.170406	0.079128	-0.095960	-0.204602	0.930973	0.276709	0.238080	0.711797	0.039778
15367	128.058333	-0.689711	0.616037	0.177968	-0.680229	0.616793	-0.070916	-0.603925	0.762121	0.187900	-0.587372	0.777970	-0.051265	-0.414362	1.050649	0.179899				-0.427436	1.071410	0.077095				-0.301548	0.676343	0.255110	-0.290293	0.723591	-0.089837	-0.184352	0.072614	0.139830	-0.170415	0.067301	0.193758				-0.170377	0.079118	-0.095960	-0.204579	0.930934	0.276695	0.238239	0.711050	0.039553
15368	128.066667	-0.689732	0.616022	0.177974	-0.680265	0.616794	-0.070914	-0.603752	0.762140	0.188030	-0.587398	0.777964	-0.051261	-0.414443	1.050592	0.179895				-0.427544	1.071328	0.077103				-0.301550	0.676334	0.255102	-0.290303	0.723596	-0.089849	-0.184353	0.072629	0.139834	-0.170420	0.067307	0.193766				-0.170353	0.079111	-0.095954	-0.204551	0.930928	0.276682	0.238412	0.710337	0.039314
15369	128.075000	-0.689758	0.616006	0.177978	-0.680305	0.616786	-0.070907	-0.603742	0.762162	0.188045	-0.587420	0.777962	-0.051259	-0.414519	1.050541	0.179903				-0.427651	1.071253	0.077101				-0.301550	0.676326	0.255088	-0.290313	0.723595	-0.089853	-0.184353	0.072620	0.139831	-0.170418	0.067310	0.193759				-0.170326	0.079092	-0.095947	-0.204522	0.930915	0.276664	0.238633	0.709701	0.039059
15370	128.083333	-0.689785	0.615991	0.177981	-0.680341	0.616780	-0.070907	-0.603820	0.762112	0.188074	-0.587442	0.777951	-0.051261	-0.414593	1.050482	0.179902				-0.427757	1.071164	0.077106				-0.301550	0.676320	0.255074	-0.290320	0.723592	-0.089859	-0.184347	0.072621	0.139830	-0.170418	0.067314	0.193753				-0.170297	0.079076	-0.095946	-0.204498	0.930921	0.276640	0.238711	0.709140	0.038644
15371	128.091667	-0.689807	0.615979	0.177985	-0.680415	0.616792	-0.070997	-0.603802	0.762109	0.188035	-0.587472	0.777944	-0.051259	-0.414672	1.050440	0.179928				-0.427855	1.071081	0.077101				-0.301554	0.676319	0.255049	-0.290335	0.723590	-0.089861	-0.184350	0.072613	0.139824	-0.170414	0.067307	0.193754				-0.170258	0.079069	-0.095949	-0.204477	0.930895	0.276606	0.239059	0.708637	0.038477
15372	128.100000	-0.689838	0.615963	0.177988	-0.680426	0.616762	-0.070910	-0.603800	0.762123	0.188044	-0.587503	0.777940	-0.051258	-0.414719	1.050378	0.179923				-0.427959	1.070999	0.077099				-0.301555	0.676318	0.255033	-0.290346	0.723594	-0.089870	-0.184354	0.072611	0.139824	-0.170414	0.067309	0.193749				-0.170208	0.079071	-0.095954	-0.204456	0.930896	0.276568	0.239230	0.708180	0.038170
15373	128.108333	-0.689866	0.615947	0.177994	-0.680477	0.616745	-0.070901	-0.603833	0.762103	0.188046	-0.587616	0.777969	-0.051272	-0.414785	1.050350	0.179937				-0.428062	1.070937	0.077110				-0.301557	0.676310	0.255014	-0.290371	0.723598	-0.089881	-0.184354	0.072612	0.139822	-0.170416	0.067305	0.193747				-0.170197	0.079031	-0.095926	-0.204445	0.930907	0.276526	0.239521	0.707755	0.038021
15374	128.116667	-0.689898	0.615932	0.177997	-0.680525	0.616742	-0.070899	-0.604071	0.762048	0.187940	-0.587592	0.777938	-0.051236	-0.414853	1.050337	0.179954				-0.428155	1.070883	0.077108				-0.301559	0.676310	0.255004	-0.290396	0.723604	-0.089895	-0.184351	0.072621	0.139823	-0.170413	0.067309	0.193752				-0.170161	0.079023	-0.095921	-0.204434	0.930919	0.276475	0.239604	0.707371	0.037721
15375	128.125000	-0.689928	0.615918	0.178003	-0.680600	0.616772	-0.070985	-0.604057	0.762048	0.187910	-0.587633	0.777935	-0.051229	-0.414920	1.050330	0.179929				-0.428248	1.070839	0.077097				-0.301563	0.676317	0.254992	-0.290430	0.723606	-0.089911	-0.184357	0.072622	0.139824	-0.170417	0.067309	0.193752				-0.170107	0.079038	-0.095930	-0.204429	0.930940	0.276433	0.239729	0.707000	0.037483
15376	128.133333	-0.689961	0.615898	0.178011	-0.680611	0.616749	-0.070893	-0.604073	0.762041	0.187920	-0.587701	0.777928	-0.051216	-0.414965	1.050329	0.179942				-0.428346	1.070798	0.077082				-0.301567	0.676314	0.254983	-0.290471	0.723604	-0.089923	-0.184354	0.072631	0.139824	-0.170421	0.067315	0.193754				-0.170066	0.079016	-0.095909	-0.204446	0.930953	0.276379	0.239836	0.706676	0.037245
15377	128.141667	-0.689989	0.615883	0.178023	-0.680706	0.616759	-0.070968	-0.604113	0.762026	0.187951	-0.587754	0.777937	-0.051218	-0.415013	1.050336	0.179930				-0.428432	1.070744	0.077086				-0.301570	0.676314	0.254983	-0.290508	0.723606	-0.089937	-0.184357	0.072623	0.139830	-0.170426	0.067316	0.193758				-0.170032	0.079010	-0.095899	-0.204450	0.930985	0.276333	0.239933	0.706387	0.037006
15378	128.150000	-0.690027	0.615870	0.178039	-0.680709	0.616736	-0.070873	-0.604151	0.762013	0.187982	-0.587796	0.777924	-0.051194	-0.415057	1.050344	0.179928				-0.428521	1.070697	0.077070				-0.301575	0.676313	0.254988	-0.290550	0.723601	-0.089945	-0.184360	0.072624	0.139829	-0.170426	0.067319	0.193761				-0.170000	0.079005	-0.095890	-0.204481	0.930984	0.276300	0.240043	0.706122	0.036763
15379	128.158333	-0.690053	0.615849	0.178046	-0.680806	0.616751	-0.070954	-0.603963	0.762043	0.188097	-0.587847	0.777924	-0.051196	-0.415095	1.050369	0.179916				-0.428611	1.070679	0.077046				-0.301580	0.676314	0.254984	-0.290588	0.723601	-0.089956	-0.184361	0.072614	0.139827	-0.170428	0.067311	0.193756				-0.169962	0.078990	-0.095878	-0.204506	0.931004	0.276264	0.240166	0.705901	0.036534
15380	128.166667	-0.690079	0.615843	0.178057	-0.680842	0.616712	-0.070846	-0.603961	0.762059	0.188109	-0.587888	0.777917	-0.051182	-0.415137	1.050406	0.179903				-0.428705	1.070642	0.077042				-0.301587	0.676305	0.254976	-0.290617	0.723608	-0.089968	-0.184362	0.072612	0.139825	-0.170424	0.067316	0.193752				-0.169924	0.078981	-0.095867	-0.204535	0.931042	0.276254	0.240286	0.705717	0.036317
15381	128.175000	-0.690107	0.615820	0.178061	-0.680917	0.616727	-0.070930	-0.603981	0.762087	0.188158	-0.587951	0.777917	-0.051200	-0.415172	1.050437	0.179890				-0.428792	1.070621	0.077004				-0.301599	0.676302	0.254974	-0.290688	0.723650	-0.089959	-0.184362	0.072612	0.139824	-0.170421	0.067314	0.193743				-0.169893	0.078977	-0.095849	-0.204559	0.931056	0.276220	0.240404	0.705549	0.036115
15382	128.183333	-0.690132	0.615809	0.178068	-0.680997	0.616749	-0.071011	-0.604031	0.762030	0.188108	-0.587989	0.777911	-0.051198	-0.415205	1.050484	0.179870				-0.428871	1.070597	0.076980				-0.301605	0.676305	0.254973	-0.290755	0.723696	-0.089950	-0.184359	0.072612	0.139824	-0.170418	0.067309	0.193745				-0.169858	0.078967	-0.095836	-0.204589	0.931042	0.276211	0.240516	0.705377	0.035919
15383	128.191667	-0.690158	0.615790	0.178073	-0.680986	0.616682	-0.070833	-0.604054	0.762023	0.188106	-0.588023	0.777906	-0.051193	-0.415229	1.050525	0.179851				-0.428965	1.070536	0.076961				-0.301615	0.676301	0.254965	-0.290774	0.723700	-0.089946	-0.184360	0.072626	0.139820	-0.170423	0.067315	0.193747				-0.169824	0.078963	-0.095823	-0.204609	0.931059	0.276207	0.240632	0.705201	0.035735
15384	128.200000	-0.690182	0.615776	0.178074	-0.681038	0.616677	-0.070829	-0.604244	0.761993	0.187962	-0.588059	0.777903	-0.051193	-0.415254	1.050558	0.179827				-0.429055	1.070480	0.076937				-0.301623	0.676298	0.254957	-0.290788	0.723708	-0.089942	-0.184361	0.072622	0.139829	-0.170419	0.067326	0.193747				-0.169796	0.078965	-0.095819	-0.204614	0.931110	0.276196	0.240748	0.705027	0.035555
15385	128.208333	-0.690202	0.615767	0.178074	-0.681068	0.616672	-0.070831	-0.604200	0.761993	0.188052	-0.588086	0.777898	-0.051190	-0.415277	1.050592	0.179805				-0.429153	1.070433	0.076916				-0.301631	0.676283	0.254952	-0.290802	0.723708	-0.089938	-0.184356	0.072630	0.139827	-0.170422	0.067323	0.193755				-0.169775	0.078959	-0.095805	-0.204632	0.931070	0.276194	0.240873	0.704846	0.035367
15386	128.216667	-0.690218	0.615756	0.178077	-0.681099	0.616657	-0.070833	-0.604148	0.761988	0.188140	-0.588113	0.777894	-0.051194	-0.415296	1.050625	0.179784				-0.429247	1.070362	0.076885				-0.301639	0.676274	0.254945	-0.290810	0.723704	-0.089934	-0.184354	0.072631	0.139830	-0.170419	0.067324	0.193753				-0.169750	0.078948	-0.095804	-0.204637	0.931094	0.276200	0.241008	0.704652	0.035172
15387	128.225000	-0.690236	0.615741	0.178074	-0.681121	0.616640	-0.070835	-0.604146	0.761986	0.188121	-0.588135	0.777887	-0.051198	-0.415311	1.050666	0.179742				-0.429344	1.070287	0.076859				-0.301649	0.676261	0.254933	-0.290820	0.723701	-0.089941	-0.184359	0.072630	0.139830	-0.170420	0.067321	0.193754				-0.169736	0.078937	-0.095804	-0.204635	0.931085	0.276183	0.241171	0.704450	0.034959
15388	128.233333	-0.690254	0.615730	0.178074	-0.681139	0.616627	-0.070836	-0.604145	0.761986	0.188104	-0.588155	0.777878	-0.051200	-0.415329	1.050709	0.179735				-0.429442	1.070211	0.076835				-0.301659	0.676247	0.254922	-0.290828	0.723704	-0.089940	-0.184358	0.072618	0.139829	-0.170425	0.067323	0.193756				-0.169732	0.078941	-0.095803	-0.204624	0.931088	0.276182	0.241364	0.704243	0.034736
15389	128.241667	-0.690264	0.615725	0.178075	-0.681188	0.616651	-0.070931	-0.604153	0.761978	0.188106	-0.588170	0.777872	-0.051203	-0.415333	1.050765	0.179728				-0.429552	1.070132	0.076819				-0.301669	0.676241	0.254907	-0.290834	0.723706	-0.089944	-0.184361	0.072624	0.139828	-0.170423	0.067320	0.193752				-0.169722	0.078937	-0.095804	-0.204626	0.931027	0.276179	0.241596	0.704051	0.034521
15390	128.250000	-0.690276	0.615719	0.178071	-0.681171	0.616609	-0.070849	-0.604162	0.761975	0.188104	-0.588184	0.777867	-0.051201	-0.415339	1.050819	0.179712				-0.429657	1.070065	0.076781				-0.301676	0.676236	0.254885	-0.290840	0.723706	-0.089946	-0.184358	0.072623	0.139823	-0.170427	0.067324	0.193753				-0.169717	0.078931	-0.095808	-0.204607	0.931016	0.276183	0.241876	0.703863	0.034301
15391	128.258333	-0.690278	0.615715	0.178067	-0.681176	0.616604	-0.070854	-0.604166	0.761977	0.188103	-0.588192	0.777861	-0.051208	-0.415336	1.050871	0.179683				-0.429652	1.069921	0.076933				-0.301687	0.676228	0.254854	-0.290846	0.723710	-0.089952	-0.184367	0.072624	0.139821	-0.170428	0.067325	0.193748				-0.169722	0.078931	-0.095805	-0.204586	0.931010	0.276173	0.242220	0.703691	0.034076
15392	128.266667	-0.690284	0.615714	0.178059	-0.681185	0.616599	-0.070859	-0.604217	0.761952	0.188137	-0.588200	0.777860	-0.051206	-0.415347	1.050940	0.179672				-0.429766	1.069849	0.076907				-0.301691	0.676218	0.254828	-0.290851	0.723709	-0.089955	-0.184368	0.072631	0.139824	-0.170430	0.067325	0.193750				-0.169730	0.078928	-0.095802	-0.204559	0.931000	0.276168	0.242595	0.703527	0.033851
15393	128.275000	-0.690280	0.615712	0.178056	-0.681221	0.616621	-0.070945	-0.604282	0.761941	0.188048	-0.588206	0.777862	-0.051207	-0.415345	1.051029	0.179655				-0.429881	1.069785	0.076886				-0.301530	0.676732	0.255295	-0.290852	0.723717	-0.089960	-0.184369	0.072629	0.139825	-0.170433	0.067327	0.193757				-0.169742	0.078935	-0.095807	-0.204523	0.931017	0.276155	0.243003	0.703355	0.033633
15394	128.283333	-0.690276	0.615707	0.178051	-0.681185	0.616599	-0.070865	-0.604349	0.761939	0.187958	-0.588204	0.777857	-0.051202	-0.415335	1.051124	0.179612				-0.429977	1.069700	0.076843				-0.301350	0.677234	0.255766	-0.290856	0.723721	-0.089968	-0.184366	0.072638	0.139832	-0.170428	0.067328	0.193760				-0.169753	0.078935	-0.095810	-0.204483	0.931020	0.276136	0.243434	0.703157	0.033426
15395	128.291667	-0.690268	0.615713	0.178047	-0.681175	0.616595	-0.070873	-0.604166	0.761966	0.188104	-0.588200	0.777858	-0.051211	-0.415355	1.051237	0.179595				-0.430064	1.069648	0.076794				-0.301350	0.677232	0.255766	-0.290853	0.723720	-0.089975	-0.184366	0.072634	0.139830	-0.170429	0.067328	0.193755				-0.169765	0.078936	-0.095814	-0.204459	0.931000	0.276135	0.243881	0.702934	0.033219
15396	128.300000	-0.690260	0.615718	0.178042	-0.681166	0.616592	-0.070878	-0.604112	0.762050	0.188197	-0.588195	0.777854	-0.051221	-0.415361	1.051357	0.179573				-0.430154	1.069587	0.076747				-0.301345	0.677230	0.255761	-0.290847	0.723717	-0.089984	-0.184362	0.072628	0.139832	-0.170427	0.067330	0.193760				-0.169773	0.078932	-0.095818	-0.204414	0.931009	0.276111	0.244345	0.702689	0.033007
15397	128.308333	-0.690248	0.615725	0.178035	-0.681189	0.616608	-0.070970	-0.604150	0.761955	0.188089	-0.588181	0.777852	-0.051232	-0.415367	1.051439	0.179490				-0.430261	1.069524	0.076697				-0.301342	0.677239	0.255760	-0.290837	0.723713	-0.089983	-0.184362	0.072624	0.139834	-0.170421	0.067327	0.193754				-0.169785	0.078934	-0.095821	-0.204386	0.930984	0.276109	0.244821	0.702435	0.032771
15398	128.316667	-0.690233	0.615731	0.178029	-0.680921	0.616546	-0.070842	-0.604133	0.761958	0.188079	-0.588169	0.777851	-0.051241	-0.415370	1.051528	0.179438				-0.430357	1.069446	0.076623				-0.301717	0.676185	0.254718	-0.290825	0.723715	-0.089985	-0.184362	0.072624	0.139832	-0.170422	0.067338	0.193754				-0.169805	0.078940	-0.095827	-0.204334	0.931007	0.276092	0.245324	0.702170	0.032526
15399	128.325000	-0.690220	0.615742	0.178022	-0.681155	0.616603	-0.070978	-0.604142	0.761959	0.188089	-0.588146	0.777839	-0.051251	-0.415373	1.051601	0.179381				-0.430452	1.069356	0.076559				-0.301713	0.676180	0.254711	-0.290807	0.723710	-0.089979	-0.184362	0.072628	0.139832	-0.170424	0.067328	0.193755				-0.169821	0.078942	-0.095829	-0.204295	0.931008	0.276083	0.245854	0.701897	0.032286
15400	128.333333	-0.690203	0.615752	0.178017	-0.681166	0.616641	-0.071074	-0.604106	0.761968	0.188058	-0.588120	0.777833	-0.051265	-0.415376	1.051676	0.179316				-0.430542	1.069259	0.076499				-0.301707	0.676197	0.254708	-0.290793	0.723706	-0.089971	-0.184357	0.072623	0.139834	-0.170422	0.067322	0.193755				-0.169836	0.078948	-0.095832	-0.204257	0.931006	0.276073	0.246397	0.701618	0.032022
15401	128.341667	-0.690184	0.615764	0.178010	-0.681081	0.616602	-0.070986	-0.604104	0.761969	0.188065	-0.588098	0.777825	-0.051276	-0.415465	1.051744	0.179139				-0.430629	1.069183	0.076416				-0.301697	0.676215	0.254714	-0.290775	0.723705	-0.089970	-0.184359	0.072628	0.139831	-0.170424	0.067326	0.193756				-0.169863	0.078961	-0.095844	-0.204226	0.931004	0.276051	0.246947	0.701335	0.031754
15402	128.350000	-0.690167	0.615778	0.178005	-0.681023	0.616578	-0.070902	-0.604066	0.761981	0.188034	-0.588072	0.777814	-0.051288	-0.415369	1.051847	0.179193				-0.430715	1.069092	0.076330				-0.301686	0.676231	0.254728	-0.290760	0.723699	-0.089964	-0.184358	0.072630	0.139833	-0.170428	0.067331	0.193763				-0.169895	0.078969	-0.095856	-0.204197	0.931002	0.276028	0.247488	0.701035	0.031479
15403	128.358333	-0.690146	0.615793	0.177995	-0.681067	0.616617	-0.071098	-0.604169	0.761966	0.187991	-0.588048	0.777803	-0.051304	-0.415371	1.051916	0.179108				-0.430791	1.069036	0.076242				-0.301672	0.676239	0.254742	-0.290745	0.723697	-0.089961	-0.184358	0.072628	0.139832	-0.170429	0.067325	0.193763				-0.169932	0.078983	-0.095868	-0.204163	0.931004	0.276013	0.248014	0.700710	0.031213
15404	128.366667	-0.690126	0.615806	0.177988	-0.681025	0.616612	-0.071099	-0.604192	0.761976	0.187872	-0.588022	0.777787	-0.051317	-0.415232	1.051888	0.178901				-0.430872	1.068969	0.076143				-0.301661	0.676262	0.254768	-0.290735	0.723690	-0.089956	-0.184358	0.072624	0.139831	-0.170428	0.067331	0.193760				-0.169968	0.078994	-0.095889	-0.204134	0.931004	0.276000	0.248511	0.700372	0.030946
[truncated: 6,204 more rows]
[truncated: 156 more columns]
