# Supplementary material for: Musical improvisation enhances interpersonal coordination in subsequent conversation: Motor and speech evidence
Source: PLoS One. 2021 Apr 15;16(4):e0250166. doi: 10.1371/journal.pone.0250166 (PMC8049323; doi:10.1371/journal.pone.0250166)
Supplement: S1 File — (ZIP) [file pone.0250166.s004.zip › HB condition/EDITED_PC 231 T2.csv]

Format Version	1.21	Take Name	PC 231 T2	Capture Frame Rate	180.000000	Export Frame Rate	120.000000	Capture Start Time	2018-07-12 04.31.51 PM	Total Frames in Take	41540	Total Exported Frames	27694	Rotation Type	Quaternion	Length Units	Meters	Coordinate Space	Global
		Marker	Marker	Marker	Marker	Marker	Marker	Marker	Marker	Marker	Marker	Marker	Marker	Marker	Marker	Marker	Marker	Marker	Marker	Marker	Marker	Marker	Marker	Marker	Marker	Marker	Marker	Marker	Marker	Marker	Marker	Marker	Marker	Marker	Marker	Marker	Marker	Marker	Marker	Marker	Marker	Marker	Marker	Marker	Marker	Marker	Marker	Marker	Marker
		Unlabeled:5000	Unlabeled:5000	Unlabeled:5000	Unlabeled:5001	Unlabeled:5001	Unlabeled:5001	Unlabeled:5002	Unlabeled:5002	Unlabeled:5002	Unlabeled:5003	Unlabeled:5003	Unlabeled:5003	Unlabeled:5004	Unlabeled:5004	Unlabeled:5004	Unlabeled:5005	Unlabeled:5005	Unlabeled:5005	Unlabeled:5006	Unlabeled:5006	Unlabeled:5006	Unlabeled:5007	Unlabeled:5007	Unlabeled:5007	Unlabeled:5008	Unlabeled:5008	Unlabeled:5008	Unlabeled:5009	Unlabeled:5009	Unlabeled:5009	Unlabeled:5010	Unlabeled:5010	Unlabeled:5010	Unlabeled:5011	Unlabeled:5011	Unlabeled:5011	Unlabeled:5012	Unlabeled:5012	Unlabeled:5012	Unlabeled:5013	Unlabeled:5013	Unlabeled:5013	Unlabeled:5014	Unlabeled:5014	Unlabeled:5014	Unlabeled:5015	Unlabeled:5015	Unlabeled:5015
		8392B20CF49E35701388	8392B20CF49E35701388	8392B20CF49E35701388	8392B20CF49E35701389	8392B20CF49E35701389	8392B20CF49E35701389	8392B20CF49E3570138A	8392B20CF49E3570138A	8392B20CF49E3570138A	8392B20CF49E3570138B	8392B20CF49E3570138B	8392B20CF49E3570138B	8392B20CF49E3570138C	8392B20CF49E3570138C	8392B20CF49E3570138C	8392B20CF49E3570138D	8392B20CF49E3570138D	8392B20CF49E3570138D	8392B20CF49E3570138E	8392B20CF49E3570138E	8392B20CF49E3570138E	8392B20CF49E3570138F	8392B20CF49E3570138F	8392B20CF49E3570138F	8392B20CF49E35701390	8392B20CF49E35701390	8392B20CF49E35701390	8392B20CF49E35701391	8392B20CF49E35701391	8392B20CF49E35701391	8392B20CF49E35701392	8392B20CF49E35701392	8392B20CF49E35701392	8392B20CF49E35701393	8392B20CF49E35701393	8392B20CF49E35701393	8392B20CF49E35701394	8392B20CF49E35701394	8392B20CF49E35701394	8392B20CF49E35701395	8392B20CF49E35701395	8392B20CF49E35701395	8392B20CF49E35701396	8392B20CF49E35701396	8392B20CF49E35701396	8392B20CF49E35701397	8392B20CF49E35701397	8392B20CF49E35701397
		Position	Position	Position	Position	Position	Position	Position	Position	Position	Position	Position	Position	Position	Position	Position	Position	Position	Position	Position	Position	Position	Position	Position	Position	Position	Position	Position	Position	Position	Position	Position	Position	Position	Position	Position	Position	Position	Position	Position	Position	Position	Position	Position	Position	Position	Position	Position	Position
Frame	Time	X	Y	Z	X	Y	Z	X	Y	Z	X	Y	Z	X	Y	Z	X	Y	Z	X	Y	Z	X	Y	Z	X	Y	Z	X	Y	Z	X	Y	Z	X	Y	Z	X	Y	Z	X	Y	Z	X	Y	Z	X	Y	Z
14408	120.066667	-0.741247	0.601172	0.100253	-0.745740	0.620350	-0.066437	-0.757950	0.831797	0.098367	-0.755898	0.826127	-0.058808	-0.673921	1.136819	-0.037572	-0.643374	1.149532	0.062361	-0.630949	1.087017	0.071997	-0.588136	0.689907	0.249187	-0.579379	0.721351	-0.208816				-0.350034	0.598007	0.039685	-0.352632	0.580848	-0.006175	-0.173366	0.077440	0.063629	-0.165471	0.063235	0.118075	-0.130152	0.076381	-0.063965	0.067731	0.116996	0.055905
14409	120.075000	-0.741170	0.601237	0.100346	-0.745678	0.620414	-0.066320	-0.757972	0.832153	0.098546	-0.755659	0.826193	-0.058719	-0.673626	1.136855	-0.037512	-0.642687	1.149794	0.062280	-0.630246	1.087256	0.071966	-0.587770	0.690352	0.249597	-0.579241	0.721143	-0.208796				-0.350161	0.598298	0.039750	-0.352620	0.580866	-0.005911	-0.173344	0.077318	0.063539	-0.165447	0.063177	0.118011	-0.130535	0.076957	-0.063870	0.067722	0.116997	0.055888
14410	120.083333	-0.741096	0.601307	0.100432	-0.745609	0.620481	-0.066214	-0.757807	0.832377	0.098626	-0.755388	0.826259	-0.058661	-0.673341	1.136942	-0.037524	-0.641951	1.150022	0.062150	-0.629587	1.087474	0.071901	-0.587368	0.690869	0.250021	-0.579053	0.720919	-0.208796				-0.350175	0.598359	0.039913	-0.352591	0.580876	-0.005654	-0.173242	0.077103	0.063517	-0.165393	0.063034	0.118019	-0.131025	0.077677	-0.063779	0.067714	0.116979	0.055870
14411	120.091667	-0.741174	0.601439	0.100581	-0.745524	0.620571	-0.066124	-0.757646	0.832592	0.098645	-0.755104	0.826335	-0.058634	-0.673018	1.136980	-0.037588	-0.641267	1.150222	0.061921	-0.628964	1.087691	0.071787	-0.586926	0.691400	0.250407	-0.578820	0.720675	-0.208818				-0.350186	0.598408	0.040047	-0.352547	0.580869	-0.005391	-0.173046	0.076679	0.063548	-0.165270	0.062729	0.118096	-0.131620	0.078481	-0.063694	0.067715	0.116972	0.055878
14412	120.100000	-0.740932	0.601455	0.100581	-0.745431	0.620650	-0.066048	-0.757501	0.832816	0.098641	-0.754760	0.826390	-0.058650	-0.672693	1.136971	-0.037721	-0.640510	1.150366	0.061592	-0.628411	1.087920	0.071672	-0.586475	0.691949	0.250762	-0.578733	0.720348	-0.208740				-0.350176	0.598444	0.040162	-0.352497	0.580851	-0.005138	-0.172755	0.076054	0.063591	-0.165067	0.062270	0.118198	-0.132348	0.079159	-0.063374	0.067712	0.116964	0.055909
14413	120.108333	-0.740849	0.601528	0.100621	-0.745340	0.620761	-0.065986	-0.757274	0.833036	0.098555	-0.754400	0.826473	-0.058685	-0.672307	1.136944	-0.037977	-0.640023	1.150630	0.061317	-0.627899	1.088122	0.071476	-0.586008	0.692511	0.251076	-0.578457	0.720058	-0.208808				-0.350133	0.598484	0.040280	-0.352430	0.580824	-0.004853	-0.172287	0.075076	0.063608	-0.164730	0.061517	0.118288	-0.133011	0.080036	-0.063293	0.067681	0.116938	0.055979
14414	120.116667	-0.740779	0.601605	0.100641	-0.745218	0.620855	-0.065948	-0.757181	0.833271	0.098497	-0.754008	0.826539	-0.058758	-0.671920	1.136888	-0.038296	-0.639583	1.150836	0.060946	-0.627464	1.088371	0.071280	-0.585544	0.693072	0.251360	-0.577991	0.719786	-0.209002				-0.350052	0.598530	0.040409	-0.352348	0.580807	-0.004546	-0.171649	0.073817	0.063576	-0.164267	0.060487	0.118355	-0.133593	0.080784	-0.062972	0.067659	0.116909	0.056040
14415	120.125000	-0.740707	0.601676	0.100633	-0.744995	0.620903	-0.065968	-0.757060	0.833500	0.098382	-0.753477	0.826563	-0.058861	-0.671471	1.136783	-0.038698	-0.639191	1.151009	0.060472	-0.627084	1.088565	0.070990	-0.585123	0.693610	0.251601	-0.577749	0.719423	-0.209041				-0.349947	0.598582	0.040527	-0.352246	0.580809	-0.004258	-0.170849	0.072326	0.063440	-0.163592	0.059424	0.118345	-0.134155	0.081578	-0.062816	0.067629	0.116869	0.056114
14416	120.133333	-0.740639	0.601758	0.100625	-0.744860	0.621011	-0.065974	-0.756924	0.833724	0.098236	-0.753163	0.826695	-0.058997	-0.671016	1.136698	-0.039267	-0.638858	1.151202	0.059943	-0.626760	1.088759	0.070652	-0.584733	0.694126	0.251806	-0.577505	0.719035	-0.209075				-0.349819	0.598637	0.040658	-0.352107	0.580839	-0.003949	-0.170134	0.071129	0.063101	-0.162941	0.058790	0.118152	-0.134662	0.082237	-0.062472	0.067606	0.116820	0.056098
14417	120.141667	-0.740915	0.601953	0.100735	-0.744721	0.621114	-0.065994	-0.756797	0.833964	0.098095	-0.752688	0.826775	-0.059159	-0.670522	1.136559	-0.039901	-0.638574	1.151392	0.059340	-0.626533	1.088997	0.070298	-0.584405	0.694584	0.251890	-0.576985	0.718706	-0.209289				-0.349655	0.598726	0.040827	-0.351958	0.580834	-0.003614	-0.169747	0.070499	0.062674	-0.162589	0.058532	0.117809	-0.135115	0.082873	-0.062202	0.067505	0.116750	0.056125
14418	120.150000	-0.740859	0.602018	0.100697	-0.744581	0.621232	-0.066024	-0.756595	0.834169	0.097871	-0.751975	0.826768	-0.059329	-0.669978	1.136404	-0.040636	-0.638379	1.151549	0.058667	-0.626355	1.089210	0.069870	-0.584051	0.695090	0.251998	-0.576633	0.718330	-0.209386				-0.349467	0.598855	0.041030	-0.351808	0.580842	-0.003255	-0.169556	0.070072	0.062360	-0.162423	0.058404	0.117572	-0.135546	0.083452	-0.061900	0.067570	0.116749	0.056331
14419	120.158333	-0.740807	0.602087	0.100663	-0.744430	0.621354	-0.066072	-0.756504	0.834390	0.097683	-0.751590	0.826887	-0.059532	-0.669417	1.136213	-0.041448	-0.638193	1.151684	0.057940	-0.626224	1.089367	0.069382	-0.583971	0.695376	0.252135	-0.576444	0.717950	-0.209447				-0.349285	0.599025	0.041201	-0.351652	0.580909	-0.002934	-0.169458	0.069805	0.062273	-0.162327	0.058330	0.117522	-0.135935	0.083932	-0.061574	0.067496	0.116675	0.056262
14420	120.166667	-0.740751	0.602165	0.100616	-0.744192	0.621460	-0.066148	-0.756378	0.834588	0.097455	-0.751201	0.827012	-0.059755	-0.668826	1.136011	-0.042310	-0.638067	1.151795	0.057152	-0.626137	1.089496	0.068850	-0.583736	0.695786	0.252111	-0.575886	0.717589	-0.209562				-0.349085	0.599220	0.041389	-0.351468	0.580988	-0.002574	-0.169405	0.069647	0.062272	-0.162263	0.058280	0.117543	-0.136272	0.084365	-0.061226	0.067462	0.116630	0.056296
14421	120.175000	-0.740681	0.602239	0.100568	-0.744080	0.621614	-0.066188	-0.756238	0.834782	0.097198	-0.750588	0.827045	-0.059992	-0.668180	1.135780	-0.043209	-0.637982	1.151903	0.056379	-0.626085	1.089657	0.068334	-0.583793	0.695974	0.252181	-0.575665	0.717192	-0.209565				-0.348893	0.599434	0.041570	-0.351299	0.581076	-0.002269	-0.169374	0.069561	0.062320	-0.162225	0.058244	0.117594	-0.136592	0.084742	-0.060973	0.067419	0.116577	0.056319
14422	120.183333	-0.740620	0.602310	0.100511	-0.743857	0.621690	-0.066276	-0.756045	0.834951	0.096913	-0.749975	0.827068	-0.060243	-0.667504	1.135505	-0.044142	-0.637877	1.151986	0.055555	-0.626034	1.089756	0.067756	-0.583781	0.696211	0.252170	-0.575257	0.716847	-0.209656				-0.348630	0.599573	0.041877	-0.351121	0.581152	-0.001947	-0.169349	0.069493	0.062390	-0.162193	0.058202	0.117657	-0.136822	0.084980	-0.060538	0.067382	0.116525	0.056343
14423	120.191667	-0.740562	0.602378	0.100436	-0.743694	0.621789	-0.066357	-0.755922	0.835101	0.096640	-0.749474	0.827145	-0.060510	-0.666815	1.135272	-0.045114	-0.637828	1.152031	0.054742	-0.625994	1.089857	0.067200	-0.583819	0.696375	0.252109	-0.574853	0.716518	-0.209756				-0.348442	0.599747	0.042078	-0.350949	0.581208	-0.001640	-0.169322	0.069467	0.062470	-0.162162	0.058167	0.117726	-0.137053	0.085247	-0.060394	0.067347	0.116480	0.056370
14424	120.200000	-0.740516	0.602446	0.100353	-0.743537	0.621885	-0.066449	-0.755775	0.835240	0.096347	-0.748969	0.827222	-0.060799	-0.666108	1.134996	-0.046054	-0.637756	1.152122	0.053992	-0.625947	1.089911	0.066626	-0.583898	0.696492	0.252026	-0.574439	0.716199	-0.209850				-0.348268	0.599891	0.042270	-0.350783	0.581224	-0.001362	-0.169296	0.069459	0.062527	-0.162142	0.058145	0.117776	-0.137189	0.085360	-0.060106	0.067313	0.116432	0.056398
14425	120.208333	-0.740499	0.602510	0.100248	-0.743346	0.621954	-0.066579	-0.755604	0.835371	0.096036	-0.748483	0.827307	-0.061080	-0.665355	1.134722	-0.046960	-0.637689	1.152132	0.053167	-0.625869	1.089992	0.066077	-0.584023	0.696535	0.251910	-0.574022	0.715900	-0.209958				-0.348115	0.599959	0.042453	-0.350604	0.581211	-0.001112	-0.169286	0.069460	0.062551	-0.162129	0.058125	0.117797	-0.137236	0.085327	-0.059683	0.067284	0.116392	0.056431
14426	120.216667	-0.740163	0.602437	0.099986	-0.743145	0.622006	-0.066729	-0.755431	0.835487	0.095732	-0.747996	0.827399	-0.061376	-0.664564	1.134477	-0.047849	-0.637604	1.152151	0.052391	-0.625868	1.090558	0.065992	-0.584193	0.696515	0.251765	-0.573605	0.715636	-0.210072				-0.347992	0.599963	0.042620	-0.350436	0.581142	-0.000914	-0.169285	0.069467	0.062579	-0.162127	0.058109	0.117811	-0.137279	0.085310	-0.059508	0.067257	0.116362	0.056467
14427	120.225000	-0.740174	0.602486	0.099847	-0.742995	0.622073	-0.066867	-0.755259	0.835593	0.095424	-0.747515	0.827482	-0.061668	-0.663775	1.134221	-0.048679	-0.637425	1.152163	0.051720	-0.625758	1.090520	0.065475	-0.584409	0.696437	0.251598	-0.573182	0.715393	-0.210179				-0.347893	0.599894	0.042808	-0.350273	0.581035	-0.000743	-0.169289	0.069491	0.062616	-0.162128	0.058102	0.117840	-0.137252	0.085194	-0.059402	0.067237	0.116339	0.056506
14428	120.233333	-0.740189	0.602539	0.099698	-0.742862	0.622141	-0.067015	-0.755086	0.835696	0.095112	-0.747052	0.827597	-0.061969	-0.662989	1.133997	-0.049418	-0.637246	1.152158	0.051057	-0.625600	1.090534	0.065004	-0.584671	0.696302	0.251406	-0.572762	0.715160	-0.210284				-0.347811	0.599784	0.043015	-0.350119	0.580913	-0.000602	-0.169295	0.069549	0.062659	-0.162136	0.058114	0.117874	-0.137163	0.084988	-0.059356	0.067158	0.116300	0.056510
14429	120.241667	-0.740531	0.602715	0.099693	-0.742663	0.622172	-0.067200	-0.754882	0.835791	0.094787	-0.746612	0.827712	-0.062272	-0.662148	1.133813	-0.050116	-0.636982	1.152117	0.050508	-0.625369	1.090435	0.064547	-0.584981	0.696108	0.251187	-0.572355	0.714953	-0.210404				-0.347745	0.599571	0.043264	-0.349986	0.580773	-0.000488	-0.169323	0.069669	0.062728	-0.162156	0.058192	0.118005	-0.136960	0.084597	-0.059372	0.067209	0.116333	0.056575
14430	120.250000	-0.740527	0.602758	0.099541	-0.742542	0.622251	-0.067361	-0.754694	0.835880	0.094490	-0.746182	0.827835	-0.062565	-0.661277	1.133625	-0.050732	-0.636695	1.152071	0.049956	-0.625392	1.090564	0.064396	-0.585344	0.695868	0.250950	-0.571965	0.714756	-0.210526				-0.347701	0.599354	0.043524	-0.349860	0.580631	-0.000385	-0.169374	0.069841	0.062820	-0.162227	0.058204	0.117996	-0.136649	0.084024	-0.059443	0.067211	0.116335	0.056599
14431	120.258333	-0.740510	0.602813	0.099400	-0.742423	0.622340	-0.067515	-0.754469	0.835969	0.094179	-0.745762	0.827965	-0.062849	-0.660439	1.133498	-0.051252	-0.636309	1.152030	0.049529	-0.624855	1.090268	0.063812	-0.585775	0.695582	0.250701	-0.571582	0.714603	-0.210666				-0.347693	0.599198	0.043815	-0.349752	0.580497	-0.000295	-0.169466	0.070077	0.062940	-0.162316	0.058290	0.118082	-0.136158	0.083188	-0.059503	0.067214	0.116347	0.056611
14432	120.266667	-0.740472	0.602871	0.099262	-0.742304	0.622421	-0.067654	-0.754264	0.836066	0.093899	-0.745369	0.828108	-0.063122	-0.659569	1.133432	-0.051704	-0.635882	1.151991	0.049186	-0.624603	1.090296	0.063625	-0.586193	0.695247	0.250303	-0.571199	0.714478	-0.210803				-0.347693	0.599063	0.044116	-0.349653	0.580377	-0.000227	-0.169581	0.070364	0.063065	-0.162425	0.058389	0.118162	-0.135517	0.082150	-0.059507	0.067226	0.116364	0.056609
14433	120.275000	-0.740429	0.602942	0.099146	-0.742184	0.622413	-0.067713	-0.754052	0.836168	0.093640	-0.744983	0.828272	-0.063382	-0.658641	1.133384	-0.052069	-0.635363	1.151962	0.048937	-0.624192	1.090254	0.063404	-0.586755	0.694928	0.250167	-0.570848	0.714382	-0.210943				-0.347711	0.598938	0.044422	-0.349561	0.580275	-0.000186	-0.169735	0.070726	0.063202	-0.162569	0.058531	0.118259	-0.134770	0.081014	-0.059580	0.067242	0.116389	0.056604
14434	120.283333	-0.740371	0.603017	0.099046	-0.742109	0.622626	-0.067857	-0.753801	0.836280	0.093372	-0.744613	0.828438	-0.063622	-0.657779	1.133412	-0.052342	-0.634786	1.151917	0.048739	-0.623741	1.090180	0.063213	-0.587284	0.694563	0.249879	-0.570511	0.714319	-0.211089				-0.347728	0.598844	0.044719	-0.349491	0.580193	-0.000184	-0.169918	0.071146	0.063370	-0.162746	0.058708	0.118367	-0.133974	0.079859	-0.059436	0.067263	0.116415	0.056589
14435	120.291667	-0.740303	0.603112	0.098951	-0.741904	0.622654	-0.067975	-0.753547	0.836394	0.093137	-0.744244	0.828600	-0.063852	-0.656855	1.133504	-0.052501	-0.634142	1.151902	0.048614	-0.623217	1.090145	0.063099	-0.587821	0.694187	0.249584	-0.570196	0.714295	-0.211232				-0.347737	0.598777	0.045000	-0.349411	0.580162	-0.000209	-0.170132	0.071632	0.063561	-0.162942	0.058918	0.118503	-0.133333	0.078973	-0.059351	0.067293	0.116446	0.056559
14436	120.300000	-0.740222	0.603210	0.098859	-0.741784	0.622730	-0.068053	-0.753289	0.836505	0.092918	-0.743901	0.828783	-0.064056	-0.655960	1.133681	-0.052621	-0.633420	1.151908	0.048633	-0.622648	1.090123	0.063030	-0.588363	0.693801	0.249281	-0.569916	0.714297	-0.211378				-0.347736	0.598739	0.045263	-0.349336	0.580154	-0.000259	-0.170374	0.072129	0.063756	-0.163139	0.059166	0.118643	-0.132865	0.078347	-0.059296	0.067324	0.116481	0.056532
14437	120.308333	-0.740155	0.603323	0.098768	-0.741648	0.622799	-0.068128	-0.752998	0.836630	0.092713	-0.743564	0.828971	-0.064241	-0.655048	1.133896	-0.052619	-0.632645	1.151901	0.048648	-0.621935	1.090042	0.062952	-0.588872	0.693405	0.248972	-0.569665	0.714329	-0.211526				-0.347724	0.598740	0.045504	-0.349276	0.580182	-0.000321	-0.170645	0.072644	0.063942	-0.163356	0.059556	0.118911	-0.132604	0.077935	-0.059280	0.067363	0.116523	0.056505
14438	120.316667	-0.740084	0.603434	0.098675	-0.741518	0.622887	-0.068213	-0.752705	0.836744	0.092529	-0.743222	0.829163	-0.064409	-0.654145	1.134144	-0.052535	-0.631784	1.151946	0.048799	-0.621365	1.090055	0.063053	-0.589366	0.693000	0.248660	-0.569434	0.714383	-0.211680				-0.347690	0.598758	0.045714	-0.349210	0.580227	-0.000395	-0.170911	0.073179	0.064103	-0.163632	0.059812	0.118871	-0.132404	0.077567	-0.059255	0.067390	0.116560	0.056484
14439	120.325000	-0.740006	0.603556	0.098580	-0.741355	0.622877	-0.068247	-0.752384	0.836855	0.092356	-0.742884	0.829366	-0.064560	-0.653282	1.134436	-0.052362	-0.630895	1.152025	0.049011	-0.620622	1.090077	0.063165	-0.589767	0.692587	0.248232	-0.569221	0.714470	-0.211848				-0.347636	0.598799	0.045882	-0.349153	0.580301	-0.000473	-0.171185	0.073683	0.064239	-0.163902	0.060197	0.118962	-0.132227	0.077207	-0.059247	0.067422	0.116606	0.056471
14440	120.333333	-0.739923	0.603673	0.098477	-0.741197	0.622877	-0.068277	-0.752056	0.836987	0.092209	-0.742555	0.829579	-0.064694	-0.652376	1.134761	-0.052146	-0.629943	1.152089	0.049256	-0.619847	1.090073	0.063304	-0.590230	0.692230	0.248067	-0.569025	0.714572	-0.212020				-0.347565	0.598843	0.046032	-0.349103	0.580378	-0.000542	-0.171458	0.074182	0.064337	-0.164161	0.060647	0.119049	-0.132034	0.076822	-0.059232	0.067439	0.116628	0.056466
14441	120.341667	-0.739834	0.603805	0.098384	-0.741004	0.622939	-0.068376	-0.751699	0.837109	0.092085	-0.742432	0.829898	-0.064809	-0.651542	1.135080	-0.051862	-0.628925	1.152161	0.049600	-0.619009	1.090116	0.063498	-0.590549	0.691858	0.247674	-0.568824	0.714704	-0.212192				-0.347483	0.598886	0.046155	-0.349063	0.580457	-0.000599	-0.171770	0.074719	0.064443	-0.164421	0.061127	0.119131	-0.131771	0.076363	-0.059239	0.067469	0.116659	0.056463
14442	120.350000	-0.739737	0.603933	0.098296	-0.740886	0.623052	-0.068437	-0.751305	0.837248	0.091970	-0.742101	0.830123	-0.064889	-0.650785	1.135475	-0.051600	-0.627908	1.152249	0.049930	-0.618131	1.090161	0.063723	-0.590909	0.691527	0.247540	-0.568619	0.714863	-0.212367				-0.347392	0.598924	0.046255	-0.349041	0.580524	-0.000640	-0.172073	0.075220	0.064541	-0.164691	0.061617	0.119206	-0.131450	0.075806	-0.059233	0.067487	0.116688	0.056460
14443	120.358333	-0.739648	0.604077	0.098222	-0.740861	0.623396	-0.068578	-0.750967	0.837374	0.091885	-0.741770	0.830375	-0.064956	-0.649888	1.135741	-0.051073	-0.626810	1.152345	0.050326	-0.617292	1.090295	0.064071	-0.591146	0.691210	0.247311	-0.568389	0.715043	-0.212539				-0.347291	0.598951	0.046323	-0.349037	0.580573	-0.000659	-0.172320	0.075638	0.064613	-0.164956	0.062056	0.119292	-0.131002	0.075019	-0.059175	0.067502	0.116701	0.056464
14444	120.366667	-0.739549	0.604210	0.098168	-0.740816	0.623571	-0.068594	-0.750539	0.837576	0.091881	-0.741442	0.830627	-0.064996	-0.649069	1.136093	-0.050635	-0.625697	1.152473	0.050738	-0.616403	1.090446	0.064450	-0.591313	0.690925	0.247122	-0.568150	0.715247	-0.212709				-0.347191	0.598968	0.046359	-0.349056	0.580599	-0.000659	-0.172526	0.075981	0.064683	-0.165182	0.062444	0.119378	-0.130471	0.074158	-0.059048	0.067523	0.116721	0.056471
14445	120.375000	-0.739474	0.604353	0.098139	-0.740725	0.623607	-0.068541	-0.750129	0.837758	0.091868	-0.741111	0.830910	-0.065003	-0.648301	1.136420	-0.050149	-0.624565	1.152563	0.051183	-0.615395	1.090492	0.064733	-0.591396	0.690687	0.246980	-0.567871	0.715487	-0.212887				-0.347106	0.598971	0.046361	-0.349103	0.580600	-0.000630	-0.172683	0.076244	0.064759	-0.165349	0.062756	0.119455	-0.129865	0.073319	-0.058952	0.067535	0.116739	0.056484
14446	120.383333	-0.739402	0.604494	0.098122	-0.740668	0.623671	-0.068479	-0.749750	0.837989	0.092010	-0.740772	0.831198	-0.065002	-0.647509	1.136749	-0.049612	-0.623405	1.152649	0.051607	-0.614143	1.090474	0.064920	-0.591418	0.690473	0.246879	-0.567570	0.715740	-0.213059				-0.347032	0.598966	0.046333	-0.349169	0.580591	-0.000582	-0.172801	0.076444	0.064812	-0.165479	0.063012	0.119518	-0.129212	0.072498	-0.058663	0.067543	0.116755	0.056504
14447	120.391667	-0.739338	0.604626	0.098109	-0.740648	0.623801	-0.068444	-0.749264	0.838164	0.091912	-0.740445	0.831502	-0.064984	-0.646757	1.137047	-0.049048	-0.622207	1.152755	0.052130	-0.613168	1.090546	0.065346	-0.591357	0.690300	0.246840	-0.567235	0.716007	-0.213230				-0.346982	0.598945	0.046262	-0.349258	0.580573	-0.000518	-0.172927	0.076536	0.064773	-0.165559	0.063180	0.119531	-0.128635	0.071907	-0.058469	0.067516	0.116759	0.056520
14448	120.400000	-0.739274	0.604747	0.098109	-0.740630	0.623939	-0.068401	-0.748809	0.838389	0.091976	-0.740097	0.831803	-0.064939	-0.646033	1.137293	-0.048413	-0.620941	1.152838	0.052660	-0.611950	1.090564	0.065683	-0.591240	0.690163	0.246852	-0.566883	0.716287	-0.213414				-0.346944	0.598922	0.046167	-0.349360	0.580549	-0.000449	-0.172918	0.076579	0.064769	-0.165605	0.063283	0.119504	-0.128123	0.071464	-0.058283	0.067555	0.116787	0.056568
14449	120.408333	-0.739215	0.604871	0.098109	-0.740604	0.624058	-0.068356	-0.748330	0.838609	0.092063	-0.739761	0.832123	-0.064863	-0.645331	1.137532	-0.047778	-0.619647	1.152907	0.053204	-0.610855	1.090625	0.066148	-0.591045	0.690061	0.246926	-0.566506	0.716603	-0.213682				-0.346927	0.598883	0.046053	-0.349500	0.580519	-0.000371	-0.172930	0.076503	0.064674	-0.165602	0.063288	0.119427	-0.127709	0.071222	-0.058270	0.067557	0.116805	0.056605
14450	120.416667	-0.739152	0.604991	0.098109	-0.740571	0.624188	-0.068308	-0.747873	0.838823	0.092170	-0.739409	0.832431	-0.064766	-0.644651	1.137730	-0.047055	-0.618407	1.152959	0.053725	-0.609545	1.090627	0.066533	-0.590794	0.689985	0.247053	-0.566088	0.716864	-0.213819				-0.346916	0.598853	0.045930	-0.349642	0.580505	-0.000288	-0.173018	0.076268	0.064440	-0.165550	0.063186	0.119312	-0.127310	0.070961	-0.058146	0.067495	0.116791	0.056605
14451	120.425000	-0.739090	0.605107	0.098118	-0.740528	0.624330	-0.068253	-0.747397	0.839048	0.092314	-0.739056	0.832720	-0.064652	-0.643995	1.137922	-0.046343	-0.617020	1.153017	0.054320	-0.608278	1.090632	0.067004	-0.590490	0.689928	0.247235	-0.565649	0.717153	-0.214055				-0.346917	0.598819	0.045804	-0.349807	0.580494	-0.000201	-0.172852	0.075919	0.064324	-0.165424	0.062940	0.119168	-0.127001	0.070799	-0.058190	0.067562	0.116843	0.056669
14452	120.433333	-0.739025	0.605209	0.098132	-0.740472	0.624473	-0.068190	-0.746931	0.839252	0.092469	-0.738703	0.833025	-0.064508	-0.643341	1.138090	-0.045570	-0.615640	1.153070	0.054861	-0.606952	1.090683	0.067488	-0.590120	0.689902	0.247370	-0.565201	0.717440	-0.214309				-0.346924	0.598787	0.045688	-0.349965	0.580496	-0.000116	-0.172716	0.075342	0.064117	-0.165233	0.062541	0.119025	-0.126736	0.070653	-0.058282	0.067571	0.116870	0.056697
14453	120.441667	-0.738951	0.605313	0.098157	-0.740408	0.624601	-0.068129	-0.746429	0.839453	0.092667	-0.738338	0.833297	-0.064342	-0.642713	1.138233	-0.044776	-0.614204	1.153132	0.055455	-0.605605	1.090718	0.068013	-0.589772	0.689848	0.247764	-0.564745	0.717720	-0.214574				-0.346930	0.598758	0.045597	-0.350124	0.580507	-0.000033	-0.172262	0.074500	0.064032	-0.164926	0.061889	0.118907	-0.126478	0.070578	-0.058378	0.067575	0.116905	0.056729
14454	120.450000	-0.738876	0.605401	0.098188	-0.740333	0.624721	-0.068048	-0.745949	0.839662	0.092856	-0.737966	0.833566	-0.064155	-0.642084	1.138361	-0.043946	-0.612729	1.153179	0.056042	-0.604202	1.090740	0.068524	-0.589325	0.689791	0.247970	-0.564297	0.717989	-0.214843				-0.346938	0.598728	0.045525	-0.350271	0.580528	0.000037	-0.171862	0.073285	0.063765	-0.164502	0.060972	0.118802	-0.126216	0.070535	-0.058468	0.067589	0.116935	0.056761
14455	120.458333	-0.738806	0.605493	0.098236	-0.740277	0.624858	-0.067962	-0.745440	0.839848	0.093083	-0.737602	0.833836	-0.063932	-0.641457	1.138494	-0.043122	-0.611124	1.153191	0.056581	-0.602792	1.090801	0.069092	-0.588924	0.689735	0.248397	-0.563867	0.718231	-0.215102				-0.346945	0.598693	0.045492	-0.350386	0.580558	0.000068	-0.171065	0.071820	0.063644	-0.163912	0.059893	0.118748	-0.125922	0.070531	-0.058557	0.067600	0.116973	0.056779
14456	120.466667	-0.738729	0.605581	0.098296	-0.740233	0.625001	-0.067862	-0.744942	0.840027	0.093334	-0.737223	0.834093	-0.063698	-0.640845	1.138611	-0.042279	-0.609678	1.153266	0.057195	-0.601322	1.090846	0.069600	-0.588512	0.689669	0.248855	-0.563448	0.718467	-0.215369				-0.346949	0.598648	0.045491	-0.350483	0.580587	0.000076	-0.170212	0.070478	0.063446	-0.163196	0.059083	0.118659	-0.125637	0.070539	-0.058654	0.067608	0.117005	0.056793
14457	120.475000	-0.738640	0.605663	0.098367	-0.740194	0.625142	-0.067742	-0.744451	0.840220	0.093623	-0.736832	0.834346	-0.063441	-0.640226	1.138664	-0.041375	-0.608059	1.153341	0.057713	-0.599814	1.090886	0.070099	-0.588073	0.689566	0.249278	-0.562906	0.718702	-0.215702				-0.346955	0.598593	0.045517	-0.350561	0.580608	0.000060	-0.169639	0.069766	0.063143	-0.162686	0.058674	0.118430	-0.125413	0.070564	-0.058758	0.067621	0.117028	0.056813
14458	120.483333	-0.738551	0.605746	0.098452	-0.740246	0.625360	-0.067576	-0.743961	0.840389	0.093918	-0.736441	0.834596	-0.063167	-0.639615	1.138812	-0.040547	-0.606400	1.153433	0.058232	-0.598289	1.090953	0.070606	-0.587640	0.689488	0.249742	-0.562739	0.718866	-0.215831				-0.346969	0.598539	0.045557	-0.350611	0.580634	0.000026	-0.169277	0.069449	0.062900	-0.162387	0.058488	0.118231	-0.125220	0.070626	-0.058913	0.067635	0.117041	0.056822
14459	120.491667	-0.738451	0.605826	0.098556	-0.740110	0.625470	-0.067465	-0.743426	0.840545	0.094219	-0.736034	0.834847	-0.062866	-0.638992	1.138876	-0.039705	-0.604802	1.153518	0.058744	-0.596742	1.091062	0.071137	-0.587211	0.689375	0.250198	-0.562442	0.719039	-0.216027				-0.347003	0.598510	0.045602	-0.350666	0.580656	-0.000043	-0.169118	0.069287	0.062835	-0.162253	0.058392	0.118196	-0.125090	0.070706	-0.059096	0.067641	0.117060	0.056814
14460	120.500000	-0.738341	0.605905	0.098667	-0.740035	0.625625	-0.067311	-0.742927	0.840718	0.094554	-0.735624	0.835104	-0.062551	-0.638357	1.138943	-0.038879	-0.603105	1.153615	0.059185	-0.595198	1.091151	0.071663	-0.586745	0.689273	0.250563	-0.562186	0.719192	-0.216190				-0.347045	0.598499	0.045645	-0.350694	0.580679	-0.000122	-0.169057	0.069201	0.062861	-0.162194	0.058320	0.118227	-0.125016	0.070802	-0.059301	0.067651	0.117073	0.056801
14461	120.508333	-0.738208	0.605984	0.098777	-0.740006	0.625816	-0.067126	-0.742417	0.840873	0.094898	-0.735211	0.835348	-0.062223	-0.637717	1.138947	-0.038074	-0.601473	1.153728	0.059668	-0.593573	1.091039	0.071927	-0.586353	0.689155	0.251097	-0.561975	0.719329	-0.216315				-0.347086	0.598501	0.045669	-0.350702	0.580696	-0.000223	-0.169126	0.069192	0.062896	-0.162201	0.058280	0.118300	-0.125003	0.070896	-0.059501	0.067655	0.117081	0.056782
14462	120.516667	-0.738069	0.606070	0.098884	-0.739796	0.625922	-0.067010	-0.741906	0.841036	0.095253	-0.734794	0.835591	-0.061888	-0.637039	1.138993	-0.037325	-0.599802	1.153769	0.059984	-0.591962	1.090891	0.072158	-0.585958	0.689035	0.251626	-0.561797	0.719457	-0.216404				-0.347116	0.598499	0.045702	-0.350694	0.580695	-0.000341	-0.169076	0.069254	0.063059	-0.162211	0.058246	0.118406	-0.125051	0.070998	-0.059675	0.067595	0.117062	0.056721
14463	120.525000	-0.737919	0.606149	0.098990	-0.739656	0.626097	-0.066865	-0.741352	0.841186	0.095586	-0.734370	0.835835	-0.061536	-0.636355	1.138984	-0.036618	-0.598220	1.153853	0.060335	-0.590420	1.090968	0.072575	-0.585549	0.688913	0.252090	-0.561671	0.719548	-0.216434				-0.347126	0.598465	0.045737	-0.350639	0.580670	-0.000471	-0.169086	0.069292	0.063178	-0.162221	0.058227	0.118511	-0.125190	0.071140	-0.059928	0.067661	0.117092	0.056727
14464	120.533333	-0.737779	0.606235	0.099087	-0.739564	0.626294	-0.066704	-0.740906	0.841342	0.096049	-0.733931	0.836073	-0.061178	-0.635657	1.138971	-0.035949	-0.596683	1.153951	0.060664	-0.588873	1.091005	0.072875	-0.585145	0.688796	0.252539	-0.561577	0.719625	-0.216420				-0.347112	0.598400	0.045785	-0.350570	0.580610	-0.000614	-0.169083	0.069327	0.063261	-0.162222	0.058206	0.118578	-0.125353	0.071208	-0.059990	0.067658	0.117095	0.056701
14465	120.541667	-0.737635	0.606308	0.099177	-0.739318	0.626416	-0.066616	-0.740326	0.841540	0.096333	-0.733494	0.836314	-0.060813	-0.634922	1.138961	-0.035398	-0.595076	1.153979	0.060838	-0.587426	1.091142	0.073203	-0.584734	0.688677	0.252950	-0.561521	0.719661	-0.216345				-0.347113	0.598273	0.045806	-0.350468	0.580482	-0.000797	-0.169199	0.069282	0.063216	-0.162210	0.058192	0.118610	-0.125641	0.071334	-0.060144	0.067630	0.117077	0.056664
14466	120.550000	-0.737508	0.606397	0.099267	-0.739126	0.626594	-0.066498	-0.739789	0.841743	0.096708	-0.733045	0.836545	-0.060456	-0.634174	1.138958	-0.034933	-0.593466	1.154116	0.061209	-0.586025	1.091202	0.073430	-0.584323	0.688575	0.253329	-0.561502	0.719672	-0.216223				-0.347083	0.598109	0.045838	-0.350315	0.580328	-0.000988	-0.169176	0.069272	0.063229	-0.162194	0.058173	0.118623	-0.126003	0.071456	-0.060285	0.067597	0.117065	0.056623
14467	120.558333	-0.737378	0.606505	0.099366	-0.738952	0.626792	-0.066367	-0.739244	0.841936	0.097114	-0.732589	0.836761	-0.060094	-0.633412	1.138958	-0.034542	-0.592161	1.154174	0.061279	-0.584686	1.091318	0.073590	-0.583860	0.688479	0.253549	-0.561527	0.719624	-0.216046				-0.346998	0.597921	0.045912	-0.350130	0.580116	-0.001231	-0.169157	0.069256	0.063229	-0.162171	0.058150	0.118622	-0.126476	0.071595	-0.060428	0.067622	0.117076	0.056619
14468	120.566667	-0.737231	0.606631	0.099474	-0.738777	0.626995	-0.066230	-0.738695	0.842138	0.097488	-0.732128	0.836986	-0.059745	-0.632629	1.138955	-0.034239	-0.590761	1.154250	0.061183	-0.583452	1.091430	0.073742	-0.583441	0.688413	0.253855	-0.561577	0.719547	-0.215826				-0.346898	0.597707	0.045976	-0.349900	0.579860	-0.001521	-0.169143	0.069239	0.063225	-0.162160	0.058133	0.118621	-0.127034	0.071838	-0.060682	0.067652	0.117092	0.056618
14469	120.575000	-0.737062	0.606757	0.099584	-0.738587	0.627191	-0.066090	-0.738040	0.842376	0.097752	-0.731663	0.837201	-0.059394	-0.631827	1.138968	-0.034034	-0.589584	1.154322	0.061306	-0.582289	1.091540	0.073823	-0.583043	0.688379	0.254252	-0.561675	0.719403	-0.215554				-0.346788	0.597466	0.046018	-0.349606	0.579562	-0.001873	-0.169125	0.069236	0.063229	-0.162145	0.058114	0.118628	-0.127418	0.071889	-0.060488	0.067588	0.117062	0.056559
14470	120.583333	-0.736865	0.606881	0.099695	-0.738418	0.627392	-0.065942	-0.737423	0.842609	0.098084	-0.731200	0.837427	-0.059061	-0.631011	1.138966	-0.033917	-0.588275	1.154432	0.061208	-0.581191	1.091628	0.073843	-0.582602	0.688357	0.254502	-0.561803	0.719228	-0.215255				-0.346688	0.597207	0.046028	-0.349277	0.579231	-0.002253	-0.169119	0.069242	0.063242	-0.162138	0.058099	0.118636	-0.127748	0.072004	-0.060380	0.067586	0.117062	0.056542
14471	120.591667	-0.736667	0.607028	0.099820	-0.738280	0.627619	-0.065764	-0.736796	0.842856	0.098414	-0.730727	0.837651	-0.058747	-0.630155	1.138959	-0.033902	-0.587409	1.154490	0.061129	-0.580185	1.091705	0.073839	-0.582072	0.688382	0.254619	-0.561973	0.718988	-0.214903				-0.346586	0.596919	0.046017	-0.348912	0.578860	-0.002691	-0.169113	0.069246	0.063267	-0.162133	0.058095	0.118653	-0.127902	0.072130	-0.060269	0.067579	0.117065	0.056531
14472	120.600000	-0.736475	0.607193	0.099960	-0.738155	0.627820	-0.065597	-0.736146	0.843102	0.098713	-0.730264	0.837892	-0.058433	-0.629415	1.138967	-0.033864	-0.586442	1.154529	0.061034	-0.579218	1.091783	0.073787	-0.581576	0.688428	0.254847	-0.562187	0.718711	-0.214521				-0.346489	0.596620	0.045979	-0.348485	0.578481	-0.003129	-0.169099	0.069244	0.063290	-0.162119	0.058084	0.118676	-0.127940	0.072256	-0.060261	0.067578	0.117064	0.056522
14473	120.608333	-0.736286	0.607360	0.100107	-0.738025	0.628008	-0.065419	-0.735495	0.843396	0.099013	-0.729794	0.838111	-0.058144	-0.628454	1.138879	-0.034026	-0.585501	1.154569	0.060915	-0.578338	1.091825	0.073698	-0.581082	0.688514	0.255181	-0.562420	0.718405	-0.214132				-0.346404	0.596309	0.045908	-0.348051	0.578094	-0.003615	-0.169084	0.069236	0.063315	-0.162105	0.058076	0.118692	-0.127882	0.072357	-0.060414	0.067576	0.117065	0.056517
14474	120.616667	-0.736107	0.607533	0.100252	-0.737916	0.628205	-0.065236	-0.734850	0.843695	0.099306	-0.729324	0.838342	-0.057865	-0.627490	1.138811	-0.034277	-0.584698	1.154579	0.060698	-0.577561	1.091847	0.073611	-0.580528	0.688632	0.255384	-0.562688	0.718078	-0.213740				-0.346328	0.595982	0.045808	-0.347615	0.577738	-0.004085	-0.169069	0.069217	0.063338	-0.162088	0.058062	0.118713	-0.127798	0.072439	-0.060663	0.067578	0.117073	0.056512
14475	120.625000	-0.735931	0.607714	0.100397	-0.737819	0.628407	-0.065039	-0.734166	0.843976	0.099552	-0.728854	0.838540	-0.057560	-0.626612	1.138714	-0.034512	-0.583882	1.154536	0.060409	-0.576824	1.091843	0.073454	-0.579927	0.688776	0.255578	-0.562959	0.717742	-0.213378				-0.346244	0.595633	0.045683	-0.347115	0.577286	-0.004542	-0.169054	0.069203	0.063364	-0.162074	0.058045	0.118739	-0.127734	0.072496	-0.060932	0.067610	0.117096	0.056515
14476	120.633333	-0.735774	0.607898	0.100541	-0.737697	0.628576	-0.064853	-0.733513	0.844259	0.099796	-0.728344	0.838745	-0.057356	-0.625606	1.138570	-0.034906	-0.583157	1.154441	0.060180	-0.576161	1.091782	0.073269	-0.579325	0.688948	0.255780	-0.563273	0.717395	-0.213020				-0.346153	0.595277	0.045546	-0.346673	0.576847	-0.004954	-0.169043	0.069184	0.063383	-0.162055	0.058031	0.118756	-0.127691	0.072574	-0.061185	0.067580	0.117094	0.056477
14477	120.641667	-0.735623	0.608066	0.100672	-0.737544	0.628735	-0.064682	-0.732791	0.844608	0.100062	-0.727832	0.838920	-0.057147	-0.624641	1.138442	-0.035289	-0.582563	1.154396	0.060028	-0.575565	1.091695	0.073072	-0.578681	0.689176	0.255989	-0.563595	0.717059	-0.212713				-0.346040	0.594875	0.045399	-0.346373	0.576480	-0.005323	-0.169025	0.069173	0.063404	-0.162039	0.058008	0.118780	-0.127685	0.072648	-0.061389	0.067589	0.117115	0.056456
14478	120.650000	-0.735489	0.608216	0.100788	-0.737325	0.628864	-0.064558	-0.732133	0.844869	0.100255	-0.727324	0.839088	-0.056938	-0.623660	1.138283	-0.035729	-0.582047	1.154302	0.059802	-0.575034	1.091567	0.072860	-0.577983	0.689412	0.256060	-0.563889	0.716729	-0.212458				-0.345916	0.594421	0.045245	-0.346035	0.575933	-0.005629	-0.169006	0.069162	0.063438	-0.162017	0.057991	0.118809	-0.127725	0.072798	-0.061745	0.067596	0.117145	0.056431
14479	120.658333	-0.735356	0.608352	0.100882	-0.737228	0.629075	-0.064392	-0.731475	0.845129	0.100407	-0.726802	0.839234	-0.056782	-0.622654	1.138104	-0.036211	-0.581452	1.154114	0.059413	-0.574532	1.091431	0.072626	-0.577279	0.689648	0.256257	-0.564136	0.716412	-0.212268				-0.345790	0.593918	0.045066	-0.345936	0.575518	-0.005805	-0.168978	0.069150	0.063476	-0.161989	0.057967	0.118842	-0.127665	0.072917	-0.061996	0.067608	0.117178	0.056404
14480	120.666667	-0.735216	0.608467	0.100960	-0.737058	0.629229	-0.064282	-0.730845	0.845359	0.100547	-0.726274	0.839351	-0.056649	-0.621640	1.137911	-0.036696	-0.581043	1.154025	0.059277	-0.574054	1.091278	0.072375	-0.576556	0.689895	0.256476	-0.564334	0.716097	-0.212108				-0.345649	0.593331	0.044891	-0.345895	0.575094	-0.005899	-0.168942	0.069144	0.063527	-0.161959	0.057936	0.118879	-0.127587	0.073051	-0.062236	0.067617	0.117207	0.056372
14481	120.675000	-0.735055	0.608570	0.101026	-0.736840	0.629341	-0.064222	-0.730198	0.845547	0.100617	-0.725732	0.839471	-0.056558	-0.620586	1.137714	-0.037222	-0.580429	1.153851	0.058861	-0.573617	1.091082	0.072120	-0.575798	0.690137	0.256701	-0.564462	0.715798	-0.212006				-0.345476	0.592619	0.044672	-0.345910	0.574585	-0.005945	-0.168906	0.069138	0.063582	-0.161926	0.057907	0.118925	-0.127521	0.073009	-0.062204	0.067628	0.117240	0.056344
14482	120.683333	-0.734879	0.608664	0.101080	-0.736630	0.629450	-0.064176	-0.729581	0.845730	0.100676	-0.725183	0.839574	-0.056503	-0.619522	1.137524	-0.037780	-0.580064	1.153509	0.058418	-0.573197	1.090876	0.071862	-0.575000	0.690356	0.256925	-0.564505	0.715508	-0.211947				-0.345315	0.591839	0.044445	-0.345952	0.573991	-0.005984	-0.168870	0.069138	0.063641	-0.161893	0.057879	0.118979	-0.127499	0.073051	-0.062369	0.067634	0.117266	0.056308
14483	120.691667	-0.734657	0.608768	0.101116	-0.736448	0.629572	-0.064132	-0.729058	0.845826	0.100659	-0.724623	0.839667	-0.056477	-0.618448	1.137324	-0.038307	-0.579673	1.153357	0.058139	-0.572795	1.090663	0.071579	-0.574176	0.690542	0.257216	-0.564445	0.715232	-0.211929				-0.345173	0.591034	0.044196	-0.345988	0.573323	-0.006027	-0.168833	0.069143	0.063706	-0.161867	0.057854	0.119035	-0.127475	0.073112	-0.062571	0.067640	0.117302	0.056273
14484	120.700000	-0.734442	0.608885	0.101149	-0.736278	0.629719	-0.064091	-0.728486	0.845972	0.100656	-0.724061	0.839757	-0.056480	-0.617337	1.137114	-0.038875	-0.579168	1.153150	0.057895	-0.572425	1.090468	0.071330	-0.573321	0.690720	0.257508	-0.564351	0.714946	-0.211921				-0.345026	0.590166	0.043912	-0.346015	0.572541	-0.006132	-0.168800	0.069145	0.063765	-0.161839	0.057823	0.119088	-0.127456	0.073183	-0.062813	0.067667	0.117334	0.056208
14485	120.708333	-0.734231	0.609028	0.101192	-0.736072	0.629832	-0.064065	-0.727915	0.846110	0.100604	-0.723476	0.839851	-0.056526	-0.616211	1.136930	-0.039444	-0.578790	1.152992	0.057655	-0.572033	1.090253	0.071033	-0.572409	0.690859	0.257727	-0.564106	0.714693	-0.211976				-0.344880	0.589224	0.043579	-0.346025	0.571652	-0.006245	-0.168766	0.069154	0.063834	-0.161811	0.057793	0.119152	-0.127445	0.073263	-0.063095	0.067653	0.117355	0.056194
14486	120.716667	-0.734016	0.609167	0.101218	-0.735863	0.629946	-0.064044	-0.727369	0.846244	0.100541	-0.722880	0.839951	-0.056588	-0.615084	1.136757	-0.040008	-0.578272	1.152809	0.057257	-0.571649	1.090032	0.070745	-0.571492	0.690977	0.257940	-0.563767	0.714469	-0.212059				-0.344741	0.588232	0.043217	-0.346069	0.570682	-0.006361	-0.168728	0.069155	0.063904	-0.161781	0.057772	0.119218	-0.127432	0.073349	-0.063388	0.067735	0.117421	0.056164
14487	120.725000	-0.733803	0.609296	0.101225	-0.735602	0.630051	-0.064056	-0.726814	0.846402	0.100435	-0.722265	0.840054	-0.056696	-0.613923	1.136599	-0.040578	-0.577915	1.152599	0.057066	-0.571295	1.089841	0.070487	-0.570549	0.691077	0.258144	-0.563346	0.714305	-0.212173				-0.344629	0.587234	0.042804	-0.346132	0.569644	-0.006470	-0.168689	0.069165	0.063979	-0.161743	0.057747	0.119284	-0.127413	0.073418	-0.063672	0.067688	0.117410	0.056160
14488	120.733333	-0.733613	0.609416	0.101222	-0.735320	0.630175	-0.064090	-0.726262	0.846554	0.100302	-0.721639	0.840177	-0.056821	-0.612764	1.136440	-0.041115	-0.577470	1.152392	0.056712	-0.570908	1.089617	0.070168	-0.569570	0.691147	0.258220	-0.562849	0.714171	-0.212318				-0.344543	0.586234	0.042387	-0.346219	0.568596	-0.006517	-0.168660	0.069175	0.064046	-0.161788	0.057782	0.119456	-0.127391	0.073508	-0.063959	0.067706	0.117416	0.056276
14489	120.741667	-0.733447	0.609556	0.101204	-0.735083	0.630348	-0.064127	-0.725764	0.846708	0.100159	-0.720996	0.840307	-0.056977	-0.611600	1.136304	-0.041677	-0.577063	1.152211	0.056442	-0.570526	1.089430	0.069896	-0.568653	0.691205	0.258416	-0.562277	0.714091	-0.212491				-0.344482	0.585228	0.041930	-0.346351	0.567539	-0.006542	-0.168628	0.069200	0.064108	-0.161720	0.057754	0.119463	-0.127273	0.073626	-0.064149	0.067689	0.117410	0.056173
14490	120.750000	-0.733302	0.609701	0.101166	-0.734849	0.630525	-0.064184	-0.725213	0.846902	0.099978	-0.720340	0.840460	-0.057161	-0.610412	1.136155	-0.042224	-0.576546	1.152010	0.056125	-0.570094	1.089221	0.069584	-0.567740	0.691246	0.258609	-0.561649	0.714045	-0.212704				-0.344447	0.584238	0.041471	-0.346507	0.566477	-0.006550	-0.168605	0.069217	0.064171	-0.161657	0.057743	0.119485	-0.127235	0.073711	-0.064418	0.067664	0.117384	0.056178
14491	120.758333	-0.733157	0.609840	0.101099	-0.734568	0.630681	-0.064279	-0.724700	0.847094	0.099782	-0.719658	0.840620	-0.057369	-0.609228	1.136031	-0.042694	-0.576058	1.151843	0.055889	-0.569681	1.089049	0.069349	-0.566860	0.691310	0.258811	-0.560964	0.714037	-0.212963				-0.344433	0.583237	0.040999	-0.346668	0.565429	-0.006545	-0.168575	0.069250	0.064243	-0.161598	0.057739	0.119517	-0.127205	0.073793	-0.064695	0.067676	0.117403	0.056237
14492	120.766667	-0.733016	0.609988	0.101014	-0.734284	0.630831	-0.064386	-0.724173	0.847282	0.099559	-0.718970	0.840796	-0.057597	-0.608041	1.135896	-0.043171	-0.575561	1.151680	0.055656	-0.569243	1.088864	0.069123	-0.565990	0.691369	0.258987	-0.560244	0.714060	-0.213255				-0.344313	0.582068	0.040593	-0.346860	0.564368	-0.006537	-0.168553	0.069291	0.064318	-0.161541	0.057738	0.119557	-0.127195	0.073905	-0.064992	0.067633	0.117374	0.056261
14493	120.775000	-0.732872	0.610149	0.100912	-0.734056	0.631027	-0.064486	-0.723669	0.847439	0.099294	-0.718244	0.840982	-0.057850	-0.606882	1.135776	-0.043638	-0.575068	1.151528	0.055464	-0.568853	1.089121	0.069322	-0.565165	0.691453	0.259161	-0.559501	0.714106	-0.213587				-0.344292	0.580954	0.040106	-0.347084	0.563326	-0.006494	-0.168526	0.069327	0.064393	-0.161500	0.057724	0.119613	-0.127188	0.074019	-0.065285	0.067637	0.117367	0.056279
14494	120.783333	-0.732718	0.610323	0.100805	-0.733831	0.631228	-0.064591	-0.723133	0.847683	0.099063	-0.717512	0.841192	-0.058113	-0.605749	1.135661	-0.044062	-0.574429	1.151347	0.055273	-0.568346	1.088902	0.069091	-0.564420	0.691536	0.259429	-0.558737	0.714175	-0.213923				-0.344297	0.579850	0.039625	-0.347328	0.562292	-0.006475	-0.168495	0.069374	0.064472	-0.161462	0.057718	0.119672	-0.127178	0.074134	-0.065585	0.067620	0.117354	0.056312
14495	120.791667	-0.732553	0.610484	0.100684	-0.733585	0.631446	-0.064705	-0.722596	0.847897	0.098795	-0.716764	0.841413	-0.058391	-0.604549	1.135538	-0.044424	-0.573977	1.151233	0.055133	-0.567787	1.088757	0.068920	-0.563669	0.691616	0.259551	-0.557953	0.714261	-0.214285				-0.344400	0.578877	0.039146	-0.347563	0.561282	-0.006435	-0.168468	0.069417	0.064553	-0.161432	0.057709	0.119730	-0.127175	0.074228	-0.065885	0.067608	0.117342	0.056339
14496	120.800000	-0.732394	0.610651	0.100566	-0.733318	0.631634	-0.064830	-0.722036	0.848127	0.098508	-0.716002	0.841646	-0.058674	-0.603347	1.135383	-0.044750	-0.573362	1.151085	0.054990	-0.567233	1.088591	0.068787	-0.562976	0.691697	0.259662	-0.557161	0.714356	-0.214643				-0.344528	0.577932	0.038693	-0.347807	0.560272	-0.006434	-0.168445	0.069464	0.064631	-0.161375	0.057764	0.119928	-0.127168	0.074330	-0.066205	0.067595	0.117326	0.056363
14497	120.808333	-0.732249	0.610825	0.100442	-0.733075	0.631857	-0.064934	-0.721481	0.848382	0.098227	-0.715218	0.841905	-0.058953	-0.602161	1.135305	-0.045071	-0.572719	1.150937	0.054898	-0.566709	1.088480	0.068689	-0.562335	0.691759	0.259762	-0.556366	0.714444	-0.215012				-0.344683	0.577025	0.038252	-0.348056	0.559274	-0.006468	-0.168425	0.069506	0.064706	-0.161377	0.057700	0.119849	-0.127158	0.074445	-0.066550	0.067587	0.117316	0.056386
14498	120.816667	-0.732119	0.611016	0.100316	-0.732757	0.632055	-0.065073	-0.720915	0.848654	0.097942	-0.714471	0.842140	-0.059178	-0.600954	1.135205	-0.045369	-0.572053	1.150794	0.054818	-0.566003	1.088262	0.068500	-0.561732	0.691814	0.259867	-0.555567	0.714535	-0.215388				-0.344882	0.576154	0.037830	-0.348300	0.558314	-0.006464	-0.168407	0.069550	0.064779	-0.161361	0.057700	0.119907	-0.127143	0.074551	-0.066881	0.067574	0.117305	0.056416
14499	120.825000	-0.732012	0.611219	0.100179	-0.732502	0.632310	-0.065186	-0.720371	0.848934	0.097704	-0.713625	0.842425	-0.059520	-0.599747	1.135101	-0.045573	-0.571404	1.150602	0.054708	-0.565436	1.088115	0.068455	-0.561135	0.691884	0.259886	-0.554774	0.714618	-0.215769				-0.345150	0.575326	0.037431	-0.348591	0.557354	-0.006522	-0.168396	0.069600	0.064859	-0.161350	0.057696	0.119974	-0.127127	0.074658	-0.067208	0.067567	0.117298	0.056441
14500	120.833333	-0.731904	0.611415	0.100031	-0.732229	0.632571	-0.065311	-0.719819	0.849193	0.097379	-0.712862	0.842638	-0.059789	-0.598543	1.134991	-0.045784	-0.570727	1.150413	0.054617	-0.564849	1.087961	0.068416	-0.560610	0.691927	0.260007	-0.553986	0.714690	-0.216148				-0.345462	0.574509	0.037011	-0.348909	0.556391	-0.006548	-0.168385	0.069649	0.064934	-0.161343	0.057701	0.120041	-0.127121	0.074772	-0.067547	0.067556	0.117289	0.056468
14501	120.841667	-0.731774	0.611616	0.099867	-0.731906	0.632809	-0.065462	-0.719192	0.849546	0.097055	-0.711991	0.842952	-0.060106	-0.597332	1.134900	-0.045988	-0.569979	1.150227	0.054627	-0.564042	1.087710	0.068282	-0.560127	0.691961	0.260207	-0.553197	0.714756	-0.216548				-0.345841	0.573687	0.036568	-0.349224	0.555479	-0.006579	-0.168376	0.069702	0.065004	-0.161335	0.057702	0.120106	-0.127130	0.074908	-0.067889	0.067549	0.117279	0.056484
14502	120.850000	-0.731654	0.611831	0.099696	-0.731579	0.633047	-0.065634	-0.718572	0.849839	0.096731	-0.711173	0.843224	-0.060398	-0.596093	1.134794	-0.046174	-0.569270	1.150014	0.054617	-0.563214	1.087422	0.068157	-0.559670	0.692008	0.260416	-0.552426	0.714811	-0.216956				-0.346273	0.572840	0.036125	-0.349534	0.554566	-0.006574	-0.168370	0.069743	0.065068	-0.161332	0.057691	0.120161	-0.127154	0.075015	-0.068205	0.067536	0.117274	0.056488
14503	120.858333	-0.731511	0.612072	0.099516	-0.731312	0.633320	-0.065787	-0.717961	0.850155	0.096418	-0.710344	0.843489	-0.060704	-0.594885	1.134662	-0.046274	-0.568443	1.149769	0.054641	-0.562614	1.087285	0.068240	-0.559183	0.692027	0.260427	-0.551665	0.714834	-0.217363				-0.346755	0.571991	0.035661	-0.349901	0.553638	-0.006608	-0.168364	0.069778	0.065112	-0.161324	0.057685	0.120202	-0.127201	0.075165	-0.068440	0.067532	0.117261	0.056483
14504	120.866667	-0.731351	0.612313	0.099337	-0.730988	0.633548	-0.065970	-0.717391	0.850444	0.096179	-0.709589	0.843736	-0.060949	-0.593653	1.134531	-0.046409	-0.567676	1.149503	0.054604	-0.561811	1.087048	0.068214	-0.558771	0.692043	0.260561	-0.550916	0.714857	-0.217781				-0.347237	0.571161	0.035206	-0.350225	0.552712	-0.006641	-0.168354	0.069807	0.065151	-0.161318	0.057677	0.120234	-0.127243	0.075322	-0.068660	0.067526	0.117254	0.056469
14505	120.875000	-0.731163	0.612538	0.099185	-0.730755	0.633803	-0.066117	-0.716722	0.850768	0.095825	-0.708725	0.844048	-0.061309	-0.592424	1.134390	-0.046508	-0.566855	1.149245	0.054692	-0.560992	1.086758	0.068168	-0.558339	0.692109	0.260677	-0.550194	0.714857	-0.218198				-0.347728	0.570350	0.034798	-0.350583	0.551775	-0.006695	-0.168344	0.069830	0.065175	-0.161309	0.057673	0.120259	-0.127285	0.075433	-0.068997	0.067523	0.117248	0.056453
14506	120.883333	-0.730972	0.612757	0.099048	-0.730545	0.634050	-0.066234	-0.716100	0.851080	0.095568	-0.707939	0.844339	-0.061592	-0.591196	1.134264	-0.046580	-0.565993	1.148981	0.054747	-0.560162	1.086463	0.068105	-0.558041	0.692072	0.260835	-0.549487	0.714835	-0.218587				-0.348220	0.569569	0.034416	-0.350924	0.550866	-0.006717	-0.168334	0.069851	0.065199	-0.161302	0.057674	0.120279	-0.127276	0.075518	-0.069146	0.067525	0.117250	0.056434
14507	120.891667	-0.730785	0.612993	0.098955	-0.730298	0.634276	-0.066338	-0.715455	0.851370	0.095367	-0.707154	0.844631	-0.061860	-0.589940	1.134134	-0.046684	-0.565242	1.148700	0.054728	-0.559328	1.086169	0.068068	-0.557707	0.692063	0.260969	-0.548803	0.714807	-0.218984				-0.348723	0.568789	0.034020	-0.351227	0.549980	-0.006767	-0.168325	0.069854	0.065219	-0.161293	0.057672	0.120296	-0.127299	0.075600	-0.069315	0.067522	0.117250	0.056415
14508	120.900000	-0.730589	0.613226	0.098893	-0.730123	0.634510	-0.066399	-0.714757	0.851695	0.095103	-0.706377	0.844915	-0.062096	-0.588665	1.134027	-0.046794	-0.564476	1.148378	0.054674	-0.558303	1.085771	0.067865	-0.557378	0.692044	0.261108	-0.548143	0.714771	-0.219374				-0.349208	0.568034	0.033618	-0.351503	0.549101	-0.006811	-0.168314	0.069856	0.065227	-0.161283	0.057674	0.120310	-0.127317	0.075669	-0.069451	0.067532	0.117267	0.056396
14509	120.908333	-0.730375	0.613440	0.098856	-0.729952	0.634733	-0.066437	-0.714075	0.851992	0.094926	-0.705622	0.845189	-0.062315	-0.587423	1.133907	-0.046866	-0.563584	1.148081	0.054691	-0.557661	1.085601	0.067974	-0.557021	0.692024	0.261274	-0.547492	0.714719	-0.219731				-0.349693	0.567355	0.033220	-0.351807	0.548261	-0.006872	-0.168303	0.069857	0.065233	-0.161277	0.057675	0.120318	-0.127330	0.075724	-0.069553	0.067535	0.117287	0.056378
14510	120.916667	-0.730189	0.613637	0.098841	-0.729788	0.634951	-0.066457	-0.713419	0.852279	0.094802	-0.704939	0.845413	-0.062484	-0.586131	1.133802	-0.046984	-0.562704	1.147803	0.054675	-0.556798	1.085330	0.067892	-0.556621	0.692010	0.261453	-0.546880	0.714672	-0.220071				-0.350135	0.566730	0.032784	-0.352066	0.547512	-0.006876	-0.168297	0.069851	0.065227	-0.161269	0.057672	0.120313	-0.127339	0.075779	-0.069639	0.067541	0.117313	0.056357
14511	120.925000	-0.730003	0.613850	0.098841	-0.729628	0.635183	-0.066456	-0.712721	0.852567	0.094690	-0.704182	0.845703	-0.062664	-0.584842	1.133693	-0.047095	-0.561805	1.147547	0.054718	-0.555957	1.085022	0.067814	-0.556169	0.691985	0.261628	-0.546259	0.714603	-0.220419				-0.350525	0.566198	0.032341	-0.352273	0.546796	-0.006915	-0.168285	0.069832	0.065210	-0.161262	0.057667	0.120302	-0.127355	0.075822	-0.069706	0.067547	0.117348	0.056333
14512	120.933333	-0.729840	0.614069	0.098851	-0.729457	0.635407	-0.066453	-0.711986	0.852868	0.094542	-0.703456	0.845954	-0.062847	-0.583562	1.133561	-0.047205	-0.560927	1.147268	0.054685	-0.555104	1.084691	0.067710	-0.555655	0.691951	0.261795	-0.545656	0.714513	-0.220742				-0.350846	0.565751	0.031904	-0.352439	0.546206	-0.006888	-0.168276	0.069814	0.065180	-0.161258	0.057658	0.120283	-0.127374	0.075864	-0.069770	0.067558	0.117381	0.056301
14513	120.941667	-0.729681	0.614281	0.098845	-0.729205	0.635582	-0.066489	-0.711303	0.853152	0.094459	-0.702779	0.846195	-0.062992	-0.582250	1.133436	-0.047343	-0.559972	1.146962	0.054654	-0.554260	1.084394	0.067659	-0.555082	0.691935	0.261970	-0.545063	0.714406	-0.221036				-0.351102	0.565367	0.031450	-0.352611	0.545664	-0.006880	-0.168265	0.069782	0.065146	-0.161252	0.057655	0.120250	-0.127388	0.075902	-0.069810	0.067567	0.117421	0.056263
14514	120.950000	-0.729511	0.614492	0.098831	-0.729015	0.635789	-0.066503	-0.710689	0.853411	0.094503	-0.702119	0.846434	-0.063119	-0.580938	1.133313	-0.047470	-0.559053	1.146636	0.054663	-0.553387	1.084103	0.067558	-0.554465	0.691925	0.262159	-0.544478	0.714298	-0.221322				-0.351281	0.565074	0.031034	-0.352736	0.545221	-0.006814	-0.168258	0.069749	0.065107	-0.161244	0.057650	0.120221	-0.127405	0.075937	-0.069846	0.067574	0.117454	0.056218
14515	120.958333	-0.729331	0.614700	0.098824	-0.728989	0.636063	-0.066541	-0.709966	0.853711	0.094404	-0.701497	0.846633	-0.063207	-0.579631	1.133152	-0.047594	-0.558125	1.146347	0.054603	-0.552519	1.083739	0.067452	-0.553799	0.691894	0.262322	-0.543895	0.714170	-0.221603				-0.351353	0.564830	0.030630	-0.352806	0.544878	-0.006720	-0.168249	0.069710	0.065067	-0.161239	0.057645	0.120183	-0.127415	0.075955	-0.069878	0.067644	0.117547	0.056169
14516	120.966667	-0.729137	0.614903	0.098812	-0.728649	0.636210	-0.066509	-0.709264	0.853978	0.094327	-0.700845	0.846881	-0.063320	-0.578314	1.133000	-0.047735	-0.557146	1.146067	0.054594	-0.551641	1.083415	0.067334	-0.553108	0.691850	0.262467	-0.543330	0.714035	-0.221885				-0.351353	0.564645	0.030236	-0.352845	0.544582	-0.006611	-0.168238	0.069670	0.065019	-0.161231	0.057639	0.120152	-0.127428	0.075973	-0.069902	0.067667	0.117584	0.056088
14517	120.975000	-0.728929	0.615078	0.098802	-0.728473	0.636395	-0.066518	-0.708575	0.854236	0.094311	-0.700237	0.847105	-0.063401	-0.576976	1.132862	-0.047893	-0.556191	1.145756	0.054511	-0.550771	1.083148	0.067251	-0.552390	0.691819	0.262605	-0.542766	0.713885	-0.222127				-0.351275	0.564498	0.029885	-0.352848	0.544318	-0.006487	-0.168232	0.069631	0.064979	-0.161225	0.057638	0.120116	-0.127444	0.075995	-0.069902	0.067646	0.117618	0.056082
14518	120.983333	-0.728724	0.615261	0.098809	-0.728305	0.636570	-0.066518	-0.707909	0.854476	0.094343	-0.699675	0.847282	-0.063484	-0.575629	1.132732	-0.048071	-0.555199	1.145492	0.054452	-0.549887	1.082882	0.067129	-0.551550	0.691855	0.262681	-0.542208	0.713710	-0.222337				-0.351131	0.564368	0.029573	-0.352827	0.544089	-0.006339	-0.168225	0.069587	0.064933	-0.161220	0.057635	0.120079	-0.127462	0.076011	-0.069875	0.067691	0.117685	0.056064
14519	120.991667	-0.728903	0.615682	0.099003	-0.728275	0.636754	-0.066554	-0.707207	0.854733	0.094361	-0.699081	0.847516	-0.063497	-0.574291	1.132616	-0.048221	-0.554218	1.145248	0.054368	-0.549022	1.082601	0.067017	-0.550913	0.691718	0.262839	-0.541667	0.713532	-0.222536				-0.350897	0.564231	0.029276	-0.352782	0.543872	-0.006175	-0.168210	0.069546	0.064884	-0.161209	0.057639	0.120041	-0.127476	0.076009	-0.069814	0.067710	0.117729	0.055951
14520	121.000000	-0.728652	0.615847	0.099037	-0.728240	0.636936	-0.066584	-0.706492	0.854971	0.094386	-0.698500	0.847760	-0.063499	-0.572932	1.132529	-0.048393	-0.553189	1.145041	0.054299	-0.548135	1.082335	0.066848	-0.550049	0.691758	0.262897	-0.541123	0.713339	-0.222707				-0.350630	0.564136	0.028969	-0.352720	0.543676	-0.006015	-0.168197	0.069508	0.064830	-0.161205	0.057636	0.119999	-0.127490	0.075997	-0.069732	0.067712	0.117769	0.055855
14521	121.008333	-0.727986	0.615757	0.098930	-0.728139	0.637172	-0.066509	-0.705798	0.855189	0.094468	-0.697958	0.847972	-0.063474	-0.571570	1.132446	-0.048569	-0.552127	1.144809	0.054173	-0.547164	1.082009	0.066622	-0.549334	0.691647	0.263003	-0.540616	0.713148	-0.222839				-0.350332	0.564013	0.028677	-0.352624	0.543473	-0.005860	-0.168189	0.069457	0.064777	-0.161200	0.057624	0.119958	-0.127509	0.075970	-0.069628	0.067679	0.117785	0.055750
14522	121.016667	-0.727738	0.615922	0.098999	-0.727961	0.637318	-0.066457	-0.705126	0.855392	0.094654	-0.697433	0.848165	-0.063406	-0.570217	1.132385	-0.048740	-0.551073	1.144608	0.054088	-0.546339	1.081922	0.066595	-0.548601	0.691511	0.263088	-0.540114	0.712952	-0.222948				-0.350030	0.563886	0.028371	-0.352524	0.543264	-0.005699	-0.168181	0.069411	0.064726	-0.161194	0.057627	0.119917	-0.127524	0.075937	-0.069521	0.067699	0.117832	0.055660
14523	121.025000	-0.727485	0.616106	0.099074	-0.727564	0.637375	-0.066382	-0.704379	0.855605	0.094664	-0.696886	0.848365	-0.063389	-0.568877	1.132349	-0.048869	-0.549973	1.144481	0.054017	-0.545419	1.081732	0.066474	-0.547799	0.691416	0.263159	-0.539641	0.712750	-0.223017				-0.349726	0.563723	0.028044	-0.352385	0.543067	-0.005554	-0.168171	0.069372	0.064682	-0.161189	0.057613	0.119877	-0.127537	0.075921	-0.069419	0.067691	0.117863	0.055564
14524	121.033333	-0.727218	0.616280	0.099144	-0.727536	0.637591	-0.066348	-0.703647	0.855799	0.094777	-0.696365	0.848551	-0.063332	-0.567545	1.132316	-0.048983	-0.548850	1.144328	0.053930	-0.544476	1.081576	0.066377	-0.546997	0.691324	0.263223	-0.539187	0.712552	-0.223060				-0.349430	0.563558	0.027719	-0.352197	0.542865	-0.005418	-0.168167	0.069329	0.064637	-0.161185	0.057601	0.119842	-0.127559	0.075904	-0.069322	0.067684	0.117887	0.055466
14525	121.041667	-0.726952	0.616468	0.099222	-0.727299	0.637767	-0.066297	-0.702976	0.855974	0.094965	-0.695871	0.848718	-0.063232	-0.566234	1.132298	-0.049068	-0.547728	1.144209	0.053902	-0.543512	1.081389	0.066289	-0.546086	0.691314	0.263224	-0.538754	0.712347	-0.223055				-0.349157	0.563386	0.027396	-0.352061	0.542536	-0.005258	-0.168163	0.069293	0.064593	-0.161153	0.057666	0.119943	-0.127579	0.075918	-0.069249	0.067641	0.117912	0.055368
14526	121.050000	-0.727105	0.616914	0.099460	-0.727120	0.637979	-0.066229	-0.702227	0.856197	0.095064	-0.695381	0.848894	-0.063083	-0.564949	1.132289	-0.049114	-0.546565	1.144096	0.053889	-0.542501	1.081268	0.066262	-0.545430	0.691144	0.263335	-0.538341	0.712156	-0.223027				-0.348890	0.563204	0.027087	-0.352163	0.542117	-0.005288	-0.168157	0.069268	0.064562	-0.161175	0.057607	0.119788	-0.127602	0.075936	-0.069196	0.067545	0.117902	0.055143
14527	121.058333	-0.726846	0.617118	0.099535	-0.726647	0.638070	-0.066175	-0.701507	0.856386	0.095214	-0.694824	0.849104	-0.063064	-0.563704	1.132272	-0.049073	-0.545348	1.144004	0.053977	-0.541459	1.081146	0.066265	-0.544588	0.691145	0.263319	-0.537953	0.711978	-0.222982				-0.348630	0.563011	0.026799	-0.351973	0.541944	-0.005146	-0.168149	0.069243	0.064535	-0.161153	0.057637	0.119828	-0.127623	0.075953	-0.069155	0.067594	0.117974	0.055152
14528	121.066667	-0.726582	0.617319	0.099598	-0.726542	0.638280	-0.066180	-0.700792	0.856566	0.095373	-0.694304	0.849278	-0.062973	-0.562488	1.132281	-0.049023	-0.544085	1.143906	0.054037	-0.540381	1.081040	0.066308	-0.543892	0.691075	0.263367	-0.537595	0.711803	-0.222904				-0.348371	0.562838	0.026551	-0.351784	0.541774	-0.004978	-0.168142	0.069221	0.064517	-0.161159	0.057604	0.119744	-0.127635	0.075971	-0.069129	0.067526	0.117976	0.055002
14529	121.075000	-0.725898	0.617267	0.099481	-0.726336	0.638543	-0.066113	-0.700070	0.856742	0.095552	-0.693835	0.849421	-0.062812	-0.561308	1.132305	-0.048870	-0.542796	1.143826	0.054129	-0.539238	1.081000	0.066416	-0.543310	0.690929	0.263465	-0.537252	0.711634	-0.222812				-0.348124	0.562671	0.026326	-0.351863	0.541145	-0.004824	-0.168134	0.069199	0.064492	-0.161126	0.057663	0.119863	-0.127652	0.075997	-0.069097	0.067515	0.118001	0.054938
14530	121.083333	-0.725623	0.617483	0.099531	-0.726120	0.638764	-0.066059	-0.699358	0.856933	0.095713	-0.693257	0.849660	-0.062755	-0.560163	1.132340	-0.048684	-0.541485	1.143803	0.054286	-0.538065	1.080922	0.066536	-0.542609	0.690873	0.263397	-0.536927	0.711476	-0.222705				-0.347908	0.562505	0.026115	-0.351819	0.540802	-0.004719	-0.168122	0.069188	0.064476	-0.161120	0.057657	0.119853	-0.127670	0.076022	-0.069074	0.067511	0.118023	0.054886
14531	121.091667	-0.725738	0.617933	0.099741	-0.725595	0.638853	-0.066029	-0.698672	0.857105	0.095940	-0.692743	0.849853	-0.062608	-0.559059	1.132411	-0.048424	-0.540088	1.143755	0.054541	-0.536853	1.080845	0.066711	-0.542041	0.690809	0.263442	-0.536617	0.711339	-0.222583				-0.347708	0.562334	0.025924	-0.351531	0.540831	-0.004519	-0.168118	0.069174	0.064468	-0.161123	0.057610	0.119774	-0.127696	0.076047	-0.069054	0.067499	0.118029	0.054851
14532	121.100000	-0.725448	0.618135	0.099788	-0.725491	0.639118	-0.066025	-0.698003	0.857303	0.096203	-0.692179	0.850074	-0.062501	-0.557991	1.132483	-0.048129	-0.538653	1.143781	0.054806	-0.535590	1.080812	0.066906	-0.541605	0.690651	0.263535	-0.536312	0.711219	-0.222447				-0.347513	0.562165	0.025748	-0.351551	0.540447	-0.004451	-0.168115	0.069159	0.064461	-0.161104	0.057628	0.119838	-0.127677	0.075989	-0.069159	0.067490	0.118032	0.054828
14533	121.108333	-0.724977	0.618229	0.099761	-0.725242	0.639368	-0.065975	-0.697247	0.857487	0.096327	-0.691686	0.850255	-0.062329	-0.556953	1.132577	-0.047756	-0.537204	1.143770	0.055072	-0.534274	1.080817	0.067193	-0.541016	0.690658	0.263514	-0.536023	0.711112	-0.222284				-0.347323	0.561991	0.025627	-0.351452	0.540275	-0.004291	-0.168109	0.069149	0.064458	-0.161103	0.057627	0.119836	-0.127727	0.076033	-0.069044	0.067483	0.118031	0.054808
14534	121.116667	-0.724523	0.618329	0.099737	-0.725071	0.639697	-0.065874	-0.696519	0.857727	0.096532	-0.691084	0.850539	-0.062190	-0.555956	1.132710	-0.047342	-0.535660	1.143783	0.055408	-0.532757	1.080714	0.067341	-0.540585	0.690598	0.263572	-0.535739	0.711041	-0.222100				-0.347165	0.561839	0.025538	-0.351362	0.540126	-0.004123	-0.168102	0.069151	0.064463	-0.161097	0.057625	0.119838	-0.127726	0.076002	-0.069052	0.067481	0.118033	0.054803
14535	121.125000	-0.724255	0.618546	0.099791	-0.724792	0.639945	-0.065824	-0.695835	0.857910	0.096805	-0.690585	0.850738	-0.062019	-0.555006	1.132823	-0.046828	-0.534109	1.143851	0.055769	-0.531525	1.080876	0.067836	-0.540202	0.690543	0.263654	-0.535439	0.710997	-0.221886				-0.347017	0.561682	0.025506	-0.351316	0.539974	-0.003913	-0.168096	0.069159	0.064473	-0.161092	0.057620	0.119853	-0.127759	0.076033	-0.069072	0.067476	0.118042	0.054801
14536	121.133333	-0.723975	0.618753	0.099842	-0.724533	0.640203	-0.065758	-0.695114	0.858119	0.096989	-0.689972	0.851051	-0.061838	-0.554050	1.132955	-0.046346	-0.532530	1.143915	0.056153	-0.530089	1.080891	0.068159	-0.539862	0.690490	0.263744	-0.535140	0.710983	-0.221666				-0.346873	0.561538	0.025519	-0.351253	0.539849	-0.003714	-0.168086	0.069168	0.064487	-0.161111	0.057556	0.119731	-0.127796	0.076067	-0.069090	0.067474	0.118047	0.054798
14537	121.141667	-0.723706	0.618966	0.099894	-0.724242	0.640485	-0.065711	-0.694474	0.858363	0.097264	-0.689408	0.851317	-0.061651	-0.553131	1.133133	-0.045828	-0.530924	1.143985	0.056542	-0.528642	1.080992	0.068547	-0.539664	0.690341	0.263914	-0.534832	0.711007	-0.221435				-0.346726	0.561415	0.025583	-0.350790	0.539589	-0.003352	-0.168082	0.069173	0.064501	-0.161088	0.057584	0.119811	-0.127790	0.076091	-0.068967	0.067501	0.118076	0.054806
14538	121.150000	-0.723459	0.619185	0.099947	-0.724014	0.640797	-0.065632	-0.693916	0.858638	0.097667	-0.688841	0.851587	-0.061465	-0.552216	1.133268	-0.045300	-0.529258	1.144025	0.056908	-0.527203	1.081030	0.068907	-0.539402	0.690274	0.264040	-0.534514	0.711051	-0.221194				-0.346572	0.561309	0.025689	-0.350698	0.539388	-0.003093	-0.168075	0.069185	0.064524	-0.161067	0.057608	0.119893	-0.127795	0.076107	-0.068862	0.067472	0.118057	0.054791
14539	121.158333	-0.723221	0.619390	0.099989	-0.723773	0.641098	-0.065571	-0.693210	0.858801	0.097857	-0.688279	0.851836	-0.061241	-0.551321	1.133449	-0.044793	-0.527692	1.144105	0.057289	-0.525666	1.081043	0.069187	-0.539088	0.690298	0.264135	-0.534187	0.711114	-0.220951				-0.346336	0.561105	0.025909	-0.350672	0.539216	-0.002930	-0.168067	0.069193	0.064545	-0.161078	0.057573	0.119844	-0.127845	0.076152	-0.068941	0.067470	0.118065	0.054779
14540	121.166667	-0.722995	0.619599	0.100028	-0.723517	0.641390	-0.065518	-0.692459	0.858970	0.098032	-0.687676	0.852130	-0.061075	-0.550439	1.133580	-0.044290	-0.526096	1.144154	0.057634	-0.524163	1.081012	0.069476	-0.538904	0.690224	0.264292	-0.533857	0.711192	-0.220717				-0.346156	0.561065	0.026084	-0.350476	0.539231	-0.002742	-0.168063	0.069210	0.064568	-0.161081	0.057534	0.119799	-0.127838	0.076174	-0.068866	0.067467	0.118072	0.054768
14541	121.175000	-0.722785	0.619802	0.100063	-0.723167	0.641621	-0.065492	-0.691780	0.859149	0.098305	-0.687102	0.852362	-0.060877	-0.549577	1.133730	-0.043791	-0.524499	1.144186	0.057944	-0.522826	1.081160	0.069898	-0.538757	0.690170	0.264497	-0.533519	0.711263	-0.220489				-0.345979	0.561076	0.026307	-0.350351	0.539180	-0.002565	-0.168057	0.069221	0.064592	-0.161073	0.057526	0.119813	-0.127859	0.076190	-0.068866	0.067495	0.118095	0.054772
14542	121.183333	-0.722593	0.620004	0.100097	-0.722930	0.641965	-0.065420	-0.691086	0.859307	0.098504	-0.686532	0.852602	-0.060710	-0.548736	1.133847	-0.043298	-0.522958	1.144224	0.058262	-0.521337	1.081112	0.070143	-0.538630	0.690115	0.264724	-0.533197	0.711336	-0.220285				-0.345804	0.561110	0.026568	-0.350227	0.538932	-0.002212	-0.168050	0.069241	0.064613	-0.161064	0.057523	0.119838	-0.127880	0.076199	-0.068855	0.067469	0.118085	0.054748
14543	121.191667	-0.722397	0.620199	0.100128	-0.722674	0.642229	-0.065374	-0.690455	0.859474	0.098749	-0.685910	0.852889	-0.060527	-0.547892	1.133931	-0.042840	-0.521424	1.144221	0.058557	-0.519863	1.080765	0.070062	-0.538529	0.690058	0.264973	-0.532883	0.711389	-0.220081				-0.345673	0.561166	0.026916	-0.350065	0.538910	-0.002030	-0.168040	0.069254	0.064640	-0.161059	0.057524	0.119861	-0.127894	0.076223	-0.068842	0.067499	0.118115	0.054757
14544	121.200000	-0.722202	0.620390	0.100162	-0.722370	0.642464	-0.065329	-0.689744	0.859640	0.098927	-0.685290	0.853145	-0.060400	-0.547059	1.134023	-0.042412	-0.519937	1.144248	0.058786	-0.518494	1.080724	0.070290	-0.538539	0.689930	0.265299	-0.532554	0.711423	-0.219884				-0.345515	0.561247	0.027269	-0.349885	0.538920	-0.001833	-0.168033	0.069274	0.064668	-0.161048	0.057523	0.119888	-0.127919	0.076248	-0.068824	0.067527	0.118149	0.054770
14545	121.208333	-0.721993	0.620578	0.100205	-0.722135	0.642718	-0.065268	-0.689087	0.859818	0.099131	-0.684719	0.853354	-0.060237	-0.546232	1.134059	-0.041989	-0.518532	1.144240	0.059073	-0.517208	1.080732	0.070567	-0.538448	0.689898	0.265613	-0.532231	0.711425	-0.219699				-0.345341	0.561213	0.027754	-0.349626	0.538974	-0.001602	-0.168027	0.069307	0.064699	-0.161027	0.057556	0.119978	-0.127928	0.076273	-0.068805	0.067498	0.118152	0.054763
14546	121.216667	-0.721764	0.620758	0.100245	-0.721850	0.642935	-0.065235	-0.688399	0.859998	0.099288	-0.684110	0.853576	-0.060125	-0.545408	1.134117	-0.041644	-0.517158	1.144204	0.059276	-0.515924	1.080702	0.070767	-0.538354	0.689866	0.265944	-0.531912	0.711406	-0.219537				-0.345189	0.561320	0.028138	-0.349449	0.538995	-0.001385	-0.168019	0.069322	0.064722	-0.161035	0.057521	0.119936	-0.127944	0.076287	-0.068784	0.067470	0.118152	0.054761
14547	121.225000	-0.721538	0.620933	0.100306	-0.721747	0.643222	-0.065180	-0.687790	0.860202	0.099485	-0.683472	0.853809	-0.060035	-0.544602	1.134135	-0.041323	-0.515849	1.144165	0.059490	-0.514702	1.080691	0.070980	-0.538264	0.689853	0.266303	-0.531580	0.711362	-0.219389				-0.345059	0.561413	0.028565	-0.349281	0.539031	-0.001061	-0.168012	0.069339	0.064750	-0.161031	0.057515	0.119956	-0.127956	0.076290	-0.068754	0.067472	0.118167	0.054765
14548	121.233333	-0.721317	0.621119	0.100370	-0.721467	0.643474	-0.065042	-0.687126	0.860376	0.099638	-0.683101	0.854050	-0.059913	-0.543903	1.134189	-0.040969	-0.514642	1.144104	0.059632	-0.513527	1.080673	0.071177	-0.538162	0.689878	0.266685	-0.531238	0.711295	-0.219248				-0.344915	0.561464	0.029018	-0.349063	0.538894	-0.000625	-0.168004	0.069357	0.064773	-0.161023	0.057505	0.119973	-0.127963	0.076298	-0.068726	0.067471	0.118175	0.054763
14549	121.241667	-0.721099	0.621305	0.100447	-0.721157	0.643641	-0.064973	-0.686556	0.860537	0.099868	-0.682298	0.854189	-0.059781	-0.543066	1.134145	-0.040755	-0.513391	1.144035	0.059765	-0.512391	1.080612	0.071295	-0.538050	0.689923	0.267056	-0.530899	0.711206	-0.219115				-0.344795	0.561465	0.029516	-0.348890	0.538900	-0.000392	-0.167997	0.069380	0.064798	-0.161017	0.057506	0.119997	-0.127978	0.076297	-0.068697	0.067531	0.118218	0.054787
14550	121.250000	-0.720859	0.621477	0.100513	-0.720928	0.643870	-0.064887	-0.685877	0.860693	0.099961	-0.681858	0.854459	-0.059777	-0.542344	1.134120	-0.040497	-0.512313	1.143959	0.059853	-0.511290	1.080545	0.071399	-0.537928	0.689990	0.267425	-0.530542	0.711092	-0.218979				-0.344677	0.561469	0.030001	-0.348738	0.538881	-0.000123	-0.167992	0.069400	0.064820	-0.161008	0.057495	0.120017	-0.127982	0.076315	-0.068672	0.067483	0.118209	0.054776
14551	121.258333	-0.720652	0.621654	0.100584	-0.720988	0.644221	-0.064847	-0.685265	0.860884	0.100106	-0.681249	0.854653	-0.059664	-0.541575	1.134062	-0.040318	-0.511166	1.143863	0.059922	-0.510280	1.080505	0.071533	-0.537780	0.690080	0.267796	-0.530187	0.710975	-0.218845				-0.344568	0.561526	0.030417	-0.348540	0.538913	0.000228	-0.167983	0.069422	0.064845	-0.161003	0.057495	0.120036	-0.127996	0.076317	-0.068650	0.067490	0.118202	0.054777
14552	121.266667	-0.720451	0.621840	0.100652	-0.720573	0.644337	-0.064842	-0.684624	0.861059	0.100212	-0.680650	0.854810	-0.059600	-0.540810	1.134017	-0.040178	-0.510189	1.143844	0.060012	-0.509268	1.080421	0.071571	-0.537613	0.690197	0.268162	-0.529842	0.710854	-0.218716				-0.344460	0.561552	0.030838	-0.347676	0.543036	-0.003069	-0.167972	0.069443	0.064871	-0.161001	0.057496	0.120056	-0.128007	0.076330	-0.068633	0.067554	0.118257	0.054816
14553	121.275000	-0.720260	0.622029	0.100697	-0.720129	0.644530	-0.064682	-0.684060	0.861221	0.100368	-0.679989	0.855008	-0.059563	-0.540041	1.133937	-0.040079	-0.509109	1.143785	0.059995	-0.508329	1.080372	0.071662	-0.537424	0.690327	0.268514	-0.529483	0.710725	-0.218579				-0.344338	0.561458	0.031351	-0.347876	0.540859	-0.000997	-0.167970	0.069463	0.064891	-0.160991	0.057499	0.120078	-0.128021	0.076338	-0.068607	0.067508	0.118230	0.054812
14554	121.283333	-0.720051	0.622216	0.100733	-0.720128	0.644820	-0.064712	-0.683461	0.861400	0.100406	-0.679299	0.855204	-0.059598	-0.539288	1.133860	-0.039970	-0.508127	1.143693	0.060090	-0.507404	1.080350	0.071722	-0.537218	0.690467	0.268860	-0.529131	0.710588	-0.218436				-0.344237	0.561475	0.031708	-0.348068	0.538673	0.001066	-0.167964	0.069482	0.064916	-0.160989	0.057497	0.120094	-0.128038	0.076328	-0.068570	0.067508	0.118218	0.054816
14555	121.291667	-0.719857	0.622405	0.100757	-0.719915	0.645086	-0.064658	-0.682859	0.861542	0.100463	-0.678674	0.855359	-0.059576	-0.538541	1.133794	-0.039901	-0.507262	1.143667	0.060090	-0.506533	1.080306	0.071740	-0.536988	0.690607	0.269183	-0.528781	0.710456	-0.218282				-0.344140	0.561492	0.032030	-0.347713	0.540672	-0.000508	-0.167956	0.069500	0.064934	-0.160982	0.057492	0.120111	-0.128045	0.076313	-0.068512	0.067516	0.118218	0.054822
14556	121.300000	-0.719653	0.622592	0.100756	-0.719495	0.645202	-0.064717	-0.682335	0.861696	0.100549	-0.678016	0.855513	-0.059611	-0.537796	1.133728	-0.039853	-0.506401	1.143580	0.060018	-0.505699	1.080264	0.071785	-0.536743	0.690738	0.269489	-0.528445	0.710327	-0.218138				-0.344038	0.561479	0.032354	-0.347373	0.542643	-0.002035	-0.167952	0.069516	0.064959	-0.160981	0.057482	0.120128	-0.128054	0.076289	-0.068452	0.067571	0.118267	0.054853
14557	121.308333	-0.719445	0.622792	0.100748	-0.719167	0.645442	-0.064662	-0.681758	0.861852	0.100458	-0.677333	0.855713	-0.059686	-0.537040	1.133671	-0.039863	-0.505619	1.143590	0.060076	-0.504923	1.080231	0.071813	-0.536488	0.690895	0.269790	-0.528095	0.710202	-0.217997				-0.343907	0.561344	0.032762	-0.347313	0.540247	0.000080	-0.167947	0.069534	0.064974	-0.160972	0.057483	0.120146	-0.128061	0.076256	-0.068374	0.067521	0.118216	0.054826
14558	121.316667	-0.719221	0.623048	0.100778	-0.719056	0.645732	-0.064714	-0.681211	0.862040	0.100437	-0.676666	0.855863	-0.059773	-0.536300	1.133593	-0.039858	-0.504881	1.143564	0.060049	-0.504157	1.080248	0.071849	-0.536244	0.691040	0.270067	-0.527737	0.710082	-0.217853				-0.343772	0.561325	0.033055	-0.347112	0.538133	0.002204	-0.167942	0.069556	0.064998	-0.160967	0.057481	0.120160	-0.128060	0.076217	-0.068289	0.067518	0.118204	0.054817
14559	121.325000	-0.719039	0.623187	0.100711	-0.718752	0.645916	-0.064737	-0.680668	0.862181	0.100379	-0.676042	0.855989	-0.059844	-0.535552	1.133538	-0.039898	-0.504087	1.143532	0.060055	-0.503460	1.080178	0.071819	-0.535994	0.691162	0.270299	-0.527366	0.709958	-0.217709				-0.343622	0.561317	0.033324	-0.346872	0.540274	0.000633	-0.167937	0.069575	0.065015	-0.160962	0.057479	0.120176	-0.128055	0.076171	-0.068206	0.067575	0.118240	0.054829
14560	121.333333	-0.718822	0.623378	0.100679	-0.718401	0.646074	-0.064787	-0.680191	0.862341	0.100352	-0.675405	0.856115	-0.059967	-0.534792	1.133471	-0.039980	-0.503402	1.143502	0.060023	-0.502783	1.080160	0.071793	-0.535761	0.691279	0.270503	-0.526995	0.709828	-0.217567				-0.343425	0.561280	0.033595	-0.346633	0.542395	-0.000908	-0.167930	0.069596	0.065035	-0.160955	0.057488	0.120195	-0.128045	0.076112	-0.068119	0.067579	0.118235	0.054816
14561	121.341667	-0.718607	0.623564	0.100643	-0.718134	0.646289	-0.064823	-0.679662	0.862474	0.100255	-0.674753	0.856276	-0.060044	-0.533987	1.133383	-0.040084	-0.502704	1.143412	0.059887	-0.502151	1.080112	0.071755	-0.535538	0.691384	0.270682	-0.526611	0.709705	-0.217424				-0.343220	0.561185	0.033923	-0.346694	0.537893	0.002852	-0.167921	0.069609	0.065054	-0.160947	0.057481	0.120212	-0.128040	0.076053	-0.068023	0.067531	0.118196	0.054799
14562	121.350000	-0.718396	0.623742	0.100614	-0.717788	0.646450	-0.064853	-0.679220	0.862624	0.100257	-0.674104	0.856422	-0.060180	-0.533292	1.133340	-0.040172	-0.502111	1.143415	0.059804	-0.501552	1.080057	0.071696	-0.535333	0.691479	0.270831	-0.526215	0.709577	-0.217279				-0.342981	0.561084	0.034230	-0.346569	0.537642	0.003192	-0.167918	0.069627	0.065070	-0.160944	0.057480	0.120224	-0.128027	0.075987	-0.067922	0.067532	0.118196	0.054802
14563	121.358333	-0.718177	0.623922	0.100572	-0.717528	0.646661	-0.064907	-0.678705	0.862723	0.100122	-0.673497	0.856531	-0.060305	-0.532479	1.133255	-0.040316	-0.501532	1.143374	0.059743	-0.501017	1.079980	0.071651	-0.535146	0.691549	0.270939	-0.525821	0.709465	-0.217146				-0.342736	0.561039	0.034466	-0.346186	0.537567	0.003339	-0.167913	0.069640	0.065090	-0.160942	0.057472	0.120245	-0.128009	0.075929	-0.067821	0.067599	0.118346	0.054697
14564	121.366667	-0.717963	0.624102	0.100512	-0.717135	0.646777	-0.064998	-0.678244	0.862825	0.099969	-0.672909	0.856623	-0.060433	-0.531794	1.133209	-0.040394	-0.500888	1.143288	0.059637	-0.500492	1.079963	0.071587	-0.534983	0.691610	0.271028	-0.525421	0.709364	-0.217025				-0.342473	0.560997	0.034708	-0.346035	0.537533	0.003477	-0.167910	0.069656	0.065110	-0.160941	0.057473	0.120259	-0.127996	0.075868	-0.067716	0.067543	0.118320	0.054655
14565	121.375000	-0.717739	0.624268	0.100452	-0.716848	0.646957	-0.065068	-0.677746	0.862977	0.099841	-0.672257	0.856784	-0.060551	-0.530970	1.133127	-0.040604	-0.500389	1.143176	0.059566	-0.499982	1.079899	0.071493	-0.534846	0.691635	0.271070	-0.525008	0.709262	-0.216917				-0.342167	0.560889	0.034997	-0.345812	0.537455	0.003627	-0.167908	0.069664	0.065125	-0.160940	0.057468	0.120272	-0.127982	0.075816	-0.067631	0.067539	0.118315	0.054648
14566	121.383333	-0.717519	0.624432	0.100383	-0.716715	0.647258	-0.065108	-0.677308	0.863071	0.099722	-0.671683	0.856886	-0.060670	-0.530277	1.133080	-0.040750	-0.499981	1.143173	0.059537	-0.499534	1.079816	0.071429	-0.534728	0.691633	0.271079	-0.524597	0.709174	-0.216807				-0.341852	0.560790	0.035273	-0.345542	0.537167	0.003975	-0.167910	0.069680	0.065141	-0.160945	0.057469	0.120286	-0.127981	0.075753	-0.067536	0.067539	0.118308	0.054645
14567	121.391667	-0.717313	0.624597	0.100304	-0.716372	0.647422	-0.065184	-0.676864	0.863160	0.099586	-0.671064	0.857038	-0.060804	-0.529474	1.132980	-0.040942	-0.499476	1.143140	0.059473	-0.499096	1.079763	0.071337	-0.534636	0.691617	0.271064	-0.524174	0.709079	-0.216710				-0.341540	0.560780	0.035473	-0.345167	0.537135	0.004118	-0.167907	0.069691	0.065163	-0.160945	0.057466	0.120302	-0.127970	0.075692	-0.067447	0.067558	0.118314	0.054661
14568	121.400000	-0.717115	0.624763	0.100217	-0.716082	0.647586	-0.065282	-0.676387	0.863310	0.099433	-0.670474	0.857177	-0.060978	-0.528807	1.132925	-0.041070	-0.499009	1.143064	0.059374	-0.498668	1.079695	0.071234	-0.534563	0.691565	0.271021	-0.523736	0.708991	-0.216622				-0.341232	0.560764	0.035647	-0.344888	0.537081	0.004254	-0.167910	0.069704	0.065177	-0.160945	0.057464	0.120318	-0.127960	0.075622	-0.067355	0.067534	0.118303	0.054633
14569	121.408333	-0.716933	0.624929	0.100124	-0.715774	0.647761	-0.065398	-0.675938	0.863411	0.099271	-0.669873	0.857314	-0.061125	-0.528050	1.132839	-0.041276	-0.498573	1.142950	0.059236	-0.498279	1.079627	0.071154	-0.534514	0.691498	0.270956	-0.523289	0.708891	-0.216554				-0.340882	0.560757	0.035813	-0.344609	0.537079	0.004343	-0.167912	0.069714	0.065192	-0.160946	0.057463	0.120328	-0.127941	0.075533	-0.067257	0.067531	0.118294	0.054627
14570	121.416667	-0.716754	0.625093	0.100024	-0.715477	0.647925	-0.065510	-0.675566	0.863481	0.099151	-0.669293	0.857434	-0.061299	-0.527302	1.132741	-0.041491	-0.498186	1.142927	0.059200	-0.497924	1.079566	0.071082	-0.534479	0.691411	0.270870	-0.522815	0.708793	-0.216493				-0.340548	0.560771	0.035965	-0.344197	0.537219	0.004567	-0.167915	0.069716	0.065200	-0.160953	0.057462	0.120339	-0.127928	0.075433	-0.067146	0.067581	0.118308	0.054657
14571	121.425000	-0.716584	0.625250	0.099928	-0.715179	0.648078	-0.065664	-0.675110	0.863598	0.098993	-0.668768	0.857517	-0.061440	-0.526571	1.132639	-0.041665	-0.497847	1.142822	0.059100	-0.497548	1.079462	0.070954	-0.534464	0.691280	0.270749	-0.522333	0.708698	-0.216458				-0.340100	0.560616	0.036153	-0.343903	0.537205	0.004707	-0.167918	0.069719	0.065215	-0.160953	0.057466	0.120351	-0.127910	0.075334	-0.067002	0.067557	0.118296	0.054638
14572	121.433333	-0.716422	0.625399	0.099830	-0.714973	0.648280	-0.065762	-0.674699	0.863724	0.098825	-0.668245	0.857627	-0.061559	-0.525843	1.132523	-0.041867	-0.497528	1.142716	0.058982	-0.497210	1.079355	0.070882	-0.534473	0.691156	0.270624	-0.521825	0.708595	-0.216426				-0.339643	0.560609	0.036219	-0.343447	0.536969	0.004993	-0.167918	0.069718	0.065224	-0.160959	0.057463	0.120356	-0.127885	0.075218	-0.066855	0.067529	0.118274	0.054624
14573	121.441667	-0.716268	0.625534	0.099727	-0.714629	0.648380	-0.065897	-0.674304	0.863829	0.098702	-0.667700	0.857751	-0.061728	-0.525109	1.132383	-0.042044	-0.497177	1.142579	0.058891	-0.496916	1.079231	0.070816	-0.534510	0.691023	0.270489	-0.521303	0.708495	-0.216410				-0.339238	0.560525	0.036485	-0.343169	0.536984	0.005123	-0.167920	0.069723	0.065227	-0.160963	0.057463	0.120358	-0.127848	0.075100	-0.066682	0.067553	0.118281	0.054645
14574	121.450000	-0.716122	0.625665	0.099626	-0.714397	0.648524	-0.066025	-0.673937	0.863894	0.098538	-0.667185	0.857870	-0.061872	-0.524287	1.132202	-0.042316	-0.496903	1.142432	0.058821	-0.496612	1.079040	0.070682	-0.534577	0.690873	0.270332	-0.520776	0.708398	-0.216399				-0.338870	0.560579	0.036631	-0.343004	0.536989	0.005278	-0.167926	0.069720	0.065227	-0.160967	0.057467	0.120360	-0.127810	0.074972	-0.066493	0.067572	0.118287	0.054664
14575	121.458333	-0.716002	0.625807	0.099526	-0.714203	0.648669	-0.066142	-0.673594	0.864004	0.098448	-0.666682	0.857965	-0.062030	-0.523587	1.132060	-0.042505	-0.496646	1.142280	0.058757	-0.496432	1.078938	0.070659	-0.534669	0.690730	0.270174	-0.520245	0.708299	-0.216407				-0.338510	0.560615	0.036785	-0.342623	0.537023	0.005416	-0.167933	0.069716	0.065231	-0.160971	0.057465	0.120364	-0.127770	0.074821	-0.066286	0.067543	0.118270	0.054656
14576	121.466667	-0.715883	0.625947	0.099430	-0.714013	0.648812	-0.066257	-0.673222	0.864098	0.098329	-0.666188	0.858075	-0.062196	-0.522956	1.131977	-0.042795	-0.496404	1.142113	0.058689	-0.496112	1.078686	0.070483	-0.534786	0.690573	0.270004	-0.519717	0.708207	-0.216426				-0.338149	0.560669	0.036935	-0.342350	0.537055	0.005541	-0.167939	0.069708	0.065222	-0.160980	0.057468	0.120358	-0.127725	0.074689	-0.066072	0.067512	0.118257	0.054649
14577	121.475000	-0.715777	0.626073	0.099331	-0.713837	0.648952	-0.066371	-0.672815	0.864224	0.098103	-0.665745	0.858134	-0.062308	-0.522278	1.131835	-0.042988	-0.496172	1.141913	0.058596	-0.495906	1.078481	0.070346	-0.534913	0.690429	0.269833	-0.519192	0.708099	-0.216458				-0.337633	0.560575	0.037008	-0.342043	0.537159	0.005745	-0.167951	0.069693	0.065218	-0.160994	0.057467	0.120352	-0.127684	0.074557	-0.065860	0.067534	0.118252	0.054670
14578	121.483333	-0.715675	0.626185	0.099234	-0.713600	0.649060	-0.066512	-0.672457	0.864314	0.097968	-0.665252	0.858246	-0.062548	-0.521604	1.131704	-0.043202	-0.495988	1.141719	0.058498	-0.495884	1.078418	0.070371	-0.535052	0.690273	0.269645	-0.518672	0.707996	-0.216503				-0.337319	0.560630	0.037124	-0.341632	0.537259	0.005895	-0.167969	0.069678	0.065207	-0.161012	0.057468	0.120348	-0.127658	0.074449	-0.065658	0.067550	0.118254	0.054694
14579	121.491667	-0.715570	0.626299	0.099137	-0.713337	0.649150	-0.066616	-0.672119	0.864438	0.097816	-0.664807	0.858367	-0.062618	-0.520918	1.131585	-0.043424	-0.495793	1.141575	0.058442	-0.495708	1.078278	0.070267	-0.535199	0.690128	0.269456	-0.518178	0.707904	-0.216566				-0.336998	0.560646	0.037231	-0.341487	0.537274	0.006020	-0.167981	0.069669	0.065202	-0.161029	0.057473	0.120337	-0.127663	0.074367	-0.065553	0.067525	0.118241	0.054684
14580	121.500000	-0.715483	0.626406	0.099038	-0.713201	0.649289	-0.066711	-0.671791	0.864578	0.097674	-0.664378	0.858452	-0.062777	-0.520235	1.131477	-0.043651	-0.495594	1.141438	0.058417	-0.495373	1.077968	0.069993	-0.535348	0.689983	0.269254	-0.517677	0.707800	-0.216620				-0.336721	0.560681	0.037303	-0.341371	0.537277	0.006140	-0.167997	0.069661	0.065192	-0.161049	0.057476	0.120324	-0.127674	0.074287	-0.065458	0.067491	0.118224	0.054677
14581	121.508333	-0.715250	0.626467	0.098917	-0.713012	0.649401	-0.066838	-0.671491	0.864672	0.097585	-0.663940	0.858567	-0.062915	-0.519584	1.131387	-0.043823	-0.495417	1.141304	0.058322	-0.495219	1.077839	0.069898	-0.535503	0.689830	0.269039	-0.517205	0.707697	-0.216675				-0.336451	0.560704	0.037361	-0.341021	0.537009	0.006448	-0.168012	0.069646	0.065176	-0.161073	0.057477	0.120316	-0.127656	0.074188	-0.065285	0.067485	0.118219	0.054693
14582	121.516667	-0.715022	0.626521	0.098785	-0.712850	0.649531	-0.066943	-0.671173	0.864782	0.097417	-0.663499	0.858695	-0.063026	-0.518928	1.131319	-0.043995	-0.495249	1.141132	0.058228	-0.495231	1.077902	0.069993	-0.535658	0.689687	0.268814	-0.516730	0.707594	-0.216728				-0.336201	0.560722	0.037407	-0.340841	0.536987	0.006566	-0.168026	0.069620	0.065169	-0.161095	0.057483	0.120305	-0.127586	0.074033	-0.064964	0.067480	0.118208	0.054705
14583	121.525000	-0.714961	0.626631	0.098683	-0.712716	0.649666	-0.067047	-0.670872	0.864949	0.097288	-0.663101	0.858802	-0.063156	-0.518272	1.131238	-0.044173	-0.495067	1.141027	0.058182	-0.495087	1.077697	0.069843	-0.535821	0.689556	0.268577	-0.516271	0.707504	-0.216776				-0.335929	0.560686	0.037473	-0.340778	0.536983	0.006716	-0.168042	0.069603	0.065147	-0.161114	0.057484	0.120298	-0.127566	0.073930	-0.064786	0.067475	0.118205	0.054722
14584	121.533333	-0.715230	0.626846	0.098650	-0.712478	0.649752	-0.067142	-0.670552	0.865070	0.097126	-0.662700	0.858912	-0.063281	-0.517627	1.131171	-0.044323	-0.494885	1.140896	0.058116	-0.494955	1.077566	0.069757	-0.535985	0.689414	0.268323	-0.515828	0.707422	-0.216821				-0.335685	0.560700	0.037503	-0.340737	0.536992	0.006877	-0.168056	0.069579	0.065129	-0.161135	0.057483	0.120278	-0.127540	0.073822	-0.064609	0.067464	0.118197	0.054736
14585	121.541667	-0.715187	0.626961	0.098560	-0.712382	0.649894	-0.067235	-0.670297	0.865202	0.097047	-0.662253	0.859076	-0.063440	-0.516996	1.131088	-0.044519	-0.494754	1.140764	0.058059	-0.494801	1.077459	0.069649	-0.536156	0.689284	0.268060	-0.515380	0.707288	-0.216860				-0.335462	0.560725	0.037513	-0.340639	0.537031	0.007008	-0.168072	0.069556	0.065107	-0.161156	0.057489	0.120268	-0.127524	0.073719	-0.064432	0.067461	0.118187	0.054756
14586	121.550000	-0.715140	0.627075	0.098480	-0.712197	0.649992	-0.067335	-0.670026	0.865317	0.096889	-0.661873	0.859186	-0.063556	-0.516389	1.131000	-0.044662	-0.494595	1.140654	0.058018	-0.494683	1.077324	0.069563	-0.536324	0.689158	0.267797	-0.514940	0.707166	-0.216891				-0.335240	0.560763	0.037524	-0.340560	0.537082	0.007155	-0.168084	0.069531	0.065085	-0.161176	0.057490	0.120255	-0.127511	0.073603	-0.064245	0.067460	0.118182	0.054763
14587	121.558333	-0.715108	0.627191	0.098407	-0.712122	0.650146	-0.067383	-0.669727	0.865497	0.096805	-0.661480	0.859313	-0.063732	-0.515766	1.130917	-0.044834	-0.494464	1.140536	0.057978	-0.494561	1.077221	0.069495	-0.536480	0.689058	0.267559	-0.514612	0.707136	-0.216904				-0.335049	0.560801	0.037504	-0.340365	0.537309	0.007400	-0.168093	0.069506	0.065055	-0.161198	0.057496	0.120237	-0.127485	0.073488	-0.064046	0.067453	0.118178	0.054774
14588	121.566667	-0.715070	0.627302	0.098341	-0.712001	0.650258	-0.067465	-0.669482	0.865629	0.096740	-0.661103	0.859445	-0.063834	-0.515180	1.130816	-0.044969	-0.494318	1.140406	0.057890	-0.494438	1.077050	0.069381	-0.536616	0.688977	0.267334	-0.514244	0.707021	-0.216922				-0.334893	0.560848	0.037452	-0.340315	0.537367	0.007495	-0.168106	0.069485	0.065030	-0.161212	0.057505	0.120222	-0.127456	0.073353	-0.063841	0.067442	0.118041	0.054918
14589	121.575000	-0.715030	0.627409	0.098283	-0.711876	0.650361	-0.067521	-0.669223	0.865762	0.096597	-0.660730	0.859582	-0.063942	-0.514611	1.130730	-0.045103	-0.494178	1.140294	0.057850	-0.494301	1.076950	0.069328	-0.536728	0.688916	0.267126	-0.513949	0.706953	-0.216926				-0.334731	0.560841	0.037412	-0.340279	0.537418	0.007587	-0.168118	0.069458	0.065006	-0.161237	0.057511	0.120212	-0.127432	0.073235	-0.063635	0.067432	0.118039	0.054928
14590	121.583333	-0.714991	0.627515	0.098226	-0.711749	0.650458	-0.067575	-0.668903	0.865902	0.096403	-0.660302	0.859768	-0.064092	-0.514043	1.130639	-0.045232	-0.494035	1.140189	0.057814	-0.494171	1.076833	0.069269	-0.536814	0.688866	0.266939	-0.513671	0.706892	-0.216925				-0.334623	0.560874	0.037322	-0.340204	0.537250	0.007874	-0.168132	0.069431	0.064983	-0.161263	0.057515	0.120199	-0.127411	0.073128	-0.063424	0.067429	0.118032	0.054943
14591	121.591667	-0.714800	0.627574	0.098141	-0.711656	0.650566	-0.067618	-0.668683	0.866044	0.096345	-0.659906	0.859907	-0.064203	-0.513499	1.130532	-0.045317	-0.493902	1.140054	0.057768	-0.494036	1.076728	0.069245	-0.536881	0.688828	0.266765	-0.513426	0.706828	-0.216912				-0.334548	0.560916	0.037233	-0.340465	0.537640	0.007705	-0.168135	0.069415	0.064954	-0.161291	0.057516	0.120192	-0.127396	0.073022	-0.063216	0.067422	0.118043	0.054969
14592	121.600000	-0.714606	0.627622	0.098061	-0.711549	0.650672	-0.067661	-0.668444	0.866188	0.096220	-0.659549	0.860022	-0.064297	-0.512958	1.130436	-0.045444	-0.493754	1.139950	0.057732	-0.493989	1.076994	0.069606	-0.536939	0.688810	0.266622	-0.513208	0.706766	-0.216891				-0.334477	0.560957	0.037146	-0.340336	0.537632	0.007926	-0.168146	0.069394	0.064935	-0.161317	0.057521	0.120189	-0.127383	0.072927	-0.063014	0.067419	0.118047	0.055004
14593	121.608333	-0.714577	0.627730	0.098000	-0.711558	0.650877	-0.067665	-0.668196	0.866332	0.096081	-0.659156	0.860154	-0.064417	-0.512436	1.130302	-0.045514	-0.493606	1.139866	0.057720	-0.493821	1.076878	0.069559	-0.536992	0.688795	0.266494	-0.513003	0.706696	-0.216863				-0.334430	0.560998	0.037073	-0.340339	0.537755	0.008106	-0.168158	0.069374	0.064912	-0.161342	0.057528	0.120186	-0.127375	0.072836	-0.062821	0.067476	0.118081	0.055072
14594	121.616667	-0.714556	0.627839	0.097936	-0.711367	0.650948	-0.067706	-0.668153	0.866583	0.096064	-0.658769	0.860286	-0.064510	-0.511937	1.130157	-0.045579	-0.493464	1.139738	0.057714	-0.493676	1.076747	0.069550	-0.537052	0.688791	0.266392	-0.512817	0.706618	-0.216831				-0.334390	0.561039	0.037015	-0.340360	0.537902	0.008313	-0.168163	0.069365	0.064881	-0.161373	0.057528	0.120175	-0.127365	0.072761	-0.062650	0.067413	0.118060	0.055079
14595	121.625000	-0.714534	0.627941	0.097862	-0.711232	0.651071	-0.067776	-0.667904	0.866725	0.095893	-0.658424	0.860350	-0.064659	-0.511440	1.130004	-0.045644	-0.493309	1.139616	0.057741	-0.493506	1.076617	0.069572	-0.537115	0.688799	0.266312	-0.512640	0.706530	-0.216804				-0.334360	0.561082	0.036983	-0.340388	0.537948	0.008432	-0.168175	0.069345	0.064860	-0.161401	0.057527	0.120167	-0.127356	0.072683	-0.062509	0.067408	0.118070	0.055125
14596	121.633333	-0.714514	0.628040	0.097788	-0.711110	0.651190	-0.067841	-0.667701	0.866879	0.095800	-0.658057	0.860438	-0.064760	-0.510985	1.129822	-0.045680	-0.493179	1.139449	0.057783	-0.493347	1.076419	0.069584	-0.537194	0.688830	0.266264	-0.512475	0.706424	-0.216768				-0.334330	0.561124	0.036972	-0.340418	0.538002	0.008555	-0.168192	0.069325	0.064839	-0.161427	0.057532	0.120158	-0.127358	0.072624	-0.062373	0.067475	0.118118	0.055201
14597	121.641667	-0.714496	0.628136	0.097710	-0.711003	0.651313	-0.067911	-0.667422	0.867043	0.095623	-0.657644	0.860566	-0.064906	-0.510541	1.129637	-0.045693	-0.493071	1.139243	0.057835	-0.493160	1.076194	0.069574	-0.537268	0.688846	0.266221	-0.512336	0.706310	-0.216733				-0.334314	0.561178	0.036974	-0.340563	0.538138	0.008610	-0.168199	0.069317	0.064820	-0.161454	0.057538	0.120155	-0.127362	0.072558	-0.062245	0.067448	0.118132	0.055240
14598	121.650000	-0.714477	0.628220	0.097637	-0.710890	0.651431	-0.067975	-0.667170	0.867192	0.095483	-0.657275	0.860667	-0.065011	-0.510117	1.129476	-0.045673	-0.492974	1.139010	0.057884	-0.492990	1.075942	0.069576	-0.537342	0.688866	0.266200	-0.512212	0.706185	-0.216698				-0.334307	0.561225	0.036992	-0.340588	0.538181	0.008737	-0.168207	0.069310	0.064808	-0.161475	0.057558	0.120167	-0.127369	0.072495	-0.062127	0.067430	0.118135	0.055267
14599	121.658333	-0.714454	0.628300	0.097569	-0.710801	0.651557	-0.068041	-0.666952	0.867329	0.095374	-0.656904	0.860741	-0.065118	-0.509710	1.129310	-0.045633	-0.492872	1.138778	0.057967	-0.492822	1.075679	0.069588	-0.537416	0.688922	0.266214	-0.512105	0.706049	-0.216659				-0.334325	0.561338	0.036993	-0.340611	0.538325	0.008954	-0.168220	0.069292	0.064791	-0.161503	0.057556	0.120163	-0.127473	0.072300	-0.061834	0.067446	0.118167	0.055313
14600	121.666667	-0.714426	0.628378	0.097500	-0.710709	0.651671	-0.068098	-0.666741	0.867460	0.095276	-0.656537	0.860812	-0.065226	-0.509301	1.129186	-0.045580	-0.492754	1.138525	0.058049	-0.492649	1.075415	0.069615	-0.537481	0.688968	0.266232	-0.512010	0.705904	-0.216611				-0.334295	0.561361	0.037065	-0.340631	0.538470	0.009172	-0.168232	0.069277	0.064785	-0.161427	0.057521	0.120045	-0.127478	0.072232	-0.061711	0.067520	0.118258	0.055485
14601	121.675000	-0.714394	0.628460	0.097438	-0.710595	0.651767	-0.068158	-0.666530	0.867590	0.095179	-0.656143	0.860929	-0.065335	-0.508914	1.129095	-0.045485	-0.492611	1.138326	0.058208	-0.492475	1.075208	0.069688	-0.537527	0.689023	0.266261	-0.511923	0.705760	-0.216571				-0.334343	0.561531	0.037048	-0.340645	0.538534	0.009299	-0.168236	0.069270	0.064770	-0.161425	0.057568	0.120110	-0.127503	0.072192	-0.061668	0.067581	0.118331	0.055533
14602	121.683333	-0.714362	0.628546	0.097382	-0.710430	0.651828	-0.068210	-0.666289	0.867679	0.095009	-0.655769	0.860995	-0.065522	-0.508531	1.129009	-0.045354	-0.492461	1.138106	0.058389	-0.492299	1.074991	0.069774	-0.537563	0.689075	0.266298	-0.511843	0.705615	-0.216524				-0.334347	0.561607	0.037097	-0.340652	0.538598	0.009418	-0.168242	0.069257	0.064758	-0.161442	0.057529	0.120023	-0.127527	0.072139	-0.061612	0.067576	0.118354	0.055551
14603	121.691667	-0.714306	0.628625	0.097330	-0.710275	0.651900	-0.068272	-0.666077	0.867838	0.094973	-0.655440	0.861053	-0.065573	-0.508161	1.128950	-0.045217	-0.492312	1.137903	0.058560	-0.492106	1.074708	0.069836	-0.537591	0.689131	0.266343	-0.511765	0.705470	-0.216474				-0.334347	0.561686	0.037147	-0.340720	0.538717	0.009481	-0.168253	0.069248	0.064746	-0.161451	0.057530	0.120013	-0.127482	0.072003	-0.061309	0.067607	0.118414	0.055561
14604	121.700000	-0.714254	0.628714	0.097280	-0.710167	0.651985	-0.068309	-0.665855	0.867974	0.094889	-0.655075	0.861122	-0.065732	-0.507782	1.128937	-0.045053	-0.492153	1.137713	0.058761	-0.491888	1.074527	0.069952	-0.537614	0.689197	0.266391	-0.511687	0.705337	-0.216435				-0.334334	0.561760	0.037213	-0.340788	0.538828	0.009540	-0.168264	0.069241	0.064734	-0.161453	0.057526	0.120005	-0.127473	0.071909	-0.061166	0.067625	0.118452	0.055574
14605	121.708333	-0.714212	0.628807	0.097228	-0.710068	0.652084	-0.068346	-0.665554	0.868079	0.094652	-0.654721	0.861198	-0.065804	-0.507423	1.128899	-0.044842	-0.491954	1.137527	0.059016	-0.491701	1.074314	0.070095	-0.537625	0.689252	0.266439	-0.511598	0.705205	-0.216393				-0.334310	0.561834	0.037279	-0.340754	0.538778	0.009715	-0.168266	0.069234	0.064723	-0.161452	0.057581	0.120065	-0.127463	0.071831	-0.061026	0.067649	0.118489	0.055554
14606	121.716667	-0.714163	0.628897	0.097178	-0.709957	0.652181	-0.068376	-0.665361	0.868166	0.094550	-0.654352	0.861264	-0.065940	-0.507069	1.128900	-0.044628	-0.491765	1.137350	0.059293	-0.491475	1.074129	0.070245	-0.537629	0.689303	0.266492	-0.511498	0.705076	-0.216360				-0.334273	0.561900	0.037361	-0.340709	0.538733	0.009891	-0.168275	0.069234	0.064713	-0.161468	0.057535	0.119985	-0.127459	0.071758	-0.060888	0.067654	0.118518	0.055536
14607	121.725000	-0.714123	0.628985	0.097133	-0.709839	0.652269	-0.068425	-0.665145	0.868269	0.094460	-0.654031	0.861313	-0.066028	-0.506718	1.128897	-0.044388	-0.491507	1.137164	0.059581	-0.491228	1.073948	0.070417	-0.537629	0.689351	0.266536	-0.511376	0.704950	-0.216333				-0.334216	0.561955	0.037453	-0.340693	0.538776	0.009997	-0.168283	0.069224	0.064711	-0.161480	0.057533	0.119983	-0.127440	0.071693	-0.060745	0.067662	0.118558	0.055491
14608	121.733333	-0.714076	0.629062	0.097076	-0.709719	0.652364	-0.068476	-0.664919	0.868404	0.094430	-0.653667	0.861401	-0.066150	-0.506368	1.128891	-0.044138	-0.491279	1.136970	0.059850	-0.490979	1.073765	0.070592	-0.537620	0.689393	0.266580	-0.511226	0.704830	-0.216316				-0.334106	0.561920	0.037616	-0.340864	0.538801	0.010188	-0.168297	0.069221	0.064712	-0.161470	0.057627	0.120130	-0.127442	0.071633	-0.060627	0.067660	0.118603	0.055433
14609	121.741667	-0.714026	0.629144	0.097018	-0.709576	0.652454	-0.068539	-0.664688	0.868498	0.094344	-0.653374	0.861433	-0.066198	-0.506030	1.128895	-0.043868	-0.491056	1.136800	0.060147	-0.490743	1.073574	0.070809	-0.537605	0.689435	0.266625	-0.511042	0.704723	-0.216299				-0.334055	0.561988	0.037706	-0.340899	0.539010	0.010155	-0.168298	0.069233	0.064714	-0.161507	0.057543	0.119991	-0.127501	0.071645	-0.060697	0.067645	0.118643	0.055226
14610	121.750000	-0.713969	0.629227	0.096955	-0.709417	0.652535	-0.068601	-0.664438	0.868586	0.094273	-0.653075	0.861497	-0.066233	-0.505707	1.128894	-0.043598	-0.490823	1.136582	0.060440	-0.490461	1.073334	0.070958	-0.537583	0.689466	0.266658	-0.510841	0.704622	-0.216289				-0.333962	0.561971	0.037850	-0.340650	0.539205	0.010354	-0.168302	0.069245	0.064720	-0.161514	0.057551	0.119997	-0.127494	0.071612	-0.060619	0.067620	0.118687	0.055112
14611	121.758333	-0.713906	0.629303	0.096893	-0.709245	0.652616	-0.068656	-0.664167	0.868693	0.094170	-0.652779	0.861531	-0.066358	-0.505391	1.128900	-0.043306	-0.490597	1.136384	0.060760	-0.490192	1.073132	0.071156	-0.537560	0.689501	0.266691	-0.510603	0.704535	-0.216292				-0.333902	0.561964	0.037975	-0.340396	0.538916	0.010692	-0.168310	0.069252	0.064733	-0.161528	0.057550	0.120005	-0.127502	0.071576	-0.060567	0.067672	0.118774	0.055020
14612	121.766667	-0.713844	0.629382	0.096837	-0.709077	0.652695	-0.068707	-0.663924	0.868750	0.094080	-0.652496	0.861575	-0.066394	-0.505070	1.128886	-0.043016	-0.490332	1.136190	0.061073	-0.489965	1.072880	0.071347	-0.537535	0.689535	0.266728	-0.510353	0.704455	-0.216303				-0.333843	0.561939	0.038096	-0.340364	0.538906	0.010797	-0.168315	0.069269	0.064743	-0.161512	0.057631	0.120160	-0.127510	0.071534	-0.060520	0.067673	0.118828	0.054898
14613	121.775000	-0.713777	0.629463	0.096792	-0.708922	0.652770	-0.068758	-0.663649	0.868837	0.094097	-0.652218	0.861637	-0.066385	-0.504766	1.128887	-0.042743	-0.490123	1.135993	0.061357	-0.489715	1.072679	0.071539	-0.537511	0.689557	0.266764	-0.510085	0.704385	-0.216317				-0.333798	0.561892	0.038228	-0.340434	0.538701	0.010999	-0.168319	0.069276	0.064755	-0.161529	0.057587	0.120100	-0.127510	0.071499	-0.060489	0.067677	0.118889	0.054781
14614	121.783333	-0.713704	0.629539	0.096758	-0.708821	0.652868	-0.068795	-0.663356	0.868897	0.094058	-0.651954	0.861676	-0.066399	-0.504467	1.128889	-0.042461	-0.489910	1.135776	0.061646	-0.489466	1.072391	0.071677	-0.537489	0.689579	0.266800	-0.509809	0.704320	-0.216338				-0.333761	0.561847	0.038349	-0.340520	0.538505	0.011173	-0.168324	0.069286	0.064780	-0.161548	0.057540	0.120040	-0.127516	0.071464	-0.060462	0.067693	0.118956	0.054663
14615	121.791667	-0.713626	0.629612	0.096727	-0.708671	0.652940	-0.068818	-0.663068	0.868971	0.094053	-0.651689	0.861728	-0.066423	-0.504189	1.128854	-0.042171	-0.489704	1.135561	0.061975	-0.489203	1.072196	0.071863	-0.537472	0.689588	0.266837	-0.509534	0.704269	-0.216363				-0.333720	0.561794	0.038476	-0.340250	0.538755	0.011068	-0.168332	0.069298	0.064806	-0.161559	0.057535	0.120058	-0.127518	0.071437	-0.060443	0.067718	0.119042	0.054606
14616	121.800000	-0.713441	0.629794	0.096733	-0.708583	0.653027	-0.068825	-0.662812	0.869012	0.094065	-0.651451	0.861767	-0.066407	-0.503909	1.128874	-0.041902	-0.489493	1.135345	0.062317	-0.488993	1.071908	0.072017	-0.537457	0.689582	0.266874	-0.509254	0.704222	-0.216404				-0.333601	0.561635	0.038692	-0.340343	0.538796	0.011087	-0.168332	0.069322	0.064832	-0.161571	0.057530	0.120084	-0.127527	0.071407	-0.060430	0.067687	0.119096	0.054532
14617	121.808333	-0.713353	0.629853	0.096719	-0.708504	0.653131	-0.068832	-0.662487	0.869081	0.094069	-0.651186	0.861830	-0.066438	-0.503664	1.128850	-0.041575	-0.489304	1.135102	0.062645	-0.488771	1.071711	0.072254	-0.537444	0.689549	0.266904	-0.508979	0.704184	-0.216451				-0.333550	0.561593	0.038835	-0.340408	0.538770	0.011243	-0.168339	0.069336	0.064869	-0.161576	0.057525	0.120108	-0.127535	0.071388	-0.060420	0.067690	0.119170	0.054429
14618	121.816667	-0.713264	0.629917	0.096715	-0.708455	0.653248	-0.068816	-0.662198	0.869139	0.094086	-0.650947	0.861874	-0.066427	-0.503410	1.128846	-0.041279	-0.489147	1.134835	0.062908	-0.488556	1.071511	0.072478	-0.537437	0.689513	0.266937	-0.508717	0.704146	-0.216511				-0.333478	0.561545	0.038982	-0.340030	0.538410	0.011456	-0.168342	0.069357	0.064905	-0.161583	0.057525	0.120135	-0.127539	0.071372	-0.060417	0.067694	0.119233	0.054332
14619	121.825000	-0.713179	0.629982	0.096709	-0.708311	0.653290	-0.068821	-0.661938	0.869214	0.094158	-0.650720	0.861932	-0.066394	-0.503182	1.128834	-0.040981	-0.488981	1.134589	0.063259	-0.488329	1.071261	0.072654	-0.537437	0.689461	0.266962	-0.508456	0.704101	-0.216573				-0.333409	0.561539	0.039122	-0.339888	0.538404	0.011501	-0.168347	0.069383	0.064940	-0.161591	0.057528	0.120165	-0.127538	0.071367	-0.060415	0.067679	0.119277	0.054165
14620	121.833333	-0.713097	0.630042	0.096698	-0.708168	0.653337	-0.068825	-0.661649	0.869276	0.094132	-0.650506	0.861993	-0.066359	-0.502965	1.128824	-0.040683	-0.488847	1.134299	0.063586	-0.488118	1.070869	0.072755	-0.537433	0.689394	0.266982	-0.508203	0.704063	-0.216648				-0.333336	0.561531	0.039265	-0.339736	0.538391	0.011541	-0.168349	0.069404	0.064969	-0.161599	0.057527	0.120188	-0.127540	0.071352	-0.060427	0.067704	0.119348	0.054124
14621	121.841667	-0.713026	0.630109	0.096694	-0.708013	0.653370	-0.068829	-0.661339	0.869368	0.094179	-0.650265	0.862066	-0.066355	-0.502769	1.128788	-0.040351	-0.488709	1.133984	0.063946	-0.487940	1.070566	0.072969	-0.537438	0.689325	0.266997	-0.507947	0.704014	-0.216727				-0.333255	0.561530	0.039402	-0.339755	0.538366	0.011607	-0.168354	0.069426	0.064997	-0.161609	0.057526	0.120205	-0.127542	0.071347	-0.060444	0.067705	0.119416	0.053905
14622	121.850000	-0.712944	0.630174	0.096687	-0.707937	0.653469	-0.068799	-0.661004	0.869420	0.094120	-0.650046	0.862111	-0.066346	-0.502585	1.128754	-0.039998	-0.488597	1.133667	0.064307	-0.487624	1.069873	0.072757	-0.537443	0.689253	0.267002	-0.507711	0.703965	-0.216818				-0.333167	0.561528	0.039541	-0.339599	0.538373	0.011628	-0.168362	0.069442	0.065024	-0.161614	0.057521	0.120223	-0.127542	0.071345	-0.060456	0.067711	0.119479	0.053790
14623	121.858333	-0.712856	0.630240	0.096675	-0.707817	0.653529	-0.068801	-0.660723	0.869525	0.094241	-0.649832	0.862161	-0.066317	-0.502412	1.128736	-0.039662	-0.488448	1.133335	0.064700	-0.487147	1.069222	0.072588	-0.537453	0.689193	0.267004	-0.507487	0.703916	-0.216910				-0.333073	0.561523	0.039677	-0.339529	0.538363	0.011674	-0.168363	0.069458	0.065045	-0.161618	0.057520	0.120240	-0.127550	0.071342	-0.060489	0.067761	0.119568	0.053779
14624	121.866667	-0.712776	0.630301	0.096667	-0.707703	0.653589	-0.068803	-0.660465	0.869567	0.094294	-0.649620	0.862210	-0.066279	-0.502266	1.128706	-0.039271	-0.488336	1.132992	0.065059	-0.487004	1.068932	0.072848	-0.537466	0.689147	0.267001	-0.507267	0.703870	-0.217003				-0.332973	0.561526	0.039819	-0.339459	0.538351	0.011712	-0.168367	0.069472	0.065072	-0.161620	0.057513	0.120261	-0.127555	0.071344	-0.060513	0.067776	0.119637	0.053646
14625	121.875000	-0.712693	0.630377	0.096670	-0.707606	0.653659	-0.068792	-0.660160	0.869652	0.094380	-0.649389	0.862306	-0.066242	-0.502140	1.128673	-0.038891	-0.488201	1.132652	0.065473	-0.486786	1.068553	0.073021	-0.537475	0.689104	0.266987	-0.507046	0.703823	-0.217093				-0.332872	0.561522	0.039954	-0.339390	0.538340	0.011745	-0.168371	0.069488	0.065093	-0.161633	0.057512	0.120283	-0.127533	0.071302	-0.060457	0.067790	0.119697	0.053510
14626	121.883333	-0.712604	0.630448	0.096676	-0.707506	0.653727	-0.068778	-0.659836	0.869723	0.094398	-0.649211	0.862340	-0.066159	-0.502018	1.128653	-0.038483	-0.488065	1.132349	0.065907	-0.486561	1.068169	0.073196	-0.537493	0.689073	0.266967	-0.506845	0.703780	-0.217175				-0.332777	0.561529	0.040086	-0.339195	0.538211	0.011859	-0.168370	0.069498	0.065116	-0.161634	0.057512	0.120306	-0.127518	0.071274	-0.060405	0.067808	0.119757	0.053382
14627	121.891667	-0.712520	0.630520	0.096689	-0.707447	0.653825	-0.068744	-0.659596	0.869792	0.094565	-0.649009	0.862397	-0.066113	-0.501903	1.128653	-0.038083	-0.487948	1.132022	0.066290	-0.486258	1.067786	0.073361	-0.537509	0.689049	0.266935	-0.506654	0.703765	-0.217253				-0.332692	0.561538	0.040205	-0.339222	0.538199	0.011915	-0.168365	0.069512	0.065135	-0.161631	0.057505	0.120322	-0.127543	0.071321	-0.060516	0.067820	0.119813	0.053261
14628	121.900000	-0.712438	0.630589	0.096704	-0.707344	0.653887	-0.068732	-0.659314	0.869857	0.094622	-0.648799	0.862482	-0.066024	-0.501786	1.128654	-0.037688	-0.487781	1.131695	0.066697	-0.486116	1.067547	0.073665	-0.537521	0.689027	0.266893	-0.506481	0.703755	-0.217322				-0.332568	0.561458	0.040382	-0.339068	0.538205	0.011901	-0.168365	0.069522	0.065146	-0.161629	0.057512	0.120331	-0.127521	0.071296	-0.060472	0.067784	0.119827	0.053146
14629	121.908333	-0.712351	0.630656	0.096725	-0.707225	0.653929	-0.068714	-0.659028	0.869929	0.094609	-0.648610	0.862540	-0.065977	-0.501674	1.128656	-0.037290	-0.487612	1.131399	0.067098	-0.485861	1.067211	0.073859	-0.537534	0.689009	0.266845	-0.506329	0.703755	-0.217385				-0.332488	0.561460	0.040450	-0.339015	0.538191	0.011898	-0.168364	0.069523	0.065156	-0.161624	0.057510	0.120336	-0.127521	0.071300	-0.060498	0.067762	0.119830	0.052946
14630	121.916667	-0.712266	0.630722	0.096739	-0.707092	0.653968	-0.068689	-0.658708	0.870026	0.094637	-0.648413	0.862607	-0.065969	-0.501576	1.128658	-0.036875	-0.487433	1.131129	0.067488	-0.485603	1.066907	0.074064	-0.537536	0.688986	0.266786	-0.506191	0.703771	-0.217445				-0.332416	0.561469	0.040496	-0.338958	0.538174	0.011873	-0.168359	0.069524	0.065154	-0.161623	0.057513	0.120336	-0.127521	0.071306	-0.060534	0.067727	0.119816	0.052873
14631	121.925000	-0.712199	0.630785	0.096749	-0.706969	0.654001	-0.068678	-0.658494	0.870097	0.094751	-0.648237	0.862682	-0.065905	-0.501462	1.128675	-0.036474	-0.487232	1.130897	0.067913	-0.485334	1.066668	0.074292	-0.537525	0.688964	0.266729	-0.506073	0.703797	-0.217497				-0.332352	0.561463	0.040498	-0.338900	0.538152	0.011835	-0.168358	0.069514	0.065151	-0.161618	0.057512	0.120330	-0.127572	0.071379	-0.060731	0.067710	0.119796	0.052835
14632	121.933333	-0.712123	0.630848	0.096764	-0.706942	0.654085	-0.068649	-0.658264	0.870156	0.094852	-0.648057	0.862758	-0.065842	-0.501369	1.128683	-0.036060	-0.487021	1.130648	0.068307	-0.485087	1.066397	0.074544	-0.537489	0.688936	0.266666	-0.505969	0.703833	-0.217550				-0.332292	0.561449	0.040478	-0.338989	0.538188	0.011886	-0.168354	0.069513	0.065145	-0.161615	0.057505	0.120324	-0.127571	0.071382	-0.060768	0.067739	0.119779	0.052846
14633	121.941667	-0.712060	0.630913	0.096778	-0.706859	0.654158	-0.068617	-0.658006	0.870204	0.094810	-0.647878	0.862823	-0.065801	-0.501265	1.128685	-0.035679	-0.486800	1.130431	0.068662	-0.484795	1.066179	0.074762	-0.537434	0.688898	0.266603	-0.505887	0.703880	-0.217597				-0.332190	0.561363	0.040463	-0.338731	0.538114	0.011684	-0.168355	0.069498	0.065132	-0.161611	0.057507	0.120315	-0.127518	0.071320	-0.060632	0.067682	0.119716	0.052840
14634	121.950000	-0.711994	0.630976	0.096785	-0.706743	0.654175	-0.068626	-0.657777	0.870297	0.094859	-0.647700	0.862887	-0.065762	-0.501159	1.128697	-0.035313	-0.486547	1.130267	0.069087	-0.484559	1.066036	0.075109	-0.537354	0.688862	0.266547	-0.505809	0.703936	-0.217635				-0.332148	0.561333	0.040384	-0.338774	0.538071	0.011618	-0.168352	0.069490	0.065121	-0.161611	0.057503	0.120310	-0.127518	0.071331	-0.060656	0.067679	0.119683	0.052871
14635	121.958333	-0.712151	0.631172	0.096894	-0.706657	0.654232	-0.068617	-0.657618	0.870323	0.094934	-0.647529	0.862947	-0.065726	-0.501062	1.128686	-0.034907	-0.486281	1.130063	0.069389	-0.484257	1.065837	0.075332	-0.537244	0.688809	0.266489	-0.505762	0.703992	-0.217667				-0.332112	0.561299	0.040278	-0.338662	0.538052	0.011512	-0.168351	0.069480	0.065111	-0.161610	0.057502	0.120306	-0.127517	0.071342	-0.060695	0.067648	0.119647	0.052896
14636	121.966667	-0.711862	0.631086	0.096790	-0.706663	0.654374	-0.068559	-0.657438	0.870370	0.094989	-0.647360	0.863008	-0.065693	-0.500953	1.128699	-0.034557	-0.485999	1.129922	0.069750	-0.483959	1.065691	0.075574	-0.537117	0.688750	0.266437	-0.505723	0.704054	-0.217701				-0.332124	0.561358	0.040083	-0.338426	0.537946	0.011487	-0.168344	0.069467	0.065102	-0.161604	0.057502	0.120294	-0.127510	0.071346	-0.060723	0.067567	0.119583	0.052900
14637	121.975000	-0.712238	0.631433	0.097000	-0.706503	0.654355	-0.068597	-0.657209	0.870411	0.094961	-0.647160	0.863101	-0.065663	-0.500858	1.128686	-0.034204	-0.485737	1.129803	0.070035	-0.483661	1.065563	0.075812	-0.536977	0.688678	0.266391	-0.505710	0.704111	-0.217718				-0.332087	0.561330	0.039960	-0.338397	0.537927	0.011387	-0.168339	0.069456	0.065098	-0.161602	0.057497	0.120294	-0.127509	0.071355	-0.060752	0.067593	0.119569	0.052964
14638	121.983333	-0.712166	0.631486	0.096999	-0.706468	0.654445	-0.068563	-0.657046	0.870470	0.095044	-0.646988	0.863153	-0.065636	-0.500743	1.128689	-0.033879	-0.485393	1.129683	0.070352	-0.483352	1.065449	0.076028	-0.536836	0.688599	0.266354	-0.505707	0.704176	-0.217735				-0.332046	0.561318	0.039838	-0.338533	0.537891	0.011340	-0.168333	0.069447	0.065085	-0.161597	0.057499	0.120287	-0.127508	0.071367	-0.060784	0.067563	0.119528	0.053001
14639	121.991667	-0.712084	0.631524	0.097003	-0.706467	0.654552	-0.068529	-0.656894	0.870480	0.095060	-0.646823	0.863211	-0.065620	-0.500610	1.128699	-0.033604	-0.485128	1.129628	0.070617	-0.483054	1.065358	0.076231	-0.536699	0.688527	0.266327	-0.505720	0.704235	-0.217748				-0.332002	0.561298	0.039714	-0.338341	0.537911	0.011193	-0.168325	0.069434	0.065074	-0.161587	0.057498	0.120283	-0.127506	0.071372	-0.060810	0.067526	0.119456	0.053038
14640	122.000000	-0.711995	0.631562	0.097006	-0.706475	0.654656	-0.068499	-0.656721	0.870501	0.095045	-0.646651	0.863262	-0.065607	-0.500476	1.128718	-0.033349	-0.484837	1.129542	0.070840	-0.482902	1.065484	0.076635	-0.536567	0.688448	0.266309	-0.505743	0.704289	-0.217755				-0.331961	0.561290	0.039590	-0.338365	0.537833	0.011032	-0.168322	0.069421	0.065061	-0.161665	0.057531	0.120377	-0.127503	0.071380	-0.060840	0.067486	0.119399	0.053082
14641	122.008333	-0.711922	0.631608	0.097018	-0.706438	0.654715	-0.068484	-0.656574	0.870559	0.095108	-0.646479	0.863314	-0.065623	-0.500325	1.128736	-0.033117	-0.484542	1.129501	0.071071	-0.482382	1.065164	0.076491	-0.536448	0.688372	0.266301	-0.505781	0.704337	-0.217763				-0.331922	0.561284	0.039469	-0.338394	0.537804	0.010920	-0.168313	0.069399	0.065046	-0.161657	0.057524	0.120363	-0.127499	0.071381	-0.060861	0.067434	0.119298	0.053104
14642	122.016667	-0.711851	0.631642	0.097027	-0.706402	0.654770	-0.068469	-0.656455	0.870571	0.095172	-0.646334	0.863372	-0.065571	-0.500169	1.128738	-0.032903	-0.484206	1.129447	0.071303	-0.482344	1.065324	0.076940	-0.536330	0.688298	0.266298	-0.505825	0.704379	-0.217769				-0.331888	0.561271	0.039354	-0.338469	0.537700	0.010756	-0.168309	0.069385	0.065030	-0.161647	0.057523	0.120348	-0.127542	0.071459	-0.061057	0.067371	0.119216	0.053133
14643	122.025000	-0.711788	0.631683	0.097034	-0.706363	0.654821	-0.068450	-0.656294	0.870594	0.095146	-0.646165	0.863442	-0.065543	-0.500023	1.128725	-0.032685	-0.483937	1.129383	0.071472	-0.481901	1.065103	0.076880	-0.536230	0.688232	0.266302	-0.505881	0.704416	-0.217778				-0.331853	0.561262	0.039234	-0.338360	0.537688	0.010591	-0.168305	0.069377	0.065019	-0.161641	0.057526	0.120335	-0.127490	0.071406	-0.060922	0.067298	0.119081	0.053128
14644	122.033333	-0.711736	0.631711	0.097051	-0.706320	0.654872	-0.068433	-0.656148	0.870610	0.095153	-0.646033	0.863464	-0.065517	-0.499862	1.128716	-0.032516	-0.483665	1.129299	0.071613	-0.481811	1.065214	0.077204	-0.536134	0.688172	0.266311	-0.505941	0.704439	-0.217788				-0.331836	0.561255	0.039120	-0.338348	0.537887	0.010296	-0.168301	0.069369	0.065010	-0.161623	0.057529	0.120331	-0.127488	0.071412	-0.060946	0.067217	0.118964	0.053130
14645	122.041667	-0.711695	0.631752	0.097062	-0.706284	0.654918	-0.068415	-0.655970	0.870648	0.095179	-0.645869	0.863526	-0.065511	-0.499695	1.128696	-0.032357	-0.483407	1.129214	0.071757	-0.481547	1.065118	0.077312	-0.536041	0.688115	0.266316	-0.506001	0.704458	-0.217805				-0.331817	0.561248	0.039027	-0.338338	0.537888	0.010202	-0.168291	0.069368	0.065005	-0.161621	0.057533	0.120330	-0.127479	0.071424	-0.060981	0.067131	0.118852	0.053112
14646	122.050000	-0.711659	0.631783	0.097068	-0.706242	0.654965	-0.068403	-0.655847	0.870682	0.095277	-0.645739	0.863577	-0.065465	-0.499520	1.128666	-0.032214	-0.483116	1.129112	0.071892	-0.481300	1.065011	0.077403	-0.535945	0.688061	0.266326	-0.506061	0.704464	-0.217825				-0.331804	0.561250	0.038933	-0.338329	0.537898	0.010116	-0.168289	0.069358	0.065001	-0.161615	0.057522	0.120312	-0.127472	0.071436	-0.061013	0.067035	0.118732	0.053100
14647	122.058333	-0.711623	0.631811	0.097077	-0.706186	0.654994	-0.068403	-0.655711	0.870663	0.095224	-0.645615	0.863600	-0.065441	-0.499340	1.128633	-0.032090	-0.482879	1.128998	0.071980	-0.481061	1.064893	0.077472	-0.535851	0.688011	0.266331	-0.506128	0.704456	-0.217858				-0.331801	0.561242	0.038846	-0.338324	0.537896	0.010027	-0.168279	0.069354	0.064998	-0.161595	0.057535	0.120319	-0.127463	0.071445	-0.061047	0.066946	0.118607	0.053077
14648	122.066667	-0.711590	0.631843	0.097087	-0.706048	0.654979	-0.068414	-0.655563	0.870714	0.095321	-0.645498	0.863623	-0.065418	-0.499149	1.128596	-0.031989	-0.482668	1.128893	0.072072	-0.480834	1.064777	0.077529	-0.535761	0.687967	0.266334	-0.506194	0.704437	-0.217892				-0.331803	0.561238	0.038763	-0.338319	0.537888	0.009953	-0.168277	0.069335	0.064987	-0.161588	0.057516	0.120297	-0.127461	0.071451	-0.061088	0.066907	0.118527	0.053060
14649	122.075000	-0.711091	0.631571	0.096888	-0.706088	0.655043	-0.068377	-0.655440	0.870739	0.095353	-0.645395	0.863637	-0.065393	-0.498940	1.128553	-0.031897	-0.482454	1.128766	0.072169	-0.480619	1.064679	0.077589	-0.535670	0.687916	0.266332	-0.506258	0.704405	-0.217934				-0.331804	0.561222	0.038689	-0.338311	0.537878	0.009882	-0.168274	0.069328	0.064974	-0.161576	0.057508	0.120292	-0.127480	0.071485	-0.061200	0.066813	0.118399	0.053042
14650	122.083333	-0.711513	0.631892	0.097114	-0.706107	0.655095	-0.068356	-0.655286	0.870749	0.095304	-0.645297	0.863647	-0.065375	-0.498728	1.128518	-0.031827	-0.482216	1.128662	0.072284	-0.480412	1.064621	0.077651	-0.535587	0.687887	0.266320	-0.506315	0.704363	-0.217977				-0.331798	0.561203	0.038621	-0.338302	0.537863	0.009821	-0.168268	0.069318	0.064969	-0.161565	0.057501	0.120280	-0.127448	0.071459	-0.061154	0.066722	0.118274	0.053021
14651	122.091667	-0.711093	0.631516	0.096909	-0.705977	0.655069	-0.068350	-0.655138	0.870777	0.095350	-0.645210	0.863660	-0.065349	-0.498507	1.128483	-0.031778	-0.481987	1.128516	0.072316	-0.480219	1.064425	0.077611	-0.535510	0.687865	0.266312	-0.506364	0.704313	-0.218014				-0.331794	0.561186	0.038559	-0.338296	0.537850	0.009762	-0.168265	0.069310	0.064966	-0.161556	0.057495	0.120275	-0.127448	0.071457	-0.061180	0.066675	0.118177	0.053005
14652	122.100000	-0.711039	0.631548	0.096944	-0.705954	0.655085	-0.068328	-0.655025	0.870801	0.095438	-0.645125	0.863675	-0.065320	-0.498280	1.128465	-0.031737	-0.481789	1.128395	0.072362	-0.480030	1.064295	0.077594	-0.535434	0.687845	0.266300	-0.506407	0.704252	-0.218047				-0.331785	0.561179	0.038506	-0.338283	0.537841	0.009710	-0.168254	0.069305	0.064962	-0.161544	0.057496	0.120275	-0.127441	0.071469	-0.061200	0.066637	0.118061	0.052963
14653	122.108333	-0.710984	0.631581	0.096987	-0.705927	0.655089	-0.068292	-0.654867	0.870840	0.095448	-0.645056	0.863687	-0.065289	-0.498044	1.128446	-0.031699	-0.481594	1.128316	0.072384	-0.479858	1.064198	0.077591	-0.535353	0.687841	0.266290	-0.506440	0.704197	-0.218080				-0.331791	0.561224	0.038419	-0.338363	0.537747	0.009620	-0.168248	0.069306	0.064966	-0.161534	0.057494	0.120279	-0.127432	0.071473	-0.061213	0.066593	0.118012	0.052964
14654	122.116667	-0.710930	0.631621	0.097035	-0.705947	0.655118	-0.068243	-0.654723	0.870867	0.095491	-0.644998	0.863704	-0.065253	-0.497800	1.128439	-0.031674	-0.481407	1.128220	0.072400	-0.479692	1.064103	0.077568	-0.535273	0.687835	0.266277	-0.506465	0.704138	-0.218109				-0.331789	0.561272	0.038337	-0.338250	0.537842	0.009625	-0.168239	0.069309	0.064966	-0.161523	0.057495	0.120284	-0.127427	0.071477	-0.061226	0.066563	0.117942	0.052934
14655	122.125000	-0.711106	0.631808	0.097168	-0.705946	0.655129	-0.068194	-0.654592	0.870902	0.095531	-0.644903	0.863759	-0.065216	-0.497543	1.128428	-0.031668	-0.481206	1.128118	0.072414	-0.479534	1.064011	0.077547	-0.535191	0.687827	0.266256	-0.506495	0.704080	-0.218136				-0.331760	0.561283	0.038285	-0.338420	0.537661	0.009477	-0.168231	0.069304	0.064971	-0.161518	0.057497	0.120288	-0.127444	0.071508	-0.061311	0.066577	0.117880	0.052887
14656	122.133333	-0.711287	0.631992	0.097292	-0.705959	0.655199	-0.068109	-0.654418	0.870943	0.095558	-0.644846	0.863769	-0.065182	-0.497289	1.128430	-0.031679	-0.481003	1.128020	0.072424	-0.479388	1.063923	0.077513	-0.535102	0.687829	0.266237	-0.506523	0.704020	-0.218165				-0.331730	0.561299	0.038225	-0.338216	0.537662	0.009349	-0.168227	0.069302	0.064974	-0.161505	0.057494	0.120286	-0.127412	0.071480	-0.061236	0.066533	0.117817	0.052819
14657	122.141667	-0.711024	0.631876	0.097253	-0.705941	0.655215	-0.068069	-0.654272	0.870969	0.095547	-0.644805	0.863762	-0.065149	-0.497031	1.128445	-0.031695	-0.480835	1.127928	0.072428	-0.479163	1.063740	0.077348	-0.535011	0.687834	0.266219	-0.506561	0.703971	-0.218200				-0.331696	0.561312	0.038160	-0.338288	0.537665	0.009328	-0.168223	0.069296	0.064968	-0.161499	0.057490	0.120284	-0.127401	0.071478	-0.061237	0.066520	0.117779	0.052763
14658	122.150000	-0.711211	0.632056	0.097360	-0.705968	0.655258	-0.068022	-0.654155	0.871011	0.095625	-0.644735	0.863791	-0.065123	-0.496762	1.128441	-0.031713	-0.480647	1.127844	0.072459	-0.478940	1.063529	0.077164	-0.534914	0.687840	0.266200	-0.506601	0.703929	-0.218239				-0.331665	0.561320	0.038093	-0.338186	0.537674	0.009235	-0.168220	0.069282	0.064960	-0.161496	0.057484	0.120282	-0.127394	0.071468	-0.061235	0.066512	0.117750	0.052699
14659	122.158333	-0.711187	0.632095	0.097382	-0.705881	0.655212	-0.068039	-0.654045	0.871030	0.095639	-0.644678	0.863800	-0.065108	-0.496501	1.128428	-0.031734	-0.480489	1.127754	0.072454	-0.478798	1.063463	0.077130	-0.534810	0.687852	0.266187	-0.506650	0.703884	-0.218281				-0.331631	0.561321	0.038014	-0.338165	0.537668	0.009177	-0.168220	0.069268	0.064950	-0.161488	0.057472	0.120266	-0.127389	0.071458	-0.061237	0.066515	0.117728	0.052633
14660	122.166667	-0.711161	0.632128	0.097393	-0.705867	0.655280	-0.068004	-0.653915	0.871063	0.095652	-0.644620	0.863808	-0.065096	-0.496235	1.128452	-0.031753	-0.480307	1.127672	0.072436	-0.478796	1.063558	0.077290	-0.534707	0.687864	0.266170	-0.506697	0.703842	-0.218328				-0.331601	0.561326	0.037944	-0.338192	0.537789	0.009269	-0.168216	0.069254	0.064942	-0.161480	0.057463	0.120260	-0.127380	0.071453	-0.061236	0.066517	0.117714	0.052569
14661	122.175000	-0.711135	0.632170	0.097399	-0.705834	0.655299	-0.068005	-0.653786	0.871090	0.095607	-0.644565	0.863819	-0.065090	-0.495979	1.128473	-0.031765	-0.480117	1.127599	0.072410	-0.478654	1.063493	0.077244	-0.534603	0.687875	0.266160	-0.506740	0.703808	-0.218369				-0.331579	0.561335	0.037871	-0.338226	0.537673	0.009119	-0.168213	0.069247	0.064931	-0.161473	0.057461	0.120255	-0.127378	0.071445	-0.061225	0.066527	0.117713	0.052523
14662	122.183333	-0.711106	0.632204	0.097398	-0.705841	0.655339	-0.067989	-0.653705	0.871163	0.095705	-0.644508	0.863833	-0.065092	-0.495717	1.128511	-0.031770	-0.479919	1.127538	0.072383	-0.478516	1.063406	0.077182	-0.534496	0.687886	0.266153	-0.506771	0.703769	-0.218404				-0.331563	0.561349	0.037809	-0.338132	0.537698	0.009064	-0.168206	0.069250	0.064929	-0.161474	0.057460	0.120255	-0.127378	0.071445	-0.061210	0.066536	0.117729	0.052482
14663	122.191667	-0.711075	0.632241	0.097397	-0.705768	0.655316	-0.068023	-0.653601	0.871177	0.095656	-0.644460	0.863847	-0.065101	-0.495444	1.128557	-0.031778	-0.479740	1.127497	0.072398	-0.478378	1.063405	0.077157	-0.534393	0.687910	0.266153	-0.506791	0.703740	-0.218438				-0.331543	0.561364	0.037753	-0.338121	0.537725	0.009048	-0.168199	0.069250	0.064921	-0.161472	0.057463	0.120255	-0.127373	0.071445	-0.061183	0.066543	0.117743	0.052453
14664	122.200000	-0.711044	0.632281	0.097396	-0.705774	0.655372	-0.068009	-0.653511	0.871175	0.095603	-0.644409	0.863864	-0.065110	-0.495163	1.128610	-0.031769	-0.479553	1.127461	0.072397	-0.478247	1.063380	0.077119	-0.534298	0.687936	0.266157	-0.506796	0.703704	-0.218468				-0.331519	0.561386	0.037716	-0.338123	0.537761	0.009042	-0.168192	0.069248	0.064913	-0.161466	0.057471	0.120255	-0.127369	0.071434	-0.061152	0.066553	0.117755	0.052431
14665	122.208333	-0.711002	0.632308	0.097402	-0.705769	0.655397	-0.068005	-0.653384	0.871250	0.095606	-0.644359	0.863878	-0.065124	-0.494872	1.128705	-0.031806	-0.479348	1.127416	0.072415	-0.478103	1.063317	0.077059	-0.534214	0.687957	0.266157	-0.506786	0.703666	-0.218494				-0.331499	0.561414	0.037673	-0.338122	0.537788	0.009041	-0.168188	0.069241	0.064908	-0.161464	0.057466	0.120249	-0.127365	0.071430	-0.061115	0.066586	0.117781	0.052425
14666	122.216667	-0.710965	0.632347	0.097402	-0.705759	0.655420	-0.068002	-0.653272	0.871274	0.095605	-0.644311	0.863888	-0.065142	-0.494603	1.128774	-0.031790	-0.479140	1.127374	0.072445	-0.477965	1.063231	0.076990	-0.534137	0.687985	0.266161	-0.506767	0.703633	-0.218523				-0.331470	0.561430	0.037633	-0.338123	0.537814	0.009040	-0.168187	0.069225	0.064891	-0.161463	0.057455	0.120238	-0.127363	0.071417	-0.061082	0.066620	0.117798	0.052415
14667	122.225000	-0.710926	0.632382	0.097405	-0.705714	0.655406	-0.068021	-0.653177	0.871288	0.095560	-0.644264	0.863898	-0.065165	-0.494328	1.128859	-0.031751	-0.478922	1.127322	0.072505	-0.477825	1.063208	0.076964	-0.534065	0.688016	0.266160	-0.506734	0.703594	-0.218554				-0.331452	0.561452	0.037577	-0.338125	0.537840	0.009037	-0.168177	0.069213	0.064875	-0.161462	0.057463	0.120238	-0.127360	0.071399	-0.061041	0.066562	0.117756	0.052374
14668	122.233333	-0.710893	0.632417	0.097406	-0.705735	0.655465	-0.068001	-0.653080	0.871300	0.095509	-0.644207	0.863903	-0.065192	-0.494035	1.128963	-0.031735	-0.478729	1.127301	0.072525	-0.477692	1.063172	0.076929	-0.534002	0.688044	0.266152	-0.506702	0.703558	-0.218597				-0.331434	0.561466	0.037516	-0.338346	0.537470	0.009294	-0.168176	0.069187	0.064858	-0.161457	0.057455	0.120226	-0.127355	0.071377	-0.061007	0.066565	0.117749	0.052346
14669	122.241667	-0.710867	0.632455	0.097404	-0.705713	0.655482	-0.068008	-0.652978	0.871348	0.095506	-0.644157	0.863912	-0.065221	-0.493733	1.129088	-0.031698	-0.478510	1.127268	0.072572	-0.477488	1.063015	0.076772	-0.533945	0.688076	0.266142	-0.506655	0.703526	-0.218648				-0.331424	0.561485	0.037446	-0.338444	0.537463	0.009327	-0.168168	0.069173	0.064837	-0.161459	0.057441	0.120212	-0.127350	0.071349	-0.060963	0.066600	0.117759	0.052328
14670	122.250000	-0.710839	0.632495	0.097397	-0.705685	0.655508	-0.068013	-0.652889	0.871378	0.095495	-0.644100	0.863920	-0.065252	-0.493436	1.129218	-0.031642	-0.478270	1.127245	0.072632	-0.477271	1.062968	0.076662	-0.533891	0.688115	0.266131	-0.506609	0.703497	-0.218703				-0.331424	0.561499	0.037380	-0.338317	0.537865	0.009069	-0.168165	0.069160	0.064819	-0.161459	0.057438	0.120203	-0.127345	0.071335	-0.060922	0.066633	0.117781	0.052314
14671	122.258333	-0.710834	0.632548	0.097386	-0.705652	0.655536	-0.068033	-0.652799	0.871392	0.095416	-0.644047	0.863931	-0.065284	-0.493127	1.129386	-0.031581	-0.478064	1.127241	0.072690	-0.477284	1.063143	0.076880	-0.533837	0.688148	0.266106	-0.506562	0.703467	-0.218759				-0.331426	0.561516	0.037320	-0.338145	0.537902	0.008988	-0.168156	0.069156	0.064813	-0.161364	0.057401	0.120087	-0.127338	0.071333	-0.060887	0.066615	0.117776	0.052282
14672	122.266667	-0.710823	0.632612	0.097368	-0.705615	0.655561	-0.068050	-0.652678	0.871457	0.095359	-0.643984	0.863940	-0.065313	-0.492805	1.129581	-0.031494	-0.477839	1.127239	0.072776	-0.477170	1.063115	0.076882	-0.533789	0.688185	0.266076	-0.506508	0.703438	-0.218820				-0.331433	0.561533	0.037264	-0.338165	0.537919	0.008984	-0.168151	0.069154	0.064803	-0.161358	0.057411	0.120081	-0.127326	0.071326	-0.060858	0.066654	0.117805	0.052277
14673	122.275000	-0.710809	0.632659	0.097352	-0.705573	0.655592	-0.068069	-0.652607	0.871481	0.095337	-0.643918	0.863947	-0.065349	-0.492478	1.129771	-0.031406	-0.477580	1.127239	0.072904	-0.477025	1.063082	0.076847	-0.533749	0.688226	0.266044	-0.506457	0.703404	-0.218894				-0.331432	0.561522	0.037229	-0.338285	0.538075	0.008864	-0.168140	0.069156	0.064801	-0.161351	0.057415	0.120079	-0.127323	0.071322	-0.060829	0.066664	0.117823	0.052257
14674	122.283333	-0.710800	0.632716	0.097329	-0.705535	0.655621	-0.068087	-0.652524	0.871532	0.095343	-0.643851	0.863955	-0.065386	-0.492153	1.129957	-0.031297	-0.477311	1.127187	0.073004	-0.476884	1.063046	0.076842	-0.533715	0.688274	0.266011	-0.506400	0.703373	-0.218966				-0.331433	0.561494	0.037200	-0.338408	0.538212	0.008740	-0.168133	0.069148	0.064789	-0.161342	0.057409	0.120072	-0.127321	0.071316	-0.060810	0.066610	0.117791	0.052219
14675	122.291667	-0.710785	0.632768	0.097314	-0.705499	0.655646	-0.068103	-0.652421	0.871557	0.095272	-0.643774	0.863960	-0.065428	-0.491845	1.130116	-0.031177	-0.477085	1.127144	0.073098	-0.476741	1.062980	0.076847	-0.533690	0.688326	0.265976	-0.506343	0.703336	-0.219039				-0.331458	0.561471	0.037153	-0.338427	0.538191	0.008741	-0.168135	0.069139	0.064779	-0.161336	0.057401	0.120065	-0.127316	0.071306	-0.060800	0.066676	0.117836	0.052220
14676	122.300000	-0.710771	0.632811	0.097296	-0.705465	0.655670	-0.068122	-0.652295	0.871597	0.095173	-0.643696	0.863966	-0.065477	-0.491530	1.130282	-0.031042	-0.476828	1.127102	0.073247	-0.476590	1.062920	0.076880	-0.533674	0.688372	0.265930	-0.506287	0.703298	-0.219106				-0.331489	0.561441	0.037108	-0.338450	0.538158	0.008729	-0.168132	0.069130	0.064773	-0.161336	0.057398	0.120056	-0.127316	0.071303	-0.060796	0.066684	0.117834	0.052200
14677	122.308333	-0.710747	0.632854	0.097279	-0.705432	0.655692	-0.068135	-0.652225	0.871630	0.095149	-0.643606	0.863970	-0.065530	-0.491228	1.130424	-0.030896	-0.476567	1.127036	0.073428	-0.476409	1.062860	0.076914	-0.533675	0.688435	0.265891	-0.506234	0.703263	-0.219168				-0.331516	0.561399	0.037079	-0.338567	0.538120	0.008753	-0.168127	0.069126	0.064763	-0.161326	0.057393	0.120049	-0.127310	0.071293	-0.060798	0.066681	0.117828	0.052170
14678	122.316667	-0.710728	0.632894	0.097262	-0.705402	0.655713	-0.068155	-0.652116	0.871668	0.095075	-0.643515	0.863980	-0.065592	-0.490941	1.130539	-0.030724	-0.476318	1.126920	0.073538	-0.476213	1.062813	0.076977	-0.533681	0.688483	0.265839	-0.506180	0.703233	-0.219225				-0.331543	0.561355	0.037058	-0.338480	0.538094	0.008704	-0.168120	0.069121	0.064756	-0.161322	0.057386	0.120045	-0.127307	0.071286	-0.060810	0.066622	0.117801	0.052118
14679	122.325000	-0.710703	0.632946	0.097248	-0.705371	0.655739	-0.068172	-0.652023	0.871709	0.094995	-0.643387	0.864009	-0.065685	-0.490651	1.130651	-0.030542	-0.476068	1.126841	0.073731	-0.476015	1.062646	0.077014	-0.533708	0.688523	0.265791	-0.506136	0.703203	-0.219267				-0.331563	0.561324	0.037064	-0.338460	0.537974	0.008770	-0.168115	0.069131	0.064771	-0.161318	0.057379	0.120053	-0.127309	0.071292	-0.060823	0.066687	0.117838	0.052121
14680	122.333333	-0.710684	0.632997	0.097234	-0.705344	0.655771	-0.068195	-0.651964	0.871740	0.094980	-0.643251	0.864037	-0.065789	-0.490382	1.130752	-0.030342	-0.475768	1.126757	0.073978	-0.475775	1.062592	0.077114	-0.533744	0.688552	0.265733	-0.506086	0.703177	-0.219310				-0.331620	0.561339	0.037055	-0.338431	0.537853	0.008844	-0.168110	0.069145	0.064775	-0.161313	0.057388	0.120064	-0.127297	0.071291	-0.060841	0.066686	0.117845	0.052099
14681	122.341667	-0.710664	0.633044	0.097212	-0.705308	0.655802	-0.068221	-0.651858	0.871778	0.094865	-0.643124	0.864056	-0.065864	-0.490133	1.130810	-0.030115	-0.475502	1.126641	0.074173	-0.475566	1.062435	0.077228	-0.533795	0.688581	0.265688	-0.506035	0.703157	-0.219340				-0.331617	0.561297	0.037097	-0.338858	0.537593	0.008963	-0.168103	0.069158	0.064793	-0.161302	0.057389	0.120079	-0.127292	0.071313	-0.060864	0.066691	0.117858	0.052083
14682	122.350000	-0.710638	0.633097	0.097179	-0.705265	0.655840	-0.068256	-0.651751	0.871817	0.094750	-0.642985	0.864078	-0.065940	-0.489892	1.130836	-0.029890	-0.475239	1.126496	0.074349	-0.475310	1.062291	0.077336	-0.533854	0.688594	0.265636	-0.505981	0.703124	-0.219365				-0.331639	0.561293	0.037126	-0.338714	0.537434	0.009070	-0.168097	0.069178	0.064811	-0.161296	0.057391	0.120092	-0.127286	0.071326	-0.060892	0.066691	0.117871	0.052064
14683	122.358333	-0.710598	0.633143	0.097144	-0.705198	0.655873	-0.068299	-0.651651	0.871860	0.094733	-0.642823	0.864098	-0.066012	-0.489671	1.130846	-0.029668	-0.474971	1.126392	0.074595	-0.475056	1.062174	0.077481	-0.533934	0.688587	0.265583	-0.505932	0.703090	-0.219394				-0.331640	0.561262	0.037181	-0.338702	0.537396	0.009059	-0.168090	0.069186	0.064831	-0.161330	0.057407	0.120166	-0.127277	0.071337	-0.060932	0.066697	0.117873	0.052038
14684	122.366667	-0.710563	0.633184	0.097100	-0.705070	0.655875	-0.068343	-0.651516	0.871887	0.094611	-0.642652	0.864119	-0.066083	-0.489453	1.130825	-0.029431	-0.474732	1.126267	0.074804	-0.474783	1.062060	0.077611	-0.534018	0.688578	0.265533	-0.505879	0.703058	-0.219423				-0.331642	0.561229	0.037233	-0.338686	0.537358	0.009049	-0.168084	0.069187	0.064848	-0.161363	0.057407	0.120219	-0.127269	0.071353	-0.060994	0.066702	0.117873	0.052008
14685	122.375000	-0.710524	0.633226	0.097050	-0.705003	0.655934	-0.068398	-0.651391	0.871902	0.094494	-0.642473	0.864139	-0.066153	-0.489230	1.130802	-0.029229	-0.474440	1.126166	0.075018	-0.474532	1.061953	0.077777	-0.534113	0.688552	0.265486	-0.505823	0.703020	-0.219451				-0.331635	0.561196	0.037300	-0.338603	0.537371	0.008978	-0.168081	0.069198	0.064869	-0.161341	0.057417	0.120239	-0.127268	0.071370	-0.061056	0.066711	0.117872	0.051975
14686	122.383333	-0.710481	0.633270	0.097000	-0.704869	0.655959	-0.068442	-0.651263	0.871935	0.094467	-0.642284	0.864161	-0.066213	-0.489015	1.130776	-0.029042	-0.474149	1.126048	0.075184	-0.474280	1.061853	0.077908	-0.534220	0.688524	0.265441	-0.505767	0.702996	-0.219472				-0.331629	0.561167	0.037366	-0.338204	0.537476	0.008910	-0.168078	0.069215	0.064895	-0.161329	0.057380	0.120234	-0.127264	0.071382	-0.061116	0.066719	0.117876	0.051951
14687	122.391667	-0.710436	0.633314	0.096956	-0.704815	0.656027	-0.068472	-0.651091	0.871979	0.094324	-0.642049	0.864228	-0.066273	-0.488793	1.130748	-0.028876	-0.473915	1.125953	0.075332	-0.473958	1.061676	0.077908	-0.534334	0.688477	0.265392	-0.505703	0.702980	-0.219486				-0.331620	0.561161	0.037445	-0.338176	0.537449	0.008906	-0.168076	0.069227	0.064912	-0.161320	0.057379	0.120245	-0.127257	0.071394	-0.061182	0.066728	0.117888	0.051930
14688	122.400000	-0.710389	0.633361	0.096917	-0.704738	0.656086	-0.068509	-0.650961	0.872013	0.094291	-0.641838	0.864255	-0.066325	-0.488566	1.130713	-0.028727	-0.473631	1.125851	0.075494	-0.473639	1.061501	0.077900	-0.534455	0.688429	0.265348	-0.505635	0.702971	-0.219496				-0.331608	0.561167	0.037538	-0.338147	0.537418	0.008914	-0.168069	0.069247	0.064938	-0.161313	0.057380	0.120260	-0.127257	0.071412	-0.061251	0.066736	0.117903	0.051914
14689	122.408333	-0.710349	0.633417	0.096886	-0.704657	0.656145	-0.068546	-0.650802	0.872034	0.094236	-0.641614	0.864287	-0.066375	-0.488332	1.130678	-0.028594	-0.473372	1.125767	0.075602	-0.473392	1.061421	0.078002	-0.534578	0.688371	0.265305	-0.505563	0.702971	-0.219496				-0.331588	0.561179	0.037640	-0.338115	0.537404	0.008908	-0.168065	0.069268	0.064957	-0.161295	0.057387	0.120278	-0.127250	0.071437	-0.061310	0.066749	0.117924	0.051918
14690	122.416667	-0.710285	0.633476	0.096858	-0.704587	0.656211	-0.068572	-0.650616	0.872066	0.094147	-0.641386	0.864319	-0.066423	-0.488098	1.130634	-0.028476	-0.473141	1.125695	0.075707	-0.473146	1.061316	0.078085	-0.534708	0.688316	0.265267	-0.505485	0.702981	-0.219493				-0.331566	0.561202	0.037743	-0.338079	0.537390	0.008904	-0.168055	0.069294	0.064985	-0.161280	0.057390	0.120296	-0.127241	0.071461	-0.061366	0.066766	0.117953	0.051922
14691	122.425000	-0.710225	0.633527	0.096828	-0.704504	0.656276	-0.068588	-0.650474	0.872084	0.094128	-0.641151	0.864357	-0.066474	-0.487850	1.130582	-0.028372	-0.472931	1.125608	0.075800	-0.472900	1.061249	0.078184	-0.534834	0.688251	0.265226	-0.505400	0.703005	-0.219495				-0.331534	0.561217	0.037857	-0.338039	0.537377	0.008897	-0.168057	0.069313	0.065006	-0.161271	0.057406	0.120310	-0.127237	0.071476	-0.061407	0.066802	0.118001	0.051990
14692	122.433333	-0.710162	0.633583	0.096804	-0.704413	0.656341	-0.068606	-0.650312	0.872122	0.094084	-0.640898	0.864382	-0.066595	-0.487587	1.130516	-0.028279	-0.472699	1.125522	0.075898	-0.472653	1.061156	0.078255	-0.534956	0.688194	0.265189	-0.505312	0.703020	-0.219501				-0.331427	0.561101	0.038056	-0.337994	0.537352	0.008880	-0.168049	0.069323	0.065030	-0.161255	0.057405	0.120324	-0.127226	0.071495	-0.061460	0.066804	0.118017	0.051947
14693	122.441667	-0.710090	0.633642	0.096778	-0.704319	0.656412	-0.068623	-0.650128	0.872145	0.093999	-0.640641	0.864453	-0.066603	-0.487303	1.130445	-0.028225	-0.472460	1.125459	0.076022	-0.472402	1.061075	0.078308	-0.535072	0.688140	0.265151	-0.505222	0.703037	-0.219512				-0.331390	0.561094	0.038147	-0.337946	0.537318	0.008855	-0.168047	0.069323	0.065036	-0.161239	0.057395	0.120318	-0.127221	0.071503	-0.061509	0.066827	0.118042	0.051952
14694	122.450000	-0.710013	0.633704	0.096746	-0.704215	0.656484	-0.068638	-0.649934	0.872187	0.093978	-0.640388	0.864493	-0.066645	-0.487016	1.130381	-0.028181	-0.472243	1.125370	0.076064	-0.472151	1.061022	0.078365	-0.535177	0.688093	0.265117	-0.505125	0.703050	-0.219531				-0.331346	0.561082	0.038232	-0.337761	0.537181	0.008897	-0.168047	0.069326	0.065043	-0.161228	0.057386	0.120314	-0.127213	0.071509	-0.061563	0.066849	0.118072	0.051957
14695	122.458333	-0.709928	0.633771	0.096717	-0.704056	0.656541	-0.068662	-0.649746	0.872247	0.093945	-0.640131	0.864533	-0.066718	-0.486723	1.130318	-0.028146	-0.472002	1.125275	0.076073	-0.471921	1.060941	0.078395	-0.535262	0.688067	0.265080	-0.505022	0.703064	-0.219554				-0.331312	0.561088	0.038297	-0.337712	0.537144	0.008873	-0.168042	0.069331	0.065042	-0.161217	0.057376	0.120309	-0.127158	0.071581	-0.061706	0.066875	0.118100	0.051961
14696	122.466667	-0.709845	0.633838	0.096696	-0.703866	0.656586	-0.068698	-0.649548	0.872279	0.093902	-0.639882	0.864569	-0.066747	-0.486414	1.130249	-0.028122	-0.471782	1.125220	0.076118	-0.471681	1.060855	0.078385	-0.535325	0.688038	0.265045	-0.504905	0.703076	-0.219585				-0.331278	0.561091	0.038354	-0.337659	0.537113	0.008850	-0.168039	0.069330	0.065048	-0.161208	0.057372	0.120307	-0.127101	0.071651	-0.061841	0.066897	0.118138	0.051964
14697	122.475000	-0.709757	0.633921	0.096677	-0.703746	0.656662	-0.068710	-0.649326	0.872346	0.093879	-0.639626	0.864632	-0.066761	-0.486103	1.130178	-0.028097	-0.471564	1.125113	0.076137	-0.471480	1.060764	0.078430	-0.535368	0.688026	0.265008	-0.504781	0.703088	-0.219608				-0.331253	0.561106	0.038397	-0.337536	0.537102	0.008809	-0.168038	0.069340	0.065053	-0.161198	0.057374	0.120308	-0.127147	0.071594	-0.061787	0.066922	0.118172	0.051977
14698	122.483333	-0.709659	0.633991	0.096660	-0.703643	0.656740	-0.068716	-0.649140	0.872400	0.093907	-0.639402	0.864647	-0.066771	-0.485786	1.130124	-0.028079	-0.471330	1.125022	0.076168	-0.471260	1.060663	0.078439	-0.535392	0.688025	0.264975	-0.504637	0.703093	-0.219633				-0.331199	0.561080	0.038460	-0.337582	0.537074	0.008811	-0.168031	0.069351	0.065058	-0.161192	0.057382	0.120312	-0.127186	0.071546	-0.061727	0.066944	0.118211	0.051996
14699	122.491667	-0.709562	0.634061	0.096658	-0.703502	0.656806	-0.068720	-0.648923	0.872452	0.093873	-0.639138	0.864723	-0.066783	-0.485451	1.130073	-0.028080	-0.471132	1.124920	0.076211	-0.471034	1.060562	0.078441	-0.535375	0.688015	0.264943	-0.504488	0.703108	-0.219671				-0.331190	0.561131	0.038436	-0.337451	0.537056	0.008781	-0.168028	0.069359	0.065066	-0.161192	0.057387	0.120318	-0.127083	0.071678	-0.061922	0.066956	0.118246	0.052013
14700	122.500000	-0.709465	0.634130	0.096654	-0.703399	0.656871	-0.068717	-0.648713	0.872471	0.093820	-0.638898	0.864750	-0.066786	-0.485123	1.130005	-0.028054	-0.470917	1.124847	0.076287	-0.470812	1.060465	0.078442	-0.535344	0.688010	0.264915	-0.504335	0.703115	-0.219706				-0.331130	0.561062	0.038467	-0.337334	0.537035	0.008725	-0.168028	0.069367	0.065071	-0.161189	0.057394	0.120319	-0.127075	0.071690	-0.061935	0.066969	0.118266	0.052037
14701	122.508333	-0.709351	0.634193	0.096651	-0.703298	0.656934	-0.068714	-0.648439	0.872530	0.093779	-0.638662	0.864769	-0.066795	-0.484794	1.129951	-0.028035	-0.470717	1.124757	0.076303	-0.470615	1.060368	0.078471	-0.535277	0.687994	0.264887	-0.504184	0.703107	-0.219746				-0.331088	0.561027	0.038424	-0.337326	0.536962	0.008665	-0.168029	0.069350	0.065067	-0.161187	0.057387	0.120308	-0.127074	0.071681	-0.061953	0.066976	0.118281	0.052066
14702	122.516667	-0.709245	0.634255	0.096654	-0.703198	0.657005	-0.068711	-0.648224	0.872555	0.093774	-0.638425	0.864782	-0.066801	-0.484446	1.129898	-0.028018	-0.470522	1.124666	0.076306	-0.470409	1.060283	0.078488	-0.535181	0.687972	0.264858	-0.504043	0.703096	-0.219792				-0.331047	0.560979	0.038369	-0.337461	0.536763	0.008551	-0.168036	0.069337	0.065053	-0.161181	0.057380	0.120291	-0.127074	0.071674	-0.061966	0.066976	0.118269	0.052081
14703	122.525000	-0.709133	0.634317	0.096650	-0.703086	0.657064	-0.068710	-0.648028	0.872562	0.093772	-0.638201	0.864803	-0.066808	-0.484100	1.129849	-0.027993	-0.470281	1.124560	0.076318	-0.470197	1.060194	0.078485	-0.535062	0.687941	0.264833	-0.503913	0.703083	-0.219835				-0.330989	0.560923	0.038299	-0.337326	0.536718	0.008463	-0.168038	0.069327	0.065045	-0.161183	0.057378	0.120280	-0.127068	0.071674	-0.061982	0.066969	0.118257	0.052102
14704	122.533333	-0.709027	0.634391	0.096655	-0.703092	0.657225	-0.068662	-0.647810	0.872597	0.093781	-0.637978	0.864830	-0.066809	-0.483754	1.129815	-0.027962	-0.470078	1.124469	0.076376	-0.469995	1.060077	0.078469	-0.534933	0.687913	0.264815	-0.503790	0.703072	-0.219876				-0.330934	0.560874	0.038222	-0.337196	0.536680	0.008383	-0.168042	0.069321	0.065039	-0.161181	0.057375	0.120265	-0.127065	0.071676	-0.061989	0.066962	0.118268	0.052135
14705	122.541667	-0.708919	0.634462	0.096654	-0.702859	0.657195	-0.068713	-0.647560	0.872660	0.093773	-0.637721	0.864897	-0.066802	-0.483401	1.129801	-0.027926	-0.469862	1.124404	0.076448	-0.469785	1.060037	0.078497	-0.534782	0.687871	0.264798	-0.503677	0.703062	-0.219906				-0.330874	0.560837	0.038162	-0.337153	0.536660	0.008341	-0.168042	0.069324	0.065035	-0.161180	0.057376	0.120263	-0.127059	0.071670	-0.061998	0.066946	0.118252	0.052162
14706	122.550000	-0.708816	0.634531	0.096658	-0.702733	0.657262	-0.068718	-0.647388	0.872674	0.093808	-0.637502	0.864929	-0.066790	-0.483028	1.129799	-0.027912	-0.469643	1.124336	0.076529	-0.469565	1.059950	0.078490	-0.534629	0.687836	0.264791	-0.503578	0.703061	-0.219935				-0.330809	0.560807	0.038101	-0.337104	0.536628	0.008300	-0.168042	0.069327	0.065036	-0.161181	0.057385	0.120265	-0.127054	0.071671	-0.061989	0.066925	0.118214	0.052173
14707	122.558333	-0.708720	0.634606	0.096659	-0.702623	0.657334	-0.068713	-0.647141	0.872693	0.093797	-0.637285	0.864961	-0.066782	-0.482676	1.129779	-0.027844	-0.469430	1.124257	0.076598	-0.469358	1.059860	0.078531	-0.534465	0.687794	0.264792	-0.503492	0.703058	-0.219958				-0.330765	0.560816	0.038002	-0.337066	0.536608	0.008262	-0.168048	0.069329	0.065039	-0.161181	0.057385	0.120273	-0.127106	0.071607	-0.061898	0.066905	0.118188	0.052186
14708	122.566667	-0.708623	0.634680	0.096662	-0.702481	0.657391	-0.068716	-0.646883	0.872773	0.093792	-0.637066	0.864992	-0.066771	-0.482337	1.129772	-0.027779	-0.469217	1.124171	0.076645	-0.469149	1.059766	0.078579	-0.534305	0.687756	0.264794	-0.503416	0.703058	-0.219974				-0.330679	0.560728	0.037988	-0.337032	0.536580	0.008214	-0.168055	0.069327	0.065045	-0.161186	0.057388	0.120273	-0.127151	0.071552	-0.061809	0.066887	0.118157	0.052198
14709	122.575000	-0.708524	0.634750	0.096657	-0.702401	0.657499	-0.068695	-0.646687	0.872802	0.093829	-0.636847	0.865027	-0.066766	-0.482000	1.129735	-0.027708	-0.468985	1.124070	0.076720	-0.468920	1.059628	0.078572	-0.534152	0.687716	0.264800	-0.503359	0.703061	-0.219988				-0.330646	0.560739	0.037889	-0.336990	0.536561	0.008169	-0.168058	0.069327	0.065048	-0.161193	0.057389	0.120276	-0.127047	0.071676	-0.061989	0.066864	0.118135	0.052194
14710	122.583333	-0.708424	0.634809	0.096655	-0.702333	0.657595	-0.068687	-0.646475	0.872832	0.093833	-0.636630	0.865063	-0.066772	-0.481650	1.129707	-0.027638	-0.468733	1.123966	0.076815	-0.468697	1.059539	0.078624	-0.534004	0.687689	0.264810	-0.503308	0.703063	-0.219999				-0.330609	0.560738	0.037789	-0.336959	0.536528	0.008123	-0.168067	0.069322	0.065047	-0.161193	0.057386	0.120273	-0.127045	0.071670	-0.061990	0.066845	0.118085	0.052169
14711	122.591667	-0.708325	0.634876	0.096642	-0.702256	0.657686	-0.068681	-0.646242	0.872850	0.093817	-0.636385	0.865131	-0.066762	-0.481317	1.129662	-0.027557	-0.468513	1.123848	0.076926	-0.468467	1.059406	0.078656	-0.533868	0.687654	0.264812	-0.503271	0.703066	-0.220006				-0.330563	0.560696	0.037735	-0.336867	0.536456	0.008124	-0.168077	0.069309	0.065046	-0.161203	0.057377	0.120266	-0.127048	0.071660	-0.062001	0.066824	0.118044	0.052144
14712	122.600000	-0.708229	0.634943	0.096640	-0.702173	0.657759	-0.068688	-0.646007	0.872884	0.093831	-0.636162	0.865168	-0.066769	-0.481001	1.129609	-0.027471	-0.468286	1.123725	0.077019	-0.468239	1.059304	0.078709	-0.533755	0.687636	0.264822	-0.503249	0.703072	-0.220005				-0.330520	0.560663	0.037697	-0.336777	0.536394	0.008114	-0.168084	0.069310	0.065042	-0.161213	0.057376	0.120259	-0.127042	0.071656	-0.062005	0.066807	0.118002	0.052116
14713	122.608333	-0.708133	0.635017	0.096637	-0.702097	0.657840	-0.068687	-0.645774	0.872919	0.093843	-0.635948	0.865208	-0.066756	-0.480672	1.129574	-0.027387	-0.468065	1.123608	0.077080	-0.468002	1.059196	0.078760	-0.533657	0.687627	0.264831	-0.503238	0.703086	-0.219999				-0.330432	0.560531	0.037769	-0.336828	0.536440	0.008061	-0.168092	0.069316	0.065051	-0.161218	0.057377	0.120256	-0.127048	0.071660	-0.062014	0.066789	0.117975	0.052097
14714	122.616667	-0.708039	0.635091	0.096640	-0.701955	0.657878	-0.068692	-0.645538	0.872961	0.093866	-0.635735	0.865254	-0.066738	-0.480332	1.129544	-0.027307	-0.467805	1.123506	0.077167	-0.467764	1.059062	0.078797	-0.533581	0.687620	0.264841	-0.503243	0.703099	-0.219990				-0.330468	0.560651	0.037664	-0.336751	0.536388	0.008085	-0.168099	0.069323	0.065055	-0.161224	0.057386	0.120266	-0.127048	0.071671	-0.062020	0.066767	0.117955	0.052081
14715	122.625000	-0.707942	0.635170	0.096648	-0.701915	0.657978	-0.068670	-0.645286	0.873027	0.093909	-0.635528	0.865306	-0.066711	-0.480019	1.129513	-0.027213	-0.467542	1.123401	0.077277	-0.467514	1.058992	0.078854	-0.533524	0.687605	0.264850	-0.503258	0.703108	-0.219968				-0.330386	0.560524	0.037783	-0.336666	0.536416	0.008054	-0.168108	0.069334	0.065070	-0.161235	0.057392	0.120278	-0.127097	0.071607	-0.061940	0.066755	0.117933	0.052074
14716	122.633333	-0.707848	0.635243	0.096658	-0.701802	0.658042	-0.068655	-0.645013	0.873076	0.093933	-0.635327	0.865364	-0.066677	-0.479703	1.129474	-0.027116	-0.467235	1.123224	0.077278	-0.467277	1.058898	0.078907	-0.533488	0.687595	0.264855	-0.503287	0.703121	-0.219951				-0.330451	0.560674	0.037693	-0.336736	0.536414	0.008063	-0.168119	0.069341	0.065082	-0.161247	0.057393	0.120287	-0.127044	0.071673	-0.062031	0.066734	0.117909	0.052067
14717	122.641667	-0.707763	0.635321	0.096672	-0.701723	0.658125	-0.068631	-0.644781	0.873116	0.093978	-0.635091	0.865453	-0.066638	-0.479381	1.129463	-0.027022	-0.467087	1.123202	0.077449	-0.467033	1.058794	0.078956	-0.533461	0.687588	0.264868	-0.503333	0.703127	-0.219936				-0.330411	0.560618	0.037757	-0.336741	0.536417	0.008049	-0.168127	0.069342	0.065095	-0.161254	0.057398	0.120296	-0.127043	0.071676	-0.062033	0.066739	0.117903	0.052122
14718	122.650000	-0.707678	0.635394	0.096677	-0.701639	0.658205	-0.068608	-0.644541	0.873151	0.094021	-0.634887	0.865498	-0.066596	-0.479064	1.129412	-0.026930	-0.466856	1.123116	0.077551	-0.466798	1.058705	0.079016	-0.533450	0.687584	0.264877	-0.503392	0.703131	-0.219914				-0.330376	0.560556	0.037826	-0.336742	0.536422	0.008033	-0.168135	0.069349	0.065106	-0.161259	0.057399	0.120304	-0.127047	0.071679	-0.062034	0.066700	0.117858	0.052053
14719	122.658333	-0.707593	0.635458	0.096683	-0.701483	0.658249	-0.068616	-0.644264	0.873229	0.094040	-0.634688	0.865543	-0.066553	-0.478762	1.129364	-0.026844	-0.466576	1.122981	0.077634	-0.466548	1.058585	0.079063	-0.533442	0.687569	0.264879	-0.503456	0.703136	-0.219899				-0.330386	0.560565	0.037820	-0.336664	0.536417	0.007988	-0.168143	0.069349	0.065116	-0.161265	0.057393	0.120302	-0.127147	0.071547	-0.061865	0.066688	0.117836	0.052040
14720	122.666667	-0.707517	0.635524	0.096686	-0.701406	0.658339	-0.068594	-0.644069	0.873222	0.094107	-0.634488	0.865582	-0.066511	-0.478447	1.129333	-0.026770	-0.466316	1.122883	0.077722	-0.466302	1.058486	0.079120	-0.533443	0.687562	0.264887	-0.503528	0.703133	-0.219882				-0.330400	0.560586	0.037811	-0.336746	0.536400	0.007982	-0.168152	0.069357	0.065120	-0.161271	0.057390	0.120303	-0.127040	0.071666	-0.062055	0.066674	0.117810	0.052021
14721	122.675000	-0.707434	0.635585	0.096691	-0.701329	0.658418	-0.068580	-0.643816	0.873294	0.094157	-0.634284	0.865628	-0.066471	-0.478145	1.129273	-0.026681	-0.466073	1.122777	0.077807	-0.466055	1.058380	0.079176	-0.533445	0.687539	0.264881	-0.503601	0.703137	-0.219860				-0.330376	0.560549	0.037853	-0.336663	0.536402	0.007950	-0.168159	0.069355	0.065123	-0.161279	0.057390	0.120308	-0.127039	0.071664	-0.062072	0.066666	0.117794	0.052008
14722	122.683333	-0.707359	0.635652	0.096700	-0.701247	0.658499	-0.068560	-0.643576	0.873320	0.094183	-0.634084	0.865667	-0.066431	-0.477854	1.129210	-0.026589	-0.465829	1.122671	0.077894	-0.465816	1.058219	0.079207	-0.533449	0.687522	0.264882	-0.503671	0.703139	-0.219830				-0.330374	0.560553	0.037876	-0.336741	0.536395	0.007963	-0.168164	0.069366	0.065134	-0.161283	0.057392	0.120315	-0.127142	0.071538	-0.061909	0.066660	0.117787	0.051999
14723	122.691667	-0.707284	0.635719	0.096711	-0.701246	0.658644	-0.068507	-0.643347	0.873367	0.094214	-0.633857	0.865749	-0.066390	-0.477557	1.129148	-0.026503	-0.465540	1.122536	0.077970	-0.465555	1.058105	0.079258	-0.533452	0.687499	0.264880	-0.503735	0.703139	-0.219790				-0.330392	0.560595	0.037883	-0.336744	0.536401	0.007968	-0.168171	0.069377	0.065146	-0.161287	0.057401	0.120323	-0.127141	0.071542	-0.061920	0.066660	0.117789	0.051998
14724	122.700000	-0.707208	0.635786	0.096732	-0.701178	0.658716	-0.068487	-0.643145	0.873392	0.094275	-0.633665	0.865785	-0.066344	-0.477262	1.129091	-0.026416	-0.465268	1.122434	0.078066	-0.465306	1.057992	0.079313	-0.533452	0.687475	0.264881	-0.503784	0.703131	-0.219750				-0.330388	0.560601	0.037934	-0.336743	0.536401	0.007982	-0.168182	0.069393	0.065169	-0.161290	0.057407	0.120342	-0.127138	0.071544	-0.061926	0.066658	0.117789	0.051994
14725	122.708333	-0.707132	0.635842	0.096753	-0.701121	0.658786	-0.068463	-0.642940	0.873429	0.094321	-0.633485	0.865819	-0.066301	-0.476961	1.129039	-0.026335	-0.465029	1.122326	0.078167	-0.465039	1.057877	0.079339	-0.533452	0.687447	0.264881	-0.503820	0.703119	-0.219708				-0.330377	0.560600	0.037971	-0.336732	0.536392	0.007995	-0.168183	0.069401	0.065188	-0.161298	0.057417	0.120360	-0.127138	0.071552	-0.061924	0.066662	0.117798	0.051995
14726	122.716667	-0.707054	0.635894	0.096780	-0.701059	0.658849	-0.068440	-0.642706	0.873506	0.094348	-0.633312	0.865846	-0.066263	-0.476666	1.128972	-0.026249	-0.464721	1.122186	0.078257	-0.464788	1.057768	0.079390	-0.533446	0.687416	0.264884	-0.503850	0.703092	-0.219665				-0.330360	0.560588	0.038008	-0.336569	0.536404	0.007955	-0.168194	0.069411	0.065198	-0.161304	0.057420	0.120372	-0.127138	0.071550	-0.061932	0.066664	0.117800	0.051987
14727	122.725000	-0.706975	0.635938	0.096805	-0.701007	0.658904	-0.068410	-0.642525	0.873535	0.094409	-0.633140	0.865877	-0.066222	-0.476372	1.128916	-0.026168	-0.464487	1.122067	0.078289	-0.464541	1.057663	0.079434	-0.533436	0.687388	0.264886	-0.503858	0.703051	-0.219624				-0.330335	0.560572	0.038029	-0.336712	0.536359	0.007994	-0.168195	0.069422	0.065215	-0.161307	0.057417	0.120378	-0.127140	0.071546	-0.061931	0.066669	0.117802	0.051974
14728	122.733333	-0.706899	0.635980	0.096832	-0.700959	0.658956	-0.068387	-0.642349	0.873556	0.094467	-0.632979	0.865902	-0.066181	-0.476062	1.128872	-0.026125	-0.464204	1.121987	0.078404	-0.464292	1.057559	0.079489	-0.533418	0.687351	0.264890	-0.503860	0.703013	-0.219590				-0.330304	0.560548	0.038043	-0.336686	0.536331	0.007989	-0.168200	0.069421	0.065223	-0.161312	0.057415	0.120382	-0.127142	0.071548	-0.061937	0.066671	0.117802	0.051955
14729	122.741667	-0.706825	0.636016	0.096858	-0.700869	0.658990	-0.068372	-0.642154	0.873561	0.094501	-0.632820	0.865921	-0.066140	-0.475772	1.128820	-0.026053	-0.463904	1.121866	0.078421	-0.464050	1.057474	0.079542	-0.533386	0.687321	0.264896	-0.503856	0.702974	-0.219563				-0.330266	0.560526	0.038050	-0.336664	0.536320	0.007991	-0.168212	0.069428	0.065230	-0.161316	0.057415	0.120384	-0.127143	0.071538	-0.061938	0.066696	0.117822	0.051991
14730	122.750000	-0.706754	0.636049	0.096885	-0.700772	0.659015	-0.068362	-0.641980	0.873580	0.094543	-0.632647	0.865988	-0.066101	-0.475485	1.128761	-0.025970	-0.463569	1.121713	0.078422	-0.463812	1.057390	0.079600	-0.533346	0.687294	0.264908	-0.503848	0.702939	-0.219534				-0.330228	0.560510	0.038057	-0.336484	0.536333	0.007950	-0.168216	0.069436	0.065239	-0.161322	0.057411	0.120389	-0.127146	0.071536	-0.061941	0.066682	0.117813	0.051911
14731	122.758333	-0.706687	0.636081	0.096907	-0.700717	0.659066	-0.068337	-0.641828	0.873590	0.094590	-0.632503	0.866004	-0.066056	-0.475199	1.128731	-0.025910	-0.463382	1.121698	0.078584	-0.463575	1.057308	0.079655	-0.533301	0.687260	0.264930	-0.503833	0.702908	-0.219511				-0.330187	0.560505	0.038082	-0.336536	0.536314	0.007979	-0.168217	0.069453	0.065249	-0.161327	0.057416	0.120392	-0.127143	0.071532	-0.061950	0.066686	0.117820	0.051892
14732	122.766667	-0.706621	0.636110	0.096932	-0.700668	0.659112	-0.068313	-0.641693	0.873601	0.094641	-0.632370	0.866021	-0.066011	-0.474923	1.128685	-0.025829	-0.463115	1.121621	0.078670	-0.463332	1.057232	0.079713	-0.533243	0.687228	0.264954	-0.503813	0.702886	-0.219490				-0.330142	0.560499	0.038104	-0.336587	0.536313	0.008016	-0.168223	0.069456	0.065265	-0.161331	0.057424	0.120402	-0.127141	0.071524	-0.061951	0.066731	0.117857	0.052000
14733	122.775000	-0.706569	0.636143	0.096965	-0.700622	0.659159	-0.068281	-0.641547	0.873630	0.094691	-0.632249	0.866033	-0.065964	-0.474664	1.128644	-0.025750	-0.462820	1.121546	0.078752	-0.463102	1.057164	0.079773	-0.533172	0.687197	0.264996	-0.503786	0.702863	-0.219463				-0.330053	0.560441	0.038182	-0.336478	0.536317	0.008012	-0.168228	0.069466	0.065271	-0.161336	0.057426	0.120417	-0.127142	0.071519	-0.061946	0.066716	0.117911	0.051887
14734	122.783333	-0.706517	0.636174	0.096995	-0.700581	0.659212	-0.068251	-0.641416	0.873670	0.094729	-0.632133	0.866046	-0.065925	-0.474405	1.128611	-0.025672	-0.462536	1.121492	0.078804	-0.462874	1.057110	0.079839	-0.533098	0.687160	0.265040	-0.503754	0.702845	-0.219450				-0.330010	0.560438	0.038213	-0.336367	0.536326	0.007998	-0.168237	0.069464	0.065280	-0.161340	0.057430	0.120428	-0.127141	0.071522	-0.061941	0.066697	0.117847	0.051881
14735	122.791667	-0.706466	0.636191	0.097016	-0.700529	0.659244	-0.068237	-0.641331	0.873646	0.094766	-0.632032	0.866055	-0.065895	-0.474159	1.128644	-0.025635	-0.462282	1.121447	0.078867	-0.462661	1.057068	0.079900	-0.533006	0.687132	0.265098	-0.503707	0.702830	-0.219437				-0.329964	0.560427	0.038226	-0.336337	0.536315	0.008010	-0.168236	0.069470	0.065290	-0.161345	0.057430	0.120431	-0.127139	0.071510	-0.061934	0.066720	0.117871	0.051944
14736	122.800000	-0.706410	0.636210	0.097039	-0.700478	0.659276	-0.068222	-0.641264	0.873646	0.094825	-0.631936	0.866060	-0.065866	-0.473914	1.128681	-0.025600	-0.462008	1.121450	0.078949	-0.462456	1.057048	0.079964	-0.532908	0.687101	0.265163	-0.503653	0.702819	-0.219429				-0.329914	0.560406	0.038241	-0.336306	0.536302	0.008007	-0.168242	0.069468	0.065293	-0.161352	0.057426	0.120435	-0.127137	0.071504	-0.061919	0.066757	0.118023	0.051907
14737	122.808333	-0.706366	0.636221	0.097051	-0.700445	0.659328	-0.068191	-0.641165	0.873664	0.094845	-0.631859	0.866065	-0.065841	-0.473672	1.128615	-0.025458	-0.461713	1.121424	0.079016	-0.462250	1.057048	0.080016	-0.532806	0.687065	0.265230	-0.503582	0.702800	-0.219415				-0.329868	0.560390	0.038252	-0.336278	0.536285	0.008010	-0.168245	0.069467	0.065301	-0.161347	0.057421	0.120437	-0.127138	0.071489	-0.061913	0.066715	0.117986	0.051787
14738	122.816667	-0.706317	0.636228	0.097063	-0.700346	0.659294	-0.068215	-0.641083	0.873682	0.094859	-0.631792	0.866071	-0.065818	-0.473481	1.128652	-0.025379	-0.461447	1.121418	0.079035	-0.462070	1.057051	0.080067	-0.532697	0.687030	0.265305	-0.503509	0.702788	-0.219399				-0.329820	0.560374	0.038261	-0.336247	0.536276	0.008019	-0.168243	0.069472	0.065305	-0.161354	0.057418	0.120436	-0.127137	0.071487	-0.061911	0.066721	0.117996	0.051797
14739	122.825000	-0.706261	0.636235	0.097076	-0.700341	0.659352	-0.068185	-0.641039	0.873668	0.094890	-0.631741	0.866073	-0.065776	-0.473243	1.128690	-0.025342	-0.461214	1.121434	0.079077	-0.461904	1.057066	0.080112	-0.532589	0.687001	0.265386	-0.503421	0.702787	-0.219389				-0.329771	0.560367	0.038276	-0.336216	0.536278	0.008041	-0.168243	0.069478	0.065309	-0.161354	0.057427	0.120438	-0.127138	0.071473	-0.061903	0.066738	0.118026	0.051879
14740	122.833333	-0.706219	0.636238	0.097088	-0.700274	0.659320	-0.068206	-0.641038	0.873625	0.094942	-0.631707	0.866080	-0.065734	-0.472908	1.128754	-0.025410	-0.460970	1.121478	0.079125	-0.461752	1.057090	0.080153	-0.532478	0.686970	0.265472	-0.503332	0.702791	-0.219375				-0.329722	0.560360	0.038298	-0.336190	0.536281	0.008065	-0.168243	0.069487	0.065315	-0.161360	0.057431	0.120446	-0.127134	0.071469	-0.061893	0.066762	0.118056	0.051962
14741	122.841667	-0.706184	0.636236	0.097102	-0.700284	0.659367	-0.068175	-0.640993	0.873653	0.095004	-0.631677	0.866074	-0.065745	-0.472788	1.128736	-0.025219	-0.460694	1.121490	0.079138	-0.461626	1.057124	0.080190	-0.532369	0.686936	0.265556	-0.503236	0.702789	-0.219350				-0.329680	0.560353	0.038322	-0.336165	0.536282	0.008094	-0.168247	0.069493	0.065326	-0.161357	0.057430	0.120450	-0.127134	0.071458	-0.061883	0.066722	0.118033	0.051864
14742	122.850000	-0.706148	0.636233	0.097114	-0.700220	0.659330	-0.068192	-0.640986	0.873609	0.095007	-0.631662	0.866069	-0.065720	-0.472570	1.128791	-0.025189	-0.460506	1.121528	0.079162	-0.461524	1.057176	0.080256	-0.532265	0.686911	0.265642	-0.503155	0.702793	-0.219338				-0.329645	0.560351	0.038349	-0.336132	0.536284	0.008116	-0.168247	0.069492	0.065332	-0.161360	0.057433	0.120458	-0.127135	0.071455	-0.061879	0.066727	0.118040	0.051892
14743	122.858333	-0.706124	0.636229	0.097125	-0.700205	0.659334	-0.068187	-0.640996	0.873576	0.095033	-0.631665	0.866070	-0.065676	-0.472376	1.128836	-0.025173	-0.460332	1.121618	0.079237	-0.461428	1.057209	0.080269	-0.532167	0.686875	0.265725	-0.503080	0.702793	-0.219320				-0.329611	0.560338	0.038367	-0.336110	0.536272	0.008134	-0.168246	0.069500	0.065338	-0.161361	0.057432	0.120468	-0.127127	0.071450	-0.061863	0.066746	0.118074	0.051986
14744	122.866667	-0.706110	0.636221	0.097130	-0.700232	0.659397	-0.068153	-0.641009	0.873541	0.095058	-0.631680	0.866066	-0.065634	-0.472212	1.128881	-0.025148	-0.460176	1.121677	0.079273	-0.461354	1.057268	0.080312	-0.532080	0.686848	0.265806	-0.503022	0.702798	-0.219313				-0.329578	0.560325	0.038380	-0.336094	0.536260	0.008138	-0.168250	0.069498	0.065339	-0.161369	0.057436	0.120472	-0.127131	0.071440	-0.061850	0.066718	0.118062	0.051956
14745	122.875000	-0.706109	0.636209	0.097136	-0.700218	0.659395	-0.068155	-0.641029	0.873542	0.095138	-0.631677	0.866052	-0.065658	-0.472070	1.128922	-0.025129	-0.460019	1.121722	0.079276	-0.461300	1.057311	0.080337	-0.531996	0.686811	0.265881	-0.503016	0.702844	-0.219295				-0.329560	0.560307	0.038384	-0.336078	0.536239	0.008146	-0.168253	0.069502	0.065346	-0.161367	0.057432	0.120471	-0.127123	0.071442	-0.061848	0.066722	0.118065	0.051983
14746	122.883333	-0.706100	0.636197	0.097136	-0.700160	0.659316	-0.068187	-0.641030	0.873532	0.095139	-0.631705	0.866045	-0.065604	-0.471947	1.128977	-0.025112	-0.459911	1.121771	0.079289	-0.461267	1.057366	0.080362	-0.531927	0.686778	0.265951	-0.502946	0.702798	-0.219299				-0.329542	0.560290	0.038386	-0.336071	0.536224	0.008147	-0.168252	0.069506	0.065348	-0.161369	0.057431	0.120470	-0.127122	0.071430	-0.061850	0.066719	0.118064	0.052006
14747	122.891667	-0.706106	0.636177	0.097137	-0.700120	0.659285	-0.068207	-0.641083	0.873461	0.095102	-0.631729	0.866035	-0.065592	-0.471855	1.129036	-0.025093	-0.459826	1.121834	0.079301	-0.461243	1.057435	0.080374	-0.531872	0.686749	0.266012	-0.502931	0.702794	-0.219293				-0.329536	0.560270	0.038391	-0.336068	0.536210	0.008154	-0.168254	0.069508	0.065349	-0.161369	0.057430	0.120472	-0.127063	0.071491	-0.061945	0.066716	0.118069	0.052039
14748	122.900000	-0.706112	0.636156	0.097133	-0.700204	0.659359	-0.068166	-0.641084	0.873493	0.095102	-0.631783	0.866004	-0.065591	-0.471779	1.129107	-0.025075	-0.459765	1.121915	0.079326	-0.461253	1.057495	0.080407	-0.531827	0.686719	0.266069	-0.503008	0.702889	-0.219274				-0.329530	0.560258	0.038399	-0.336066	0.536203	0.008161	-0.168256	0.069519	0.065359	-0.161372	0.057429	0.120474	-0.127126	0.071433	-0.061861	0.066717	0.118080	0.052071
14749	122.908333	-0.706135	0.636138	0.097137	-0.700148	0.659266	-0.068204	-0.641175	0.873441	0.095173	-0.631807	0.866022	-0.065574	-0.471733	1.129183	-0.025054	-0.459724	1.121987	0.079336	-0.461269	1.057580	0.080402	-0.531796	0.686695	0.266113	-0.503022	0.702891	-0.219262				-0.329547	0.560247	0.038418	-0.336005	0.536075	0.008279	-0.168261	0.069530	0.065367	-0.161373	0.057437	0.120486	-0.127116	0.071429	-0.061861	0.066710	0.118089	0.052113
14750	122.916667	-0.706144	0.636119	0.097141	-0.700176	0.659259	-0.068190	-0.641217	0.873409	0.095144	-0.631858	0.866012	-0.065553	-0.471686	1.129331	-0.025097	-0.459716	1.122083	0.079382	-0.461313	1.057701	0.080442	-0.531777	0.686666	0.266155	-0.503045	0.702892	-0.219246				-0.329565	0.560232	0.038437	-0.336089	0.536179	0.008199	-0.168265	0.069529	0.065386	-0.161382	0.057434	0.120504	-0.127122	0.071421	-0.061864	0.066705	0.118100	0.052154
14751	122.925000	-0.706169	0.636098	0.097145	-0.700201	0.659244	-0.068186	-0.641274	0.873415	0.095199	-0.631909	0.866000	-0.065564	-0.471660	1.129439	-0.025112	-0.459718	1.122156	0.079372	-0.461378	1.057777	0.080456	-0.531775	0.686650	0.266184	-0.503069	0.702904	-0.219235				-0.329581	0.560214	0.038463	-0.336100	0.536165	0.008213	-0.168259	0.069540	0.065397	-0.161378	0.057433	0.120516	-0.127069	0.071492	-0.061954	0.066703	0.118106	0.052200
14752	122.933333	-0.706207	0.636080	0.097153	-0.700236	0.659230	-0.068182	-0.641342	0.873395	0.095207	-0.631992	0.865972	-0.065540	-0.471689	1.129516	-0.025068	-0.459745	1.122226	0.079383	-0.461457	1.057850	0.080463	-0.531782	0.686635	0.266207	-0.503099	0.702913	-0.219220				-0.329604	0.560189	0.038486	-0.336122	0.536144	0.008223	-0.168260	0.069548	0.065407	-0.161380	0.057436	0.120523	-0.127120	0.071432	-0.061874	0.066703	0.118113	0.052238
14753	122.941667	-0.706238	0.636059	0.097159	-0.700299	0.659250	-0.068155	-0.641410	0.873381	0.095218	-0.632059	0.865982	-0.065514	-0.471706	1.129621	-0.025054	-0.459784	1.122313	0.079399	-0.461563	1.057939	0.080484	-0.531804	0.686633	0.266216	-0.503127	0.702923	-0.219204				-0.329635	0.560168	0.038507	-0.336066	0.536000	0.008313	-0.168262	0.069554	0.065418	-0.161382	0.057432	0.120534	-0.127120	0.071437	-0.061880	0.066701	0.118112	0.052264
14754	122.950000	-0.706269	0.636041	0.097167	-0.700320	0.659197	-0.068160	-0.641480	0.873355	0.095185	-0.632132	0.865992	-0.065488	-0.471738	1.129722	-0.025042	-0.459843	1.122391	0.079403	-0.461666	1.058008	0.080468	-0.531841	0.686635	0.266213	-0.503160	0.702935	-0.219186				-0.329660	0.560145	0.038523	-0.336154	0.536084	0.008214	-0.168260	0.069559	0.065424	-0.161383	0.057431	0.120536	-0.127018	0.071570	-0.062074	0.066698	0.118119	0.052285
14755	122.958333	-0.706294	0.636012	0.097175	-0.700392	0.659187	-0.068149	-0.641563	0.873340	0.095229	-0.632227	0.865986	-0.065477	-0.471786	1.129825	-0.025036	-0.459911	1.122478	0.079420	-0.461804	1.058115	0.080495	-0.531888	0.686649	0.266212	-0.503189	0.702950	-0.219172				-0.329686	0.560122	0.038539	-0.336282	0.535983	0.008182	-0.168257	0.069560	0.065438	-0.161379	0.057433	0.120547	-0.127074	0.071510	-0.061994	0.066696	0.118125	0.052301
14756	122.966667	-0.706329	0.635980	0.097181	-0.700423	0.659150	-0.068143	-0.641645	0.873330	0.095250	-0.632330	0.865977	-0.065465	-0.471834	1.129937	-0.025036	-0.459997	1.122573	0.079436	-0.461942	1.058171	0.080479	-0.531934	0.686653	0.266200	-0.503221	0.702969	-0.219155				-0.329716	0.560097	0.038558	-0.336204	0.536042	0.008229	-0.168252	0.069566	0.065456	-0.161379	0.057428	0.120557	-0.127019	0.071577	-0.062106	0.066694	0.118131	0.052311
14757	122.975000	-0.706364	0.635947	0.097189	-0.700521	0.659143	-0.068126	-0.641766	0.873301	0.095236	-0.632474	0.865922	-0.065450	-0.471895	1.130044	-0.025029	-0.460104	1.122660	0.079434	-0.462096	1.058289	0.080490	-0.531989	0.686661	0.266183	-0.503257	0.702993	-0.219138				-0.329740	0.560085	0.038584	-0.336225	0.536035	0.008238	-0.168253	0.069576	0.065474	-0.161373	0.057435	0.120569	-0.127022	0.071585	-0.062126	0.066693	0.118120	0.052299
14758	122.983333	-0.706393	0.635905	0.097202	-0.700581	0.659108	-0.068106	-0.641873	0.873299	0.095297	-0.632597	0.865910	-0.065429	-0.471965	1.130164	-0.025022	-0.460215	1.122771	0.079434	-0.462251	1.058356	0.080452	-0.532046	0.686673	0.266167	-0.503293	0.703015	-0.219121				-0.329762	0.560075	0.038605	-0.336237	0.536026	0.008246	-0.168250	0.069583	0.065484	-0.161374	0.057435	0.120585	-0.127024	0.071592	-0.062140	0.066688	0.118128	0.052299
14759	122.991667	-0.706433	0.635866	0.097217	-0.700669	0.659089	-0.068079	-0.641970	0.873282	0.095291	-0.632718	0.865919	-0.065405	-0.472062	1.130251	-0.025004	-0.460342	1.122850	0.079428	-0.462426	1.058472	0.080469	-0.532103	0.686664	0.266143	-0.503326	0.703047	-0.219108				-0.329776	0.560059	0.038643	-0.336185	0.535895	0.008347	-0.168249	0.069597	0.065502	-0.161371	0.057438	0.120594	-0.127022	0.071600	-0.062155	0.066656	0.118124	0.052269
14760	123.000000	-0.706470	0.635828	0.097235	-0.700688	0.659003	-0.068077	-0.642103	0.873255	0.095338	-0.632872	0.865880	-0.065382	-0.472155	1.130359	-0.025001	-0.460458	1.122953	0.079438	-0.462605	1.058565	0.080476	-0.532154	0.686665	0.266128	-0.503372	0.703077	-0.219098				-0.329787	0.560045	0.038678	-0.336125	0.535771	0.008439	-0.168247	0.069609	0.065513	-0.161371	0.057435	0.120615	-0.127028	0.071610	-0.062167	0.066626	0.118117	0.052229
14761	123.008333	-0.706515	0.635780	0.097257	-0.700746	0.658959	-0.068060	-0.642238	0.873198	0.095323	-0.633017	0.865862	-0.065358	-0.472247	1.130489	-0.025024	-0.460631	1.123075	0.079441	-0.462776	1.058641	0.080450	-0.532206	0.686661	0.266116	-0.503413	0.703105	-0.219085				-0.329798	0.560026	0.038701	-0.336299	0.535781	0.008299	-0.168246	0.069611	0.065516	-0.161369	0.057429	0.120620	-0.127031	0.071619	-0.062184	0.066679	0.118137	0.052246
14762	123.016667	-0.706563	0.635735	0.097275	-0.700811	0.658917	-0.068042	-0.642374	0.873159	0.095345	-0.633171	0.865837	-0.065339	-0.472348	1.130592	-0.025042	-0.460768	1.123164	0.079438	-0.462948	1.058742	0.080438	-0.532253	0.686644	0.266099	-0.503463	0.703135	-0.219075				-0.329755	0.559906	0.038820	-0.336327	0.535555	0.008333	-0.168243	0.069614	0.065524	-0.161367	0.057430	0.120626	-0.127026	0.071630	-0.062193	0.066678	0.118141	0.052212
14763	123.025000	-0.706611	0.635687	0.097291	-0.700872	0.658875	-0.068031	-0.642522	0.873128	0.095401	-0.633338	0.865822	-0.065314	-0.472474	1.130698	-0.025048	-0.460912	1.123244	0.079445	-0.463150	1.058851	0.080457	-0.532294	0.686630	0.266090	-0.503508	0.703163	-0.219059				-0.329747	0.559889	0.038850	-0.336075	0.535817	0.008267	-0.168242	0.069619	0.065531	-0.161366	0.057429	0.120633	-0.127029	0.071635	-0.062209	0.066646	0.118132	0.052153
14764	123.033333	-0.706662	0.635630	0.097300	-0.700932	0.658827	-0.068017	-0.642683	0.873064	0.095428	-0.633512	0.865806	-0.065285	-0.472591	1.130800	-0.025055	-0.461046	1.123332	0.079445	-0.463343	1.058915	0.080433	-0.532324	0.686608	0.266083	-0.503556	0.703198	-0.219046				-0.329745	0.559877	0.038879	-0.336059	0.535494	0.008555	-0.168237	0.069631	0.065540	-0.161360	0.057428	0.120634	-0.127031	0.071640	-0.062224	0.066677	0.118147	0.052135
14765	123.041667	-0.706706	0.635574	0.097319	-0.700997	0.658776	-0.068010	-0.642843	0.873018	0.095462	-0.633687	0.865783	-0.065258	-0.472716	1.130890	-0.025058	-0.461189	1.123406	0.079437	-0.463551	1.059020	0.080444	-0.532357	0.686587	0.266083	-0.503602	0.703225	-0.219029				-0.329735	0.559862	0.038914	-0.336291	0.535621	0.008191	-0.168233	0.069634	0.065549	-0.161359	0.057433	0.120634	-0.127031	0.071645	-0.062247	0.066673	0.118148	0.052093
14766	123.050000	-0.706756	0.635513	0.097338	-0.701057	0.658712	-0.067999	-0.642980	0.872995	0.095475	-0.633868	0.865757	-0.065228	-0.472850	1.130973	-0.025061	-0.461354	1.123454	0.079418	-0.463752	1.059092	0.080440	-0.532384	0.686564	0.266084	-0.503643	0.703251	-0.219006				-0.329722	0.559860	0.038946	-0.336072	0.536072	0.007992	-0.168229	0.069643	0.065554	-0.161355	0.057431	0.120644	-0.127036	0.071650	-0.062255	0.066671	0.118157	0.052052
14767	123.058333	-0.706806	0.635449	0.097351	-0.701204	0.658697	-0.067970	-0.643141	0.872932	0.095512	-0.634069	0.865704	-0.065198	-0.472998	1.131039	-0.025057	-0.461502	1.123510	0.079414	-0.463955	1.059183	0.080459	-0.532413	0.686539	0.266093	-0.503689	0.703278	-0.218987				-0.329714	0.559853	0.038986	-0.336036	0.535470	0.008570	-0.168228	0.069650	0.065569	-0.161353	0.057436	0.120656	-0.127035	0.071650	-0.062275	0.066674	0.118163	0.052018
14768	123.066667	-0.706850	0.635379	0.097373	-0.701234	0.658606	-0.067954	-0.643307	0.872866	0.095545	-0.634274	0.865650	-0.065162	-0.473160	1.131091	-0.025043	-0.461706	1.123577	0.079446	-0.464156	1.059231	0.080472	-0.532439	0.686503	0.266106	-0.503735	0.703289	-0.218957				-0.329703	0.559841	0.039033	-0.336277	0.536029	0.008095	-0.168204	0.069687	0.065580	-0.161352	0.057434	0.120667	-0.127041	0.071650	-0.062285	0.066670	0.118171	0.051986
14769	123.075000	-0.706904	0.635309	0.097402	-0.701369	0.658574	-0.067927	-0.643487	0.872781	0.095594	-0.634465	0.865617	-0.065130	-0.473341	1.131131	-0.025025	-0.461887	1.123621	0.079455	-0.464351	1.059264	0.080485	-0.532467	0.686464	0.266121	-0.503781	0.703308	-0.218934				-0.329688	0.559842	0.039080	-0.336268	0.535262	0.008505	-0.168216	0.069663	0.065595	-0.161344	0.057430	0.120677	-0.127034	0.071658	-0.062297	0.066700	0.118196	0.052020
14770	123.083333	-0.706959	0.635242	0.097429	-0.701439	0.658505	-0.067908	-0.643618	0.872736	0.095612	-0.634656	0.865587	-0.065101	-0.473553	1.131154	-0.025000	-0.462080	1.123655	0.079466	-0.464539	1.059295	0.080507	-0.532499	0.686418	0.266144	-0.503838	0.703310	-0.218907				-0.329680	0.559837	0.039121	-0.336015	0.535435	0.008579	-0.168211	0.069673	0.065602	-0.161338	0.057425	0.120688	-0.127038	0.071663	-0.062301	0.066721	0.118223	0.052065
14771	123.091667	-0.707006	0.635174	0.097460	-0.701521	0.658442	-0.067884	-0.643795	0.872679	0.095652	-0.634846	0.865557	-0.065074	-0.473768	1.131171	-0.024944	-0.462283	1.123671	0.079518	-0.464738	1.059307	0.080532	-0.532534	0.686375	0.266174	-0.503903	0.703313	-0.218883				-0.329676	0.559838	0.039168	-0.336012	0.535418	0.008567	-0.168199	0.069687	0.065614	-0.161330	0.057422	0.120695	-0.127038	0.071676	-0.062305	0.066684	0.118188	0.051922
14772	123.100000	-0.707054	0.635106	0.097490	-0.701595	0.658380	-0.067864	-0.643998	0.872591	0.095687	-0.635029	0.865526	-0.065049	-0.473975	1.131203	-0.024916	-0.462480	1.123691	0.079546	-0.464959	1.059341	0.080583	-0.532571	0.686330	0.266202	-0.503974	0.703312	-0.218856				-0.329674	0.559843	0.039211	-0.336198	0.535233	0.008480	-0.168202	0.069687	0.065620	-0.161332	0.057426	0.120702	-0.127034	0.071680	-0.062316	0.066723	0.118238	0.052036
14773	123.108333	-0.707107	0.635038	0.097517	-0.701666	0.658301	-0.067856	-0.644154	0.872554	0.095730	-0.635228	0.865488	-0.065002	-0.474178	1.131250	-0.024900	-0.462669	1.123727	0.079547	-0.465160	1.059379	0.080588	-0.532618	0.686292	0.266228	-0.504055	0.703313	-0.218831				-0.329676	0.559843	0.039253	-0.336109	0.535306	0.008529	-0.168193	0.069698	0.065629	-0.161325	0.057428	0.120711	-0.127060	0.071720	-0.062405	0.066704	0.118223	0.051966
14774	123.116667	-0.707156	0.634973	0.097538	-0.701735	0.658224	-0.067845	-0.644303	0.872517	0.095746	-0.635436	0.865429	-0.064991	-0.474386	1.131308	-0.024885	-0.462910	1.123789	0.079565	-0.465380	1.059434	0.080612	-0.532665	0.686259	0.266251	-0.504142	0.703317	-0.218806				-0.329681	0.559845	0.039297	-0.336021	0.535390	0.008577	-0.168195	0.069692	0.065641	-0.161319	0.057421	0.120720	-0.127039	0.071689	-0.062339	0.066679	0.118204	0.051897
14775	123.125000	-0.707203	0.634911	0.097549	-0.701851	0.658194	-0.067815	-0.644508	0.872440	0.095829	-0.635625	0.865413	-0.064923	-0.474591	1.131403	-0.024864	-0.463108	1.123847	0.079587	-0.465591	1.059492	0.080617	-0.532720	0.686239	0.266272	-0.504230	0.703316	-0.218780				-0.329695	0.559852	0.039334	-0.336128	0.535214	0.008452	-0.168184	0.069715	0.065648	-0.161315	0.057420	0.120722	-0.127040	0.071688	-0.062354	0.066716	0.118249	0.052035
14776	123.133333	-0.707248	0.634847	0.097562	-0.701942	0.658145	-0.067805	-0.644621	0.872420	0.095805	-0.635812	0.865393	-0.064863	-0.474811	1.131458	-0.024848	-0.463311	1.123935	0.079639	-0.465810	1.059528	0.080612	-0.532777	0.686226	0.266287	-0.504323	0.703334	-0.218749				-0.329705	0.559855	0.039382	-0.336238	0.535224	0.008497	-0.168188	0.069706	0.065659	-0.161310	0.057422	0.120729	-0.127046	0.071691	-0.062370	0.066710	0.118248	0.052045
14777	123.141667	-0.707308	0.634794	0.097586	-0.702024	0.658099	-0.067775	-0.644814	0.872355	0.095913	-0.635983	0.865362	-0.064883	-0.475022	1.131548	-0.024815	-0.463528	1.123994	0.079642	-0.466040	1.059627	0.080642	-0.532843	0.686222	0.266302	-0.504420	0.703350	-0.218715				-0.329727	0.559860	0.039421	-0.336251	0.535226	0.008504	-0.168178	0.069731	0.065670	-0.161306	0.057419	0.120743	-0.127043	0.071694	-0.062378	0.066665	0.118210	0.051937
14778	123.150000	-0.707363	0.634748	0.097603	-0.702136	0.658065	-0.067733	-0.644978	0.872299	0.095925	-0.636167	0.865352	-0.064796	-0.475241	1.131634	-0.024783	-0.463769	1.124090	0.079680	-0.466276	1.059710	0.080661	-0.532915	0.686223	0.266310	-0.504521	0.703382	-0.218682				-0.329750	0.559870	0.039466	-0.336269	0.535228	0.008508	-0.168161	0.069749	0.065684	-0.161304	0.057417	0.120753	-0.127047	0.071706	-0.062383	0.066707	0.118262	0.052090
14779	123.158333	-0.707433	0.634703	0.097633	-0.702189	0.658015	-0.067718	-0.645135	0.872274	0.095931	-0.636351	0.865314	-0.064784	-0.475470	1.131708	-0.024759	-0.463993	1.124163	0.079715	-0.466494	1.059773	0.080677	-0.532990	0.686231	0.266315	-0.504626	0.703418	-0.218641				-0.329775	0.559884	0.039510	-0.336258	0.535287	0.008557	-0.168143	0.069754	0.065702	-0.161298	0.057412	0.120782	-0.127075	0.071733	-0.062465	0.066662	0.118225	0.051993
14780	123.166667	-0.707495	0.634655	0.097653	-0.702283	0.657976	-0.067686	-0.645334	0.872218	0.096033	-0.636522	0.865310	-0.064730	-0.475709	1.131739	-0.024700	-0.464220	1.124222	0.079723	-0.466708	1.059831	0.080696	-0.533076	0.686244	0.266312	-0.504739	0.703453	-0.218596				-0.329804	0.559902	0.039557	-0.336169	0.535322	0.008535	-0.168154	0.069730	0.065716	-0.161296	0.057411	0.120804	-0.127053	0.071713	-0.062385	0.066657	0.118223	0.052019
14781	123.175000	-0.707558	0.634606	0.097671	-0.702310	0.657897	-0.067691	-0.645483	0.872192	0.096025	-0.636736	0.865247	-0.064709	-0.475956	1.131832	-0.024692	-0.464471	1.124268	0.079752	-0.466950	1.059890	0.080739	-0.533167	0.686259	0.266312	-0.504853	0.703497	-0.218552				-0.329834	0.559926	0.039601	-0.336149	0.535402	0.008610	-0.168135	0.069761	0.065719	-0.161288	0.057412	0.120802	-0.127049	0.071713	-0.062385	0.066658	0.118238	0.052049
14782	123.183333	-0.707616	0.634553	0.097685	-0.702344	0.657811	-0.067697	-0.645657	0.872132	0.096012	-0.636914	0.865224	-0.064682	-0.476214	1.131884	-0.024648	-0.464693	1.124327	0.079780	-0.467171	1.059937	0.080748	-0.533262	0.686278	0.266307	-0.504974	0.703546	-0.218503				-0.329858	0.559952	0.039648	-0.336178	0.535422	0.008618	-0.168128	0.069765	0.065726	-0.161290	0.057422	0.120805	-0.127055	0.071719	-0.062385	0.066659	0.118249	0.052077
14783	123.191667	-0.707672	0.634493	0.097697	-0.702445	0.657788	-0.067666	-0.645827	0.872108	0.096070	-0.637095	0.865192	-0.064664	-0.476467	1.131960	-0.024625	-0.464950	1.124397	0.079832	-0.467414	1.060014	0.080779	-0.533359	0.686291	0.266300	-0.505092	0.703587	-0.218455				-0.329887	0.559979	0.039685	-0.336293	0.535354	0.008588	-0.168125	0.069776	0.065734	-0.161281	0.057415	0.120814	-0.127080	0.071743	-0.062470	0.066657	0.118265	0.052110
14784	123.200000	-0.707727	0.634427	0.097700	-0.702541	0.657760	-0.067635	-0.645986	0.872066	0.096054	-0.637276	0.865162	-0.064643	-0.476697	1.132066	-0.024639	-0.465188	1.124472	0.079837	-0.467648	1.060082	0.080795	-0.533454	0.686301	0.266289	-0.505198	0.703628	-0.218408				-0.329909	0.560002	0.039723	-0.336215	0.535458	0.008657	-0.168123	0.069780	0.065741	-0.161277	0.057415	0.120812	-0.127053	0.071718	-0.062393	0.066656	0.118289	0.052143
14785	123.208333	-0.707785	0.634357	0.097713	-0.702571	0.657657	-0.067650	-0.646229	0.871982	0.096114	-0.637460	0.865124	-0.064622	-0.476925	1.132149	-0.024625	-0.465422	1.124523	0.079856	-0.467901	1.060195	0.080854	-0.533554	0.686299	0.266276	-0.505303	0.703657	-0.218363				-0.329925	0.560011	0.039768	-0.336234	0.535466	0.008663	-0.168120	0.069778	0.065739	-0.161272	0.057403	0.120812	-0.127057	0.071713	-0.062401	0.066658	0.118276	0.052165
14786	123.216667	-0.707842	0.634294	0.097728	-0.702597	0.657556	-0.067663	-0.646416	0.871936	0.096126	-0.637644	0.865088	-0.064601	-0.477167	1.132228	-0.024596	-0.465655	1.124608	0.079887	-0.468145	1.060233	0.080817	-0.533651	0.686295	0.266260	-0.505400	0.703678	-0.218311				-0.329936	0.560032	0.039803	-0.336406	0.535462	0.008718	-0.168117	0.069773	0.065740	-0.161268	0.057397	0.120812	-0.127062	0.071709	-0.062402	0.066658	0.118279	0.052196
14787	123.225000	-0.707904	0.634231	0.097741	-0.702703	0.657540	-0.067625	-0.646587	0.871897	0.096125	-0.637825	0.865047	-0.064583	-0.477403	1.132325	-0.024578	-0.465893	1.124689	0.079903	-0.468409	1.060342	0.080861	-0.533747	0.686287	0.266245	-0.505486	0.703696	-0.218259				-0.329944	0.560044	0.039841	-0.336255	0.535477	0.008694	-0.168109	0.069777	0.065742	-0.161262	0.057392	0.120816	-0.127080	0.071736	-0.062485	0.066659	0.118304	0.052238
14788	123.233333	-0.707968	0.634167	0.097755	-0.702755	0.657455	-0.067641	-0.646795	0.871833	0.096149	-0.638011	0.865009	-0.064573	-0.477656	1.132408	-0.024531	-0.466166	1.124809	0.079947	-0.468658	1.060458	0.080897	-0.533839	0.686281	0.266228	-0.505572	0.703714	-0.218208				-0.329946	0.560061	0.039890	-0.336260	0.535480	0.008711	-0.168105	0.069775	0.065745	-0.161259	0.057397	0.120820	-0.127051	0.071710	-0.062392	0.066658	0.118298	0.052258
14789	123.241667	-0.708032	0.634108	0.097770	-0.702815	0.657397	-0.067630	-0.647014	0.871794	0.096173	-0.638229	0.864924	-0.064558	-0.477892	1.132504	-0.024509	-0.466397	1.124898	0.079954	-0.468930	1.060543	0.080947	-0.533934	0.686273	0.266212	-0.505642	0.703727	-0.218152				-0.329946	0.560087	0.039932	-0.336413	0.535474	0.008759	-0.168101	0.069778	0.065746	-0.161252	0.057398	0.120824	-0.127045	0.071712	-0.062389	0.066661	0.118320	0.052296
14790	123.250000	-0.708103	0.634045	0.097780	-0.702865	0.657320	-0.067634	-0.647205	0.871749	0.096173	-0.638420	0.864886	-0.064550	-0.478125	1.132590	-0.024485	-0.466633	1.124981	0.079959	-0.469181	1.060619	0.080938	-0.534025	0.686263	0.266197	-0.505714	0.703736	-0.218097				-0.329946	0.560113	0.039971	-0.336415	0.535486	0.008770	-0.168095	0.069784	0.065754	-0.161248	0.057405	0.120832	-0.127046	0.071720	-0.062374	0.066665	0.118338	0.052335
14791	123.258333	-0.708174	0.633977	0.097792	-0.702944	0.657260	-0.067627	-0.647421	0.871695	0.096196	-0.638615	0.864842	-0.064535	-0.478373	1.132676	-0.024460	-0.466875	1.125067	0.079992	-0.469439	1.060707	0.080960	-0.534115	0.686256	0.266184	-0.505778	0.703748	-0.218044				-0.329937	0.560132	0.040013	-0.336255	0.535508	0.008755	-0.168090	0.069787	0.065752	-0.161241	0.057401	0.120833	-0.127070	0.071748	-0.062457	0.066663	0.118339	0.052352
14792	123.266667	-0.708247	0.633908	0.097798	-0.703007	0.657192	-0.067629	-0.647663	0.871595	0.096199	-0.638810	0.864795	-0.064528	-0.478614	1.132766	-0.024446	-0.467153	1.125147	0.080032	-0.469695	1.060775	0.080969	-0.534202	0.686244	0.266172	-0.505835	0.703764	-0.218001				-0.329941	0.560148	0.040042	-0.336249	0.535519	0.008778	-0.168088	0.069782	0.065751	-0.161238	0.057398	0.120834	-0.127043	0.071719	-0.062379	0.066660	0.118355	0.052383
14793	123.275000	-0.708321	0.633828	0.097804	-0.703079	0.657120	-0.067635	-0.647888	0.871541	0.096220	-0.639008	0.864745	-0.064526	-0.478845	1.132852	-0.024426	-0.467378	1.125218	0.080059	-0.469947	1.060847	0.080984	-0.534286	0.686230	0.266163	-0.505895	0.703768	-0.217958				-0.329929	0.560157	0.040072	-0.336326	0.535515	0.008807	-0.168083	0.069782	0.065751	-0.161236	0.057389	0.120824	-0.127047	0.071707	-0.062377	0.066656	0.118346	0.052394
14794	123.283333	-0.708391	0.633751	0.097807	-0.703220	0.657087	-0.067632	-0.648126	0.871498	0.096302	-0.639203	0.864697	-0.064524	-0.479079	1.132913	-0.024352	-0.467593	1.125299	0.080081	-0.470211	1.060924	0.080996	-0.534366	0.686206	0.266152	-0.505948	0.703771	-0.217920				-0.329922	0.560161	0.040100	-0.336246	0.535523	0.008803	-0.168078	0.069772	0.065748	-0.161232	0.057377	0.120828	-0.127099	0.071761	-0.062537	0.066652	0.118356	0.052424
14795	123.291667	-0.708476	0.633673	0.097807	-0.703303	0.657021	-0.067629	-0.648362	0.871423	0.096228	-0.639415	0.864622	-0.064526	-0.479291	1.133032	-0.024366	-0.467821	1.125371	0.080104	-0.470478	1.061007	0.081012	-0.534445	0.686189	0.266141	-0.506003	0.703789	-0.217886				-0.329920	0.560169	0.040117	-0.336247	0.535530	0.008809	-0.168073	0.069777	0.065745	-0.161222	0.057376	0.120821	-0.127049	0.071702	-0.062379	0.066646	0.118345	0.052423
14796	123.300000	-0.708562	0.633603	0.097809	-0.703390	0.656955	-0.067631	-0.648610	0.871366	0.096231	-0.639635	0.864549	-0.064527	-0.479507	1.133139	-0.024332	-0.468091	1.125463	0.080144	-0.470744	1.061086	0.081022	-0.534521	0.686167	0.266127	-0.506058	0.703804	-0.217853				-0.329919	0.560183	0.040134	-0.336407	0.535527	0.008855	-0.168068	0.069775	0.065743	-0.161220	0.057369	0.120816	-0.127050	0.071704	-0.062372	0.066646	0.118368	0.052440
14797	123.308333	-0.708652	0.633529	0.097812	-0.703465	0.656886	-0.067637	-0.648822	0.871332	0.096203	-0.639842	0.864503	-0.064533	-0.479740	1.133221	-0.024295	-0.468322	1.125527	0.080151	-0.471026	1.061158	0.081064	-0.534596	0.686153	0.266116	-0.506109	0.703820	-0.217820				-0.329923	0.560204	0.040156	-0.336409	0.535536	0.008859	-0.168063	0.069778	0.065741	-0.161213	0.057374	0.120817	-0.127049	0.071707	-0.062363	0.066641	0.118372	0.052452
14798	123.316667	-0.708744	0.633463	0.097814	-0.703548	0.656817	-0.067644	-0.649067	0.871262	0.096202	-0.640050	0.864457	-0.064541	-0.479961	1.133274	-0.024248	-0.468554	1.125584	0.080162	-0.471288	1.061220	0.081078	-0.534673	0.686136	0.266105	-0.506163	0.703832	-0.217790				-0.329924	0.560230	0.040180	-0.336260	0.535559	0.008833	-0.168071	0.069752	0.065737	-0.161207	0.057378	0.120820	-0.127048	0.071710	-0.062354	0.066635	0.118381	0.052460
14799	123.325000	-0.708839	0.633386	0.097814	-0.703629	0.656743	-0.067647	-0.649323	0.871223	0.096243	-0.640251	0.864413	-0.064548	-0.480208	1.133341	-0.024201	-0.468785	1.125608	0.080177	-0.471541	1.061260	0.081096	-0.534747	0.686122	0.266096	-0.506222	0.703847	-0.217766				-0.329933	0.560255	0.040200	-0.336425	0.535568	0.008872	-0.168051	0.069779	0.065737	-0.161203	0.057381	0.120818	-0.127044	0.071711	-0.062347	0.066626	0.118406	0.052509
14800	123.333333	-0.708935	0.633305	0.097816	-0.703718	0.656671	-0.067652	-0.649557	0.871172	0.096206	-0.640454	0.864371	-0.064549	-0.480442	1.133423	-0.024178	-0.468997	1.125638	0.080210	-0.471797	1.061292	0.081122	-0.534826	0.686103	0.266093	-0.506278	0.703855	-0.217746				-0.329945	0.560273	0.040217	-0.336434	0.535579	0.008887	-0.168048	0.069777	0.065733	-0.161199	0.057380	0.120813	-0.127046	0.071705	-0.062343	0.066615	0.118472	0.052635
14801	123.341667	-0.709028	0.633225	0.097816	-0.703795	0.656577	-0.067672	-0.649785	0.871116	0.096206	-0.640671	0.864322	-0.064537	-0.480684	1.133472	-0.024155	-0.469288	1.125695	0.080278	-0.472037	1.061323	0.081154	-0.534907	0.686076	0.266083	-0.506346	0.703857	-0.217727				-0.329957	0.560282	0.040233	-0.336445	0.535596	0.008893	-0.168051	0.069761	0.065733	-0.161191	0.057375	0.120815	-0.127047	0.071701	-0.062342	0.066563	0.118599	0.052901
14802	123.350000	-0.709121	0.633134	0.097822	-0.703867	0.656488	-0.067689	-0.650018	0.871029	0.096188	-0.640902	0.864250	-0.064561	-0.480916	1.133533	-0.024147	-0.469527	1.125717	0.080330	-0.472289	1.061345	0.081182	-0.534988	0.686043	0.266080	-0.506416	0.703861	-0.217711				-0.329972	0.560289	0.040246	-0.336308	0.535616	0.008866	-0.168039	0.069765	0.065734	-0.161187	0.057363	0.120812	-0.127049	0.071695	-0.062342	0.066500	0.118762	0.053288
14803	123.358333	-0.709209	0.633054	0.097817	-0.704024	0.656439	-0.067688	-0.650235	0.870981	0.096198	-0.641095	0.864207	-0.064566	-0.481158	1.133588	-0.024113	-0.469765	1.125727	0.080348	-0.472536	1.061377	0.081196	-0.535076	0.686012	0.266078	-0.506490	0.703863	-0.217691				-0.329975	0.560240	0.040299	-0.336485	0.535607	0.008909	-0.168036	0.069767	0.065734	-0.161182	0.057353	0.120812	-0.127055	0.071693	-0.062340	0.066506	0.118968	0.053895
14804	123.366667	-0.709292	0.632972	0.097811	-0.704041	0.656302	-0.067736	-0.650445	0.870922	0.096169	-0.641295	0.864166	-0.064536	-0.481396	1.133647	-0.024078	-0.469988	1.125762	0.080380	-0.472777	1.061470	0.081227	-0.535166	0.685976	0.266075	-0.506574	0.703867	-0.217670				-0.330041	0.560347	0.040223	-0.336501	0.535609	0.008917	-0.168042	0.069746	0.065734	-0.161177	0.057350	0.120816	-0.127055	0.071688	-0.062336	0.066505	0.119198	0.054532
14805	123.375000	-0.709380	0.632908	0.097815	-0.704133	0.656236	-0.067735	-0.650676	0.870888	0.096236	-0.641503	0.864116	-0.064557	-0.481632	1.133721	-0.024041	-0.470270	1.125845	0.080427	-0.473067	1.061485	0.081246	-0.535249	0.685940	0.266066	-0.506664	0.703872	-0.217651				-0.330064	0.560351	0.040231	-0.336448	0.535622	0.008896	-0.168032	0.069755	0.065733	-0.161173	0.057347	0.120816	-0.127055	0.071698	-0.062330	0.066419	0.119327	0.054921
14806	123.383333	-0.709465	0.632847	0.097819	-0.704235	0.656179	-0.067737	-0.650883	0.870864	0.096217	-0.641692	0.864090	-0.064579	-0.481863	1.133808	-0.024005	-0.470501	1.125912	0.080452	-0.473336	1.061559	0.081261	-0.535330	0.685907	0.266059	-0.506753	0.703877	-0.217629				-0.330085	0.560363	0.040236	-0.336551	0.535632	0.008914	-0.168033	0.069753	0.065733	-0.161169	0.057355	0.120823	-0.127059	0.071707	-0.062323	0.066385	0.119474	0.055383
14807	123.391667	-0.709560	0.632796	0.097827	-0.704333	0.656120	-0.067738	-0.651097	0.870774	0.096169	-0.641913	0.864044	-0.064568	-0.482084	1.133905	-0.023975	-0.470756	1.125977	0.080482	-0.473601	1.061655	0.081276	-0.535409	0.685873	0.266052	-0.506844	0.703883	-0.217602				-0.330084	0.560309	0.040309	-0.336574	0.535631	0.008914	-0.168014	0.069771	0.065733	-0.161162	0.057360	0.120824	-0.127058	0.071709	-0.062314	0.066303	0.119556	0.055733
14808	123.400000	-0.709638	0.632730	0.097842	-0.704464	0.656077	-0.067716	-0.651277	0.870768	0.096254	-0.642127	0.863997	-0.064555	-0.482311	1.134005	-0.023950	-0.471040	1.126062	0.080476	-0.473867	1.061720	0.081276	-0.535481	0.685842	0.266047	-0.506943	0.703891	-0.217582				-0.330141	0.560397	0.040257	-0.336592	0.535637	0.008912	-0.168022	0.069754	0.065729	-0.161158	0.057364	0.120832	-0.127061	0.071712	-0.062306	0.066276	0.119631	0.056065
14809	123.408333	-0.709707	0.632671	0.097854	-0.704566	0.656014	-0.067709	-0.651456	0.870734	0.096254	-0.642328	0.863966	-0.064545	-0.482540	1.134106	-0.023923	-0.471261	1.126117	0.080536	-0.474130	1.061775	0.081273	-0.535545	0.685809	0.266042	-0.507044	0.703897	-0.217563				-0.330158	0.560402	0.040261	-0.336614	0.535648	0.008908	-0.168010	0.069761	0.065732	-0.161154	0.057361	0.120832	-0.127062	0.071709	-0.062302	0.066331	0.119748	0.056485
14810	123.416667	-0.709783	0.632606	0.097865	-0.704654	0.655948	-0.067702	-0.651687	0.870662	0.096257	-0.642529	0.863932	-0.064536	-0.482766	1.134211	-0.023910	-0.471521	1.126194	0.080585	-0.474389	1.061826	0.081281	-0.535604	0.685780	0.266045	-0.507148	0.703905	-0.217543				-0.330181	0.560402	0.040266	-0.336636	0.535651	0.008919	-0.168001	0.069765	0.065732	-0.161150	0.057354	0.120833	-0.127064	0.071702	-0.062305	0.066344	0.119841	0.056704
14811	123.425000	-0.709855	0.632550	0.097874	-0.704770	0.655899	-0.067691	-0.651862	0.870615	0.096274	-0.642732	0.863906	-0.064484	-0.482997	1.134283	-0.023878	-0.471766	1.126232	0.080619	-0.474667	1.061867	0.081307	-0.535651	0.685750	0.266043	-0.507254	0.703914	-0.217523				-0.330136	0.560252	0.040383	-0.336769	0.535876	0.008724	-0.167994	0.069763	0.065736	-0.161145	0.057347	0.120831	-0.127069	0.071698	-0.062306	0.066335	0.119931	0.056869
14812	123.433333	-0.709938	0.632496	0.097888	-0.704877	0.655849	-0.067682	-0.652026	0.870551	0.096285	-0.642946	0.863850	-0.064468	-0.483237	1.134378	-0.023835	-0.472012	1.126258	0.080640	-0.474911	1.061906	0.081307	-0.535691	0.685725	0.266046	-0.507364	0.703927	-0.217502				-0.330213	0.560390	0.040260	-0.336789	0.535882	0.008721	-0.168007	0.069749	0.065739	-0.161140	0.057337	0.120839	-0.127117	0.071749	-0.062474	0.066273	0.120049	0.057025
14813	123.441667	-0.709836	0.632316	0.097839	-0.705014	0.655806	-0.067677	-0.652200	0.870504	0.096320	-0.643132	0.863835	-0.064433	-0.483494	1.134455	-0.023783	-0.472250	1.126298	0.080683	-0.475172	1.061956	0.081346	-0.535719	0.685706	0.266049	-0.507472	0.703940	-0.217472				-0.330227	0.560386	0.040254	-0.336809	0.535878	0.008702	-0.167985	0.069777	0.065747	-0.161135	0.057339	0.120844	-0.127067	0.071698	-0.062315	0.066213	0.120223	0.057207
14814	123.450000	-0.709749	0.632152	0.097791	-0.705115	0.655780	-0.067652	-0.652376	0.870423	0.096310	-0.643338	0.863785	-0.064397	-0.483739	1.134537	-0.023727	-0.472506	1.126363	0.080733	-0.475411	1.062001	0.081357	-0.535741	0.685692	0.266056	-0.507584	0.703958	-0.217442				-0.330247	0.560388	0.040245	-0.336823	0.535880	0.008696	-0.167993	0.069767	0.065753	-0.161129	0.057342	0.120847	-0.127063	0.071704	-0.062315	0.066125	0.120358	0.057742
14815	123.458333	-0.709831	0.632105	0.097804	-0.705164	0.655703	-0.067658	-0.652508	0.870416	0.096320	-0.643528	0.863761	-0.064378	-0.483983	1.134632	-0.023666	-0.472750	1.126408	0.080773	-0.475657	1.062048	0.081373	-0.535760	0.685681	0.266065	-0.507701	0.703977	-0.217401				-0.330267	0.560397	0.040246	-0.336843	0.535883	0.008686	-0.167989	0.069776	0.065757	-0.161127	0.057351	0.120856	-0.127090	0.071741	-0.062396	0.066097	0.120797	0.058390
14816	123.466667	-0.709901	0.632062	0.097824	-0.705246	0.655662	-0.067634	-0.652690	0.870344	0.096348	-0.643711	0.863733	-0.064358	-0.484224	1.134745	-0.023625	-0.472997	1.126462	0.080832	-0.475908	1.062105	0.081395	-0.535777	0.685669	0.266079	-0.507815	0.703995	-0.217358				-0.330288	0.560419	0.040254	-0.336860	0.535884	0.008673	-0.167970	0.069798	0.065764	-0.161126	0.057351	0.120869	-0.127066	0.071720	-0.062312	0.066050	0.121310	0.059266
14817	123.475000	-0.709969	0.632017	0.097838	-0.705316	0.655608	-0.067624	-0.652837	0.870322	0.096370	-0.643888	0.863706	-0.064336	-0.484474	1.134850	-0.023553	-0.473209	1.126531	0.080867	-0.476158	1.062177	0.081418	-0.535789	0.685660	0.266096	-0.507930	0.704019	-0.217313				-0.330308	0.560434	0.040264	-0.336871	0.535897	0.008677	-0.167968	0.069803	0.065778	-0.161122	0.057354	0.120876	-0.127067	0.071728	-0.062312	0.065879	0.121845	0.060042
14818	123.483333	-0.710021	0.631965	0.097852	-0.705387	0.655555	-0.067601	-0.653014	0.870269	0.096412	-0.644063	0.863674	-0.064312	-0.484706	1.134977	-0.023516	-0.473470	1.126608	0.080931	-0.476400	1.062250	0.081444	-0.535804	0.685652	0.266116	-0.508040	0.704041	-0.217273				-0.330330	0.560448	0.040273	-0.336886	0.535902	0.008680	-0.167965	0.069801	0.065785	-0.161115	0.057358	0.120882	-0.127069	0.071727	-0.062319	0.065756	0.122458	0.061040
14819	123.491667	-0.710401	0.632128	0.097991	-0.705449	0.655497	-0.067586	-0.653133	0.870242	0.096422	-0.644226	0.863636	-0.064294	-0.484936	1.135099	-0.023472	-0.473691	1.126710	0.080964	-0.476658	1.062335	0.081488	-0.535818	0.685649	0.266135	-0.508149	0.704062	-0.217239				-0.330348	0.560456	0.040279	-0.336900	0.535911	0.008678	-0.167967	0.069800	0.065793	-0.161116	0.057350	0.120891	-0.127068	0.071728	-0.062327	0.065750	0.123171	0.062187
14820	123.500000	-0.710443	0.632068	0.098009	-0.705505	0.655435	-0.067570	-0.653276	0.870190	0.096443	-0.644389	0.863599	-0.064277	-0.485174	1.135216	-0.023405	-0.473929	1.126767	0.081001	-0.476893	1.062416	0.081513	-0.535831	0.685646	0.266158	-0.508254	0.704084	-0.217205				-0.330357	0.560460	0.040292	-0.336915	0.535917	0.008674	-0.167969	0.069797	0.065810	-0.161113	0.057345	0.120902	-0.127075	0.071723	-0.062343	0.065704	0.123892	0.063309
14821	123.508333	-0.710477	0.632007	0.098023	-0.705587	0.655396	-0.067537	-0.653442	0.870107	0.096474	-0.644542	0.863564	-0.064259	-0.485419	1.135341	-0.023340	-0.474128	1.126863	0.081052	-0.477134	1.062501	0.081538	-0.535843	0.685639	0.266172	-0.508351	0.704106	-0.217178				-0.330367	0.560463	0.040281	-0.336922	0.535922	0.008660	-0.167968	0.069803	0.065821	-0.161112	0.057336	0.120912	-0.127071	0.071721	-0.062354	0.065594	0.124536	0.064314
14822	123.516667	-0.710513	0.631956	0.098037	-0.705628	0.655339	-0.067522	-0.653577	0.870061	0.096496	-0.644726	0.863486	-0.064239	-0.485702	1.135514	-0.023232	-0.474326	1.126951	0.081103	-0.477372	1.062587	0.081574	-0.535862	0.685635	0.266183	-0.508447	0.704123	-0.217145				-0.330378	0.560467	0.040266	-0.336922	0.535920	0.008637	-0.167970	0.069807	0.065838	-0.161109	0.057336	0.120929	-0.127067	0.071715	-0.062369	0.065456	0.125140	0.065106
14823	123.525000	-0.710544	0.631912	0.098053	-0.705676	0.655293	-0.067508	-0.653694	0.870030	0.096487	-0.644866	0.863458	-0.064244	-0.485934	1.135639	-0.023178	-0.474536	1.127023	0.081153	-0.477593	1.062676	0.081607	-0.535873	0.685631	0.266188	-0.508535	0.704146	-0.217121				-0.330379	0.560480	0.040246	-0.336925	0.535926	0.008608	-0.167966	0.069814	0.065854	-0.161103	0.057333	0.120937	-0.127086	0.071750	-0.062463	0.065482	0.125756	0.066085
14824	123.533333	-0.710584	0.631876	0.098071	-0.705723	0.655253	-0.067491	-0.653873	0.869955	0.096530	-0.645026	0.863417	-0.064204	-0.486178	1.135754	-0.023120	-0.474774	1.127149	0.081261	-0.477813	1.062785	0.081653	-0.535887	0.685628	0.266185	-0.508625	0.704176	-0.217098				-0.330374	0.560496	0.040226	-0.336924	0.535931	0.008572	-0.167951	0.069835	0.065860	-0.161097	0.057348	0.120947	-0.127113	0.071792	-0.062551	0.065467	0.126271	0.066827
14825	123.541667	-0.710623	0.631839	0.098090	-0.705764	0.655212	-0.067478	-0.654033	0.869924	0.096564	-0.645168	0.863385	-0.064185	-0.486425	1.135863	-0.023060	-0.474991	1.127217	0.081298	-0.478032	1.062857	0.081676	-0.535892	0.685616	0.266179	-0.508716	0.704210	-0.217074				-0.330382	0.560522	0.040201	-0.336920	0.535944	0.008537	-0.167953	0.069837	0.065874	-0.161096	0.057351	0.120955	-0.127055	0.071743	-0.062392	0.065353	0.126635	0.067270
14826	123.550000	-0.710660	0.631803	0.098107	-0.705810	0.655174	-0.067460	-0.654191	0.869895	0.096655	-0.645304	0.863351	-0.064165	-0.486681	1.135958	-0.022976	-0.475193	1.127297	0.081346	-0.478258	1.062912	0.081697	-0.535899	0.685607	0.266165	-0.508807	0.704250	-0.217059				-0.330385	0.560545	0.040173	-0.336921	0.535961	0.008498	-0.167958	0.069840	0.065891	-0.161093	0.057356	0.120972	-0.127054	0.071754	-0.062399	0.065395	0.127002	0.067881
14827	123.558333	-0.710695	0.631759	0.098120	-0.705845	0.655129	-0.067447	-0.654328	0.869855	0.096677	-0.645428	0.863316	-0.064146	-0.486916	1.136062	-0.022933	-0.475429	1.127423	0.081410	-0.478491	1.063034	0.081775	-0.535904	0.685594	0.266149	-0.508903	0.704292	-0.217055				-0.330386	0.560568	0.040130	-0.336920	0.535968	0.008456	-0.167958	0.069845	0.065903	-0.161095	0.057356	0.120977	-0.127076	0.071785	-0.062496	0.065339	0.127253	0.068193
14828	123.566667	-0.710735	0.631712	0.098128	-0.705879	0.655080	-0.067435	-0.654444	0.869792	0.096608	-0.645553	0.863281	-0.064128	-0.487141	1.136180	-0.022899	-0.475628	1.127513	0.081443	-0.478705	1.063147	0.081819	-0.535902	0.685577	0.266122	-0.508992	0.704336	-0.217058				-0.330386	0.560573	0.040078	-0.336921	0.535978	0.008403	-0.167962	0.069838	0.065902	-0.161099	0.057356	0.120980	-0.127048	0.071758	-0.062438	0.065288	0.127485	0.068466
14829	123.575000	-0.710772	0.631668	0.098135	-0.705911	0.655034	-0.067432	-0.654577	0.869750	0.096610	-0.645672	0.863246	-0.064122	-0.487381	1.136301	-0.022859	-0.475831	1.127612	0.081471	-0.478925	1.063249	0.081836	-0.535903	0.685562	0.266094	-0.509090	0.704378	-0.217062				-0.330389	0.560574	0.040017	-0.336863	0.536079	0.008238	-0.167962	0.069842	0.065905	-0.161098	0.057349	0.120974	-0.127050	0.071765	-0.062457	0.065258	0.127695	0.068893
14830	123.583333	-0.710804	0.631619	0.098135	-0.705916	0.654964	-0.067447	-0.654719	0.869730	0.096690	-0.645785	0.863212	-0.064115	-0.487629	1.136393	-0.022807	-0.476055	1.127704	0.081473	-0.479143	1.063352	0.081859	-0.535905	0.685544	0.266055	-0.509185	0.704423	-0.217072				-0.330393	0.560571	0.039938	-0.337145	0.536211	0.007807	-0.167964	0.069849	0.065904	-0.161099	0.057350	0.120972	-0.127096	0.071817	-0.062647	0.065214	0.127913	0.069221
14831	123.591667	-0.710848	0.631580	0.098134	-0.705944	0.654915	-0.067447	-0.654856	0.869646	0.096608	-0.645913	0.863156	-0.064114	-0.487851	1.136495	-0.022795	-0.476236	1.127809	0.081503	-0.479365	1.063478	0.081901	-0.535908	0.685524	0.266012	-0.509276	0.704463	-0.217088				-0.330394	0.560571	0.039855	-0.336845	0.535865	0.008287	-0.167966	0.069842	0.065898	-0.161104	0.057348	0.120968	-0.127070	0.071803	-0.062593	0.065166	0.128142	0.069577
14832	123.600000	-0.710884	0.631544	0.098136	-0.705993	0.654873	-0.067452	-0.655015	0.869619	0.096624	-0.646038	0.863103	-0.064108	-0.488074	1.136608	-0.022790	-0.476471	1.127930	0.081543	-0.479571	1.063574	0.081927	-0.535910	0.685499	0.265966	-0.509367	0.704500	-0.217103				-0.330401	0.560569	0.039776	-0.336879	0.535960	0.008121	-0.167957	0.069845	0.065884	-0.161103	0.057344	0.120969	-0.127038	0.071778	-0.062536	0.065189	0.128419	0.069995
14833	123.608333	-0.710923	0.631511	0.098140	-0.706045	0.654846	-0.067444	-0.655125	0.869601	0.096619	-0.646143	0.863075	-0.064105	-0.488307	1.136653	-0.022728	-0.476664	1.128016	0.081564	-0.479778	1.063656	0.081956	-0.535918	0.685469	0.265920	-0.509447	0.704541	-0.217123				-0.330417	0.560573	0.039682	-0.336967	0.535854	0.007981	-0.167970	0.069837	0.065891	-0.161107	0.057351	0.120961	-0.127035	0.071792	-0.062554	0.065034	0.128643	0.070225
14834	123.616667	-0.710962	0.631472	0.098147	-0.706071	0.654812	-0.067452	-0.655271	0.869565	0.096665	-0.646254	0.863055	-0.064105	-0.488571	1.136720	-0.022668	-0.476854	1.128114	0.081605	-0.479992	1.063759	0.082025	-0.535925	0.685433	0.265866	-0.509520	0.704579	-0.217134				-0.330428	0.560571	0.039593	-0.337054	0.535753	0.007839	-0.167976	0.069829	0.065892	-0.161113	0.057352	0.120961	-0.127085	0.071851	-0.062728	0.065000	0.128895	0.070621
14835	123.625000	-0.711010	0.631445	0.098156	-0.706113	0.654784	-0.067442	-0.655393	0.869533	0.096662	-0.646358	0.863031	-0.064106	-0.488791	1.136802	-0.022666	-0.477015	1.128153	0.081593	-0.480192	1.063830	0.082054	-0.535929	0.685398	0.265817	-0.509587	0.704620	-0.217153				-0.330447	0.560581	0.039492	-0.336892	0.535748	0.007694	-0.167974	0.069827	0.065891	-0.161114	0.057358	0.120961	-0.127080	0.071864	-0.062746	0.065065	0.129220	0.071120
14836	123.633333	-0.711050	0.631410	0.098158	-0.706121	0.654703	-0.067482	-0.655510	0.869485	0.096618	-0.646460	0.863011	-0.064102	-0.489021	1.136870	-0.022650	-0.477239	1.128257	0.081646	-0.480382	1.063893	0.082070	-0.535937	0.685356	0.265762	-0.509656	0.704658	-0.217169				-0.330467	0.560585	0.039395	-0.336899	0.535750	0.007614	-0.167983	0.069820	0.065896	-0.161118	0.057363	0.120960	-0.127080	0.071875	-0.062765	0.065074	0.129522	0.071545
14837	123.641667	-0.711093	0.631373	0.098158	-0.706160	0.654673	-0.067486	-0.655613	0.869478	0.096630	-0.646568	0.862978	-0.064083	-0.489237	1.136941	-0.022626	-0.477477	1.128326	0.081691	-0.480569	1.063957	0.082095	-0.535944	0.685310	0.265701	-0.509724	0.704701	-0.217195				-0.330527	0.560698	0.039176	-0.337019	0.535978	0.007337	-0.167984	0.069816	0.065891	-0.161121	0.057357	0.120959	-0.127049	0.071854	-0.062714	0.065045	0.129804	0.071808
14838	123.650000	-0.711138	0.631341	0.098157	-0.706318	0.654737	-0.067445	-0.655731	0.869437	0.096643	-0.646658	0.862965	-0.064110	-0.489446	1.137009	-0.022610	-0.477684	1.128402	0.081726	-0.480761	1.064004	0.082109	-0.535947	0.685261	0.265635	-0.509799	0.704743	-0.217226				-0.330541	0.560693	0.039049	-0.337027	0.535979	0.007240	-0.167993	0.069803	0.065890	-0.161120	0.057351	0.120952	-0.127068	0.071886	-0.062828	0.065094	0.130151	0.072032
14839	123.658333	-0.711179	0.631300	0.098157	-0.706302	0.654652	-0.067477	-0.655868	0.869377	0.096632	-0.646758	0.862938	-0.064112	-0.489649	1.137063	-0.022603	-0.477873	1.128454	0.081730	-0.480954	1.064076	0.082125	-0.535950	0.685215	0.265571	-0.509875	0.704781	-0.217258				-0.330560	0.560692	0.038900	-0.337032	0.535983	0.007131	-0.167992	0.069807	0.065882	-0.161126	0.057350	0.120946	-0.127068	0.071892	-0.062864	0.065105	0.130588	0.072150
14840	123.666667	-0.711224	0.631264	0.098158	-0.706289	0.654563	-0.067509	-0.655979	0.869347	0.096592	-0.646861	0.862915	-0.064114	-0.489863	1.137120	-0.022582	-0.478050	1.128487	0.081747	-0.481149	1.064146	0.082149	-0.535951	0.685163	0.265501	-0.509958	0.704823	-0.217299				-0.330582	0.560686	0.038752	-0.337043	0.535986	0.007019	-0.168001	0.069800	0.065879	-0.161128	0.057347	0.120942	-0.127065	0.071905	-0.062898	0.065056	0.131033	0.072128
14841	123.675000	-0.711268	0.631232	0.098157	-0.706343	0.654529	-0.067506	-0.656087	0.869333	0.096591	-0.646970	0.862888	-0.064114	-0.490057	1.137167	-0.022570	-0.478241	1.128557	0.081727	-0.481337	1.064202	0.082161	-0.535948	0.685102	0.265424	-0.510048	0.704872	-0.217345				-0.330599	0.560683	0.038603	-0.337138	0.535911	0.006860	-0.168001	0.069800	0.065874	-0.161134	0.057353	0.120936	-0.127065	0.071921	-0.062924	0.065077	0.131554	0.072069
14842	123.683333	-0.711317	0.631203	0.098166	-0.706403	0.654493	-0.067509	-0.656259	0.869262	0.096644	-0.647086	0.862866	-0.064119	-0.490248	1.137229	-0.022545	-0.478409	1.128595	0.081734	-0.481543	1.064297	0.082252	-0.535936	0.685040	0.265353	-0.510143	0.704913	-0.217396				-0.330613	0.560682	0.038458	-0.337137	0.536177	0.006614	-0.168016	0.069784	0.065875	-0.161140	0.057357	0.120931	-0.127067	0.071931	-0.062940	0.065078	0.132104	0.071956
14843	123.691667	-0.711362	0.631166	0.098176	-0.706475	0.654457	-0.067497	-0.656369	0.869221	0.096625	-0.647218	0.862828	-0.064117	-0.490433	1.137278	-0.022507	-0.478605	1.128658	0.081779	-0.481714	1.064340	0.082266	-0.535923	0.684970	0.265279	-0.510243	0.704959	-0.217454				-0.330629	0.560681	0.038312	-0.337174	0.535987	0.006537	-0.168009	0.069785	0.065872	-0.161148	0.057358	0.120932	-0.127066	0.071944	-0.062962	0.064969	0.132662	0.071677
14844	123.700000	-0.711407	0.631136	0.098187	-0.706551	0.654421	-0.067485	-0.656451	0.869218	0.096605	-0.647321	0.862832	-0.064132	-0.490609	1.137336	-0.022464	-0.478788	1.128722	0.081825	-0.481891	1.064376	0.082284	-0.535904	0.684899	0.265209	-0.510347	0.705006	-0.217515				-0.330645	0.560690	0.038159	-0.337324	0.536007	0.006261	-0.168016	0.069776	0.065873	-0.161157	0.057362	0.120936	-0.127059	0.071958	-0.062987	0.064989	0.133303	0.071397
14845	123.708333	-0.711261	0.630974	0.098130	-0.706629	0.654408	-0.067471	-0.656593	0.869161	0.096646	-0.647480	0.862774	-0.064115	-0.490763	1.137394	-0.022429	-0.478937	1.128759	0.081860	-0.482049	1.064419	0.082290	-0.535877	0.684819	0.265132	-0.510462	0.705055	-0.217584				-0.330666	0.560686	0.038010	-0.337329	0.536006	0.006114	-0.168040	0.069754	0.065873	-0.161167	0.057357	0.120930	-0.127057	0.071966	-0.063016	0.064848	0.133927	0.070869
14846	123.716667	-0.711464	0.631052	0.098199	-0.706674	0.654330	-0.067477	-0.656699	0.869117	0.096643	-0.647608	0.862758	-0.064121	-0.490916	1.137465	-0.022406	-0.479092	1.128790	0.081856	-0.482206	1.064459	0.082293	-0.535842	0.684748	0.265059	-0.510583	0.705101	-0.217659				-0.330728	0.560798	0.037746	-0.337335	0.535994	0.005956	-0.168048	0.069744	0.065870	-0.161171	0.057351	0.120918	-0.127056	0.071976	-0.063053	0.064885	0.134626	0.070434
14847	123.725000	-0.711147	0.630772	0.098078	-0.706734	0.654285	-0.067475	-0.656802	0.869066	0.096597	-0.647739	0.862740	-0.064119	-0.491057	1.137550	-0.022391	-0.479233	1.128833	0.081883	-0.482379	1.064500	0.082289	-0.535808	0.684681	0.264983	-0.510705	0.705150	-0.217729				-0.330746	0.560776	0.037559	-0.337182	0.536004	0.005756	-0.168046	0.069747	0.065851	-0.161183	0.057349	0.120909	-0.127061	0.071978	-0.063094	0.064784	0.135230	0.069717
14848	123.733333	-0.711179	0.630737	0.098081	-0.706792	0.654238	-0.067469	-0.656880	0.869066	0.096595	-0.647870	0.862725	-0.064119	-0.491195	1.137634	-0.022373	-0.479371	1.128869	0.081908	-0.482546	1.064538	0.082275	-0.535767	0.684614	0.264909	-0.510839	0.705202	-0.217802				-0.330771	0.560759	0.037356	-0.337193	0.536009	0.005606	-0.168053	0.069745	0.065843	-0.161188	0.057347	0.120900	-0.127061	0.071998	-0.063135	0.064738	0.135840	0.068937
14849	123.741667	-0.711206	0.630697	0.098086	-0.706906	0.654228	-0.067456	-0.657005	0.868995	0.096613	-0.648007	0.862714	-0.064113	-0.491330	1.137710	-0.022359	-0.479531	1.128911	0.081931	-0.482714	1.064566	0.082261	-0.535722	0.684556	0.264833	-0.510976	0.705253	-0.217872				-0.330786	0.560749	0.037142	-0.337207	0.535998	0.005446	-0.168073	0.069724	0.065843	-0.161198	0.057348	0.120896	-0.127058	0.072010	-0.063176	0.064636	0.136427	0.068107
14850	123.750000	-0.711243	0.630666	0.098095	-0.706962	0.654181	-0.067445	-0.657143	0.868986	0.096668	-0.648146	0.862703	-0.064107	-0.491463	1.137790	-0.022339	-0.479710	1.128966	0.081973	-0.482874	1.064615	0.082260	-0.535669	0.684498	0.264758	-0.511120	0.705308	-0.217941				-0.330804	0.560731	0.036942	-0.337223	0.536000	0.005287	-0.168072	0.069726	0.065852	-0.161205	0.057349	0.120894	-0.127055	0.072030	-0.063211	0.064590	0.137011	0.067328
14851	123.758333	-0.711283	0.630639	0.098116	-0.707032	0.654142	-0.067435	-0.657246	0.868941	0.096687	-0.648305	0.862677	-0.064072	-0.491605	1.137858	-0.022305	-0.479842	1.128997	0.081995	-0.483042	1.064645	0.082259	-0.535607	0.684440	0.264677	-0.511277	0.705369	-0.218009				-0.330821	0.560731	0.036745	-0.337402	0.536124	0.004913	-0.168080	0.069719	0.065853	-0.161213	0.057359	0.120897	-0.127049	0.072040	-0.063235	0.064511	0.137535	0.066279
14852	123.766667	-0.711316	0.630609	0.098137	-0.707109	0.654099	-0.067421	-0.657320	0.868917	0.096669	-0.648466	0.862652	-0.064039	-0.491736	1.137940	-0.022284	-0.479973	1.129033	0.082021	-0.483207	1.064677	0.082253	-0.535538	0.684382	0.264598	-0.511436	0.705430	-0.218073				-0.330841	0.560739	0.036555	-0.337499	0.536042	0.004696	-0.168092	0.069709	0.065857	-0.161216	0.057358	0.120903	-0.127050	0.072054	-0.063259	0.064464	0.138082	0.065363
14853	123.775000	-0.711360	0.630580	0.098157	-0.707246	0.654072	-0.067412	-0.657447	0.868836	0.096706	-0.648621	0.862614	-0.064055	-0.491871	1.138029	-0.022250	-0.480113	1.129053	0.082032	-0.483362	1.064711	0.082252	-0.535453	0.684311	0.264512	-0.511604	0.705487	-0.218138				-0.330876	0.560805	0.036307	-0.337423	0.536136	0.004583	-0.168097	0.069700	0.065862	-0.161224	0.057364	0.120908	-0.127043	0.072071	-0.063281	0.064414	0.138554	0.064148
14854	123.783333	-0.711397	0.630544	0.098176	-0.707319	0.654021	-0.067391	-0.657560	0.868800	0.096733	-0.648783	0.862604	-0.063968	-0.492002	1.138121	-0.022222	-0.480237	1.129089	0.082053	-0.483522	1.064743	0.082251	-0.535373	0.684259	0.264433	-0.511779	0.705544	-0.218206				-0.330909	0.560872	0.036056	-0.337336	0.535929	0.004414	-0.168100	0.069691	0.065861	-0.161229	0.057363	0.120909	-0.127036	0.072087	-0.063317	0.064353	0.139011	0.062947
14855	123.791667	-0.711437	0.630505	0.098191	-0.707380	0.653965	-0.067387	-0.657655	0.868776	0.096732	-0.648944	0.862567	-0.063975	-0.492163	1.138188	-0.022170	-0.480375	1.129161	0.082109	-0.483683	1.064785	0.082250	-0.535274	0.684179	0.264338	-0.511968	0.705591	-0.218273				-0.330912	0.560873	0.035837	-0.337359	0.536079	0.004115	-0.168114	0.069672	0.065849	-0.161233	0.057365	0.120898	-0.127028	0.072101	-0.063368	0.064337	0.139414	0.061666
14856	123.800000	-0.711464	0.630457	0.098206	-0.707450	0.653916	-0.067376	-0.657778	0.868717	0.096755	-0.649076	0.862543	-0.064015	-0.492311	1.138264	-0.022135	-0.480511	1.129210	0.082123	-0.483846	1.064826	0.082244	-0.535178	0.684114	0.264252	-0.512157	0.705637	-0.218342				-0.330915	0.560881	0.035615	-0.337367	0.536090	0.003932	-0.168128	0.069639	0.065834	-0.161232	0.057355	0.120884	-0.127022	0.072113	-0.063417	0.064325	0.139761	0.060316
14857	123.808333	-0.711497	0.630406	0.098217	-0.707508	0.653849	-0.067372	-0.657878	0.868668	0.096762	-0.649246	0.862512	-0.063992	-0.492455	1.138366	-0.022109	-0.480625	1.129253	0.082158	-0.484039	1.064898	0.082299	-0.535077	0.684051	0.264175	-0.512351	0.705686	-0.218417				-0.330912	0.560872	0.035393	-0.337454	0.536310	0.003584	-0.168121	0.069640	0.065823	-0.161237	0.057352	0.120869	-0.127020	0.072126	-0.063462	0.064363	0.140046	0.058860
14858	123.816667	-0.711531	0.630353	0.098229	-0.707568	0.653782	-0.067366	-0.658017	0.868613	0.096778	-0.649412	0.862488	-0.063932	-0.492600	1.138461	-0.022083	-0.480818	1.129320	0.082165	-0.484205	1.064949	0.082293	-0.534983	0.683990	0.264094	-0.512551	0.705730	-0.218486				-0.330903	0.560861	0.035169	-0.337457	0.536314	0.003409	-0.168118	0.069634	0.065805	-0.161236	0.057351	0.120853	-0.126964	0.072094	-0.063361	0.064428	0.140282	0.057347
14859	123.825000	-0.711563	0.630309	0.098241	-0.707640	0.653724	-0.067350	-0.658109	0.868583	0.096759	-0.649591	0.862424	-0.063968	-0.492750	1.138553	-0.022057	-0.480943	1.129370	0.082182	-0.484389	1.064999	0.082292	-0.534886	0.683933	0.264022	-0.512744	0.705769	-0.218546				-0.330919	0.560920	0.034908	-0.337619	0.536162	0.003142	-0.168142	0.069598	0.065793	-0.161242	0.057351	0.120840	-0.126985	0.072136	-0.063478	0.064434	0.140511	0.055637
14860	123.833333	-0.711600	0.630264	0.098262	-0.707684	0.653650	-0.067348	-0.658244	0.868527	0.096790	-0.649755	0.862392	-0.063961	-0.492905	1.138668	-0.022035	-0.481091	1.129382	0.082176	-0.484564	1.065052	0.082281	-0.534789	0.683883	0.263955	-0.512940	0.705808	-0.218601				-0.330935	0.560986	0.034668	-0.337445	0.536331	0.003066	-0.168147	0.069582	0.065785	-0.161241	0.057357	0.120831	-0.126951	0.072131	-0.063438	0.064566	0.140735	0.053899
14861	123.841667	-0.711630	0.630222	0.098286	-0.707781	0.653600	-0.067313	-0.658405	0.868476	0.096807	-0.649922	0.862350	-0.063971	-0.493076	1.138756	-0.022005	-0.481233	1.129473	0.082233	-0.484738	1.065111	0.082272	-0.534687	0.683835	0.263888	-0.513128	0.705845	-0.218662				-0.330929	0.560999	0.034480	-0.337605	0.536161	0.002780	-0.168138	0.069587	0.065776	-0.161246	0.057369	0.120830	-0.126948	0.072144	-0.063468	0.064603	0.140823	0.052055
14862	123.850000	-0.711665	0.630181	0.098313	-0.707845	0.653532	-0.067295	-0.658549	0.868413	0.096817	-0.650099	0.862318	-0.063926	-0.493259	1.138848	-0.021983	-0.481370	1.129525	0.082246	-0.484910	1.065166	0.082264	-0.534587	0.683785	0.263819	-0.513312	0.705876	-0.218711				-0.330923	0.561021	0.034293	-0.337594	0.536182	0.002603	-0.168151	0.069558	0.065763	-0.161249	0.057378	0.120822	-0.126946	0.072165	-0.063511	0.064611	0.140962	0.050030
14863	123.858333	-0.711697	0.630145	0.098335	-0.707915	0.653468	-0.067283	-0.658639	0.868412	0.096815	-0.650268	0.862284	-0.063933	-0.493444	1.138930	-0.021966	-0.481517	1.129574	0.082247	-0.485092	1.065219	0.082251	-0.534492	0.683743	0.263747	-0.513498	0.705903	-0.218761				-0.330918	0.561037	0.034115	-0.337443	0.536210	0.002400	-0.168157	0.069557	0.065750	-0.161248	0.057382	0.120811	-0.126939	0.072194	-0.063560	0.064734	0.141013	0.048169
14864	123.866667	-0.711728	0.630096	0.098357	-0.707990	0.653407	-0.067262	-0.658797	0.868333	0.096824	-0.650457	0.862225	-0.063938	-0.493641	1.139011	-0.021959	-0.481665	1.129619	0.082260	-0.485275	1.065272	0.082237	-0.534398	0.683703	0.263674	-0.513681	0.705933	-0.218817				-0.330914	0.561047	0.033927	-0.337396	0.536444	0.002033	-0.168161	0.069544	0.065737	-0.161249	0.057377	0.120799	-0.126940	0.072216	-0.063614	0.064843	0.140961	0.046137
14865	123.875000	-0.711767	0.630054	0.098383	-0.708060	0.653342	-0.067244	-0.658924	0.868281	0.096834	-0.650611	0.862219	-0.063933	-0.493838	1.139091	-0.021965	-0.481871	1.129688	0.082264	-0.485463	1.065325	0.082220	-0.534321	0.683670	0.263605	-0.513865	0.705961	-0.218879				-0.330915	0.561050	0.033742	-0.337521	0.536437	0.001901	-0.168162	0.069529	0.065726	-0.161257	0.057377	0.120795	-0.126939	0.072230	-0.063670	0.064989	0.140892	0.044171
14866	123.883333	-0.711810	0.630011	0.098408	-0.708103	0.653246	-0.067242	-0.659021	0.868264	0.096825	-0.650804	0.862159	-0.063935	-0.494051	1.139164	-0.021943	-0.482062	1.129748	0.082283	-0.485669	1.065383	0.082205	-0.534245	0.683635	0.263536	-0.514050	0.705988	-0.218933				-0.330922	0.561041	0.033551	-0.337522	0.536440	0.001747	-0.168166	0.069516	0.065720	-0.161255	0.057372	0.120783	-0.126937	0.072250	-0.063725	0.065084	0.140801	0.042197
14867	123.891667	-0.711849	0.629965	0.098427	-0.708219	0.653179	-0.067238	-0.659168	0.868203	0.096837	-0.650977	0.862118	-0.063937	-0.494264	1.139245	-0.021959	-0.482240	1.129796	0.082242	-0.485873	1.065445	0.082176	-0.534172	0.683611	0.263468	-0.514230	0.706014	-0.218990				-0.330973	0.561152	0.033254	-0.337524	0.536436	0.001588	-0.168174	0.069504	0.065715	-0.161261	0.057368	0.120780	-0.126934	0.072262	-0.063778	0.065222	0.140668	0.040322
14868	123.900000	-0.711897	0.629923	0.098447	-0.708246	0.653069	-0.067240	-0.659340	0.868183	0.096945	-0.651151	0.862107	-0.063878	-0.494474	1.139347	-0.021977	-0.482408	1.129863	0.082217	-0.486103	1.065563	0.082216	-0.534107	0.683599	0.263408	-0.514411	0.706044	-0.219051				-0.330994	0.561153	0.033061	-0.337535	0.536435	0.001434	-0.168176	0.069491	0.065716	-0.161266	0.057363	0.120777	-0.126930	0.072281	-0.063824	0.065347	0.140489	0.038545
14869	123.908333	-0.711956	0.629893	0.098468	-0.708324	0.653010	-0.067221	-0.659469	0.868152	0.096867	-0.651319	0.862044	-0.063908	-0.494715	1.139439	-0.021990	-0.482605	1.129927	0.082160	-0.486310	1.065632	0.082177	-0.534048	0.683583	0.263341	-0.514596	0.706082	-0.219104				-0.331019	0.561163	0.032886	-0.337709	0.536264	0.001148	-0.168181	0.069481	0.065711	-0.161271	0.057370	0.120770	-0.126929	0.072300	-0.063867	0.065535	0.140370	0.036940
14870	123.916667	-0.712020	0.629859	0.098486	-0.708401	0.652958	-0.067210	-0.659600	0.868122	0.096858	-0.651488	0.861998	-0.063960	-0.494951	1.139518	-0.022012	-0.482798	1.130000	0.082135	-0.486520	1.065696	0.082130	-0.533990	0.683575	0.263269	-0.514780	0.706123	-0.219162				-0.331049	0.561174	0.032706	-0.337725	0.536254	0.000991	-0.168184	0.069473	0.065706	-0.161270	0.057380	0.120770	-0.126925	0.072328	-0.063911	0.065660	0.140175	0.035383
14871	123.925000	-0.712093	0.629827	0.098501	-0.708475	0.652899	-0.067196	-0.659771	0.868056	0.096846	-0.651671	0.861974	-0.063886	-0.495184	1.139610	-0.022052	-0.483075	1.130096	0.082102	-0.486744	1.065784	0.082096	-0.533937	0.683568	0.263193	-0.514966	0.706161	-0.219215				-0.331081	0.561204	0.032535	-0.337636	0.536470	0.000792	-0.168188	0.069471	0.065694	-0.161275	0.057389	0.120763	-0.126907	0.072353	-0.063967	0.065797	0.139897	0.033985
14872	123.933333	-0.712159	0.629793	0.098515	-0.708589	0.652855	-0.067170	-0.659922	0.868056	0.096914	-0.651839	0.861945	-0.063890	-0.495427	1.139685	-0.022093	-0.483286	1.130160	0.082068	-0.486957	1.065839	0.082051	-0.533889	0.683570	0.263119	-0.515148	0.706195	-0.219278				-0.331117	0.561237	0.032364	-0.337701	0.536494	0.000464	-0.168189	0.069469	0.065683	-0.161280	0.057395	0.120755	-0.126906	0.072392	-0.064018	0.065955	0.139683	0.032897
14873	123.941667	-0.712227	0.629757	0.098528	-0.708660	0.652789	-0.067161	-0.660041	0.868024	0.096844	-0.652013	0.861895	-0.063921	-0.495697	1.139747	-0.022119	-0.483491	1.130245	0.082061	-0.487187	1.065899	0.082018	-0.533849	0.683567	0.263038	-0.515330	0.706226	-0.219344				-0.331158	0.561249	0.032198	-0.337727	0.536503	0.000318	-0.168188	0.069457	0.065661	-0.161276	0.057395	0.120745	-0.126903	0.072414	-0.064082	0.065938	0.139616	0.032316
14874	123.950000	-0.712285	0.629710	0.098531	-0.708735	0.652726	-0.067158	-0.660171	0.868002	0.096821	-0.652176	0.861874	-0.063914	-0.495966	1.139796	-0.022167	-0.483700	1.130297	0.082015	-0.487401	1.065997	0.081987	-0.533807	0.683561	0.262956	-0.515514	0.706253	-0.219424				-0.331245	0.561372	0.031924	-0.337753	0.536510	0.000174	-0.168195	0.069441	0.065645	-0.161277	0.057389	0.120725	-0.126900	0.072427	-0.064143	0.065936	0.139656	0.032206
14875	123.958333	-0.712338	0.629661	0.098538	-0.708876	0.652691	-0.067150	-0.660349	0.867931	0.096813	-0.652342	0.861827	-0.063936	-0.496229	1.139846	-0.022224	-0.483941	1.130341	0.081929	-0.487633	1.066036	0.081926	-0.533778	0.683554	0.262878	-0.515702	0.706277	-0.219495				-0.331284	0.561357	0.031748	-0.337755	0.536375	0.000159	-0.168196	0.069421	0.065634	-0.161281	0.057380	0.120712	-0.126889	0.072448	-0.064209	0.065878	0.139771	0.032476
14876	123.966667	-0.712383	0.629607	0.098544	-0.708949	0.652626	-0.067148	-0.660497	0.867892	0.096791	-0.652542	0.861737	-0.063955	-0.496495	1.139881	-0.022273	-0.484186	1.130430	0.081879	-0.487865	1.066079	0.081858	-0.533752	0.683548	0.262801	-0.515889	0.706297	-0.219572				-0.331333	0.561345	0.031577	-0.337955	0.536202	-0.000078	-0.168201	0.069405	0.065625	-0.161282	0.057380	0.120701	-0.126899	0.072461	-0.064264	0.065822	0.139872	0.032951
14877	123.975000	-0.712440	0.629569	0.098560	-0.709037	0.652565	-0.067140	-0.660647	0.867883	0.096806	-0.652685	0.861716	-0.064019	-0.496764	1.139958	-0.022352	-0.484466	1.130476	0.081808	-0.488104	1.066172	0.081804	-0.533736	0.683556	0.262724	-0.516061	0.706316	-0.219637				-0.331377	0.561330	0.031415	-0.337987	0.536199	-0.000219	-0.168205	0.069399	0.065616	-0.161282	0.057377	0.120693	-0.126903	0.072486	-0.064323	0.065714	0.139908	0.033520
14878	123.983333	-0.712476	0.629525	0.098581	-0.709221	0.652548	-0.067117	-0.660769	0.867846	0.096734	-0.652897	0.861648	-0.063988	-0.497033	1.140019	-0.022426	-0.484698	1.130558	0.081750	-0.488361	1.066236	0.081734	-0.533723	0.683552	0.262639	-0.516229	0.706328	-0.219704				-0.331422	0.561329	0.031262	-0.338027	0.536200	-0.000369	-0.168210	0.069394	0.065606	-0.161289	0.057389	0.120687	-0.126887	0.072516	-0.064379	0.065680	0.139928	0.034130
14879	123.991667	-0.712518	0.629481	0.098605	-0.709298	0.652475	-0.067109	-0.660989	0.867782	0.096750	-0.653082	0.861612	-0.064004	-0.497316	1.140081	-0.022505	-0.484956	1.130621	0.081661	-0.488615	1.066306	0.081658	-0.533710	0.683555	0.262554	-0.516395	0.706335	-0.219765				-0.331467	0.561340	0.031109	-0.337978	0.536202	-0.000540	-0.168209	0.069395	0.065601	-0.161292	0.057392	0.120679	-0.126897	0.072546	-0.064439	0.065688	0.139907	0.034687
14880	124.000000	-0.712561	0.629440	0.098639	-0.709393	0.652400	-0.067093	-0.661133	0.867747	0.096735	-0.653270	0.861577	-0.064014	-0.497586	1.140150	-0.022591	-0.485281	1.130706	0.081566	-0.488878	1.066376	0.081568	-0.533704	0.683556	0.262461	-0.516565	0.706344	-0.219825				-0.331508	0.561354	0.030966	-0.337999	0.536397	-0.000865	-0.168205	0.069396	0.065589	-0.161294	0.057401	0.120670	-0.126900	0.072583	-0.064496	0.065650	0.139825	0.035182
14881	124.008333	-0.712604	0.629400	0.098664	-0.709500	0.652339	-0.067062	-0.661263	0.867731	0.096759	-0.653467	0.861526	-0.064041	-0.497858	1.140212	-0.022677	-0.485520	1.130772	0.081488	-0.489143	1.066444	0.081486	-0.533693	0.683556	0.262366	-0.516740	0.706350	-0.219883				-0.331551	0.561363	0.030824	-0.338027	0.536407	-0.000992	-0.168207	0.069386	0.065573	-0.161292	0.057409	0.120667	-0.126897	0.072614	-0.064553	0.065493	0.139608	0.035496
14882	124.016667	-0.712637	0.629355	0.098699	-0.709597	0.652274	-0.067031	-0.661413	0.867680	0.096763	-0.653654	0.861498	-0.064026	-0.498130	1.140277	-0.022771	-0.485768	1.130849	0.081397	-0.489403	1.066512	0.081399	-0.533681	0.683553	0.262262	-0.516913	0.706359	-0.219944				-0.331576	0.561361	0.030669	-0.338052	0.536413	-0.001124	-0.168208	0.069372	0.065559	-0.161292	0.057409	0.120654	-0.126900	0.072632	-0.064605	0.065401	0.139395	0.035744
14883	124.025000	-0.712676	0.629309	0.098727	-0.709705	0.652207	-0.067004	-0.661579	0.867619	0.096752	-0.653871	0.861431	-0.064035	-0.498411	1.140334	-0.022868	-0.486046	1.130937	0.081306	-0.489661	1.066581	0.081310	-0.533669	0.683553	0.262163	-0.517086	0.706368	-0.220010				-0.331645	0.561472	0.030425	-0.338078	0.536413	-0.001257	-0.168211	0.069355	0.065544	-0.161295	0.057397	0.120637	-0.126897	0.072657	-0.064657	0.065324	0.139142	0.035947
14884	124.033333	-0.712715	0.629263	0.098749	-0.709803	0.652141	-0.066974	-0.661738	0.867584	0.096790	-0.654098	0.861336	-0.064080	-0.498686	1.140386	-0.022966	-0.486352	1.131004	0.081189	-0.489919	1.066647	0.081222	-0.533658	0.683550	0.262064	-0.517262	0.706382	-0.220071				-0.331659	0.561466	0.030277	-0.338091	0.536398	-0.001390	-0.168209	0.069346	0.065531	-0.161292	0.057394	0.120623	-0.126894	0.072665	-0.064708	0.065251	0.138895	0.036092
14885	124.041667	-0.712762	0.629219	0.098770	-0.709882	0.652057	-0.066964	-0.661907	0.867544	0.096797	-0.654290	0.861302	-0.064067	-0.498978	1.140437	-0.023052	-0.486609	1.131068	0.081107	-0.490192	1.066718	0.081146	-0.533650	0.683554	0.261972	-0.517450	0.706392	-0.220126				-0.331679	0.561451	0.030134	-0.338102	0.536392	-0.001521	-0.168216	0.069330	0.065523	-0.161291	0.057385	0.120617	-0.126890	0.072678	-0.064757	0.065131	0.138662	0.036139
14886	124.050000	-0.712801	0.629170	0.098790	-0.709957	0.651974	-0.066951	-0.662044	0.867460	0.096732	-0.654483	0.861266	-0.064057	-0.499262	1.140496	-0.023149	-0.486846	1.131140	0.081024	-0.490454	1.066801	0.081071	-0.533637	0.683559	0.261879	-0.517647	0.706404	-0.220176				-0.331689	0.561439	0.029994	-0.338119	0.536395	-0.001647	-0.168212	0.069323	0.065519	-0.161290	0.057381	0.120605	-0.126885	0.072695	-0.064808	0.065017	0.138458	0.036175
14887	124.058333	-0.712847	0.629134	0.098805	-0.710027	0.651894	-0.066943	-0.662190	0.867436	0.096699	-0.654683	0.861216	-0.064067	-0.499558	1.140557	-0.023236	-0.487106	1.131218	0.080943	-0.490713	1.066878	0.080993	-0.533623	0.683564	0.261789	-0.517842	0.706415	-0.220225				-0.331703	0.561440	0.029871	-0.338302	0.536221	-0.001877	-0.168213	0.069320	0.065511	-0.161290	0.057387	0.120603	-0.126881	0.072708	-0.064844	0.064935	0.138291	0.036244
14888	124.066667	-0.712902	0.629091	0.098821	-0.710024	0.651740	-0.066978	-0.662313	0.867403	0.096675	-0.654900	0.861137	-0.064120	-0.499849	1.140614	-0.023316	-0.487429	1.131283	0.080819	-0.490964	1.066981	0.080919	-0.533614	0.683578	0.261706	-0.518051	0.706427	-0.220262				-0.331712	0.561447	0.029758	-0.338312	0.536216	-0.002005	-0.168215	0.069330	0.065505	-0.161290	0.057394	0.120603	-0.126877	0.072732	-0.064879	0.064865	0.138179	0.036345
14889	124.075000	-0.712946	0.629061	0.098836	-0.710169	0.651747	-0.066923	-0.662497	0.867346	0.096709	-0.655123	0.861078	-0.064119	-0.500136	1.140693	-0.023401	-0.487672	1.131356	0.080734	-0.491229	1.067043	0.080827	-0.533600	0.683593	0.261632	-0.518244	0.706437	-0.220290				-0.331728	0.561462	0.029668	-0.338245	0.536226	-0.002147	-0.168210	0.069333	0.065503	-0.161292	0.057401	0.120604	-0.126869	0.072757	-0.064918	0.064810	0.138087	0.036512
14890	124.083333	-0.712999	0.629023	0.098854	-0.710244	0.651675	-0.066915	-0.662681	0.867297	0.096747	-0.655335	0.861040	-0.064089	-0.500421	1.140769	-0.023484	-0.487917	1.131439	0.080686	-0.491479	1.067132	0.080747	-0.533587	0.683608	0.261565	-0.518439	0.706443	-0.220318				-0.331743	0.561483	0.029582	-0.338173	0.536228	-0.002281	-0.168209	0.069333	0.065506	-0.161288	0.057405	0.120605	-0.126862	0.072770	-0.064950	0.064817	0.137998	0.036790
14891	124.091667	-0.713044	0.628977	0.098866	-0.710294	0.651564	-0.066935	-0.662813	0.867258	0.096667	-0.655542	0.860993	-0.064095	-0.500711	1.140851	-0.023572	-0.488171	1.131522	0.080606	-0.491751	1.067204	0.080657	-0.533582	0.683629	0.261502	-0.518631	0.706435	-0.220337				-0.331763	0.561489	0.029516	-0.338257	0.536415	-0.002521	-0.168209	0.069325	0.065501	-0.161288	0.057405	0.120607	-0.126864	0.072784	-0.064982	0.064764	0.137877	0.037060
14892	124.100000	-0.713081	0.628925	0.098878	-0.710352	0.651452	-0.066957	-0.662971	0.867233	0.096664	-0.655759	0.860910	-0.064150	-0.501010	1.140932	-0.023652	-0.488510	1.131605	0.080495	-0.492022	1.067277	0.080576	-0.533583	0.683646	0.261436	-0.518818	0.706419	-0.220355				-0.331783	0.561483	0.029448	-0.338263	0.536412	-0.002597	-0.168211	0.069317	0.065493	-0.161287	0.057399	0.120597	-0.126861	0.072790	-0.065015	0.064639	0.137702	0.037330
14893	124.108333	-0.713125	0.628880	0.098883	-0.710492	0.651424	-0.066929	-0.663137	0.867169	0.096642	-0.655957	0.860888	-0.064127	-0.501321	1.141005	-0.023710	-0.488729	1.131683	0.080412	-0.492294	1.067359	0.080492	-0.533590	0.683681	0.261387	-0.519001	0.706412	-0.220371				-0.331800	0.561486	0.029390	-0.338281	0.536408	-0.002670	-0.168218	0.069304	0.065482	-0.161292	0.057386	0.120586	-0.126863	0.072802	-0.065048	0.064564	0.137527	0.037686
14894	124.116667	-0.713169	0.628832	0.098891	-0.710552	0.651316	-0.066928	-0.663325	0.867085	0.096620	-0.656162	0.860830	-0.064146	-0.501593	1.141107	-0.023830	-0.488988	1.131760	0.080331	-0.492599	1.067497	0.080481	-0.533603	0.683716	0.261340	-0.519176	0.706398	-0.220384				-0.331820	0.561480	0.029336	-0.338292	0.536396	-0.002743	-0.168218	0.069297	0.065477	-0.161288	0.057385	0.120576	-0.126864	0.072802	-0.065077	0.064559	0.137307	0.038126
14895	124.125000	-0.713208	0.628779	0.098894	-0.710611	0.651235	-0.066941	-0.663463	0.867055	0.096608	-0.656398	0.860729	-0.064174	-0.501908	1.141176	-0.023880	-0.489286	1.131845	0.080257	-0.492840	1.067524	0.080317	-0.533621	0.683760	0.261297	-0.519340	0.706374	-0.220381				-0.331832	0.561472	0.029295	-0.338298	0.536392	-0.002795	-0.168217	0.069302	0.065471	-0.161290	0.057377	0.120564	-0.126864	0.072812	-0.065114	0.064432	0.137061	0.038472
14896	124.133333	-0.713255	0.628733	0.098903	-0.710702	0.651171	-0.066930	-0.663645	0.866986	0.096603	-0.656597	0.860669	-0.064198	-0.502211	1.141249	-0.023956	-0.489573	1.131910	0.080171	-0.493123	1.067609	0.080272	-0.533647	0.683806	0.261257	-0.519493	0.706355	-0.220378				-0.331854	0.561482	0.029271	-0.338306	0.536395	-0.002847	-0.168217	0.069303	0.065470	-0.161289	0.057384	0.120570	-0.126862	0.072816	-0.065137	0.064312	0.136815	0.038824
14897	124.141667	-0.713310	0.628698	0.098911	-0.710845	0.651141	-0.066924	-0.663703	0.866833	0.096528	-0.656800	0.860616	-0.064220	-0.502530	1.141317	-0.024026	-0.489823	1.131995	0.080047	-0.493393	1.067715	0.080211	-0.533676	0.683852	0.261215	-0.519633	0.706337	-0.220370				-0.331913	0.561615	0.029165	-0.338393	0.536329	-0.002915	-0.168210	0.069310	0.065469	-0.161284	0.057390	0.120573	-0.126861	0.072831	-0.065148	0.064290	0.136559	0.039265
14898	124.150000	-0.713359	0.628658	0.098922	-0.710908	0.651072	-0.066926	-0.663828	0.866816	0.096446	-0.657002	0.860565	-0.064242	-0.502838	1.141394	-0.024101	-0.490064	1.132071	0.079986	-0.493655	1.067783	0.080124	-0.533709	0.683903	0.261182	-0.519769	0.706317	-0.220361				-0.331889	0.561529	0.029270	-0.338316	0.536400	-0.002895	-0.168211	0.069321	0.065473	-0.161284	0.057399	0.120576	-0.126853	0.072845	-0.065165	0.064195	0.136300	0.039637
14899	124.158333	-0.713425	0.628617	0.098923	-0.710981	0.651004	-0.066928	-0.664047	0.866768	0.096506	-0.657210	0.860508	-0.064268	-0.503142	1.141482	-0.024195	-0.490329	1.132143	0.079925	-0.493917	1.067858	0.080033	-0.533745	0.683959	0.261153	-0.519883	0.706294	-0.220346				-0.331902	0.561553	0.029292	-0.338320	0.536412	-0.002914	-0.168205	0.069322	0.065476	-0.161283	0.057403	0.120580	-0.126852	0.072853	-0.065168	0.064066	0.135998	0.039977
14900	124.166667	-0.713472	0.628570	0.098931	-0.711042	0.650932	-0.066929	-0.664216	0.866706	0.096409	-0.657404	0.860442	-0.064293	-0.503450	1.141546	-0.024269	-0.490639	1.132246	0.079853	-0.494185	1.067933	0.079951	-0.533789	0.684015	0.261124	-0.519996	0.706269	-0.220338				-0.331930	0.561591	0.029309	-0.338320	0.536409	-0.002917	-0.168205	0.069316	0.065477	-0.161278	0.057402	0.120587	-0.126849	0.072853	-0.065168	0.063945	0.135698	0.040367
14901	124.175000	-0.713530	0.628518	0.098930	-0.711104	0.650863	-0.066933	-0.664367	0.866690	0.096353	-0.657618	0.860337	-0.064367	-0.503755	1.141614	-0.024364	-0.490912	1.132330	0.079721	-0.494458	1.068019	0.079866	-0.533843	0.684080	0.261105	-0.520096	0.706232	-0.220321				-0.331947	0.561624	0.029339	-0.338316	0.536410	-0.002920	-0.168203	0.069318	0.065479	-0.161276	0.057393	0.120582	-0.126848	0.072856	-0.065181	0.063899	0.135405	0.040884
14902	124.183333	-0.713587	0.628460	0.098922	-0.711134	0.650756	-0.066971	-0.664590	0.866608	0.096332	-0.657826	0.860263	-0.064362	-0.504064	1.141695	-0.024472	-0.491140	1.132407	0.079611	-0.494730	1.068103	0.079775	-0.533899	0.684148	0.261088	-0.520188	0.706193	-0.220317				-0.331965	0.561658	0.029370	-0.338312	0.536408	-0.002916	-0.168207	0.069308	0.065476	-0.161272	0.057388	0.120567	-0.126847	0.072857	-0.065197	0.063722	0.135098	0.041384
14903	124.191667	-0.713658	0.628404	0.098915	-0.711208	0.650683	-0.066975	-0.664794	0.866573	0.096298	-0.658023	0.860195	-0.064405	-0.504361	1.141770	-0.024574	-0.491431	1.132514	0.079544	-0.495018	1.068196	0.079674	-0.533968	0.684224	0.261074	-0.520276	0.706147	-0.220308				-0.331971	0.561665	0.029423	-0.338310	0.536402	-0.002902	-0.168208	0.069307	0.065472	-0.161273	0.057381	0.120565	-0.126850	0.072857	-0.065208	0.063662	0.134858	0.042132
14904	124.200000	-0.713710	0.628347	0.098911	-0.711284	0.650610	-0.066981	-0.664948	0.866570	0.096224	-0.658226	0.860093	-0.064491	-0.504665	1.141844	-0.024686	-0.491767	1.132600	0.079402	-0.495303	1.068285	0.079574	-0.534045	0.684303	0.261061	-0.520348	0.706097	-0.220300				-0.331977	0.561684	0.029487	-0.338302	0.536401	-0.002880	-0.168205	0.069317	0.065469	-0.161274	0.057385	0.120561	-0.126853	0.072852	-0.065211	0.063474	0.134634	0.042887
14905	124.208333	-0.713772	0.628295	0.098910	-0.711394	0.650553	-0.066988	-0.665145	0.866511	0.096178	-0.658407	0.860039	-0.064515	-0.504979	1.141914	-0.024800	-0.492046	1.132685	0.079289	-0.495583	1.068408	0.079484	-0.534139	0.684389	0.261051	-0.520417	0.706049	-0.220289				-0.331985	0.561710	0.029577	-0.338299	0.536401	-0.002850	-0.168198	0.069327	0.065463	-0.161271	0.057383	0.120560	-0.126850	0.072857	-0.065219	0.063384	0.134501	0.043911
14906	124.216667	-0.713833	0.628244	0.098904	-0.711505	0.650501	-0.066997	-0.665370	0.866479	0.096220	-0.658617	0.859939	-0.064537	-0.505289	1.141984	-0.024916	-0.492340	1.132778	0.079208	-0.495871	1.068494	0.079383	-0.534237	0.684476	0.261048	-0.520473	0.705992	-0.220273				-0.331995	0.561746	0.029679	-0.338286	0.536405	-0.002807	-0.168201	0.069329	0.065463	-0.161268	0.057387	0.120565	-0.126847	0.072860	-0.065221	0.063218	0.134435	0.045019
14907	124.225000	-0.713904	0.628194	0.098902	-0.711510	0.650383	-0.067027	-0.665568	0.866437	0.096100	-0.658803	0.859867	-0.064588	-0.505595	1.142044	-0.025032	-0.492644	1.132857	0.079081	-0.496173	1.068566	0.079269	-0.534348	0.684565	0.261046	-0.520519	0.705931	-0.220250				-0.332007	0.561777	0.029797	-0.338281	0.536414	-0.002749	-0.168196	0.069344	0.065466	-0.161273	0.057395	0.120571	-0.126847	0.072864	-0.065212	0.063103	0.134416	0.046303
14908	124.233333	-0.713963	0.628134	0.098903	-0.711513	0.650262	-0.067061	-0.665734	0.866423	0.096015	-0.659004	0.859769	-0.064684	-0.505920	1.142093	-0.025138	-0.492957	1.132912	0.078945	-0.496474	1.068645	0.079165	-0.534462	0.684651	0.261042	-0.520552	0.705864	-0.220229				-0.332022	0.561807	0.029930	-0.338271	0.536422	-0.002689	-0.168197	0.069347	0.065467	-0.161273	0.057409	0.120580	-0.126849	0.072866	-0.065201	0.062991	0.134421	0.047723
14909	124.241667	-0.714028	0.628084	0.098900	-0.711576	0.650188	-0.067073	-0.665950	0.866370	0.095992	-0.659174	0.859706	-0.064758	-0.506235	1.142151	-0.025276	-0.493263	1.132989	0.078826	-0.496843	1.068778	0.079173	-0.534584	0.684738	0.261045	-0.520580	0.705800	-0.220205				-0.332039	0.561836	0.030052	-0.338264	0.536423	-0.002616	-0.168191	0.069352	0.065469	-0.161272	0.057403	0.120574	-0.126844	0.072859	-0.065190	0.063040	0.134397	0.049466
14910	124.250000	-0.714101	0.628025	0.098894	-0.711637	0.650113	-0.067085	-0.666126	0.866337	0.095884	-0.659360	0.859658	-0.064759	-0.506545	1.142202	-0.025408	-0.493566	1.133101	0.078727	-0.497085	1.068778	0.078927	-0.534714	0.684826	0.261051	-0.520599	0.705730	-0.220179				-0.332049	0.561851	0.030180	-0.338195	0.536216	-0.002370	-0.168193	0.069343	0.065468	-0.161273	0.057401	0.120572	-0.126844	0.072856	-0.065185	0.062936	0.134399	0.051108
14911	124.258333	-0.714159	0.627974	0.098884	-0.711694	0.650039	-0.067106	-0.666343	0.866287	0.095826	-0.659531	0.859559	-0.064839	-0.506843	1.142256	-0.025548	-0.493920	1.133168	0.078568	-0.497445	1.068939	0.078935	-0.534841	0.684907	0.261046	-0.520614	0.705655	-0.220152				-0.332061	0.561865	0.030305	-0.338187	0.536195	-0.002293	-0.168194	0.069348	0.065464	-0.161268	0.057391	0.120565	-0.126848	0.072846	-0.065174	0.062939	0.134609	0.052779
14912	124.266667	-0.714224	0.627917	0.098874	-0.711751	0.649964	-0.067126	-0.666503	0.866260	0.095729	-0.659705	0.859461	-0.064924	-0.507135	1.142311	-0.025687	-0.494224	1.133261	0.078415	-0.497807	1.069109	0.078948	-0.534979	0.684985	0.261037	-0.520632	0.705583	-0.220123				-0.332071	0.561879	0.030433	-0.338336	0.536197	-0.002157	-0.168192	0.069354	0.065463	-0.161264	0.057382	0.120558	-0.126850	0.072835	-0.065166	0.062926	0.134813	0.054375
14913	124.275000	-0.714292	0.627868	0.098857	-0.711865	0.649910	-0.067150	-0.666732	0.866216	0.095717	-0.659883	0.859360	-0.065020	-0.507424	1.142383	-0.025836	-0.494509	1.133358	0.078309	-0.498003	1.069044	0.078570	-0.535122	0.685075	0.261029	-0.520641	0.705511	-0.220087				-0.332084	0.561890	0.030570	-0.338262	0.536186	-0.002100	-0.168191	0.069360	0.065465	-0.161260	0.057384	0.120558	-0.126844	0.072826	-0.065151	0.062926	0.135069	0.056081
14914	124.283333	-0.714364	0.627818	0.098842	-0.711931	0.649846	-0.067169	-0.666939	0.866177	0.095597	-0.660057	0.859286	-0.065083	-0.507725	1.142441	-0.025963	-0.494862	1.133448	0.078141	-0.498315	1.069144	0.078449	-0.535275	0.685170	0.261027	-0.520653	0.705436	-0.220044				-0.332101	0.561906	0.030710	-0.338338	0.536206	-0.001973	-0.168193	0.069368	0.065469	-0.161263	0.057383	0.120562	-0.126843	0.072814	-0.065132	0.062909	0.135331	0.057665
14915	124.291667	-0.714437	0.627771	0.098832	-0.712010	0.649793	-0.067179	-0.667142	0.866140	0.095534	-0.660240	0.859210	-0.065128	-0.508012	1.142494	-0.026089	-0.495134	1.133553	0.078014	-0.498621	1.069234	0.078336	-0.535432	0.685259	0.261025	-0.520663	0.705368	-0.220002				-0.332088	0.561851	0.030939	-0.338342	0.536219	-0.001862	-0.168183	0.069387	0.065480	-0.161258	0.057393	0.120574	-0.126841	0.072807	-0.065107	0.062960	0.135654	0.059292
14916	124.300000	-0.714512	0.627731	0.098817	-0.712048	0.649724	-0.067211	-0.667333	0.866110	0.095446	-0.660423	0.859137	-0.065174	-0.508288	1.142542	-0.026210	-0.495411	1.133653	0.077892	-0.498914	1.069318	0.078227	-0.535596	0.685345	0.261027	-0.520673	0.705301	-0.219953				-0.332096	0.561833	0.031164	-0.338348	0.536243	-0.001756	-0.168184	0.069396	0.065493	-0.161257	0.057397	0.120589	-0.126838	0.072806	-0.065084	0.063073	0.136042	0.060935
14917	124.308333	-0.714590	0.627686	0.098800	-0.712122	0.649671	-0.067221	-0.667545	0.866071	0.095385	-0.660570	0.859081	-0.065260	-0.508560	1.142608	-0.026353	-0.495737	1.133734	0.077766	-0.499205	1.069401	0.078117	-0.535764	0.685439	0.261028	-0.520682	0.705230	-0.219904				-0.332113	0.561872	0.031337	-0.338193	0.536400	-0.001537	-0.168179	0.069406	0.065501	-0.161258	0.057405	0.120595	-0.126834	0.072798	-0.065050	0.063111	0.136419	0.062455
14918	124.316667	-0.714669	0.627643	0.098779	-0.712196	0.649624	-0.067233	-0.667757	0.866037	0.095326	-0.660748	0.858985	-0.065347	-0.508823	1.142662	-0.026500	-0.496055	1.133830	0.077631	-0.499493	1.069479	0.078006	-0.535932	0.685526	0.261029	-0.520688	0.705161	-0.219860				-0.332129	0.561902	0.031520	-0.338195	0.536400	-0.001432	-0.168180	0.069408	0.065505	-0.161253	0.057411	0.120606	-0.126834	0.072788	-0.065019	0.063148	0.136788	0.063928
14919	124.325000	-0.714741	0.627601	0.098753	-0.712231	0.649552	-0.067267	-0.667915	0.866039	0.095207	-0.660890	0.858926	-0.065450	-0.509076	1.142710	-0.026653	-0.496309	1.133899	0.077546	-0.499782	1.069551	0.077901	-0.536115	0.685618	0.261040	-0.520698	0.705087	-0.219817				-0.332146	0.561929	0.031699	-0.338195	0.536397	-0.001312	-0.168176	0.069417	0.065511	-0.161254	0.057400	0.120603	-0.126837	0.072779	-0.064992	0.063243	0.137173	0.065369
14920	124.333333	-0.714809	0.627553	0.098722	-0.712263	0.649478	-0.067305	-0.668145	0.865997	0.095196	-0.661064	0.858857	-0.065490	-0.509339	1.142749	-0.026777	-0.496594	1.133971	0.077405	-0.500065	1.069624	0.077784	-0.536303	0.685714	0.261048	-0.520708	0.705012	-0.219773				-0.332161	0.561953	0.031871	-0.338198	0.536399	-0.001202	-0.168179	0.069423	0.065512	-0.161250	0.057395	0.120602	-0.126837	0.072765	-0.064975	0.063388	0.137573	0.066849
14921	124.341667	-0.714878	0.627505	0.098683	-0.712348	0.649436	-0.067314	-0.668340	0.865966	0.095082	-0.661221	0.858800	-0.065561	-0.509588	1.142803	-0.026937	-0.496952	1.134046	0.077238	-0.500341	1.069683	0.077658	-0.536493	0.685804	0.261055	-0.520715	0.704942	-0.219732				-0.332182	0.561972	0.032046	-0.338200	0.536403	-0.001086	-0.168180	0.069431	0.065519	-0.161253	0.057391	0.120606	-0.126840	0.072744	-0.064947	0.063377	0.137842	0.067960
14922	124.350000	-0.714944	0.627454	0.098648	-0.712396	0.649374	-0.067342	-0.668468	0.865963	0.094946	-0.661372	0.858744	-0.065632	-0.509836	1.142844	-0.027065	-0.497185	1.134119	0.077164	-0.500630	1.069769	0.077552	-0.536686	0.685896	0.261064	-0.520721	0.704875	-0.219682				-0.332205	0.561996	0.032232	-0.338148	0.536190	-0.000780	-0.168176	0.069444	0.065530	-0.161249	0.057389	0.120605	-0.126839	0.072729	-0.064922	0.063438	0.138151	0.069112
14923	124.358333	-0.715019	0.627410	0.098620	-0.712372	0.649238	-0.067416	-0.668687	0.865945	0.094967	-0.661528	0.858677	-0.065716	-0.510075	1.142904	-0.027194	-0.497468	1.134203	0.077002	-0.500898	1.069854	0.077434	-0.536878	0.685999	0.261079	-0.520726	0.704805	-0.219631				-0.332230	0.562037	0.032421	-0.338314	0.536231	-0.000592	-0.168178	0.069457	0.065539	-0.161251	0.057385	0.120623	-0.126837	0.072717	-0.064894	0.063560	0.138499	0.070192
14924	124.366667	-0.715090	0.627372	0.098592	-0.712503	0.649259	-0.067399	-0.668888	0.865936	0.094919	-0.661662	0.858639	-0.065754	-0.510303	1.142980	-0.027332	-0.497718	1.134291	0.076890	-0.501163	1.069932	0.077321	-0.537074	0.686101	0.261094	-0.520731	0.704746	-0.219574				-0.332257	0.562080	0.032625	-0.338325	0.536244	-0.000450	-0.168173	0.069471	0.065554	-0.161245	0.057397	0.120637	-0.126836	0.072700	-0.064857	0.063720	0.138899	0.071098
14925	124.375000	-0.715161	0.627332	0.098571	-0.712507	0.649140	-0.067474	-0.669059	0.865850	0.094751	-0.661829	0.858545	-0.065811	-0.510540	1.143032	-0.027425	-0.498058	1.134382	0.076749	-0.501421	1.070014	0.077222	-0.537265	0.686197	0.261109	-0.520728	0.704691	-0.219515				-0.332249	0.562001	0.032946	-0.338335	0.536282	-0.000312	-0.168171	0.069488	0.065571	-0.161245	0.057402	0.120654	-0.126834	0.072692	-0.064812	0.063832	0.139370	0.071775
14926	124.383333	-0.715234	0.627297	0.098549	-0.712546	0.649079	-0.067509	-0.669201	0.865865	0.094673	-0.661949	0.858506	-0.065911	-0.510783	1.143085	-0.027529	-0.498266	1.134464	0.076701	-0.501688	1.070096	0.077129	-0.537459	0.686283	0.261127	-0.520726	0.704632	-0.219461				-0.332279	0.562050	0.033151	-0.338345	0.536314	-0.000174	-0.168171	0.069509	0.065584	-0.161241	0.057404	0.120673	-0.126830	0.072685	-0.064772	0.064000	0.140013	0.072421
14927	124.391667	-0.715300	0.627259	0.098531	-0.712598	0.649031	-0.067530	-0.669420	0.865830	0.094702	-0.662104	0.858436	-0.065962	-0.511002	1.143155	-0.027653	-0.498544	1.134561	0.076592	-0.501946	1.070162	0.077042	-0.537646	0.686371	0.261144	-0.520727	0.704582	-0.219407				-0.332311	0.562088	0.033339	-0.338274	0.536402	-0.000001	-0.168167	0.069515	0.065596	-0.161238	0.057406	0.120677	-0.126834	0.072671	-0.064729	0.064208	0.140754	0.072668
14928	124.400000	-0.715374	0.627221	0.098509	-0.712676	0.648995	-0.067540	-0.669583	0.865816	0.094637	-0.662248	0.858387	-0.065980	-0.511223	1.143217	-0.027773	-0.498822	1.134636	0.076514	-0.502202	1.070243	0.076976	-0.537833	0.686457	0.261159	-0.520719	0.704530	-0.219356				-0.332343	0.562123	0.033519	-0.338204	0.536478	0.000162	-0.168166	0.069524	0.065604	-0.161240	0.057402	0.120681	-0.126836	0.072653	-0.064689	0.064383	0.141624	0.072794
14929	124.408333	-0.715435	0.627171	0.098485	-0.712734	0.648948	-0.067563	-0.669719	0.865792	0.094523	-0.662394	0.858318	-0.066055	-0.511465	1.143245	-0.027868	-0.499090	1.134665	0.076373	-0.502435	1.070323	0.076905	-0.538014	0.686538	0.261177	-0.520715	0.704471	-0.219305				-0.332370	0.562150	0.033697	-0.338213	0.536493	0.000282	-0.168171	0.069531	0.065614	-0.161233	0.057401	0.120690	-0.126832	0.072633	-0.064654	0.064469	0.142610	0.072623
14930	124.416667	-0.715507	0.627119	0.098461	-0.712869	0.648938	-0.067582	-0.669864	0.865764	0.094410	-0.662529	0.858246	-0.066127	-0.511708	1.143272	-0.027960	-0.499284	1.134745	0.076369	-0.502678	1.070342	0.076817	-0.538192	0.686613	0.261196	-0.520704	0.704415	-0.219256				-0.332398	0.562175	0.033864	-0.338226	0.536503	0.000402	-0.168168	0.069540	0.065627	-0.161234	0.057393	0.120695	-0.126833	0.072609	-0.064616	0.064571	0.143641	0.072398
14931	124.425000	-0.715575	0.627072	0.098438	-0.712913	0.648882	-0.067608	-0.670044	0.865710	0.094353	-0.662654	0.858192	-0.066179	-0.511946	1.143292	-0.028038	-0.499532	1.134755	0.076232	-0.502904	1.070412	0.076760	-0.538364	0.686677	0.261217	-0.520695	0.704359	-0.219209				-0.332419	0.562192	0.034032	-0.338337	0.536584	0.000616	-0.168167	0.069555	0.065640	-0.161235	0.057395	0.120702	-0.126825	0.072591	-0.064577	0.064869	0.144788	0.072166
14932	124.433333	-0.715642	0.627018	0.098416	-0.712955	0.648824	-0.067629	-0.670278	0.865686	0.094405	-0.662780	0.858115	-0.066263	-0.512175	1.143316	-0.028111	-0.499752	1.134793	0.076163	-0.503123	1.070465	0.076704	-0.538530	0.686738	0.261236	-0.520680	0.704295	-0.219157				-0.332438	0.562214	0.034198	-0.338406	0.536540	0.000710	-0.168166	0.069571	0.065654	-0.161238	0.057399	0.120715	-0.126826	0.072575	-0.064537	0.064876	0.145862	0.071569
14933	124.441667	-0.715712	0.626970	0.098402	-0.712998	0.648769	-0.067650	-0.670382	0.865659	0.094278	-0.662901	0.858083	-0.066269	-0.512412	1.143333	-0.028173	-0.500060	1.134849	0.076084	-0.503345	1.070501	0.076646	-0.538694	0.686798	0.261259	-0.520659	0.704242	-0.219109				-0.332459	0.562247	0.034366	-0.338406	0.536557	0.000843	-0.168164	0.069587	0.065671	-0.161235	0.057399	0.120728	-0.126820	0.072557	-0.064496	0.064885	0.146935	0.070863
14934	124.450000	-0.715780	0.626926	0.098385	-0.713037	0.648714	-0.067667	-0.670591	0.865632	0.094306	-0.663029	0.858006	-0.066348	-0.512649	1.143347	-0.028235	-0.500287	1.134902	0.076008	-0.503579	1.070512	0.076584	-0.538852	0.686852	0.261282	-0.520635	0.704180	-0.219053				-0.332477	0.562283	0.034533	-0.338367	0.536364	0.001165	-0.168165	0.069595	0.065685	-0.161238	0.057406	0.120743	-0.126825	0.072535	-0.064451	0.064969	0.148002	0.070115
14935	124.458333	-0.715842	0.626881	0.098373	-0.713078	0.648667	-0.067687	-0.670719	0.865609	0.094251	-0.663152	0.857961	-0.066389	-0.512895	1.143365	-0.028280	-0.500492	1.134929	0.075977	-0.503806	1.070564	0.076541	-0.538998	0.686907	0.261305	-0.520609	0.704118	-0.219002				-0.332455	0.562174	0.034807	-0.338197	0.536523	0.001389	-0.168150	0.069628	0.065694	-0.161232	0.057408	0.120752	-0.126813	0.072525	-0.064408	0.065092	0.149079	0.069241
14936	124.466667	-0.715906	0.626835	0.098363	-0.713121	0.648620	-0.067702	-0.670848	0.865557	0.094142	-0.663270	0.857907	-0.066423	-0.513122	1.143392	-0.028333	-0.500767	1.134993	0.075939	-0.504061	1.070659	0.076585	-0.539141	0.686955	0.261326	-0.520581	0.704057	-0.218948				-0.332467	0.562195	0.034957	-0.338203	0.536538	0.001504	-0.168146	0.069649	0.065702	-0.161231	0.057413	0.120762	-0.126817	0.072514	-0.064363	0.065176	0.150035	0.068096
14937	124.475000	-0.715952	0.626786	0.098352	-0.713163	0.648575	-0.067713	-0.670991	0.865550	0.094174	-0.663413	0.857843	-0.066421	-0.513352	1.143413	-0.028387	-0.500979	1.135041	0.075894	-0.504244	1.070661	0.076468	-0.539272	0.686989	0.261340	-0.520553	0.703994	-0.218889				-0.332472	0.562217	0.035099	-0.338196	0.536551	0.001619	-0.168152	0.069639	0.065711	-0.161227	0.057410	0.120770	-0.126812	0.072499	-0.064327	0.065280	0.150993	0.066782
14938	124.483333	-0.716011	0.626738	0.098338	-0.713208	0.648528	-0.067727	-0.671086	0.865516	0.094027	-0.663528	0.857799	-0.066450	-0.513592	1.143421	-0.028401	-0.501199	1.135071	0.075834	-0.504445	1.070717	0.076414	-0.539407	0.687028	0.261358	-0.520524	0.703937	-0.218835				-0.332484	0.562239	0.035231	-0.338352	0.536573	0.001767	-0.168161	0.069631	0.065718	-0.161228	0.057409	0.120773	-0.126819	0.072478	-0.064290	0.065509	0.151905	0.065345
14939	124.491667	-0.716048	0.626685	0.098333	-0.713255	0.648490	-0.067736	-0.671271	0.865446	0.094033	-0.663607	0.857767	-0.066520	-0.513806	1.143454	-0.028467	-0.501425	1.135109	0.075741	-0.504669	1.070784	0.076409	-0.539540	0.687066	0.261368	-0.520500	0.703882	-0.218781				-0.332485	0.562251	0.035354	-0.338203	0.536578	0.001836	-0.168149	0.069654	0.065722	-0.161222	0.057404	0.120774	-0.126806	0.072458	-0.064259	0.065602	0.152639	0.063528
14940	124.500000	-0.716091	0.626636	0.098330	-0.713299	0.648444	-0.067740	-0.671366	0.865456	0.093978	-0.663704	0.857735	-0.066557	-0.514024	1.143473	-0.028506	-0.501627	1.135146	0.075694	-0.504892	1.070852	0.076408	-0.539662	0.687102	0.261382	-0.520477	0.703834	-0.218720				-0.332491	0.562257	0.035471	-0.338208	0.536596	0.001934	-0.168156	0.069654	0.065733	-0.161219	0.057403	0.120780	-0.126808	0.072436	-0.064227	0.065683	0.153235	0.061481
14941	124.508333	-0.716136	0.626595	0.098327	-0.713329	0.648378	-0.067754	-0.671490	0.865426	0.093956	-0.663818	0.857686	-0.066568	-0.514222	1.143534	-0.028562	-0.501822	1.135234	0.075728	-0.505106	1.070886	0.076362	-0.539785	0.687136	0.261393	-0.520459	0.703796	-0.218664				-0.332504	0.562283	0.035589	-0.338366	0.536634	0.002093	-0.168138	0.069684	0.065740	-0.161220	0.057401	0.120790	-0.126819	0.072417	-0.064191	0.065814	0.153669	0.059188
14942	124.516667	-0.716180	0.626553	0.098331	-0.713389	0.648346	-0.067745	-0.671645	0.865360	0.093965	-0.663959	0.857629	-0.066531	-0.514426	1.143591	-0.028628	-0.502071	1.135302	0.075666	-0.505313	1.070917	0.076325	-0.539896	0.687171	0.261395	-0.520444	0.703764	-0.218604				-0.332507	0.562313	0.035702	-0.338371	0.536661	0.002197	-0.168157	0.069670	0.065752	-0.161221	0.057403	0.120802	-0.126808	0.072402	-0.064150	0.065906	0.154077	0.056474
14943	124.525000	-0.716220	0.626518	0.098334	-0.713439	0.648307	-0.067739	-0.671787	0.865345	0.093973	-0.664069	0.857572	-0.066572	-0.514641	1.143615	-0.028661	-0.502309	1.135299	0.075594	-0.505503	1.070993	0.076289	-0.540003	0.687206	0.261406	-0.520435	0.703740	-0.218544				-0.332516	0.562343	0.035806	-0.338377	0.536690	0.002292	-0.168135	0.069707	0.065763	-0.161222	0.057414	0.120809	-0.126810	0.072391	-0.064113	0.065917	0.154332	0.053487
14944	124.533333	-0.716271	0.626484	0.098339	-0.713488	0.648284	-0.067731	-0.671862	0.865351	0.093944	-0.664146	0.857585	-0.066591	-0.514819	1.143571	-0.028700	-0.502485	1.135399	0.075612	-0.505711	1.071034	0.076288	-0.540102	0.687235	0.261413	-0.520438	0.703723	-0.218488				-0.332526	0.562382	0.035903	-0.338385	0.536728	0.002376	-0.168138	0.069706	0.065768	-0.161224	0.057417	0.120821	-0.126827	0.072382	-0.064067	0.065997	0.154402	0.050444
14945	124.541667	-0.716319	0.626457	0.098349	-0.713538	0.648256	-0.067723	-0.671995	0.865319	0.093999	-0.664282	0.857532	-0.066561	-0.515018	1.143626	-0.028763	-0.502732	1.135449	0.075541	-0.505887	1.071076	0.076247	-0.540193	0.687272	0.261424	-0.520447	0.703708	-0.218433				-0.332529	0.562427	0.035990	-0.338441	0.536753	0.002462	-0.168145	0.069700	0.065769	-0.161224	0.057419	0.120818	-0.126822	0.072369	-0.064032	0.066163	0.154436	0.047263
14946	124.550000	-0.716361	0.626430	0.098358	-0.713739	0.648295	-0.067684	-0.672118	0.865291	0.094058	-0.664419	0.857485	-0.066529	-0.515218	1.143635	-0.028783	-0.502863	1.135452	0.075499	-0.506074	1.071114	0.076256	-0.540278	0.687300	0.261431	-0.520458	0.703702	-0.218386				-0.332532	0.562464	0.036068	-0.338233	0.536940	0.002619	-0.168139	0.069716	0.065768	-0.161222	0.057415	0.120810	-0.126814	0.072356	-0.064002	0.066440	0.154446	0.044024
14947	124.558333	-0.716395	0.626392	0.098366	-0.713709	0.648234	-0.067689	-0.672176	0.865254	0.093967	-0.664511	0.857470	-0.066541	-0.515413	1.143661	-0.028801	-0.503103	1.135541	0.075559	-0.506241	1.071147	0.076243	-0.540355	0.687316	0.261442	-0.520480	0.703695	-0.218337				-0.332530	0.562492	0.036138	-0.338237	0.536974	0.002684	-0.168147	0.069696	0.065768	-0.161223	0.057415	0.120814	-0.126820	0.072338	-0.063965	0.066709	0.154391	0.040652
14948	124.566667	-0.716427	0.626356	0.098376	-0.713788	0.648227	-0.067687	-0.672279	0.865241	0.094044	-0.664625	0.857435	-0.066510	-0.515605	1.143687	-0.028811	-0.503288	1.135590	0.075601	-0.506401	1.071175	0.076237	-0.540426	0.687331	0.261455	-0.520510	0.703695	-0.218295				-0.332563	0.562579	0.036161	-0.338383	0.537006	0.002789	-0.168137	0.069710	0.065764	-0.161220	0.057404	0.120806	-0.126823	0.072317	-0.063931	0.067052	0.154258	0.037331
14949	124.575000	-0.716454	0.626316	0.098385	-0.713864	0.648212	-0.067654	-0.672340	0.865187	0.093988	-0.664724	0.857408	-0.066492	-0.515830	1.143744	-0.028789	-0.503458	1.135589	0.075554	-0.506549	1.071141	0.076160	-0.540483	0.687343	0.261467	-0.520535	0.703697	-0.218253				-0.332529	0.562557	0.036239	-0.338320	0.537056	0.002829	-0.168144	0.069692	0.065756	-0.161220	0.057403	0.120806	-0.126827	0.072297	-0.063904	0.067531	0.154390	0.033786
14950	124.583333	-0.716470	0.626278	0.098400	-0.713905	0.648187	-0.067640	-0.672437	0.865147	0.094026	-0.664821	0.857386	-0.066469	-0.515997	1.143729	-0.028824	-0.503636	1.135602	0.075522	-0.506717	1.071167	0.076157	-0.540536	0.687350	0.261483	-0.520563	0.703705	-0.218214				-0.332522	0.562588	0.036278	-0.338259	0.537109	0.002858	-0.168134	0.069706	0.065753	-0.161221	0.057401	0.120800	-0.126828	0.072279	-0.063864	0.068026	0.154293	0.030455
14951	124.591667	-0.716488	0.626243	0.098422	-0.713836	0.648059	-0.067664	-0.672526	0.865115	0.094099	-0.664924	0.857371	-0.066438	-0.516173	1.143762	-0.028823	-0.503846	1.135669	0.075558	-0.506889	1.071239	0.076183	-0.540573	0.687350	0.261497	-0.520601	0.703713	-0.218176				-0.332504	0.562571	0.036357	-0.338263	0.537164	0.002914	-0.168131	0.069702	0.065760	-0.161218	0.057406	0.120802	-0.126831	0.072267	-0.063825	0.068583	0.154238	0.027224
14952	124.600000	-0.716511	0.626212	0.098455	-0.713896	0.648038	-0.067635	-0.672554	0.865095	0.094068	-0.665028	0.857362	-0.066396	-0.516349	1.143819	-0.028811	-0.504021	1.135719	0.075559	-0.507065	1.071276	0.076195	-0.540607	0.687347	0.261512	-0.520629	0.703718	-0.218134				-0.332501	0.562667	0.036328	-0.338398	0.537218	0.002995	-0.168132	0.069698	0.065752	-0.161222	0.057408	0.120800	-0.126834	0.072252	-0.063775	0.069197	0.154094	0.024206
14953	124.608333	-0.716526	0.626180	0.098490	-0.713958	0.648016	-0.067603	-0.672663	0.865034	0.094153	-0.665138	0.857347	-0.066369	-0.516524	1.143862	-0.028799	-0.504194	1.135712	0.075534	-0.507218	1.071317	0.076208	-0.540627	0.687342	0.261528	-0.520661	0.703725	-0.218094				-0.332482	0.562723	0.036340	-0.338333	0.537292	0.003028	-0.168132	0.069692	0.065746	-0.161223	0.057411	0.120797	-0.126832	0.072241	-0.063725	0.069719	0.153738	0.021403
14954	124.616667	-0.716537	0.626153	0.098526	-0.714134	0.648093	-0.067516	-0.672730	0.865013	0.094218	-0.665244	0.857361	-0.066298	-0.516711	1.143889	-0.028756	-0.504377	1.135781	0.075552	-0.507372	1.071360	0.076220	-0.540635	0.687328	0.261531	-0.520691	0.703737	-0.218054				-0.332460	0.562774	0.036341	-0.338422	0.537398	0.003117	-0.168132	0.069690	0.065733	-0.161224	0.057413	0.120788	-0.126827	0.072224	-0.063672	0.070373	0.153431	0.018951
14955	124.625000	-0.716558	0.626126	0.098569	-0.714139	0.648026	-0.067498	-0.672761	0.865007	0.094279	-0.665334	0.857382	-0.066255	-0.516886	1.143927	-0.028728	-0.504523	1.135799	0.075586	-0.507524	1.071406	0.076262	-0.540625	0.687305	0.261547	-0.520727	0.703745	-0.218013				-0.332435	0.562830	0.036320	-0.338481	0.537461	0.003169	-0.168146	0.069667	0.065714	-0.161229	0.057413	0.120777	-0.126830	0.072211	-0.063617	0.070795	0.153235	0.017009
14956	124.633333	-0.716574	0.626099	0.098611	-0.714147	0.647960	-0.067472	-0.672789	0.865000	0.094349	-0.665493	0.857348	-0.066134	-0.517069	1.143952	-0.028686	-0.504666	1.135825	0.075626	-0.507656	1.071379	0.076251	-0.540606	0.687285	0.261560	-0.520761	0.703755	-0.217970				-0.332404	0.562886	0.036297	-0.338537	0.537537	0.003231	-0.168155	0.069643	0.065692	-0.161235	0.057403	0.120763	-0.126830	0.072188	-0.063561	0.071072	0.153168	0.015717
14957	124.641667	-0.716590	0.626067	0.098649	-0.714292	0.648024	-0.067396	-0.672852	0.864929	0.094428	-0.665593	0.857347	-0.066104	-0.517243	1.143984	-0.028649	-0.504821	1.135847	0.075681	-0.507813	1.071443	0.076336	-0.540576	0.687253	0.261566	-0.520799	0.703775	-0.217930				-0.332370	0.562934	0.036263	-0.338259	0.537792	0.003352	-0.168157	0.069632	0.065673	-0.161234	0.057403	0.120743	-0.126885	0.072203	-0.063656	0.071278	0.153241	0.015188
14958	124.650000	-0.716603	0.626038	0.098686	-0.714343	0.648003	-0.067358	-0.672913	0.864871	0.094478	-0.665669	0.857378	-0.066034	-0.517425	1.143984	-0.028554	-0.505001	1.135883	0.075749	-0.507937	1.071476	0.076379	-0.540536	0.687220	0.261576	-0.520837	0.703797	-0.217889				-0.332333	0.562979	0.036213	-0.338395	0.537869	0.003422	-0.168159	0.069615	0.065648	-0.161243	0.057398	0.120723	-0.126838	0.072125	-0.063441	0.071303	0.153324	0.015147
14959	124.658333	-0.716614	0.626006	0.098723	-0.714365	0.647955	-0.067339	-0.672898	0.864902	0.094561	-0.665819	0.857341	-0.065949	-0.517580	1.144040	-0.028549	-0.505134	1.135883	0.075772	-0.508057	1.071479	0.076421	-0.540485	0.687191	0.261589	-0.520873	0.703828	-0.217850				-0.332304	0.563024	0.036150	-0.338468	0.537872	0.003407	-0.168159	0.069598	0.065621	-0.161240	0.057393	0.120704	-0.126894	0.072144	-0.063532	0.071192	0.153431	0.015586
14960	124.666667	-0.716622	0.625980	0.098761	-0.714385	0.647902	-0.067323	-0.672941	0.864842	0.094653	-0.665915	0.857368	-0.065853	-0.517744	1.144079	-0.028488	-0.505246	1.135917	0.075846	-0.508170	1.071483	0.076465	-0.540429	0.687164	0.261603	-0.520911	0.703860	-0.217802				-0.332282	0.563062	0.036089	-0.338401	0.538019	0.003493	-0.168155	0.069579	0.065597	-0.161243	0.057399	0.120686	-0.126895	0.072116	-0.063467	0.071020	0.153547	0.016330
14961	124.675000	-0.716621	0.625960	0.098809	-0.714622	0.648015	-0.067210	-0.672978	0.864818	0.094742	-0.666017	0.857379	-0.065775	-0.517910	1.144106	-0.028416	-0.505385	1.135911	0.075861	-0.508331	1.071583	0.076649	-0.540361	0.687137	0.261616	-0.520941	0.703901	-0.217754				-0.332248	0.563102	0.036009	-0.338327	0.538079	0.003501	-0.168152	0.069550	0.065571	-0.161247	0.057401	0.120669	-0.126896	0.072077	-0.063386	0.070889	0.153700	0.017288
14962	124.683333	-0.716620	0.625941	0.098860	-0.714741	0.648028	-0.067152	-0.672971	0.864818	0.094818	-0.666150	0.857380	-0.065653	-0.518064	1.144133	-0.028333	-0.505485	1.135957	0.075929	-0.508499	1.071845	0.076988	-0.540290	0.687111	0.261640	-0.520969	0.703947	-0.217704				-0.332229	0.563141	0.035932	-0.338411	0.538157	0.003541	-0.168149	0.069528	0.065545	-0.161254	0.057400	0.120658	-0.126899	0.072054	-0.063297	0.070654	0.153787	0.018243
14963	124.691667	-0.716618	0.625921	0.098917	-0.714705	0.647967	-0.067097	-0.673025	0.864776	0.094985	-0.666253	0.857397	-0.065562	-0.518220	1.144166	-0.028252	-0.505589	1.135953	0.075986	-0.508591	1.071861	0.077060	-0.540214	0.687083	0.261664	-0.520994	0.703998	-0.217642				-0.332202	0.563187	0.035856	-0.338481	0.538231	0.003580	-0.168145	0.069502	0.065517	-0.161258	0.057404	0.120636	-0.126904	0.072032	-0.063206	0.070434	0.153832	0.019225
14964	124.700000	-0.716611	0.625898	0.098976	-0.714876	0.648011	-0.067026	-0.673020	0.864735	0.095042	-0.666356	0.857423	-0.065468	-0.518367	1.144193	-0.028180	-0.505675	1.135961	0.076041	-0.508652	1.071880	0.077094	-0.540130	0.687047	0.261690	-0.521020	0.704052	-0.217582				-0.332173	0.563231	0.035773	-0.338427	0.538314	0.003600	-0.168143	0.069481	0.065487	-0.161263	0.057398	0.120617	-0.126905	0.072009	-0.063115	0.070074	0.153742	0.020156
14965	124.708333	-0.716616	0.625884	0.099040	-0.714940	0.648010	-0.066962	-0.673022	0.864734	0.095149	-0.666421	0.857482	-0.065358	-0.518512	1.144222	-0.028096	-0.505769	1.136033	0.076177	-0.508715	1.071890	0.077159	-0.540043	0.687007	0.261724	-0.521042	0.704112	-0.217517				-0.332151	0.563274	0.035697	-0.338638	0.538524	0.003606	-0.168148	0.069446	0.065462	-0.161277	0.057397	0.120603	-0.126908	0.071967	-0.063028	0.069739	0.153564	0.021172
14966	124.716667	-0.716625	0.625871	0.099093	-0.714993	0.648004	-0.066901	-0.673048	0.864721	0.095304	-0.666539	0.857473	-0.065271	-0.518659	1.144238	-0.028003	-0.505839	1.136039	0.076262	-0.508772	1.071872	0.077220	-0.539956	0.686964	0.261763	-0.521066	0.704175	-0.217452				-0.332167	0.563435	0.035514	-0.338700	0.538744	0.003572	-0.168146	0.069420	0.065431	-0.161293	0.057393	0.120584	-0.126909	0.071927	-0.062933	0.069194	0.153260	0.022166
14967	124.725000	-0.716643	0.625850	0.099140	-0.715038	0.647999	-0.066844	-0.673047	0.864693	0.095405	-0.666605	0.857531	-0.065130	-0.518804	1.144249	-0.027922	-0.505901	1.136050	0.076341	-0.508779	1.071750	0.077156	-0.539879	0.686918	0.261811	-0.521088	0.704242	-0.217377				-0.332153	0.563489	0.035435	-0.338728	0.538850	0.003652	-0.168153	0.069396	0.065403	-0.161305	0.057385	0.120571	-0.126891	0.071871	-0.062764	0.068659	0.152821	0.023392
14968	124.733333	-0.716662	0.625832	0.099190	-0.715076	0.648002	-0.066796	-0.673075	0.864681	0.095518	-0.666678	0.857556	-0.065035	-0.518965	1.144241	-0.027797	-0.505988	1.136079	0.076436	-0.508918	1.071921	0.077507	-0.539806	0.686877	0.261863	-0.521109	0.704305	-0.217295				-0.332131	0.563547	0.035368	-0.338595	0.539117	0.003820	-0.168153	0.069377	0.065373	-0.161327	0.057392	0.120554	-0.126914	0.071850	-0.062747	0.067965	0.152195	0.024743
14969	124.741667	-0.716699	0.625824	0.099226	-0.715112	0.648015	-0.066754	-0.673067	0.864653	0.095562	-0.666738	0.857588	-0.064955	-0.519123	1.144246	-0.027689	-0.506024	1.136124	0.076541	-0.508942	1.071948	0.077608	-0.539742	0.686836	0.261927	-0.521127	0.704368	-0.217216				-0.332114	0.563607	0.035317	-0.338598	0.539141	0.003947	-0.168157	0.069360	0.065344	-0.161344	0.057384	0.120543	-0.126866	0.071761	-0.062495	0.067257	0.151448	0.026496
14970	124.750000	-0.716737	0.625815	0.099260	-0.715147	0.648025	-0.066717	-0.673091	0.864647	0.095687	-0.666800	0.857613	-0.064854	-0.519265	1.144249	-0.027589	-0.506094	1.136150	0.076631	-0.508958	1.071977	0.077709	-0.539686	0.686793	0.261992	-0.521147	0.704423	-0.217128				-0.332100	0.563668	0.035277	-0.338636	0.539289	0.003950	-0.168158	0.069343	0.065318	-0.161362	0.057394	0.120529	-0.126869	0.071728	-0.062394	0.066620	0.150544	0.028685
14971	124.758333	-0.716766	0.625805	0.099288	-0.715173	0.648039	-0.066686	-0.673087	0.864643	0.095759	-0.666880	0.857619	-0.064734	-0.519404	1.144264	-0.027491	-0.506093	1.136209	0.076738	-0.508958	1.072050	0.077807	-0.539647	0.686761	0.262079	-0.521159	0.704478	-0.217039				-0.332087	0.563746	0.035257	-0.338637	0.539238	0.004167	-0.168159	0.069324	0.065288	-0.161382	0.057398	0.120526	-0.126868	0.071688	-0.062287	0.065689	0.149508	0.031048
14972	124.766667	-0.716792	0.625793	0.099310	-0.715242	0.648077	-0.066641	-0.673105	0.864622	0.095847	-0.666928	0.857647	-0.064650	-0.519535	1.144294	-0.027401	-0.506175	1.136238	0.076808	-0.508973	1.072164	0.077952	-0.539617	0.686728	0.262165	-0.521165	0.704523	-0.216943				-0.332070	0.563828	0.035261	-0.338670	0.539328	0.004287	-0.168156	0.069311	0.065265	-0.161401	0.057400	0.120516	-0.126870	0.071659	-0.062181	0.065001	0.148416	0.033815
14973	124.775000	-0.716811	0.625779	0.099331	-0.715271	0.648089	-0.066613	-0.673126	0.864630	0.095966	-0.666970	0.857673	-0.064578	-0.519676	1.144274	-0.027290	-0.506193	1.136296	0.076916	-0.508991	1.072177	0.078044	-0.539603	0.686695	0.262267	-0.521157	0.704563	-0.216847				-0.332067	0.563905	0.035289	-0.338881	0.539433	0.004502	-0.168159	0.069288	0.065240	-0.161421	0.057400	0.120512	-0.126871	0.071620	-0.062072	0.064225	0.147327	0.036713
14974	124.783333	-0.716824	0.625757	0.099352	-0.715300	0.648102	-0.066588	-0.673166	0.864614	0.096099	-0.667007	0.857695	-0.064505	-0.519826	1.144256	-0.027161	-0.506220	1.136341	0.076997	-0.509058	1.072210	0.078229	-0.539602	0.686674	0.262380	-0.521137	0.704588	-0.216739				-0.332071	0.563967	0.035336	-0.338924	0.539539	0.004687	-0.168161	0.069271	0.065220	-0.161441	0.057387	0.120500	-0.126879	0.071580	-0.061966	0.063470	0.146295	0.039811
14975	124.791667	-0.716827	0.625730	0.099381	-0.715330	0.648105	-0.066557	-0.673142	0.864562	0.096081	-0.667039	0.857715	-0.064438	-0.519948	1.144264	-0.027077	-0.506255	1.136382	0.077086	-0.508980	1.072114	0.078090	-0.539623	0.686649	0.262490	-0.521098	0.704604	-0.216632				-0.332082	0.564029	0.035401	-0.338951	0.539948	0.004650	-0.168161	0.069257	0.065197	-0.161454	0.057396	0.120505	-0.126880	0.071538	-0.061863	0.062962	0.145435	0.043127
14976	124.800000	-0.716827	0.625708	0.099412	-0.715367	0.648114	-0.066530	-0.673153	0.864543	0.096156	-0.667052	0.857758	-0.064326	-0.520086	1.144223	-0.026958	-0.506306	1.136421	0.077157	-0.509066	1.072154	0.078289	-0.539662	0.686632	0.262609	-0.521046	0.704614	-0.216513				-0.332099	0.564082	0.035481	-0.338956	0.540063	0.004908	-0.168162	0.069244	0.065183	-0.161470	0.057391	0.120506	-0.126891	0.071507	-0.061761	0.062550	0.144590	0.046494
14977	124.808333	-0.716822	0.625682	0.099444	-0.715397	0.648120	-0.066495	-0.673172	0.864538	0.096304	-0.667057	0.857777	-0.064310	-0.520212	1.144208	-0.026860	-0.506366	1.136450	0.077238	-0.509204	1.072447	0.078779	-0.539719	0.686625	0.262729	-0.520979	0.704614	-0.216391				-0.332116	0.564126	0.035587	-0.339088	0.540132	0.005110	-0.168164	0.069232	0.065171	-0.161442	0.057369	0.120451	-0.126893	0.071466	-0.061659	0.062150	0.143822	0.049789
14978	124.816667	-0.716827	0.625665	0.099479	-0.715367	0.648091	-0.066468	-0.673179	0.864478	0.096316	-0.667089	0.857785	-0.064187	-0.520346	1.144161	-0.026738	-0.506418	1.136466	0.077321	-0.509240	1.072481	0.078879	-0.539796	0.686637	0.262865	-0.520906	0.704611	-0.216270				-0.332135	0.564174	0.035707	-0.339339	0.540159	0.005342	-0.168162	0.069228	0.065157	-0.161404	0.057353	0.120391	-0.126896	0.071428	-0.061557	0.062054	0.143015	0.053460
14979	124.825000	-0.716829	0.625650	0.099512	-0.715454	0.648135	-0.066422	-0.673178	0.864481	0.096378	-0.667104	0.857781	-0.064148	-0.520482	1.144200	-0.026701	-0.506481	1.136484	0.077392	-0.509268	1.072490	0.078956	-0.539875	0.686640	0.262987	-0.520823	0.704604	-0.216147				-0.332152	0.564225	0.035838	-0.339174	0.540334	0.005577	-0.168163	0.069226	0.065151	-0.161399	0.057357	0.120382	-0.126904	0.071402	-0.061455	0.061845	0.142502	0.056714
14980	124.833333	-0.716841	0.625643	0.099547	-0.715479	0.648149	-0.066386	-0.673150	0.864488	0.096407	-0.667085	0.857812	-0.064100	-0.520625	1.144153	-0.026598	-0.506543	1.136503	0.077464	-0.509301	1.072508	0.079033	-0.539968	0.686637	0.263106	-0.520735	0.704596	-0.216019				-0.332168	0.564280	0.035981	-0.339275	0.540460	0.005851	-0.168166	0.069218	0.065146	-0.161395	0.057352	0.120377	-0.126906	0.071372	-0.061365	0.061794	0.142230	0.060001
14981	124.841667	-0.716853	0.625631	0.099574	-0.715435	0.648132	-0.066361	-0.673199	0.864473	0.096564	-0.667084	0.857825	-0.064036	-0.520775	1.144140	-0.026487	-0.506613	1.136527	0.077539	-0.509293	1.072450	0.078994	-0.540068	0.686637	0.263233	-0.520648	0.704585	-0.215896				-0.332186	0.564333	0.036144	-0.339308	0.540497	0.006032	-0.168162	0.069220	0.065145	-0.161398	0.057352	0.120376	-0.126911	0.071343	-0.061281	0.061894	0.142174	0.063260
14982	124.850000	-0.716873	0.625620	0.099604	-0.715445	0.648149	-0.066325	-0.673184	0.864471	0.096585	-0.667086	0.857829	-0.063942	-0.520904	1.144143	-0.026411	-0.506701	1.136559	0.077627	-0.509193	1.072181	0.078640	-0.540180	0.686638	0.263356	-0.520561	0.704575	-0.215770				-0.332202	0.564381	0.036314	-0.339342	0.540534	0.006204	-0.168161	0.069220	0.065139	-0.161398	0.057353	0.120376	-0.126917	0.071310	-0.061195	0.061985	0.142307	0.066375
14983	124.858333	-0.716884	0.625606	0.099622	-0.715537	0.648255	-0.066251	-0.673197	0.864434	0.096597	-0.667073	0.857835	-0.063881	-0.521040	1.144168	-0.026348	-0.506794	1.136588	0.077725	-0.509316	1.072283	0.078854	-0.540293	0.686643	0.263485	-0.520471	0.704567	-0.215655				-0.332210	0.564437	0.036505	-0.339376	0.540583	0.006401	-0.168163	0.069225	0.065153	-0.161397	0.057350	0.120386	-0.126973	0.071226	-0.061029	0.062202	0.142646	0.069337
14984	124.866667	-0.716903	0.625593	0.099639	-0.715454	0.648186	-0.066274	-0.673186	0.864452	0.096647	-0.667035	0.857849	-0.063845	-0.521176	1.144173	-0.026250	-0.506883	1.136619	0.077798	-0.509318	1.072227	0.078812	-0.540404	0.686647	0.263608	-0.520382	0.704556	-0.215539				-0.332167	0.564387	0.036781	-0.339564	0.540640	0.006673	-0.168163	0.069227	0.065165	-0.161396	0.057351	0.120393	-0.127032	0.071131	-0.060862	0.062397	0.143099	0.072034
14985	124.875000	-0.716919	0.625577	0.099656	-0.715448	0.648192	-0.066250	-0.673209	0.864440	0.096713	-0.667042	0.857833	-0.063755	-0.521327	1.144171	-0.026154	-0.507024	1.136677	0.077897	-0.509395	1.072237	0.078899	-0.540517	0.686658	0.263729	-0.520296	0.704553	-0.215431				-0.332170	0.564446	0.036998	-0.339298	0.540683	0.007151	-0.168164	0.069236	0.065180	-0.161394	0.057350	0.120404	-0.127037	0.071109	-0.060797	0.062728	0.143698	0.074511
14986	124.883333	-0.716931	0.625560	0.099669	-0.715634	0.648346	-0.066188	-0.673256	0.864436	0.096788	-0.667030	0.857819	-0.063690	-0.521471	1.144173	-0.026089	-0.507128	1.136704	0.077971	-0.509472	1.072253	0.078986	-0.540634	0.686675	0.263854	-0.520198	0.704545	-0.215318				-0.332170	0.564495	0.037222	-0.339316	0.540725	0.007351	-0.168160	0.069250	0.065197	-0.161395	0.057351	0.120418	-0.127041	0.071078	-0.060733	0.063152	0.144388	0.076798
14987	124.891667	-0.716937	0.625548	0.099683	-0.715521	0.648306	-0.066180	-0.673285	0.864395	0.096803	-0.666986	0.857835	-0.063664	-0.521625	1.144155	-0.025973	-0.507244	1.136724	0.078042	-0.509551	1.072278	0.079081	-0.540763	0.686691	0.263976	-0.520094	0.704541	-0.215197				-0.332170	0.564543	0.037449	-0.339313	0.540741	0.007540	-0.168159	0.069264	0.065208	-0.161393	0.057352	0.120432	-0.127047	0.071055	-0.060676	0.063431	0.145078	0.078718
14988	124.900000	-0.716949	0.625540	0.099698	-0.715415	0.648231	-0.066214	-0.673251	0.864386	0.096812	-0.666931	0.857862	-0.063649	-0.521780	1.144166	-0.025897	-0.507356	1.136767	0.078137	-0.509635	1.072304	0.079182	-0.540908	0.686726	0.264122	-0.519980	0.704540	-0.215071				-0.332166	0.564577	0.037702	-0.339485	0.540495	0.007911	-0.168155	0.069277	0.065226	-0.161396	0.057348	0.120443	-0.127051	0.071036	-0.060622	0.063642	0.145714	0.080226
14989	124.908333	-0.716948	0.625527	0.099720	-0.715444	0.648288	-0.066175	-0.673287	0.864371	0.096905	-0.666945	0.857825	-0.063556	-0.521932	1.144178	-0.025818	-0.507503	1.136788	0.078239	-0.509807	1.072521	0.079536	-0.541051	0.686740	0.264248	-0.519852	0.704535	-0.214936				-0.332164	0.564614	0.037964	-0.339490	0.540785	0.007986	-0.168156	0.069281	0.065241	-0.161388	0.057347	0.120457	-0.127052	0.071013	-0.060566	0.063912	0.146332	0.081572
14990	124.916667	-0.716953	0.625521	0.099737	-0.715499	0.648372	-0.066110	-0.673314	0.864366	0.096923	-0.666921	0.857825	-0.063505	-0.522080	1.144195	-0.025735	-0.507622	1.136812	0.078316	-0.509934	1.072684	0.079777	-0.541194	0.686761	0.264378	-0.519710	0.704542	-0.214802				-0.332156	0.564652	0.038233	-0.339311	0.540993	0.008316	-0.168153	0.069292	0.065263	-0.161386	0.057346	0.120474	-0.127057	0.071001	-0.060510	0.064173	0.146891	0.082591
14991	124.925000	-0.716959	0.625510	0.099757	-0.715426	0.648332	-0.066121	-0.673340	0.864345	0.096974	-0.666872	0.857838	-0.063474	-0.522243	1.144184	-0.025637	-0.507745	1.136832	0.078402	-0.509913	1.072403	0.079522	-0.541335	0.686769	0.264509	-0.519571	0.704540	-0.214659				-0.332150	0.564695	0.038512	-0.339255	0.540910	0.008614	-0.168152	0.069311	0.065281	-0.161387	0.057342	0.120495	-0.127052	0.070979	-0.060464	0.064383	0.147380	0.083414
14992	124.933333	-0.716967	0.625493	0.099768	-0.715342	0.648284	-0.066136	-0.673373	0.864322	0.097019	-0.666873	0.857811	-0.063411	-0.522408	1.144146	-0.025482	-0.507913	1.136900	0.078523	-0.510133	1.072567	0.079871	-0.541472	0.686776	0.264644	-0.519429	0.704546	-0.214511				-0.332102	0.564650	0.038867	-0.339194	0.540825	0.008890	-0.168158	0.069322	0.065305	-0.161383	0.057344	0.120509	-0.127051	0.070969	-0.060419	0.064529	0.147804	0.083993
14993	124.941667	-0.716987	0.625477	0.099774	-0.715373	0.648342	-0.066095	-0.673458	0.864278	0.097136	-0.666852	0.857804	-0.063364	-0.522562	1.144159	-0.025392	-0.508042	1.136937	0.078633	-0.510341	1.072856	0.080366	-0.541613	0.686788	0.264784	-0.519285	0.704555	-0.214371				-0.332100	0.564687	0.039139	-0.339190	0.540842	0.009093	-0.168150	0.069344	0.065327	-0.161381	0.057341	0.120527	-0.127054	0.070948	-0.060383	0.064695	0.148238	0.084312
14994	124.950000	-0.717001	0.625457	0.099778	-0.715406	0.648400	-0.066063	-0.673499	0.864246	0.097174	-0.666830	0.857794	-0.063327	-0.522657	1.144269	-0.025452	-0.508178	1.136973	0.078732	-0.510464	1.072893	0.080493	-0.541752	0.686789	0.264925	-0.519143	0.704568	-0.214235				-0.332097	0.564719	0.039406	-0.339184	0.540849	0.009287	-0.168149	0.069359	0.065348	-0.161371	0.057340	0.120546	-0.127053	0.070937	-0.060347	0.064799	0.148636	0.084309
14995	124.958333	-0.717026	0.625433	0.099770	-0.715382	0.648403	-0.066058	-0.673527	0.864241	0.097184	-0.666809	0.857788	-0.063294	-0.522881	1.144246	-0.025273	-0.508323	1.136987	0.078852	-0.510586	1.072929	0.080637	-0.541898	0.686798	0.265066	-0.518993	0.704580	-0.214100				-0.332103	0.564741	0.039668	-0.339344	0.540866	0.009541	-0.168149	0.069379	0.065373	-0.161375	0.057347	0.120567	-0.127054	0.070922	-0.060321	0.064875	0.149137	0.084085
14996	124.966667	-0.717045	0.625409	0.099764	-0.715323	0.648384	-0.066089	-0.673630	0.864183	0.097246	-0.666793	0.857776	-0.063267	-0.522918	1.144287	-0.025265	-0.508446	1.137028	0.078995	-0.510691	1.073016	0.080797	-0.542047	0.686809	0.265216	-0.518855	0.704592	-0.213969				-0.332108	0.564766	0.039925	-0.339337	0.540882	0.009738	-0.168148	0.069398	0.065395	-0.161372	0.057348	0.120585	-0.127058	0.070904	-0.060294	0.065042	0.149709	0.083752
14997	124.975000	-0.717071	0.625392	0.099754	-0.715325	0.648421	-0.066074	-0.673675	0.864140	0.097215	-0.666780	0.857770	-0.063248	-0.523038	1.144221	-0.025076	-0.508571	1.137067	0.079100	-0.510792	1.073069	0.080920	-0.542183	0.686807	0.265353	-0.518710	0.704606	-0.213852				-0.332106	0.564787	0.040167	-0.339240	0.540958	0.009966	-0.168145	0.069417	0.065412	-0.161370	0.057347	0.120600	-0.127053	0.070893	-0.060263	0.065189	0.150441	0.083115
14998	124.983333	-0.717088	0.625369	0.099746	-0.715297	0.648425	-0.066076	-0.673768	0.864118	0.097273	-0.666766	0.857766	-0.063228	-0.523308	1.144249	-0.024833	-0.508692	1.137104	0.079207	-0.510804	1.072928	0.080774	-0.542310	0.686788	0.265477	-0.518573	0.704623	-0.213728				-0.332067	0.564722	0.040479	-0.339143	0.541035	0.010191	-0.168147	0.069435	0.065430	-0.161374	0.057346	0.120615	-0.127051	0.070884	-0.060239	0.065343	0.151296	0.082272
14999	124.991667	-0.717106	0.625350	0.099737	-0.715155	0.648323	-0.066138	-0.673756	0.864168	0.097301	-0.666752	0.857758	-0.063208	-0.523432	1.144280	-0.024707	-0.508847	1.137181	0.079347	-0.510924	1.072956	0.080892	-0.542442	0.686771	0.265595	-0.518448	0.704642	-0.213618				-0.332065	0.564737	0.040711	-0.339028	0.540826	0.010517	-0.168144	0.069449	0.065454	-0.161368	0.057337	0.120631	-0.127052	0.070876	-0.060222	0.065523	0.152273	0.081250
15000	125.000000	-0.717120	0.625322	0.099719	-0.715151	0.648339	-0.066131	-0.673855	0.864125	0.097368	-0.666748	0.857753	-0.063190	-0.523555	1.144335	-0.024605	-0.508910	1.137159	0.079420	-0.511042	1.073076	0.081044	-0.542572	0.686762	0.265711	-0.518321	0.704666	-0.213509				-0.332063	0.564751	0.040943	-0.339025	0.540815	0.010670	-0.168145	0.069462	0.065480	-0.161369	0.057333	0.120653	-0.127061	0.070862	-0.060204	0.065561	0.153211	0.079869
15001	125.008333	-0.717136	0.625300	0.099708	-0.715188	0.648394	-0.066110	-0.673930	0.864085	0.097344	-0.666728	0.857766	-0.063181	-0.523679	1.144382	-0.024495	-0.509129	1.137259	0.079602	-0.511184	1.073127	0.081201	-0.542705	0.686737	0.265806	-0.518197	0.704692	-0.213407				-0.332067	0.564763	0.041159	-0.339023	0.540813	0.010811	-0.168143	0.069480	0.065498	-0.161365	0.057336	0.120670	-0.127058	0.070856	-0.060180	0.065685	0.154236	0.078328
15002	125.016667	-0.717147	0.625268	0.099695	-0.715225	0.648439	-0.066089	-0.673988	0.864102	0.097326	-0.666734	0.857755	-0.063134	-0.523816	1.144421	-0.024363	-0.509269	1.137290	0.079708	-0.511332	1.073180	0.081360	-0.542841	0.686720	0.265901	-0.518077	0.704723	-0.213305				-0.332070	0.564777	0.041366	-0.339186	0.540807	0.011000	-0.168137	0.069501	0.065526	-0.161366	0.057345	0.120695	-0.127057	0.070850	-0.060163	0.065778	0.155225	0.076596
15003	125.025000	-0.717162	0.625249	0.099684	-0.715112	0.648354	-0.066134	-0.674099	0.864052	0.097435	-0.666740	0.857764	-0.063113	-0.523951	1.144452	-0.024226	-0.509404	1.137356	0.079855	-0.511488	1.073280	0.081582	-0.542976	0.686703	0.265986	-0.517965	0.704766	-0.213214				-0.332080	0.564781	0.041562	-0.339190	0.540812	0.011124	-0.168140	0.069513	0.065548	-0.161360	0.057342	0.120714	-0.127055	0.070836	-0.060155	0.065752	0.156111	0.074549
15004	125.033333	-0.717187	0.625228	0.099674	-0.715209	0.648445	-0.066091	-0.674165	0.863977	0.097380	-0.666734	0.857803	-0.063045	-0.524087	1.144483	-0.024092	-0.509535	1.137397	0.079976	-0.511640	1.073377	0.081802	-0.543117	0.686686	0.266062	-0.517865	0.704816	-0.213133				-0.332090	0.564794	0.041724	-0.339018	0.540992	0.011345	-0.168138	0.069533	0.065565	-0.161359	0.057348	0.120730	-0.127053	0.070832	-0.060147	0.065798	0.156940	0.072326
15005	125.041667	-0.717208	0.625207	0.099664	-0.715152	0.648401	-0.066116	-0.674240	0.863973	0.097375	-0.666731	0.857798	-0.063063	-0.524217	1.144518	-0.023972	-0.509684	1.137439	0.080112	-0.511773	1.073397	0.081911	-0.543250	0.686647	0.266115	-0.517776	0.704875	-0.213055				-0.332086	0.564734	0.041925	-0.339198	0.540796	0.011323	-0.168138	0.069550	0.065587	-0.161359	0.057351	0.120746	-0.127050	0.070827	-0.060143	0.065830	0.157641	0.069812
15006	125.050000	-0.717243	0.625191	0.099656	-0.715092	0.648356	-0.066144	-0.674296	0.863970	0.097394	-0.666758	0.857781	-0.063040	-0.524342	1.144544	-0.023848	-0.509885	1.137490	0.080271	-0.511965	1.073455	0.082146	-0.543392	0.686599	0.266163	-0.517703	0.704941	-0.212980				-0.332116	0.564755	0.042044	-0.339202	0.540771	0.011405	-0.168133	0.069569	0.065605	-0.161353	0.057352	0.120762	-0.127047	0.070823	-0.060146	0.065850	0.158271	0.067048
15007	125.058333	-0.717276	0.625165	0.099643	-0.715070	0.648345	-0.066161	-0.674438	0.863891	0.097478	-0.666768	0.857802	-0.062994	-0.524483	1.144568	-0.023711	-0.510041	1.137510	0.080407	-0.512106	1.073475	0.082265	-0.543525	0.686546	0.266202	-0.517639	0.705008	-0.212918				-0.332140	0.564741	0.042157	-0.339209	0.540744	0.011464	-0.168136	0.069584	0.065631	-0.161354	0.057344	0.120779	-0.127047	0.070821	-0.060154	0.065881	0.158740	0.063997
15008	125.066667	-0.717313	0.625134	0.099632	-0.715194	0.648450	-0.066117	-0.674504	0.863833	0.097438	-0.666792	0.857793	-0.062990	-0.524634	1.144578	-0.023557	-0.510211	1.137505	0.080518	-0.512153	1.073341	0.082135	-0.543661	0.686481	0.266236	-0.517585	0.705076	-0.212860				-0.332162	0.564734	0.042266	-0.339045	0.540884	0.011628	-0.168140	0.069601	0.065649	-0.161355	0.057338	0.120796	-0.127038	0.070827	-0.060162	0.065938	0.159130	0.060737
15009	125.075000	-0.717350	0.625104	0.099621	-0.715144	0.648397	-0.066144	-0.674559	0.863819	0.097468	-0.666791	0.857840	-0.062932	-0.524773	1.144613	-0.023429	-0.510384	1.137515	0.080644	-0.512299	1.073352	0.082271	-0.543795	0.686408	0.266253	-0.517544	0.705147	-0.212815				-0.332192	0.564728	0.042358	-0.339145	0.540783	0.011629	-0.168132	0.069623	0.065670	-0.161354	0.057338	0.120811	-0.127040	0.070825	-0.060172	0.066059	0.159653	0.056982
15010	125.083333	-0.717381	0.625066	0.099608	-0.715097	0.648342	-0.066171	-0.674691	0.863769	0.097577	-0.666847	0.857806	-0.062925	-0.524910	1.144615	-0.023274	-0.510557	1.137510	0.080797	-0.512431	1.073349	0.082387	-0.543924	0.686330	0.266269	-0.517506	0.705231	-0.212771				-0.332218	0.564715	0.042446	-0.339067	0.540857	0.011725	-0.168139	0.069630	0.065690	-0.161354	0.057342	0.120827	-0.127038	0.070826	-0.060185	0.066168	0.159966	0.053081
15011	125.091667	-0.717414	0.625025	0.099593	-0.715149	0.648357	-0.066164	-0.674727	0.863729	0.097530	-0.666873	0.857826	-0.062909	-0.525041	1.144626	-0.023126	-0.510736	1.137515	0.080959	-0.512599	1.073343	0.082540	-0.544052	0.686242	0.266276	-0.517479	0.705299	-0.212732				-0.332241	0.564703	0.042515	-0.339122	0.540659	0.011784	-0.168143	0.069644	0.065709	-0.161351	0.057340	0.120844	-0.127041	0.070834	-0.060204	0.066388	0.160236	0.049099
15012	125.100000	-0.717437	0.624984	0.099585	-0.715140	0.648311	-0.066177	-0.674827	0.863677	0.097605	-0.666919	0.857854	-0.062815	-0.525174	1.144634	-0.022975	-0.510924	1.137526	0.081112	-0.512762	1.073347	0.082701	-0.544180	0.686154	0.266273	-0.517457	0.705371	-0.212699				-0.332263	0.564688	0.042569	-0.339165	0.540468	0.011848	-0.168124	0.069684	0.065721	-0.161356	0.057352	0.120856	-0.127036	0.070840	-0.060226	0.066674	0.160473	0.045052
15013	125.108333	-0.717458	0.624941	0.099584	-0.715225	0.648345	-0.066153	-0.674886	0.863642	0.097619	-0.666955	0.857875	-0.062796	-0.525208	1.144636	-0.022889	-0.511092	1.137498	0.081255	-0.512890	1.073305	0.082795	-0.544304	0.686054	0.266258	-0.517443	0.705450	-0.212667				-0.332285	0.564676	0.042612	-0.339172	0.540447	0.011841	-0.168128	0.069684	0.065730	-0.161355	0.057353	0.120865	-0.127034	0.070842	-0.060248	0.067098	0.160730	0.040930
15014	125.116667	-0.717480	0.624911	0.099587	-0.715170	0.648247	-0.066190	-0.674978	0.863581	0.097675	-0.667015	0.857884	-0.062754	-0.525343	1.144642	-0.022727	-0.511251	1.137526	0.081460	-0.513134	1.073467	0.083200	-0.544425	0.685941	0.266241	-0.517433	0.705527	-0.212639				-0.332300	0.564654	0.042648	-0.339180	0.540419	0.011823	-0.168121	0.069708	0.065745	-0.161364	0.057371	0.120871	-0.127038	0.070848	-0.060281	0.067509	0.160925	0.036707
15015	125.125000	-0.717502	0.624876	0.099605	-0.715209	0.648228	-0.066181	-0.675082	0.863527	0.097718	-0.667099	0.857872	-0.062677	-0.525472	1.144669	-0.022582	-0.511430	1.137499	0.081617	-0.513291	1.073455	0.083363	-0.544539	0.685842	0.266215	-0.517440	0.705605	-0.212616				-0.332316	0.564638	0.042668	-0.339094	0.540477	0.011845	-0.168118	0.069721	0.065757	-0.161363	0.057430	0.120956	-0.127036	0.070858	-0.060302	0.068037	0.161026	0.032557
15016	125.133333	-0.717519	0.624843	0.099617	-0.715255	0.648207	-0.066172	-0.675155	0.863491	0.097786	-0.667193	0.857870	-0.062604	-0.525743	1.144719	-0.022332	-0.511582	1.137468	0.081779	-0.513473	1.073447	0.083545	-0.544647	0.685732	0.266194	-0.517449	0.705692	-0.212597				-0.332328	0.564622	0.042690	-0.339186	0.540356	0.011761	-0.168127	0.069742	0.065747	-0.161331	0.057442	0.121036	-0.127028	0.070868	-0.060330	0.068588	0.161045	0.028507
15017	125.141667	-0.717548	0.624806	0.099632	-0.715340	0.648226	-0.066133	-0.675252	0.863414	0.097835	-0.667273	0.857878	-0.062552	-0.525875	1.144710	-0.022128	-0.511755	1.137452	0.082009	-0.513585	1.073295	0.083544	-0.544744	0.685627	0.266174	-0.517475	0.705776	-0.212574				-0.332339	0.564603	0.042705	-0.339189	0.540325	0.011724	-0.168175	0.069785	0.065680	-0.161329	0.057440	0.121050	-0.127025	0.070874	-0.060358	0.069367	0.160933	0.024794
15018	125.150000	-0.717568	0.624767	0.099644	-0.715440	0.648248	-0.066086	-0.675310	0.863387	0.097899	-0.667338	0.857919	-0.062454	-0.526010	1.144729	-0.021936	-0.511931	1.137423	0.082189	-0.513684	1.073190	0.083561	-0.544838	0.685511	0.266146	-0.517510	0.705869	-0.212567				-0.332349	0.564585	0.042712	-0.339195	0.540298	0.011679	-0.168162	0.069809	0.065689	-0.161329	0.057444	0.121069	-0.127020	0.070894	-0.060379	0.070212	0.160809	0.021186
15019	125.158333	-0.717591	0.624719	0.099655	-0.715434	0.648177	-0.066089	-0.675376	0.863334	0.097945	-0.667412	0.857917	-0.062469	-0.526146	1.144773	-0.021774	-0.512102	1.137402	0.082376	-0.513825	1.073156	0.083694	-0.544916	0.685392	0.266119	-0.517561	0.705955	-0.212549				-0.332355	0.564578	0.042714	-0.339192	0.540276	0.011641	-0.168163	0.069815	0.065709	-0.161328	0.057438	0.121080	-0.127016	0.070893	-0.060417	0.071146	0.160519	0.017703
15020	125.166667	-0.717616	0.624671	0.099660	-0.715420	0.648100	-0.066095	-0.675453	0.863270	0.098002	-0.667537	0.857899	-0.062385	-0.526268	1.144832	-0.021601	-0.512251	1.137351	0.082543	-0.514000	1.073142	0.083895	-0.544978	0.685272	0.266090	-0.517617	0.706045	-0.212539				-0.332362	0.564559	0.042696	-0.339193	0.540262	0.011589	-0.168164	0.069819	0.065718	-0.161325	0.057432	0.121087	-0.127015	0.070901	-0.060452	0.072049	0.160144	0.014538
15021	125.175000	-0.717642	0.624621	0.099666	-0.715490	0.648107	-0.066067	-0.675635	0.863117	0.098028	-0.667631	0.857917	-0.062283	-0.526414	1.144826	-0.021364	-0.512396	1.137319	0.082723	-0.514164	1.073119	0.084062	-0.545029	0.685145	0.266050	-0.517687	0.706128	-0.212531				-0.332369	0.564546	0.042665	-0.339113	0.540240	0.011501	-0.168163	0.069829	0.065722	-0.161369	0.057393	0.120955	-0.127005	0.070912	-0.060482	0.072898	0.159725	0.011943
15022	125.183333	-0.717678	0.624578	0.099673	-0.715562	0.648115	-0.066041	-0.675702	0.863097	0.098080	-0.667698	0.857931	-0.062280	-0.526423	1.144850	-0.021267	-0.512584	1.137284	0.082910	-0.514308	1.073095	0.084206	-0.545073	0.685029	0.266017	-0.517765	0.706213	-0.212524				-0.332368	0.564537	0.042624	-0.339028	0.540229	0.011401	-0.168160	0.069830	0.065728	-0.161346	0.057357	0.120955	-0.126998	0.070916	-0.060522	0.073553	0.159192	0.009760
15023	125.191667	-0.717704	0.624532	0.099678	-0.715592	0.648082	-0.066032	-0.675798	0.863034	0.098152	-0.667799	0.857936	-0.062221	-0.526555	1.144892	-0.021077	-0.512769	1.137284	0.083120	-0.514492	1.073134	0.084455	-0.545095	0.684922	0.265988	-0.517846	0.706298	-0.212511				-0.332373	0.564516	0.042583	-0.339026	0.540206	0.011337	-0.168160	0.069842	0.065729	-0.161347	0.057356	0.120957	-0.126998	0.070928	-0.060560	0.074129	0.158908	0.008200
15024	125.200000	-0.717740	0.624480	0.099688	-0.715545	0.647967	-0.066069	-0.675936	0.862951	0.098245	-0.667905	0.857934	-0.062161	-0.526686	1.144932	-0.020882	-0.512913	1.137246	0.083329	-0.514710	1.073192	0.084789	-0.545112	0.684812	0.265963	-0.517926	0.706379	-0.212498				-0.332373	0.564492	0.042534	-0.339022	0.540185	0.011264	-0.168159	0.069840	0.065730	-0.161343	0.057359	0.120958	-0.126994	0.070938	-0.060594	0.074381	0.158593	0.007320
15025	125.208333	-0.717770	0.624441	0.099704	-0.715767	0.648069	-0.066006	-0.676045	0.862891	0.098354	-0.668051	0.857912	-0.062052	-0.526952	1.144963	-0.020553	-0.513056	1.137247	0.083553	-0.514813	1.073105	0.084826	-0.545123	0.684711	0.265948	-0.518007	0.706469	-0.212485				-0.332368	0.564472	0.042490	-0.339025	0.540158	0.011193	-0.168164	0.069840	0.065735	-0.161344	0.057357	0.120954	-0.126988	0.070950	-0.060626	0.074427	0.158434	0.007079
15026	125.216667	-0.717798	0.624396	0.099721	-0.715746	0.648009	-0.065963	-0.676105	0.862857	0.098430	-0.668128	0.857938	-0.062023	-0.527115	1.145032	-0.020368	-0.513183	1.137247	0.083796	-0.514922	1.073023	0.084868	-0.545124	0.684613	0.265941	-0.518083	0.706558	-0.212467				-0.332366	0.564455	0.042456	-0.339115	0.540331	0.010968	-0.168164	0.069842	0.065732	-0.161348	0.057354	0.120957	-0.126991	0.070961	-0.060661	0.074319	0.158391	0.007321
15027	125.225000	-0.717819	0.624354	0.099741	-0.715714	0.647905	-0.066011	-0.676214	0.862776	0.098504	-0.668266	0.857925	-0.061925	-0.527257	1.145082	-0.020149	-0.513347	1.137199	0.083974	-0.515065	1.072998	0.085016	-0.545116	0.684513	0.265929	-0.518160	0.706648	-0.212440				-0.332357	0.564438	0.042418	-0.339281	0.540170	0.010826	-0.168165	0.069832	0.065736	-0.161345	0.057346	0.120956	-0.126987	0.070970	-0.060688	0.074111	0.158507	0.008051
15028	125.233333	-0.717842	0.624309	0.099757	-0.715756	0.647881	-0.065989	-0.676303	0.862700	0.098553	-0.668380	0.857935	-0.061869	-0.527388	1.145157	-0.019971	-0.513484	1.137179	0.084154	-0.515211	1.072971	0.085152	-0.545113	0.684425	0.265933	-0.518236	0.706743	-0.212419				-0.332352	0.564424	0.042378	-0.339283	0.540165	0.010749	-0.168168	0.069834	0.065738	-0.161344	0.057346	0.120955	-0.126984	0.070975	-0.060719	0.073771	0.158597	0.008995
15029	125.241667	-0.717861	0.624263	0.099776	-0.715901	0.647922	-0.065924	-0.676363	0.862665	0.098613	-0.668479	0.857953	-0.061817	-0.527506	1.145234	-0.019840	-0.513652	1.137166	0.084379	-0.515399	1.072956	0.085361	-0.545106	0.684329	0.265924	-0.518312	0.706843	-0.212401				-0.332348	0.564413	0.042328	-0.339279	0.540150	0.010681	-0.168163	0.069835	0.065736	-0.161348	0.057349	0.120954	-0.126980	0.070994	-0.060760	0.073418	0.158678	0.010213
15030	125.250000	-0.717872	0.624217	0.099790	-0.715870	0.647835	-0.065930	-0.676467	0.862597	0.098698	-0.668619	0.857938	-0.061709	-0.527619	1.145308	-0.019703	-0.513845	1.137154	0.084538	-0.515549	1.072932	0.085496	-0.545092	0.684241	0.265922	-0.518382	0.706939	-0.212376				-0.332340	0.564399	0.042273	-0.339281	0.540137	0.010603	-0.168162	0.069832	0.065731	-0.161354	0.057355	0.120958	-0.126976	0.071005	-0.060796	0.072971	0.158674	0.011494
15031	125.258333	-0.717892	0.624185	0.099801	-0.715905	0.647807	-0.065908	-0.676532	0.862567	0.098758	-0.668721	0.857949	-0.061648	-0.527801	1.145342	-0.019485	-0.514015	1.137119	0.084725	-0.515738	1.072972	0.085739	-0.545080	0.684157	0.265924	-0.518459	0.707042	-0.212357				-0.332333	0.564385	0.042204	-0.339278	0.540125	0.010511	-0.168170	0.069824	0.065733	-0.161350	0.057364	0.120950	-0.126971	0.071021	-0.060826	0.072640	0.158748	0.012737
15032	125.266667	-0.717917	0.624155	0.099822	-0.716071	0.647882	-0.065840	-0.676666	0.862519	0.098875	-0.668822	0.857964	-0.061587	-0.528008	1.145343	-0.019226	-0.514176	1.137076	0.084903	-0.515957	1.073029	0.086050	-0.545064	0.684074	0.265925	-0.518528	0.707143	-0.212346				-0.332333	0.564375	0.042129	-0.339159	0.539882	0.010604	-0.168159	0.069837	0.065727	-0.161357	0.057377	0.120951	-0.126970	0.071034	-0.060861	0.072214	0.158665	0.013904
15033	125.275000	-0.717956	0.624123	0.099840	-0.716102	0.647851	-0.065814	-0.676712	0.862473	0.098892	-0.668919	0.857970	-0.061523	-0.528172	1.145339	-0.019002	-0.514320	1.137048	0.085065	-0.516033	1.072926	0.086024	-0.545041	0.683991	0.265925	-0.518607	0.707251	-0.212341				-0.332330	0.564363	0.042063	-0.339160	0.539856	0.010499	-0.168159	0.069832	0.065720	-0.161359	0.057384	0.120944	-0.126911	0.071106	-0.060990	0.071790	0.158503	0.015005
15034	125.283333	-0.717990	0.624093	0.099863	-0.716008	0.647719	-0.065843	-0.676848	0.862454	0.099119	-0.669013	0.857981	-0.061461	-0.528347	1.145380	-0.018827	-0.514483	1.137017	0.085238	-0.516143	1.072839	0.086072	-0.545014	0.683898	0.265917	-0.518686	0.707359	-0.212341				-0.332331	0.564353	0.041993	-0.339157	0.539829	0.010392	-0.168164	0.069817	0.065709	-0.161363	0.057384	0.120939	-0.126861	0.071182	-0.061113	0.071392	0.158286	0.016092
15035	125.291667	-0.718037	0.624066	0.099880	-0.716104	0.647746	-0.065800	-0.676898	0.862412	0.099145	-0.669108	0.857989	-0.061403	-0.528511	1.145393	-0.018645	-0.514657	1.137037	0.085477	-0.516303	1.072826	0.086221	-0.544985	0.683823	0.265925	-0.518767	0.707466	-0.212348				-0.332331	0.564343	0.041924	-0.339161	0.539810	0.010298	-0.168164	0.069816	0.065704	-0.161362	0.057382	0.120935	-0.126855	0.071192	-0.061149	0.070809	0.157886	0.017055
15036	125.300000	-0.718078	0.624035	0.099896	-0.716192	0.647769	-0.065761	-0.676987	0.862344	0.099187	-0.669200	0.857992	-0.061346	-0.528689	1.145401	-0.018437	-0.514815	1.137038	0.085673	-0.516439	1.072804	0.086354	-0.544953	0.683735	0.265920	-0.518846	0.707573	-0.212359				-0.332335	0.564326	0.041854	-0.339015	0.539805	0.010166	-0.168166	0.069805	0.065699	-0.161361	0.057380	0.120930	-0.126851	0.071199	-0.061179	0.070278	0.157468	0.018045
15037	125.308333	-0.718118	0.624002	0.099906	-0.716159	0.647690	-0.065776	-0.677059	0.862314	0.099285	-0.669273	0.858021	-0.061288	-0.528856	1.145401	-0.018266	-0.514967	1.137006	0.085833	-0.516588	1.072782	0.086508	-0.544914	0.683649	0.265917	-0.518925	0.707673	-0.212369				-0.332344	0.564319	0.041784	-0.339015	0.539795	0.010076	-0.168167	0.069802	0.065694	-0.161361	0.057373	0.120922	-0.126845	0.071206	-0.061223	0.069762	0.156981	0.019043
15038	125.316667	-0.718149	0.623963	0.099912	-0.716126	0.647609	-0.065794	-0.677116	0.862260	0.099298	-0.669393	0.857975	-0.061267	-0.529041	1.145425	-0.018094	-0.515125	1.136965	0.085971	-0.516735	1.072764	0.086664	-0.544876	0.683569	0.265914	-0.519000	0.707778	-0.212381				-0.332352	0.564305	0.041702	-0.339028	0.539787	0.009998	-0.168165	0.069801	0.065689	-0.161363	0.057366	0.120919	-0.126842	0.071213	-0.061252	0.069260	0.156469	0.020075
15039	125.325000	-0.718176	0.623928	0.099914	-0.716188	0.647600	-0.065787	-0.677253	0.862198	0.099386	-0.669502	0.857977	-0.061149	-0.529227	1.145434	-0.017924	-0.515285	1.136937	0.086131	-0.516865	1.072745	0.086792	-0.544837	0.683482	0.265905	-0.519067	0.707864	-0.212387				-0.332355	0.564282	0.041621	-0.339034	0.539781	0.009917	-0.168164	0.069799	0.065681	-0.161354	0.057356	0.120913	-0.126838	0.071231	-0.061294	0.068710	0.155944	0.021121
15040	125.333333	-0.718195	0.623890	0.099922	-0.716258	0.647592	-0.065773	-0.677331	0.862174	0.099455	-0.669567	0.857988	-0.061154	-0.529405	1.145456	-0.017764	-0.515449	1.136923	0.086280	-0.517030	1.072738	0.086931	-0.544804	0.683386	0.265887	-0.519130	0.707955	-0.212401				-0.332359	0.564261	0.041534	-0.339039	0.539773	0.009833	-0.168143	0.069819	0.065755	-0.161353	0.057363	0.120908	-0.126834	0.071242	-0.061332	0.068135	0.155369	0.022210
15041	125.341667	-0.718203	0.623858	0.099929	-0.716265	0.647569	-0.065746	-0.677416	0.862121	0.099516	-0.669689	0.857962	-0.061083	-0.529559	1.145490	-0.017642	-0.515646	1.136939	0.086442	-0.517218	1.072792	0.087167	-0.544771	0.683307	0.265881	-0.519184	0.708044	-0.212402				-0.332356	0.564232	0.041467	-0.339100	0.539871	0.009655	-0.168122	0.069758	0.065771	-0.161352	0.057359	0.120902	-0.126834	0.071257	-0.061368	0.067635	0.154802	0.023449
15042	125.350000	-0.718212	0.623827	0.099951	-0.716247	0.647494	-0.065757	-0.677498	0.862069	0.099583	-0.669778	0.857980	-0.061022	-0.529759	1.145519	-0.017465	-0.515809	1.136929	0.086591	-0.517324	1.072717	0.087159	-0.544748	0.683223	0.265874	-0.519234	0.708130	-0.212408				-0.332409	0.564339	0.041290	-0.339323	0.539809	0.009383	-0.168117	0.069730	0.065774	-0.161350	0.057353	0.120898	-0.126838	0.071272	-0.061393	0.066949	0.154155	0.024699
15043	125.358333	-0.718226	0.623797	0.099968	-0.716318	0.647487	-0.065730	-0.677611	0.861989	0.099673	-0.669865	0.857983	-0.060971	-0.529944	1.145554	-0.017318	-0.515981	1.136910	0.086720	-0.517500	1.072719	0.087329	-0.544734	0.683138	0.265863	-0.519278	0.708215	-0.212404				-0.332411	0.564332	0.041228	-0.339242	0.539874	0.009352	-0.168126	0.069711	0.065772	-0.161350	0.057350	0.120897	-0.126830	0.071283	-0.061423	0.066352	0.153488	0.026165
15044	125.366667	-0.718243	0.623769	0.099993	-0.716389	0.647480	-0.065704	-0.677655	0.861964	0.099721	-0.669978	0.857966	-0.060884	-0.530103	1.145613	-0.017220	-0.516152	1.136903	0.086867	-0.517663	1.072714	0.087443	-0.544725	0.683053	0.265849	-0.519317	0.708307	-0.212409				-0.332410	0.564322	0.041175	-0.339227	0.539547	0.009401	-0.168114	0.069719	0.065767	-0.161352	0.057352	0.120897	-0.126825	0.071292	-0.061447	0.065657	0.152748	0.027662
15045	125.375000	-0.718257	0.623738	0.100009	-0.716408	0.647445	-0.065697	-0.677712	0.861897	0.099771	-0.670065	0.857970	-0.060841	-0.530244	1.145663	-0.017140	-0.516312	1.136888	0.087004	-0.517802	1.072708	0.087547	-0.544716	0.682969	0.265828	-0.519361	0.708395	-0.212402				-0.332408	0.564318	0.041120	-0.339271	0.539638	0.009222	-0.168120	0.069713	0.065764	-0.161354	0.057343	0.120890	-0.126823	0.071305	-0.061480	0.065060	0.151840	0.029399
15046	125.383333	-0.718276	0.623707	0.100018	-0.716355	0.647367	-0.065696	-0.677829	0.861828	0.099859	-0.670153	0.857972	-0.060800	-0.530467	1.145675	-0.016940	-0.516491	1.136924	0.087140	-0.517920	1.072638	0.087566	-0.544710	0.682893	0.265817	-0.519402	0.708491	-0.212409				-0.332354	0.564172	0.041185	-0.339316	0.539732	0.009041	-0.168137	0.069689	0.065762	-0.161353	0.057349	0.120894	-0.126815	0.071315	-0.061513	0.064450	0.150771	0.031244
15047	125.391667	-0.718298	0.623680	0.100021	-0.716454	0.647394	-0.065679	-0.677916	0.861802	0.099954	-0.670214	0.857982	-0.060785	-0.530642	1.145715	-0.016812	-0.516643	1.136915	0.087257	-0.518093	1.072683	0.087739	-0.544710	0.682817	0.265795	-0.519441	0.708586	-0.212410				-0.332401	0.564304	0.041002	-0.339139	0.539493	0.009112	-0.168115	0.069708	0.065762	-0.161393	0.057363	0.120940	-0.126813	0.071325	-0.061547	0.063770	0.149500	0.033222
15048	125.400000	-0.718326	0.623659	0.100025	-0.716468	0.647361	-0.065683	-0.678013	0.861762	0.100057	-0.670302	0.857973	-0.060735	-0.530826	1.145736	-0.016658	-0.516797	1.136918	0.087386	-0.518270	1.072728	0.087908	-0.544714	0.682753	0.265772	-0.519485	0.708686	-0.212422				-0.332405	0.564304	0.040939	-0.339216	0.539474	0.009050	-0.168120	0.069715	0.065761	-0.161426	0.057387	0.120984	-0.126804	0.071336	-0.061587	0.063170	0.148217	0.035177
15049	125.408333	-0.718355	0.623636	0.100018	-0.716434	0.647319	-0.065694	-0.678120	0.861730	0.100120	-0.670377	0.857972	-0.060711	-0.530955	1.145788	-0.016601	-0.516992	1.136945	0.087544	-0.518408	1.072705	0.087972	-0.544713	0.682689	0.265748	-0.519534	0.708784	-0.212429				-0.332404	0.564301	0.040869	-0.339235	0.539550	0.008879	-0.168126	0.069701	0.065763	-0.161420	0.057387	0.120980	-0.126798	0.071349	-0.061623	0.062659	0.146833	0.037253
15050	125.416667	-0.718388	0.623617	0.100012	-0.716472	0.647320	-0.065698	-0.678173	0.861658	0.100066	-0.670437	0.858006	-0.060646	-0.531071	1.145718	-0.016433	-0.517132	1.136958	0.087714	-0.518542	1.072678	0.088043	-0.544716	0.682632	0.265726	-0.519576	0.708880	-0.212438				-0.332408	0.564291	0.040816	-0.339113	0.539637	0.008677	-0.168116	0.069721	0.065762	-0.161406	0.057401	0.120982	-0.126792	0.071354	-0.061663	0.062116	0.145384	0.039290
15051	125.425000	-0.718419	0.623592	0.100008	-0.716490	0.647300	-0.065702	-0.678257	0.861639	0.100137	-0.670526	0.857968	-0.060674	-0.531301	1.145850	-0.016375	-0.517297	1.136943	0.087812	-0.518680	1.072668	0.088135	-0.544724	0.682580	0.265712	-0.519618	0.708977	-0.212457				-0.332412	0.564283	0.040767	-0.339116	0.539613	0.008608	-0.168117	0.069716	0.065761	-0.161411	0.057381	0.120969	-0.126787	0.071365	-0.061695	0.061680	0.143876	0.041383
15052	125.433333	-0.718452	0.623572	0.100003	-0.716486	0.647281	-0.065716	-0.678325	0.861588	0.100111	-0.670565	0.857993	-0.060695	-0.531454	1.145903	-0.016276	-0.517460	1.136946	0.087913	-0.518820	1.072651	0.088226	-0.544727	0.682522	0.265693	-0.519648	0.709071	-0.212477				-0.332415	0.564276	0.040724	-0.339116	0.539599	0.008554	-0.168122	0.069715	0.065763	-0.161405	0.057381	0.120966	-0.126783	0.071381	-0.061733	0.061274	0.142319	0.043468
15053	125.441667	-0.718477	0.623552	0.099998	-0.716512	0.647261	-0.065716	-0.678439	0.861571	0.100229	-0.670673	0.857958	-0.060657	-0.531736	1.145829	-0.016001	-0.517614	1.136938	0.088072	-0.518980	1.072651	0.088347	-0.544736	0.682478	0.265680	-0.519680	0.709153	-0.212496				-0.332424	0.564271	0.040686	-0.339116	0.539590	0.008502	-0.168122	0.069713	0.065767	-0.161401	0.057379	0.120964	-0.126781	0.071391	-0.061758	0.060946	0.140805	0.045605
15054	125.450000	-0.718499	0.623532	0.099992	-0.716582	0.647258	-0.065692	-0.678509	0.861530	0.100233	-0.670752	0.857951	-0.060654	-0.531902	1.145861	-0.015925	-0.517807	1.136917	0.088181	-0.519153	1.072649	0.088460	-0.544752	0.682433	0.265667	-0.519702	0.709229	-0.212513				-0.332430	0.564263	0.040661	-0.339122	0.539582	0.008454	-0.168124	0.069703	0.065762	-0.161396	0.057378	0.120961	-0.126780	0.071396	-0.061790	0.060580	0.139306	0.047648
15055	125.458333	-0.718512	0.623499	0.099988	-0.716551	0.647203	-0.065721	-0.678595	0.861453	0.100186	-0.670803	0.857967	-0.060681	-0.532100	1.145825	-0.015749	-0.517976	1.136883	0.088262	-0.519361	1.072704	0.088651	-0.544770	0.682377	0.265649	-0.519711	0.709299	-0.212534				-0.332435	0.564271	0.040634	-0.339119	0.539590	0.008420	-0.168122	0.069706	0.065762	-0.161392	0.057381	0.120956	-0.126777	0.071411	-0.061820	0.060309	0.137862	0.049684
15056	125.466667	-0.718519	0.623464	0.099983	-0.716583	0.647183	-0.065713	-0.678681	0.861408	0.100205	-0.670908	0.857936	-0.060655	-0.532275	1.145849	-0.015665	-0.518142	1.136865	0.088341	-0.519579	1.072756	0.088832	-0.544791	0.682332	0.265635	-0.519715	0.709366	-0.212548				-0.332437	0.564271	0.040603	-0.339112	0.539594	0.008374	-0.168140	0.069680	0.065764	-0.161386	0.057383	0.120950	-0.126780	0.071416	-0.061850	0.060051	0.136457	0.051676
15057	125.475000	-0.718527	0.623438	0.099980	-0.716605	0.647147	-0.065713	-0.678797	0.861359	0.100278	-0.670976	0.857939	-0.060671	-0.532440	1.145893	-0.015615	-0.518339	1.136901	0.088441	-0.519646	1.072622	0.088655	-0.544817	0.682302	0.265625	-0.519718	0.709431	-0.212566				-0.332442	0.564270	0.040571	-0.339111	0.539598	0.008327	-0.168120	0.069711	0.065764	-0.161378	0.057384	0.120941	-0.126774	0.071433	-0.061879	0.059919	0.135073	0.053770
15058	125.483333	-0.718541	0.623416	0.099977	-0.716675	0.647134	-0.065682	-0.678850	0.861324	0.100240	-0.671041	0.857936	-0.060685	-0.532635	1.145921	-0.015514	-0.518530	1.136889	0.088522	-0.519804	1.072622	0.088706	-0.544842	0.682265	0.265614	-0.519718	0.709498	-0.212587				-0.332448	0.564266	0.040538	-0.339117	0.539591	0.008278	-0.168119	0.069708	0.065762	-0.161373	0.057386	0.120936	-0.126822	0.071495	-0.062077	0.059723	0.133821	0.055624
15059	125.491667	-0.718561	0.623387	0.099984	-0.716657	0.647089	-0.065698	-0.678936	0.861282	0.100263	-0.671171	0.857873	-0.060657	-0.532813	1.145932	-0.015425	-0.518704	1.136894	0.088597	-0.519996	1.072633	0.088806	-0.544863	0.682227	0.265602	-0.519720	0.709558	-0.212603				-0.332464	0.564267	0.040503	-0.339121	0.539580	0.008220	-0.168118	0.069712	0.065762	-0.161369	0.057388	0.120933	-0.126766	0.071454	-0.061933	0.059608	0.132715	0.057480
15060	125.500000	-0.718580	0.623368	0.099992	-0.716676	0.647063	-0.065693	-0.679020	0.861244	0.100284	-0.671244	0.857864	-0.060657	-0.532960	1.145972	-0.015367	-0.518911	1.136898	0.088631	-0.520158	1.072645	0.088853	-0.544888	0.682204	0.265592	-0.519723	0.709627	-0.212623				-0.332476	0.564267	0.040479	-0.339279	0.539397	0.008059	-0.168115	0.069719	0.065761	-0.161364	0.057383	0.120931	-0.126761	0.071467	-0.061959	0.059422	0.131502	0.059224
15061	125.508333	-0.718619	0.623349	0.099994	-0.716717	0.647042	-0.065680	-0.679139	0.861184	0.100316	-0.671302	0.857868	-0.060673	-0.533155	1.146065	-0.015384	-0.519075	1.136915	0.088695	-0.520354	1.072681	0.088957	-0.544906	0.682180	0.265585	-0.519732	0.709704	-0.212648				-0.332498	0.564265	0.040458	-0.339284	0.539370	0.007991	-0.168121	0.069715	0.065766	-0.161359	0.057387	0.120933	-0.126758	0.071472	-0.061976	0.059395	0.130624	0.060898
15062	125.516667	-0.718657	0.623334	0.099998	-0.716755	0.647024	-0.065672	-0.679215	0.861179	0.100342	-0.671383	0.857849	-0.060654	-0.533283	1.146040	-0.015251	-0.519234	1.136947	0.088760	-0.520500	1.072705	0.088983	-0.544929	0.682153	0.265574	-0.519745	0.709776	-0.212673				-0.332519	0.564263	0.040439	-0.339294	0.539341	0.007922	-0.168124	0.069706	0.065766	-0.161355	0.057385	0.120934	-0.126756	0.071480	-0.062004	0.059215	0.129766	0.062225
15063	125.525000	-0.718702	0.623320	0.099989	-0.716759	0.647007	-0.065684	-0.679302	0.861145	0.100356	-0.671453	0.857838	-0.060664	-0.533389	1.146143	-0.015307	-0.519436	1.136986	0.088840	-0.520678	1.072727	0.089060	-0.544945	0.682134	0.265561	-0.519756	0.709851	-0.212703				-0.332546	0.564256	0.040415	-0.339306	0.539315	0.007868	-0.168122	0.069708	0.065768	-0.161350	0.057389	0.120931	-0.126749	0.071485	-0.062028	0.059238	0.129129	0.063611
15064	125.533333	-0.718746	0.623301	0.099970	-0.716769	0.646992	-0.065709	-0.679388	0.861113	0.100359	-0.671501	0.857858	-0.060637	-0.533624	1.146157	-0.015177	-0.519606	1.137013	0.088898	-0.520820	1.072749	0.089075	-0.544962	0.682114	0.265550	-0.519773	0.709922	-0.212731				-0.332577	0.564247	0.040385	-0.339319	0.539285	0.007809	-0.168142	0.069686	0.065773	-0.161346	0.057383	0.120930	-0.126747	0.071494	-0.062061	0.059206	0.128559	0.064855
15065	125.541667	-0.718789	0.623284	0.099949	-0.716751	0.646958	-0.065742	-0.679493	0.861060	0.100374	-0.671578	0.857816	-0.060694	-0.533813	1.146138	-0.015071	-0.519785	1.137020	0.088930	-0.520979	1.072762	0.089111	-0.544978	0.682105	0.265538	-0.519789	0.709992	-0.212765				-0.332610	0.564228	0.040343	-0.339337	0.539257	0.007752	-0.168135	0.069706	0.065771	-0.161340	0.057394	0.120924	-0.126743	0.071503	-0.062098	0.059177	0.128064	0.066063
15066	125.550000	-0.718826	0.623257	0.099927	-0.716892	0.647000	-0.065743	-0.679555	0.861034	0.100356	-0.671646	0.857804	-0.060716	-0.533965	1.146150	-0.015041	-0.519960	1.137001	0.088947	-0.521135	1.072773	0.089139	-0.544998	0.682098	0.265531	-0.519800	0.710055	-0.212795				-0.332645	0.564216	0.040304	-0.339205	0.539231	0.007665	-0.168124	0.069722	0.065770	-0.161336	0.057394	0.120915	-0.126742	0.071518	-0.062129	0.059216	0.127709	0.067129
15067	125.558333	-0.718860	0.623235	0.099909	-0.716765	0.646920	-0.065782	-0.679649	0.861004	0.100371	-0.671707	0.857792	-0.060732	-0.534150	1.146131	-0.014966	-0.520132	1.137018	0.089016	-0.521307	1.072782	0.089178	-0.545005	0.682076	0.265513	-0.519811	0.710109	-0.212814				-0.332680	0.564191	0.040271	-0.339299	0.539216	0.007654	-0.168126	0.069727	0.065775	-0.161330	0.057398	0.120913	-0.126735	0.071530	-0.062159	0.059273	0.127465	0.068181
15068	125.566667	-0.718885	0.623215	0.099892	-0.716755	0.646900	-0.065807	-0.679704	0.860977	0.100350	-0.671769	0.857779	-0.060748	-0.534330	1.146150	-0.014910	-0.520331	1.137054	0.089096	-0.521459	1.072782	0.089212	-0.545029	0.682073	0.265521	-0.519816	0.710165	-0.212836				-0.332712	0.564176	0.040251	-0.339391	0.539194	0.007652	-0.168126	0.069728	0.065781	-0.161328	0.057400	0.120919	-0.126732	0.071541	-0.062186	0.059270	0.127293	0.069095
15069	125.575000	-0.718910	0.623187	0.099893	-0.716820	0.646889	-0.065788	-0.679817	0.860938	0.100386	-0.671813	0.857785	-0.060777	-0.534399	1.146238	-0.015051	-0.520517	1.137033	0.089142	-0.521614	1.072780	0.089248	-0.545046	0.682060	0.265520	-0.519821	0.710212	-0.212851				-0.332741	0.564156	0.040245	-0.339259	0.539175	0.007588	-0.168127	0.069728	0.065785	-0.161323	0.057395	0.120921	-0.126732	0.071552	-0.062211	0.059330	0.127233	0.070108
15070	125.583333	-0.718934	0.623170	0.099900	-0.716961	0.646917	-0.065779	-0.679859	0.860916	0.100374	-0.671891	0.857756	-0.060770	-0.534669	1.146185	-0.014871	-0.520685	1.137037	0.089197	-0.521828	1.072790	0.089396	-0.545064	0.682027	0.265505	-0.519819	0.710256	-0.212859				-0.332765	0.564143	0.040247	-0.339275	0.539163	0.007566	-0.168125	0.069721	0.065796	-0.161320	0.057395	0.120929	-0.126733	0.071560	-0.062228	0.059393	0.127228	0.070980
15071	125.591667	-0.718958	0.623148	0.099903	-0.716931	0.646867	-0.065781	-0.679931	0.860887	0.100387	-0.671949	0.857752	-0.060781	-0.534832	1.146191	-0.014853	-0.520839	1.137044	0.089252	-0.521978	1.072787	0.089432	-0.545094	0.682026	0.265525	-0.519819	0.710299	-0.212864				-0.332788	0.564146	0.040245	-0.339281	0.539144	0.007540	-0.168140	0.069710	0.065795	-0.161316	0.057397	0.120928	-0.126729	0.071568	-0.062249	0.059414	0.127295	0.071737
15072	125.600000	-0.718981	0.623125	0.099909	-0.716908	0.646810	-0.065777	-0.680060	0.860865	0.100451	-0.671996	0.857780	-0.060754	-0.534986	1.146158	-0.014786	-0.521009	1.137043	0.089333	-0.522118	1.072787	0.089466	-0.545122	0.682006	0.265525	-0.519821	0.710339	-0.212870				-0.332808	0.564143	0.040242	-0.339291	0.539131	0.007508	-0.168128	0.069720	0.065795	-0.161317	0.057391	0.120929	-0.126730	0.071580	-0.062275	0.059402	0.127337	0.072476
15073	125.608333	-0.719005	0.623108	0.099910	-0.717050	0.646844	-0.065778	-0.680107	0.860851	0.100431	-0.672071	0.857748	-0.060813	-0.535118	1.146186	-0.014807	-0.521165	1.137025	0.089323	-0.522251	1.072785	0.089488	-0.545143	0.681985	0.265515	-0.519834	0.710381	-0.212886				-0.332824	0.564148	0.040229	-0.339301	0.539126	0.007460	-0.168128	0.069725	0.065796	-0.161311	0.057397	0.120919	-0.126724	0.071589	-0.062300	0.059450	0.127483	0.073154
15074	125.616667	-0.719034	0.623094	0.099905	-0.717071	0.646821	-0.065780	-0.680173	0.860826	0.100434	-0.672124	0.857752	-0.060828	-0.535343	1.146143	-0.014658	-0.521350	1.137051	0.089346	-0.522404	1.072794	0.089524	-0.545169	0.681978	0.265520	-0.519848	0.710426	-0.212893				-0.332846	0.564157	0.040208	-0.339301	0.539117	0.007409	-0.168133	0.069733	0.065795	-0.161307	0.057398	0.120916	-0.126721	0.071602	-0.062328	0.059503	0.127644	0.073807
15075	125.625000	-0.719057	0.623073	0.099894	-0.717084	0.646803	-0.065785	-0.680240	0.860812	0.100437	-0.672189	0.857733	-0.060847	-0.535493	1.146153	-0.014628	-0.521506	1.137047	0.089415	-0.522530	1.072791	0.089542	-0.545182	0.681964	0.265515	-0.519873	0.710478	-0.212910				-0.332861	0.564155	0.040182	-0.339307	0.539107	0.007354	-0.168138	0.069732	0.065803	-0.161306	0.057406	0.120914	-0.126717	0.071619	-0.062350	0.059629	0.127884	0.074482
15076	125.633333	-0.719086	0.623058	0.099882	-0.717089	0.646784	-0.065792	-0.680304	0.860806	0.100443	-0.672203	0.857777	-0.060898	-0.535635	1.146186	-0.014608	-0.521674	1.137046	0.089457	-0.522659	1.072791	0.089562	-0.545193	0.681954	0.265518	-0.519896	0.710524	-0.212927				-0.332884	0.564147	0.040158	-0.339316	0.539078	0.007290	-0.168129	0.069745	0.065799	-0.161299	0.057403	0.120918	-0.126716	0.071625	-0.062379	0.059638	0.128097	0.075068
15077	125.641667	-0.719118	0.623046	0.099875	-0.717080	0.646769	-0.065797	-0.680366	0.860784	0.100447	-0.672248	0.857771	-0.060913	-0.535777	1.146214	-0.014580	-0.521824	1.137042	0.089486	-0.522793	1.072760	0.089566	-0.545195	0.681941	0.265507	-0.519932	0.710574	-0.212944				-0.332911	0.564139	0.040141	-0.339403	0.538982	0.007193	-0.168133	0.069749	0.065813	-0.161295	0.057406	0.120922	-0.126712	0.071636	-0.062411	0.059744	0.128376	0.075677
15078	125.650000	-0.719146	0.623037	0.099864	-0.717066	0.646763	-0.065808	-0.680437	0.860776	0.100480	-0.672324	0.857725	-0.060926	-0.535926	1.146220	-0.014534	-0.521969	1.137031	0.089528	-0.522949	1.072798	0.089661	-0.545201	0.681947	0.265515	-0.519967	0.710621	-0.212969				-0.332942	0.564121	0.040123	-0.339487	0.538865	0.007087	-0.168135	0.069747	0.065814	-0.161294	0.057410	0.120922	-0.126706	0.071642	-0.062434	0.059855	0.128715	0.076280
15079	125.658333	-0.719178	0.623029	0.099853	-0.716987	0.646702	-0.065840	-0.680531	0.860721	0.100477	-0.672374	0.857727	-0.060899	-0.536056	1.146248	-0.014498	-0.522120	1.137058	0.089583	-0.523068	1.072802	0.089689	-0.545196	0.681949	0.265514	-0.520000	0.710668	-0.212999				-0.332978	0.564109	0.040112	-0.339500	0.538822	0.007029	-0.168135	0.069747	0.065823	-0.161290	0.057407	0.120924	-0.126699	0.071655	-0.062469	0.059952	0.129072	0.076843
15080	125.666667	-0.719207	0.623021	0.099837	-0.717046	0.646744	-0.065833	-0.680544	0.860756	0.100467	-0.672373	0.857758	-0.060947	-0.536186	1.146274	-0.014460	-0.522219	1.137046	0.089612	-0.523183	1.072812	0.089718	-0.545197	0.681964	0.265518	-0.520029	0.710717	-0.213026				-0.333016	0.564097	0.040089	-0.339175	0.539379	0.007323	-0.168137	0.069745	0.065824	-0.161287	0.057406	0.120927	-0.126694	0.071662	-0.062497	0.060044	0.129483	0.077413
15081	125.675000	-0.719232	0.623011	0.099825	-0.717033	0.646741	-0.065848	-0.680598	0.860746	0.100463	-0.672455	0.857702	-0.060948	-0.536324	1.146309	-0.014434	-0.522374	1.137073	0.089664	-0.523283	1.072796	0.089712	-0.545190	0.681982	0.265516	-0.520061	0.710765	-0.213054				-0.333056	0.564073	0.040066	-0.339534	0.538751	0.006922	-0.168138	0.069747	0.065824	-0.161284	0.057405	0.120921	-0.126693	0.071672	-0.062533	0.060152	0.129965	0.077984
15082	125.683333	-0.719246	0.622998	0.099808	-0.716914	0.646677	-0.065870	-0.680649	0.860740	0.100461	-0.672483	0.857710	-0.060980	-0.536477	1.146308	-0.014364	-0.522510	1.137094	0.089691	-0.523432	1.072843	0.089795	-0.545186	0.682012	0.265520	-0.520087	0.710808	-0.213082				-0.333096	0.564057	0.040041	-0.339547	0.538727	0.006885	-0.168136	0.069751	0.065827	-0.161278	0.057411	0.120917	-0.126694	0.071683	-0.062571	0.060277	0.130477	0.078576
15083	125.691667	-0.719255	0.622990	0.099791	-0.716938	0.646660	-0.065905	-0.680716	0.860710	0.100464	-0.672542	0.857704	-0.060941	-0.536626	1.146320	-0.014305	-0.522652	1.137099	0.089735	-0.523533	1.072825	0.089775	-0.545180	0.682027	0.265520	-0.520110	0.710854	-0.213105				-0.333134	0.564040	0.040006	-0.339563	0.538709	0.006833	-0.168148	0.069751	0.065828	-0.161274	0.057412	0.120915	-0.126693	0.071703	-0.062607	0.060385	0.131051	0.079152
15084	125.700000	-0.719261	0.622979	0.099778	-0.717036	0.646718	-0.065892	-0.680747	0.860713	0.100459	-0.672586	0.857680	-0.060975	-0.536760	1.146352	-0.014278	-0.522850	1.137095	0.089744	-0.523636	1.072804	0.089757	-0.545179	0.682040	0.265521	-0.520126	0.710894	-0.213121				-0.333163	0.564030	0.039976	-0.339571	0.538691	0.006784	-0.168135	0.069768	0.065836	-0.161268	0.057420	0.120914	-0.126685	0.071717	-0.062637	0.060502	0.131659	0.079759
15085	125.708333	-0.719253	0.622960	0.099776	-0.716969	0.646649	-0.065919	-0.680780	0.860692	0.100461	-0.672625	0.857677	-0.060983	-0.536906	1.146346	-0.014250	-0.523002	1.137115	0.089784	-0.523763	1.072804	0.089764	-0.545173	0.682047	0.265516	-0.520136	0.710938	-0.213138				-0.333185	0.564017	0.039956	-0.339574	0.538672	0.006744	-0.168144	0.069758	0.065844	-0.161269	0.057420	0.120920	-0.126687	0.071731	-0.062656	0.060717	0.132357	0.080397
15086	125.716667	-0.719245	0.622944	0.099777	-0.716863	0.646563	-0.065966	-0.680848	0.860635	0.100481	-0.672639	0.857692	-0.061023	-0.537038	1.146363	-0.014231	-0.523118	1.137103	0.089792	-0.523889	1.072807	0.089774	-0.545166	0.682053	0.265520	-0.520151	0.710983	-0.213151				-0.333201	0.564007	0.039941	-0.339579	0.538653	0.006705	-0.168135	0.069770	0.065847	-0.161266	0.057417	0.120925	-0.126681	0.071738	-0.062684	0.060879	0.133067	0.081004
15087	125.725000	-0.719241	0.622939	0.099783	-0.716979	0.646624	-0.065925	-0.680881	0.860630	0.100495	-0.672693	0.857678	-0.061010	-0.537119	1.146359	-0.014244	-0.523256	1.137104	0.089813	-0.524011	1.072811	0.089785	-0.545157	0.682051	0.265514	-0.520162	0.711031	-0.213159				-0.333208	0.564000	0.039919	-0.339495	0.538628	0.006622	-0.168137	0.069764	0.065851	-0.161262	0.057412	0.120929	-0.126679	0.071747	-0.062710	0.061194	0.133904	0.081659
15088	125.733333	-0.719240	0.622935	0.099790	-0.717053	0.646668	-0.065901	-0.680898	0.860618	0.100502	-0.672744	0.857662	-0.060992	-0.537204	1.146381	-0.014257	-0.523391	1.137110	0.089822	-0.524135	1.072819	0.089791	-0.545147	0.682047	0.265503	-0.520179	0.711081	-0.213169				-0.333207	0.563996	0.039898	-0.339559	0.538618	0.006580	-0.168139	0.069761	0.065853	-0.161259	0.057411	0.120927	-0.126726	0.071814	-0.062900	0.061485	0.134731	0.082287
15089	125.741667	-0.719241	0.622928	0.099794	-0.716857	0.646510	-0.065981	-0.680951	0.860582	0.100524	-0.672770	0.857671	-0.061010	-0.537428	1.146459	-0.014246	-0.523558	1.137154	0.089862	-0.524254	1.072839	0.089803	-0.545129	0.682050	0.265498	-0.520195	0.711139	-0.213188				-0.333200	0.563999	0.039872	-0.339466	0.538609	0.006485	-0.168157	0.069738	0.065857	-0.161257	0.057411	0.120927	-0.126672	0.071774	-0.062775	0.061756	0.135730	0.082742
15090	125.750000	-0.719237	0.622922	0.099798	-0.716806	0.646475	-0.065989	-0.681014	0.860545	0.100564	-0.672797	0.857678	-0.061031	-0.537602	1.146440	-0.014159	-0.523688	1.137182	0.089884	-0.524375	1.072864	0.089813	-0.545107	0.682042	0.265477	-0.520219	0.711197	-0.213209				-0.333194	0.564001	0.039834	-0.339367	0.538603	0.006383	-0.168141	0.069761	0.065852	-0.161258	0.057403	0.120923	-0.126667	0.071782	-0.062817	0.062026	0.136830	0.083116
15091	125.758333	-0.719241	0.622917	0.099795	-0.716997	0.646613	-0.065935	-0.681032	0.860553	0.100558	-0.672859	0.857652	-0.060993	-0.537737	1.146476	-0.014129	-0.523855	1.137192	0.089892	-0.524497	1.072896	0.089836	-0.545076	0.682022	0.265444	-0.520247	0.711260	-0.213230				-0.333180	0.564002	0.039789	-0.339229	0.539187	0.006288	-0.168137	0.069770	0.065843	-0.161249	0.057413	0.120913	-0.126664	0.071796	-0.062852	0.062306	0.138114	0.083353
15092	125.766667	-0.719239	0.622904	0.099794	-0.716959	0.646586	-0.065957	-0.681058	0.860525	0.100571	-0.672893	0.857646	-0.060991	-0.537868	1.146516	-0.014114	-0.523983	1.137232	0.089892	-0.524678	1.073004	0.089996	-0.545055	0.682033	0.265440	-0.520279	0.711318	-0.213249				-0.333169	0.563995	0.039736	-0.339193	0.539173	0.006192	-0.168137	0.069770	0.065848	-0.161245	0.057415	0.120907	-0.126708	0.071860	-0.063045	0.062608	0.139537	0.083536
15093	125.775000	-0.719234	0.622885	0.099794	-0.716793	0.646487	-0.065996	-0.681147	0.860510	0.100657	-0.672907	0.857660	-0.060987	-0.537989	1.146525	-0.014098	-0.524085	1.137268	0.089910	-0.524773	1.073006	0.089980	-0.545012	0.682017	0.265415	-0.520312	0.711382	-0.213275				-0.333161	0.563982	0.039688	-0.339483	0.538596	0.005821	-0.168146	0.069765	0.065847	-0.161248	0.057416	0.120909	-0.126648	0.071820	-0.062932	0.062870	0.141154	0.083407
15094	125.783333	-0.719233	0.622870	0.099793	-0.716976	0.646616	-0.065941	-0.681208	0.860473	0.100663	-0.672940	0.857645	-0.061019	-0.538056	1.146615	-0.014170	-0.524169	1.137315	0.090034	-0.524870	1.073012	0.089973	-0.545013	0.681982	0.265495	-0.520344	0.711446	-0.213301				-0.333147	0.563962	0.039643	-0.339456	0.538571	0.005739	-0.168138	0.069780	0.065853	-0.161243	0.057419	0.120916	-0.126643	0.071840	-0.062974	0.063242	0.142875	0.083362
15095	125.791667	-0.719230	0.622856	0.099796	-0.716771	0.646478	-0.066011	-0.681215	0.860475	0.100666	-0.673003	0.857617	-0.060969	-0.538180	1.146651	-0.014138	-0.524260	1.137347	0.090076	-0.524971	1.073039	0.089999	-0.544938	0.681991	0.265370	-0.520382	0.711509	-0.213326				-0.333153	0.564009	0.039551	-0.339435	0.538542	0.005655	-0.168137	0.069780	0.065859	-0.161242	0.057417	0.120916	-0.126660	0.071884	-0.063089	0.063519	0.144687	0.083004
15096	125.800000	-0.719229	0.622846	0.099806	-0.716767	0.646475	-0.066022	-0.681254	0.860462	0.100692	-0.673043	0.857611	-0.060959	-0.538299	1.146688	-0.014107	-0.524409	1.137376	0.090123	-0.525096	1.073120	0.090097	-0.544934	0.681973	0.265461	-0.520416	0.711567	-0.213347				-0.333165	0.564058	0.039456	-0.339410	0.538507	0.005573	-0.168157	0.069748	0.065866	-0.161237	0.057420	0.120919	-0.126630	0.071882	-0.063060	0.063784	0.146610	0.082488
15097	125.808333	-0.719232	0.622847	0.099813	-0.716733	0.646468	-0.066016	-0.681330	0.860435	0.100779	-0.673065	0.857621	-0.060970	-0.538457	1.146699	-0.013997	-0.524507	1.137429	0.090136	-0.525176	1.073124	0.090084	-0.544868	0.681988	0.265331	-0.520455	0.711625	-0.213365				-0.333164	0.564050	0.039418	-0.339393	0.538481	0.005489	-0.168157	0.069753	0.065867	-0.161238	0.057411	0.120919	-0.126628	0.071898	-0.063101	0.064176	0.148636	0.082106
15098	125.816667	-0.719240	0.622853	0.099820	-0.716750	0.646471	-0.066029	-0.681328	0.860435	0.100738	-0.673121	0.857608	-0.060942	-0.538488	1.146678	-0.013969	-0.524632	1.137459	0.090155	-0.525252	1.073127	0.090068	-0.544834	0.681986	0.265305	-0.520489	0.711686	-0.213383				-0.333158	0.564036	0.039377	-0.339382	0.538464	0.005403	-0.168140	0.069769	0.065856	-0.161234	0.057419	0.120914	-0.126626	0.071923	-0.063150	0.064401	0.150549	0.081301
15099	125.825000	-0.719244	0.622851	0.099825	-0.716742	0.646447	-0.066041	-0.681382	0.860411	0.100770	-0.673163	0.857610	-0.060933	-0.538629	1.146816	-0.014011	-0.524718	1.137492	0.090184	-0.525342	1.073182	0.090125	-0.544808	0.682001	0.265291	-0.520531	0.711745	-0.213400				-0.333167	0.564036	0.039332	-0.339234	0.538657	0.005403	-0.168150	0.069759	0.065849	-0.161234	0.057419	0.120909	-0.126619	0.071947	-0.063206	0.064752	0.152567	0.080526
15100	125.833333	-0.719251	0.622848	0.099833	-0.716681	0.646408	-0.066053	-0.681409	0.860410	0.100780	-0.673206	0.857608	-0.060926	-0.538807	1.146787	-0.013820	-0.524794	1.137542	0.090235	-0.525429	1.073237	0.090186	-0.544787	0.682015	0.265277	-0.520571	0.711804	-0.213410				-0.333178	0.564028	0.039290	-0.339357	0.538429	0.005225	-0.168139	0.069769	0.065845	-0.161230	0.057419	0.120901	-0.126617	0.071972	-0.063274	0.065035	0.154566	0.079539
15101	125.841667	-0.719255	0.622839	0.099837	-0.716822	0.646495	-0.066026	-0.681467	0.860365	0.100813	-0.673242	0.857607	-0.060920	-0.538831	1.146820	-0.013819	-0.524877	1.137559	0.090233	-0.525484	1.073265	0.090193	-0.544766	0.682021	0.265262	-0.520620	0.711866	-0.213418				-0.333180	0.564020	0.039240	-0.339126	0.538636	0.005197	-0.168147	0.069757	0.065845	-0.161231	0.057417	0.120896	-0.126618	0.071997	-0.063330	0.065294	0.156451	0.078481
15102	125.850000	-0.719260	0.622825	0.099846	-0.716803	0.646448	-0.066025	-0.681479	0.860363	0.100817	-0.673279	0.857607	-0.060912	-0.538847	1.146848	-0.013813	-0.524936	1.137624	0.090311	-0.525548	1.073320	0.090229	-0.544748	0.682033	0.265257	-0.520668	0.711933	-0.213429				-0.333196	0.564004	0.039203	-0.338892	0.538828	0.005172	-0.168138	0.069764	0.065849	-0.161229	0.057419	0.120893	-0.126617	0.072021	-0.063386	0.065538	0.158280	0.077303
15103	125.858333	-0.719263	0.622807	0.099856	-0.716766	0.646422	-0.066052	-0.681507	0.860335	0.100829	-0.673317	0.857601	-0.060904	-0.538957	1.146961	-0.013785	-0.524983	1.137663	0.090347	-0.525611	1.073356	0.090262	-0.544734	0.682037	0.265253	-0.520732	0.712001	-0.213437				-0.333215	0.563993	0.039160	-0.338957	0.538782	0.005069	-0.168150	0.069757	0.065852	-0.161231	0.057415	0.120901	-0.126611	0.072053	-0.063445	0.065765	0.160004	0.075996
15104	125.866667	-0.719271	0.622795	0.099868	-0.716770	0.646412	-0.066055	-0.681556	0.860319	0.100857	-0.673339	0.857629	-0.060851	-0.539039	1.147069	-0.013773	-0.524993	1.137701	0.090433	-0.525673	1.073424	0.090312	-0.544724	0.682040	0.265249	-0.520808	0.712069	-0.213448				-0.333236	0.563978	0.039125	-0.338862	0.538766	0.004958	-0.168158	0.069742	0.065860	-0.161232	0.057412	0.120907	-0.126611	0.072079	-0.063498	0.066146	0.161638	0.074643
15105	125.875000	-0.719282	0.622785	0.099882	-0.716824	0.646446	-0.066041	-0.681611	0.860267	0.100871	-0.673393	0.857595	-0.060888	-0.539090	1.147129	-0.013715	-0.525052	1.137755	0.090456	-0.525730	1.073485	0.090351	-0.544710	0.682039	0.265243	-0.520887	0.712131	-0.213461				-0.333251	0.563966	0.039097	-0.339120	0.538557	0.004626	-0.168149	0.069756	0.065862	-0.161227	0.057415	0.120907	-0.126607	0.072107	-0.063546	0.066337	0.163062	0.072968
15106	125.883333	-0.719295	0.622777	0.099894	-0.716927	0.646511	-0.066020	-0.681640	0.860287	0.100889	-0.673429	0.857595	-0.060880	-0.539157	1.147188	-0.013631	-0.525074	1.137804	0.090455	-0.525793	1.073549	0.090384	-0.544697	0.682038	0.265231	-0.520971	0.712194	-0.213483				-0.333274	0.563966	0.039061	-0.339095	0.538731	0.004432	-0.168148	0.069760	0.065855	-0.161227	0.057412	0.120908	-0.126601	0.072137	-0.063601	0.066590	0.164403	0.071137
15107	125.891667	-0.719310	0.622770	0.099907	-0.716799	0.646399	-0.066079	-0.681684	0.860278	0.100903	-0.673475	0.857593	-0.060875	-0.539175	1.147277	-0.013607	-0.525085	1.137882	0.090548	-0.525877	1.073616	0.090463	-0.544688	0.682039	0.265218	-0.521069	0.712251	-0.213512				-0.333299	0.563968	0.039020	-0.339081	0.538695	0.004299	-0.168145	0.069763	0.065855	-0.161227	0.057418	0.120904	-0.126658	0.072220	-0.063833	0.066831	0.165555	0.069021
15108	125.900000	-0.719321	0.622758	0.099911	-0.716920	0.646445	-0.066088	-0.681751	0.860231	0.100952	-0.673524	0.857576	-0.060902	-0.539199	1.147352	-0.013552	-0.525073	1.137920	0.090567	-0.525933	1.073673	0.090485	-0.544682	0.682041	0.265202	-0.521166	0.712300	-0.213540				-0.333324	0.563966	0.038969	-0.339167	0.538627	0.004146	-0.168164	0.069742	0.065855	-0.161226	0.057420	0.120898	-0.126610	0.072215	-0.063769	0.066974	0.166475	0.066747
15109	125.908333	-0.719331	0.622745	0.099927	-0.716969	0.646497	-0.066051	-0.681763	0.860236	0.100921	-0.673557	0.857607	-0.060876	-0.539205	1.147423	-0.013523	-0.525100	1.137983	0.090587	-0.525984	1.073725	0.090502	-0.544674	0.682038	0.265181	-0.521270	0.712348	-0.213579				-0.333346	0.563963	0.038924	-0.339046	0.538607	0.004017	-0.168145	0.069767	0.065851	-0.161225	0.057425	0.120895	-0.126607	0.072263	-0.063871	0.067287	0.167207	0.064258
15110	125.916667	-0.719348	0.622735	0.099940	-0.716959	0.646425	-0.066104	-0.681802	0.860217	0.100937	-0.673624	0.857569	-0.060891	-0.539208	1.147494	-0.013496	-0.525118	1.138036	0.090590	-0.526035	1.073775	0.090516	-0.544671	0.682029	0.265159	-0.521378	0.712392	-0.213617				-0.333368	0.563953	0.038871	-0.338860	0.538589	0.003865	-0.168150	0.069767	0.065851	-0.161225	0.057423	0.120893	-0.126614	0.072307	-0.063973	0.067444	0.167898	0.061378
15111	125.925000	-0.719356	0.622702	0.099960	-0.716983	0.646416	-0.066106	-0.681840	0.860201	0.100958	-0.673673	0.857575	-0.060831	-0.539206	1.147570	-0.013468	-0.525103	1.138093	0.090659	-0.526084	1.073811	0.090535	-0.544666	0.682019	0.265139	-0.521492	0.712424	-0.213657				-0.333380	0.563942	0.038828	-0.338854	0.538591	0.003711	-0.168148	0.069766	0.065856	-0.161223	0.057418	0.120895	-0.126613	0.072357	-0.064071	0.067376	0.168368	0.058051
15112	125.933333	-0.719366	0.622683	0.099987	-0.717053	0.646424	-0.066081	-0.681906	0.860189	0.101001	-0.673731	0.857556	-0.060797	-0.539208	1.147596	-0.013412	-0.525111	1.138139	0.090677	-0.526131	1.073847	0.090550	-0.544664	0.681994	0.265114	-0.521607	0.712460	-0.213700				-0.333393	0.563936	0.038772	-0.339018	0.538403	0.003507	-0.168146	0.069761	0.065854	-0.161222	0.057416	0.120895	-0.126614	0.072397	-0.064172	0.067513	0.168679	0.054781
15113	125.941667	-0.719377	0.622661	0.100015	-0.717070	0.646398	-0.066081	-0.681920	0.860155	0.101012	-0.673734	0.857579	-0.060842	-0.539213	1.147655	-0.013399	-0.525117	1.138158	0.090706	-0.526178	1.073872	0.090565	-0.544659	0.681976	0.265093	-0.521726	0.712493	-0.213741				-0.333408	0.563928	0.038726	-0.338996	0.538368	0.003348	-0.168145	0.069763	0.065861	-0.161220	0.057416	0.120902	-0.126608	0.072448	-0.064269	0.067595	0.168887	0.051223
15114	125.950000	-0.719388	0.622635	0.100043	-0.717088	0.646378	-0.066084	-0.681935	0.860126	0.101025	-0.673811	0.857534	-0.060846	-0.539232	1.147700	-0.013363	-0.525128	1.138182	0.090731	-0.526223	1.073899	0.090580	-0.544649	0.681942	0.265066	-0.521855	0.712521	-0.213781				-0.333423	0.563922	0.038667	-0.339018	0.538508	0.002998	-0.168163	0.069739	0.065869	-0.161218	0.057413	0.120904	-0.126609	0.072492	-0.064366	0.067892	0.168971	0.047651
15115	125.958333	-0.719407	0.622620	0.100077	-0.717142	0.646375	-0.066059	-0.682009	0.860089	0.101083	-0.673857	0.857531	-0.060834	-0.539235	1.147751	-0.013364	-0.525169	1.138201	0.090705	-0.526270	1.073915	0.090592	-0.544637	0.681907	0.265038	-0.521987	0.712555	-0.213826				-0.333438	0.563925	0.038611	-0.338971	0.538387	0.002905	-0.168162	0.069741	0.065866	-0.161220	0.057418	0.120905	-0.126603	0.072536	-0.064467	0.068237	0.169248	0.043695
15116	125.966667	-0.719419	0.622609	0.100107	-0.717193	0.646372	-0.066042	-0.682011	0.860112	0.101094	-0.673931	0.857513	-0.060785	-0.539290	1.147743	-0.013265	-0.525184	1.138220	0.090766	-0.526320	1.073932	0.090605	-0.544625	0.681869	0.265009	-0.522124	0.712583	-0.213871				-0.333451	0.563932	0.038548	-0.338978	0.538446	0.002626	-0.168145	0.069760	0.065859	-0.161195	0.057478	0.121032	-0.126597	0.072577	-0.064557	0.068578	0.169279	0.039786
15117	125.975000	-0.719440	0.622593	0.100138	-0.717247	0.646360	-0.066031	-0.682043	0.860084	0.101137	-0.673977	0.857516	-0.060772	-0.539284	1.147805	-0.013319	-0.525201	1.138224	0.090783	-0.526369	1.073941	0.090619	-0.544607	0.681838	0.264981	-0.522267	0.712610	-0.213918				-0.333469	0.563936	0.038472	-0.338812	0.538450	0.002417	-0.168163	0.069735	0.065857	-0.161190	0.057484	0.121026	-0.126594	0.072618	-0.064651	0.069024	0.169286	0.035851
15118	125.983333	-0.719455	0.622577	0.100170	-0.717289	0.646354	-0.066025	-0.682044	0.860078	0.101146	-0.674020	0.857523	-0.060761	-0.539355	1.147801	-0.013249	-0.525230	1.138236	0.090800	-0.526416	1.073942	0.090634	-0.544586	0.681802	0.264952	-0.522414	0.712641	-0.213969				-0.333482	0.563940	0.038395	-0.338790	0.538426	0.002226	-0.168163	0.069734	0.065849	-0.161194	0.057479	0.121023	-0.126586	0.072657	-0.064744	0.069451	0.169267	0.031848
15119	125.991667	-0.719459	0.622553	0.100195	-0.717312	0.646337	-0.066014	-0.682051	0.860063	0.101179	-0.674051	0.857557	-0.060699	-0.539384	1.147821	-0.013250	-0.525309	1.138232	0.090767	-0.526469	1.073935	0.090655	-0.544560	0.681764	0.264921	-0.522564	0.712673	-0.214018				-0.333498	0.563934	0.038314	-0.338930	0.538252	0.001950	-0.168204	0.069800	0.065746	-0.161194	0.057481	0.121020	-0.126572	0.072689	-0.064848	0.070137	0.169121	0.028152
15120	126.000000	-0.719469	0.622524	0.100226	-0.717349	0.646323	-0.066004	-0.682052	0.860047	0.101213	-0.674107	0.857532	-0.060724	-0.539421	1.147834	-0.013253	-0.525311	1.138220	0.090850	-0.526497	1.073930	0.090666	-0.544529	0.681728	0.264895	-0.522715	0.712709	-0.214068				-0.333509	0.563927	0.038239	-0.338909	0.538212	0.001754	-0.168197	0.069809	0.065742	-0.161195	0.057476	0.121021	-0.126556	0.072730	-0.064956	0.070794	0.168900	0.024507
15121	126.008333	-0.719478	0.622507	0.100255	-0.717394	0.646318	-0.065992	-0.682051	0.860036	0.101253	-0.674133	0.857551	-0.060715	-0.539523	1.147809	-0.013167	-0.525376	1.138199	0.090900	-0.526551	1.073926	0.090696	-0.544488	0.681699	0.264869	-0.522864	0.712748	-0.214122				-0.333525	0.563919	0.038159	-0.338885	0.538189	0.001554	-0.168200	0.069805	0.065746	-0.161199	0.057474	0.121021	-0.126540	0.072775	-0.065061	0.071530	0.168691	0.021011
15122	126.016667	-0.719490	0.622490	0.100293	-0.717364	0.646277	-0.065979	-0.682051	0.860026	0.101292	-0.674179	0.857578	-0.060636	-0.539568	1.147822	-0.013190	-0.525492	1.138199	0.090873	-0.526586	1.073904	0.090716	-0.544443	0.681668	0.264843	-0.523012	0.712787	-0.214174				-0.333536	0.563919	0.038079	-0.338864	0.538157	0.001344	-0.168200	0.069802	0.065746	-0.161198	0.057477	0.121021	-0.126527	0.072817	-0.065166	0.072324	0.168398	0.017657
15123	126.025000	-0.719499	0.622479	0.100326	-0.717470	0.646308	-0.065950	-0.682045	0.860019	0.101331	-0.674226	0.857558	-0.060654	-0.539670	1.147820	-0.013126	-0.525496	1.138174	0.090968	-0.526623	1.073884	0.090736	-0.544387	0.681642	0.264815	-0.523154	0.712834	-0.214230				-0.333554	0.563918	0.037989	-0.338884	0.538277	0.000993	-0.168208	0.069789	0.065747	-0.161200	0.057477	0.121021	-0.126502	0.072865	-0.065282	0.073165	0.168053	0.014587
15124	126.033333	-0.719516	0.622476	0.100368	-0.717520	0.646318	-0.065931	-0.682035	0.860015	0.101374	-0.674270	0.857572	-0.060632	-0.539732	1.147825	-0.013126	-0.525558	1.138147	0.091007	-0.526657	1.073865	0.090751	-0.544324	0.681626	0.264784	-0.523301	0.712885	-0.214286				-0.333601	0.564065	0.037758	-0.338726	0.538269	0.000769	-0.168202	0.069793	0.065734	-0.161199	0.057476	0.121016	-0.126479	0.072908	-0.065400	0.073968	0.167658	0.011940
15125	126.041667	-0.719532	0.622483	0.100411	-0.717566	0.646319	-0.065902	-0.682029	0.860017	0.101416	-0.674305	0.857602	-0.060582	-0.539818	1.147827	-0.013100	-0.525610	1.138131	0.091032	-0.526689	1.073853	0.090767	-0.544253	0.681613	0.264756	-0.523438	0.712931	-0.214333				-0.333622	0.564062	0.037656	-0.338724	0.538212	0.000562	-0.168197	0.069792	0.065723	-0.161195	0.057478	0.121005	-0.126456	0.072955	-0.065529	0.074630	0.167206	0.009781
15126	126.050000	-0.719544	0.622485	0.100452	-0.717599	0.646316	-0.065869	-0.682019	0.860017	0.101458	-0.674341	0.857632	-0.060536	-0.539909	1.147832	-0.013078	-0.525700	1.138113	0.091000	-0.526724	1.073837	0.090780	-0.544171	0.681610	0.264734	-0.523575	0.712986	-0.214382				-0.333645	0.564052	0.037535	-0.338864	0.538003	0.000251	-0.168195	0.069783	0.065710	-0.161198	0.057484	0.120991	-0.126422	0.073000	-0.065658	0.075217	0.166758	0.008052
15127	126.058333	-0.719547	0.622483	0.100497	-0.717607	0.646309	-0.065843	-0.682008	0.860023	0.101507	-0.674385	0.857630	-0.060531	-0.540012	1.147839	-0.013036	-0.525742	1.138097	0.091042	-0.526760	1.073833	0.090790	-0.544086	0.681605	0.264710	-0.523705	0.713043	-0.214428				-0.333677	0.564025	0.037417	-0.338894	0.537921	0.000060	-0.168196	0.069775	0.065702	-0.161197	0.057482	0.120983	-0.126388	0.073044	-0.065777	0.075486	0.166262	0.006831
15128	126.066667	-0.719558	0.622477	0.100539	-0.717674	0.646327	-0.065810	-0.681996	0.860024	0.101554	-0.674436	0.857627	-0.060524	-0.540131	1.147827	-0.012959	-0.525820	1.138075	0.091023	-0.526786	1.073826	0.090801	-0.543990	0.681611	0.264693	-0.523834	0.713099	-0.214473				-0.333713	0.563978	0.037298	-0.338920	0.537829	-0.000130	-0.168199	0.069769	0.065694	-0.161200	0.057485	0.120974	-0.126357	0.073084	-0.065898	0.075649	0.165847	0.006066
15129	126.075000	-0.719557	0.622467	0.100583	-0.717742	0.646389	-0.065733	-0.681985	0.860027	0.101604	-0.674466	0.857667	-0.060452	-0.540219	1.147844	-0.012936	-0.525857	1.138091	0.091105	-0.526840	1.073827	0.090840	-0.543892	0.681624	0.264684	-0.523958	0.713152	-0.214517				-0.333759	0.563942	0.037161	-0.338822	0.537771	-0.000325	-0.168214	0.069734	0.065691	-0.161199	0.057475	0.120967	-0.126318	0.073124	-0.066021	0.075618	0.165547	0.005790
15130	126.083333	-0.719558	0.622456	0.100630	-0.717776	0.646388	-0.065700	-0.681973	0.859996	0.101645	-0.674508	0.857676	-0.060419	-0.540342	1.147839	-0.012854	-0.525928	1.138085	0.091072	-0.526886	1.073834	0.090877	-0.543788	0.681638	0.264675	-0.524077	0.713205	-0.214560				-0.333805	0.563908	0.037030	-0.338997	0.537563	-0.000572	-0.168217	0.069724	0.065686	-0.161200	0.057470	0.120961	-0.126278	0.073171	-0.066142	0.075463	0.165358	0.005896
15131	126.091667	-0.719556	0.622455	0.100676	-0.717948	0.646449	-0.065652	-0.681963	0.860034	0.101711	-0.674537	0.857704	-0.060405	-0.540392	1.147876	-0.012887	-0.525980	1.138080	0.091099	-0.526899	1.073826	0.090857	-0.543671	0.681656	0.264665	-0.524192	0.713256	-0.214599				-0.333848	0.563877	0.036895	-0.339024	0.537490	-0.000738	-0.168199	0.069745	0.065680	-0.161202	0.057473	0.120964	-0.126243	0.073207	-0.066268	0.075219	0.165279	0.006410
15132	126.100000	-0.719553	0.622447	0.100722	-0.718008	0.646458	-0.065611	-0.681930	0.860033	0.101752	-0.674608	0.857692	-0.060354	-0.540473	1.147888	-0.012871	-0.525996	1.138087	0.091102	-0.526905	1.073820	0.090833	-0.543548	0.681675	0.264656	-0.524304	0.713308	-0.214643				-0.333886	0.563850	0.036758	-0.339048	0.537421	-0.000906	-0.168199	0.069740	0.065667	-0.161203	0.057474	0.120959	-0.126201	0.073242	-0.066396	0.074875	0.165219	0.007068
15133	126.108333	-0.719554	0.622444	0.100778	-0.717990	0.646432	-0.065581	-0.681949	0.860037	0.101841	-0.674679	0.857690	-0.060301	-0.540589	1.147877	-0.012803	-0.526028	1.138095	0.091122	-0.526938	1.073831	0.090862	-0.543426	0.681705	0.264645	-0.524415	0.713355	-0.214682				-0.333926	0.563832	0.036622	-0.339087	0.537440	-0.001154	-0.168207	0.069716	0.065655	-0.161204	0.057473	0.120947	-0.126152	0.073284	-0.066531	0.074573	0.165277	0.007896
15134	126.116667	-0.719552	0.622450	0.100825	-0.718090	0.646461	-0.065542	-0.681941	0.860048	0.101875	-0.674718	0.857709	-0.060284	-0.540625	1.147912	-0.012861	-0.526056	1.138108	0.091123	-0.526968	1.073848	0.090892	-0.543297	0.681725	0.264628	-0.524528	0.713406	-0.214729				-0.333955	0.563824	0.036484	-0.339124	0.537475	-0.001396	-0.168196	0.069723	0.065642	-0.161205	0.057479	0.120939	-0.126098	0.073322	-0.066668	0.074310	0.165387	0.008761
15135	126.125000	-0.719547	0.622441	0.100882	-0.718070	0.646404	-0.065525	-0.681935	0.860043	0.101952	-0.674809	0.857697	-0.060208	-0.540758	1.147886	-0.012788	-0.526070	1.138104	0.091112	-0.526962	1.073845	0.090859	-0.543164	0.681758	0.264619	-0.524649	0.713444	-0.214770				-0.333991	0.563882	0.036279	-0.339086	0.537404	-0.001622	-0.168218	0.069679	0.065630	-0.161203	0.057477	0.120924	-0.126028	0.073355	-0.066807	0.074063	0.165493	0.009634
15136	126.133333	-0.719545	0.622439	0.100946	-0.718060	0.646353	-0.065507	-0.681949	0.860015	0.101998	-0.674836	0.857719	-0.060206	-0.540783	1.147907	-0.012856	-0.526090	1.138108	0.091117	-0.526983	1.073857	0.090887	-0.543033	0.681783	0.264607	-0.524774	0.713488	-0.214816				-0.334024	0.563935	0.036067	-0.339178	0.537286	-0.001829	-0.168216	0.069658	0.065614	-0.161204	0.057478	0.120909	-0.125977	0.073382	-0.066967	0.073811	0.165583	0.010505
15137	126.141667	-0.719535	0.622428	0.101011	-0.718233	0.646436	-0.065417	-0.681943	0.860028	0.102093	-0.674925	0.857702	-0.060125	-0.540873	1.147886	-0.012831	-0.526056	1.138104	0.091159	-0.526980	1.073861	0.090879	-0.542898	0.681799	0.264592	-0.524896	0.713526	-0.214861				-0.334044	0.563906	0.035922	-0.339117	0.537295	-0.001961	-0.168219	0.069646	0.065597	-0.161205	0.057470	0.120898	-0.125909	0.073430	-0.067130	0.073503	0.165620	0.011360
15138	126.150000	-0.719527	0.622415	0.101081	-0.718287	0.646426	-0.065369	-0.681921	0.860040	0.102124	-0.674989	0.857700	-0.060082	-0.540965	1.147860	-0.012800	-0.526059	1.138106	0.091147	-0.526974	1.073861	0.090874	-0.542758	0.681808	0.264576	-0.525026	0.713558	-0.214897				-0.334066	0.563880	0.035774	-0.339201	0.537154	-0.002189	-0.168221	0.069633	0.065585	-0.161207	0.057467	0.120885	-0.125851	0.073471	-0.067308	0.073139	0.165587	0.012232
15139	126.158333	-0.719525	0.622403	0.101154	-0.718335	0.646417	-0.065322	-0.681930	0.860011	0.102223	-0.675048	0.857701	-0.060038	-0.541027	1.147846	-0.012812	-0.526048	1.138109	0.091135	-0.526967	1.073856	0.090867	-0.542615	0.681823	0.264569	-0.525164	0.713597	-0.214941				-0.334089	0.563858	0.035625	-0.339213	0.537094	-0.002378	-0.168220	0.069622	0.065575	-0.161205	0.057467	0.120874	-0.125785	0.073531	-0.067476	0.072604	0.165408	0.013363
15140	126.166667	-0.719522	0.622388	0.101226	-0.718384	0.646410	-0.065276	-0.681908	0.860018	0.102258	-0.675114	0.857700	-0.059989	-0.541032	1.147859	-0.012899	-0.526086	1.138105	0.091042	-0.526947	1.073853	0.090850	-0.542469	0.681820	0.264551	-0.525307	0.713630	-0.214976				-0.334110	0.563842	0.035465	-0.339224	0.537028	-0.002568	-0.168218	0.069613	0.065567	-0.161210	0.057466	0.120872	-0.125720	0.073578	-0.067633	0.072124	0.165264	0.014484
15141	126.175000	-0.719531	0.622375	0.101299	-0.718430	0.646400	-0.065231	-0.681900	0.860026	0.102331	-0.675188	0.857704	-0.059936	-0.541093	1.147844	-0.012913	-0.526063	1.138099	0.091036	-0.526934	1.073853	0.090835	-0.542324	0.681823	0.264539	-0.525455	0.713663	-0.215017				-0.334138	0.563833	0.035302	-0.339108	0.537000	-0.002766	-0.168217	0.069597	0.065548	-0.161209	0.057470	0.120854	-0.125659	0.073618	-0.067786	0.071453	0.165045	0.015771
15142	126.183333	-0.719540	0.622363	0.101368	-0.718486	0.646404	-0.065184	-0.681894	0.860037	0.102409	-0.675249	0.857745	-0.059836	-0.541167	1.147814	-0.012904	-0.526035	1.138096	0.091017	-0.526916	1.073848	0.090819	-0.542178	0.681818	0.264514	-0.525611	0.713690	-0.215057				-0.334168	0.563825	0.035121	-0.339269	0.536836	-0.003022	-0.168215	0.069591	0.065533	-0.161207	0.057474	0.120843	-0.125589	0.073656	-0.067937	0.070776	0.164786	0.017255
15143	126.191667	-0.719548	0.622351	0.101442	-0.718564	0.646407	-0.065127	-0.681899	0.860006	0.102503	-0.675326	0.857736	-0.059804	-0.541213	1.147763	-0.012926	-0.526013	1.138101	0.090979	-0.526928	1.073907	0.090913	-0.542027	0.681812	0.264491	-0.525770	0.713718	-0.215101				-0.334201	0.563832	0.034932	-0.339294	0.536879	-0.003286	-0.168214	0.069580	0.065516	-0.161208	0.057474	0.120829	-0.125509	0.073682	-0.068083	0.070056	0.164446	0.018953
15144	126.200000	-0.719560	0.622340	0.101517	-0.718647	0.646406	-0.065072	-0.681906	0.860049	0.102592	-0.675383	0.857747	-0.059764	-0.541262	1.147737	-0.012958	-0.525995	1.138087	0.090953	-0.526942	1.073962	0.091012	-0.541877	0.681809	0.264469	-0.525935	0.713742	-0.215144				-0.334233	0.563825	0.034738	-0.339332	0.536919	-0.003565	-0.168214	0.069560	0.065497	-0.161207	0.057477	0.120819	-0.125424	0.073715	-0.068237	0.069386	0.164043	0.020881
15145	126.208333	-0.719572	0.622317	0.101592	-0.718715	0.646390	-0.065025	-0.681850	0.860030	0.102644	-0.675476	0.857755	-0.059687	-0.541289	1.147689	-0.012998	-0.525950	1.138069	0.090911	-0.526898	1.073938	0.090997	-0.541720	0.681816	0.264454	-0.526115	0.713766	-0.215203				-0.334277	0.563868	0.034470	-0.339349	0.536869	-0.003760	-0.168216	0.069544	0.065484	-0.161208	0.057468	0.120803	-0.125338	0.073732	-0.068386	0.068588	0.163462	0.022977
15146	126.216667	-0.719583	0.622289	0.101674	-0.718789	0.646371	-0.064977	-0.681841	0.860031	0.102722	-0.675593	0.857718	-0.059611	-0.541372	1.147600	-0.012953	-0.525905	1.138029	0.090868	-0.526851	1.073907	0.090986	-0.541563	0.681811	0.264435	-0.526303	0.713783	-0.215253				-0.334326	0.563905	0.034215	-0.339373	0.536824	-0.003963	-0.168217	0.069528	0.065467	-0.161207	0.057461	0.120792	-0.125249	0.073753	-0.068529	0.067743	0.162778	0.025246
15147	126.225000	-0.719593	0.622270	0.101765	-0.718869	0.646350	-0.064917	-0.681872	0.860049	0.102837	-0.675655	0.857742	-0.059569	-0.541411	1.147497	-0.012933	-0.525880	1.137990	0.090854	-0.526789	1.073863	0.090973	-0.541402	0.681799	0.264409	-0.526498	0.713804	-0.215308				-0.334369	0.563875	0.034030	-0.339350	0.536756	-0.004200	-0.168202	0.069485	0.065491	-0.161210	0.057459	0.120778	-0.125156	0.073795	-0.068672	0.066914	0.161960	0.027695
15148	126.233333	-0.719593	0.622242	0.101856	-0.719059	0.646380	-0.064851	-0.681854	0.860055	0.102916	-0.675765	0.857705	-0.059546	-0.541457	1.147458	-0.012980	-0.525828	1.137931	0.090823	-0.526718	1.073809	0.090961	-0.541235	0.681784	0.264379	-0.526692	0.713816	-0.215353				-0.334418	0.563844	0.033838	-0.339317	0.536775	-0.004338	-0.168177	0.069435	0.065543	-0.161214	0.057459	0.120766	-0.125142	0.073856	-0.068694	0.065976	0.160945	0.030164
15149	126.241667	-0.719603	0.622225	0.101948	-0.719147	0.646360	-0.064784	-0.681856	0.860055	0.103029	-0.675841	0.857750	-0.059444	-0.541496	1.147389	-0.013000	-0.525805	1.137867	0.090771	-0.526644	1.073706	0.090883	-0.541063	0.681771	0.264357	-0.526886	0.713838	-0.215407				-0.334466	0.563822	0.033632	-0.339504	0.536619	-0.004608	-0.168173	0.069428	0.065532	-0.161242	0.057458	0.120690	-0.124984	0.073887	-0.068976	0.065156	0.159761	0.032775
15150	126.250000	-0.719609	0.622212	0.102043	-0.719232	0.646348	-0.064716	-0.681853	0.860057	0.103136	-0.675925	0.857764	-0.059389	-0.541541	1.147309	-0.013008	-0.525770	1.137805	0.090743	-0.526591	1.073643	0.090879	-0.540888	0.681756	0.264327	-0.527087	0.713856	-0.215463				-0.334523	0.563812	0.033411	-0.339551	0.536584	-0.004798	-0.168175	0.069412	0.065514	-0.161246	0.057417	0.120616	-0.124902	0.073934	-0.069124	0.064402	0.158399	0.035459
15151	126.258333	-0.719613	0.622216	0.102134	-0.719257	0.646313	-0.064607	-0.681782	0.860070	0.103179	-0.675994	0.857795	-0.059329	-0.541576	1.147249	-0.013034	-0.525712	1.137743	0.090748	-0.526529	1.073571	0.090843	-0.540708	0.681744	0.264295	-0.527299	0.713867	-0.215521				-0.334592	0.563861	0.033102	-0.339626	0.536639	-0.005077	-0.168171	0.069395	0.065500	-0.161238	0.057410	0.120600	-0.124829	0.073976	-0.069282	0.063616	0.156880	0.038088
15152	126.266667	-0.719622	0.622210	0.102221	-0.719435	0.646347	-0.064561	-0.681745	0.860101	0.103250	-0.676118	0.857775	-0.059228	-0.541605	1.147203	-0.013055	-0.525677	1.137689	0.090709	-0.526471	1.073565	0.090839	-0.540525	0.681741	0.264262	-0.527517	0.713877	-0.215584				-0.334662	0.563906	0.032780	-0.339569	0.536720	-0.005378	-0.168174	0.069383	0.065482	-0.161238	0.057411	0.120583	-0.124756	0.074019	-0.069432	0.063031	0.155409	0.040625
15153	126.275000	-0.719631	0.622218	0.102308	-0.719509	0.646341	-0.064499	-0.681711	0.860117	0.103343	-0.676202	0.857790	-0.059170	-0.541644	1.147160	-0.013073	-0.525610	1.137645	0.090689	-0.526415	1.073458	0.090772	-0.540338	0.681745	0.264233	-0.527741	0.713893	-0.215646				-0.334723	0.563870	0.032532	-0.339723	0.536650	-0.005593	-0.168175	0.069371	0.065466	-0.161242	0.057409	0.120568	-0.124783	0.074070	-0.069436	0.062360	0.153821	0.042996
15154	126.283333	-0.719642	0.622218	0.102383	-0.719583	0.646339	-0.064436	-0.681713	0.860111	0.103461	-0.676269	0.857836	-0.059063	-0.541675	1.147093	-0.013015	-0.525595	1.137588	0.090642	-0.526362	1.073419	0.090747	-0.540147	0.681743	0.264197	-0.527962	0.713916	-0.215720				-0.334783	0.563826	0.032301	-0.339880	0.536574	-0.005806	-0.168173	0.069355	0.065447	-0.161240	0.057407	0.120553	-0.124720	0.074104	-0.069576	0.061847	0.152261	0.045367
15155	126.291667	-0.719651	0.622223	0.102471	-0.719651	0.646332	-0.064379	-0.681631	0.860161	0.103519	-0.676362	0.857821	-0.059044	-0.541709	1.147053	-0.013030	-0.525558	1.137541	0.090617	-0.526258	1.073314	0.090602	-0.539943	0.681755	0.264164	-0.528179	0.713932	-0.215789				-0.334832	0.563796	0.032062	-0.339955	0.536575	-0.006001	-0.168180	0.069329	0.065431	-0.161245	0.057403	0.120539	-0.124655	0.074137	-0.069699	0.061371	0.150741	0.047662
15156	126.300000	-0.719669	0.622227	0.102546	-0.719818	0.646375	-0.064312	-0.681584	0.860191	0.103607	-0.676446	0.857839	-0.058980	-0.541749	1.147032	-0.013034	-0.525513	1.137500	0.090603	-0.526171	1.073214	0.090471	-0.539738	0.681769	0.264129	-0.528407	0.713942	-0.215860				-0.334881	0.563765	0.031828	-0.340032	0.536583	-0.006197	-0.168182	0.069313	0.065405	-0.161252	0.057397	0.120528	-0.124600	0.074169	-0.069819	0.060981	0.149313	0.049886
15157	126.308333	-0.719676	0.622236	0.102624	-0.719762	0.646309	-0.064268	-0.681545	0.860212	0.103694	-0.676526	0.857853	-0.058919	-0.541784	1.147035	-0.013061	-0.525477	1.137463	0.090592	-0.526127	1.073171	0.090443	-0.539521	0.681791	0.264098	-0.528642	0.713968	-0.215928				-0.334935	0.563802	0.031521	-0.340094	0.536581	-0.006374	-0.168180	0.069308	0.065393	-0.161252	0.057404	0.120513	-0.124540	0.074207	-0.069931	0.060705	0.148016	0.052030
15158	126.316667	-0.719685	0.622241	0.102698	-0.719809	0.646291	-0.064216	-0.681498	0.860248	0.103779	-0.676574	0.857916	-0.058863	-0.541826	1.147013	-0.013031	-0.525371	1.137351	0.090506	-0.526082	1.073130	0.090415	-0.539306	0.681815	0.264065	-0.528873	0.713998	-0.215999				-0.334988	0.563850	0.031221	-0.340144	0.536574	-0.006552	-0.168183	0.069295	0.065378	-0.161253	0.057410	0.120499	-0.124482	0.074244	-0.070043	0.060415	0.146743	0.054199
15159	126.325000	-0.719699	0.622246	0.102771	-0.720081	0.646430	-0.064097	-0.681457	0.860274	0.103861	-0.676677	0.857908	-0.058801	-0.541868	1.147016	-0.013061	-0.525385	1.137308	0.090504	-0.526052	1.073086	0.090379	-0.539082	0.681836	0.264020	-0.529102	0.714016	-0.216064				-0.335028	0.563836	0.030985	-0.340215	0.536660	-0.006816	-0.168183	0.069280	0.065362	-0.161253	0.057415	0.120485	-0.124426	0.074278	-0.070144	0.060251	0.145747	0.056166
15160	126.333333	-0.719706	0.622252	0.102837	-0.720123	0.646415	-0.064060	-0.681410	0.860297	0.103938	-0.676765	0.857931	-0.058713	-0.541911	1.146957	-0.013034	-0.525412	1.137271	0.090513	-0.526022	1.073043	0.090343	-0.538850	0.681870	0.263992	-0.529335	0.714039	-0.216131				-0.335069	0.563806	0.030764	-0.340127	0.536773	-0.007112	-0.168186	0.069276	0.065340	-0.161252	0.057413	0.120468	-0.124373	0.074293	-0.070228	0.060032	0.144846	0.057975
15161	126.341667	-0.719709	0.622255	0.102905	-0.720169	0.646375	-0.064010	-0.681391	0.860328	0.104069	-0.676851	0.857947	-0.058661	-0.541962	1.146984	-0.013072	-0.525312	1.137170	0.090420	-0.525997	1.073013	0.090303	-0.538602	0.681905	0.263971	-0.529565	0.714056	-0.216200				-0.335100	0.563787	0.030543	-0.340256	0.536721	-0.007334	-0.168185	0.069260	0.065322	-0.161255	0.057414	0.120450	-0.124311	0.074313	-0.070303	0.059871	0.144179	0.059632
15162	126.350000	-0.719709	0.622263	0.102973	-0.720296	0.646417	-0.063938	-0.681325	0.860345	0.104088	-0.676931	0.857961	-0.058631	-0.541998	1.146940	-0.013066	-0.525393	1.137169	0.090471	-0.525978	1.072986	0.090258	-0.538339	0.681941	0.263944	-0.529784	0.714074	-0.216268				-0.335131	0.563760	0.030326	-0.340387	0.536650	-0.007549	-0.168190	0.069246	0.065304	-0.161257	0.057418	0.120437	-0.124242	0.074325	-0.070378	0.059795	0.143634	0.061213
15163	126.358333	-0.719710	0.622257	0.103044	-0.720351	0.646391	-0.063885	-0.681281	0.860358	0.104160	-0.677022	0.857966	-0.058578	-0.542052	1.146924	-0.013107	-0.525385	1.137104	0.090450	-0.525958	1.072891	0.090192	-0.538075	0.681983	0.263928	-0.529990	0.714084	-0.216333				-0.335150	0.563737	0.030117	-0.340422	0.536649	-0.007730	-0.168190	0.069233	0.065284	-0.161262	0.057417	0.120423	-0.124162	0.074352	-0.070470	0.059673	0.143169	0.062676
15164	126.366667	-0.719710	0.622262	0.103117	-0.720413	0.646377	-0.063840	-0.681236	0.860374	0.104230	-0.677148	0.857946	-0.058477	-0.542114	1.146846	-0.013094	-0.525407	1.137013	0.090417	-0.525941	1.072789	0.090130	-0.537815	0.682024	0.263910	-0.530189	0.714092	-0.216396				-0.335192	0.563844	0.029773	-0.340451	0.536641	-0.007896	-0.168191	0.069219	0.065265	-0.161266	0.057413	0.120405	-0.124097	0.074378	-0.070557	0.059508	0.142730	0.064018
15165	126.375000	-0.719699	0.622257	0.103181	-0.720356	0.646262	-0.063838	-0.681204	0.860396	0.104334	-0.677200	0.857972	-0.058473	-0.542169	1.146808	-0.013130	-0.525443	1.136921	0.090380	-0.525886	1.072607	0.089939	-0.537553	0.682071	0.263902	-0.530382	0.714099	-0.216460				-0.335214	0.563814	0.029560	-0.340473	0.536633	-0.008054	-0.168195	0.069205	0.065243	-0.161268	0.057408	0.120391	-0.124037	0.074391	-0.070639	0.059433	0.142397	0.065351
15166	126.383333	-0.719690	0.622251	0.103247	-0.720526	0.646340	-0.063738	-0.681143	0.860413	0.104374	-0.677313	0.857953	-0.058389	-0.542245	1.146769	-0.013157	-0.525481	1.136821	0.090347	-0.525852	1.072593	0.089906	-0.537291	0.682119	0.263894	-0.530566	0.714099	-0.216518				-0.335223	0.563782	0.029359	-0.340503	0.536627	-0.008203	-0.168194	0.069193	0.065232	-0.161268	0.057410	0.120376	-0.123975	0.074415	-0.070724	0.059381	0.142116	0.066639
15167	126.391667	-0.719683	0.622256	0.103314	-0.720579	0.646324	-0.063687	-0.681102	0.860435	0.104443	-0.677405	0.857959	-0.058351	-0.542312	1.146744	-0.013207	-0.525481	1.136753	0.090326	-0.525866	1.072527	0.089839	-0.537041	0.682183	0.263889	-0.530736	0.714107	-0.216585				-0.335239	0.563762	0.029178	-0.340564	0.536807	-0.008522	-0.168196	0.069184	0.065217	-0.161271	0.057414	0.120368	-0.123927	0.074439	-0.070804	0.059436	0.141926	0.067986
15168	126.400000	-0.719675	0.622261	0.103376	-0.720627	0.646306	-0.063637	-0.681034	0.860446	0.104487	-0.677518	0.857921	-0.058310	-0.542377	1.146744	-0.013263	-0.525519	1.136681	0.090277	-0.525891	1.072408	0.089736	-0.536797	0.682233	0.263877	-0.530899	0.714104	-0.216647				-0.335245	0.563736	0.028997	-0.340689	0.536773	-0.008666	-0.168190	0.069184	0.065204	-0.161272	0.057415	0.120358	-0.123881	0.074454	-0.070884	0.059422	0.141717	0.069115
15169	126.408333	-0.719668	0.622270	0.103440	-0.720677	0.646295	-0.063592	-0.681028	0.860465	0.104562	-0.677559	0.857958	-0.058318	-0.542433	1.146714	-0.013301	-0.525542	1.136614	0.090198	-0.525771	1.072013	0.089227	-0.536563	0.682292	0.263866	-0.531050	0.714099	-0.216715				-0.335248	0.563721	0.028833	-0.340670	0.536751	-0.008845	-0.168193	0.069175	0.065193	-0.161268	0.057423	0.120343	-0.123834	0.074479	-0.070961	0.059505	0.141614	0.070358
15170	126.416667	-0.719661	0.622277	0.103501	-0.720722	0.646277	-0.063550	-0.680988	0.860474	0.104606	-0.677633	0.857974	-0.058291	-0.542495	1.146707	-0.013377	-0.525596	1.136542	0.090136	-0.525802	1.071967	0.089142	-0.536333	0.682348	0.263857	-0.531201	0.714086	-0.216774				-0.335249	0.563709	0.028679	-0.340465	0.536846	-0.008957	-0.168193	0.069167	0.065179	-0.161267	0.057426	0.120335	-0.123793	0.074498	-0.071033	0.059618	0.141532	0.071461
15171	126.425000	-0.719649	0.622278	0.103555	-0.720771	0.646260	-0.063509	-0.680963	0.860506	0.104659	-0.677740	0.857919	-0.058266	-0.542552	1.146696	-0.013442	-0.525594	1.136458	0.090011	-0.526045	1.072238	0.089515	-0.536115	0.682409	0.263854	-0.531343	0.714076	-0.216842				-0.335255	0.563694	0.028535	-0.340667	0.536725	-0.009138	-0.168195	0.069153	0.065167	-0.161269	0.057424	0.120322	-0.123753	0.074513	-0.071101	0.059640	0.141510	0.072469
15172	126.433333	-0.719638	0.622279	0.103605	-0.720809	0.646237	-0.063470	-0.680962	0.860507	0.104728	-0.677794	0.857922	-0.058268	-0.542607	1.146652	-0.013476	-0.525605	1.136379	0.089908	-0.526146	1.072342	0.089627	-0.535905	0.682454	0.263831	-0.531486	0.714069	-0.216908				-0.335256	0.563685	0.028403	-0.340770	0.536700	-0.009250	-0.168194	0.069143	0.065154	-0.161267	0.057418	0.120313	-0.123717	0.074532	-0.071168	0.059703	0.141427	0.073362
15173	126.441667	-0.719627	0.622280	0.103655	-0.720886	0.646234	-0.063416	-0.680905	0.860544	0.104732	-0.677861	0.857919	-0.058228	-0.542669	1.146642	-0.013573	-0.525779	1.136377	0.089870	-0.526200	1.072315	0.089567	-0.535722	0.682523	0.263828	-0.531614	0.714052	-0.216971				-0.335267	0.563734	0.028229	-0.340736	0.536714	-0.009357	-0.168193	0.069141	0.065144	-0.161271	0.057416	0.120309	-0.123679	0.074535	-0.071229	0.059770	0.141432	0.074216
15174	126.450000	-0.719622	0.622282	0.103691	-0.721020	0.646264	-0.063377	-0.680879	0.860566	0.104758	-0.677949	0.857880	-0.058214	-0.542723	1.146652	-0.013705	-0.525753	1.136275	0.089715	-0.526227	1.072251	0.089429	-0.535553	0.682597	0.263824	-0.531738	0.714036	-0.217031				-0.335277	0.563781	0.028066	-0.340699	0.536727	-0.009450	-0.168196	0.069127	0.065137	-0.161271	0.057415	0.120301	-0.123652	0.074548	-0.071285	0.059887	0.141498	0.075094
15175	126.458333	-0.719615	0.622281	0.103728	-0.720944	0.646199	-0.063362	-0.680858	0.860571	0.104774	-0.678006	0.857874	-0.058217	-0.542784	1.146610	-0.013766	-0.525862	1.136251	0.089676	-0.526283	1.072227	0.089375	-0.535399	0.682672	0.263820	-0.531855	0.714023	-0.217086				-0.335284	0.563777	0.027976	-0.340711	0.536740	-0.009533	-0.168198	0.069127	0.065131	-0.161273	0.057411	0.120297	-0.123627	0.074555	-0.071325	0.059957	0.141566	0.075798
15176	126.466667	-0.719606	0.622281	0.103754	-0.720974	0.646185	-0.063344	-0.680844	0.860607	0.104780	-0.678056	0.857864	-0.058229	-0.542842	1.146538	-0.013804	-0.525970	1.136209	0.089625	-0.526281	1.072017	0.089067	-0.535265	0.682744	0.263808	-0.531962	0.713999	-0.217134				-0.335289	0.563765	0.027902	-0.340816	0.536716	-0.009612	-0.168194	0.069131	0.065130	-0.161274	0.057422	0.120294	-0.123593	0.074572	-0.071354	0.059990	0.141616	0.076322
15177	126.475000	-0.719603	0.622289	0.103776	-0.721046	0.646192	-0.063330	-0.680830	0.860627	0.104776	-0.678105	0.857855	-0.058253	-0.542892	1.146500	-0.013895	-0.526063	1.136190	0.089554	-0.526228	1.071783	0.088674	-0.535144	0.682819	0.263797	-0.532055	0.713974	-0.217182				-0.335292	0.563753	0.027833	-0.340779	0.536729	-0.009684	-0.168196	0.069127	0.065125	-0.161272	0.057419	0.120292	-0.123571	0.074572	-0.071375	0.060188	0.141814	0.077067
15178	126.483333	-0.719596	0.622294	0.103790	-0.721018	0.646153	-0.063331	-0.680816	0.860644	0.104763	-0.678147	0.857843	-0.058288	-0.542948	1.146491	-0.014053	-0.526088	1.136133	0.089472	-0.526272	1.071730	0.088561	-0.535040	0.682893	0.263783	-0.532141	0.713949	-0.217230				-0.335298	0.563742	0.027769	-0.340739	0.536738	-0.009757	-0.168195	0.069124	0.065123	-0.161272	0.057422	0.120288	-0.123538	0.074576	-0.071400	0.060322	0.142026	0.077747
15179	126.491667	-0.719594	0.622305	0.103807	-0.721148	0.646191	-0.063324	-0.680808	0.860662	0.104742	-0.678187	0.857836	-0.058327	-0.542995	1.146460	-0.014157	-0.526211	1.136083	0.089378	-0.526398	1.071988	0.088821	-0.534961	0.682977	0.263776	-0.532215	0.713914	-0.217274				-0.335306	0.563725	0.027724	-0.340825	0.536887	-0.009969	-0.168192	0.069123	0.065121	-0.161271	0.057421	0.120279	-0.123513	0.074582	-0.071417	0.060366	0.142219	0.078231
15180	126.500000	-0.719589	0.622317	0.103819	-0.721168	0.646179	-0.063324	-0.680806	0.860685	0.104715	-0.678176	0.857868	-0.058398	-0.543042	1.146429	-0.014261	-0.526292	1.136024	0.089287	-0.526355	1.071615	0.088315	-0.534896	0.683057	0.263762	-0.532277	0.713881	-0.217314				-0.335313	0.563709	0.027690	-0.340875	0.536866	-0.010015	-0.168192	0.069124	0.065118	-0.161268	0.057419	0.120280	-0.123483	0.074585	-0.071446	0.060628	0.142623	0.078900
15181	126.508333	-0.719588	0.622329	0.103831	-0.721185	0.646167	-0.063325	-0.680799	0.860709	0.104684	-0.678228	0.857838	-0.058433	-0.543073	1.146405	-0.014392	-0.526373	1.135988	0.089142	-0.526263	1.071402	0.087933	-0.534838	0.683132	0.263744	-0.532327	0.713839	-0.217360				-0.335300	0.563689	0.027674	-0.340788	0.536889	-0.010055	-0.168191	0.069122	0.065119	-0.161270	0.057423	0.120286	-0.123460	0.074597	-0.071472	0.060770	0.142915	0.079708
15182	126.516667	-0.719585	0.622339	0.103833	-0.721203	0.646162	-0.063332	-0.680796	0.860735	0.104651	-0.678274	0.857813	-0.058464	-0.543117	1.146379	-0.014508	-0.526442	1.135944	0.089036	-0.526312	1.071348	0.087811	-0.534797	0.683203	0.263711	-0.532366	0.713800	-0.217400				-0.335282	0.563651	0.027650	-0.340792	0.536883	-0.010090	-0.168193	0.069129	0.065118	-0.161268	0.057417	0.120287	-0.123438	0.074605	-0.071497	0.060874	0.143234	0.080274
15183	126.525000	-0.719583	0.622344	0.103826	-0.721154	0.646104	-0.063356	-0.680801	0.860765	0.104617	-0.678274	0.857826	-0.058537	-0.543154	1.146341	-0.014617	-0.526465	1.135896	0.088909	-0.526354	1.071319	0.087704	-0.534756	0.683273	0.263670	-0.532394	0.713759	-0.217439				-0.335294	0.563609	0.027636	-0.340842	0.536842	-0.010117	-0.168191	0.069121	0.065119	-0.161267	0.057412	0.120290	-0.123427	0.074604	-0.071523	0.061109	0.143678	0.081055
15184	126.533333	-0.719592	0.622353	0.103820	-0.721233	0.646145	-0.063346	-0.680808	0.860795	0.104575	-0.678314	0.857801	-0.058566	-0.543188	1.146312	-0.014735	-0.526528	1.135851	0.088780	-0.526397	1.071292	0.087607	-0.534721	0.683343	0.263631	-0.532410	0.713722	-0.217481				-0.335287	0.563560	0.027636	-0.340893	0.536806	-0.010143	-0.168188	0.069123	0.065125	-0.161265	0.057409	0.120289	-0.123416	0.074607	-0.071543	0.061231	0.144111	0.081617
15185	126.541667	-0.719605	0.622366	0.103811	-0.721244	0.646146	-0.063360	-0.680812	0.860824	0.104533	-0.678330	0.857798	-0.058634	-0.543231	1.146282	-0.014837	-0.526567	1.135816	0.088705	-0.526419	1.071222	0.087457	-0.534696	0.683417	0.263596	-0.532413	0.713682	-0.217518				-0.335275	0.563527	0.027640	-0.340791	0.536818	-0.010153	-0.168193	0.069130	0.065131	-0.161267	0.057414	0.120297	-0.123411	0.074618	-0.071559	0.061604	0.144796	0.082384
15186	126.550000	-0.719620	0.622372	0.103791	-0.721255	0.646140	-0.063379	-0.680827	0.860856	0.104482	-0.678342	0.857793	-0.058700	-0.543276	1.146245	-0.014937	-0.526534	1.135716	0.088541	-0.526445	1.071188	0.087360	-0.534682	0.683490	0.263563	-0.532405	0.713645	-0.217554				-0.335275	0.563493	0.027648	-0.340789	0.536809	-0.010165	-0.168195	0.069140	0.065137	-0.161267	0.057418	0.120300	-0.123410	0.074631	-0.071571	0.061781	0.145498	0.082682
15187	126.558333	-0.719637	0.622384	0.103777	-0.721262	0.646134	-0.063403	-0.680836	0.860888	0.104426	-0.678312	0.857808	-0.058827	-0.543325	1.146201	-0.015035	-0.526669	1.135725	0.088523	-0.526464	1.071163	0.087264	-0.534676	0.683572	0.263533	-0.532391	0.713603	-0.217590				-0.335280	0.563473	0.027649	-0.340791	0.536793	-0.010158	-0.168195	0.069142	0.065147	-0.161272	0.057418	0.120304	-0.123415	0.074621	-0.071579	0.062165	0.146521	0.083020
15188	126.566667	-0.719661	0.622396	0.103760	-0.721256	0.646124	-0.063430	-0.680847	0.860917	0.104368	-0.678324	0.857793	-0.058893	-0.543374	1.146154	-0.015136	-0.526739	1.135675	0.088428	-0.526474	1.071096	0.087133	-0.534675	0.683656	0.263505	-0.532368	0.713568	-0.217625				-0.335286	0.563469	0.027656	-0.340631	0.536799	-0.010175	-0.168197	0.069144	0.065151	-0.161269	0.057425	0.120307	-0.123422	0.074623	-0.071571	0.062557	0.147703	0.083099
15189	126.575000	-0.719673	0.622394	0.103738	-0.721257	0.646119	-0.063459	-0.680861	0.860934	0.104305	-0.678336	0.857747	-0.059018	-0.543417	1.146105	-0.015230	-0.526768	1.135643	0.088341	-0.526497	1.071052	0.087046	-0.534688	0.683740	0.263488	-0.532331	0.713527	-0.217664				-0.335296	0.563459	0.027687	-0.340789	0.536771	-0.010106	-0.168198	0.069146	0.065153	-0.161267	0.057421	0.120310	-0.123432	0.074616	-0.071553	0.062924	0.149067	0.082990
15190	126.583333	-0.719689	0.622403	0.103719	-0.721127	0.646006	-0.063540	-0.680883	0.860954	0.104240	-0.678322	0.857769	-0.059053	-0.543456	1.146057	-0.015324	-0.526744	1.135551	0.088140	-0.526655	1.071207	0.087240	-0.534707	0.683819	0.263477	-0.532284	0.713487	-0.217696				-0.335306	0.563452	0.027737	-0.340750	0.536608	-0.009921	-0.168196	0.069151	0.065156	-0.161269	0.057415	0.120316	-0.123454	0.074604	-0.071530	0.063210	0.150485	0.082562
15191	126.591667	-0.719696	0.622403	0.103696	-0.721120	0.646005	-0.063567	-0.680895	0.860979	0.104179	-0.678328	0.857722	-0.059175	-0.543497	1.146007	-0.015416	-0.526824	1.135534	0.088090	-0.526730	1.071310	0.087344	-0.534741	0.683898	0.263472	-0.532227	0.713446	-0.217723				-0.335310	0.563385	0.027854	-0.340740	0.536597	-0.009866	-0.168193	0.069154	0.065164	-0.161267	0.057415	0.120326	-0.123461	0.074603	-0.071498	0.063509	0.151993	0.081968
15192	126.600000	-0.719708	0.622412	0.103677	-0.721246	0.646112	-0.063549	-0.680910	0.860994	0.104114	-0.678321	0.857710	-0.059257	-0.543524	1.145969	-0.015532	-0.526904	1.135493	0.088016	-0.526698	1.071125	0.087067	-0.534786	0.683982	0.263472	-0.532158	0.713402	-0.217743				-0.335324	0.563450	0.027863	-0.340737	0.536593	-0.009809	-0.168190	0.069157	0.065171	-0.161267	0.057416	0.120333	-0.123472	0.074590	-0.071474	0.063882	0.153505	0.081339
15193	126.608333	-0.719709	0.622419	0.103652	-0.721114	0.646004	-0.063636	-0.680919	0.861022	0.104048	-0.678310	0.857699	-0.059339	-0.543562	1.145929	-0.015623	-0.526941	1.135465	0.087932	-0.526717	1.071095	0.086984	-0.534838	0.684052	0.263474	-0.532080	0.713353	-0.217766				-0.335319	0.563328	0.028066	-0.340778	0.536572	-0.009741	-0.168195	0.069157	0.065175	-0.161267	0.057407	0.120336	-0.123488	0.074579	-0.071447	0.064097	0.154953	0.080463
15194	126.616667	-0.719712	0.622427	0.103627	-0.721106	0.646002	-0.063667	-0.680936	0.861041	0.103980	-0.678263	0.857724	-0.059455	-0.543603	1.145888	-0.015708	-0.526975	1.135454	0.087870	-0.526842	1.071404	0.087328	-0.534898	0.684120	0.263475	-0.531999	0.713311	-0.217789				-0.335331	0.563338	0.028149	-0.340821	0.536565	-0.009674	-0.168193	0.069163	0.065186	-0.161270	0.057409	0.120336	-0.123497	0.074567	-0.071427	0.064369	0.156391	0.079524
15195	126.625000	-0.719718	0.622438	0.103609	-0.721166	0.646060	-0.063672	-0.680947	0.861072	0.103910	-0.678284	0.857679	-0.059511	-0.543649	1.145839	-0.015798	-0.527020	1.135395	0.087779	-0.526753	1.071040	0.086825	-0.534961	0.684191	0.263477	-0.531913	0.713268	-0.217811				-0.335333	0.563349	0.028227	-0.340762	0.536583	-0.009608	-0.168191	0.069166	0.065188	-0.161266	0.057414	0.120339	-0.123511	0.074564	-0.071402	0.064563	0.157657	0.078263
15196	126.633333	-0.719725	0.622451	0.103584	-0.721189	0.646054	-0.063721	-0.680961	0.861093	0.103839	-0.678272	0.857667	-0.059599	-0.543703	1.145774	-0.015878	-0.527041	1.135355	0.087702	-0.526769	1.071005	0.086742	-0.535024	0.684263	0.263483	-0.531823	0.713223	-0.217827				-0.335337	0.563355	0.028307	-0.340705	0.536594	-0.009540	-0.168193	0.069171	0.065193	-0.161262	0.057420	0.120345	-0.123526	0.074558	-0.071375	0.064745	0.158815	0.076974
15197	126.641667	-0.719724	0.622465	0.103568	-0.721177	0.646054	-0.063748	-0.681000	0.861096	0.103783	-0.678256	0.857655	-0.059684	-0.543721	1.145736	-0.015995	-0.527081	1.135316	0.087624	-0.526783	1.070971	0.086669	-0.535082	0.684329	0.263481	-0.531729	0.713181	-0.217847				-0.335340	0.563363	0.028385	-0.340735	0.536583	-0.009469	-0.168193	0.069181	0.065200	-0.161265	0.057418	0.120349	-0.123538	0.074551	-0.071347	0.064997	0.159900	0.075715
15198	126.650000	-0.719725	0.622477	0.103550	-0.721124	0.646030	-0.063799	-0.680950	0.861115	0.103669	-0.678195	0.857674	-0.059833	-0.543745	1.145701	-0.016104	-0.527118	1.135279	0.087553	-0.526786	1.070963	0.086597	-0.535134	0.684396	0.263480	-0.531637	0.713143	-0.217870				-0.335348	0.563368	0.028459	-0.340768	0.536568	-0.009392	-0.168191	0.069180	0.065201	-0.161261	0.057416	0.120349	-0.123554	0.074533	-0.071315	0.065120	0.160772	0.074045
15199	126.658333	-0.719726	0.622487	0.103533	-0.721155	0.646055	-0.063801	-0.680984	0.861141	0.103618	-0.678197	0.857642	-0.059879	-0.543840	1.145604	-0.016079	-0.527179	1.135249	0.087501	-0.526794	1.070928	0.086530	-0.535182	0.684461	0.263471	-0.531538	0.713103	-0.217893				-0.335343	0.563376	0.028529	-0.340665	0.536589	-0.009330	-0.168189	0.069184	0.065203	-0.161262	0.057415	0.120359	-0.123570	0.074522	-0.071271	0.065327	0.161606	0.072366
15200	126.666667	-0.719724	0.622500	0.103513	-0.721137	0.646049	-0.063831	-0.680975	0.861154	0.103539	-0.678170	0.857640	-0.059964	-0.543873	1.145588	-0.016186	-0.527253	1.135234	0.087406	-0.526675	1.070653	0.086155	-0.535229	0.684533	0.263467	-0.531445	0.713068	-0.217915				-0.335342	0.563382	0.028596	-0.340662	0.536592	-0.009252	-0.168190	0.069184	0.065206	-0.161261	0.057416	0.120363	-0.123592	0.074504	-0.071223	0.065526	0.162381	0.070532
15201	126.675000	-0.719719	0.622513	0.103494	-0.721082	0.646034	-0.063884	-0.680983	0.861177	0.103477	-0.678138	0.857633	-0.060061	-0.543913	1.145540	-0.016239	-0.527282	1.135200	0.087320	-0.526682	1.070623	0.086095	-0.535268	0.684605	0.263455	-0.531354	0.713032	-0.217932				-0.335340	0.563382	0.028659	-0.340744	0.536563	-0.009178	-0.168190	0.069186	0.065209	-0.161263	0.057407	0.120364	-0.123622	0.074486	-0.071165	0.065733	0.163101	0.068472
15202	126.683333	-0.719719	0.622521	0.103470	-0.721054	0.646032	-0.063917	-0.681036	0.861219	0.103452	-0.678136	0.857591	-0.060158	-0.543960	1.145523	-0.016313	-0.527348	1.135164	0.087227	-0.526700	1.070602	0.086031	-0.535303	0.684672	0.263440	-0.531266	0.712998	-0.217950				-0.335336	0.563381	0.028715	-0.340726	0.536556	-0.009109	-0.168190	0.069183	0.065210	-0.161259	0.057408	0.120370	-0.123650	0.074470	-0.071108	0.065915	0.163740	0.066189
15203	126.691667	-0.719713	0.622530	0.103446	-0.721036	0.646036	-0.063948	-0.681001	0.861230	0.103367	-0.678110	0.857585	-0.060226	-0.544011	1.145497	-0.016374	-0.527365	1.135160	0.087187	-0.526715	1.070581	0.085970	-0.535339	0.684749	0.263426	-0.531179	0.712967	-0.217963				-0.335320	0.563390	0.028761	-0.340620	0.536573	-0.009046	-0.168191	0.069187	0.065221	-0.161262	0.057413	0.120368	-0.123693	0.074455	-0.071042	0.066066	0.164233	0.063582
15204	126.700000	-0.719705	0.622545	0.103417	-0.721016	0.646048	-0.063984	-0.680988	0.861252	0.103301	-0.678083	0.857577	-0.060294	-0.544057	1.145478	-0.016431	-0.527409	1.135131	0.087104	-0.526718	1.070518	0.085851	-0.535369	0.684816	0.263405	-0.531090	0.712929	-0.217973				-0.335306	0.563388	0.028802	-0.340688	0.536537	-0.008985	-0.168192	0.069188	0.065225	-0.161261	0.057411	0.120369	-0.123744	0.074447	-0.070986	0.066118	0.164630	0.060685
15205	126.708333	-0.719699	0.622562	0.103395	-0.720945	0.646031	-0.064021	-0.681000	0.861276	0.103251	-0.678034	0.857605	-0.060353	-0.544099	1.145432	-0.016468	-0.527472	1.135089	0.087058	-0.526744	1.070525	0.085831	-0.535390	0.684887	0.263389	-0.531002	0.712897	-0.217982				-0.335295	0.563381	0.028843	-0.340619	0.536536	-0.008926	-0.168188	0.069198	0.065229	-0.161264	0.057413	0.120373	-0.123800	0.074434	-0.070937	0.065968	0.164925	0.057302
15206	126.716667	-0.719692	0.622581	0.103375	-0.720874	0.646015	-0.064055	-0.681005	0.861306	0.103204	-0.678031	0.857562	-0.060424	-0.544149	1.145416	-0.016526	-0.527428	1.135020	0.086927	-0.526745	1.070519	0.085757	-0.535404	0.684952	0.263367	-0.530912	0.712860	-0.217987				-0.335285	0.563372	0.028883	-0.340554	0.536525	-0.008874	-0.168188	0.069203	0.065229	-0.161260	0.057413	0.120378	-0.123857	0.074427	-0.070897	0.066097	0.165103	0.053946
15207	126.725000	-0.719685	0.622599	0.103354	-0.720847	0.646025	-0.064087	-0.680980	0.861321	0.103137	-0.677987	0.857570	-0.060506	-0.544191	1.145394	-0.016597	-0.527495	1.135027	0.086947	-0.526773	1.070469	0.085683	-0.535413	0.685022	0.263351	-0.530824	0.712826	-0.217987				-0.335266	0.563357	0.028920	-0.340442	0.536565	-0.008789	-0.168190	0.069207	0.065235	-0.161261	0.057413	0.120379	-0.123925	0.074425	-0.070848	0.066242	0.165248	0.050224
15208	126.733333	-0.719680	0.622613	0.103338	-0.720823	0.646033	-0.064114	-0.681022	0.861312	0.103134	-0.677964	0.857575	-0.060508	-0.544246	1.145360	-0.016623	-0.527554	1.135021	0.086908	-0.526793	1.070452	0.085638	-0.535415	0.685088	0.263338	-0.530735	0.712789	-0.217988				-0.335254	0.563340	0.028962	-0.340502	0.536474	-0.008765	-0.168190	0.069206	0.065238	-0.161261	0.057406	0.120387	-0.123999	0.074418	-0.070796	0.066359	0.165187	0.046405
15209	126.741667	-0.719667	0.622638	0.103319	-0.720797	0.646045	-0.064140	-0.680965	0.861365	0.103039	-0.677953	0.857533	-0.060608	-0.544293	1.145341	-0.016670	-0.527561	1.134959	0.086835	-0.526826	1.070442	0.085618	-0.535418	0.685145	0.263322	-0.530645	0.712752	-0.217987				-0.335238	0.563325	0.029004	-0.340447	0.536276	-0.008537	-0.168189	0.069206	0.065233	-0.161261	0.057412	0.120384	-0.124058	0.074398	-0.070714	0.066609	0.165092	0.042355
15210	126.750000	-0.719657	0.622655	0.103306	-0.720774	0.646054	-0.064169	-0.680980	0.861389	0.103011	-0.677926	0.857524	-0.060664	-0.544339	1.145318	-0.016712	-0.527562	1.134892	0.086759	-0.526823	1.070409	0.085543	-0.535417	0.685213	0.263312	-0.530552	0.712721	-0.217983				-0.335228	0.563309	0.029042	-0.340248	0.536368	-0.008410	-0.168186	0.069209	0.065237	-0.161233	0.057470	0.120520	-0.124102	0.074381	-0.070622	0.066996	0.164854	0.038333
15211	126.758333	-0.719643	0.622666	0.103293	-0.720752	0.646063	-0.064197	-0.680965	0.861377	0.102957	-0.677871	0.857538	-0.060763	-0.544391	1.145289	-0.016732	-0.527598	1.134868	0.086728	-0.526838	1.070386	0.085500	-0.535408	0.685273	0.263304	-0.530461	0.712690	-0.217978				-0.335211	0.563293	0.029079	-0.340230	0.536352	-0.008349	-0.168186	0.069209	0.065243	-0.161230	0.057469	0.120519	-0.124150	0.074349	-0.070521	0.067439	0.164649	0.034231
15212	126.766667	-0.719628	0.622680	0.103277	-0.720732	0.646070	-0.064226	-0.680936	0.861422	0.102904	-0.677823	0.857553	-0.060839	-0.544422	1.145273	-0.016785	-0.527641	1.134834	0.086697	-0.526850	1.070352	0.085456	-0.535406	0.685336	0.263301	-0.530367	0.712658	-0.217970				-0.335199	0.563277	0.029117	-0.340206	0.536335	-0.008292	-0.168198	0.069211	0.065210	-0.161232	0.057464	0.120520	-0.124195	0.074326	-0.070431	0.067922	0.164342	0.030166
15213	126.775000	-0.719611	0.622690	0.103264	-0.720716	0.646082	-0.064254	-0.680922	0.861440	0.102872	-0.677799	0.857548	-0.060888	-0.544466	1.145241	-0.016820	-0.527773	1.134836	0.086741	-0.526879	1.070322	0.085441	-0.535396	0.685400	0.263298	-0.530272	0.712629	-0.217959				-0.335171	0.563192	0.029224	-0.340271	0.536297	-0.008224	-0.168233	0.069271	0.065144	-0.161229	0.057472	0.120523	-0.124230	0.074297	-0.070337	0.068630	0.163931	0.026320
15214	126.783333	-0.719598	0.622705	0.103259	-0.720695	0.646091	-0.064276	-0.680901	0.861460	0.102839	-0.677773	0.857544	-0.060929	-0.544511	1.145197	-0.016853	-0.527837	1.134775	0.086660	-0.526867	1.070253	0.085362	-0.535388	0.685460	0.263297	-0.530179	0.712600	-0.217951				-0.335145	0.563105	0.029328	-0.340174	0.536291	-0.008174	-0.168237	0.069274	0.065146	-0.161229	0.057472	0.120528	-0.124264	0.074263	-0.070255	0.069421	0.163508	0.022556
15215	126.791667	-0.719587	0.622715	0.103251	-0.720678	0.646096	-0.064289	-0.680897	0.861483	0.102819	-0.677773	0.857526	-0.060938	-0.544558	1.145148	-0.016877	-0.527859	1.134721	0.086664	-0.526886	1.070222	0.085369	-0.535374	0.685517	0.263305	-0.530096	0.712571	-0.217942				-0.335129	0.563089	0.029361	-0.340160	0.536278	-0.008120	-0.168235	0.069274	0.065145	-0.161232	0.057470	0.120526	-0.124301	0.074235	-0.070176	0.070182	0.162868	0.018874
15216	126.800000	-0.719578	0.622726	0.103248	-0.720663	0.646106	-0.064306	-0.680865	0.861493	0.102781	-0.677728	0.857540	-0.061010	-0.544601	1.145098	-0.016898	-0.527880	1.134653	0.086661	-0.526872	1.070127	0.085308	-0.535363	0.685563	0.263310	-0.530019	0.712548	-0.217939				-0.335118	0.563077	0.029399	-0.340298	0.536237	-0.008037	-0.168239	0.069281	0.065150	-0.161236	0.057470	0.120535	-0.124338	0.074206	-0.070098	0.070838	0.162065	0.015405
15217	126.808333	-0.719576	0.622739	0.103244	-0.720644	0.646111	-0.064318	-0.680873	0.861514	0.102776	-0.677718	0.857505	-0.061051	-0.544608	1.145089	-0.017000	-0.527933	1.134597	0.086607	-0.526864	1.070070	0.085288	-0.535347	0.685604	0.263324	-0.529944	0.712510	-0.217932				-0.335102	0.563063	0.029439	-0.340289	0.536223	-0.007977	-0.168235	0.069280	0.065148	-0.161231	0.057472	0.120532	-0.124375	0.074178	-0.069999	0.071469	0.161132	0.012391
15218	126.816667	-0.719564	0.622744	0.103232	-0.720630	0.646116	-0.064331	-0.680901	0.861534	0.102863	-0.677706	0.857512	-0.061047	-0.544641	1.145029	-0.017024	-0.527928	1.134543	0.086640	-0.526836	1.069987	0.085228	-0.535329	0.685645	0.263342	-0.529872	0.712478	-0.217922				-0.335087	0.563062	0.029477	-0.340121	0.536240	-0.007940	-0.168235	0.069283	0.065156	-0.161294	0.057492	0.120415	-0.124423	0.074138	-0.069894	0.072064	0.160186	0.009852
15219	126.825000	-0.719561	0.622761	0.103223	-0.720613	0.646123	-0.064349	-0.680837	0.861542	0.102722	-0.677675	0.857501	-0.061129	-0.544694	1.144971	-0.017004	-0.527970	1.134491	0.086589	-0.526822	1.069937	0.085216	-0.535312	0.685674	0.263360	-0.529805	0.712451	-0.217926				-0.335077	0.563063	0.029502	-0.340266	0.536216	-0.007836	-0.168237	0.069277	0.065155	-0.161261	0.057418	0.120399	-0.124469	0.074104	-0.069793	0.072377	0.159252	0.007781
15220	126.833333	-0.719553	0.622774	0.103207	-0.720588	0.646121	-0.064368	-0.680820	0.861557	0.102693	-0.677631	0.857524	-0.061168	-0.544727	1.144946	-0.017006	-0.527998	1.134437	0.086589	-0.526804	1.069893	0.085203	-0.535298	0.685699	0.263379	-0.529734	0.712416	-0.217921				-0.335067	0.563067	0.029538	-0.340253	0.536217	-0.007766	-0.168236	0.069278	0.065152	-0.161253	0.057402	0.120401	-0.124523	0.074083	-0.069691	0.072524	0.158476	0.006451
15221	126.841667	-0.719550	0.622782	0.103190	-0.720577	0.646135	-0.064392	-0.680805	0.861578	0.102667	-0.677641	0.857481	-0.061198	-0.544749	1.144901	-0.017009	-0.528041	1.134425	0.086598	-0.526803	1.069886	0.085234	-0.535281	0.685731	0.263400	-0.529664	0.712386	-0.217915				-0.335058	0.563069	0.029579	-0.340241	0.536214	-0.007697	-0.168234	0.069286	0.065159	-0.161251	0.057409	0.120405	-0.124591	0.074065	-0.069600	0.072452	0.157918	0.005844
15222	126.850000	-0.719537	0.622792	0.103171	-0.720556	0.646142	-0.064419	-0.680748	0.861587	0.102615	-0.677608	0.857483	-0.061234	-0.544776	1.144873	-0.017007	-0.528016	1.134401	0.086628	-0.526810	1.069861	0.085248	-0.535268	0.685762	0.263422	-0.529599	0.712356	-0.217903				-0.335049	0.563072	0.029617	-0.340226	0.536207	-0.007631	-0.168235	0.069286	0.065164	-0.161251	0.057414	0.120410	-0.124664	0.074059	-0.069510	0.072253	0.157553	0.005780
15223	126.858333	-0.719522	0.622805	0.103144	-0.720527	0.646152	-0.064455	-0.680767	0.861617	0.102608	-0.677545	0.857523	-0.061257	-0.544786	1.144847	-0.017010	-0.528027	1.134350	0.086611	-0.526771	1.069801	0.085191	-0.535260	0.685799	0.263443	-0.529527	0.712323	-0.217889				-0.335041	0.563064	0.029662	-0.340203	0.536201	-0.007561	-0.168232	0.069294	0.065168	-0.161254	0.057408	0.120407	-0.124682	0.074022	-0.069568	0.071928	0.157468	0.006265
15224	126.866667	-0.719505	0.622812	0.103121	-0.720495	0.646165	-0.064483	-0.680743	0.861629	0.102574	-0.677540	0.857483	-0.061302	-0.544781	1.144833	-0.017021	-0.528040	1.134262	0.086558	-0.526775	1.069786	0.085212	-0.535248	0.685830	0.263458	-0.529457	0.712295	-0.217876				-0.335035	0.563054	0.029700	-0.340188	0.536183	-0.007504	-0.168236	0.069291	0.065167	-0.161256	0.057408	0.120414	-0.124786	0.074030	-0.069499	0.071674	0.157516	0.007109
15225	126.875000	-0.719499	0.622827	0.103101	-0.720439	0.646164	-0.064521	-0.680728	0.861640	0.102539	-0.677487	0.857506	-0.061349	-0.544803	1.144793	-0.017013	-0.528041	1.134233	0.086573	-0.526795	1.069774	0.085241	-0.535244	0.685871	0.263477	-0.529381	0.712267	-0.217859				-0.335020	0.563050	0.029733	-0.340167	0.536159	-0.007447	-0.168236	0.069296	0.065171	-0.161256	0.057407	0.120416	-0.124909	0.074038	-0.069425	0.071305	0.157634	0.008140
15226	126.883333	-0.719482	0.622842	0.103076	-0.720383	0.646168	-0.064566	-0.680690	0.861640	0.102486	-0.677458	0.857508	-0.061334	-0.544809	1.144773	-0.017009	-0.527995	1.134195	0.086592	-0.526698	1.069654	0.085100	-0.535243	0.685915	0.263498	-0.529304	0.712245	-0.217840				-0.335009	0.563038	0.029774	-0.340110	0.535934	-0.007208	-0.168235	0.069299	0.065170	-0.161259	0.057413	0.120419	-0.125048	0.074048	-0.069344	0.071064	0.157835	0.009341
15227	126.891667	-0.719469	0.622860	0.103051	-0.720339	0.646177	-0.064600	-0.680695	0.861665	0.102465	-0.677386	0.857527	-0.061444	-0.544763	1.144714	-0.016979	-0.528037	1.134165	0.086589	-0.526752	1.069715	0.085235	-0.535248	0.685952	0.263505	-0.529219	0.712219	-0.217818				-0.334992	0.563025	0.029815	-0.340085	0.535905	-0.007149	-0.168233	0.069297	0.065175	-0.161263	0.057417	0.120422	-0.125262	0.074100	-0.069354	0.070669	0.157884	0.010577
15228	126.900000	-0.719457	0.622882	0.103031	-0.720308	0.646191	-0.064626	-0.680681	0.861677	0.102426	-0.677345	0.857528	-0.061486	-0.544819	1.144742	-0.016987	-0.528052	1.134139	0.086619	-0.526653	1.069603	0.085096	-0.535253	0.685975	0.263503	-0.529129	0.712200	-0.217799				-0.334970	0.563022	0.029851	-0.340060	0.535880	-0.007089	-0.168232	0.069297	0.065179	-0.161269	0.057432	0.120425	-0.125379	0.074079	-0.069314	0.070289	0.157901	0.011849
15229	126.908333	-0.719443	0.622900	0.103007	-0.720279	0.646212	-0.064654	-0.680651	0.861680	0.102375	-0.677342	0.857484	-0.061511	-0.544827	1.144748	-0.016979	-0.528041	1.134131	0.086601	-0.526711	1.069676	0.085233	-0.535266	0.686004	0.263503	-0.529039	0.712175	-0.217772				-0.334951	0.563021	0.029897	-0.340041	0.535856	-0.007029	-0.168234	0.069297	0.065182	-0.161270	0.057441	0.120423	-0.125484	0.074072	-0.069039	0.069892	0.157820	0.013112
15230	126.916667	-0.719426	0.622919	0.102989	-0.720243	0.646229	-0.064682	-0.680630	0.861691	0.102324	-0.677284	0.857488	-0.061569	-0.544737	1.144637	-0.016921	-0.527974	1.134112	0.086633	-0.526626	1.069559	0.085094	-0.535288	0.686037	0.263503	-0.528946	0.712155	-0.217747				-0.334930	0.563016	0.029938	-0.340011	0.535837	-0.006964	-0.168233	0.069300	0.065183	-0.161273	0.057453	0.120422	-0.125610	0.074088	-0.068927	0.069358	0.157562	0.014310
15231	126.925000	-0.719404	0.622924	0.102962	-0.720211	0.646239	-0.064707	-0.680605	0.861698	0.102275	-0.677216	0.857515	-0.061617	-0.544824	1.144761	-0.016951	-0.527969	1.134088	0.086640	-0.526681	1.069646	0.085227	-0.535311	0.686054	0.263492	-0.528846	0.712129	-0.217723				-0.334903	0.563005	0.029984	-0.339963	0.535773	-0.006863	-0.168230	0.069307	0.065184	-0.161274	0.057454	0.120430	-0.125733	0.074085	-0.068801	0.068780	0.157166	0.015495
15232	126.933333	-0.719389	0.622933	0.102939	-0.720176	0.646250	-0.064733	-0.680599	0.861702	0.102236	-0.677204	0.857444	-0.061692	-0.544824	1.144747	-0.016945	-0.528009	1.134111	0.086649	-0.526749	1.069764	0.085378	-0.535330	0.686067	0.263476	-0.528740	0.712096	-0.217695				-0.334873	0.562991	0.030022	-0.339925	0.535744	-0.006794	-0.168232	0.069313	0.065193	-0.161269	0.057452	0.120434	-0.125837	0.074087	-0.068689	0.068158	0.156699	0.016717
15233	126.941667	-0.719365	0.622938	0.102913	-0.720137	0.646257	-0.064761	-0.680563	0.861701	0.102181	-0.677161	0.857452	-0.061669	-0.544780	1.144701	-0.016920	-0.528009	1.134108	0.086651	-0.526667	1.069642	0.085223	-0.535360	0.686093	0.263466	-0.528626	0.712069	-0.217673				-0.334847	0.562978	0.030060	-0.339894	0.535718	-0.006723	-0.168229	0.069317	0.065190	-0.161267	0.057448	0.120435	-0.125933	0.074080	-0.068586	0.067486	0.156114	0.018071
15234	126.950000	-0.719345	0.622951	0.102895	-0.720097	0.646264	-0.064787	-0.680547	0.861702	0.102135	-0.677068	0.857482	-0.061746	-0.544821	1.144763	-0.016939	-0.527964	1.134090	0.086658	-0.526587	1.069538	0.085088	-0.535391	0.686097	0.263449	-0.528507	0.712035	-0.217642				-0.334814	0.562958	0.030100	-0.339857	0.535697	-0.006645	-0.168227	0.069319	0.065192	-0.161262	0.057434	0.120440	-0.126008	0.074072	-0.068503	0.066713	0.155459	0.019553
15235	126.958333	-0.719321	0.622960	0.102871	-0.720060	0.646269	-0.064814	-0.680530	0.861692	0.102090	-0.677018	0.857467	-0.061786	-0.544788	1.144691	-0.016921	-0.527954	1.134037	0.086608	-0.526724	1.069724	0.085359	-0.535432	0.686105	0.263430	-0.528385	0.712003	-0.217615				-0.334782	0.562946	0.030149	-0.339739	0.535744	-0.006526	-0.168218	0.069338	0.065239	-0.161256	0.057422	0.120442	-0.126058	0.074071	-0.068429	0.065923	0.154659	0.021238
15236	126.966667	-0.719301	0.622965	0.102845	-0.720030	0.646275	-0.064836	-0.680516	0.861690	0.102049	-0.676969	0.857454	-0.061822	-0.544840	1.144716	-0.016952	-0.528053	1.134048	0.086596	-0.526716	1.069693	0.085344	-0.535474	0.686111	0.263413	-0.528252	0.711971	-0.217584				-0.334741	0.562933	0.030204	-0.339621	0.535793	-0.006404	-0.168182	0.069281	0.065310	-0.161250	0.057407	0.120449	-0.126095	0.074065	-0.068371	0.065160	0.153845	0.023170
15237	126.975000	-0.719285	0.622977	0.102823	-0.719952	0.646254	-0.064861	-0.680499	0.861692	0.102008	-0.676957	0.857411	-0.061833	-0.544837	1.144688	-0.016977	-0.527988	1.133981	0.086586	-0.526636	1.069574	0.085199	-0.535525	0.686111	0.263395	-0.528126	0.711929	-0.217551				-0.334702	0.562933	0.030266	-0.339592	0.535801	-0.006304	-0.168179	0.069257	0.065317	-0.161246	0.057401	0.120450	-0.126125	0.074052	-0.068325	0.064289	0.152894	0.025280
15238	126.983333	-0.719267	0.622985	0.102801	-0.719878	0.646240	-0.064886	-0.680484	0.861700	0.101966	-0.676871	0.857443	-0.061903	-0.544839	1.144653	-0.017000	-0.528073	1.133965	0.086616	-0.526704	1.069641	0.085325	-0.535583	0.686099	0.263368	-0.528003	0.711895	-0.217523				-0.334663	0.562931	0.030331	-0.339548	0.535801	-0.006214	-0.168181	0.069257	0.065325	-0.161244	0.057397	0.120452	-0.126152	0.074040	-0.068285	0.063313	0.151933	0.027504
15239	126.991667	-0.719254	0.622995	0.102774	-0.719847	0.646241	-0.064899	-0.680495	0.861671	0.101898	-0.676822	0.857435	-0.061944	-0.544851	1.144618	-0.017016	-0.528103	1.133927	0.086550	-0.526624	1.069526	0.085179	-0.535651	0.686099	0.263352	-0.527879	0.711863	-0.217497				-0.334597	0.562794	0.030546	-0.339566	0.535698	-0.006005	-0.168179	0.069263	0.065325	-0.161243	0.057397	0.120451	-0.126163	0.074024	-0.068232	0.062446	0.150946	0.029975
15240	127.000000	-0.719232	0.623000	0.102749	-0.719820	0.646248	-0.064917	-0.680448	0.861711	0.101880	-0.676773	0.857429	-0.061986	-0.544866	1.144582	-0.017035	-0.528147	1.133914	0.086546	-0.526546	1.069409	0.085038	-0.535722	0.686099	0.263338	-0.527769	0.711823	-0.217464				-0.334553	0.562801	0.030632	-0.339582	0.535601	-0.005787	-0.168176	0.069266	0.065325	-0.161244	0.057398	0.120451	-0.126181	0.074002	-0.068175	0.061834	0.149753	0.032881
15241	127.008333	-0.719214	0.623008	0.102719	-0.719788	0.646250	-0.064934	-0.680449	0.861698	0.101827	-0.676734	0.857417	-0.062031	-0.544879	1.144549	-0.017053	-0.528124	1.133871	0.086495	-0.526540	1.069390	0.085023	-0.535801	0.686095	0.263327	-0.527656	0.711792	-0.217434				-0.334515	0.562821	0.030709	-0.339569	0.535743	-0.005782	-0.168179	0.069276	0.065327	-0.161244	0.057404	0.120458	-0.126196	0.073987	-0.068111	0.061122	0.148569	0.035590
15242	127.016667	-0.719199	0.623014	0.102693	-0.719760	0.646257	-0.064948	-0.680450	0.861731	0.101805	-0.676676	0.857428	-0.062070	-0.544887	1.144518	-0.017071	-0.528202	1.133875	0.086518	-0.526535	1.069378	0.085012	-0.535879	0.686092	0.263314	-0.527550	0.711757	-0.217404				-0.334478	0.562840	0.030798	-0.339518	0.535676	-0.005577	-0.168173	0.069286	0.065329	-0.161242	0.057407	0.120459	-0.126209	0.073963	-0.068038	0.060546	0.147412	0.038420
15243	127.025000	-0.719186	0.623021	0.102664	-0.719712	0.646250	-0.064980	-0.680439	0.861732	0.101760	-0.676636	0.857407	-0.062111	-0.544892	1.144494	-0.017096	-0.528115	1.133820	0.086424	-0.526676	1.069548	0.085254	-0.535959	0.686088	0.263311	-0.527452	0.711721	-0.217365				-0.334442	0.562859	0.030877	-0.339492	0.535697	-0.005465	-0.168173	0.069288	0.065338	-0.161241	0.057405	0.120468	-0.126231	0.073924	-0.067951	0.060005	0.146230	0.041165
15244	127.033333	-0.719167	0.623027	0.102630	-0.719667	0.646244	-0.065010	-0.680428	0.861739	0.101713	-0.676608	0.857392	-0.062149	-0.544889	1.144475	-0.017116	-0.528124	1.133818	0.086406	-0.526519	1.069369	0.084992	-0.536041	0.686081	0.263306	-0.527353	0.711682	-0.217325				-0.334407	0.562877	0.030959	-0.339468	0.535723	-0.005362	-0.168171	0.069288	0.065341	-0.161244	0.057409	0.120471	-0.126243	0.073904	-0.067864	0.059533	0.145062	0.043887
15245	127.041667	-0.719152	0.623031	0.102598	-0.719661	0.646262	-0.065021	-0.680429	0.861704	0.101632	-0.676547	0.857394	-0.062210	-0.544880	1.144465	-0.017135	-0.528121	1.133813	0.086400	-0.526580	1.069458	0.085114	-0.536124	0.686080	0.263301	-0.527256	0.711642	-0.217276				-0.334372	0.562897	0.031044	-0.339440	0.535754	-0.005242	-0.168173	0.069291	0.065345	-0.161242	0.057404	0.120476	-0.126255	0.073872	-0.067766	0.059246	0.143982	0.046668
15246	127.050000	-0.719140	0.623036	0.102564	-0.719610	0.646253	-0.065052	-0.680413	0.861751	0.101618	-0.676487	0.857416	-0.062241	-0.544868	1.144458	-0.017148	-0.528209	1.133873	0.086447	-0.526645	1.069557	0.085233	-0.536205	0.686084	0.263298	-0.527156	0.711603	-0.217232				-0.334331	0.562920	0.031134	-0.339420	0.535788	-0.005120	-0.168175	0.069298	0.065350	-0.161239	0.057401	0.120482	-0.126270	0.073840	-0.067661	0.058894	0.142910	0.049178
15247	127.058333	-0.719131	0.623041	0.102534	-0.719592	0.646257	-0.065070	-0.680408	0.861758	0.101572	-0.676479	0.857389	-0.062259	-0.544843	1.144469	-0.017199	-0.528155	1.133860	0.086401	-0.526527	1.069462	0.085065	-0.536291	0.686088	0.263289	-0.527058	0.711563	-0.217182				-0.334296	0.562934	0.031221	-0.339240	0.535943	-0.004918	-0.168172	0.069300	0.065356	-0.161237	0.057401	0.120481	-0.126289	0.073801	-0.067542	0.058685	0.141979	0.051696
15248	127.066667	-0.719118	0.623050	0.102500	-0.719579	0.646261	-0.065089	-0.680417	0.861703	0.101453	-0.676429	0.857420	-0.062259	-0.544812	1.144461	-0.017219	-0.528183	1.133894	0.086432	-0.526600	1.069580	0.085237	-0.536373	0.686100	0.263287	-0.526958	0.711525	-0.217131				-0.334257	0.562961	0.031308	-0.339218	0.535963	-0.004798	-0.168172	0.069298	0.065357	-0.161238	0.057402	0.120480	-0.126306	0.073770	-0.067413	0.058511	0.141152	0.054128
15249	127.075000	-0.719109	0.623053	0.102472	-0.719558	0.646259	-0.065112	-0.680395	0.861765	0.101476	-0.676406	0.857385	-0.062339	-0.544763	1.144389	-0.017152	-0.528122	1.133883	0.086391	-0.526500	1.069502	0.085108	-0.536458	0.686101	0.263276	-0.526859	0.711475	-0.217076				-0.334220	0.562979	0.031400	-0.339320	0.535964	-0.004662	-0.168172	0.069304	0.065358	-0.161238	0.057399	0.120483	-0.126317	0.073738	-0.067310	0.058485	0.140256	0.056709
15250	127.083333	-0.719103	0.623064	0.102448	-0.719540	0.646257	-0.065127	-0.680385	0.861767	0.101427	-0.676365	0.857381	-0.062378	-0.544692	1.144345	-0.017163	-0.528049	1.133868	0.086338	-0.526539	1.069599	0.085235	-0.536542	0.686120	0.263278	-0.526763	0.711430	-0.217021				-0.334180	0.562996	0.031492	-0.339188	0.536034	-0.004524	-0.168174	0.069305	0.065358	-0.161235	0.057394	0.120484	-0.126315	0.073719	-0.067221	0.058358	0.139666	0.058882
15251	127.091667	-0.719100	0.623068	0.102425	-0.719528	0.646263	-0.065144	-0.680376	0.861770	0.101384	-0.676334	0.857385	-0.062413	-0.544652	1.144349	-0.017175	-0.528089	1.133906	0.086395	-0.526426	1.069503	0.085079	-0.536621	0.686126	0.263276	-0.526664	0.711393	-0.216968				-0.334141	0.563019	0.031582	-0.339277	0.536032	-0.004394	-0.168172	0.069311	0.065366	-0.161238	0.057399	0.120492	-0.126344	0.073690	-0.067151	0.058372	0.139265	0.060962
15252	127.100000	-0.719097	0.623082	0.102404	-0.719515	0.646273	-0.065156	-0.680408	0.861747	0.101363	-0.676295	0.857383	-0.062450	-0.544605	1.144350	-0.017180	-0.527985	1.133872	0.086325	-0.526474	1.069604	0.085219	-0.536705	0.686127	0.263277	-0.526569	0.711354	-0.216914				-0.334101	0.563034	0.031677	-0.339420	0.535721	-0.004366	-0.168172	0.069325	0.065370	-0.161236	0.057404	0.120491	-0.126359	0.073674	-0.067083	0.058425	0.138981	0.062991
15253	127.108333	-0.719095	0.623086	0.102383	-0.719501	0.646279	-0.065175	-0.680357	0.861788	0.101288	-0.676261	0.857380	-0.062490	-0.544557	1.144334	-0.017192	-0.528051	1.133914	0.086387	-0.526436	1.069602	0.085210	-0.536782	0.686129	0.263278	-0.526463	0.711303	-0.216857				-0.334045	0.563014	0.031793	-0.339180	0.536113	-0.004127	-0.168173	0.069318	0.065375	-0.161240	0.057401	0.120498	-0.126369	0.073655	-0.067017	0.058464	0.138868	0.064917
15254	127.116667	-0.719101	0.623105	0.102366	-0.719489	0.646285	-0.065188	-0.680384	0.861769	0.101280	-0.676219	0.857383	-0.062531	-0.544505	1.144346	-0.017206	-0.527916	1.133868	0.086297	-0.526381	1.069590	0.085164	-0.536858	0.686129	0.263285	-0.526360	0.711256	-0.216801				-0.334016	0.563025	0.031887	-0.338884	0.536103	-0.003697	-0.168171	0.069320	0.065383	-0.161238	0.057402	0.120503	-0.126378	0.073626	-0.066929	0.058533	0.138896	0.066687
15255	127.125000	-0.719100	0.623107	0.102343	-0.719475	0.646291	-0.065201	-0.680311	0.861811	0.101188	-0.676160	0.857400	-0.062589	-0.544440	1.144336	-0.017221	-0.527878	1.133864	0.086306	-0.526354	1.069591	0.085170	-0.536932	0.686130	0.263293	-0.526261	0.711206	-0.216739				-0.333990	0.563047	0.031979	-0.339081	0.536026	-0.003566	-0.168172	0.069322	0.065386	-0.161240	0.057402	0.120509	-0.126387	0.073588	-0.066837	0.058702	0.139170	0.068443
15256	127.133333	-0.719104	0.623112	0.102325	-0.719461	0.646296	-0.065220	-0.680316	0.861830	0.101159	-0.676144	0.857381	-0.062597	-0.544376	1.144339	-0.017240	-0.527788	1.133849	0.086253	-0.526324	1.069596	0.085169	-0.536999	0.686138	0.263307	-0.526148	0.711150	-0.216679				-0.333968	0.563052	0.032067	-0.338876	0.536172	-0.003391	-0.168174	0.069328	0.065392	-0.161238	0.057399	0.120512	-0.126394	0.073554	-0.066741	0.058778	0.139326	0.069893
15257	127.141667	-0.719112	0.623118	0.102304	-0.719451	0.646299	-0.065234	-0.680290	0.861823	0.101118	-0.676110	0.857379	-0.062630	-0.544308	1.144346	-0.017259	-0.527734	1.133853	0.086242	-0.526267	1.069591	0.085118	-0.537065	0.686149	0.263318	-0.526042	0.711088	-0.216614				-0.333942	0.562993	0.032218	-0.339018	0.536169	-0.003213	-0.168170	0.069327	0.065392	-0.161235	0.057399	0.120508	-0.126425	0.073531	-0.066709	0.058925	0.139676	0.071332
15258	127.150000	-0.719116	0.623125	0.102283	-0.719443	0.646300	-0.065252	-0.680244	0.861855	0.101054	-0.676027	0.857412	-0.062729	-0.544236	1.144351	-0.017277	-0.527681	1.133859	0.086230	-0.526225	1.069596	0.085101	-0.537126	0.686158	0.263335	-0.525931	0.711023	-0.216550				-0.333912	0.562926	0.032377	-0.339136	0.536158	-0.003018	-0.168173	0.069327	0.065390	-0.161234	0.057396	0.120515	-0.126452	0.073503	-0.066680	0.059081	0.140061	0.072665
15259	127.158333	-0.719121	0.623125	0.102265	-0.719382	0.646260	-0.065291	-0.680244	0.861865	0.101024	-0.676041	0.857376	-0.062691	-0.544218	1.144460	-0.017371	-0.527722	1.133911	0.086276	-0.526188	1.069593	0.085090	-0.537185	0.686179	0.263357	-0.525814	0.710956	-0.216480				-0.333896	0.562930	0.032471	-0.339164	0.536202	-0.002841	-0.168174	0.069335	0.065394	-0.161234	0.057398	0.120514	-0.126404	0.073435	-0.066418	0.059191	0.140444	0.073761
15260	127.166667	-0.719129	0.623132	0.102247	-0.719423	0.646307	-0.065285	-0.680210	0.861882	0.100984	-0.676012	0.857371	-0.062720	-0.544149	1.144470	-0.017393	-0.527665	1.133933	0.086267	-0.526132	1.069602	0.085053	-0.537243	0.686195	0.263382	-0.525695	0.710892	-0.216413				-0.333879	0.562934	0.032566	-0.339359	0.535876	-0.002788	-0.168171	0.069341	0.065398	-0.161233	0.057399	0.120514	-0.126406	0.073393	-0.066303	0.059366	0.140851	0.074828
15261	127.175000	-0.719134	0.623135	0.102237	-0.719420	0.646318	-0.065295	-0.680218	0.861877	0.100974	-0.675953	0.857387	-0.062784	-0.544073	1.144470	-0.017414	-0.527571	1.133908	0.086200	-0.526019	1.069508	0.084900	-0.537300	0.686210	0.263408	-0.525581	0.710819	-0.216335				-0.333860	0.562937	0.032666	-0.339345	0.535893	-0.002609	-0.168175	0.069340	0.065402	-0.161236	0.057403	0.120515	-0.126406	0.073343	-0.066186	0.059520	0.141276	0.075920
15262	127.183333	-0.719138	0.623139	0.102228	-0.719411	0.646323	-0.065307	-0.680184	0.861905	0.100924	-0.675901	0.857400	-0.062835	-0.543999	1.144469	-0.017440	-0.527567	1.133931	0.086210	-0.526049	1.069607	0.085018	-0.537356	0.686230	0.263447	-0.525465	0.710748	-0.216255				-0.333840	0.562935	0.032771	-0.339325	0.535911	-0.002425	-0.168176	0.069347	0.065402	-0.161237	0.057403	0.120523	-0.126410	0.073294	-0.066074	0.059683	0.141640	0.076795
15263	127.191667	-0.719144	0.623144	0.102217	-0.719398	0.646326	-0.065320	-0.680183	0.861908	0.100902	-0.675911	0.857351	-0.062828	-0.543892	1.144414	-0.017436	-0.527516	1.133930	0.086173	-0.526009	1.069604	0.084992	-0.537410	0.686242	0.263476	-0.525352	0.710675	-0.216168				-0.333821	0.562945	0.032876	-0.339178	0.536180	-0.002157	-0.168178	0.069349	0.065408	-0.161240	0.057405	0.120529	-0.126419	0.073243	-0.065951	0.059886	0.142046	0.077765
15264	127.200000	-0.719151	0.623144	0.102205	-0.719383	0.646326	-0.065331	-0.680160	0.861921	0.100871	-0.675861	0.857369	-0.062846	-0.543781	1.144359	-0.017442	-0.527450	1.133941	0.086168	-0.525964	1.069601	0.084973	-0.537456	0.686249	0.263509	-0.525240	0.710605	-0.216083				-0.333795	0.562951	0.032982	-0.338949	0.536232	-0.001686	-0.168176	0.069349	0.065412	-0.161238	0.057403	0.120530	-0.126421	0.073187	-0.065829	0.060152	0.142463	0.078726
15265	127.208333	-0.719153	0.623146	0.102189	-0.719366	0.646329	-0.065347	-0.680171	0.861912	0.100853	-0.675817	0.857368	-0.062888	-0.543704	1.144341	-0.017471	-0.527397	1.133927	0.086124	-0.525851	1.069502	0.084819	-0.537508	0.686272	0.263555	-0.525136	0.710529	-0.215994				-0.333768	0.562962	0.033089	-0.339264	0.535882	-0.001608	-0.168174	0.069353	0.065413	-0.161243	0.057404	0.120532	-0.126425	0.073124	-0.065708	0.060314	0.142824	0.079508
15266	127.216667	-0.719155	0.623146	0.102173	-0.719350	0.646334	-0.065365	-0.680168	0.861943	0.100832	-0.675770	0.857370	-0.062932	-0.543625	1.144318	-0.017501	-0.527356	1.133918	0.086092	-0.525879	1.069587	0.084931	-0.537559	0.686288	0.263591	-0.525034	0.710459	-0.215907				-0.333735	0.562976	0.033197	-0.339244	0.535911	-0.001440	-0.168178	0.069356	0.065414	-0.161242	0.057398	0.120536	-0.126433	0.073065	-0.065591	0.060413	0.143131	0.080102
15267	127.225000	-0.719159	0.623139	0.102155	-0.719327	0.646328	-0.065381	-0.680145	0.861953	0.100799	-0.675749	0.857353	-0.062935	-0.543552	1.144307	-0.017551	-0.527310	1.133914	0.086063	-0.525831	1.069584	0.084915	-0.537599	0.686312	0.263637	-0.524939	0.710392	-0.215824				-0.333702	0.562992	0.033313	-0.339055	0.536203	-0.001163	-0.168171	0.069362	0.065424	-0.161240	0.057392	0.120542	-0.126438	0.073010	-0.065476	0.060627	0.143494	0.080758
15268	127.233333	-0.719163	0.623135	0.102138	-0.719306	0.646330	-0.065397	-0.680202	0.861939	0.100839	-0.675734	0.857302	-0.062981	-0.543476	1.144296	-0.017602	-0.527266	1.133914	0.086036	-0.525642	1.069389	0.084632	-0.537646	0.686336	0.263680	-0.524851	0.710323	-0.215741				-0.333675	0.563013	0.033432	-0.338872	0.536486	-0.000892	-0.168174	0.069373	0.065434	-0.161244	0.057399	0.120540	-0.126453	0.072952	-0.065371	0.060761	0.143869	0.081261
15269	127.241667	-0.719165	0.623137	0.102120	-0.719289	0.646335	-0.065415	-0.680135	0.861970	0.100741	-0.675677	0.857321	-0.063004	-0.543405	1.144279	-0.017626	-0.527221	1.133919	0.086014	-0.525604	1.069395	0.084620	-0.537690	0.686360	0.263726	-0.524762	0.710257	-0.215656				-0.333640	0.563031	0.033554	-0.338841	0.536501	-0.000734	-0.168172	0.069374	0.065437	-0.161238	0.057398	0.120550	-0.126458	0.072908	-0.065273	0.061059	0.144418	0.081804
15270	127.250000	-0.719168	0.623140	0.102107	-0.719143	0.646234	-0.065479	-0.680144	0.861978	0.100723	-0.675659	0.857284	-0.063027	-0.543334	1.144254	-0.017656	-0.527141	1.133907	0.085969	-0.525565	1.069402	0.084612	-0.537738	0.686393	0.263773	-0.524668	0.710196	-0.215579				-0.333603	0.563055	0.033681	-0.338843	0.536526	-0.000595	-0.168178	0.069370	0.065439	-0.161239	0.057401	0.120556	-0.126465	0.072864	-0.065179	0.061152	0.144934	0.081827
15271	127.258333	-0.719169	0.623141	0.102083	-0.719247	0.646351	-0.065454	-0.680141	0.861983	0.100694	-0.675613	0.857292	-0.063029	-0.543316	1.144312	-0.017695	-0.527119	1.133946	0.085963	-0.525608	1.069519	0.084739	-0.537781	0.686414	0.263815	-0.524572	0.710139	-0.215498				-0.333542	0.562940	0.033937	-0.338982	0.536358	-0.000500	-0.168174	0.069382	0.065452	-0.161242	0.057398	0.120565	-0.126476	0.072824	-0.065096	0.061379	0.145662	0.081812
15272	127.266667	-0.719171	0.623147	0.102060	-0.719223	0.646363	-0.065472	-0.680184	0.861948	0.100690	-0.675554	0.857294	-0.063107	-0.543197	1.144264	-0.017702	-0.527054	1.133952	0.085933	-0.525506	1.069442	0.084596	-0.537825	0.686443	0.263865	-0.524473	0.710087	-0.215424				-0.333510	0.562965	0.034066	-0.339125	0.536198	-0.000402	-0.168173	0.069387	0.065459	-0.161243	0.057407	0.120572	-0.126481	0.072791	-0.065022	0.061724	0.146542	0.081828
15273	127.275000	-0.719170	0.623151	0.102037	-0.719200	0.646375	-0.065494	-0.680144	0.861997	0.100637	-0.675542	0.857264	-0.063097	-0.543130	1.144283	-0.017730	-0.527005	1.133990	0.085911	-0.525482	1.069467	0.084589	-0.537878	0.686471	0.263909	-0.524369	0.710041	-0.215346				-0.333473	0.562983	0.034193	-0.339054	0.536111	-0.000150	-0.168175	0.069393	0.065467	-0.161243	0.057404	0.120578	-0.126486	0.072753	-0.064948	0.061933	0.147474	0.081443
15274	127.283333	-0.719174	0.623159	0.102013	-0.719171	0.646383	-0.065515	-0.680146	0.862006	0.100609	-0.675461	0.857313	-0.063142	-0.543194	1.144367	-0.017709	-0.526989	1.134003	0.085900	-0.525455	1.069493	0.084576	-0.537932	0.686499	0.263952	-0.524266	0.709998	-0.215276				-0.333442	0.562996	0.034313	-0.339050	0.536045	0.000095	-0.168175	0.069399	0.065471	-0.161246	0.057397	0.120581	-0.126495	0.072722	-0.064874	0.062082	0.148427	0.080881
15275	127.291667	-0.719175	0.623160	0.101986	-0.719142	0.646396	-0.065535	-0.680149	0.862016	0.100574	-0.675463	0.857255	-0.063147	-0.543005	1.144329	-0.017768	-0.526923	1.134061	0.085881	-0.525441	1.069521	0.084568	-0.537987	0.686524	0.263992	-0.524156	0.709962	-0.215209				-0.333419	0.563018	0.034441	-0.339033	0.536073	0.000233	-0.168174	0.069407	0.065480	-0.161245	0.057400	0.120590	-0.126499	0.072688	-0.064818	0.062199	0.149417	0.080080
15276	127.300000	-0.719175	0.623160	0.101957	-0.719108	0.646402	-0.065555	-0.680156	0.862024	0.100540	-0.675368	0.857304	-0.063199	-0.542944	1.144344	-0.017774	-0.526891	1.134090	0.085871	-0.525427	1.069546	0.084569	-0.538045	0.686554	0.264037	-0.524046	0.709933	-0.215150				-0.333387	0.563040	0.034566	-0.338830	0.536216	0.000473	-0.168173	0.069410	0.065483	-0.161245	0.057401	0.120597	-0.126498	0.072655	-0.064753	0.062486	0.150549	0.079483
15277	127.308333	-0.719181	0.623162	0.101925	-0.718899	0.646280	-0.065646	-0.680160	0.862033	0.100504	-0.675326	0.857294	-0.063228	-0.542885	1.144367	-0.017801	-0.526880	1.134102	0.085862	-0.525411	1.069571	0.084561	-0.538110	0.686587	0.264078	-0.523933	0.709904	-0.215094				-0.333362	0.563057	0.034691	-0.338913	0.536168	0.000554	-0.168176	0.069419	0.065488	-0.161251	0.057394	0.120602	-0.126502	0.072629	-0.064703	0.062580	0.151527	0.078538
15278	127.316667	-0.719184	0.623165	0.101894	-0.719044	0.646423	-0.065605	-0.680164	0.862039	0.100469	-0.675333	0.857236	-0.063234	-0.542829	1.144386	-0.017817	-0.526837	1.134158	0.085852	-0.525399	1.069596	0.084555	-0.538176	0.686620	0.264117	-0.523812	0.709875	-0.215037				-0.333339	0.563078	0.034808	-0.338846	0.536245	0.000722	-0.168175	0.069426	0.065494	-0.161251	0.057392	0.120608	-0.126503	0.072604	-0.064655	0.062726	0.152515	0.077569
15279	127.325000	-0.719194	0.623172	0.101864	-0.718907	0.646384	-0.065665	-0.680195	0.862023	0.100432	-0.675271	0.857237	-0.063284	-0.542791	1.144400	-0.017824	-0.526790	1.134133	0.085810	-0.525388	1.069614	0.084559	-0.538243	0.686651	0.264158	-0.523694	0.709855	-0.214988				-0.333327	0.563094	0.034930	-0.338840	0.536253	0.000852	-0.168174	0.069438	0.065508	-0.161251	0.057395	0.120619	-0.126504	0.072582	-0.064596	0.062941	0.153465	0.076600
15280	127.333333	-0.719202	0.623175	0.101832	-0.718730	0.646281	-0.065753	-0.680184	0.862056	0.100385	-0.675182	0.857279	-0.063332	-0.542747	1.144406	-0.017836	-0.526810	1.134203	0.085848	-0.525382	1.069632	0.084565	-0.538319	0.686686	0.264195	-0.523568	0.709828	-0.214937				-0.333309	0.563109	0.035051	-0.339030	0.536477	0.000834	-0.168175	0.069450	0.065520	-0.161251	0.057405	0.120628	-0.126509	0.072557	-0.064556	0.063214	0.154466	0.075679
15281	127.341667	-0.719209	0.623180	0.101795	-0.718786	0.646363	-0.065762	-0.680195	0.862061	0.100342	-0.675132	0.857275	-0.063372	-0.542708	1.144416	-0.017842	-0.526846	1.134195	0.085856	-0.525374	1.069682	0.084583	-0.538391	0.686707	0.264224	-0.523446	0.709809	-0.214896				-0.333296	0.563121	0.035172	-0.339010	0.536404	0.001033	-0.168176	0.069461	0.065535	-0.161249	0.057404	0.120642	-0.126502	0.072542	-0.064509	0.063286	0.155370	0.074373
15282	127.350000	-0.719216	0.623182	0.101760	-0.718711	0.646340	-0.065819	-0.680205	0.862066	0.100298	-0.675082	0.857271	-0.063413	-0.542682	1.144423	-0.017854	-0.526826	1.134228	0.085846	-0.525369	1.069696	0.084585	-0.538471	0.686731	0.264256	-0.523317	0.709787	-0.214852				-0.333257	0.562995	0.035423	-0.339014	0.536494	0.001073	-0.168173	0.069467	0.065545	-0.161250	0.057409	0.120649	-0.126497	0.072524	-0.064475	0.063618	0.156370	0.073284
15283	127.358333	-0.719220	0.623186	0.101724	-0.718678	0.646364	-0.065853	-0.680215	0.862074	0.100256	-0.675044	0.857264	-0.063427	-0.542644	1.144426	-0.017862	-0.526831	1.134237	0.085840	-0.525382	1.069713	0.084592	-0.538552	0.686749	0.264279	-0.523190	0.709770	-0.214815				-0.333253	0.563000	0.035539	-0.339006	0.536504	0.001180	-0.168173	0.069472	0.065554	-0.161250	0.057408	0.120658	-0.126495	0.072511	-0.064450	0.063720	0.157229	0.071749
15284	127.366667	-0.719225	0.623192	0.101686	-0.718644	0.646380	-0.065880	-0.680223	0.862080	0.100216	-0.674981	0.857272	-0.063489	-0.542613	1.144429	-0.017871	-0.526843	1.134242	0.085834	-0.525384	1.069730	0.084591	-0.538638	0.686762	0.264302	-0.523063	0.709755	-0.214779				-0.333250	0.563012	0.035656	-0.338872	0.536058	0.001696	-0.168171	0.069480	0.065561	-0.161253	0.057411	0.120664	-0.126492	0.072493	-0.064425	0.064065	0.158160	0.070451
15285	127.375000	-0.719229	0.623193	0.101653	-0.718611	0.646394	-0.065914	-0.680256	0.862064	0.100189	-0.674933	0.857270	-0.063525	-0.542592	1.144440	-0.017880	-0.526857	1.134276	0.085833	-0.525439	1.069815	0.084681	-0.538722	0.686779	0.264327	-0.522942	0.709746	-0.214746				-0.333253	0.563009	0.035765	-0.338785	0.536130	0.001823	-0.168173	0.069489	0.065573	-0.161247	0.057405	0.120673	-0.126482	0.072483	-0.064404	0.064135	0.158914	0.068658
15286	127.383333	-0.719228	0.623196	0.101618	-0.718579	0.646406	-0.065936	-0.680241	0.862092	0.100138	-0.674915	0.857252	-0.063502	-0.542683	1.144517	-0.017864	-0.526858	1.134298	0.085828	-0.525415	1.069765	0.084590	-0.538806	0.686780	0.264345	-0.522833	0.709744	-0.214724				-0.333253	0.563012	0.035864	-0.338731	0.536214	0.001937	-0.168166	0.069505	0.065584	-0.161245	0.057402	0.120680	-0.126479	0.072478	-0.064391	0.064288	0.159662	0.066882
15287	127.391667	-0.719236	0.623201	0.101591	-0.718554	0.646420	-0.065963	-0.680251	0.862097	0.100102	-0.674840	0.857273	-0.063583	-0.542537	1.144442	-0.017886	-0.526871	1.134310	0.085834	-0.525445	1.069798	0.084650	-0.538892	0.686788	0.264367	-0.522731	0.709745	-0.214706				-0.333254	0.563009	0.035963	-0.338791	0.536125	0.001967	-0.168172	0.069513	0.065597	-0.161248	0.057401	0.120689	-0.126478	0.072461	-0.064387	0.064289	0.160272	0.064846
15288	127.400000	-0.719241	0.623202	0.101563	-0.718536	0.646437	-0.065986	-0.680259	0.862100	0.100070	-0.674795	0.857270	-0.063599	-0.542514	1.144437	-0.017884	-0.526898	1.134307	0.085850	-0.525434	1.069779	0.084622	-0.538975	0.686788	0.264380	-0.522639	0.709754	-0.214703				-0.333257	0.563009	0.036051	-0.338841	0.536036	0.001983	-0.168173	0.069523	0.065604	-0.161246	0.057400	0.120699	-0.126477	0.072461	-0.064385	0.064375	0.160787	0.062703
15289	127.408333	-0.719249	0.623204	0.101544	-0.718479	0.646423	-0.066017	-0.680270	0.862091	0.100040	-0.674759	0.857257	-0.063614	-0.542488	1.144426	-0.017873	-0.526892	1.134321	0.085862	-0.525468	1.069858	0.084744	-0.539060	0.686781	0.264400	-0.522548	0.709761	-0.214703				-0.333259	0.563001	0.036144	-0.338794	0.536098	0.002066	-0.168176	0.069528	0.065618	-0.161248	0.057403	0.120709	-0.126474	0.072456	-0.064389	0.064463	0.161145	0.060373
15290	127.416667	-0.719256	0.623204	0.101523	-0.718501	0.646455	-0.066032	-0.680275	0.862086	0.100014	-0.674708	0.857265	-0.063651	-0.542458	1.144419	-0.017861	-0.526883	1.134336	0.085888	-0.525423	1.069797	0.084684	-0.539143	0.686765	0.264409	-0.522464	0.709772	-0.214707				-0.333263	0.563002	0.036221	-0.338717	0.536151	0.002151	-0.168175	0.069542	0.065631	-0.161251	0.057404	0.120724	-0.126473	0.072455	-0.064400	0.064429	0.161592	0.057525
15291	127.425000	-0.719254	0.623205	0.101505	-0.718484	0.646463	-0.066050	-0.680289	0.862081	0.099983	-0.674662	0.857273	-0.063702	-0.542419	1.144418	-0.017836	-0.526874	1.134342	0.085907	-0.525421	1.069802	0.084718	-0.539223	0.686738	0.264419	-0.522393	0.709786	-0.214724				-0.333266	0.562997	0.036291	-0.338828	0.535988	0.002112	-0.168174	0.069552	0.065647	-0.161247	0.057406	0.120737	-0.126469	0.072465	-0.064415	0.064496	0.161708	0.054692
[truncated: 6,317 more rows]
[truncated: 90 more columns]
