# Supplementary material for: Musical improvisation enhances interpersonal coordination in subsequent conversation: Motor and speech evidence
Source: PLoS One. 2021 Apr 15;16(4):e0250166. doi: 10.1371/journal.pone.0250166 (PMC8049323; doi:10.1371/journal.pone.0250166)
Supplement: S1 File — (ZIP) [file pone.0250166.s004.zip › HB condition/EDITED_PC 233 T1.csv]

Format Version	1.21	Take Name	PC 233 T1	Capture Frame Rate	180.000000	Export Frame Rate	120.000000	Capture Start Time	2018-07-17 12.36.04 AM	Total Frames in Take	10681	Total Exported Frames	7121	Rotation Type	Quaternion	Length Units	Meters	Coordinate Space	Global
		Marker	Marker	Marker	Marker	Marker	Marker	Marker	Marker	Marker	Marker	Marker	Marker	Marker	Marker	Marker	Marker	Marker	Marker	Marker	Marker	Marker	Marker	Marker	Marker	Marker	Marker	Marker	Marker	Marker	Marker	Marker	Marker	Marker	Marker	Marker	Marker	Marker	Marker	Marker	Marker	Marker	Marker	Marker	Marker	Marker	Marker	Marker	Marker
		Unlabeled:5000	Unlabeled:5000	Unlabeled:5000	Unlabeled:5001	Unlabeled:5001	Unlabeled:5001	Unlabeled:5002	Unlabeled:5002	Unlabeled:5002	Unlabeled:5003	Unlabeled:5003	Unlabeled:5003	Unlabeled:5004	Unlabeled:5004	Unlabeled:5004	Unlabeled:5005	Unlabeled:5005	Unlabeled:5005	Unlabeled:5006	Unlabeled:5006	Unlabeled:5006	Unlabeled:5007	Unlabeled:5007	Unlabeled:5007	Unlabeled:5008	Unlabeled:5008	Unlabeled:5008	Unlabeled:5009	Unlabeled:5009	Unlabeled:5009	Unlabeled:5010	Unlabeled:5010	Unlabeled:5010	Unlabeled:5011	Unlabeled:5011	Unlabeled:5011	Unlabeled:5012	Unlabeled:5012	Unlabeled:5012	Unlabeled:5013	Unlabeled:5013	Unlabeled:5013	Unlabeled:5014	Unlabeled:5014	Unlabeled:5014	Unlabeled:5015	Unlabeled:5015	Unlabeled:5015
		8392B20CF49E35701388	8392B20CF49E35701388	8392B20CF49E35701388	8392B20CF49E35701389	8392B20CF49E35701389	8392B20CF49E35701389	8392B20CF49E3570138A	8392B20CF49E3570138A	8392B20CF49E3570138A	8392B20CF49E3570138B	8392B20CF49E3570138B	8392B20CF49E3570138B	8392B20CF49E3570138C	8392B20CF49E3570138C	8392B20CF49E3570138C	8392B20CF49E3570138D	8392B20CF49E3570138D	8392B20CF49E3570138D	8392B20CF49E3570138E	8392B20CF49E3570138E	8392B20CF49E3570138E	8392B20CF49E3570138F	8392B20CF49E3570138F	8392B20CF49E3570138F	8392B20CF49E35701390	8392B20CF49E35701390	8392B20CF49E35701390	8392B20CF49E35701391	8392B20CF49E35701391	8392B20CF49E35701391	8392B20CF49E35701392	8392B20CF49E35701392	8392B20CF49E35701392	8392B20CF49E35701393	8392B20CF49E35701393	8392B20CF49E35701393	8392B20CF49E35701394	8392B20CF49E35701394	8392B20CF49E35701394	8392B20CF49E35701395	8392B20CF49E35701395	8392B20CF49E35701395	8392B20CF49E35701396	8392B20CF49E35701396	8392B20CF49E35701396	8392B20CF49E35701397	8392B20CF49E35701397	8392B20CF49E35701397
		Position	Position	Position	Position	Position	Position	Position	Position	Position	Position	Position	Position	Position	Position	Position	Position	Position	Position	Position	Position	Position	Position	Position	Position	Position	Position	Position	Position	Position	Position	Position	Position	Position	Position	Position	Position	Position	Position	Position	Position	Position	Position	Position	Position	Position	Position	Position	Position
Frame	Time	X	Y	Z	X	Y	Z	X	Y	Z	X	Y	Z	X	Y	Z	X	Y	Z	X	Y	Z	X	Y	Z	X	Y	Z	X	Y	Z	X	Y	Z	X	Y	Z	X	Y	Z	X	Y	Z	X	Y	Z	X	Y	Z
0	0.000000	-0.720509	0.717306	0.085998	-0.712804	0.724508	-0.064696	-0.689727	0.879428	0.086638	-0.688669	0.873573	-0.070442	-0.650660	1.207277	-0.019606	-0.639273	1.190367	0.083467	-0.608390	1.134926	0.076597	-0.566509	0.728117	-0.211293	-0.553383	0.746007	0.233742	-0.373201	0.598191	-0.048028	-0.368331	0.588814	0.039303	-0.367972	0.582995	0.074855	-0.303198	0.105043	-0.089442	-0.296840	0.086942	0.086666	-0.283204	0.077955	0.136189	0.378636	0.089991	0.022088
1	0.008333	-0.720510	0.717240	0.085918	-0.712815	0.724549	-0.064691	-0.689749	0.879475	0.086661	-0.688695	0.873588	-0.070433	-0.650750	1.207443	-0.019764	-0.639332	1.190379	0.083496	-0.608405	1.134939	0.076610	-0.566500	0.728011	-0.211145	-0.553373	0.746051	0.233736	-0.373200	0.598236	-0.048027	-0.368330	0.588836	0.039305	-0.367970	0.583028	0.074867	-0.303097	0.105155	-0.089536	-0.296851	0.086937	0.086653	-0.283343	0.078374	0.136297	0.378634	0.089983	0.022002
2	0.016667	-0.720463	0.717472	0.086164	-0.712815	0.724548	-0.064694	-0.689754	0.879500	0.086687	-0.688722	0.873584	-0.070411	-0.650803	1.207450	-0.019772	-0.639350	1.190397	0.083465	-0.608423	1.134934	0.076619	-0.566555	0.728119	-0.211294	-0.553359	0.746070	0.233724	-0.373197	0.598231	-0.048033	-0.368366	0.588905	0.039185	-0.367965	0.583030	0.074865	-0.303091	0.105154	-0.089534	-0.296844	0.086914	0.086653	-0.283346	0.078389	0.136317	0.378641	0.089959	0.021929
3	0.025000	-0.720447	0.717073	0.085787	-0.712810	0.724547	-0.064685	-0.689735	0.879469	0.086690	-0.688729	0.873551	-0.070403	-0.650847	1.207450	-0.019775	-0.639394	1.190347	0.083426	-0.608481	1.134933	0.076563	-0.566575	0.728093	-0.211303	-0.553331	0.746087	0.233719	-0.373195	0.598194	-0.048030	-0.368329	0.588859	0.039237	-0.367947	0.583001	0.074845	-0.303195	0.105025	-0.089437	-0.296839	0.086893	0.086669	-0.283277	0.078173	0.136274	0.378657	0.089938	0.021874
4	0.033333	-0.720440	0.717060	0.085788	-0.712817	0.724580	-0.064662	-0.689726	0.879463	0.086691	-0.688743	0.873534	-0.070397	-0.650940	1.207499	-0.019761	-0.639440	1.190366	0.083405	-0.608526	1.134938	0.076550	-0.566598	0.728103	-0.211288	-0.553297	0.746122	0.233722	-0.373191	0.598197	-0.048014	-0.368337	0.588932	0.039218	-0.367938	0.583015	0.074861	-0.303099	0.105102	-0.089521	-0.296837	0.086919	0.086718	-0.283217	0.077983	0.136227	0.378650	0.089954	0.021833
5	0.041667	-0.720454	0.717103	0.085836	-0.712827	0.724599	-0.064658	-0.689735	0.879469	0.086704	-0.688819	0.873477	-0.070387	-0.651012	1.207504	-0.019710	-0.639450	1.190442	0.083465	-0.608539	1.134960	0.076583	-0.566608	0.728133	-0.211282	-0.553254	0.746147	0.233709	-0.373185	0.598242	-0.047995	-0.368323	0.588949	0.039233	-0.367927	0.583062	0.074879	-0.303076	0.105151	-0.089491	-0.296830	0.086965	0.086760	-0.283229	0.078020	0.136245	0.378648	0.089967	0.021797
6	0.050000	-0.720425	0.717065	0.085799	-0.712812	0.724609	-0.064558	-0.689726	0.879427	0.086695	-0.688899	0.873373	-0.070427	-0.651010	1.207532	-0.019754	-0.639495	1.190475	0.083457	-0.608591	1.134975	0.076562	-0.566622	0.728119	-0.211287	-0.553215	0.746175	0.233697	-0.373168	0.598251	-0.048020	-0.368318	0.588947	0.039211	-0.367918	0.583072	0.074861	-0.303067	0.105172	-0.089492	-0.296817	0.086965	0.086747	-0.283364	0.078400	0.136345	0.378657	0.089961	0.021750
7	0.058333	-0.720415	0.717045	0.085762	-0.712818	0.724560	-0.064687	-0.689708	0.879431	0.086700	-0.688793	0.873458	-0.070388	-0.651053	1.207528	-0.019780	-0.639534	1.190495	0.083423	-0.608643	1.135008	0.076514	-0.566606	0.727975	-0.211159	-0.553176	0.746213	0.233690	-0.373168	0.598234	-0.048055	-0.368288	0.588918	0.039227	-0.367911	0.583073	0.074825	-0.303181	0.105097	-0.089415	-0.296818	0.086968	0.086715	-0.283367	0.078424	0.136336	0.378667	0.089941	0.021698
8	0.066667	-0.720405	0.717060	0.085749	-0.712793	0.724523	-0.064737	-0.689707	0.879405	0.086692	-0.688810	0.873431	-0.070393	-0.651139	1.207566	-0.019887	-0.639574	1.190517	0.083381	-0.608691	1.135059	0.076466	-0.566628	0.727979	-0.211174	-0.553133	0.746262	0.233684	-0.373168	0.598249	-0.048093	-0.368264	0.588899	0.039244	-0.367912	0.583092	0.074782	-0.303180	0.105125	-0.089442	-0.296827	0.086971	0.086673	-0.283369	0.078449	0.136307	0.378662	0.089928	0.021647
9	0.075000	-0.720419	0.717124	0.085782	-0.712825	0.724550	-0.064735	-0.689716	0.879441	0.086728	-0.688884	0.873369	-0.070405	-0.651189	1.207562	-0.019912	-0.639565	1.190529	0.083359	-0.608708	1.135075	0.076484	-0.566650	0.728044	-0.211267	-0.553093	0.746295	0.233682	-0.373174	0.598268	-0.048119	-0.368289	0.588919	0.039141	-0.367914	0.583094	0.074744	-0.303133	0.105180	-0.089525	-0.296826	0.086968	0.086636	-0.283383	0.078461	0.136272	0.378620	0.089961	0.021664
10	0.083333	-0.720456	0.717405	0.086073	-0.712815	0.724517	-0.064766	-0.689717	0.879463	0.086767	-0.688855	0.873434	-0.070360	-0.651235	1.207544	-0.019936	-0.639638	1.190538	0.083329	-0.608740	1.135088	0.076471	-0.566684	0.728084	-0.211349	-0.553054	0.746323	0.233698	-0.373180	0.598259	-0.048138	-0.368308	0.588929	0.039056	-0.367912	0.583081	0.074711	-0.303181	0.105144	-0.089524	-0.296826	0.086937	0.086604	-0.283386	0.078445	0.136247	0.378581	0.089994	0.021694
11	0.091667	-0.720390	0.717113	0.085802	-0.712819	0.724516	-0.064770	-0.689704	0.879457	0.086796	-0.688864	0.873420	-0.070344	-0.651290	1.207533	-0.019954	-0.639672	1.190544	0.083318	-0.608782	1.135118	0.076401	-0.566673	0.728042	-0.211285	-0.553013	0.746341	0.233722	-0.373190	0.598257	-0.048141	-0.368310	0.588927	0.039064	-0.367915	0.583072	0.074709	-0.303140	0.105172	-0.089587	-0.296841	0.086932	0.086602	-0.283374	0.078417	0.136246	0.378669	0.089891	0.021591
12	0.100000	-0.720407	0.717141	0.085862	-0.712837	0.724543	-0.064757	-0.689708	0.879456	0.086828	-0.688976	0.873325	-0.070333	-0.651359	1.207541	-0.019972	-0.639699	1.190550	0.083319	-0.608806	1.135125	0.076394	-0.566654	0.728020	-0.211215	-0.552974	0.746361	0.233757	-0.373205	0.598267	-0.048112	-0.368319	0.588931	0.039098	-0.367920	0.583079	0.074734	-0.303098	0.105188	-0.089609	-0.296844	0.086931	0.086629	-0.283369	0.078420	0.136278	0.378669	0.089898	0.021606
13	0.108333	-0.720390	0.717139	0.085888	-0.712858	0.724588	-0.064713	-0.689713	0.879467	0.086872	-0.688972	0.873363	-0.070298	-0.651416	1.207541	-0.019970	-0.639662	1.190565	0.083344	-0.608838	1.135087	0.076470	-0.566660	0.728044	-0.211196	-0.552937	0.746374	0.233789	-0.373203	0.598284	-0.048076	-0.368309	0.588914	0.039187	-0.367921	0.583096	0.074790	-0.303092	0.105203	-0.089576	-0.296844	0.086934	0.086671	-0.283378	0.078464	0.136341	0.378617	0.089963	0.021711
14	0.116667	-0.720374	0.717142	0.085917	-0.712860	0.724583	-0.064713	-0.689713	0.879470	0.086905	-0.688931	0.873424	-0.070257	-0.651443	1.207483	-0.019897	-0.639763	1.190566	0.083338	-0.608888	1.135097	0.076423	-0.566673	0.728065	-0.211185	-0.552902	0.746395	0.233821	-0.373208	0.598306	-0.048039	-0.368285	0.588924	0.039293	-0.367920	0.583121	0.074832	-0.303103	0.105212	-0.089538	-0.296838	0.086952	0.086704	-0.283382	0.078508	0.136384	0.378665	0.089933	0.021702
15	0.125000	-0.720402	0.717140	0.085935	-0.712861	0.724609	-0.064637	-0.689731	0.879451	0.086929	-0.689079	0.873283	-0.070205	-0.651504	1.207480	-0.019900	-0.639797	1.190581	0.083329	-0.608894	1.135131	0.076389	-0.566674	0.728091	-0.211151	-0.552869	0.746423	0.233847	-0.373214	0.598313	-0.048036	-0.368296	0.588938	0.039307	-0.367923	0.583138	0.074850	-0.303144	0.105191	-0.089479	-0.296839	0.086979	0.086722	-0.283386	0.078518	0.136380	0.378660	0.089963	0.021739
16	0.133333	-0.720399	0.717135	0.085939	-0.712855	0.724563	-0.064725	-0.689714	0.879457	0.086936	-0.689080	0.873261	-0.070255	-0.651568	1.207520	-0.020001	-0.639828	1.190588	0.083310	-0.608894	1.135144	0.076423	-0.566697	0.728050	-0.211188	-0.552841	0.746455	0.233860	-0.373211	0.598301	-0.048069	-0.368298	0.588931	0.039300	-0.367923	0.583124	0.074846	-0.303085	0.105210	-0.089545	-0.296837	0.086983	0.086720	-0.283389	0.078481	0.136333	0.378665	0.089969	0.021758
17	0.141667	-0.720395	0.717124	0.085937	-0.712877	0.724562	-0.064728	-0.689713	0.879461	0.086956	-0.689031	0.873309	-0.070256	-0.651584	1.207431	-0.019953	-0.639858	1.190593	0.083292	-0.608986	1.135140	0.076366	-0.566740	0.728116	-0.211335	-0.552816	0.746483	0.233877	-0.373225	0.598281	-0.048077	-0.368345	0.588954	0.039179	-0.367922	0.583113	0.074831	-0.303138	0.105160	-0.089511	-0.296834	0.086942	0.086682	-0.283386	0.078437	0.136287	0.378680	0.089956	0.021788
18	0.150000	-0.720384	0.717104	0.085942	-0.712875	0.724532	-0.064750	-0.689716	0.879465	0.086988	-0.688996	0.873361	-0.070216	-0.651648	1.207398	-0.019957	-0.639885	1.190593	0.083281	-0.608990	1.135167	0.076346	-0.566733	0.728014	-0.211211	-0.552792	0.746510	0.233902	-0.373229	0.598269	-0.048088	-0.368348	0.588934	0.039178	-0.367925	0.583102	0.074832	-0.303206	0.105108	-0.089462	-0.296834	0.086902	0.086667	-0.283380	0.078412	0.136285	0.378684	0.089934	0.021821
19	0.158333	-0.720393	0.717110	0.085991	-0.712888	0.724524	-0.064757	-0.689750	0.879449	0.087024	-0.689128	0.873216	-0.070217	-0.651685	1.207379	-0.019984	-0.639942	1.190608	0.083293	-0.609012	1.135176	0.076344	-0.566755	0.728004	-0.211225	-0.552773	0.746517	0.233925	-0.373239	0.598257	-0.048095	-0.368317	0.588883	0.039292	-0.367932	0.583085	0.074844	-0.303162	0.105133	-0.089517	-0.296839	0.086875	0.086666	-0.283388	0.078426	0.136324	0.378686	0.089915	0.021864
20	0.166667	-0.720401	0.717100	0.086032	-0.712897	0.724520	-0.064756	-0.689775	0.879431	0.087057	-0.689170	0.873198	-0.070143	-0.651716	1.207357	-0.020002	-0.639966	1.190605	0.083285	-0.609052	1.135165	0.076377	-0.566784	0.727993	-0.211222	-0.552761	0.746529	0.233955	-0.373254	0.598236	-0.048084	-0.368355	0.588897	0.039198	-0.367935	0.583075	0.074861	-0.303205	0.105082	-0.089454	-0.296848	0.086836	0.086676	-0.283392	0.078440	0.136366	0.378692	0.089904	0.021909
21	0.175000	-0.720381	0.717071	0.086027	-0.712901	0.724523	-0.064753	-0.689772	0.879433	0.087086	-0.689096	0.873266	-0.070184	-0.651774	1.207359	-0.019994	-0.639991	1.190617	0.083299	-0.609070	1.135176	0.076374	-0.566797	0.728001	-0.211210	-0.552745	0.746546	0.233989	-0.373260	0.598241	-0.048056	-0.368357	0.588898	0.039235	-0.367942	0.583087	0.074893	-0.303169	0.105134	-0.089493	-0.296845	0.086831	0.086701	-0.283391	0.078456	0.136404	0.378690	0.089906	0.021977
22	0.183333	-0.720366	0.717099	0.086072	-0.712908	0.724550	-0.064734	-0.689735	0.879477	0.087112	-0.689184	0.873221	-0.070099	-0.651834	1.207377	-0.019992	-0.640017	1.190643	0.083309	-0.609090	1.135198	0.076364	-0.566814	0.728020	-0.211194	-0.552734	0.746567	0.234015	-0.373262	0.598263	-0.048024	-0.368359	0.588921	0.039276	-0.367945	0.583118	0.074926	-0.303117	0.105184	-0.089544	-0.296844	0.086858	0.086738	-0.283388	0.078449	0.136407	0.378676	0.089927	0.022053
23	0.191667	-0.720365	0.717128	0.086097	-0.712920	0.724577	-0.064714	-0.689789	0.879466	0.087153	-0.689143	0.873286	-0.070078	-0.651910	1.207370	-0.019922	-0.640063	1.190687	0.083335	-0.609122	1.135220	0.076362	-0.566791	0.728060	-0.211109	-0.552724	0.746593	0.234028	-0.373263	0.598290	-0.048020	-0.368318	0.588935	0.039405	-0.367947	0.583136	0.074931	-0.303168	0.105156	-0.089500	-0.296842	0.086895	0.086751	-0.283396	0.078447	0.136386	0.378665	0.089943	0.022111
24	0.200000	-0.720367	0.717145	0.086106	-0.712904	0.724599	-0.064747	-0.689790	0.879469	0.087177	-0.689179	0.873213	-0.070146	-0.651980	1.207348	-0.019875	-0.640072	1.190706	0.083305	-0.609177	1.135228	0.076390	-0.566834	0.728165	-0.211238	-0.552720	0.746631	0.234039	-0.373264	0.598313	-0.048005	-0.368357	0.588986	0.039316	-0.367947	0.583170	0.074937	-0.303115	0.105213	-0.089565	-0.296831	0.086945	0.086738	-0.283399	0.078464	0.136359	0.378567	0.090065	0.022270
25	0.208333	-0.720364	0.717149	0.086098	-0.712909	0.724583	-0.064720	-0.689780	0.879466	0.087186	-0.689142	0.873265	-0.070050	-0.652001	1.207413	-0.019959	-0.640145	1.190779	0.083359	-0.609190	1.135273	0.076354	-0.566793	0.728074	-0.211080	-0.552709	0.746675	0.234046	-0.373263	0.598338	-0.048000	-0.368372	0.588995	0.039266	-0.367949	0.583202	0.074933	-0.303208	0.105187	-0.089470	-0.296833	0.086963	0.086710	-0.283396	0.078513	0.136351	0.378649	0.089961	0.022176
26	0.216667	-0.720363	0.717185	0.086125	-0.712896	0.724559	-0.064747	-0.689776	0.879461	0.087209	-0.689077	0.873314	-0.070050	-0.652074	1.207400	-0.019941	-0.640217	1.190767	0.083304	-0.609217	1.135297	0.076362	-0.566824	0.728056	-0.211148	-0.552692	0.746701	0.234047	-0.373263	0.598350	-0.048001	-0.368391	0.588979	0.039213	-0.367946	0.583212	0.074934	-0.303119	0.105233	-0.089571	-0.296844	0.086955	0.086675	-0.283396	0.078544	0.136356	0.378644	0.089956	0.022173
27	0.225000	-0.720356	0.717171	0.086120	-0.712893	0.724555	-0.064758	-0.689779	0.879451	0.087230	-0.689087	0.873299	-0.070045	-0.652091	1.207401	-0.019974	-0.640195	1.190777	0.083307	-0.609251	1.135314	0.076391	-0.566786	0.728066	-0.211070	-0.552673	0.746715	0.234068	-0.373260	0.598329	-0.047997	-0.368365	0.588988	0.039277	-0.367944	0.583186	0.074929	-0.303109	0.105208	-0.089589	-0.296844	0.086920	0.086647	-0.283394	0.078544	0.136356	0.378606	0.089988	0.022209
28	0.233333	-0.720345	0.717141	0.086120	-0.712880	0.724535	-0.064779	-0.689843	0.879242	0.087107	-0.689190	0.873154	-0.070089	-0.652101	1.207397	-0.019997	-0.640214	1.190833	0.083359	-0.609289	1.135329	0.076426	-0.566808	0.728036	-0.211147	-0.552649	0.746722	0.234086	-0.373264	0.598302	-0.047997	-0.368366	0.588964	0.039269	-0.367946	0.583163	0.074923	-0.303110	0.105204	-0.089599	-0.296852	0.086886	0.086631	-0.283393	0.078522	0.136344	0.378663	0.089920	0.022126
29	0.241667	-0.720352	0.717133	0.086151	-0.712872	0.724530	-0.064794	-0.689758	0.879411	0.087239	-0.689085	0.873250	-0.070054	-0.652132	1.207397	-0.019995	-0.640240	1.190750	0.083251	-0.609312	1.135344	0.076419	-0.566798	0.728034	-0.211142	-0.552629	0.746737	0.234121	-0.373261	0.598280	-0.047985	-0.368381	0.588939	0.039248	-0.367943	0.583155	0.074934	-0.303210	0.105140	-0.089492	-0.296852	0.086879	0.086647	-0.283387	0.078488	0.136335	0.378671	0.089925	0.022099
30	0.250000	-0.720329	0.717140	0.086173	-0.712845	0.724532	-0.064800	-0.689756	0.879404	0.087252	-0.689213	0.873149	-0.070026	-0.652225	1.207390	-0.019930	-0.640321	1.190833	0.083369	-0.609356	1.135352	0.076452	-0.566786	0.728047	-0.211134	-0.552605	0.746745	0.234152	-0.373257	0.598276	-0.047964	-0.368370	0.588952	0.039311	-0.367938	0.583146	0.074955	-0.303116	0.105200	-0.089592	-0.296851	0.086871	0.086659	-0.283396	0.078466	0.136331	0.378682	0.089932	0.022071
31	0.258333	-0.720324	0.717320	0.086356	-0.712844	0.724616	-0.064696	-0.689766	0.879418	0.087272	-0.689213	0.873162	-0.070069	-0.652227	1.207454	-0.019988	-0.640328	1.190824	0.083349	-0.609379	1.135371	0.076438	-0.566776	0.728071	-0.211125	-0.552583	0.746756	0.234174	-0.373246	0.598284	-0.047933	-0.368363	0.588966	0.039343	-0.367939	0.583156	0.074982	-0.303144	0.105166	-0.089522	-0.296843	0.086896	0.086683	-0.283403	0.078472	0.136337	0.378689	0.089948	0.022048
32	0.266667	-0.720320	0.717494	0.086531	-0.712865	0.724594	-0.064776	-0.689765	0.879429	0.087288	-0.689108	0.873302	-0.070016	-0.652281	1.207506	-0.019993	-0.640341	1.190849	0.083329	-0.609425	1.135392	0.076466	-0.566764	0.728092	-0.211108	-0.552566	0.746781	0.234202	-0.373234	0.598310	-0.047910	-0.368365	0.588988	0.039372	-0.367929	0.583174	0.075022	-0.303195	0.105150	-0.089445	-0.296831	0.086932	0.086703	-0.283409	0.078514	0.136361	0.378695	0.089967	0.022031
33	0.275000	-0.720315	0.717498	0.086550	-0.712855	0.724612	-0.064774	-0.689760	0.879431	0.087298	-0.689180	0.873249	-0.070004	-0.652286	1.207506	-0.019887	-0.640412	1.190913	0.083402	-0.609457	1.135414	0.076473	-0.566752	0.728108	-0.211105	-0.552549	0.746809	0.234215	-0.373224	0.598328	-0.047897	-0.368353	0.589023	0.039393	-0.367924	0.583201	0.075040	-0.303187	0.105181	-0.089432	-0.296829	0.086964	0.086711	-0.283407	0.078538	0.136373	0.378695	0.089980	0.022011
34	0.283333	-0.720313	0.717501	0.086564	-0.712848	0.724628	-0.064769	-0.689761	0.879444	0.087319	-0.689249	0.873195	-0.069984	-0.652329	1.207532	-0.019852	-0.640447	1.190922	0.083423	-0.609490	1.135433	0.076483	-0.566747	0.728124	-0.211104	-0.552525	0.746827	0.234224	-0.373221	0.598345	-0.047895	-0.368341	0.589033	0.039409	-0.367920	0.583209	0.075051	-0.303185	0.105176	-0.089434	-0.296822	0.086967	0.086702	-0.283408	0.078542	0.136371	0.378697	0.089975	0.021992
35	0.291667	-0.720298	0.717514	0.086588	-0.712815	0.724663	-0.064747	-0.689754	0.879457	0.087344	-0.689225	0.873207	-0.070013	-0.652372	1.207563	-0.019879	-0.640429	1.190963	0.083466	-0.609506	1.135463	0.076535	-0.566731	0.728145	-0.211128	-0.552502	0.746839	0.234241	-0.373216	0.598342	-0.047900	-0.368353	0.589010	0.039399	-0.367917	0.583202	0.075047	-0.303093	0.105219	-0.089561	-0.296825	0.086934	0.086689	-0.283411	0.078534	0.136363	0.378651	0.090005	0.022027
36	0.300000	-0.720278	0.717506	0.086608	-0.712816	0.724628	-0.064790	-0.689742	0.879452	0.087363	-0.689098	0.873320	-0.069990	-0.652393	1.207560	-0.019805	-0.640502	1.190962	0.083463	-0.609521	1.135487	0.076592	-0.566719	0.728164	-0.211153	-0.552481	0.746847	0.234260	-0.373222	0.598330	-0.047916	-0.368341	0.589011	0.039411	-0.367923	0.583193	0.075030	-0.303219	0.105150	-0.089473	-0.296831	0.086902	0.086683	-0.283410	0.078506	0.136349	0.378693	0.089927	0.021954
37	0.308333	-0.720255	0.717497	0.086616	-0.712804	0.724628	-0.064799	-0.689718	0.879446	0.087381	-0.689132	0.873248	-0.070016	-0.652437	1.207573	-0.019822	-0.640455	1.190916	0.083423	-0.609566	1.135461	0.076565	-0.566699	0.728181	-0.211177	-0.552460	0.746862	0.234286	-0.373231	0.598314	-0.047927	-0.368368	0.588964	0.039356	-0.367924	0.583180	0.075024	-0.303174	0.105173	-0.089539	-0.296842	0.086871	0.086681	-0.283410	0.078487	0.136350	0.378690	0.089896	0.021943
38	0.316667	-0.720235	0.717485	0.086625	-0.712777	0.724644	-0.064683	-0.689702	0.879432	0.087394	-0.689165	0.873181	-0.070040	-0.652436	1.207553	-0.019773	-0.640532	1.190960	0.083523	-0.609598	1.135469	0.076598	-0.566653	0.728217	-0.211114	-0.552434	0.746871	0.234309	-0.373238	0.598307	-0.047933	-0.368379	0.588938	0.039314	-0.367921	0.583173	0.075028	-0.303130	0.105203	-0.089589	-0.296852	0.086839	0.086688	-0.283406	0.078482	0.136374	0.378688	0.089872	0.021937
39	0.325000	-0.720218	0.717470	0.086642	-0.712777	0.724634	-0.064810	-0.689680	0.879419	0.087400	-0.689096	0.873252	-0.069995	-0.652497	1.207610	-0.019824	-0.640517	1.190990	0.083572	-0.609615	1.135498	0.076659	-0.566628	0.728249	-0.211116	-0.552410	0.746877	0.234333	-0.373236	0.598298	-0.047924	-0.368372	0.588936	0.039325	-0.367930	0.583177	0.074996	-0.303183	0.105164	-0.089520	-0.296861	0.086843	0.086704	-0.283410	0.078495	0.136404	0.378638	0.089916	0.021986
40	0.333333	-0.720202	0.717481	0.086644	-0.712759	0.724636	-0.064817	-0.689661	0.879401	0.087401	-0.689014	0.873313	-0.070009	-0.652517	1.207638	-0.019785	-0.640589	1.190978	0.083558	-0.609653	1.135498	0.076663	-0.566617	0.728259	-0.211203	-0.552391	0.746891	0.234347	-0.373231	0.598301	-0.047922	-0.368366	0.588938	0.039323	-0.367911	0.583173	0.075044	-0.303146	0.105191	-0.089571	-0.296860	0.086875	0.086719	-0.283403	0.078516	0.136425	0.378673	0.089852	0.021926
41	0.341667	-0.720188	0.717501	0.086641	-0.712735	0.724633	-0.064834	-0.689647	0.879405	0.087402	-0.689002	0.873322	-0.070014	-0.652533	1.207598	-0.019685	-0.640584	1.190972	0.083541	-0.609680	1.135509	0.076676	-0.566586	0.728293	-0.211204	-0.552369	0.746906	0.234355	-0.373218	0.598315	-0.047926	-0.368357	0.588949	0.039317	-0.367897	0.583179	0.075040	-0.303177	0.105180	-0.089508	-0.296851	0.086901	0.086712	-0.283399	0.078522	0.136409	0.378672	0.089849	0.021902
42	0.350000	-0.720174	0.717525	0.086624	-0.712695	0.724635	-0.064850	-0.689635	0.879404	0.087400	-0.689097	0.873208	-0.070065	-0.652616	1.207711	-0.019805	-0.640642	1.190999	0.083587	-0.609707	1.135523	0.076684	-0.566553	0.728326	-0.211209	-0.552345	0.746919	0.234360	-0.373205	0.598324	-0.047930	-0.368310	0.589000	0.039393	-0.367890	0.583186	0.075027	-0.303199	0.105165	-0.089476	-0.296843	0.086921	0.086704	-0.283403	0.078524	0.136373	0.378671	0.089845	0.021869
43	0.358333	-0.720162	0.717533	0.086618	-0.712705	0.724660	-0.064857	-0.689625	0.879399	0.087401	-0.689028	0.873290	-0.070056	-0.652592	1.207655	-0.019673	-0.640666	1.191003	0.083611	-0.609704	1.135527	0.076682	-0.566516	0.728352	-0.211224	-0.552322	0.746917	0.234355	-0.373194	0.598337	-0.047936	-0.368319	0.588987	0.039374	-0.367886	0.583186	0.075007	-0.303164	0.105193	-0.089533	-0.296843	0.086931	0.086692	-0.283409	0.078520	0.136353	0.378630	0.089898	0.021888
44	0.366667	-0.720147	0.717551	0.086626	-0.712691	0.724666	-0.064881	-0.689621	0.879419	0.087409	-0.688961	0.873373	-0.070050	-0.652606	1.207640	-0.019623	-0.640694	1.190998	0.083634	-0.609745	1.135520	0.076709	-0.566481	0.728374	-0.211237	-0.552306	0.746921	0.234359	-0.373186	0.598338	-0.047939	-0.368318	0.588984	0.039352	-0.367880	0.583179	0.074999	-0.303195	0.105159	-0.089482	-0.296838	0.086926	0.086680	-0.283408	0.078509	0.136334	0.378679	0.089838	0.021800
45	0.375000	-0.720157	0.717574	0.086596	-0.712686	0.724682	-0.064897	-0.689615	0.879428	0.087417	-0.689022	0.873330	-0.070073	-0.652631	1.207639	-0.019597	-0.640687	1.190963	0.083626	-0.609766	1.135504	0.076720	-0.566448	0.728389	-0.211253	-0.552288	0.746908	0.234356	-0.373183	0.598337	-0.047936	-0.368327	0.588958	0.039307	-0.367880	0.583167	0.074988	-0.303108	0.105196	-0.089578	-0.296842	0.086891	0.086668	-0.283401	0.078506	0.136353	0.378680	0.089824	0.021769
46	0.383333	-0.720133	0.717582	0.086657	-0.712673	0.724703	-0.064893	-0.689606	0.879428	0.087423	-0.689065	0.873278	-0.070101	-0.652674	1.207687	-0.019642	-0.640660	1.191005	0.083749	-0.609783	1.135488	0.076741	-0.566415	0.728409	-0.211278	-0.552279	0.746900	0.234360	-0.373182	0.598331	-0.047935	-0.368319	0.588954	0.039331	-0.367906	0.583174	0.074903	-0.303104	0.105196	-0.089576	-0.296847	0.086863	0.086663	-0.283408	0.078520	0.136380	0.378680	0.089812	0.021749
47	0.391667	-0.720158	0.717560	0.086571	-0.712681	0.724700	-0.064914	-0.689595	0.879414	0.087425	-0.688937	0.873408	-0.070074	-0.652671	1.207632	-0.019539	-0.640720	1.190989	0.083774	-0.609801	1.135468	0.076768	-0.566407	0.728453	-0.211355	-0.552271	0.746891	0.234362	-0.373187	0.598330	-0.047937	-0.368316	0.588958	0.039337	-0.367881	0.583160	0.074987	-0.303158	0.105178	-0.089507	-0.296850	0.086867	0.086678	-0.283417	0.078539	0.136402	0.378629	0.089864	0.021800
48	0.400000	-0.720152	0.717559	0.086580	-0.712646	0.724693	-0.064929	-0.689584	0.879414	0.087426	-0.688928	0.873421	-0.070081	-0.652693	1.207634	-0.019505	-0.640781	1.190919	0.083743	-0.609819	1.135447	0.076794	-0.566376	0.728450	-0.211316	-0.552264	0.746893	0.234364	-0.373189	0.598336	-0.047943	-0.368310	0.588967	0.039344	-0.367880	0.583164	0.074988	-0.303113	0.105219	-0.089568	-0.296849	0.086878	0.086688	-0.283426	0.078542	0.136404	0.378666	0.089805	0.021752
49	0.408333	-0.720150	0.717560	0.086579	-0.712675	0.724714	-0.064931	-0.689576	0.879415	0.087428	-0.688965	0.873381	-0.070107	-0.652640	1.207552	-0.019352	-0.640803	1.190909	0.083779	-0.609822	1.135450	0.076786	-0.566354	0.728476	-0.211350	-0.552257	0.746899	0.234364	-0.373190	0.598340	-0.047967	-0.368318	0.588963	0.039299	-0.367880	0.583178	0.074970	-0.303112	0.105224	-0.089571	-0.296849	0.086891	0.086701	-0.283425	0.078531	0.136379	0.378660	0.089804	0.021751
50	0.416667	-0.720137	0.717555	0.086564	-0.712665	0.724710	-0.064945	-0.689563	0.879411	0.087421	-0.689010	0.873301	-0.070130	-0.652754	1.207571	-0.019367	-0.640685	1.190883	0.083785	-0.609839	1.135453	0.076807	-0.566346	0.728583	-0.211441	-0.552248	0.746909	0.234363	-0.373190	0.598346	-0.047990	-0.368309	0.588984	0.039324	-0.367878	0.583186	0.074953	-0.303103	0.105229	-0.089580	-0.296842	0.086919	0.086705	-0.283427	0.078521	0.136353	0.378567	0.089904	0.021863
51	0.425000	-0.720125	0.717550	0.086551	-0.712625	0.724683	-0.064974	-0.689550	0.879398	0.087412	-0.688865	0.873420	-0.070117	-0.652741	1.207643	-0.019421	-0.640793	1.190840	0.083755	-0.609861	1.135421	0.076810	-0.566345	0.728566	-0.211534	-0.552236	0.746923	0.234357	-0.373189	0.598344	-0.048007	-0.368332	0.588969	0.039226	-0.367877	0.583193	0.074939	-0.303164	0.105213	-0.089537	-0.296840	0.086936	0.086705	-0.283427	0.078542	0.136356	0.378651	0.089790	0.021752
52	0.433333	-0.720114	0.717559	0.086552	-0.712631	0.724689	-0.064988	-0.689498	0.879438	0.087409	-0.688842	0.873427	-0.070135	-0.652805	1.207585	-0.019312	-0.640864	1.190857	0.083837	-0.609874	1.135410	0.076800	-0.566328	0.728577	-0.211557	-0.552220	0.746935	0.234361	-0.373185	0.598349	-0.048018	-0.368326	0.588964	0.039212	-0.367873	0.583196	0.074926	-0.303216	0.105181	-0.089488	-0.296841	0.086927	0.086696	-0.283422	0.078556	0.136377	0.378648	0.089766	0.021743
53	0.441667	-0.720108	0.717574	0.086563	-0.712607	0.724702	-0.064992	-0.689531	0.879410	0.087417	-0.688900	0.873328	-0.070216	-0.652804	1.207609	-0.019350	-0.640780	1.190800	0.083798	-0.609872	1.135393	0.076837	-0.566283	0.728575	-0.211479	-0.552204	0.746939	0.234365	-0.373187	0.598338	-0.048027	-0.368302	0.588970	0.039282	-0.367874	0.583183	0.074918	-0.303167	0.105184	-0.089540	-0.296846	0.086886	0.086680	-0.283417	0.078545	0.136385	0.378607	0.089782	0.021787
54	0.450000	-0.720099	0.717566	0.086569	-0.712607	0.724698	-0.065017	-0.689522	0.879413	0.087425	-0.688793	0.873440	-0.070157	-0.652803	1.207645	-0.019383	-0.640754	1.190813	0.083846	-0.609891	1.135388	0.076837	-0.566283	0.728594	-0.211611	-0.552198	0.746943	0.234370	-0.373191	0.598327	-0.048029	-0.368342	0.588923	0.039183	-0.367898	0.583177	0.074814	-0.303229	0.105146	-0.089492	-0.296847	0.086860	0.086672	-0.283422	0.078541	0.136394	0.378559	0.089803	0.021834
55	0.458333	-0.720087	0.717579	0.086583	-0.712558	0.724677	-0.065043	-0.689482	0.879435	0.087431	-0.688776	0.873453	-0.070171	-0.652768	1.207634	-0.019375	-0.640879	1.190830	0.083910	-0.609906	1.135378	0.076856	-0.566249	0.728605	-0.211615	-0.552184	0.746951	0.234383	-0.373192	0.598321	-0.048028	-0.368320	0.588933	0.039231	-0.367876	0.583155	0.074909	-0.303134	0.105195	-0.089607	-0.296861	0.086846	0.086666	-0.283415	0.078518	0.136382	0.378646	0.089678	0.021730
56	0.466667	-0.720084	0.717598	0.086599	-0.712549	0.724696	-0.065048	-0.689450	0.879465	0.087438	-0.688764	0.873478	-0.070171	-0.652816	1.207653	-0.019363	-0.640930	1.190790	0.083896	-0.609924	1.135380	0.076859	-0.566220	0.728620	-0.211616	-0.552173	0.746962	0.234398	-0.373196	0.598320	-0.048019	-0.368302	0.588948	0.039282	-0.367871	0.583161	0.074911	-0.303238	0.105143	-0.089489	-0.296865	0.086837	0.086668	-0.283420	0.078509	0.136370	0.378650	0.089660	0.021725
57	0.475000	-0.720080	0.717619	0.086606	-0.712581	0.724736	-0.065032	-0.689484	0.879447	0.087453	-0.688846	0.873403	-0.070198	-0.652819	1.207669	-0.019335	-0.640973	1.190808	0.083926	-0.609933	1.135372	0.076873	-0.566182	0.728670	-0.211585	-0.552161	0.746973	0.234414	-0.373193	0.598331	-0.047995	-0.368302	0.588960	0.039296	-0.367869	0.583165	0.074930	-0.303118	0.105208	-0.089590	-0.296858	0.086859	0.086686	-0.283423	0.078515	0.136369	0.378590	0.089716	0.021790
58	0.483333	-0.720032	0.717629	0.086695	-0.712544	0.724725	-0.065050	-0.689469	0.879445	0.087450	-0.688740	0.873520	-0.070175	-0.652781	1.207682	-0.019328	-0.641019	1.190793	0.083896	-0.609949	1.135374	0.076877	-0.566153	0.728676	-0.211610	-0.552150	0.746985	0.234425	-0.373187	0.598342	-0.047973	-0.368295	0.588980	0.039319	-0.367864	0.583183	0.074953	-0.303207	0.105182	-0.089463	-0.296849	0.086898	0.086696	-0.283427	0.078532	0.136373	0.378634	0.089667	0.021739
59	0.491667	-0.720060	0.717635	0.086605	-0.712534	0.724729	-0.065057	-0.689425	0.879484	0.087462	-0.688723	0.873530	-0.070177	-0.652790	1.207687	-0.019313	-0.641006	1.190799	0.083928	-0.609959	1.135371	0.076878	-0.566123	0.728698	-0.211603	-0.552140	0.746999	0.234438	-0.373179	0.598360	-0.047959	-0.368313	0.588971	0.039259	-0.367859	0.583207	0.074966	-0.303102	0.105242	-0.089553	-0.296838	0.086925	0.086706	-0.283426	0.078579	0.136396	0.378618	0.089673	0.021744
60	0.500000	-0.720055	0.717642	0.086606	-0.712546	0.724742	-0.065054	-0.689436	0.879443	0.087456	-0.688713	0.873534	-0.070180	-0.652834	1.207708	-0.019308	-0.641009	1.190822	0.083950	-0.609974	1.135369	0.076876	-0.566077	0.728675	-0.211480	-0.552125	0.747006	0.234448	-0.373176	0.598370	-0.047951	-0.368293	0.589009	0.039338	-0.367857	0.583223	0.074974	-0.303088	0.105246	-0.089551	-0.296834	0.086927	0.086701	-0.283429	0.078611	0.136414	0.378625	0.089662	0.021723
61	0.508333	-0.720041	0.717623	0.086602	-0.712540	0.724770	-0.065085	-0.689419	0.879450	0.087467	-0.688784	0.873430	-0.070235	-0.652828	1.207748	-0.019347	-0.641017	1.190811	0.083957	-0.609982	1.135345	0.076927	-0.566068	0.728706	-0.211556	-0.552111	0.747009	0.234462	-0.373178	0.598359	-0.047956	-0.368304	0.588989	0.039328	-0.367887	0.583210	0.074889	-0.303150	0.105214	-0.089512	-0.296838	0.086918	0.086705	-0.283439	0.078599	0.136413	0.378614	0.089654	0.021709
62	0.516667	-0.720029	0.717614	0.086607	-0.712505	0.724714	-0.065101	-0.689404	0.879431	0.087474	-0.688672	0.873529	-0.070199	-0.652797	1.207684	-0.019296	-0.641031	1.190816	0.083995	-0.609979	1.135342	0.076921	-0.566063	0.728733	-0.211644	-0.552098	0.747010	0.234481	-0.373180	0.598343	-0.047967	-0.368310	0.588967	0.039329	-0.367893	0.583195	0.074882	-0.303229	0.105167	-0.089472	-0.296849	0.086891	0.086692	-0.283440	0.078556	0.136393	0.378617	0.089635	0.021684
63	0.525000	-0.720022	0.717612	0.086623	-0.712493	0.724713	-0.065116	-0.689336	0.879464	0.087482	-0.688654	0.873528	-0.070205	-0.652796	1.207675	-0.019295	-0.641008	1.190744	0.083893	-0.609998	1.135353	0.076921	-0.566053	0.728734	-0.211669	-0.552083	0.747016	0.234502	-0.373183	0.598320	-0.047982	-0.368340	0.588931	0.039243	-0.367878	0.583176	0.074954	-0.303144	0.105199	-0.089602	-0.296859	0.086851	0.086681	-0.283432	0.078520	0.136382	0.378638	0.089626	0.021645
64	0.533333	-0.720015	0.717617	0.086633	-0.712479	0.724717	-0.065121	-0.689318	0.879472	0.087497	-0.688737	0.873430	-0.070227	-0.652846	1.207707	-0.019267	-0.640961	1.190797	0.084004	-0.610013	1.135362	0.076922	-0.566019	0.728763	-0.211610	-0.552065	0.747022	0.234520	-0.373188	0.598310	-0.047987	-0.368353	0.588909	0.039229	-0.367888	0.583167	0.074946	-0.303148	0.105193	-0.089617	-0.296867	0.086826	0.086673	-0.283434	0.078512	0.136382	0.378646	0.089637	0.021615
65	0.541667	-0.720024	0.717759	0.086776	-0.712493	0.724737	-0.065124	-0.689353	0.879442	0.087523	-0.688662	0.873482	-0.070234	-0.652853	1.207715	-0.019299	-0.641058	1.190738	0.083921	-0.610001	1.135345	0.076952	-0.566029	0.728744	-0.211695	-0.552044	0.747027	0.234538	-0.373184	0.598309	-0.047983	-0.368332	0.588927	0.039277	-0.367901	0.583161	0.074862	-0.303195	0.105177	-0.089556	-0.296869	0.086832	0.086676	-0.283437	0.078529	0.136397	0.378605	0.089713	0.021641
66	0.550000	-0.720030	0.717882	0.086924	-0.712502	0.724759	-0.065114	-0.689286	0.879484	0.087532	-0.688604	0.873546	-0.070195	-0.652832	1.207697	-0.019273	-0.641086	1.190775	0.083975	-0.610000	1.135347	0.076957	-0.566015	0.728755	-0.211693	-0.552022	0.747040	0.234556	-0.373176	0.598321	-0.047969	-0.368346	0.588922	0.039241	-0.367898	0.583172	0.074873	-0.303138	0.105223	-0.089599	-0.296862	0.086851	0.086687	-0.283428	0.078543	0.136407	0.378655	0.089705	0.021557
67	0.558333	-0.719989	0.717617	0.086683	-0.712450	0.724755	-0.065115	-0.689294	0.879488	0.087560	-0.688591	0.873562	-0.070179	-0.652834	1.207750	-0.019266	-0.640970	1.190835	0.084079	-0.610017	1.135370	0.076933	-0.565979	0.728727	-0.211543	-0.552065	0.747008	0.234465	-0.373164	0.598333	-0.047948	-0.368332	0.588940	0.039261	-0.367876	0.583192	0.074937	-0.303124	0.105234	-0.089588	-0.296855	0.086874	0.086700	-0.283428	0.078558	0.136404	0.378682	0.089755	0.021544
68	0.566667	-0.719945	0.717968	0.087113	-0.712438	0.724767	-0.065106	-0.689241	0.879464	0.087553	-0.688708	0.873463	-0.070122	-0.652838	1.207747	-0.019209	-0.641045	1.190808	0.084025	-0.610009	1.135372	0.076947	-0.565938	0.728764	-0.211453	-0.552107	0.746971	0.234364	-0.373151	0.598350	-0.047933	-0.368320	0.588965	0.039284	-0.367857	0.583212	0.074995	-0.303109	0.105242	-0.089581	-0.296843	0.086903	0.086710	-0.283429	0.078576	0.136407	0.378711	0.089819	0.021525
69	0.575000	-0.719957	0.717939	0.087048	-0.712462	0.724797	-0.065074	-0.689249	0.879511	0.087606	-0.688604	0.873519	-0.070183	-0.652826	1.207771	-0.019245	-0.641073	1.190796	0.083993	-0.610009	1.135353	0.076988	-0.565974	0.728787	-0.211647	-0.552079	0.746985	0.234384	-0.373141	0.598352	-0.047914	-0.368288	0.588991	0.039377	-0.367869	0.583215	0.074926	-0.303110	0.105247	-0.089577	-0.296840	0.086915	0.086718	-0.283435	0.078583	0.136397	0.378675	0.089913	0.021555
70	0.583333	-0.719902	0.717975	0.087147	-0.712398	0.724782	-0.065097	-0.689205	0.879519	0.087619	-0.688545	0.873577	-0.070135	-0.652788	1.207755	-0.019229	-0.641074	1.190816	0.084027	-0.609996	1.135361	0.076980	-0.565962	0.728792	-0.211644	-0.552051	0.747006	0.234411	-0.373134	0.598350	-0.047898	-0.368282	0.588998	0.039390	-0.367866	0.583211	0.074935	-0.303123	0.105233	-0.089576	-0.296842	0.086908	0.086710	-0.283441	0.078580	0.136398	0.378756	0.089893	0.021471
71	0.591667	-0.719884	0.717980	0.087165	-0.712380	0.724787	-0.065097	-0.689198	0.879500	0.087643	-0.688642	0.873462	-0.070126	-0.652850	1.207761	-0.019163	-0.641081	1.190820	0.084033	-0.610013	1.135388	0.076969	-0.565943	0.728759	-0.211570	-0.552021	0.747018	0.234432	-0.373129	0.598332	-0.047894	-0.368298	0.588968	0.039348	-0.367848	0.583206	0.075015	-0.303115	0.105211	-0.089578	-0.296852	0.086879	0.086700	-0.283436	0.078563	0.136405	0.378767	0.089912	0.021439
72	0.600000	-0.719868	0.717973	0.087166	-0.712406	0.724810	-0.065096	-0.689209	0.879513	0.087688	-0.688606	0.873453	-0.070158	-0.652803	1.207763	-0.019176	-0.641087	1.190829	0.084049	-0.610001	1.135393	0.077113	-0.565947	0.728769	-0.211635	-0.551992	0.747032	0.234451	-0.373128	0.598319	-0.047887	-0.368300	0.588955	0.039371	-0.367869	0.583186	0.074927	-0.303112	0.105208	-0.089580	-0.296857	0.086856	0.086691	-0.283439	0.078574	0.136422	0.378698	0.090029	0.021514
73	0.608333	-0.719849	0.717971	0.087169	-0.712349	0.724790	-0.065108	-0.689132	0.879504	0.087678	-0.688486	0.873552	-0.070127	-0.652832	1.207789	-0.019220	-0.641051	1.190842	0.084053	-0.610011	1.135411	0.077057	-0.565930	0.728744	-0.211567	-0.551960	0.747045	0.234469	-0.373128	0.598313	-0.047887	-0.368311	0.588942	0.039324	-0.367869	0.583181	0.074920	-0.303230	0.105157	-0.089466	-0.296862	0.086854	0.086682	-0.283446	0.078581	0.136429	0.378753	0.089995	0.021434
74	0.616667	-0.719838	0.717978	0.087169	-0.712336	0.724798	-0.065116	-0.689110	0.879511	0.087701	-0.688475	0.873556	-0.070120	-0.652807	1.207777	-0.019168	-0.641028	1.190873	0.084077	-0.610019	1.135423	0.076989	-0.565919	0.728728	-0.211500	-0.551926	0.747065	0.234485	-0.373127	0.598308	-0.047889	-0.368321	0.588931	0.039283	-0.367865	0.583183	0.074917	-0.303204	0.105185	-0.089481	-0.296861	0.086854	0.086680	-0.283452	0.078586	0.136419	0.378803	0.089958	0.021351
75	0.625000	-0.719827	0.717989	0.087173	-0.712352	0.724818	-0.065109	-0.689111	0.879489	0.087716	-0.688569	0.873455	-0.070100	-0.652853	1.207755	-0.019121	-0.641039	1.190872	0.084082	-0.610033	1.135429	0.077033	-0.565915	0.728730	-0.211498	-0.551888	0.747079	0.234500	-0.373120	0.598308	-0.047884	-0.368303	0.588947	0.039330	-0.367864	0.583185	0.074913	-0.303109	0.105240	-0.089589	-0.296857	0.086864	0.086686	-0.283445	0.078564	0.136393	0.378815	0.089962	0.021319
76	0.633333	-0.719817	0.717995	0.087187	-0.712343	0.724860	-0.065132	-0.689068	0.879535	0.087755	-0.688543	0.873464	-0.070118	-0.652833	1.207832	-0.019230	-0.641048	1.190858	0.084039	-0.610006	1.135431	0.077067	-0.565909	0.728803	-0.211556	-0.551844	0.747096	0.234516	-0.373112	0.598308	-0.047880	-0.368292	0.588954	0.039366	-0.367857	0.583190	0.074912	-0.303203	0.105199	-0.089492	-0.296850	0.086884	0.086696	-0.283441	0.078552	0.136374	0.378798	0.089953	0.021293
77	0.641667	-0.719799	0.718007	0.087206	-0.712304	0.724817	-0.065109	-0.689073	0.879557	0.087806	-0.688492	0.873525	-0.070038	-0.652854	1.207762	-0.019107	-0.641045	1.190853	0.084048	-0.610005	1.135429	0.077030	-0.565902	0.728762	-0.211493	-0.551803	0.747116	0.234540	-0.373101	0.598326	-0.047872	-0.368292	0.588964	0.039334	-0.367841	0.583211	0.074957	-0.303113	0.105250	-0.089594	-0.296848	0.086894	0.086706	-0.283444	0.078569	0.136386	0.378810	0.089967	0.021268
78	0.650000	-0.719781	0.718017	0.087234	-0.712341	0.724848	-0.065095	-0.689085	0.879582	0.087862	-0.688539	0.873480	-0.069997	-0.652847	1.207789	-0.019147	-0.641000	1.190884	0.084104	-0.609987	1.135427	0.077037	-0.565894	0.728774	-0.211482	-0.551759	0.747134	0.234559	-0.373094	0.598327	-0.047849	-0.368302	0.588956	0.039281	-0.367845	0.583210	0.074915	-0.303117	0.105242	-0.089588	-0.296848	0.086888	0.086706	-0.283441	0.078586	0.136411	0.378728	0.090058	0.021347
79	0.658333	-0.719771	0.718012	0.087258	-0.712329	0.724851	-0.065095	-0.689017	0.879573	0.087866	-0.688447	0.873539	-0.069989	-0.652871	1.207820	-0.019204	-0.640987	1.190879	0.084118	-0.609959	1.135428	0.077076	-0.565888	0.728775	-0.211472	-0.551720	0.747146	0.234585	-0.373084	0.598323	-0.047840	-0.368298	0.588945	0.039275	-0.367840	0.583201	0.074911	-0.303240	0.105169	-0.089478	-0.296850	0.086874	0.086707	-0.283437	0.078585	0.136428	0.378809	0.089921	0.021196
80	0.666667	-0.719758	0.718005	0.087283	-0.712266	0.724829	-0.065104	-0.688994	0.879571	0.087888	-0.688354	0.873592	-0.069987	-0.652849	1.207746	-0.019137	-0.641009	1.190857	0.084090	-0.609929	1.135422	0.077022	-0.565882	0.728769	-0.211462	-0.551675	0.747156	0.234606	-0.373078	0.598309	-0.047829	-0.368295	0.588934	0.039269	-0.367839	0.583192	0.074912	-0.303140	0.105205	-0.089596	-0.296858	0.086864	0.086693	-0.283441	0.078581	0.136438	0.378812	0.089910	0.021167
81	0.675000	-0.719749	0.718006	0.087289	-0.712254	0.724840	-0.065097	-0.688995	0.879577	0.087918	-0.688442	0.873476	-0.069992	-0.652850	1.207700	-0.019091	-0.640950	1.190876	0.084127	-0.609920	1.135431	0.077120	-0.565875	0.728768	-0.211456	-0.551638	0.747156	0.234629	-0.373079	0.598307	-0.047823	-0.368284	0.588952	0.039324	-0.367838	0.583190	0.074909	-0.303185	0.105182	-0.089544	-0.296865	0.086852	0.086693	-0.283446	0.078584	0.136437	0.378815	0.089886	0.021138
82	0.683333	-0.719730	0.717691	0.086972	-0.712275	0.724886	-0.065007	-0.688955	0.879565	0.087912	-0.688442	0.873482	-0.069960	-0.652860	1.207770	-0.019194	-0.640943	1.190880	0.084131	-0.609877	1.135424	0.077175	-0.565867	0.728770	-0.211453	-0.551607	0.747160	0.234649	-0.373080	0.598302	-0.047814	-0.368263	0.588952	0.039358	-0.367838	0.583188	0.074907	-0.303214	0.105178	-0.089497	-0.296866	0.086839	0.086691	-0.283449	0.078586	0.136416	0.378718	0.089968	0.021226
83	0.691667	-0.719728	0.717851	0.087131	-0.712252	0.724868	-0.065092	-0.688934	0.879572	0.087914	-0.688368	0.873548	-0.069969	-0.652842	1.207733	-0.019171	-0.640927	1.190878	0.084125	-0.609879	1.135441	0.077128	-0.565857	0.728763	-0.211444	-0.551574	0.747149	0.234657	-0.373077	0.598296	-0.047801	-0.368268	0.588954	0.039360	-0.367834	0.583184	0.074915	-0.303170	0.105209	-0.089544	-0.296866	0.086858	0.086696	-0.283451	0.078569	0.136395	0.378751	0.089901	0.021160
84	0.700000	-0.719726	0.718025	0.087293	-0.712222	0.724862	-0.065098	-0.688920	0.879579	0.087918	-0.688395	0.873502	-0.070020	-0.652828	1.207722	-0.019123	-0.640877	1.190875	0.084103	-0.609863	1.135452	0.077121	-0.565843	0.728762	-0.211431	-0.551555	0.747148	0.234671	-0.373074	0.598293	-0.047775	-0.368297	0.588935	0.039298	-0.367813	0.583202	0.075011	-0.303116	0.105236	-0.089586	-0.296859	0.086862	0.086703	-0.283449	0.078557	0.136386	0.378779	0.089828	0.021094
85	0.708333	-0.719709	0.718038	0.087308	-0.712243	0.724877	-0.065018	-0.688910	0.879594	0.087927	-0.688416	0.873518	-0.069946	-0.652816	1.207750	-0.019127	-0.640883	1.190892	0.084101	-0.609854	1.135463	0.077111	-0.565834	0.728760	-0.211416	-0.551548	0.747150	0.234684	-0.373075	0.598298	-0.047749	-0.368287	0.588950	0.039354	-0.367815	0.583207	0.075023	-0.303097	0.105249	-0.089570	-0.296858	0.086871	0.086707	-0.283451	0.078584	0.136410	0.378773	0.089814	0.021100
86	0.716667	-0.719701	0.718050	0.087318	-0.712258	0.724904	-0.065094	-0.688896	0.879614	0.087933	-0.688279	0.873651	-0.069960	-0.652832	1.207819	-0.019192	-0.640895	1.190934	0.084126	-0.609850	1.135473	0.077107	-0.565825	0.728769	-0.211408	-0.551547	0.747157	0.234697	-0.373077	0.598307	-0.047725	-0.368312	0.588930	0.039316	-0.367835	0.583192	0.074957	-0.303201	0.105190	-0.089442	-0.296858	0.086874	0.086713	-0.283455	0.078613	0.136430	0.378762	0.089790	0.021102
87	0.725000	-0.719714	0.717738	0.086925	-0.712246	0.724908	-0.065105	-0.688883	0.879625	0.087941	-0.688330	0.873599	-0.069945	-0.652787	1.207835	-0.019228	-0.640885	1.190938	0.084113	-0.609846	1.135486	0.077100	-0.565816	0.728772	-0.211411	-0.551560	0.747170	0.234704	-0.373076	0.598303	-0.047714	-0.368307	0.588933	0.039331	-0.367838	0.583192	0.074965	-0.303160	0.105207	-0.089498	-0.296856	0.086870	0.086717	-0.283464	0.078601	0.136436	0.378748	0.089751	0.021112
88	0.733333	-0.719732	0.718010	0.087189	-0.712182	0.724890	-0.065118	-0.688866	0.879638	0.087947	-0.688376	0.873543	-0.069938	-0.652826	1.207786	-0.019113	-0.640829	1.190955	0.084087	-0.609845	1.135500	0.077095	-0.565807	0.728771	-0.211420	-0.551570	0.747195	0.234714	-0.373079	0.598293	-0.047712	-0.368308	0.588937	0.039336	-0.367841	0.583191	0.074969	-0.303119	0.105213	-0.089569	-0.296865	0.086860	0.086710	-0.283467	0.078573	0.136429	0.378741	0.089705	0.021123
89	0.741667	-0.719685	0.717757	0.086938	-0.712191	0.724923	-0.065109	-0.688897	0.879563	0.087909	-0.688357	0.873542	-0.069941	-0.652800	1.207813	-0.019131	-0.640840	1.190955	0.084078	-0.609833	1.135537	0.077136	-0.565806	0.728789	-0.211493	-0.551577	0.747220	0.234718	-0.373076	0.598287	-0.047715	-0.368297	0.588944	0.039374	-0.367839	0.583194	0.074966	-0.303128	0.105203	-0.089591	-0.296868	0.086846	0.086706	-0.283465	0.078556	0.136412	0.378731	0.089665	0.021137
90	0.750000	-0.719666	0.717761	0.086929	-0.712198	0.724958	-0.065098	-0.688834	0.879654	0.087956	-0.688214	0.873655	-0.069970	-0.652766	1.207885	-0.019231	-0.640853	1.190979	0.084069	-0.609840	1.135535	0.077094	-0.565800	0.728810	-0.211565	-0.551578	0.747241	0.234715	-0.373072	0.598291	-0.047725	-0.368305	0.588946	0.039329	-0.367831	0.583198	0.074956	-0.303241	0.105162	-0.089489	-0.296870	0.086835	0.086697	-0.283467	0.078563	0.136412	0.378717	0.089632	0.021154
91	0.758333	-0.719649	0.717769	0.086920	-0.712145	0.724934	-0.065125	-0.688825	0.879654	0.087954	-0.688257	0.873586	-0.069963	-0.652789	1.207850	-0.019204	-0.640807	1.191003	0.084044	-0.609827	1.135573	0.077066	-0.565779	0.728783	-0.211455	-0.551573	0.747258	0.234713	-0.373065	0.598295	-0.047728	-0.368297	0.588951	0.039319	-0.367827	0.583205	0.074951	-0.303174	0.105203	-0.089552	-0.296869	0.086844	0.086692	-0.283464	0.078576	0.136409	0.378706	0.089601	0.021180
92	0.766667	-0.719632	0.717783	0.086914	-0.712103	0.724933	-0.065134	-0.688818	0.879654	0.087951	-0.688283	0.873523	-0.070016	-0.652793	1.207875	-0.019217	-0.640776	1.190996	0.084030	-0.609841	1.135568	0.077049	-0.565757	0.728790	-0.211462	-0.551559	0.747270	0.234704	-0.373055	0.598302	-0.047722	-0.368284	0.588955	0.039313	-0.367813	0.583218	0.074949	-0.303116	0.105234	-0.089608	-0.296872	0.086841	0.086693	-0.283453	0.078587	0.136417	0.378707	0.089602	0.021207
93	0.775000	-0.719618	0.717782	0.086902	-0.712124	0.724938	-0.065110	-0.688821	0.879657	0.087943	-0.688222	0.873579	-0.069996	-0.652773	1.207918	-0.019214	-0.640781	1.191034	0.084039	-0.609818	1.135592	0.077061	-0.565744	0.728794	-0.211465	-0.551546	0.747276	0.234698	-0.373038	0.598297	-0.047722	-0.368250	0.588971	0.039367	-0.367796	0.583221	0.074950	-0.303120	0.105228	-0.089585	-0.296861	0.086854	0.086693	-0.283446	0.078600	0.136422	0.378687	0.089583	0.021232
94	0.783333	-0.719605	0.717788	0.086900	-0.712127	0.724968	-0.065133	-0.688817	0.879651	0.087933	-0.688165	0.873641	-0.069979	-0.652747	1.207951	-0.019242	-0.640741	1.191027	0.083992	-0.609845	1.135600	0.077040	-0.565730	0.728804	-0.211462	-0.551526	0.747272	0.234696	-0.373026	0.598302	-0.047714	-0.368258	0.588970	0.039324	-0.367784	0.583223	0.074955	-0.303210	0.105191	-0.089474	-0.296852	0.086863	0.086702	-0.283445	0.078590	0.136412	0.378667	0.089569	0.021252
95	0.791667	-0.719580	0.717664	0.086777	-0.712058	0.724940	-0.065145	-0.688820	0.879641	0.087930	-0.688230	0.873580	-0.069970	-0.652767	1.207949	-0.019228	-0.640792	1.191086	0.084055	-0.609826	1.135621	0.077056	-0.565736	0.728800	-0.211460	-0.551510	0.747269	0.234699	-0.373013	0.598300	-0.047703	-0.368248	0.588970	0.039336	-0.367776	0.583227	0.074966	-0.303115	0.105241	-0.089573	-0.296852	0.086872	0.086711	-0.283450	0.078594	0.136411	0.378657	0.089560	0.021267
96	0.800000	-0.719581	0.717825	0.086926	-0.712075	0.724919	-0.065097	-0.688828	0.879638	0.087931	-0.688298	0.873519	-0.069962	-0.652797	1.207972	-0.019198	-0.640712	1.191048	0.083968	-0.609870	1.135635	0.077034	-0.565713	0.728814	-0.211466	-0.551499	0.747268	0.234706	-0.373005	0.598317	-0.047695	-0.368210	0.588997	0.039426	-0.367767	0.583222	0.074968	-0.303122	0.105241	-0.089563	-0.296861	0.086872	0.086712	-0.283454	0.078586	0.136415	0.378672	0.089557	0.021281
97	0.808333	-0.719576	0.717806	0.086912	-0.712039	0.724941	-0.065149	-0.688883	0.879547	0.087887	-0.688221	0.873574	-0.070031	-0.652806	1.207988	-0.019197	-0.640619	1.191118	0.084036	-0.609876	1.135656	0.077043	-0.565695	0.728814	-0.211461	-0.551491	0.747258	0.234705	-0.372998	0.598303	-0.047693	-0.368222	0.588964	0.039368	-0.367767	0.583212	0.074966	-0.303168	0.105204	-0.089517	-0.296865	0.086868	0.086714	-0.283463	0.078593	0.136427	0.378653	0.089532	0.021276
98	0.816667	-0.719540	0.717802	0.086989	-0.712031	0.724942	-0.065151	-0.688843	0.879618	0.087924	-0.688183	0.873627	-0.070010	-0.652750	1.208032	-0.019309	-0.640800	1.191210	0.084118	-0.609911	1.135659	0.077024	-0.565693	0.728806	-0.211471	-0.551494	0.747248	0.234701	-0.372993	0.598296	-0.047691	-0.368202	0.588970	0.039394	-0.367767	0.583204	0.074955	-0.303227	0.105173	-0.089463	-0.296869	0.086865	0.086709	-0.283472	0.078606	0.136444	0.378653	0.089515	0.021269
99	0.825000	-0.719564	0.717815	0.086894	-0.712031	0.724945	-0.065152	-0.688853	0.879609	0.087917	-0.688190	0.873616	-0.070023	-0.652784	1.208025	-0.019280	-0.640761	1.191145	0.083999	-0.609918	1.135678	0.077009	-0.565690	0.728792	-0.211463	-0.551500	0.747247	0.234695	-0.372990	0.598301	-0.047692	-0.368236	0.588935	0.039300	-0.367767	0.583195	0.074936	-0.303123	0.105224	-0.089582	-0.296870	0.086848	0.086699	-0.283476	0.078606	0.136442	0.378660	0.089508	0.021251
100	0.833333	-0.719566	0.717815	0.086881	-0.712031	0.724943	-0.065154	-0.688862	0.879610	0.087913	-0.688300	0.873490	-0.070066	-0.652796	1.208014	-0.019168	-0.640746	1.191106	0.083933	-0.609940	1.135687	0.077010	-0.565682	0.728787	-0.211474	-0.551508	0.747240	0.234678	-0.372988	0.598288	-0.047712	-0.368202	0.588949	0.039364	-0.367765	0.583180	0.074916	-0.303113	0.105219	-0.089596	-0.296873	0.086832	0.086691	-0.283466	0.078600	0.136435	0.378665	0.089507	0.021229
101	0.841667	-0.719562	0.717795	0.086853	-0.712031	0.724940	-0.065157	-0.688878	0.879608	0.087903	-0.688269	0.873538	-0.070034	-0.652789	1.208063	-0.019292	-0.640810	1.191251	0.084072	-0.609951	1.135711	0.077032	-0.565681	0.728778	-0.211481	-0.551519	0.747233	0.234663	-0.372996	0.598284	-0.047707	-0.368199	0.588948	0.039352	-0.367766	0.583177	0.074902	-0.303173	0.105193	-0.089545	-0.296872	0.086831	0.086689	-0.283466	0.078579	0.136405	0.378670	0.089521	0.021211
102	0.850000	-0.719569	0.717786	0.086837	-0.712032	0.724934	-0.065159	-0.688885	0.879600	0.087890	-0.688317	0.873473	-0.070086	-0.652786	1.208076	-0.019328	-0.640826	1.191253	0.084082	-0.609968	1.135704	0.077001	-0.565684	0.728776	-0.211495	-0.551534	0.747232	0.234649	-0.372993	0.598279	-0.047725	-0.368234	0.588932	0.039260	-0.367766	0.583184	0.074894	-0.303109	0.105231	-0.089602	-0.296865	0.086839	0.086691	-0.283464	0.078577	0.136394	0.378678	0.089549	0.021193
103	0.858333	-0.719560	0.717793	0.086835	-0.712043	0.724915	-0.065132	-0.688903	0.879602	0.087878	-0.688285	0.873528	-0.070043	-0.652807	1.208069	-0.019269	-0.640820	1.191197	0.083985	-0.609980	1.135714	0.076997	-0.565704	0.728777	-0.211501	-0.551553	0.747232	0.234630	-0.373002	0.598293	-0.047723	-0.368237	0.588949	0.039258	-0.367769	0.583195	0.074889	-0.303119	0.105232	-0.089594	-0.296862	0.086845	0.086701	-0.283463	0.078581	0.136396	0.378690	0.089575	0.021183
104	0.866667	-0.719570	0.717785	0.086824	-0.712029	0.724922	-0.065156	-0.688915	0.879602	0.087870	-0.688335	0.873467	-0.070094	-0.652824	1.208067	-0.019193	-0.640740	1.191265	0.084079	-0.609993	1.135726	0.076997	-0.565719	0.728781	-0.211516	-0.551577	0.747229	0.234614	-0.373008	0.598305	-0.047730	-0.368204	0.588976	0.039344	-0.367772	0.583207	0.074883	-0.303114	0.105243	-0.089590	-0.296858	0.086853	0.086708	-0.283465	0.078603	0.136423	0.378699	0.089597	0.021175
105	0.875000	-0.719565	0.717784	0.086824	-0.712059	0.724933	-0.065149	-0.688932	0.879596	0.087857	-0.688245	0.873577	-0.070067	-0.652814	1.208099	-0.019280	-0.640841	1.191277	0.084063	-0.609992	1.135750	0.077042	-0.565735	0.728782	-0.211521	-0.551598	0.747239	0.234597	-0.373016	0.598312	-0.047737	-0.368244	0.588964	0.039246	-0.367777	0.583213	0.074878	-0.303188	0.105210	-0.089520	-0.296865	0.086857	0.086718	-0.283466	0.078610	0.136442	0.378714	0.089617	0.021172
106	0.883333	-0.719528	0.717792	0.086914	-0.712034	0.724921	-0.065147	-0.688948	0.879589	0.087850	-0.688259	0.873572	-0.070074	-0.652844	1.208110	-0.019332	-0.640860	1.191276	0.084051	-0.610010	1.135738	0.076951	-0.565762	0.728771	-0.211521	-0.551620	0.747245	0.234583	-0.373022	0.598319	-0.047751	-0.368251	0.588975	0.039239	-0.367779	0.583226	0.074872	-0.303231	0.105185	-0.089462	-0.296868	0.086859	0.086719	-0.283467	0.078614	0.136455	0.378727	0.089636	0.021175
107	0.891667	-0.719534	0.717793	0.086911	-0.712040	0.724921	-0.065142	-0.688972	0.879596	0.087842	-0.688344	0.873459	-0.070189	-0.652852	1.208110	-0.019277	-0.640844	1.191272	0.084027	-0.610034	1.135751	0.076980	-0.565766	0.728778	-0.211484	-0.551643	0.747251	0.234568	-0.373025	0.598325	-0.047766	-0.368235	0.588987	0.039273	-0.367788	0.583229	0.074860	-0.303122	0.105244	-0.089592	-0.296869	0.086855	0.086707	-0.283463	0.078607	0.136445	0.378739	0.089647	0.021184
108	0.900000	-0.719582	0.717791	0.086803	-0.712059	0.724929	-0.065139	-0.688996	0.879599	0.087833	-0.688295	0.873560	-0.070104	-0.652870	1.208120	-0.019264	-0.640902	1.191307	0.084042	-0.610060	1.135752	0.076927	-0.565816	0.728753	-0.211527	-0.551663	0.747251	0.234547	-0.373038	0.598323	-0.047778	-0.368222	0.588991	0.039298	-0.367791	0.583226	0.074846	-0.303228	0.105193	-0.089499	-0.296875	0.086851	0.086703	-0.283466	0.078597	0.136423	0.378744	0.089653	0.021199
109	0.908333	-0.719591	0.717657	0.086657	-0.712127	0.724953	-0.065129	-0.689020	0.879600	0.087821	-0.688321	0.873549	-0.070117	-0.652936	1.208149	-0.019388	-0.640928	1.191315	0.084011	-0.610088	1.135766	0.076944	-0.565853	0.728759	-0.211652	-0.551682	0.747247	0.234526	-0.373049	0.598322	-0.047787	-0.368265	0.588972	0.039200	-0.367795	0.583222	0.074837	-0.303214	0.105191	-0.089507	-0.296873	0.086843	0.086692	-0.283470	0.078595	0.136403	0.378741	0.089659	0.021222
110	0.916667	-0.719600	0.717785	0.086779	-0.712085	0.724923	-0.065142	-0.689044	0.879593	0.087807	-0.688343	0.873534	-0.070125	-0.652945	1.208135	-0.019322	-0.640957	1.191330	0.084000	-0.610143	1.135761	0.076928	-0.565859	0.728722	-0.211531	-0.551699	0.747241	0.234512	-0.373056	0.598320	-0.047777	-0.368273	0.588973	0.039202	-0.367797	0.583226	0.074837	-0.303113	0.105236	-0.089604	-0.296871	0.086840	0.086686	-0.283472	0.078591	0.136398	0.378745	0.089666	0.021254
111	0.925000	-0.719626	0.717772	0.086761	-0.712095	0.724905	-0.065145	-0.689095	0.879593	0.087814	-0.688487	0.873410	-0.070121	-0.652987	1.208139	-0.019303	-0.640988	1.191333	0.083983	-0.610168	1.135775	0.076922	-0.565880	0.728707	-0.211518	-0.551721	0.747241	0.234506	-0.373067	0.598319	-0.047769	-0.368256	0.588985	0.039253	-0.367802	0.583220	0.074837	-0.303160	0.105213	-0.089538	-0.296869	0.086828	0.086692	-0.283464	0.078610	0.136415	0.378729	0.089672	0.021291
112	0.933333	-0.719636	0.717759	0.086751	-0.712157	0.724911	-0.065140	-0.689082	0.879572	0.087793	-0.688398	0.873501	-0.070129	-0.653081	1.208170	-0.019440	-0.641025	1.191336	0.083978	-0.610185	1.135788	0.076908	-0.565913	0.728707	-0.211638	-0.551743	0.747237	0.234496	-0.373073	0.598315	-0.047757	-0.368276	0.588972	0.039213	-0.367809	0.583216	0.074847	-0.303213	0.105178	-0.089466	-0.296869	0.086833	0.086705	-0.283465	0.078616	0.136434	0.378719	0.089674	0.021324
113	0.941667	-0.719644	0.717878	0.086918	-0.712166	0.724895	-0.065142	-0.689107	0.879548	0.087780	-0.688468	0.873426	-0.070143	-0.653115	1.208163	-0.019473	-0.641060	1.191343	0.083956	-0.610234	1.135792	0.076924	-0.565919	0.728666	-0.211498	-0.551765	0.747231	0.234496	-0.373078	0.598314	-0.047751	-0.368265	0.588990	0.039259	-0.367811	0.583223	0.074851	-0.303171	0.105204	-0.089510	-0.296867	0.086845	0.086709	-0.283468	0.078607	0.136437	0.378708	0.089660	0.021350
114	0.950000	-0.719694	0.717998	0.086996	-0.712120	0.724857	-0.065148	-0.689181	0.879481	0.087772	-0.688444	0.873461	-0.070136	-0.653148	1.208152	-0.019511	-0.641096	1.191344	0.083941	-0.610283	1.135798	0.076939	-0.565940	0.728656	-0.211494	-0.551784	0.747221	0.234497	-0.373087	0.598318	-0.047748	-0.368279	0.588984	0.039225	-0.367813	0.583229	0.074854	-0.303124	0.105224	-0.089572	-0.296870	0.086850	0.086715	-0.283470	0.078608	0.136443	0.378702	0.089637	0.021363
115	0.958333	-0.719682	0.717852	0.086861	-0.712152	0.724861	-0.065135	-0.689203	0.879458	0.087762	-0.688465	0.873436	-0.070140	-0.653170	1.208141	-0.019505	-0.641143	1.191350	0.083903	-0.610331	1.135787	0.076872	-0.565956	0.728643	-0.211489	-0.551804	0.747211	0.234490	-0.373085	0.598321	-0.047765	-0.368287	0.588994	0.039222	-0.367817	0.583238	0.074856	-0.303180	0.105213	-0.089527	-0.296870	0.086858	0.086712	-0.283478	0.078611	0.136435	0.378659	0.089674	0.021419
116	0.966667	-0.719700	0.717972	0.086981	-0.712190	0.724875	-0.065121	-0.689180	0.879480	0.087741	-0.688480	0.873412	-0.070152	-0.653226	1.208136	-0.019563	-0.641174	1.191347	0.083893	-0.610349	1.135799	0.076849	-0.565993	0.728644	-0.211609	-0.551825	0.747203	0.234485	-0.373093	0.598333	-0.047760	-0.368285	0.588991	0.039217	-0.367822	0.583243	0.074859	-0.303235	0.105200	-0.089488	-0.296869	0.086854	0.086710	-0.283476	0.078609	0.136436	0.378695	0.089600	0.021335
117	0.975000	-0.719638	0.717875	0.086975	-0.712162	0.724868	-0.065122	-0.689212	0.879473	0.087731	-0.688507	0.873396	-0.070161	-0.653270	1.208105	-0.019595	-0.641216	1.191335	0.083792	-0.610420	1.135788	0.076834	-0.566006	0.728630	-0.211540	-0.551845	0.747197	0.234470	-0.373086	0.598336	-0.047764	-0.368290	0.588997	0.039215	-0.367827	0.583242	0.074847	-0.303170	0.105234	-0.089560	-0.296869	0.086855	0.086699	-0.283475	0.078617	0.136426	0.378695	0.089576	0.021297
118	0.983333	-0.719644	0.718036	0.087134	-0.712137	0.724859	-0.065118	-0.689287	0.879431	0.087724	-0.688523	0.873374	-0.070168	-0.653319	1.208014	-0.019511	-0.641359	1.191281	0.083680	-0.610475	1.135775	0.076767	-0.566013	0.728610	-0.211478	-0.551866	0.747195	0.234459	-0.373084	0.598334	-0.047760	-0.368297	0.588991	0.039218	-0.367829	0.583235	0.074847	-0.303128	0.105242	-0.089619	-0.296868	0.086837	0.086694	-0.283473	0.078631	0.136433	0.378699	0.089551	0.021255
119	0.991667	-0.719680	0.718005	0.087058	-0.712161	0.724871	-0.065107	-0.689312	0.879425	0.087715	-0.688541	0.873359	-0.070167	-0.653305	1.208043	-0.019551	-0.641342	1.191302	0.083673	-0.610514	1.135778	0.076728	-0.566017	0.728614	-0.211457	-0.551895	0.747193	0.234443	-0.373084	0.598336	-0.047761	-0.368301	0.588989	0.039218	-0.367834	0.583232	0.074852	-0.303218	0.105190	-0.089504	-0.296869	0.086833	0.086695	-0.283461	0.078620	0.136436	0.378704	0.089545	0.021206
120	1.000000	-0.719649	0.718034	0.087140	-0.712183	0.724878	-0.065100	-0.689329	0.879468	0.087725	-0.688559	0.873338	-0.070162	-0.653400	1.208033	-0.019575	-0.641323	1.191315	0.083674	-0.610550	1.135787	0.076692	-0.566032	0.728582	-0.211383	-0.551926	0.747201	0.234427	-0.373082	0.598327	-0.047758	-0.368306	0.588993	0.039235	-0.367836	0.583236	0.074859	-0.303133	0.105231	-0.089608	-0.296867	0.086836	0.086697	-0.283464	0.078598	0.136421	0.378691	0.089520	0.021161
121	1.008333	-0.719655	0.718041	0.087148	-0.712152	0.724857	-0.065105	-0.689334	0.879426	0.087699	-0.688575	0.873321	-0.070159	-0.653445	1.208000	-0.019600	-0.641409	1.191252	0.083579	-0.610584	1.135806	0.076697	-0.566094	0.728556	-0.211534	-0.551956	0.747200	0.234415	-0.373078	0.598322	-0.047764	-0.368307	0.588991	0.039246	-0.367837	0.583238	0.074878	-0.303132	0.105228	-0.089592	-0.296871	0.086829	0.086703	-0.283465	0.078593	0.136417	0.378690	0.089504	0.021114
122	1.016667	-0.719658	0.718035	0.087146	-0.712178	0.724859	-0.065095	-0.689375	0.879394	0.087697	-0.688590	0.873300	-0.070156	-0.653494	1.207988	-0.019623	-0.641499	1.191230	0.083510	-0.610646	1.135814	0.076655	-0.566111	0.728532	-0.211468	-0.551987	0.747208	0.234399	-0.373083	0.598327	-0.047753	-0.368305	0.589000	0.039271	-0.367835	0.583251	0.074896	-0.303128	0.105227	-0.089582	-0.296867	0.086844	0.086709	-0.283468	0.078592	0.136425	0.378685	0.089489	0.021067
123	1.025000	-0.719667	0.718026	0.087147	-0.712176	0.724854	-0.065084	-0.689367	0.879395	0.087678	-0.688598	0.873278	-0.070160	-0.653510	1.207993	-0.019675	-0.641488	1.191356	0.083632	-0.610677	1.135832	0.076655	-0.566135	0.728544	-0.211543	-0.552021	0.747224	0.234391	-0.373082	0.598333	-0.047753	-0.368288	0.589016	0.039323	-0.367834	0.583261	0.074913	-0.303170	0.105219	-0.089528	-0.296865	0.086866	0.086716	-0.283475	0.078614	0.136435	0.378638	0.089532	0.021068
124	1.033333	-0.719741	0.717953	0.086976	-0.712128	0.724832	-0.065081	-0.689407	0.879364	0.087659	-0.688613	0.873258	-0.070172	-0.653557	1.208054	-0.019806	-0.641596	1.191254	0.083461	-0.610747	1.135836	0.076587	-0.566144	0.728544	-0.211503	-0.552044	0.747237	0.234386	-0.373080	0.598333	-0.047753	-0.368296	0.589022	0.039287	-0.367828	0.583274	0.074922	-0.303129	0.105239	-0.089585	-0.296864	0.086862	0.086711	-0.283476	0.078620	0.136438	0.378677	0.089451	0.020951
125	1.041667	-0.719680	0.718004	0.087134	-0.712160	0.724849	-0.065059	-0.689403	0.879363	0.087640	-0.688628	0.873231	-0.070185	-0.653649	1.208038	-0.019823	-0.641648	1.191244	0.083418	-0.610792	1.135855	0.076598	-0.566166	0.728489	-0.211502	-0.552070	0.747240	0.234372	-0.373073	0.598331	-0.047744	-0.368291	0.589029	0.039299	-0.367826	0.583275	0.074929	-0.303110	0.105235	-0.089587	-0.296861	0.086871	0.086700	-0.283474	0.078624	0.136441	0.378675	0.089424	0.020881
126	1.050000	-0.719688	0.717995	0.087129	-0.712129	0.724836	-0.065050	-0.689523	0.879164	0.087508	-0.688742	0.873086	-0.070259	-0.653704	1.208017	-0.019862	-0.641700	1.191263	0.083399	-0.610835	1.135850	0.076537	-0.566166	0.728464	-0.211437	-0.552094	0.747230	0.234359	-0.373073	0.598327	-0.047736	-0.368284	0.589035	0.039308	-0.367823	0.583274	0.074939	-0.303108	0.105240	-0.089593	-0.296866	0.086859	0.086698	-0.283467	0.078612	0.136444	0.378675	0.089403	0.020809
127	1.058333	-0.719690	0.717983	0.087125	-0.712166	0.724865	-0.065018	-0.689467	0.879329	0.087600	-0.688644	0.873196	-0.070224	-0.653745	1.207971	-0.019867	-0.641757	1.191263	0.083362	-0.610888	1.135851	0.076513	-0.566165	0.728491	-0.211487	-0.552102	0.747275	0.234408	-0.373070	0.598320	-0.047726	-0.368267	0.589031	0.039354	-0.367824	0.583261	0.074942	-0.303123	0.105229	-0.089599	-0.296869	0.086846	0.086697	-0.283465	0.078604	0.136431	0.378671	0.089385	0.020743
128	1.066667	-0.719692	0.717979	0.087128	-0.712133	0.724845	-0.065019	-0.689487	0.879316	0.087580	-0.688660	0.873177	-0.070239	-0.653804	1.207917	-0.019866	-0.641815	1.191237	0.083318	-0.610953	1.135838	0.076510	-0.566183	0.728449	-0.211554	-0.552132	0.747217	0.234344	-0.373067	0.598308	-0.047715	-0.368290	0.589021	0.039322	-0.367831	0.583257	0.074950	-0.303124	0.105227	-0.089603	-0.296869	0.086837	0.086693	-0.283468	0.078592	0.136416	0.378669	0.089373	0.020675
129	1.075000	-0.719705	0.717982	0.087130	-0.712169	0.724846	-0.064992	-0.689510	0.879314	0.087563	-0.688666	0.873171	-0.070247	-0.653850	1.207907	-0.019955	-0.641870	1.191224	0.083281	-0.610994	1.135831	0.076483	-0.566174	0.728433	-0.211545	-0.552161	0.747201	0.234329	-0.373068	0.598307	-0.047696	-0.368298	0.589018	0.039332	-0.367839	0.583255	0.074955	-0.303134	0.105222	-0.089596	-0.296870	0.086833	0.086697	-0.283468	0.078592	0.136421	0.378669	0.089371	0.020622
130	1.083333	-0.719703	0.717982	0.087132	-0.712181	0.724860	-0.065000	-0.689532	0.879305	0.087548	-0.688677	0.873153	-0.070257	-0.653804	1.207634	-0.019639	-0.641852	1.191237	0.083289	-0.611043	1.135814	0.076446	-0.566141	0.728440	-0.211464	-0.552178	0.747303	0.234435	-0.373066	0.598315	-0.047679	-0.368305	0.589021	0.039338	-0.367846	0.583256	0.074965	-0.303239	0.105173	-0.089479	-0.296872	0.086843	0.086708	-0.283472	0.078592	0.136424	0.378582	0.089483	0.020677
131	1.091667	-0.719703	0.717826	0.086970	-0.712176	0.724855	-0.064992	-0.689551	0.879295	0.087534	-0.688682	0.873136	-0.070263	-0.654007	1.207855	-0.020061	-0.641961	1.191218	0.083239	-0.611084	1.135808	0.076414	-0.566148	0.728415	-0.211501	-0.552219	0.747200	0.234309	-0.373063	0.598315	-0.047663	-0.368313	0.589030	0.039350	-0.367851	0.583266	0.074978	-0.303193	0.105206	-0.089518	-0.296870	0.086860	0.086712	-0.283472	0.078607	0.136439	0.378626	0.089429	0.020570
132	1.100000	-0.719705	0.717992	0.087126	-0.712170	0.724851	-0.064985	-0.689570	0.879283	0.087520	-0.688829	0.873008	-0.070224	-0.654065	1.207813	-0.020114	-0.642078	1.191212	0.083146	-0.611105	1.135785	0.076318	-0.566128	0.728407	-0.211463	-0.552231	0.747303	0.234404	-0.373059	0.598322	-0.047653	-0.368309	0.589043	0.039355	-0.367850	0.583276	0.074982	-0.303131	0.105231	-0.089574	-0.296867	0.086875	0.086712	-0.283475	0.078603	0.136434	0.378587	0.089477	0.020560
133	1.108333	-0.719705	0.717982	0.087114	-0.712126	0.724815	-0.064971	-0.689617	0.879172	0.087422	-0.688809	0.872972	-0.070317	-0.654143	1.207675	-0.020050	-0.642219	1.191175	0.083079	-0.611148	1.135777	0.076316	-0.566143	0.728371	-0.211515	-0.552198	0.747275	0.234411	-0.373052	0.598309	-0.047654	-0.368305	0.589048	0.039363	-0.367848	0.583280	0.074986	-0.303122	0.105229	-0.089584	-0.296865	0.086875	0.086705	-0.283464	0.078591	0.136433	0.378664	0.089361	0.020369
134	1.116667	-0.719707	0.717976	0.087100	-0.712117	0.724824	-0.064980	-0.689599	0.879261	0.087476	-0.688692	0.873076	-0.070305	-0.654197	1.207632	-0.020112	-0.642128	1.191169	0.083051	-0.611194	1.135764	0.076231	-0.566137	0.728315	-0.211436	-0.552150	0.747358	0.234526	-0.373051	0.598304	-0.047654	-0.368311	0.589044	0.039355	-0.367845	0.583286	0.074990	-0.303128	0.105233	-0.089594	-0.296862	0.086879	0.086704	-0.283464	0.078586	0.136420	0.378659	0.089356	0.020267
135	1.125000	-0.719704	0.717962	0.087082	-0.712170	0.724852	-0.064964	-0.689612	0.879251	0.087449	-0.688697	0.873051	-0.070326	-0.654236	1.207676	-0.020358	-0.642225	1.191187	0.083053	-0.611208	1.135758	0.076240	-0.566154	0.728323	-0.211537	-0.552182	0.747346	0.234492	-0.373052	0.598301	-0.047657	-0.368292	0.589051	0.039374	-0.367840	0.583286	0.075004	-0.303110	0.105233	-0.089592	-0.296864	0.086866	0.086704	-0.283467	0.078583	0.136414	0.378588	0.089402	0.020196
136	1.133333	-0.719708	0.717955	0.087068	-0.712120	0.724831	-0.064964	-0.689591	0.879271	0.087417	-0.688816	0.872918	-0.070340	-0.654331	1.207541	-0.020292	-0.642305	1.191190	0.083043	-0.611245	1.135739	0.076180	-0.566176	0.728285	-0.211587	-0.552207	0.747330	0.234452	-0.373050	0.598296	-0.047659	-0.368282	0.589058	0.039388	-0.367840	0.583285	0.075010	-0.303111	0.105226	-0.089589	-0.296865	0.086857	0.086704	-0.283473	0.078594	0.136422	0.378598	0.089335	0.020000
137	1.141667	-0.719705	0.717786	0.086892	-0.712114	0.724823	-0.064961	-0.689689	0.879168	0.087350	-0.688754	0.872957	-0.070388	-0.654387	1.207479	-0.020364	-0.642407	1.191108	0.082892	-0.611310	1.135738	0.076191	-0.566169	0.728265	-0.211498	-0.552229	0.747335	0.234432	-0.373049	0.598290	-0.047656	-0.368282	0.589062	0.039398	-0.367833	0.583284	0.075021	-0.303124	0.105226	-0.089575	-0.296871	0.086851	0.086710	-0.283472	0.078591	0.136422	0.378562	0.089315	0.019848
138	1.150000	-0.719707	0.717625	0.086718	-0.712175	0.724864	-0.064937	-0.689659	0.879248	0.087372	-0.688703	0.873003	-0.070385	-0.654435	1.207446	-0.020435	-0.642483	1.191056	0.082778	-0.611349	1.135738	0.076057	-0.566184	0.728264	-0.211538	-0.552252	0.747344	0.234411	-0.373045	0.598290	-0.047656	-0.368293	0.589050	0.039389	-0.367831	0.583284	0.075025	-0.303218	0.105165	-0.089453	-0.296867	0.086855	0.086704	-0.283472	0.078597	0.136431	0.378435	0.089411	0.019787
139	1.158333	-0.719711	0.717629	0.086711	-0.712108	0.724815	-0.064963	-0.689679	0.879246	0.087349	-0.688828	0.872883	-0.070386	-0.654506	1.207410	-0.020578	-0.642498	1.191032	0.082728	-0.611394	1.135729	0.076097	-0.566194	0.728241	-0.211547	-0.552271	0.747354	0.234390	-0.373042	0.598286	-0.047659	-0.368281	0.589072	0.039400	-0.367833	0.583293	0.075024	-0.303121	0.105216	-0.089565	-0.296869	0.086854	0.086701	-0.283473	0.078599	0.136432	0.378434	0.089266	0.019485
140	1.166667	-0.719719	0.717640	0.086698	-0.712105	0.724809	-0.064958	-0.689692	0.879241	0.087330	-0.688833	0.872876	-0.070403	-0.654532	1.207362	-0.020675	-0.642607	1.191025	0.082649	-0.611459	1.135703	0.075973	-0.566201	0.728219	-0.211547	-0.552290	0.747359	0.234367	-0.373036	0.598292	-0.047673	-0.368279	0.589084	0.039401	-0.367835	0.583299	0.075017	-0.303121	0.105240	-0.089563	-0.296866	0.086866	0.086703	-0.283475	0.078599	0.136426	0.378330	0.089230	0.019288
141	1.175000	-0.719717	0.717637	0.086680	-0.712122	0.724827	-0.064919	-0.689698	0.879236	0.087308	-0.688764	0.872917	-0.070453	-0.654500	1.207229	-0.020636	-0.642682	1.191037	0.082542	-0.611501	1.135699	0.075926	-0.566214	0.728189	-0.211585	-0.552301	0.747407	0.234392	-0.373046	0.598301	-0.047664	-0.368281	0.589087	0.039392	-0.367833	0.583312	0.075011	-0.303220	0.105198	-0.089461	-0.296867	0.086885	0.086703	-0.283476	0.078599	0.136418	0.378158	0.089234	0.019121
142	1.183333	-0.719711	0.717635	0.086659	-0.712100	0.724807	-0.064954	-0.689706	0.879232	0.087280	-0.688712	0.872962	-0.070458	-0.654489	1.207143	-0.020657	-0.642766	1.191059	0.082486	-0.611537	1.135701	0.075873	-0.566228	0.728164	-0.211629	-0.552324	0.747355	0.234315	-0.373041	0.598300	-0.047666	-0.368277	0.589101	0.039380	-0.367829	0.583318	0.075007	-0.303121	0.105244	-0.089588	-0.296864	0.086900	0.086700	-0.283472	0.078592	0.136412	0.378039	0.089101	0.018817
143	1.191667	-0.719717	0.717803	0.086791	-0.712122	0.724821	-0.064945	-0.689688	0.879231	0.087247	-0.688779	0.872890	-0.070452	-0.654647	1.207167	-0.020856	-0.642794	1.191024	0.082392	-0.611577	1.135710	0.075829	-0.566227	0.728133	-0.211640	-0.552336	0.747375	0.234320	-0.373047	0.598292	-0.047668	-0.368285	0.589084	0.039364	-0.367830	0.583310	0.074992	-0.303108	0.105244	-0.089594	-0.296862	0.086892	0.086700	-0.283474	0.078586	0.136403	0.377842	0.089012	0.018546
144	1.200000	-0.719704	0.717637	0.086605	-0.712094	0.724806	-0.064944	-0.689711	0.879211	0.087216	-0.688816	0.872806	-0.070555	-0.654666	1.207121	-0.020977	-0.642854	1.191027	0.082319	-0.611614	1.135721	0.075789	-0.566208	0.728093	-0.211530	-0.552349	0.747393	0.234333	-0.373051	0.598283	-0.047658	-0.368275	0.589077	0.039359	-0.367830	0.583295	0.074982	-0.303115	0.105236	-0.089599	-0.296866	0.086877	0.086700	-0.283474	0.078596	0.136419	0.377614	0.088908	0.018264
145	1.208333	-0.719697	0.717620	0.086583	-0.712090	0.724800	-0.064937	-0.689713	0.879205	0.087189	-0.688706	0.872904	-0.070548	-0.654709	1.207069	-0.021072	-0.642892	1.191025	0.082222	-0.611662	1.135727	0.075741	-0.566220	0.728098	-0.211664	-0.552371	0.747357	0.234287	-0.373056	0.598276	-0.047656	-0.368272	0.589065	0.039349	-0.367831	0.583286	0.074978	-0.303118	0.105228	-0.089593	-0.296871	0.086870	0.086701	-0.283474	0.078600	0.136425	0.377277	0.088856	0.018014
146	1.216667	-0.719685	0.717630	0.086567	-0.712145	0.724824	-0.064928	-0.689663	0.879202	0.087141	-0.688707	0.872892	-0.070573	-0.654735	1.207020	-0.021175	-0.642949	1.191044	0.082137	-0.611707	1.135745	0.075698	-0.566212	0.728078	-0.211671	-0.552396	0.747317	0.234242	-0.373057	0.598265	-0.047653	-0.368275	0.589055	0.039334	-0.367831	0.583279	0.074970	-0.303127	0.105214	-0.089586	-0.296877	0.086864	0.086701	-0.283480	0.078582	0.136412	0.376903	0.088808	0.017754
147	1.225000	-0.719682	0.717631	0.086540	-0.712113	0.724799	-0.064929	-0.689713	0.879187	0.087134	-0.688762	0.872831	-0.070603	-0.654822	1.206961	-0.021357	-0.643000	1.191077	0.082059	-0.611753	1.135774	0.075650	-0.566209	0.728061	-0.211675	-0.552405	0.747334	0.234242	-0.373060	0.598256	-0.047656	-0.368274	0.589056	0.039334	-0.367831	0.583271	0.074955	-0.303129	0.105213	-0.089589	-0.296879	0.086852	0.086696	-0.283482	0.078584	0.136412	0.376472	0.088681	0.017317
148	1.233333	-0.719688	0.717958	0.086844	-0.712102	0.724760	-0.064905	-0.689710	0.879178	0.087112	-0.688820	0.872769	-0.070628	-0.654864	1.206895	-0.021516	-0.643159	1.191065	0.081855	-0.611798	1.135800	0.075598	-0.566209	0.728051	-0.211687	-0.552415	0.747351	0.234242	-0.373056	0.598259	-0.047657	-0.368271	0.589056	0.039328	-0.367831	0.583274	0.074948	-0.303126	0.105220	-0.089590	-0.296877	0.086858	0.086692	-0.283489	0.078581	0.136398	0.376169	0.088526	0.016953
149	1.241667	-0.719741	0.717762	0.086531	-0.712083	0.724781	-0.064921	-0.689689	0.879178	0.087085	-0.688714	0.872883	-0.070618	-0.654884	1.206857	-0.021637	-0.643134	1.191113	0.081787	-0.611839	1.135835	0.075540	-0.566207	0.728052	-0.211688	-0.552426	0.747343	0.234212	-0.373054	0.598269	-0.047658	-0.368273	0.589057	0.039313	-0.367827	0.583279	0.074942	-0.303172	0.105208	-0.089522	-0.296880	0.086874	0.086691	-0.283491	0.078603	0.136412	0.375531	0.088584	0.016614
150	1.250000	-0.719658	0.717651	0.086482	-0.712135	0.724798	-0.064917	-0.689671	0.879184	0.087061	-0.688842	0.872756	-0.070650	-0.654905	1.206802	-0.021754	-0.643191	1.191140	0.081673	-0.611882	1.135864	0.075487	-0.566208	0.728048	-0.211693	-0.552439	0.747345	0.234196	-0.373056	0.598280	-0.047656	-0.368263	0.589071	0.039305	-0.367825	0.583286	0.074933	-0.303101	0.105253	-0.089570	-0.296878	0.086886	0.086698	-0.283493	0.078602	0.136411	0.375171	0.088430	0.016109
151	1.258333	-0.719689	0.717645	0.086412	-0.712080	0.724776	-0.064921	-0.689740	0.879089	0.087001	-0.688835	0.872768	-0.070667	-0.654900	1.206718	-0.021895	-0.643230	1.191182	0.081580	-0.611946	1.135874	0.075351	-0.566208	0.728046	-0.211708	-0.552441	0.747345	0.234180	-0.373048	0.598279	-0.047664	-0.368254	0.589074	0.039295	-0.367819	0.583286	0.074917	-0.303097	0.105259	-0.089566	-0.296871	0.086902	0.086700	-0.283492	0.078604	0.136421	0.374519	0.088470	0.015690
152	1.266667	-0.719689	0.717641	0.086342	-0.712079	0.724784	-0.064916	-0.689722	0.879170	0.087050	-0.688727	0.872870	-0.070657	-0.654883	1.206587	-0.021941	-0.643272	1.191228	0.081484	-0.611956	1.135981	0.075324	-0.566209	0.728035	-0.211716	-0.552443	0.747333	0.234159	-0.373049	0.598279	-0.047661	-0.368250	0.589071	0.039285	-0.367813	0.583279	0.074905	-0.303191	0.105209	-0.089458	-0.296873	0.086894	0.086706	-0.283490	0.078597	0.136424	0.373936	0.088435	0.015102
153	1.275000	-0.719674	0.717638	0.086303	-0.712075	0.724791	-0.064909	-0.689674	0.879176	0.087015	-0.688722	0.872856	-0.070677	-0.654906	1.206554	-0.022115	-0.643382	1.191212	0.081284	-0.612023	1.135949	0.075200	-0.566210	0.728027	-0.211736	-0.552449	0.747297	0.234110	-0.373055	0.598268	-0.047673	-0.368245	0.589055	0.039258	-0.367812	0.583271	0.074889	-0.303103	0.105243	-0.089566	-0.296882	0.086879	0.086707	-0.283492	0.078582	0.136412	0.373194	0.088557	0.014637
154	1.283333	-0.719667	0.717642	0.086281	-0.712066	0.724777	-0.064925	-0.689676	0.879171	0.086993	-0.688716	0.872842	-0.070694	-0.654927	1.206510	-0.022309	-0.643474	1.191239	0.081117	-0.612052	1.135970	0.075133	-0.566210	0.728011	-0.211759	-0.552460	0.747261	0.234062	-0.373060	0.598246	-0.047688	-0.368247	0.589041	0.039226	-0.367812	0.583257	0.074859	-0.303116	0.105226	-0.089579	-0.296889	0.086863	0.086701	-0.283496	0.078571	0.136401	0.372526	0.088597	0.014030
155	1.291667	-0.719663	0.717639	0.086251	-0.712057	0.724763	-0.064929	-0.689716	0.879072	0.086918	-0.688822	0.872708	-0.070721	-0.654944	1.206416	-0.022462	-0.643476	1.191278	0.081019	-0.612097	1.136091	0.075154	-0.566222	0.727991	-0.211772	-0.552459	0.747278	0.234068	-0.373061	0.598237	-0.047712	-0.368243	0.589038	0.039205	-0.367816	0.583250	0.074828	-0.303174	0.105192	-0.089534	-0.296896	0.086858	0.086690	-0.283502	0.078571	0.136389	0.371912	0.088506	0.013274
156	1.300000	-0.719614	0.717652	0.086320	-0.712049	0.724769	-0.064922	-0.689665	0.879152	0.086954	-0.688819	0.872684	-0.070727	-0.654949	1.206355	-0.022606	-0.643589	1.191291	0.080831	-0.612161	1.136153	0.075065	-0.566208	0.727954	-0.211665	-0.552453	0.747294	0.234072	-0.373071	0.598236	-0.047719	-0.368246	0.589032	0.039181	-0.367817	0.583246	0.074807	-0.303230	0.105163	-0.089479	-0.296900	0.086842	0.086680	-0.283502	0.078572	0.136395	0.371114	0.088649	0.012703
157	1.308333	-0.719606	0.717646	0.086297	-0.712065	0.724751	-0.064942	-0.689659	0.879142	0.086940	-0.688738	0.872744	-0.070754	-0.654959	1.206279	-0.022804	-0.643583	1.191308	0.080682	-0.612196	1.136149	0.075026	-0.566232	0.727955	-0.211785	-0.552464	0.747234	0.234000	-0.373072	0.598237	-0.047723	-0.368246	0.589036	0.039161	-0.367817	0.583246	0.074786	-0.303182	0.105194	-0.089537	-0.296901	0.086858	0.086681	-0.283507	0.078593	0.136399	0.370316	0.088687	0.011968
158	1.316667	-0.719598	0.717659	0.086276	-0.712024	0.724729	-0.064947	-0.689646	0.879137	0.086935	-0.688787	0.872693	-0.070727	-0.654987	1.206255	-0.022994	-0.643627	1.191355	0.080561	-0.612247	1.136188	0.074884	-0.566246	0.727944	-0.211783	-0.552458	0.747294	0.234047	-0.373069	0.598231	-0.047744	-0.368246	0.589039	0.039144	-0.367815	0.583251	0.074772	-0.303121	0.105239	-0.089588	-0.296898	0.086879	0.086682	-0.283513	0.078599	0.136402	0.369708	0.088590	0.011198
159	1.325000	-0.719614	0.717645	0.086208	-0.712025	0.724731	-0.064940	-0.689684	0.879034	0.086880	-0.688709	0.872728	-0.070734	-0.654968	1.206172	-0.023104	-0.643750	1.191470	0.080455	-0.612279	1.136238	0.074834	-0.566250	0.727917	-0.211717	-0.552458	0.747239	0.233994	-0.373064	0.598238	-0.047735	-0.368240	0.589045	0.039136	-0.367807	0.583252	0.074764	-0.303167	0.105230	-0.089531	-0.296895	0.086890	0.086683	-0.283507	0.078593	0.136403	0.368850	0.088758	0.010578
160	1.333333	-0.719624	0.717636	0.086144	-0.712029	0.724756	-0.064914	-0.689632	0.879135	0.086934	-0.688641	0.872783	-0.070693	-0.654976	1.206132	-0.023231	-0.643800	1.191520	0.080358	-0.612302	1.136328	0.074809	-0.566268	0.727911	-0.211765	-0.552450	0.747248	0.234003	-0.373064	0.598238	-0.047727	-0.368232	0.589041	0.039128	-0.367803	0.583250	0.074750	-0.303193	0.105216	-0.089482	-0.296891	0.086903	0.086696	-0.283507	0.078573	0.136396	0.368070	0.088689	0.009630
161	1.341667	-0.719621	0.717642	0.086135	-0.712025	0.724743	-0.064931	-0.689627	0.879138	0.086920	-0.688726	0.872667	-0.070741	-0.654993	1.206094	-0.023401	-0.643834	1.191560	0.080255	-0.612343	1.136335	0.074802	-0.566281	0.727897	-0.211755	-0.552455	0.747182	0.233941	-0.373060	0.598232	-0.047717	-0.368227	0.589030	0.039126	-0.367797	0.583241	0.074752	-0.303098	0.105261	-0.089577	-0.296897	0.086898	0.086703	-0.283510	0.078574	0.136395	0.367505	0.088699	0.008943
162	1.350000	-0.719622	0.717636	0.086136	-0.712023	0.724747	-0.064922	-0.689617	0.879138	0.086905	-0.688706	0.872662	-0.070770	-0.655007	1.206050	-0.023568	-0.643864	1.191613	0.080153	-0.612371	1.136364	0.074729	-0.566290	0.727884	-0.211748	-0.552454	0.747168	0.233934	-0.373058	0.598226	-0.047713	-0.368228	0.589018	0.039113	-0.367795	0.583225	0.074738	-0.303107	0.105249	-0.089577	-0.296904	0.086881	0.086706	-0.283518	0.078576	0.136396	0.367074	0.088570	0.008106
163	1.358333	-0.719621	0.717649	0.086123	-0.712018	0.724746	-0.064920	-0.689605	0.879121	0.086881	-0.688641	0.872725	-0.070740	-0.654997	1.206008	-0.023763	-0.643893	1.191659	0.080047	-0.612398	1.136409	0.074658	-0.566280	0.727866	-0.211685	-0.552456	0.747155	0.233929	-0.373058	0.598217	-0.047709	-0.368219	0.589002	0.039103	-0.367790	0.583210	0.074732	-0.303168	0.105211	-0.089524	-0.296907	0.086874	0.086699	-0.283519	0.078574	0.136397	0.366502	0.088626	0.007362
164	1.366667	-0.719615	0.717659	0.086114	-0.712018	0.724759	-0.064908	-0.689602	0.879121	0.086866	-0.688584	0.872800	-0.070713	-0.654984	1.205943	-0.023887	-0.643906	1.191699	0.079929	-0.612403	1.136456	0.074623	-0.566283	0.727861	-0.211737	-0.552461	0.747134	0.233918	-0.373060	0.598212	-0.047716	-0.368186	0.589012	0.039173	-0.367788	0.583196	0.074717	-0.303131	0.105215	-0.089580	-0.296917	0.086858	0.086690	-0.283520	0.078565	0.136405	0.366204	0.088543	0.006575
165	1.375000	-0.719562	0.717678	0.086195	-0.712005	0.724728	-0.064933	-0.689583	0.879118	0.086842	-0.688686	0.872681	-0.070756	-0.654970	1.205863	-0.023999	-0.643936	1.191787	0.079850	-0.612387	1.136529	0.074637	-0.566280	0.727853	-0.211731	-0.552471	0.747112	0.233907	-0.373057	0.598200	-0.047718	-0.368214	0.588983	0.039079	-0.367783	0.583189	0.074709	-0.303132	0.105201	-0.089576	-0.296921	0.086851	0.086683	-0.283524	0.078573	0.136400	0.365940	0.088465	0.005788
166	1.383333	-0.719554	0.717682	0.086183	-0.712000	0.724719	-0.064941	-0.689574	0.879114	0.086829	-0.688676	0.872698	-0.070736	-0.654758	1.205759	-0.024201	-0.644006	1.191851	0.079729	-0.612380	1.136570	0.074606	-0.566272	0.727860	-0.211727	-0.552489	0.747086	0.233892	-0.373061	0.598202	-0.047713	-0.368181	0.589000	0.039158	-0.367784	0.583184	0.074701	-0.303127	0.105210	-0.089582	-0.296921	0.086864	0.086677	-0.283529	0.078568	0.136395	0.365590	0.088400	0.004952
167	1.391667	-0.719541	0.717682	0.086165	-0.711991	0.724713	-0.064950	-0.689561	0.879115	0.086816	-0.688552	0.872822	-0.070721	-0.654730	1.205719	-0.024311	-0.643963	1.191873	0.079607	-0.612372	1.136613	0.074564	-0.566256	0.727847	-0.211665	-0.552507	0.747066	0.233881	-0.373057	0.598207	-0.047713	-0.368193	0.588992	0.039116	-0.367771	0.583197	0.074740	-0.303222	0.105182	-0.089475	-0.296918	0.086876	0.086685	-0.283527	0.078568	0.136388	0.365405	0.088357	0.004254
168	1.400000	-0.719521	0.717685	0.086147	-0.711986	0.724716	-0.064952	-0.689545	0.879121	0.086808	-0.688532	0.872827	-0.070716	-0.654695	1.205662	-0.024422	-0.643999	1.191940	0.079518	-0.612366	1.136645	0.074517	-0.566252	0.727860	-0.211725	-0.552529	0.747045	0.233864	-0.373058	0.598211	-0.047711	-0.368169	0.589010	0.039163	-0.367775	0.583189	0.074697	-0.303200	0.105207	-0.089472	-0.296920	0.086887	0.086682	-0.283524	0.078563	0.136385	0.365437	0.088286	0.003815
169	1.408333	-0.719507	0.717689	0.086117	-0.711974	0.724724	-0.064951	-0.689532	0.879123	0.086801	-0.688613	0.872700	-0.070781	-0.654665	1.205620	-0.024593	-0.644008	1.191967	0.079418	-0.612361	1.136683	0.074467	-0.566247	0.727866	-0.211724	-0.552553	0.747034	0.233858	-0.373056	0.598212	-0.047708	-0.368188	0.589001	0.039122	-0.367778	0.583190	0.074702	-0.303108	0.105259	-0.089581	-0.296915	0.086898	0.086698	-0.283527	0.078563	0.136384	0.365124	0.088305	0.003082
170	1.416667	-0.719504	0.718037	0.086441	-0.711963	0.724741	-0.064943	-0.689518	0.879131	0.086797	-0.688610	0.872706	-0.070774	-0.654607	1.205576	-0.024674	-0.644067	1.191987	0.079291	-0.612361	1.136711	0.074418	-0.566241	0.727864	-0.211734	-0.552572	0.747022	0.233840	-0.373057	0.598210	-0.047701	-0.368200	0.588992	0.039078	-0.367781	0.583183	0.074702	-0.303204	0.105217	-0.089472	-0.296915	0.086902	0.086704	-0.283530	0.078574	0.136387	0.364685	0.088426	0.002519
171	1.425000	-0.719483	0.718048	0.086424	-0.711949	0.724761	-0.064922	-0.689512	0.879143	0.086804	-0.688542	0.872763	-0.070733	-0.654609	1.205558	-0.024822	-0.644047	1.192004	0.079189	-0.612363	1.136741	0.074374	-0.566238	0.727857	-0.211740	-0.552583	0.747025	0.233836	-0.373061	0.598208	-0.047701	-0.368207	0.588988	0.039070	-0.367782	0.583180	0.074696	-0.303181	0.105224	-0.089513	-0.296919	0.086889	0.086699	-0.283533	0.078573	0.136389	0.364423	0.088452	0.002004
172	1.433333	-0.719468	0.718064	0.086410	-0.711928	0.724758	-0.064923	-0.689503	0.879147	0.086808	-0.688577	0.872693	-0.070755	-0.654576	1.205529	-0.024914	-0.644031	1.192016	0.079068	-0.612365	1.136773	0.074331	-0.566239	0.727844	-0.211749	-0.552589	0.747029	0.233832	-0.373054	0.598195	-0.047713	-0.368209	0.588981	0.039053	-0.367785	0.583170	0.074677	-0.303124	0.105228	-0.089575	-0.296933	0.086875	0.086690	-0.283534	0.078571	0.136385	0.364252	0.088492	0.001576
173	1.441667	-0.719449	0.718080	0.086401	-0.711916	0.724769	-0.064906	-0.689495	0.879153	0.086816	-0.688573	0.872687	-0.070740	-0.654652	1.205528	-0.024970	-0.644040	1.192034	0.078945	-0.612367	1.136815	0.074294	-0.566249	0.727827	-0.211755	-0.552585	0.747029	0.233817	-0.373054	0.598186	-0.047708	-0.368207	0.588971	0.039034	-0.367784	0.583164	0.074660	-0.303138	0.105210	-0.089582	-0.296938	0.086856	0.086670	-0.283536	0.078558	0.136372	0.363726	0.088665	0.001157
174	1.450000	-0.719433	0.718091	0.086393	-0.711898	0.724758	-0.064909	-0.689487	0.879155	0.086823	-0.688465	0.872805	-0.070648	-0.654547	1.205551	-0.025139	-0.644024	1.192095	0.078930	-0.612368	1.136841	0.074256	-0.566256	0.727805	-0.211754	-0.552572	0.747031	0.233809	-0.373052	0.598187	-0.047711	-0.368201	0.588964	0.039026	-0.367759	0.583177	0.074736	-0.303225	0.105165	-0.089489	-0.296937	0.086856	0.086659	-0.283543	0.078560	0.136359	0.363538	0.088691	0.000815
175	1.458333	-0.719417	0.718092	0.086388	-0.711893	0.724771	-0.064885	-0.689471	0.879146	0.086825	-0.688508	0.872729	-0.070670	-0.654505	1.205548	-0.025174	-0.644028	1.192132	0.078795	-0.612365	1.136873	0.074218	-0.566264	0.727781	-0.211689	-0.552549	0.747033	0.233801	-0.373040	0.598189	-0.047715	-0.368171	0.588975	0.039060	-0.367758	0.583176	0.074684	-0.303130	0.105219	-0.089590	-0.296931	0.086860	0.086659	-0.283538	0.078570	0.136369	0.362915	0.088940	0.000509
176	1.466667	-0.719402	0.718090	0.086378	-0.711880	0.724751	-0.064901	-0.689557	0.878973	0.086747	-0.688454	0.872788	-0.070612	-0.654495	1.205559	-0.025246	-0.644022	1.192109	0.078683	-0.612362	1.136900	0.074192	-0.566281	0.727768	-0.211729	-0.552526	0.747031	0.233793	-0.373026	0.598198	-0.047708	-0.368177	0.588978	0.039013	-0.367754	0.583168	0.074641	-0.303108	0.105245	-0.089582	-0.296926	0.086871	0.086657	-0.283542	0.078577	0.136368	0.362498	0.089080	0.000203
177	1.475000	-0.719388	0.718083	0.086365	-0.711886	0.724737	-0.064880	-0.689454	0.879135	0.086827	-0.688536	0.872665	-0.070670	-0.654450	1.205575	-0.025271	-0.644007	1.192170	0.078674	-0.612357	1.136926	0.074162	-0.566299	0.727754	-0.211712	-0.552499	0.747037	0.233788	-0.373008	0.598191	-0.047715	-0.368147	0.588991	0.039053	-0.367739	0.583174	0.074641	-0.303151	0.105225	-0.089518	-0.296919	0.086891	0.086675	-0.283534	0.078575	0.136379	0.362255	0.089191	0.000062
178	1.483333	-0.719385	0.718076	0.086351	-0.711866	0.724750	-0.064885	-0.689444	0.879131	0.086820	-0.688451	0.872768	-0.070596	-0.654406	1.205582	-0.025290	-0.643999	1.192172	0.078612	-0.612354	1.136955	0.074144	-0.566311	0.727742	-0.211689	-0.552475	0.747046	0.233791	-0.372997	0.598195	-0.047700	-0.368146	0.588986	0.039019	-0.367708	0.583199	0.074733	-0.303205	0.105206	-0.089450	-0.296918	0.086894	0.086681	-0.283536	0.078561	0.136375	0.361816	0.089288	-0.000371
179	1.491667	-0.719408	0.718040	0.086255	-0.711868	0.724773	-0.064860	-0.689438	0.879130	0.086820	-0.688560	0.872632	-0.070610	-0.654394	1.205605	-0.025288	-0.643972	1.192222	0.078626	-0.612346	1.136966	0.074132	-0.566325	0.727730	-0.211668	-0.552454	0.747049	0.233791	-0.372986	0.598187	-0.047697	-0.368101	0.589003	0.039112	-0.367714	0.583172	0.074651	-0.303100	0.105245	-0.089550	-0.296923	0.086887	0.086692	-0.283537	0.078559	0.136377	0.361312	0.089582	-0.000641
180	1.500000	-0.719434	0.717999	0.086161	-0.711856	0.724755	-0.064873	-0.689435	0.879133	0.086817	-0.688569	0.872617	-0.070604	-0.654414	1.205628	-0.025328	-0.643982	1.192299	0.078706	-0.612336	1.136981	0.074126	-0.566340	0.727717	-0.211650	-0.552437	0.747060	0.233795	-0.372987	0.598188	-0.047682	-0.368094	0.588997	0.039113	-0.367702	0.583167	0.074648	-0.303107	0.105244	-0.089556	-0.296933	0.086878	0.086692	-0.283546	0.078555	0.136368	0.360746	0.089806	-0.001137
181	1.508333	-0.719436	0.718007	0.086159	-0.711856	0.724761	-0.064861	-0.689428	0.879139	0.086824	-0.688567	0.872617	-0.070593	-0.654352	1.205637	-0.025298	-0.643935	1.192324	0.078692	-0.612328	1.137005	0.074101	-0.566358	0.727700	-0.211634	-0.552424	0.747064	0.233794	-0.372984	0.598179	-0.047681	-0.368088	0.588987	0.039103	-0.367690	0.583171	0.074682	-0.303115	0.105237	-0.089570	-0.296932	0.086861	0.086677	-0.283546	0.078548	0.136358	0.360281	0.089915	-0.001310
182	1.516667	-0.719438	0.718008	0.086158	-0.711855	0.724762	-0.064851	-0.689425	0.879144	0.086833	-0.688461	0.872734	-0.070552	-0.654250	1.205542	-0.025121	-0.643886	1.192303	0.078658	-0.612316	1.137023	0.074079	-0.566371	0.727688	-0.211624	-0.552414	0.747069	0.233789	-0.372988	0.598180	-0.047675	-0.368085	0.588975	0.039097	-0.367682	0.583181	0.074720	-0.303144	0.105210	-0.089581	-0.296937	0.086850	0.086661	-0.283548	0.078556	0.136358	0.359886	0.090215	-0.001417
183	1.525000	-0.719405	0.718048	0.086244	-0.711856	0.724753	-0.064848	-0.689424	0.879147	0.086848	-0.688582	0.872619	-0.070557	-0.654292	1.205643	-0.025211	-0.643823	1.192296	0.078666	-0.612275	1.137012	0.074106	-0.566394	0.727678	-0.211603	-0.552399	0.747073	0.233795	-0.372998	0.598182	-0.047669	-0.368086	0.588975	0.039086	-0.367698	0.583150	0.074623	-0.303128	0.105218	-0.089590	-0.296936	0.086840	0.086654	-0.283547	0.078571	0.136368	0.359297	0.090416	-0.001775
184	1.533333	-0.719448	0.718013	0.086153	-0.711857	0.724728	-0.064861	-0.689421	0.879152	0.086863	-0.688599	0.872621	-0.070536	-0.654311	1.205693	-0.025221	-0.643774	1.192321	0.078706	-0.612234	1.137010	0.074133	-0.566424	0.727668	-0.211588	-0.552388	0.747071	0.233794	-0.373004	0.598191	-0.047665	-0.368091	0.588977	0.039073	-0.367706	0.583157	0.074613	-0.303126	0.105224	-0.089592	-0.296936	0.086845	0.086652	-0.283547	0.078569	0.136372	0.358879	0.090593	-0.002012
185	1.541667	-0.719418	0.718060	0.086241	-0.711881	0.724717	-0.064783	-0.689466	0.879067	0.086830	-0.688563	0.872680	-0.070495	-0.654291	1.205720	-0.025203	-0.643745	1.192332	0.078765	-0.612215	1.137013	0.074111	-0.566454	0.727668	-0.211572	-0.552382	0.747067	0.233794	-0.373008	0.598201	-0.047660	-0.368139	0.588970	0.038992	-0.367713	0.583166	0.074615	-0.303164	0.105218	-0.089533	-0.296929	0.086869	0.086663	-0.283542	0.078573	0.136370	0.358671	0.090636	-0.002181
186	1.550000	-0.719390	0.718089	0.086321	-0.711882	0.724731	-0.064844	-0.689417	0.879150	0.086887	-0.688529	0.872736	-0.070462	-0.654458	1.205686	-0.024995	-0.643660	1.192312	0.078767	-0.612178	1.137006	0.074134	-0.566482	0.727670	-0.211549	-0.552375	0.747064	0.233799	-0.373010	0.598206	-0.047658	-0.368111	0.588994	0.039084	-0.367704	0.583198	0.074710	-0.303101	0.105246	-0.089580	-0.296929	0.086885	0.086679	-0.283537	0.078554	0.136366	0.358336	0.090700	-0.002466
187	1.558333	-0.719396	0.718083	0.086319	-0.711901	0.724734	-0.064836	-0.689414	0.879143	0.086888	-0.688646	0.872613	-0.070513	-0.654445	1.205671	-0.024853	-0.643631	1.192298	0.078832	-0.612128	1.136990	0.074177	-0.566523	0.727665	-0.211543	-0.552371	0.747053	0.233802	-0.373018	0.598200	-0.047675	-0.368122	0.588994	0.039090	-0.367730	0.583168	0.074624	-0.303109	0.105249	-0.089567	-0.296925	0.086891	0.086684	-0.283545	0.078551	0.136360	0.357870	0.090901	-0.002745
188	1.566667	-0.719404	0.718078	0.086314	-0.711915	0.724733	-0.064829	-0.689416	0.879141	0.086893	-0.688669	0.872613	-0.070467	-0.654307	1.205723	-0.024898	-0.643556	1.192313	0.078897	-0.612087	1.136971	0.074225	-0.566556	0.727665	-0.211529	-0.552373	0.747047	0.233812	-0.373029	0.598201	-0.047684	-0.368170	0.588970	0.039003	-0.367743	0.583163	0.074624	-0.303103	0.105253	-0.089568	-0.296931	0.086897	0.086692	-0.283556	0.078554	0.136358	0.357648	0.090931	-0.003026
189	1.575000	-0.719415	0.717898	0.086143	-0.711927	0.724736	-0.064807	-0.689416	0.879132	0.086899	-0.688588	0.872720	-0.070423	-0.654469	1.205707	-0.024713	-0.643540	1.192301	0.078939	-0.612058	1.136980	0.074241	-0.566598	0.727656	-0.211524	-0.552379	0.747031	0.233818	-0.373044	0.598210	-0.047676	-0.368181	0.588965	0.038999	-0.367745	0.583165	0.074666	-0.303171	0.105220	-0.089509	-0.296935	0.086885	0.086686	-0.283556	0.078558	0.136365	0.357485	0.090963	-0.003202
190	1.583333	-0.719420	0.717719	0.085968	-0.711934	0.724738	-0.064795	-0.689419	0.879123	0.086906	-0.688600	0.872715	-0.070410	-0.654460	1.205724	-0.024671	-0.643477	1.192296	0.078979	-0.612035	1.136988	0.074261	-0.566636	0.727652	-0.211518	-0.552387	0.747018	0.233824	-0.373057	0.598208	-0.047688	-0.368161	0.588971	0.039073	-0.367764	0.583137	0.074614	-0.303124	0.105228	-0.089571	-0.296937	0.086871	0.086674	-0.283557	0.078572	0.136369	0.357191	0.091023	-0.003481
191	1.591667	-0.719436	0.717688	0.085939	-0.711941	0.724728	-0.064791	-0.689428	0.879123	0.086917	-0.688731	0.872601	-0.070405	-0.654445	1.205777	-0.024657	-0.643461	1.192345	0.079074	-0.611995	1.136974	0.074323	-0.566670	0.727649	-0.211519	-0.552395	0.747007	0.233827	-0.373070	0.598203	-0.047702	-0.368170	0.588957	0.039056	-0.367771	0.583127	0.074599	-0.303113	0.105218	-0.089581	-0.296947	0.086850	0.086656	-0.283557	0.078562	0.136366	0.357073	0.091062	-0.003528
192	1.600000	-0.719434	0.717718	0.085968	-0.711943	0.724703	-0.064806	-0.689431	0.879117	0.086929	-0.688739	0.872599	-0.070411	-0.654413	1.205770	-0.024543	-0.643447	1.192376	0.079162	-0.611976	1.137004	0.074339	-0.566699	0.727650	-0.211508	-0.552397	0.746987	0.233822	-0.373079	0.598208	-0.047709	-0.368177	0.588950	0.039043	-0.367762	0.583150	0.074677	-0.303211	0.105165	-0.089476	-0.296946	0.086847	0.086646	-0.283546	0.078561	0.136369	0.356906	0.091063	-0.003787
193	1.608333	-0.719443	0.717539	0.085794	-0.711949	0.724707	-0.064796	-0.689433	0.879114	0.086944	-0.688725	0.872667	-0.070315	-0.654416	1.205806	-0.024522	-0.643389	1.192367	0.079191	-0.611959	1.137009	0.074377	-0.566710	0.727640	-0.211369	-0.552408	0.746976	0.233824	-0.373089	0.598217	-0.047706	-0.368193	0.588945	0.038996	-0.367761	0.583153	0.074666	-0.303156	0.105204	-0.089537	-0.296943	0.086856	0.086648	-0.283557	0.078567	0.136358	0.356646	0.091174	-0.003900
194	1.616667	-0.719447	0.717718	0.085976	-0.711957	0.724716	-0.064778	-0.689436	0.879110	0.086957	-0.688813	0.872625	-0.070260	-0.654262	1.205735	-0.024348	-0.643381	1.192421	0.079291	-0.611945	1.137012	0.074404	-0.566741	0.727677	-0.211472	-0.552416	0.746957	0.233818	-0.373097	0.598233	-0.047703	-0.368177	0.588962	0.039035	-0.367778	0.583138	0.074576	-0.303097	0.105247	-0.089584	-0.296941	0.086876	0.086663	-0.283555	0.078558	0.136354	0.356393	0.091281	-0.004009
195	1.625000	-0.719451	0.717720	0.085981	-0.711961	0.724712	-0.064780	-0.689435	0.879111	0.086967	-0.688800	0.872625	-0.070329	-0.654413	1.205911	-0.024428	-0.643352	1.192440	0.079328	-0.611922	1.137027	0.074452	-0.566762	0.727694	-0.211447	-0.552427	0.746937	0.233817	-0.373091	0.598237	-0.047707	-0.368173	0.588972	0.039041	-0.367778	0.583142	0.074576	-0.303095	0.105258	-0.089575	-0.296935	0.086892	0.086679	-0.283554	0.078567	0.136364	0.356246	0.091274	-0.004231
196	1.633333	-0.719461	0.717720	0.085979	-0.711967	0.724708	-0.064783	-0.689446	0.879093	0.086966	-0.688708	0.872742	-0.070292	-0.654395	1.205954	-0.024391	-0.643346	1.192463	0.079398	-0.611915	1.137044	0.074502	-0.566754	0.727696	-0.211302	-0.552436	0.746918	0.233813	-0.373098	0.598247	-0.047683	-0.368169	0.588977	0.039042	-0.367778	0.583142	0.074572	-0.303104	0.105265	-0.089566	-0.296934	0.086909	0.086690	-0.283552	0.078570	0.136370	0.355984	0.091291	-0.004569
197	1.641667	-0.719460	0.717716	0.085979	-0.711975	0.724716	-0.064770	-0.689449	0.879080	0.086962	-0.688846	0.872636	-0.070259	-0.654321	1.206050	-0.024330	-0.643295	1.192455	0.079404	-0.611905	1.137053	0.074540	-0.566769	0.727717	-0.211344	-0.552446	0.746892	0.233816	-0.373098	0.598244	-0.047685	-0.368187	0.588966	0.038991	-0.367775	0.583139	0.074564	-0.303101	0.105255	-0.089557	-0.296942	0.086895	0.086701	-0.283560	0.078572	0.136370	0.355828	0.091365	-0.004666
198	1.650000	-0.719485	0.717659	0.085918	-0.711975	0.724699	-0.064783	-0.689544	0.878898	0.086860	-0.688823	0.872621	-0.070334	-0.654311	1.206069	-0.024291	-0.643307	1.192485	0.079474	-0.611902	1.137061	0.074576	-0.566760	0.727715	-0.211271	-0.552455	0.746868	0.233812	-0.373096	0.598237	-0.047678	-0.368166	0.588963	0.039027	-0.367759	0.583155	0.074646	-0.303207	0.105198	-0.089459	-0.296944	0.086887	0.086682	-0.283558	0.078559	0.136371	0.355747	0.091335	-0.004886
199	1.658333	-0.719482	0.717645	0.085903	-0.711973	0.724697	-0.064782	-0.689445	0.879045	0.086946	-0.688792	0.872676	-0.070254	-0.654236	1.206018	-0.024216	-0.643232	1.192487	0.079487	-0.611899	1.137064	0.074599	-0.566739	0.727729	-0.211224	-0.552472	0.746851	0.233816	-0.373089	0.598227	-0.047688	-0.368182	0.588935	0.038969	-0.367756	0.583138	0.074633	-0.303176	0.105196	-0.089523	-0.296949	0.086862	0.086670	-0.283564	0.078549	0.136358	0.355640	0.091391	-0.004982
200	1.666667	-0.719482	0.717629	0.085890	-0.711970	0.724691	-0.064783	-0.689446	0.879027	0.086946	-0.688863	0.872617	-0.070217	-0.654280	1.206095	-0.024252	-0.643207	1.192526	0.079559	-0.611900	1.137069	0.074617	-0.566767	0.727746	-0.211381	-0.552483	0.746831	0.233813	-0.373089	0.598224	-0.047699	-0.368161	0.588931	0.038999	-0.367754	0.583119	0.074622	-0.303113	0.105208	-0.089596	-0.296952	0.086845	0.086653	-0.283563	0.078554	0.136357	0.355549	0.091424	-0.005061
201	1.675000	-0.719478	0.717625	0.085885	-0.711958	0.724679	-0.064788	-0.689436	0.879011	0.086947	-0.688837	0.872606	-0.070257	-0.654206	1.206048	-0.024151	-0.643184	1.192504	0.079605	-0.611890	1.137072	0.074662	-0.566754	0.727741	-0.211321	-0.552499	0.746808	0.233812	-0.373081	0.598218	-0.047707	-0.368160	0.588929	0.038999	-0.367761	0.583102	0.074579	-0.303115	0.105209	-0.089606	-0.296955	0.086836	0.086643	-0.283563	0.078551	0.136361	0.355535	0.091372	-0.005226
202	1.683333	-0.719476	0.717631	0.085879	-0.711953	0.724683	-0.064789	-0.689435	0.879005	0.086957	-0.688717	0.872717	-0.070242	-0.653890	1.205757	-0.023647	-0.643190	1.192511	0.079634	-0.611882	1.137077	0.074698	-0.566743	0.727751	-0.211259	-0.552514	0.746794	0.233808	-0.373074	0.598228	-0.047701	-0.368157	0.588930	0.038997	-0.367750	0.583120	0.074624	-0.303217	0.105171	-0.089488	-0.296953	0.086847	0.086644	-0.283563	0.078564	0.136356	0.355516	0.091301	-0.005377
203	1.691667	-0.719477	0.717640	0.085878	-0.711949	0.724684	-0.064796	-0.689435	0.879003	0.086963	-0.688784	0.872675	-0.070192	-0.653862	1.205772	-0.023649	-0.643193	1.192511	0.079598	-0.611891	1.137086	0.074688	-0.566722	0.727772	-0.211208	-0.552531	0.746782	0.233812	-0.373070	0.598233	-0.047694	-0.368170	0.588935	0.038963	-0.367745	0.583130	0.074632	-0.303144	0.105208	-0.089525	-0.296946	0.086873	0.086657	-0.283560	0.078564	0.136363	0.355531	0.091336	-0.005330
204	1.700000	-0.719476	0.717653	0.085884	-0.711946	0.724687	-0.064802	-0.689434	0.879003	0.086978	-0.688824	0.872626	-0.070206	-0.653861	1.205804	-0.023589	-0.643183	1.192548	0.079694	-0.611891	1.137092	0.074716	-0.566699	0.727806	-0.211159	-0.552548	0.746771	0.233814	-0.373069	0.598247	-0.047686	-0.368149	0.588965	0.039021	-0.367762	0.583115	0.074553	-0.303087	0.105251	-0.089565	-0.296941	0.086898	0.086671	-0.283564	0.078572	0.136367	0.355408	0.091396	-0.005378
205	1.708333	-0.719481	0.717666	0.085890	-0.711948	0.724698	-0.064791	-0.689433	0.879003	0.086983	-0.688806	0.872634	-0.070215	-0.653823	1.205811	-0.023515	-0.643179	1.192548	0.079714	-0.611869	1.137120	0.074821	-0.566700	0.727841	-0.211223	-0.552565	0.746753	0.233822	-0.373071	0.598251	-0.047686	-0.368164	0.588962	0.038988	-0.367760	0.583121	0.074560	-0.303089	0.105260	-0.089553	-0.296938	0.086909	0.086689	-0.283566	0.078578	0.136366	0.355424	0.091288	-0.005561
206	1.716667	-0.719462	0.717722	0.085950	-0.711951	0.724707	-0.064789	-0.689435	0.879002	0.086990	-0.688689	0.872756	-0.070162	-0.653817	1.205818	-0.023578	-0.643243	1.192551	0.079712	-0.611885	1.137112	0.074818	-0.566676	0.727850	-0.211163	-0.552581	0.746731	0.233827	-0.373080	0.598257	-0.047682	-0.368149	0.588975	0.039034	-0.367744	0.583149	0.074651	-0.303087	0.105265	-0.089554	-0.296942	0.086913	0.086689	-0.283569	0.078565	0.136354	0.355401	0.091301	-0.005623
207	1.725000	-0.719485	0.717667	0.085892	-0.711953	0.724725	-0.064768	-0.689429	0.878991	0.086996	-0.688808	0.872651	-0.070110	-0.653811	1.205829	-0.023532	-0.643190	1.192563	0.079739	-0.611892	1.137118	0.074849	-0.566702	0.727861	-0.211264	-0.552598	0.746707	0.233837	-0.373084	0.598252	-0.047688	-0.368147	0.588959	0.039028	-0.367756	0.583122	0.074602	-0.303106	0.105241	-0.089564	-0.296947	0.086888	0.086676	-0.283567	0.078558	0.136351	0.355393	0.091244	-0.005637
208	1.733333	-0.719484	0.717656	0.085884	-0.711944	0.724698	-0.064789	-0.689425	0.878973	0.086996	-0.688753	0.872645	-0.070208	-0.653792	1.205823	-0.023517	-0.643184	1.192565	0.079783	-0.611894	1.137117	0.074878	-0.566684	0.727890	-0.211289	-0.552613	0.746682	0.233848	-0.373089	0.598245	-0.047701	-0.368144	0.588946	0.039017	-0.367753	0.583121	0.074634	-0.303102	0.105225	-0.089590	-0.296952	0.086851	0.086661	-0.283565	0.078552	0.136346	0.355249	0.091258	-0.005758
209	1.741667	-0.719482	0.717641	0.085879	-0.711932	0.724686	-0.064791	-0.689414	0.878953	0.086994	-0.688752	0.872648	-0.070155	-0.653996	1.206032	-0.023770	-0.643247	1.192552	0.079794	-0.611895	1.137108	0.074902	-0.566675	0.727870	-0.211247	-0.552629	0.746647	0.233856	-0.373082	0.598234	-0.047704	-0.368150	0.588932	0.039011	-0.367753	0.583108	0.074632	-0.303111	0.105207	-0.089593	-0.296956	0.086839	0.086635	-0.283564	0.078549	0.136349	0.355179	0.091252	-0.005812
210	1.750000	-0.719485	0.717631	0.085868	-0.711927	0.724678	-0.064794	-0.689403	0.878930	0.086990	-0.688620	0.872765	-0.070142	-0.654052	1.206148	-0.023883	-0.643250	1.192533	0.079790	-0.611891	1.137102	0.074926	-0.566653	0.727885	-0.211243	-0.552645	0.746619	0.233868	-0.373074	0.598229	-0.047707	-0.368183	0.588911	0.038929	-0.367754	0.583101	0.074637	-0.303114	0.105200	-0.089603	-0.296953	0.086837	0.086638	-0.283563	0.078556	0.136353	0.355240	0.091204	-0.005747
211	1.758333	-0.719482	0.717627	0.085870	-0.711923	0.724697	-0.064772	-0.689393	0.878916	0.086982	-0.688727	0.872662	-0.070121	-0.653924	1.206033	-0.023757	-0.643190	1.192506	0.079795	-0.611888	1.137089	0.074951	-0.566596	0.727912	-0.211141	-0.552667	0.746590	0.233876	-0.373078	0.598238	-0.047682	-0.368148	0.588923	0.039038	-0.367764	0.583087	0.074615	-0.303114	0.105210	-0.089596	-0.296953	0.086852	0.086644	-0.283563	0.078555	0.136356	0.355056	0.091212	-0.005842
212	1.766667	-0.719484	0.717623	0.085868	-0.711913	0.724685	-0.064786	-0.689386	0.878906	0.086976	-0.688703	0.872672	-0.070149	-0.653937	1.206035	-0.023778	-0.643187	1.192505	0.079828	-0.611884	1.137078	0.074972	-0.566565	0.727937	-0.211124	-0.552691	0.746566	0.233882	-0.373070	0.598238	-0.047658	-0.368143	0.588935	0.039060	-0.367774	0.583077	0.074583	-0.303104	0.105225	-0.089584	-0.296948	0.086875	0.086665	-0.283569	0.078572	0.136363	0.354897	0.091250	-0.005923
213	1.775000	-0.719486	0.717632	0.085870	-0.711924	0.724683	-0.064706	-0.689423	0.878817	0.086929	-0.688627	0.872738	-0.070148	-0.653905	1.206039	-0.023718	-0.643220	1.192480	0.079878	-0.611876	1.137067	0.075009	-0.566559	0.727950	-0.211145	-0.552717	0.746538	0.233889	-0.373066	0.598250	-0.047628	-0.368146	0.588948	0.039083	-0.367775	0.583080	0.074611	-0.303101	0.105249	-0.089572	-0.296945	0.086900	0.086679	-0.283569	0.078554	0.136352	0.354824	0.091276	-0.005956
214	1.783333	-0.719469	0.717348	0.085580	-0.711910	0.724708	-0.064766	-0.689369	0.878897	0.086975	-0.688698	0.872698	-0.070069	-0.653872	1.206038	-0.023660	-0.643182	1.192488	0.079906	-0.611866	1.137053	0.075043	-0.566544	0.727964	-0.211171	-0.552747	0.746517	0.233898	-0.373063	0.598252	-0.047606	-0.368180	0.588930	0.039012	-0.367759	0.583110	0.074717	-0.303092	0.105269	-0.089561	-0.296944	0.086917	0.086695	-0.283570	0.078551	0.136350	0.354871	0.091230	-0.005881
215	1.791667	-0.719480	0.717644	0.085884	-0.711906	0.724722	-0.064749	-0.689367	0.878901	0.086984	-0.688599	0.872760	-0.070105	-0.653908	1.206056	-0.023717	-0.643118	1.192416	0.079898	-0.611860	1.137038	0.075079	-0.566522	0.727972	-0.211158	-0.552769	0.746491	0.233904	-0.373065	0.598251	-0.047588	-0.368146	0.588942	0.039112	-0.367774	0.583077	0.074642	-0.303088	0.105257	-0.089552	-0.296946	0.086907	0.086695	-0.283573	0.078551	0.136356	0.354676	0.091310	-0.005918
216	1.800000	-0.719475	0.717648	0.085888	-0.711914	0.724689	-0.064620	-0.689355	0.878895	0.086990	-0.688628	0.872704	-0.070105	-0.653971	1.206070	-0.023828	-0.643114	1.192380	0.079936	-0.611844	1.137020	0.075117	-0.566502	0.727974	-0.211156	-0.552793	0.746468	0.233915	-0.373055	0.598234	-0.047591	-0.368144	0.588925	0.039104	-0.367776	0.583057	0.074642	-0.303093	0.105242	-0.089559	-0.296949	0.086890	0.086683	-0.283575	0.078555	0.136357	0.354593	0.091338	-0.005849
217	1.808333	-0.719468	0.717646	0.085890	-0.711880	0.724721	-0.064739	-0.689336	0.878886	0.086997	-0.688558	0.872765	-0.070055	-0.653923	1.206087	-0.023707	-0.643225	1.192449	0.080080	-0.611831	1.136998	0.075147	-0.566486	0.727976	-0.211155	-0.552813	0.746446	0.233919	-0.373058	0.598230	-0.047579	-0.368143	0.588909	0.039097	-0.367768	0.583061	0.074680	-0.303164	0.105190	-0.089517	-0.296958	0.086858	0.086657	-0.283571	0.078554	0.136357	0.354488	0.091295	-0.005969
218	1.816667	-0.719454	0.717648	0.085894	-0.711867	0.724728	-0.064729	-0.689324	0.878876	0.087003	-0.688464	0.872821	-0.070061	-0.653907	1.206087	-0.023675	-0.643161	1.192387	0.080087	-0.611820	1.136984	0.075180	-0.566471	0.727985	-0.211160	-0.552829	0.746430	0.233924	-0.373053	0.598225	-0.047577	-0.368165	0.588887	0.039014	-0.367755	0.583069	0.074722	-0.303108	0.105211	-0.089587	-0.296960	0.086839	0.086643	-0.283568	0.078555	0.136360	0.354334	0.091259	-0.006091
219	1.825000	-0.719445	0.717643	0.085894	-0.711846	0.724729	-0.064721	-0.689311	0.878869	0.087006	-0.688552	0.872707	-0.070073	-0.653891	1.206093	-0.023637	-0.643127	1.192366	0.080094	-0.611813	1.136969	0.075208	-0.566456	0.727987	-0.211152	-0.552843	0.746406	0.233923	-0.373046	0.598221	-0.047584	-0.368130	0.588899	0.039100	-0.367761	0.583051	0.074680	-0.303110	0.105201	-0.089591	-0.296964	0.086836	0.086642	-0.283570	0.078546	0.136356	0.354117	0.091323	-0.006149
220	1.833333	-0.719433	0.717642	0.085892	-0.711830	0.724738	-0.064710	-0.689295	0.878858	0.087004	-0.688531	0.872706	-0.070065	-0.653751	1.206138	-0.023772	-0.643146	1.192414	0.080233	-0.611806	1.136958	0.075247	-0.566436	0.727998	-0.211143	-0.552857	0.746396	0.233923	-0.373042	0.598224	-0.047572	-0.368124	0.588910	0.039111	-0.367748	0.583071	0.074727	-0.303106	0.105212	-0.089588	-0.296961	0.086851	0.086647	-0.283567	0.078545	0.136351	0.353873	0.091418	-0.006212
221	1.841667	-0.719415	0.717495	0.085747	-0.711815	0.724736	-0.064710	-0.689277	0.878847	0.086999	-0.688396	0.872832	-0.070031	-0.653860	1.206109	-0.023545	-0.643093	1.192380	0.080223	-0.611800	1.136950	0.075279	-0.566418	0.728015	-0.211128	-0.552865	0.746389	0.233927	-0.373023	0.598233	-0.047555	-0.368131	0.588921	0.039081	-0.367742	0.583084	0.074743	-0.303101	0.105231	-0.089575	-0.296952	0.086888	0.086666	-0.283568	0.078554	0.136350	0.353591	0.091537	-0.006284
222	1.850000	-0.719393	0.717691	0.085952	-0.711808	0.724757	-0.064690	-0.689263	0.878841	0.086999	-0.688374	0.872835	-0.070018	-0.653845	1.206126	-0.023505	-0.643086	1.192371	0.080244	-0.611802	1.136949	0.075313	-0.566397	0.728032	-0.211115	-0.552875	0.746376	0.233929	-0.373014	0.598243	-0.047536	-0.368106	0.588944	0.039148	-0.367735	0.583095	0.074758	-0.303093	0.105258	-0.089563	-0.296948	0.086910	0.086689	-0.283580	0.078574	0.136366	0.353271	0.091680	-0.006394
223	1.858333	-0.719407	0.717687	0.085902	-0.711800	0.724763	-0.064683	-0.689249	0.878830	0.087002	-0.688470	0.872718	-0.070031	-0.653844	1.206140	-0.023496	-0.643122	1.192348	0.080288	-0.611800	1.136944	0.075351	-0.566379	0.728050	-0.211103	-0.552880	0.746365	0.233933	-0.373007	0.598244	-0.047526	-0.368101	0.588946	0.039155	-0.367749	0.583065	0.074682	-0.303093	0.105261	-0.089550	-0.296948	0.086918	0.086694	-0.283577	0.078572	0.136362	0.352867	0.091854	-0.006604
224	1.866667	-0.719387	0.717700	0.085955	-0.711786	0.724764	-0.064676	-0.689236	0.878825	0.087012	-0.688341	0.872842	-0.069988	-0.653687	1.206193	-0.023623	-0.643095	1.192361	0.080348	-0.611799	1.136939	0.075389	-0.566357	0.728053	-0.211087	-0.552882	0.746350	0.233944	-0.372994	0.598238	-0.047517	-0.368133	0.588919	0.039063	-0.367726	0.583078	0.074768	-0.303099	0.105254	-0.089554	-0.296953	0.086904	0.086687	-0.283571	0.078549	0.136352	0.352440	0.092001	-0.006848
225	1.875000	-0.719384	0.717354	0.085606	-0.711781	0.724765	-0.064675	-0.689225	0.878821	0.087028	-0.688325	0.872844	-0.069970	-0.653655	1.206192	-0.023565	-0.643125	1.192334	0.080354	-0.611800	1.136932	0.075427	-0.566341	0.728066	-0.211077	-0.552885	0.746331	0.233958	-0.372991	0.598228	-0.047514	-0.368093	0.588920	0.039143	-0.367727	0.583064	0.074767	-0.303104	0.105233	-0.089564	-0.296953	0.086877	0.086670	-0.283570	0.078540	0.136349	0.352133	0.092096	-0.007072
226	1.883333	-0.719394	0.717641	0.085901	-0.711770	0.724759	-0.064672	-0.689213	0.878807	0.087043	-0.688317	0.872852	-0.069949	-0.653782	1.206150	-0.023392	-0.643017	1.192293	0.080380	-0.611801	1.136928	0.075460	-0.566325	0.728083	-0.211076	-0.552886	0.746311	0.233972	-0.372994	0.598220	-0.047512	-0.368088	0.588904	0.039137	-0.367740	0.583020	0.074675	-0.303130	0.105220	-0.089573	-0.296967	0.086854	0.086645	-0.283576	0.078548	0.136351	0.351812	0.092146	-0.007322
227	1.891667	-0.719402	0.717648	0.085864	-0.711764	0.724762	-0.064666	-0.689198	0.878799	0.087060	-0.688411	0.872767	-0.069912	-0.653618	1.206201	-0.023478	-0.643134	1.192375	0.080542	-0.611794	1.136925	0.075523	-0.566307	0.728094	-0.211064	-0.552886	0.746285	0.233986	-0.372987	0.598211	-0.047508	-0.368082	0.588898	0.039130	-0.367726	0.583021	0.074715	-0.303161	0.105183	-0.089532	-0.296968	0.086836	0.086634	-0.283572	0.078533	0.136343	0.351646	0.092180	-0.007481
228	1.900000	-0.719384	0.717647	0.085916	-0.711759	0.724770	-0.064656	-0.689180	0.878791	0.087073	-0.688291	0.872868	-0.069911	-0.653603	1.206209	-0.023442	-0.643121	1.192372	0.080600	-0.611787	1.136927	0.075582	-0.566295	0.728114	-0.211037	-0.552887	0.746262	0.234002	-0.372983	0.598209	-0.047493	-0.368077	0.588898	0.039134	-0.367713	0.583029	0.074764	-0.303205	0.105150	-0.089478	-0.296968	0.086836	0.086636	-0.283561	0.078511	0.136336	0.351209	0.092337	-0.007870
229	1.908333	-0.719372	0.717576	0.085823	-0.711753	0.724781	-0.064644	-0.689171	0.878775	0.087081	-0.688348	0.872835	-0.069856	-0.653660	1.206197	-0.023302	-0.643172	1.192372	0.080633	-0.611802	1.136924	0.075587	-0.566284	0.728140	-0.211019	-0.552892	0.746233	0.234013	-0.372982	0.598226	-0.047475	-0.368074	0.588906	0.039142	-0.367710	0.583040	0.074770	-0.303101	0.105218	-0.089574	-0.296963	0.086867	0.086648	-0.283572	0.078536	0.136343	0.351061	0.092434	-0.007975
230	1.916667	-0.719356	0.717715	0.085974	-0.711752	0.724791	-0.064632	-0.689153	0.878761	0.087087	-0.688351	0.872797	-0.069923	-0.653585	1.206240	-0.023351	-0.643196	1.192378	0.080660	-0.611801	1.136930	0.075632	-0.566295	0.728188	-0.211121	-0.552903	0.746204	0.234028	-0.372980	0.598240	-0.047459	-0.368070	0.588927	0.039160	-0.367726	0.583030	0.074695	-0.303095	0.105247	-0.089559	-0.296958	0.086897	0.086665	-0.283579	0.078568	0.136358	0.350767	0.092568	-0.008212
231	1.925000	-0.719394	0.717850	0.086054	-0.711749	0.724797	-0.064627	-0.689136	0.878743	0.087094	-0.688308	0.872862	-0.069847	-0.653636	1.206229	-0.023201	-0.643108	1.192354	0.080717	-0.611784	1.136929	0.075714	-0.566281	0.728209	-0.211033	-0.552907	0.746178	0.234045	-0.372976	0.598247	-0.047458	-0.368073	0.588935	0.039169	-0.367714	0.583059	0.074787	-0.303089	0.105254	-0.089544	-0.296955	0.086922	0.086688	-0.283581	0.078572	0.136358	0.350558	0.092607	-0.008732
232	1.933333	-0.719357	0.717365	0.085613	-0.711746	0.724797	-0.064623	-0.689120	0.878724	0.087104	-0.688247	0.872913	-0.069828	-0.653544	1.206233	-0.023157	-0.643136	1.192372	0.080782	-0.611782	1.136934	0.075762	-0.566274	0.728218	-0.210954	-0.552915	0.746148	0.234060	-0.372976	0.598248	-0.047447	-0.368075	0.588930	0.039174	-0.367717	0.583055	0.074786	-0.303105	0.105258	-0.089546	-0.296948	0.086929	0.086691	-0.283579	0.078575	0.136349	0.350199	0.092784	-0.009012
233	1.941667	-0.719350	0.717357	0.085607	-0.711742	0.724791	-0.064627	-0.689106	0.878709	0.087115	-0.688296	0.872852	-0.069802	-0.653534	1.206236	-0.023127	-0.643202	1.192360	0.080788	-0.611775	1.136935	0.075811	-0.566281	0.728248	-0.211009	-0.552923	0.746115	0.234073	-0.372978	0.598247	-0.047460	-0.368077	0.588920	0.039171	-0.367723	0.583046	0.074782	-0.303101	0.105250	-0.089551	-0.296951	0.086918	0.086687	-0.283587	0.078568	0.136345	0.350142	0.092793	-0.009280
234	1.950000	-0.719378	0.717684	0.085855	-0.711735	0.724781	-0.064630	-0.689091	0.878693	0.087130	-0.688313	0.872825	-0.069798	-0.653687	1.206193	-0.022963	-0.643064	1.192328	0.080825	-0.611770	1.136929	0.075857	-0.566288	0.728276	-0.211070	-0.552935	0.746081	0.234086	-0.372980	0.598233	-0.047478	-0.368080	0.588904	0.039158	-0.367725	0.583031	0.074773	-0.303100	0.105238	-0.089567	-0.296960	0.086882	0.086660	-0.283584	0.078559	0.136346	0.350001	0.092695	-0.009775
235	1.958333	-0.719348	0.717662	0.085919	-0.711726	0.724770	-0.064635	-0.689080	0.878650	0.087134	-0.688266	0.872859	-0.069777	-0.653528	1.206243	-0.023072	-0.643130	1.192359	0.080918	-0.611765	1.136928	0.075916	-0.566284	0.728294	-0.211073	-0.552945	0.746057	0.234107	-0.372986	0.598227	-0.047480	-0.368083	0.588886	0.039142	-0.367729	0.583007	0.074755	-0.303108	0.105214	-0.089583	-0.296965	0.086852	0.086645	-0.283573	0.078537	0.136339	0.349820	0.092704	-0.010154
236	1.966667	-0.719363	0.717927	0.086182	-0.711716	0.724750	-0.064647	-0.689067	0.878659	0.087163	-0.688196	0.872919	-0.069753	-0.653506	1.206219	-0.022995	-0.643072	1.192315	0.080926	-0.611769	1.136925	0.075962	-0.566278	0.728308	-0.211071	-0.552952	0.746035	0.234118	-0.372988	0.598218	-0.047490	-0.368078	0.588873	0.039132	-0.367732	0.582990	0.074750	-0.303117	0.105207	-0.089597	-0.296971	0.086833	0.086631	-0.283567	0.078527	0.136336	0.349647	0.092720	-0.010557
237	1.975000	-0.719355	0.717780	0.086041	-0.711718	0.724770	-0.064626	-0.689064	0.878648	0.087183	-0.688185	0.872923	-0.069731	-0.653669	1.206198	-0.022803	-0.643196	1.192353	0.080984	-0.611777	1.136933	0.076015	-0.566272	0.728333	-0.211061	-0.552971	0.746005	0.234128	-0.372986	0.598223	-0.047492	-0.368077	0.588871	0.039134	-0.367740	0.582975	0.074700	-0.303119	0.105202	-0.089602	-0.296968	0.086831	0.086632	-0.283574	0.078534	0.136342	0.349305	0.092869	-0.010863
238	1.983333	-0.719348	0.717629	0.085896	-0.711714	0.724779	-0.064612	-0.689060	0.878635	0.087200	-0.688180	0.872931	-0.069703	-0.653734	1.206202	-0.022633	-0.643137	1.192368	0.081071	-0.611790	1.136934	0.076067	-0.566267	0.728362	-0.211054	-0.552980	0.745984	0.234136	-0.372981	0.598229	-0.047499	-0.368075	0.588881	0.039139	-0.367731	0.582997	0.074751	-0.303113	0.105214	-0.089596	-0.296966	0.086852	0.086647	-0.283580	0.078557	0.136354	0.349079	0.092821	-0.011415
239	1.991667	-0.719349	0.717697	0.085956	-0.711713	0.724794	-0.064594	-0.689058	0.878598	0.087205	-0.688171	0.872939	-0.069675	-0.653653	1.206316	-0.022710	-0.643220	1.192369	0.081122	-0.611804	1.136942	0.076119	-0.566257	0.728391	-0.211034	-0.552992	0.745966	0.234149	-0.372979	0.598250	-0.047479	-0.368071	0.588903	0.039153	-0.367726	0.583012	0.074760	-0.303170	0.105206	-0.089518	-0.296960	0.086887	0.086669	-0.283581	0.078555	0.136355	0.349011	0.092828	-0.011682
240	2.000000	-0.719332	0.718044	0.086309	-0.711688	0.724783	-0.064595	-0.689056	0.878607	0.087224	-0.688167	0.872949	-0.069651	-0.653738	1.206247	-0.022515	-0.643095	1.192352	0.081166	-0.611795	1.136986	0.076238	-0.566243	0.728415	-0.211012	-0.553002	0.745938	0.234152	-0.372969	0.598254	-0.047462	-0.368064	0.588915	0.039167	-0.367725	0.583018	0.074772	-0.303119	0.105236	-0.089562	-0.296961	0.086914	0.086694	-0.283579	0.078543	0.136344	0.348809	0.092875	-0.012051
241	2.008333	-0.719328	0.717872	0.086141	-0.711712	0.724811	-0.064568	-0.689058	0.878601	0.087238	-0.688150	0.872962	-0.069633	-0.653747	1.206294	-0.022499	-0.643168	1.192382	0.081227	-0.611829	1.136951	0.076219	-0.566230	0.728435	-0.211001	-0.553011	0.745916	0.234161	-0.372968	0.598254	-0.047455	-0.368067	0.588918	0.039172	-0.367720	0.583016	0.074782	-0.303093	0.105243	-0.089555	-0.296959	0.086917	0.086697	-0.283580	0.078547	0.136360	0.348557	0.092964	-0.012389
242	2.016667	-0.719330	0.718031	0.086308	-0.711742	0.724773	-0.064448	-0.689053	0.878591	0.087252	-0.688242	0.872871	-0.069634	-0.653604	1.206416	-0.022639	-0.643092	1.192349	0.081258	-0.611821	1.136977	0.076328	-0.566215	0.728447	-0.210993	-0.553017	0.745894	0.234174	-0.372965	0.598253	-0.047452	-0.368069	0.588915	0.039172	-0.367726	0.583012	0.074777	-0.303095	0.105248	-0.089546	-0.296958	0.086906	0.086692	-0.283581	0.078560	0.136366	0.348224	0.092995	-0.012976
243	2.025000	-0.719331	0.717510	0.085796	-0.711705	0.724799	-0.064556	-0.689057	0.878536	0.087254	-0.688145	0.872960	-0.069594	-0.653749	1.206354	-0.022439	-0.643173	1.192350	0.081327	-0.611843	1.136935	0.076322	-0.566207	0.728456	-0.210990	-0.553022	0.745876	0.234180	-0.372961	0.598251	-0.047456	-0.368070	0.588899	0.039156	-0.367730	0.582998	0.074773	-0.303159	0.105208	-0.089501	-0.296961	0.086876	0.086672	-0.283580	0.078568	0.136371	0.347968	0.093019	-0.013376
244	2.033333	-0.719330	0.717324	0.085618	-0.711697	0.724790	-0.064557	-0.689057	0.878523	0.087273	-0.688139	0.872956	-0.069571	-0.653679	1.206362	-0.022482	-0.643094	1.192323	0.081356	-0.611846	1.136930	0.076369	-0.566195	0.728465	-0.210988	-0.553028	0.745849	0.234186	-0.372964	0.598239	-0.047466	-0.368074	0.588876	0.039141	-0.367733	0.582988	0.074755	-0.303111	0.105215	-0.089573	-0.296975	0.086849	0.086654	-0.283582	0.078556	0.136360	0.347751	0.093112	-0.013553
245	2.041667	-0.719344	0.717464	0.085763	-0.711698	0.724783	-0.064548	-0.689062	0.878566	0.087315	-0.688167	0.872905	-0.069601	-0.653678	1.206357	-0.022433	-0.643111	1.192309	0.081420	-0.611849	1.136919	0.076425	-0.566187	0.728483	-0.210986	-0.553033	0.745831	0.234194	-0.372965	0.598235	-0.047468	-0.368076	0.588868	0.039127	-0.367737	0.582974	0.074745	-0.303113	0.105207	-0.089588	-0.296974	0.086826	0.086639	-0.283578	0.078547	0.136354	0.347543	0.093070	-0.014081
246	2.050000	-0.719359	0.717606	0.085914	-0.711736	0.724750	-0.064428	-0.689071	0.878559	0.087336	-0.688123	0.872959	-0.069531	-0.653670	1.206341	-0.022369	-0.643098	1.192282	0.081509	-0.611832	1.136909	0.076517	-0.566178	0.728502	-0.210975	-0.553047	0.745817	0.234207	-0.372964	0.598236	-0.047469	-0.368075	0.588864	0.039123	-0.367740	0.582969	0.074734	-0.303210	0.105159	-0.089495	-0.296974	0.086830	0.086631	-0.283578	0.078550	0.136345	0.347173	0.093232	-0.014354
247	2.058333	-0.719354	0.717320	0.085636	-0.711713	0.724788	-0.064531	-0.689080	0.878507	0.087325	-0.688114	0.872977	-0.069518	-0.653569	1.206362	-0.022336	-0.643101	1.192258	0.081549	-0.611841	1.136904	0.076551	-0.566171	0.728525	-0.210958	-0.553054	0.745798	0.234211	-0.372965	0.598245	-0.047459	-0.368073	0.588871	0.039125	-0.367737	0.582972	0.074739	-0.303119	0.105212	-0.089598	-0.296966	0.086854	0.086650	-0.283576	0.078539	0.136341	0.346856	0.093185	-0.014910
248	2.066667	-0.719366	0.717322	0.085639	-0.711720	0.724793	-0.064520	-0.689085	0.878545	0.087355	-0.688105	0.873001	-0.069505	-0.653618	1.206286	-0.022137	-0.643168	1.192267	0.081573	-0.611850	1.136892	0.076581	-0.566159	0.728555	-0.210936	-0.553062	0.745770	0.234219	-0.372964	0.598253	-0.047440	-0.368070	0.588886	0.039143	-0.367738	0.582981	0.074747	-0.303108	0.105225	-0.089584	-0.296960	0.086881	0.086660	-0.283580	0.078549	0.136345	0.346465	0.093292	-0.015271
249	2.075000	-0.719373	0.717318	0.085638	-0.711726	0.724802	-0.064490	-0.689090	0.878538	0.087357	-0.688108	0.873024	-0.069492	-0.653624	1.206285	-0.022062	-0.643171	1.192258	0.081676	-0.611832	1.136874	0.076654	-0.566152	0.728591	-0.210919	-0.553074	0.745746	0.234240	-0.372971	0.598267	-0.047416	-0.368068	0.588907	0.039153	-0.367742	0.582996	0.074758	-0.303101	0.105246	-0.089573	-0.296954	0.086908	0.086683	-0.283583	0.078565	0.136353	0.346253	0.093275	-0.015701
250	2.083333	-0.719378	0.717313	0.085647	-0.711731	0.724805	-0.064494	-0.689103	0.878488	0.087344	-0.688114	0.873045	-0.069488	-0.653501	1.206394	-0.022209	-0.643109	1.192217	0.081715	-0.611825	1.136855	0.076724	-0.566136	0.728621	-0.210897	-0.553091	0.745719	0.234263	-0.372979	0.598273	-0.047402	-0.368070	0.588914	0.039163	-0.367742	0.582999	0.074765	-0.303101	0.105248	-0.089565	-0.296952	0.086915	0.086687	-0.283581	0.078577	0.136365	0.346130	0.093243	-0.015952
251	2.091667	-0.719388	0.717316	0.085647	-0.711743	0.724806	-0.064493	-0.689111	0.878502	0.087357	-0.688121	0.873065	-0.069483	-0.653556	1.206331	-0.022051	-0.643174	1.192213	0.081783	-0.611821	1.136840	0.076765	-0.566115	0.728641	-0.210826	-0.553117	0.745681	0.234278	-0.372985	0.598276	-0.047383	-0.368070	0.588907	0.039167	-0.367746	0.583002	0.074772	-0.303105	0.105249	-0.089573	-0.296953	0.086903	0.086679	-0.283582	0.078566	0.136359	0.345838	0.093270	-0.016358
252	2.100000	-0.719394	0.717307	0.085645	-0.711753	0.724800	-0.064493	-0.689124	0.878519	0.087374	-0.688124	0.873082	-0.069479	-0.653612	1.206278	-0.021910	-0.643181	1.192188	0.081783	-0.611816	1.136820	0.076803	-0.566096	0.728651	-0.210758	-0.553146	0.745644	0.234291	-0.372998	0.598268	-0.047370	-0.368070	0.588896	0.039167	-0.367747	0.582992	0.074774	-0.303106	0.105237	-0.089580	-0.296963	0.086873	0.086666	-0.283582	0.078560	0.136349	0.345688	0.093244	-0.016666
253	2.108333	-0.719401	0.717479	0.085819	-0.711753	0.724789	-0.064489	-0.689130	0.878513	0.087370	-0.688178	0.873058	-0.069460	-0.653494	1.206313	-0.021871	-0.643183	1.192146	0.081837	-0.611798	1.136784	0.076884	-0.566098	0.728682	-0.210869	-0.553185	0.745622	0.234306	-0.373007	0.598260	-0.047358	-0.368071	0.588889	0.039168	-0.367755	0.582980	0.074774	-0.303105	0.105223	-0.089584	-0.296966	0.086852	0.086647	-0.283578	0.078550	0.136350	0.345463	0.093270	-0.016948
254	2.116667	-0.719416	0.717309	0.085649	-0.711776	0.724800	-0.064503	-0.689140	0.878494	0.087367	-0.688125	0.873119	-0.069472	-0.653473	1.206405	-0.022018	-0.643189	1.192089	0.081863	-0.611801	1.136762	0.076924	-0.566087	0.728694	-0.210863	-0.553224	0.745605	0.234314	-0.373022	0.598254	-0.047338	-0.368076	0.588886	0.039173	-0.367763	0.582973	0.074783	-0.303135	0.105204	-0.089588	-0.296971	0.086836	0.086633	-0.283580	0.078549	0.136349	0.345295	0.093215	-0.017405
255	2.125000	-0.719428	0.717306	0.085649	-0.711785	0.724802	-0.064500	-0.689154	0.878544	0.087404	-0.688121	0.873135	-0.069462	-0.653448	1.206371	-0.021935	-0.643200	1.192101	0.081930	-0.611800	1.136746	0.076964	-0.566066	0.728705	-0.210799	-0.553260	0.745600	0.234322	-0.373031	0.598255	-0.047322	-0.368082	0.588888	0.039175	-0.367768	0.582977	0.074792	-0.303117	0.105205	-0.089590	-0.296974	0.086836	0.086639	-0.283582	0.078551	0.136356	0.344989	0.093292	-0.017684
256	2.133333	-0.719440	0.717307	0.085646	-0.711795	0.724808	-0.064499	-0.689163	0.878559	0.087416	-0.688225	0.873059	-0.069421	-0.653423	1.206351	-0.021852	-0.643273	1.192129	0.082052	-0.611800	1.136727	0.077006	-0.566054	0.728734	-0.210855	-0.553293	0.745599	0.234325	-0.373038	0.598258	-0.047299	-0.368086	0.588900	0.039187	-0.367791	0.582951	0.074717	-0.303112	0.105219	-0.089580	-0.296972	0.086857	0.086651	-0.283589	0.078570	0.136368	0.344792	0.093362	-0.017885
257	2.141667	-0.719476	0.717650	0.085992	-0.711823	0.724798	-0.064441	-0.689173	0.878547	0.087421	-0.688185	0.873123	-0.069398	-0.653432	1.206370	-0.021831	-0.643233	1.192064	0.082036	-0.611796	1.136714	0.077048	-0.566037	0.728754	-0.210842	-0.553317	0.745593	0.234326	-0.373046	0.598265	-0.047283	-0.368086	0.588914	0.039203	-0.367788	0.582979	0.074769	-0.303202	0.105196	-0.089461	-0.296961	0.086887	0.086675	-0.283586	0.078569	0.136367	0.344621	0.093305	-0.018314
258	2.150000	-0.719472	0.717307	0.085660	-0.711803	0.724800	-0.064504	-0.689183	0.878532	0.087422	-0.688110	0.873185	-0.069431	-0.653432	1.206405	-0.021819	-0.643271	1.192098	0.082149	-0.611799	1.136697	0.077088	-0.566023	0.728777	-0.210833	-0.553339	0.745582	0.234321	-0.373052	0.598272	-0.047267	-0.368087	0.588921	0.039212	-0.367783	0.583004	0.074815	-0.303095	0.105249	-0.089559	-0.296954	0.086910	0.086695	-0.283583	0.078565	0.136361	0.344358	0.093434	-0.018527
259	2.158333	-0.719496	0.717504	0.085859	-0.711841	0.724818	-0.064496	-0.689199	0.878576	0.087466	-0.688177	0.873142	-0.069375	-0.653404	1.206379	-0.021744	-0.643269	1.192103	0.082215	-0.611795	1.136687	0.077133	-0.565989	0.728790	-0.210712	-0.553346	0.745572	0.234325	-0.373056	0.598272	-0.047259	-0.368085	0.588922	0.039210	-0.367785	0.583004	0.074811	-0.303105	0.105251	-0.089562	-0.296953	0.086906	0.086694	-0.283586	0.078558	0.136359	0.344147	0.093455	-0.018852
260	2.166667	-0.719516	0.717695	0.086058	-0.711850	0.724811	-0.064500	-0.689204	0.878578	0.087487	-0.688100	0.873198	-0.069405	-0.653401	1.206405	-0.021744	-0.643272	1.192094	0.082258	-0.611795	1.136672	0.077174	-0.565971	0.728808	-0.210712	-0.553349	0.745555	0.234328	-0.373062	0.598273	-0.047252	-0.368082	0.588919	0.039200	-0.367806	0.582970	0.074716	-0.303104	0.105245	-0.089572	-0.296957	0.086893	0.086683	-0.283578	0.078552	0.136361	0.343996	0.093336	-0.019303
261	2.175000	-0.719525	0.717606	0.085983	-0.711870	0.724781	-0.064464	-0.689210	0.878552	0.087493	-0.688171	0.873161	-0.069355	-0.653384	1.206405	-0.021703	-0.643268	1.192061	0.082294	-0.611805	1.136666	0.077217	-0.565954	0.728825	-0.210713	-0.553347	0.745535	0.234335	-0.373066	0.598273	-0.047260	-0.368084	0.588905	0.039185	-0.367795	0.582977	0.074749	-0.303117	0.105230	-0.089580	-0.296961	0.086867	0.086669	-0.283580	0.078559	0.136367	0.343832	0.093312	-0.019645
262	2.183333	-0.719519	0.717330	0.085709	-0.711854	0.724781	-0.064532	-0.689211	0.878527	0.087498	-0.688103	0.873218	-0.069383	-0.653368	1.206410	-0.021663	-0.643268	1.192054	0.082334	-0.611809	1.136656	0.077255	-0.565933	0.728844	-0.210711	-0.553340	0.745516	0.234352	-0.373065	0.598268	-0.047258	-0.368081	0.588891	0.039174	-0.367790	0.582982	0.074782	-0.303133	0.105223	-0.089589	-0.296971	0.086839	0.086652	-0.283582	0.078557	0.136370	0.343564	0.093320	-0.020110
263	2.191667	-0.719541	0.717792	0.086168	-0.711875	0.724802	-0.064528	-0.689222	0.878567	0.087544	-0.688161	0.873178	-0.069369	-0.653317	1.206390	-0.021555	-0.643268	1.192059	0.082384	-0.611816	1.136652	0.077298	-0.565911	0.728882	-0.210714	-0.553340	0.745497	0.234373	-0.373066	0.598263	-0.047261	-0.368100	0.588883	0.039125	-0.367797	0.582961	0.074737	-0.303119	0.105216	-0.089597	-0.296972	0.086826	0.086646	-0.283585	0.078558	0.136371	0.343363	0.093370	-0.020324
264	2.200000	-0.719569	0.717601	0.085894	-0.711876	0.724808	-0.064535	-0.689223	0.878566	0.087562	-0.688109	0.873240	-0.069367	-0.653303	1.206405	-0.021510	-0.643269	1.192050	0.082420	-0.611825	1.136648	0.077344	-0.565888	0.728908	-0.210704	-0.553339	0.745485	0.234396	-0.373070	0.598268	-0.047251	-0.368080	0.588892	0.039174	-0.367800	0.582940	0.074693	-0.303121	0.105212	-0.089597	-0.296978	0.086831	0.086653	-0.283586	0.078562	0.136367	0.343287	0.093247	-0.020761
265	2.208333	-0.719519	0.717448	0.085832	-0.711867	0.724810	-0.064541	-0.689224	0.878551	0.087582	-0.688118	0.873253	-0.069354	-0.653289	1.206433	-0.021458	-0.643177	1.192060	0.082519	-0.611829	1.136654	0.077387	-0.565871	0.728947	-0.210691	-0.553334	0.745471	0.234420	-0.373070	0.598278	-0.047238	-0.368079	0.588901	0.039183	-0.367784	0.582979	0.074789	-0.303123	0.105229	-0.089586	-0.296974	0.086863	0.086666	-0.283585	0.078553	0.136360	0.343318	0.093171	-0.020918
266	2.216667	-0.719499	0.717351	0.085726	-0.711854	0.724815	-0.064546	-0.689228	0.878545	0.087608	-0.688123	0.873264	-0.069334	-0.653274	1.206465	-0.021406	-0.643109	1.192051	0.082562	-0.611838	1.136666	0.077426	-0.565851	0.728984	-0.210677	-0.553325	0.745456	0.234443	-0.373070	0.598289	-0.047227	-0.368077	0.588907	0.039191	-0.367782	0.582978	0.074798	-0.303106	0.105241	-0.089576	-0.296967	0.086894	0.086679	-0.283587	0.078559	0.136364	0.343203	0.093132	-0.021154
267	2.225000	-0.719481	0.717487	0.085879	-0.711868	0.724837	-0.064532	-0.689222	0.878542	0.087640	-0.688246	0.873171	-0.069270	-0.653339	1.206466	-0.021284	-0.643238	1.192086	0.082609	-0.611839	1.136669	0.077474	-0.565833	0.729024	-0.210670	-0.553317	0.745439	0.234464	-0.373071	0.598290	-0.047225	-0.368081	0.588906	0.039199	-0.367778	0.582981	0.074804	-0.303101	0.105248	-0.089572	-0.296961	0.086905	0.086690	-0.283588	0.078550	0.136355	0.343032	0.093215	-0.021275
268	2.233333	-0.719465	0.717658	0.086073	-0.711860	0.724842	-0.064539	-0.689217	0.878534	0.087678	-0.688237	0.873175	-0.069271	-0.653265	1.206529	-0.021258	-0.643227	1.192116	0.082673	-0.611850	1.136675	0.077531	-0.565821	0.729048	-0.210654	-0.553306	0.745430	0.234490	-0.373072	0.598298	-0.047222	-0.368082	0.588908	0.039202	-0.367776	0.582977	0.074807	-0.303190	0.105192	-0.089447	-0.296963	0.086908	0.086696	-0.283577	0.078542	0.136364	0.342975	0.093040	-0.021646
269	2.241667	-0.719457	0.717835	0.086259	-0.711840	0.724823	-0.064558	-0.689220	0.878528	0.087718	-0.688137	0.873283	-0.069249	-0.653253	1.206557	-0.021198	-0.643161	1.192115	0.082735	-0.611825	1.136704	0.077654	-0.565819	0.729070	-0.210643	-0.553280	0.745419	0.234514	-0.373071	0.598299	-0.047222	-0.368078	0.588905	0.039196	-0.367770	0.582971	0.074803	-0.303092	0.105239	-0.089562	-0.296960	0.086901	0.086688	-0.283577	0.078546	0.136367	0.342825	0.093014	-0.021950
270	2.250000	-0.719438	0.717665	0.086110	-0.711850	0.724843	-0.064540	-0.689212	0.878523	0.087755	-0.688145	0.873288	-0.069213	-0.653374	1.206505	-0.020976	-0.643217	1.192146	0.082793	-0.611838	1.136727	0.077667	-0.565813	0.729097	-0.210642	-0.553259	0.745403	0.234530	-0.373065	0.598297	-0.047230	-0.368075	0.588893	0.039182	-0.367764	0.582961	0.074793	-0.303095	0.105230	-0.089568	-0.296964	0.086872	0.086672	-0.283577	0.078546	0.136366	0.342668	0.092969	-0.022264
271	2.258333	-0.719428	0.717670	0.086129	-0.711848	0.724847	-0.064544	-0.689211	0.878527	0.087801	-0.688212	0.873246	-0.069155	-0.653368	1.206541	-0.020933	-0.643208	1.192169	0.082870	-0.611835	1.136734	0.077744	-0.565805	0.729136	-0.210600	-0.553239	0.745403	0.234557	-0.373062	0.598303	-0.047249	-0.368069	0.588890	0.039171	-0.367768	0.582946	0.074738	-0.303103	0.105226	-0.089578	-0.296971	0.086850	0.086654	-0.283582	0.078553	0.136364	0.342608	0.092925	-0.022527
272	2.266667	-0.719424	0.717681	0.086158	-0.711831	0.724838	-0.064554	-0.689259	0.878485	0.087842	-0.688155	0.873311	-0.069151	-0.653215	1.206630	-0.021029	-0.643050	1.192137	0.082904	-0.611815	1.136733	0.077819	-0.565797	0.729178	-0.210558	-0.553219	0.745398	0.234576	-0.373059	0.598318	-0.047270	-0.368060	0.588899	0.039166	-0.367758	0.582968	0.074769	-0.303130	0.105230	-0.089592	-0.296970	0.086843	0.086639	-0.283588	0.078577	0.136366	0.342549	0.092883	-0.022798
273	2.275000	-0.719424	0.717690	0.086174	-0.711836	0.724848	-0.064556	-0.689245	0.878537	0.087899	-0.688232	0.873273	-0.069092	-0.653332	1.206559	-0.020783	-0.643098	1.192162	0.082969	-0.611817	1.136742	0.077852	-0.565806	0.729203	-0.210537	-0.553194	0.745392	0.234597	-0.373053	0.598325	-0.047280	-0.368053	0.588902	0.039161	-0.367748	0.582971	0.074772	-0.303109	0.105232	-0.089599	-0.296971	0.086843	0.086641	-0.283587	0.078575	0.136357	0.342520	0.092836	-0.023125
274	2.283333	-0.719426	0.718016	0.086514	-0.711861	0.724875	-0.064543	-0.689240	0.878538	0.087944	-0.688173	0.873335	-0.069081	-0.653298	1.206572	-0.020675	-0.643149	1.192192	0.083066	-0.611810	1.136747	0.077883	-0.565844	0.729217	-0.210606	-0.553167	0.745383	0.234619	-0.373045	0.598318	-0.047296	-0.368047	0.588912	0.039166	-0.367740	0.582976	0.074768	-0.303107	0.105228	-0.089599	-0.296963	0.086864	0.086653	-0.283584	0.078560	0.136349	0.342435	0.092877	-0.023286
275	2.291667	-0.719413	0.717685	0.086202	-0.711880	0.724860	-0.064553	-0.689256	0.878455	0.087932	-0.688288	0.873235	-0.069040	-0.653304	1.206585	-0.020592	-0.643124	1.192194	0.083130	-0.611790	1.136746	0.077940	-0.565839	0.729239	-0.210538	-0.553138	0.745374	0.234648	-0.373045	0.598336	-0.047290	-0.368044	0.588917	0.039172	-0.367741	0.582975	0.074771	-0.303101	0.105240	-0.089590	-0.296958	0.086887	0.086666	-0.283577	0.078551	0.136349	0.342596	0.092744	-0.023522
276	2.300000	-0.719413	0.717679	0.086217	-0.711875	0.724878	-0.064546	-0.689216	0.878532	0.088026	-0.688187	0.873343	-0.069006	-0.653172	1.206688	-0.020755	-0.643098	1.192181	0.083192	-0.611767	1.136744	0.077997	-0.565868	0.729253	-0.210560	-0.553109	0.745361	0.234681	-0.373053	0.598339	-0.047280	-0.368047	0.588922	0.039176	-0.367744	0.582976	0.074775	-0.303091	0.105253	-0.089587	-0.296951	0.086905	0.086680	-0.283574	0.078549	0.136356	0.342597	0.092714	-0.023709
277	2.308333	-0.719409	0.717671	0.086243	-0.711878	0.724867	-0.064550	-0.689201	0.878500	0.088060	-0.688171	0.873347	-0.068977	-0.653274	1.206617	-0.020442	-0.643052	1.192171	0.083303	-0.611724	1.136766	0.078039	-0.565883	0.729276	-0.210538	-0.553083	0.745348	0.234718	-0.373061	0.598339	-0.047275	-0.368055	0.588911	0.039177	-0.367751	0.582970	0.074778	-0.303095	0.105249	-0.089583	-0.296952	0.086907	0.086685	-0.283578	0.078551	0.136360	0.342546	0.092748	-0.023881
278	2.316667	-0.719403	0.717673	0.086271	-0.711884	0.724862	-0.064555	-0.689184	0.878521	0.088117	-0.688291	0.873239	-0.068910	-0.653266	1.206609	-0.020372	-0.643031	1.192171	0.083376	-0.611705	1.136757	0.078098	-0.565886	0.729286	-0.210522	-0.553061	0.745343	0.234764	-0.373076	0.598333	-0.047268	-0.368069	0.588896	0.039184	-0.367763	0.582961	0.074778	-0.303100	0.105252	-0.089584	-0.296957	0.086885	0.086682	-0.283583	0.078548	0.136361	0.342491	0.092776	-0.024022
279	2.325000	-0.719402	0.717673	0.086298	-0.711899	0.724835	-0.064506	-0.689156	0.878518	0.088157	-0.688224	0.873310	-0.068891	-0.653223	1.206602	-0.020235	-0.642967	1.192145	0.083424	-0.611716	1.136728	0.078200	-0.565890	0.729304	-0.210509	-0.553039	0.745333	0.234800	-0.373091	0.598331	-0.047254	-0.368081	0.588888	0.039185	-0.367771	0.582947	0.074789	-0.303167	0.105206	-0.089543	-0.296966	0.086856	0.086664	-0.283586	0.078554	0.136366	0.342458	0.092688	-0.024309
280	2.333333	-0.719443	0.717683	0.086234	-0.711885	0.724846	-0.064566	-0.689139	0.878524	0.088208	-0.688168	0.873386	-0.068860	-0.653031	1.206383	-0.019772	-0.642804	1.192103	0.083516	-0.611695	1.136723	0.078273	-0.565894	0.729320	-0.210484	-0.553017	0.745332	0.234843	-0.373108	0.598322	-0.047236	-0.368088	0.588875	0.039191	-0.367775	0.582943	0.074795	-0.303120	0.105226	-0.089613	-0.296977	0.086830	0.086647	-0.283589	0.078561	0.136373	0.342530	0.092667	-0.024308
281	2.341667	-0.719408	0.717692	0.086359	-0.711901	0.724869	-0.064555	-0.689115	0.878525	0.088250	-0.688234	0.873348	-0.068815	-0.653211	1.206630	-0.020083	-0.642945	1.192160	0.083618	-0.611655	1.136729	0.078316	-0.565882	0.729346	-0.210459	-0.552999	0.745329	0.234887	-0.373118	0.598330	-0.047219	-0.368097	0.588882	0.039204	-0.367783	0.582942	0.074815	-0.303118	0.105221	-0.089606	-0.296979	0.086824	0.086640	-0.283590	0.078545	0.136366	0.342499	0.092683	-0.024428
282	2.350000	-0.719445	0.717693	0.086285	-0.711923	0.724891	-0.064544	-0.689096	0.878531	0.088290	-0.688169	0.873425	-0.068788	-0.653208	1.206630	-0.019988	-0.642854	1.192112	0.083618	-0.611643	1.136711	0.078407	-0.565874	0.729374	-0.210435	-0.552980	0.745326	0.234930	-0.373126	0.598333	-0.047199	-0.368103	0.588891	0.039220	-0.367801	0.582909	0.074745	-0.303114	0.105219	-0.089596	-0.296979	0.086827	0.086643	-0.283587	0.078550	0.136376	0.342501	0.092708	-0.024471
283	2.358333	-0.719445	0.717681	0.086304	-0.711931	0.724872	-0.064502	-0.689101	0.878451	0.088266	-0.688193	0.873394	-0.068809	-0.653127	1.206680	-0.019996	-0.642885	1.192154	0.083752	-0.611590	1.136702	0.078529	-0.565861	0.729406	-0.210405	-0.552951	0.745320	0.234971	-0.373132	0.598340	-0.047183	-0.368101	0.588901	0.039244	-0.367793	0.582937	0.074808	-0.303151	0.105215	-0.089524	-0.296976	0.086860	0.086661	-0.283587	0.078553	0.136369	0.342534	0.092732	-0.024412
284	2.366667	-0.719438	0.717681	0.086320	-0.711920	0.724896	-0.064561	-0.689057	0.878541	0.088364	-0.688139	0.873470	-0.068737	-0.653038	1.206720	-0.020011	-0.642865	1.192131	0.083808	-0.611573	1.136695	0.078564	-0.565849	0.729446	-0.210385	-0.552927	0.745305	0.235007	-0.373129	0.598349	-0.047164	-0.368098	0.588907	0.039265	-0.367786	0.582963	0.074869	-0.303093	0.105256	-0.089565	-0.296965	0.086888	0.086679	-0.283586	0.078561	0.136370	0.342522	0.092770	-0.024451
285	2.375000	-0.719424	0.717680	0.086332	-0.711931	0.724906	-0.064556	-0.689038	0.878538	0.088397	-0.688241	0.873363	-0.068742	-0.653020	1.206721	-0.019957	-0.642810	1.192102	0.083852	-0.611532	1.136669	0.078634	-0.565829	0.729483	-0.210368	-0.552898	0.745293	0.235049	-0.373132	0.598352	-0.047156	-0.368120	0.588899	0.039244	-0.367784	0.582966	0.074891	-0.303091	0.105265	-0.089560	-0.296959	0.086897	0.086696	-0.283590	0.078559	0.136365	0.342483	0.092904	-0.024304
286	2.383333	-0.719413	0.717672	0.086347	-0.711923	0.724900	-0.064566	-0.689011	0.878534	0.088432	-0.688204	0.873375	-0.068751	-0.652994	1.206721	-0.019905	-0.642817	1.192105	0.083916	-0.611512	1.136661	0.078669	-0.565808	0.729513	-0.210364	-0.552879	0.745283	0.235096	-0.373135	0.598348	-0.047158	-0.368104	0.588902	0.039304	-0.367787	0.582956	0.074900	-0.303191	0.105223	-0.089454	-0.296961	0.086892	0.086701	-0.283592	0.078562	0.136361	0.342566	0.092856	-0.024319
287	2.391667	-0.719403	0.717676	0.086373	-0.711904	0.724887	-0.064581	-0.688991	0.878537	0.088469	-0.688083	0.873509	-0.068659	-0.652966	1.206708	-0.019857	-0.642776	1.192088	0.084001	-0.611493	1.136651	0.078728	-0.565788	0.729531	-0.210366	-0.552861	0.745273	0.235138	-0.373134	0.598343	-0.047155	-0.368108	0.588889	0.039309	-0.367792	0.582942	0.074910	-0.303110	0.105246	-0.089582	-0.296965	0.086877	0.086683	-0.283587	0.078547	0.136360	0.342581	0.092887	-0.024283
288	2.400000	-0.719392	0.717680	0.086396	-0.711882	0.724882	-0.064592	-0.688970	0.878544	0.088510	-0.688066	0.873527	-0.068632	-0.652939	1.206705	-0.019804	-0.642745	1.192083	0.084079	-0.611476	1.136648	0.078777	-0.565760	0.729550	-0.210365	-0.552839	0.745271	0.235177	-0.373133	0.598327	-0.047154	-0.368144	0.588858	0.039218	-0.367791	0.582924	0.074913	-0.303136	0.105212	-0.089594	-0.296980	0.086839	0.086663	-0.283587	0.078541	0.136368	0.342578	0.092915	-0.024245
289	2.408333	-0.719356	0.717694	0.086460	-0.711886	0.724913	-0.064574	-0.688951	0.878552	0.088548	-0.688092	0.873505	-0.068583	-0.652893	1.206711	-0.019725	-0.642727	1.192105	0.084173	-0.611454	1.136650	0.078837	-0.565724	0.729583	-0.210367	-0.552821	0.745270	0.235213	-0.373125	0.598326	-0.047149	-0.368147	0.588860	0.039224	-0.367794	0.582900	0.074875	-0.303126	0.105213	-0.089607	-0.296980	0.086820	0.086644	-0.283588	0.078546	0.136372	0.342558	0.093012	-0.024143
290	2.416667	-0.719326	0.718039	0.086856	-0.711860	0.724919	-0.064577	-0.688925	0.878557	0.088582	-0.688130	0.873474	-0.068535	-0.652993	1.206672	-0.019455	-0.642647	1.192066	0.084170	-0.611439	1.136655	0.078893	-0.565692	0.729627	-0.210361	-0.552803	0.745271	0.235245	-0.373117	0.598333	-0.047135	-0.368100	0.588881	0.039335	-0.367793	0.582890	0.074846	-0.303225	0.105166	-0.089498	-0.296984	0.086824	0.086639	-0.283589	0.078560	0.136379	0.342571	0.093013	-0.024158
291	2.425000	-0.719343	0.718022	0.086798	-0.711861	0.724960	-0.064561	-0.688908	0.878569	0.088620	-0.688028	0.873537	-0.068563	-0.652842	1.206800	-0.019577	-0.642682	1.192122	0.084291	-0.611423	1.136665	0.078961	-0.565650	0.729661	-0.210344	-0.552782	0.745270	0.235271	-0.373108	0.598343	-0.047118	-0.368087	0.588897	0.039354	-0.367780	0.582919	0.074908	-0.303113	0.105232	-0.089600	-0.296981	0.086851	0.086651	-0.283586	0.078547	0.136367	0.342562	0.093054	-0.024106
292	2.433333	-0.719284	0.718063	0.086888	-0.711856	0.724991	-0.064551	-0.688882	0.878580	0.088660	-0.688041	0.873505	-0.068552	-0.652942	1.206729	-0.019329	-0.642607	1.192103	0.084296	-0.611413	1.136675	0.079014	-0.565599	0.729704	-0.210323	-0.552756	0.745264	0.235297	-0.373094	0.598353	-0.047101	-0.368077	0.588907	0.039372	-0.367757	0.582945	0.074965	-0.303101	0.105253	-0.089591	-0.296973	0.086873	0.086660	-0.283585	0.078538	0.136353	0.342554	0.093092	-0.024064
293	2.441667	-0.719255	0.717911	0.086749	-0.711838	0.725011	-0.064546	-0.688862	0.878487	0.088611	-0.687997	0.873538	-0.068509	-0.652917	1.206759	-0.019266	-0.642594	1.192107	0.084344	-0.611385	1.136699	0.079061	-0.565545	0.729752	-0.210319	-0.552738	0.745267	0.235329	-0.373078	0.598363	-0.047080	-0.368067	0.588919	0.039387	-0.367753	0.582940	0.074940	-0.303136	0.105258	-0.089521	-0.296961	0.086897	0.086685	-0.283595	0.078567	0.136358	0.342544	0.093130	-0.024079
294	2.450000	-0.719232	0.717760	0.086604	-0.711815	0.725026	-0.064549	-0.688777	0.878588	0.088704	-0.687822	0.873673	-0.068504	-0.652891	1.206777	-0.019210	-0.642583	1.192105	0.084396	-0.611368	1.136707	0.079107	-0.565489	0.729796	-0.210304	-0.552716	0.745256	0.235356	-0.373062	0.598364	-0.047057	-0.368058	0.588924	0.039395	-0.367754	0.582922	0.074909	-0.303104	0.105266	-0.089562	-0.296957	0.086921	0.086688	-0.283587	0.078566	0.136362	0.342563	0.093138	-0.024051
295	2.458333	-0.719230	0.717764	0.086567	-0.711777	0.725020	-0.064564	-0.688783	0.878568	0.088744	-0.687783	0.873701	-0.068490	-0.652855	1.206799	-0.019154	-0.642398	1.192101	0.084461	-0.611355	1.136714	0.079168	-0.565431	0.729835	-0.210296	-0.552693	0.745249	0.235391	-0.373045	0.598354	-0.047050	-0.368048	0.588912	0.039392	-0.367736	0.582923	0.074955	-0.303082	0.105261	-0.089553	-0.296964	0.086907	0.086684	-0.283585	0.078552	0.136360	0.342461	0.093189	-0.024194
296	2.466667	-0.719230	0.717761	0.086528	-0.711757	0.725035	-0.064576	-0.688747	0.878561	0.088774	-0.687860	0.873613	-0.068449	-0.652836	1.206811	-0.019070	-0.642552	1.192132	0.084530	-0.611345	1.136716	0.079224	-0.565368	0.729863	-0.210293	-0.552673	0.745237	0.235423	-0.373030	0.598334	-0.047035	-0.368049	0.588891	0.039392	-0.367721	0.582918	0.074995	-0.303088	0.105231	-0.089561	-0.296968	0.086885	0.086670	-0.283581	0.078543	0.136364	0.342553	0.093225	-0.024037
297	2.475000	-0.719210	0.717763	0.086531	-0.711726	0.725037	-0.064585	-0.688759	0.878473	0.088740	-0.687805	0.873629	-0.068442	-0.652797	1.206812	-0.019035	-0.642541	1.192120	0.084583	-0.611336	1.136706	0.079330	-0.565306	0.729902	-0.210300	-0.552652	0.745222	0.235458	-0.373024	0.598330	-0.047032	-0.368044	0.588881	0.039386	-0.367726	0.582888	0.074953	-0.303152	0.105185	-0.089510	-0.296978	0.086848	0.086654	-0.283585	0.078549	0.136368	0.342629	0.093083	-0.024242
298	2.483333	-0.719211	0.717798	0.086574	-0.711681	0.725028	-0.064603	-0.688689	0.878548	0.088813	-0.687633	0.873764	-0.068469	-0.652633	1.206881	-0.019108	-0.642355	1.192074	0.084635	-0.611299	1.136688	0.079372	-0.565246	0.729945	-0.210303	-0.552632	0.745203	0.235491	-0.373013	0.598330	-0.047028	-0.368043	0.588865	0.039388	-0.367719	0.582899	0.074990	-0.303103	0.105206	-0.089571	-0.296983	0.086836	0.086644	-0.283592	0.078547	0.136362	0.342525	0.093101	-0.024444
299	2.491667	-0.719177	0.717769	0.086553	-0.711684	0.725066	-0.064593	-0.688654	0.878550	0.088832	-0.687589	0.873790	-0.068464	-0.652694	1.206897	-0.019033	-0.642370	1.192070	0.084730	-0.611295	1.136675	0.079485	-0.565182	0.729984	-0.210311	-0.552618	0.745188	0.235520	-0.373000	0.598332	-0.047011	-0.368033	0.588872	0.039397	-0.367723	0.582881	0.074954	-0.303105	0.105215	-0.089576	-0.296983	0.086830	0.086644	-0.283593	0.078550	0.136361	0.342548	0.093074	-0.024547
300	2.500000	-0.719159	0.717779	0.086566	-0.711679	0.725088	-0.064594	-0.688583	0.878569	0.088838	-0.687639	0.873722	-0.068483	-0.652730	1.206869	-0.018890	-0.642464	1.192054	0.084815	-0.611268	1.136649	0.079530	-0.565115	0.730033	-0.210314	-0.552602	0.745175	0.235545	-0.372986	0.598339	-0.047001	-0.368023	0.588879	0.039404	-0.367706	0.582903	0.075006	-0.303092	0.105237	-0.089571	-0.296974	0.086852	0.086654	-0.283593	0.078549	0.136358	0.342496	0.093123	-0.024536
301	2.508333	-0.719144	0.717786	0.086575	-0.711648	0.725100	-0.064545	-0.688552	0.878574	0.088854	-0.687502	0.873852	-0.068451	-0.652688	1.206847	-0.018805	-0.642439	1.192060	0.084904	-0.611227	1.136631	0.079602	-0.565051	0.730082	-0.210324	-0.552587	0.745162	0.235572	-0.372979	0.598343	-0.046991	-0.368017	0.588892	0.039420	-0.367714	0.582878	0.074938	-0.303142	0.105241	-0.089504	-0.296966	0.086879	0.086672	-0.283596	0.078556	0.136358	0.342592	0.093010	-0.024757
302	2.516667	-0.719150	0.717828	0.086618	-0.711656	0.725121	-0.064598	-0.688574	0.878574	0.088894	-0.687460	0.873880	-0.068443	-0.652491	1.206883	-0.018830	-0.642470	1.192033	0.085006	-0.611180	1.136587	0.079694	-0.564987	0.730119	-0.210322	-0.552573	0.745145	0.235593	-0.372971	0.598348	-0.046984	-0.368009	0.588900	0.039432	-0.367708	0.582882	0.074941	-0.303080	0.105271	-0.089547	-0.296964	0.086897	0.086679	-0.283592	0.078562	0.136361	0.342568	0.092954	-0.024899
303	2.525000	-0.719103	0.717830	0.086665	-0.711641	0.725127	-0.064607	-0.688501	0.878598	0.088907	-0.687416	0.873910	-0.068433	-0.652527	1.206849	-0.018692	-0.642455	1.192014	0.085107	-0.611158	1.136586	0.079732	-0.564928	0.730153	-0.210335	-0.552560	0.745135	0.235624	-0.372968	0.598348	-0.046980	-0.368005	0.588894	0.039427	-0.367692	0.582905	0.075025	-0.303085	0.105264	-0.089553	-0.296965	0.086901	0.086681	-0.283589	0.078550	0.136355	0.342603	0.092905	-0.024959
304	2.533333	-0.719062	0.717831	0.086710	-0.711623	0.725131	-0.064624	-0.688466	0.878604	0.088932	-0.687368	0.873935	-0.068423	-0.652541	1.206786	-0.018520	-0.642414	1.192009	0.085205	-0.611127	1.136564	0.079803	-0.564872	0.730189	-0.210347	-0.552541	0.745117	0.235651	-0.372965	0.598339	-0.046987	-0.368005	0.588883	0.039423	-0.367693	0.582900	0.075019	-0.303095	0.105254	-0.089559	-0.296969	0.086888	0.086674	-0.283583	0.078547	0.136356	0.342537	0.092919	-0.024877
305	2.541667	-0.719103	0.717830	0.086645	-0.711606	0.725137	-0.064627	-0.688433	0.878589	0.088952	-0.687326	0.873956	-0.068418	-0.652239	1.206602	-0.018203	-0.642381	1.191957	0.085283	-0.611092	1.136534	0.079876	-0.564815	0.730235	-0.210370	-0.552526	0.745102	0.235687	-0.372963	0.598331	-0.046982	-0.368008	0.588866	0.039418	-0.367713	0.582851	0.074930	-0.303152	0.105223	-0.089504	-0.296975	0.086866	0.086668	-0.283595	0.078561	0.136362	0.342614	0.092829	-0.024968
306	2.550000	-0.719100	0.717831	0.086669	-0.711590	0.725147	-0.064631	-0.688398	0.878592	0.088978	-0.687280	0.873978	-0.068408	-0.652339	1.206867	-0.018549	-0.642375	1.191914	0.085368	-0.611061	1.136515	0.079950	-0.564768	0.730272	-0.210387	-0.552510	0.745081	0.235712	-0.372964	0.598328	-0.046982	-0.368011	0.588852	0.039411	-0.367699	0.582874	0.075010	-0.303108	0.105229	-0.089571	-0.296982	0.086840	0.086652	-0.283601	0.078559	0.136368	0.342603	0.092780	-0.024963
307	2.558333	-0.719091	0.717838	0.086678	-0.711559	0.725140	-0.064648	-0.688367	0.878592	0.088994	-0.687283	0.873947	-0.068424	-0.652301	1.206881	-0.018478	-0.642318	1.191925	0.085446	-0.611020	1.136498	0.080037	-0.564715	0.730311	-0.210395	-0.552490	0.745065	0.235742	-0.372960	0.598319	-0.046984	-0.368012	0.588842	0.039408	-0.367699	0.582864	0.075005	-0.303111	0.105217	-0.089572	-0.296983	0.086828	0.086651	-0.283600	0.078552	0.136368	0.342575	0.092735	-0.024954
308	2.566667	-0.719074	0.717837	0.086676	-0.711556	0.725157	-0.064652	-0.688334	0.878589	0.089007	-0.687283	0.873911	-0.068439	-0.652260	1.206896	-0.018402	-0.642287	1.191903	0.085514	-0.610979	1.136485	0.080129	-0.564663	0.730345	-0.210391	-0.552476	0.745058	0.235773	-0.372954	0.598315	-0.046976	-0.368009	0.588843	0.039406	-0.367709	0.582824	0.074927	-0.303203	0.105176	-0.089461	-0.296983	0.086835	0.086649	-0.283599	0.078561	0.136369	0.342477	0.092816	-0.024763
309	2.575000	-0.719058	0.717828	0.086672	-0.711549	0.725169	-0.064656	-0.688301	0.878584	0.089020	-0.687139	0.874045	-0.068409	-0.652219	1.206919	-0.018319	-0.642264	1.191877	0.085595	-0.610949	1.136473	0.080197	-0.564622	0.730389	-0.210391	-0.552457	0.745036	0.235796	-0.372948	0.598319	-0.046967	-0.368005	0.588853	0.039414	-0.367697	0.582844	0.074976	-0.303096	0.105223	-0.089567	-0.296977	0.086856	0.086658	-0.283598	0.078554	0.136363	0.342500	0.092773	-0.024769
310	2.583333	-0.719058	0.717849	0.086690	-0.711548	0.725191	-0.064654	-0.688268	0.878576	0.089035	-0.687103	0.874076	-0.068408	-0.652187	1.206950	-0.018190	-0.642222	1.191855	0.085705	-0.610898	1.136448	0.080300	-0.564580	0.730432	-0.210390	-0.552443	0.745018	0.235820	-0.372943	0.598323	-0.046955	-0.367996	0.588857	0.039424	-0.367687	0.582865	0.075021	-0.303090	0.105236	-0.089568	-0.296971	0.086867	0.086660	-0.283598	0.078550	0.136360	0.342492	0.092733	-0.024759
311	2.591667	-0.719043	0.717836	0.086684	-0.711536	0.725190	-0.064672	-0.688243	0.878587	0.089059	-0.687105	0.874048	-0.068442	-0.652125	1.206969	-0.018081	-0.642170	1.191851	0.085787	-0.610868	1.136455	0.080312	-0.564532	0.730478	-0.210388	-0.552431	0.745007	0.235853	-0.372938	0.598323	-0.046946	-0.367994	0.588857	0.039433	-0.367683	0.582866	0.075034	-0.303090	0.105249	-0.089566	-0.296972	0.086879	0.086673	-0.283599	0.078557	0.136359	0.342416	0.092782	-0.024626
312	2.600000	-0.719025	0.717831	0.086685	-0.711531	0.725194	-0.064685	-0.688211	0.878589	0.089082	-0.687136	0.874035	-0.068417	-0.652068	1.206953	-0.017961	-0.642120	1.191843	0.085872	-0.610846	1.136432	0.080417	-0.564485	0.730527	-0.210391	-0.552420	0.744992	0.235889	-0.372942	0.598330	-0.046941	-0.367989	0.588860	0.039436	-0.367695	0.582821	0.074961	-0.303096	0.105251	-0.089565	-0.296973	0.086894	0.086685	-0.283598	0.078560	0.136362	0.342526	0.092818	-0.024405
313	2.608333	-0.719038	0.717854	0.086720	-0.711525	0.725197	-0.064697	-0.688185	0.878595	0.089112	-0.686996	0.874178	-0.068378	-0.652018	1.206977	-0.017886	-0.642099	1.191814	0.085964	-0.610794	1.136416	0.080461	-0.564445	0.730572	-0.210395	-0.552407	0.744977	0.235923	-0.372949	0.598334	-0.046936	-0.367984	0.588853	0.039439	-0.367683	0.582856	0.075037	-0.303158	0.105220	-0.089521	-0.296974	0.086881	0.086682	-0.283603	0.078565	0.136366	0.342432	0.092827	-0.024392
314	2.616667	-0.719027	0.717860	0.086733	-0.711478	0.725172	-0.064729	-0.688158	0.878600	0.089141	-0.687057	0.874077	-0.068455	-0.651975	1.206987	-0.017807	-0.642032	1.191819	0.086047	-0.610770	1.136395	0.080557	-0.564394	0.730621	-0.210397	-0.552387	0.744954	0.235953	-0.372947	0.598312	-0.046935	-0.367983	0.588836	0.039434	-0.367684	0.582847	0.075032	-0.303121	0.105236	-0.089581	-0.296990	0.086847	0.086673	-0.283612	0.078567	0.136373	0.342514	0.092706	-0.024474
315	2.625000	-0.719015	0.717870	0.086740	-0.711497	0.725204	-0.064725	-0.688134	0.878597	0.089172	-0.687020	0.874117	-0.068451	-0.651908	1.206991	-0.017698	-0.641994	1.191810	0.086128	-0.610704	1.136387	0.080578	-0.564349	0.730668	-0.210402	-0.552374	0.744930	0.235986	-0.372950	0.598311	-0.046929	-0.367981	0.588820	0.039426	-0.367686	0.582829	0.075020	-0.303173	0.105198	-0.089532	-0.296991	0.086828	0.086664	-0.283603	0.078554	0.136375	0.342439	0.092807	-0.024285
316	2.633333	-0.719004	0.717872	0.086751	-0.711484	0.725215	-0.064732	-0.688109	0.878588	0.089198	-0.686911	0.874256	-0.068341	-0.651779	1.206725	-0.017127	-0.641962	1.191816	0.086245	-0.610671	1.136455	0.080729	-0.564307	0.730707	-0.210407	-0.552359	0.744915	0.236017	-0.372950	0.598312	-0.046920	-0.367976	0.588825	0.039421	-0.367682	0.582828	0.075014	-0.303139	0.105213	-0.089590	-0.296991	0.086811	0.086658	-0.283600	0.078542	0.136369	0.342482	0.092712	-0.024332
317	2.641667	-0.718988	0.717873	0.086750	-0.711474	0.725223	-0.064733	-0.688090	0.878597	0.089230	-0.686939	0.874208	-0.068348	-0.651682	1.206891	-0.017308	-0.641905	1.191822	0.086354	-0.610628	1.136407	0.080845	-0.564262	0.730747	-0.210395	-0.552338	0.744887	0.236035	-0.372942	0.598311	-0.046916	-0.367972	0.588827	0.039419	-0.367673	0.582824	0.075012	-0.303115	0.105221	-0.089589	-0.296987	0.086824	0.086653	-0.283598	0.078535	0.136363	0.342436	0.092738	-0.024339
318	2.650000	-0.718979	0.717883	0.086755	-0.711466	0.725232	-0.064733	-0.688070	0.878582	0.089249	-0.686971	0.874183	-0.068304	-0.651906	1.207309	-0.017779	-0.641850	1.191830	0.086455	-0.610620	1.136384	0.080906	-0.564221	0.730794	-0.210391	-0.552321	0.744861	0.236057	-0.372930	0.598317	-0.046915	-0.367964	0.588835	0.039415	-0.367665	0.582826	0.075013	-0.303107	0.105225	-0.089584	-0.296983	0.086847	0.086662	-0.283594	0.078532	0.136357	0.342288	0.092781	-0.024393
319	2.658333	-0.718974	0.717879	0.086760	-0.711463	0.725248	-0.064671	-0.688052	0.878580	0.089274	-0.686863	0.874264	-0.068332	-0.651658	1.207050	-0.017262	-0.641807	1.191821	0.086534	-0.610567	1.136409	0.080974	-0.564181	0.730838	-0.210378	-0.552306	0.744831	0.236081	-0.372919	0.598329	-0.046916	-0.367956	0.588840	0.039418	-0.367660	0.582825	0.075012	-0.303108	0.105235	-0.089575	-0.296977	0.086865	0.086667	-0.283594	0.078541	0.136350	0.342349	0.092771	-0.024352
320	2.666667	-0.718971	0.717869	0.086771	-0.711449	0.725240	-0.064742	-0.688028	0.878574	0.089302	-0.686855	0.874226	-0.068420	-0.651663	1.207213	-0.017341	-0.641765	1.191829	0.086622	-0.610514	1.136437	0.081038	-0.564140	0.730885	-0.210377	-0.552293	0.744807	0.236111	-0.372911	0.598336	-0.046915	-0.367953	0.588844	0.039418	-0.367656	0.582824	0.075013	-0.303093	0.105243	-0.089574	-0.296971	0.086880	0.086671	-0.283599	0.078541	0.136353	0.342410	0.092753	-0.024334
321	2.675000	-0.718956	0.717863	0.086770	-0.711434	0.725239	-0.064752	-0.688007	0.878579	0.089336	-0.686769	0.874349	-0.068278	-0.651560	1.207093	-0.017106	-0.641717	1.191818	0.086716	-0.610474	1.136425	0.081106	-0.564113	0.730923	-0.210373	-0.552279	0.744782	0.236136	-0.372905	0.598322	-0.046928	-0.367953	0.588833	0.039416	-0.367655	0.582814	0.075011	-0.303153	0.105213	-0.089507	-0.296974	0.086874	0.086681	-0.283600	0.078540	0.136362	0.342286	0.092806	-0.024370
322	2.683333	-0.718954	0.717876	0.086794	-0.711421	0.725242	-0.064758	-0.687987	0.878610	0.089392	-0.686832	0.874303	-0.068233	-0.651655	1.207079	-0.016798	-0.641667	1.191813	0.086812	-0.610436	1.136417	0.081178	-0.564087	0.730970	-0.210372	-0.552268	0.744749	0.236163	-0.372895	0.598320	-0.046938	-0.367952	0.588819	0.039406	-0.367656	0.582799	0.075009	-0.303217	0.105169	-0.089440	-0.296977	0.086858	0.086685	-0.283590	0.078534	0.136368	0.342249	0.092769	-0.024550
323	2.691667	-0.718949	0.717880	0.086806	-0.711417	0.725256	-0.064762	-0.687974	0.878582	0.089416	-0.686708	0.874413	-0.068217	-0.651485	1.207167	-0.016873	-0.641622	1.191818	0.086899	-0.610400	1.136405	0.081259	-0.564067	0.731015	-0.210369	-0.552264	0.744721	0.236188	-0.372893	0.598321	-0.046954	-0.367956	0.588812	0.039401	-0.367657	0.582792	0.074997	-0.303156	0.105185	-0.089504	-0.296984	0.086845	0.086670	-0.283597	0.078533	0.136366	0.342226	0.092760	-0.024641
324	2.700000	-0.718936	0.717884	0.086820	-0.711407	0.725259	-0.064772	-0.687955	0.878588	0.089452	-0.686672	0.874442	-0.068195	-0.651471	1.207245	-0.016847	-0.641571	1.191823	0.086985	-0.610360	1.136394	0.081330	-0.564052	0.731059	-0.210365	-0.552262	0.744687	0.236214	-0.372884	0.598320	-0.046973	-0.367957	0.588814	0.039395	-0.367662	0.582788	0.074992	-0.303115	0.105207	-0.089570	-0.296988	0.086834	0.086661	-0.283595	0.078539	0.136374	0.342129	0.092800	-0.024647
325	2.708333	-0.718938	0.717889	0.086827	-0.711409	0.725281	-0.064776	-0.687943	0.878610	0.089485	-0.686687	0.874430	-0.068174	-0.651499	1.207129	-0.016548	-0.641507	1.191819	0.087116	-0.610343	1.136359	0.081426	-0.564039	0.731110	-0.210373	-0.552264	0.744659	0.236232	-0.372886	0.598326	-0.047004	-0.367954	0.588812	0.039389	-0.367666	0.582783	0.074977	-0.303236	0.105151	-0.089480	-0.296990	0.086822	0.086650	-0.283598	0.078527	0.136348	0.342061	0.092834	-0.024735
326	2.716667	-0.718940	0.717896	0.086829	-0.711402	0.725280	-0.064785	-0.687923	0.878631	0.089511	-0.686709	0.874418	-0.068162	-0.651333	1.207209	-0.016629	-0.641455	1.191800	0.087183	-0.610323	1.136325	0.081526	-0.564018	0.731138	-0.210370	-0.552270	0.744623	0.236250	-0.372880	0.598316	-0.047025	-0.367957	0.588797	0.039361	-0.367665	0.582760	0.074968	-0.303123	0.105172	-0.089612	-0.296996	0.086796	0.086612	-0.283583	0.078499	0.136334	0.342073	0.092768	-0.024971
327	2.725000	-0.718939	0.717893	0.086820	-0.711394	0.725281	-0.064804	-0.687900	0.878594	0.089513	-0.686581	0.874529	-0.068158	-0.651256	1.207187	-0.016522	-0.641405	1.191791	0.087249	-0.610265	1.136314	0.081615	-0.563977	0.731134	-0.210342	-0.552276	0.744591	0.236265	-0.372867	0.598277	-0.047020	-0.367945	0.588793	0.039401	-0.367655	0.582731	0.074970	-0.303093	0.105149	-0.089576	-0.296993	0.086823	0.086620	-0.283551	0.078360	0.136258	0.342013	0.092792	-0.025099
328	2.733333	-0.718935	0.717882	0.086817	-0.711395	0.725288	-0.064804	-0.687877	0.878585	0.089526	-0.686548	0.874553	-0.068154	-0.651221	1.207247	-0.016437	-0.641345	1.191773	0.087341	-0.610160	1.136348	0.081746	-0.563985	0.731254	-0.210402	-0.552285	0.744558	0.236296	-0.372851	0.598279	-0.046945	-0.367921	0.588811	0.039524	-0.367643	0.582748	0.075041	-0.303066	0.105170	-0.089482	-0.296976	0.086906	0.086679	-0.283506	0.078284	0.136289	0.341914	0.092870	-0.025173
329	2.741667	-0.718929	0.717865	0.086827	-0.711371	0.725299	-0.064828	-0.687853	0.878585	0.089554	-0.686617	0.874473	-0.068158	-0.651142	1.207262	-0.016350	-0.641290	1.191723	0.087406	-0.610146	1.136270	0.081785	-0.563908	0.731163	-0.210234	-0.552297	0.744503	0.236330	-0.372844	0.598226	-0.046922	-0.367941	0.588822	0.039494	-0.367635	0.582700	0.075057	-0.303119	0.105071	-0.089390	-0.296969	0.086928	0.086724	-0.283393	0.077909	0.136181	0.341866	0.092928	-0.025283
330	2.750000	-0.718930	0.717860	0.086832	-0.711388	0.725295	-0.064806	-0.687835	0.878598	0.089582	-0.686514	0.874605	-0.068117	-0.651039	1.207242	-0.016215	-0.641258	1.191686	0.087475	-0.610091	1.136253	0.081844	-0.563858	0.731124	-0.210187	-0.552314	0.744475	0.236355	-0.372828	0.598174	-0.046901	-0.367966	0.588855	0.039443	-0.367617	0.582631	0.075074	-0.303052	0.105015	-0.089434	-0.296963	0.086939	0.086728	-0.283272	0.077612	0.136136	0.341832	0.092962	-0.025406
331	2.758333	-0.718934	0.717909	0.086849	-0.711402	0.725361	-0.064771	-0.687834	0.878654	0.089613	-0.686580	0.874626	-0.068044	-0.651025	1.207358	-0.016169	-0.641204	1.191746	0.087590	-0.610016	1.136295	0.081913	-0.563834	0.731180	-0.210125	-0.552332	0.744476	0.236366	-0.372817	0.598222	-0.046855	-0.367956	0.588960	0.039508	-0.367647	0.582819	0.075058	-0.303019	0.105035	-0.089410	-0.296943	0.087048	0.086761	-0.283279	0.077634	0.136096	0.341912	0.093041	-0.025361
332	2.766667	-0.718944	0.717970	0.086885	-0.711441	0.725466	-0.064713	-0.687831	0.878718	0.089643	-0.686517	0.874794	-0.068014	-0.650979	1.207445	-0.016029	-0.641138	1.191814	0.087711	-0.609988	1.136261	0.081939	-0.563798	0.731304	-0.210047	-0.552343	0.744471	0.236372	-0.372796	0.598336	-0.046770	-0.367947	0.589077	0.039582	-0.367594	0.582803	0.075191	-0.303116	0.105020	-0.089224	-0.296929	0.087148	0.086800	-0.283303	0.077824	0.136188	0.341799	0.093332	-0.025288
333	2.775000	-0.718955	0.718078	0.086918	-0.711412	0.725569	-0.064670	-0.687843	0.878833	0.089696	-0.686652	0.874817	-0.067997	-0.650886	1.207546	-0.015959	-0.641052	1.191826	0.087750	-0.609938	1.136269	0.081967	-0.563779	0.731459	-0.210091	-0.552359	0.744480	0.236365	-0.372783	0.598413	-0.046783	-0.367907	0.588998	0.039559	-0.367579	0.582857	0.075172	-0.303085	0.105094	-0.089319	-0.296915	0.087150	0.086743	-0.283505	0.078465	0.136332	0.341819	0.093341	-0.025456
334	2.783333	-0.718971	0.718199	0.086920	-0.711428	0.725666	-0.064654	-0.687915	0.878941	0.089765	-0.686872	0.875106	-0.067945	-0.650812	1.207576	-0.015915	-0.641028	1.191967	0.087874	-0.609888	1.136305	0.081978	-0.563745	0.731503	-0.210053	-0.552372	0.744504	0.236321	-0.372777	0.598513	-0.046831	-0.367905	0.589029	0.039444	-0.367576	0.582934	0.075116	-0.302976	0.105217	-0.089525	-0.296903	0.087114	0.086607	-0.283593	0.078761	0.136339	0.341860	0.093278	-0.025660
335	2.791667	-0.718972	0.718241	0.086877	-0.711422	0.725694	-0.064685	-0.687876	0.878982	0.089753	-0.687020	0.875053	-0.067946	-0.650724	1.207593	-0.015846	-0.640926	1.191941	0.087892	-0.609830	1.136343	0.082027	-0.563741	0.731612	-0.210094	-0.552367	0.744533	0.236304	-0.372766	0.598632	-0.046851	-0.367895	0.589199	0.039469	-0.367573	0.583055	0.075093	-0.302943	0.105374	-0.089531	-0.296896	0.087149	0.086528	-0.283639	0.078917	0.136293	0.341839	0.093325	-0.025731
336	2.800000	-0.718952	0.718220	0.086832	-0.711384	0.725647	-0.064752	-0.687811	0.878975	0.089739	-0.686625	0.874972	-0.067986	-0.650631	1.207586	-0.015768	-0.640836	1.191896	0.087893	-0.609784	1.136346	0.082069	-0.563740	0.731702	-0.210170	-0.552350	0.744523	0.236315	-0.372774	0.598671	-0.046873	-0.367898	0.589190	0.039405	-0.367578	0.583091	0.075071	-0.303007	0.105496	-0.089446	-0.296890	0.087166	0.086520	-0.283634	0.078920	0.136241	0.341843	0.093334	-0.025859
337	2.808333	-0.718940	0.718168	0.086811	-0.711394	0.725564	-0.064832	-0.687816	0.878836	0.089702	-0.686486	0.874959	-0.067994	-0.650547	1.207532	-0.015675	-0.640836	1.191902	0.088010	-0.609724	1.136330	0.082195	-0.563745	0.731650	-0.210269	-0.552339	0.744478	0.236350	-0.372806	0.598552	-0.046998	-0.367899	0.589075	0.039353	-0.367606	0.582964	0.074956	-0.303012	0.105386	-0.089536	-0.296893	0.087123	0.086514	-0.283625	0.078753	0.136135	0.341864	0.093254	-0.025944
338	2.816667	-0.718924	0.718045	0.086738	-0.711315	0.725397	-0.064958	-0.687733	0.878859	0.089786	-0.686497	0.874781	-0.067961	-0.650491	1.207462	-0.015684	-0.640785	1.191802	0.088010	-0.609659	1.136320	0.082292	-0.563742	0.731576	-0.210230	-0.552319	0.744442	0.236404	-0.372842	0.598426	-0.047097	-0.367921	0.588938	0.039267	-0.367638	0.582847	0.074880	-0.303007	0.105313	-0.089593	-0.296899	0.087088	0.086515	-0.283588	0.078570	0.136053	0.341895	0.093121	-0.026021
339	2.825000	-0.718874	0.717882	0.086665	-0.711278	0.725244	-0.065041	-0.687649	0.878678	0.089750	-0.686311	0.874681	-0.068038	-0.650489	1.207260	-0.015366	-0.640725	1.191678	0.088041	-0.609617	1.136307	0.082401	-0.563747	0.731568	-0.210256	-0.552288	0.744385	0.236474	-0.372864	0.598337	-0.047121	-0.367970	0.588927	0.039246	-0.367659	0.582804	0.074864	-0.303038	0.105331	-0.089582	-0.296926	0.087078	0.086548	-0.283549	0.078386	0.136004	0.341896	0.093147	-0.025980
340	2.833333	-0.718820	0.717754	0.086647	-0.711194	0.725115	-0.065093	-0.687635	0.878383	0.089655	-0.686144	0.874635	-0.068061	-0.650421	1.207276	-0.015337	-0.640632	1.191630	0.088129	-0.609557	1.136293	0.082594	-0.563738	0.731553	-0.210283	-0.552267	0.744322	0.236573	-0.372890	0.598252	-0.047156	-0.368007	0.588854	0.039178	-0.367676	0.582718	0.074870	-0.303136	0.105251	-0.089603	-0.296967	0.086988	0.086583	-0.283538	0.078393	0.136117	0.341861	0.093191	-0.025895
341	2.841667	-0.718813	0.717793	0.086740	-0.711196	0.725158	-0.065032	-0.687584	0.878489	0.089814	-0.686182	0.874665	-0.067937	-0.650182	1.207377	-0.015302	-0.640569	1.191670	0.088304	-0.609513	1.136296	0.082652	-0.563707	0.731610	-0.210374	-0.552254	0.744252	0.236661	-0.372897	0.598235	-0.047172	-0.367986	0.588738	0.039228	-0.367693	0.582654	0.074857	-0.303173	0.105157	-0.089705	-0.297003	0.086884	0.086548	-0.283590	0.078478	0.136215	0.341887	0.093099	-0.025920
342	2.850000	-0.718843	0.717910	0.086895	-0.711217	0.725280	-0.064928	-0.687567	0.878636	0.090010	-0.686247	0.874730	-0.067824	-0.650185	1.207452	-0.015186	-0.640474	1.191767	0.088529	-0.609496	1.136236	0.082767	-0.563675	0.731719	-0.210382	-0.552237	0.744205	0.236730	-0.372887	0.598296	-0.047107	-0.367954	0.588759	0.039333	-0.367683	0.582683	0.074928	-0.303185	0.105135	-0.089757	-0.297033	0.086819	0.086515	-0.283614	0.078561	0.136331	0.341902	0.093012	-0.025918
343	2.858333	-0.718802	0.717958	0.086987	-0.711250	0.725408	-0.064810	-0.687531	0.878681	0.090097	-0.686249	0.874831	-0.067692	-0.650073	1.207519	-0.014993	-0.640387	1.191831	0.088720	-0.609401	1.136292	0.082892	-0.563617	0.731788	-0.210202	-0.552216	0.744157	0.236795	-0.372855	0.598337	-0.046993	-0.367932	0.588811	0.039436	-0.367658	0.582707	0.075028	-0.303237	0.105080	-0.089674	-0.297063	0.086771	0.086539	-0.283591	0.078556	0.136386	0.341899	0.093066	-0.025814
344	2.866667	-0.718768	0.717971	0.087058	-0.711259	0.725512	-0.064709	-0.687543	0.878479	0.090006	-0.686204	0.874911	-0.067657	-0.650036	1.207451	-0.014573	-0.640295	1.191881	0.088939	-0.609346	1.136258	0.083143	-0.563552	0.731796	-0.210031	-0.552191	0.744091	0.236863	-0.372822	0.598317	-0.046874	-0.367910	0.588863	0.039572	-0.367626	0.582686	0.075137	-0.303159	0.105065	-0.089653	-0.297057	0.086716	0.086605	-0.283554	0.078516	0.136479	0.341904	0.093151	-0.025673
345	2.875000	-0.718777	0.718102	0.087216	-0.711262	0.725606	-0.064624	-0.687503	0.878769	0.090316	-0.686136	0.875162	-0.067443	-0.649776	1.207501	-0.014297	-0.640225	1.191943	0.089131	-0.609294	1.136228	0.083183	-0.563517	0.731962	-0.210026	-0.552181	0.744032	0.236934	-0.372796	0.598379	-0.046718	-0.367891	0.588905	0.039702	-0.367603	0.582713	0.075260	-0.303155	0.105072	-0.089421	-0.297020	0.086788	0.086748	-0.283560	0.078483	0.136530	0.341917	0.093166	-0.025561
346	2.883333	-0.718780	0.718170	0.087310	-0.711243	0.725653	-0.064595	-0.687576	0.878852	0.090466	-0.686258	0.875062	-0.067490	-0.649735	1.207597	-0.014134	-0.640162	1.191947	0.089240	-0.609243	1.136208	0.083331	-0.563463	0.732069	-0.209921	-0.552162	0.743976	0.236991	-0.372765	0.598450	-0.046636	-0.367875	0.588904	0.039781	-0.367588	0.582766	0.075372	-0.303016	0.105267	-0.089326	-0.296991	0.086895	0.086895	-0.283572	0.078453	0.136524	0.341949	0.093189	-0.025458
347	2.891667	-0.718734	0.718039	0.087226	-0.711255	0.725584	-0.064638	-0.687458	0.878785	0.090444	-0.686205	0.874991	-0.067517	-0.649941	1.208043	-0.014639	-0.640082	1.191869	0.089320	-0.609163	1.136218	0.083505	-0.563444	0.732048	-0.209900	-0.552146	0.743926	0.237040	-0.372782	0.598434	-0.046585	-0.367878	0.588842	0.039767	-0.367591	0.582759	0.075389	-0.303079	0.105265	-0.089172	-0.296968	0.086873	0.086939	-0.283585	0.078475	0.136539	0.341951	0.093196	-0.025415
348	2.900000	-0.718717	0.717883	0.087119	-0.711196	0.725428	-0.064747	-0.687379	0.878655	0.090409	-0.686143	0.874896	-0.067483	-0.649817	1.207942	-0.014506	-0.639995	1.191789	0.089389	-0.609106	1.136199	0.083612	-0.563457	0.732014	-0.209933	-0.552150	0.743876	0.237079	-0.372808	0.598366	-0.046675	-0.367904	0.588775	0.039700	-0.367616	0.582654	0.075290	-0.303048	0.105313	-0.089266	-0.296961	0.086786	0.086918	-0.283623	0.078515	0.136539	0.341944	0.093189	-0.025435
349	2.908333	-0.718758	0.717884	0.087120	-0.711167	0.725370	-0.064789	-0.687387	0.878663	0.090468	-0.686116	0.874966	-0.067439	-0.649728	1.207923	-0.014430	-0.639903	1.191753	0.089451	-0.609046	1.136201	0.083693	-0.563473	0.732017	-0.209986	-0.552147	0.743848	0.237099	-0.372827	0.598335	-0.046778	-0.367902	0.588697	0.039612	-0.367638	0.582586	0.075172	-0.303064	0.105253	-0.089391	-0.296971	0.086739	0.086846	-0.283646	0.078546	0.136514	0.341953	0.093154	-0.025504
350	2.916667	-0.718773	0.717897	0.087106	-0.711179	0.725355	-0.064811	-0.687450	0.878701	0.090541	-0.686075	0.875066	-0.067401	-0.649715	1.207916	-0.014315	-0.639809	1.191729	0.089492	-0.608985	1.136219	0.083758	-0.563508	0.732013	-0.210063	-0.552147	0.743840	0.237104	-0.372850	0.598282	-0.046910	-0.367897	0.588634	0.039535	-0.367670	0.582528	0.075025	-0.303134	0.105141	-0.089556	-0.296996	0.086692	0.086741	-0.283652	0.078549	0.136445	0.341949	0.093105	-0.025608
351	2.925000	-0.718756	0.717833	0.087038	-0.711174	0.725301	-0.064824	-0.687385	0.878512	0.090424	-0.686098	0.874968	-0.067390	-0.649627	1.207684	-0.014012	-0.639793	1.191796	0.089664	-0.608890	1.136252	0.083868	-0.563546	0.732002	-0.210113	-0.552151	0.743811	0.237099	-0.372869	0.598235	-0.047015	-0.367939	0.588630	0.039380	-0.367678	0.582585	0.075006	-0.303248	0.105046	-0.089631	-0.297075	0.086601	0.086520	-0.283631	0.078483	0.136377	0.341968	0.093068	-0.025589
352	2.933333	-0.718738	0.717773	0.086979	-0.711131	0.725266	-0.064817	-0.687313	0.878497	0.090454	-0.686011	0.875017	-0.067358	-0.649467	1.207753	-0.013956	-0.639723	1.191774	0.089752	-0.608824	1.136255	0.083912	-0.563574	0.732040	-0.210112	-0.552166	0.743785	0.237102	-0.372863	0.598226	-0.047045	-0.367972	0.588694	0.039275	-0.367671	0.582608	0.074982	-0.303209	0.105063	-0.089726	-0.297015	0.086633	0.086553	-0.283604	0.078451	0.136366	0.341959	0.093107	-0.025564
353	2.941667	-0.718770	0.717867	0.087025	-0.711178	0.725398	-0.064748	-0.687377	0.878581	0.090543	-0.686058	0.875129	-0.067277	-0.649483	1.207815	-0.013705	-0.639635	1.191827	0.089818	-0.608796	1.136245	0.083966	-0.563565	0.732137	-0.210054	-0.552167	0.743759	0.237102	-0.372848	0.598334	-0.046999	-0.367929	0.588761	0.039367	-0.367662	0.582690	0.075008	-0.303206	0.105107	-0.089713	-0.297014	0.086781	0.086588	-0.283616	0.078588	0.136386	0.341939	0.093228	-0.025528
354	2.950000	-0.718801	0.717978	0.087083	-0.711269	0.725551	-0.064680	-0.687389	0.878732	0.090644	-0.686077	0.875247	-0.067218	-0.649478	1.207878	-0.013453	-0.639479	1.191858	0.089960	-0.608742	1.136253	0.084084	-0.563545	0.732244	-0.209851	-0.552167	0.743730	0.237102	-0.372845	0.598454	-0.046949	-0.367899	0.588863	0.039480	-0.367684	0.582713	0.074920	-0.303208	0.105196	-0.089678	-0.297132	0.086757	0.086395	-0.283628	0.078709	0.136397	0.341854	0.093411	-0.025384
355	2.958333	-0.718796	0.717987	0.087081	-0.711254	0.725551	-0.064676	-0.687404	0.878652	0.090637	-0.686137	0.875156	-0.067202	-0.649295	1.207935	-0.013382	-0.639467	1.191911	0.090132	-0.608660	1.136261	0.084132	-0.563532	0.732295	-0.209876	-0.552177	0.743683	0.237125	-0.372860	0.598526	-0.046935	-0.367944	0.588902	0.039425	-0.367679	0.582830	0.075045	-0.303195	0.105356	-0.089584	-0.297061	0.086898	0.086524	-0.283636	0.078686	0.136324	0.341919	0.093337	-0.025483
356	2.966667	-0.718793	0.717991	0.087083	-0.711241	0.725536	-0.064667	-0.687328	0.878729	0.090745	-0.685997	0.875252	-0.067151	-0.649230	1.208041	-0.013341	-0.639397	1.191933	0.090290	-0.608610	1.136250	0.084238	-0.563544	0.732372	-0.209874	-0.552184	0.743640	0.237158	-0.372852	0.598574	-0.046889	-0.367971	0.588937	0.039401	-0.367679	0.582839	0.075060	-0.303126	0.105432	-0.089564	-0.297005	0.087001	0.086632	-0.283621	0.078604	0.136247	0.341919	0.093350	-0.025479
357	2.975000	-0.718779	0.718058	0.087124	-0.711231	0.725551	-0.064659	-0.687383	0.878795	0.090871	-0.686010	0.875317	-0.067082	-0.649167	1.207979	-0.013088	-0.639362	1.191914	0.090373	-0.608564	1.136278	0.084405	-0.563517	0.732371	-0.209804	-0.552180	0.743610	0.237208	-0.372845	0.598516	-0.046859	-0.367929	0.588886	0.039474	-0.367674	0.582786	0.075068	-0.303105	0.105336	-0.089562	-0.297015	0.087003	0.086627	-0.283620	0.078572	0.136207	0.341932	0.093316	-0.025528
358	2.983333	-0.718789	0.718059	0.087145	-0.711209	0.725523	-0.064670	-0.687367	0.878817	0.090947	-0.686111	0.875258	-0.067025	-0.649198	1.207995	-0.012976	-0.639212	1.191955	0.090603	-0.608483	1.136244	0.084588	-0.563494	0.732347	-0.209758	-0.552172	0.743574	0.237266	-0.372849	0.598478	-0.046831	-0.367940	0.588805	0.039427	-0.367669	0.582725	0.075075	-0.303085	0.105264	-0.089559	-0.297025	0.086884	0.086566	-0.283619	0.078608	0.136243	0.341962	0.093204	-0.025566
359	2.991667	-0.718789	0.717989	0.087141	-0.711194	0.725450	-0.064664	-0.687314	0.878634	0.090889	-0.686015	0.875261	-0.066998	-0.649089	1.207980	-0.012981	-0.639137	1.191883	0.090717	-0.608411	1.136212	0.084709	-0.563462	0.732334	-0.209588	-0.552171	0.743521	0.237339	-0.372828	0.598437	-0.046796	-0.367936	0.588769	0.039433	-0.367652	0.582695	0.075116	-0.303041	0.105263	-0.089527	-0.297009	0.086813	0.086545	-0.283628	0.078587	0.136273	0.341986	0.093154	-0.025587
360	3.000000	-0.718792	0.717909	0.087151	-0.711201	0.725421	-0.064614	-0.687184	0.878614	0.090946	-0.685948	0.875287	-0.066918	-0.648911	1.207862	-0.012568	-0.639049	1.191819	0.090837	-0.608331	1.136168	0.084824	-0.563454	0.732328	-0.209499	-0.552161	0.743464	0.237412	-0.372819	0.598391	-0.046738	-0.367933	0.588788	0.039499	-0.367644	0.582681	0.075189	-0.303014	0.105246	-0.089480	-0.296996	0.086871	0.086607	-0.283615	0.078593	0.136386	0.342035	0.093166	-0.025539
361	3.008333	-0.718792	0.717866	0.087190	-0.711211	0.725439	-0.064557	-0.687177	0.878571	0.090994	-0.685955	0.875316	-0.066843	-0.648864	1.207876	-0.012379	-0.638952	1.191795	0.090995	-0.608237	1.136160	0.084936	-0.563448	0.732340	-0.209445	-0.552149	0.743392	0.237481	-0.372817	0.598355	-0.046705	-0.367923	0.588802	0.039586	-0.367653	0.582643	0.075221	-0.303021	0.105172	-0.089503	-0.296985	0.086858	0.086673	-0.283610	0.078558	0.136438	0.342032	0.093123	-0.025560
362	3.016667	-0.718773	0.717798	0.087194	-0.711226	0.725451	-0.064521	-0.687127	0.878537	0.091022	-0.686042	0.875228	-0.066825	-0.648872	1.207759	-0.012021	-0.638904	1.191766	0.091155	-0.608154	1.136097	0.085026	-0.563443	0.732320	-0.209418	-0.552137	0.743311	0.237536	-0.372828	0.598284	-0.046676	-0.367917	0.588741	0.039621	-0.367659	0.582570	0.075216	-0.303038	0.105081	-0.089542	-0.296969	0.086762	0.086705	-0.283595	0.078438	0.136436	0.342053	0.093082	-0.025595
363	3.025000	-0.718777	0.717764	0.087195	-0.711222	0.725444	-0.064487	-0.687137	0.878398	0.090970	-0.685983	0.875279	-0.066768	-0.648888	1.208038	-0.012238	-0.638901	1.191696	0.091225	-0.608119	1.136052	0.085159	-0.563464	0.732373	-0.209416	-0.552142	0.743261	0.237583	-0.372827	0.598262	-0.046653	-0.367891	0.588754	0.039758	-0.367672	0.582557	0.075239	-0.303034	0.105103	-0.089513	-0.296959	0.086807	0.086765	-0.283570	0.078289	0.136380	0.342055	0.093156	-0.025534
364	3.033333	-0.718805	0.717799	0.087249	-0.711211	0.725460	-0.064462	-0.687134	0.878485	0.091122	-0.685943	0.875361	-0.066686	-0.648848	1.208238	-0.012135	-0.638738	1.191721	0.091478	-0.608048	1.136024	0.085249	-0.563475	0.732400	-0.209276	-0.552146	0.743217	0.237623	-0.372822	0.598320	-0.046570	-0.367878	0.588809	0.039856	-0.367676	0.582605	0.075316	-0.303164	0.105049	-0.089272	-0.296960	0.086960	0.086861	-0.283512	0.078144	0.136350	0.341960	0.093394	-0.025311
365	3.041667	-0.718867	0.718171	0.087596	-0.711224	0.725517	-0.064446	-0.687145	0.878605	0.091224	-0.685954	0.875441	-0.066610	-0.648726	1.208300	-0.012049	-0.638671	1.191713	0.091571	-0.607958	1.136018	0.085416	-0.563485	0.732452	-0.209244	-0.552153	0.743163	0.237643	-0.372822	0.598354	-0.046554	-0.367904	0.588847	0.039833	-0.367684	0.582609	0.075319	-0.303144	0.105094	-0.089339	-0.296970	0.086957	0.086869	-0.283503	0.078145	0.136353	0.341989	0.093329	-0.025415
366	3.050000	-0.718832	0.717952	0.087314	-0.711290	0.725600	-0.064432	-0.687171	0.878701	0.091309	-0.686351	0.875467	-0.066632	-0.648628	1.208231	-0.011891	-0.638526	1.191651	0.091614	-0.607892	1.136008	0.085492	-0.563529	0.732552	-0.209402	-0.552173	0.743118	0.237636	-0.372831	0.598344	-0.046611	-0.367895	0.588776	0.039799	-0.367696	0.582579	0.075254	-0.303229	0.105003	-0.089330	-0.296972	0.086875	0.086777	-0.283530	0.078281	0.136350	0.342037	0.093220	-0.025492
367	3.058333	-0.718866	0.718169	0.087437	-0.711246	0.725615	-0.064463	-0.687183	0.878763	0.091342	-0.686166	0.875563	-0.066567	-0.648601	1.208301	-0.011803	-0.638476	1.191731	0.091745	-0.607793	1.136036	0.085496	-0.563521	0.732567	-0.209255	-0.552185	0.743119	0.237622	-0.372842	0.598462	-0.046650	-0.367942	0.588860	0.039640	-0.367682	0.582700	0.075263	-0.303147	0.105183	-0.089436	-0.296981	0.086926	0.086702	-0.283570	0.078501	0.136325	0.342009	0.093323	-0.025489
368	3.066667	-0.718892	0.718358	0.087572	-0.711248	0.725660	-0.064459	-0.687167	0.878790	0.091364	-0.685968	0.875666	-0.066484	-0.648523	1.208351	-0.011676	-0.638429	1.191849	0.091927	-0.607748	1.136043	0.085600	-0.563545	0.732705	-0.209211	-0.552199	0.743111	0.237620	-0.372839	0.598613	-0.046627	-0.367973	0.588993	0.039558	-0.367704	0.582832	0.075219	-0.303085	0.105391	-0.089459	-0.296987	0.087022	0.086668	-0.283591	0.078693	0.136328	0.341903	0.093497	-0.025490
369	3.075000	-0.718894	0.718363	0.087575	-0.711262	0.725690	-0.064414	-0.687140	0.878780	0.091401	-0.686323	0.875619	-0.066465	-0.648458	1.208348	-0.011576	-0.638333	1.191850	0.092074	-0.607654	1.136064	0.085674	-0.563545	0.732693	-0.209225	-0.552211	0.743062	0.237640	-0.372836	0.598582	-0.046690	-0.367953	0.588948	0.039543	-0.367706	0.582784	0.075146	-0.303097	0.105294	-0.089542	-0.296991	0.086970	0.086603	-0.283611	0.078690	0.136272	0.341958	0.093397	-0.025566
370	3.083333	-0.718881	0.718324	0.087537	-0.711244	0.725612	-0.064436	-0.687095	0.878732	0.091439	-0.685997	0.875546	-0.066400	-0.648395	1.208314	-0.011491	-0.638228	1.191678	0.092048	-0.607587	1.136003	0.085726	-0.563542	0.732632	-0.209228	-0.552227	0.743011	0.237667	-0.372835	0.598501	-0.046767	-0.367933	0.588888	0.039521	-0.367706	0.582701	0.075087	-0.303101	0.105175	-0.089642	-0.296978	0.086916	0.086538	-0.283629	0.078695	0.136256	0.342007	0.093275	-0.025621
371	3.091667	-0.718869	0.718079	0.087334	-0.711195	0.725573	-0.064390	-0.687019	0.878626	0.091423	-0.686024	0.875541	-0.066369	-0.648340	1.208325	-0.011346	-0.638151	1.191710	0.092227	-0.607524	1.136013	0.085932	-0.563560	0.732634	-0.209179	-0.552229	0.742978	0.237697	-0.372824	0.598528	-0.046761	-0.367928	0.588918	0.039516	-0.367700	0.582751	0.075108	-0.303075	0.105247	-0.089607	-0.296979	0.087008	0.086542	-0.283630	0.078690	0.136228	0.342014	0.093290	-0.025643
372	3.100000	-0.718844	0.718121	0.087411	-0.711153	0.725476	-0.064393	-0.686990	0.878272	0.091244	-0.686165	0.875415	-0.066299	-0.648296	1.208326	-0.011273	-0.638102	1.191627	0.092261	-0.607433	1.136049	0.086037	-0.563563	0.732635	-0.209114	-0.552232	0.742932	0.237744	-0.372813	0.598517	-0.046713	-0.367953	0.588955	0.039496	-0.367693	0.582789	0.075164	-0.303046	0.105304	-0.089525	-0.296971	0.087029	0.086561	-0.283621	0.078714	0.136281	0.342018	0.093314	-0.025645
373	3.108333	-0.718829	0.718064	0.087409	-0.711174	0.725417	-0.064384	-0.686811	0.878410	0.091409	-0.685773	0.875308	-0.066333	-0.648133	1.208147	-0.010986	-0.638052	1.191550	0.092407	-0.607383	1.135940	0.086118	-0.563568	0.732565	-0.209124	-0.552236	0.742844	0.237793	-0.372819	0.598406	-0.046773	-0.367939	0.588867	0.039526	-0.367714	0.582684	0.075122	-0.303097	0.105222	-0.089546	-0.296961	0.086991	0.086569	-0.283632	0.078654	0.136264	0.342008	0.093200	-0.025711
374	3.116667	-0.718833	0.718015	0.087390	-0.711102	0.725428	-0.064292	-0.686780	0.878464	0.091517	-0.685729	0.875303	-0.066292	-0.648148	1.208159	-0.010928	-0.637886	1.191521	0.092570	-0.607322	1.135910	0.086264	-0.563556	0.732542	-0.209091	-0.552246	0.742772	0.237846	-0.372808	0.598357	-0.046773	-0.367948	0.588819	0.039515	-0.367722	0.582600	0.075117	-0.303123	0.105162	-0.089494	-0.296954	0.087001	0.086582	-0.283625	0.078558	0.136262	0.342007	0.093181	-0.025670
375	3.125000	-0.718831	0.717905	0.087319	-0.711118	0.725391	-0.064373	-0.686733	0.878473	0.091590	-0.685705	0.875340	-0.066196	-0.647956	1.208035	-0.010596	-0.637906	1.191423	0.092615	-0.607199	1.135924	0.086338	-0.563563	0.732567	-0.209066	-0.552239	0.742714	0.237901	-0.372820	0.598365	-0.046736	-0.367972	0.588783	0.039494	-0.367743	0.582592	0.075130	-0.303053	0.105248	-0.089590	-0.296976	0.086972	0.086587	-0.283608	0.078414	0.136184	0.342018	0.093142	-0.025695
376	3.133333	-0.718816	0.718033	0.087490	-0.711120	0.725413	-0.064354	-0.686656	0.878457	0.091633	-0.685656	0.875383	-0.066148	-0.647882	1.208004	-0.010522	-0.637828	1.191364	0.092733	-0.607143	1.135818	0.086452	-0.563548	0.732526	-0.209049	-0.552228	0.742640	0.237962	-0.372826	0.598299	-0.046709	-0.367964	0.588730	0.039591	-0.367746	0.582532	0.075152	-0.303068	0.105180	-0.089605	-0.297001	0.086810	0.086561	-0.283566	0.078314	0.136180	0.342026	0.093082	-0.025709
377	3.141667	-0.718771	0.718118	0.087623	-0.711119	0.725492	-0.064275	-0.686615	0.878505	0.091739	-0.685621	0.875472	-0.066108	-0.648022	1.208184	-0.010706	-0.637729	1.191334	0.092886	-0.607022	1.135776	0.086555	-0.563535	0.732549	-0.209058	-0.552237	0.742572	0.238035	-0.372841	0.598283	-0.046695	-0.367940	0.588686	0.039635	-0.367761	0.582481	0.075165	-0.303209	0.105041	-0.089514	-0.297019	0.086721	0.086586	-0.283595	0.078343	0.136229	0.341996	0.093119	-0.025642
378	3.150000	-0.718733	0.718221	0.087764	-0.711147	0.725650	-0.064134	-0.686660	0.878603	0.091915	-0.685635	0.875597	-0.065953	-0.647983	1.208227	-0.010515	-0.637680	1.191306	0.093034	-0.606944	1.135691	0.086688	-0.563532	0.732675	-0.209010	-0.552244	0.742524	0.238127	-0.372848	0.598375	-0.046584	-0.367950	0.588731	0.039705	-0.367773	0.582544	0.075269	-0.303214	0.105111	-0.089438	-0.297030	0.086796	0.086689	-0.283619	0.078496	0.136407	0.342000	0.093106	-0.025565
379	3.158333	-0.718688	0.718237	0.087856	-0.711087	0.725687	-0.064041	-0.686607	0.878595	0.092009	-0.685611	0.875646	-0.065830	-0.647914	1.208253	-0.010340	-0.637605	1.191283	0.093172	-0.606842	1.135619	0.086720	-0.563511	0.732744	-0.208965	-0.552234	0.742465	0.238216	-0.372823	0.598444	-0.046505	-0.367931	0.588786	0.039855	-0.367771	0.582589	0.075365	-0.303090	0.105243	-0.089468	-0.297031	0.086811	0.086810	-0.283609	0.078553	0.136535	0.341950	0.093187	-0.025513
380	3.166667	-0.718625	0.718161	0.087868	-0.711058	0.725681	-0.063967	-0.686455	0.878507	0.092017	-0.685506	0.875601	-0.065788	-0.647833	1.208169	-0.010264	-0.637398	1.191223	0.093280	-0.606732	1.135604	0.086751	-0.563479	0.732682	-0.208967	-0.552236	0.742392	0.238287	-0.372817	0.598422	-0.046455	-0.367970	0.588782	0.039821	-0.367759	0.582613	0.075472	-0.303090	0.105182	-0.089433	-0.297025	0.086750	0.086862	-0.283575	0.078522	0.136616	0.341838	0.093295	-0.025349
381	3.175000	-0.718591	0.718139	0.087875	-0.711024	0.725684	-0.063916	-0.686389	0.878452	0.092072	-0.685709	0.875624	-0.065766	-0.647793	1.208184	-0.010231	-0.637437	1.191174	0.093289	-0.606727	1.135489	0.086773	-0.563458	0.732650	-0.208993	-0.552252	0.742338	0.238351	-0.372791	0.598401	-0.046507	-0.367901	0.588850	0.039989	-0.367752	0.582619	0.075486	-0.303101	0.105153	-0.089444	-0.297011	0.086792	0.086889	-0.283580	0.078481	0.136600	0.341915	0.093292	-0.025286
382	3.183333	-0.718534	0.718178	0.087863	-0.711006	0.725685	-0.063884	-0.686420	0.878485	0.092183	-0.685515	0.875760	-0.065648	-0.647774	1.208262	-0.010229	-0.637374	1.191151	0.093245	-0.606670	1.135477	0.086733	-0.563426	0.732689	-0.209030	-0.552269	0.742309	0.238408	-0.372748	0.598465	-0.046572	-0.367890	0.588946	0.040005	-0.367734	0.582678	0.075485	-0.303099	0.105174	-0.089447	-0.297003	0.086918	0.086903	-0.283579	0.078496	0.136546	0.342031	0.093305	-0.025284
383	3.191667	-0.718455	0.717905	0.087511	-0.710946	0.725628	-0.063927	-0.686348	0.878463	0.092226	-0.685531	0.875606	-0.065664	-0.647693	1.208173	-0.010260	-0.637348	1.191120	0.093151	-0.606598	1.135530	0.086659	-0.563423	0.732645	-0.209140	-0.552281	0.742257	0.238458	-0.372740	0.598478	-0.046689	-0.367880	0.588956	0.039953	-0.367724	0.582695	0.075432	-0.303098	0.105186	-0.089484	-0.296983	0.086894	0.086845	-0.283584	0.078508	0.136469	0.342007	0.093344	-0.025241
384	3.200000	-0.718319	0.717822	0.087370	-0.710836	0.725536	-0.063954	-0.686239	0.878368	0.092236	-0.685318	0.875560	-0.065561	-0.647633	1.208057	-0.010400	-0.637254	1.191147	0.093123	-0.606528	1.135587	0.086572	-0.563426	0.732540	-0.209271	-0.552312	0.742179	0.238511	-0.372732	0.598449	-0.046860	-0.367873	0.588930	0.039859	-0.367713	0.582682	0.075367	-0.303180	0.105133	-0.089410	-0.296969	0.086823	0.086743	-0.283577	0.078445	0.136373	0.342036	0.093228	-0.025336
385	3.208333	-0.718258	0.718104	0.087579	-0.710813	0.725489	-0.064025	-0.686187	0.878352	0.092309	-0.685101	0.875568	-0.065529	-0.647645	1.208054	-0.010549	-0.637230	1.191138	0.092965	-0.606485	1.135631	0.086471	-0.563437	0.732496	-0.209398	-0.552361	0.742109	0.238600	-0.372716	0.598458	-0.047017	-0.367895	0.588978	0.039740	-0.367700	0.582708	0.075320	-0.303120	0.105163	-0.089497	-0.296960	0.086866	0.086689	-0.283571	0.078452	0.136338	0.342003	0.093293	-0.025309
386	3.216667	-0.718156	0.717894	0.087280	-0.710777	0.725469	-0.064128	-0.686218	0.878416	0.092454	-0.684913	0.875663	-0.065438	-0.647688	1.208079	-0.010692	-0.637183	1.191211	0.092823	-0.606457	1.135627	0.086242	-0.563447	0.732483	-0.209536	-0.552420	0.742035	0.238710	-0.372704	0.598514	-0.047173	-0.367870	0.589045	0.039754	-0.367693	0.582747	0.075298	-0.303074	0.105178	-0.089586	-0.296957	0.086918	0.086651	-0.283568	0.078555	0.136329	0.342032	0.093272	-0.025392
387	3.225000	-0.718131	0.718192	0.087485	-0.710714	0.725459	-0.064167	-0.686170	0.878425	0.092585	-0.684678	0.875652	-0.065254	-0.647659	1.208085	-0.010885	-0.637061	1.191216	0.092586	-0.606407	1.135768	0.086231	-0.563453	0.732499	-0.209686	-0.552500	0.741901	0.238851	-0.372699	0.598567	-0.047324	-0.367893	0.589074	0.039704	-0.367696	0.582772	0.075299	-0.303091	0.105210	-0.089562	-0.296952	0.086891	0.086614	-0.283576	0.078598	0.136306	0.341986	0.093253	-0.025395
388	3.233333	-0.718060	0.717929	0.087187	-0.710659	0.725432	-0.064191	-0.686029	0.878387	0.092695	-0.684617	0.875616	-0.065195	-0.647601	1.207950	-0.011032	-0.637013	1.191264	0.092429	-0.606349	1.135756	0.086174	-0.563452	0.732547	-0.209928	-0.552609	0.741735	0.239020	-0.372693	0.598621	-0.047466	-0.367920	0.589162	0.039711	-0.367701	0.582826	0.075339	-0.303045	0.105303	-0.089578	-0.296952	0.086934	0.086614	-0.283582	0.078553	0.136281	0.341942	0.093290	-0.025352
389	3.241667	-0.718056	0.718102	0.087297	-0.710594	0.725453	-0.064178	-0.685981	0.878368	0.092873	-0.684325	0.875678	-0.064926	-0.647715	1.207842	-0.010995	-0.636976	1.191422	0.092377	-0.606287	1.135834	0.086019	-0.563401	0.732624	-0.210058	-0.552738	0.741561	0.239217	-0.372685	0.598663	-0.047621	-0.367919	0.589265	0.039777	-0.367710	0.582869	0.075377	-0.303072	0.105249	-0.089602	-0.296969	0.087031	0.086642	-0.283579	0.078494	0.136252	0.341882	0.093288	-0.025351
390	3.250000	-0.718039	0.718303	0.087423	-0.710524	0.725479	-0.064173	-0.685938	0.878380	0.093073	-0.684250	0.875760	-0.064734	-0.647763	1.207710	-0.011040	-0.636922	1.191587	0.092336	-0.606167	1.135972	0.086026	-0.563316	0.732666	-0.210205	-0.552870	0.741356	0.239417	-0.372685	0.598684	-0.047780	-0.367923	0.589284	0.039796	-0.367718	0.582867	0.075392	-0.303095	0.105151	-0.089689	-0.296993	0.086999	0.086614	-0.283584	0.078551	0.136270	0.341961	0.093234	-0.025326
391	3.258333	-0.718001	0.718303	0.087392	-0.710420	0.725457	-0.064183	-0.685792	0.878356	0.093233	-0.683943	0.875826	-0.064625	-0.647782	1.207522	-0.011182	-0.636756	1.191745	0.092286	-0.606032	1.136082	0.086075	-0.563211	0.732725	-0.210322	-0.553006	0.741107	0.239614	-0.372681	0.598730	-0.047931	-0.367936	0.589333	0.039838	-0.367742	0.582872	0.075347	-0.303081	0.105198	-0.089695	-0.296994	0.086939	0.086588	-0.283615	0.078670	0.136324	0.341943	0.093219	-0.025321
392	3.266667	-0.717936	0.717949	0.087096	-0.710337	0.725448	-0.064095	-0.685667	0.878273	0.093405	-0.683671	0.875852	-0.064397	-0.647626	1.207178	-0.011053	-0.636522	1.191797	0.092138	-0.605825	1.136190	0.086176	-0.563105	0.732864	-0.210411	-0.553144	0.740832	0.239826	-0.372670	0.598785	-0.048038	-0.367960	0.589436	0.039931	-0.367761	0.582947	0.075437	-0.303061	0.105316	-0.089618	-0.296990	0.086999	0.086651	-0.283616	0.078672	0.136376	0.341868	0.093362	-0.025169
393	3.275000	-0.717875	0.717907	0.087109	-0.710192	0.725399	-0.064182	-0.685544	0.878198	0.093603	-0.683368	0.875903	-0.064216	-0.647898	1.207140	-0.011314	-0.636251	1.191924	0.092174	-0.605605	1.136281	0.086244	-0.562931	0.732921	-0.210374	-0.553275	0.740557	0.240050	-0.372642	0.598746	-0.048154	-0.367989	0.589456	0.040002	-0.367761	0.582927	0.075581	-0.303055	0.105259	-0.089586	-0.296999	0.087010	0.086736	-0.283552	0.078507	0.136390	0.341926	0.093271	-0.025275
394	3.283333	-0.717804	0.717885	0.087141	-0.710087	0.725411	-0.064167	-0.685415	0.878162	0.093825	-0.683148	0.875888	-0.064025	-0.647869	1.206801	-0.011554	-0.636081	1.192059	0.092109	-0.605385	1.136413	0.086316	-0.562763	0.732952	-0.210489	-0.553390	0.740279	0.240236	-0.372610	0.598657	-0.048327	-0.368011	0.589372	0.040010	-0.367771	0.582810	0.075581	-0.303039	0.105150	-0.089619	-0.296994	0.086902	0.086759	-0.283526	0.078384	0.136380	0.341972	0.093171	-0.025332
395	3.291667	-0.717714	0.717859	0.087180	-0.710054	0.725496	-0.064088	-0.685339	0.877944	0.093929	-0.682903	0.875912	-0.063793	-0.647857	1.206454	-0.011399	-0.635872	1.192134	0.092038	-0.605108	1.136576	0.086445	-0.562616	0.733077	-0.210597	-0.553484	0.740035	0.240422	-0.372585	0.598658	-0.048485	-0.368038	0.589361	0.040049	-0.367792	0.582781	0.075600	-0.303166	0.105111	-0.089472	-0.296973	0.086850	0.086806	-0.283553	0.078388	0.136376	0.341958	0.093180	-0.025323
396	3.300000	-0.717580	0.717860	0.087255	-0.709897	0.725549	-0.064008	-0.685150	0.877934	0.094153	-0.682657	0.875970	-0.063583	-0.647915	1.206278	-0.011467	-0.635729	1.192322	0.092043	-0.604868	1.136725	0.086616	-0.562478	0.733280	-0.210658	-0.553554	0.739824	0.240625	-0.372541	0.598735	-0.048589	-0.368057	0.589431	0.040130	-0.367814	0.582841	0.075655	-0.303156	0.105272	-0.089437	-0.296966	0.086905	0.086897	-0.283570	0.078445	0.136434	0.341921	0.093285	-0.025275
397	3.308333	-0.717475	0.717951	0.087419	-0.709787	0.725635	-0.063910	-0.684971	0.878123	0.094606	-0.682371	0.876131	-0.063238	-0.647915	1.206070	-0.011493	-0.635626	1.192588	0.092078	-0.604588	1.136945	0.086774	-0.562319	0.733412	-0.210669	-0.553589	0.739645	0.240797	-0.372466	0.598747	-0.048730	-0.368071	0.589423	0.040118	-0.367825	0.582802	0.075594	-0.303159	0.105251	-0.089452	-0.296965	0.086892	0.086917	-0.283566	0.078503	0.136507	0.341985	0.093241	-0.025296
398	3.316667	-0.717334	0.718056	0.087565	-0.709704	0.725734	-0.063801	-0.684773	0.878189	0.094911	-0.682067	0.876299	-0.062953	-0.647895	1.205859	-0.011590	-0.635448	1.192876	0.092150	-0.604384	1.137150	0.086884	-0.562200	0.733479	-0.210779	-0.553606	0.739487	0.240938	-0.372393	0.598693	-0.048897	-0.368087	0.589338	0.040020	-0.367834	0.582712	0.075504	-0.303165	0.105110	-0.089524	-0.296951	0.086792	0.086845	-0.283566	0.078529	0.136540	0.341909	0.093103	-0.025539
399	3.325000	-0.717135	0.718179	0.087823	-0.709592	0.725829	-0.063738	-0.684498	0.878196	0.095150	-0.681949	0.876276	-0.062716	-0.647878	1.205604	-0.011596	-0.635244	1.193023	0.092018	-0.604177	1.137424	0.087182	-0.562082	0.733589	-0.210820	-0.553572	0.739343	0.241071	-0.372318	0.598711	-0.049024	-0.368096	0.589364	0.039939	-0.367821	0.582748	0.075494	-0.303175	0.105097	-0.089544	-0.296954	0.086783	0.086799	-0.283563	0.078543	0.136547	0.342040	0.093023	-0.025578
400	3.333333	-0.716995	0.718254	0.087945	-0.709512	0.725841	-0.063660	-0.684247	0.878201	0.095391	-0.681711	0.876333	-0.062449	-0.647895	1.205419	-0.011640	-0.635110	1.193296	0.092039	-0.603962	1.137665	0.087421	-0.561983	0.733741	-0.210834	-0.553506	0.739221	0.241209	-0.372244	0.598763	-0.049125	-0.368087	0.589452	0.039874	-0.367809	0.582810	0.075421	-0.303059	0.105242	-0.089656	-0.296951	0.086849	0.086803	-0.283550	0.078565	0.136515	0.342043	0.093056	-0.025618
401	3.341667	-0.716850	0.718405	0.088141	-0.709356	0.725812	-0.063628	-0.683961	0.878150	0.095616	-0.681326	0.876470	-0.062237	-0.647849	1.205182	-0.011583	-0.634986	1.193515	0.092096	-0.603778	1.137894	0.087600	-0.561884	0.733828	-0.210828	-0.553394	0.739053	0.241344	-0.372192	0.598727	-0.049256	-0.368072	0.589449	0.039751	-0.367791	0.582786	0.075291	-0.303075	0.105186	-0.089666	-0.296950	0.086841	0.086770	-0.283520	0.078487	0.136439	0.342035	0.093035	-0.025683
402	3.350000	-0.716690	0.718475	0.088259	-0.709264	0.725784	-0.063591	-0.683650	0.878065	0.095834	-0.681141	0.876360	-0.062076	-0.647864	1.205034	-0.011648	-0.634847	1.193688	0.092149	-0.603573	1.138089	0.087861	-0.561811	0.733862	-0.210783	-0.553257	0.738870	0.241488	-0.372145	0.598646	-0.049403	-0.368056	0.589398	0.039591	-0.367757	0.582739	0.075139	-0.303179	0.105075	-0.089561	-0.296942	0.086838	0.086748	-0.283501	0.078323	0.136334	0.342022	0.092974	-0.025771
403	3.358333	-0.716541	0.718124	0.087950	-0.709136	0.725768	-0.063543	-0.683379	0.877918	0.096000	-0.680876	0.876356	-0.061837	-0.647856	1.204829	-0.011562	-0.634673	1.193825	0.092288	-0.603335	1.138302	0.088200	-0.561788	0.733975	-0.210805	-0.553090	0.738708	0.241665	-0.372107	0.598667	-0.049468	-0.368016	0.589457	0.039516	-0.367715	0.582794	0.075056	-0.303090	0.105194	-0.089622	-0.296963	0.086915	0.086778	-0.283504	0.078309	0.136317	0.341980	0.093037	-0.025705
404	3.366667	-0.716425	0.718122	0.087967	-0.708983	0.725789	-0.063475	-0.683023	0.877909	0.096234	-0.680511	0.876503	-0.061613	-0.647800	1.204661	-0.011397	-0.634497	1.193945	0.092405	-0.603145	1.138473	0.088496	-0.561746	0.734123	-0.210722	-0.552909	0.738566	0.241858	-0.372078	0.598731	-0.049501	-0.367967	0.589532	0.039441	-0.367666	0.582878	0.074979	-0.303101	0.105257	-0.089593	-0.296983	0.086951	0.086789	-0.283523	0.078417	0.136349	0.341981	0.093049	-0.025726
405	3.375000	-0.716291	0.718228	0.088074	-0.708879	0.725848	-0.063383	-0.682692	0.877935	0.096463	-0.680416	0.876505	-0.061277	-0.647684	1.204401	-0.011107	-0.634300	1.194106	0.092645	-0.602900	1.138608	0.088837	-0.561738	0.734216	-0.210654	-0.552714	0.738403	0.242061	-0.372056	0.598774	-0.049538	-0.367921	0.589566	0.039348	-0.367623	0.582904	0.074850	-0.303103	0.105252	-0.089601	-0.296985	0.086906	0.086738	-0.283543	0.078541	0.136421	0.341988	0.093031	-0.025727
406	3.383333	-0.716193	0.718356	0.088193	-0.708802	0.725969	-0.063242	-0.682371	0.877951	0.096685	-0.680191	0.876658	-0.061045	-0.647609	1.204294	-0.010926	-0.634076	1.194260	0.092926	-0.602647	1.138710	0.089187	-0.561714	0.734324	-0.210448	-0.552506	0.738245	0.242281	-0.372032	0.598865	-0.049558	-0.367865	0.589623	0.039284	-0.367558	0.582969	0.074837	-0.303187	0.105217	-0.089535	-0.296982	0.086931	0.086721	-0.283552	0.078587	0.136467	0.341983	0.093084	-0.025674
407	3.391667	-0.716115	0.718493	0.088291	-0.708706	0.726078	-0.063139	-0.682093	0.878004	0.096929	-0.679944	0.876927	-0.060754	-0.647504	1.204155	-0.010588	-0.633808	1.194356	0.093287	-0.602335	1.138787	0.089643	-0.561732	0.734442	-0.210252	-0.552278	0.738110	0.242516	-0.372008	0.599038	-0.049549	-0.367811	0.589746	0.039285	-0.367499	0.583039	0.074824	-0.303140	0.105249	-0.089570	-0.296981	0.086982	0.086732	-0.283544	0.078628	0.136502	0.341969	0.093150	-0.025595
408	3.400000	-0.716050	0.718623	0.088366	-0.708619	0.726166	-0.063055	-0.681814	0.878076	0.097166	-0.679835	0.877046	-0.060497	-0.647403	1.203989	-0.010362	-0.633575	1.194383	0.093622	-0.602044	1.138791	0.089935	-0.561783	0.734532	-0.210088	-0.552037	0.737959	0.242748	-0.371980	0.599233	-0.049593	-0.367756	0.589865	0.039282	-0.367445	0.583088	0.074783	-0.303075	0.105285	-0.089624	-0.296946	0.086969	0.086722	-0.283539	0.078666	0.136500	0.342028	0.093163	-0.025592
409	3.408333	-0.715980	0.718699	0.088402	-0.708549	0.726218	-0.063017	-0.681587	0.878074	0.097349	-0.679635	0.877151	-0.060302	-0.647206	1.203711	-0.009988	-0.633295	1.194279	0.093983	-0.601674	1.138736	0.090332	-0.561839	0.734575	-0.209921	-0.551815	0.737774	0.242984	-0.371970	0.599419	-0.049728	-0.367702	0.589951	0.039267	-0.367406	0.583106	0.074756	-0.303087	0.105280	-0.089564	-0.296898	0.086944	0.086740	-0.283543	0.078642	0.136466	0.342029	0.093209	-0.025515
410	3.416667	-0.715952	0.718705	0.088322	-0.708446	0.726205	-0.063027	-0.681279	0.878203	0.097633	-0.679400	0.877212	-0.060190	-0.647029	1.203408	-0.009545	-0.633029	1.194105	0.094354	-0.601271	1.138616	0.090733	-0.561969	0.734578	-0.209849	-0.551602	0.737569	0.243230	-0.371979	0.599738	-0.049957	-0.367660	0.590074	0.039276	-0.367379	0.583146	0.074751	-0.303114	0.105277	-0.089469	-0.296866	0.086983	0.086815	-0.283532	0.078564	0.136418	0.341995	0.093282	-0.025428
411	3.425000	-0.715869	0.718655	0.088342	-0.708368	0.726182	-0.063053	-0.680984	0.878177	0.097850	-0.679140	0.877210	-0.060023	-0.646787	1.203065	-0.009143	-0.632643	1.193788	0.094665	-0.600836	1.138444	0.091198	-0.562147	0.734514	-0.209761	-0.551415	0.737338	0.243495	-0.372054	0.600255	-0.050352	-0.367637	0.590260	0.039397	-0.367378	0.583156	0.074750	-0.303062	0.105305	-0.089458	-0.296859	0.086978	0.086865	-0.283510	0.078482	0.136411	0.342026	0.093153	-0.025596
412	3.433333	-0.715805	0.718542	0.088346	-0.708278	0.726022	-0.063118	-0.680684	0.878099	0.098065	-0.678860	0.877155	-0.059851	-0.646574	1.202670	-0.008750	-0.632278	1.193447	0.095042	-0.600378	1.138240	0.091697	-0.562373	0.734418	-0.209853	-0.551263	0.737074	0.243775	-0.372220	0.601003	-0.051002	-0.367595	0.590433	0.039547	-0.367418	0.583106	0.074657	-0.303008	0.105280	-0.089487	-0.296851	0.086869	0.086859	-0.283497	0.078399	0.136427	0.342064	0.093054	-0.025534
413	3.441667	-0.715779	0.718438	0.088327	-0.708240	0.725942	-0.063123	-0.680381	0.877917	0.098218	-0.678557	0.877081	-0.059598	-0.646229	1.202165	-0.008204	-0.631945	1.193140	0.095519	-0.599911	1.137983	0.092166	-0.562589	0.734254	-0.209756	-0.551178	0.736820	0.244098	-0.372487	0.602088	-0.052053	-0.367604	0.590665	0.039628	-0.367440	0.583158	0.074768	-0.303048	0.105216	-0.089475	-0.296872	0.086788	0.086843	-0.283481	0.078282	0.136440	0.341967	0.093076	-0.025509
414	3.450000	-0.715776	0.718385	0.088334	-0.708170	0.725883	-0.063123	-0.680085	0.877761	0.098338	-0.678257	0.877063	-0.059375	-0.645968	1.201874	-0.007825	-0.631505	1.192782	0.096009	-0.599420	1.137705	0.092610	-0.562840	0.734123	-0.209788	-0.551126	0.736586	0.244446	-0.372865	0.603595	-0.053466	-0.367572	0.590973	0.039736	-0.367473	0.583259	0.074829	-0.303075	0.105162	-0.089482	-0.296703	0.086921	0.087027	-0.283465	0.078209	0.136446	0.342012	0.093021	-0.025542
415	3.458333	-0.715814	0.718400	0.088366	-0.708159	0.725903	-0.063076	-0.679735	0.877932	0.098751	-0.677971	0.877094	-0.059032	-0.645652	1.201532	-0.007295	-0.631124	1.192443	0.096538	-0.598897	1.137439	0.093096	-0.563169	0.734017	-0.209876	-0.551137	0.736354	0.244794	-0.373338	0.605571	-0.055295	-0.367493	0.591372	0.039889	-0.367511	0.583386	0.074956	-0.303104	0.105150	-0.089496	-0.296719	0.086904	0.087004	-0.283463	0.078249	0.136477	0.342001	0.093045	-0.025461
416	3.466667	-0.715878	0.718443	0.088417	-0.708161	0.725944	-0.063012	-0.679449	0.877956	0.099022	-0.677491	0.877276	-0.058762	-0.645245	1.201234	-0.006760	-0.630681	1.192145	0.097066	-0.598345	1.137134	0.093542	-0.563578	0.733954	-0.210130	-0.551186	0.736115	0.245127	-0.373836	0.607817	-0.057343	-0.367338	0.591890	0.040231	-0.367529	0.583578	0.075182	-0.303126	0.105172	-0.089482	-0.296719	0.086893	0.086970	-0.283479	0.078377	0.136532	0.341892	0.093095	-0.025500
417	3.475000	-0.715990	0.718542	0.088362	-0.708169	0.726046	-0.062908	-0.679168	0.878064	0.099327	-0.677229	0.877307	-0.058385	-0.644720	1.200917	-0.006063	-0.630198	1.191792	0.097590	-0.597817	1.136778	0.093900	-0.564082	0.733885	-0.210297	-0.551288	0.735882	0.245461	-0.374368	0.610341	-0.059674	-0.367170	0.592524	0.040667	-0.367509	0.583843	0.075582	-0.303219	0.105179	-0.089328	-0.296704	0.086994	0.086996	-0.283488	0.078547	0.136601	0.341825	0.093180	-0.025379
418	3.483333	-0.716056	0.719087	0.088982	-0.708193	0.726172	-0.062945	-0.678939	0.878089	0.099518	-0.676808	0.877468	-0.058054	-0.644294	1.200847	-0.005658	-0.629729	1.191455	0.098085	-0.597219	1.136467	0.094329	-0.564664	0.733844	-0.210440	-0.551421	0.735655	0.245778	-0.374987	0.613100	-0.062340	-0.367039	0.593245	0.041237	-0.367470	0.584105	0.075944	-0.303202	0.105255	-0.089278	-0.296678	0.087120	0.087034	-0.283489	0.078706	0.136637	0.341982	0.093241	-0.025292
419	3.491667	-0.716223	0.718963	0.088796	-0.708199	0.726198	-0.062873	-0.678610	0.878475	0.100065	-0.676328	0.877573	-0.057686	-0.643694	1.200648	-0.005170	-0.629224	1.191086	0.098562	-0.596682	1.136115	0.094674	-0.565389	0.733779	-0.210877	-0.551582	0.735409	0.246067	-0.375712	0.616100	-0.065171	-0.367126	0.593443	0.041292	-0.367518	0.584220	0.076037	-0.303123	0.105325	-0.089321	-0.296748	0.087091	0.086931	-0.283473	0.078716	0.136576	0.341978	0.093270	-0.025286
420	3.500000	-0.716591	0.718865	0.088622	-0.708150	0.726178	-0.062889	-0.678271	0.878645	0.100458	-0.675762	0.877602	-0.057349	-0.643100	1.200508	-0.004752	-0.628795	1.190687	0.099034	-0.596133	1.135756	0.094983	-0.566163	0.733712	-0.211297	-0.551760	0.735152	0.246343	-0.376463	0.619252	-0.067866	-0.367280	0.593343	0.041214	-0.367581	0.584278	0.076043	-0.303136	0.105338	-0.089249	-0.296623	0.087161	0.086981	-0.283444	0.078621	0.136480	0.341995	0.093279	-0.025308
421	3.508333	-0.716772	0.718773	0.088575	-0.708024	0.726123	-0.062904	-0.677958	0.878664	0.100789	-0.675167	0.877599	-0.056929	-0.642389	1.200331	-0.004343	-0.628232	1.190216	0.099343	-0.595613	1.135361	0.095245	-0.566997	0.733701	-0.211880	-0.551930	0.734898	0.246594	-0.377213	0.622628	-0.070339	-0.367516	0.593007	0.041004	-0.367678	0.584140	0.075968	-0.303087	0.105359	-0.089305	-0.296619	0.087162	0.086956	-0.283432	0.078479	0.136364	0.341937	0.093333	-0.025240
422	3.516667	-0.716911	0.718673	0.088562	-0.707994	0.726094	-0.062859	-0.677386	0.879022	0.101340	-0.674432	0.877699	-0.056505	-0.641573	1.200130	-0.003909	-0.627661	1.189707	0.099688	-0.595031	1.134976	0.095598	-0.567824	0.733715	-0.212395	-0.552067	0.734673	0.246823	-0.377939	0.626079	-0.072717	-0.367742	0.592616	0.040931	-0.367838	0.583866	0.075835	-0.303037	0.105296	-0.089403	-0.296629	0.087112	0.086909	-0.283426	0.078366	0.136274	0.341991	0.093167	-0.025402
423	3.525000	-0.717046	0.718445	0.088521	-0.707888	0.726065	-0.062765	-0.676880	0.879140	0.101833	-0.673898	0.877588	-0.055974	-0.640896	1.200207	-0.003557	-0.627106	1.189307	0.100072	-0.594483	1.134593	0.095831	-0.568629	0.733779	-0.213003	-0.552145	0.734461	0.247045	-0.378556	0.629653	-0.075001	-0.368105	0.592285	0.040616	-0.368098	0.583596	0.075615	-0.303038	0.105235	-0.089456	-0.296737	0.086966	0.086750	-0.283441	0.078333	0.136252	0.341973	0.093074	-0.025433
424	3.533333	-0.717112	0.718363	0.088739	-0.707848	0.726127	-0.062575	-0.676273	0.879244	0.102331	-0.673257	0.877588	-0.055459	-0.639996	1.200112	-0.003045	-0.626517	1.188896	0.100459	-0.593898	1.134207	0.096111	-0.569395	0.734003	-0.213739	-0.552173	0.734280	0.247275	-0.379043	0.633389	-0.077171	-0.368514	0.592168	0.040415	-0.368405	0.583456	0.075402	-0.303056	0.105253	-0.089491	-0.296650	0.087009	0.086794	-0.283458	0.078370	0.136271	0.342045	0.093031	-0.025381
425	3.541667	-0.717163	0.718288	0.088999	-0.707870	0.726316	-0.062264	-0.675675	0.879317	0.102856	-0.672647	0.877710	-0.054770	-0.639074	1.200069	-0.002581	-0.625791	1.188578	0.100949	-0.593273	1.133795	0.096302	-0.570017	0.734297	-0.214287	-0.552129	0.734119	0.247492	-0.379293	0.637277	-0.079208	-0.368989	0.592215	0.040218	-0.368754	0.583472	0.075182	-0.303065	0.105273	-0.089492	-0.296765	0.086973	0.086689	-0.283477	0.078460	0.136312	0.342003	0.093136	-0.025283
426	3.550000	-0.717161	0.718293	0.089357	-0.708040	0.726593	-0.061920	-0.675018	0.879586	0.103580	-0.671975	0.877952	-0.054091	-0.637947	1.199899	-0.001742	-0.625104	1.188219	0.101483	-0.592581	1.133411	0.096594	-0.570491	0.734668	-0.214883	-0.552035	0.733978	0.247704	-0.379301	0.641267	-0.081212	-0.369456	0.592319	0.040027	-0.369104	0.583519	0.074952	-0.303051	0.105261	-0.089503	-0.296650	0.087047	0.086775	-0.283481	0.078550	0.136347	0.341995	0.093078	-0.025365
427	3.558333	-0.717110	0.718328	0.089766	-0.708116	0.726924	-0.061484	-0.674392	0.879609	0.104180	-0.671490	0.878053	-0.053278	-0.637317	1.200202	-0.001567	-0.624276	1.187846	0.102060	-0.591786	1.133020	0.096948	-0.570760	0.735113	-0.215664	-0.551894	0.733834	0.247900	-0.378966	0.645440	-0.083176	-0.369833	0.592463	0.039880	-0.369420	0.583600	0.074712	-0.303110	0.105267	-0.089440	-0.296645	0.087062	0.086797	-0.283467	0.078587	0.136351	0.341883	0.093162	-0.025354
428	3.566667	-0.717031	0.718377	0.090192	-0.708139	0.727252	-0.061039	-0.673587	0.879968	0.105078	-0.670922	0.878236	-0.052481	-0.636358	1.200229	-0.001004	-0.623395	1.187539	0.102657	-0.590925	1.132649	0.097387	-0.570786	0.735809	-0.216469	-0.551701	0.733703	0.248119	-0.378338	0.649774	-0.085118	-0.370175	0.592621	0.039731	-0.369697	0.583719	0.074494	-0.303188	0.105320	-0.089327	-0.296636	0.087126	0.086843	-0.283419	0.078577	0.136317	0.341966	0.093203	-0.025237
429	3.575000	-0.716900	0.718449	0.090687	-0.708151	0.727524	-0.060626	-0.672857	0.880085	0.105890	-0.670330	0.878421	-0.051636	-0.635360	1.200167	-0.000313	-0.622491	1.187179	0.103288	-0.589986	1.132291	0.097909	-0.570501	0.736486	-0.217426	-0.551461	0.733556	0.248356	-0.377331	0.654281	-0.087046	-0.370497	0.592654	0.039365	-0.369902	0.583802	0.074355	-0.303206	0.105387	-0.089263	-0.296841	0.086993	0.086673	-0.283350	0.078551	0.136268	0.341952	0.093233	-0.025199
430	3.583333	-0.716758	0.718679	0.091370	-0.708121	0.727808	-0.060123	-0.672049	0.880333	0.106873	-0.669729	0.878565	-0.050790	-0.634376	1.200016	0.000339	-0.621460	1.186797	0.103978	-0.589010	1.131908	0.098426	-0.569903	0.737175	-0.218585	-0.551199	0.733379	0.248618	-0.375980	0.658848	-0.089076	-0.370689	0.592681	0.039157	-0.370086	0.583795	0.074080	-0.303229	0.105390	-0.089237	-0.296833	0.086924	0.086655	-0.283259	0.078493	0.136220	0.341976	0.093193	-0.025216
431	3.591667	-0.716530	0.718465	0.091617	-0.707820	0.727972	-0.059690	-0.671198	0.880449	0.107807	-0.669032	0.878670	-0.049981	-0.633325	1.199818	0.000994	-0.620385	1.186362	0.104685	-0.587897	1.131546	0.099097	-0.568874	0.737863	-0.219583	-0.550892	0.733176	0.248933	-0.374114	0.663588	-0.090958	-0.370813	0.592695	0.038956	-0.370171	0.583804	0.073981	-0.303257	0.105388	-0.089246	-0.296880	0.086853	0.086607	-0.283103	0.078463	0.136149	0.341829	0.093176	-0.025289
432	3.600000	-0.716306	0.718433	0.092057	-0.707909	0.728205	-0.059225	-0.670334	0.880491	0.108725	-0.668318	0.878782	-0.049101	-0.632258	1.199480	0.001852	-0.619192	1.185827	0.105347	-0.586716	1.131191	0.099829	-0.567511	0.738656	-0.220686	-0.550560	0.732965	0.249313	-0.371842	0.668387	-0.092854	-0.370873	0.592758	0.038822	-0.370233	0.583777	0.073846	-0.303287	0.105397	-0.089271	-0.296961	0.086812	0.086574	-0.282895	0.078408	0.136055	0.341961	0.093088	-0.025335
433	3.608333	-0.716072	0.718278	0.092396	-0.707628	0.728356	-0.058797	-0.669428	0.880373	0.109506	-0.667636	0.878861	-0.048219	-0.631173	1.199090	0.002660	-0.618018	1.185538	0.106260	-0.585419	1.130783	0.100533	-0.565663	0.739453	-0.221795	-0.550171	0.732705	0.249772	-0.369048	0.673260	-0.094734	-0.370851	0.592893	0.038831	-0.370311	0.583693	0.073639	-0.303231	0.105386	-0.089415	-0.297052	0.086737	0.086596	-0.282609	0.078309	0.136004	0.341864	0.093070	-0.025490
434	3.616667	-0.715822	0.718367	0.092965	-0.707532	0.728577	-0.058315	-0.668490	0.880397	0.110394	-0.666916	0.878953	-0.047338	-0.630068	1.198693	0.003641	-0.616647	1.185118	0.107096	-0.584105	1.130561	0.101501	-0.563401	0.740312	-0.222743	-0.549752	0.732401	0.250288	-0.365810	0.678198	-0.096552	-0.370816	0.592842	0.038746	-0.370323	0.583584	0.073570	-0.303294	0.105284	-0.089437	-0.297164	0.086681	0.086689	-0.282291	0.078221	0.136004	0.342033	0.092982	-0.025398
435	3.625000	-0.715570	0.718284	0.093306	-0.707279	0.728805	-0.057854	-0.667595	0.880262	0.111090	-0.666134	0.879161	-0.046561	-0.628726	1.198093	0.004943	-0.615379	1.184897	0.108110	-0.582705	1.130347	0.102466	-0.560665	0.741597	-0.223865	-0.549287	0.732022	0.250870	-0.362027	0.683207	-0.098264	-0.370703	0.592983	0.038987	-0.370314	0.583490	0.073600	-0.303231	0.105270	-0.089642	-0.297342	0.086709	0.086872	-0.281964	0.078195	0.136040	0.341882	0.093098	-0.025460
436	3.633333	-0.715286	0.718470	0.093907	-0.706969	0.729059	-0.057413	-0.666721	0.880159	0.111770	-0.665292	0.879456	-0.045809	-0.627623	1.197757	0.006002	-0.614056	1.184700	0.109151	-0.581295	1.130154	0.103413	-0.557467	0.742855	-0.224853	-0.548773	0.731635	0.251522	-0.357858	0.688321	-0.099904	-0.370658	0.593103	0.039222	-0.370305	0.583408	0.073675	-0.303267	0.105290	-0.089692	-0.297553	0.086771	0.087101	-0.281659	0.078244	0.136118	0.342028	0.093015	-0.025512
437	3.641667	-0.714987	0.718587	0.094369	-0.706665	0.729364	-0.056898	-0.665833	0.880165	0.112447	-0.664524	0.879690	-0.045119	-0.626578	1.197511	0.006979	-0.612662	1.184595	0.110260	-0.579812	1.129998	0.104476	-0.553762	0.744240	-0.225855	-0.548231	0.731181	0.252227	-0.353234	0.693521	-0.101478	-0.370862	0.592950	0.039113	-0.370288	0.583331	0.073821	-0.303249	0.105356	-0.089689	-0.297801	0.086820	0.087389	-0.281360	0.078283	0.136208	0.342073	0.093083	-0.025407
438	3.650000	-0.714726	0.718744	0.094834	-0.706333	0.729682	-0.056418	-0.664953	0.880209	0.113136	-0.663672	0.880000	-0.044414	-0.625305	1.197116	0.008273	-0.611170	1.184534	0.111323	-0.578387	1.129966	0.105598	-0.549634	0.745721	-0.226890	-0.547674	0.730666	0.252947	-0.348251	0.698737	-0.102982	-0.370962	0.592913	0.039249	-0.370249	0.583106	0.073888	-0.303255	0.105417	-0.089645	-0.298067	0.086888	0.087695	-0.281049	0.078318	0.136299	0.342005	0.093214	-0.025274
439	3.658333	-0.714453	0.718924	0.095300	-0.705968	0.730018	-0.055951	-0.664081	0.880335	0.113828	-0.662753	0.880352	-0.043810	-0.624339	1.197051	0.009172	-0.609727	1.184552	0.112483	-0.576920	1.129770	0.106620	-0.544992	0.747284	-0.227967	-0.547088	0.730152	0.253717	-0.342830	0.703946	-0.104432	-0.371032	0.592733	0.039270	-0.370265	0.582926	0.073977	-0.303262	0.105492	-0.089617	-0.298375	0.086966	0.087994	-0.280752	0.078312	0.136337	0.342014	0.093162	-0.025378
440	3.666667	-0.714245	0.719331	0.095953	-0.705592	0.730336	-0.055499	-0.663291	0.880317	0.114393	-0.661798	0.880694	-0.043239	-0.623137	1.196772	0.010406	-0.608271	1.184567	0.113590	-0.575516	1.129783	0.107795	-0.539986	0.748909	-0.229074	-0.546500	0.729620	0.254480	-0.337060	0.709110	-0.105778	-0.371044	0.592506	0.039351	-0.370281	0.582705	0.074041	-0.303270	0.105533	-0.089631	-0.298681	0.086967	0.088269	-0.280461	0.078274	0.136360	0.342004	0.093108	-0.025420
441	3.675000	-0.713838	0.719147	0.096009	-0.705192	0.730635	-0.055054	-0.662375	0.880451	0.115024	-0.660754	0.880990	-0.042748	-0.621937	1.196732	0.011460	-0.606735	1.184606	0.114717	-0.574088	1.129923	0.109089	-0.534539	0.750574	-0.230179	-0.545918	0.729097	0.255272	-0.330808	0.714155	-0.106995	-0.371114	0.592263	0.039407	-0.370313	0.582519	0.074129	-0.303265	0.105525	-0.089692	-0.298953	0.086933	0.088523	-0.280193	0.078216	0.136420	0.342011	0.093105	-0.025420
442	3.683333	-0.713517	0.719381	0.096556	-0.704720	0.730892	-0.054626	-0.661568	0.880376	0.115494	-0.659628	0.881290	-0.042304	-0.620584	1.196396	0.012795	-0.605268	1.184727	0.115898	-0.572672	1.129797	0.110148	-0.528777	0.752316	-0.231256	-0.545347	0.728593	0.256075	-0.324165	0.719220	-0.107970	-0.371192	0.592035	0.039488	-0.370308	0.582348	0.074215	-0.303281	0.105486	-0.089764	-0.299223	0.086918	0.088778	-0.279945	0.078185	0.136509	0.341998	0.093095	-0.025426
443	3.691667	-0.713182	0.719707	0.097107	-0.704383	0.731247	-0.054309	-0.660810	0.880483	0.116010	-0.658438	0.881534	-0.041873	-0.619305	1.196274	0.013831	-0.603745	1.184700	0.116892	-0.571236	1.129749	0.111267	-0.522605	0.754155	-0.232375	-0.544808	0.728115	0.256844	-0.317019	0.724083	-0.108753	-0.371228	0.591849	0.039761	-0.370235	0.582183	0.074407	-0.303309	0.105425	-0.089827	-0.299451	0.086958	0.089049	-0.279735	0.078186	0.136617	0.342008	0.093077	-0.025430
444	3.700000	-0.712838	0.719763	0.097468	-0.703825	0.731506	-0.053870	-0.660170	0.880417	0.116379	-0.657197	0.881753	-0.041503	-0.618059	1.196261	0.014864	-0.602276	1.184796	0.118034	-0.569861	1.129721	0.112440	-0.516093	0.756050	-0.233449	-0.544306	0.727680	0.257624	-0.309459	0.728923	-0.109246	-0.371136	0.591781	0.040040	-0.370208	0.581927	0.074630	-0.303327	0.105359	-0.089886	-0.299679	0.087048	0.089388	-0.279573	0.078197	0.136747	0.342018	0.093055	-0.025441
445	3.708333	-0.712450	0.719623	0.097601	-0.703205	0.731802	-0.053445	-0.658997	0.880338	0.116611	-0.655839	0.881943	-0.041274	-0.616598	1.196131	0.015935	-0.600854	1.184920	0.119074	-0.568571	1.129942	0.113687	-0.509129	0.758011	-0.234262	-0.543855	0.727284	0.258388	-0.301294	0.733605	-0.109409	-0.371264	0.591466	0.040195	-0.370162	0.581761	0.074893	-0.303348	0.105314	-0.089894	-0.299828	0.087071	0.089579	-0.279454	0.078186	0.136878	0.342050	0.093081	-0.025394
446	3.716667	-0.712079	0.719695	0.097945	-0.702512	0.732081	-0.053050	-0.657910	0.880101	0.116636	-0.654421	0.882124	-0.041121	-0.615207	1.196172	0.016896	-0.599434	1.185031	0.120086	-0.567292	1.129931	0.114696	-0.501865	0.760114	-0.235156	-0.543438	0.726921	0.259127	-0.292707	0.738095	-0.109293	-0.371297	0.591145	0.040278	-0.370121	0.581515	0.075202	-0.303362	0.105302	-0.089873	-0.299824	0.087193	0.089970	-0.279393	0.078141	0.136977	0.341875	0.093172	-0.025364
447	3.725000	-0.711616	0.719710	0.098210	-0.701781	0.732418	-0.052652	-0.657139	0.880234	0.116854	-0.652975	0.882268	-0.041066	-0.613727	1.196243	0.017722	-0.598018	1.185120	0.121065	-0.566023	1.129945	0.115751	-0.494163	0.762208	-0.235810	-0.543083	0.726632	0.259817	-0.283655	0.742329	-0.108997	-0.371211	0.590943	0.040750	-0.370065	0.581328	0.075573	-0.303367	0.105305	-0.089860	-0.299943	0.087191	0.090108	-0.279398	0.078095	0.137042	0.342065	0.093126	-0.025312
448	3.733333	-0.711191	0.719610	0.098300	-0.701017	0.732799	-0.052253	-0.656370	0.880398	0.116981	-0.651481	0.882421	-0.041062	-0.612087	1.196273	0.018688	-0.596601	1.185114	0.121921	-0.564712	1.129892	0.116711	-0.486269	0.764775	-0.236752	-0.542746	0.726377	0.260458	-0.274248	0.746395	-0.108460	-0.371174	0.590771	0.041123	-0.370019	0.581162	0.075990	-0.303363	0.105334	-0.089866	-0.300059	0.087174	0.090191	-0.279474	0.078103	0.137107	0.342084	0.093128	-0.025241
449	3.741667	-0.710723	0.719967	0.098833	-0.700218	0.733227	-0.051856	-0.655509	0.880357	0.116802	-0.649869	0.882658	-0.041196	-0.610438	1.196344	0.019504	-0.595186	1.185084	0.122675	-0.563477	1.129844	0.117520	-0.477989	0.767190	-0.237016	-0.542456	0.726202	0.261028	-0.264361	0.750050	-0.107695	-0.371038	0.590675	0.041733	-0.369947	0.581047	0.076590	-0.303355	0.105401	-0.089850	-0.300161	0.087198	0.090223	-0.279611	0.078174	0.137168	0.341907	0.093180	-0.025305
450	3.750000	-0.710215	0.720188	0.099127	-0.699403	0.733697	-0.051461	-0.654555	0.880651	0.116859	-0.648275	0.882849	-0.041330	-0.608734	1.196562	0.020060	-0.593803	1.184978	0.123454	-0.562144	1.129704	0.118276	-0.469535	0.769755	-0.237233	-0.542199	0.726079	0.261553	-0.254100	0.753345	-0.106736	-0.370778	0.590740	0.042579	-0.369943	0.580859	0.077085	-0.303350	0.105461	-0.089834	-0.300408	0.087191	0.090023	-0.279799	0.078263	0.137199	0.341984	0.093239	-0.025135
451	3.758333	-0.709741	0.720267	0.099240	-0.698535	0.734205	-0.051083	-0.653781	0.880723	0.116622	-0.646629	0.883079	-0.041523	-0.606924	1.196668	0.020789	-0.592268	1.184846	0.124105	-0.560746	1.129483	0.118903	-0.460895	0.772497	-0.237271	-0.541986	0.726034	0.262022	-0.243609	0.756236	-0.105617	-0.370725	0.590537	0.043120	-0.369889	0.580792	0.077725	-0.303361	0.105429	-0.089846	-0.300535	0.087189	0.089911	-0.279997	0.078380	0.137149	0.341978	0.093166	-0.025259
452	3.766667	-0.709181	0.720754	0.099721	-0.697600	0.734709	-0.050724	-0.652875	0.880984	0.116412	-0.644939	0.883291	-0.041814	-0.605030	1.196705	0.021473	-0.590696	1.184601	0.124746	-0.559275	1.129184	0.119496	-0.452119	0.775281	-0.237071	-0.541811	0.726051	0.262446	-0.232776	0.758791	-0.104241	-0.370646	0.590314	0.043651	-0.369750	0.580572	0.078413	-0.303379	0.105381	-0.089864	-0.300532	0.087268	0.089972	-0.280201	0.078503	0.137054	0.341916	0.093168	-0.025269
453	3.775000	-0.708646	0.720933	0.099852	-0.696615	0.735213	-0.050375	-0.651981	0.881206	0.116095	-0.643165	0.883489	-0.042161	-0.603084	1.196736	0.022061	-0.589054	1.184291	0.125369	-0.557709	1.128848	0.120003	-0.443225	0.778157	-0.236613	-0.541687	0.726142	0.262812	-0.221706	0.760775	-0.102787	-0.370379	0.590121	0.044319	-0.369690	0.580468	0.078967	-0.303405	0.105358	-0.089884	-0.300726	0.087298	0.089726	-0.280369	0.078604	0.137024	0.341906	0.093255	-0.025111
454	3.783333	-0.708070	0.721301	0.100122	-0.695549	0.735665	-0.050096	-0.651004	0.881557	0.115845	-0.641372	0.883575	-0.042617	-0.601149	1.196809	0.022450	-0.587471	1.183972	0.126075	-0.556069	1.128432	0.120514	-0.434273	0.781009	-0.235909	-0.541612	0.726286	0.263155	-0.210497	0.762288	-0.101094	-0.370140	0.590080	0.044998	-0.369539	0.580398	0.079592	-0.303428	0.105316	-0.089900	-0.300716	0.087384	0.089780	-0.280463	0.078656	0.137123	0.341965	0.093262	-0.025075
455	3.791667	-0.707535	0.721640	0.100354	-0.694439	0.736110	-0.049824	-0.650109	0.881565	0.115170	-0.639465	0.883615	-0.043159	-0.599058	1.196651	0.023076	-0.585674	1.183414	0.126541	-0.554371	1.128002	0.120904	-0.425298	0.783835	-0.234964	-0.541584	0.726493	0.263479	-0.199210	0.763060	-0.099121	-0.369996	0.590047	0.045674	-0.369284	0.580415	0.080342	-0.303398	0.105266	-0.089992	-0.300578	0.087437	0.090024	-0.280483	0.078674	0.137458	0.342001	0.093200	-0.025152
456	3.800000	-0.706899	0.721700	0.100268	-0.693315	0.736488	-0.049608	-0.649122	0.881687	0.114575	-0.637471	0.883646	-0.043809	-0.596953	1.196478	0.023569	-0.583910	1.182788	0.126927	-0.552623	1.127507	0.121262	-0.416319	0.786665	-0.233827	-0.541593	0.726747	0.263778	-0.188047	0.763528	-0.097206	-0.369800	0.590117	0.046260	-0.369156	0.580576	0.080963	-0.303473	0.105213	-0.089965	-0.300171	0.087540	0.090684	-0.280474	0.078697	0.138050	0.341927	0.093146	-0.025312
457	3.808333	-0.706264	0.721705	0.100099	-0.692183	0.736932	-0.049455	-0.648068	0.881896	0.113948	-0.635429	0.883596	-0.044497	-0.594719	1.196221	0.024014	-0.582379	1.182204	0.127311	-0.550828	1.127005	0.121489	-0.407369	0.789459	-0.232460	-0.541651	0.727053	0.264050	-0.177103	0.763379	-0.095058	-0.369348	0.590445	0.047210	-0.368911	0.580757	0.081682	-0.303474	0.105249	-0.090012	-0.299733	0.087507	0.091418	-0.280449	0.078755	0.138980	0.341946	0.093160	-0.025252
458	3.816667	-0.705620	0.721948	0.100132	-0.691050	0.737402	-0.049356	-0.647022	0.882129	0.113319	-0.633410	0.883488	-0.045190	-0.592771	1.196272	0.024047	-0.580645	1.181592	0.127576	-0.549046	1.126515	0.121708	-0.398472	0.792246	-0.230973	-0.541747	0.727382	0.264313	-0.166472	0.762924	-0.092964	-0.369070	0.590583	0.047751	-0.368631	0.581198	0.082487	-0.303376	0.105319	-0.090183	-0.299167	0.087496	0.092406	-0.280421	0.078816	0.140212	0.342034	0.093101	-0.025298
459	3.825000	-0.704928	0.722426	0.100380	-0.689813	0.737884	-0.049178	-0.645999	0.882271	0.112570	-0.631293	0.883463	-0.045923	-0.590454	1.195987	0.024562	-0.578957	1.181059	0.127728	-0.547267	1.126038	0.121748	-0.389685	0.794919	-0.229204	-0.541887	0.727742	0.264580	-0.156306	0.762072	-0.090980	-0.368836	0.590792	0.048332	-0.368658	0.581356	0.082990	-0.303472	0.105271	-0.090150	-0.298469	0.087477	0.093797	-0.280433	0.078812	0.141809	0.342016	0.093092	-0.025366
460	3.833333	-0.704212	0.722806	0.100507	-0.688581	0.738438	-0.048936	-0.644942	0.882566	0.111955	-0.629170	0.883452	-0.046611	-0.588360	1.196052	0.024644	-0.577236	1.180627	0.127846	-0.545500	1.125602	0.121764	-0.381019	0.797721	-0.227422	-0.542069	0.728132	0.264853	-0.146455	0.760993	-0.088985	-0.368554	0.591149	0.049082	-0.368529	0.581396	0.083479	-0.303489	0.105259	-0.090211	-0.297688	0.087520	0.095528	-0.280557	0.080036	0.145200	0.341947	0.093079	-0.025406
461	3.841667	-0.703458	0.723220	0.100651	-0.687239	0.739071	-0.048755	-0.643807	0.882907	0.111264	-0.626997	0.883443	-0.047283	-0.586307	1.196164	0.024586	-0.575419	1.180311	0.127949	-0.543727	1.125340	0.121754	-0.372526	0.800230	-0.225281	-0.542271	0.728544	0.265111	-0.136861	0.759649	-0.086893	-0.368448	0.591149	0.049593	-0.368363	0.581558	0.084152	-0.303511	0.105259	-0.090235	-0.296856	0.087638	0.097676	-0.280572	0.078853	0.146611	0.342005	0.093093	-0.025346
462	3.850000	-0.702666	0.723705	0.100894	-0.685951	0.739674	-0.048422	-0.642725	0.883286	0.110676	-0.624804	0.883377	-0.047985	-0.584150	1.196178	0.024665	-0.573578	1.180060	0.127934	-0.542008	1.124875	0.121507	-0.364214	0.802581	-0.222975	-0.542493	0.728975	0.265362	-0.127417	0.758096	-0.084706	-0.368126	0.591381	0.050425	-0.368107	0.581862	0.085096	-0.303541	0.105230	-0.090242	-0.296033	0.087682	0.100013	-0.280878	0.079132	0.149386	0.342090	0.093118	-0.025279
463	3.858333	-0.701782	0.724232	0.101199	-0.684604	0.740305	-0.048128	-0.641553	0.883606	0.110064	-0.622498	0.883270	-0.048650	-0.582083	1.196266	0.024444	-0.571852	1.179795	0.127745	-0.540256	1.124543	0.121237	-0.356254	0.804672	-0.220452	-0.542715	0.729406	0.265586	-0.118076	0.756258	-0.082353	-0.367743	0.591662	0.051481	-0.368005	0.581828	0.085857	-0.303582	0.105158	-0.090213	-0.294982	0.088031	0.102804	-0.281192	0.079372	0.152379	0.342035	0.093127	-0.025303
464	3.866667	-0.700928	0.724565	0.101286	-0.683202	0.740904	-0.047873	-0.640312	0.883896	0.109409	-0.620131	0.883061	-0.049361	-0.579949	1.196194	0.024209	-0.570059	1.179595	0.127498	-0.538523	1.124267	0.120993	-0.348590	0.806580	-0.217805	-0.542913	0.729842	0.265788	-0.108795	0.754171	-0.079901	-0.367448	0.591672	0.052399	-0.367781	0.581867	0.086834	-0.303618	0.105095	-0.090184	-0.294231	0.088248	0.105257	-0.281623	0.079481	0.155092	0.341908	0.093191	-0.025232
465	3.875000	-0.700075	0.724871	0.101344	-0.681743	0.741475	-0.047669	-0.639024	0.884081	0.108714	-0.617710	0.882764	-0.050051	-0.577848	1.196079	0.023661	-0.568402	1.179305	0.126942	-0.536803	1.124035	0.120552	-0.341214	0.808450	-0.215270	-0.543067	0.730281	0.265970	-0.099636	0.751753	-0.077431	-0.367183	0.591483	0.053235	-0.367639	0.582063	0.087813	-0.303582	0.105076	-0.090246	-0.293547	0.088462	0.107664	-0.282107	0.079547	0.157491	0.342033	0.093189	-0.025176
466	3.883333	-0.699221	0.725232	0.101419	-0.680359	0.742105	-0.047697	-0.637639	0.884401	0.108172	-0.615223	0.882459	-0.050786	-0.575723	1.195869	0.022911	-0.566597	1.179056	0.126318	-0.535027	1.123845	0.120163	-0.334239	0.809950	-0.212506	-0.543181	0.730724	0.266150	-0.090657	0.749107	-0.074999	-0.366932	0.591213	0.053998	-0.367268	0.582185	0.089033	-0.303535	0.105056	-0.090331	-0.292950	0.088717	0.110026	-0.282580	0.079606	0.159826	0.342100	0.093121	-0.025256
467	3.891667	-0.698372	0.725485	0.101340	-0.678780	0.742641	-0.047528	-0.636302	0.884447	0.107359	-0.612696	0.882159	-0.051459	-0.573491	1.195400	0.022243	-0.564851	1.178818	0.125542	-0.533243	1.123623	0.119571	-0.327631	0.811313	-0.209738	-0.543234	0.731181	0.266336	-0.082126	0.746266	-0.072756	-0.366688	0.590940	0.054732	-0.367042	0.581781	0.089657	-0.303549	0.104999	-0.090360	-0.292359	0.088306	0.112203	-0.283041	0.079689	0.162053	0.342032	0.093055	-0.025410
468	3.900000	-0.697450	0.725616	0.101082	-0.677092	0.743212	-0.047450	-0.634903	0.884653	0.106704	-0.610156	0.881892	-0.052104	-0.571285	1.194945	0.021258	-0.563075	1.178528	0.124596	-0.531427	1.123424	0.118903	-0.321302	0.812556	-0.206936	-0.543242	0.731649	0.266545	-0.074064	0.743436	-0.070667	-0.366455	0.590716	0.055490	-0.366903	0.581587	0.090408	-0.303552	0.104960	-0.090380	-0.291957	0.088353	0.114156	-0.283506	0.079837	0.164182	0.341970	0.093035	-0.025480
469	3.908333	-0.696803	0.725701	0.100648	-0.675511	0.743703	-0.047278	-0.633452	0.885007	0.106127	-0.607696	0.881630	-0.052678	-0.569064	1.194431	0.020074	-0.561286	1.178253	0.123547	-0.529505	1.123201	0.118172	-0.315307	0.813699	-0.204061	-0.543209	0.732166	0.266819	-0.066669	0.740719	-0.068935	-0.366216	0.590639	0.056346	-0.366855	0.581718	0.091263	-0.303557	0.104950	-0.090377	-0.291626	0.088372	0.115992	-0.284096	0.080336	0.166290	0.341977	0.093051	-0.025479
470	3.916667	-0.696109	0.726477	0.100920	-0.673887	0.744289	-0.047127	-0.632068	0.885330	0.105551	-0.605261	0.881444	-0.053183	-0.566918	1.193905	0.018713	-0.559430	1.177991	0.122438	-0.527539	1.122973	0.117374	-0.309548	0.814749	-0.201162	-0.543144	0.732705	0.267143	-0.059745	0.738076	-0.067293	-0.365985	0.590714	0.057290	-0.366632	0.581770	0.092262	-0.303676	0.104846	-0.090205	-0.291343	0.088481	0.117746	-0.284657	0.080802	0.168243	0.342013	0.093098	-0.025404
471	3.925000	-0.695204	0.726683	0.100594	-0.672219	0.744944	-0.046954	-0.630699	0.885727	0.105083	-0.602840	0.881332	-0.053598	-0.564446	1.193065	0.017622	-0.557587	1.177794	0.121293	-0.525588	1.122787	0.116642	-0.304125	0.815616	-0.198304	-0.543043	0.733270	0.267541	-0.053298	0.735596	-0.065752	-0.365765	0.590926	0.058319	-0.366516	0.581979	0.093239	-0.303610	0.104864	-0.090219	-0.291092	0.088593	0.119347	-0.285053	0.080985	0.169905	0.342046	0.093112	-0.025351
472	3.933333	-0.694337	0.727275	0.100709	-0.670583	0.745588	-0.046731	-0.629319	0.886173	0.104679	-0.600490	0.881149	-0.054020	-0.562342	1.192411	0.016170	-0.555752	1.177586	0.119993	-0.523576	1.122584	0.115787	-0.298939	0.816297	-0.195498	-0.542919	0.733852	0.267989	-0.047257	0.733172	-0.064167	-0.365546	0.591236	0.059376	-0.366426	0.582276	0.094305	-0.303557	0.104876	-0.090211	-0.290861	0.088690	0.120790	-0.285391	0.081096	0.171403	0.342136	0.093179	-0.025261
473	3.941667	-0.693430	0.727572	0.100610	-0.668934	0.746221	-0.046490	-0.627942	0.886559	0.104268	-0.598153	0.880980	-0.054306	-0.559893	1.191685	0.014530	-0.553870	1.177355	0.118649	-0.521489	1.122492	0.114982	-0.294100	0.816671	-0.192806	-0.542760	0.734444	0.268510	-0.041680	0.730767	-0.062545	-0.365336	0.591581	0.060437	-0.366330	0.582576	0.095253	-0.303553	0.104831	-0.090120	-0.290649	0.088688	0.121969	-0.285635	0.081107	0.172631	0.342093	0.093283	-0.025102
474	3.950000	-0.692468	0.728151	0.100905	-0.667280	0.746791	-0.046301	-0.626539	0.886883	0.103864	-0.595801	0.880773	-0.054597	-0.557525	1.190737	0.013101	-0.552044	1.177163	0.117265	-0.519497	1.122253	0.114031	-0.289557	0.816825	-0.190265	-0.542581	0.735031	0.269075	-0.036462	0.728314	-0.060940	-0.365304	0.591609	0.061134	-0.366286	0.582750	0.096181	-0.303548	0.104787	-0.090037	-0.290427	0.088632	0.122912	-0.285567	0.080450	0.173424	0.342146	0.093217	-0.025168
475	3.958333	-0.691584	0.728484	0.100924	-0.665628	0.747326	-0.046099	-0.625108	0.887115	0.103448	-0.593472	0.880450	-0.054907	-0.555063	1.189685	0.011746	-0.550193	1.176998	0.115717	-0.517464	1.122068	0.112953	-0.285398	0.816742	-0.188008	-0.542379	0.735624	0.269675	-0.031647	0.725801	-0.059402	-0.365143	0.591825	0.062078	-0.366245	0.582908	0.097082	-0.303558	0.104714	-0.089942	-0.290236	0.088466	0.123484	-0.285571	0.080186	0.174011	0.342061	0.093244	-0.025142
476	3.966667	-0.690582	0.728867	0.100979	-0.663973	0.747809	-0.045895	-0.623673	0.887308	0.103037	-0.591190	0.880071	-0.055235	-0.552782	1.188860	0.010060	-0.548353	1.176920	0.114231	-0.515456	1.121791	0.111729	-0.281540	0.816497	-0.186003	-0.542148	0.736211	0.270286	-0.027115	0.723266	-0.057971	-0.364981	0.592048	0.063042	-0.366203	0.583053	0.098018	-0.303582	0.104621	-0.089856	-0.290092	0.088287	0.123754	-0.285475	0.079881	0.174270	0.341967	0.093247	-0.025126
477	3.975000	-0.689625	0.729316	0.101096	-0.662342	0.748263	-0.045738	-0.622253	0.887493	0.102662	-0.588934	0.879717	-0.055448	-0.550518	1.188115	0.008219	-0.546538	1.176884	0.112685	-0.513654	1.121850	0.110987	-0.278054	0.816122	-0.184293	-0.541892	0.736830	0.270947	-0.022972	0.720715	-0.056600	-0.364854	0.592209	0.063962	-0.366118	0.583205	0.098927	-0.303616	0.104538	-0.089775	-0.290001	0.088049	0.123714	-0.285476	0.079893	0.174314	0.342012	0.093177	-0.025230
478	3.983333	-0.688681	0.729740	0.101225	-0.660698	0.748706	-0.045559	-0.620826	0.887672	0.102294	-0.586704	0.879399	-0.055660	-0.548266	1.187278	0.006682	-0.544730	1.176950	0.111190	-0.511892	1.122031	0.110279	-0.274842	0.815641	-0.182796	-0.541599	0.737457	0.271618	-0.019166	0.718232	-0.055282	-0.364732	0.592346	0.064905	-0.365931	0.583524	0.100178	-0.303656	0.104474	-0.089702	-0.289914	0.087896	0.123687	-0.285504	0.079982	0.174373	0.342117	0.093136	-0.025151
479	3.991667	-0.687789	0.730182	0.101376	-0.659153	0.749155	-0.045309	-0.619413	0.887906	0.102014	-0.584573	0.879097	-0.055782	-0.546004	1.186560	0.005078	-0.542990	1.177102	0.109721	-0.510070	1.122272	0.109416	-0.271939	0.815066	-0.181563	-0.541265	0.738084	0.272288	-0.015751	0.715819	-0.054028	-0.364605	0.592600	0.065941	-0.365955	0.583487	0.100767	-0.303722	0.104408	-0.089573	-0.289821	0.087857	0.123844	-0.285436	0.079888	0.174525	0.341945	0.093210	-0.025127
480	4.000000	-0.686974	0.730553	0.101494	-0.657588	0.749624	-0.045008	-0.618061	0.888148	0.101779	-0.582563	0.878819	-0.055835	-0.543796	1.185980	0.003551	-0.541215	1.177361	0.108331	-0.508403	1.122707	0.108911	-0.269273	0.814442	-0.180481	-0.540908	0.738729	0.272966	-0.012663	0.713486	-0.052863	-0.364501	0.592782	0.066857	-0.365918	0.583616	0.101655	-0.303710	0.104354	-0.089531	-0.289737	0.087873	0.124059	-0.285388	0.079835	0.174720	0.342102	0.093167	-0.025106
481	4.008333	-0.686067	0.731067	0.101712	-0.656048	0.750119	-0.044727	-0.616725	0.888457	0.101635	-0.580607	0.878654	-0.055864	-0.541654	1.185318	0.002157	-0.539518	1.177685	0.106985	-0.506705	1.122884	0.108030	-0.266862	0.813794	-0.179566	-0.540507	0.739376	0.273643	-0.009969	0.711297	-0.051770	-0.364335	0.593107	0.067885	-0.365930	0.583989	0.102822	-0.303746	0.104306	-0.089387	-0.289701	0.087922	0.124209	-0.285363	0.079823	0.174848	0.341986	0.093191	-0.025159
482	4.016667	-0.685146	0.731532	0.101967	-0.654513	0.750608	-0.044432	-0.615403	0.888761	0.101484	-0.578766	0.878495	-0.055795	-0.539535	1.184785	0.000741	-0.537888	1.178037	0.105646	-0.505025	1.123124	0.107289	-0.264646	0.813098	-0.178745	-0.540091	0.739991	0.274289	-0.007625	0.709070	-0.050781	-0.364139	0.593525	0.068962	-0.365759	0.584390	0.103899	-0.303793	0.104258	-0.089233	-0.289672	0.087947	0.124301	-0.285344	0.079799	0.174926	0.341995	0.093206	-0.025145
483	4.025000	-0.684289	0.731819	0.102032	-0.652970	0.751076	-0.044214	-0.614135	0.889047	0.101424	-0.577029	0.878305	-0.055728	-0.537456	1.184289	-0.000627	-0.536192	1.178431	0.104385	-0.503400	1.123476	0.106569	-0.262673	0.812388	-0.178086	-0.539629	0.740561	0.274897	-0.005533	0.707202	-0.050005	-0.363967	0.593709	0.069784	-0.365726	0.584653	0.104797	-0.303779	0.104219	-0.089137	-0.289649	0.087911	0.124329	-0.285211	0.079447	0.174846	0.341977	0.093231	-0.025094
484	4.033333	-0.683765	0.732004	0.101676	-0.651506	0.751486	-0.043893	-0.612871	0.889294	0.101400	-0.575370	0.878121	-0.055654	-0.535407	1.183815	-0.001971	-0.534571	1.178807	0.103106	-0.501856	1.123741	0.105829	-0.260862	0.811658	-0.177540	-0.539149	0.741103	0.275485	-0.003630	0.705562	-0.049420	-0.363769	0.593928	0.070644	-0.365533	0.584871	0.105719	-0.303768	0.104163	-0.089051	-0.289620	0.087824	0.124313	-0.285061	0.079038	0.174732	0.342027	0.093169	-0.025180
485	4.041667	-0.683028	0.732359	0.101698	-0.650023	0.751870	-0.043704	-0.611648	0.889486	0.101395	-0.573769	0.877915	-0.055540	-0.533434	1.183361	-0.003269	-0.532963	1.179131	0.101798	-0.500303	1.124035	0.105034	-0.259306	0.810869	-0.177120	-0.538634	0.741591	0.276022	-0.001928	0.704195	-0.049067	-0.363550	0.594081	0.071426	-0.365286	0.585033	0.106672	-0.303773	0.104100	-0.088976	-0.289579	0.087746	0.124278	-0.285013	0.078886	0.174685	0.342044	0.093139	-0.025215
486	4.050000	-0.682488	0.732513	0.101502	-0.648627	0.752194	-0.043516	-0.610424	0.889653	0.101412	-0.572246	0.877706	-0.055411	-0.531411	1.182825	-0.004308	-0.531415	1.179452	0.100558	-0.498859	1.124418	0.104407	-0.257924	0.810053	-0.176853	-0.538099	0.742042	0.276526	-0.000435	0.702974	-0.048834	-0.363340	0.594138	0.072131	-0.365168	0.584815	0.107120	-0.303707	0.104056	-0.088978	-0.289544	0.087652	0.124250	-0.284980	0.078747	0.174647	0.341990	0.093180	-0.025126
487	4.058333	-0.681589	0.732771	0.101570	-0.647268	0.752498	-0.043259	-0.609250	0.889775	0.101441	-0.570830	0.877492	-0.055251	-0.529542	1.182481	-0.005490	-0.529845	1.179776	0.099365	-0.497503	1.124829	0.103788	-0.256770	0.809185	-0.176707	-0.537527	0.742456	0.277002	0.000864	0.701997	-0.048690	-0.363113	0.594153	0.072798	-0.365002	0.584824	0.107776	-0.303774	0.103989	-0.088843	-0.289515	0.087605	0.124250	-0.285073	0.078957	0.174755	0.342027	0.093083	-0.025237
488	4.066667	-0.680635	0.733049	0.101690	-0.645940	0.752783	-0.043084	-0.608122	0.889888	0.101525	-0.569475	0.877323	-0.055083	-0.527723	1.182187	-0.006588	-0.528350	1.180143	0.098285	-0.496183	1.125259	0.103249	-0.255799	0.808307	-0.176690	-0.536930	0.742847	0.277459	0.001985	0.701121	-0.048631	-0.362874	0.594155	0.073414	-0.364824	0.584895	0.108438	-0.303826	0.103941	-0.088699	-0.289493	0.087615	0.124299	-0.285168	0.079213	0.174886	0.342049	0.093095	-0.025227
489	4.075000	-0.679707	0.733300	0.101752	-0.644629	0.753074	-0.042936	-0.607019	0.889986	0.101567	-0.568222	0.877157	-0.054906	-0.525985	1.181970	-0.007618	-0.526914	1.180561	0.097227	-0.494868	1.125598	0.102579	-0.254975	0.807422	-0.176806	-0.536304	0.743214	0.277893	0.002941	0.700435	-0.048663	-0.362620	0.594181	0.073997	-0.364686	0.584812	0.108899	-0.303836	0.103926	-0.088581	-0.289478	0.087677	0.124370	-0.285169	0.079245	0.174945	0.342086	0.093140	-0.025143
490	4.083333	-0.679226	0.733692	0.101584	-0.643366	0.753309	-0.042785	-0.605961	0.890067	0.101621	-0.567015	0.877051	-0.054725	-0.524419	1.181943	-0.008817	-0.525509	1.180980	0.096273	-0.493605	1.125908	0.101904	-0.254301	0.806567	-0.177019	-0.535658	0.743561	0.278299	0.003753	0.699806	-0.048812	-0.362347	0.594217	0.074519	-0.364526	0.584744	0.109329	-0.303841	0.103918	-0.088470	-0.289466	0.087753	0.124454	-0.285163	0.079280	0.175008	0.341958	0.093219	-0.025064
491	4.091667	-0.678018	0.733817	0.101687	-0.642158	0.753556	-0.042691	-0.604964	0.890189	0.101690	-0.565907	0.876962	-0.054555	-0.522832	1.181847	-0.009685	-0.524167	1.181413	0.095404	-0.492472	1.126374	0.101461	-0.253780	0.805709	-0.177350	-0.534974	0.743874	0.278675	0.004412	0.699257	-0.049069	-0.362033	0.594288	0.075006	-0.364290	0.584797	0.109762	-0.303849	0.103879	-0.088386	-0.289443	0.087787	0.124505	-0.285147	0.079275	0.175046	0.341953	0.093214	-0.025062
492	4.100000	-0.677221	0.734074	0.101624	-0.640906	0.753812	-0.042726	-0.604271	0.890374	0.101738	-0.564863	0.876875	-0.054406	-0.521308	1.181832	-0.010501	-0.522884	1.181883	0.094586	-0.491295	1.126706	0.100900	-0.253330	0.804900	-0.177767	-0.534282	0.744154	0.279035	0.004935	0.698722	-0.049410	-0.361720	0.594349	0.075446	-0.364041	0.584878	0.110152	-0.303854	0.103834	-0.088323	-0.289425	0.087759	0.124517	-0.285126	0.079220	0.175045	0.342025	0.093145	-0.025192
493	4.108333	-0.676750	0.734393	0.101438	-0.639831	0.753957	-0.042663	-0.603363	0.890452	0.101765	-0.563892	0.876789	-0.054284	-0.519870	1.181754	-0.011252	-0.521641	1.182284	0.093820	-0.490248	1.127102	0.100545	-0.253000	0.804131	-0.178255	-0.533576	0.744400	0.279363	0.005306	0.698219	-0.049848	-0.361388	0.594412	0.075842	-0.363739	0.584975	0.110669	-0.303861	0.103802	-0.088264	-0.289400	0.087669	0.124489	-0.284873	0.078565	0.174827	0.341987	0.093178	-0.025142
494	4.116667	-0.675812	0.734543	0.101363	-0.638742	0.754133	-0.042661	-0.602501	0.890518	0.101790	-0.563003	0.876671	-0.054180	-0.518387	1.181637	-0.011700	-0.520442	1.182701	0.093168	-0.489168	1.127377	0.100052	-0.252742	0.803430	-0.178808	-0.532877	0.744613	0.279667	0.005533	0.697753	-0.050300	-0.361056	0.594414	0.076188	-0.363527	0.584916	0.110887	-0.303882	0.103762	-0.088206	-0.289377	0.087554	0.124457	-0.284834	0.078427	0.174781	0.341967	0.093157	-0.025140
495	4.125000	-0.675275	0.734813	0.101180	-0.637676	0.754288	-0.042781	-0.601680	0.890559	0.101805	-0.562161	0.876599	-0.054106	-0.517087	1.181666	-0.012273	-0.519292	1.183046	0.092615	-0.488150	1.127669	0.099703	-0.252560	0.802801	-0.179388	-0.532189	0.744800	0.279944	0.005598	0.697337	-0.050756	-0.360714	0.594472	0.076574	-0.363215	0.584965	0.111253	-0.303870	0.103709	-0.088156	-0.289347	0.087457	0.124441	-0.284808	0.078298	0.174753	0.342008	0.093092	-0.025208
496	4.133333	-0.674505	0.734844	0.101087	-0.636704	0.754420	-0.042819	-0.600878	0.890578	0.101797	-0.561382	0.876531	-0.054058	-0.515931	1.181797	-0.012951	-0.518144	1.183374	0.092130	-0.487137	1.127883	0.099431	-0.252427	0.802237	-0.179994	-0.531517	0.744969	0.280203	0.005568	0.696961	-0.051205	-0.360381	0.594507	0.076942	-0.363040	0.585180	0.111575	-0.303912	0.103659	-0.088037	-0.289335	0.087401	0.124450	-0.284791	0.078229	0.174775	0.342045	0.093059	-0.025258
497	4.141667	-0.673950	0.735061	0.100907	-0.635790	0.754526	-0.042886	-0.600146	0.890585	0.101765	-0.560691	0.876461	-0.054034	-0.514694	1.181736	-0.013072	-0.517076	1.183623	0.091771	-0.486193	1.128117	0.099206	-0.252334	0.801784	-0.180638	-0.530879	0.745130	0.280424	0.005403	0.696662	-0.051647	-0.360091	0.594409	0.077159	-0.362734	0.585163	0.111951	-0.303919	0.103643	-0.087932	-0.289326	0.087421	0.124509	-0.285014	0.078781	0.175021	0.342079	0.093137	-0.025095
498	4.150000	-0.673635	0.735429	0.100701	-0.634928	0.754600	-0.042989	-0.599131	0.890470	0.101674	-0.560071	0.876386	-0.054074	-0.513631	1.181857	-0.013377	-0.516029	1.183848	0.091478	-0.485279	1.128279	0.098992	-0.252253	0.801412	-0.181315	-0.530262	0.745286	0.280625	0.005238	0.696392	-0.051878	-0.359812	0.594292	0.077357	-0.362683	0.584797	0.111822	-0.303848	0.103615	-0.087898	-0.289316	0.087492	0.124588	-0.285022	0.078822	0.175090	0.342024	0.093099	-0.025153
499	4.158333	-0.672918	0.735474	0.100533	-0.634130	0.754664	-0.043127	-0.598582	0.890477	0.101596	-0.559483	0.876366	-0.054062	-0.512628	1.181967	-0.013509	-0.515026	1.184044	0.091369	-0.484441	1.128427	0.098902	-0.252175	0.801126	-0.182036	-0.529688	0.745436	0.280786	0.004940	0.696238	-0.052055	-0.359533	0.594204	0.077559	-0.362479	0.584712	0.111985	-0.303866	0.103615	-0.087770	-0.289306	0.087586	0.124672	-0.285025	0.078878	0.175158	0.342050	0.093152	-0.025112
500	4.166667	-0.672493	0.735679	0.100247	-0.633397	0.754690	-0.043365	-0.598108	0.890485	0.101462	-0.558937	0.876299	-0.054135	-0.511690	1.182064	-0.013551	-0.514071	1.184124	0.091217	-0.483521	1.128505	0.098771	-0.252102	0.800884	-0.182779	-0.529147	0.745572	0.280916	0.004532	0.696084	-0.052172	-0.359305	0.594076	0.077687	-0.362274	0.584647	0.112144	-0.303883	0.103639	-0.087661	-0.289302	0.087652	0.124734	-0.285014	0.078906	0.175205	0.342048	0.093166	-0.025076
501	4.175000	-0.671937	0.735757	0.099954	-0.632708	0.754674	-0.043556	-0.597129	0.890255	0.101233	-0.558450	0.876194	-0.054310	-0.510872	1.182238	-0.013603	-0.513152	1.184227	0.091236	-0.482714	1.128507	0.098626	-0.252039	0.800667	-0.183569	-0.528650	0.745679	0.281016	0.003971	0.695943	-0.052208	-0.359090	0.593965	0.077773	-0.362098	0.584604	0.112304	-0.303886	0.103628	-0.087600	-0.289297	0.087651	0.124751	-0.284898	0.078632	0.175127	0.342031	0.093186	-0.025033
502	4.183333	-0.671478	0.735853	0.099619	-0.632083	0.754630	-0.043848	-0.596568	0.890197	0.101035	-0.557988	0.876116	-0.054490	-0.510073	1.182389	-0.013582	-0.512273	1.184215	0.091228	-0.481956	1.128502	0.098591	-0.251978	0.800501	-0.184412	-0.528189	0.745761	0.281078	0.003220	0.695931	-0.052239	-0.358910	0.593851	0.077801	-0.361954	0.584571	0.112438	-0.303897	0.103600	-0.087556	-0.289290	0.087562	0.124721	-0.284772	0.078285	0.174997	0.342031	0.093125	-0.025059
503	4.191667	-0.670930	0.735854	0.099305	-0.631519	0.754590	-0.044215	-0.596071	0.890157	0.100798	-0.557558	0.876087	-0.054740	-0.509364	1.182589	-0.013445	-0.511440	1.184232	0.091413	-0.481266	1.128504	0.098799	-0.251979	0.800319	-0.185217	-0.527794	0.745798	0.281099	0.002343	0.696216	-0.052194	-0.358765	0.593746	0.077760	-0.361870	0.584470	0.112427	-0.303939	0.103549	-0.087507	-0.289286	0.087451	0.124661	-0.284755	0.078171	0.174931	0.342035	0.093080	-0.025096
504	4.200000	-0.670635	0.736022	0.098871	-0.631056	0.754481	-0.044531	-0.595997	0.890249	0.100584	-0.557177	0.876052	-0.055028	-0.508736	1.182810	-0.013278	-0.510638	1.184176	0.091582	-0.480467	1.128310	0.098598	-0.251990	0.800164	-0.186051	-0.527426	0.745804	0.281083	0.001425	0.696628	-0.052004	-0.358733	0.593769	0.077606	-0.361807	0.584372	0.112367	-0.303988	0.103498	-0.087464	-0.289282	0.087340	0.124604	-0.284734	0.078068	0.174873	0.342030	0.093034	-0.025127
505	4.208333	-0.670291	0.736134	0.098479	-0.630622	0.754380	-0.044915	-0.595221	0.890138	0.100281	-0.556859	0.876023	-0.055365	-0.508182	1.183096	-0.013035	-0.509875	1.184113	0.091868	-0.479779	1.128177	0.098698	-0.252017	0.800047	-0.186852	-0.527126	0.745753	0.281003	0.000499	0.697208	-0.051787	-0.358634	0.593733	0.077511	-0.361733	0.584324	0.112291	-0.304025	0.103471	-0.087411	-0.289282	0.087300	0.124575	-0.284848	0.078317	0.174950	0.341981	0.093060	-0.025061
506	4.216667	-0.669982	0.736261	0.098074	-0.630217	0.754345	-0.045346	-0.595195	0.890173	0.099930	-0.556588	0.876012	-0.055713	-0.507749	1.183502	-0.012925	-0.509138	1.184062	0.092267	-0.479104	1.128042	0.098824	-0.252070	0.799962	-0.187663	-0.526877	0.745677	0.280872	-0.000568	0.697724	-0.051559	-0.358554	0.593740	0.077386	-0.361670	0.584282	0.112166	-0.304043	0.103462	-0.087361	-0.289287	0.087321	0.124572	-0.284965	0.078609	0.175049	0.342002	0.092998	-0.025146
507	4.225000	-0.669716	0.736374	0.097676	-0.629954	0.754209	-0.045707	-0.594897	0.890085	0.099548	-0.556365	0.876034	-0.056092	-0.507265	1.183722	-0.012330	-0.508440	1.183972	0.092694	-0.478489	1.127838	0.098937	-0.252187	0.799866	-0.188390	-0.526683	0.745587	0.280699	-0.001597	0.698490	-0.051257	-0.358316	0.594213	0.077830	-0.361584	0.584262	0.112015	-0.304051	0.103494	-0.087301	-0.289286	0.087397	0.124596	-0.284972	0.078671	0.175072	0.342018	0.093035	-0.025144
508	4.233333	-0.669493	0.736489	0.097249	-0.629748	0.754065	-0.046162	-0.594597	0.889976	0.099116	-0.556186	0.876046	-0.056481	-0.506830	1.183949	-0.011701	-0.507767	1.183860	0.093188	-0.477886	1.127595	0.099050	-0.252276	0.799804	-0.189111	-0.526531	0.745473	0.280467	-0.002713	0.699152	-0.050878	-0.358199	0.594423	0.077775	-0.361536	0.584196	0.111713	-0.304038	0.103540	-0.087244	-0.289289	0.087483	0.124619	-0.284986	0.078759	0.175101	0.342033	0.093074	-0.025142
509	4.241667	-0.669261	0.736552	0.096834	-0.629613	0.753901	-0.046555	-0.593978	0.889721	0.098658	-0.556063	0.876015	-0.056890	-0.506534	1.184350	-0.011346	-0.507148	1.183705	0.093691	-0.477323	1.127360	0.099228	-0.252378	0.799742	-0.189831	-0.526431	0.745331	0.280164	-0.003970	0.699762	-0.050545	-0.358165	0.594296	0.077373	-0.361495	0.584111	0.111377	-0.303989	0.103577	-0.087228	-0.289287	0.087576	0.124645	-0.284987	0.078818	0.175113	0.341976	0.093195	-0.025004
510	4.250000	-0.669077	0.736578	0.096399	-0.629529	0.753709	-0.046992	-0.593734	0.889538	0.098152	-0.555996	0.875935	-0.057381	-0.506233	1.184689	-0.010904	-0.506569	1.183516	0.094242	-0.476861	1.127169	0.099551	-0.252481	0.799666	-0.190545	-0.526377	0.745186	0.279815	-0.005208	0.700322	-0.050048	-0.358275	0.593967	0.076616	-0.361422	0.584075	0.111094	-0.303951	0.103588	-0.087222	-0.289296	0.087584	0.124642	-0.284985	0.078835	0.175103	0.341987	0.093159	-0.025053
511	4.258333	-0.668930	0.736565	0.095925	-0.629492	0.753490	-0.047552	-0.593558	0.889370	0.097684	-0.555949	0.875877	-0.057871	-0.506016	1.184950	-0.010376	-0.506012	1.183271	0.094756	-0.476340	1.126870	0.099671	-0.252595	0.799539	-0.191235	-0.526368	0.745010	0.279401	-0.006499	0.700938	-0.049656	-0.358226	0.593951	0.076371	-0.361360	0.584019	0.110736	-0.303994	0.103583	-0.087174	-0.289293	0.087523	0.124603	-0.284763	0.078274	0.174892	0.342026	0.093119	-0.025129
512	4.266667	-0.669002	0.736664	0.095411	-0.629560	0.753219	-0.048024	-0.593389	0.889200	0.097150	-0.555961	0.875787	-0.058432	-0.505708	1.185019	-0.009589	-0.505488	1.182977	0.095264	-0.475897	1.126615	0.099927	-0.252727	0.799411	-0.191929	-0.526398	0.744835	0.278940	-0.007827	0.701468	-0.049282	-0.358220	0.593872	0.076059	-0.361398	0.583829	0.110169	-0.303997	0.103544	-0.087203	-0.289302	0.087415	0.124530	-0.284753	0.078188	0.174806	0.342004	0.093080	-0.025160
513	4.275000	-0.668834	0.736571	0.094937	-0.629661	0.752961	-0.048547	-0.593315	0.889102	0.096683	-0.556038	0.875744	-0.058966	-0.505528	1.185259	-0.009066	-0.504988	1.182688	0.095825	-0.475401	1.126223	0.099978	-0.252884	0.799311	-0.192595	-0.526471	0.744622	0.278393	-0.009300	0.701746	-0.048898	-0.358304	0.593618	0.075351	-0.361429	0.583648	0.109525	-0.304083	0.103528	-0.087162	-0.289308	0.087319	0.124453	-0.284745	0.078120	0.174728	0.342026	0.092991	-0.025267
514	4.283333	-0.668878	0.736618	0.094430	-0.629809	0.752728	-0.049081	-0.593266	0.889014	0.096163	-0.556152	0.875723	-0.059550	-0.505470	1.185618	-0.008683	-0.504518	1.182379	0.096379	-0.474993	1.125866	0.100156	-0.253055	0.799226	-0.193198	-0.526566	0.744394	0.277792	-0.010727	0.702120	-0.048573	-0.358371	0.593453	0.074646	-0.361408	0.583539	0.108957	-0.304115	0.103516	-0.087152	-0.289317	0.087250	0.124392	-0.284741	0.078086	0.174678	0.342040	0.092916	-0.025350
515	4.291667	-0.668796	0.736570	0.093983	-0.629997	0.752523	-0.049597	-0.593294	0.888979	0.095714	-0.556329	0.875748	-0.060067	-0.505369	1.185874	-0.008112	-0.504106	1.182115	0.096953	-0.474597	1.125544	0.100339	-0.253253	0.799178	-0.193737	-0.526700	0.744174	0.277137	-0.012248	0.702505	-0.048276	-0.358321	0.593430	0.074123	-0.361290	0.583564	0.108550	-0.304127	0.103527	-0.087144	-0.289321	0.087241	0.124358	-0.284972	0.078656	0.174850	0.342046	0.092964	-0.025324
516	4.300000	-0.668920	0.736667	0.093512	-0.630227	0.752321	-0.050118	-0.593296	0.888960	0.095229	-0.556544	0.875789	-0.060589	-0.505231	1.186013	-0.007299	-0.503689	1.181858	0.097569	-0.474227	1.125163	0.100476	-0.253503	0.799132	-0.194222	-0.526868	0.743948	0.276438	-0.013813	0.702816	-0.048018	-0.358307	0.593381	0.073503	-0.361307	0.583430	0.107850	-0.304125	0.103556	-0.087141	-0.289324	0.087277	0.124360	-0.284980	0.078704	0.174851	0.342011	0.092964	-0.025312
517	4.308333	-0.668971	0.736686	0.093084	-0.630474	0.752119	-0.050577	-0.593389	0.888863	0.094733	-0.556827	0.875774	-0.061120	-0.505214	1.186357	-0.006806	-0.503343	1.181590	0.098156	-0.473889	1.124768	0.100616	-0.253770	0.799079	-0.194698	-0.527055	0.743710	0.275711	-0.015467	0.703131	-0.047754	-0.358192	0.593445	0.073043	-0.361310	0.583294	0.107119	-0.304119	0.103597	-0.087143	-0.289322	0.087364	0.124380	-0.284982	0.078776	0.174874	0.342026	0.092962	-0.025341
518	4.316667	-0.669009	0.736676	0.092642	-0.630665	0.751942	-0.051098	-0.593435	0.888921	0.094337	-0.557078	0.875802	-0.061653	-0.505414	1.186886	-0.006662	-0.503033	1.181293	0.098668	-0.473598	1.124381	0.100695	-0.254067	0.798993	-0.195171	-0.527260	0.743466	0.274948	-0.017136	0.703336	-0.047622	-0.358070	0.593503	0.072557	-0.361258	0.583264	0.106555	-0.304108	0.103638	-0.087157	-0.289322	0.087428	0.124411	-0.284987	0.078837	0.174912	0.342125	0.092974	-0.025263
519	4.325000	-0.669041	0.736631	0.092161	-0.630912	0.751668	-0.051647	-0.593581	0.888625	0.093647	-0.557359	0.875744	-0.062236	-0.505214	1.186893	-0.005787	-0.502742	1.181010	0.099140	-0.473356	1.123985	0.100747	-0.254441	0.798814	-0.195702	-0.527508	0.743244	0.274178	-0.018758	0.703532	-0.047609	-0.358124	0.593281	0.071751	-0.361180	0.583248	0.106014	-0.304106	0.103636	-0.087176	-0.289326	0.087421	0.124419	-0.284982	0.078847	0.174919	0.341990	0.093083	-0.025266
520	4.333333	-0.669064	0.736545	0.091650	-0.631160	0.751351	-0.052177	-0.593689	0.888463	0.093050	-0.557647	0.875645	-0.062850	-0.505290	1.187235	-0.005482	-0.502522	1.180706	0.099493	-0.473171	1.123693	0.100818	-0.254736	0.798668	-0.196386	-0.527772	0.743030	0.273390	-0.020171	0.703876	-0.047722	-0.358040	0.593201	0.071195	-0.361226	0.583077	0.105286	-0.304111	0.103631	-0.087220	-0.289322	0.087374	0.124393	-0.284758	0.078296	0.174734	0.341969	0.093094	-0.025249
521	4.341667	-0.669110	0.736462	0.091114	-0.631352	0.751073	-0.052850	-0.593847	0.888265	0.092444	-0.557930	0.875558	-0.063447	-0.505221	1.187417	-0.005065	-0.502345	1.180393	0.099824	-0.473075	1.123429	0.100835	-0.255322	0.798280	-0.196994	-0.528064	0.742848	0.272595	-0.021560	0.704070	-0.047965	-0.358025	0.593018	0.070524	-0.361209	0.582947	0.104631	-0.304087	0.103609	-0.087283	-0.289321	0.087307	0.124353	-0.284742	0.078237	0.174674	0.341991	0.093034	-0.025338
522	4.350000	-0.669114	0.736368	0.090532	-0.631588	0.750719	-0.053398	-0.593994	0.888112	0.091777	-0.558215	0.875478	-0.064077	-0.505143	1.187599	-0.004686	-0.502218	1.180090	0.100022	-0.473039	1.123072	0.100652	-0.255960	0.797867	-0.197694	-0.528372	0.742672	0.271766	-0.022801	0.704295	-0.048478	-0.358161	0.592660	0.069572	-0.361190	0.582818	0.103960	-0.304136	0.103609	-0.087277	-0.289315	0.087229	0.124287	-0.284734	0.078188	0.174609	0.342063	0.092939	-0.025526
523	4.358333	-0.669117	0.736270	0.089952	-0.631783	0.750445	-0.054017	-0.594212	0.888024	0.091166	-0.558535	0.875406	-0.064747	-0.505120	1.187882	-0.004462	-0.502137	1.179863	0.100181	-0.473022	1.122830	0.100491	-0.256668	0.797403	-0.198480	-0.528702	0.742553	0.270944	-0.023901	0.704550	-0.048914	-0.358125	0.592577	0.068898	-0.361090	0.582814	0.103512	-0.304134	0.103609	-0.087290	-0.289323	0.087194	0.124236	-0.284723	0.078159	0.174546	0.342191	0.092908	-0.025477
524	4.366667	-0.669169	0.736248	0.089411	-0.632025	0.750182	-0.054594	-0.594425	0.887955	0.090508	-0.558896	0.875362	-0.065420	-0.505117	1.188192	-0.004271	-0.502103	1.179671	0.100306	-0.473059	1.122642	0.100344	-0.257434	0.796948	-0.199309	-0.529046	0.742438	0.270121	-0.024885	0.704919	-0.049584	-0.358083	0.592543	0.068288	-0.361100	0.582661	0.102849	-0.304129	0.103627	-0.087309	-0.289325	0.087192	0.124203	-0.284938	0.078722	0.174711	0.342177	0.092919	-0.025549
525	4.375000	-0.669265	0.736275	0.088866	-0.632210	0.750007	-0.055240	-0.594697	0.887968	0.089909	-0.559263	0.875422	-0.066008	-0.505162	1.188583	-0.004278	-0.502111	1.179497	0.100348	-0.473146	1.122411	0.100116	-0.258259	0.796483	-0.200182	-0.529398	0.742375	0.269306	-0.025722	0.705279	-0.050294	-0.358032	0.592600	0.067989	-0.361033	0.582610	0.102369	-0.304111	0.103674	-0.087313	-0.289314	0.087237	0.124200	-0.284934	0.078762	0.174713	0.342165	0.092998	-0.025512
526	4.383333	-0.669355	0.736318	0.088359	-0.632516	0.749762	-0.055700	-0.594983	0.887958	0.089271	-0.559654	0.875478	-0.066642	-0.505156	1.188824	-0.004069	-0.502179	1.179359	0.100352	-0.473244	1.122223	0.099845	-0.259136	0.796031	-0.201065	-0.529762	0.742327	0.268522	-0.026447	0.705666	-0.051109	-0.357870	0.592582	0.067538	-0.360954	0.582559	0.101918	-0.304100	0.103720	-0.087307	-0.289313	0.087278	0.124220	-0.284927	0.078806	0.174735	0.342191	0.092994	-0.025511
527	4.391667	-0.669478	0.736378	0.087907	-0.632739	0.749578	-0.056276	-0.595289	0.888005	0.088675	-0.560056	0.875561	-0.067237	-0.505181	1.189129	-0.004026	-0.502283	1.179248	0.100306	-0.473417	1.122072	0.099519	-0.260023	0.795567	-0.201943	-0.530197	0.742380	0.267867	-0.027049	0.706090	-0.052083	-0.357785	0.592586	0.067138	-0.360894	0.582503	0.101496	-0.304098	0.103724	-0.087295	-0.289311	0.087304	0.124249	-0.284931	0.078825	0.174764	0.342179	0.092997	-0.025521
528	4.400000	-0.669620	0.736441	0.087416	-0.632906	0.749444	-0.056889	-0.595575	0.888044	0.088036	-0.560440	0.875635	-0.067843	-0.505323	1.189565	-0.004351	-0.502435	1.179168	0.100172	-0.473604	1.121983	0.099214	-0.260910	0.795120	-0.202824	-0.530492	0.742357	0.267017	-0.027583	0.706477	-0.053114	-0.357807	0.592465	0.066579	-0.360722	0.582641	0.101359	-0.304112	0.103719	-0.087281	-0.289308	0.087293	0.124265	-0.284928	0.078821	0.174781	0.342157	0.092966	-0.025609
529	4.408333	-0.669745	0.736447	0.086914	-0.633156	0.749180	-0.057434	-0.595881	0.888064	0.087394	-0.560818	0.875643	-0.068502	-0.505334	1.189863	-0.004499	-0.502639	1.179059	0.099954	-0.473863	1.121789	0.098717	-0.261808	0.794670	-0.203672	-0.530848	0.742439	0.266294	-0.028057	0.706818	-0.054243	-0.357760	0.592523	0.066380	-0.360706	0.582661	0.100984	-0.304132	0.103699	-0.087268	-0.289288	0.087261	0.124248	-0.284697	0.078235	0.174588	0.342169	0.092952	-0.025658
530	4.416667	-0.669869	0.736434	0.086400	-0.633373	0.748933	-0.057930	-0.596182	0.888075	0.086723	-0.561172	0.875657	-0.069134	-0.505351	1.190092	-0.004702	-0.502884	1.178959	0.099648	-0.474139	1.121672	0.098253	-0.262673	0.794221	-0.204490	-0.531199	0.742543	0.265575	-0.028513	0.707120	-0.055431	-0.357732	0.592558	0.066176	-0.360707	0.582651	0.100582	-0.304149	0.103665	-0.087262	-0.289273	0.087199	0.124213	-0.284675	0.078149	0.174531	0.342185	0.092942	-0.025679
531	4.425000	-0.669993	0.736396	0.085873	-0.633568	0.748677	-0.058505	-0.596481	0.888060	0.086024	-0.561525	0.875575	-0.069806	-0.505488	1.190411	-0.005209	-0.503173	1.178817	0.099160	-0.474466	1.121588	0.097684	-0.263505	0.793797	-0.205307	-0.531619	0.742756	0.265005	-0.028959	0.707353	-0.056648	-0.357706	0.592457	0.065782	-0.360722	0.582577	0.100172	-0.304167	0.103652	-0.087274	-0.289254	0.087139	0.124169	-0.284651	0.078079	0.174477	0.342166	0.092888	-0.025772
532	4.433333	-0.670110	0.736356	0.085337	-0.633769	0.748457	-0.059035	-0.596799	0.888038	0.085328	-0.561853	0.875506	-0.070493	-0.505541	1.190628	-0.005555	-0.503501	1.178678	0.098659	-0.474844	1.121588	0.097169	-0.264305	0.793408	-0.206076	-0.531875	0.742897	0.264215	-0.029433	0.707488	-0.057788	-0.357692	0.592370	0.065416	-0.360730	0.582558	0.099826	-0.304100	0.103671	-0.087350	-0.289227	0.087102	0.124132	-0.284618	0.078040	0.174438	0.342163	0.092888	-0.025844
533	4.441667	-0.670235	0.736320	0.084866	-0.633910	0.748251	-0.059671	-0.597143	0.887988	0.084622	-0.562188	0.875448	-0.071159	-0.505679	1.190929	-0.006137	-0.503866	1.178604	0.098137	-0.475235	1.121498	0.096519	-0.265045	0.793080	-0.206844	-0.532203	0.743113	0.263564	-0.029935	0.707592	-0.058907	-0.357674	0.592348	0.065125	-0.360738	0.582593	0.099551	-0.304147	0.103722	-0.087271	-0.289204	0.087093	0.124127	-0.284703	0.078305	0.174535	0.342161	0.092902	-0.025873
534	4.450000	-0.670369	0.736301	0.084420	-0.634170	0.748004	-0.060039	-0.597477	0.887988	0.083936	-0.562567	0.875331	-0.071821	-0.505762	1.191079	-0.006561	-0.504254	1.178525	0.097547	-0.475652	1.121432	0.095890	-0.265740	0.792796	-0.207583	-0.532519	0.743355	0.262953	-0.030465	0.707637	-0.060000	-0.357663	0.592342	0.064894	-0.360742	0.582640	0.099323	-0.304121	0.103772	-0.087254	-0.289170	0.087125	0.124163	-0.284783	0.078580	0.174651	0.342204	0.092960	-0.025833
535	4.458333	-0.670511	0.736311	0.084014	-0.634376	0.747795	-0.060533	-0.597830	0.888002	0.083253	-0.562933	0.875272	-0.072490	-0.505977	1.191364	-0.007227	-0.504668	1.178479	0.096978	-0.476084	1.121364	0.095207	-0.266360	0.792579	-0.208311	-0.532849	0.743590	0.262377	-0.031000	0.707620	-0.061111	-0.357650	0.592374	0.064741	-0.360743	0.582699	0.099169	-0.304101	0.103806	-0.087236	-0.289138	0.087150	0.124228	-0.284738	0.078600	0.174716	0.342097	0.093016	-0.025866
536	4.466667	-0.670668	0.736326	0.083620	-0.634594	0.747605	-0.060991	-0.598216	0.888045	0.082614	-0.563306	0.875211	-0.073081	-0.506132	1.191483	-0.007711	-0.505146	1.178433	0.096335	-0.476540	1.121279	0.094504	-0.266948	0.792365	-0.209031	-0.533328	0.743911	0.262041	-0.031545	0.707614	-0.062122	-0.357647	0.592418	0.064624	-0.360754	0.582748	0.099050	-0.304096	0.103813	-0.087214	-0.289109	0.087176	0.124312	-0.284709	0.078602	0.174786	0.342195	0.092965	-0.025849
537	4.475000	-0.670833	0.736330	0.083247	-0.634852	0.747363	-0.061476	-0.598609	0.888047	0.081942	-0.563692	0.875124	-0.073732	-0.506366	1.191718	-0.008468	-0.505615	1.178405	0.095677	-0.477022	1.121209	0.093756	-0.267494	0.792157	-0.209763	-0.533515	0.744076	0.261329	-0.032142	0.707599	-0.063170	-0.357650	0.592474	0.064564	-0.360723	0.582826	0.099065	-0.304103	0.103790	-0.087197	-0.289084	0.087172	0.124365	-0.284675	0.078560	0.174836	0.342209	0.092943	-0.025915
538	4.483333	-0.671041	0.736350	0.082871	-0.635095	0.747137	-0.061938	-0.599018	0.888099	0.081324	-0.564051	0.875044	-0.074394	-0.506661	1.191931	-0.009333	-0.506120	1.178403	0.095008	-0.477493	1.121195	0.093089	-0.268017	0.791934	-0.210508	-0.533870	0.744335	0.260851	-0.032810	0.707601	-0.064165	-0.357671	0.592529	0.064523	-0.360700	0.582889	0.099092	-0.304124	0.103755	-0.087201	-0.289058	0.087130	0.124381	-0.284646	0.078497	0.174842	0.342199	0.092880	-0.025937
539	4.491667	-0.671220	0.736315	0.082470	-0.635315	0.746885	-0.062450	-0.599400	0.888096	0.080623	-0.564424	0.874887	-0.075075	-0.506897	1.191963	-0.009983	-0.506648	1.178341	0.094197	-0.478014	1.121132	0.092285	-0.268526	0.791712	-0.211253	-0.534359	0.744671	0.260608	-0.033545	0.707589	-0.065147	-0.357429	0.592760	0.064857	-0.360735	0.582899	0.099036	-0.304148	0.103738	-0.087207	-0.289039	0.087070	0.124355	-0.284381	0.077874	0.174630	0.342054	0.092875	-0.026122
540	4.500000	-0.671393	0.736259	0.082058	-0.635576	0.746603	-0.062933	-0.599757	0.888111	0.079939	-0.564787	0.874708	-0.075784	-0.507236	1.192113	-0.010905	-0.507186	1.178298	0.093413	-0.478555	1.121111	0.091486	-0.269021	0.791468	-0.211989	-0.534710	0.744917	0.260148	-0.034271	0.707553	-0.066169	-0.357207	0.592942	0.065165	-0.360852	0.582806	0.098835	-0.304161	0.103730	-0.087205	-0.289027	0.087017	0.124308	-0.284335	0.077786	0.174575	0.342171	0.092791	-0.026106
541	4.508333	-0.671579	0.736205	0.081630	-0.635802	0.746340	-0.063407	-0.600174	0.888038	0.079249	-0.565114	0.874580	-0.076445	-0.507504	1.192164	-0.011727	-0.507739	1.178250	0.092529	-0.479062	1.121102	0.090680	-0.269530	0.791230	-0.212710	-0.534906	0.745097	0.259500	-0.034976	0.707501	-0.067388	-0.357395	0.592844	0.064945	-0.360811	0.582947	0.099019	-0.304161	0.103744	-0.087195	-0.289026	0.086992	0.124276	-0.284280	0.077732	0.174527	0.342166	0.092766	-0.026204
542	4.516667	-0.671761	0.736139	0.081216	-0.635971	0.746142	-0.063956	-0.600561	0.887969	0.078561	-0.565504	0.874364	-0.077125	-0.507872	1.192230	-0.012635	-0.508312	1.178206	0.091657	-0.479597	1.121098	0.089803	-0.270041	0.790992	-0.213395	-0.535236	0.745338	0.259074	-0.035594	0.707422	-0.068620	-0.357578	0.592769	0.064763	-0.360843	0.583004	0.099066	-0.304157	0.103781	-0.087173	-0.289041	0.086985	0.124258	-0.284442	0.078271	0.174696	0.342146	0.092761	-0.026279
543	4.525000	-0.671945	0.736083	0.080815	-0.636234	0.745864	-0.064293	-0.600987	0.887995	0.077933	-0.565847	0.874238	-0.077742	-0.508108	1.192115	-0.013326	-0.508866	1.178136	0.090723	-0.480123	1.121107	0.088976	-0.270594	0.790732	-0.214042	-0.535707	0.745704	0.258888	-0.036175	0.707275	-0.069942	-0.357734	0.592733	0.064600	-0.360903	0.583028	0.099081	-0.304144	0.103824	-0.087128	-0.289070	0.087003	0.124272	-0.284345	0.078283	0.174708	0.342064	0.092872	-0.026228
544	4.533333	-0.672131	0.736038	0.080434	-0.636440	0.745660	-0.064718	-0.601367	0.887986	0.077285	-0.566219	0.874101	-0.078362	-0.508410	1.192093	-0.014115	-0.509440	1.178117	0.089856	-0.480640	1.121101	0.088109	-0.271181	0.790471	-0.214689	-0.536021	0.745975	0.258506	-0.036712	0.707095	-0.071323	-0.357644	0.592912	0.064902	-0.360962	0.583050	0.099120	-0.304139	0.103863	-0.087082	-0.289127	0.087042	0.124340	-0.284227	0.078298	0.174741	0.342109	0.092761	-0.026417
545	4.541667	-0.672335	0.736033	0.080077	-0.636658	0.745454	-0.065107	-0.601775	0.888023	0.076713	-0.566575	0.874042	-0.078926	-0.508862	1.192220	-0.015199	-0.510006	1.178107	0.088954	-0.481155	1.121092	0.087239	-0.271785	0.790197	-0.215337	-0.536270	0.746166	0.257989	-0.037243	0.706944	-0.072690	-0.357660	0.593011	0.065021	-0.360981	0.583086	0.099228	-0.304143	0.103867	-0.087064	-0.289212	0.087092	0.124436	-0.284104	0.078306	0.174800	0.342103	0.092788	-0.026466
546	4.550000	-0.672522	0.736031	0.079732	-0.636861	0.745267	-0.065483	-0.602169	0.888062	0.076111	-0.566975	0.873931	-0.079494	-0.509258	1.192242	-0.016144	-0.510607	1.178127	0.088046	-0.481672	1.121117	0.086400	-0.272459	0.789897	-0.216031	-0.536513	0.746364	0.257477	-0.037841	0.706832	-0.074106	-0.357475	0.593348	0.065445	-0.361002	0.583100	0.099336	-0.304159	0.103857	-0.087051	-0.289314	0.087121	0.124523	-0.283949	0.078275	0.174849	0.342066	0.092780	-0.026548
547	4.558333	-0.672698	0.736025	0.079379	-0.637058	0.745107	-0.065925	-0.602594	0.888097	0.075581	-0.567373	0.873874	-0.080026	-0.509625	1.192237	-0.017078	-0.511156	1.178159	0.087120	-0.482196	1.121135	0.085507	-0.273182	0.789530	-0.216739	-0.536872	0.746691	0.257212	-0.038389	0.706732	-0.075498	-0.357537	0.593409	0.065496	-0.361002	0.583089	0.099457	-0.304134	0.103854	-0.087097	-0.289460	0.087088	0.124581	-0.283781	0.078225	0.174879	0.341984	0.092671	-0.026890
548	4.566667	-0.672864	0.736023	0.079033	-0.637263	0.744909	-0.066302	-0.602982	0.888139	0.075014	-0.567770	0.873790	-0.080571	-0.510084	1.192351	-0.018199	-0.511735	1.178196	0.086181	-0.482695	1.121177	0.084648	-0.273984	0.789116	-0.217522	-0.537215	0.747023	0.256919	-0.039005	0.706678	-0.076952	-0.357601	0.593437	0.065502	-0.361017	0.583030	0.099468	-0.304173	0.103820	-0.087085	-0.289619	0.087059	0.124609	-0.283368	0.077626	0.174693	0.342033	0.092528	-0.027196
549	4.575000	-0.672994	0.736019	0.078689	-0.637449	0.744729	-0.066684	-0.603341	0.888178	0.074458	-0.568199	0.873649	-0.081141	-0.510605	1.192441	-0.019403	-0.512302	1.178254	0.085216	-0.483231	1.121267	0.083793	-0.274869	0.788600	-0.218326	-0.537451	0.747286	0.256492	-0.039677	0.706699	-0.078445	-0.357620	0.593454	0.065493	-0.360997	0.582976	0.099492	-0.304173	0.103809	-0.087104	-0.289797	0.087024	0.124618	-0.283147	0.077514	0.174642	0.342067	0.092459	-0.027377
550	4.583333	-0.673118	0.736010	0.078348	-0.637574	0.744589	-0.067188	-0.603693	0.888196	0.073886	-0.568590	0.873524	-0.081706	-0.511059	1.192123	-0.019915	-0.512872	1.178328	0.084270	-0.483747	1.121349	0.082909	-0.275803	0.788058	-0.219183	-0.537519	0.747450	0.255830	-0.040452	0.706775	-0.079938	-0.357581	0.593514	0.065515	-0.360959	0.582940	0.099510	-0.304158	0.103817	-0.087105	-0.289971	0.086989	0.124665	-0.282919	0.077431	0.174639	0.342071	0.092390	-0.027638
551	4.591667	-0.673226	0.735983	0.078002	-0.637810	0.744350	-0.067477	-0.604027	0.888185	0.073358	-0.568953	0.873442	-0.082248	-0.511403	1.192245	-0.021086	-0.513427	1.178366	0.083298	-0.484254	1.121477	0.082106	-0.276823	0.787447	-0.220030	-0.537769	0.747758	0.255517	-0.041275	0.706947	-0.081510	-0.357542	0.593504	0.065493	-0.360911	0.582927	0.099519	-0.304142	0.103864	-0.087081	-0.290091	0.086987	0.124796	-0.282749	0.077382	0.174728	0.342081	0.092379	-0.027827
552	4.600000	-0.673323	0.735955	0.077666	-0.637977	0.744173	-0.067894	-0.604362	0.888164	0.072847	-0.569347	0.873310	-0.082774	-0.511852	1.192122	-0.021897	-0.513981	1.178449	0.082356	-0.484774	1.121606	0.081226	-0.277899	0.786801	-0.220874	-0.537992	0.748047	0.255210	-0.042115	0.707236	-0.083207	-0.357482	0.593518	0.065467	-0.360842	0.582935	0.099516	-0.304132	0.103907	-0.087035	-0.290138	0.087002	0.125039	-0.282842	0.077914	0.175115	0.342053	0.092401	-0.027964
553	4.608333	-0.673410	0.735928	0.077336	-0.638187	0.743937	-0.068282	-0.604633	0.888140	0.072310	-0.569757	0.873168	-0.083301	-0.512227	1.191965	-0.022604	-0.514537	1.178549	0.081401	-0.485269	1.121733	0.080378	-0.279082	0.786082	-0.221725	-0.537992	0.748174	0.254564	-0.042944	0.707701	-0.085047	-0.357408	0.593567	0.065428	-0.360764	0.582996	0.099492	-0.304137	0.103930	-0.086980	-0.290196	0.087044	0.125133	-0.282736	0.077932	0.175175	0.342103	0.092418	-0.028090
554	4.616667	-0.673477	0.735904	0.077004	-0.638375	0.743721	-0.068663	-0.604914	0.888089	0.071810	-0.570145	0.873061	-0.083850	-0.512809	1.192262	-0.023928	-0.515093	1.178695	0.080464	-0.485803	1.121912	0.079561	-0.280356	0.785308	-0.222605	-0.538262	0.748479	0.254382	-0.043771	0.708314	-0.087020	-0.357339	0.593661	0.065366	-0.360691	0.583111	0.099459	-0.304144	0.103946	-0.086929	-0.290312	0.087043	0.125074	-0.282587	0.077982	0.175079	0.342160	0.092420	-0.028234
555	4.625000	-0.673538	0.735905	0.076653	-0.638535	0.743491	-0.069089	-0.605180	0.888066	0.071312	-0.570582	0.872959	-0.084316	-0.513293	1.192216	-0.024847	-0.515635	1.178834	0.079529	-0.486357	1.122106	0.078793	-0.281746	0.784435	-0.223504	-0.538377	0.748767	0.254059	-0.044629	0.709056	-0.089215	-0.357327	0.593757	0.065169	-0.360621	0.583240	0.099419	-0.304167	0.103919	-0.086905	-0.290438	0.087046	0.125005	-0.282432	0.077987	0.174953	0.342153	0.092419	-0.028466
556	4.633333	-0.673602	0.735908	0.076293	-0.638686	0.743267	-0.069541	-0.605445	0.888066	0.070819	-0.570981	0.872926	-0.084793	-0.513783	1.192111	-0.025743	-0.516203	1.179017	0.078573	-0.486914	1.122310	0.078035	-0.283258	0.783486	-0.224456	-0.538505	0.749004	0.253718	-0.045510	0.709933	-0.091472	-0.357234	0.593996	0.065204	-0.360549	0.583355	0.099428	-0.304186	0.103888	-0.086905	-0.290492	0.087062	0.125140	-0.282303	0.077957	0.175051	0.342134	0.092403	-0.028740
557	4.641667	-0.673663	0.735945	0.075939	-0.638812	0.743062	-0.070019	-0.605720	0.888078	0.070396	-0.571442	0.872868	-0.085276	-0.514260	1.192111	-0.026760	-0.516756	1.179168	0.077562	-0.487372	1.122409	0.076977	-0.285014	0.782314	-0.225304	-0.538634	0.749236	0.253393	-0.046448	0.710935	-0.093977	-0.357060	0.594381	0.065471	-0.360439	0.583463	0.099589	-0.304203	0.103864	-0.086941	-0.290561	0.087053	0.125214	-0.282078	0.077651	0.175002	0.342006	0.092450	-0.029073
558	4.650000	-0.673701	0.735992	0.075576	-0.638947	0.742826	-0.070444	-0.605980	0.888092	0.069935	-0.571873	0.872863	-0.085744	-0.514737	1.192090	-0.027780	-0.517321	1.179364	0.076576	-0.487850	1.122590	0.076106	-0.286799	0.781234	-0.226354	-0.538625	0.749369	0.252850	-0.047444	0.712046	-0.096600	-0.356845	0.594836	0.065870	-0.360354	0.583514	0.099686	-0.304207	0.103855	-0.086973	-0.290675	0.087012	0.125149	-0.281852	0.077330	0.174817	0.341907	0.092439	-0.029508
559	4.658333	-0.673751	0.736064	0.075221	-0.639012	0.742643	-0.070887	-0.606241	0.888149	0.069515	-0.572330	0.872830	-0.086216	-0.515210	1.192069	-0.028860	-0.517874	1.179517	0.075547	-0.488391	1.122808	0.075298	-0.288706	0.780111	-0.227468	-0.538849	0.749690	0.252702	-0.048490	0.713314	-0.099365	-0.356673	0.595251	0.066222	-0.360070	0.583732	0.100118	-0.304163	0.103888	-0.087024	-0.290787	0.086984	0.125133	-0.281716	0.077280	0.174747	0.341827	0.092437	-0.029897
560	4.666667	-0.673779	0.736124	0.074874	-0.638997	0.742379	-0.071114	-0.606488	0.888194	0.069112	-0.572777	0.872798	-0.086663	-0.515709	1.192049	-0.029883	-0.518430	1.179678	0.074566	-0.488855	1.122949	0.074308	-0.290762	0.778908	-0.228597	-0.539073	0.750021	0.252591	-0.049589	0.714632	-0.102285	-0.356367	0.595813	0.066875	-0.359957	0.583865	0.100647	-0.304179	0.103905	-0.086967	-0.290901	0.086966	0.125165	-0.281603	0.077256	0.174749	0.341693	0.092472	-0.030282
561	4.675000	-0.673793	0.736170	0.074544	-0.639060	0.742243	-0.071524	-0.606699	0.888216	0.068713	-0.573222	0.872765	-0.087117	-0.516153	1.192018	-0.030859	-0.518973	1.179844	0.073535	-0.489336	1.123127	0.073439	-0.292941	0.777616	-0.229735	-0.539225	0.750329	0.252422	-0.050734	0.716083	-0.105150	-0.356069	0.596365	0.067443	-0.359899	0.583873	0.101004	-0.304159	0.103952	-0.086930	-0.291022	0.086977	0.125236	-0.281630	0.077546	0.174880	0.341571	0.092562	-0.030617
562	4.683333	-0.673773	0.736211	0.074192	-0.639156	0.742054	-0.071920	-0.606906	0.888232	0.068322	-0.573644	0.872766	-0.087536	-0.516620	1.192000	-0.031901	-0.519503	1.180040	0.072538	-0.489829	1.123323	0.072557	-0.295237	0.776254	-0.230899	-0.539376	0.750594	0.252250	-0.051920	0.717589	-0.108046	-0.355554	0.597050	0.068422	-0.359742	0.583948	0.101484	-0.304147	0.103993	-0.086888	-0.291133	0.086995	0.125319	-0.281681	0.077842	0.175011	0.341318	0.092690	-0.031056
563	4.691667	-0.673745	0.736266	0.073841	-0.639211	0.741902	-0.072322	-0.607077	0.888211	0.067881	-0.574106	0.872708	-0.088025	-0.517100	1.191980	-0.032934	-0.520042	1.180195	0.071520	-0.490342	1.123538	0.071670	-0.297677	0.774697	-0.231982	-0.539531	0.750884	0.252108	-0.053206	0.719179	-0.111088	-0.355399	0.597541	0.069026	-0.359486	0.584135	0.102176	-0.304149	0.104000	-0.086837	-0.291230	0.087021	0.125376	-0.281654	0.077868	0.175034	0.341096	0.092784	-0.031531
564	4.700000	-0.673710	0.736326	0.073469	-0.639244	0.741753	-0.072795	-0.607230	0.888171	0.067432	-0.574518	0.872727	-0.088459	-0.517554	1.191988	-0.034009	-0.520584	1.180365	0.070505	-0.490833	1.123779	0.070856	-0.300260	0.773078	-0.233088	-0.539676	0.751202	0.252005	-0.054555	0.720830	-0.114226	-0.355071	0.598272	0.069870	-0.359248	0.584301	0.102760	-0.304150	0.104001	-0.086816	-0.291299	0.087048	0.125407	-0.281652	0.077903	0.175047	0.340856	0.092895	-0.032082
565	4.708333	-0.673649	0.736380	0.073081	-0.639353	0.741533	-0.073238	-0.607361	0.888136	0.066996	-0.574961	0.872708	-0.088966	-0.517914	1.191747	-0.034765	-0.521116	1.180564	0.069496	-0.491334	1.123992	0.069952	-0.302988	0.771481	-0.234282	-0.539836	0.751553	0.251940	-0.056016	0.722566	-0.117480	-0.354692	0.599144	0.070678	-0.358969	0.584537	0.103334	-0.304163	0.103986	-0.086823	-0.291329	0.087062	0.125398	-0.281674	0.077924	0.175034	0.340621	0.092969	-0.032688
566	4.716667	-0.673563	0.736454	0.072665	-0.639468	0.741306	-0.073718	-0.607492	0.888073	0.066513	-0.575389	0.872735	-0.089436	-0.518353	1.191688	-0.035825	-0.521650	1.180749	0.068468	-0.491811	1.124180	0.069041	-0.305834	0.769861	-0.235483	-0.540004	0.751914	0.251908	-0.057574	0.724366	-0.120818	-0.354228	0.600221	0.071710	-0.358692	0.584845	0.103925	-0.304173	0.103965	-0.086836	-0.291349	0.087036	0.125311	-0.281700	0.077924	0.174955	0.340401	0.093087	-0.033302
567	4.725000	-0.673480	0.736553	0.072237	-0.639554	0.741104	-0.074232	-0.607595	0.888095	0.066091	-0.575883	0.872735	-0.089925	-0.518878	1.191727	-0.036965	-0.522142	1.180893	0.067458	-0.492280	1.124405	0.068211	-0.308791	0.768269	-0.236732	-0.540192	0.752264	0.251897	-0.059268	0.726204	-0.124203	-0.353835	0.601398	0.072711	-0.358374	0.585283	0.104670	-0.304179	0.103945	-0.086854	-0.291353	0.086995	0.125190	-0.281495	0.077362	0.174664	0.339993	0.093235	-0.034123
568	4.733333	-0.673385	0.736654	0.071806	-0.639643	0.740932	-0.074879	-0.607717	0.888122	0.065693	-0.576349	0.872811	-0.090426	-0.519408	1.191772	-0.038116	-0.522645	1.181071	0.066490	-0.492725	1.124598	0.067363	-0.311857	0.766681	-0.237949	-0.540378	0.752688	0.251962	-0.061061	0.728075	-0.127623	-0.353360	0.602747	0.073950	-0.358091	0.585792	0.105393	-0.304180	0.103941	-0.086850	-0.291362	0.086953	0.125106	-0.281505	0.077331	0.174586	0.339519	0.093429	-0.034990
569	4.741667	-0.673275	0.736777	0.071347	-0.639730	0.740759	-0.075368	-0.607803	0.888179	0.065290	-0.576856	0.872906	-0.090892	-0.519848	1.191706	-0.039051	-0.523155	1.181230	0.065541	-0.493166	1.124784	0.066573	-0.315030	0.765125	-0.239175	-0.540572	0.753046	0.252006	-0.062967	0.729955	-0.131086	-0.352858	0.604181	0.075292	-0.357757	0.586415	0.106304	-0.304182	0.103960	-0.086824	-0.291364	0.086930	0.125082	-0.281512	0.077324	0.174582	0.339071	0.093706	-0.035806
570	4.750000	-0.673177	0.736901	0.070890	-0.639841	0.740558	-0.075802	-0.607899	0.888261	0.064928	-0.577409	0.872986	-0.091375	-0.520331	1.191718	-0.040023	-0.523627	1.181399	0.064617	-0.493591	1.124943	0.065773	-0.318265	0.763594	-0.240374	-0.540778	0.753429	0.252078	-0.064933	0.731805	-0.134582	-0.352330	0.605611	0.076690	-0.357363	0.587018	0.107322	-0.304113	0.104002	-0.086851	-0.291367	0.086916	0.125105	-0.281748	0.077884	0.174805	0.338696	0.094007	-0.036576
571	4.758333	-0.673071	0.737009	0.070416	-0.639916	0.740378	-0.076333	-0.607983	0.888338	0.064595	-0.577955	0.873111	-0.091809	-0.520802	1.191608	-0.040905	-0.524091	1.181524	0.063758	-0.493993	1.125100	0.065030	-0.321577	0.762087	-0.241564	-0.540997	0.753820	0.252137	-0.066940	0.733613	-0.138102	-0.351748	0.607024	0.078104	-0.356790	0.587752	0.108360	-0.304170	0.104017	-0.086739	-0.291377	0.086934	0.125160	-0.281761	0.077896	0.174854	0.338008	0.094354	-0.037522
572	4.766667	-0.673092	0.737216	0.069996	-0.640025	0.740160	-0.076885	-0.608037	0.888386	0.064208	-0.578503	0.873242	-0.092260	-0.521271	1.191552	-0.041773	-0.524541	1.181668	0.062927	-0.494405	1.125237	0.064253	-0.324949	0.760593	-0.242722	-0.541238	0.754266	0.252208	-0.068967	0.735382	-0.141764	-0.351007	0.608499	0.079539	-0.356060	0.588449	0.109333	-0.304151	0.104052	-0.086711	-0.291387	0.086962	0.125217	-0.281774	0.077932	0.174903	0.337280	0.094764	-0.038561
573	4.775000	-0.672947	0.737300	0.069491	-0.640158	0.739910	-0.077469	-0.608101	0.888396	0.063854	-0.579058	0.873352	-0.092728	-0.521770	1.191484	-0.042606	-0.524960	1.181775	0.062119	-0.494766	1.125374	0.063521	-0.328386	0.759133	-0.243893	-0.541503	0.754656	0.252221	-0.070958	0.736960	-0.145370	-0.350136	0.610153	0.081030	-0.355113	0.589324	0.110434	-0.304143	0.104060	-0.086703	-0.291405	0.086976	0.125240	-0.281796	0.077967	0.174922	0.336342	0.095203	-0.039654
574	4.783333	-0.672801	0.737368	0.068970	-0.640282	0.739695	-0.078095	-0.608143	0.888382	0.063465	-0.579624	0.873441	-0.093264	-0.522238	1.191306	-0.043376	-0.525384	1.181827	0.061291	-0.495134	1.125492	0.062757	-0.331849	0.757671	-0.244901	-0.541676	0.754852	0.251943	-0.073013	0.738486	-0.149040	-0.349171	0.611922	0.082461	-0.353920	0.590464	0.111677	-0.304139	0.104063	-0.086719	-0.291434	0.086988	0.125224	-0.281820	0.077985	0.174899	0.335347	0.095691	-0.040934
575	4.791667	-0.672639	0.737424	0.068412	-0.640413	0.739435	-0.078746	-0.608175	0.888329	0.063041	-0.580186	0.873562	-0.093742	-0.522730	1.191211	-0.044141	-0.525766	1.181894	0.060543	-0.495473	1.125618	0.062114	-0.335343	0.756300	-0.245902	-0.542041	0.755295	0.252061	-0.075174	0.739859	-0.152566	-0.348009	0.613816	0.083793	-0.352603	0.591802	0.112767	-0.304130	0.104056	-0.086744	-0.291461	0.086981	0.125182	-0.281847	0.077999	0.174861	0.334444	0.096120	-0.042172
576	4.800000	-0.672492	0.737488	0.067868	-0.640591	0.739151	-0.079408	-0.608204	0.888264	0.062610	-0.580782	0.873650	-0.094267	-0.523239	1.191127	-0.044873	-0.526172	1.181955	0.059865	-0.495797	1.125732	0.061497	-0.338857	0.754992	-0.246885	-0.542404	0.755700	0.252175	-0.077421	0.741126	-0.156042	-0.346748	0.615900	0.085080	-0.351285	0.593251	0.113589	-0.304125	0.104045	-0.086764	-0.291487	0.086959	0.125139	-0.281656	0.077430	0.174624	0.333493	0.096603	-0.043412
577	4.808333	-0.672349	0.737565	0.067309	-0.640776	0.738881	-0.080068	-0.608250	0.888211	0.062204	-0.581405	0.873768	-0.094793	-0.523748	1.191075	-0.045568	-0.526512	1.181969	0.059153	-0.496122	1.125814	0.060863	-0.342381	0.753783	-0.247884	-0.542700	0.755986	0.252153	-0.079812	0.742308	-0.159451	-0.345366	0.618298	0.086323	-0.349787	0.595254	0.114585	-0.304093	0.104048	-0.086815	-0.291520	0.086927	0.125110	-0.281680	0.077413	0.174593	0.332244	0.097246	-0.044956
578	4.816667	-0.672196	0.737661	0.066744	-0.640981	0.738636	-0.080719	-0.608282	0.888159	0.061742	-0.582068	0.873901	-0.095334	-0.524300	1.190998	-0.046164	-0.526838	1.182041	0.058570	-0.496437	1.125888	0.060250	-0.345861	0.752675	-0.248749	-0.542955	0.756243	0.252137	-0.082380	0.743460	-0.162874	-0.343882	0.621028	0.087599	-0.348112	0.597655	0.115731	-0.304130	0.104047	-0.086774	-0.291548	0.086915	0.125109	-0.281705	0.077408	0.174597	0.330923	0.097958	-0.046508
579	4.825000	-0.672027	0.737775	0.066153	-0.641190	0.738406	-0.081426	-0.608382	0.888168	0.061434	-0.582740	0.874111	-0.095821	-0.524833	1.190985	-0.046676	-0.527193	1.182118	0.058047	-0.496731	1.125971	0.059743	-0.349323	0.751666	-0.249707	-0.543141	0.756523	0.252130	-0.084979	0.744582	-0.166100	-0.342309	0.623984	0.088854	-0.346447	0.600218	0.116647	-0.304117	0.104073	-0.086743	-0.291575	0.086910	0.125144	-0.281840	0.077702	0.174741	0.329574	0.098739	-0.048131
580	4.833333	-0.671870	0.737909	0.065574	-0.641433	0.738170	-0.082143	-0.608467	0.888191	0.061080	-0.583437	0.874345	-0.096308	-0.525351	1.191015	-0.047163	-0.527504	1.182204	0.057575	-0.497024	1.126039	0.059258	-0.352761	0.750743	-0.250656	-0.543276	0.756755	0.252081	-0.087655	0.745592	-0.169149	-0.340614	0.627147	0.090130	-0.344718	0.602965	0.117511	-0.304112	0.104095	-0.086715	-0.291602	0.086922	0.125200	-0.281982	0.077991	0.174879	0.328194	0.099569	-0.049700
581	4.841667	-0.671622	0.738014	0.064991	-0.641674	0.737932	-0.082799	-0.608562	0.888217	0.060730	-0.584183	0.874553	-0.096804	-0.525905	1.191075	-0.047607	-0.527779	1.182308	0.057165	-0.497323	1.126122	0.058846	-0.356179	0.749855	-0.251539	-0.543327	0.756997	0.252008	-0.090406	0.746565	-0.172037	-0.338837	0.630530	0.091381	-0.342920	0.606056	0.118594	-0.304033	0.104134	-0.086778	-0.291623	0.086941	0.125237	-0.282009	0.078024	0.174915	0.326750	0.100409	-0.051358
582	4.850000	-0.671380	0.738105	0.064376	-0.641914	0.737669	-0.083523	-0.608666	0.888237	0.060366	-0.584916	0.874773	-0.097343	-0.526464	1.191106	-0.048027	-0.528084	1.182407	0.056781	-0.497568	1.126162	0.058318	-0.359595	0.748986	-0.252423	-0.543317	0.757242	0.251891	-0.093209	0.747630	-0.174956	-0.336878	0.633891	0.092404	-0.341039	0.609214	0.119432	-0.304092	0.104134	-0.086692	-0.291643	0.086966	0.125252	-0.282024	0.078047	0.174927	0.325257	0.101249	-0.053100
583	4.858333	-0.671238	0.738212	0.063696	-0.642131	0.737424	-0.084326	-0.608776	0.888229	0.059925	-0.585627	0.874996	-0.097867	-0.526979	1.191146	-0.048359	-0.528335	1.182456	0.056437	-0.497834	1.126219	0.057843	-0.362982	0.748129	-0.253249	-0.543212	0.757491	0.251717	-0.096038	0.748645	-0.177822	-0.334885	0.637527	0.093525	-0.338900	0.612425	0.120107	-0.304078	0.104147	-0.086722	-0.291659	0.086980	0.125237	-0.282037	0.078060	0.174909	0.323716	0.102086	-0.055022
584	4.866667	-0.671102	0.738286	0.062995	-0.642355	0.737119	-0.085101	-0.608908	0.888224	0.059508	-0.586323	0.875208	-0.098398	-0.527475	1.191284	-0.048743	-0.528579	1.182512	0.056074	-0.498057	1.126253	0.057394	-0.366399	0.747296	-0.254221	-0.543015	0.757740	0.251498	-0.098825	0.749558	-0.180709	-0.332703	0.641337	0.094580	-0.336658	0.615908	0.120847	-0.304066	0.104148	-0.086765	-0.291670	0.086966	0.125206	-0.282046	0.078065	0.174881	0.322171	0.102885	-0.057025
585	4.875000	-0.670969	0.738337	0.062253	-0.642534	0.736748	-0.085809	-0.609057	0.888201	0.059057	-0.587010	0.875363	-0.099002	-0.527896	1.191179	-0.048800	-0.528813	1.182550	0.055775	-0.498316	1.126317	0.056961	-0.369825	0.746467	-0.255064	-0.542726	0.757911	0.251177	-0.101551	0.750324	-0.183506	-0.330304	0.645303	0.095534	-0.334026	0.619197	0.121152	-0.304051	0.104147	-0.086803	-0.291685	0.086952	0.125165	-0.281942	0.077781	0.174749	0.320631	0.103651	-0.059193
586	4.883333	-0.670841	0.738391	0.061509	-0.642780	0.736448	-0.086650	-0.609217	0.888185	0.058608	-0.587673	0.875532	-0.099554	-0.528493	1.191440	-0.049287	-0.529059	1.182596	0.055468	-0.498591	1.126379	0.056537	-0.373252	0.745658	-0.255870	-0.542344	0.758035	0.250792	-0.104248	0.750966	-0.186286	-0.327810	0.649382	0.096371	-0.331437	0.623094	0.121822	-0.304041	0.104141	-0.086815	-0.291696	0.086929	0.125139	-0.281834	0.077484	0.174622	0.319107	0.104414	-0.061499
587	4.891667	-0.670717	0.738457	0.060776	-0.642984	0.736215	-0.087532	-0.609404	0.888154	0.058115	-0.588320	0.875707	-0.100105	-0.529022	1.191668	-0.049531	-0.529272	1.182641	0.055222	-0.498843	1.126427	0.056149	-0.376680	0.744932	-0.256804	-0.541843	0.758080	0.250318	-0.107165	0.751510	-0.189182	-0.325025	0.653646	0.097308	-0.328550	0.627026	0.122259	-0.304034	0.104158	-0.086811	-0.291709	0.086924	0.125140	-0.281842	0.077476	0.174612	0.317654	0.105156	-0.063808
588	4.900000	-0.670622	0.738540	0.060065	-0.643280	0.735951	-0.088262	-0.609620	0.888164	0.057690	-0.588983	0.875880	-0.100689	-0.529515	1.191934	-0.049702	-0.529501	1.182710	0.054996	-0.499141	1.126487	0.055748	-0.380087	0.744266	-0.257750	-0.541252	0.758082	0.249769	-0.109839	0.751915	-0.191779	-0.322237	0.657972	0.097981	-0.325434	0.630932	0.122472	-0.304026	0.104176	-0.086794	-0.291729	0.086921	0.125151	-0.281860	0.077493	0.174628	0.316116	0.105993	-0.066319
589	4.908333	-0.670553	0.738643	0.059399	-0.643526	0.735758	-0.089061	-0.609880	0.888217	0.057261	-0.589686	0.876053	-0.101250	-0.530064	1.192258	-0.049920	-0.529790	1.182838	0.054791	-0.499447	1.126565	0.055367	-0.383457	0.743707	-0.258416	-0.540537	0.758013	0.249129	-0.112496	0.752302	-0.194319	-0.319344	0.662404	0.098560	-0.322267	0.635192	0.122904	-0.303992	0.104208	-0.086809	-0.291753	0.086926	0.125155	-0.281992	0.077789	0.174734	0.314589	0.106836	-0.068831
590	4.916667	-0.670496	0.738776	0.058760	-0.643770	0.735618	-0.089796	-0.610182	0.888283	0.056863	-0.590354	0.876316	-0.101702	-0.530601	1.192639	-0.050116	-0.530036	1.182977	0.054617	-0.499779	1.126656	0.054972	-0.386793	0.743161	-0.259287	-0.539726	0.757881	0.248390	-0.115126	0.752643	-0.196764	-0.316362	0.666906	0.099088	-0.319009	0.639439	0.123177	-0.304015	0.104223	-0.086751	-0.291776	0.086943	0.125154	-0.282122	0.078095	0.174831	0.312956	0.107790	-0.071309
591	4.925000	-0.670451	0.738909	0.058151	-0.644065	0.735455	-0.090511	-0.610493	0.888362	0.056504	-0.591082	0.876519	-0.102194	-0.531118	1.193057	-0.050217	-0.530300	1.183149	0.054439	-0.500115	1.126735	0.054573	-0.390042	0.742651	-0.259989	-0.538794	0.757690	0.247565	-0.117731	0.752916	-0.199057	-0.313310	0.671466	0.099561	-0.315427	0.643597	0.123323	-0.303931	0.104253	-0.086835	-0.291795	0.086955	0.125144	-0.282144	0.078110	0.174809	0.311293	0.108841	-0.073739
592	4.933333	-0.670411	0.739037	0.057539	-0.644349	0.735295	-0.091172	-0.610804	0.888424	0.056110	-0.591827	0.876683	-0.102662	-0.531659	1.193511	-0.050444	-0.530613	1.183344	0.054293	-0.500494	1.126839	0.054127	-0.393235	0.742193	-0.260894	-0.537760	0.757424	0.246654	-0.120279	0.753146	-0.201265	-0.310215	0.676031	0.099970	-0.312031	0.647950	0.123527	-0.303917	0.104260	-0.086854	-0.291816	0.086959	0.125108	-0.282162	0.078116	0.174770	0.309564	0.109930	-0.076151
593	4.941667	-0.670363	0.739121	0.056945	-0.644627	0.735176	-0.091872	-0.611131	0.888452	0.055769	-0.592545	0.876883	-0.103099	-0.532367	1.193982	-0.050543	-0.530907	1.183515	0.054122	-0.500913	1.126965	0.053706	-0.396344	0.741711	-0.261603	-0.536611	0.757105	0.245668	-0.122788	0.753307	-0.203340	-0.307057	0.680599	0.100339	-0.308571	0.651720	0.122923	-0.303942	0.104238	-0.086842	-0.291838	0.086951	0.125070	-0.282067	0.077842	0.174633	0.307923	0.111107	-0.078664
594	4.950000	-0.670299	0.739177	0.056333	-0.644914	0.735002	-0.092587	-0.611472	0.888429	0.055427	-0.593277	0.876997	-0.103525	-0.532895	1.194409	-0.050682	-0.531223	1.183679	0.053922	-0.501335	1.127106	0.053348	-0.399436	0.741321	-0.262474	-0.535357	0.756748	0.244631	-0.125250	0.753413	-0.205322	-0.303854	0.685132	0.100683	-0.305189	0.656232	0.123203	-0.303968	0.104227	-0.086833	-0.291857	0.086927	0.125036	-0.281954	0.077548	0.174481	0.306058	0.112263	-0.081054
595	4.958333	-0.670237	0.739173	0.055735	-0.645224	0.734777	-0.093240	-0.611804	0.888380	0.055119	-0.593987	0.877102	-0.103917	-0.533418	1.194892	-0.050847	-0.531570	1.183880	0.053758	-0.501794	1.127237	0.052936	-0.402435	0.740894	-0.263188	-0.533937	0.756280	0.243449	-0.127679	0.753419	-0.207182	-0.300622	0.689536	0.100968	-0.301726	0.660371	0.123145	-0.303973	0.104208	-0.086834	-0.291875	0.086894	0.125009	-0.281963	0.077515	0.174440	0.304155	0.113749	-0.083436
596	4.966667	-0.670170	0.739153	0.055186	-0.645489	0.734597	-0.093930	-0.612122	0.888305	0.054812	-0.594728	0.877129	-0.104327	-0.533932	1.195318	-0.050943	-0.531894	1.184007	0.053528	-0.502281	1.127371	0.052536	-0.405386	0.740550	-0.263889	-0.532517	0.755788	0.242346	-0.130059	0.753219	-0.208781	-0.297335	0.693782	0.101184	-0.298225	0.664121	0.122733	-0.303973	0.104206	-0.086830	-0.291888	0.086870	0.125006	-0.281967	0.077501	0.174422	0.302185	0.115317	-0.085784
597	4.975000	-0.670106	0.739116	0.054665	-0.645783	0.734421	-0.094514	-0.612447	0.888244	0.054562	-0.595463	0.877177	-0.104641	-0.534507	1.195793	-0.051031	-0.532257	1.184185	0.053368	-0.502779	1.127527	0.052190	-0.408227	0.740164	-0.264584	-0.530945	0.755228	0.241155	-0.132344	0.753204	-0.210492	-0.294010	0.697932	0.101387	-0.294901	0.668282	0.122775	-0.303959	0.104237	-0.086817	-0.291899	0.086867	0.125020	-0.281975	0.077499	0.174430	0.300058	0.116819	-0.088013
598	4.983333	-0.670073	0.739090	0.054210	-0.646152	0.734193	-0.095038	-0.612817	0.888182	0.054379	-0.596197	0.877272	-0.104916	-0.535060	1.196265	-0.051147	-0.532633	1.184416	0.053278	-0.503287	1.127697	0.051865	-0.411001	0.739975	-0.265338	-0.529306	0.754618	0.239914	-0.134581	0.752936	-0.211923	-0.290671	0.701975	0.101564	-0.291459	0.671951	0.122366	-0.303944	0.104266	-0.086804	-0.291911	0.086872	0.125042	-0.281983	0.077524	0.174458	0.297760	0.118353	-0.090242
599	4.991667	-0.670073	0.739100	0.053819	-0.646536	0.733960	-0.095557	-0.613179	0.888146	0.054249	-0.596997	0.877342	-0.105123	-0.535646	1.196748	-0.051251	-0.533042	1.184676	0.053128	-0.503785	1.127855	0.051558	-0.413671	0.739786	-0.266104	-0.527560	0.753924	0.238588	-0.136719	0.752802	-0.213396	-0.287218	0.705804	0.101723	-0.287855	0.675307	0.121866	-0.303858	0.104304	-0.086872	-0.291920	0.086878	0.125052	-0.281988	0.077545	0.174476	0.295661	0.120123	-0.092410
600	5.000000	-0.670085	0.739134	0.053456	-0.646827	0.733890	-0.096064	-0.613540	0.888145	0.054113	-0.597828	0.877452	-0.105303	-0.536212	1.197185	-0.051270	-0.533421	1.184937	0.053025	-0.504322	1.128049	0.051229	-0.416234	0.739604	-0.266631	-0.525761	0.753236	0.237242	-0.138818	0.752484	-0.214572	-0.283706	0.709419	0.101818	-0.284226	0.678464	0.121276	-0.303853	0.104337	-0.086891	-0.291928	0.086892	0.125040	-0.282219	0.078122	0.174670	0.293528	0.121906	-0.094319
601	5.008333	-0.670103	0.739172	0.053123	-0.647171	0.733704	-0.096480	-0.613957	0.888166	0.054129	-0.598635	0.877611	-0.105437	-0.536851	1.197691	-0.051435	-0.533832	1.185213	0.052920	-0.504856	1.128245	0.050917	-0.418722	0.739602	-0.267444	-0.523886	0.752502	0.235829	-0.140821	0.752236	-0.215715	-0.280115	0.712907	0.101801	-0.280647	0.681566	0.120599	-0.303880	0.104335	-0.086881	-0.291936	0.086889	0.125013	-0.282107	0.077838	0.174540	0.291402	0.123870	-0.096413
602	5.016667	-0.670121	0.739207	0.052824	-0.647608	0.733598	-0.096917	-0.614335	0.888168	0.054129	-0.599449	0.877775	-0.105540	-0.537497	1.198121	-0.051468	-0.534247	1.185512	0.052866	-0.505393	1.128442	0.050635	-0.421121	0.739555	-0.268119	-0.521946	0.751753	0.234378	-0.142730	0.751985	-0.216758	-0.276460	0.716255	0.101494	-0.277095	0.684723	0.119896	-0.303906	0.104315	-0.086904	-0.291944	0.086868	0.124970	-0.281991	0.077538	0.174388	0.289387	0.125861	-0.098455
603	5.025000	-0.670155	0.739211	0.052596	-0.647966	0.733514	-0.097215	-0.614763	0.888134	0.054179	-0.600267	0.877902	-0.105576	-0.538152	1.198536	-0.051503	-0.534666	1.185770	0.052778	-0.505888	1.128701	0.050487	-0.423422	0.739501	-0.268629	-0.519959	0.751010	0.232914	-0.144553	0.751824	-0.217802	-0.272672	0.719752	0.100981	-0.273524	0.688038	0.119145	-0.303843	0.104300	-0.087026	-0.291957	0.086852	0.124932	-0.281985	0.077505	0.174324	0.287231	0.127879	-0.100263
604	5.033333	-0.670204	0.739178	0.052414	-0.648307	0.733423	-0.097486	-0.615122	0.888100	0.054226	-0.601054	0.877997	-0.105640	-0.538819	1.198932	-0.051504	-0.535073	1.186053	0.052765	-0.506413	1.128917	0.050276	-0.425657	0.739529	-0.269259	-0.517915	0.750233	0.231410	-0.146345	0.751526	-0.218572	-0.269039	0.723082	0.100293	-0.269949	0.691387	0.118364	-0.303901	0.104293	-0.087012	-0.291971	0.086832	0.124905	-0.281979	0.077478	0.174272	0.285309	0.129716	-0.102192
605	5.041667	-0.670266	0.739100	0.052260	-0.648584	0.733332	-0.097780	-0.615498	0.888047	0.054355	-0.601842	0.878044	-0.105629	-0.539549	1.199243	-0.051472	-0.535484	1.186322	0.052754	-0.506886	1.129162	0.050196	-0.427830	0.739543	-0.269681	-0.515800	0.749478	0.229921	-0.148058	0.751322	-0.219371	-0.265363	0.726330	0.099418	-0.266398	0.694699	0.117514	-0.303861	0.104284	-0.087067	-0.291981	0.086811	0.124887	-0.281983	0.077479	0.174253	0.283444	0.130974	-0.103979
606	5.050000	-0.670324	0.739000	0.052137	-0.648858	0.733255	-0.098032	-0.615854	0.887985	0.054524	-0.602596	0.878101	-0.105590	-0.540295	1.199519	-0.051377	-0.535899	1.186575	0.052803	-0.507357	1.129393	0.050120	-0.429942	0.739609	-0.270203	-0.513627	0.748725	0.228434	-0.149764	0.751156	-0.220101	-0.261718	0.729546	0.098551	-0.262869	0.697743	0.116631	-0.303877	0.104307	-0.087052	-0.291988	0.086808	0.124884	-0.281984	0.077486	0.174243	0.281766	0.132301	-0.105736
607	5.058333	-0.670367	0.738892	0.052030	-0.649232	0.733096	-0.098131	-0.616204	0.887871	0.054677	-0.603325	0.878139	-0.105509	-0.541032	1.199864	-0.051341	-0.536291	1.186844	0.052879	-0.507837	1.129668	0.050056	-0.431981	0.739697	-0.270595	-0.511383	0.748034	0.226982	-0.151388	0.751013	-0.220730	-0.258124	0.732643	0.097671	-0.259355	0.700548	0.115321	-0.303858	0.104346	-0.087061	-0.291991	0.086807	0.124885	-0.281995	0.077520	0.174254	0.280169	0.133910	-0.107307
608	5.066667	-0.670391	0.738808	0.051948	-0.649521	0.733006	-0.098259	-0.616585	0.887784	0.054905	-0.604082	0.878150	-0.105393	-0.541772	1.200169	-0.051186	-0.536701	1.187103	0.052962	-0.508316	1.129896	0.050059	-0.433949	0.739828	-0.270944	-0.509096	0.747346	0.225524	-0.152971	0.750882	-0.221311	-0.254578	0.735604	0.096793	-0.255973	0.703416	0.114288	-0.303831	0.104385	-0.087076	-0.291995	0.086816	0.124881	-0.282003	0.077552	0.174264	0.278728	0.135507	-0.108827
609	5.075000	-0.670422	0.738740	0.051919	-0.649719	0.732955	-0.098398	-0.616937	0.887705	0.055164	-0.604773	0.878230	-0.105190	-0.542575	1.200415	-0.051045	-0.537047	1.187436	0.053160	-0.508764	1.130125	0.050054	-0.435849	0.739947	-0.271344	-0.506765	0.746721	0.224107	-0.154493	0.750778	-0.221813	-0.251074	0.738330	0.095967	-0.252529	0.705907	0.113040	-0.303813	0.104402	-0.087114	-0.291999	0.086811	0.124860	-0.282007	0.077575	0.174259	0.277314	0.137082	-0.110248
610	5.083333	-0.670451	0.738685	0.051933	-0.650015	0.732860	-0.098453	-0.617328	0.887595	0.055458	-0.605517	0.878248	-0.104977	-0.543335	1.200694	-0.050887	-0.537455	1.187705	0.053248	-0.509238	1.130338	0.050000	-0.437688	0.740095	-0.271664	-0.504396	0.746148	0.222717	-0.155910	0.750884	-0.222435	-0.247596	0.740873	0.095202	-0.249124	0.708203	0.111812	-0.303798	0.104414	-0.087163	-0.292001	0.086795	0.124828	-0.282002	0.077577	0.174235	0.275507	0.139264	-0.111536
611	5.091667	-0.670496	0.738633	0.052014	-0.650075	0.732769	-0.098414	-0.617691	0.887480	0.055699	-0.606251	0.878265	-0.104753	-0.544142	1.200964	-0.050691	-0.537820	1.188053	0.053435	-0.509700	1.130645	0.050140	-0.439450	0.740296	-0.271883	-0.502001	0.745661	0.221375	-0.157332	0.750888	-0.222804	-0.244164	0.743198	0.094596	-0.245852	0.710362	0.110809	-0.303792	0.104405	-0.087230	-0.292008	0.086773	0.124791	-0.282002	0.077551	0.174193	0.273880	0.142070	-0.112424
612	5.100000	-0.670530	0.738588	0.052128	-0.650254	0.732772	-0.098514	-0.618105	0.887401	0.056088	-0.606945	0.878296	-0.104510	-0.544949	1.201262	-0.050490	-0.538220	1.188404	0.053652	-0.510141	1.130988	0.050266	-0.441176	0.740448	-0.272201	-0.499488	0.745260	0.219950	-0.158703	0.750955	-0.223103	-0.240732	0.745272	0.094022	-0.242632	0.712255	0.109800	-0.303787	0.104391	-0.087288	-0.292016	0.086747	0.124757	-0.281991	0.077523	0.174153	0.272353	0.145074	-0.113272
613	5.108333	-0.670576	0.738532	0.052285	-0.650430	0.732766	-0.098351	-0.618508	0.887296	0.056425	-0.607643	0.878276	-0.104164	-0.545755	1.201588	-0.050278	-0.538590	1.188810	0.053891	-0.510601	1.131260	0.050361	-0.442831	0.740614	-0.272400	-0.497060	0.744914	0.218712	-0.160041	0.751080	-0.223298	-0.237256	0.747009	0.093537	-0.239442	0.713740	0.108665	-0.303785	0.104376	-0.087328	-0.292024	0.086713	0.124731	-0.281983	0.077498	0.174114	0.270996	0.148054	-0.114005
614	5.116667	-0.670626	0.738461	0.052453	-0.650605	0.732745	-0.098186	-0.618917	0.887166	0.056780	-0.608285	0.878269	-0.103840	-0.546595	1.201927	-0.050067	-0.538942	1.189241	0.054150	-0.511115	1.131680	0.050646	-0.444447	0.740745	-0.272636	-0.494731	0.744611	0.217658	-0.161355	0.751252	-0.223421	-0.233792	0.748536	0.093222	-0.236212	0.714743	0.107237	-0.303722	0.104376	-0.087426	-0.292030	0.086687	0.124722	-0.281983	0.077463	0.174068	0.270030	0.150747	-0.114738
615	5.125000	-0.670684	0.738370	0.052635	-0.650717	0.732733	-0.098101	-0.619296	0.887071	0.057151	-0.608901	0.878221	-0.103559	-0.547412	1.202260	-0.049803	-0.539394	1.189601	0.054328	-0.511629	1.131985	0.050692	-0.446019	0.740861	-0.272741	-0.492280	0.744422	0.216573	-0.162615	0.751435	-0.223477	-0.230310	0.749718	0.092987	-0.233156	0.715644	0.106128	-0.303779	0.104384	-0.087362	-0.292033	0.086693	0.124716	-0.281988	0.077490	0.174065	0.269265	0.153105	-0.115496
616	5.133333	-0.670748	0.738247	0.052808	-0.650875	0.732701	-0.097941	-0.619660	0.886958	0.057475	-0.609514	0.878125	-0.103249	-0.548227	1.202597	-0.049502	-0.539739	1.190148	0.054727	-0.512103	1.132355	0.050855	-0.447523	0.740965	-0.272822	-0.489678	0.744347	0.215426	-0.163812	0.751630	-0.223441	-0.226783	0.750580	0.092685	-0.230134	0.716276	0.104980	-0.303767	0.104408	-0.087368	-0.292040	0.086703	0.124715	-0.281994	0.077532	0.174065	0.268825	0.154936	-0.116049
617	5.141667	-0.670825	0.738133	0.052971	-0.651020	0.732656	-0.097781	-0.620068	0.886853	0.057862	-0.610076	0.878043	-0.102947	-0.549060	1.202910	-0.049236	-0.540177	1.190509	0.054890	-0.512629	1.132871	0.051184	-0.448967	0.741022	-0.272863	-0.487271	0.744318	0.214544	-0.164982	0.751823	-0.223323	-0.223263	0.751177	0.092491	-0.227003	0.716264	0.103341	-0.303684	0.104413	-0.087437	-0.292036	0.086715	0.124693	-0.281991	0.077578	0.174066	0.268304	0.156504	-0.117227
618	5.150000	-0.670891	0.738024	0.053110	-0.651101	0.732631	-0.097581	-0.620466	0.886747	0.058214	-0.610648	0.877955	-0.102612	-0.549890	1.203212	-0.048989	-0.540548	1.190948	0.055148	-0.513162	1.133202	0.051384	-0.450377	0.741039	-0.272901	-0.484871	0.744409	0.213753	-0.166094	0.751967	-0.223122	-0.219669	0.751316	0.092339	-0.224029	0.716395	0.102162	-0.303735	0.104460	-0.087377	-0.292032	0.086727	0.124669	-0.281999	0.077596	0.174042	0.268228	0.157630	-0.118053
619	5.158333	-0.670986	0.737913	0.053333	-0.651145	0.732661	-0.097415	-0.620862	0.886667	0.058561	-0.611328	0.877933	-0.102325	-0.550697	1.203514	-0.048703	-0.541083	1.191303	0.055335	-0.513675	1.133668	0.051663	-0.451715	0.741105	-0.272803	-0.482354	0.744555	0.212855	-0.167149	0.752070	-0.222845	-0.216033	0.751124	0.091820	-0.220978	0.716019	0.100632	-0.303722	0.104471	-0.087391	-0.292034	0.086719	0.124625	-0.281995	0.077619	0.174027	0.268331	0.158141	-0.118959
620	5.166667	-0.671089	0.737806	0.053574	-0.651212	0.732660	-0.097198	-0.621305	0.886604	0.058956	-0.611957	0.877958	-0.102043	-0.551487	1.203780	-0.048468	-0.541446	1.191696	0.055513	-0.514187	1.134052	0.051859	-0.453008	0.741109	-0.272737	-0.479986	0.744753	0.212152	-0.168168	0.752184	-0.222469	-0.212375	0.750700	0.091197	-0.217974	0.715461	0.099055	-0.303720	0.104445	-0.087408	-0.292037	0.086696	0.124582	-0.281996	0.077592	0.173988	0.268587	0.158222	-0.119957
621	5.175000	-0.671179	0.737722	0.053839	-0.651320	0.732656	-0.096880	-0.621700	0.886535	0.059259	-0.612519	0.877913	-0.101664	-0.552273	1.203983	-0.048164	-0.541975	1.192126	0.055770	-0.514750	1.134383	0.052022	-0.454231	0.741181	-0.272524	-0.477619	0.745036	0.211478	-0.169138	0.752318	-0.222036	-0.208781	0.750096	0.090573	-0.215091	0.714758	0.097455	-0.303706	0.104427	-0.087457	-0.292037	0.086671	0.124556	-0.281995	0.077591	0.173979	0.269049	0.157789	-0.121079
622	5.183333	-0.671131	0.737575	0.054022	-0.651339	0.732738	-0.096638	-0.622099	0.886494	0.059608	-0.613079	0.877868	-0.101345	-0.553097	1.204309	-0.048021	-0.542408	1.192470	0.055902	-0.515324	1.134670	0.052162	-0.455404	0.741204	-0.272378	-0.475184	0.745372	0.210715	-0.170077	0.752433	-0.221536	-0.205294	0.749384	0.089931	-0.212344	0.713989	0.095863	-0.303689	0.104408	-0.087502	-0.292046	0.086653	0.124546	-0.281991	0.077572	0.173970	0.269679	0.156922	-0.122274
623	5.191667	-0.671292	0.737551	0.054381	-0.651330	0.732827	-0.096302	-0.622543	0.886453	0.060040	-0.613612	0.877817	-0.100985	-0.553861	1.204593	-0.047857	-0.542972	1.192953	0.056202	-0.515885	1.135108	0.052412	-0.456482	0.741260	-0.272070	-0.473018	0.745691	0.210179	-0.170974	0.752612	-0.220949	-0.201975	0.748578	0.089301	-0.209779	0.713178	0.094320	-0.303744	0.104393	-0.087430	-0.292043	0.086640	0.124558	-0.281990	0.077564	0.173972	0.270495	0.155562	-0.123579
624	5.200000	-0.671322	0.737472	0.054635	-0.651327	0.732911	-0.095998	-0.622934	0.886423	0.060474	-0.614145	0.877748	-0.100575	-0.554645	1.204866	-0.047662	-0.543429	1.193249	0.056268	-0.516477	1.135438	0.052591	-0.457518	0.741267	-0.271775	-0.470958	0.746027	0.209724	-0.171839	0.752775	-0.220311	-0.198913	0.747786	0.088783	-0.207393	0.712347	0.092800	-0.303741	0.104400	-0.087409	-0.292044	0.086656	0.124590	-0.281990	0.077575	0.173999	0.271694	0.153779	-0.124997
625	5.208333	-0.671399	0.737394	0.054967	-0.651356	0.732960	-0.095598	-0.623303	0.886364	0.060867	-0.614643	0.877653	-0.100195	-0.555378	1.205153	-0.047508	-0.544009	1.193778	0.056573	-0.517081	1.135762	0.052727	-0.458489	0.741230	-0.271438	-0.469033	0.746367	0.209367	-0.172678	0.752952	-0.219599	-0.196010	0.746922	0.088254	-0.205223	0.711496	0.091316	-0.303703	0.104409	-0.087411	-0.292047	0.086686	0.124626	-0.281995	0.077610	0.174032	0.272883	0.151709	-0.126561
626	5.216667	-0.671470	0.737299	0.055303	-0.651326	0.733053	-0.095266	-0.623636	0.886302	0.061290	-0.615130	0.877522	-0.099794	-0.556119	1.205411	-0.047326	-0.544535	1.193987	0.056546	-0.517753	1.136016	0.052823	-0.459406	0.741155	-0.271086	-0.467233	0.746727	0.209102	-0.173504	0.753149	-0.218846	-0.193305	0.746055	0.087760	-0.203213	0.710659	0.089874	-0.303659	0.104424	-0.087398	-0.292041	0.086712	0.124661	-0.282005	0.077652	0.174074	0.274321	0.149457	-0.127908
627	5.225000	-0.671549	0.737177	0.055645	-0.651325	0.733100	-0.094955	-0.623948	0.886276	0.061829	-0.615604	0.877367	-0.099293	-0.556858	1.205634	-0.047279	-0.545166	1.194358	0.056671	-0.518388	1.136385	0.052987	-0.460279	0.741032	-0.270706	-0.465574	0.747119	0.208946	-0.174288	0.753296	-0.217976	-0.190829	0.745195	0.087315	-0.201389	0.709856	0.088517	-0.303727	0.104455	-0.087293	-0.292041	0.086749	0.124681	-0.282015	0.077681	0.174105	0.275965	0.146993	-0.129389
628	5.233333	-0.671618	0.737044	0.055983	-0.651309	0.733106	-0.094653	-0.624263	0.886086	0.062179	-0.616060	0.877193	-0.098785	-0.557572	1.205812	-0.047159	-0.545786	1.194712	0.056875	-0.519021	1.136775	0.053227	-0.461108	0.740878	-0.270322	-0.464008	0.747534	0.208853	-0.175044	0.753427	-0.217005	-0.188424	0.744313	0.086985	-0.199721	0.709102	0.087235	-0.303736	0.104446	-0.087260	-0.292049	0.086771	0.124695	-0.282021	0.077702	0.174131	0.277741	0.144435	-0.130915
629	5.241667	-0.671689	0.736900	0.056319	-0.651337	0.733065	-0.094230	-0.624591	0.885975	0.062644	-0.616472	0.877015	-0.098352	-0.558323	1.205939	-0.047081	-0.546406	1.194934	0.056918	-0.519674	1.136840	0.053185	-0.461898	0.740717	-0.269946	-0.462552	0.747972	0.208848	-0.175732	0.753540	-0.215920	-0.186445	0.743300	0.086279	-0.198166	0.708617	0.085993	-0.303721	0.104411	-0.087274	-0.292047	0.086753	0.124710	-0.282022	0.077676	0.174141	0.279888	0.141678	-0.132291
630	5.250000	-0.671753	0.736768	0.056648	-0.651281	0.733116	-0.093957	-0.624858	0.885869	0.063042	-0.616890	0.876854	-0.097839	-0.559020	1.206035	-0.046985	-0.547000	1.195131	0.057004	-0.520283	1.137048	0.053318	-0.462653	0.740551	-0.269526	-0.461177	0.748435	0.208902	-0.176381	0.753645	-0.214770	-0.184598	0.742331	0.085470	-0.196726	0.707946	0.084836	-0.303778	0.104386	-0.087217	-0.292049	0.086729	0.124725	-0.282019	0.077632	0.174161	0.282169	0.139047	-0.133710
631	5.258333	-0.671833	0.736652	0.056971	-0.651268	0.733086	-0.093607	-0.625206	0.885773	0.063507	-0.617055	0.876595	-0.097251	-0.559745	1.206052	-0.046875	-0.547591	1.195324	0.057154	-0.520888	1.137331	0.053580	-0.463390	0.740379	-0.269111	-0.459886	0.748916	0.209031	-0.177038	0.753747	-0.213484	-0.182679	0.741596	0.084849	-0.195371	0.707422	0.083799	-0.303790	0.104363	-0.087190	-0.292055	0.086724	0.124756	-0.282015	0.077591	0.174181	0.284531	0.136453	-0.134898
632	5.266667	-0.671918	0.736555	0.057314	-0.651222	0.733104	-0.093248	-0.625507	0.885700	0.063894	-0.617442	0.876504	-0.096807	-0.560354	1.205982	-0.046581	-0.548226	1.195502	0.057267	-0.521471	1.137523	0.053784	-0.464106	0.740223	-0.268675	-0.458676	0.749371	0.209208	-0.177658	0.753880	-0.212137	-0.181074	0.741064	0.084122	-0.194099	0.707040	0.082893	-0.303806	0.104348	-0.087159	-0.292054	0.086729	0.124797	-0.282010	0.077570	0.174215	0.287282	0.133645	-0.135759
633	5.275000	-0.672017	0.736470	0.057664	-0.651166	0.733142	-0.092941	-0.625507	0.885509	0.064177	-0.617888	0.876341	-0.096343	-0.561138	1.206105	-0.046653	-0.548830	1.195619	0.057350	-0.522057	1.137673	0.053972	-0.464795	0.740079	-0.268205	-0.457553	0.749820	0.209450	-0.178268	0.754041	-0.210809	-0.179677	0.740620	0.083211	-0.192939	0.706763	0.082033	-0.303808	0.104350	-0.087120	-0.292050	0.086740	0.124847	-0.282014	0.077579	0.174259	0.290041	0.131198	-0.136705
634	5.283333	-0.672110	0.736392	0.058007	-0.650944	0.733097	-0.092481	-0.625791	0.885617	0.064692	-0.618284	0.876225	-0.095939	-0.561810	1.206075	-0.046511	-0.549476	1.195776	0.057521	-0.522631	1.137793	0.054125	-0.465481	0.739940	-0.267711	-0.456522	0.750251	0.209751	-0.178905	0.754251	-0.209468	-0.178356	0.740387	0.082597	-0.191858	0.706544	0.081198	-0.303796	0.104367	-0.087080	-0.292051	0.086773	0.124897	-0.282024	0.077606	0.174307	0.292838	0.128732	-0.137488
635	5.291667	-0.672219	0.736318	0.058362	-0.650898	0.733190	-0.092184	-0.626136	0.885475	0.064997	-0.618625	0.876149	-0.095525	-0.562501	1.206022	-0.046394	-0.550072	1.195934	0.057698	-0.523189	1.137925	0.054348	-0.466139	0.739800	-0.267200	-0.455578	0.750662	0.210118	-0.179688	0.754366	-0.207996	-0.177359	0.740131	0.081757	-0.190889	0.706346	0.080367	-0.303789	0.104382	-0.087049	-0.292053	0.086819	0.124931	-0.282030	0.077647	0.174350	0.295651	0.126313	-0.138080
636	5.300000	-0.672330	0.736220	0.058703	-0.650896	0.733237	-0.091833	-0.626409	0.885490	0.065408	-0.618960	0.876058	-0.095162	-0.563185	1.205970	-0.046274	-0.550650	1.195950	0.057722	-0.523755	1.138115	0.054600	-0.466782	0.739651	-0.266650	-0.454714	0.751052	0.210542	-0.180369	0.754630	-0.206789	-0.176191	0.739832	0.081179	-0.190030	0.706129	0.079500	-0.303718	0.104393	-0.087093	-0.292050	0.086852	0.124959	-0.282043	0.077679	0.174384	0.298392	0.124035	-0.138623
637	5.308333	-0.672441	0.736098	0.059007	-0.650890	0.733291	-0.091502	-0.626813	0.885171	0.065607	-0.619274	0.875937	-0.094801	-0.563833	1.205900	-0.046135	-0.551305	1.196078	0.057899	-0.524288	1.138239	0.054828	-0.467403	0.739489	-0.266063	-0.453964	0.751437	0.211035	-0.181049	0.754831	-0.205639	-0.175294	0.739322	0.080459	-0.189362	0.705835	0.078561	-0.303752	0.104401	-0.087044	-0.292058	0.086862	0.124964	-0.282052	0.077707	0.174403	0.301361	0.121686	-0.138578
638	5.316667	-0.672557	0.735957	0.059296	-0.650901	0.733319	-0.091198	-0.627084	0.885062	0.065928	-0.619589	0.875802	-0.094413	-0.564476	1.205791	-0.045966	-0.551858	1.196138	0.058045	-0.524826	1.138361	0.055079	-0.468036	0.739274	-0.265503	-0.453293	0.751798	0.211580	-0.181713	0.754959	-0.204500	-0.174536	0.738760	0.079868	-0.188832	0.705512	0.077640	-0.303796	0.104381	-0.087003	-0.292052	0.086858	0.124957	-0.282049	0.077700	0.174403	0.304214	0.119390	-0.138548
639	5.325000	-0.672684	0.735795	0.059599	-0.650877	0.733376	-0.090907	-0.627346	0.884970	0.066286	-0.619873	0.875711	-0.094057	-0.565090	1.205602	-0.045745	-0.552491	1.196280	0.058267	-0.525342	1.138484	0.055366	-0.468619	0.739132	-0.264809	-0.452711	0.752126	0.212157	-0.182355	0.754962	-0.203314	-0.173958	0.738462	0.079530	-0.188501	0.705168	0.076785	-0.303765	0.104356	-0.087040	-0.292049	0.086848	0.124965	-0.282041	0.077661	0.174397	0.306716	0.117527	-0.138441
640	5.333333	-0.672827	0.735613	0.059931	-0.650935	0.733338	-0.090598	-0.627676	0.884775	0.066568	-0.620039	0.875693	-0.093728	-0.565677	1.205421	-0.045462	-0.553113	1.196408	0.058550	-0.525843	1.138598	0.055634	-0.469174	0.738982	-0.264136	-0.452200	0.752435	0.212749	-0.182970	0.754876	-0.202104	-0.173548	0.737904	0.079225	-0.188345	0.704787	0.075959	-0.303740	0.104334	-0.087075	-0.292050	0.086830	0.124966	-0.282036	0.077626	0.174398	0.309275	0.115501	-0.138207
641	5.341667	-0.672950	0.735467	0.060204	-0.650923	0.733384	-0.090301	-0.627947	0.884643	0.066855	-0.620419	0.875559	-0.093344	-0.566385	1.205380	-0.045481	-0.553630	1.196456	0.058690	-0.526360	1.138706	0.055970	-0.469718	0.738866	-0.263440	-0.451795	0.752729	0.213339	-0.183521	0.754671	-0.200787	-0.173273	0.737346	0.078961	-0.188327	0.704424	0.075283	-0.303802	0.104338	-0.087000	-0.292044	0.086829	0.124980	-0.282031	0.077610	0.174404	0.311793	0.113655	-0.137470
642	5.350000	-0.673078	0.735350	0.060476	-0.651008	0.733401	-0.090055	-0.628173	0.884712	0.067290	-0.620693	0.875510	-0.093002	-0.567003	1.205249	-0.045231	-0.554273	1.196564	0.058932	-0.526822	1.138884	0.056321	-0.470218	0.738792	-0.262666	-0.451475	0.753012	0.213911	-0.184018	0.754374	-0.199343	-0.173090	0.736772	0.078680	-0.188412	0.704070	0.074680	-0.303732	0.104343	-0.087059	-0.292039	0.086845	0.124992	-0.282030	0.077614	0.174424	0.314503	0.111550	-0.136461
643	5.358333	-0.673219	0.735279	0.060752	-0.651061	0.733441	-0.089824	-0.628673	0.884769	0.067735	-0.620980	0.875527	-0.092620	-0.567595	1.205172	-0.044988	-0.554805	1.196688	0.059145	-0.527312	1.139043	0.056697	-0.470679	0.738747	-0.261896	-0.451245	0.753274	0.214426	-0.184455	0.754013	-0.197821	-0.172992	0.736280	0.078386	-0.188571	0.703758	0.074234	-0.303755	0.104363	-0.087012	-0.292039	0.086861	0.125014	-0.282035	0.077631	0.174439	0.316909	0.109813	-0.135498
644	5.366667	-0.673348	0.735224	0.061009	-0.651123	0.733491	-0.089591	-0.629240	0.884686	0.068063	-0.621305	0.875593	-0.092117	-0.568174	1.205110	-0.044726	-0.555385	1.196863	0.059461	-0.527791	1.139218	0.057086	-0.471114	0.738711	-0.261097	-0.451098	0.753507	0.214892	-0.184878	0.753640	-0.196220	-0.172958	0.735862	0.078079	-0.188766	0.703455	0.073865	-0.303719	0.104381	-0.087037	-0.292041	0.086898	0.125030	-0.282041	0.077674	0.174465	0.319624	0.108032	-0.134436
645	5.375000	-0.673535	0.735330	0.061133	-0.651140	0.733596	-0.089456	-0.629170	0.884550	0.068317	-0.621603	0.875653	-0.091763	-0.568750	1.205041	-0.044449	-0.555887	1.197057	0.059769	-0.528268	1.139451	0.057538	-0.471529	0.738671	-0.260331	-0.451056	0.753714	0.215301	-0.185280	0.753318	-0.194673	-0.172995	0.735478	0.077715	-0.189135	0.702919	0.073169	-0.303779	0.104377	-0.086960	-0.292039	0.086904	0.125026	-0.282052	0.077709	0.174482	0.322259	0.106135	-0.133341
646	5.383333	-0.673654	0.735296	0.061359	-0.651255	0.733616	-0.089219	-0.629483	0.884543	0.068695	-0.621903	0.875705	-0.091359	-0.569304	1.204958	-0.044154	-0.556463	1.197292	0.060139	-0.528737	1.139640	0.057953	-0.471926	0.738602	-0.259553	-0.451100	0.753881	0.215665	-0.185714	0.753056	-0.193138	-0.173069	0.735129	0.077348	-0.189359	0.702647	0.072984	-0.303779	0.104378	-0.086959	-0.292043	0.086919	0.125028	-0.282057	0.077738	0.174485	0.324719	0.104540	-0.132204
647	5.391667	-0.673789	0.735240	0.061581	-0.651321	0.733666	-0.089015	-0.629726	0.884555	0.069096	-0.622204	0.875700	-0.090965	-0.569860	1.204914	-0.043816	-0.556965	1.197479	0.060463	-0.529215	1.139848	0.058417	-0.472316	0.738562	-0.258694	-0.451226	0.753982	0.215991	-0.186178	0.752882	-0.191750	-0.173172	0.734859	0.077079	-0.189578	0.702402	0.072891	-0.303749	0.104366	-0.087009	-0.292041	0.086895	0.125007	-0.282289	0.078293	0.174675	0.327406	0.102754	-0.130869
648	5.400000	-0.673899	0.735161	0.061774	-0.651356	0.733704	-0.088942	-0.630066	0.884345	0.069365	-0.622485	0.875679	-0.090655	-0.570390	1.204880	-0.043510	-0.557491	1.197669	0.060815	-0.529694	1.140056	0.058951	-0.472697	0.738468	-0.257879	-0.451424	0.754014	0.216286	-0.186768	0.752810	-0.190322	-0.173306	0.734602	0.076875	-0.189800	0.702176	0.072852	-0.303792	0.104355	-0.086996	-0.292043	0.086871	0.124997	-0.282052	0.077696	0.174447	0.330161	0.100794	-0.129477
649	5.408333	-0.673991	0.735033	0.061946	-0.651427	0.733707	-0.088680	-0.630327	0.884162	0.069626	-0.622749	0.875661	-0.090277	-0.570903	1.204836	-0.043159	-0.557993	1.197886	0.061202	-0.530169	1.140275	0.059436	-0.473085	0.738327	-0.257086	-0.451735	0.753955	0.216554	-0.187147	0.752705	-0.189254	-0.173449	0.734242	0.076627	-0.190036	0.701953	0.072846	-0.303785	0.104341	-0.087019	-0.292040	0.086842	0.124981	-0.282047	0.077670	0.174439	0.332696	0.099077	-0.128068
650	5.416667	-0.674089	0.734888	0.062119	-0.651510	0.733664	-0.088488	-0.630626	0.883966	0.069893	-0.622965	0.875605	-0.090035	-0.571426	1.204785	-0.042773	-0.558497	1.198071	0.061576	-0.530662	1.140509	0.059945	-0.473474	0.738218	-0.256215	-0.452133	0.753814	0.216801	-0.187656	0.752686	-0.188093	-0.173640	0.733895	0.076438	-0.190310	0.701727	0.072890	-0.303784	0.104326	-0.087038	-0.292043	0.086820	0.124977	-0.282040	0.077642	0.174428	0.335409	0.097040	-0.126561
651	5.425000	-0.674203	0.734758	0.062271	-0.651573	0.733644	-0.088317	-0.630820	0.883899	0.070228	-0.623192	0.875575	-0.089751	-0.571915	1.204765	-0.042394	-0.558953	1.198236	0.061953	-0.531136	1.140714	0.060502	-0.473857	0.738121	-0.255345	-0.452624	0.753581	0.217023	-0.188162	0.752730	-0.186987	-0.174044	0.733706	0.076453	-0.190659	0.701513	0.072976	-0.303772	0.104336	-0.087059	-0.292035	0.086843	0.124993	-0.282036	0.077642	0.174434	0.337880	0.095334	-0.125064
652	5.433333	-0.674311	0.734633	0.062424	-0.651626	0.733662	-0.088147	-0.631160	0.883513	0.070290	-0.623443	0.875536	-0.089469	-0.572393	1.204762	-0.042004	-0.559421	1.198412	0.062346	-0.531636	1.140861	0.061042	-0.474230	0.738034	-0.254474	-0.453199	0.753301	0.217222	-0.188665	0.752830	-0.185873	-0.174349	0.733546	0.076704	-0.191132	0.701268	0.073068	-0.303750	0.104353	-0.087066	-0.292031	0.086862	0.124996	-0.282041	0.077671	0.174448	0.340561	0.093314	-0.123511
653	5.441667	-0.674431	0.734534	0.062583	-0.651690	0.733658	-0.088028	-0.631529	0.883368	0.070567	-0.623673	0.875547	-0.089250	-0.572855	1.204787	-0.041603	-0.559976	1.198580	0.062776	-0.532098	1.141104	0.061556	-0.474618	0.737971	-0.253584	-0.453865	0.752952	0.217421	-0.189145	0.752953	-0.184726	-0.174981	0.733018	0.076596	-0.191769	0.700928	0.073113	-0.303742	0.104365	-0.087074	-0.292034	0.086891	0.125003	-0.282052	0.077708	0.174465	0.342828	0.091666	-0.122123
654	5.450000	-0.674546	0.734456	0.062735	-0.651772	0.733638	-0.087895	-0.631759	0.883333	0.070835	-0.623864	0.875622	-0.089017	-0.573304	1.204828	-0.041192	-0.560442	1.198818	0.063269	-0.532633	1.141069	0.061997	-0.474979	0.737959	-0.252656	-0.454602	0.752564	0.217587	-0.189619	0.753089	-0.183561	-0.175509	0.732455	0.076811	-0.192532	0.700176	0.072762	-0.303731	0.104379	-0.087083	-0.292032	0.086914	0.125004	-0.282061	0.077741	0.174464	0.345463	0.089830	-0.120471
655	5.458333	-0.674646	0.734396	0.062886	-0.651761	0.733711	-0.087749	-0.632104	0.883081	0.070941	-0.624142	0.875628	-0.088865	-0.573632	1.204734	-0.040508	-0.560906	1.198926	0.063681	-0.533084	1.141372	0.062578	-0.475352	0.737909	-0.251790	-0.455440	0.752149	0.217754	-0.190072	0.753242	-0.182382	-0.175992	0.731758	0.077304	-0.193562	0.699839	0.072932	-0.303727	0.104380	-0.087102	-0.292035	0.086913	0.124987	-0.282065	0.077754	0.174456	0.348049	0.088036	-0.118953
656	5.466667	-0.674728	0.734332	0.063026	-0.651760	0.733756	-0.087578	-0.632471	0.882843	0.071053	-0.624380	0.875660	-0.088708	-0.574127	1.204892	-0.040289	-0.561451	1.199022	0.064126	-0.533556	1.141446	0.063053	-0.475705	0.737909	-0.250853	-0.456364	0.751696	0.217910	-0.190512	0.753424	-0.181250	-0.176704	0.730992	0.077732	-0.194733	0.699498	0.073127	-0.303714	0.104370	-0.087134	-0.292042	0.086892	0.124958	-0.282297	0.078326	0.174647	0.350664	0.086336	-0.117590
657	5.475000	-0.674793	0.734255	0.063163	-0.651780	0.733758	-0.087450	-0.632759	0.882750	0.071265	-0.624577	0.875687	-0.088517	-0.574525	1.204920	-0.039834	-0.561911	1.199108	0.064621	-0.534020	1.141514	0.063601	-0.476070	0.737845	-0.249935	-0.457403	0.751213	0.218064	-0.190975	0.753630	-0.180154	-0.177546	0.730244	0.078254	-0.195983	0.699019	0.073212	-0.303709	0.104356	-0.087172	-0.292041	0.086851	0.124929	-0.282182	0.078018	0.174510	0.353179	0.084658	-0.116137
658	5.483333	-0.674837	0.734161	0.063309	-0.651776	0.733787	-0.087209	-0.633111	0.882438	0.071313	-0.624784	0.875652	-0.088401	-0.574908	1.204946	-0.039382	-0.562333	1.199057	0.064985	-0.534473	1.141551	0.064113	-0.476437	0.737765	-0.249072	-0.458534	0.750709	0.218212	-0.191429	0.753874	-0.179149	-0.178471	0.729574	0.078852	-0.197255	0.698617	0.073412	-0.303706	0.104340	-0.087215	-0.292040	0.086834	0.124912	-0.282057	0.077708	0.174382	0.355499	0.083227	-0.114802
659	5.491667	-0.674879	0.734055	0.063446	-0.651733	0.733787	-0.087117	-0.633277	0.882369	0.071459	-0.624964	0.875603	-0.088320	-0.575275	1.204973	-0.038933	-0.562797	1.199137	0.065591	-0.534929	1.141545	0.064585	-0.476806	0.737650	-0.248191	-0.459782	0.750184	0.218363	-0.191930	0.754170	-0.178229	-0.179455	0.729067	0.079573	-0.198525	0.698328	0.073704	-0.303657	0.104331	-0.087281	-0.292036	0.086827	0.124904	-0.282053	0.077694	0.174365	0.358067	0.081571	-0.113377
660	5.500000	-0.674887	0.733937	0.063556	-0.651724	0.733757	-0.086977	-0.633545	0.882133	0.071476	-0.625139	0.875554	-0.088261	-0.575570	1.205024	-0.038420	-0.563271	1.199079	0.066062	-0.535387	1.141461	0.065023	-0.477185	0.737533	-0.247344	-0.461122	0.749661	0.218525	-0.192498	0.754467	-0.177374	-0.180503	0.728694	0.080382	-0.199758	0.698132	0.074050	-0.303665	0.104336	-0.087270	-0.292036	0.086842	0.124908	-0.282053	0.077695	0.174371	0.360583	0.080080	-0.111989
661	5.508333	-0.674932	0.733817	0.063685	-0.651679	0.733763	-0.086817	-0.633856	0.881850	0.071419	-0.625265	0.875568	-0.088228	-0.575896	1.205080	-0.037951	-0.563666	1.198998	0.066501	-0.535816	1.141442	0.065466	-0.477563	0.737383	-0.246517	-0.462561	0.749125	0.218663	-0.192883	0.754694	-0.176884	-0.181588	0.728475	0.081269	-0.200942	0.698057	0.074510	-0.303614	0.104343	-0.087309	-0.292039	0.086881	0.124928	-0.282060	0.077721	0.174386	0.362969	0.078748	-0.110710
662	5.516667	-0.674973	0.733685	0.063866	-0.651693	0.733735	-0.086671	-0.634069	0.881727	0.071405	-0.625432	0.875540	-0.088204	-0.576198	1.205149	-0.037496	-0.564158	1.198905	0.066963	-0.536273	1.141360	0.065859	-0.477918	0.737269	-0.245617	-0.464061	0.748599	0.218800	-0.193368	0.755008	-0.176350	-0.182682	0.728410	0.082216	-0.202069	0.698058	0.075041	-0.303565	0.104360	-0.087345	-0.292040	0.086911	0.124945	-0.282072	0.077754	0.174409	0.365219	0.078048	-0.109304
663	5.525000	-0.675014	0.733594	0.063984	-0.651630	0.733801	-0.086574	-0.634346	0.881580	0.071350	-0.625573	0.875570	-0.088190	-0.576476	1.205256	-0.037081	-0.564553	1.198719	0.067356	-0.536684	1.141262	0.066267	-0.478301	0.737165	-0.244751	-0.465646	0.748053	0.218944	-0.193826	0.755323	-0.175942	-0.183857	0.728416	0.083234	-0.203192	0.698139	0.075668	-0.303613	0.104386	-0.087274	-0.292036	0.086935	0.124955	-0.282079	0.077783	0.174437	0.367258	0.078157	-0.107715
664	5.533333	-0.675054	0.733544	0.064085	-0.651644	0.733820	-0.086452	-0.634657	0.881473	0.071305	-0.625701	0.875626	-0.088230	-0.576707	1.205369	-0.036589	-0.565041	1.198564	0.067802	-0.537157	1.141059	0.066582	-0.478681	0.737042	-0.243979	-0.467292	0.747510	0.219088	-0.194285	0.755650	-0.175610	-0.185094	0.728561	0.084351	-0.204400	0.698303	0.076361	-0.303538	0.104389	-0.087356	-0.292036	0.086930	0.124957	-0.282086	0.077792	0.174448	0.369220	0.078221	-0.106064
665	5.541667	-0.675103	0.733515	0.064195	-0.651669	0.733835	-0.086296	-0.634982	0.881218	0.071100	-0.625819	0.875715	-0.088246	-0.576944	1.205490	-0.036200	-0.565485	1.198447	0.068264	-0.537577	1.140917	0.066897	-0.479048	0.736978	-0.243108	-0.469013	0.746948	0.219239	-0.194706	0.755928	-0.175370	-0.186454	0.728759	0.085560	-0.205712	0.698593	0.077169	-0.303532	0.104390	-0.087366	-0.292035	0.086907	0.124943	-0.282080	0.077776	0.174442	0.371010	0.078294	-0.104662
666	5.550000	-0.675149	0.733497	0.064297	-0.651652	0.733884	-0.086167	-0.635211	0.881349	0.071215	-0.625964	0.875765	-0.088297	-0.577181	1.205622	-0.035801	-0.565939	1.198272	0.068654	-0.538000	1.140753	0.067165	-0.479409	0.736898	-0.242317	-0.470796	0.746371	0.219395	-0.195073	0.756182	-0.175216	-0.187880	0.729059	0.086906	-0.207098	0.698979	0.078021	-0.303528	0.104373	-0.087385	-0.292034	0.086879	0.124953	-0.282068	0.077752	0.174439	0.372328	0.078661	-0.103861
667	5.558333	-0.675199	0.733464	0.064396	-0.651594	0.733965	-0.086098	-0.635475	0.881279	0.071167	-0.626091	0.875820	-0.088335	-0.577388	1.205817	-0.035464	-0.566387	1.198093	0.069070	-0.538452	1.140543	0.067405	-0.479754	0.736830	-0.241579	-0.472657	0.745802	0.219583	-0.195461	0.756379	-0.175159	-0.189414	0.729462	0.088420	-0.208561	0.699487	0.078974	-0.303586	0.104340	-0.087331	-0.292029	0.086853	0.124952	-0.282064	0.077725	0.174438	0.373778	0.078703	-0.102865
668	5.566667	-0.675242	0.733423	0.064448	-0.651628	0.733953	-0.086024	-0.635754	0.881195	0.071125	-0.626201	0.875853	-0.088371	-0.577583	1.205980	-0.035122	-0.566863	1.197858	0.069334	-0.538903	1.140353	0.067608	-0.480105	0.736738	-0.240859	-0.474566	0.745227	0.219769	-0.195860	0.756549	-0.175203	-0.191082	0.729823	0.090054	-0.210078	0.700101	0.080036	-0.303511	0.104338	-0.087418	-0.292023	0.086845	0.124956	-0.282057	0.077700	0.174433	0.375025	0.078785	-0.102101
669	5.575000	-0.675267	0.733372	0.064473	-0.651577	0.733937	-0.085962	-0.636037	0.880907	0.070923	-0.626287	0.875851	-0.088403	-0.577746	1.206149	-0.034821	-0.567314	1.197634	0.069702	-0.539367	1.140101	0.067769	-0.480433	0.736647	-0.240208	-0.476543	0.744691	0.219994	-0.196240	0.756732	-0.175347	-0.192861	0.730470	0.091935	-0.211633	0.700878	0.081318	-0.303530	0.104326	-0.087387	-0.292030	0.086861	0.124975	-0.282057	0.077701	0.174439	0.376569	0.078535	-0.100997
670	5.583333	-0.675292	0.733299	0.064498	-0.651537	0.733918	-0.085895	-0.636250	0.880770	0.070872	-0.626365	0.875834	-0.088436	-0.577920	1.206315	-0.034486	-0.567778	1.197389	0.070005	-0.539813	1.139882	0.067905	-0.480767	0.736550	-0.239559	-0.478544	0.744184	0.220249	-0.196623	0.756977	-0.175579	-0.194664	0.731307	0.094028	-0.213205	0.701740	0.082769	-0.303556	0.104332	-0.087344	-0.292033	0.086899	0.125007	-0.282069	0.077731	0.174473	0.377629	0.078568	-0.100389
671	5.591667	-0.675300	0.733218	0.064504	-0.651482	0.733911	-0.085941	-0.636393	0.880693	0.070810	-0.626439	0.875792	-0.088466	-0.578037	1.206483	-0.034159	-0.568175	1.197083	0.070183	-0.540258	1.139665	0.068026	-0.481072	0.736439	-0.238938	-0.480558	0.743703	0.220503	-0.197020	0.757288	-0.175918	-0.196565	0.732270	0.096341	-0.214759	0.702688	0.084455	-0.303501	0.104348	-0.087370	-0.292033	0.086940	0.125035	-0.282081	0.077768	0.174510	0.378501	0.078606	-0.099930
672	5.600000	-0.675312	0.733154	0.064523	-0.651486	0.733884	-0.085822	-0.636616	0.880502	0.070661	-0.626502	0.875753	-0.088489	-0.578166	1.206636	-0.033903	-0.568661	1.196811	0.070466	-0.540693	1.139367	0.068068	-0.481403	0.736284	-0.238395	-0.482565	0.743267	0.220778	-0.197319	0.757872	-0.176532	-0.198478	0.733375	0.098832	-0.216277	0.703709	0.086376	-0.303460	0.104350	-0.087395	-0.292041	0.086965	0.125053	-0.282091	0.077784	0.174538	0.379231	0.078632	-0.099595
673	5.608333	-0.675321	0.733099	0.064548	-0.651477	0.733855	-0.085809	-0.636788	0.880560	0.070734	-0.626572	0.875722	-0.088473	-0.578331	1.206773	-0.033604	-0.569045	1.196526	0.070678	-0.541086	1.139129	0.068185	-0.481713	0.736188	-0.237881	-0.484531	0.742902	0.221022	-0.197804	0.758463	-0.177009	-0.200500	0.734627	0.101461	-0.217754	0.704821	0.088535	-0.303448	0.104365	-0.087398	-0.292042	0.086963	0.125061	-0.282096	0.077792	0.174555	0.379703	0.078688	-0.099459
674	5.616667	-0.675337	0.733068	0.064584	-0.651493	0.733873	-0.085750	-0.637085	0.880330	0.070568	-0.626640	0.875699	-0.088505	-0.578427	1.206941	-0.033373	-0.569483	1.196248	0.070917	-0.541487	1.138856	0.068308	-0.482031	0.736114	-0.237355	-0.486607	0.742504	0.221337	-0.198308	0.759125	-0.177516	-0.202437	0.735928	0.104223	-0.219197	0.706004	0.090917	-0.303434	0.104385	-0.087416	-0.292043	0.086954	0.125054	-0.282101	0.077794	0.174566	0.380209	0.078679	-0.099277
675	5.625000	-0.675346	0.733045	0.064603	-0.651396	0.733901	-0.085744	-0.637314	0.880409	0.070607	-0.626713	0.875699	-0.088495	-0.578533	1.207076	-0.033175	-0.569821	1.195990	0.071125	-0.541815	1.138504	0.068234	-0.482340	0.736054	-0.236964	-0.488488	0.742283	0.221554	-0.198902	0.759931	-0.178083	-0.204387	0.737337	0.107101	-0.220505	0.707304	0.093713	-0.303433	0.104371	-0.087439	-0.292044	0.086925	0.125049	-0.282099	0.077761	0.174552	0.380493	0.078704	-0.099262
676	5.633333	-0.675387	0.733048	0.064643	-0.651413	0.733897	-0.085733	-0.637550	0.880524	0.070664	-0.626790	0.875711	-0.088481	-0.578621	1.207201	-0.033000	-0.570178	1.195738	0.071361	-0.542137	1.138338	0.068316	-0.482643	0.736016	-0.236602	-0.490317	0.742087	0.221731	-0.199556	0.760888	-0.178648	-0.206325	0.738846	0.110076	-0.221798	0.708640	0.096618	-0.303436	0.104360	-0.087466	-0.292036	0.086903	0.125042	-0.282085	0.077719	0.174532	0.380672	0.078721	-0.099314
677	5.641667	-0.675425	0.733054	0.064663	-0.651349	0.733967	-0.085739	-0.637815	0.880580	0.070669	-0.626882	0.875727	-0.088463	-0.578713	1.207303	-0.032829	-0.570629	1.195410	0.071363	-0.542490	1.138063	0.068293	-0.482942	0.736006	-0.236313	-0.492080	0.741959	0.221869	-0.200275	0.762048	-0.179242	-0.208253	0.740475	0.113054	-0.223170	0.709950	0.099422	-0.303453	0.104350	-0.087453	-0.292045	0.086890	0.125037	-0.282079	0.077709	0.174518	0.380739	0.078747	-0.099414
678	5.650000	-0.675469	0.733056	0.064661	-0.651396	0.733935	-0.085745	-0.638065	0.880635	0.070674	-0.626944	0.875780	-0.088445	-0.578783	1.207435	-0.032709	-0.571002	1.195193	0.071522	-0.542841	1.137825	0.068264	-0.483230	0.736019	-0.236043	-0.493658	0.741909	0.221895	-0.201038	0.763413	-0.179829	-0.210206	0.742211	0.116028	-0.224536	0.711385	0.102358	-0.303419	0.104355	-0.087490	-0.292047	0.086906	0.125041	-0.282084	0.077710	0.174516	0.380725	0.078762	-0.099556
679	5.658333	-0.675515	0.733054	0.064650	-0.651388	0.733936	-0.085763	-0.638324	0.880670	0.070672	-0.627018	0.875800	-0.088423	-0.578789	1.207441	-0.032392	-0.571305	1.194995	0.071582	-0.543121	1.137656	0.068210	-0.483505	0.736057	-0.235810	-0.495380	0.741829	0.222100	-0.201871	0.765035	-0.180389	-0.212136	0.744041	0.118950	-0.225860	0.712924	0.105387	-0.303432	0.104357	-0.087445	-0.292057	0.086943	0.125069	-0.282092	0.077737	0.174532	0.380645	0.078768	-0.099727
680	5.666667	-0.675565	0.733033	0.064621	-0.651384	0.733923	-0.085784	-0.638576	0.880680	0.070653	-0.627129	0.875786	-0.088403	-0.578865	1.207554	-0.032307	-0.571610	1.194817	0.071633	-0.543443	1.137498	0.068155	-0.483760	0.736102	-0.235608	-0.496923	0.741784	0.222168	-0.202738	0.766768	-0.180897	-0.214001	0.745991	0.121759	-0.227157	0.714536	0.108414	-0.303447	0.104360	-0.087408	-0.292064	0.086977	0.125094	-0.282115	0.077775	0.174561	0.380526	0.078753	-0.099941
681	5.675000	-0.675611	0.733004	0.064588	-0.651359	0.733932	-0.085819	-0.638871	0.880481	0.070492	-0.627232	0.875798	-0.088361	-0.579021	1.207835	-0.032473	-0.571922	1.194641	0.071659	-0.543739	1.137274	0.068101	-0.483982	0.736173	-0.235444	-0.498464	0.741733	0.222289	-0.203651	0.768584	-0.181310	-0.215787	0.747959	0.124492	-0.228394	0.716166	0.111488	-0.303378	0.104358	-0.087477	-0.292072	0.086989	0.125112	-0.282128	0.077791	0.174591	0.380253	0.078774	-0.100332
682	5.683333	-0.675658	0.732975	0.064555	-0.651406	0.733855	-0.085899	-0.639486	0.880619	0.070611	-0.627346	0.875818	-0.088371	-0.579102	1.207931	-0.032416	-0.572158	1.194593	0.071797	-0.544025	1.137143	0.068018	-0.484183	0.736257	-0.235258	-0.499956	0.741704	0.222452	-0.204586	0.770404	-0.181658	-0.217539	0.749938	0.127208	-0.229673	0.717627	0.114295	-0.303373	0.104365	-0.087477	-0.292076	0.086996	0.125126	-0.282134	0.077795	0.174611	0.379938	0.078795	-0.100754
683	5.691667	-0.675715	0.732936	0.064537	-0.651424	0.733838	-0.085891	-0.639248	0.880609	0.070548	-0.627478	0.875860	-0.088355	-0.579190	1.208045	-0.032381	-0.572517	1.194511	0.071754	-0.544330	1.137120	0.067993	-0.484348	0.736397	-0.235105	-0.501344	0.741666	0.222611	-0.205514	0.772210	-0.181912	-0.219254	0.751889	0.129772	-0.230874	0.719289	0.117164	-0.303401	0.104380	-0.087453	-0.292078	0.086971	0.125121	-0.282141	0.077787	0.174619	0.379974	0.078613	-0.100795
684	5.700000	-0.675784	0.732898	0.064547	-0.651496	0.733839	-0.085923	-0.639497	0.880603	0.070536	-0.627641	0.875937	-0.088337	-0.579293	1.208197	-0.032399	-0.572866	1.194467	0.071695	-0.544650	1.137127	0.067963	-0.484473	0.736591	-0.234896	-0.502647	0.741643	0.222775	-0.206414	0.774002	-0.182113	-0.220901	0.753881	0.132255	-0.231955	0.721033	0.120120	-0.303359	0.104380	-0.087508	-0.292080	0.086931	0.125104	-0.282137	0.077753	0.174611	0.379753	0.078574	-0.101126
685	5.708333	-0.675868	0.732897	0.064527	-0.651588	0.733868	-0.085958	-0.640164	0.880745	0.070710	-0.627833	0.876062	-0.088311	-0.579401	1.208334	-0.032399	-0.573154	1.194552	0.071668	-0.545010	1.137210	0.068055	-0.484569	0.736791	-0.234770	-0.503846	0.741654	0.222963	-0.207329	0.775733	-0.182240	-0.222459	0.756009	0.134716	-0.232943	0.722855	0.123144	-0.303360	0.104376	-0.087528	-0.292079	0.086899	0.125089	-0.282130	0.077719	0.174587	0.379376	0.078633	-0.101616
686	5.716667	-0.675972	0.732912	0.064517	-0.651693	0.733873	-0.086022	-0.640067	0.880660	0.070598	-0.628029	0.876246	-0.088242	-0.579505	1.208436	-0.032376	-0.573479	1.194683	0.071669	-0.545333	1.137323	0.068045	-0.484632	0.737052	-0.234586	-0.504951	0.741666	0.223147	-0.208211	0.777461	-0.182285	-0.223946	0.758222	0.137090	-0.233833	0.724737	0.126102	-0.303351	0.104373	-0.087551	-0.292076	0.086880	0.125077	-0.282121	0.077697	0.174569	0.378953	0.078716	-0.102094
687	5.725000	-0.676105	0.732937	0.064509	-0.651814	0.733893	-0.086031	-0.640358	0.880781	0.070664	-0.628311	0.876376	-0.088173	-0.579589	1.208583	-0.032348	-0.573804	1.194892	0.071627	-0.545686	1.137467	0.068060	-0.484660	0.737360	-0.234317	-0.505935	0.741715	0.223360	-0.209025	0.779211	-0.182153	-0.225346	0.760472	0.139291	-0.234613	0.726636	0.128897	-0.303348	0.104374	-0.087552	-0.292078	0.086898	0.125083	-0.282125	0.077712	0.174562	0.378803	0.078658	-0.102274
688	5.733333	-0.676265	0.732954	0.064503	-0.651929	0.733930	-0.086047	-0.640669	0.880883	0.070736	-0.628572	0.876577	-0.088160	-0.579754	1.208861	-0.032516	-0.574058	1.195215	0.071685	-0.546044	1.137631	0.068086	-0.484683	0.737666	-0.234077	-0.506819	0.741765	0.223573	-0.209857	0.780986	-0.181929	-0.226706	0.762606	0.141374	-0.235345	0.728475	0.131553	-0.303336	0.104386	-0.087556	-0.292084	0.086913	0.125096	-0.282136	0.077739	0.174575	0.378646	0.078623	-0.102423
689	5.741667	-0.676440	0.732943	0.064501	-0.652225	0.733968	-0.086172	-0.641071	0.880763	0.070679	-0.628833	0.876767	-0.088103	-0.579938	1.209000	-0.032634	-0.574398	1.195458	0.071665	-0.546436	1.137867	0.068150	-0.484674	0.737954	-0.233917	-0.507589	0.741814	0.223795	-0.210689	0.782798	-0.181652	-0.228017	0.764630	0.143378	-0.236062	0.730231	0.134028	-0.303322	0.104390	-0.087556	-0.292088	0.086937	0.125107	-0.282137	0.077757	0.174576	0.378374	0.078660	-0.102658
690	5.750000	-0.676630	0.732908	0.064495	-0.652509	0.734002	-0.086227	-0.641657	0.881105	0.071004	-0.629139	0.876874	-0.088008	-0.580101	1.209083	-0.032701	-0.574719	1.195719	0.071623	-0.546800	1.138083	0.068164	-0.484630	0.738267	-0.233628	-0.508269	0.741846	0.224016	-0.211498	0.784662	-0.181290	-0.229263	0.766582	0.145217	-0.236730	0.731901	0.136270	-0.303318	0.104391	-0.087551	-0.292089	0.086961	0.125116	-0.282143	0.077779	0.174590	0.377858	0.078833	-0.103135
691	5.758333	-0.676853	0.732831	0.064491	-0.652708	0.734000	-0.086242	-0.641606	0.880977	0.070926	-0.629402	0.877002	-0.087991	-0.580296	1.209127	-0.032723	-0.575063	1.195940	0.071539	-0.547215	1.138322	0.068269	-0.484559	0.738532	-0.233399	-0.508863	0.741860	0.224236	-0.212295	0.786563	-0.180815	-0.230345	0.768411	0.146811	-0.237325	0.733524	0.138270	-0.303372	0.104405	-0.087495	-0.292089	0.086969	0.125122	-0.282149	0.077797	0.174604	0.377744	0.078766	-0.103145
692	5.766667	-0.677072	0.732732	0.064484	-0.652955	0.733942	-0.086272	-0.642311	0.881049	0.071113	-0.629699	0.877075	-0.087906	-0.580506	1.209224	-0.032873	-0.575398	1.196174	0.071443	-0.547577	1.138499	0.068337	-0.484472	0.738784	-0.233173	-0.509373	0.741840	0.224431	-0.213075	0.788458	-0.180223	-0.231331	0.770160	0.148298	-0.237816	0.735143	0.140080	-0.303311	0.104401	-0.087570	-0.292084	0.086959	0.125107	-0.282149	0.077793	0.174603	0.377414	0.078831	-0.103376
693	5.775000	-0.677320	0.732623	0.064473	-0.653200	0.733847	-0.086278	-0.642651	0.880888	0.071070	-0.629987	0.877133	-0.087851	-0.580751	1.209216	-0.032929	-0.575819	1.196327	0.071275	-0.547964	1.138683	0.068407	-0.484375	0.738976	-0.232971	-0.509825	0.741797	0.224598	-0.213840	0.790320	-0.179544	-0.232253	0.771890	0.149767	-0.238270	0.736570	0.141642	-0.303377	0.104422	-0.087526	-0.292080	0.086927	0.125082	-0.282139	0.077757	0.174579	0.377275	0.078804	-0.103394
694	5.783333	-0.677572	0.732500	0.064475	-0.653443	0.733762	-0.086269	-0.642575	0.880764	0.071068	-0.630295	0.877189	-0.087749	-0.581026	1.209234	-0.033043	-0.576185	1.196555	0.071221	-0.548420	1.138992	0.068592	-0.484252	0.739171	-0.232756	-0.510207	0.741724	0.224739	-0.214549	0.792125	-0.178813	-0.233076	0.773503	0.151078	-0.238671	0.737916	0.143020	-0.303324	0.104402	-0.087609	-0.292076	0.086913	0.125069	-0.282133	0.077733	0.174559	0.377215	0.078770	-0.103397
695	5.791667	-0.677844	0.732392	0.064510	-0.653719	0.733711	-0.086317	-0.643127	0.880728	0.071208	-0.630642	0.877199	-0.087721	-0.581296	1.209254	-0.033159	-0.576503	1.196801	0.071210	-0.548804	1.139191	0.068680	-0.484089	0.739414	-0.232466	-0.510513	0.741638	0.224861	-0.215203	0.793863	-0.178002	-0.233717	0.774862	0.152069	-0.238983	0.739203	0.144199	-0.303329	0.104397	-0.087617	-0.292079	0.086894	0.125059	-0.282132	0.077731	0.174558	0.377261	0.078592	-0.103490
696	5.800000	-0.678136	0.732257	0.064560	-0.654033	0.733623	-0.086281	-0.643662	0.880719	0.071344	-0.630979	0.877240	-0.087685	-0.581606	1.209233	-0.033197	-0.576918	1.197013	0.071159	-0.549211	1.139361	0.068772	-0.483916	0.739620	-0.232239	-0.510876	0.741463	0.225038	-0.215801	0.795535	-0.177164	-0.234302	0.776135	0.152940	-0.239267	0.740426	0.145202	-0.303335	0.104395	-0.087628	-0.292083	0.086899	0.125060	-0.282127	0.077724	0.174546	0.377473	0.078296	-0.103425
697	5.808333	-0.678423	0.732145	0.064598	-0.654308	0.733572	-0.086267	-0.643670	0.880543	0.071296	-0.631317	0.877284	-0.087620	-0.581949	1.209187	-0.033204	-0.577224	1.197300	0.071238	-0.549623	1.139532	0.068923	-0.483739	0.739786	-0.232033	-0.510951	0.741427	0.225068	-0.216365	0.797065	-0.176303	-0.234862	0.777286	0.153686	-0.239573	0.741493	0.145985	-0.303334	0.104413	-0.087628	-0.292089	0.086926	0.125077	-0.282137	0.077748	0.174552	0.377381	0.078338	-0.103517
698	5.816667	-0.678704	0.732047	0.064643	-0.654592	0.733509	-0.086239	-0.644445	0.880591	0.071516	-0.631664	0.877327	-0.087597	-0.582309	1.209125	-0.033212	-0.577685	1.197464	0.071201	-0.550040	1.139754	0.069155	-0.483544	0.739996	-0.231726	-0.511086	0.741293	0.225150	-0.216893	0.798484	-0.175459	-0.235395	0.778359	0.154365	-0.239840	0.742587	0.146749	-0.303330	0.104421	-0.087623	-0.292094	0.086952	0.125094	-0.282148	0.077776	0.174573	0.377296	0.078464	-0.103523
699	5.825000	-0.678999	0.731955	0.064690	-0.654856	0.733474	-0.086213	-0.644644	0.880460	0.071528	-0.632028	0.877355	-0.087509	-0.582674	1.209049	-0.033229	-0.578062	1.197614	0.071225	-0.550440	1.139883	0.069289	-0.483358	0.740123	-0.231423	-0.511180	0.741131	0.225213	-0.217409	0.799769	-0.174693	-0.235930	0.779328	0.154953	-0.240157	0.743481	0.147310	-0.303311	0.104434	-0.087636	-0.292100	0.086987	0.125116	-0.282156	0.077803	0.174595	0.377526	0.078385	-0.103188
700	5.833333	-0.679277	0.731846	0.064716	-0.655180	0.733347	-0.086234	-0.644877	0.880295	0.071526	-0.632347	0.877395	-0.087482	-0.583073	1.208964	-0.033215	-0.578475	1.197771	0.071257	-0.550834	1.139996	0.069431	-0.483167	0.740243	-0.231138	-0.511242	0.740955	0.225250	-0.217910	0.800948	-0.174002	-0.236428	0.780216	0.155491	-0.240476	0.744307	0.147782	-0.303297	0.104433	-0.087641	-0.292105	0.086987	0.125124	-0.282160	0.077813	0.174600	0.377529	0.078421	-0.103142
701	5.841667	-0.679552	0.731730	0.064734	-0.655429	0.733257	-0.086192	-0.645456	0.880131	0.071545	-0.632729	0.877343	-0.087453	-0.583466	1.208859	-0.033202	-0.578860	1.197870	0.071281	-0.551257	1.140140	0.069658	-0.482965	0.740318	-0.230860	-0.511290	0.740759	0.225255	-0.218385	0.802007	-0.173368	-0.236921	0.781011	0.155974	-0.240779	0.745096	0.148282	-0.303285	0.104439	-0.087661	-0.292096	0.086977	0.125122	-0.282159	0.077804	0.174605	0.377472	0.078449	-0.103170
702	5.850000	-0.679812	0.731599	0.064732	-0.655655	0.733152	-0.086196	-0.645959	0.880114	0.071679	-0.633095	0.877298	-0.087505	-0.583924	1.208746	-0.033190	-0.579293	1.197951	0.071369	-0.551657	1.140167	0.069749	-0.482768	0.740422	-0.230542	-0.511344	0.740553	0.225227	-0.218833	0.802973	-0.172789	-0.237368	0.781764	0.156402	-0.241040	0.745798	0.148592	-0.303337	0.104441	-0.087617	-0.292093	0.086955	0.125114	-0.282154	0.077780	0.174601	0.377756	0.078259	-0.102786
703	5.858333	-0.680075	0.731462	0.064731	-0.655925	0.733006	-0.086202	-0.645991	0.879735	0.071465	-0.633407	0.877307	-0.087485	-0.584366	1.208575	-0.033101	-0.579685	1.197968	0.071425	-0.552038	1.140246	0.069991	-0.482593	0.740507	-0.230149	-0.511402	0.740348	0.225152	-0.219239	0.803852	-0.172237	-0.237773	0.782455	0.156765	-0.241284	0.746447	0.148860	-0.303311	0.104425	-0.087666	-0.292088	0.086927	0.125098	-0.282150	0.077750	0.174597	0.377763	0.078262	-0.102785
704	5.866667	-0.680331	0.731319	0.064723	-0.656174	0.732868	-0.086203	-0.646734	0.879621	0.071467	-0.633714	0.877320	-0.087516	-0.584815	1.208437	-0.033038	-0.580123	1.197996	0.071548	-0.552427	1.140271	0.070135	-0.482438	0.740583	-0.229717	-0.511477	0.740147	0.225046	-0.219620	0.804675	-0.171726	-0.238131	0.783124	0.157129	-0.241486	0.747050	0.149026	-0.303277	0.104415	-0.087714	-0.292091	0.086918	0.125097	-0.282143	0.077729	0.174591	0.377751	0.078256	-0.102826
705	5.875000	-0.680567	0.731199	0.064718	-0.656359	0.732798	-0.086203	-0.646832	0.879585	0.071525	-0.634079	0.877263	-0.087520	-0.585290	1.208288	-0.032898	-0.580539	1.197939	0.071656	-0.552811	1.140294	0.070331	-0.482320	0.740664	-0.229384	-0.511576	0.739962	0.224892	-0.219961	0.805422	-0.171252	-0.238466	0.783668	0.157448	-0.241671	0.747618	0.149192	-0.303302	0.104423	-0.087673	-0.292086	0.086933	0.125116	-0.282139	0.077721	0.174594	0.377794	0.078235	-0.102843
706	5.883333	-0.680797	0.731088	0.064731	-0.656599	0.732702	-0.086186	-0.647001	0.879418	0.071432	-0.634389	0.877288	-0.087552	-0.585773	1.208189	-0.032760	-0.580980	1.197923	0.071807	-0.553195	1.140293	0.070536	-0.482222	0.740773	-0.228932	-0.511700	0.739795	0.224728	-0.220291	0.806128	-0.170805	-0.238748	0.784203	0.157804	-0.241863	0.748128	0.149350	-0.303268	0.104433	-0.087704	-0.292082	0.086953	0.125134	-0.282143	0.077740	0.174613	0.377825	0.078225	-0.102882
707	5.891667	-0.681016	0.730994	0.064751	-0.656795	0.732651	-0.086172	-0.647590	0.879303	0.071385	-0.634654	0.877351	-0.087606	-0.586272	1.208085	-0.032607	-0.581429	1.197882	0.071980	-0.553546	1.140237	0.070718	-0.482145	0.740886	-0.228542	-0.511853	0.739637	0.224528	-0.220614	0.806803	-0.170439	-0.239017	0.784617	0.158147	-0.242073	0.748553	0.149469	-0.303256	0.104440	-0.087702	-0.292084	0.086985	0.125167	-0.282146	0.077767	0.174632	0.377920	0.078188	-0.102875
708	5.900000	-0.681238	0.730919	0.064771	-0.657022	0.732589	-0.086193	-0.648133	0.879255	0.071363	-0.634939	0.877379	-0.087712	-0.586770	1.207994	-0.032432	-0.581902	1.197811	0.072171	-0.553928	1.140113	0.070824	-0.482097	0.741002	-0.228179	-0.512026	0.739494	0.224322	-0.220945	0.807429	-0.170126	-0.239248	0.784979	0.158529	-0.242300	0.748920	0.149598	-0.303254	0.104439	-0.087708	-0.292079	0.087012	0.125192	-0.282147	0.077785	0.174652	0.378008	0.078159	-0.102892
709	5.908333	-0.681423	0.730854	0.064787	-0.657150	0.732577	-0.086148	-0.648060	0.879275	0.071383	-0.635208	0.877430	-0.087742	-0.587321	1.207871	-0.032312	-0.582370	1.197687	0.072333	-0.554354	1.140058	0.070994	-0.482072	0.741128	-0.227783	-0.512221	0.739363	0.224114	-0.221263	0.808016	-0.169867	-0.239526	0.785237	0.158881	-0.242573	0.749236	0.149718	-0.303259	0.104451	-0.087724	-0.292078	0.087025	0.125209	-0.282149	0.077802	0.174675	0.377776	0.078311	-0.103300
710	5.916667	-0.681600	0.730808	0.064790	-0.657291	0.732532	-0.086136	-0.648383	0.879235	0.071349	-0.635495	0.877429	-0.087775	-0.587850	1.207765	-0.032100	-0.582864	1.197544	0.072507	-0.554742	1.139943	0.071141	-0.482073	0.741110	-0.227548	-0.512444	0.739243	0.223914	-0.221586	0.808565	-0.169656	-0.239811	0.785462	0.159243	-0.242874	0.749514	0.149828	-0.303248	0.104453	-0.087735	-0.292080	0.087025	0.125211	-0.282145	0.077793	0.174677	0.377791	0.078304	-0.103478
711	5.925000	-0.681755	0.730733	0.064776	-0.657441	0.732460	-0.086130	-0.648907	0.879104	0.071246	-0.635679	0.877464	-0.087839	-0.588359	1.207620	-0.031850	-0.583348	1.197338	0.072733	-0.555149	1.139839	0.071402	-0.482116	0.741261	-0.227198	-0.512688	0.739114	0.223718	-0.221921	0.809055	-0.169486	-0.240159	0.785684	0.159616	-0.243206	0.749763	0.149950	-0.303246	0.104446	-0.087754	-0.292075	0.087000	0.125194	-0.282141	0.077769	0.174672	0.377943	0.078225	-0.103584
712	5.933333	-0.681896	0.730650	0.064746	-0.657521	0.732409	-0.086152	-0.649322	0.879152	0.071310	-0.635897	0.877404	-0.087923	-0.588912	1.207489	-0.031641	-0.583857	1.197112	0.072917	-0.555567	1.139655	0.071523	-0.482164	0.741299	-0.226957	-0.512948	0.739003	0.223546	-0.222250	0.809508	-0.169326	-0.240553	0.785929	0.159962	-0.243577	0.750038	0.150085	-0.303249	0.104428	-0.087763	-0.292076	0.086983	0.125182	-0.282139	0.077744	0.174663	0.378097	0.078147	-0.103735
713	5.941667	-0.682030	0.730566	0.064693	-0.657640	0.732293	-0.086163	-0.649214	0.878931	0.071073	-0.636067	0.877353	-0.088027	-0.589451	1.207348	-0.031427	-0.584374	1.196850	0.073120	-0.555971	1.139419	0.071639	-0.482250	0.741292	-0.226701	-0.513231	0.738908	0.223397	-0.222567	0.809950	-0.169149	-0.241036	0.786251	0.160282	-0.244022	0.750401	0.150306	-0.303300	0.104436	-0.087712	-0.292077	0.086973	0.125186	-0.282132	0.077723	0.174663	0.378147	0.078133	-0.104083
714	5.950000	-0.682156	0.730466	0.064626	-0.657738	0.732185	-0.086193	-0.649440	0.878788	0.070925	-0.636215	0.877292	-0.088185	-0.589989	1.207211	-0.031173	-0.584902	1.196542	0.073363	-0.556389	1.139241	0.071829	-0.482363	0.741274	-0.226514	-0.513523	0.738835	0.223270	-0.222903	0.810392	-0.168956	-0.241571	0.786663	0.160601	-0.244493	0.750793	0.150578	-0.303241	0.104417	-0.087773	-0.292075	0.086976	0.125196	-0.282134	0.077717	0.174673	0.378205	0.078127	-0.104482
715	5.958333	-0.682240	0.730340	0.064559	-0.657821	0.732072	-0.086253	-0.649874	0.878620	0.070754	-0.636353	0.877211	-0.088317	-0.590515	1.207056	-0.030938	-0.585423	1.196256	0.073604	-0.556820	1.138933	0.071924	-0.482488	0.741244	-0.226414	-0.513819	0.738781	0.223164	-0.223241	0.810786	-0.168768	-0.242190	0.787120	0.160916	-0.245003	0.751230	0.150931	-0.303228	0.104435	-0.087774	-0.292071	0.086993	0.125224	-0.282131	0.077716	0.174687	0.378173	0.078190	-0.105098
716	5.966667	-0.682336	0.730248	0.064490	-0.657856	0.732002	-0.086256	-0.650223	0.878618	0.070693	-0.636399	0.877219	-0.088461	-0.591051	1.206910	-0.030672	-0.586027	1.195900	0.073848	-0.557237	1.138680	0.072035	-0.482637	0.741213	-0.226348	-0.514109	0.738743	0.223064	-0.223576	0.811148	-0.168550	-0.242830	0.787583	0.161238	-0.245513	0.751670	0.151301	-0.303219	0.104450	-0.087779	-0.292071	0.087028	0.125260	-0.282134	0.077741	0.174711	0.378259	0.078201	-0.105600
717	5.975000	-0.682428	0.730170	0.064436	-0.657950	0.731892	-0.086281	-0.650461	0.878525	0.070533	-0.636605	0.877058	-0.088591	-0.591575	1.206705	-0.030396	-0.586564	1.195517	0.073996	-0.557705	1.138500	0.072281	-0.482827	0.741171	-0.226338	-0.514410	0.738725	0.222983	-0.223907	0.811449	-0.168312	-0.243432	0.788037	0.161567	-0.245997	0.752072	0.151675	-0.303239	0.104462	-0.087753	-0.292071	0.087076	0.125289	-0.282138	0.077767	0.174734	0.378247	0.078327	-0.106267
718	5.983333	-0.682502	0.730108	0.064385	-0.657983	0.731870	-0.086318	-0.650727	0.878448	0.070395	-0.636728	0.876993	-0.088773	-0.592071	1.206510	-0.030165	-0.587195	1.195127	0.074200	-0.558124	1.138143	0.072332	-0.483029	0.741135	-0.226370	-0.514719	0.738703	0.222892	-0.224207	0.811720	-0.168070	-0.244023	0.788456	0.161910	-0.246456	0.752463	0.152044	-0.303206	0.104468	-0.087795	-0.292070	0.087092	0.125303	-0.282135	0.077783	0.174752	0.378611	0.078199	-0.106580
719	5.991667	-0.682589	0.730068	0.064348	-0.658073	0.731776	-0.086377	-0.650592	0.878267	0.070106	-0.636878	0.876893	-0.088914	-0.592557	1.206365	-0.029982	-0.587735	1.194720	0.074384	-0.558559	1.137738	0.072336	-0.483268	0.741084	-0.226435	-0.515058	0.738689	0.222809	-0.224435	0.811902	-0.167815	-0.244553	0.788789	0.162263	-0.246836	0.752832	0.152389	-0.303203	0.104477	-0.087824	-0.292066	0.087079	0.125309	-0.282135	0.077768	0.174749	0.378737	0.078245	-0.107182
720	6.000000	-0.682660	0.730028	0.064328	-0.658100	0.731742	-0.086447	-0.650824	0.878230	0.069960	-0.636979	0.876830	-0.089108	-0.593045	1.206149	-0.029782	-0.588321	1.194267	0.074529	-0.558987	1.137467	0.072450	-0.483542	0.741026	-0.226540	-0.515405	0.738663	0.222711	-0.224597	0.811998	-0.167573	-0.245023	0.789089	0.162642	-0.247202	0.753131	0.152720	-0.303268	0.104456	-0.087774	-0.292065	0.087064	0.125308	-0.282133	0.077753	0.174744	0.378546	0.078578	-0.108220
721	6.008333	-0.682731	0.729979	0.064313	-0.658153	0.731686	-0.086467	-0.651246	0.878144	0.069811	-0.637077	0.876768	-0.089266	-0.593480	1.205971	-0.029657	-0.588923	1.193748	0.074627	-0.559411	1.137020	0.072426	-0.483841	0.740952	-0.226630	-0.515784	0.738626	0.222611	-0.224672	0.811979	-0.167342	-0.245427	0.789344	0.163082	-0.247523	0.753370	0.153083	-0.303204	0.104456	-0.087869	-0.292066	0.087028	0.125295	-0.282128	0.077728	0.174744	0.378909	0.078347	-0.108582
722	6.016667	-0.682789	0.729946	0.064241	-0.658203	0.731600	-0.086505	-0.651208	0.878121	0.069639	-0.637163	0.876687	-0.089430	-0.593915	1.205807	-0.029593	-0.589522	1.193221	0.074713	-0.559828	1.136493	0.072298	-0.484148	0.740778	-0.226859	-0.516164	0.738588	0.222501	-0.224682	0.811870	-0.167123	-0.245787	0.789595	0.163572	-0.247830	0.753622	0.153508	-0.303195	0.104453	-0.087878	-0.292069	0.087001	0.125287	-0.282126	0.077699	0.174740	0.379169	0.078277	-0.109090
723	6.025000	-0.682834	0.729898	0.064154	-0.658195	0.731539	-0.086563	-0.651712	0.878110	0.069544	-0.637190	0.876639	-0.089587	-0.594354	1.205625	-0.029486	-0.590079	1.192747	0.074873	-0.560291	1.136044	0.072173	-0.484533	0.740765	-0.226908	-0.516569	0.738553	0.222374	-0.224618	0.811656	-0.166915	-0.246123	0.789856	0.164119	-0.248084	0.753889	0.154010	-0.303186	0.104442	-0.087887	-0.292074	0.086996	0.125288	-0.282127	0.077681	0.174740	0.379079	0.078493	-0.110071
724	6.033333	-0.682878	0.729832	0.064050	-0.658213	0.731454	-0.086626	-0.651876	0.878017	0.069360	-0.637291	0.876482	-0.089749	-0.594610	1.205490	-0.029581	-0.590807	1.192156	0.074746	-0.560753	1.135669	0.072047	-0.484930	0.740622	-0.227115	-0.517076	0.738454	0.222298	-0.224524	0.811363	-0.166707	-0.246435	0.790134	0.164706	-0.248307	0.754187	0.154588	-0.303236	0.104442	-0.087814	-0.292069	0.087018	0.125306	-0.282130	0.077684	0.174752	0.379126	0.078522	-0.110812
725	6.041667	-0.682896	0.729761	0.063946	-0.658201	0.731389	-0.086709	-0.652017	0.877926	0.069198	-0.637335	0.876369	-0.089905	-0.594861	1.205157	-0.029295	-0.591412	1.191655	0.074766	-0.561236	1.135250	0.071918	-0.485341	0.740508	-0.227257	-0.517455	0.738443	0.222158	-0.224436	0.811010	-0.166493	-0.246742	0.790450	0.165357	-0.248522	0.754482	0.155212	-0.303167	0.104464	-0.087862	-0.292079	0.087053	0.125331	-0.282136	0.077699	0.174772	0.379366	0.078363	-0.111311
726	6.050000	-0.682907	0.729689	0.063833	-0.658262	0.731254	-0.086743	-0.652146	0.877834	0.069054	-0.637380	0.876260	-0.090045	-0.595212	1.205002	-0.029313	-0.592085	1.191112	0.074614	-0.561745	1.134834	0.071717	-0.485767	0.740399	-0.227432	-0.517833	0.738455	0.222018	-0.224363	0.810637	-0.166286	-0.247081	0.790738	0.166028	-0.248738	0.754776	0.155878	-0.303101	0.104476	-0.087915	-0.292077	0.087092	0.125362	-0.282136	0.077727	0.174790	0.379503	0.078356	-0.111930
727	6.058333	-0.682916	0.729646	0.063752	-0.658259	0.731172	-0.086801	-0.652298	0.877731	0.068946	-0.637462	0.876122	-0.090197	-0.595641	1.204989	-0.029636	-0.592679	1.190715	0.074584	-0.562244	1.134477	0.071493	-0.486171	0.740331	-0.227597	-0.518180	0.738485	0.221889	-0.224335	0.810240	-0.166106	-0.247417	0.791067	0.166735	-0.248962	0.755071	0.156579	-0.303102	0.104487	-0.087902	-0.292075	0.087119	0.125382	-0.282138	0.077736	0.174806	0.379622	0.078321	-0.112485
728	6.066667	-0.682762	0.729553	0.063572	-0.658198	0.731186	-0.086910	-0.652425	0.877680	0.068856	-0.637537	0.876035	-0.090291	-0.595961	1.204857	-0.029766	-0.593403	1.190168	0.074307	-0.562757	1.134151	0.071285	-0.486572	0.740287	-0.227781	-0.518489	0.738526	0.221762	-0.224331	0.809830	-0.165935	-0.247757	0.791351	0.167434	-0.249172	0.755405	0.157355	-0.303106	0.104484	-0.087894	-0.292072	0.087122	0.125394	-0.282136	0.077734	0.174806	0.379715	0.078294	-0.113001
729	6.075000	-0.682758	0.729543	0.063533	-0.658242	0.731118	-0.086953	-0.652591	0.877582	0.068705	-0.637593	0.876004	-0.090404	-0.596203	1.204728	-0.029923	-0.594026	1.189766	0.074159	-0.563272	1.133816	0.071070	-0.486965	0.740237	-0.228005	-0.518657	0.738659	0.221589	-0.224371	0.809462	-0.165783	-0.248093	0.791664	0.168137	-0.249399	0.755707	0.158116	-0.303078	0.104474	-0.087921	-0.292071	0.087092	0.125390	-0.282127	0.077711	0.174806	0.379637	0.078413	-0.113643
730	6.083333	-0.682755	0.729546	0.063500	-0.658324	0.731045	-0.086947	-0.652284	0.877400	0.068464	-0.637726	0.875920	-0.090442	-0.596436	1.204622	-0.030206	-0.594696	1.189281	0.073836	-0.563752	1.133327	0.070648	-0.487324	0.740193	-0.228249	-0.518905	0.738719	0.221478	-0.224446	0.809146	-0.165634	-0.248405	0.791955	0.168832	-0.249619	0.756002	0.158887	-0.302974	0.104485	-0.088017	-0.292070	0.087081	0.125397	-0.282120	0.077689	0.174808	0.379661	0.078444	-0.114093
731	6.091667	-0.682768	0.729556	0.063475	-0.658371	0.731029	-0.086972	-0.652296	0.877605	0.068606	-0.637835	0.875870	-0.090444	-0.596644	1.204450	-0.030463	-0.595315	1.188823	0.073582	-0.564192	1.132981	0.070363	-0.487670	0.740165	-0.228438	-0.519112	0.738776	0.221371	-0.224568	0.808868	-0.165467	-0.248668	0.792225	0.169537	-0.249779	0.756310	0.159680	-0.302963	0.104470	-0.087987	-0.292065	0.087036	0.125383	-0.282119	0.077665	0.174804	0.379730	0.078437	-0.114391
732	6.100000	-0.682780	0.729553	0.063448	-0.658398	0.731032	-0.087034	-0.652354	0.877613	0.068609	-0.637949	0.875813	-0.090463	-0.596846	1.204277	-0.030751	-0.595901	1.188339	0.073278	-0.564645	1.132652	0.070051	-0.487999	0.740127	-0.228620	-0.519381	0.738733	0.221295	-0.224724	0.808628	-0.165308	-0.248897	0.792470	0.170239	-0.249941	0.756574	0.160418	-0.302948	0.104463	-0.087952	-0.292069	0.087020	0.125379	-0.282113	0.077644	0.174802	0.379796	0.078433	-0.114660
733	6.108333	-0.682802	0.729526	0.063414	-0.658485	0.730946	-0.087042	-0.651737	0.877474	0.068520	-0.638056	0.875733	-0.090436	-0.596994	1.204069	-0.031131	-0.596538	1.187773	0.072840	-0.565042	1.132285	0.069662	-0.488321	0.740109	-0.228738	-0.519426	0.738904	0.221182	-0.224930	0.808409	-0.165150	-0.249066	0.792713	0.170957	-0.250048	0.756828	0.161134	-0.302884	0.104479	-0.087948	-0.292069	0.087038	0.125397	-0.282290	0.078014	0.174898	0.379840	0.078429	-0.114947
734	6.116667	-0.682828	0.729482	0.063362	-0.658380	0.730760	-0.086936	-0.651793	0.877473	0.068539	-0.638089	0.875735	-0.090366	-0.597146	1.203830	-0.031498	-0.597150	1.187219	0.072364	-0.565422	1.131828	0.069176	-0.488659	0.740017	-0.228880	-0.519538	0.738963	0.221094	-0.225162	0.808212	-0.164988	-0.249206	0.792945	0.171685	-0.250117	0.757093	0.161852	-0.302823	0.104493	-0.087945	-0.292064	0.087068	0.125407	-0.282464	0.078396	0.174994	0.379891	0.078433	-0.115203
735	6.125000	-0.682848	0.729415	0.063307	-0.658473	0.730679	-0.086965	-0.652154	0.877519	0.068657	-0.638278	0.875535	-0.090324	-0.597306	1.203635	-0.032010	-0.597721	1.186727	0.071916	-0.565784	1.131462	0.068724	-0.488998	0.739883	-0.228983	-0.519717	0.738915	0.221045	-0.225415	0.808058	-0.164826	-0.249308	0.793193	0.172405	-0.250163	0.757338	0.162538	-0.302760	0.104515	-0.087956	-0.292063	0.087098	0.125424	-0.282296	0.078043	0.174917	0.379882	0.078453	-0.115485
736	6.133333	-0.682879	0.729349	0.063254	-0.658578	0.730597	-0.087026	-0.651939	0.877437	0.068631	-0.638392	0.875429	-0.090275	-0.597182	1.203099	-0.032021	-0.598274	1.186238	0.071394	-0.566165	1.131082	0.068264	-0.489336	0.739711	-0.229059	-0.519684	0.739088	0.220965	-0.225683	0.807956	-0.164675	-0.249397	0.793443	0.173090	-0.250202	0.757591	0.163222	-0.302705	0.104522	-0.087969	-0.292065	0.087116	0.125435	-0.282119	0.077689	0.174840	0.379854	0.078450	-0.115750
737	6.141667	-0.682923	0.729291	0.063224	-0.658657	0.730551	-0.087028	-0.652574	0.877580	0.068816	-0.638496	0.875370	-0.090140	-0.597291	1.202810	-0.032525	-0.598864	1.185689	0.070802	-0.566518	1.130730	0.067766	-0.489723	0.739522	-0.229158	-0.519815	0.739034	0.220928	-0.225980	0.807926	-0.164565	-0.249473	0.793754	0.173724	-0.250215	0.757914	0.163940	-0.302629	0.104521	-0.088025	-0.292068	0.087111	0.125437	-0.282119	0.077697	0.174842	0.379852	0.078456	-0.115951
738	6.150000	-0.682970	0.729252	0.063206	-0.658792	0.730476	-0.087023	-0.652062	0.877466	0.068751	-0.638623	0.875289	-0.090081	-0.597385	1.202548	-0.033044	-0.599457	1.185197	0.070251	-0.566876	1.130369	0.067278	-0.490104	0.739358	-0.229174	-0.519838	0.739093	0.220896	-0.226338	0.807946	-0.164501	-0.249553	0.794091	0.174295	-0.250241	0.758244	0.164620	-0.302557	0.104522	-0.088076	-0.292065	0.087097	0.125424	-0.282465	0.078413	0.174995	0.379720	0.078621	-0.116238
739	6.158333	-0.683008	0.729251	0.063178	-0.658924	0.730466	-0.087033	-0.652363	0.877497	0.068867	-0.638747	0.875274	-0.089931	-0.597762	1.202505	-0.033937	-0.599942	1.184804	0.069736	-0.567228	1.130063	0.066811	-0.490455	0.739210	-0.229152	-0.519848	0.739167	0.220905	-0.226763	0.808008	-0.164519	-0.249628	0.794489	0.174795	-0.250267	0.758628	0.165323	-0.302607	0.104503	-0.087989	-0.292066	0.087058	0.125405	-0.282291	0.078038	0.174904	0.379633	0.078607	-0.116351
740	6.166667	-0.683043	0.729262	0.063192	-0.659032	0.730465	-0.087034	-0.652690	0.877580	0.069017	-0.638875	0.875269	-0.089811	-0.597674	1.202025	-0.034120	-0.600516	1.184357	0.069138	-0.567535	1.129720	0.066344	-0.490814	0.739076	-0.229099	-0.519838	0.739237	0.220937	-0.227225	0.808076	-0.164602	-0.249724	0.794913	0.175235	-0.250295	0.759054	0.166012	-0.302585	0.104504	-0.087981	-0.292063	0.087010	0.125383	-0.282113	0.077639	0.174795	0.379683	0.078385	-0.116194
741	6.175000	-0.683096	0.729279	0.063216	-0.659170	0.730457	-0.086993	-0.652535	0.877673	0.069173	-0.639002	0.875279	-0.089677	-0.597798	1.201679	-0.034525	-0.600986	1.183972	0.068667	-0.567900	1.129518	0.066076	-0.491152	0.738958	-0.229002	-0.519819	0.739292	0.220986	-0.227735	0.808140	-0.164761	-0.249807	0.795351	0.175609	-0.250326	0.759463	0.166624	-0.302512	0.104525	-0.088016	-0.292069	0.087014	0.125380	-0.282288	0.078009	0.174878	0.379533	0.078411	-0.116191
742	6.183333	-0.683163	0.729297	0.063243	-0.659304	0.730435	-0.086945	-0.652360	0.877769	0.069346	-0.639105	0.875277	-0.089529	-0.598169	1.201598	-0.035320	-0.601498	1.183602	0.068204	-0.568099	1.129136	0.065487	-0.491475	0.738817	-0.228876	-0.519791	0.739342	0.221061	-0.228259	0.808197	-0.164925	-0.249872	0.795810	0.175913	-0.250351	0.759892	0.167195	-0.302526	0.104515	-0.087958	-0.292073	0.087012	0.125368	-0.282471	0.078396	0.174965	0.379415	0.078283	-0.115967
743	6.191667	-0.683218	0.729284	0.063269	-0.659414	0.730420	-0.086950	-0.652428	0.877747	0.069483	-0.639186	0.875264	-0.089383	-0.598385	1.201329	-0.035772	-0.601938	1.183266	0.067746	-0.568372	1.128933	0.065158	-0.491775	0.738669	-0.228729	-0.519756	0.739377	0.221157	-0.228755	0.808252	-0.165055	-0.249872	0.796278	0.176129	-0.250322	0.760330	0.167697	-0.302484	0.104533	-0.087968	-0.292076	0.087035	0.125374	-0.282117	0.077647	0.174777	0.379147	0.078498	-0.116050
744	6.200000	-0.683269	0.729264	0.063282	-0.659521	0.730402	-0.086967	-0.652814	0.877835	0.069723	-0.639259	0.875233	-0.089216	-0.598602	1.201055	-0.036130	-0.602354	1.182957	0.067346	-0.568617	1.128763	0.064890	-0.492056	0.738510	-0.228548	-0.519712	0.739403	0.221265	-0.229228	0.808273	-0.165177	-0.249855	0.796706	0.176287	-0.250275	0.760707	0.168082	-0.302450	0.104534	-0.087965	-0.292082	0.087071	0.125387	-0.282116	0.077658	0.174783	0.378929	0.078542	-0.115950
745	6.208333	-0.683318	0.729232	0.063295	-0.659656	0.730337	-0.086939	-0.652674	0.877915	0.069893	-0.639249	0.875268	-0.089049	-0.598869	1.200775	-0.036536	-0.602746	1.182712	0.066975	-0.568838	1.128573	0.064562	-0.492322	0.738343	-0.228330	-0.519663	0.739444	0.221408	-0.229669	0.808236	-0.165306	-0.249808	0.797095	0.176387	-0.250202	0.761049	0.168396	-0.302371	0.104557	-0.088005	-0.292078	0.087099	0.125402	-0.282474	0.078419	0.174966	0.378690	0.078596	-0.115822
746	6.216667	-0.683362	0.729183	0.063321	-0.659784	0.730265	-0.086905	-0.652571	0.877988	0.070117	-0.639345	0.875171	-0.088893	-0.598961	1.200266	-0.036503	-0.603074	1.182558	0.066751	-0.569098	1.128481	0.064432	-0.492578	0.738150	-0.228066	-0.519605	0.739466	0.221554	-0.230082	0.808142	-0.165448	-0.249755	0.797447	0.176464	-0.250082	0.761397	0.168667	-0.302372	0.104559	-0.087964	-0.292084	0.087111	0.125401	-0.282478	0.078427	0.174971	0.378440	0.078673	-0.115669
747	6.225000	-0.683398	0.729125	0.063355	-0.659883	0.730223	-0.086926	-0.651898	0.877800	0.070130	-0.639381	0.875146	-0.088766	-0.599238	1.199978	-0.036699	-0.603451	1.182400	0.066507	-0.569335	1.128440	0.064324	-0.492779	0.737977	-0.227801	-0.519531	0.739481	0.221711	-0.230431	0.807977	-0.165597	-0.249693	0.797718	0.176503	-0.249962	0.761648	0.168872	-0.302338	0.104540	-0.087953	-0.292078	0.087098	0.125402	-0.282297	0.078049	0.174885	0.378206	0.078671	-0.115413
748	6.233333	-0.683424	0.729080	0.063398	-0.659932	0.730227	-0.086880	-0.651821	0.877777	0.070255	-0.639416	0.875130	-0.088651	-0.599559	1.199695	-0.036929	-0.603785	1.182276	0.066324	-0.569566	1.128416	0.064246	-0.492966	0.737815	-0.227505	-0.519450	0.739486	0.221864	-0.230744	0.807780	-0.165767	-0.249616	0.797940	0.176516	-0.249841	0.761860	0.169037	-0.302294	0.104539	-0.087945	-0.292073	0.087058	0.125391	-0.282115	0.077671	0.174794	0.377970	0.078685	-0.115138
749	6.241667	-0.683437	0.729064	0.063469	-0.660007	0.730209	-0.086847	-0.652067	0.877846	0.070444	-0.639420	0.875170	-0.088539	-0.599880	1.199486	-0.037084	-0.604120	1.182200	0.066146	-0.569815	1.128433	0.064168	-0.493107	0.737706	-0.227147	-0.519374	0.739485	0.222015	-0.231015	0.807581	-0.165934	-0.249532	0.798130	0.176510	-0.249730	0.762035	0.169150	-0.302255	0.104544	-0.087918	-0.292076	0.087018	0.125367	-0.282288	0.078028	0.174869	0.377651	0.079027	-0.115058
750	6.250000	-0.683444	0.729072	0.063555	-0.660013	0.730267	-0.086752	-0.651625	0.877773	0.070515	-0.639507	0.875115	-0.088430	-0.600245	1.199308	-0.037232	-0.604453	1.182174	0.066046	-0.570023	1.128439	0.064205	-0.493237	0.737621	-0.226844	-0.519292	0.739478	0.222157	-0.231269	0.807377	-0.166082	-0.249440	0.798274	0.176496	-0.249615	0.762164	0.169236	-0.302198	0.104563	-0.087881	-0.292076	0.087000	0.125352	-0.282109	0.077644	0.174770	0.377288	0.079239	-0.114866
751	6.258333	-0.683438	0.729103	0.063661	-0.660065	0.730293	-0.086766	-0.651595	0.877802	0.070636	-0.639508	0.875171	-0.088344	-0.600619	1.199117	-0.037265	-0.604803	1.182165	0.065977	-0.570242	1.128484	0.064245	-0.493343	0.737532	-0.226482	-0.519204	0.739454	0.222272	-0.231465	0.807141	-0.166223	-0.249341	0.798373	0.176465	-0.249496	0.762248	0.169258	-0.302141	0.104588	-0.087839	-0.292077	0.086996	0.125341	-0.282286	0.078011	0.174847	0.377044	0.079364	-0.114538
752	6.266667	-0.683425	0.729128	0.063760	-0.660125	0.730291	-0.086666	-0.652158	0.877963	0.070847	-0.639492	0.875240	-0.088214	-0.601008	1.198998	-0.037316	-0.605105	1.182207	0.065978	-0.570481	1.128565	0.064319	-0.493414	0.737445	-0.226229	-0.519127	0.739423	0.222380	-0.231619	0.806851	-0.166369	-0.249240	0.798438	0.176427	-0.249380	0.762299	0.169241	-0.302080	0.104601	-0.087798	-0.292079	0.087021	0.125353	-0.282110	0.077642	0.174756	0.376841	0.079290	-0.114022
753	6.275000	-0.683406	0.729144	0.063854	-0.660091	0.730358	-0.086576	-0.651764	0.877833	0.070799	-0.639474	0.875261	-0.088128	-0.601405	1.198940	-0.037329	-0.605402	1.182328	0.066034	-0.570735	1.128685	0.064390	-0.493456	0.737377	-0.225929	-0.519042	0.739397	0.222472	-0.231709	0.806501	-0.166514	-0.249130	0.798468	0.176366	-0.249259	0.762314	0.169169	-0.302034	0.104616	-0.087756	-0.292082	0.087058	0.125375	-0.282469	0.078404	0.174955	0.376470	0.079609	-0.113933
754	6.283333	-0.683387	0.729154	0.063940	-0.660043	0.730419	-0.086479	-0.651723	0.877834	0.070870	-0.639484	0.875233	-0.088063	-0.601819	1.198911	-0.037282	-0.605723	1.182470	0.066051	-0.570786	1.128610	0.064195	-0.493479	0.737305	-0.225633	-0.518959	0.739367	0.222556	-0.231749	0.806122	-0.166628	-0.249012	0.798462	0.176287	-0.249133	0.762295	0.169054	-0.302004	0.104609	-0.087707	-0.292085	0.087082	0.125390	-0.282475	0.078415	0.174967	0.376157	0.079704	-0.113680
755	6.291667	-0.683365	0.729138	0.064013	-0.660077	0.730385	-0.086420	-0.651725	0.877814	0.070910	-0.639421	0.875259	-0.088040	-0.602198	1.198935	-0.037278	-0.605961	1.182690	0.066246	-0.571302	1.128937	0.064626	-0.493470	0.737229	-0.225358	-0.518884	0.739345	0.222614	-0.231716	0.805719	-0.166724	-0.248890	0.798408	0.176181	-0.249019	0.762236	0.168883	-0.301996	0.104598	-0.087660	-0.292081	0.087094	0.125412	-0.282471	0.078409	0.174973	0.375859	0.079751	-0.113394
756	6.300000	-0.683344	0.729108	0.064060	-0.660046	0.730382	-0.086381	-0.651689	0.877774	0.070923	-0.639396	0.875206	-0.087998	-0.602537	1.198907	-0.037163	-0.606250	1.182838	0.066316	-0.571594	1.129074	0.064728	-0.493441	0.737172	-0.225045	-0.518818	0.739327	0.222665	-0.231638	0.805293	-0.166791	-0.248778	0.798319	0.176059	-0.248939	0.762163	0.168702	-0.301994	0.104584	-0.087601	-0.292077	0.087078	0.125417	-0.282465	0.078402	0.174980	0.375694	0.079537	-0.112878
757	6.308333	-0.683329	0.729070	0.064090	-0.659980	0.730400	-0.086346	-0.651653	0.877717	0.070899	-0.639300	0.875221	-0.088076	-0.602928	1.198949	-0.037138	-0.606533	1.182957	0.066398	-0.571897	1.129238	0.064869	-0.493406	0.737098	-0.224813	-0.518764	0.739307	0.222685	-0.231524	0.804869	-0.166821	-0.248673	0.798201	0.175950	-0.248872	0.762058	0.168505	-0.301999	0.104577	-0.087539	-0.292074	0.087048	0.125401	-0.282292	0.078029	0.174895	0.375373	0.079662	-0.112763
758	6.316667	-0.683331	0.729039	0.064114	-0.659916	0.730434	-0.086305	-0.652006	0.877770	0.070923	-0.639230	0.875214	-0.088095	-0.603275	1.198980	-0.037072	-0.606809	1.183075	0.066512	-0.572192	1.129395	0.065012	-0.493348	0.737036	-0.224578	-0.518724	0.739300	0.222687	-0.231382	0.804438	-0.166830	-0.248578	0.798071	0.175854	-0.248813	0.761948	0.168310	-0.302002	0.104574	-0.087473	-0.292065	0.087019	0.125385	-0.282459	0.078379	0.174974	0.375125	0.079754	-0.112560
759	6.325000	-0.683327	0.729019	0.064134	-0.659928	0.730413	-0.086231	-0.651396	0.877632	0.070805	-0.639128	0.875269	-0.088108	-0.603602	1.198975	-0.036914	-0.607136	1.183131	0.066562	-0.572459	1.129535	0.065191	-0.493262	0.737014	-0.224391	-0.518707	0.739298	0.222643	-0.231216	0.804044	-0.166825	-0.248501	0.797937	0.175771	-0.248767	0.761828	0.168113	-0.302013	0.104579	-0.087402	-0.292067	0.087001	0.125370	-0.282458	0.078373	0.174964	0.374838	0.079826	-0.112361
760	6.333333	-0.683334	0.729014	0.064158	-0.660085	0.730534	-0.086340	-0.651393	0.877650	0.070771	-0.639099	0.875248	-0.088161	-0.603890	1.198967	-0.036784	-0.607384	1.183156	0.066644	-0.572667	1.129533	0.065247	-0.493158	0.736998	-0.224280	-0.518710	0.739305	0.222582	-0.231046	0.803683	-0.166827	-0.248435	0.797803	0.175717	-0.248743	0.761699	0.167919	-0.302015	0.104600	-0.087332	-0.292063	0.086996	0.125357	-0.282460	0.078374	0.174957	0.374575	0.079944	-0.112168
761	6.341667	-0.683340	0.729033	0.064192	-0.659936	0.730554	-0.086212	-0.651403	0.877694	0.070738	-0.639044	0.875289	-0.088213	-0.604171	1.198949	-0.036714	-0.607556	1.183193	0.066833	-0.572879	1.129568	0.065414	-0.493026	0.737000	-0.224143	-0.518742	0.739318	0.222494	-0.230858	0.803341	-0.166803	-0.248389	0.797678	0.175697	-0.248733	0.761591	0.167758	-0.302019	0.104612	-0.087276	-0.292065	0.087018	0.125364	-0.282457	0.078387	0.174963	0.374402	0.079941	-0.111790
762	6.350000	-0.683346	0.729056	0.064235	-0.660054	0.730612	-0.086254	-0.651422	0.877757	0.070701	-0.638997	0.875344	-0.088276	-0.604436	1.198875	-0.036645	-0.607854	1.183099	0.066895	-0.573059	1.129530	0.065524	-0.492880	0.737007	-0.224035	-0.518793	0.739330	0.222394	-0.230660	0.803006	-0.166771	-0.248364	0.797555	0.175692	-0.248740	0.761489	0.167611	-0.302041	0.104608	-0.087226	-0.292068	0.087065	0.125401	-0.282465	0.078405	0.174975	0.374218	0.079931	-0.111423
763	6.358333	-0.683361	0.729075	0.064276	-0.660022	0.730653	-0.086209	-0.651448	0.877834	0.070665	-0.638967	0.875389	-0.088282	-0.604661	1.198798	-0.036487	-0.608044	1.183072	0.067097	-0.573233	1.129452	0.065604	-0.492724	0.737021	-0.223961	-0.518862	0.739334	0.222283	-0.230453	0.802700	-0.166738	-0.248375	0.797436	0.175690	-0.248780	0.761391	0.167477	-0.302059	0.104591	-0.087176	-0.292071	0.087087	0.125429	-0.282462	0.078400	0.174990	0.373910	0.080233	-0.111370
764	6.366667	-0.683382	0.729082	0.064300	-0.659994	0.730677	-0.086172	-0.651485	0.877902	0.070611	-0.638901	0.875434	-0.088401	-0.604867	1.198702	-0.036409	-0.608363	1.182854	0.067102	-0.573400	1.129348	0.065664	-0.492560	0.737020	-0.223907	-0.518949	0.739331	0.222167	-0.230250	0.802404	-0.166687	-0.248404	0.797313	0.175682	-0.248841	0.761295	0.167344	-0.302078	0.104570	-0.087128	-0.292071	0.087109	0.125453	-0.282464	0.078406	0.175005	0.373655	0.080339	-0.111152
765	6.375000	-0.683400	0.729074	0.064312	-0.660002	0.730708	-0.086131	-0.651792	0.877993	0.070551	-0.638839	0.875460	-0.088487	-0.605048	1.198627	-0.036357	-0.608565	1.182703	0.067181	-0.573583	1.129234	0.065709	-0.492399	0.737014	-0.223880	-0.519054	0.739321	0.222055	-0.230054	0.802113	-0.166631	-0.248459	0.797189	0.175664	-0.248918	0.761201	0.167218	-0.302099	0.104560	-0.087094	-0.292068	0.087095	0.125455	-0.282464	0.078397	0.175011	0.373400	0.080423	-0.110955
766	6.383333	-0.683422	0.729052	0.064313	-0.659997	0.730751	-0.086166	-0.652099	0.878068	0.070467	-0.638766	0.875472	-0.088590	-0.605211	1.198565	-0.036305	-0.608790	1.182542	0.067272	-0.573813	1.129135	0.065791	-0.492236	0.736989	-0.223868	-0.519166	0.739306	0.221944	-0.229868	0.801826	-0.166573	-0.248520	0.797057	0.175630	-0.248995	0.761095	0.167077	-0.302121	0.104550	-0.087054	-0.292071	0.087076	0.125446	-0.282465	0.078382	0.175013	0.373205	0.080304	-0.110607
767	6.391667	-0.683451	0.729020	0.064291	-0.660002	0.730716	-0.086129	-0.651703	0.877971	0.070220	-0.638676	0.875456	-0.088735	-0.605411	1.198617	-0.036328	-0.609101	1.182381	0.067345	-0.574067	1.128922	0.065725	-0.492069	0.736953	-0.223870	-0.519298	0.739288	0.221839	-0.229675	0.801543	-0.166495	-0.248599	0.796930	0.175574	-0.249077	0.760997	0.166938	-0.302127	0.104555	-0.087012	-0.292067	0.087045	0.125420	-0.282464	0.078377	0.175000	0.372905	0.080474	-0.110511
768	6.400000	-0.683486	0.728988	0.064258	-0.660032	0.730659	-0.086143	-0.651715	0.877943	0.070040	-0.638580	0.875452	-0.088832	-0.605627	1.198739	-0.036373	-0.609386	1.182239	0.067354	-0.574356	1.128817	0.065711	-0.491915	0.736910	-0.223895	-0.519449	0.739280	0.221742	-0.229496	0.801260	-0.166412	-0.248691	0.796804	0.175509	-0.249175	0.760904	0.166795	-0.302137	0.104574	-0.086961	-0.292071	0.087034	0.125398	-0.282461	0.078373	0.174983	0.372606	0.080642	-0.110419
769	6.408333	-0.683533	0.728952	0.064220	-0.660029	0.730684	-0.086133	-0.652036	0.878096	0.070004	-0.638467	0.875459	-0.088966	-0.605711	1.198673	-0.036067	-0.609710	1.182110	0.067334	-0.574669	1.128739	0.065686	-0.491755	0.736858	-0.223914	-0.519608	0.739270	0.221639	-0.229340	0.800968	-0.166320	-0.248804	0.796676	0.175433	-0.249278	0.760805	0.166652	-0.302140	0.104597	-0.086904	-0.292066	0.087031	0.125381	-0.282461	0.078383	0.174976	0.372310	0.080712	-0.110233
770	6.416667	-0.683567	0.728936	0.064184	-0.660056	0.730703	-0.086162	-0.652034	0.878154	0.069843	-0.638311	0.875539	-0.089132	-0.605875	1.198857	-0.036090	-0.610067	1.181992	0.067279	-0.575026	1.128667	0.065622	-0.491594	0.736821	-0.223916	-0.519785	0.739270	0.221547	-0.229212	0.800652	-0.166263	-0.248938	0.796516	0.175395	-0.249377	0.760672	0.166531	-0.302155	0.104616	-0.086849	-0.292065	0.087050	0.125387	-0.282465	0.078396	0.174980	0.371997	0.080766	-0.110035
771	6.425000	-0.683597	0.728925	0.064162	-0.660126	0.730656	-0.086144	-0.652049	0.878232	0.069697	-0.638170	0.875614	-0.089273	-0.605977	1.199058	-0.036020	-0.610468	1.181902	0.067233	-0.575446	1.128528	0.065456	-0.491448	0.736749	-0.224032	-0.519969	0.739266	0.221466	-0.229103	0.800311	-0.166224	-0.249065	0.796296	0.175418	-0.249502	0.760442	0.166443	-0.302184	0.104609	-0.086798	-0.292067	0.087078	0.125413	-0.282466	0.078408	0.174986	0.371635	0.080802	-0.109831
772	6.433333	-0.683623	0.728932	0.064148	-0.660121	0.730686	-0.086107	-0.651968	0.878347	0.069545	-0.638150	0.875574	-0.089413	-0.606096	1.199327	-0.036037	-0.610911	1.181779	0.067081	-0.575880	1.128376	0.065219	-0.491314	0.736680	-0.224165	-0.520166	0.739257	0.221381	-0.229002	0.799968	-0.166206	-0.249203	0.796062	0.175427	-0.249639	0.760225	0.166358	-0.302217	0.104580	-0.086755	-0.292072	0.087104	0.125437	-0.282468	0.078412	0.174996	0.371232	0.080819	-0.109632
773	6.441667	-0.683640	0.728951	0.064145	-0.660109	0.730730	-0.086175	-0.652395	0.878332	0.069296	-0.638078	0.875632	-0.089487	-0.606202	1.199641	-0.036100	-0.611301	1.181724	0.066971	-0.576335	1.128287	0.064994	-0.491162	0.736648	-0.224318	-0.520373	0.739251	0.221303	-0.228900	0.799605	-0.166199	-0.249347	0.795814	0.175436	-0.249751	0.759984	0.166273	-0.302270	0.104560	-0.086701	-0.292069	0.087112	0.125456	-0.282470	0.078410	0.175009	0.370775	0.080854	-0.109455
774	6.450000	-0.683643	0.728972	0.064137	-0.660175	0.730701	-0.086170	-0.652676	0.878631	0.068858	-0.638000	0.875678	-0.089612	-0.606465	1.200226	-0.036514	-0.611723	1.181635	0.066820	-0.576797	1.128132	0.064713	-0.491022	0.736605	-0.224440	-0.520581	0.739225	0.221198	-0.228793	0.799212	-0.166191	-0.249485	0.795503	0.175452	-0.249843	0.759692	0.166207	-0.302326	0.104540	-0.086647	-0.292073	0.087110	0.125468	-0.282466	0.078403	0.175021	0.370333	0.080834	-0.109207
775	6.458333	-0.683655	0.728987	0.064131	-0.660139	0.730761	-0.086137	-0.652271	0.878629	0.068998	-0.637926	0.875701	-0.089681	-0.606527	1.200565	-0.036599	-0.612065	1.181558	0.066700	-0.577222	1.127931	0.064419	-0.490893	0.736551	-0.224574	-0.520800	0.739229	0.221105	-0.228679	0.798772	-0.166197	-0.249622	0.795146	0.175468	-0.249952	0.759369	0.166134	-0.302365	0.104540	-0.086607	-0.292072	0.087076	0.125441	-0.282469	0.078397	0.175009	0.369764	0.080916	-0.109097
776	6.466667	-0.683664	0.728991	0.064119	-0.660170	0.730746	-0.086137	-0.652770	0.878905	0.068503	-0.637834	0.875722	-0.089797	-0.606600	1.200879	-0.036623	-0.612376	1.181415	0.066565	-0.577603	1.127694	0.064079	-0.490766	0.736498	-0.224711	-0.521026	0.739242	0.221009	-0.228555	0.798305	-0.166194	-0.249763	0.794769	0.175482	-0.250069	0.759027	0.166057	-0.302403	0.104549	-0.086565	-0.292067	0.087049	0.125412	-0.282467	0.078389	0.174999	0.369257	0.080775	-0.108744
777	6.475000	-0.683639	0.728986	0.064100	-0.660148	0.730783	-0.086149	-0.650600	0.879052	0.070017	-0.637753	0.875715	-0.089880	-0.606627	1.201121	-0.036638	-0.612705	1.181183	0.066433	-0.577896	1.127511	0.063849	-0.490661	0.736438	-0.224850	-0.521241	0.739284	0.220910	-0.228445	0.797795	-0.166172	-0.249923	0.794389	0.175471	-0.250191	0.758683	0.165993	-0.302429	0.104568	-0.086519	-0.292068	0.087030	0.125384	-0.282290	0.078016	0.174897	0.368679	0.080997	-0.108677
778	6.483333	-0.683627	0.728973	0.064089	-0.660147	0.730771	-0.086103	-0.650696	0.879088	0.069992	-0.637670	0.875685	-0.090004	-0.606654	1.201328	-0.036642	-0.612962	1.180950	0.066354	-0.578168	1.127263	0.063632	-0.490565	0.736377	-0.225002	-0.521450	0.739337	0.220819	-0.228330	0.797289	-0.166148	-0.250074	0.794028	0.175438	-0.250351	0.758306	0.165924	-0.302450	0.104598	-0.086472	-0.292064	0.087027	0.125371	-0.282466	0.078390	0.174976	0.368127	0.081087	-0.108440
779	6.491667	-0.683608	0.728950	0.064070	-0.660127	0.730781	-0.086091	-0.651031	0.879074	0.069610	-0.637580	0.875659	-0.090060	-0.606662	1.201458	-0.036655	-0.613230	1.180631	0.066257	-0.578350	1.127021	0.063323	-0.490485	0.736309	-0.225187	-0.521646	0.739404	0.220737	-0.228224	0.796756	-0.166101	-0.250237	0.793670	0.175375	-0.250512	0.757941	0.165834	-0.302471	0.104610	-0.086448	-0.292067	0.087050	0.125382	-0.282461	0.078395	0.174978	0.367513	0.081163	-0.108152
780	6.500000	-0.683571	0.728938	0.064050	-0.660066	0.730833	-0.086106	-0.651171	0.879140	0.069492	-0.637497	0.875640	-0.090101	-0.606555	1.201505	-0.036547	-0.613476	1.180345	0.066135	-0.578512	1.126791	0.063084	-0.490426	0.736236	-0.225356	-0.521834	0.739474	0.220667	-0.228124	0.796203	-0.166029	-0.250386	0.793315	0.175297	-0.250667	0.757582	0.165742	-0.302490	0.104595	-0.086448	-0.292066	0.087075	0.125407	-0.282463	0.078406	0.174980	0.366844	0.081494	-0.108052
781	6.508333	-0.683536	0.728938	0.064044	-0.660042	0.730841	-0.086101	-0.651025	0.879116	0.069141	-0.637385	0.875687	-0.090112	-0.606555	1.201613	-0.036542	-0.613688	1.180031	0.066038	-0.578683	1.126522	0.062867	-0.490394	0.736166	-0.225538	-0.521992	0.739538	0.220614	-0.228049	0.795682	-0.165944	-0.250521	0.792936	0.175205	-0.250809	0.757216	0.165638	-0.302504	0.104573	-0.086479	-0.292067	0.087089	0.125425	-0.282459	0.078414	0.174997	0.366161	0.081801	-0.107853
782	6.516667	-0.683506	0.728951	0.064037	-0.660056	0.730807	-0.086069	-0.651409	0.879284	0.069275	-0.637342	0.875651	-0.090125	-0.606560	1.201707	-0.036539	-0.613884	1.179766	0.065950	-0.578828	1.126263	0.062640	-0.490384	0.736114	-0.225735	-0.522133	0.739599	0.220591	-0.227996	0.795176	-0.165838	-0.250644	0.792536	0.175083	-0.250964	0.756771	0.165493	-0.302520	0.104536	-0.086521	-0.292066	0.087101	0.125451	-0.282462	0.078422	0.175005	0.365471	0.082190	-0.107634
783	6.525000	-0.683477	0.728981	0.064040	-0.659997	0.730815	-0.086069	-0.651265	0.879328	0.069041	-0.637269	0.875684	-0.090132	-0.606601	1.201854	-0.036669	-0.614069	1.179571	0.065874	-0.578815	1.125952	0.062190	-0.490388	0.736106	-0.225940	-0.522249	0.739625	0.220565	-0.227960	0.794667	-0.165718	-0.250741	0.792131	0.174937	-0.251084	0.756383	0.165343	-0.302529	0.104526	-0.086554	-0.292071	0.087088	0.125445	-0.282286	0.078048	0.174925	0.364742	0.082612	-0.107423
784	6.533333	-0.683446	0.729023	0.064038	-0.659967	0.730896	-0.086086	-0.651577	0.879597	0.069650	-0.637201	0.875731	-0.090056	-0.606690	1.201962	-0.036698	-0.614227	1.179400	0.065781	-0.578971	1.125770	0.062012	-0.490408	0.736100	-0.226144	-0.522340	0.739646	0.220562	-0.227943	0.794175	-0.165594	-0.250824	0.791714	0.174775	-0.251170	0.755986	0.165156	-0.302532	0.104521	-0.086576	-0.292063	0.087080	0.125424	-0.282459	0.078398	0.174991	0.363933	0.083164	-0.107293
785	6.541667	-0.683419	0.729063	0.064045	-0.659869	0.730840	-0.085972	-0.650995	0.879536	0.069342	-0.637143	0.875760	-0.090019	-0.606674	1.202090	-0.036750	-0.614375	1.179268	0.065752	-0.579102	1.125681	0.061941	-0.490463	0.736069	-0.226307	-0.522403	0.739627	0.220568	-0.227940	0.793712	-0.165455	-0.250885	0.791277	0.174618	-0.251211	0.755572	0.164955	-0.302531	0.104535	-0.086574	-0.292069	0.087039	0.125384	-0.282285	0.078029	0.174887	0.363234	0.083552	-0.106960
786	6.550000	-0.683386	0.729091	0.064052	-0.659731	0.730811	-0.085890	-0.651070	0.879718	0.069673	-0.637067	0.875792	-0.089990	-0.606682	1.202152	-0.036745	-0.614563	1.179116	0.065698	-0.579200	1.125601	0.061871	-0.490532	0.736030	-0.226561	-0.522434	0.739595	0.220584	-0.227961	0.793281	-0.165306	-0.250924	0.790836	0.174470	-0.251245	0.755158	0.164750	-0.302528	0.104560	-0.086563	-0.292066	0.087027	0.125356	-0.282458	0.078387	0.174956	0.362486	0.084110	-0.106812
787	6.558333	-0.683339	0.729104	0.064064	-0.659678	0.730846	-0.085888	-0.650671	0.879527	0.069194	-0.636978	0.875806	-0.089974	-0.606696	1.202109	-0.036735	-0.614627	1.179036	0.065634	-0.579271	1.125541	0.061820	-0.490613	0.736018	-0.226754	-0.522448	0.739549	0.220605	-0.227996	0.792901	-0.165173	-0.250961	0.790389	0.174330	-0.251275	0.754706	0.164540	-0.302534	0.104590	-0.086549	-0.292063	0.087016	0.125335	-0.282277	0.078011	0.174852	0.361713	0.084616	-0.106672
788	6.566667	-0.683287	0.729105	0.064083	-0.659613	0.730871	-0.085892	-0.650570	0.879504	0.069219	-0.636853	0.875859	-0.089938	-0.606681	1.202106	-0.036751	-0.614721	1.178914	0.065593	-0.579316	1.125479	0.061786	-0.490710	0.735991	-0.226912	-0.522433	0.739483	0.220622	-0.228030	0.792562	-0.165043	-0.250963	0.789978	0.174217	-0.251272	0.754279	0.164364	-0.302550	0.104596	-0.086530	-0.292063	0.087010	0.125330	-0.282106	0.077647	0.174764	0.360907	0.085100	-0.106563
789	6.575000	-0.683219	0.729095	0.064103	-0.659567	0.730867	-0.085827	-0.650766	0.879673	0.069763	-0.636801	0.875812	-0.089891	-0.606636	1.201910	-0.036651	-0.614752	1.178796	0.065576	-0.579306	1.125401	0.061804	-0.490827	0.735992	-0.227001	-0.522402	0.739418	0.220650	-0.228066	0.792233	-0.164913	-0.250944	0.789584	0.174116	-0.251239	0.753874	0.164207	-0.302581	0.104590	-0.086523	-0.292063	0.087047	0.125368	-0.282282	0.078042	0.174863	0.360029	0.085614	-0.106462
790	6.583333	-0.683144	0.729085	0.064133	-0.659511	0.730867	-0.085772	-0.650652	0.879618	0.069794	-0.636718	0.875804	-0.089865	-0.606630	1.201817	-0.036801	-0.614718	1.178684	0.065586	-0.579250	1.125268	0.061776	-0.490960	0.735972	-0.227151	-0.522357	0.739335	0.220668	-0.228103	0.791911	-0.164799	-0.250919	0.789181	0.174027	-0.251209	0.753479	0.164082	-0.302611	0.104578	-0.086525	-0.292065	0.087070	0.125387	-0.282460	0.078423	0.174962	0.359061	0.086147	-0.106508
791	6.591667	-0.683068	0.729073	0.064163	-0.659400	0.730918	-0.085791	-0.650526	0.879575	0.069840	-0.636657	0.875809	-0.089733	-0.606543	1.201626	-0.036766	-0.614716	1.178601	0.065517	-0.579197	1.125202	0.061774	-0.491100	0.735970	-0.227396	-0.522301	0.739263	0.220686	-0.228161	0.791590	-0.164707	-0.250871	0.788790	0.173954	-0.251164	0.753119	0.163989	-0.302661	0.104547	-0.086540	-0.292064	0.087080	0.125401	-0.282286	0.078064	0.174886	0.358311	0.086522	-0.106456
792	6.600000	-0.682988	0.729081	0.064201	-0.659369	0.730918	-0.085754	-0.650444	0.879557	0.069927	-0.636596	0.875822	-0.089657	-0.606549	1.201497	-0.036893	-0.614690	1.178530	0.065491	-0.579138	1.125174	0.061827	-0.491250	0.735985	-0.227533	-0.522237	0.739184	0.220695	-0.228236	0.791271	-0.164633	-0.250810	0.788416	0.173893	-0.251116	0.752772	0.163905	-0.302708	0.104519	-0.086559	-0.292066	0.087069	0.125398	-0.282114	0.077694	0.174804	0.357545	0.086736	-0.106344
793	6.608333	-0.682915	0.729111	0.064247	-0.659309	0.730970	-0.085648	-0.650366	0.879569	0.070050	-0.636468	0.875952	-0.089568	-0.606495	1.201374	-0.036932	-0.614637	1.178485	0.065513	-0.579068	1.125157	0.061873	-0.491412	0.736052	-0.227641	-0.522169	0.739120	0.220706	-0.228353	0.790961	-0.164577	-0.250738	0.788087	0.173830	-0.251086	0.752410	0.163818	-0.302715	0.104528	-0.086600	-0.292069	0.087060	0.125386	-0.282114	0.077695	0.174796	0.356627	0.087453	-0.106716
794	6.616667	-0.682843	0.729154	0.064305	-0.659282	0.731002	-0.085600	-0.650301	0.879611	0.070197	-0.636506	0.875912	-0.089470	-0.606438	1.201267	-0.036967	-0.614579	1.178476	0.065511	-0.578974	1.125129	0.061893	-0.491585	0.736123	-0.227737	-0.522102	0.739038	0.220707	-0.228472	0.790668	-0.164540	-0.250658	0.787770	0.173768	-0.251031	0.752105	0.163759	-0.302771	0.104537	-0.086557	-0.292068	0.087041	0.125352	-0.282104	0.077670	0.174769	0.355888	0.087687	-0.106601
795	6.625000	-0.682778	0.729201	0.064364	-0.659216	0.731068	-0.085501	-0.649951	0.879457	0.069841	-0.636477	0.875972	-0.089365	-0.606372	1.201141	-0.036981	-0.614502	1.178481	0.065512	-0.578882	1.125164	0.062009	-0.491773	0.736200	-0.227846	-0.522014	0.738945	0.220688	-0.228611	0.790384	-0.164535	-0.250549	0.787474	0.173715	-0.250950	0.751816	0.163709	-0.302760	0.104560	-0.086582	-0.292062	0.087012	0.125330	-0.282105	0.077644	0.174744	0.355050	0.088333	-0.106869
796	6.633333	-0.682705	0.729248	0.064435	-0.659150	0.731167	-0.085451	-0.650275	0.879629	0.070164	-0.636460	0.876031	-0.089253	-0.606298	1.200991	-0.036991	-0.614474	1.178460	0.065500	-0.578797	1.125252	0.062161	-0.491952	0.736256	-0.227936	-0.521920	0.738859	0.220671	-0.228753	0.790101	-0.164560	-0.250430	0.787196	0.173681	-0.250856	0.751554	0.163661	-0.302751	0.104571	-0.086603	-0.292064	0.086992	0.125308	-0.282102	0.077631	0.174735	0.354107	0.089082	-0.107284
797	6.641667	-0.682639	0.729279	0.064505	-0.659073	0.731228	-0.085333	-0.650200	0.879648	0.070292	-0.636427	0.876079	-0.089155	-0.606202	1.200871	-0.036986	-0.614314	1.178474	0.065546	-0.578653	1.125216	0.062216	-0.492155	0.736248	-0.228082	-0.521827	0.738790	0.220674	-0.228909	0.789815	-0.164612	-0.250313	0.786942	0.173651	-0.250759	0.751304	0.163602	-0.302837	0.104566	-0.086513	-0.292067	0.086995	0.125314	-0.282106	0.077642	0.174746	0.353342	0.089665	-0.107448
798	6.650000	-0.682570	0.729291	0.064558	-0.659007	0.731264	-0.085326	-0.650123	0.879657	0.070409	-0.636394	0.876109	-0.089028	-0.606089	1.200697	-0.036997	-0.614192	1.178461	0.065573	-0.578491	1.125176	0.062285	-0.492359	0.736258	-0.228160	-0.521737	0.738749	0.220704	-0.229067	0.789514	-0.164701	-0.250206	0.786732	0.173647	-0.250666	0.751093	0.163545	-0.302868	0.104555	-0.086507	-0.292064	0.087010	0.125338	-0.282110	0.077660	0.174760	0.352392	0.090403	-0.107884
799	6.658333	-0.682494	0.729282	0.064613	-0.658914	0.731303	-0.085266	-0.649845	0.879555	0.070388	-0.636345	0.876138	-0.088914	-0.605953	1.200500	-0.037007	-0.614058	1.178417	0.065605	-0.578288	1.125159	0.062408	-0.492572	0.736230	-0.228199	-0.521650	0.738690	0.220713	-0.229219	0.789225	-0.164835	-0.250096	0.786551	0.173627	-0.250571	0.750924	0.163495	-0.302891	0.104535	-0.086517	-0.292065	0.087028	0.125353	-0.282111	0.077677	0.174777	0.351584	0.091109	-0.108186
800	6.666667	-0.682415	0.729263	0.064654	-0.658885	0.731278	-0.085153	-0.649845	0.879636	0.070825	-0.636319	0.876108	-0.088876	-0.605677	1.200264	-0.036837	-0.613900	1.178352	0.065633	-0.578106	1.125071	0.062530	-0.492786	0.736199	-0.228234	-0.521565	0.738680	0.220771	-0.229381	0.788917	-0.164990	-0.249988	0.786424	0.173603	-0.250487	0.750801	0.163454	-0.302908	0.104512	-0.086530	-0.292067	0.087053	0.125377	-0.282113	0.077703	0.174797	0.350505	0.092149	-0.108831
801	6.675000	-0.682334	0.729253	0.064696	-0.658768	0.731320	-0.085109	-0.649313	0.879277	0.070154	-0.636285	0.876105	-0.088773	-0.605581	1.200033	-0.036883	-0.613721	1.178260	0.065659	-0.577819	1.124974	0.062563	-0.492994	0.736173	-0.228266	-0.521484	0.738639	0.220796	-0.229511	0.788606	-0.165162	-0.249901	0.786325	0.173552	-0.250398	0.750716	0.163408	-0.302925	0.104505	-0.086546	-0.292071	0.087057	0.125377	-0.282117	0.077709	0.174787	0.349636	0.092924	-0.109280
802	6.683333	-0.682241	0.729240	0.064728	-0.658656	0.731321	-0.085052	-0.649420	0.879302	0.070402	-0.636254	0.876093	-0.088727	-0.605458	1.199851	-0.036924	-0.613513	1.178131	0.065687	-0.577613	1.124913	0.062685	-0.493188	0.736163	-0.228283	-0.521410	0.738620	0.220845	-0.229642	0.788299	-0.165357	-0.249804	0.786288	0.173503	-0.250309	0.750660	0.163351	-0.302874	0.104508	-0.086623	-0.292069	0.087049	0.125357	-0.282114	0.077698	0.174764	0.348716	0.093744	-0.109756
803	6.691667	-0.682179	0.729253	0.064784	-0.658583	0.731335	-0.084974	-0.649703	0.879534	0.070992	-0.636239	0.876095	-0.088699	-0.605278	1.199651	-0.036892	-0.613305	1.177999	0.065769	-0.577331	1.124833	0.062830	-0.493379	0.736162	-0.228275	-0.521350	0.738595	0.220888	-0.229775	0.788005	-0.165573	-0.249718	0.786263	0.173408	-0.250219	0.750629	0.163281	-0.302936	0.104532	-0.086553	-0.292067	0.087033	0.125318	-0.282114	0.077683	0.174744	0.347654	0.094861	-0.110443
804	6.700000	-0.682123	0.729290	0.064848	-0.658519	0.731365	-0.084889	-0.649775	0.879445	0.070716	-0.636246	0.876114	-0.088614	-0.605053	1.199429	-0.036788	-0.613089	1.177862	0.065852	-0.577072	1.124768	0.062961	-0.493562	0.736174	-0.228253	-0.521297	0.738552	0.220913	-0.229910	0.787723	-0.165769	-0.249642	0.786261	0.173300	-0.250131	0.750620	0.163194	-0.302938	0.104551	-0.086542	-0.292073	0.087017	0.125295	-0.282108	0.077661	0.174721	0.346624	0.095886	-0.110937
805	6.708333	-0.682068	0.729337	0.064918	-0.658404	0.731460	-0.084852	-0.649764	0.879457	0.070745	-0.636248	0.876145	-0.088650	-0.604854	1.199225	-0.036754	-0.612888	1.177700	0.065885	-0.576802	1.124679	0.063092	-0.493731	0.736198	-0.228236	-0.521262	0.738554	0.220973	-0.230053	0.787459	-0.165984	-0.249576	0.786282	0.173179	-0.250045	0.750637	0.163093	-0.302918	0.104578	-0.086559	-0.292067	0.087000	0.125284	-0.282110	0.077653	0.174719	0.345477	0.097030	-0.111717
806	6.716667	-0.682018	0.729385	0.064981	-0.658377	0.731479	-0.084683	-0.649762	0.879474	0.070774	-0.636260	0.876178	-0.088641	-0.604618	1.198997	-0.036662	-0.612680	1.177531	0.065932	-0.576428	1.124488	0.063136	-0.493886	0.736210	-0.228228	-0.521240	0.738542	0.221014	-0.230199	0.787198	-0.166203	-0.249520	0.786319	0.173048	-0.249969	0.750661	0.162971	-0.302968	0.104576	-0.086501	-0.292068	0.086997	0.125294	-0.282109	0.077655	0.174725	0.344574	0.097690	-0.112151
807	6.725000	-0.681974	0.729413	0.065017	-0.658301	0.731530	-0.084719	-0.649564	0.879424	0.070683	-0.636261	0.876213	-0.088683	-0.604203	1.198693	-0.036401	-0.612412	1.177360	0.066084	-0.576158	1.124368	0.063301	-0.494023	0.736192	-0.228222	-0.521234	0.738526	0.221035	-0.230339	0.786936	-0.166436	-0.249487	0.786374	0.172902	-0.249906	0.750711	0.162835	-0.302991	0.104565	-0.086502	-0.292068	0.087015	0.125313	-0.282116	0.077670	0.174748	0.343313	0.098904	-0.112906
808	6.733333	-0.681929	0.729426	0.065044	-0.658256	0.731538	-0.084719	-0.649763	0.879491	0.070752	-0.636262	0.876242	-0.088685	-0.603974	1.198553	-0.036408	-0.612143	1.177200	0.066180	-0.575848	1.124230	0.063407	-0.494168	0.736128	-0.228182	-0.521248	0.738569	0.221095	-0.230473	0.786663	-0.166681	-0.249470	0.786446	0.172746	-0.249864	0.750775	0.162678	-0.303015	0.104536	-0.086513	-0.292066	0.087032	0.125337	-0.282118	0.077674	0.174765	0.342087	0.099825	-0.113739
809	6.741667	-0.681873	0.729435	0.065044	-0.658197	0.731541	-0.084677	-0.649756	0.879466	0.070694	-0.636245	0.876244	-0.088733	-0.603803	1.198442	-0.036513	-0.611895	1.176989	0.066235	-0.575573	1.124075	0.063508	-0.494292	0.736077	-0.228189	-0.521269	0.738537	0.221056	-0.230597	0.786364	-0.166945	-0.249484	0.786522	0.172570	-0.249856	0.750844	0.162492	-0.302973	0.104514	-0.086600	-0.292071	0.087050	0.125365	-0.282121	0.077695	0.174785	0.340979	0.100501	-0.114257
810	6.750000	-0.681820	0.729420	0.065019	-0.658137	0.731534	-0.084644	-0.649745	0.879421	0.070605	-0.636229	0.876229	-0.088799	-0.603377	1.198070	-0.036122	-0.611656	1.176773	0.066290	-0.575201	1.124049	0.063608	-0.494433	0.735991	-0.228133	-0.521312	0.738540	0.221036	-0.230696	0.786060	-0.167224	-0.249518	0.786596	0.172366	-0.249873	0.750926	0.162298	-0.303062	0.104492	-0.086526	-0.292070	0.087063	0.125369	-0.282125	0.077705	0.174795	0.339885	0.101189	-0.114752
811	6.758333	-0.681779	0.729415	0.064989	-0.658036	0.731561	-0.084624	-0.649738	0.879354	0.070475	-0.636182	0.876196	-0.088929	-0.603065	1.197858	-0.035952	-0.611421	1.176540	0.066335	-0.574924	1.123899	0.063656	-0.494569	0.735917	-0.228093	-0.521369	0.738527	0.220977	-0.230774	0.785731	-0.167531	-0.249575	0.786663	0.172123	-0.249907	0.751009	0.162080	-0.303066	0.104508	-0.086534	-0.292073	0.087054	0.125360	-0.282121	0.077700	0.174778	0.338857	0.101872	-0.115414
812	6.766667	-0.681741	0.729408	0.064950	-0.657973	0.731549	-0.084667	-0.649731	0.879290	0.070343	-0.636151	0.876171	-0.089013	-0.602781	1.197750	-0.035924	-0.611205	1.176365	0.066386	-0.574687	1.123585	0.063624	-0.494693	0.735852	-0.228048	-0.521450	0.738520	0.220918	-0.230829	0.785368	-0.167855	-0.249651	0.786718	0.171843	-0.249958	0.751067	0.161814	-0.303074	0.104530	-0.086523	-0.292069	0.087037	0.125336	-0.282120	0.077691	0.174760	0.337903	0.102381	-0.115896
813	6.775000	-0.681708	0.729426	0.064923	-0.657874	0.731594	-0.084650	-0.649499	0.879140	0.070072	-0.636090	0.876158	-0.089115	-0.602533	1.197664	-0.035830	-0.611001	1.176233	0.066424	-0.574452	1.123465	0.063714	-0.494819	0.735791	-0.227982	-0.521554	0.738494	0.220826	-0.230850	0.784990	-0.168194	-0.249750	0.786788	0.171539	-0.250033	0.751139	0.161512	-0.303076	0.104547	-0.086499	-0.292071	0.087030	0.125313	-0.282120	0.077689	0.174748	0.336945	0.103034	-0.116345
814	6.783333	-0.681680	0.729444	0.064890	-0.657846	0.731585	-0.084592	-0.649739	0.879194	0.070086	-0.636003	0.876200	-0.089178	-0.602288	1.197647	-0.035743	-0.610812	1.176123	0.066481	-0.574178	1.123589	0.063819	-0.494937	0.735747	-0.227942	-0.521680	0.738469	0.220733	-0.230859	0.784567	-0.168557	-0.249865	0.786856	0.171217	-0.250116	0.751253	0.161186	-0.303085	0.104566	-0.086472	-0.292074	0.087008	0.125308	-0.282121	0.077674	0.174744	0.335991	0.103581	-0.116840
815	6.791667	-0.681647	0.729466	0.064857	-0.657707	0.731627	-0.084612	-0.649374	0.879019	0.069761	-0.636011	0.876127	-0.089245	-0.602140	1.197820	-0.035844	-0.610605	1.176048	0.066567	-0.573990	1.123442	0.063863	-0.495047	0.735710	-0.227911	-0.521816	0.738422	0.220629	-0.230870	0.784109	-0.168975	-0.249995	0.786921	0.170830	-0.250233	0.751322	0.160814	-0.303062	0.104562	-0.086492	-0.292070	0.086995	0.125311	-0.282119	0.077667	0.174748	0.334964	0.104219	-0.117198
816	6.800000	-0.681616	0.729494	0.064832	-0.657656	0.731689	-0.084647	-0.649436	0.879038	0.069701	-0.635950	0.876130	-0.089359	-0.602013	1.197958	-0.035916	-0.610437	1.176021	0.066637	-0.573831	1.123408	0.063888	-0.495157	0.735672	-0.227899	-0.521971	0.738378	0.220528	-0.230874	0.783610	-0.169426	-0.250151	0.786997	0.170403	-0.250381	0.751385	0.160410	-0.303119	0.104539	-0.086454	-0.292074	0.086994	0.125321	-0.282117	0.077662	0.174765	0.333974	0.104743	-0.117558
817	6.808333	-0.681584	0.729513	0.064789	-0.657591	0.731658	-0.084668	-0.649526	0.879055	0.069642	-0.635872	0.876167	-0.089437	-0.601798	1.198048	-0.035874	-0.610285	1.176037	0.066705	-0.573781	1.123395	0.063989	-0.495263	0.735642	-0.227880	-0.522146	0.738328	0.220424	-0.230897	0.783061	-0.169936	-0.250352	0.787063	0.169912	-0.250551	0.751445	0.159932	-0.303105	0.104516	-0.086500	-0.292075	0.087019	0.125346	-0.282123	0.077678	0.174783	0.333098	0.105036	-0.117754
818	6.816667	-0.681543	0.729516	0.064731	-0.657536	0.731654	-0.084656	-0.649729	0.879098	0.069393	-0.635838	0.876139	-0.089509	-0.601586	1.198133	-0.035818	-0.610137	1.176057	0.066770	-0.573594	1.123401	0.063960	-0.495366	0.735605	-0.227869	-0.522321	0.738281	0.220329	-0.230900	0.782465	-0.170465	-0.250545	0.787140	0.169383	-0.250729	0.751517	0.159417	-0.303151	0.104490	-0.086476	-0.292077	0.087032	0.125358	-0.282125	0.077690	0.174794	0.332272	0.105405	-0.118023
819	6.825000	-0.681502	0.729523	0.064657	-0.657450	0.731673	-0.084715	-0.649704	0.879042	0.069355	-0.635750	0.876150	-0.089591	-0.601374	1.198275	-0.035774	-0.609996	1.176097	0.066813	-0.573558	1.123414	0.064025	-0.495469	0.735533	-0.227891	-0.522513	0.738233	0.220230	-0.230912	0.781807	-0.171028	-0.250751	0.787207	0.168787	-0.250907	0.751560	0.158822	-0.303160	0.104474	-0.086491	-0.292073	0.087044	0.125357	-0.282126	0.077691	0.174785	0.331299	0.106052	-0.118264
820	6.833333	-0.681459	0.729523	0.064570	-0.657391	0.731657	-0.084735	-0.649420	0.878852	0.068958	-0.635676	0.876127	-0.089666	-0.601187	1.198394	-0.035700	-0.609854	1.176166	0.066845	-0.573386	1.123440	0.063983	-0.495589	0.735459	-0.227918	-0.522706	0.738183	0.220138	-0.230930	0.781123	-0.171629	-0.250977	0.787255	0.168127	-0.251092	0.751601	0.158176	-0.303166	0.104484	-0.086499	-0.292075	0.087051	0.125338	-0.282121	0.077697	0.174761	0.330419	0.106701	-0.118611
821	6.841667	-0.681420	0.729511	0.064482	-0.657302	0.731663	-0.084814	-0.650093	0.879011	0.069355	-0.635572	0.876117	-0.089757	-0.600990	1.198549	-0.035646	-0.609724	1.176243	0.066888	-0.573304	1.123496	0.064006	-0.495714	0.735381	-0.227919	-0.522911	0.738119	0.220029	-0.230938	0.780399	-0.172265	-0.251210	0.787281	0.167399	-0.251257	0.751638	0.157451	-0.303168	0.104504	-0.086481	-0.292073	0.087047	0.125323	-0.282120	0.077698	0.174746	0.329681	0.107128	-0.118682
822	6.850000	-0.681380	0.729491	0.064403	-0.657242	0.731645	-0.084799	-0.650112	0.878922	0.069216	-0.635454	0.876114	-0.089830	-0.600819	1.198691	-0.035580	-0.609603	1.176310	0.066889	-0.573311	1.123475	0.064030	-0.495860	0.735281	-0.227892	-0.523123	0.738077	0.219946	-0.230937	0.779606	-0.172909	-0.251445	0.787275	0.166596	-0.251429	0.751665	0.156680	-0.303164	0.104539	-0.086458	-0.292075	0.087037	0.125303	-0.282113	0.077688	0.174728	0.328897	0.107821	-0.119015
823	6.858333	-0.681346	0.729477	0.064346	-0.657146	0.731689	-0.084822	-0.649946	0.878773	0.069001	-0.635457	0.875985	-0.089877	-0.600629	1.198808	-0.035477	-0.609509	1.176415	0.066954	-0.573217	1.123569	0.064052	-0.496001	0.735209	-0.227922	-0.523344	0.738033	0.219881	-0.230949	0.778775	-0.173612	-0.251599	0.787159	0.165639	-0.251586	0.751679	0.155866	-0.303173	0.104545	-0.086438	-0.292069	0.087011	0.125290	-0.282111	0.077679	0.174720	0.328261	0.108340	-0.119090
824	6.866667	-0.681306	0.729461	0.064304	-0.657116	0.731661	-0.084869	-0.649559	0.878578	0.068530	-0.635359	0.875980	-0.089913	-0.600272	1.198773	-0.035122	-0.609429	1.176524	0.066949	-0.573151	1.123739	0.064079	-0.496155	0.735139	-0.227968	-0.523569	0.737994	0.219821	-0.230981	0.777741	-0.174180	-0.251734	0.787039	0.164635	-0.251753	0.751666	0.154997	-0.303183	0.104541	-0.086433	-0.292068	0.086992	0.125290	-0.282111	0.077669	0.174720	0.327603	0.108937	-0.119154
825	6.875000	-0.681266	0.729454	0.064280	-0.657056	0.731674	-0.084833	-0.649726	0.878606	0.068644	-0.635307	0.875963	-0.089924	-0.600097	1.198958	-0.035112	-0.609299	1.176664	0.066954	-0.573173	1.123764	0.064101	-0.496342	0.735050	-0.227979	-0.523805	0.737961	0.219779	-0.230985	0.777024	-0.175126	-0.251961	0.787035	0.163734	-0.251916	0.751647	0.154109	-0.303195	0.104524	-0.086429	-0.292070	0.086996	0.125299	-0.282113	0.077674	0.174738	0.326948	0.109461	-0.119142
826	6.883333	-0.681239	0.729460	0.064276	-0.656938	0.731764	-0.084816	-0.649905	0.878673	0.068794	-0.635298	0.875908	-0.089957	-0.599908	1.199093	-0.035077	-0.609173	1.176814	0.066992	-0.573175	1.123777	0.064054	-0.496537	0.734974	-0.227980	-0.524030	0.737918	0.219728	-0.231040	0.775992	-0.175744	-0.252172	0.787032	0.162806	-0.252077	0.751628	0.153208	-0.303205	0.104501	-0.086450	-0.292071	0.087003	0.125307	-0.282116	0.077684	0.174749	0.326411	0.109803	-0.118881
827	6.891667	-0.681226	0.729474	0.064278	-0.656892	0.731780	-0.084800	-0.650354	0.878860	0.069004	-0.635270	0.875907	-0.089952	-0.599722	1.199229	-0.035057	-0.609078	1.177022	0.066997	-0.573124	1.124035	0.064045	-0.496751	0.734913	-0.227978	-0.524266	0.737898	0.219698	-0.231095	0.775266	-0.176656	-0.252363	0.787020	0.161855	-0.252235	0.751604	0.152289	-0.303180	0.104483	-0.086509	-0.292070	0.087009	0.125315	-0.282115	0.077688	0.174747	0.325721	0.110596	-0.119147
828	6.900000	-0.681194	0.729488	0.064276	-0.656908	0.731750	-0.084774	-0.650048	0.878803	0.068866	-0.635222	0.875952	-0.089930	-0.599555	1.199393	-0.035089	-0.608984	1.177191	0.066998	-0.573105	1.124135	0.064023	-0.496969	0.734830	-0.228025	-0.524492	0.737870	0.219647	-0.231194	0.774418	-0.177400	-0.252554	0.787000	0.160885	-0.252378	0.751615	0.151383	-0.303214	0.104464	-0.086495	-0.292070	0.087031	0.125309	-0.282121	0.077697	0.174742	0.325202	0.110925	-0.119157
829	6.908333	-0.681181	0.729492	0.064276	-0.656858	0.731790	-0.084744	-0.650099	0.878846	0.068890	-0.635227	0.875930	-0.089917	-0.599400	1.199550	-0.035142	-0.608896	1.177338	0.066944	-0.573075	1.124220	0.063990	-0.497196	0.734777	-0.227991	-0.524717	0.737826	0.219586	-0.231316	0.773738	-0.178220	-0.252726	0.786979	0.159938	-0.252525	0.751557	0.150466	-0.303214	0.104475	-0.086506	-0.292071	0.087032	0.125288	-0.282115	0.077697	0.174722	0.324660	0.111336	-0.119053
830	6.916667	-0.681175	0.729496	0.064282	-0.656811	0.731850	-0.084700	-0.650131	0.878864	0.068896	-0.635238	0.875901	-0.089909	-0.599241	1.199699	-0.035197	-0.608797	1.177468	0.066898	-0.573138	1.124286	0.064012	-0.497437	0.734719	-0.227934	-0.524926	0.737788	0.219521	-0.231470	0.773107	-0.179027	-0.252891	0.786918	0.158973	-0.252677	0.751487	0.149568	-0.303207	0.104495	-0.086494	-0.292070	0.087033	0.125281	-0.282113	0.077697	0.174700	0.324177	0.111634	-0.118996
831	6.925000	-0.681174	0.729483	0.064297	-0.656829	0.731794	-0.084662	-0.650010	0.878773	0.068711	-0.635222	0.875896	-0.089890	-0.599073	1.199818	-0.035239	-0.608720	1.177586	0.066806	-0.573093	1.124371	0.063971	-0.497684	0.734660	-0.227883	-0.525117	0.737759	0.219472	-0.231648	0.772537	-0.179815	-0.253051	0.786845	0.158060	-0.252828	0.751391	0.148699	-0.303209	0.104518	-0.086480	-0.292067	0.087004	0.125255	-0.282110	0.077692	0.174684	0.323779	0.111790	-0.118889
832	6.933333	-0.681159	0.729461	0.064311	-0.656829	0.731780	-0.084586	-0.649893	0.878685	0.068554	-0.635213	0.875883	-0.089835	-0.598890	1.199914	-0.035245	-0.608650	1.177680	0.066710	-0.573060	1.124445	0.063957	-0.497937	0.734593	-0.227808	-0.525301	0.737738	0.219435	-0.231860	0.772030	-0.180598	-0.253207	0.786739	0.157148	-0.252978	0.751284	0.147865	-0.303212	0.104532	-0.086463	-0.292069	0.086998	0.125244	-0.282107	0.077687	0.174680	0.323390	0.112144	-0.118854
833	6.941667	-0.681148	0.729430	0.064338	-0.656722	0.731811	-0.084604	-0.649888	0.878655	0.068576	-0.635256	0.875793	-0.089800	-0.598737	1.200017	-0.035299	-0.608532	1.177828	0.066703	-0.573023	1.124527	0.063913	-0.498192	0.734508	-0.227722	-0.525462	0.737712	0.219398	-0.232096	0.771577	-0.181334	-0.253356	0.786599	0.156284	-0.253131	0.751130	0.147065	-0.303218	0.104536	-0.086453	-0.292067	0.086968	0.125243	-0.282105	0.077684	0.174680	0.323089	0.112387	-0.118832
834	6.950000	-0.681130	0.729404	0.064380	-0.656727	0.731759	-0.084482	-0.649876	0.878639	0.068610	-0.635189	0.875849	-0.089753	-0.598596	1.200090	-0.035348	-0.608412	1.177981	0.066643	-0.572990	1.124603	0.063867	-0.498458	0.734410	-0.227632	-0.525604	0.737693	0.219363	-0.232351	0.771178	-0.182057	-0.253492	0.786422	0.155426	-0.253271	0.750979	0.146306	-0.303157	0.104515	-0.086540	-0.292064	0.086962	0.125246	-0.282109	0.077687	0.174691	0.322807	0.112732	-0.118775
835	6.958333	-0.681120	0.729385	0.064426	-0.656764	0.731749	-0.084416	-0.649876	0.878648	0.068672	-0.635298	0.875734	-0.089668	-0.598450	1.200205	-0.035413	-0.608332	1.178133	0.066595	-0.572913	1.124743	0.063840	-0.498733	0.734326	-0.227574	-0.525724	0.737679	0.219321	-0.232613	0.770813	-0.182743	-0.253625	0.786255	0.154650	-0.253408	0.750801	0.145596	-0.303236	0.104492	-0.086480	-0.292065	0.086970	0.125262	-0.282107	0.077699	0.174700	0.322606	0.113061	-0.118698
836	6.966667	-0.681111	0.729385	0.064479	-0.656755	0.731756	-0.084351	-0.649886	0.878676	0.068743	-0.635317	0.875734	-0.089615	-0.598446	1.200402	-0.035657	-0.608244	1.178296	0.066540	-0.572846	1.124898	0.063810	-0.499006	0.734243	-0.227498	-0.525744	0.737763	0.219249	-0.232881	0.770488	-0.183408	-0.253741	0.786048	0.153890	-0.253533	0.750621	0.144924	-0.303245	0.104468	-0.086505	-0.292066	0.086987	0.125254	-0.282113	0.077718	0.174707	0.322510	0.113399	-0.118551
837	6.975000	-0.681102	0.729382	0.064540	-0.656691	0.731826	-0.084307	-0.649904	0.878726	0.068816	-0.635383	0.875704	-0.089551	-0.598290	1.200486	-0.035713	-0.608178	1.178424	0.066442	-0.572858	1.125018	0.063731	-0.499268	0.734175	-0.227440	-0.525919	0.737672	0.219237	-0.233137	0.770193	-0.184018	-0.253847	0.785818	0.153169	-0.253670	0.750406	0.144360	-0.303241	0.104461	-0.086516	-0.292067	0.087005	0.125250	-0.282114	0.077721	0.174696	0.322434	0.113751	-0.118471
838	6.983333	-0.681097	0.729402	0.064603	-0.656663	0.731860	-0.084266	-0.649929	0.878782	0.068883	-0.635430	0.875701	-0.089496	-0.598144	1.200606	-0.035799	-0.608093	1.178585	0.066405	-0.572840	1.125092	0.063669	-0.499537	0.734116	-0.227384	-0.525991	0.737680	0.219195	-0.233394	0.769899	-0.184591	-0.253939	0.785561	0.152497	-0.253770	0.750189	0.143774	-0.303177	0.104475	-0.086593	-0.292067	0.087019	0.125237	-0.282117	0.077719	0.174679	0.322391	0.114065	-0.118386
839	6.991667	-0.681076	0.729408	0.064654	-0.656750	0.731838	-0.084138	-0.649957	0.878814	0.068947	-0.635484	0.875698	-0.089442	-0.598125	1.200899	-0.036157	-0.608015	1.178741	0.066330	-0.572818	1.125230	0.063633	-0.499811	0.734048	-0.227301	-0.526045	0.737678	0.219144	-0.233651	0.769637	-0.185114	-0.254001	0.785259	0.151863	-0.253860	0.749963	0.143183	-0.303211	0.104481	-0.086549	-0.292066	0.087004	0.125220	-0.282115	0.077714	0.174668	0.322339	0.114276	-0.118373
840	7.000000	-0.681073	0.729418	0.064709	-0.656725	0.731871	-0.084039	-0.649981	0.878827	0.068998	-0.635545	0.875677	-0.089345	-0.598003	1.200983	-0.036227	-0.607943	1.178896	0.066289	-0.572793	1.125302	0.063573	-0.500076	0.733974	-0.227210	-0.526088	0.737677	0.219091	-0.233904	0.769388	-0.185617	-0.254057	0.784952	0.151266	-0.253972	0.749672	0.142559	-0.303239	0.104488	-0.086489	-0.292067	0.086988	0.125210	-0.282113	0.077708	0.174658	0.322336	0.114531	-0.118173
841	7.008333	-0.681058	0.729406	0.064746	-0.656671	0.731904	-0.084014	-0.649967	0.878813	0.069015	-0.635578	0.875642	-0.089334	-0.597891	1.201062	-0.036289	-0.607867	1.178974	0.066174	-0.572916	1.125362	0.063612	-0.500329	0.733885	-0.227129	-0.526110	0.737675	0.219033	-0.234132	0.769138	-0.186066	-0.254092	0.784608	0.150693	-0.254080	0.749346	0.141993	-0.303242	0.104504	-0.086470	-0.292066	0.086968	0.125209	-0.282111	0.077692	0.174652	0.322354	0.114585	-0.118132
[truncated: 6,279 more rows]
[truncated: 60 more columns]
