# Supplementary material for: Musical improvisation enhances interpersonal coordination in subsequent conversation: Motor and speech evidence
Source: PLoS One. 2021 Apr 15;16(4):e0250166. doi: 10.1371/journal.pone.0250166 (PMC8049323; doi:10.1371/journal.pone.0250166)
Supplement: S1 File — (ZIP) [file pone.0250166.s004.zip › HB condition/EDITED_PC 229 T2.csv]

Format Version	1.21	Take Name	PC 229 T2	Capture Frame Rate	180.000000	Export Frame Rate	120.000000	Capture Start Time	2018-07-12 02.39.27 PM	Total Frames in Take	196858	Total Exported Frames	131239	Rotation Type	Quaternion	Length Units	Meters	Coordinate Space	Global
		Marker	Marker	Marker	Marker	Marker	Marker	Marker	Marker	Marker	Marker	Marker	Marker	Marker	Marker	Marker	Marker	Marker	Marker	Marker	Marker	Marker	Marker	Marker	Marker	Marker	Marker	Marker	Marker	Marker	Marker	Marker	Marker	Marker	Marker	Marker	Marker	Marker	Marker	Marker	Marker	Marker	Marker	Marker	Marker	Marker	Marker	Marker	Marker
		Unlabeled:5000	Unlabeled:5000	Unlabeled:5000	Unlabeled:5001	Unlabeled:5001	Unlabeled:5001	Unlabeled:5002	Unlabeled:5002	Unlabeled:5002	Unlabeled:5003	Unlabeled:5003	Unlabeled:5003	Unlabeled:5004	Unlabeled:5004	Unlabeled:5004	Unlabeled:5005	Unlabeled:5005	Unlabeled:5005	Unlabeled:5006	Unlabeled:5006	Unlabeled:5006	Unlabeled:5007	Unlabeled:5007	Unlabeled:5007	Unlabeled:5008	Unlabeled:5008	Unlabeled:5008	Unlabeled:5009	Unlabeled:5009	Unlabeled:5009	Unlabeled:5010	Unlabeled:5010	Unlabeled:5010	Unlabeled:5011	Unlabeled:5011	Unlabeled:5011	Unlabeled:5012	Unlabeled:5012	Unlabeled:5012	Unlabeled:5013	Unlabeled:5013	Unlabeled:5013	Unlabeled:5014	Unlabeled:5014	Unlabeled:5014	Unlabeled:5015	Unlabeled:5015	Unlabeled:5015
		8392B20CF49E35701388	8392B20CF49E35701388	8392B20CF49E35701388	8392B20CF49E35701389	8392B20CF49E35701389	8392B20CF49E35701389	8392B20CF49E3570138A	8392B20CF49E3570138A	8392B20CF49E3570138A	8392B20CF49E3570138B	8392B20CF49E3570138B	8392B20CF49E3570138B	8392B20CF49E3570138C	8392B20CF49E3570138C	8392B20CF49E3570138C	8392B20CF49E3570138D	8392B20CF49E3570138D	8392B20CF49E3570138D	8392B20CF49E3570138E	8392B20CF49E3570138E	8392B20CF49E3570138E	8392B20CF49E3570138F	8392B20CF49E3570138F	8392B20CF49E3570138F	8392B20CF49E35701390	8392B20CF49E35701390	8392B20CF49E35701390	8392B20CF49E35701391	8392B20CF49E35701391	8392B20CF49E35701391	8392B20CF49E35701392	8392B20CF49E35701392	8392B20CF49E35701392	8392B20CF49E35701393	8392B20CF49E35701393	8392B20CF49E35701393	8392B20CF49E35701394	8392B20CF49E35701394	8392B20CF49E35701394	8392B20CF49E35701395	8392B20CF49E35701395	8392B20CF49E35701395	8392B20CF49E35701396	8392B20CF49E35701396	8392B20CF49E35701396	8392B20CF49E35701397	8392B20CF49E35701397	8392B20CF49E35701397
		Position	Position	Position	Position	Position	Position	Position	Position	Position	Position	Position	Position	Position	Position	Position	Position	Position	Position	Position	Position	Position	Position	Position	Position	Position	Position	Position	Position	Position	Position	Position	Position	Position	Position	Position	Position	Position	Position	Position	Position	Position	Position	Position	Position	Position	Position	Position	Position
Frame	Time	X	Y	Z	X	Y	Z	X	Y	Z	X	Y	Z	X	Y	Z	X	Y	Z	X	Y	Z	X	Y	Z	X	Y	Z	X	Y	Z	X	Y	Z	X	Y	Z	X	Y	Z	X	Y	Z	X	Y	Z	X	Y	Z
14408	120.066667	-0.679384	0.625623	-0.131364	-0.680659	0.619369	0.092717	-0.634966	0.889193	-0.112778	-0.637210	0.877081	0.105636										-0.469385	0.685112	0.226423	-0.457765	0.688940	-0.258258													0.016062	0.077487	0.148033	0.004882	0.089558	-0.144931	0.264515	0.090591	0.004054
14409	120.075000	-0.679401	0.625619	-0.131360	-0.680665	0.619369	0.092722	-0.634987	0.889190	-0.112766	-0.637224	0.877083	0.105631										-0.469384	0.685116	0.226426	-0.457854	0.688843	-0.258165													0.016083	0.077513	0.148036	0.004756	0.089338	-0.144846	0.264514	0.090635	0.003958
14410	120.083333	-0.679415	0.625619	-0.131351	-0.680673	0.619363	0.092724	-0.635006	0.889190	-0.112754	-0.637214	0.877083	0.105649										-0.469378	0.685124	0.226422	-0.457833	0.688935	-0.258263													0.016076	0.077510	0.148019	0.004642	0.089125	-0.144771	0.264526	0.090673	0.003867
14411	120.091667	-0.679417	0.625608	-0.131348	-0.680682	0.619359	0.092728	-0.635025	0.889186	-0.112745	-0.637230	0.877058	0.105626										-0.469379	0.685129	0.226429	-0.457874	0.688933	-0.258265													0.016074	0.077507	0.148031	0.004639	0.089132	-0.144771	0.264550	0.090737	0.003763
14412	120.100000	-0.679439	0.625605	-0.131341	-0.680689	0.619350	0.092733	-0.635045	0.889184	-0.112741	-0.637222	0.877067	0.105635										-0.469374	0.685126	0.226433	-0.457969	0.688831	-0.258168													0.016066	0.077512	0.148040	0.004641	0.089137	-0.144777	0.264586	0.090796	0.003643
14413	120.108333	-0.679452	0.625599	-0.131342	-0.680701	0.619347	0.092735	-0.635060	0.889177	-0.112739	-0.637223	0.877083	0.105664										-0.469377	0.685125	0.226432	-0.458013	0.688817	-0.258163													0.016085	0.077522	0.148036	0.004638	0.089132	-0.144781	0.264631	0.090821	0.003512
14414	120.116667	-0.679463	0.625591	-0.131348	-0.680708	0.619344	0.092736	-0.635071	0.889170	-0.112741	-0.637239	0.877037	0.105630										-0.469387	0.685124	0.226432	-0.457998	0.688890	-0.258251													0.016069	0.077505	0.148029	0.004632	0.089121	-0.144792	0.264673	0.090845	0.003350
14415	120.125000	-0.679473	0.625585	-0.131351	-0.680714	0.619335	0.092734	-0.635085	0.889163	-0.112748	-0.637240	0.877056	0.105643										-0.469407	0.685120	0.226431	-0.458054	0.688872	-0.258242													0.016072	0.077488	0.148018	0.004870	0.089551	-0.144937	0.264719	0.090904	0.003204
14416	120.133333	-0.679479	0.625581	-0.131354	-0.680721	0.619338	0.092731	-0.635100	0.889158	-0.112754	-0.637230	0.877096	0.105660										-0.469428	0.685117	0.226432	-0.458178	0.688758	-0.258134													0.016098	0.077516	0.148031	0.004631	0.089114	-0.144792	0.264758	0.090961	0.003044
14417	120.141667	-0.679492	0.625579	-0.131352	-0.680726	0.619339	0.092726	-0.635114	0.889155	-0.112758	-0.637251	0.877069	0.105633										-0.469436	0.685142	0.226489	-0.458200	0.688836	-0.258211													0.016095	0.077524	0.148038	0.004753	0.089338	-0.144866	0.264796	0.091024	0.002887
14418	120.150000	-0.679500	0.625578	-0.131353	-0.680728	0.619337	0.092723	-0.635127	0.889151	-0.112759	-0.637271	0.877043	0.105611										-0.469487	0.685117	0.226425	-0.458285	0.688817	-0.258196													0.016074	0.077503	0.148032	0.004871	0.089558	-0.144930	0.264830	0.091085	0.002725
14419	120.158333	-0.679496	0.625572	-0.131350	-0.680735	0.619335	0.092723	-0.635155	0.889151	-0.112761	-0.637276	0.877061	0.105608										-0.469514	0.685120	0.226421	-0.458433	0.688712	-0.258089													0.016074	0.077528	0.148050	0.004756	0.089350	-0.144849	0.264853	0.091163	0.002561
14420	120.166667	-0.679490	0.625567	-0.131349	-0.680733	0.619327	0.092719	-0.635163	0.889142	-0.112761	-0.637292	0.877065	0.105604										-0.469539	0.685128	0.226419	-0.458460	0.688788	-0.258186													0.016085	0.077552	0.148062	0.004643	0.089143	-0.144783	0.264865	0.091241	0.002394
14421	120.175000	-0.679491	0.625558	-0.131352	-0.680736	0.619327	0.092717	-0.635179	0.889130	-0.112764	-0.637287	0.877079	0.105615										-0.469564	0.685131	0.226424	-0.458529	0.688769	-0.258193													0.016090	0.077554	0.148061	0.004755	0.089357	-0.144855	0.264879	0.091300	0.002231
14422	120.183333	-0.679488	0.625545	-0.131355	-0.680740	0.619318	0.092713	-0.635201	0.889119	-0.112768	-0.637299	0.877085	0.105620										-0.469591	0.685145	0.226436	-0.458584	0.688748	-0.258206													0.016074	0.077523	0.148036	0.004867	0.089558	-0.144924	0.264891	0.091349	0.002069
14423	120.191667	-0.679484	0.625533	-0.131362	-0.680742	0.619315	0.092714	-0.635239	0.889112	-0.112779	-0.637314	0.877087	0.105612										-0.469604	0.685166	0.226451	-0.458668	0.688632	-0.258124													0.016053	0.077513	0.148045	0.004751	0.089339	-0.144859	0.264893	0.091404	0.001912
14424	120.200000	-0.679481	0.625524	-0.131364	-0.680746	0.619315	0.092713	-0.635240	0.889096	-0.112786	-0.637327	0.877089	0.105604										-0.469619	0.685189	0.226473	-0.458627	0.688713	-0.258242													0.016052	0.077505	0.148048	0.004632	0.089122	-0.144795	0.264896	0.091455	0.001756
14425	120.208333	-0.679484	0.625517	-0.131366	-0.680747	0.619311	0.092712	-0.635257	0.889087	-0.112795	-0.637353	0.877075	0.105577										-0.469630	0.685220	0.226496	-0.458627	0.688703	-0.258255													0.016057	0.077505	0.148040	0.004749	0.089341	-0.144867	0.264896	0.091506	0.001610
14426	120.216667	-0.679487	0.625513	-0.131362	-0.680744	0.619307	0.092709	-0.635274	0.889074	-0.112806	-0.637357	0.877089	0.105586										-0.469625	0.685241	0.226515	-0.458621	0.688698	-0.258258													0.016063	0.077506	0.148037	0.004868	0.089552	-0.144933	0.265015	0.091479	0.001560
14427	120.225000	-0.679487	0.625504	-0.131363	-0.680754	0.619307	0.092715	-0.635309	0.889069	-0.112809	-0.637363	0.877109	0.105584										-0.469614	0.685264	0.226535	-0.458606	0.688701	-0.258264													0.015969	0.077397	0.148119	0.004634	0.089127	-0.144783	0.265030	0.091536	0.001385
14428	120.233333	-0.679489	0.625498	-0.131358	-0.680749	0.619296	0.092708	-0.635323	0.889061	-0.112818	-0.637383	0.877097	0.105569										-0.469605	0.685277	0.226539	-0.458655	0.688604	-0.258155													0.016047	0.077519	0.148067	0.004638	0.089133	-0.144779	0.265002	0.091608	0.001212
14429	120.241667	-0.679491	0.625490	-0.131358	-0.680747	0.619295	0.092710	-0.635314	0.889046	-0.112823	-0.637391	0.877077	0.105557										-0.469600	0.685287	0.226541	-0.458581	0.688699	-0.258248													0.016059	0.077528	0.148061	0.004872	0.089564	-0.144915	0.265013	0.091686	0.001007
14430	120.250000	-0.679495	0.625486	-0.131360	-0.680748	0.619293	0.092711	-0.635341	0.889043	-0.112836	-0.637392	0.877085	0.105544										-0.469598	0.685305	0.226541	-0.458567	0.688700	-0.258242													0.016051	0.077529	0.148069	0.004881	0.089574	-0.144926	0.265017	0.091755	0.000791
14431	120.258333	-0.679494	0.625471	-0.131363	-0.680751	0.619294	0.092708	-0.635350	0.889036	-0.112848	-0.637408	0.877105	0.105540										-0.469598	0.685307	0.226530	-0.458555	0.688687	-0.258236													0.016055	0.077522	0.148060	0.004644	0.089132	-0.144782	0.265029	0.091835	0.000564
14432	120.266667	-0.679496	0.625464	-0.131372	-0.680753	0.619299	0.092706	-0.635338	0.889029	-0.112860	-0.637418	0.877097	0.105524										-0.469598	0.685317	0.226520	-0.458543	0.688670	-0.258227													0.016049	0.077512	0.148057	0.004639	0.089119	-0.144783	0.265045	0.091922	0.000320
14433	120.275000	-0.679503	0.625457	-0.131372	-0.680757	0.619299	0.092701	-0.635350	0.889023	-0.112884	-0.637438	0.877092	0.105510										-0.469596	0.685325	0.226499	-0.458530	0.688659	-0.258225													0.016077	0.077519	0.148041	0.004876	0.089552	-0.144933	0.265061	0.092018	0.000083
14434	120.283333	-0.679505	0.625451	-0.131379	-0.680763	0.619306	0.092703	-0.635369	0.889025	-0.112902	-0.637453	0.877102	0.105497										-0.469583	0.685336	0.226476	-0.458516	0.688650	-0.258222													0.016058	0.077503	0.148045	0.004644	0.089123	-0.144788	0.265079	0.092125	-0.000184
14435	120.291667	-0.679510	0.625450	-0.131379	-0.680762	0.619304	0.092693	-0.635373	0.889019	-0.112915	-0.637463	0.877118	0.105488										-0.469569	0.685346	0.226450	-0.458502	0.688636	-0.258217													0.016073	0.077518	0.148041	0.004637	0.089123	-0.144783	0.265118	0.092239	-0.000450
14436	120.300000	-0.679515	0.625443	-0.131378	-0.680765	0.619304	0.092694	-0.635378	0.889014	-0.112929	-0.637472	0.877103	0.105469										-0.469554	0.685347	0.226423	-0.458483	0.688626	-0.258210													0.016093	0.077545	0.148050	0.004869	0.089560	-0.144924	0.265160	0.092342	-0.000713
14437	120.308333	-0.679519	0.625438	-0.131381	-0.680763	0.619294	0.092692	-0.635385	0.889007	-0.112946	-0.637478	0.877116	0.105464										-0.469543	0.685355	0.226403	-0.458491	0.688570	-0.258159													0.016061	0.077514	0.148034	0.004752	0.089343	-0.144845	0.265206	0.092438	-0.000967
14438	120.316667	-0.679525	0.625428	-0.131381	-0.680762	0.619290	0.092688	-0.635391	0.889000	-0.112956	-0.637481	0.877105	0.105434										-0.469540	0.685363	0.226377	-0.458499	0.688513	-0.258104													0.016054	0.077520	0.148046	0.004635	0.089129	-0.144769	0.265256	0.092522	-0.001208
14439	120.325000	-0.679526	0.625421	-0.131387	-0.680766	0.619287	0.092683	-0.635396	0.888991	-0.112971	-0.637493	0.877103	0.105426										-0.469542	0.685368	0.226357	-0.458423	0.688591	-0.258198													0.016052	0.077521	0.148045	0.004872	0.089565	-0.144915	0.265294	0.092620	-0.001463
14440	120.333333	-0.679529	0.625413	-0.131392	-0.680767	0.619283	0.092677	-0.635399	0.888981	-0.112987	-0.637484	0.877111	0.105392										-0.469544	0.685373	0.226335	-0.458412	0.688575	-0.258202													0.016055	0.077520	0.148046	0.004868	0.089557	-0.144923	0.265329	0.092712	-0.001694
14441	120.341667	-0.679532	0.625402	-0.131404	-0.680771	0.619289	0.092673	-0.635397	0.888971	-0.112999	-0.637507	0.877105	0.105407										-0.469546	0.685385	0.226325	-0.458409	0.688555	-0.258199													0.016071	0.077526	0.148043	0.004755	0.089340	-0.144858	0.265374	0.092758	-0.001878
14442	120.350000	-0.679532	0.625397	-0.131413	-0.680773	0.619291	0.092669	-0.635407	0.888967	-0.113011	-0.637503	0.877110	0.105382										-0.469547	0.685394	0.226315	-0.458465	0.688448	-0.258110													0.016055	0.077512	0.148039	0.004641	0.089125	-0.144793	0.265418	0.092802	-0.001998
14443	120.358333	-0.679537	0.625390	-0.131417	-0.680773	0.619297	0.092656	-0.635411	0.888961	-0.113028	-0.637495	0.877114	0.105355										-0.469553	0.685403	0.226301	-0.458410	0.688527	-0.258212													0.016060	0.077507	0.148038	0.004753	0.089342	-0.144860	0.265491	0.092833	-0.002088
14444	120.366667	-0.679541	0.625386	-0.131421	-0.680777	0.619300	0.092651	-0.635412	0.888957	-0.113041	-0.637497	0.877115	0.105337										-0.469553	0.685415	0.226301	-0.458415	0.688513	-0.258219													0.016071	0.077517	0.148037	0.004869	0.089556	-0.144931	0.265564	0.092868	-0.002154
14445	120.375000	-0.679544	0.625384	-0.131426	-0.680774	0.619300	0.092646	-0.635417	0.888953	-0.113056	-0.637516	0.877095	0.105310										-0.469559	0.685424	0.226300	-0.458423	0.688500	-0.258231													0.016052	0.077515	0.148051	0.004639	0.089128	-0.144784	0.265654	0.092903	-0.002207
14446	120.383333	-0.679540	0.625377	-0.131424	-0.680776	0.619302	0.092640	-0.635418	0.888950	-0.113071	-0.637512	0.877095	0.105287										-0.469564	0.685435	0.226302	-0.458430	0.688495	-0.258243													0.016065	0.077515	0.148040	0.004641	0.089132	-0.144779	0.265747	0.092947	-0.002276
14447	120.391667	-0.679545	0.625373	-0.131428	-0.680769	0.619299	0.092633	-0.635417	0.888948	-0.113089	-0.637500	0.877114	0.105270										-0.469564	0.685445	0.226301	-0.458436	0.688488	-0.258254													0.016086	0.077553	0.148057	0.004756	0.089348	-0.144848	0.265862	0.092966	-0.002304
14448	120.400000	-0.679545	0.625368	-0.131436	-0.680769	0.619304	0.092628	-0.635420	0.888945	-0.113105	-0.637495	0.877125	0.105262										-0.469560	0.685453	0.226301	-0.458503	0.688386	-0.258164													0.016084	0.077546	0.148059	0.004875	0.089561	-0.144920	0.266004	0.092985	-0.002280
14449	120.408333	-0.679549	0.625364	-0.131437	-0.680769	0.619308	0.092627	-0.635429	0.888946	-0.113126	-0.637521	0.877114	0.105245										-0.469560	0.685467	0.226298	-0.458448	0.688475	-0.258282													0.016050	0.077519	0.148039	0.004636	0.089125	-0.144781	0.266151	0.093012	-0.002248
14450	120.416667	-0.679550	0.625357	-0.131446	-0.680770	0.619312	0.092622	-0.635435	0.888942	-0.113140	-0.637526	0.877134	0.105264										-0.469557	0.685480	0.226295	-0.458457	0.688476	-0.258296													0.016050	0.077521	0.148036	0.004865	0.089558	-0.144931	0.266305	0.093034	-0.002249
14451	120.425000	-0.679556	0.625349	-0.131446	-0.680772	0.619314	0.092617	-0.635438	0.888935	-0.113154	-0.637520	0.877131	0.105217										-0.469545	0.685481	0.226288	-0.458461	0.688476	-0.258310													0.016086	0.077541	0.148040	0.004868	0.089559	-0.144934	0.266428	0.093069	-0.002249
14452	120.433333	-0.679560	0.625345	-0.131452	-0.680774	0.619311	0.092618	-0.635456	0.888934	-0.113164	-0.637534	0.877095	0.105159										-0.469535	0.685486	0.226284	-0.458517	0.688380	-0.258220													0.015897	0.077267	0.148148	0.004634	0.089129	-0.144792	0.266543	0.093099	-0.002216
14453	120.441667	-0.679566	0.625337	-0.131450	-0.680778	0.619307	0.092617	-0.635461	0.888928	-0.113172	-0.637540	0.877092	0.105147										-0.469528	0.685499	0.226277	-0.458457	0.688472	-0.258327													0.016068	0.077528	0.148043	0.004637	0.089128	-0.144784	0.266708	0.093110	-0.002142
14454	120.450000	-0.679571	0.625327	-0.131451	-0.680779	0.619301	0.092615	-0.635475	0.888928	-0.113174	-0.637544	0.877114	0.105186										-0.469526	0.685498	0.226264	-0.458452	0.688467	-0.258333													0.016089	0.077544	0.148045	0.004639	0.089134	-0.144782	0.266893	0.093115	-0.001995
14455	120.458333	-0.679578	0.625320	-0.131452	-0.680784	0.619299	0.092613	-0.635473	0.888922	-0.113185	-0.637548	0.877100	0.105151										-0.469526	0.685504	0.226257	-0.458450	0.688463	-0.258340													0.016065	0.077515	0.148031	0.004875	0.089565	-0.144924	0.267082	0.093121	-0.001873
14456	120.466667	-0.679583	0.625317	-0.131457	-0.680787	0.619301	0.092611	-0.635480	0.888925	-0.113191	-0.637553	0.877108	0.105163										-0.469526	0.685505	0.226246	-0.458443	0.688452	-0.258345													0.016049	0.077522	0.148049	0.004643	0.089128	-0.144775	0.267284	0.093144	-0.001769
14457	120.475000	-0.679587	0.625313	-0.131459	-0.680790	0.619302	0.092606	-0.635476	0.888930	-0.113196	-0.637542	0.877088	0.105109										-0.469532	0.685494	0.226235	-0.458438	0.688449	-0.258351													0.016051	0.077520	0.148051	0.004874	0.089563	-0.144921	0.267510	0.093180	-0.001713
14458	120.483333	-0.679592	0.625312	-0.131461	-0.680792	0.619306	0.092606	-0.635471	0.888930	-0.113201	-0.637540	0.877117	0.105149										-0.469539	0.685479	0.226220	-0.458438	0.688441	-0.258359													0.016063	0.077515	0.148041	0.004868	0.089552	-0.144919	0.267778	0.093234	-0.001685
14459	120.491667	-0.679596	0.625314	-0.131462	-0.680793	0.619314	0.092604	-0.635454	0.888932	-0.113203	-0.637531	0.877109	0.105123										-0.469550	0.685466	0.226210	-0.458434	0.688430	-0.258367													0.016063	0.077529	0.148058	0.004753	0.089333	-0.144857	0.268105	0.093300	-0.001690
14460	120.500000	-0.679599	0.625317	-0.131464	-0.680795	0.619320	0.092606	-0.635448	0.888940	-0.113204	-0.637518	0.877095	0.105097										-0.469563	0.685453	0.226204	-0.458429	0.688421	-0.258379													0.016039	0.077521	0.148065	0.004633	0.089117	-0.144786	0.268478	0.093364	-0.001717
14461	120.508333	-0.679601	0.625324	-0.131460	-0.680797	0.619327	0.092607	-0.635432	0.888948	-0.113200	-0.637504	0.877111	0.105122										-0.469576	0.685427	0.226189	-0.458425	0.688412	-0.258386													0.016033	0.077526	0.148079	0.004634	0.089121	-0.144786	0.268880	0.093437	-0.001760
14462	120.516667	-0.679602	0.625328	-0.131454	-0.680797	0.619326	0.092604	-0.635398	0.888946	-0.113200	-0.637487	0.877130	0.105152										-0.469593	0.685413	0.226183	-0.458417	0.688399	-0.258389													0.016020	0.077533	0.148101	0.004866	0.089564	-0.144929	0.269283	0.093529	-0.001831
14463	120.525000	-0.679602	0.625337	-0.131453	-0.680794	0.619335	0.092606	-0.635383	0.888953	-0.113199	-0.637464	0.877123	0.105148										-0.469607	0.685397	0.226183	-0.458430	0.688353	-0.258351													0.016012	0.077549	0.148119	0.004751	0.089350	-0.144854	0.269552	0.093597	-0.001905
14464	120.533333	-0.679590	0.625343	-0.131454	-0.680795	0.619341	0.092609	-0.635364	0.888961	-0.113199	-0.637439	0.877094	0.105104										-0.469614	0.685373	0.226183	-0.458380	0.688393	-0.258410													0.016002	0.077555	0.148151	0.004631	0.089137	-0.144782	0.269608	0.093638	-0.001962
14465	120.541667	-0.679586	0.625348	-0.131452	-0.680795	0.619349	0.092610	-0.635326	0.888963	-0.113202	-0.637414	0.877111	0.105124										-0.469615	0.685373	0.226182	-0.458349	0.688384	-0.258418													0.015988	0.077568	0.148163	0.004864	0.089564	-0.144925	0.269600	0.093622	-0.001922
14466	120.550000	-0.679579	0.625355	-0.131452	-0.680787	0.619352	0.092614	-0.635279	0.888964	-0.113206	-0.637390	0.877095	0.105101										-0.469608	0.685359	0.226188	-0.458369	0.688285	-0.258324													0.015979	0.077569	0.148179	0.004865	0.089572	-0.144933	0.269630	0.093583	-0.001801
14467	120.558333	-0.679564	0.625364	-0.131452	-0.680780	0.619357	0.092614	-0.635263	0.888970	-0.113202	-0.637386	0.877126	0.105163										-0.469583	0.685363	0.226197	-0.458245	0.688365	-0.258426													0.015887	0.077451	0.148268	0.004635	0.089130	-0.144793	0.269676	0.093555	-0.001673
14468	120.566667	-0.679545	0.625371	-0.131445	-0.680771	0.619369	0.092622	-0.635223	0.888971	-0.113198	-0.637362	0.877119	0.105144										-0.469555	0.685360	0.226198	-0.458181	0.688358	-0.258424													0.015960	0.077579	0.148251	0.004870	0.089565	-0.144939	0.269715	0.093527	-0.001547
14469	120.575000	-0.679525	0.625379	-0.131439	-0.680757	0.619375	0.092626	-0.635159	0.888959	-0.113198	-0.637305	0.877140	0.105169										-0.469514	0.685369	0.226210	-0.458110	0.688349	-0.258423													0.015860	0.077471	0.148382	0.004755	0.089345	-0.144869	0.269761	0.093511	-0.001429
14470	120.583333	-0.679503	0.625385	-0.131432	-0.680741	0.619383	0.092635	-0.635117	0.888957	-0.113198	-0.637304	0.877096	0.105131										-0.469474	0.685373	0.226214	-0.458035	0.688337	-0.258417													0.015954	0.077643	0.148391	0.004867	0.089556	-0.144936	0.269819	0.093505	-0.001282
14471	120.591667	-0.679480	0.625397	-0.131426	-0.680735	0.619395	0.092645	-0.635080	0.888960	-0.113192	-0.637288	0.877137	0.105172										-0.469439	0.685382	0.226215	-0.457959	0.688335	-0.258418													0.015734	0.077390	0.148569	0.004636	0.089125	-0.144784	0.269877	0.093473	-0.001153
14472	120.600000	-0.679449	0.625406	-0.131423	-0.680728	0.619407	0.092651	-0.635040	0.888964	-0.113189	-0.637260	0.877123	0.105152										-0.469404	0.685381	0.226216	-0.457884	0.688334	-0.258418													0.015752	0.077456	0.148654	0.004644	0.089124	-0.144773	0.269956	0.093470	-0.001034
14473	120.608333	-0.679422	0.625419	-0.131413	-0.680712	0.619416	0.092659	-0.634992	0.888967	-0.113188	-0.637237	0.877114	0.105164										-0.469375	0.685399	0.226227	-0.457834	0.688282	-0.258366													0.015889	0.077725	0.148658	0.004871	0.089556	-0.144919	0.270029	0.093463	-0.000922
14474	120.616667	-0.679389	0.625436	-0.131419	-0.680700	0.619424	0.092664	-0.634955	0.888970	-0.113191	-0.637204	0.877152	0.105207										-0.469345	0.685406	0.226237	-0.457716	0.688322	-0.258417													0.015681	0.077435	0.148897	0.004642	0.089118	-0.144772	0.270103	0.093454	-0.000811
14475	120.625000	-0.679356	0.625453	-0.131410	-0.680695	0.619435	0.092676	-0.634898	0.888990	-0.113172	-0.637198	0.877155	0.105217										-0.469312	0.685402	0.226234	-0.457622	0.688315	-0.258402													0.015783	0.077594	0.148994	0.004641	0.089121	-0.144776	0.270191	0.093446	-0.000698
14476	120.633333	-0.679298	0.625461	-0.131405	-0.680690	0.619451	0.092683	-0.634839	0.889000	-0.113160	-0.637154	0.877089	0.105143										-0.469283	0.685402	0.226235	-0.457533	0.688301	-0.258383													0.015855	0.077708	0.149101	0.004875	0.089550	-0.144919	0.270273	0.093440	-0.000585
14477	120.641667	-0.679281	0.625480	-0.131401	-0.680681	0.619464	0.092696	-0.634775	0.889009	-0.113148	-0.637126	0.877130	0.105206										-0.469255	0.685395	0.226240	-0.457483	0.688241	-0.258308													0.015790	0.077573	0.149310	0.004645	0.089116	-0.144775	0.270364	0.093445	-0.000465
14478	120.650000	-0.679265	0.625498	-0.131389	-0.680677	0.619488	0.092707	-0.634710	0.889021	-0.113138	-0.637134	0.877196	0.105294										-0.469229	0.685389	0.226247	-0.457382	0.688273	-0.258335													0.015868	0.077692	0.149479	0.004647	0.089110	-0.144772	0.270451	0.093436	-0.000337
14479	120.658333	-0.679197	0.625495	-0.131387	-0.680677	0.619512	0.092722	-0.634638	0.889043	-0.113135	-0.637060	0.877176	0.105275										-0.469203	0.685372	0.226255	-0.457333	0.688258	-0.258310													0.015898	0.077669	0.149670	0.004764	0.089329	-0.144836	0.270533	0.093435	-0.000214
14480	120.666667	-0.679151	0.625501	-0.131378	-0.680858	0.619633	0.092807	-0.634554	0.889062	-0.113128	-0.637016	0.877194	0.105313										-0.469180	0.685351	0.226268	-0.457289	0.688248	-0.258287													0.015929	0.077644	0.149866	0.004647	0.089118	-0.144762	0.270615	0.093423	-0.000074
14481	120.675000	-0.679090	0.625517	-0.131379	-0.680867	0.619667	0.092806	-0.634458	0.889096	-0.113128	-0.636962	0.877174	0.105256										-0.469150	0.685331	0.226290	-0.457306	0.688144	-0.258177													0.015882	0.077490	0.150097	0.004772	0.089332	-0.144831	0.270695	0.093416	0.000067
14482	120.683333	-0.679027	0.625544	-0.131386	-0.680885	0.619709	0.092795	-0.634352	0.889130	-0.113129	-0.636870	0.877159	0.105232										-0.469115	0.685308	0.226304	-0.457262	0.688127	-0.258162													0.015993	0.077590	0.150198	0.004658	0.089108	-0.144751	0.270766	0.093408	0.000213
14483	120.691667	-0.678950	0.625588	-0.131390	-0.680909	0.619748	0.092777	-0.634230	0.889161	-0.113139	-0.636936	0.877257	0.105250										-0.469065	0.685312	0.226379	-0.457145	0.688201	-0.258258													0.016063	0.077595	0.150311	0.004781	0.089327	-0.144823	0.270842	0.093397	0.000350
14484	120.700000	-0.678881	0.625644	-0.131410	-0.680942	0.619790	0.092753	-0.634094	0.889194	-0.113152	-0.636899	0.877321	0.105278										-0.469061	0.685270	0.226330	-0.457139	0.688079	-0.258149													0.016084	0.077563	0.150373	0.004899	0.089537	-0.144893	0.270914	0.093392	0.000500
14485	120.708333	-0.678818	0.625692	-0.131432	-0.680985	0.619835	0.092722	-0.633960	0.889231	-0.113168	-0.636851	0.877378	0.105277										-0.469047	0.685254	0.226341	-0.457049	0.688054	-0.258145													0.015987	0.077367	0.150437	0.004780	0.089313	-0.144817	0.270980	0.093366	0.000639
14486	120.716667	-0.678765	0.625758	-0.131445	-0.681028	0.619875	0.092691	-0.633810	0.889264	-0.113190	-0.636774	0.877405	0.105193										-0.469037	0.685247	0.226342	-0.456951	0.688025	-0.258141													0.016077	0.077483	0.150342	0.004668	0.089095	-0.144741	0.271052	0.093361	0.000779
14487	120.725000	-0.678717	0.625804	-0.131478	-0.681067	0.619910	0.092654	-0.633655	0.889298	-0.113221	-0.636621	0.877416	0.105117										-0.469014	0.685265	0.226396	-0.456801	0.688038	-0.258179													0.016115	0.077486	0.150292	0.004900	0.089527	-0.144886	0.271124	0.093344	0.000924
14488	120.733333	-0.678672	0.625852	-0.131514	-0.681092	0.619937	0.092622	-0.633485	0.889325	-0.113257	-0.636564	0.877454	0.105079										-0.469042	0.685244	0.226326	-0.456699	0.687953	-0.258110													0.016147	0.077479	0.150261	0.004667	0.089085	-0.144733	0.271195	0.093328	0.001063
14489	120.741667	-0.678630	0.625887	-0.131549	-0.681111	0.619969	0.092585	-0.633306	0.889353	-0.113298	-0.636518	0.877491	0.105023										-0.469026	0.685276	0.226374	-0.456550	0.687920	-0.258097													0.016150	0.077435	0.150216	0.004785	0.089309	-0.144803	0.271263	0.093331	0.001189
14490	120.750000	-0.678592	0.625939	-0.131569	-0.681118	0.620006	0.092554	-0.633121	0.889375	-0.113351	-0.636470	0.877534	0.104984										-0.469044	0.685259	0.226302	-0.456388	0.687884	-0.258070													0.016160	0.077384	0.150165	0.004669	0.089095	-0.144722	0.271325	0.093329	0.001312
14491	120.758333	-0.678556	0.625985	-0.131595	-0.681127	0.620051	0.092529	-0.632935	0.889394	-0.113404	-0.636460	0.877584	0.104938										-0.469026	0.685268	0.226286	-0.456208	0.687851	-0.258045													0.016192	0.077352	0.150106	0.004791	0.089304	-0.144788	0.271394	0.093301	0.001421
14492	120.766667	-0.678516	0.626027	-0.131616	-0.681128	0.620097	0.092501	-0.632746	0.889413	-0.113456	-0.636368	0.877628	0.104886										-0.468958	0.685326	0.226379	-0.455958	0.687902	-0.258115													0.016229	0.077320	0.150044	0.004913	0.089523	-0.144859	0.271450	0.093297	0.001545
14493	120.775000	-0.678467	0.626062	-0.131636	-0.681115	0.620139	0.092468	-0.632564	0.889432	-0.113512	-0.636412	0.877659	0.104840										-0.468956	0.685276	0.226219	-0.455783	0.687821	-0.258044													0.016259	0.077282	0.149995	0.004800	0.089300	-0.144781	0.271498	0.093280	0.001658
14494	120.783333	-0.678412	0.626097	-0.131661	-0.681120	0.620197	0.092443	-0.632385	0.889456	-0.113568	-0.636375	0.877676	0.104760										-0.468910	0.685277	0.226163	-0.455611	0.687741	-0.257976													0.016133	0.076999	0.150040	0.004686	0.089084	-0.144712	0.271550	0.093264	0.001784
14495	120.791667	-0.678316	0.626121	-0.131694	-0.681115	0.620253	0.092406	-0.632185	0.889478	-0.113627	-0.636323	0.877701	0.104689										-0.468833	0.685301	0.226144	-0.455345	0.687797	-0.258055													0.016324	0.077230	0.149888	0.004689	0.089079	-0.144703	0.271616	0.093249	0.001901
14496	120.800000	-0.678253	0.626160	-0.131724	-0.681108	0.620304	0.092362	-0.631993	0.889508	-0.113682	-0.636224	0.877736	0.104606										-0.468747	0.685317	0.226115	-0.455139	0.687760	-0.258040													0.016352	0.077204	0.149839	0.004927	0.089502	-0.144842	0.271678	0.093238	0.002023
14497	120.808333	-0.678180	0.626199	-0.131762	-0.681090	0.620348	0.092309	-0.631814	0.889537	-0.113746	-0.636216	0.877795	0.104571										-0.468719	0.685259	0.225885	-0.454963	0.687674	-0.257980													0.016301	0.077051	0.149845	0.004699	0.089073	-0.144697	0.271724	0.093223	0.002137
14498	120.816667	-0.678099	0.626243	-0.131801	-0.681096	0.620404	0.092265	-0.631641	0.889573	-0.113806	-0.636105	0.877844	0.104475										-0.468606	0.685299	0.225893	-0.454740	0.687688	-0.258021													0.016246	0.076897	0.149853	0.004706	0.089069	-0.144687	0.271764	0.093209	0.002261
14499	120.825000	-0.678023	0.626293	-0.131841	-0.681090	0.620454	0.092215	-0.631462	0.889612	-0.113867	-0.636017	0.877879	0.104385										-0.468539	0.685285	0.225776	-0.454555	0.687660	-0.258022													0.016424	0.077143	0.149709	0.004941	0.089502	-0.144820	0.271814	0.093191	0.002387
14500	120.833333	-0.677937	0.626340	-0.131884	-0.681075	0.620492	0.092162	-0.631272	0.889636	-0.113930	-0.635898	0.877931	0.104291										-0.468468	0.685274	0.225667	-0.454436	0.687540	-0.257929													0.016448	0.077125	0.149682	0.004943	0.089492	-0.144814	0.271871	0.093164	0.002521
14501	120.841667	-0.677852	0.626380	-0.131933	-0.681057	0.620530	0.092106	-0.631105	0.889668	-0.113989	-0.635809	0.878020	0.104279										-0.468395	0.685271	0.225562	-0.454214	0.687610	-0.258039													0.016307	0.076838	0.149740	0.004712	0.089059	-0.144660	0.271930	0.093142	0.002650
14502	120.850000	-0.677767	0.626423	-0.131982	-0.681036	0.620562	0.092051	-0.630942	0.889691	-0.114057	-0.635768	0.878075	0.104218										-0.468323	0.685273	0.225459	-0.454072	0.687587	-0.258057													0.016329	0.076821	0.149700	0.004715	0.089059	-0.144664	0.271993	0.093119	0.002778
14503	120.858333	-0.677693	0.626471	-0.132028	-0.681010	0.620594	0.092004	-0.630772	0.889722	-0.114117	-0.635716	0.878061	0.104103										-0.468252	0.685270	0.225365	-0.453941	0.687567	-0.258078													0.016430	0.076936	0.149601	0.004834	0.089266	-0.144732	0.272055	0.093090	0.002920
14504	120.866667	-0.677625	0.626496	-0.132071	-0.680988	0.620638	0.091962	-0.630619	0.889746	-0.114182	-0.635642	0.878109	0.104051										-0.468181	0.685256	0.225276	-0.453883	0.687461	-0.258010													0.016364	0.076783	0.149632	0.004722	0.089051	-0.144663	0.272142	0.093060	0.003061
14505	120.875000	-0.677569	0.626527	-0.132108	-0.680966	0.620683	0.091922	-0.630476	0.889765	-0.114245	-0.635558	0.878100	0.103971										-0.468114	0.685250	0.225204	-0.453723	0.687539	-0.258138													0.016377	0.076773	0.149607	0.004719	0.089048	-0.144661	0.272181	0.093040	0.003229
14506	120.883333	-0.677517	0.626559	-0.132141	-0.680945	0.620734	0.091891	-0.630309	0.889788	-0.114308	-0.635483	0.878128	0.103911										-0.468052	0.685241	0.225139	-0.453627	0.687526	-0.258166													0.016387	0.076761	0.149575	0.004959	0.089485	-0.144805	0.272246	0.093013	0.003400
14507	120.891667	-0.677464	0.626585	-0.132175	-0.680920	0.620784	0.091863	-0.630168	0.889809	-0.114371	-0.635419	0.878131	0.103834										-0.468001	0.685222	0.225096	-0.453536	0.687519	-0.258201													0.016573	0.077015	0.149431	0.004961	0.089482	-0.144800	0.272323	0.092991	0.003562
14508	120.900000	-0.677423	0.626607	-0.132206	-0.680898	0.620835	0.091834	-0.630029	0.889830	-0.114432	-0.635318	0.878194	0.103826										-0.467953	0.685198	0.225061	-0.453500	0.687428	-0.258137													0.016419	0.076728	0.149537	0.004730	0.089051	-0.144651	0.272407	0.092968	0.003745
14509	120.908333	-0.677365	0.626615	-0.132240	-0.680872	0.620885	0.091806	-0.629906	0.889857	-0.114490	-0.635198	0.878139	0.103678										-0.467914	0.685178	0.225043	-0.453410	0.687423	-0.258166													0.016430	0.076722	0.149516	0.004729	0.089049	-0.144649	0.272468	0.092927	0.003913
14510	120.916667	-0.677326	0.626653	-0.132260	-0.680851	0.620938	0.091774	-0.629783	0.889890	-0.114546	-0.635103	0.878152	0.103625										-0.467882	0.685157	0.225033	-0.453324	0.687423	-0.258198													0.016608	0.076985	0.149383	0.004730	0.089052	-0.144650	0.272556	0.092898	0.004092
14511	120.925000	-0.677253	0.626675	-0.132293	-0.680827	0.620997	0.091743	-0.629656	0.889923	-0.114593	-0.635015	0.878175	0.103580										-0.467856	0.685138	0.225035	-0.453242	0.687426	-0.258231													0.016534	0.076851	0.149434	0.004732	0.089049	-0.144651	0.272632	0.092871	0.004266
14512	120.933333	-0.677245	0.626719	-0.132317	-0.680808	0.621055	0.091709	-0.629535	0.889963	-0.114637	-0.634903	0.878220	0.103535										-0.467830	0.685110	0.225037	-0.453164	0.687435	-0.258265													0.016452	0.076713	0.149493	0.004732	0.089044	-0.144646	0.272712	0.092846	0.004452
14513	120.941667	-0.677168	0.626741	-0.132354	-0.680785	0.621113	0.091680	-0.629418	0.890006	-0.114675	-0.634801	0.878274	0.103515										-0.467810	0.685084	0.225054	-0.453092	0.687441	-0.258300													0.016541	0.076844	0.149422	0.004733	0.089036	-0.144645	0.272809	0.092820	0.004655
14514	120.950000	-0.677134	0.626792	-0.132367	-0.680771	0.621168	0.091649	-0.629276	0.890044	-0.114707	-0.634683	0.878305	0.103487										-0.467790	0.685050	0.225072	-0.453027	0.687443	-0.258334													0.016633	0.076977	0.149350	0.004731	0.089039	-0.144643	0.272901	0.092779	0.004855
14515	120.958333	-0.677096	0.626836	-0.132388	-0.680755	0.621220	0.091627	-0.629143	0.890083	-0.114735	-0.634567	0.878365	0.103476										-0.467775	0.685015	0.225102	-0.452963	0.687442	-0.258375													0.016546	0.076844	0.149419	0.004845	0.089263	-0.144723	0.272987	0.092739	0.005045
14516	120.966667	-0.677061	0.626872	-0.132401	-0.680732	0.621258	0.091597	-0.629014	0.890119	-0.114765	-0.634463	0.878428	0.103491										-0.467758	0.684985	0.225136	-0.452913	0.687428	-0.258414													0.016459	0.076718	0.149490	0.004731	0.089047	-0.144651	0.273063	0.092696	0.005220
14517	120.975000	-0.677026	0.626913	-0.132425	-0.680719	0.621305	0.091577	-0.628878	0.890160	-0.114794	-0.634252	0.878406	0.103376										-0.467746	0.684953	0.225168	-0.452872	0.687397	-0.258453													0.016625	0.076979	0.149357	0.004727	0.089042	-0.144648	0.273147	0.092653	0.005398
14518	120.983333	-0.676991	0.626947	-0.132445	-0.680700	0.621348	0.091555	-0.628740	0.890198	-0.114827	-0.634136	0.878434	0.103312										-0.467735	0.684927	0.225208	-0.452839	0.687359	-0.258498													0.016629	0.076972	0.149355	0.004963	0.089475	-0.144796	0.273219	0.092628	0.005581
14519	120.991667	-0.676966	0.626983	-0.132455	-0.680686	0.621394	0.091538	-0.628602	0.890237	-0.114861	-0.634021	0.878485	0.103307										-0.467729	0.684905	0.225239	-0.452811	0.687313	-0.258550													0.016551	0.076836	0.149406	0.004728	0.089048	-0.144652	0.273292	0.092595	0.005746
14520	121.000000	-0.676934	0.627016	-0.132464	-0.680664	0.621436	0.091519	-0.628458	0.890277	-0.114895	-0.633899	0.878505	0.103222										-0.467721	0.684888	0.225273	-0.452797	0.687267	-0.258598													0.016467	0.076702	0.149459	0.004729	0.089043	-0.144654	0.273359	0.092567	0.005907
14521	121.008333	-0.676904	0.627058	-0.132480	-0.680648	0.621485	0.091503	-0.628306	0.890312	-0.114940	-0.633854	0.878605	0.103272										-0.467722	0.684872	0.225301	-0.452711	0.687306	-0.258754													0.016646	0.076955	0.149319	0.004844	0.089263	-0.144726	0.273437	0.092548	0.006070
14522	121.016667	-0.676877	0.627100	-0.132487	-0.680626	0.621533	0.091485	-0.628142	0.890353	-0.114975	-0.633687	0.878681	0.103276										-0.467670	0.684991	0.225491	-0.452758	0.687161	-0.258691													0.016655	0.076968	0.149324	0.004728	0.089043	-0.144656	0.273494	0.092527	0.006223
14523	121.025000	-0.676844	0.627143	-0.132499	-0.680605	0.621582	0.091469	-0.627980	0.890394	-0.115012	-0.633619	0.878708	0.103190										-0.467666	0.684982	0.225518	-0.452685	0.687164	-0.258794													0.016538	0.076733	0.149424	0.004726	0.089045	-0.144649	0.273552	0.092501	0.006365
14524	121.033333	-0.676809	0.627180	-0.132505	-0.680584	0.621632	0.091456	-0.627813	0.890427	-0.115042	-0.633434	0.878805	0.103198										-0.467715	0.684839	0.225389	-0.452611	0.687167	-0.258878													0.016492	0.076706	0.149427	0.004724	0.089043	-0.144650	0.273604	0.092476	0.006508
14525	121.041667	-0.676768	0.627227	-0.132516	-0.680568	0.621693	0.091448	-0.627642	0.890466	-0.115076	-0.633351	0.878791	0.103111										-0.467685	0.684887	0.225491	-0.452584	0.687087	-0.258856													0.016677	0.076949	0.149280	0.004965	0.089474	-0.144791	0.273657	0.092446	0.006632
14526	121.050000	-0.676720	0.627268	-0.132529	-0.680541	0.621741	0.091436	-0.627470	0.890498	-0.115103	-0.633249	0.878810	0.103054										-0.467654	0.684938	0.225598	-0.452476	0.687098	-0.258931													0.016509	0.076686	0.149411	0.004728	0.089037	-0.144647	0.273709	0.092412	0.006757
14527	121.058333	-0.676673	0.627313	-0.132543	-0.680520	0.621791	0.091417	-0.627313	0.890534	-0.115139	-0.633131	0.878850	0.103009										-0.467697	0.684797	0.225469	-0.452386	0.687070	-0.258943													0.016514	0.076678	0.149402	0.004732	0.089041	-0.144650	0.273755	0.092381	0.006856
14528	121.066667	-0.676617	0.627353	-0.132560	-0.680491	0.621839	0.091399	-0.627134	0.890566	-0.115177	-0.633043	0.878887	0.102967										-0.467643	0.684911	0.225654	-0.452282	0.687047	-0.258946													0.016509	0.076678	0.149392	0.004969	0.089476	-0.144794	0.273795	0.092356	0.006953
14529	121.075000	-0.676555	0.627405	-0.132577	-0.680459	0.621883	0.091373	-0.626958	0.890607	-0.115203	-0.632982	0.878948	0.102978										-0.467665	0.684886	0.225631	-0.452171	0.687028	-0.258936													0.016696	0.076937	0.149252	0.004968	0.089471	-0.144796	0.273828	0.092335	0.007037
14530	121.083333	-0.676492	0.627473	-0.132590	-0.680554	0.621995	0.091471	-0.626779	0.890647	-0.115221	-0.632897	0.878977	0.102934										-0.467632	0.684887	0.225718	-0.452040	0.687016	-0.258926													0.016516	0.076683	0.149389	0.004734	0.089033	-0.144648	0.273850	0.092326	0.007122
14531	121.091667	-0.676417	0.627523	-0.132601	-0.680390	0.621978	0.091333	-0.626600	0.890691	-0.115243	-0.632816	0.879008	0.102908										-0.467658	0.684858	0.225702	-0.451917	0.687006	-0.258899													0.016518	0.076698	0.149389	0.004735	0.089040	-0.144644	0.273872	0.092313	0.007189
14532	121.100000	-0.676343	0.627585	-0.132612	-0.680471	0.622081	0.091434	-0.626422	0.890731	-0.115258	-0.632732	0.879045	0.102894										-0.467680	0.684712	0.225625	-0.451790	0.687007	-0.258872													0.016690	0.076958	0.149255	0.004969	0.089465	-0.144781	0.273895	0.092310	0.007240
14533	121.108333	-0.676253	0.627641	-0.132627	-0.680430	0.622131	0.091417	-0.626251	0.890770	-0.115275	-0.632625	0.879085	0.102866										-0.467692	0.684744	0.225693	-0.451688	0.686963	-0.258789													0.016602	0.076833	0.149325	0.004852	0.089251	-0.144710	0.273908	0.092296	0.007280
14534	121.116667	-0.676189	0.627704	-0.132637	-0.680380	0.622171	0.091402	-0.626074	0.890809	-0.115284	-0.632486	0.879214	0.102953										-0.467703	0.684775	0.225764	-0.451514	0.687013	-0.258810													0.016511	0.076703	0.149390	0.004737	0.089035	-0.144635	0.273918	0.092289	0.007309
14535	121.125000	-0.676078	0.627751	-0.132656	-0.680329	0.622211	0.091386	-0.625904	0.890848	-0.115294	-0.632420	0.879202	0.102903										-0.467708	0.684642	0.225747	-0.451369	0.687011	-0.258767													0.016599	0.076825	0.149313	0.004862	0.089251	-0.144709	0.273931	0.092271	0.007327
14536	121.133333	-0.675991	0.627810	-0.132671	-0.680285	0.622253	0.091373	-0.625719	0.890883	-0.115294	-0.632291	0.879188	0.102831										-0.467715	0.684621	0.225791	-0.451213	0.687018	-0.258729													0.016691	0.076941	0.149247	0.004979	0.089460	-0.144776	0.273936	0.092264	0.007334
14537	121.141667	-0.675906	0.627864	-0.132684	-0.680234	0.622294	0.091356	-0.625544	0.890924	-0.115293	-0.632105	0.879144	0.102753										-0.467718	0.684716	0.225898	-0.451057	0.687023	-0.258695													0.016723	0.076947	0.149228	0.004863	0.089244	-0.144703	0.273940	0.092259	0.007344
14538	121.150000	-0.675817	0.627927	-0.132690	-0.680073	0.622299	0.091219	-0.625370	0.890966	-0.115288	-0.632091	0.879222	0.102811										-0.467673	0.684712	0.226043	-0.450966	0.686946	-0.258563													0.016530	0.076691	0.149375	0.004750	0.089024	-0.144623	0.273945	0.092256	0.007356
14539	121.158333	-0.675730	0.627983	-0.132694	-0.680028	0.622339	0.091210	-0.625205	0.891006	-0.115279	-0.631995	0.879253	0.102830										-0.467707	0.684552	0.225943	-0.450758	0.687045	-0.258628													0.016615	0.076813	0.149299	0.004867	0.089238	-0.144695	0.273952	0.092251	0.007371
14540	121.166667	-0.675630	0.628051	-0.132681	-0.679986	0.622386	0.091206	-0.625041	0.891051	-0.115267	-0.631896	0.879278	0.102852										-0.467688	0.684526	0.226005	-0.450611	0.687064	-0.258598													0.016706	0.076937	0.149235	0.004748	0.089013	-0.144609	0.273957	0.092245	0.007396
14541	121.175000	-0.675557	0.628102	-0.132692	-0.680061	0.622476	0.091330	-0.624870	0.891095	-0.115252	-0.631866	0.879313	0.102906										-0.467653	0.684625	0.226173	-0.450469	0.687080	-0.258566													0.016540	0.076695	0.149362	0.004757	0.089016	-0.144613	0.273964	0.092233	0.007421
14542	121.183333	-0.675489	0.628165	-0.132687	-0.680007	0.622513	0.091327	-0.624705	0.891142	-0.115234	-0.631765	0.879327	0.102920										-0.467683	0.684420	0.226006	-0.450336	0.687102	-0.258537													0.016542	0.076688	0.149359	0.004754	0.089015	-0.144609	0.273969	0.092217	0.007450
14543	121.191667	-0.675411	0.628224	-0.132688	-0.679959	0.622553	0.091322	-0.624539	0.891182	-0.115215	-0.631658	0.879342	0.102940										-0.467606	0.684438	0.226180	-0.450261	0.687041	-0.258411													0.016718	0.076940	0.149213	0.004995	0.089444	-0.144747	0.273980	0.092197	0.007487
14544	121.200000	-0.675333	0.628293	-0.132690	-0.679906	0.622588	0.091310	-0.624378	0.891222	-0.115197	-0.631538	0.879366	0.102963										-0.467575	0.684521	0.226288	-0.450131	0.687056	-0.258383													0.016723	0.076933	0.149207	0.005000	0.089442	-0.144748	0.273989	0.092181	0.007525
14545	121.208333	-0.675262	0.628355	-0.132689	-0.679870	0.622640	0.091312	-0.624219	0.891259	-0.115176	-0.631397	0.879444	0.103054										-0.467567	0.684325	0.226163	-0.449942	0.687166	-0.258465													0.016609	0.076691	0.149298	0.004760	0.089007	-0.144598	0.273979	0.092137	0.007553
14546	121.216667	-0.675156	0.628405	-0.132693	-0.679823	0.622684	0.091306	-0.624078	0.891306	-0.115161	-0.631292	0.879470	0.103072										-0.467522	0.684295	0.226211	-0.449831	0.687190	-0.258447													0.016718	0.076944	0.149208	0.005002	0.089443	-0.144739	0.273976	0.092103	0.007583
14547	121.225000	-0.675101	0.628465	-0.132689	-0.679772	0.622718	0.091304	-0.623918	0.891341	-0.115136	-0.631109	0.879421	0.102983										-0.467469	0.684258	0.226246	-0.449715	0.687147	-0.258404													0.016732	0.076922	0.149183	0.005000	0.089441	-0.144739	0.273960	0.092072	0.007611
14548	121.233333	-0.675047	0.628521	-0.132682	-0.679723	0.622756	0.091308	-0.623774	0.891377	-0.115113	-0.631123	0.879431	0.103036										-0.467418	0.684224	0.226283	-0.449619	0.687240	-0.258427													0.016569	0.076666	0.149315	0.004765	0.089011	-0.144601	0.273952	0.092046	0.007636
14549	121.241667	-0.675035	0.628595	-0.132707	-0.679677	0.622794	0.091312	-0.623640	0.891422	-0.115087	-0.630918	0.879430	0.103009										-0.467363	0.684197	0.226318	-0.449524	0.687275	-0.258421													0.016786	0.076945	0.149166	0.005000	0.089443	-0.144738	0.273920	0.092007	0.007648
14550	121.250000	-0.675034	0.628671	-0.132734	-0.679631	0.622828	0.091322	-0.623509	0.891467	-0.115057	-0.630802	0.879448	0.103043										-0.467309	0.684168	0.226349	-0.449355	0.687246	-0.258448													0.016740	0.076919	0.149175	0.005003	0.089440	-0.144735	0.273895	0.091977	0.007644
14551	121.258333	-0.674993	0.628727	-0.132721	-0.679582	0.622860	0.091332	-0.623375	0.891505	-0.115028	-0.630700	0.879453	0.103073										-0.467258	0.684143	0.226378	-0.449302	0.687229	-0.258390													0.016662	0.076792	0.149231	0.004884	0.089217	-0.144659	0.273860	0.091948	0.007619
14552	121.266667	-0.674964	0.628779	-0.132711	-0.679534	0.622897	0.091342	-0.623243	0.891545	-0.114987	-0.630597	0.879456	0.103100										-0.467214	0.684129	0.226416	-0.449250	0.687215	-0.258332													0.016581	0.076666	0.149291	0.004768	0.089002	-0.144587	0.273813	0.091934	0.007570
14553	121.275000	-0.674930	0.628830	-0.132698	-0.679490	0.622927	0.091350	-0.623139	0.891589	-0.114952	-0.630504	0.879466	0.103162										-0.467184	0.684126	0.226466	-0.449126	0.687364	-0.258435													0.016757	0.076908	0.149158	0.004765	0.089000	-0.144586	0.273761	0.091920	0.007495
14554	121.283333	-0.674897	0.628883	-0.132697	-0.679444	0.622953	0.091358	-0.623031	0.891635	-0.114908	-0.630397	0.879482	0.103221										-0.467169	0.684137	0.226539	-0.449062	0.687423	-0.258431													0.016757	0.076901	0.149149	0.005004	0.089433	-0.144738	0.273698	0.091901	0.007415
14555	121.291667	-0.674875	0.628935	-0.132682	-0.679398	0.622975	0.091362	-0.622947	0.891682	-0.114857	-0.630290	0.879471	0.103259										-0.467143	0.684239	0.226705	-0.449046	0.687447	-0.258369													0.016672	0.076775	0.149217	0.004769	0.088999	-0.144587	0.273616	0.091883	0.007307
14556	121.300000	-0.674850	0.628989	-0.132676	-0.679357	0.622996	0.091369	-0.622869	0.891731	-0.114804	-0.630144	0.879493	0.103345										-0.467160	0.684167	0.226719	-0.448976	0.687580	-0.258427													0.016585	0.076647	0.149289	0.004768	0.089009	-0.144593	0.273541	0.091880	0.007191
14557	121.308333	-0.674835	0.629036	-0.132655	-0.679314	0.623007	0.091382	-0.622812	0.891779	-0.114745	-0.630079	0.879416	0.103340										-0.467137	0.684366	0.227008	-0.448952	0.687663	-0.258429													0.016801	0.076927	0.149142	0.004767	0.089010	-0.144595	0.273428	0.091881	0.007053
14558	121.316667	-0.674820	0.629083	-0.132637	-0.679270	0.623016	0.091397	-0.622767	0.891828	-0.114680	-0.629980	0.879405	0.103402										-0.467153	0.684391	0.227141	-0.448935	0.687755	-0.258440													0.016759	0.076912	0.149159	0.004994	0.089440	-0.144742	0.273332	0.091875	0.006891
14559	121.325000	-0.674821	0.629124	-0.132619	-0.679224	0.623022	0.091416	-0.622737	0.891873	-0.114614	-0.629874	0.879397	0.103476										-0.467170	0.684390	0.227274	-0.448970	0.687804	-0.258402													0.016713	0.076813	0.149215	0.004760	0.089017	-0.144603	0.273218	0.091889	0.006707
14560	121.333333	-0.674822	0.629172	-0.132600	-0.679179	0.623034	0.091440	-0.622736	0.891910	-0.114552	-0.629785	0.879374	0.103542										-0.467204	0.684385	0.227407	-0.448943	0.687938	-0.258488													0.016577	0.076668	0.149297	0.004990	0.089447	-0.144751	0.273089	0.091887	0.006493
14561	121.341667	-0.674826	0.629198	-0.132584	-0.679128	0.623035	0.091462	-0.622746	0.891940	-0.114485	-0.629703	0.879345	0.103593										-0.467234	0.684374	0.227545	-0.449038	0.687926	-0.258403													0.016744	0.076922	0.149167	0.004990	0.089448	-0.144752	0.272954	0.091904	0.006263
14562	121.350000	-0.674846	0.629222	-0.132558	-0.679082	0.623032	0.091493	-0.622772	0.891963	-0.114422	-0.629626	0.879321	0.103661										-0.467269	0.684374	0.227690	-0.449061	0.688000	-0.258439													0.016742	0.076921	0.149178	0.004985	0.089453	-0.144763	0.272774	0.091939	0.005989
14563	121.358333	-0.674866	0.629232	-0.132537	-0.679018	0.623023	0.091519	-0.622818	0.891978	-0.114361	-0.629569	0.879286	0.103721										-0.467296	0.684367	0.227823	-0.449027	0.688173	-0.258589													0.016738	0.076927	0.149195	0.004748	0.089021	-0.144622	0.272565	0.091962	0.005665
14564	121.366667	-0.674888	0.629230	-0.132504	-0.678958	0.623011	0.091552	-0.622880	0.891986	-0.114297	-0.629451	0.879306	0.103859										-0.467318	0.684370	0.227949	-0.449056	0.688249	-0.258631													0.016553	0.076676	0.149348	0.004747	0.089031	-0.144627	0.272340	0.092009	0.005338
14565	121.375000	-0.674914	0.629220	-0.132471	-0.678900	0.622994	0.091592	-0.622965	0.891986	-0.114235	-0.629482	0.879216	0.103879										-0.467320	0.684381	0.228063	-0.449096	0.688322	-0.258664													0.016723	0.076945	0.149226	0.004861	0.089246	-0.144702	0.272106	0.092056	0.004965
14566	121.383333	-0.674937	0.629185	-0.132437	-0.678819	0.622960	0.091629	-0.623071	0.891981	-0.114176	-0.629481	0.879157	0.103937										-0.467312	0.684405	0.228161	-0.449205	0.688296	-0.258585													0.016539	0.076700	0.149385	0.004739	0.089030	-0.144632	0.271862	0.092099	0.004575
14567	121.391667	-0.674956	0.629175	-0.132398	-0.678707	0.622930	0.091610	-0.623197	0.891971	-0.114120	-0.629436	0.879143	0.104044										-0.467292	0.684444	0.228233	-0.449213	0.688486	-0.258725													0.016527	0.076712	0.149403	0.004737	0.089027	-0.144635	0.271619	0.092138	0.004171
14568	121.400000	-0.674974	0.629145	-0.132365	-0.678710	0.622933	0.091721	-0.623343	0.891962	-0.114067	-0.629483	0.879080	0.104121										-0.467261	0.684501	0.228288	-0.449302	0.688578	-0.258743													0.016607	0.076785	0.149403	0.004967	0.089469	-0.144792	0.271382	0.092185	0.003776
14569	121.408333	-0.674985	0.629113	-0.132343	-0.678659	0.622917	0.091758	-0.623516	0.891957	-0.114023	-0.629581	0.878975	0.104059										-0.467242	0.684387	0.228145	-0.449450	0.688711	-0.258747													0.016681	0.076989	0.149312	0.004965	0.089469	-0.144799	0.271135	0.092229	0.003412
14570	121.416667	-0.674996	0.629067	-0.132323	-0.678620	0.622903	0.091788	-0.623687	0.891952	-0.113969	-0.629710	0.878940	0.104142										-0.467197	0.684641	0.228334	-0.449612	0.688854	-0.258744													0.016489	0.076756	0.149471	0.004721	0.089040	-0.144665	0.270922	0.092280	0.003045
14571	121.425000	-0.675013	0.629039	-0.132313	-0.678589	0.622886	0.091819	-0.623872	0.891957	-0.113905	-0.629801	0.878903	0.104197										-0.467178	0.684703	0.228336	-0.449747	0.688965	-0.258752													0.016518	0.076792	0.149483	0.004840	0.089259	-0.144744	0.270726	0.092325	0.002726
14572	121.433333	-0.675025	0.629005	-0.132303	-0.678569	0.622862	0.091849	-0.624041	0.891961	-0.113836	-0.629811	0.878841	0.104160										-0.467168	0.684752	0.228337	-0.449893	0.689074	-0.258753													0.016623	0.077043	0.149408	0.004722	0.089055	-0.144680	0.270546	0.092341	0.002416
14573	121.441667	-0.674975	0.628936	-0.132220	-0.678553	0.622826	0.091871	-0.624208	0.891977	-0.113770	-0.629931	0.878791	0.104207										-0.467144	0.684782	0.228383	-0.450043	0.689169	-0.258751													0.016526	0.076929	0.149495	0.004832	0.089274	-0.144754	0.270387	0.092370	0.002167
14574	121.450000	-0.675006	0.628910	-0.132215	-0.678549	0.622783	0.091895	-0.624363	0.891992	-0.113693	-0.630005	0.878794	0.104311										-0.467179	0.684753	0.228331	-0.450191	0.689245	-0.258741													0.016425	0.076808	0.149589	0.004715	0.089067	-0.144691	0.270247	0.092385	0.001970
14575	121.458333	-0.675049	0.628876	-0.132208	-0.678561	0.622731	0.091924	-0.624526	0.892008	-0.113622	-0.630120	0.878749	0.104368										-0.467204	0.684705	0.228339	-0.450343	0.689288	-0.258729													0.016411	0.076831	0.149622	0.004940	0.089495	-0.144841	0.270134	0.092393	0.001811
14576	121.466667	-0.675129	0.628854	-0.132203	-0.678578	0.622672	0.091952	-0.624672	0.892035	-0.113550	-0.630361	0.878705	0.104449										-0.467242	0.684616	0.228355	-0.450503	0.689312	-0.258712													0.016388	0.076855	0.149647	0.004935	0.089499	-0.144845	0.270025	0.092402	0.001682
14577	121.475000	-0.675160	0.628811	-0.132203	-0.678610	0.622607	0.091981	-0.624810	0.892071	-0.113480	-0.630407	0.878651	0.104479										-0.467321	0.684392	0.228286	-0.450660	0.689316	-0.258696													0.016456	0.077005	0.149632	0.004809	0.089283	-0.144781	0.269926	0.092409	0.001581
14578	121.483333	-0.675255	0.628792	-0.132188	-0.678649	0.622546	0.092010	-0.624929	0.892109	-0.113402	-0.630489	0.878594	0.104528										-0.467386	0.684322	0.228394	-0.450824	0.689300	-0.258683													0.016358	0.076894	0.149712	0.004693	0.089072	-0.144719	0.269835	0.092409	0.001483
14579	121.491667	-0.675333	0.628763	-0.132175	-0.678697	0.622489	0.092044	-0.625026	0.892160	-0.113327	-0.630584	0.878574	0.104604										-0.467485	0.684122	0.228427	-0.451020	0.689227	-0.258625													0.016423	0.077038	0.149693	0.004918	0.089502	-0.144864	0.269755	0.092405	0.001410
14580	121.500000	-0.675413	0.628740	-0.132158	-0.678743	0.622437	0.092075	-0.625105	0.892216	-0.113248	-0.630601	0.878507	0.104630										-0.467599	0.683905	0.228473	-0.451219	0.689140	-0.258560													0.016479	0.077183	0.149669	0.004919	0.089501	-0.144863	0.269686	0.092402	0.001347
14581	121.508333	-0.675505	0.628722	-0.132139	-0.678748	0.622379	0.092044	-0.625149	0.892280	-0.113158	-0.630629	0.878483	0.104699										-0.467734	0.683656	0.228523	-0.451340	0.689121	-0.258603													0.016322	0.076932	0.149782	0.004678	0.089079	-0.144728	0.269622	0.092403	0.001294
14582	121.516667	-0.675599	0.628713	-0.132109	-0.678865	0.622355	0.092135	-0.625172	0.892345	-0.113064	-0.630635	0.878462	0.104782										-0.467887	0.683386	0.228570	-0.451522	0.689000	-0.258547													0.016457	0.077210	0.149707	0.004684	0.089087	-0.144734	0.269556	0.092399	0.001250
14583	121.525000	-0.675690	0.628702	-0.132083	-0.678887	0.622308	0.092098	-0.625157	0.892411	-0.112972	-0.630605	0.878427	0.104858										-0.468002	0.683116	0.228722	-0.451629	0.688941	-0.258585													0.016447	0.077221	0.149722	0.004907	0.089525	-0.144878	0.269470	0.092401	0.001203
14584	121.533333	-0.675785	0.628699	-0.132068	-0.678926	0.622276	0.092063	-0.625110	0.892485	-0.112872	-0.630552	0.878420	0.104978										-0.468172	0.682825	0.228784	-0.451726	0.688868	-0.258620													0.016443	0.077237	0.149728	0.004895	0.089529	-0.144886	0.269385	0.092374	0.001127
14585	121.541667	-0.675869	0.628707	-0.132052	-0.679016	0.622268	0.092081	-0.625031	0.892546	-0.112773	-0.630413	0.878447	0.105137										-0.468395	0.682495	0.228749	-0.451828	0.688752	-0.258609													0.016343	0.077118	0.149792	0.004656	0.089099	-0.144747	0.269282	0.092406	0.001079
14586	121.550000	-0.675940	0.628726	-0.132033	-0.679107	0.622263	0.092097	-0.624930	0.892607	-0.112679	-0.630296	0.878449	0.105270										-0.468567	0.682198	0.228814	-0.451923	0.688640	-0.258590													0.016414	0.077261	0.149738	0.004890	0.089544	-0.144898	0.269204	0.092381	0.000998
14587	121.558333	-0.675998	0.628762	-0.132023	-0.679193	0.622277	0.092106	-0.624802	0.892663	-0.112593	-0.630206	0.878377	0.105344										-0.468676	0.681967	0.228992	-0.452006	0.688534	-0.258561													0.016413	0.077269	0.149716	0.004762	0.089318	-0.144826	0.269122	0.092380	0.000948
14588	121.566667	-0.676036	0.628819	-0.132009	-0.679280	0.622307	0.092111	-0.624655	0.892718	-0.112502	-0.630307	0.878462	0.105501										-0.468810	0.681722	0.229053	-0.452080	0.688443	-0.258537													0.016412	0.077273	0.149710	0.004641	0.089098	-0.144752	0.269049	0.092383	0.000901
14589	121.575000	-0.676068	0.628903	-0.131991	-0.679335	0.622338	0.092107	-0.624508	0.892778	-0.112415	-0.630032	0.878366	0.105546										-0.468965	0.681498	0.229020	-0.452139	0.688376	-0.258503													0.016337	0.077138	0.149743	0.004641	0.089102	-0.144755	0.269000	0.092371	0.000886
14590	121.583333	-0.676055	0.629000	-0.131960	-0.679376	0.622383	0.092102	-0.624335	0.892830	-0.112334	-0.629966	0.878451	0.105701										-0.469043	0.681338	0.229088	-0.452187	0.688334	-0.258459													0.016426	0.077274	0.149671	0.004880	0.089543	-0.144895	0.268971	0.092359	0.000880
14591	121.591667	-0.676030	0.629092	-0.131947	-0.679388	0.622433	0.092095	-0.624122	0.892875	-0.112261	-0.629779	0.878459	0.105776										-0.469087	0.681226	0.229150	-0.452204	0.688323	-0.258405													0.016441	0.077265	0.149646	0.004880	0.089540	-0.144887	0.268950	0.092352	0.000886
14592	121.600000	-0.675982	0.629184	-0.131931	-0.679374	0.622483	0.092088	-0.623922	0.892926	-0.112189	-0.629392	0.878405	0.105856										-0.469097	0.681156	0.229202	-0.452193	0.688338	-0.258349													0.016435	0.077261	0.149651	0.004648	0.089109	-0.144740	0.268929	0.092341	0.000902
14593	121.608333	-0.675907	0.629290	-0.131912	-0.679337	0.622553	0.092081	-0.623707	0.892978	-0.112126	-0.629224	0.878459	0.105891										-0.469066	0.681133	0.229244	-0.452140	0.688390	-0.258281													0.016445	0.077238	0.149625	0.004654	0.089105	-0.144736	0.268902	0.092332	0.000910
14594	121.616667	-0.675806	0.629384	-0.131893	-0.679274	0.622624	0.092073	-0.623484	0.893030	-0.112064	-0.629106	0.878460	0.105869										-0.468999	0.681145	0.229275	-0.452051	0.688465	-0.258207													0.016482	0.077228	0.149571	0.004653	0.089099	-0.144734	0.268884	0.092322	0.000901
14595	121.625000	-0.675690	0.629478	-0.131881	-0.679189	0.622705	0.092064	-0.623259	0.893085	-0.112009	-0.628927	0.878500	0.105913										-0.468886	0.681205	0.229306	-0.451911	0.688563	-0.258135													0.016403	0.077080	0.149612	0.004661	0.089087	-0.144722	0.268823	0.092315	0.000879
14596	121.633333	-0.675553	0.629573	-0.131871	-0.679072	0.622781	0.092047	-0.623020	0.893135	-0.111957	-0.628784	0.878574	0.105999										-0.468734	0.681288	0.229330	-0.451739	0.688672	-0.258063													0.016563	0.077244	0.149527	0.004667	0.089085	-0.144716	0.268797	0.092311	0.000835
14597	121.641667	-0.675392	0.629681	-0.131859	-0.678939	0.622866	0.092029	-0.622772	0.893181	-0.111909	-0.628615	0.878611	0.106030										-0.468553	0.681386	0.229336	-0.451536	0.688806	-0.257995													0.016503	0.077182	0.149512	0.004789	0.089303	-0.144783	0.268710	0.092317	0.000792
14598	121.650000	-0.675217	0.629786	-0.131847	-0.678790	0.622950	0.092011	-0.622526	0.893227	-0.111868	-0.628298	0.878540	0.105988										-0.468347	0.681496	0.229345	-0.451307	0.688944	-0.257932													0.016537	0.077170	0.149470	0.004911	0.089513	-0.144837	0.268641	0.092313	0.000731
14599	121.658333	-0.674995	0.629882	-0.131845	-0.678634	0.623047	0.092003	-0.622286	0.893276	-0.111820	-0.628122	0.878623	0.106074										-0.468126	0.681602	0.229346	-0.451044	0.689089	-0.257869													0.016395	0.076879	0.149535	0.004683	0.089068	-0.144682	0.268541	0.092318	0.000652
14600	121.666667	-0.674793	0.630000	-0.131832	-0.678474	0.623145	0.091989	-0.622035	0.893314	-0.111785	-0.627939	0.878686	0.106128										-0.467897	0.681707	0.229343	-0.450774	0.689232	-0.257807													0.016412	0.076855	0.149512	0.004693	0.089071	-0.144671	0.268436	0.092334	0.000568
14601	121.675000	-0.674649	0.630152	-0.131884	-0.678310	0.623236	0.091978	-0.621779	0.893353	-0.111745	-0.627785	0.878645	0.106075										-0.467663	0.681814	0.229351	-0.450522	0.689336	-0.257704													0.016517	0.076964	0.149424	0.004818	0.089280	-0.144739	0.268330	0.092327	0.000487
14602	121.683333	-0.674456	0.630248	-0.131887	-0.678125	0.623319	0.091958	-0.621523	0.893386	-0.111706	-0.627594	0.878643	0.106086										-0.467431	0.681897	0.229353	-0.450259	0.689438	-0.257604													0.016450	0.076807	0.149455	0.004943	0.089491	-0.144806	0.268225	0.092336	0.000407
14603	121.691667	-0.674228	0.630340	-0.131885	-0.677952	0.623407	0.091944	-0.621260	0.893408	-0.111671	-0.627451	0.878667	0.106139										-0.467200	0.681963	0.229356	-0.449875	0.689655	-0.257665													0.016472	0.076789	0.149427	0.004711	0.089042	-0.144651	0.268129	0.092328	0.000340
14604	121.700000	-0.673999	0.630426	-0.131893	-0.677776	0.623497	0.091935	-0.621003	0.893440	-0.111639	-0.627289	0.878664	0.106166										-0.466981	0.682014	0.229362	-0.449564	0.689794	-0.257628													0.016666	0.077013	0.149274	0.004720	0.089043	-0.144659	0.268032	0.092312	0.000286
14605	121.708333	-0.673798	0.630529	-0.131897	-0.677614	0.623590	0.091930	-0.620746	0.893468	-0.111613	-0.627121	0.878629	0.106167										-0.466778	0.682037	0.229374	-0.449320	0.689863	-0.257506													0.016673	0.077013	0.149270	0.004850	0.089244	-0.144717	0.267944	0.092310	0.000245
14606	121.716667	-0.673607	0.630630	-0.131896	-0.677449	0.623682	0.091920	-0.620496	0.893488	-0.111573	-0.626963	0.878662	0.106224										-0.466587	0.682052	0.229384	-0.448948	0.690071	-0.257580													0.016518	0.076745	0.149388	0.004738	0.089028	-0.144634	0.267859	0.092300	0.000207
14607	121.725000	-0.673423	0.630740	-0.131900	-0.677306	0.623779	0.091907	-0.620223	0.893513	-0.111555	-0.626779	0.878681	0.106257										-0.466410	0.682053	0.229400	-0.448638	0.690190	-0.257569													0.016612	0.076854	0.149315	0.004746	0.089030	-0.144634	0.267773	0.092293	0.000169
14608	121.733333	-0.673248	0.630846	-0.131900	-0.677170	0.623879	0.091895	-0.619962	0.893537	-0.111528	-0.626606	0.878651	0.106253										-0.466245	0.682037	0.229414	-0.448337	0.690306	-0.257562													0.016710	0.076971	0.149240	0.004987	0.089465	-0.144772	0.267684	0.092291	0.000126
14609	121.741667	-0.673058	0.630935	-0.131909	-0.677038	0.623966	0.091881	-0.619704	0.893564	-0.111506	-0.626399	0.878646	0.106281										-0.466097	0.682016	0.229435	-0.448039	0.690407	-0.257557													0.016539	0.076716	0.149370	0.004755	0.089027	-0.144616	0.267591	0.092274	0.000083
14610	121.750000	-0.672913	0.631032	-0.131914	-0.676909	0.624061	0.091870	-0.619442	0.893589	-0.111481	-0.626136	0.878698	0.106351										-0.465972	0.681980	0.229456	-0.447757	0.690508	-0.257553													0.016540	0.076710	0.149363	0.004761	0.089034	-0.144620	0.267492	0.092260	0.000034
14611	121.758333	-0.672785	0.631132	-0.131921	-0.676796	0.624151	0.091852	-0.619188	0.893630	-0.111462	-0.625988	0.878664	0.106350										-0.465873	0.681938	0.229479	-0.447501	0.690599	-0.257546													0.016633	0.076834	0.149297	0.004757	0.089024	-0.144614	0.267386	0.092245	-0.000030
14612	121.766667	-0.672677	0.631235	-0.131926	-0.676693	0.624240	0.091841	-0.618946	0.893676	-0.111436	-0.625883	0.878669	0.106390										-0.465795	0.681891	0.229503	-0.447266	0.690695	-0.257546													0.016539	0.076697	0.149359	0.004759	0.089020	-0.144610	0.267267	0.092232	-0.000105
14613	121.775000	-0.672567	0.631344	-0.131918	-0.676603	0.624333	0.091830	-0.618708	0.893733	-0.111407	-0.625703	0.878674	0.106409										-0.465733	0.681850	0.229541	-0.447056	0.690783	-0.257546													0.016669	0.076859	0.149284	0.004759	0.089037	-0.144625	0.266990	0.092310	-0.000206
14614	121.783333	-0.672488	0.631466	-0.131906	-0.676525	0.624422	0.091818	-0.618474	0.893794	-0.111381	-0.625516	0.878709	0.106443										-0.465689	0.681806	0.229571	-0.446921	0.690798	-0.257458													0.016528	0.076707	0.149374	0.004765	0.089029	-0.144621	0.266812	0.092327	-0.000195
14615	121.791667	-0.672414	0.631565	-0.131902	-0.676457	0.624505	0.091809	-0.618263	0.893864	-0.111353	-0.625287	0.878711	0.106423										-0.465664	0.681768	0.229607	-0.446678	0.690954	-0.257556													0.016694	0.076990	0.149250	0.004887	0.089263	-0.144687	0.266706	0.092215	-0.000324
14616	121.800000	-0.672359	0.631665	-0.131893	-0.676388	0.624587	0.091798	-0.618060	0.893932	-0.111321	-0.625053	0.878735	0.106411										-0.465651	0.681732	0.229637	-0.446496	0.691027	-0.257562													0.016517	0.076754	0.149369	0.004777	0.089056	-0.144612	0.266544	0.092187	-0.000317
14617	121.808333	-0.672318	0.631763	-0.131881	-0.676344	0.624664	0.091794	-0.617882	0.893990	-0.111300	-0.624832	0.878835	0.106514										-0.465644	0.681711	0.229670	-0.446320	0.691097	-0.257578													0.016594	0.076885	0.149301	0.004774	0.089053	-0.144603	0.266379	0.092160	-0.000285
14618	121.816667	-0.672291	0.631848	-0.131873	-0.676300	0.624723	0.091795	-0.617725	0.894045	-0.111286	-0.624733	0.878805	0.106479										-0.465641	0.681693	0.229700	-0.446148	0.691153	-0.257597													0.016504	0.076774	0.149361	0.004781	0.089061	-0.144603	0.266209	0.092111	-0.000252
14619	121.825000	-0.672273	0.631911	-0.131867	-0.676254	0.624780	0.091796	-0.617595	0.894078	-0.111275	-0.624615	0.878820	0.106504										-0.465634	0.681692	0.229741	-0.445984	0.691205	-0.257622													0.016586	0.076909	0.149264	0.004785	0.089059	-0.144604	0.266039	0.092062	-0.000234
14620	121.833333	-0.672263	0.631967	-0.131855	-0.676208	0.624823	0.091799	-0.617477	0.894114	-0.111276	-0.624461	0.878827	0.106505										-0.465621	0.681688	0.229776	-0.445827	0.691253	-0.257661													0.016498	0.076796	0.149309	0.004790	0.089068	-0.144619	0.265878	0.092011	-0.000218
14621	121.841667	-0.672265	0.632000	-0.131850	-0.676161	0.624861	0.091806	-0.617390	0.894127	-0.111266	-0.624370	0.878829	0.106530										-0.465596	0.681692	0.229812	-0.445718	0.691266	-0.257666													0.016577	0.076918	0.149222	0.004905	0.089275	-0.144693	0.265701	0.091962	-0.000212
14622	121.850000	-0.672269	0.632013	-0.131842	-0.676126	0.624901	0.091824	-0.617329	0.894129	-0.111268	-0.624254	0.878821	0.106530										-0.465562	0.681706	0.229850	-0.445628	0.691270	-0.257674													0.016661	0.077061	0.149150	0.004792	0.089061	-0.144623	0.265493	0.091910	-0.000203
14623	121.858333	-0.672272	0.632010	-0.131826	-0.676071	0.624911	0.091836	-0.617314	0.894123	-0.111278	-0.624197	0.878814	0.106546										-0.465512	0.681728	0.229880	-0.445479	0.691376	-0.257839													0.016560	0.076966	0.149215	0.004798	0.089067	-0.144631	0.265308	0.091865	-0.000205
14624	121.866667	-0.672273	0.631999	-0.131807	-0.676010	0.624910	0.091856	-0.617317	0.894106	-0.111280	-0.624124	0.878787	0.106544										-0.465465	0.681748	0.229913	-0.445416	0.691400	-0.257914													0.016458	0.076867	0.149292	0.004801	0.089068	-0.144634	0.265119	0.091830	-0.000214
14625	121.875000	-0.672282	0.631970	-0.131786	-0.675951	0.624908	0.091885	-0.617351	0.894076	-0.111283	-0.624112	0.878763	0.106557										-0.465426	0.681771	0.229941	-0.445426	0.691375	-0.257952													0.016571	0.077066	0.149242	0.004804	0.089083	-0.144634	0.264924	0.091796	-0.000215
14626	121.883333	-0.672286	0.631933	-0.131763	-0.675881	0.624881	0.091909	-0.617422	0.894040	-0.111288	-0.624075	0.878737	0.106543										-0.465388	0.681796	0.229969	-0.445463	0.691329	-0.257989													0.016591	0.077186	0.149223	0.004805	0.089091	-0.144632	0.264743	0.091756	-0.000220
14627	121.891667	-0.672289	0.631880	-0.131746	-0.675802	0.624838	0.091930	-0.617522	0.893986	-0.111288	-0.624125	0.878696	0.106575										-0.465328	0.681745	0.229974	-0.445461	0.691347	-0.258137													0.016487	0.077078	0.149303	0.004806	0.089093	-0.144642	0.264567	0.091727	-0.000218
14628	121.900000	-0.672293	0.631818	-0.131727	-0.675727	0.624804	0.091960	-0.617644	0.893924	-0.111293	-0.624153	0.878655	0.106573										-0.465322	0.681867	0.230023	-0.445475	0.691357	-0.258284													0.016554	0.077231	0.149267	0.004804	0.089095	-0.144649	0.264397	0.091658	-0.000239
14629	121.908333	-0.672304	0.631748	-0.131711	-0.675659	0.624766	0.091987	-0.617799	0.893860	-0.111318	-0.624202	0.878612	0.106570										-0.465288	0.681916	0.230050	-0.445601	0.691243	-0.258269													0.016538	0.077240	0.149298	0.004800	0.089091	-0.144659	0.264181	0.091666	-0.000157
14630	121.916667	-0.672314	0.631669	-0.131694	-0.675605	0.624728	0.092017	-0.617993	0.893789	-0.111328	-0.624277	0.878562	0.106568										-0.465232	0.681758	0.229910	-0.445671	0.691197	-0.258341													0.016499	0.077255	0.149348	0.004799	0.089090	-0.144670	0.264029	0.091567	-0.000184
14631	121.925000	-0.672333	0.631585	-0.131683	-0.675563	0.624676	0.092034	-0.618217	0.893703	-0.111357	-0.624382	0.878516	0.106557										-0.465195	0.681945	0.230028	-0.445692	0.691244	-0.258516													0.016325	0.077005	0.149480	0.004798	0.089077	-0.144675	0.263866	0.091493	-0.000131
14632	121.933333	-0.672352	0.631494	-0.131672	-0.675549	0.624634	0.092060	-0.618469	0.893620	-0.111381	-0.624500	0.878478	0.106545										-0.465146	0.682146	0.230155	-0.445794	0.691209	-0.258569													0.016476	0.077288	0.149400	0.004803	0.089082	-0.144689	0.263698	0.091422	-0.000053
14633	121.941667	-0.672393	0.631397	-0.131667	-0.675563	0.624584	0.092079	-0.618758	0.893529	-0.111413	-0.624598	0.878384	0.106476										-0.465082	0.682259	0.230205	-0.445986	0.691107	-0.258501													0.016445	0.077326	0.149454	0.004802	0.089093	-0.144688	0.263490	0.091335	0.000044
14634	121.950000	-0.672433	0.631285	-0.131663	-0.675691	0.624553	0.092222	-0.619060	0.893432	-0.111448	-0.624781	0.878327	0.106447										-0.465014	0.682387	0.230247	-0.446133	0.691082	-0.258518													0.016210	0.077084	0.149634	0.004803	0.089088	-0.144676	0.263290	0.091259	0.000172
14635	121.958333	-0.672497	0.631165	-0.131676	-0.675651	0.624470	0.092115	-0.619391	0.893336	-0.111477	-0.624920	0.878327	0.106454										-0.464959	0.682520	0.230276	-0.446246	0.691144	-0.258632													0.016379	0.077404	0.149568	0.004806	0.089097	-0.144681	0.263140	0.091165	0.000359
14636	121.966667	-0.672567	0.631039	-0.131691	-0.675717	0.624392	0.092124	-0.619725	0.893231	-0.111509	-0.625156	0.878202	0.106366										-0.464909	0.682654	0.230286	-0.446511	0.691037	-0.258534													0.016363	0.077425	0.149601	0.004805	0.089105	-0.144682	0.263014	0.091069	0.000569
14637	121.975000	-0.672654	0.630911	-0.131701	-0.675792	0.624302	0.092129	-0.620072	0.893128	-0.111548	-0.625449	0.878171	0.106341										-0.464887	0.682791	0.230288	-0.446745	0.690999	-0.258524													0.016340	0.077457	0.149640	0.004806	0.089112	-0.144686	0.262780	0.091063	0.000943
14638	121.983333	-0.672752	0.630784	-0.131719	-0.675877	0.624206	0.092131	-0.620433	0.893032	-0.111599	-0.625694	0.878121	0.106301										-0.464849	0.682952	0.230377	-0.446996	0.690959	-0.258510													0.016164	0.077209	0.149766	0.004802	0.089105	-0.144691	0.262713	0.090867	0.001079
14639	121.991667	-0.672877	0.630660	-0.131727	-0.675979	0.624115	0.092136	-0.620802	0.892935	-0.111636	-0.625936	0.878144	0.106317										-0.464937	0.683058	0.230237	-0.447247	0.690938	-0.258531													0.016287	0.077478	0.149708	0.004795	0.089103	-0.144707	0.262579	0.090766	0.001374
14640	122.000000	-0.673013	0.630537	-0.131732	-0.676081	0.624022	0.092139	-0.621176	0.892843	-0.111678	-0.626206	0.878028	0.106191										-0.464958	0.683222	0.230302	-0.447576	0.690844	-0.258458													0.016274	0.077499	0.149723	0.004790	0.089101	-0.144714	0.262449	0.090641	0.001685
14641	122.008333	-0.673180	0.630411	-0.131734	-0.676260	0.623914	0.092258	-0.621571	0.892763	-0.111721	-0.626540	0.878032	0.106174										-0.465050	0.683344	0.230251	-0.447816	0.690867	-0.258523													0.016273	0.077512	0.149737	0.004787	0.089104	-0.144719	0.262328	0.090540	0.002050
14642	122.016667	-0.673357	0.630300	-0.131738	-0.676318	0.623835	0.092151	-0.621981	0.892680	-0.111770	-0.626891	0.878031	0.106167										-0.465165	0.683459	0.230192	-0.448129	0.690809	-0.258482													0.016253	0.077531	0.149766	0.004780	0.089111	-0.144717	0.262136	0.090476	0.002544
14643	122.025000	-0.673541	0.630185	-0.131739	-0.676512	0.623726	0.092279	-0.622381	0.892596	-0.111810	-0.627187	0.878040	0.106155										-0.465315	0.683568	0.230079	-0.448451	0.690753	-0.258438													0.016247	0.077547	0.149784	0.004777	0.089118	-0.144710	0.262004	0.090343	0.002997
14644	122.033333	-0.673724	0.630055	-0.131741	-0.676643	0.623623	0.092289	-0.622804	0.892512	-0.111848	-0.627456	0.877939	0.106028										-0.465417	0.683696	0.230061	-0.448775	0.690707	-0.258406													0.016241	0.077568	0.149793	0.004774	0.089125	-0.144705	0.261963	0.090107	0.003342
14645	122.041667	-0.673908	0.629913	-0.131736	-0.676800	0.623527	0.092313	-0.623228	0.892432	-0.111879	-0.627837	0.877905	0.106011										-0.465542	0.683808	0.229985	-0.449140	0.690617	-0.258330													0.016235	0.077573	0.149805	0.004773	0.089134	-0.144702	0.261877	0.089969	0.003818
14646	122.050000	-0.674138	0.629766	-0.131759	-0.676958	0.623425	0.092338	-0.623659	0.892350	-0.111901	-0.628178	0.877927	0.106053										-0.465716	0.683862	0.229792	-0.449445	0.690605	-0.258364													0.016227	0.077578	0.149802	0.004768	0.089127	-0.144700	0.261711	0.089915	0.004450
14647	122.058333	-0.674261	0.629560	-0.131689	-0.677113	0.623301	0.092350	-0.624082	0.892274	-0.111924	-0.628545	0.877806	0.105943										-0.465854	0.683924	0.229691	-0.449805	0.690499	-0.258304													0.016228	0.077568	0.149804	0.004763	0.089133	-0.144716	0.261726	0.089716	0.004906
14648	122.066667	-0.674459	0.629406	-0.131700	-0.677270	0.623166	0.092363	-0.624509	0.892199	-0.111928	-0.628877	0.877759	0.105913										-0.465962	0.683989	0.229694	-0.450094	0.690473	-0.258348													0.016226	0.077563	0.149796	0.004756	0.089127	-0.144721	0.261576	0.089592	0.005421
14649	122.075000	-0.674665	0.629258	-0.131711	-0.677425	0.623025	0.092369	-0.624917	0.892121	-0.111949	-0.629271	0.877777	0.105985										-0.466179	0.683901	0.229458	-0.450439	0.690341	-0.258305													0.016235	0.077554	0.149782	0.004750	0.089121	-0.144726	0.261561	0.089384	0.005807
14650	122.083333	-0.674870	0.629112	-0.131726	-0.677579	0.622876	0.092373	-0.625321	0.892057	-0.111946	-0.629632	0.877670	0.105895										-0.466409	0.683754	0.229196	-0.450721	0.690275	-0.258365													0.016230	0.077557	0.149783	0.004742	0.089119	-0.144732	0.261655	0.089273	0.006243
14651	122.091667	-0.675074	0.628968	-0.131726	-0.677699	0.622729	0.092323	-0.625715	0.892006	-0.111941	-0.629928	0.877631	0.105865										-0.466586	0.683801	0.229224	-0.451027	0.690149	-0.258379													0.016228	0.077557	0.149789	0.004742	0.089130	-0.144730	0.261612	0.089157	0.006604
14652	122.100000	-0.675317	0.628832	-0.131726	-0.677817	0.622578	0.092274	-0.626086	0.891957	-0.111938	-0.630354	0.877675	0.105983										-0.466779	0.683659	0.229094	-0.451336	0.690013	-0.258394													0.016234	0.077568	0.149784	0.004738	0.089146	-0.144734	0.261570	0.089054	0.006969
14653	122.108333	-0.675516	0.628695	-0.131729	-0.677896	0.622395	0.092257	-0.626453	0.891909	-0.111917	-0.630619	0.877654	0.105970										-0.467001	0.683522	0.228927	-0.451654	0.689866	-0.258417													0.016237	0.077571	0.149772	0.004729	0.089154	-0.144733	0.261497	0.089017	0.007357
14654	122.116667	-0.675716	0.628561	-0.131737	-0.677953	0.622207	0.092233	-0.626793	0.891862	-0.111897	-0.630937	0.877557	0.105934										-0.467218	0.683383	0.228771	-0.452044	0.689626	-0.258351													0.016232	0.077573	0.149768	0.004728	0.089168	-0.144735	0.261417	0.089001	0.007724
14655	122.125000	-0.675911	0.628431	-0.131744	-0.678190	0.622122	0.092286	-0.627102	0.891823	-0.111899	-0.631074	0.877571	0.105972										-0.467402	0.683240	0.228677	-0.452344	0.689503	-0.258428													0.016242	0.077566	0.149750	0.004717	0.089168	-0.144746	0.261430	0.088866	0.007875
14656	122.133333	-0.676098	0.628309	-0.131751	-0.678417	0.622038	0.092339	-0.627405	0.891781	-0.111894	-0.631327	0.877481	0.105906										-0.467570	0.683103	0.228591	-0.452637	0.689378	-0.258516													0.016106	0.077284	0.149810	0.004716	0.089168	-0.144758	0.261462	0.088739	0.007989
14657	122.141667	-0.676319	0.628198	-0.131740	-0.678536	0.621907	0.092344	-0.627682	0.891739	-0.111882	-0.631563	0.877495	0.105977										-0.467694	0.683159	0.228684	-0.452993	0.689168	-0.258498													0.016258	0.077534	0.149703	0.004708	0.089166	-0.144777	0.261387	0.088797	0.008304
14658	122.150000	-0.676506	0.628086	-0.131732	-0.678662	0.621798	0.092359	-0.627925	0.891706	-0.111873	-0.631765	0.877495	0.106013										-0.467772	0.683053	0.228705	-0.453340	0.688959	-0.258478													0.016270	0.077514	0.149673	0.004698	0.089161	-0.144784	0.261396	0.088756	0.008451
14659	122.158333	-0.676683	0.627999	-0.131724	-0.678801	0.621725	0.092394	-0.628144	0.891663	-0.111868	-0.631898	0.877445	0.105995										-0.467874	0.682943	0.228632	-0.453611	0.688833	-0.258565													0.016279	0.077509	0.149660	0.004811	0.089386	-0.144862	0.261423	0.088719	0.008576
14660	122.166667	-0.676853	0.627921	-0.131708	-0.678922	0.621665	0.092429	-0.628349	0.891646	-0.111851	-0.631970	0.877420	0.105985										-0.467981	0.682679	0.228403	-0.453932	0.688633	-0.258543													0.016131	0.077243	0.149751	0.004688	0.089175	-0.144793	0.261455	0.088713	0.008667
14661	122.175000	-0.677009	0.627853	-0.131687	-0.679009	0.621614	0.092458	-0.628508	0.891624	-0.111841	-0.631982	0.877420	0.105959										-0.468039	0.682668	0.228413	-0.454163	0.688523	-0.258627													0.016281	0.077513	0.149652	0.004684	0.089184	-0.144789	0.261510	0.088705	0.008754
14662	122.183333	-0.677152	0.627798	-0.131665	-0.679084	0.621577	0.092482	-0.628638	0.891599	-0.111838	-0.632013	0.877427	0.105986										-0.468102	0.682527	0.228271	-0.454376	0.688432	-0.258708													0.016290	0.077517	0.149636	0.004679	0.089189	-0.144783	0.261564	0.088723	0.008799
14663	122.191667	-0.677280	0.627758	-0.131636	-0.679142	0.621558	0.092503	-0.628737	0.891584	-0.111839	-0.632044	0.877446	0.106013										-0.468124	0.682486	0.228213	-0.454598	0.688307	-0.258734													0.016218	0.077385	0.149673	0.004674	0.089199	-0.144784	0.261629	0.088744	0.008800
14664	122.200000	-0.677417	0.627730	-0.131616	-0.679180	0.621548	0.092520	-0.628815	0.891570	-0.111845	-0.632048	0.877482	0.106046										-0.468122	0.682481	0.228164	-0.454802	0.688200	-0.258765													0.016291	0.077511	0.149610	0.004672	0.089205	-0.144790	0.261700	0.088769	0.008782
14665	122.208333	-0.677491	0.627709	-0.131600	-0.679204	0.621560	0.092535	-0.628871	0.891559	-0.111854	-0.631957	0.877518	0.106021										-0.468077	0.682501	0.228115	-0.455053	0.688025	-0.258700													0.016299	0.077504	0.149590	0.004664	0.089196	-0.144797	0.261781	0.088800	0.008735
14666	122.216667	-0.677544	0.627706	-0.131583	-0.679207	0.621580	0.092543	-0.628898	0.891562	-0.111868	-0.631897	0.877527	0.106033										-0.467995	0.682556	0.228069	-0.455153	0.688042	-0.258834													0.016296	0.077492	0.149579	0.004665	0.089184	-0.144804	0.261925	0.088709	0.008548
14667	122.225000	-0.677568	0.627710	-0.131567	-0.679190	0.621619	0.092549	-0.628909	0.891552	-0.111881	-0.631769	0.877566	0.105991										-0.467866	0.682646	0.228031	-0.455284	0.687998	-0.258864													0.016228	0.077350	0.149611	0.004662	0.089185	-0.144812	0.262012	0.088751	0.008481
14668	122.233333	-0.677570	0.627729	-0.131552	-0.679233	0.621666	0.092678	-0.628901	0.891553	-0.111893	-0.631614	0.877701	0.106101										-0.467710	0.682753	0.228000	-0.455391	0.687976	-0.258894													0.016151	0.077214	0.149662	0.004662	0.089192	-0.144818	0.262058	0.088905	0.008532
14669	122.241667	-0.677548	0.627755	-0.131540	-0.679104	0.621693	0.092646	-0.628867	0.891554	-0.111911	-0.631532	0.877744	0.106037										-0.467518	0.682885	0.227970	-0.455530	0.687898	-0.258807													0.016304	0.077486	0.149578	0.004661	0.089192	-0.144807	0.262211	0.088850	0.008327
14670	122.250000	-0.677497	0.627776	-0.131535	-0.678953	0.621722	0.092611	-0.628825	0.891547	-0.111937	-0.631241	0.877685	0.105932										-0.467272	0.683187	0.228111	-0.455573	0.687915	-0.258829													0.016315	0.077493	0.149585	0.004666	0.089196	-0.144798	0.262313	0.088919	0.008241
14671	122.258333	-0.677421	0.627796	-0.131536	-0.678868	0.621781	0.092604	-0.628772	0.891539	-0.111960	-0.631100	0.877720	0.105902										-0.467042	0.683343	0.228096	-0.455506	0.688032	-0.258962													0.016231	0.077363	0.149647	0.004672	0.089202	-0.144797	0.262403	0.089053	0.008188
14672	122.266667	-0.677325	0.627815	-0.131543	-0.678751	0.621827	0.092582	-0.628711	0.891522	-0.111997	-0.631185	0.877882	0.105955										-0.466801	0.683500	0.228082	-0.455537	0.687973	-0.258887													0.016307	0.077498	0.149609	0.004672	0.089202	-0.144785	0.262487	0.089188	0.008114
14673	122.275000	-0.677193	0.627827	-0.131560	-0.678710	0.621919	0.092606	-0.628629	0.891504	-0.112051	-0.630890	0.877777	0.105828										-0.466559	0.683662	0.228074	-0.455451	0.688002	-0.258927													0.016234	0.077356	0.149655	0.004679	0.089190	-0.144783	0.262593	0.089264	0.007953
14674	122.283333	-0.677046	0.627838	-0.131581	-0.678510	0.621958	0.092564	-0.628545	0.891484	-0.112104	-0.630717	0.877818	0.105777										-0.466339	0.683658	0.227905	-0.455324	0.688020	-0.258966													0.016319	0.077478	0.149605	0.004682	0.089184	-0.144787	0.262697	0.089331	0.007757
14675	122.291667	-0.676904	0.627862	-0.131598	-0.678513	0.622069	0.092605	-0.628431	0.891448	-0.112173	-0.630672	0.877952	0.105785										-0.466112	0.683791	0.227846	-0.455130	0.688081	-0.259064													0.016317	0.077458	0.149607	0.004687	0.089161	-0.144791	0.262870	0.089307	0.007407
14676	122.300000	-0.676759	0.627894	-0.131612	-0.678222	0.622084	0.092523	-0.628323	0.891417	-0.112233	-0.630541	0.878058	0.105757										-0.465896	0.683923	0.227785	-0.454912	0.688144	-0.259164													0.016323	0.077448	0.149607	0.004702	0.089154	-0.144788	0.262955	0.089394	0.007175
14677	122.308333	-0.676616	0.627921	-0.131625	-0.678066	0.622145	0.092497	-0.628208	0.891392	-0.112292	-0.630213	0.877908	0.105558										-0.465674	0.684069	0.227781	-0.454728	0.688020	-0.259111													0.016325	0.077447	0.149614	0.004699	0.089150	-0.144779	0.263031	0.089477	0.006930
14678	122.316667	-0.676476	0.627952	-0.131635	-0.677912	0.622206	0.092473	-0.628090	0.891361	-0.112356	-0.630129	0.877933	0.105504										-0.465462	0.684216	0.227777	-0.454472	0.687976	-0.259155													0.016172	0.077182	0.149725	0.004710	0.089145	-0.144767	0.263119	0.089599	0.006670
14679	122.325000	-0.676327	0.627985	-0.131648	-0.677937	0.622341	0.092525	-0.627965	0.891331	-0.112419	-0.629989	0.877994	0.105467										-0.465256	0.684351	0.227767	-0.454191	0.688073	-0.259300													0.016317	0.077450	0.149656	0.004712	0.089147	-0.144751	0.263197	0.089711	0.006376
14680	122.333333	-0.676191	0.628008	-0.131663	-0.677678	0.622377	0.092441	-0.627833	0.891297	-0.112490	-0.629875	0.878018	0.105366										-0.465067	0.684478	0.227760	-0.453964	0.688052	-0.259325													0.016321	0.077461	0.149664	0.004723	0.089148	-0.144743	0.263268	0.089846	0.006067
14681	122.341667	-0.676031	0.628019	-0.131691	-0.677707	0.622504	0.092483	-0.627691	0.891254	-0.112572	-0.629753	0.878035	0.105300										-0.464896	0.684601	0.227748	-0.453741	0.688018	-0.259354													0.016327	0.077464	0.149667	0.004724	0.089148	-0.144733	0.263332	0.089980	0.005711
14682	122.350000	-0.675902	0.628035	-0.131717	-0.677583	0.622563	0.092445	-0.627553	0.891204	-0.112664	-0.629649	0.878082	0.105197										-0.464739	0.684715	0.227725	-0.453514	0.687966	-0.259375													0.016317	0.077463	0.149679	0.004736	0.089140	-0.144725	0.263401	0.090089	0.005310
14683	122.358333	-0.675782	0.628061	-0.131748	-0.677492	0.622621	0.092428	-0.627411	0.891162	-0.112759	-0.629506	0.878094	0.105072										-0.464589	0.685009	0.227881	-0.453323	0.687842	-0.259335													0.016302	0.077458	0.149699	0.004739	0.089130	-0.144723	0.263481	0.090216	0.004848
14684	122.366667	-0.675669	0.628086	-0.131780	-0.677415	0.622681	0.092403	-0.627286	0.891122	-0.112863	-0.629379	0.878127	0.104975										-0.464481	0.685107	0.227839	-0.453076	0.687832	-0.259407													0.016300	0.077456	0.149700	0.004746	0.089114	-0.144728	0.263514	0.090343	0.004356
14685	122.375000	-0.675572	0.628111	-0.131806	-0.677355	0.622727	0.092381	-0.627138	0.891081	-0.112965	-0.629317	0.878181	0.104892										-0.464410	0.685210	0.227806	-0.452867	0.687757	-0.259419													0.016317	0.077447	0.149687	0.004747	0.089105	-0.144716	0.263503	0.090478	0.003824
14686	122.383333	-0.675485	0.628138	-0.131836	-0.677311	0.622779	0.092354	-0.626995	0.891046	-0.113065	-0.629265	0.878233	0.104809										-0.464361	0.685302	0.227771	-0.452670	0.687678	-0.259425													0.016302	0.077445	0.149717	0.004753	0.089101	-0.144717	0.263455	0.090635	0.003258
14687	122.391667	-0.675414	0.628167	-0.131866	-0.677274	0.622816	0.092327	-0.626864	0.891022	-0.113163	-0.629212	0.878308	0.104751										-0.464339	0.685383	0.227732	-0.452483	0.687589	-0.259418													0.016312	0.077445	0.149714	0.004753	0.089102	-0.144701	0.263375	0.090774	0.002643
14688	122.400000	-0.675358	0.628190	-0.131892	-0.677261	0.622857	0.092309	-0.626742	0.891000	-0.113262	-0.629133	0.878382	0.104692										-0.464338	0.685466	0.227701	-0.452315	0.687495	-0.259413													0.016317	0.077454	0.149724	0.004760	0.089103	-0.144688	0.263265	0.090903	0.002027
14689	122.408333	-0.675314	0.628208	-0.131922	-0.677264	0.622896	0.092274	-0.626614	0.890973	-0.113364	-0.629120	0.878454	0.104619										-0.464354	0.685531	0.227671	-0.452152	0.687399	-0.259406													0.016238	0.077339	0.149780	0.004881	0.089320	-0.144755	0.263087	0.091032	0.001381
14690	122.416667	-0.675282	0.628214	-0.131952	-0.677267	0.622923	0.092239	-0.626500	0.890955	-0.113466	-0.629114	0.878533	0.104548										-0.464371	0.685590	0.227641	-0.452062	0.687194	-0.259287													0.016295	0.077476	0.149756	0.005000	0.089541	-0.144824	0.262836	0.091216	0.000901
14691	122.425000	-0.675263	0.628219	-0.131982	-0.677288	0.622946	0.092209	-0.626390	0.890935	-0.113562	-0.629028	0.878580	0.104416										-0.464401	0.685655	0.227620	-0.451873	0.687189	-0.259391													0.016298	0.077481	0.149736	0.004759	0.089100	-0.144681	0.262736	0.091287	0.000358
14692	122.433333	-0.675220	0.628204	-0.132019	-0.677322	0.622970	0.092178	-0.626284	0.890918	-0.113653	-0.628959	0.878626	0.104293										-0.464436	0.685708	0.227594	-0.451829	0.686970	-0.259271													0.016307	0.077476	0.149724	0.004763	0.089093	-0.144689	0.262662	0.091312	-0.000058
14693	122.441667	-0.675220	0.628207	-0.132046	-0.677385	0.623004	0.092143	-0.626193	0.890906	-0.113751	-0.629061	0.878729	0.104276										-0.464462	0.685775	0.227617	-0.451691	0.686970	-0.259382													0.016289	0.077483	0.149719	0.004754	0.089088	-0.144700	0.262590	0.091361	-0.000259
14694	122.450000	-0.675210	0.628187	-0.132090	-0.677466	0.623043	0.092100	-0.626106	0.890897	-0.113844	-0.628953	0.878761	0.104109										-0.464542	0.685820	0.227545	-0.451636	0.686858	-0.259375													0.016277	0.077488	0.149710	0.004755	0.089091	-0.144708	0.262551	0.091380	-0.000327
14695	122.458333	-0.675171	0.628166	-0.132129	-0.677575	0.623086	0.092048	-0.626020	0.890897	-0.113935	-0.628964	0.878831	0.104012										-0.464612	0.685810	0.227489	-0.451607	0.686755	-0.259364													0.016286	0.077492	0.149684	0.004747	0.089082	-0.144706	0.262661	0.091287	-0.000214
14696	122.466667	-0.675117	0.628146	-0.132181	-0.677708	0.623135	0.091989	-0.625925	0.890896	-0.114037	-0.629062	0.878933	0.103958										-0.464694	0.685803	0.227442	-0.451585	0.686657	-0.259353													0.016284	0.077496	0.149663	0.004747	0.089086	-0.144709	0.262635	0.091278	-0.000162
14697	122.475000	-0.675053	0.628124	-0.132234	-0.677868	0.623177	0.091916	-0.625841	0.890890	-0.114149	-0.629043	0.878954	0.103769										-0.464829	0.685849	0.227374	-0.451600	0.686508	-0.259272													0.016212	0.077380	0.149697	0.004748	0.089097	-0.144708	0.262595	0.091286	-0.000134
14698	122.483333	-0.674979	0.628103	-0.132305	-0.677970	0.623230	0.091714	-0.625747	0.890878	-0.114263	-0.629097	0.879060	0.103696										-0.464911	0.686104	0.227586	-0.451557	0.686471	-0.259305													0.016298	0.077514	0.149607	0.004750	0.089106	-0.144714	0.262534	0.091287	-0.000140
14699	122.491667	-0.674895	0.628082	-0.132386	-0.678150	0.623252	0.091621	-0.625641	0.890859	-0.114390	-0.629181	0.879086	0.103491										-0.465085	0.686174	0.227547	-0.451537	0.686380	-0.259271													0.016318	0.077506	0.149566	0.004868	0.089319	-0.144785	0.262461	0.091300	-0.000209
14700	122.500000	-0.674803	0.628065	-0.132481	-0.678331	0.623250	0.091510	-0.625546	0.890832	-0.114533	-0.629361	0.879150	0.103360										-0.465246	0.686104	0.227462	-0.451510	0.686297	-0.259241													0.016173	0.077225	0.149625	0.004752	0.089097	-0.144720	0.262391	0.091315	-0.000299
14701	122.508333	-0.674718	0.628034	-0.132607	-0.678555	0.623258	0.091478	-0.625422	0.890788	-0.114684	-0.629431	0.879194	0.103182										-0.465400	0.686344	0.227639	-0.451474	0.686203	-0.259194													0.016350	0.077457	0.149475	0.004752	0.089094	-0.144725	0.262329	0.091328	-0.000377
14702	122.516667	-0.674636	0.628012	-0.132733	-0.678753	0.623247	0.091423	-0.625302	0.890734	-0.114843	-0.629528	0.879256	0.102970										-0.465582	0.686429	0.227669	-0.451431	0.686111	-0.259137													0.016398	0.077427	0.149378	0.004746	0.089095	-0.144739	0.262292	0.091330	-0.000422
14703	122.525000	-0.674557	0.628000	-0.132848	-0.678844	0.623226	0.091243	-0.625173	0.890702	-0.115015	-0.629684	0.879323	0.102804										-0.465769	0.686511	0.227693	-0.451366	0.686024	-0.259079													0.016333	0.077267	0.149390	0.004749	0.089085	-0.144735	0.262277	0.091329	-0.000428
14704	122.533333	-0.674481	0.627982	-0.132962	-0.679002	0.623212	0.091194	-0.625044	0.890664	-0.115191	-0.629819	0.879377	0.102610										-0.465998	0.686574	0.227608	-0.451276	0.685940	-0.259011													0.016458	0.077366	0.149256	0.004745	0.089080	-0.144735	0.262274	0.091335	-0.000428
14705	122.541667	-0.674414	0.627981	-0.133063	-0.679110	0.623220	0.091084	-0.624905	0.890626	-0.115368	-0.629977	0.879424	0.102405										-0.466184	0.686644	0.227598	-0.451186	0.685802	-0.258884													0.016487	0.077341	0.149199	0.004749	0.089085	-0.144726	0.262271	0.091340	-0.000435
14706	122.550000	-0.674346	0.627972	-0.133162	-0.679206	0.623236	0.090984	-0.624767	0.890587	-0.115554	-0.630128	0.879505	0.102223										-0.466392	0.686533	0.227395	-0.451007	0.685769	-0.258869													0.016509	0.077320	0.149157	0.004987	0.089522	-0.144869	0.262258	0.091355	-0.000473
14707	122.558333	-0.674278	0.627963	-0.133256	-0.679303	0.623259	0.090888	-0.624620	0.890544	-0.115738	-0.630293	0.879554	0.102041										-0.466564	0.686773	0.227526	-0.450820	0.685700	-0.258805													0.016483	0.077149	0.149113	0.004753	0.089079	-0.144716	0.262236	0.091378	-0.000533
14708	122.566667	-0.674200	0.627952	-0.133353	-0.679398	0.623294	0.090789	-0.624480	0.890507	-0.115925	-0.630445	0.879609	0.101851										-0.466762	0.686826	0.227461	-0.450610	0.685630	-0.258748													0.016593	0.077254	0.148996	0.004758	0.089082	-0.144705	0.262195	0.091404	-0.000597
14709	122.575000	-0.674094	0.627920	-0.133453	-0.679498	0.623335	0.090698	-0.624312	0.890460	-0.116102	-0.630588	0.879655	0.101640										-0.466953	0.686866	0.227367	-0.450423	0.685459	-0.258588													0.016642	0.077212	0.148902	0.004762	0.089076	-0.144704	0.262171	0.091413	-0.000690
14710	122.583333	-0.673985	0.627897	-0.133561	-0.679599	0.623376	0.090597	-0.624161	0.890428	-0.116276	-0.630753	0.879681	0.101458										-0.467137	0.686895	0.227254	-0.450149	0.685404	-0.258554													0.016679	0.077184	0.148824	0.004769	0.089070	-0.144707	0.262121	0.091418	-0.000770
14711	122.591667	-0.673880	0.627880	-0.133675	-0.679691	0.623403	0.090484	-0.624010	0.890406	-0.116449	-0.630824	0.879683	0.101215										-0.467322	0.686927	0.227123	-0.449775	0.685467	-0.258636													0.016652	0.077022	0.148799	0.004770	0.089058	-0.144705	0.262078	0.091436	-0.000854
14712	122.600000	-0.673777	0.627869	-0.133788	-0.679792	0.623427	0.090363	-0.623861	0.890386	-0.116616	-0.631138	0.879786	0.101150										-0.467487	0.686957	0.226972	-0.449500	0.685328	-0.258497													0.016796	0.077122	0.148657	0.004780	0.089060	-0.144699	0.262030	0.091444	-0.000932
14713	122.608333	-0.673677	0.627862	-0.133923	-0.679897	0.623454	0.090238	-0.623728	0.890370	-0.116776	-0.631189	0.879869	0.101015										-0.467618	0.686978	0.226797	-0.449091	0.685425	-0.258599													0.016783	0.077076	0.148626	0.004899	0.089267	-0.144762	0.261983	0.091455	-0.000998
14714	122.616667	-0.673585	0.627898	-0.134034	-0.679973	0.623456	0.090106	-0.623593	0.890354	-0.116943	-0.631304	0.879892	0.100843										-0.467762	0.686832	0.226438	-0.448714	0.685433	-0.258601													0.016814	0.077040	0.148569	0.005021	0.089483	-0.144823	0.261929	0.091472	-0.001067
14715	122.625000	-0.673497	0.627899	-0.134165	-0.680041	0.623448	0.089986	-0.623467	0.890331	-0.117095	-0.631580	0.879869	0.100686										-0.467850	0.686859	0.226240	-0.448338	0.685410	-0.258561													0.016796	0.076897	0.148573	0.004792	0.089044	-0.144670	0.261881	0.091482	-0.001120
14716	122.633333	-0.673424	0.627911	-0.134275	-0.680093	0.623430	0.089875	-0.623350	0.890303	-0.117253	-0.631714	0.879896	0.100561										-0.467925	0.686878	0.226044	-0.447866	0.685505	-0.258640													0.016930	0.076993	0.148450	0.004791	0.089043	-0.144661	0.261829	0.091496	-0.001168
14717	122.641667	-0.673373	0.627921	-0.134379	-0.680131	0.623399	0.089778	-0.623258	0.890271	-0.117385	-0.631854	0.879875	0.100400										-0.467949	0.686925	0.225930	-0.447390	0.685571	-0.258676													0.016944	0.076968	0.148414	0.004914	0.089255	-0.144724	0.261784	0.091513	-0.001210
14718	122.650000	-0.673328	0.627920	-0.134470	-0.680161	0.623363	0.089695	-0.623186	0.890248	-0.117519	-0.631965	0.879867	0.100263										-0.467888	0.687098	0.225985	-0.446892	0.685651	-0.258720													0.016798	0.076685	0.148493	0.004796	0.089033	-0.144647	0.261744	0.091526	-0.001249
14719	122.658333	-0.673292	0.627913	-0.134541	-0.680180	0.623340	0.089622	-0.623138	0.890227	-0.117630	-0.632040	0.879836	0.100134										-0.467883	0.687026	0.225728	-0.446413	0.685709	-0.258716													0.016878	0.076666	0.148422	0.004799	0.089024	-0.144646	0.261711	0.091540	-0.001299
14720	122.666667	-0.673269	0.627907	-0.134605	-0.680192	0.623322	0.089556	-0.623100	0.890210	-0.117724	-0.632105	0.879812	0.100030										-0.467812	0.687092	0.225634	-0.445919	0.685790	-0.258715													0.017070	0.076884	0.148268	0.004801	0.089025	-0.144655	0.261688	0.091546	-0.001346
14721	122.675000	-0.673253	0.627890	-0.134651	-0.680203	0.623329	0.089509	-0.623087	0.890200	-0.117802	-0.632151	0.879763	0.099912										-0.467779	0.687055	0.225335	-0.445408	0.685948	-0.258759													0.017100	0.076856	0.148210	0.004800	0.089023	-0.144649	0.261664	0.091563	-0.001382
14722	122.683333	-0.673217	0.627887	-0.134682	-0.680210	0.623344	0.089469	-0.623073	0.890205	-0.117860	-0.632231	0.879732	0.099843										-0.467743	0.686861	0.224943	-0.444847	0.686242	-0.258930													0.016891	0.076540	0.148320	0.004798	0.089028	-0.144648	0.261653	0.091579	-0.001404
14723	122.691667	-0.673316	0.627916	-0.134801	-0.680214	0.623360	0.089433	-0.623089	0.890220	-0.117901	-0.632247	0.879727	0.099824										-0.467643	0.686855	0.224816	-0.444383	0.686422	-0.258969													0.017068	0.076688	0.148218	0.004805	0.089029	-0.144646	0.261686	0.091596	-0.001414
14724	122.700000	-0.673320	0.627909	-0.134822	-0.680223	0.623384	0.089405	-0.623110	0.890233	-0.117926	-0.632251	0.879744	0.099845										-0.467595	0.686792	0.224563	-0.443946	0.686612	-0.259009													0.017162	0.076793	0.148141	0.004801	0.089028	-0.144647	0.261704	0.091604	-0.001406
14725	122.708333	-0.673326	0.627906	-0.134843	-0.680228	0.623401	0.089379	-0.623141	0.890243	-0.117941	-0.632265	0.879674	0.099780										-0.467537	0.686748	0.224398	-0.443549	0.686780	-0.259023													0.017101	0.076655	0.148185	0.004921	0.089242	-0.144711	0.261727	0.091619	-0.001371
14726	122.716667	-0.673337	0.627899	-0.134852	-0.680234	0.623411	0.089368	-0.623188	0.890260	-0.117946	-0.632279	0.879670	0.099810										-0.467488	0.686707	0.224247	-0.443234	0.686830	-0.258918													0.017020	0.076523	0.148254	0.004805	0.089034	-0.144641	0.261761	0.091628	-0.001326
14727	122.725000	-0.673359	0.627896	-0.134855	-0.680234	0.623411	0.089358	-0.623254	0.890271	-0.117945	-0.632282	0.879639	0.099827										-0.467429	0.686660	0.224129	-0.442926	0.686965	-0.258920													0.017215	0.076753	0.148099	0.004801	0.089024	-0.144641	0.261787	0.091635	-0.001291
14728	122.733333	-0.673391	0.627889	-0.134859	-0.680238	0.623407	0.089353	-0.623327	0.890283	-0.117938	-0.632285	0.879610	0.099854										-0.467361	0.686619	0.224040	-0.442675	0.687090	-0.258914													0.017229	0.076735	0.148075	0.004797	0.089029	-0.144649	0.261815	0.091647	-0.001267
14729	122.741667	-0.673435	0.627887	-0.134852	-0.680232	0.623396	0.089355	-0.623420	0.890293	-0.117922	-0.632276	0.879566	0.099872										-0.467280	0.686579	0.223966	-0.442504	0.687212	-0.258910													0.017225	0.076726	0.148089	0.004798	0.089034	-0.144654	0.261841	0.091656	-0.001242
14730	122.750000	-0.673480	0.627880	-0.134839	-0.680228	0.623381	0.089360	-0.623527	0.890300	-0.117890	-0.632270	0.879517	0.099903										-0.467182	0.686547	0.223902	-0.442204	0.687471	-0.259087													0.017229	0.076716	0.148085	0.004794	0.089027	-0.144653	0.261871	0.091677	-0.001227
14731	122.758333	-0.673538	0.627866	-0.134827	-0.680215	0.623362	0.089377	-0.623641	0.890303	-0.117864	-0.632281	0.879435	0.099900										-0.467079	0.686522	0.223856	-0.442163	0.687572	-0.259086													0.017113	0.076566	0.148172	0.004795	0.089041	-0.144665	0.261907	0.091690	-0.001200
14732	122.766667	-0.673597	0.627843	-0.134810	-0.680209	0.623335	0.089390	-0.623771	0.890301	-0.117819	-0.632254	0.879408	0.099958										-0.466976	0.686501	0.223818	-0.442367	0.687494	-0.258890													0.017228	0.076709	0.148117	0.004787	0.089045	-0.144664	0.261946	0.091716	-0.001171
14733	122.775000	-0.673656	0.627809	-0.134785	-0.680201	0.623309	0.089416	-0.623909	0.890288	-0.117781	-0.632257	0.879377	0.100046										-0.466881	0.686486	0.223791	-0.442452	0.687555	-0.258885													0.017225	0.076712	0.148131	0.004784	0.089053	-0.144674	0.261990	0.091739	-0.001152
14734	122.783333	-0.673717	0.627766	-0.134756	-0.680197	0.623279	0.089450	-0.624060	0.890268	-0.117724	-0.632248	0.879311	0.100060										-0.466802	0.686472	0.223781	-0.442584	0.687601	-0.258882													0.017204	0.076711	0.148180	0.004780	0.089054	-0.144680	0.262050	0.091751	-0.001109
14735	122.791667	-0.673772	0.627723	-0.134726	-0.680188	0.623237	0.089478	-0.624215	0.890244	-0.117670	-0.632308	0.879240	0.100126										-0.466742	0.686460	0.223784	-0.442677	0.687708	-0.258989													0.017032	0.076465	0.148306	0.004773	0.089057	-0.144685	0.262110	0.091768	-0.001067
14736	122.800000	-0.673757	0.627632	-0.134614	-0.680179	0.623196	0.089508	-0.624385	0.890220	-0.117612	-0.632313	0.879242	0.100243										-0.466701	0.686451	0.223799	-0.443013	0.687630	-0.258913													0.017025	0.076467	0.148328	0.004773	0.089062	-0.144689	0.262167	0.091796	-0.001017
14737	122.808333	-0.673812	0.627585	-0.134580	-0.680189	0.623172	0.089549	-0.624559	0.890193	-0.117549	-0.632361	0.879171	0.100305										-0.466677	0.686441	0.223827	-0.443181	0.687756	-0.259074													0.017189	0.076723	0.148217	0.004768	0.089061	-0.144695	0.262245	0.091801	-0.000990
14738	122.816667	-0.673873	0.627546	-0.134537	-0.680197	0.623138	0.089581	-0.624737	0.890169	-0.117487	-0.632317	0.879117	0.100323										-0.466671	0.686449	0.223873	-0.443571	0.687707	-0.259047													0.017161	0.076740	0.148267	0.004997	0.089493	-0.144839	0.262317	0.091812	-0.000950
14739	122.825000	-0.673935	0.627504	-0.134498	-0.680198	0.623094	0.089614	-0.624916	0.890136	-0.117417	-0.632431	0.879089	0.100421										-0.466672	0.686461	0.223931	-0.443932	0.687664	-0.259052													0.017059	0.076618	0.148357	0.004763	0.089064	-0.144704	0.262381	0.091833	-0.000901
14740	122.833333	-0.673996	0.627462	-0.134457	-0.680216	0.623062	0.089653	-0.625097	0.890106	-0.117352	-0.632441	0.878977	0.100372										-0.466679	0.686479	0.223991	-0.444355	0.687603	-0.259025													0.017122	0.076750	0.148327	0.004757	0.089063	-0.144708	0.262445	0.091855	-0.000861
14741	122.841667	-0.674079	0.627419	-0.134413	-0.680238	0.623019	0.089696	-0.625271	0.890062	-0.117287	-0.632481	0.878973	0.100455										-0.466684	0.686519	0.224073	-0.444895	0.687425	-0.258860													0.017030	0.076648	0.148410	0.004872	0.089285	-0.144787	0.262530	0.091865	-0.000850
14742	122.850000	-0.674138	0.627346	-0.134379	-0.680260	0.622978	0.089737	-0.625455	0.890011	-0.117223	-0.632523	0.878927	0.100496										-0.466691	0.686555	0.224158	-0.445385	0.687476	-0.258887													0.017084	0.076776	0.148388	0.004748	0.089069	-0.144716	0.262611	0.091894	-0.000837
14743	122.858333	-0.674249	0.627289	-0.134343	-0.680291	0.622936	0.089773	-0.625643	0.889959	-0.117174	-0.632632	0.878917	0.100581										-0.466686	0.686613	0.224257	-0.446072	0.687301	-0.258637													0.016971	0.076638	0.148466	0.004748	0.089068	-0.144722	0.262697	0.091925	-0.000804
14744	122.866667	-0.674342	0.627219	-0.134328	-0.680325	0.622887	0.089804	-0.625843	0.889891	-0.117127	-0.632469	0.878806	0.100454										-0.466673	0.686684	0.224365	-0.446710	0.687357	-0.258566													0.016915	0.076548	0.148540	0.004747	0.089086	-0.144730	0.262799	0.091952	-0.000800
14745	122.875000	-0.674440	0.627135	-0.134330	-0.680363	0.622826	0.089827	-0.626022	0.889820	-0.117111	-0.632765	0.878845	0.100624										-0.466642	0.686770	0.224477	-0.447511	0.687262	-0.258291													0.017038	0.076795	0.148463	0.004974	0.089508	-0.144875	0.262918	0.091995	-0.000801
14746	122.883333	-0.674537	0.627037	-0.134348	-0.680410	0.622754	0.089832	-0.626230	0.889745	-0.117101	-0.632936	0.878825	0.100671										-0.466606	0.686875	0.224594	-0.448344	0.687180	-0.257977													0.016898	0.076570	0.148572	0.004733	0.089077	-0.144742	0.263060	0.092038	-0.000811
14747	122.891667	-0.674634	0.626904	-0.134392	-0.680511	0.622669	0.089849	-0.626466	0.889664	-0.117100	-0.633039	0.878770	0.100692										-0.466569	0.686992	0.224708	-0.449144	0.687237	-0.257749													0.016963	0.076699	0.148537	0.004843	0.089297	-0.144830	0.263240	0.092079	-0.000842
14748	122.900000	-0.674714	0.626767	-0.134426	-0.680611	0.622560	0.089847	-0.626742	0.889583	-0.117099	-0.633187	0.878676	0.100694										-0.466517	0.687125	0.224827	-0.449934	0.687307	-0.257508													0.017026	0.076830	0.148501	0.004723	0.089082	-0.144773	0.263418	0.092127	-0.000878
14749	122.908333	-0.674783	0.626624	-0.134451	-0.680736	0.622423	0.089845	-0.627038	0.889506	-0.117089	-0.633391	0.878630	0.100762										-0.466450	0.687273	0.224942	-0.450703	0.687341	-0.257188													0.016935	0.076723	0.148569	0.004831	0.089294	-0.144855	0.263716	0.092245	-0.000835
14750	122.916667	-0.674852	0.626482	-0.134474	-0.680867	0.622269	0.089845	-0.627357	0.889435	-0.117073	-0.633749	0.878492	0.100794										-0.466331	0.687477	0.225184	-0.451420	0.687382	-0.256858													0.016850	0.076604	0.148623	0.004716	0.089079	-0.144793	0.263922	0.092309	-0.000875
14751	122.925000	-0.674922	0.626359	-0.134496	-0.681012	0.622096	0.089835	-0.627737	0.889375	-0.117034	-0.634068	0.878430	0.100863										-0.466241	0.687647	0.225319	-0.452169	0.687323	-0.256411													0.016985	0.076869	0.148552	0.004830	0.089291	-0.144865	0.264123	0.092371	-0.000926
14752	122.933333	-0.674997	0.626243	-0.134525	-0.681158	0.621918	0.089823	-0.628115	0.889308	-0.116997	-0.634384	0.878319	0.100867										-0.466177	0.687765	0.225322	-0.452804	0.687366	-0.256073													0.016978	0.076881	0.148573	0.004716	0.089078	-0.144801	0.264336	0.092434	-0.000996
14753	122.941667	-0.675086	0.626121	-0.134562	-0.681323	0.621741	0.089808	-0.628520	0.889255	-0.116932	-0.634808	0.878268	0.100959										-0.466064	0.687944	0.225454	-0.453307	0.687512	-0.255869													0.016937	0.076890	0.148617	0.004832	0.089284	-0.144860	0.264583	0.092488	-0.001077
14754	122.950000	-0.675203	0.625992	-0.134602	-0.681485	0.621560	0.089785	-0.628944	0.889209	-0.116869	-0.635267	0.878202	0.101006										-0.465942	0.688095	0.225584	-0.453840	0.687526	-0.255567													0.016941	0.076919	0.148637	0.004952	0.089492	-0.144927	0.264808	0.092536	-0.001121
14755	122.958333	-0.675298	0.625838	-0.134659	-0.681646	0.621377	0.089764	-0.629378	0.889166	-0.116803	-0.635597	0.878183	0.101037										-0.465831	0.688219	0.225725	-0.454401	0.687482	-0.255235													0.016925	0.076930	0.148661	0.004954	0.089491	-0.144925	0.265036	0.092575	-0.001154
14756	122.966667	-0.675417	0.625660	-0.134714	-0.681806	0.621186	0.089741	-0.629805	0.889119	-0.116731	-0.636083	0.878146	0.101081										-0.465733	0.688307	0.225869	-0.454954	0.687408	-0.254940													0.016859	0.076932	0.148717	0.004954	0.089488	-0.144916	0.265264	0.092619	-0.001178
14757	122.975000	-0.675572	0.625517	-0.134749	-0.681991	0.621020	0.089745	-0.630224	0.889082	-0.116651	-0.636465	0.878085	0.101073										-0.465611	0.688400	0.226160	-0.455303	0.687407	-0.254894													0.016869	0.076958	0.148740	0.004725	0.089061	-0.144770	0.265496	0.092667	-0.001197
14758	122.983333	-0.675745	0.625369	-0.134775	-0.682176	0.620846	0.089757	-0.630631	0.889051	-0.116563	-0.636766	0.878054	0.101128										-0.465576	0.688385	0.226319	-0.455699	0.687263	-0.254778													0.016875	0.076990	0.148756	0.004729	0.089053	-0.144760	0.265720	0.092711	-0.001212
14759	122.991667	-0.675948	0.625216	-0.134787	-0.682373	0.620678	0.089780	-0.631007	0.889013	-0.116474	-0.637166	0.878023	0.101163										-0.465604	0.688310	0.226490	-0.456077	0.687070	-0.254708													0.016804	0.076990	0.148812	0.004727	0.089050	-0.144756	0.265962	0.092751	-0.001248
14760	123.000000	-0.676168	0.625067	-0.134789	-0.682580	0.620505	0.089819	-0.631363	0.888980	-0.116386	-0.637493	0.877995	0.101244										-0.465701	0.688182	0.226663	-0.456415	0.686839	-0.254674													0.016776	0.077001	0.148844	0.004962	0.089485	-0.144899	0.266181	0.092785	-0.001286
14761	123.008333	-0.676441	0.624920	-0.134770	-0.682792	0.620334	0.089860	-0.631706	0.888947	-0.116276	-0.637742	0.877972	0.101332										-0.465880	0.688005	0.226870	-0.456801	0.686462	-0.254566													0.016785	0.077035	0.148861	0.004725	0.089054	-0.144747	0.266411	0.092844	-0.001336
14762	123.016667	-0.676685	0.624769	-0.134746	-0.683022	0.620188	0.089921	-0.632000	0.888921	-0.116170	-0.637959	0.877910	0.101446										-0.466138	0.687776	0.227074	-0.457092	0.686168	-0.254595													0.016737	0.077047	0.148907	0.004724	0.089061	-0.144744	0.266634	0.092884	-0.001389
14763	123.025000	-0.676946	0.624611	-0.134725	-0.683209	0.620040	0.089938	-0.632284	0.888897	-0.116063	-0.638185	0.877894	0.101601										-0.466490	0.687525	0.227310	-0.457331	0.685889	-0.254711													0.016717	0.077079	0.148935	0.004724	0.089054	-0.144730	0.266752	0.092908	-0.001398
14764	123.033333	-0.677212	0.624471	-0.134682	-0.683376	0.619892	0.089944	-0.632533	0.888875	-0.115960	-0.638326	0.877861	0.101722										-0.466896	0.687260	0.227559	-0.457616	0.685522	-0.254727													0.016698	0.077095	0.148961	0.004722	0.089053	-0.144725	0.266789	0.092912	-0.001372
14765	123.041667	-0.677502	0.624360	-0.134624	-0.683600	0.619770	0.090017	-0.632766	0.888862	-0.115857	-0.638524	0.877897	0.101889										-0.467352	0.686959	0.227734	-0.457863	0.685198	-0.254804													0.016705	0.077119	0.148977	0.004723	0.089057	-0.144715	0.266791	0.092900	-0.001326
14766	123.050000	-0.677762	0.624249	-0.134556	-0.683806	0.619658	0.090082	-0.632981	0.888854	-0.115752	-0.638692	0.877944	0.102052										-0.467812	0.686663	0.227902	-0.458082	0.684896	-0.254899													0.016492	0.076886	0.149142	0.004958	0.089493	-0.144853	0.266800	0.092896	-0.001294
14767	123.058333	-0.678014	0.624148	-0.134492	-0.684000	0.619564	0.090157	-0.633156	0.888846	-0.115647	-0.638721	0.877935	0.102158										-0.468234	0.686399	0.228110	-0.458264	0.684634	-0.255002													0.016648	0.077161	0.149033	0.004955	0.089487	-0.144845	0.266809	0.092887	-0.001282
14768	123.066667	-0.678246	0.624076	-0.134420	-0.684174	0.619479	0.090227	-0.633316	0.888846	-0.115543	-0.638825	0.877974	0.102323										-0.468637	0.686182	0.228292	-0.458416	0.684401	-0.255104													0.016633	0.077159	0.149045	0.004716	0.089047	-0.144694	0.266810	0.092883	-0.001281
14769	123.075000	-0.678483	0.624038	-0.134334	-0.684319	0.619412	0.090296	-0.633457	0.888849	-0.115434	-0.638837	0.878021	0.102488										-0.468971	0.686098	0.228522	-0.458534	0.684226	-0.255196													0.016533	0.077056	0.149123	0.004715	0.089056	-0.144698	0.266809	0.092882	-0.001283
14770	123.083333	-0.678670	0.624011	-0.134252	-0.684441	0.619362	0.090363	-0.633570	0.888862	-0.115341	-0.638831	0.878043	0.102612										-0.469312	0.685884	0.228534	-0.458636	0.684089	-0.255273													0.016443	0.076940	0.149191	0.004951	0.089497	-0.144841	0.266811	0.092879	-0.001278
14771	123.091667	-0.678832	0.624018	-0.134165	-0.684532	0.619334	0.090427	-0.633657	0.888894	-0.115234	-0.638816	0.878102	0.102698										-0.469603	0.685798	0.228587	-0.458640	0.684105	-0.255442													0.016523	0.077081	0.149130	0.004708	0.089058	-0.144687	0.266819	0.092877	-0.001290
14772	123.100000	-0.678976	0.624063	-0.134058	-0.684680	0.619341	0.090603	-0.633720	0.888919	-0.115139	-0.638825	0.878180	0.102851										-0.469855	0.685763	0.228606	-0.458768	0.683946	-0.255375													0.016429	0.076965	0.149209	0.004711	0.089077	-0.144695	0.266819	0.092885	-0.001304
14773	123.108333	-0.679086	0.624092	-0.133985	-0.684720	0.619353	0.090663	-0.633767	0.888958	-0.115055	-0.638761	0.878248	0.102919										-0.470049	0.685777	0.228591	-0.458781	0.683973	-0.255458													0.016508	0.077085	0.149139	0.004703	0.089070	-0.144691	0.266836	0.092893	-0.001319
14774	123.116667	-0.679175	0.624161	-0.133887	-0.684712	0.619368	0.090710	-0.633779	0.888992	-0.114984	-0.638718	0.878307	0.102999										-0.470193	0.685817	0.228549	-0.458861	0.683923	-0.255418													0.016589	0.077241	0.149091	0.004924	0.089507	-0.144839	0.266832	0.092892	-0.001323
14775	123.125000	-0.679238	0.624218	-0.133811	-0.684706	0.619420	0.090780	-0.633779	0.889027	-0.114918	-0.638625	0.878390	0.103045										-0.470247	0.685907	0.228537	-0.458857	0.684005	-0.255481													0.016597	0.077219	0.149069	0.004688	0.089081	-0.144700	0.266838	0.092907	-0.001332
14776	123.133333	-0.679269	0.624276	-0.133740	-0.684659	0.619472	0.090829	-0.633763	0.889057	-0.114861	-0.638497	0.878422	0.103048										-0.470236	0.686016	0.228507	-0.458911	0.684007	-0.255433													0.016587	0.077229	0.149087	0.004682	0.089084	-0.144704	0.266865	0.092915	-0.001338
14777	123.141667	-0.679258	0.624343	-0.133675	-0.684575	0.619525	0.090876	-0.633725	0.889081	-0.114820	-0.638392	0.878483	0.103131										-0.470226	0.686062	0.228267	-0.458854	0.684178	-0.255545													0.016592	0.077224	0.149075	0.004802	0.089303	-0.144791	0.266877	0.092905	-0.001331
14778	123.150000	-0.679224	0.624394	-0.133620	-0.684471	0.619581	0.090912	-0.633681	0.889097	-0.114785	-0.638230	0.878512	0.103118										-0.470089	0.686223	0.228255	-0.458906	0.684169	-0.255447													0.016614	0.077200	0.149042	0.004912	0.089520	-0.144864	0.266878	0.092890	-0.001326
14779	123.158333	-0.679149	0.624442	-0.133585	-0.684347	0.619631	0.090930	-0.633627	0.889102	-0.114758	-0.638174	0.878555	0.103159										-0.469958	0.686346	0.228100	-0.458869	0.684268	-0.255472													0.016455	0.076934	0.149167	0.004674	0.089083	-0.144731	0.266892	0.092889	-0.001303
14780	123.166667	-0.679046	0.624486	-0.133557	-0.684206	0.619674	0.090927	-0.633575	0.889100	-0.114746	-0.638018	0.878613	0.103233										-0.469798	0.686470	0.227924	-0.458810	0.684380	-0.255506													0.016459	0.076912	0.149163	0.004912	0.089513	-0.144877	0.266930	0.092885	-0.001305
14781	123.175000	-0.678906	0.624524	-0.133548	-0.684048	0.619709	0.090916	-0.633519	0.889091	-0.114742	-0.637928	0.878608	0.103220										-0.469590	0.686740	0.227918	-0.458722	0.684489	-0.255551													0.016645	0.077161	0.149027	0.004800	0.089300	-0.144807	0.266947	0.092890	-0.001279
14782	123.183333	-0.678752	0.624557	-0.133554	-0.683871	0.619727	0.090892	-0.633463	0.889069	-0.114746	-0.637889	0.878544	0.103154										-0.469407	0.686852	0.227753	-0.458545	0.684694	-0.255715													0.016655	0.077145	0.149028	0.004925	0.089522	-0.144891	0.266942	0.092895	-0.001241
14783	123.191667	-0.678571	0.624580	-0.133563	-0.683691	0.619747	0.090858	-0.633404	0.889038	-0.114755	-0.637825	0.878560	0.103190										-0.469209	0.686933	0.227598	-0.458458	0.684687	-0.255674													0.016499	0.076878	0.149153	0.004686	0.089074	-0.144740	0.266971	0.092877	-0.001218
14784	123.200000	-0.678392	0.624598	-0.133582	-0.683492	0.619746	0.090823	-0.633348	0.888994	-0.114772	-0.637746	0.878561	0.103209										-0.469055	0.686967	0.227341	-0.458215	0.684879	-0.255861													0.016757	0.077158	0.148999	0.004693	0.089071	-0.144747	0.266996	0.092863	-0.001179
14785	123.208333	-0.678183	0.624595	-0.133609	-0.683307	0.619752	0.090781	-0.633296	0.888945	-0.114801	-0.637735	0.878460	0.103138										-0.468813	0.687041	0.227273	-0.458048	0.684916	-0.255883													0.016679	0.077108	0.149015	0.004927	0.089499	-0.144893	0.267017	0.092852	-0.001139
14786	123.216667	-0.678011	0.624607	-0.133632	-0.683108	0.619750	0.090736	-0.633242	0.888885	-0.114830	-0.637685	0.878410	0.103120										-0.468605	0.687082	0.227106	-0.457855	0.684943	-0.255911													0.016521	0.076848	0.149140	0.004701	0.089075	-0.144751	0.267034	0.092835	-0.001092
14787	123.225000	-0.677848	0.624610	-0.133656	-0.682928	0.619746	0.090700	-0.633209	0.888823	-0.114866	-0.637652	0.878345	0.103103										-0.468372	0.686987	0.226906	-0.457555	0.685111	-0.256113													0.016556	0.076836	0.149119	0.004703	0.089062	-0.144755	0.267050	0.092820	-0.001051
14788	123.233333	-0.677684	0.624609	-0.133683	-0.682755	0.619744	0.090668	-0.633181	0.888767	-0.114915	-0.637685	0.878304	0.103106										-0.468111	0.687149	0.226934	-0.457369	0.685073	-0.256105													0.016699	0.077065	0.149006	0.004941	0.089492	-0.144901	0.267080	0.092816	-0.001022
14789	123.241667	-0.677549	0.624619	-0.133704	-0.682591	0.619739	0.090624	-0.633162	0.888712	-0.114964	-0.637640	0.878234	0.103046										-0.467864	0.687067	0.226818	-0.457061	0.685186	-0.256263													0.016709	0.077060	0.149012	0.004829	0.089273	-0.144823	0.267104	0.092807	-0.000997
14790	123.250000	-0.677424	0.624620	-0.133728	-0.682439	0.619738	0.090579	-0.633149	0.888662	-0.115020	-0.637652	0.878189	0.103010										-0.467635	0.687080	0.226754	-0.456737	0.685115	-0.256338													0.016542	0.076816	0.149145	0.004712	0.089063	-0.144750	0.267128	0.092816	-0.000962
14791	123.258333	-0.677327	0.624624	-0.133747	-0.682331	0.619741	0.090544	-0.633143	0.888615	-0.115081	-0.637670	0.878126	0.102975										-0.467429	0.687090	0.226693	-0.456465	0.685166	-0.256451													0.016713	0.077053	0.149028	0.004717	0.089058	-0.144747	0.267148	0.092822	-0.000927
14792	123.266667	-0.677216	0.624607	-0.133773	-0.682235	0.619744	0.090509	-0.633141	0.888575	-0.115151	-0.637694	0.878066	0.102933										-0.467250	0.687094	0.226635	-0.456193	0.685229	-0.256567													0.016553	0.076808	0.149161	0.004956	0.089482	-0.144883	0.267176	0.092820	-0.000894
14793	123.275000	-0.677158	0.624593	-0.133794	-0.682172	0.619749	0.090475	-0.633142	0.888536	-0.115217	-0.637681	0.878012	0.102813										-0.467124	0.687101	0.226584	-0.455866	0.685410	-0.256806													0.016635	0.076928	0.149106	0.004844	0.089265	-0.144811	0.267208	0.092814	-0.000859
14794	123.283333	-0.677124	0.624575	-0.133812	-0.682125	0.619748	0.090437	-0.633148	0.888503	-0.115282	-0.637646	0.877963	0.102756										-0.467043	0.687109	0.226537	-0.455625	0.685466	-0.256915													0.016711	0.077042	0.149051	0.004731	0.089046	-0.144739	0.267242	0.092813	-0.000836
14795	123.291667	-0.677112	0.624562	-0.133822	-0.682106	0.619748	0.090408	-0.633163	0.888481	-0.115356	-0.637653	0.877943	0.102688										-0.467039	0.687081	0.226416	-0.455483	0.685496	-0.256947													0.016709	0.077039	0.149058	0.004847	0.089263	-0.144807	0.267273	0.092811	-0.000811
14796	123.300000	-0.677119	0.624551	-0.133830	-0.682112	0.619752	0.090381	-0.633178	0.888471	-0.115425	-0.637734	0.877915	0.102645										-0.467027	0.687125	0.226428	-0.455370	0.685522	-0.256961													0.016703	0.077039	0.149061	0.004736	0.089046	-0.144739	0.267304	0.092806	-0.000783
14797	123.308333	-0.677157	0.624548	-0.133835	-0.682139	0.619757	0.090352	-0.633192	0.888470	-0.115495	-0.637793	0.877941	0.102567										-0.467133	0.687084	0.226240	-0.455189	0.685534	-0.257043													0.016701	0.077044	0.149075	0.004847	0.089259	-0.144802	0.267337	0.092815	-0.000766
14798	123.316667	-0.677209	0.624553	-0.133829	-0.682188	0.619769	0.090330	-0.633218	0.888479	-0.115554	-0.637865	0.878040	0.102639										-0.467221	0.687102	0.226170	-0.455128	0.685618	-0.257099													0.016523	0.076810	0.149215	0.004731	0.089053	-0.144733	0.267366	0.092827	-0.000742
14799	123.325000	-0.677303	0.624562	-0.133816	-0.682257	0.619772	0.090309	-0.633253	0.888501	-0.115633	-0.637873	0.878050	0.102542										-0.467307	0.687291	0.226277	-0.455077	0.685656	-0.257154													0.016596	0.076950	0.149163	0.004733	0.089048	-0.144721	0.267397	0.092850	-0.000719
14800	123.333333	-0.677405	0.624571	-0.133798	-0.682340	0.619780	0.090293	-0.633276	0.888523	-0.115697	-0.637898	0.878041	0.102423										-0.467488	0.687173	0.226036	-0.455063	0.685679	-0.257194													0.016675	0.077093	0.149108	0.004961	0.089490	-0.144855	0.267434	0.092861	-0.000695
14801	123.341667	-0.677516	0.624577	-0.133778	-0.682442	0.619784	0.090283	-0.633307	0.888548	-0.115754	-0.638083	0.878109	0.102374										-0.467651	0.687218	0.225963	-0.455006	0.685616	-0.257241													0.016575	0.076980	0.149178	0.004721	0.089059	-0.144718	0.267473	0.092885	-0.000670
14802	123.350000	-0.677632	0.624574	-0.133759	-0.682567	0.619786	0.090286	-0.633362	0.888576	-0.115806	-0.638175	0.878181	0.102379										-0.467830	0.687266	0.225891	-0.455083	0.685611	-0.257246													0.016649	0.077110	0.149120	0.004721	0.089062	-0.144718	0.267509	0.092897	-0.000630
14803	123.358333	-0.677760	0.624561	-0.133734	-0.682685	0.619778	0.090283	-0.633395	0.888598	-0.115863	-0.638180	0.878228	0.102263										-0.468012	0.687310	0.225810	-0.455275	0.685715	-0.257244													0.016637	0.077141	0.149130	0.004828	0.089278	-0.144792	0.267563	0.092905	-0.000595
14804	123.366667	-0.677890	0.624547	-0.133709	-0.682806	0.619765	0.090279	-0.633432	0.888618	-0.115913	-0.638323	0.878322	0.102244										-0.468150	0.687412	0.225855	-0.455509	0.685619	-0.257126													0.016633	0.077149	0.149128	0.004942	0.089497	-0.144855	0.267607	0.092916	-0.000547
14805	123.375000	-0.678025	0.624527	-0.133686	-0.682935	0.619759	0.090290	-0.633464	0.888630	-0.115962	-0.638454	0.878368	0.102216										-0.468326	0.687465	0.225780	-0.455698	0.685478	-0.257059													0.016611	0.077168	0.149150	0.004703	0.089073	-0.144717	0.267659	0.092936	-0.000492
14806	123.383333	-0.678159	0.624506	-0.133671	-0.683055	0.619744	0.090292	-0.633517	0.888647	-0.116008	-0.638558	0.878433	0.102171										-0.468485	0.687518	0.225715	-0.455967	0.685517	-0.257064													0.016534	0.076979	0.149228	0.004935	0.089509	-0.144868	0.267714	0.092942	-0.000431
14807	123.391667	-0.678302	0.624479	-0.133650	-0.683169	0.619719	0.090295	-0.633560	0.888653	-0.116054	-0.638563	0.878461	0.102039										-0.468626	0.687562	0.225665	-0.456352	0.685414	-0.256940													0.016611	0.077177	0.149138	0.004931	0.089508	-0.144862	0.267774	0.092950	-0.000357
14808	123.400000	-0.678443	0.624459	-0.133635	-0.683275	0.619688	0.090288	-0.633604	0.888653	-0.116096	-0.638683	0.878504	0.101963										-0.468755	0.687590	0.225627	-0.456835	0.685172	-0.256691													0.016439	0.076926	0.149265	0.004696	0.089088	-0.144722	0.267836	0.092953	-0.000259
14809	123.408333	-0.678563	0.624423	-0.133621	-0.683376	0.619654	0.090288	-0.633642	0.888639	-0.116137	-0.638803	0.878541	0.101933										-0.468861	0.687605	0.225610	-0.457276	0.685024	-0.256567													0.016515	0.077069	0.149210	0.004692	0.089086	-0.144723	0.267894	0.092956	-0.000162
14810	123.416667	-0.678675	0.624388	-0.133607	-0.683467	0.619614	0.090278	-0.633683	0.888619	-0.116181	-0.639060	0.878625	0.101970										-0.468983	0.687563	0.225477	-0.457736	0.685038	-0.256531													0.016588	0.077200	0.149159	0.004924	0.089524	-0.144872	0.267957	0.092953	-0.000047
14811	123.425000	-0.678771	0.624352	-0.133599	-0.683545	0.619568	0.090278	-0.633733	0.888592	-0.116221	-0.639101	0.878609	0.101899										-0.469003	0.687606	0.225561	-0.458187	0.684856	-0.256419													0.016516	0.077066	0.149190	0.004805	0.089308	-0.144808	0.268026	0.092951	0.000071
14812	123.433333	-0.678852	0.624320	-0.133587	-0.683619	0.619521	0.090278	-0.633773	0.888558	-0.116250	-0.639270	0.878652	0.101904										-0.469033	0.687594	0.225527	-0.458695	0.684579	-0.256207													0.016430	0.076947	0.149250	0.004675	0.089090	-0.144736	0.268092	0.092947	0.000193
14813	123.441667	-0.678920	0.624289	-0.133573	-0.683677	0.619478	0.090288	-0.633825	0.888529	-0.116273	-0.639364	0.878665	0.101891										-0.469012	0.687618	0.225572	-0.459081	0.684467	-0.256176													0.016512	0.077068	0.149182	0.004675	0.089097	-0.144743	0.268159	0.092939	0.000317
14814	123.450000	-0.678977	0.624256	-0.133559	-0.683720	0.619434	0.090295	-0.633886	0.888497	-0.116294	-0.639452	0.878660	0.101859										-0.468954	0.687644	0.225623	-0.459454	0.684359	-0.256158													0.016606	0.077180	0.149105	0.004675	0.089103	-0.144751	0.268219	0.092938	0.000448
14815	123.458333	-0.679028	0.624228	-0.133543	-0.683742	0.619387	0.090298	-0.633932	0.888457	-0.116300	-0.639536	0.878647	0.101838										-0.468877	0.687658	0.225664	-0.459900	0.684112	-0.255993													0.016525	0.077062	0.149163	0.004788	0.089318	-0.144819	0.268286	0.092931	0.000574
14816	123.466667	-0.679053	0.624207	-0.133523	-0.683750	0.619343	0.090302	-0.633982	0.888416	-0.116295	-0.639614	0.878637	0.101829										-0.468749	0.687728	0.225820	-0.460245	0.683980	-0.255952													0.016440	0.076929	0.149220	0.004668	0.089103	-0.144757	0.268357	0.092921	0.000701
14817	123.475000	-0.679072	0.624169	-0.133512	-0.683765	0.619311	0.090314	-0.634040	0.888376	-0.116281	-0.639643	0.878622	0.101850										-0.468680	0.687723	0.225794	-0.460515	0.683922	-0.255991													0.016617	0.077189	0.149088	0.004784	0.089330	-0.144834	0.268416	0.092920	0.000840
14818	123.483333	-0.679076	0.624141	-0.133495	-0.683766	0.619279	0.090330	-0.634093	0.888339	-0.116263	-0.639703	0.878609	0.101845										-0.468560	0.687775	0.225889	-0.460730	0.683886	-0.256049													0.016615	0.077191	0.149099	0.004668	0.089112	-0.144764	0.268487	0.092906	0.000971
14819	123.491667	-0.679069	0.624121	-0.133474	-0.683745	0.619248	0.090333	-0.634148	0.888302	-0.116234	-0.639721	0.878597	0.101867										-0.468461	0.687807	0.225910	-0.460927	0.683821	-0.256079													0.016546	0.077052	0.149136	0.004667	0.089120	-0.144770	0.268557	0.092908	0.001100
14820	123.500000	-0.679054	0.624099	-0.133454	-0.683729	0.619220	0.090348	-0.634200	0.888265	-0.116200	-0.639737	0.878601	0.101932										-0.468358	0.687831	0.225921	-0.461079	0.683775	-0.256130													0.016642	0.077164	0.149051	0.004667	0.089114	-0.144772	0.268615	0.092889	0.001215
14821	123.508333	-0.679042	0.624088	-0.133435	-0.683722	0.619208	0.090382	-0.634245	0.888241	-0.116157	-0.639672	0.878570	0.101941										-0.468274	0.687847	0.225881	-0.461236	0.683643	-0.256065													0.016568	0.077024	0.149104	0.004900	0.089547	-0.144924	0.268685	0.092887	0.001334
14822	123.516667	-0.679021	0.624101	-0.133406	-0.683689	0.619192	0.090405	-0.634292	0.888220	-0.116107	-0.639679	0.878571	0.101978										-0.468139	0.687902	0.225944	-0.461272	0.683649	-0.256135													0.016659	0.077133	0.149028	0.004901	0.089543	-0.144919	0.268748	0.092883	0.001460
14823	123.525000	-0.679004	0.624097	-0.133378	-0.683634	0.619177	0.090427	-0.634328	0.888205	-0.116051	-0.639637	0.878577	0.102040										-0.468018	0.687936	0.225944	-0.461244	0.683672	-0.256215													0.016663	0.077128	0.149028	0.004785	0.089326	-0.144852	0.268805	0.092872	0.001573
14824	123.533333	-0.678981	0.624099	-0.133347	-0.683592	0.619169	0.090451	-0.634370	0.888200	-0.115990	-0.639594	0.878581	0.102142										-0.467893	0.687976	0.225942	-0.461183	0.683705	-0.256290													0.016499	0.076869	0.149150	0.004898	0.089540	-0.144920	0.268861	0.092859	0.001685
14825	123.541667	-0.678959	0.624123	-0.133306	-0.683555	0.619179	0.090483	-0.634400	0.888197	-0.115935	-0.639521	0.878583	0.102176										-0.467802	0.687980	0.225828	-0.461076	0.683751	-0.256369													0.016677	0.077116	0.149014	0.004900	0.089542	-0.144920	0.268912	0.092855	0.001802
14826	123.550000	-0.678942	0.624126	-0.133278	-0.683499	0.619185	0.090504	-0.634426	0.888204	-0.115878	-0.639423	0.878580	0.102216										-0.467675	0.688030	0.225828	-0.460933	0.683808	-0.256448													0.016514	0.076865	0.149145	0.004669	0.089111	-0.144774	0.268960	0.092855	0.001904
14827	123.558333	-0.678919	0.624159	-0.133242	-0.683459	0.619214	0.090533	-0.634439	0.888209	-0.115828	-0.639331	0.878612	0.102305										-0.467542	0.688080	0.225830	-0.460765	0.683865	-0.256522													0.016645	0.077005	0.149062	0.004668	0.089111	-0.144775	0.269008	0.092848	0.002000
14828	123.566667	-0.678904	0.624179	-0.133216	-0.683412	0.619234	0.090545	-0.634449	0.888219	-0.115790	-0.639225	0.878641	0.102390										-0.467407	0.688136	0.225841	-0.460586	0.683925	-0.256593													0.016688	0.077112	0.148998	0.004900	0.089546	-0.144927	0.269046	0.092842	0.002087
14829	123.575000	-0.678882	0.624197	-0.133198	-0.683391	0.619277	0.090574	-0.634448	0.888230	-0.115754	-0.639172	0.878615	0.102369										-0.467257	0.688193	0.225845	-0.460397	0.683987	-0.256653													0.016692	0.077096	0.148995	0.004897	0.089542	-0.144927	0.269095	0.092827	0.002162
14830	123.583333	-0.678860	0.624224	-0.133183	-0.683339	0.619293	0.090573	-0.634437	0.888236	-0.115720	-0.639057	0.878620	0.102362										-0.467106	0.688257	0.225851	-0.460127	0.683955	-0.256724													0.016691	0.077088	0.148993	0.004669	0.089109	-0.144789	0.269121	0.092814	0.002228
14831	123.591667	-0.678838	0.624247	-0.133168	-0.683325	0.619339	0.090596	-0.634421	0.888245	-0.115687	-0.638983	0.878634	0.102437										-0.466950	0.688308	0.225842	-0.459934	0.684001	-0.256772													0.016734	0.077107	0.148986	0.004666	0.089111	-0.144785	0.269133	0.092865	0.002349
14832	123.600000	-0.678817	0.624268	-0.133164	-0.683291	0.619360	0.090601	-0.634394	0.888255	-0.115677	-0.638828	0.878643	0.102444										-0.466805	0.688351	0.225822	-0.459671	0.684170	-0.256957													0.016782	0.077141	0.148985	0.004898	0.089533	-0.144918	0.269182	0.092803	0.002355
14833	123.608333	-0.678787	0.624280	-0.133161	-0.683264	0.619386	0.090604	-0.634362	0.888261	-0.115673	-0.638721	0.878664	0.102462										-0.466679	0.688378	0.225804	-0.459490	0.684195	-0.257002													0.016693	0.077082	0.149003	0.004787	0.089324	-0.144848	0.269204	0.092803	0.002409
14834	123.616667	-0.678757	0.624295	-0.133158	-0.683239	0.619405	0.090596	-0.634321	0.888266	-0.115676	-0.638628	0.878697	0.102461										-0.466573	0.688403	0.225781	-0.459320	0.684211	-0.257042													0.016690	0.077083	0.149005	0.004904	0.089546	-0.144911	0.269232	0.092798	0.002455
14835	123.625000	-0.678725	0.624306	-0.133164	-0.683214	0.619423	0.090591	-0.634278	0.888267	-0.115688	-0.638480	0.878645	0.102396										-0.466501	0.688408	0.225742	-0.459170	0.684207	-0.257079													0.016695	0.077083	0.149011	0.004786	0.089323	-0.144838	0.269269	0.092808	0.002505
14836	123.633333	-0.678693	0.624310	-0.133175	-0.683192	0.619444	0.090578	-0.634222	0.888267	-0.115713	-0.638405	0.878654	0.102399										-0.466445	0.688422	0.225707	-0.459041	0.684186	-0.257111													0.016689	0.077084	0.149013	0.004903	0.089533	-0.144904	0.269274	0.092814	0.002544
14837	123.641667	-0.678664	0.624317	-0.133182	-0.683169	0.619465	0.090566	-0.634164	0.888263	-0.115749	-0.638347	0.878698	0.102375										-0.466399	0.688426	0.225673	-0.459014	0.684033	-0.257016													0.016693	0.077088	0.149007	0.004796	0.089318	-0.144837	0.269288	0.092814	0.002575
14838	123.650000	-0.678634	0.624317	-0.133197	-0.683148	0.619487	0.090554	-0.634094	0.888256	-0.115787	-0.638308	0.878714	0.102345										-0.466366	0.688438	0.225650	-0.458859	0.684115	-0.257182													0.016693	0.077082	0.149009	0.004915	0.089528	-0.144909	0.269308	0.092808	0.002600
14839	123.658333	-0.678606	0.624322	-0.133210	-0.683126	0.619509	0.090538	-0.634016	0.888247	-0.115839	-0.638198	0.878738	0.102291										-0.466320	0.688518	0.225710	-0.458797	0.684066	-0.257212													0.016693	0.077082	0.149005	0.004796	0.089310	-0.144832	0.269333	0.092807	0.002629
14840	123.666667	-0.678580	0.624328	-0.133226	-0.683103	0.619529	0.090525	-0.633941	0.888243	-0.115889	-0.638118	0.878790	0.102297										-0.466279	0.688609	0.225775	-0.458747	0.684011	-0.257238													0.016695	0.077088	0.149008	0.004683	0.089101	-0.144758	0.269338	0.092811	0.002655
14841	123.675000	-0.678555	0.624338	-0.133241	-0.683081	0.619562	0.090511	-0.633849	0.888236	-0.115941	-0.638086	0.878793	0.102209										-0.466320	0.688444	0.225561	-0.458742	0.683889	-0.257204													0.016523	0.076841	0.149135	0.004684	0.089100	-0.144749	0.269348	0.092810	0.002681
14842	123.683333	-0.678537	0.624351	-0.133255	-0.683059	0.619592	0.090499	-0.633755	0.888232	-0.115994	-0.638013	0.878873	0.102226										-0.466333	0.688445	0.225525	-0.458668	0.683885	-0.257302													0.016772	0.077129	0.148994	0.004683	0.089098	-0.144740	0.269357	0.092814	0.002696
14843	123.691667	-0.678511	0.624356	-0.133273	-0.683036	0.619627	0.090487	-0.633649	0.888224	-0.116050	-0.637954	0.878829	0.102092										-0.466362	0.688454	0.225491	-0.458627	0.683822	-0.257333													0.016737	0.077110	0.149004	0.004803	0.089319	-0.144819	0.269371	0.092811	0.002697
14844	123.700000	-0.678486	0.624366	-0.133294	-0.683012	0.619663	0.090477	-0.633536	0.888216	-0.116106	-0.637940	0.878832	0.102006										-0.466401	0.688463	0.225452	-0.458582	0.683759	-0.257364													0.016690	0.077083	0.149007	0.004690	0.089098	-0.144742	0.269367	0.092825	0.002694
14845	123.708333	-0.678465	0.624380	-0.133314	-0.682988	0.619707	0.090469	-0.633406	0.888209	-0.116153	-0.637859	0.878874	0.101962										-0.466450	0.688482	0.225420	-0.458591	0.683589	-0.257273													0.016604	0.076970	0.149074	0.004687	0.089089	-0.144738	0.269364	0.092828	0.002680
14846	123.716667	-0.678440	0.624393	-0.133334	-0.682966	0.619749	0.090457	-0.633262	0.888196	-0.116204	-0.637743	0.878867	0.101833										-0.466504	0.688511	0.225377	-0.458512	0.683542	-0.257309													0.016739	0.077098	0.148984	0.004689	0.089092	-0.144745	0.269374	0.092831	0.002657
14847	123.725000	-0.678415	0.624408	-0.133360	-0.682947	0.619802	0.090453	-0.633105	0.888173	-0.116244	-0.637660	0.878875	0.101767										-0.466558	0.688536	0.225335	-0.458412	0.683504	-0.257358													0.016685	0.077085	0.149005	0.004806	0.089303	-0.144814	0.269369	0.092830	0.002632
14848	123.733333	-0.678388	0.624424	-0.133387	-0.682920	0.619860	0.090446	-0.632930	0.888147	-0.116277	-0.637597	0.878910	0.101713										-0.466616	0.688573	0.225292	-0.458303	0.683474	-0.257408													0.016680	0.077090	0.149010	0.004690	0.089088	-0.144747	0.269347	0.092844	0.002608
14849	123.741667	-0.678360	0.624454	-0.133414	-0.682886	0.619916	0.090442	-0.632738	0.888121	-0.116307	-0.637507	0.878934	0.101649										-0.466668	0.688611	0.225244	-0.458181	0.683458	-0.257462													0.016681	0.077099	0.149010	0.004922	0.089528	-0.144883	0.269335	0.092848	0.002586
14850	123.750000	-0.678329	0.624483	-0.133442	-0.682847	0.619988	0.090443	-0.632538	0.888098	-0.116325	-0.637379	0.878974	0.101558										-0.466721	0.688640	0.225190	-0.458065	0.683439	-0.257508													0.016681	0.077116	0.149018	0.004925	0.089536	-0.144882	0.269327	0.092856	0.002562
14851	123.758333	-0.678283	0.624514	-0.133485	-0.682796	0.620068	0.090440	-0.632324	0.888068	-0.116328	-0.637273	0.878965	0.101488										-0.466773	0.688668	0.225135	-0.457940	0.683429	-0.257567													0.016594	0.076985	0.149086	0.004688	0.089101	-0.144734	0.269327	0.092868	0.002530
14852	123.766667	-0.678262	0.624555	-0.133529	-0.682734	0.620155	0.090433	-0.632106	0.888033	-0.116330	-0.637143	0.878944	0.101423										-0.466821	0.688700	0.225077	-0.457823	0.683420	-0.257625													0.016503	0.076866	0.149151	0.004686	0.089102	-0.144739	0.269324	0.092871	0.002495
14853	123.775000	-0.678191	0.624586	-0.133581	-0.682671	0.620266	0.090440	-0.631859	0.887995	-0.116322	-0.636827	0.878852	0.101298										-0.466867	0.688728	0.225017	-0.457670	0.683478	-0.257745													0.016676	0.077125	0.149023	0.004684	0.089100	-0.144736	0.269309	0.092886	0.002468
14854	123.783333	-0.678141	0.624648	-0.133629	-0.682596	0.620374	0.090440	-0.631609	0.887948	-0.116284	-0.636580	0.878781	0.101248										-0.466904	0.688749	0.224951	-0.457586	0.683416	-0.257736													0.016501	0.076873	0.149156	0.004683	0.089099	-0.144740	0.269313	0.092888	0.002434
14855	123.791667	-0.678076	0.624722	-0.133662	-0.682512	0.620484	0.090440	-0.631335	0.887904	-0.116208	-0.636461	0.878725	0.101201										-0.466936	0.688773	0.224888	-0.457475	0.683430	-0.257788													0.016623	0.077020	0.149071	0.004801	0.089313	-0.144813	0.269241	0.092884	0.002397
14856	123.800000	-0.678003	0.624813	-0.133694	-0.682426	0.620603	0.090435	-0.631046	0.887875	-0.116120	-0.636277	0.878714	0.101219										-0.466957	0.688803	0.224833	-0.457361	0.683451	-0.257837													0.016495	0.076862	0.149145	0.004681	0.089096	-0.144746	0.269105	0.092878	0.002224
14857	123.808333	-0.677908	0.624937	-0.133714	-0.682334	0.620717	0.090427	-0.630743	0.887866	-0.116003	-0.635916	0.878591	0.101206										-0.466968	0.688841	0.224781	-0.457259	0.683505	-0.257871													0.016665	0.077120	0.149008	0.004682	0.089094	-0.144740	0.268988	0.092870	0.002041
14858	123.816667	-0.677815	0.625093	-0.133711	-0.682224	0.620830	0.090411	-0.630444	0.887874	-0.115886	-0.635513	0.878489	0.101222										-0.466962	0.688877	0.224735	-0.457156	0.683576	-0.257895													0.016495	0.076874	0.149139	0.004684	0.089090	-0.144731	0.268872	0.092869	0.001891
14859	123.825000	-0.677695	0.625228	-0.133720	-0.682117	0.620944	0.090402	-0.630139	0.887902	-0.115759	-0.635187	0.878508	0.101330										-0.466931	0.688926	0.224702	-0.457051	0.683680	-0.257902													0.016631	0.077022	0.149060	0.004685	0.089089	-0.144721	0.268769	0.092926	0.001820
14860	123.833333	-0.677562	0.625386	-0.133712	-0.681984	0.621047	0.090392	-0.629823	0.887938	-0.115620	-0.634977	0.878633	0.101515										-0.466872	0.688992	0.224672	-0.456935	0.683824	-0.257892													0.016676	0.077114	0.149015	0.004692	0.089100	-0.144716	0.268734	0.092878	0.001659
14861	123.841667	-0.677389	0.625538	-0.133697	-0.681840	0.621170	0.090401	-0.629529	0.888011	-0.115479	-0.634506	0.878604	0.101614										-0.466756	0.689083	0.224651	-0.456803	0.684012	-0.257867													0.016676	0.077110	0.149006	0.004811	0.089311	-0.144784	0.268689	0.092887	0.001574
14862	123.850000	-0.677201	0.625690	-0.133682	-0.681661	0.621292	0.090400	-0.629207	0.888091	-0.115323	-0.634062	0.878541	0.101686										-0.466605	0.689201	0.224638	-0.456583	0.684365	-0.257957													0.016509	0.076851	0.149135	0.004701	0.089089	-0.144705	0.268660	0.092892	0.001506
14863	123.858333	-0.677016	0.625874	-0.133654	-0.681455	0.621428	0.090395	-0.628888	0.888182	-0.115144	-0.633683	0.878594	0.101887										-0.466393	0.689355	0.224635	-0.456409	0.684631	-0.257903													0.016682	0.077088	0.149003	0.004701	0.089083	-0.144704	0.268640	0.092897	0.001458
14864	123.866667	-0.676811	0.626076	-0.133614	-0.681227	0.621576	0.090394	-0.628578	0.888283	-0.114952	-0.633374	0.878620	0.102041										-0.466110	0.689708	0.224824	-0.456287	0.684807	-0.257696													0.016696	0.077076	0.148991	0.004943	0.089504	-0.144839	0.268635	0.092907	0.001430
14865	123.875000	-0.676593	0.626313	-0.133554	-0.680990	0.621751	0.090391	-0.628281	0.888381	-0.114736	-0.633176	0.878772	0.102307										-0.465808	0.689917	0.224830	-0.456067	0.685134	-0.257600													0.016699	0.077070	0.148991	0.004830	0.089286	-0.144770	0.268635	0.092899	0.001417
14866	123.883333	-0.676361	0.626551	-0.133501	-0.680754	0.621938	0.090402	-0.627998	0.888482	-0.114513	-0.632543	0.878639	0.102392										-0.465482	0.690142	0.224844	-0.455826	0.685471	-0.257482													0.016756	0.077070	0.148958	0.004715	0.089055	-0.144687	0.268637	0.092903	0.001410
14867	123.891667	-0.676092	0.626787	-0.133442	-0.680527	0.622138	0.090441	-0.627713	0.888577	-0.114265	-0.632139	0.878667	0.102618										-0.465164	0.690220	0.224701	-0.455525	0.685877	-0.257404													0.016741	0.077056	0.148966	0.004722	0.089065	-0.144680	0.268635	0.092907	0.001402
14868	123.900000	-0.675857	0.627022	-0.133367	-0.680292	0.622333	0.090485	-0.627447	0.888661	-0.114007	-0.631871	0.878645	0.102840										-0.464766	0.690621	0.224914	-0.455283	0.686169	-0.257205													0.016725	0.077039	0.148978	0.004967	0.089491	-0.144818	0.268634	0.092917	0.001403
14869	123.908333	-0.675626	0.627262	-0.133287	-0.680042	0.622499	0.090520	-0.627205	0.888741	-0.113745	-0.631493	0.878662	0.103064										-0.464414	0.690681	0.224800	-0.454987	0.686497	-0.257066													0.016733	0.077025	0.148979	0.004736	0.089060	-0.144666	0.268640	0.092920	0.001412
14870	123.916667	-0.675386	0.627506	-0.133202	-0.679786	0.622645	0.090577	-0.626992	0.888816	-0.113481	-0.631155	0.878645	0.103295										-0.464017	0.690896	0.224884	-0.454690	0.686814	-0.256933													0.016833	0.077060	0.148959	0.004741	0.089062	-0.144658	0.268640	0.092924	0.001418
14871	123.925000	-0.675141	0.627706	-0.133115	-0.679561	0.622798	0.090652	-0.626790	0.888860	-0.113218	-0.630785	0.878590	0.103498										-0.463567	0.691144	0.225109	-0.454403	0.687098	-0.256786													0.016754	0.076996	0.148977	0.004979	0.089490	-0.144797	0.268643	0.092923	0.001426
14872	123.933333	-0.674900	0.627892	-0.133030	-0.679335	0.622931	0.090735	-0.626612	0.888890	-0.112958	-0.630485	0.878531	0.103730										-0.463155	0.691325	0.225228	-0.454112	0.687352	-0.256661													0.016764	0.076992	0.148961	0.004744	0.089046	-0.144655	0.268648	0.092917	0.001427
14873	123.941667	-0.674691	0.628073	-0.132934	-0.679120	0.623043	0.090833	-0.626469	0.888902	-0.112700	-0.630179	0.878526	0.104052										-0.462747	0.691473	0.225362	-0.453831	0.687582	-0.256551													0.016796	0.076978	0.148949	0.004750	0.089043	-0.144663	0.268623	0.092962	0.001489
14874	123.950000	-0.674488	0.628253	-0.132822	-0.678914	0.623124	0.090938	-0.626349	0.888898	-0.112450	-0.629914	0.878480	0.104337										-0.462348	0.691613	0.225514	-0.453510	0.687909	-0.256539													0.016834	0.076972	0.148919	0.004751	0.089031	-0.144661	0.268659	0.092909	0.001438
14875	123.958333	-0.674302	0.628385	-0.132725	-0.678707	0.623177	0.091040	-0.626146	0.888825	-0.112176	-0.629718	0.878337	0.104531										-0.461936	0.691798	0.225750	-0.453310	0.688038	-0.256333													0.016789	0.076944	0.148950	0.004873	0.089253	-0.144730	0.268663	0.092904	0.001444
14876	123.966667	-0.674099	0.628499	-0.132626	-0.678503	0.623215	0.091139	-0.626084	0.888817	-0.111919	-0.629529	0.878288	0.104807										-0.461592	0.691829	0.225838	-0.453136	0.688150	-0.256121													0.016795	0.076938	0.148952	0.004760	0.089035	-0.144650	0.268663	0.092906	0.001451
14877	123.975000	-0.673953	0.628605	-0.132523	-0.678351	0.623258	0.091262	-0.626064	0.888791	-0.111678	-0.629348	0.878222	0.105093										-0.461282	0.691902	0.225952	-0.452944	0.688353	-0.256037													0.016830	0.076940	0.148934	0.004764	0.089032	-0.144646	0.268664	0.092909	0.001460
14878	123.983333	-0.673825	0.628688	-0.132413	-0.678200	0.623279	0.091374	-0.626076	0.888756	-0.111443	-0.629193	0.878182	0.105375										-0.460985	0.691958	0.226072	-0.452856	0.688420	-0.255824													0.016867	0.076933	0.148924	0.004765	0.089033	-0.144639	0.268667	0.092917	0.001462
14879	123.991667	-0.673721	0.628768	-0.132303	-0.678071	0.623280	0.091485	-0.626116	0.888729	-0.111220	-0.629136	0.878099	0.105639										-0.460675	0.692064	0.226317	-0.452779	0.688514	-0.255676													0.016821	0.076918	0.148944	0.005002	0.089466	-0.144786	0.268667	0.092919	0.001469
14880	124.000000	-0.673640	0.628816	-0.132199	-0.677974	0.623272	0.091592	-0.626211	0.888685	-0.111009	-0.629306	0.878140	0.105958										-0.460400	0.692157	0.226549	-0.452734	0.688589	-0.255528													0.016826	0.076911	0.148944	0.004769	0.089032	-0.144645	0.268677	0.092920	0.001466
14881	124.008333	-0.673586	0.628845	-0.132087	-0.677896	0.623239	0.091693	-0.626332	0.888632	-0.110807	-0.629140	0.877952	0.106104										-0.460192	0.692223	0.226713	-0.452690	0.688711	-0.255447													0.016853	0.076910	0.148933	0.004772	0.089033	-0.144650	0.268652	0.092964	0.001524
14882	124.016667	-0.673559	0.628857	-0.131984	-0.677842	0.623184	0.091793	-0.626491	0.888574	-0.110602	-0.629177	0.877880	0.106316										-0.459997	0.692289	0.226874	-0.452756	0.688682	-0.255235													0.016922	0.076943	0.148921	0.005004	0.089469	-0.144803	0.268680	0.092915	0.001471
14883	124.025000	-0.673564	0.628840	-0.131885	-0.677811	0.623110	0.091884	-0.626690	0.888514	-0.110428	-0.629279	0.877771	0.106465										-0.459838	0.692341	0.227031	-0.452820	0.688702	-0.255096													0.016871	0.076913	0.148931	0.004883	0.089243	-0.144740	0.268687	0.092901	0.001473
14884	124.033333	-0.673596	0.628815	-0.131794	-0.677809	0.623026	0.091971	-0.626920	0.888461	-0.110263	-0.629401	0.877695	0.106622										-0.459707	0.692403	0.227216	-0.452914	0.688711	-0.254954													0.016830	0.076890	0.148950	0.004760	0.089026	-0.144665	0.268691	0.092902	0.001485
14885	124.041667	-0.673667	0.628772	-0.131707	-0.677847	0.622938	0.092067	-0.627202	0.888417	-0.110106	-0.629638	0.877715	0.106842										-0.459608	0.692459	0.227416	-0.453021	0.688774	-0.254877													0.016855	0.076904	0.148939	0.004763	0.089035	-0.144660	0.268661	0.092965	0.001548
14886	124.050000	-0.673759	0.628724	-0.131623	-0.677912	0.622837	0.092156	-0.627488	0.888376	-0.109956	-0.629957	0.877717	0.107033										-0.459562	0.692481	0.227524	-0.453226	0.688703	-0.254674													0.016827	0.076915	0.148955	0.004763	0.089041	-0.144659	0.268695	0.092912	0.001498
14887	124.058333	-0.673869	0.628669	-0.131548	-0.678012	0.622739	0.092224	-0.627801	0.888349	-0.109823	-0.630000	0.877605	0.107168										-0.459490	0.692539	0.227777	-0.453542	0.688765	-0.254501													0.016826	0.076920	0.148957	0.004874	0.089261	-0.144732	0.268690	0.092918	0.001503
14888	124.066667	-0.674002	0.628610	-0.131473	-0.678143	0.622657	0.092298	-0.628133	0.888327	-0.109701	-0.630219	0.877531	0.107278										-0.459422	0.692587	0.228059	-0.453814	0.688761	-0.254378													0.016876	0.076945	0.148936	0.004990	0.089489	-0.144807	0.268638	0.093019	0.001606
14889	124.075000	-0.674169	0.628534	-0.131422	-0.678300	0.622565	0.092340	-0.628494	0.888315	-0.109608	-0.630657	0.877522	0.107419										-0.459339	0.692671	0.228499	-0.454132	0.688745	-0.254273													0.016840	0.076945	0.148949	0.004753	0.089049	-0.144659	0.268698	0.092923	0.001482
14890	124.083333	-0.674351	0.628449	-0.131383	-0.678484	0.622477	0.092377	-0.628865	0.888292	-0.109530	-0.631079	0.877578	0.107605										-0.459330	0.692680	0.228834	-0.454483	0.688723	-0.254195													0.016802	0.076944	0.148954	0.004757	0.089046	-0.144666	0.268681	0.092921	0.001457
14891	124.091667	-0.674533	0.628342	-0.131354	-0.678696	0.622376	0.092398	-0.629224	0.888284	-0.109482	-0.631230	0.877461	0.107572										-0.459355	0.692666	0.229202	-0.454807	0.688782	-0.254242													0.016788	0.076958	0.148951	0.004758	0.089033	-0.144668	0.268680	0.092919	0.001430
14892	124.100000	-0.674731	0.628202	-0.131348	-0.678932	0.622264	0.092407	-0.629585	0.888280	-0.109440	-0.631431	0.877302	0.107525										-0.459416	0.692617	0.229585	-0.455219	0.688721	-0.254196													0.016834	0.076986	0.148926	0.004766	0.089032	-0.144666	0.268670	0.092918	0.001405
14893	124.108333	-0.674951	0.628075	-0.131343	-0.679125	0.622093	0.092337	-0.629945	0.888272	-0.109431	-0.632035	0.877428	0.107693										-0.459554	0.692515	0.229911	-0.455697	0.688561	-0.254113													0.016766	0.076995	0.148959	0.004769	0.089034	-0.144656	0.268663	0.092926	0.001386
14894	124.116667	-0.675220	0.627953	-0.131346	-0.679337	0.621917	0.092274	-0.630280	0.888272	-0.109435	-0.632307	0.877420	0.107702										-0.459736	0.692381	0.230240	-0.456191	0.688372	-0.254045													0.016747	0.077024	0.148968	0.004770	0.089042	-0.144644	0.268654	0.092938	0.001369
14895	124.125000	-0.675486	0.627801	-0.131369	-0.679635	0.621773	0.092252	-0.630622	0.888286	-0.109464	-0.632538	0.877378	0.107645										-0.459929	0.692262	0.230698	-0.456657	0.688212	-0.254068													0.016759	0.077053	0.148972	0.004772	0.089041	-0.144635	0.268645	0.092948	0.001344
14896	124.133333	-0.675765	0.627655	-0.131399	-0.679949	0.621626	0.092218	-0.630925	0.888299	-0.109498	-0.632607	0.877223	0.107509										-0.460148	0.692121	0.231151	-0.457153	0.688029	-0.254117													0.016717	0.077063	0.148992	0.004772	0.089054	-0.144630	0.268581	0.093064	0.001437
14897	124.141667	-0.676067	0.627516	-0.131429	-0.680274	0.621467	0.092175	-0.631195	0.888304	-0.109545	-0.632884	0.877217	0.107447										-0.460430	0.691918	0.231520	-0.457642	0.687814	-0.254198													0.016704	0.077090	0.149009	0.004892	0.089270	-0.144702	0.268632	0.092970	0.001311
14898	124.150000	-0.676415	0.627385	-0.131455	-0.680592	0.621314	0.092123	-0.631448	0.888311	-0.109599	-0.633381	0.877358	0.107573										-0.460777	0.691652	0.231742	-0.458122	0.687571	-0.254300													0.016523	0.076862	0.149143	0.004768	0.089053	-0.144633	0.268629	0.092975	0.001289
14899	124.158333	-0.676734	0.627241	-0.131496	-0.680898	0.621147	0.092074	-0.631694	0.888307	-0.109661	-0.633505	0.877368	0.107562										-0.461102	0.691409	0.232061	-0.458558	0.687361	-0.254494													0.016680	0.077117	0.149009	0.004771	0.089048	-0.144635	0.268597	0.093021	0.001318
14900	124.166667	-0.677056	0.627073	-0.131545	-0.681206	0.620985	0.092024	-0.631914	0.888301	-0.109724	-0.633626	0.877336	0.107518										-0.461432	0.691151	0.232337	-0.459053	0.687050	-0.254595													0.016676	0.077132	0.149011	0.004771	0.089030	-0.144637	0.268567	0.093068	0.001349
14901	124.175000	-0.677398	0.626941	-0.131571	-0.681488	0.620832	0.091973	-0.632109	0.888296	-0.109792	-0.633750	0.877250	0.107408										-0.461770	0.690906	0.232568	-0.459488	0.686779	-0.254779													0.016661	0.077140	0.149007	0.004893	0.089256	-0.144717	0.268618	0.092962	0.001227
14902	124.183333	-0.677698	0.626803	-0.131599	-0.681764	0.620711	0.091928	-0.632288	0.888280	-0.109865	-0.633874	0.877236	0.107365										-0.462118	0.690657	0.232755	-0.459886	0.686519	-0.254983													0.016648	0.077152	0.149015	0.004784	0.089044	-0.144639	0.268616	0.092965	0.001224
14903	124.191667	-0.677993	0.626684	-0.131626	-0.681998	0.620587	0.091872	-0.632449	0.888297	-0.109929	-0.633974	0.877216	0.107319										-0.462437	0.690426	0.232876	-0.460253	0.686275	-0.255201													0.016688	0.077189	0.149010	0.004900	0.089265	-0.144693	0.268608	0.092970	0.001225
14904	124.200000	-0.678260	0.626573	-0.131654	-0.682217	0.620493	0.091820	-0.632566	0.888307	-0.110022	-0.634058	0.877224	0.107287										-0.462738	0.690223	0.232950	-0.460576	0.686040	-0.255425													0.016643	0.077193	0.149026	0.004789	0.089046	-0.144605	0.268609	0.092981	0.001223
14905	124.208333	-0.678539	0.626478	-0.131677	-0.682408	0.620426	0.091767	-0.632688	0.888323	-0.110093	-0.634135	0.877253	0.107241										-0.462998	0.690037	0.232953	-0.460854	0.685860	-0.255663													0.016543	0.077077	0.149098	0.004914	0.089268	-0.144667	0.268608	0.092989	0.001228
14906	124.216667	-0.678759	0.626395	-0.131702	-0.682580	0.620386	0.091717	-0.632887	0.888406	-0.110183	-0.634046	0.877196	0.107101										-0.463243	0.689874	0.232897	-0.461017	0.685825	-0.256022													0.016467	0.076949	0.149149	0.004798	0.089048	-0.144586	0.268607	0.092996	0.001218
14907	124.225000	-0.678950	0.626335	-0.131725	-0.682738	0.620372	0.091678	-0.632980	0.888424	-0.110278	-0.634283	0.877314	0.107180										-0.463446	0.689737	0.232775	-0.461213	0.685657	-0.256208													0.016664	0.077208	0.148994	0.004919	0.089256	-0.144653	0.268605	0.092989	0.001212
14908	124.233333	-0.679112	0.626295	-0.131746	-0.682860	0.620370	0.091631	-0.633065	0.888438	-0.110360	-0.634356	0.877352	0.107154										-0.463616	0.689620	0.232594	-0.461363	0.685524	-0.256375													0.016646	0.077193	0.148976	0.005042	0.089460	-0.144728	0.268608	0.092983	0.001208
14909	124.241667	-0.679245	0.626272	-0.131767	-0.683055	0.620417	0.091718	-0.633133	0.888454	-0.110437	-0.634316	0.877354	0.107065										-0.463728	0.689552	0.232410	-0.461426	0.685497	-0.256579													0.016478	0.076922	0.149079	0.004806	0.089025	-0.144592	0.268610	0.092978	0.001201
14910	124.250000	-0.679368	0.626246	-0.131791	-0.683117	0.620422	0.091685	-0.633203	0.888472	-0.110510	-0.634297	0.877412	0.107033										-0.463864	0.689457	0.232060	-0.461459	0.685514	-0.256752													0.016655	0.077173	0.148928	0.004810	0.089023	-0.144587	0.268611	0.092967	0.001197
14911	124.258333	-0.679438	0.626256	-0.131791	-0.683152	0.620439	0.091648	-0.633253	0.888493	-0.110575	-0.634361	0.877414	0.106932										-0.463946	0.689417	0.231727	-0.461418	0.685625	-0.256953													0.016671	0.077156	0.148910	0.004811	0.089023	-0.144583	0.268586	0.093022	0.001263
14912	124.266667	-0.679469	0.626257	-0.131802	-0.683160	0.620457	0.091613	-0.633292	0.888514	-0.110631	-0.634383	0.877453	0.106872										-0.463965	0.689438	0.231499	-0.461353	0.685767	-0.257131													0.016683	0.077156	0.148891	0.005052	0.089470	-0.144727	0.268610	0.092980	0.001213
14913	124.275000	-0.679471	0.626276	-0.131800	-0.683153	0.620481	0.091592	-0.633320	0.888535	-0.110690	-0.634335	0.877428	0.106752										-0.464015	0.689414	0.231083	-0.461320	0.685827	-0.257170													0.016617	0.077009	0.148923	0.004821	0.089041	-0.144573	0.268616	0.092987	0.001217
14914	124.283333	-0.679446	0.626299	-0.131808	-0.683105	0.620492	0.091553	-0.633342	0.888555	-0.110746	-0.634395	0.877546	0.106792										-0.464032	0.689403	0.230661	-0.461192	0.686007	-0.257301													0.016775	0.077127	0.148801	0.004822	0.089039	-0.144568	0.268611	0.092980	0.001223
14915	124.291667	-0.679381	0.626305	-0.131832	-0.683046	0.620516	0.091519	-0.633354	0.888569	-0.110795	-0.634416	0.877577	0.106745										-0.463967	0.689449	0.230371	-0.461144	0.686037	-0.257236													0.016738	0.077099	0.148807	0.004944	0.089249	-0.144639	0.268623	0.092993	0.001232
14916	124.300000	-0.679268	0.626314	-0.131855	-0.682965	0.620535	0.091480	-0.633354	0.888573	-0.110847	-0.634432	0.877600	0.106703										-0.463925	0.689467	0.229955	-0.460996	0.686180	-0.257284													0.016587	0.076840	0.148899	0.004828	0.089024	-0.144569	0.268626	0.092987	0.001251
14917	124.308333	-0.679164	0.626325	-0.131874	-0.682860	0.620551	0.091441	-0.633352	0.888575	-0.110894	-0.634462	0.877594	0.106631										-0.463840	0.689508	0.229631	-0.460851	0.686312	-0.257304													0.016798	0.077061	0.148739	0.004837	0.089021	-0.144576	0.268631	0.092981	0.001254
14918	124.316667	-0.679044	0.626342	-0.131891	-0.682736	0.620565	0.091399	-0.633332	0.888564	-0.110939	-0.634444	0.877579	0.106553										-0.463750	0.689545	0.229334	-0.460694	0.686424	-0.257313													0.016848	0.077043	0.148698	0.004839	0.089012	-0.144577	0.268584	0.093070	0.001375
14919	124.325000	-0.678924	0.626358	-0.131907	-0.682626	0.620585	0.091382	-0.633308	0.888548	-0.110983	-0.634444	0.877573	0.106507										-0.463667	0.689579	0.229069	-0.460525	0.686527	-0.257319													0.016815	0.077008	0.148705	0.004970	0.089223	-0.144647	0.268648	0.092958	0.001283
14920	124.333333	-0.678806	0.626381	-0.131920	-0.682492	0.620593	0.091359	-0.633281	0.888528	-0.111026	-0.634435	0.877590	0.106515										-0.463532	0.689767	0.229005	-0.460346	0.686603	-0.257313													0.016879	0.077002	0.148662	0.004862	0.089003	-0.144562	0.268646	0.092961	0.001297
14921	124.341667	-0.678691	0.626398	-0.131922	-0.682391	0.620626	0.091360	-0.633263	0.888508	-0.111068	-0.634415	0.877563	0.106466										-0.463460	0.689648	0.228671	-0.460174	0.686662	-0.257316													0.016870	0.076978	0.148669	0.004871	0.089003	-0.144550	0.268625	0.093010	0.001371
14922	124.350000	-0.678577	0.626407	-0.131920	-0.682281	0.620642	0.091361	-0.633220	0.888477	-0.111100	-0.634391	0.877553	0.106415										-0.463347	0.689687	0.228551	-0.459992	0.686691	-0.257313													0.016911	0.076969	0.148646	0.004879	0.088997	-0.144541	0.268601	0.093065	0.001438
14923	124.358333	-0.678452	0.626418	-0.131912	-0.682174	0.620661	0.091364	-0.633182	0.888454	-0.111129	-0.634377	0.877568	0.106430										-0.463277	0.689732	0.228371	-0.459811	0.686703	-0.257320													0.016835	0.076838	0.148691	0.004889	0.088999	-0.144528	0.268655	0.092962	0.001335
14924	124.366667	-0.678335	0.626417	-0.131911	-0.682089	0.620682	0.091374	-0.633137	0.888425	-0.111151	-0.634364	0.877586	0.106452										-0.463168	0.689714	0.228287	-0.459636	0.686698	-0.257325													0.016875	0.076932	0.148652	0.004896	0.088990	-0.144513	0.268655	0.092972	0.001336
14925	124.375000	-0.678256	0.626424	-0.131909	-0.681996	0.620689	0.091373	-0.633095	0.888397	-0.111166	-0.634303	0.877581	0.106436										-0.463091	0.689723	0.228204	-0.459465	0.686664	-0.257333													0.016931	0.076945	0.148624	0.004902	0.088986	-0.144510	0.268656	0.092961	0.001337
14926	124.383333	-0.678153	0.626420	-0.131909	-0.681933	0.620693	0.091384	-0.633038	0.888365	-0.111190	-0.634278	0.877560	0.106408										-0.463067	0.689682	0.228016	-0.459306	0.686623	-0.257343													0.016935	0.076928	0.148619	0.004909	0.088978	-0.144515	0.268655	0.092958	0.001331
14927	124.391667	-0.678073	0.626423	-0.131912	-0.681882	0.620702	0.091383	-0.632984	0.888339	-0.111192	-0.634254	0.877548	0.106392										-0.463002	0.689707	0.227992	-0.459153	0.686568	-0.257349													0.016937	0.076922	0.148614	0.004913	0.088971	-0.144515	0.268658	0.092956	0.001313
14928	124.400000	-0.677995	0.626432	-0.131917	-0.681845	0.620709	0.091376	-0.632923	0.888309	-0.111190	-0.634207	0.877547	0.106380										-0.462895	0.689792	0.228125	-0.459018	0.686508	-0.257350													0.016937	0.076918	0.148618	0.004909	0.088965	-0.144510	0.268648	0.092964	0.001296
14929	124.408333	-0.677926	0.626441	-0.131914	-0.681831	0.620711	0.091384	-0.632868	0.888296	-0.111185	-0.634189	0.877589	0.106411										-0.462855	0.689802	0.228089	-0.458901	0.686434	-0.257345													0.016936	0.076928	0.148631	0.004921	0.088971	-0.144509	0.268649	0.092971	0.001279
14930	124.416667	-0.677865	0.626455	-0.131906	-0.681846	0.620727	0.091400	-0.632787	0.888276	-0.111195	-0.634107	0.877595	0.106402										-0.462822	0.689823	0.228071	-0.458800	0.686357	-0.257331													0.016931	0.076938	0.148644	0.004922	0.088977	-0.144511	0.268640	0.092983	0.001270
14931	124.425000	-0.677805	0.626471	-0.131894	-0.681850	0.620718	0.091392	-0.632717	0.888260	-0.111177	-0.634121	0.877714	0.106514										-0.462778	0.689871	0.228136	-0.458723	0.686272	-0.257310													0.016766	0.076702	0.148769	0.004916	0.088988	-0.144516	0.268638	0.092985	0.001254
14932	124.433333	-0.677758	0.626490	-0.131875	-0.681914	0.620746	0.091415	-0.632666	0.888259	-0.111159	-0.634057	0.877799	0.106569										-0.462744	0.689925	0.228216	-0.458666	0.686181	-0.257281													0.016919	0.076960	0.148671	0.004909	0.088995	-0.144523	0.268578	0.093103	0.001352
14933	124.441667	-0.677724	0.626511	-0.131852	-0.681944	0.620731	0.091432	-0.632587	0.888252	-0.111156	-0.634006	0.877818	0.106511										-0.462722	0.689984	0.228315	-0.458627	0.686096	-0.257248													0.016908	0.076967	0.148694	0.005011	0.089214	-0.144619	0.268627	0.092993	0.001224
14934	124.450000	-0.677697	0.626525	-0.131833	-0.681994	0.620730	0.091446	-0.632511	0.888244	-0.111147	-0.633967	0.877879	0.106533										-0.462720	0.690042	0.228417	-0.458607	0.686013	-0.257210													0.016893	0.076973	0.148715	0.005121	0.089443	-0.144727	0.268572	0.093098	0.001318
14935	124.458333	-0.677686	0.626550	-0.131803	-0.682048	0.620726	0.091465	-0.632454	0.888235	-0.111126	-0.633960	0.877954	0.106597										-0.462739	0.690097	0.228527	-0.458599	0.685927	-0.257171													0.016827	0.076968	0.148750	0.004865	0.089013	-0.144605	0.268624	0.092993	0.001196
14936	124.466667	-0.677688	0.626580	-0.131773	-0.682101	0.620725	0.091486	-0.632391	0.888233	-0.111115	-0.633900	0.878031	0.106592										-0.462769	0.690152	0.228642	-0.458603	0.685848	-0.257131													0.016810	0.076977	0.148769	0.004855	0.089023	-0.144635	0.268616	0.092989	0.001181
14937	124.475000	-0.677693	0.626608	-0.131749	-0.682160	0.620729	0.091507	-0.632318	0.888235	-0.111112	-0.633595	0.877932	0.106482										-0.462812	0.690212	0.228756	-0.458626	0.685768	-0.257089													0.016843	0.077016	0.148782	0.004836	0.089032	-0.144662	0.268620	0.092993	0.001177
14938	124.483333	-0.677706	0.626638	-0.131713	-0.682215	0.620744	0.091535	-0.632264	0.888224	-0.111088	-0.633415	0.877925	0.106405										-0.462867	0.690271	0.228877	-0.458649	0.685698	-0.257059													0.016781	0.077013	0.148809	0.004815	0.089042	-0.144694	0.268619	0.092998	0.001178
14939	124.491667	-0.677732	0.626667	-0.131683	-0.682258	0.620740	0.091557	-0.632191	0.888223	-0.111079	-0.633707	0.878147	0.106541										-0.462937	0.690318	0.228994	-0.458673	0.685625	-0.257025													0.016770	0.077026	0.148825	0.004801	0.089062	-0.144718	0.268619	0.092997	0.001181
14940	124.500000	-0.677756	0.626697	-0.131654	-0.682298	0.620743	0.091583	-0.632121	0.888227	-0.111065	-0.633652	0.878139	0.106574										-0.463014	0.690367	0.229103	-0.458700	0.685554	-0.256996													0.016806	0.077057	0.148825	0.004783	0.089074	-0.144738	0.268622	0.093002	0.001195
14941	124.508333	-0.677782	0.626716	-0.131620	-0.682332	0.620750	0.091609	-0.632066	0.888232	-0.111048	-0.633822	0.878320	0.106688										-0.463098	0.690408	0.229206	-0.458729	0.685485	-0.256978													0.016746	0.077061	0.148867	0.004771	0.089094	-0.144768	0.268597	0.093052	0.001264
14942	124.516667	-0.677805	0.626736	-0.131592	-0.682358	0.620748	0.091633	-0.632010	0.888237	-0.111029	-0.633837	0.878356	0.106713										-0.463173	0.690440	0.229295	-0.458684	0.685524	-0.257084													0.016731	0.077070	0.148888	0.004755	0.089099	-0.144789	0.268628	0.093003	0.001220
14943	124.525000	-0.677819	0.626751	-0.131567	-0.682372	0.620747	0.091659	-0.631963	0.888241	-0.111006	-0.633840	0.878407	0.106757										-0.463252	0.690464	0.229376	-0.458775	0.685349	-0.256958													0.016730	0.077075	0.148900	0.004745	0.089112	-0.144812	0.268636	0.092999	0.001231
14944	124.533333	-0.677824	0.626761	-0.131540	-0.682383	0.620739	0.091678	-0.631920	0.888242	-0.110978	-0.633846	0.878404	0.106742										-0.463326	0.690481	0.229442	-0.458728	0.685406	-0.257083													0.016721	0.077074	0.148922	0.004733	0.089125	-0.144837	0.268644	0.092986	0.001247
14945	124.541667	-0.677823	0.626765	-0.131521	-0.682388	0.620730	0.091694	-0.631877	0.888236	-0.110960	-0.633861	0.878413	0.106773										-0.463388	0.690479	0.229502	-0.458741	0.685357	-0.257088													0.016715	0.077084	0.148929	0.004841	0.089339	-0.144926	0.268648	0.092982	0.001260
14946	124.550000	-0.677811	0.626765	-0.131508	-0.682403	0.620733	0.091709	-0.631843	0.888225	-0.110942	-0.633876	0.878411	0.106800										-0.463453	0.690475	0.229557	-0.458752	0.685307	-0.257092													0.016710	0.077087	0.148931	0.004714	0.089117	-0.144865	0.268654	0.092972	0.001274
14947	124.558333	-0.677789	0.626759	-0.131500	-0.682388	0.620713	0.091718	-0.631821	0.888216	-0.110923	-0.633884	0.878387	0.106798										-0.463510	0.690460	0.229601	-0.458788	0.685223	-0.257040													0.016763	0.077104	0.148909	0.004940	0.089557	-0.145016	0.268607	0.093068	0.001405
14948	124.566667	-0.677760	0.626753	-0.131495	-0.682384	0.620705	0.091727	-0.631802	0.888206	-0.110901	-0.633896	0.878394	0.106819										-0.463561	0.690433	0.229632	-0.458820	0.685143	-0.256981													0.016713	0.077102	0.148939	0.004935	0.089571	-0.145023	0.268667	0.092969	0.001318
14949	124.575000	-0.677723	0.626744	-0.131495	-0.682359	0.620672	0.091731	-0.631788	0.888196	-0.110898	-0.633936	0.878368	0.106849										-0.463601	0.690404	0.229649	-0.458769	0.685179	-0.257033													0.016540	0.076848	0.149063	0.004702	0.089137	-0.144879	0.268669	0.092966	0.001338
14950	124.583333	-0.677682	0.626737	-0.131500	-0.682349	0.620658	0.091729	-0.631777	0.888186	-0.110893	-0.633968	0.878328	0.106871										-0.463627	0.690365	0.229656	-0.458709	0.685224	-0.257082													0.016712	0.077088	0.148930	0.004702	0.089124	-0.144876	0.268675	0.092972	0.001351
14951	124.591667	-0.677636	0.626733	-0.131510	-0.682308	0.620633	0.091726	-0.631768	0.888176	-0.110888	-0.633957	0.878339	0.106887										-0.463638	0.690318	0.229642	-0.458743	0.685113	-0.256954													0.016747	0.077088	0.148911	0.004818	0.089353	-0.144942	0.268681	0.092969	0.001363
14952	124.600000	-0.677597	0.626726	-0.131524	-0.682277	0.620613	0.091712	-0.631762	0.888169	-0.110886	-0.633963	0.878291	0.106856										-0.463642	0.690267	0.229617	-0.458705	0.685112	-0.256931													0.016729	0.077080	0.148921	0.004708	0.089138	-0.144865	0.268712	0.092970	0.001367
14953	124.608333	-0.677546	0.626726	-0.131535	-0.682234	0.620594	0.091698	-0.631758	0.888158	-0.110890	-0.634004	0.878262	0.106863										-0.463639	0.690208	0.229576	-0.458649	0.685114	-0.256917													0.016735	0.077063	0.148906	0.004829	0.089346	-0.144930	0.268687	0.092959	0.001373
14954	124.616667	-0.677503	0.626724	-0.131550	-0.682197	0.620583	0.091685	-0.631755	0.888153	-0.110898	-0.633978	0.878256	0.106839										-0.463626	0.690159	0.229528	-0.458518	0.685019	-0.256893													0.016742	0.077052	0.148898	0.004723	0.089129	-0.144857	0.268690	0.092953	0.001373
14955	124.625000	-0.677456	0.626719	-0.131566	-0.682160	0.620580	0.091668	-0.631751	0.888147	-0.110908	-0.633992	0.878202	0.106807										-0.463606	0.690108	0.229468	-0.458521	0.685120	-0.256867													0.016748	0.077043	0.148886	0.004722	0.089119	-0.144849	0.268689	0.092954	0.001372
14956	124.633333	-0.677410	0.626715	-0.131582	-0.682129	0.620581	0.091651	-0.631744	0.888145	-0.110929	-0.634010	0.878179	0.106823										-0.463581	0.690065	0.229397	-0.458454	0.685130	-0.256839													0.016748	0.077038	0.148880	0.004725	0.089117	-0.144839	0.268690	0.092949	0.001367
14957	124.641667	-0.677367	0.626710	-0.131598	-0.682104	0.620588	0.091633	-0.631739	0.888145	-0.110942	-0.634039	0.878173	0.106834										-0.463555	0.690024	0.229319	-0.458320	0.685251	-0.256927													0.016752	0.077035	0.148882	0.004725	0.089116	-0.144825	0.268689	0.092956	0.001372
14958	124.650000	-0.677322	0.626698	-0.131614	-0.682069	0.620586	0.091607	-0.631735	0.888146	-0.110963	-0.633979	0.878158	0.106813										-0.463529	0.689989	0.229240	-0.458324	0.685154	-0.256778													0.016759	0.077035	0.148880	0.004734	0.089109	-0.144816	0.268714	0.092969	0.001366
14959	124.658333	-0.677286	0.626693	-0.131639	-0.682048	0.620597	0.091586	-0.631720	0.888142	-0.110984	-0.633972	0.878131	0.106739										-0.463508	0.689958	0.229156	-0.458268	0.685168	-0.256753													0.016789	0.077041	0.148867	0.004843	0.089331	-0.144881	0.268682	0.092964	0.001368
14960	124.666667	-0.677246	0.626688	-0.131675	-0.682030	0.620601	0.091553	-0.631710	0.888146	-0.111015	-0.634039	0.878134	0.106786										-0.463485	0.689937	0.229076	-0.458138	0.685292	-0.256859													0.016761	0.077040	0.148876	0.004727	0.089113	-0.144807	0.268681	0.092972	0.001360
14961	124.675000	-0.677185	0.626672	-0.131710	-0.682013	0.620607	0.091516	-0.631694	0.888141	-0.111051	-0.634005	0.878118	0.106741										-0.463457	0.689914	0.229002	-0.458157	0.685189	-0.256736													0.016787	0.077042	0.148865	0.004725	0.089113	-0.144808	0.268681	0.092971	0.001349
14962	124.683333	-0.677150	0.626675	-0.131744	-0.681997	0.620608	0.091477	-0.631673	0.888137	-0.111097	-0.633917	0.878123	0.106687										-0.463430	0.689896	0.228925	-0.458109	0.685192	-0.256732													0.016818	0.077043	0.148849	0.004724	0.089104	-0.144812	0.268678	0.092967	0.001338
14963	124.691667	-0.677123	0.626679	-0.131777	-0.681970	0.620603	0.091429	-0.631655	0.888137	-0.111147	-0.633890	0.878058	0.106641										-0.463405	0.689889	0.228859	-0.458073	0.685199	-0.256742													0.016675	0.076910	0.148940	0.004717	0.089106	-0.144826	0.268679	0.092968	0.001329
14964	124.700000	-0.677103	0.626690	-0.131808	-0.681957	0.620614	0.091382	-0.631621	0.888131	-0.111203	-0.633801	0.877974	0.106556										-0.463385	0.689881	0.228803	-0.458040	0.685201	-0.256761													0.016755	0.077029	0.148887	0.004948	0.089543	-0.144974	0.268679	0.092969	0.001325
14965	124.708333	-0.677092	0.626700	-0.131832	-0.681952	0.620624	0.091353	-0.631603	0.888136	-0.111251	-0.633960	0.878102	0.106573										-0.463366	0.689881	0.228757	-0.457940	0.685107	-0.256787													0.016750	0.077032	0.148891	0.004715	0.089123	-0.144843	0.268694	0.092975	0.001323
14966	124.716667	-0.677085	0.626703	-0.131853	-0.681945	0.620636	0.091330	-0.631575	0.888134	-0.111305	-0.633936	0.878118	0.106513										-0.463356	0.689883	0.228722	-0.457918	0.685103	-0.256821													0.016803	0.077051	0.148876	0.004937	0.089555	-0.144990	0.268690	0.092971	0.001338
14967	124.725000	-0.677085	0.626707	-0.131867	-0.681929	0.620649	0.091302	-0.631549	0.888133	-0.111351	-0.633953	0.878116	0.106469										-0.463344	0.689884	0.228687	-0.457924	0.685142	-0.256874													0.016747	0.077039	0.148908	0.004814	0.089340	-0.144923	0.268692	0.092973	0.001352
14968	124.733333	-0.677089	0.626707	-0.131880	-0.681912	0.620661	0.091275	-0.631526	0.888134	-0.111397	-0.633953	0.878144	0.106452										-0.463334	0.689882	0.228661	-0.457870	0.685081	-0.256931													0.016736	0.077043	0.148913	0.004695	0.089132	-0.144858	0.268696	0.092974	0.001366
14969	124.741667	-0.677091	0.626705	-0.131893	-0.681904	0.620679	0.091261	-0.631509	0.888135	-0.111448	-0.633928	0.878153	0.106384										-0.463334	0.689887	0.228639	-0.457852	0.685056	-0.256995													0.016739	0.077043	0.148921	0.004688	0.089140	-0.144868	0.268704	0.092980	0.001383
14970	124.750000	-0.677091	0.626706	-0.131903	-0.681888	0.620677	0.091250	-0.631492	0.888134	-0.111493	-0.633902	0.878188	0.106346										-0.463334	0.689887	0.228622	-0.457845	0.685026	-0.257067													0.016789	0.077064	0.148893	0.004679	0.089144	-0.144880	0.268655	0.093084	0.001502
14971	124.758333	-0.677098	0.626708	-0.131911	-0.681905	0.620708	0.091239	-0.631472	0.888127	-0.111539	-0.633891	0.878212	0.106310										-0.463344	0.689903	0.228610	-0.457847	0.684996	-0.257143													0.016738	0.077046	0.148922	0.004788	0.089354	-0.144961	0.268682	0.093025	0.001457
14972	124.766667	-0.677097	0.626709	-0.131921	-0.681899	0.620716	0.091218	-0.631454	0.888122	-0.111583	-0.633892	0.878215	0.106253										-0.463354	0.689916	0.228598	-0.457851	0.684962	-0.257220													0.016735	0.077045	0.148921	0.004660	0.089140	-0.144907	0.268717	0.092970	0.001401
14973	124.775000	-0.677103	0.626708	-0.131927	-0.681883	0.620701	0.091206	-0.631438	0.888116	-0.111622	-0.633826	0.878233	0.106198										-0.463367	0.689929	0.228585	-0.457859	0.685025	-0.257361													0.016736	0.077050	0.148926	0.004652	0.089140	-0.144918	0.268718	0.092967	0.001403
14974	124.783333	-0.677109	0.626703	-0.131931	-0.681896	0.620714	0.091197	-0.631431	0.888107	-0.111661	-0.633799	0.878271	0.106185										-0.463378	0.689945	0.228576	-0.457937	0.684969	-0.257366													0.016783	0.077069	0.148898	0.004872	0.089588	-0.145078	0.268749	0.092972	0.001398
14975	124.791667	-0.677111	0.626701	-0.131933	-0.681898	0.620717	0.091189	-0.631423	0.888095	-0.111692	-0.633752	0.878280	0.106142										-0.463401	0.689973	0.228561	-0.457954	0.684923	-0.257420													0.016725	0.077052	0.148930	0.004865	0.089589	-0.145088	0.268722	0.092965	0.001407
14976	124.800000	-0.677119	0.626700	-0.131936	-0.681897	0.620717	0.091177	-0.631417	0.888086	-0.111720	-0.633565	0.878220	0.106012										-0.463421	0.690003	0.228540	-0.457969	0.684876	-0.257464													0.016722	0.077059	0.148927	0.004632	0.089169	-0.144961	0.268751	0.092966	0.001402
14977	124.808333	-0.677122	0.626707	-0.131937	-0.681891	0.620722	0.091177	-0.631420	0.888080	-0.111750	-0.633672	0.878340	0.106100										-0.463452	0.690031	0.228523	-0.457984	0.684824	-0.257489													0.016726	0.077058	0.148927	0.004627	0.089167	-0.144960	0.268694	0.093020	0.001464
14978	124.816667	-0.677125	0.626713	-0.131939	-0.681892	0.620731	0.091176	-0.631420	0.888075	-0.111778	-0.633644	0.878395	0.106116										-0.463469	0.690059	0.228512	-0.458010	0.684765	-0.257500													0.016724	0.077064	0.148923	0.004859	0.089614	-0.145116	0.268743	0.092982	0.001395
14979	124.825000	-0.677127	0.626716	-0.131930	-0.681881	0.620735	0.091176	-0.631424	0.888062	-0.111809	-0.633634	0.878424	0.106104										-0.463481	0.690083	0.228498	-0.458035	0.684716	-0.257510													0.016724	0.077059	0.148931	0.004731	0.089387	-0.145048	0.268718	0.092974	0.001401
14980	124.833333	-0.677129	0.626722	-0.131919	-0.681857	0.620738	0.091177	-0.631434	0.888049	-0.111837	-0.633660	0.878388	0.106035										-0.463489	0.690101	0.228480	-0.458064	0.684664	-0.257517													0.016727	0.077056	0.148931	0.004610	0.089173	-0.144994	0.268726	0.092971	0.001398
14981	124.841667	-0.677129	0.626732	-0.131903	-0.681850	0.620752	0.091187	-0.631444	0.888037	-0.111858	-0.633628	0.878445	0.106054										-0.463468	0.690128	0.228462	-0.458097	0.684604	-0.257511													0.016731	0.077049	0.148929	0.004839	0.089600	-0.145137	0.268698	0.093024	0.001456
14982	124.850000	-0.677131	0.626750	-0.131881	-0.681823	0.620759	0.091190	-0.631465	0.888007	-0.111870	-0.633598	0.878483	0.106069										-0.463433	0.690150	0.228430	-0.458140	0.684535	-0.257496													0.016729	0.077044	0.148931	0.004607	0.089162	-0.144991	0.268725	0.092969	0.001409
14983	124.858333	-0.677140	0.626777	-0.131856	-0.681792	0.620762	0.091205	-0.631494	0.887973	-0.111875	-0.633594	0.878482	0.106044										-0.463362	0.690256	0.228486	-0.458189	0.684458	-0.257480													0.016735	0.077053	0.148935	0.004726	0.089383	-0.145056	0.268729	0.092964	0.001421
14984	124.866667	-0.677153	0.626817	-0.131833	-0.681743	0.620753	0.091209	-0.631533	0.887935	-0.111872	-0.633575	0.878520	0.106078										-0.463311	0.690219	0.228344	-0.458243	0.684369	-0.257462													0.016738	0.077042	0.148939	0.004620	0.089154	-0.144966	0.268730	0.092958	0.001431
14985	124.875000	-0.677174	0.626866	-0.131810	-0.681708	0.620755	0.091226	-0.631602	0.887899	-0.111861	-0.633559	0.878538	0.106098										-0.463216	0.690263	0.228289	-0.458301	0.684272	-0.257431													0.016768	0.077047	0.148923	0.004744	0.089361	-0.145009	0.268755	0.092958	0.001433
14986	124.883333	-0.677234	0.626929	-0.131778	-0.681658	0.620749	0.091243	-0.631663	0.887863	-0.111843	-0.633530	0.878557	0.106128										-0.463106	0.690310	0.228214	-0.458359	0.684162	-0.257397													0.016742	0.077050	0.148934	0.004870	0.089567	-0.145043	0.268727	0.092960	0.001440
14987	124.891667	-0.677255	0.626967	-0.131757	-0.681616	0.620757	0.091273	-0.631728	0.887828	-0.111805	-0.633484	0.878570	0.106177										-0.462994	0.690343	0.228116	-0.458404	0.684044	-0.257358													0.016741	0.077041	0.148930	0.004659	0.089121	-0.144861	0.268724	0.092952	0.001440
14988	124.900000	-0.677321	0.626994	-0.131722	-0.681568	0.620752	0.091301	-0.631805	0.887782	-0.111760	-0.633430	0.878594	0.106237										-0.462893	0.690366	0.228004	-0.458443	0.683926	-0.257315													0.016741	0.077037	0.148934	0.004678	0.089100	-0.144811	0.268723	0.092958	0.001433
14989	124.908333	-0.677365	0.626995	-0.131678	-0.681522	0.620746	0.091348	-0.631879	0.887764	-0.111683	-0.633374	0.878601	0.106302										-0.462818	0.690374	0.227885	-0.458482	0.683807	-0.257261													0.016768	0.077045	0.148922	0.004820	0.089293	-0.144832	0.268735	0.092955	0.001428
14990	124.916667	-0.677406	0.626977	-0.131629	-0.681491	0.620747	0.091408	-0.631966	0.887740	-0.111604	-0.633292	0.878606	0.106349										-0.462763	0.690366	0.227755	-0.458529	0.683688	-0.257194													0.016745	0.077033	0.148927	0.004964	0.089489	-0.144844	0.268725	0.092949	0.001431
14991	124.925000	-0.677444	0.626945	-0.131575	-0.681463	0.620738	0.091460	-0.632051	0.887717	-0.111516	-0.633224	0.878594	0.106419										-0.462733	0.690360	0.227639	-0.458577	0.683580	-0.257134													0.016743	0.077033	0.148927	0.004755	0.089032	-0.144644	0.268720	0.092945	0.001423
14992	124.933333	-0.677477	0.626920	-0.131520	-0.681436	0.620715	0.091521	-0.632143	0.887703	-0.111427	-0.633160	0.878616	0.106535										-0.462697	0.690337	0.227519	-0.458627	0.683478	-0.257062													0.016799	0.077044	0.148890	0.004786	0.089004	-0.144576	0.268659	0.093044	0.001532
14993	124.941667	-0.677512	0.626906	-0.131474	-0.681461	0.620728	0.091576	-0.632228	0.887689	-0.111338	-0.633072	0.878616	0.106581										-0.462662	0.690324	0.227420	-0.458677	0.683386	-0.256968													0.016755	0.077021	0.148906	0.004930	0.089210	-0.144590	0.268690	0.092997	0.001469
14994	124.950000	-0.677547	0.626898	-0.131433	-0.681458	0.620706	0.091613	-0.632311	0.887680	-0.111255	-0.633107	0.878630	0.106678										-0.462620	0.690301	0.227326	-0.458712	0.683300	-0.256864													0.016755	0.077011	0.148899	0.004839	0.088976	-0.144459	0.268712	0.092948	0.001410
14995	124.958333	-0.677564	0.626896	-0.131395	-0.681477	0.620703	0.091662	-0.632397	0.887672	-0.111172	-0.632965	0.878616	0.106749										-0.462497	0.690447	0.227453	-0.458738	0.683214	-0.256732													0.016771	0.077005	0.148877	0.004865	0.088955	-0.144393	0.268711	0.092953	0.001401
14996	124.966667	-0.677595	0.626878	-0.131373	-0.681490	0.620688	0.091698	-0.632474	0.887660	-0.111110	-0.632887	0.878665	0.106879										-0.462425	0.690432	0.227401	-0.458743	0.683127	-0.256581													0.016830	0.077016	0.148834	0.004888	0.088945	-0.144338	0.268653	0.093058	0.001503
14997	124.975000	-0.677611	0.626845	-0.131342	-0.681504	0.620671	0.091734	-0.632554	0.887648	-0.111048	-0.632824	0.878631	0.106879										-0.462375	0.690287	0.227243	-0.458732	0.683042	-0.256408													0.016785	0.076994	0.148843	0.004907	0.088940	-0.144288	0.268721	0.092954	0.001388
14998	124.983333	-0.677635	0.626820	-0.131305	-0.681503	0.620640	0.091763	-0.632620	0.887637	-0.110991	-0.632859	0.878689	0.107007										-0.462315	0.690263	0.227170	-0.458705	0.682960	-0.256227													0.016793	0.076987	0.148837	0.004923	0.088926	-0.144235	0.268708	0.092956	0.001390
14999	124.991667	-0.677667	0.626798	-0.131266	-0.681529	0.620629	0.091809	-0.632683	0.887629	-0.110949	-0.632703	0.878682	0.107010										-0.462227	0.690265	0.227189	-0.458664	0.682872	-0.256015													0.016827	0.076993	0.148813	0.004939	0.088916	-0.144190	0.268687	0.092998	0.001451
15000	125.000000	-0.677713	0.626785	-0.131221	-0.681553	0.620612	0.091865	-0.632743	0.887617	-0.110910	-0.632730	0.878774	0.107151										-0.462144	0.690285	0.227229	-0.458615	0.682779	-0.255796													0.016852	0.077000	0.148792	0.004954	0.088901	-0.144152	0.268714	0.092943	0.001398
15001	125.008333	-0.677770	0.626772	-0.131179	-0.681582	0.620612	0.091918	-0.632792	0.887608	-0.110887	-0.632608	0.878682	0.107082										-0.462071	0.690317	0.227284	-0.458566	0.682691	-0.255580													0.016799	0.076989	0.148808	0.004966	0.088887	-0.144109	0.268720	0.092940	0.001405
15002	125.016667	-0.677834	0.626777	-0.131118	-0.681612	0.620607	0.091980	-0.632834	0.887599	-0.110867	-0.632723	0.878797	0.107192										-0.461956	0.690525	0.227551	-0.458504	0.682616	-0.255380													0.016795	0.076986	0.148817	0.004976	0.088894	-0.144076	0.268720	0.092943	0.001410
15003	125.025000	-0.677890	0.626754	-0.131080	-0.681634	0.620612	0.092046	-0.632867	0.887594	-0.110868	-0.632568	0.878760	0.107146										-0.461966	0.690423	0.227448	-0.458429	0.682532	-0.255193													0.016820	0.077004	0.148801	0.004989	0.088883	-0.144040	0.268733	0.092956	0.001418
15004	125.033333	-0.677938	0.626728	-0.131047	-0.681662	0.620614	0.092095	-0.632892	0.887586	-0.110878	-0.632602	0.878832	0.107117										-0.461936	0.690493	0.227552	-0.458335	0.682446	-0.255024													0.016787	0.077004	0.148818	0.004994	0.088876	-0.144014	0.268720	0.092959	0.001424
15005	125.041667	-0.677978	0.626713	-0.131003	-0.681689	0.620614	0.092133	-0.632901	0.887576	-0.110893	-0.632664	0.878887	0.107160										-0.461921	0.690566	0.227662	-0.458226	0.682354	-0.254887													0.016780	0.077006	0.148836	0.005001	0.088876	-0.143996	0.268741	0.092961	0.001424
15006	125.050000	-0.678014	0.626689	-0.130981	-0.681728	0.620628	0.092173	-0.632914	0.887556	-0.110923	-0.632728	0.878923	0.107146										-0.461927	0.690653	0.227782	-0.458113	0.682263	-0.254773													0.016777	0.077012	0.148844	0.005010	0.088876	-0.143984	0.268729	0.092961	0.001429
15007	125.058333	-0.678033	0.626661	-0.130974	-0.681752	0.620618	0.092185	-0.632907	0.887551	-0.110969	-0.632630	0.878961	0.107102										-0.461944	0.690737	0.227900	-0.457994	0.682173	-0.254691													0.016793	0.077027	0.148848	0.005015	0.088880	-0.143977	0.268677	0.093060	0.001537
15008	125.066667	-0.678043	0.626634	-0.130982	-0.681792	0.620630	0.092196	-0.632886	0.887540	-0.111012	-0.632706	0.878989	0.107068										-0.461973	0.690828	0.228013	-0.457819	0.682204	-0.254748													0.016761	0.077018	0.148878	0.005015	0.088872	-0.143978	0.268736	0.092952	0.001430
15009	125.075000	-0.678043	0.626618	-0.130992	-0.681812	0.620618	0.092189	-0.632863	0.887531	-0.111075	-0.632761	0.879030	0.107032										-0.462017	0.690920	0.228122	-0.457720	0.682135	-0.254736													0.016756	0.077028	0.148885	0.005010	0.088864	-0.143981	0.268735	0.092947	0.001430
15010	125.083333	-0.678044	0.626619	-0.130986	-0.681829	0.620613	0.092180	-0.632833	0.887517	-0.111134	-0.632772	0.879050	0.106939										-0.462070	0.691014	0.228227	-0.457692	0.681956	-0.254628													0.016747	0.077034	0.148901	0.005007	0.088873	-0.143989	0.268731	0.092954	0.001426
15011	125.091667	-0.678033	0.626602	-0.131012	-0.681833	0.620604	0.092175	-0.632799	0.887503	-0.111206	-0.632813	0.879082	0.106871										-0.462110	0.691124	0.228380	-0.457602	0.681901	-0.254673													0.016744	0.077038	0.148907	0.005000	0.088888	-0.144011	0.268707	0.093004	0.001482
15012	125.100000	-0.678024	0.626597	-0.131027	-0.681824	0.620595	0.092158	-0.632759	0.887488	-0.111282	-0.632868	0.879126	0.106820										-0.462195	0.691183	0.228393	-0.457462	0.681972	-0.254847													0.016739	0.077058	0.148918	0.004997	0.088890	-0.144022	0.268734	0.092958	0.001430
15013	125.108333	-0.678019	0.626602	-0.131044	-0.681818	0.620601	0.092141	-0.632720	0.887474	-0.111358	-0.632932	0.879169	0.106770										-0.462266	0.691256	0.228448	-0.457453	0.681811	-0.254828													0.016733	0.077046	0.148932	0.004987	0.088876	-0.144028	0.268734	0.092957	0.001421
15014	125.116667	-0.678009	0.626615	-0.131057	-0.681785	0.620592	0.092125	-0.632688	0.887463	-0.111440	-0.632989	0.879184	0.106656										-0.462346	0.691323	0.228485	-0.457391	0.681779	-0.254939													0.016773	0.077068	0.148911	0.004973	0.088880	-0.144044	0.268677	0.093063	0.001537
15015	125.125000	-0.678014	0.626627	-0.131069	-0.681756	0.620605	0.092113	-0.632643	0.887447	-0.111513	-0.633002	0.879247	0.106631										-0.462392	0.691427	0.228618	-0.457342	0.681747	-0.255065													0.016755	0.077068	0.148935	0.004974	0.088894	-0.144068	0.268729	0.092971	0.001425
15016	125.133333	-0.678020	0.626638	-0.131074	-0.681722	0.620603	0.092104	-0.632599	0.887433	-0.111584	-0.633101	0.879260	0.106536										-0.462480	0.691472	0.228606	-0.457297	0.681717	-0.255222													0.016560	0.076822	0.149082	0.004967	0.088897	-0.144099	0.268736	0.092970	0.001421
15017	125.141667	-0.678018	0.626664	-0.131078	-0.681679	0.620609	0.092086	-0.632553	0.887416	-0.111653	-0.633148	0.879317	0.106516										-0.462614	0.691445	0.228441	-0.457265	0.681695	-0.255394													0.016723	0.077067	0.148966	0.004955	0.088898	-0.144113	0.268735	0.092965	0.001418
15018	125.150000	-0.678025	0.626664	-0.131091	-0.681646	0.620618	0.092077	-0.632530	0.887403	-0.111709	-0.633183	0.879319	0.106425										-0.462659	0.691510	0.228506	-0.457236	0.681679	-0.255576													0.016776	0.077087	0.148940	0.004951	0.088903	-0.144137	0.268759	0.092970	0.001409
15019	125.158333	-0.678037	0.626676	-0.131101	-0.681612	0.620638	0.092061	-0.632492	0.887390	-0.111751	-0.633174	0.879326	0.106362										-0.462741	0.691503	0.228425	-0.457217	0.681673	-0.255769													0.016715	0.077076	0.148976	0.004938	0.088918	-0.144158	0.268734	0.092963	0.001410
15020	125.166667	-0.678038	0.626690	-0.131116	-0.681587	0.620667	0.092041	-0.632459	0.887385	-0.111783	-0.633218	0.879362	0.106349										-0.462811	0.691488	0.228330	-0.457209	0.681675	-0.255970													0.016714	0.077072	0.148977	0.004937	0.088925	-0.144178	0.268731	0.092966	0.001404
15021	125.175000	-0.678044	0.626697	-0.131132	-0.681542	0.620675	0.092024	-0.632450	0.887393	-0.111804	-0.633200	0.879370	0.106315										-0.462864	0.691464	0.228219	-0.457220	0.681699	-0.256173													0.016715	0.077069	0.148973	0.004925	0.088928	-0.144192	0.268703	0.093015	0.001457
15022	125.183333	-0.678050	0.626706	-0.131149	-0.681517	0.620701	0.092003	-0.632424	0.887402	-0.111816	-0.633170	0.879370	0.106295										-0.462904	0.691431	0.228094	-0.457234	0.681735	-0.256369													0.016717	0.077064	0.148966	0.004920	0.088932	-0.144207	0.268678	0.093070	0.001503
15023	125.191667	-0.678046	0.626719	-0.131166	-0.681480	0.620705	0.091978	-0.632414	0.887424	-0.111815	-0.633168	0.879376	0.106317										-0.462916	0.691374	0.227952	-0.457266	0.681788	-0.256549													0.016741	0.077067	0.148950	0.004910	0.088935	-0.144221	0.268703	0.093022	0.001452
15024	125.200000	-0.678048	0.626733	-0.131184	-0.681454	0.620722	0.091969	-0.632403	0.887453	-0.111803	-0.633123	0.879385	0.106359										-0.462916	0.691310	0.227809	-0.457312	0.681845	-0.256718													0.016723	0.077061	0.148949	0.004902	0.088938	-0.144230	0.268726	0.092973	0.001392
15025	125.208333	-0.678044	0.626748	-0.131194	-0.681420	0.620725	0.091951	-0.632407	0.887491	-0.111784	-0.633056	0.879320	0.106339										-0.462889	0.691241	0.227671	-0.457372	0.681923	-0.256870													0.016640	0.076937	0.149010	0.004893	0.088936	-0.144245	0.268736	0.092982	0.001390
15026	125.216667	-0.678046	0.626759	-0.131201	-0.681380	0.620724	0.091935	-0.632421	0.887534	-0.111758	-0.633009	0.879292	0.106372										-0.462841	0.691163	0.227534	-0.457446	0.682008	-0.257007													0.016734	0.077053	0.148934	0.005123	0.089371	-0.144405	0.268720	0.092977	0.001397
15027	125.225000	-0.678040	0.626779	-0.131207	-0.681335	0.620722	0.091930	-0.632413	0.887569	-0.111716	-0.632929	0.879249	0.106413										-0.462787	0.691037	0.227329	-0.457522	0.682097	-0.257115													0.016659	0.076922	0.148988	0.004886	0.088952	-0.144275	0.268752	0.092978	0.001395
15028	125.233333	-0.678040	0.626797	-0.131209	-0.681279	0.620712	0.091924	-0.632424	0.887614	-0.111664	-0.632835	0.879233	0.106492										-0.462717	0.690911	0.227136	-0.457604	0.682194	-0.257206													0.016756	0.077039	0.148905	0.004881	0.088952	-0.144292	0.268727	0.092968	0.001401
15029	125.241667	-0.678049	0.626813	-0.131195	-0.681241	0.620722	0.091931	-0.632451	0.887652	-0.111619	-0.632741	0.879178	0.106516										-0.462593	0.690805	0.227013	-0.457687	0.682283	-0.257280													0.016790	0.077026	0.148879	0.004876	0.088960	-0.144305	0.268702	0.093021	0.001458
15030	125.250000	-0.678068	0.626831	-0.131186	-0.681185	0.620722	0.091946	-0.632451	0.887669	-0.111557	-0.632619	0.879187	0.106613										-0.462454	0.690694	0.226896	-0.457764	0.682374	-0.257344													0.016763	0.077005	0.148874	0.004870	0.088964	-0.144315	0.268735	0.092960	0.001410
15031	125.258333	-0.678092	0.626865	-0.131155	-0.681134	0.620738	0.091973	-0.632471	0.887702	-0.111499	-0.632578	0.879213	0.106759										-0.462294	0.690597	0.226791	-0.457839	0.682457	-0.257387													0.016776	0.076991	0.148859	0.004865	0.088968	-0.144326	0.268734	0.092962	0.001418
15032	125.266667	-0.678121	0.626872	-0.131131	-0.681086	0.620757	0.092004	-0.632499	0.887727	-0.111446	-0.632376	0.879124	0.106701										-0.462077	0.690673	0.226893	-0.457914	0.682523	-0.257424													0.016787	0.076987	0.148845	0.004861	0.088982	-0.144338	0.268739	0.092960	0.001428
15033	125.275000	-0.678173	0.626883	-0.131104	-0.681040	0.620775	0.092040	-0.632535	0.887756	-0.111404	-0.632296	0.879107	0.106808										-0.461918	0.690531	0.226725	-0.457985	0.682574	-0.257452													0.016819	0.076990	0.148815	0.004855	0.088975	-0.144345	0.268714	0.093007	0.001496
15034	125.283333	-0.678191	0.626879	-0.131082	-0.680996	0.620793	0.092076	-0.632554	0.887775	-0.111355	-0.632209	0.879008	0.106769										-0.461758	0.690410	0.226561	-0.458053	0.682618	-0.257480													0.016798	0.076977	0.148824	0.004847	0.088978	-0.144349	0.268746	0.092957	0.001452
15035	125.291667	-0.678221	0.626883	-0.131056	-0.680952	0.620811	0.092110	-0.632576	0.887793	-0.111320	-0.631975	0.878939	0.106700										-0.461566	0.690380	0.226501	-0.458118	0.682645	-0.257499													0.016810	0.076976	0.148817	0.004842	0.088978	-0.144351	0.268748	0.092959	0.001469
15036	125.300000	-0.678276	0.626892	-0.131027	-0.680914	0.620833	0.092142	-0.632597	0.887810	-0.111289	-0.631937	0.878983	0.106817										-0.461370	0.690364	0.226450	-0.458182	0.682660	-0.257519													0.016811	0.076963	0.148815	0.004840	0.088984	-0.144360	0.268696	0.093057	0.001591
15037	125.308333	-0.678290	0.626889	-0.131006	-0.680866	0.620855	0.092172	-0.632630	0.887821	-0.111266	-0.631859	0.878945	0.106765										-0.461178	0.690374	0.226409	-0.458240	0.682667	-0.257544													0.016818	0.076960	0.148807	0.004838	0.088981	-0.144363	0.268757	0.092948	0.001490
15038	125.316667	-0.678299	0.626892	-0.130987	-0.680828	0.620883	0.092204	-0.632650	0.887831	-0.111245	-0.631807	0.878949	0.106803										-0.460996	0.690395	0.226367	-0.458296	0.682661	-0.257566													0.016826	0.076956	0.148793	0.004833	0.088986	-0.144374	0.268764	0.092941	0.001499
15039	125.325000	-0.678274	0.626882	-0.130968	-0.680795	0.620911	0.092229	-0.632666	0.887828	-0.111231	-0.631740	0.878954	0.106762										-0.460821	0.690441	0.226341	-0.458350	0.682641	-0.257594													0.016832	0.076952	0.148783	0.004837	0.088987	-0.144382	0.268770	0.092940	0.001506
15040	125.333333	-0.678302	0.626897	-0.130953	-0.680767	0.620941	0.092255	-0.632685	0.887828	-0.111226	-0.631682	0.878993	0.106779										-0.460662	0.690504	0.226313	-0.458399	0.682617	-0.257612													0.016881	0.076960	0.148748	0.004833	0.088994	-0.144390	0.268802	0.092935	0.001517
15041	125.341667	-0.678282	0.626887	-0.130942	-0.680746	0.620968	0.092276	-0.632687	0.887825	-0.111234	-0.631678	0.879028	0.106792										-0.460509	0.690611	0.226361	-0.458445	0.682577	-0.257625													0.016828	0.076943	0.148770	0.004831	0.088995	-0.144393	0.268787	0.092931	0.001537
15042	125.350000	-0.678250	0.626877	-0.130946	-0.680727	0.620999	0.092294	-0.632690	0.887815	-0.111248	-0.631701	0.879044	0.106759										-0.460428	0.690675	0.226282	-0.458483	0.682542	-0.257635													0.016830	0.076944	0.148774	0.004825	0.088994	-0.144396	0.268791	0.092927	0.001559
15043	125.358333	-0.678251	0.626872	-0.130949	-0.680702	0.621020	0.092302	-0.632687	0.887805	-0.111279	-0.631681	0.879083	0.106695										-0.460357	0.690773	0.226280	-0.458511	0.682489	-0.257635													0.016853	0.076962	0.148774	0.004827	0.088995	-0.144393	0.268771	0.092976	0.001637
15044	125.366667	-0.678248	0.626867	-0.130957	-0.680679	0.621046	0.092303	-0.632689	0.887794	-0.111326	-0.631636	0.879108	0.106627										-0.460271	0.690915	0.226410	-0.458524	0.682437	-0.257630													0.016872	0.076974	0.148775	0.005067	0.089435	-0.144535	0.268812	0.092925	0.001607
15045	125.375000	-0.678193	0.626843	-0.130981	-0.680655	0.621060	0.092297	-0.632664	0.887773	-0.111384	-0.631720	0.879150	0.106575										-0.460255	0.691021	0.226417	-0.458522	0.682382	-0.257628													0.016813	0.076964	0.148814	0.004947	0.089217	-0.144467	0.268811	0.092921	0.001624
15046	125.383333	-0.678162	0.626829	-0.131007	-0.680638	0.621079	0.092292	-0.632640	0.887757	-0.111450	-0.631751	0.879199	0.106505										-0.460314	0.691063	0.226295	-0.458505	0.682319	-0.257617													0.016808	0.076966	0.148814	0.004827	0.088997	-0.144400	0.268820	0.092921	0.001645
15047	125.391667	-0.678134	0.626808	-0.131036	-0.680624	0.621094	0.092284	-0.632618	0.887734	-0.111535	-0.631783	0.879254	0.106411										-0.460355	0.691162	0.226307	-0.458464	0.682254	-0.257603													0.016857	0.076986	0.148802	0.004823	0.088994	-0.144401	0.268795	0.092962	0.001719
15048	125.400000	-0.678068	0.626773	-0.131077	-0.680612	0.621112	0.092274	-0.632594	0.887714	-0.111627	-0.631831	0.879290	0.106294										-0.460419	0.691255	0.226319	-0.458409	0.682189	-0.257582													0.016798	0.076967	0.148833	0.005060	0.089425	-0.144548	0.268834	0.092904	0.001675
15049	125.408333	-0.678023	0.626764	-0.131101	-0.680602	0.621129	0.092257	-0.632547	0.887691	-0.111722	-0.631878	0.879362	0.106217										-0.460508	0.691350	0.226329	-0.458327	0.682134	-0.257563													0.016792	0.076971	0.148842	0.004823	0.088994	-0.144407	0.268836	0.092894	0.001688
15050	125.416667	-0.677970	0.626734	-0.131139	-0.680587	0.621152	0.092242	-0.632488	0.887654	-0.111832	-0.631944	0.879391	0.106089										-0.460608	0.691445	0.226338	-0.458231	0.682078	-0.257534													0.016791	0.076982	0.148855	0.004823	0.089000	-0.144416	0.268842	0.092893	0.001701
15051	125.425000	-0.677909	0.626679	-0.131192	-0.680560	0.621162	0.092214	-0.632452	0.887634	-0.111923	-0.631966	0.879445	0.105969										-0.460734	0.691533	0.226343	-0.458124	0.682023	-0.257510													0.016806	0.076995	0.148850	0.004939	0.089216	-0.144489	0.268835	0.092949	0.001766
15052	125.433333	-0.677854	0.626647	-0.131241	-0.680539	0.621184	0.092189	-0.632375	0.887596	-0.112048	-0.632071	0.879487	0.105841										-0.460870	0.691618	0.226351	-0.457997	0.681972	-0.257474													0.016830	0.077029	0.148853	0.005059	0.089439	-0.144562	0.268852	0.092896	0.001721
15053	125.441667	-0.677792	0.626608	-0.131289	-0.680516	0.621215	0.092162	-0.632312	0.887568	-0.112168	-0.632130	0.879563	0.105758										-0.461033	0.691693	0.226339	-0.457862	0.681918	-0.257446													0.016772	0.077011	0.148900	0.004820	0.089005	-0.144421	0.268862	0.092892	0.001735
15054	125.450000	-0.677732	0.626572	-0.131352	-0.680460	0.621219	0.092119	-0.632254	0.887535	-0.112311	-0.632228	0.879608	0.105620										-0.461209	0.691767	0.226332	-0.457719	0.681871	-0.257418													0.016811	0.077031	0.148889	0.004817	0.089006	-0.144425	0.268808	0.092997	0.001855
15055	125.458333	-0.677668	0.626541	-0.131421	-0.680445	0.621281	0.092081	-0.632209	0.887509	-0.112469	-0.632308	0.879638	0.105424										-0.461385	0.691835	0.226311	-0.457568	0.681824	-0.257385													0.016782	0.077037	0.148909	0.004935	0.089221	-0.144505	0.268885	0.092889	0.001756
15056	125.466667	-0.677599	0.626515	-0.131485	-0.680390	0.621319	0.092025	-0.632161	0.887486	-0.112640	-0.632400	0.879700	0.105290										-0.461561	0.691903	0.226290	-0.457399	0.681792	-0.257357													0.016580	0.076781	0.149069	0.004814	0.089000	-0.144434	0.268880	0.092887	0.001775
15057	125.475000	-0.677517	0.626484	-0.131554	-0.680353	0.621368	0.091990	-0.632107	0.887468	-0.112833	-0.632502	0.879732	0.105051										-0.461747	0.691971	0.226262	-0.457220	0.681777	-0.257335													0.016739	0.077031	0.148952	0.004812	0.089001	-0.144444	0.268892	0.092882	0.001797
15058	125.483333	-0.677435	0.626457	-0.131621	-0.680323	0.621444	0.091944	-0.632047	0.887443	-0.113049	-0.632660	0.879833	0.104815										-0.461936	0.692041	0.226227	-0.457031	0.681771	-0.257318													0.016730	0.077043	0.148955	0.004804	0.089000	-0.144446	0.268925	0.092888	0.001813
15059	125.491667	-0.677353	0.626428	-0.131689	-0.680304	0.621541	0.091891	-0.631979	0.887414	-0.113280	-0.632651	0.879850	0.104517										-0.462130	0.692101	0.226187	-0.456841	0.681784	-0.257306													0.016717	0.077052	0.148965	0.005043	0.089440	-0.144598	0.268938	0.092885	0.001839
15060	125.500000	-0.677270	0.626371	-0.131764	-0.680278	0.621643	0.091839	-0.631890	0.887387	-0.113530	-0.632776	0.879911	0.104240										-0.462278	0.692203	0.226270	-0.456648	0.681807	-0.257301													0.016712	0.077058	0.148982	0.004799	0.089009	-0.144457	0.268950	0.092873	0.001865
15061	125.508333	-0.677223	0.626319	-0.131830	-0.680229	0.621725	0.091782	-0.631787	0.887372	-0.113804	-0.632821	0.879932	0.103893										-0.462482	0.692206	0.226166	-0.456453	0.681858	-0.257299													0.016712	0.077063	0.148994	0.004922	0.089230	-0.144539	0.268919	0.092925	0.001953
15062	125.516667	-0.677179	0.626234	-0.131903	-0.680168	0.621803	0.091726	-0.631678	0.887374	-0.114074	-0.632918	0.880017	0.103634										-0.462646	0.692240	0.226175	-0.456244	0.681935	-0.257299													0.016711	0.077074	0.149011	0.004798	0.089014	-0.144465	0.268946	0.092867	0.001922
15063	125.525000	-0.677145	0.626131	-0.131994	-0.680106	0.621870	0.091662	-0.631551	0.887408	-0.114366	-0.633068	0.880045	0.103293										-0.462844	0.692210	0.226120	-0.456025	0.682036	-0.257303													0.016705	0.077075	0.149017	0.004917	0.089222	-0.144535	0.268967	0.092861	0.001941
15064	125.533333	-0.677108	0.626048	-0.132073	-0.680044	0.621938	0.091592	-0.631398	0.887458	-0.114635	-0.633174	0.880096	0.103014										-0.463055	0.692151	0.226066	-0.455782	0.682182	-0.257308													0.016700	0.077073	0.149025	0.004803	0.089009	-0.144466	0.268986	0.092856	0.001953
15065	125.541667	-0.677072	0.625983	-0.132162	-0.679998	0.622000	0.091514	-0.631235	0.887533	-0.114880	-0.633335	0.880099	0.102795										-0.463279	0.692040	0.226015	-0.455531	0.682375	-0.257307													0.016700	0.077083	0.149042	0.004923	0.089231	-0.144548	0.268979	0.092851	0.001961
15066	125.550000	-0.677029	0.625933	-0.132257	-0.679971	0.622059	0.091428	-0.631078	0.887628	-0.115115	-0.633474	0.880070	0.102549										-0.463504	0.691882	0.225965	-0.455259	0.682621	-0.257310													0.016683	0.077091	0.149048	0.005037	0.089443	-0.144621	0.268910	0.092961	0.002080
15067	125.558333	-0.676983	0.625916	-0.132356	-0.679958	0.622101	0.091330	-0.630918	0.887735	-0.115315	-0.633627	0.879969	0.102360										-0.463737	0.691685	0.225920	-0.454925	0.682989	-0.257372													0.016599	0.076975	0.149122	0.004922	0.089222	-0.144545	0.268949	0.092912	0.002009
15068	125.566667	-0.676930	0.625915	-0.132463	-0.679964	0.622131	0.091220	-0.630786	0.887846	-0.115498	-0.633727	0.879719	0.102052										-0.463985	0.691460	0.225879	-0.454630	0.683286	-0.257330													0.016672	0.077101	0.149074	0.004804	0.089011	-0.144480	0.268959	0.092858	0.001942
15069	125.575000	-0.676873	0.625920	-0.132573	-0.679928	0.622115	0.091036	-0.630685	0.887953	-0.115656	-0.633909	0.879541	0.101874										-0.464237	0.691187	0.225837	-0.454242	0.683732	-0.257393													0.016583	0.076987	0.149151	0.004917	0.089221	-0.144552	0.268936	0.092923	0.001976
15070	125.583333	-0.676813	0.625933	-0.132681	-0.679886	0.622067	0.090847	-0.630611	0.888050	-0.115799	-0.634091	0.879361	0.101747										-0.464493	0.690895	0.225787	-0.453830	0.684201	-0.257465													0.016656	0.077130	0.149101	0.005035	0.089439	-0.144625	0.268969	0.092880	0.001892
15071	125.591667	-0.676760	0.625945	-0.132796	-0.679918	0.622041	0.090731	-0.630571	0.888139	-0.115928	-0.634365	0.879175	0.101706										-0.464757	0.690583	0.225744	-0.453468	0.684578	-0.257426													0.016561	0.077010	0.149182	0.004795	0.089005	-0.144481	0.268937	0.092881	0.001876
15072	125.600000	-0.676708	0.625954	-0.132908	-0.679933	0.622000	0.090613	-0.630553	0.888210	-0.116043	-0.634580	0.878956	0.101606										-0.465070	0.690192	0.225558	-0.453102	0.684975	-0.257403													0.016475	0.076881	0.149247	0.004800	0.089007	-0.144490	0.268926	0.092880	0.001853
15073	125.608333	-0.676672	0.625956	-0.133009	-0.679943	0.621950	0.090504	-0.630578	0.888273	-0.116141	-0.634702	0.878768	0.101531										-0.465337	0.689868	0.225503	-0.452640	0.685519	-0.257540													0.016642	0.077137	0.149126	0.005036	0.089439	-0.144633	0.268944	0.092884	0.001825
15074	125.616667	-0.676645	0.625954	-0.133103	-0.679945	0.621905	0.090407	-0.630638	0.888322	-0.116226	-0.634936	0.878514	0.101413										-0.465594	0.689541	0.225443	-0.452240	0.685951	-0.257576													0.016473	0.076877	0.149245	0.004800	0.089007	-0.144487	0.268914	0.092884	0.001812
15075	125.625000	-0.676634	0.625933	-0.133184	-0.679934	0.621860	0.090314	-0.630719	0.888376	-0.116283	-0.635166	0.878304	0.101347										-0.465851	0.689227	0.225369	-0.451895	0.686262	-0.257520													0.016564	0.076993	0.149173	0.004802	0.089005	-0.144490	0.268924	0.092881	0.001806
15076	125.633333	-0.676630	0.625888	-0.133274	-0.679908	0.621816	0.090227	-0.630814	0.888442	-0.116333	-0.635322	0.878099	0.101278										-0.466100	0.688927	0.225293	-0.451462	0.686752	-0.257671													0.016478	0.076862	0.149241	0.004801	0.089007	-0.144494	0.268849	0.092984	0.001912
15077	125.641667	-0.676641	0.625844	-0.133324	-0.679926	0.621785	0.090234	-0.630946	0.888495	-0.116344	-0.635500	0.877971	0.101283										-0.466278	0.688692	0.225335	-0.451114	0.687120	-0.257738													0.016658	0.077114	0.149100	0.005039	0.089438	-0.144640	0.268876	0.092937	0.001857
15078	125.650000	-0.676663	0.625793	-0.133372	-0.679958	0.621766	0.090252	-0.631104	0.888535	-0.116328	-0.635719	0.877868	0.101338										-0.466479	0.688439	0.225261	-0.450846	0.687346	-0.257710													0.016488	0.076859	0.149218	0.004801	0.089003	-0.144495	0.268905	0.092884	0.001803
15079	125.658333	-0.676700	0.625734	-0.133403	-0.679967	0.621751	0.090226	-0.631271	0.888587	-0.116305	-0.635928	0.877694	0.101317										-0.466652	0.688208	0.225180	-0.450583	0.687627	-0.257780													0.016583	0.076986	0.149153	0.004803	0.089002	-0.144493	0.268917	0.092882	0.001803
15080	125.666667	-0.676739	0.625680	-0.133427	-0.679983	0.621726	0.090205	-0.631458	0.888631	-0.116257	-0.636122	0.877522	0.101296										-0.466802	0.687994	0.225094	-0.450337	0.687965	-0.257960													0.016670	0.077099	0.149076	0.004805	0.089004	-0.144499	0.268931	0.092878	0.001807
15081	125.675000	-0.676793	0.625610	-0.133438	-0.680009	0.621687	0.090205	-0.631642	0.888666	-0.116204	-0.636260	0.877428	0.101332										-0.466912	0.687807	0.225011	-0.450222	0.688137	-0.258039													0.016593	0.076964	0.149136	0.004919	0.089230	-0.144581	0.268937	0.092879	0.001810
15082	125.683333	-0.676855	0.625547	-0.133444	-0.680038	0.621641	0.090210	-0.631829	0.888689	-0.116137	-0.636377	0.877343	0.101374										-0.467000	0.687641	0.224930	-0.450233	0.688158	-0.258028													0.016690	0.077085	0.149063	0.004797	0.089012	-0.144515	0.268915	0.092877	0.001814
15083	125.691667	-0.676934	0.625484	-0.133431	-0.680014	0.621593	0.090110	-0.632023	0.888695	-0.116071	-0.636471	0.877302	0.101458										-0.467060	0.687501	0.224857	-0.450244	0.688319	-0.258201													0.016692	0.077072	0.149054	0.004797	0.089021	-0.144528	0.268888	0.092922	0.001877
15084	125.700000	-0.677020	0.625426	-0.133414	-0.680084	0.621532	0.090145	-0.632225	0.888696	-0.115997	-0.636515	0.877267	0.101524										-0.467100	0.687383	0.224789	-0.450384	0.688319	-0.258274													0.016699	0.077078	0.149044	0.004788	0.089020	-0.144532	0.268918	0.092869	0.001819
15085	125.708333	-0.677121	0.625366	-0.133387	-0.680166	0.621449	0.090228	-0.632428	0.888693	-0.115923	-0.636647	0.877262	0.101623										-0.467126	0.687294	0.224736	-0.450635	0.688210	-0.258290													0.016698	0.077074	0.149029	0.004902	0.089247	-0.144613	0.268930	0.092874	0.001822
15086	125.716667	-0.677242	0.625310	-0.133357	-0.680283	0.621373	0.090338	-0.632625	0.888683	-0.115844	-0.636826	0.877230	0.101717										-0.467134	0.687224	0.224698	-0.450948	0.688058	-0.258297													0.016529	0.076822	0.149152	0.004773	0.089035	-0.144549	0.268919	0.092874	0.001826
15087	125.725000	-0.677402	0.625250	-0.133319	-0.680350	0.621276	0.090364	-0.632804	0.888659	-0.115766	-0.636857	0.877272	0.101821										-0.467149	0.687197	0.224646	-0.451249	0.688012	-0.258435													0.016699	0.077071	0.149012	0.004765	0.089038	-0.144561	0.268901	0.092928	0.001886
15088	125.733333	-0.677542	0.625184	-0.133284	-0.680437	0.621191	0.090408	-0.632980	0.888627	-0.115691	-0.636968	0.877217	0.101872										-0.467116	0.687128	0.224667	-0.451637	0.687829	-0.258457													0.016710	0.077077	0.149010	0.004751	0.089038	-0.144570	0.268943	0.092874	0.001828
15089	125.741667	-0.677688	0.625107	-0.133238	-0.680504	0.621153	0.090334	-0.633144	0.888585	-0.115625	-0.637004	0.877249	0.101972										-0.467109	0.687134	0.224643	-0.452097	0.687507	-0.258358													0.016727	0.077081	0.148987	0.004748	0.089042	-0.144582	0.268927	0.092874	0.001827
15090	125.750000	-0.677831	0.625033	-0.133199	-0.680605	0.621077	0.090375	-0.633305	0.888545	-0.115558	-0.637075	0.877225	0.101999										-0.467059	0.687201	0.224756	-0.452527	0.687275	-0.258336													0.016704	0.077070	0.148996	0.004739	0.089044	-0.144591	0.268917	0.092873	0.001829
15091	125.758333	-0.677970	0.624963	-0.133155	-0.680703	0.621005	0.090419	-0.633477	0.888503	-0.115483	-0.637089	0.877229	0.102052										-0.467048	0.687121	0.224698	-0.452965	0.687032	-0.258305													0.016708	0.077078	0.148992	0.004853	0.089273	-0.144676	0.268915	0.092876	0.001834
15092	125.766667	-0.678113	0.624890	-0.133110	-0.680805	0.620935	0.090465	-0.633612	0.888450	-0.115414	-0.637115	0.877223	0.102116										-0.466996	0.687104	0.224789	-0.453398	0.686792	-0.258263													0.016706	0.077078	0.148980	0.004727	0.089054	-0.144606	0.268919	0.092874	0.001837
15093	125.775000	-0.678255	0.624849	-0.133064	-0.680894	0.620865	0.090505	-0.633760	0.888410	-0.115337	-0.637172	0.877245	0.102181										-0.466954	0.687224	0.224920	-0.453791	0.686597	-0.258244													0.016732	0.077077	0.148963	0.004843	0.089284	-0.144696	0.268931	0.092869	0.001828
15094	125.783333	-0.678395	0.624803	-0.133008	-0.680996	0.620812	0.090559	-0.633885	0.888373	-0.115262	-0.637222	0.877271	0.102247										-0.466918	0.687241	0.224995	-0.454232	0.686312	-0.258102													0.016709	0.077066	0.148977	0.004952	0.089507	-0.144774	0.268942	0.092879	0.001829
15095	125.791667	-0.678506	0.624771	-0.132955	-0.681083	0.620746	0.090606	-0.634016	0.888350	-0.115184	-0.637104	0.877228	0.102200										-0.466930	0.687126	0.224903	-0.454623	0.686099	-0.257991													0.016706	0.077071	0.148976	0.004714	0.089082	-0.144636	0.268936	0.092875	0.001834
15096	125.800000	-0.678613	0.624748	-0.132898	-0.681169	0.620686	0.090657	-0.634124	0.888322	-0.115105	-0.637404	0.877344	0.102421										-0.466843	0.687313	0.225183	-0.454989	0.685896	-0.257866													0.016706	0.077074	0.148976	0.004709	0.089086	-0.144645	0.268925	0.092874	0.001840
15097	125.808333	-0.678705	0.624733	-0.132843	-0.681246	0.620634	0.090703	-0.634233	0.888298	-0.115018	-0.637468	0.877370	0.102501										-0.466793	0.687361	0.225329	-0.455321	0.685731	-0.257729													0.016731	0.077089	0.148963	0.004938	0.089521	-0.144795	0.268946	0.092881	0.001833
15098	125.816667	-0.678782	0.624725	-0.132790	-0.681318	0.620581	0.090751	-0.634336	0.888282	-0.114932	-0.637518	0.877414	0.102601										-0.466815	0.687288	0.225305	-0.455578	0.685699	-0.257682													0.016701	0.077090	0.148974	0.004931	0.089516	-0.144797	0.268924	0.092882	0.001837
15099	125.825000	-0.678846	0.624720	-0.132741	-0.681393	0.620543	0.090803	-0.634430	0.888267	-0.114841	-0.637561	0.877449	0.102688										-0.466820	0.687339	0.225404	-0.455888	0.685485	-0.257432													0.016698	0.077096	0.148975	0.004692	0.089086	-0.144661	0.268926	0.092877	0.001832
15100	125.833333	-0.678891	0.624724	-0.132686	-0.681450	0.620489	0.090844	-0.634519	0.888256	-0.114745	-0.637598	0.877518	0.102828										-0.466842	0.687377	0.225493	-0.456054	0.685512	-0.257387													0.016692	0.077096	0.148982	0.004693	0.089083	-0.144665	0.268864	0.092982	0.001941
15101	125.841667	-0.678931	0.624727	-0.132637	-0.681496	0.620441	0.090888	-0.634598	0.888246	-0.114648	-0.637646	0.877526	0.102903										-0.466885	0.687411	0.225582	-0.456215	0.685462	-0.257240													0.016689	0.077103	0.148984	0.004800	0.089303	-0.144737	0.268947	0.092878	0.001821
15102	125.850000	-0.678958	0.624727	-0.132590	-0.681537	0.620392	0.090937	-0.634677	0.888241	-0.114539	-0.637698	0.877538	0.102996										-0.466942	0.687450	0.225669	-0.456379	0.685335	-0.257008													0.016515	0.076854	0.149115	0.004685	0.089097	-0.144671	0.268947	0.092875	0.001823
15103	125.858333	-0.678968	0.624733	-0.132543	-0.681571	0.620354	0.090980	-0.634742	0.888242	-0.114432	-0.637747	0.877514	0.103059										-0.467030	0.687450	0.225692	-0.456425	0.685337	-0.256890													0.016685	0.077105	0.148996	0.004680	0.089095	-0.144663	0.268923	0.092883	0.001832
15104	125.866667	-0.678977	0.624740	-0.132497	-0.681591	0.620313	0.091020	-0.634803	0.888241	-0.114320	-0.637775	0.877516	0.103170										-0.467117	0.687445	0.225712	-0.456415	0.685357	-0.256779													0.016678	0.077103	0.149007	0.004681	0.089096	-0.144661	0.268945	0.092881	0.001839
15105	125.875000	-0.678957	0.624747	-0.132447	-0.681604	0.620276	0.091061	-0.634855	0.888236	-0.114224	-0.637849	0.877511	0.103249										-0.467189	0.687452	0.225775	-0.456324	0.685450	-0.256740													0.016680	0.077117	0.149015	0.004804	0.089319	-0.144731	0.268938	0.092879	0.001843
15106	125.883333	-0.678937	0.624751	-0.132413	-0.681610	0.620245	0.091092	-0.634894	0.888236	-0.114135	-0.637934	0.877556	0.103389										-0.467255	0.687453	0.225842	-0.456250	0.685443	-0.256619													0.016674	0.077115	0.149021	0.004692	0.089108	-0.144658	0.268953	0.092885	0.001842
15107	125.891667	-0.678907	0.624757	-0.132384	-0.681605	0.620210	0.091119	-0.634920	0.888227	-0.114061	-0.637963	0.877535	0.103444										-0.467319	0.687449	0.225894	-0.456127	0.685497	-0.256570													0.016701	0.077121	0.149010	0.004696	0.089095	-0.144654	0.268898	0.092932	0.001899
15108	125.900000	-0.678869	0.624752	-0.132363	-0.681593	0.620187	0.091140	-0.634925	0.888223	-0.114006	-0.637991	0.877511	0.103486										-0.467377	0.687437	0.225944	-0.455993	0.685554	-0.256528													0.016677	0.077101	0.149029	0.004935	0.089517	-0.144793	0.268868	0.092972	0.001948
15109	125.908333	-0.678832	0.624763	-0.132341	-0.681574	0.620166	0.091157	-0.634915	0.888222	-0.113968	-0.638014	0.877508	0.103551										-0.467430	0.687419	0.225989	-0.455848	0.685613	-0.256498													0.016589	0.076980	0.149102	0.004823	0.089293	-0.144714	0.268905	0.092924	0.001883
15110	125.916667	-0.678790	0.624763	-0.132327	-0.681552	0.620150	0.091172	-0.634896	0.888223	-0.113944	-0.638033	0.877462	0.103541										-0.467486	0.687384	0.226025	-0.455703	0.685674	-0.256476													0.016510	0.076854	0.149170	0.004708	0.089074	-0.144632	0.268918	0.092873	0.001827
15111	125.925000	-0.678744	0.624781	-0.132310	-0.681524	0.620141	0.091186	-0.634861	0.888231	-0.113920	-0.638063	0.877400	0.103525										-0.467540	0.687344	0.226061	-0.455557	0.685742	-0.256457													0.016506	0.076851	0.149178	0.004834	0.089291	-0.144696	0.268885	0.092930	0.001878
15112	125.933333	-0.678697	0.624797	-0.132298	-0.681494	0.620135	0.091196	-0.634818	0.888245	-0.113900	-0.638057	0.877408	0.103572										-0.467595	0.687304	0.226101	-0.455409	0.685810	-0.256439													0.016510	0.076851	0.149177	0.004720	0.089073	-0.144611	0.268932	0.092888	0.001808
15113	125.941667	-0.678650	0.624822	-0.132288	-0.681467	0.620136	0.091204	-0.634764	0.888262	-0.113893	-0.638098	0.877314	0.103515										-0.467637	0.687266	0.226160	-0.455227	0.685943	-0.256481													0.016679	0.077099	0.149050	0.004844	0.089292	-0.144675	0.268918	0.092888	0.001801
15114	125.950000	-0.678599	0.624836	-0.132275	-0.681439	0.620139	0.091210	-0.634705	0.888272	-0.113896	-0.638095	0.877288	0.103516										-0.467647	0.687238	0.226224	-0.455101	0.685970	-0.256427													0.016687	0.077092	0.149050	0.004723	0.089067	-0.144597	0.268928	0.092886	0.001791
15115	125.958333	-0.678560	0.624861	-0.132275	-0.681412	0.620144	0.091202	-0.634637	0.888278	-0.113912	-0.638055	0.877321	0.103569										-0.467622	0.687214	0.226294	-0.454945	0.686053	-0.256421													0.016732	0.077118	0.149040	0.004726	0.089072	-0.144599	0.268868	0.092942	0.001839
15116	125.966667	-0.678529	0.624879	-0.132282	-0.681392	0.620158	0.091198	-0.634569	0.888284	-0.113952	-0.638088	0.877232	0.103489										-0.467568	0.687178	0.226351	-0.454791	0.686132	-0.256421													0.016693	0.077091	0.149047	0.004969	0.089504	-0.144751	0.268919	0.092885	0.001769
15117	125.975000	-0.678491	0.624884	-0.132289	-0.681367	0.620174	0.091186	-0.634498	0.888288	-0.114002	-0.638106	0.877216	0.103454										-0.467504	0.687163	0.226463	-0.454647	0.686212	-0.256412													0.016518	0.076832	0.149173	0.004728	0.089061	-0.144599	0.268906	0.092887	0.001759
15118	125.983333	-0.678471	0.624888	-0.132303	-0.681341	0.620194	0.091171	-0.634407	0.888290	-0.114068	-0.638101	0.877197	0.103419										-0.467517	0.687100	0.226447	-0.454509	0.686289	-0.256401													0.016690	0.077081	0.149039	0.004726	0.089057	-0.144602	0.268897	0.092879	0.001754
15119	125.991667	-0.678460	0.624900	-0.132317	-0.681316	0.620227	0.091151	-0.634335	0.888313	-0.114133	-0.638066	0.877182	0.103347										-0.467533	0.687090	0.226539	-0.454338	0.686419	-0.256442													0.016687	0.077076	0.149038	0.004966	0.089492	-0.144748	0.268919	0.092888	0.001751
15120	126.000000	-0.678452	0.624915	-0.132334	-0.681288	0.620262	0.091133	-0.634251	0.888332	-0.114201	-0.638058	0.877174	0.103293										-0.467589	0.687079	0.226624	-0.454227	0.686437	-0.256389													0.016688	0.077086	0.149039	0.004968	0.089486	-0.144742	0.268896	0.092890	0.001764
15121	126.008333	-0.678443	0.624932	-0.132346	-0.681259	0.620300	0.091109	-0.634175	0.888364	-0.114271	-0.637980	0.877170	0.103189										-0.467697	0.687037	0.226637	-0.454063	0.686569	-0.256449													0.016606	0.076957	0.149104	0.004728	0.089061	-0.144590	0.268902	0.092891	0.001776
15122	126.016667	-0.678436	0.624952	-0.132362	-0.681235	0.620344	0.091086	-0.634099	0.888397	-0.114344	-0.637925	0.877165	0.103097										-0.467879	0.686943	0.226523	-0.453905	0.686706	-0.256525													0.016689	0.077076	0.149043	0.004722	0.089066	-0.144590	0.268848	0.093005	0.001905
15123	126.025000	-0.678430	0.624974	-0.132383	-0.681214	0.620379	0.091052	-0.634030	0.888431	-0.114412	-0.637900	0.877176	0.103003										-0.468002	0.686921	0.226582	-0.453799	0.686729	-0.256518													0.016719	0.077096	0.149026	0.004842	0.089284	-0.144670	0.268894	0.092946	0.001860
15124	126.033333	-0.678390	0.624978	-0.132419	-0.681195	0.620409	0.091014	-0.633959	0.888456	-0.114489	-0.637897	0.877179	0.102934										-0.468161	0.686847	0.226517	-0.453702	0.686747	-0.256528													0.016526	0.076837	0.149155	0.004724	0.089058	-0.144598	0.268944	0.092891	0.001812
15125	126.041667	-0.678380	0.624985	-0.132455	-0.681183	0.620436	0.090970	-0.633891	0.888471	-0.114570	-0.637879	0.877187	0.102857										-0.468273	0.686798	0.226499	-0.453600	0.686814	-0.256599													0.016692	0.077076	0.149025	0.004727	0.089060	-0.144609	0.268926	0.092881	0.001830
15126	126.050000	-0.678391	0.624995	-0.132489	-0.681172	0.620456	0.090923	-0.633817	0.888484	-0.114657	-0.637841	0.877225	0.102816										-0.468372	0.686738	0.226469	-0.453506	0.686870	-0.256690													0.016693	0.077077	0.149021	0.004727	0.089065	-0.144625	0.268874	0.092978	0.001955
15127	126.058333	-0.678379	0.624995	-0.132534	-0.681156	0.620465	0.090865	-0.633741	0.888497	-0.114737	-0.637834	0.877205	0.102732										-0.468447	0.686664	0.226425	-0.453416	0.686912	-0.256795													0.016686	0.077076	0.149028	0.004958	0.089489	-0.144762	0.268922	0.092918	0.001903
15128	126.066667	-0.678368	0.624989	-0.132579	-0.681160	0.620492	0.090827	-0.633666	0.888520	-0.114818	-0.637908	0.877206	0.102708										-0.468516	0.686581	0.226374	-0.453321	0.686949	-0.256910													0.016526	0.076844	0.149151	0.004733	0.089069	-0.144621	0.268937	0.092861	0.001857
15129	126.075000	-0.678346	0.624990	-0.132623	-0.681142	0.620505	0.090773	-0.633593	0.888535	-0.114892	-0.637890	0.877174	0.102606										-0.468522	0.686586	0.226467	-0.453235	0.686971	-0.257043													0.016713	0.077094	0.149023	0.004729	0.089067	-0.144612	0.268906	0.092922	0.001924
15130	126.083333	-0.678355	0.624999	-0.132659	-0.681133	0.620521	0.090733	-0.633523	0.888549	-0.114966	-0.637887	0.877155	0.102550										-0.468570	0.686538	0.226441	-0.453142	0.686991	-0.257162													0.016692	0.077102	0.149039	0.004967	0.089494	-0.144742	0.268870	0.092982	0.001982
15131	126.091667	-0.678348	0.625000	-0.132706	-0.681112	0.620529	0.090685	-0.633452	0.888568	-0.115037	-0.637894	0.877140	0.102528										-0.468647	0.686346	0.226289	-0.453048	0.687033	-0.257272													0.016606	0.076980	0.149106	0.004730	0.089065	-0.144601	0.268946	0.092886	0.001851
15132	126.100000	-0.678313	0.624987	-0.132755	-0.681116	0.620539	0.090646	-0.633389	0.888575	-0.115108	-0.637893	0.877110	0.102475										-0.468721	0.686150	0.226140	-0.452955	0.687087	-0.257365													0.016519	0.076844	0.149174	0.004727	0.089061	-0.144597	0.268917	0.092889	0.001837
15133	126.108333	-0.678303	0.624975	-0.132809	-0.681098	0.620538	0.090598	-0.633323	0.888587	-0.115175	-0.637905	0.877054	0.102397										-0.468755	0.686015	0.226093	-0.452814	0.687272	-0.257535													0.016681	0.077104	0.149050	0.004727	0.089061	-0.144604	0.268920	0.092891	0.001808
15134	126.116667	-0.678298	0.624962	-0.132857	-0.681104	0.620539	0.090558	-0.633257	0.888596	-0.115242	-0.637902	0.877037	0.102388										-0.468777	0.685875	0.226049	-0.452741	0.687355	-0.257585													0.016683	0.077096	0.149040	0.004733	0.089058	-0.144613	0.268926	0.092890	0.001779
15135	126.125000	-0.678289	0.624952	-0.132905	-0.681091	0.620525	0.090502	-0.633188	0.888621	-0.115283	-0.637894	0.876932	0.102282										-0.468778	0.685736	0.226009	-0.452682	0.687439	-0.257619													0.016681	0.077087	0.149031	0.004728	0.089045	-0.144612	0.268911	0.092886	0.001761
15136	126.133333	-0.678286	0.624945	-0.132943	-0.681128	0.620531	0.090477	-0.633120	0.888656	-0.115320	-0.637938	0.876857	0.102252										-0.468764	0.685599	0.225975	-0.452647	0.687523	-0.257620													0.016678	0.077078	0.149035	0.004970	0.089484	-0.144753	0.268898	0.092885	0.001750
15137	126.141667	-0.678299	0.624954	-0.132969	-0.681139	0.620524	0.090442	-0.633043	0.888709	-0.115324	-0.637872	0.876830	0.102256										-0.468725	0.685467	0.225935	-0.452649	0.687546	-0.257558													0.016679	0.077089	0.149037	0.004851	0.089274	-0.144686	0.268877	0.092940	0.001804
15138	126.150000	-0.678286	0.624965	-0.132992	-0.681159	0.620525	0.090414	-0.632976	0.888757	-0.115325	-0.637866	0.876785	0.102253										-0.468647	0.685374	0.226016	-0.452655	0.687561	-0.257466													0.016678	0.077105	0.149045	0.004973	0.089501	-0.144758	0.268893	0.092897	0.001755
15139	126.158333	-0.678287	0.624992	-0.132999	-0.681166	0.620514	0.090392	-0.632903	0.888827	-0.115308	-0.637864	0.876733	0.102258										-0.468609	0.685250	0.225994	-0.452563	0.687720	-0.257500													0.016675	0.077101	0.149042	0.004736	0.089069	-0.144599	0.268903	0.092900	0.001756
15140	126.166667	-0.678289	0.625024	-0.132998	-0.681196	0.620520	0.090392	-0.632823	0.888902	-0.115283	-0.637850	0.876717	0.102290										-0.468579	0.685125	0.225964	-0.452520	0.687768	-0.257416													0.016675	0.077100	0.149044	0.004738	0.089069	-0.144600	0.268891	0.092904	0.001771
15141	126.175000	-0.678307	0.625069	-0.132990	-0.681205	0.620511	0.090392	-0.632748	0.888968	-0.115247	-0.637828	0.876705	0.102354										-0.468554	0.685008	0.225951	-0.452469	0.687808	-0.257322													0.016677	0.077108	0.149041	0.004852	0.089281	-0.144677	0.268920	0.092898	0.001771
15142	126.183333	-0.678291	0.625101	-0.132982	-0.681218	0.620510	0.090394	-0.632673	0.889039	-0.115200	-0.637831	0.876670	0.102381										-0.468538	0.684904	0.225947	-0.452469	0.687747	-0.257135													0.016508	0.076863	0.149160	0.004730	0.089065	-0.144611	0.268921	0.092894	0.001773
15143	126.191667	-0.678290	0.625134	-0.132968	-0.681225	0.620496	0.090400	-0.632615	0.889090	-0.115151	-0.637794	0.876673	0.102460										-0.468545	0.684808	0.225960	-0.452358	0.687887	-0.257151													0.016677	0.077096	0.149027	0.004727	0.089053	-0.144614	0.268898	0.092888	0.001776
15144	126.200000	-0.678314	0.625179	-0.132948	-0.681235	0.620492	0.090412	-0.632556	0.889142	-0.115095	-0.637750	0.876657	0.102508										-0.468561	0.684713	0.225984	-0.452303	0.687930	-0.257073													0.016771	0.077146	0.149000	0.004721	0.089052	-0.144620	0.268917	0.092876	0.001768
15145	126.208333	-0.678310	0.625213	-0.132922	-0.681244	0.620484	0.090426	-0.632500	0.889186	-0.115024	-0.637736	0.876649	0.102597										-0.468579	0.684628	0.226025	-0.452276	0.687924	-0.256951													0.016713	0.077108	0.149002	0.004955	0.089490	-0.144769	0.268907	0.092880	0.001766
15146	126.216667	-0.678275	0.625239	-0.132897	-0.681254	0.620482	0.090449	-0.632451	0.889226	-0.114946	-0.637740	0.876613	0.102669										-0.468604	0.684554	0.226087	-0.452193	0.688020	-0.256932													0.016689	0.077093	0.149007	0.004724	0.089052	-0.144620	0.268917	0.092877	0.001761
15147	126.225000	-0.678265	0.625272	-0.132859	-0.681259	0.620469	0.090476	-0.632402	0.889261	-0.114854	-0.637700	0.876612	0.102766										-0.468620	0.684500	0.226167	-0.452146	0.688071	-0.256873													0.016691	0.077097	0.149010	0.004726	0.089069	-0.144618	0.268889	0.092889	0.001756
15148	126.233333	-0.678282	0.625321	-0.132807	-0.681261	0.620458	0.090510	-0.632360	0.889293	-0.114744	-0.637677	0.876605	0.102886										-0.468637	0.684443	0.226257	-0.452102	0.688113	-0.256812													0.016690	0.077091	0.149013	0.004723	0.089075	-0.144610	0.268900	0.092898	0.001742
15149	126.241667	-0.678238	0.625343	-0.132768	-0.681263	0.620444	0.090548	-0.632329	0.889323	-0.114628	-0.637660	0.876552	0.102986										-0.468635	0.684404	0.226362	-0.452093	0.688099	-0.256708													0.016696	0.077089	0.149013	0.004842	0.089288	-0.144678	0.268898	0.092905	0.001735
15150	126.250000	-0.678216	0.625374	-0.132715	-0.681258	0.620426	0.090590	-0.632303	0.889351	-0.114503	-0.637625	0.876523	0.103098										-0.468624	0.684370	0.226478	-0.452031	0.688172	-0.256703													0.016525	0.076842	0.149141	0.004726	0.089071	-0.144603	0.268874	0.092904	0.001723
15151	126.258333	-0.678198	0.625409	-0.132666	-0.681256	0.620412	0.090636	-0.632278	0.889374	-0.114380	-0.637605	0.876539	0.103281										-0.468621	0.684316	0.226541	-0.452009	0.688182	-0.256663													0.016690	0.077078	0.149008	0.004843	0.089283	-0.144687	0.268872	0.092904	0.001708
15152	126.266667	-0.678176	0.625441	-0.132607	-0.681247	0.620387	0.090675	-0.632262	0.889388	-0.114247	-0.637552	0.876543	0.103445										-0.468618	0.684266	0.226609	-0.451986	0.688187	-0.256625													0.016698	0.077077	0.149009	0.004728	0.089054	-0.144620	0.268815	0.092999	0.001804
15153	126.275000	-0.678157	0.625500	-0.132534	-0.681249	0.620366	0.090719	-0.632243	0.889413	-0.114113	-0.637572	0.876454	0.103508										-0.468588	0.684229	0.226741	-0.451977	0.688177	-0.256577													0.016691	0.077080	0.149009	0.004724	0.089046	-0.144620	0.268845	0.092945	0.001742
15154	126.283333	-0.678133	0.625546	-0.132474	-0.681256	0.620350	0.090774	-0.632226	0.889442	-0.113972	-0.637544	0.876437	0.103642										-0.468557	0.684206	0.226881	-0.451970	0.688169	-0.256528													0.016686	0.077081	0.149010	0.004722	0.089054	-0.144612	0.268870	0.092902	0.001688
15155	126.291667	-0.678106	0.625593	-0.132408	-0.681257	0.620327	0.090821	-0.632217	0.889463	-0.113829	-0.637528	0.876468	0.103818										-0.468522	0.684164	0.227009	-0.452005	0.688104	-0.256423													0.016691	0.077084	0.149017	0.004725	0.089057	-0.144610	0.268885	0.092901	0.001697
15156	126.300000	-0.678075	0.625638	-0.132347	-0.681263	0.620302	0.090871	-0.632209	0.889488	-0.113684	-0.637502	0.876413	0.103930										-0.468459	0.684174	0.227265	-0.451991	0.688132	-0.256410													0.016687	0.077100	0.149027	0.004728	0.089059	-0.144607	0.268878	0.092899	0.001718
15157	126.308333	-0.678051	0.625687	-0.132287	-0.681271	0.620278	0.090923	-0.632171	0.889502	-0.113539	-0.637568	0.876472	0.104144										-0.468487	0.684092	0.227274	-0.452042	0.688062	-0.256283													0.016605	0.076969	0.149097	0.004728	0.089061	-0.144598	0.268895	0.092903	0.001734
15158	126.316667	-0.678025	0.625732	-0.132233	-0.681277	0.620261	0.090980	-0.632161	0.889525	-0.113404	-0.637552	0.876460	0.104290										-0.468431	0.684106	0.227536	-0.452044	0.688084	-0.256242													0.016685	0.077089	0.149040	0.004730	0.089073	-0.144597	0.268890	0.092899	0.001761
15159	126.325000	-0.678004	0.625765	-0.132181	-0.681287	0.620229	0.091028	-0.632139	0.889540	-0.113270	-0.637522	0.876473	0.104452										-0.468477	0.684032	0.227537	-0.452108	0.688007	-0.256108													0.016688	0.077085	0.149048	0.004729	0.089067	-0.144594	0.268916	0.092896	0.001770
15160	126.333333	-0.677979	0.625794	-0.132138	-0.681295	0.620200	0.091073	-0.632125	0.889541	-0.113140	-0.637484	0.876480	0.104578										-0.468483	0.684005	0.227663	-0.452175	0.687928	-0.255964													0.016692	0.077095	0.149043	0.004962	0.089493	-0.144745	0.268923	0.092887	0.001774
15161	126.341667	-0.677976	0.625825	-0.132091	-0.681304	0.620178	0.091121	-0.632111	0.889573	-0.113029	-0.637454	0.876473	0.104694										-0.468492	0.683982	0.227792	-0.452209	0.687898	-0.255876													0.016603	0.076953	0.149101	0.004727	0.089052	-0.144607	0.268904	0.092872	0.001781
15162	126.350000	-0.677968	0.625853	-0.132044	-0.681313	0.620155	0.091168	-0.632100	0.889596	-0.112924	-0.637431	0.876466	0.104802										-0.468491	0.683967	0.227916	-0.452194	0.687969	-0.255877													0.016689	0.077073	0.149039	0.004727	0.089046	-0.144608	0.268901	0.092872	0.001770
15163	126.358333	-0.677967	0.625882	-0.131996	-0.681328	0.620136	0.091208	-0.632065	0.889614	-0.112807	-0.637415	0.876458	0.104915										-0.468498	0.683941	0.228026	-0.452301	0.687849	-0.255680													0.016686	0.077081	0.149044	0.004846	0.089270	-0.144681	0.268915	0.092875	0.001744
15164	126.366667	-0.677971	0.625914	-0.131950	-0.681337	0.620121	0.091255	-0.632042	0.889635	-0.112701	-0.637384	0.876455	0.104997										-0.468495	0.683905	0.228124	-0.452347	0.687834	-0.255583													0.016684	0.077084	0.149047	0.004728	0.089049	-0.144597	0.268877	0.092885	0.001713
15165	126.375000	-0.677973	0.625945	-0.131903	-0.681347	0.620102	0.091291	-0.632020	0.889660	-0.112608	-0.637322	0.876452	0.105085										-0.468485	0.683880	0.228225	-0.452345	0.687919	-0.255595													0.016686	0.077089	0.149051	0.004728	0.089054	-0.144588	0.268864	0.092903	0.001651
15166	126.383333	-0.677978	0.625974	-0.131862	-0.681361	0.620096	0.091329	-0.631997	0.889686	-0.112519	-0.637349	0.876472	0.105214										-0.468477	0.683850	0.228325	-0.452397	0.687906	-0.255511													0.016677	0.077094	0.149061	0.004966	0.089494	-0.144729	0.268847	0.092925	0.001560
15167	126.391667	-0.677982	0.626001	-0.131823	-0.681375	0.620092	0.091364	-0.631972	0.889711	-0.112437	-0.637270	0.876425	0.105253										-0.468469	0.683808	0.228412	-0.452466	0.687851	-0.255394													0.016677	0.077094	0.149064	0.004844	0.089284	-0.144657	0.268794	0.092942	0.001458
15168	126.400000	-0.677991	0.626044	-0.131783	-0.681382	0.620081	0.091392	-0.631946	0.889734	-0.112363	-0.637336	0.876445	0.105389										-0.468453	0.683775	0.228500	-0.452472	0.687891	-0.255382													0.016502	0.076854	0.149196	0.004727	0.089066	-0.144579	0.268734	0.092962	0.001319
15169	126.408333	-0.677989	0.626070	-0.131759	-0.681395	0.620071	0.091412	-0.631921	0.889757	-0.112301	-0.637318	0.876457	0.105462										-0.468428	0.683738	0.228567	-0.452507	0.687895	-0.255334													0.016675	0.077092	0.149060	0.004842	0.089277	-0.144664	0.268682	0.092982	0.001165
15170	126.416667	-0.677985	0.626091	-0.131738	-0.681403	0.620058	0.091430	-0.631891	0.889788	-0.112233	-0.637294	0.876457	0.105564										-0.468402	0.683702	0.228624	-0.452524	0.687898	-0.255296													0.016675	0.077083	0.149051	0.004959	0.089484	-0.144744	0.268640	0.092998	0.000984
15171	126.425000	-0.677988	0.626116	-0.131727	-0.681410	0.620051	0.091440	-0.631868	0.889803	-0.112186	-0.637226	0.876410	0.105549										-0.468377	0.683665	0.228670	-0.452559	0.687868	-0.255215													0.016593	0.076959	0.149118	0.004719	0.089048	-0.144606	0.268557	0.093031	0.000808
15172	126.433333	-0.677986	0.626147	-0.131715	-0.681421	0.620039	0.091448	-0.631842	0.889830	-0.112135	-0.637223	0.876383	0.105583										-0.468352	0.683637	0.228703	-0.452526	0.687937	-0.255237													0.016505	0.076841	0.149189	0.004724	0.089054	-0.144599	0.268439	0.093172	0.000733
15173	126.441667	-0.677987	0.626171	-0.131708	-0.681426	0.620035	0.091448	-0.631817	0.889859	-0.112083	-0.637190	0.876405	0.105661										-0.468332	0.683605	0.228719	-0.452515	0.687964	-0.255217													0.016716	0.077120	0.149046	0.004843	0.089273	-0.144670	0.268422	0.093100	0.000436
15174	126.450000	-0.677987	0.626199	-0.131700	-0.681430	0.620029	0.091449	-0.631785	0.889892	-0.112047	-0.637172	0.876404	0.105706										-0.468329	0.683567	0.228719	-0.452493	0.687991	-0.255207													0.016677	0.077107	0.149067	0.004725	0.089061	-0.144594	0.268350	0.093150	0.000242
15175	126.458333	-0.677989	0.626221	-0.131701	-0.681438	0.620030	0.091445	-0.631758	0.889919	-0.112008	-0.637169	0.876398	0.105733										-0.468346	0.683533	0.228712	-0.452452	0.688021	-0.255207													0.016506	0.076860	0.149199	0.004727	0.089067	-0.144586	0.268268	0.093208	0.000029
15176	126.466667	-0.677989	0.626244	-0.131708	-0.681440	0.620023	0.091435	-0.631732	0.889946	-0.111987	-0.637158	0.876401	0.105759										-0.468379	0.683491	0.228703	-0.452404	0.688055	-0.255216													0.016508	0.076858	0.149200	0.004727	0.089065	-0.144582	0.268187	0.093237	-0.000203
15177	126.475000	-0.677985	0.626256	-0.131716	-0.681442	0.620024	0.091431	-0.631706	0.889969	-0.111969	-0.637146	0.876403	0.105787										-0.468403	0.683522	0.228783	-0.452349	0.688086	-0.255238													0.016675	0.077098	0.149062	0.004841	0.089280	-0.144657	0.268101	0.093292	-0.000465
15178	126.483333	-0.677981	0.626265	-0.131731	-0.681436	0.620019	0.091419	-0.631676	0.889987	-0.111961	-0.637129	0.876402	0.105811										-0.468479	0.683387	0.228672	-0.452348	0.688021	-0.255169													0.016680	0.077103	0.149058	0.004959	0.089492	-0.144739	0.268007	0.093345	-0.000762
15179	126.491667	-0.677976	0.626267	-0.131751	-0.681428	0.620014	0.091403	-0.631649	0.890004	-0.111968	-0.637135	0.876390	0.105811										-0.468529	0.683336	0.228655	-0.452257	0.688092	-0.255254													0.016599	0.076966	0.149105	0.004720	0.089048	-0.144606	0.267898	0.093375	-0.001070
15180	126.500000	-0.677970	0.626271	-0.131768	-0.681421	0.620008	0.091388	-0.631618	0.890019	-0.111977	-0.637136	0.876387	0.105805										-0.468570	0.683282	0.228639	-0.452171	0.688174	-0.255345													0.016509	0.076833	0.149167	0.004722	0.089055	-0.144615	0.267747	0.093413	-0.001445
15181	126.508333	-0.677963	0.626277	-0.131779	-0.681412	0.620007	0.091368	-0.631590	0.890035	-0.111991	-0.637115	0.876378	0.105811										-0.468604	0.683231	0.228616	-0.452144	0.688163	-0.255336													0.016721	0.077106	0.149026	0.004956	0.089487	-0.144758	0.267562	0.093477	-0.001876
15182	126.516667	-0.677955	0.626284	-0.131793	-0.681398	0.620010	0.091352	-0.631559	0.890054	-0.111999	-0.637123	0.876359	0.105790										-0.468625	0.683183	0.228597	-0.452119	0.688150	-0.255328													0.016510	0.076838	0.149176	0.004722	0.089054	-0.144605	0.267374	0.093534	-0.002314
15183	126.525000	-0.677951	0.626293	-0.131803	-0.681387	0.620016	0.091338	-0.631536	0.890073	-0.112019	-0.637118	0.876342	0.105777										-0.468642	0.683136	0.228575	-0.452070	0.688183	-0.255368													0.016682	0.077090	0.149044	0.004724	0.089066	-0.144601	0.267220	0.093624	-0.002762
15184	126.533333	-0.677948	0.626298	-0.131815	-0.681380	0.620028	0.091328	-0.631511	0.890095	-0.112040	-0.637091	0.876389	0.105817										-0.468650	0.683083	0.228556	-0.451898	0.688237	-0.255530													0.016734	0.077104	0.149018	0.004727	0.089066	-0.144594	0.267074	0.093704	-0.003156
15185	126.541667	-0.677944	0.626301	-0.131832	-0.681369	0.620038	0.091313	-0.631483	0.890104	-0.112071	-0.637097	0.876328	0.105753										-0.468661	0.683034	0.228537	-0.451859	0.688263	-0.255571													0.016683	0.077097	0.149043	0.004846	0.089281	-0.144669	0.266946	0.093787	-0.003556
15186	126.550000	-0.677944	0.626300	-0.131852	-0.681365	0.620048	0.091299	-0.631460	0.890120	-0.112095	-0.637176	0.876344	0.105782										-0.468667	0.682993	0.228521	-0.451823	0.688286	-0.255617													0.016519	0.076842	0.149169	0.004725	0.089058	-0.144596	0.266835	0.093863	-0.003914
15187	126.558333	-0.677938	0.626302	-0.131870	-0.681358	0.620056	0.091286	-0.631431	0.890139	-0.112124	-0.637103	0.876345	0.105743										-0.468618	0.682999	0.228619	-0.451845	0.688189	-0.255545													0.016684	0.077085	0.149035	0.004726	0.089052	-0.144602	0.266739	0.093938	-0.004249
15188	126.566667	-0.677934	0.626302	-0.131887	-0.681353	0.620064	0.091264	-0.631403	0.890155	-0.112163	-0.637038	0.876342	0.105714										-0.468645	0.682927	0.228479	-0.451808	0.688200	-0.255588													0.016687	0.077075	0.149031	0.004971	0.089485	-0.144758	0.266662	0.094019	-0.004552
15189	126.575000	-0.677933	0.626303	-0.131908	-0.681350	0.620071	0.091247	-0.631383	0.890156	-0.112183	-0.637049	0.876353	0.105710										-0.468628	0.682911	0.228448	-0.451767	0.688209	-0.255626													0.016687	0.077078	0.149030	0.004727	0.089049	-0.144616	0.266601	0.094073	-0.004796
15190	126.583333	-0.677932	0.626303	-0.131928	-0.681342	0.620077	0.091228	-0.631359	0.890164	-0.112208	-0.637052	0.876372	0.105714										-0.468567	0.682943	0.228536	-0.451673	0.688324	-0.255773													0.016688	0.077083	0.149033	0.004727	0.089053	-0.144615	0.266559	0.094137	-0.004971
15191	126.591667	-0.677930	0.626309	-0.131942	-0.681338	0.620081	0.091211	-0.631350	0.890181	-0.112249	-0.637031	0.876373	0.105691										-0.468573	0.682913	0.228438	-0.451639	0.688327	-0.255801													0.016685	0.077085	0.149038	0.004850	0.089273	-0.144684	0.266532	0.094141	-0.005094
15192	126.600000	-0.677932	0.626310	-0.131957	-0.681339	0.620094	0.091196	-0.631320	0.890177	-0.112266	-0.636995	0.876439	0.105728										-0.468583	0.682887	0.228340	-0.451600	0.688323	-0.255834													0.016684	0.077085	0.149041	0.004965	0.089489	-0.144753	0.266518	0.094161	-0.005148
15193	126.608333	-0.677933	0.626311	-0.131967	-0.681335	0.620108	0.091184	-0.631294	0.890186	-0.112300	-0.636965	0.876397	0.105640										-0.468570	0.682888	0.228301	-0.451632	0.688211	-0.255748													0.016601	0.076968	0.149102	0.004849	0.089274	-0.144680	0.266526	0.094160	-0.005150
15194	126.616667	-0.677936	0.626309	-0.131982	-0.681331	0.620124	0.091173	-0.631270	0.890196	-0.112343	-0.636901	0.876437	0.105605										-0.468510	0.682938	0.228387	-0.451593	0.688202	-0.255776													0.016515	0.076855	0.149168	0.004730	0.089059	-0.144611	0.266537	0.094159	-0.005117
15195	126.625000	-0.677934	0.626302	-0.132003	-0.681335	0.620145	0.091167	-0.631247	0.890203	-0.112377	-0.636849	0.876463	0.105616										-0.468536	0.682907	0.228237	-0.451496	0.688291	-0.255913													0.016679	0.077106	0.149047	0.004730	0.089059	-0.144612	0.266557	0.094137	-0.005056
15196	126.633333	-0.677933	0.626292	-0.132021	-0.681334	0.620169	0.091165	-0.631229	0.890212	-0.112409	-0.636763	0.876517	0.105624										-0.468513	0.682920	0.228208	-0.451522	0.688161	-0.255821													0.016683	0.077086	0.149040	0.004726	0.089051	-0.144619	0.266579	0.094105	-0.004973
15197	126.641667	-0.677940	0.626309	-0.132015	-0.681328	0.620179	0.091158	-0.631211	0.890216	-0.112435	-0.636754	0.876552	0.105619										-0.468491	0.682944	0.228193	-0.451430	0.688250	-0.255952													0.016594	0.076963	0.149101	0.004726	0.089051	-0.144619	0.266603	0.094104	-0.004873
15198	126.650000	-0.677944	0.626309	-0.132021	-0.681327	0.620194	0.091155	-0.631190	0.890218	-0.112460	-0.636704	0.876545	0.105541										-0.468464	0.682961	0.228177	-0.451469	0.688112	-0.255857													0.016517	0.076844	0.149162	0.004728	0.089055	-0.144617	0.266633	0.094072	-0.004777
15199	126.658333	-0.677944	0.626302	-0.132032	-0.681319	0.620204	0.091150	-0.631174	0.890216	-0.112487	-0.636629	0.876595	0.105562										-0.468434	0.682984	0.228174	-0.451454	0.688084	-0.255869													0.016678	0.077101	0.149037	0.004728	0.089057	-0.144620	0.266651	0.094047	-0.004672
15200	126.666667	-0.677951	0.626287	-0.132039	-0.681318	0.620217	0.091150	-0.631155	0.890211	-0.112510	-0.636535	0.876590	0.105518										-0.468397	0.683001	0.228180	-0.451387	0.688161	-0.255996													0.016679	0.077086	0.149040	0.004959	0.089493	-0.144762	0.266678	0.093994	-0.004564
15201	126.675000	-0.677951	0.626286	-0.132037	-0.681311	0.620225	0.091157	-0.631141	0.890202	-0.112537	-0.636597	0.876607	0.105540										-0.468355	0.683033	0.228197	-0.451417	0.688066	-0.255950													0.016514	0.076846	0.149164	0.004726	0.089055	-0.144613	0.266702	0.093991	-0.004473
15202	126.683333	-0.677953	0.626282	-0.132027	-0.681308	0.620234	0.091163	-0.631141	0.890198	-0.112574	-0.636513	0.876625	0.105480										-0.468262	0.683100	0.228331	-0.451393	0.688078	-0.256021													0.016687	0.077084	0.149028	0.004725	0.089055	-0.144612	0.266724	0.093958	-0.004396
15203	126.691667	-0.677949	0.626257	-0.132044	-0.681302	0.620244	0.091174	-0.631117	0.890185	-0.112591	-0.636435	0.876629	0.105457										-0.468254	0.683083	0.228230	-0.451432	0.687973	-0.255977													0.016685	0.077085	0.149030	0.004967	0.089489	-0.144756	0.266750	0.093931	-0.004321
15204	126.700000	-0.677950	0.626266	-0.132030	-0.681295	0.620252	0.091180	-0.631108	0.890178	-0.112612	-0.636478	0.876647	0.105456										-0.468199	0.683115	0.228247	-0.451470	0.687870	-0.255936													0.016525	0.076836	0.149155	0.004726	0.089049	-0.144610	0.266768	0.093919	-0.004262
15205	126.708333	-0.677949	0.626260	-0.132029	-0.681284	0.620264	0.091187	-0.631100	0.890172	-0.112635	-0.636403	0.876664	0.105419										-0.468122	0.683172	0.228317	-0.451417	0.687936	-0.256067													0.016606	0.076956	0.149087	0.004729	0.089046	-0.144611	0.266791	0.093910	-0.004205
15206	126.716667	-0.677950	0.626257	-0.132024	-0.681277	0.620281	0.091196	-0.631095	0.890168	-0.112648	-0.636311	0.876655	0.105358										-0.468052	0.683232	0.228387	-0.451425	0.687891	-0.256087													0.016684	0.077076	0.149029	0.004726	0.089040	-0.144603	0.266805	0.093895	-0.004160
15207	126.725000	-0.677950	0.626257	-0.132028	-0.681267	0.620295	0.091200	-0.631085	0.890163	-0.112662	-0.636275	0.876720	0.105384										-0.468054	0.683229	0.228279	-0.451498	0.687731	-0.255982													0.016689	0.077082	0.149030	0.004965	0.089484	-0.144762	0.266819	0.093895	-0.004120
15208	126.733333	-0.677942	0.626255	-0.132032	-0.681254	0.620307	0.091202	-0.631077	0.890161	-0.112671	-0.636220	0.876762	0.105381										-0.468019	0.683268	0.228281	-0.451504	0.687687	-0.256002													0.016525	0.076835	0.149158	0.004732	0.089049	-0.144610	0.266837	0.093885	-0.004078
15209	126.741667	-0.677944	0.626267	-0.132020	-0.681252	0.620321	0.091202	-0.631072	0.890158	-0.112679	-0.636182	0.876801	0.105374										-0.467984	0.683308	0.228282	-0.451493	0.687700	-0.256064													0.016684	0.077095	0.149037	0.004728	0.089049	-0.144613	0.266843	0.093890	-0.004044
15210	126.750000	-0.677940	0.626263	-0.132028	-0.681244	0.620329	0.091210	-0.631062	0.890149	-0.112683	-0.636123	0.876827	0.105331										-0.467951	0.683346	0.228278	-0.451542	0.687597	-0.256016													0.016516	0.076836	0.149163	0.004730	0.089054	-0.144609	0.266853	0.093887	-0.004007
15211	126.758333	-0.677936	0.626270	-0.132016	-0.681240	0.620335	0.091213	-0.631056	0.890141	-0.112689	-0.636093	0.876872	0.105345										-0.467921	0.683393	0.228287	-0.451543	0.687614	-0.256074													0.016686	0.077086	0.149031	0.004727	0.089054	-0.144609	0.266866	0.093882	-0.003973
15212	126.766667	-0.677930	0.626250	-0.132035	-0.681236	0.620343	0.091216	-0.631071	0.890136	-0.112700	-0.636070	0.876925	0.105402										-0.467886	0.683444	0.228294	-0.451605	0.687517	-0.256016													0.016682	0.077085	0.149027	0.004725	0.089062	-0.144614	0.266874	0.093880	-0.003948
15213	126.775000	-0.677921	0.626242	-0.132042	-0.681231	0.620345	0.091219	-0.631051	0.890120	-0.112704	-0.636015	0.876919	0.105352										-0.467848	0.683489	0.228291	-0.451642	0.687483	-0.256017													0.016683	0.077080	0.149028	0.004726	0.089054	-0.144613	0.266882	0.093878	-0.003930
15214	126.783333	-0.677918	0.626233	-0.132046	-0.681223	0.620347	0.091220	-0.631052	0.890109	-0.112707	-0.635995	0.876967	0.105405										-0.467808	0.683537	0.228292	-0.451673	0.687452	-0.256014													0.016517	0.076839	0.149158	0.004726	0.089057	-0.144615	0.266888	0.093878	-0.003927
15215	126.791667	-0.677907	0.626237	-0.132042	-0.681221	0.620352	0.091220	-0.631058	0.890097	-0.112723	-0.635958	0.876980	0.105403										-0.467765	0.683589	0.228305	-0.451672	0.687477	-0.256063													0.016692	0.077079	0.149026	0.004727	0.089045	-0.144612	0.266888	0.093882	-0.003930
15216	126.800000	-0.677897	0.626230	-0.132059	-0.681215	0.620354	0.091218	-0.631069	0.890091	-0.112733	-0.635889	0.877029	0.105426										-0.467728	0.683632	0.228318	-0.451731	0.687390	-0.255995													0.016690	0.077088	0.149027	0.004728	0.089046	-0.144618	0.266888	0.093889	-0.003929
15217	126.808333	-0.677893	0.626224	-0.132062	-0.681209	0.620355	0.091219	-0.631062	0.890075	-0.112731	-0.635856	0.876998	0.105380										-0.467697	0.683671	0.228326	-0.451752	0.687369	-0.255989													0.016605	0.076959	0.149097	0.004848	0.089261	-0.144684	0.266887	0.093896	-0.003938
15218	126.816667	-0.677891	0.626220	-0.132064	-0.681201	0.620358	0.091217	-0.631070	0.890067	-0.112735	-0.635918	0.877035	0.105428										-0.467667	0.683704	0.228339	-0.451767	0.687346	-0.255982													0.016523	0.076841	0.149160	0.004735	0.089059	-0.144614	0.266886	0.093902	-0.003946
15219	126.825000	-0.677885	0.626227	-0.132060	-0.681197	0.620363	0.091222	-0.631080	0.890057	-0.112736	-0.636051	0.877203	0.105534										-0.467636	0.683742	0.228347	-0.451777	0.687323	-0.255978													0.016689	0.077084	0.149035	0.004733	0.089050	-0.144607	0.266879	0.093906	-0.003946
15220	126.833333	-0.677882	0.626213	-0.132071	-0.681188	0.620363	0.091226	-0.631089	0.890046	-0.112735	-0.635790	0.877073	0.105431										-0.467616	0.683780	0.228357	-0.451788	0.687304	-0.255974													0.016687	0.077089	0.149036	0.004737	0.089056	-0.144613	0.266872	0.093907	-0.003961
15221	126.841667	-0.677878	0.626207	-0.132076	-0.681185	0.620373	0.091233	-0.631101	0.890037	-0.112738	-0.635958	0.877238	0.105553										-0.467596	0.683819	0.228366	-0.451790	0.687280	-0.255978													0.016608	0.076957	0.149096	0.004734	0.089054	-0.144612	0.266871	0.093909	-0.003962
15222	126.850000	-0.677877	0.626199	-0.132080	-0.681184	0.620379	0.091236	-0.631108	0.890022	-0.112742	-0.635941	0.877282	0.105579										-0.467577	0.683856	0.228369	-0.451792	0.687259	-0.255983													0.016691	0.077077	0.149029	0.004733	0.089055	-0.144610	0.266868	0.093918	-0.003965
15223	126.858333	-0.677878	0.626196	-0.132080	-0.681185	0.620384	0.091246	-0.631127	0.890014	-0.112748	-0.635939	0.877278	0.105551										-0.467537	0.683965	0.228452	-0.451801	0.687237	-0.255990													0.016692	0.077079	0.149028	0.004853	0.089275	-0.144682	0.266865	0.093923	-0.003968
15224	126.866667	-0.677879	0.626192	-0.132078	-0.681179	0.620385	0.091254	-0.631127	0.889996	-0.112746	-0.635910	0.877299	0.105577										-0.467539	0.683928	0.228363	-0.451805	0.687212	-0.256000													0.016694	0.077072	0.149026	0.004970	0.089486	-0.144759	0.266860	0.093916	-0.003976
15225	126.875000	-0.677880	0.626187	-0.132075	-0.681179	0.620382	0.091264	-0.631131	0.889984	-0.112750	-0.635896	0.877299	0.105593										-0.467522	0.683973	0.228353	-0.451782	0.687253	-0.256075													0.016610	0.076949	0.149087	0.004728	0.089049	-0.144611	0.266860	0.093917	-0.003976
15226	126.883333	-0.677881	0.626186	-0.132072	-0.681176	0.620384	0.091274	-0.631119	0.889968	-0.112747	-0.635910	0.877215	0.105490										-0.467500	0.684023	0.228349	-0.451825	0.687182	-0.256036													0.016694	0.077077	0.149017	0.004728	0.089049	-0.144613	0.266851	0.093919	-0.003977
15227	126.891667	-0.677886	0.626190	-0.132064	-0.681176	0.620383	0.091285	-0.631107	0.889947	-0.112747	-0.635867	0.877284	0.105593										-0.467475	0.684074	0.228341	-0.451800	0.687227	-0.256106													0.016734	0.077096	0.149013	0.004727	0.089050	-0.144616	0.266849	0.093916	-0.003984
15228	126.900000	-0.677884	0.626192	-0.132061	-0.681171	0.620389	0.091299	-0.631101	0.889929	-0.112749	-0.635878	0.877191	0.105495										-0.467451	0.684128	0.228338	-0.451837	0.687160	-0.256065													0.016700	0.077091	0.149022	0.004726	0.089055	-0.144609	0.266845	0.093927	-0.003989
15229	126.908333	-0.677895	0.626197	-0.132057	-0.681173	0.620397	0.091318	-0.631058	0.889901	-0.112739	-0.635638	0.877091	0.105451										-0.467434	0.684183	0.228331	-0.451835	0.687152	-0.256081													0.016614	0.076954	0.149082	0.004727	0.089058	-0.144615	0.266852	0.093927	-0.004017
15230	126.916667	-0.677891	0.626204	-0.132058	-0.681167	0.620404	0.091331	-0.631019	0.889873	-0.112737	-0.635575	0.877055	0.105415										-0.467414	0.684237	0.228322	-0.451774	0.687266	-0.256212													0.016691	0.077089	0.149018	0.004726	0.089052	-0.144610	0.266833	0.093938	-0.004020
15231	126.925000	-0.677883	0.626208	-0.132065	-0.681167	0.620414	0.091347	-0.630981	0.889851	-0.112734	-0.635527	0.877012	0.105352										-0.467398	0.684292	0.228310	-0.451825	0.687144	-0.256110													0.016694	0.077074	0.149015	0.004844	0.089275	-0.144690	0.266824	0.093943	-0.004046
15232	126.933333	-0.677865	0.626214	-0.132078	-0.681159	0.620431	0.091363	-0.630921	0.889824	-0.112726	-0.635525	0.876995	0.105323										-0.467388	0.684344	0.228293	-0.451807	0.687144	-0.256116													0.016530	0.076826	0.149148	0.004729	0.089070	-0.144625	0.266813	0.093943	-0.004078
15233	126.941667	-0.677839	0.626221	-0.132089	-0.681149	0.620445	0.091373	-0.630853	0.889799	-0.112716	-0.635521	0.876971	0.105298										-0.467375	0.684402	0.228273	-0.451762	0.687200	-0.256181													0.016615	0.076949	0.149087	0.004725	0.089059	-0.144624	0.266813	0.093960	-0.004100
15234	126.950000	-0.677805	0.626234	-0.132102	-0.681136	0.620468	0.091392	-0.630781	0.889773	-0.112707	-0.635484	0.876988	0.105303										-0.467324	0.684517	0.228373	-0.451765	0.687148	-0.256132													0.016700	0.077073	0.149019	0.004729	0.089052	-0.144626	0.266799	0.093959	-0.004131
15235	126.958333	-0.677760	0.626261	-0.132119	-0.681110	0.620504	0.091417	-0.630709	0.889755	-0.112696	-0.635403	0.876935	0.105191										-0.467360	0.684540	0.228239	-0.451738	0.687158	-0.256133													0.016696	0.077078	0.149028	0.004959	0.089488	-0.144768	0.266794	0.093966	-0.004149
15236	126.966667	-0.677710	0.626295	-0.132129	-0.681076	0.620551	0.091441	-0.630628	0.889737	-0.112682	-0.635407	0.876876	0.105098										-0.467311	0.684662	0.228335	-0.451710	0.687171	-0.256139													0.016526	0.076830	0.149159	0.004723	0.089066	-0.144624	0.266799	0.093969	-0.004154
15237	126.975000	-0.677632	0.626341	-0.132142	-0.681037	0.620618	0.091482	-0.630552	0.889721	-0.112676	-0.635364	0.876890	0.105075										-0.467307	0.684744	0.228309	-0.451620	0.687307	-0.256252													0.016689	0.077086	0.149026	0.004722	0.089069	-0.144620	0.266788	0.093978	-0.004147
15238	126.983333	-0.677563	0.626387	-0.132159	-0.680988	0.620682	0.091522	-0.630480	0.889708	-0.112673	-0.635318	0.876897	0.105049										-0.467341	0.684786	0.228160	-0.451645	0.687217	-0.256137													0.016522	0.076846	0.149151	0.004715	0.089058	-0.144625	0.266789	0.093969	-0.004144
15239	126.991667	-0.677483	0.626452	-0.132171	-0.680929	0.620754	0.091556	-0.630409	0.889698	-0.112662	-0.635316	0.876892	0.104982										-0.467340	0.684885	0.228127	-0.451579	0.687304	-0.256187													0.016604	0.076968	0.149081	0.004836	0.089275	-0.144697	0.266799	0.093971	-0.004126
15240	127.000000	-0.677397	0.626538	-0.132183	-0.680868	0.620835	0.091592	-0.630318	0.889690	-0.112655	-0.635298	0.876846	0.104885										-0.467334	0.684994	0.228091	-0.451567	0.687286	-0.256118													0.016685	0.077085	0.149019	0.004718	0.089056	-0.144629	0.266802	0.093956	-0.004107
15241	127.008333	-0.677295	0.626600	-0.132215	-0.680800	0.620929	0.091622	-0.630250	0.889696	-0.112644	-0.635267	0.876882	0.104865										-0.467290	0.685163	0.228173	-0.451492	0.687405	-0.256164													0.016710	0.077092	0.149005	0.004719	0.089056	-0.144622	0.266807	0.093955	-0.004074
15242	127.016667	-0.677167	0.626666	-0.132240	-0.680730	0.621020	0.091650	-0.630165	0.889701	-0.112634	-0.635232	0.876858	0.104773										-0.467292	0.685291	0.228133	-0.451471	0.687418	-0.256084													0.016690	0.077093	0.149017	0.004719	0.089054	-0.144619	0.266823	0.093945	-0.004033
15243	127.025000	-0.677063	0.626746	-0.132264	-0.680653	0.621097	0.091672	-0.630086	0.889719	-0.112623	-0.635191	0.876878	0.104709										-0.467286	0.685434	0.228099	-0.451343	0.687635	-0.256177													0.016608	0.076956	0.149089	0.004838	0.089276	-0.144692	0.266828	0.093933	-0.003994
15244	127.033333	-0.676949	0.626831	-0.132279	-0.680575	0.621165	0.091695	-0.630010	0.889741	-0.112614	-0.635185	0.876893	0.104687										-0.467276	0.685583	0.228065	-0.451268	0.687743	-0.256148													0.016698	0.077080	0.149026	0.004726	0.089062	-0.144614	0.266846	0.093920	-0.003949
15245	127.041667	-0.676832	0.626919	-0.132291	-0.680504	0.621227	0.091721	-0.629924	0.889764	-0.112597	-0.635113	0.876924	0.104617										-0.467279	0.685713	0.227965	-0.451209	0.687819	-0.256059													0.016726	0.077089	0.149010	0.004731	0.089056	-0.144612	0.266855	0.093914	-0.003908
15246	127.050000	-0.676718	0.626998	-0.132304	-0.680426	0.621280	0.091742	-0.629828	0.889785	-0.112584	-0.635017	0.876968	0.104578										-0.467271	0.685871	0.227871	-0.451074	0.688015	-0.256085													0.016703	0.077069	0.149016	0.004966	0.089485	-0.144755	0.266868	0.093905	-0.003871
15247	127.058333	-0.676609	0.627079	-0.132302	-0.680342	0.621335	0.091761	-0.629731	0.889813	-0.112576	-0.634951	0.876978	0.104499										-0.467231	0.686074	0.227841	-0.450960	0.688177	-0.256053													0.016708	0.077060	0.149010	0.004739	0.089051	-0.144611	0.266877	0.093895	-0.003836
15248	127.066667	-0.676511	0.627151	-0.132300	-0.680274	0.621406	0.091795	-0.629624	0.889839	-0.112571	-0.634774	0.877031	0.104415										-0.467187	0.686275	0.227810	-0.450822	0.688347	-0.256023													0.016713	0.077053	0.149008	0.004740	0.089049	-0.144610	0.266892	0.093883	-0.003804
15249	127.075000	-0.676413	0.627209	-0.132296	-0.680207	0.621481	0.091827	-0.629511	0.889879	-0.112571	-0.634634	0.877095	0.104361										-0.467126	0.686474	0.227775	-0.450673	0.688521	-0.255993													0.016756	0.077071	0.148994	0.004741	0.089043	-0.144604	0.266902	0.093881	-0.003770
15250	127.083333	-0.676329	0.627271	-0.132286	-0.680127	0.621552	0.091852	-0.629391	0.889922	-0.112573	-0.634501	0.877196	0.104361										-0.467056	0.686683	0.227751	-0.450503	0.688700	-0.255970													0.016551	0.076799	0.149132	0.004739	0.089033	-0.144597	0.266910	0.093870	-0.003738
15251	127.091667	-0.676240	0.627317	-0.132276	-0.680047	0.621614	0.091870	-0.629256	0.889967	-0.112579	-0.634422	0.877297	0.104342										-0.466973	0.686887	0.227736	-0.450347	0.688817	-0.255897													0.016724	0.077041	0.149010	0.004741	0.089035	-0.144595	0.266915	0.093872	-0.003715
15252	127.100000	-0.676158	0.627366	-0.132265	-0.679964	0.621667	0.091888	-0.629113	0.890014	-0.112581	-0.634290	0.877352	0.104254										-0.466832	0.687122	0.227849	-0.450187	0.688924	-0.255825													0.016728	0.077031	0.149014	0.004747	0.089038	-0.144595	0.266925	0.093870	-0.003692
15253	127.108333	-0.676100	0.627416	-0.132244	-0.679893	0.621717	0.091895	-0.628967	0.890071	-0.112586	-0.634080	0.877492	0.104240										-0.466739	0.687278	0.227792	-0.449978	0.689075	-0.255822													0.016734	0.077043	0.149015	0.004863	0.089258	-0.144673	0.266934	0.093860	-0.003673
15254	127.116667	-0.676048	0.627467	-0.132234	-0.679834	0.621766	0.091899	-0.628811	0.890128	-0.112594	-0.633900	0.877595	0.104171										-0.466632	0.687415	0.227740	-0.449700	0.689330	-0.255938													0.016735	0.077033	0.149011	0.004750	0.089041	-0.144599	0.266942	0.093851	-0.003660
15255	127.125000	-0.676003	0.627523	-0.132221	-0.679788	0.621818	0.091899	-0.628635	0.890192	-0.112602	-0.633626	0.877732	0.104118										-0.466490	0.687564	0.227752	-0.449481	0.689450	-0.255936													0.016732	0.077028	0.149006	0.004749	0.089038	-0.144597	0.266946	0.093858	-0.003655
15256	127.133333	-0.675967	0.627576	-0.132210	-0.679757	0.621873	0.091900	-0.628483	0.890269	-0.112624	-0.633445	0.877853	0.104092										-0.466342	0.687680	0.227770	-0.449308	0.689450	-0.255828													0.016723	0.077030	0.149003	0.004750	0.089031	-0.144594	0.266948	0.093860	-0.003646
15257	127.141667	-0.675937	0.627634	-0.132211	-0.679727	0.621920	0.091896	-0.628298	0.890333	-0.112631	-0.633307	0.877998	0.104122										-0.466145	0.687952	0.227979	-0.449046	0.689604	-0.255899													0.016677	0.076914	0.149056	0.004869	0.089259	-0.144668	0.266971	0.093855	-0.003661
15258	127.150000	-0.675918	0.627689	-0.132213	-0.679711	0.621971	0.091888	-0.628120	0.890399	-0.112639	-0.633147	0.878094	0.104100										-0.465991	0.688053	0.228008	-0.448795	0.689746	-0.255967													0.016729	0.077020	0.149013	0.004747	0.089034	-0.144597	0.266955	0.093862	-0.003632
15259	127.158333	-0.675910	0.627762	-0.132204	-0.679706	0.622024	0.091886	-0.627941	0.890452	-0.112648	-0.632891	0.878177	0.104052										-0.465885	0.687946	0.227866	-0.448638	0.689708	-0.255871													0.016728	0.077025	0.149017	0.004747	0.089028	-0.144590	0.266956	0.093860	-0.003629
15260	127.166667	-0.675903	0.627821	-0.132209	-0.679705	0.622070	0.091879	-0.627767	0.890504	-0.112648	-0.632644	0.878224	0.104027										-0.465708	0.688162	0.228091	-0.448434	0.689778	-0.255896													0.016729	0.077028	0.149029	0.004982	0.089474	-0.144739	0.266956	0.093864	-0.003619
15261	127.175000	-0.675908	0.627879	-0.132214	-0.679712	0.622119	0.091872	-0.627577	0.890540	-0.112650	-0.632528	0.878396	0.104139										-0.465628	0.688012	0.227960	-0.448235	0.689838	-0.255926													0.016670	0.076916	0.149083	0.004864	0.089250	-0.144665	0.266955	0.093863	-0.003619
15262	127.183333	-0.675918	0.627935	-0.132219	-0.679803	0.622179	0.091979	-0.627387	0.890562	-0.112642	-0.632293	0.878294	0.104055										-0.465511	0.688013	0.228006	-0.447994	0.690009	-0.256076													0.016724	0.077030	0.149033	0.004742	0.089034	-0.144594	0.266950	0.093866	-0.003620
15263	127.191667	-0.675912	0.627992	-0.132218	-0.679761	0.622208	0.091911	-0.627192	0.890580	-0.112635	-0.632256	0.878394	0.104099										-0.465415	0.688001	0.228065	-0.447837	0.690048	-0.256106													0.016753	0.077045	0.149020	0.004745	0.089041	-0.144598	0.266947	0.093868	-0.003624
15264	127.200000	-0.675905	0.628045	-0.132222	-0.679712	0.622233	0.091845	-0.626995	0.890593	-0.112616	-0.632092	0.878381	0.104103										-0.465329	0.687976	0.228117	-0.447751	0.689965	-0.256020													0.016723	0.077041	0.149039	0.004975	0.089476	-0.144743	0.266943	0.093870	-0.003638
15265	127.208333	-0.675876	0.628104	-0.132227	-0.679695	0.622273	0.091843	-0.626796	0.890603	-0.112601	-0.631981	0.878393	0.104138										-0.465259	0.687941	0.228165	-0.447626	0.689993	-0.256043													0.016639	0.076906	0.149097	0.004742	0.089045	-0.144600	0.266936	0.093875	-0.003662
15266	127.216667	-0.675827	0.628168	-0.132230	-0.679660	0.622319	0.091844	-0.626606	0.890616	-0.112579	-0.631814	0.878381	0.104137										-0.465170	0.687968	0.228341	-0.447518	0.690022	-0.256064													0.016722	0.077025	0.149029	0.004742	0.089046	-0.144601	0.266928	0.093885	-0.003698
15267	127.225000	-0.675745	0.628248	-0.132229	-0.679607	0.622388	0.091852	-0.626425	0.890635	-0.112554	-0.631424	0.878276	0.104095										-0.465140	0.687934	0.228377	-0.447425	0.690048	-0.256067													0.016751	0.077034	0.149016	0.004861	0.089259	-0.144676	0.266913	0.093888	-0.003739
15268	127.233333	-0.675637	0.628342	-0.132224	-0.679542	0.622466	0.091859	-0.626230	0.890655	-0.112530	-0.631215	0.878309	0.104135										-0.465127	0.687903	0.228397	-0.447350	0.690086	-0.256066													0.016731	0.077025	0.149044	0.004980	0.089478	-0.144745	0.266898	0.093901	-0.003794
15269	127.241667	-0.675528	0.628441	-0.132206	-0.679466	0.622539	0.091861	-0.626052	0.890693	-0.112491	-0.631189	0.878368	0.104172										-0.465133	0.687883	0.228411	-0.447249	0.690186	-0.256111													0.016733	0.077009	0.149044	0.004743	0.089037	-0.144599	0.266872	0.093919	-0.003854
15270	127.250000	-0.675417	0.628542	-0.132190	-0.679395	0.622613	0.091860	-0.625866	0.890739	-0.112456	-0.631041	0.878247	0.104060										-0.465148	0.687857	0.228420	-0.447219	0.690182	-0.256030													0.016735	0.077009	0.149042	0.004745	0.089037	-0.144599	0.266854	0.093940	-0.003922
15271	127.258333	-0.675309	0.628643	-0.132175	-0.679313	0.622672	0.091861	-0.625707	0.890809	-0.112415	-0.630998	0.878329	0.104083										-0.465165	0.687842	0.228410	-0.447133	0.690298	-0.256050													0.016744	0.076995	0.149047	0.004868	0.089256	-0.144668	0.266828	0.093969	-0.003998
15272	127.266667	-0.675203	0.628734	-0.132160	-0.679232	0.622732	0.091864	-0.625548	0.890885	-0.112374	-0.630966	0.878434	0.104114										-0.465182	0.687840	0.228390	-0.447108	0.690314	-0.255945													0.016580	0.076743	0.149175	0.004751	0.089028	-0.144593	0.266803	0.093991	-0.004073
15273	127.275000	-0.675075	0.628795	-0.132151	-0.679138	0.622786	0.091865	-0.625402	0.890966	-0.112328	-0.630717	0.878388	0.104052										-0.465201	0.687856	0.228360	-0.447031	0.690450	-0.255938													0.016667	0.076864	0.149106	0.004754	0.089037	-0.144594	0.266780	0.094007	-0.004150
15274	127.283333	-0.674985	0.628868	-0.132137	-0.679042	0.622847	0.091868	-0.625265	0.891043	-0.112281	-0.630785	0.878547	0.104119										-0.465215	0.687879	0.228327	-0.447014	0.690493	-0.255808													0.016757	0.076982	0.149033	0.004758	0.089027	-0.144593	0.266762	0.094029	-0.004226
15275	127.291667	-0.674898	0.628940	-0.132124	-0.678965	0.622906	0.091878	-0.625143	0.891113	-0.112238	-0.630493	0.878479	0.104054										-0.465275	0.687847	0.228157	-0.446910	0.690711	-0.255840													0.016759	0.076972	0.149036	0.004878	0.089247	-0.144668	0.266734	0.094040	-0.004309
15276	127.300000	-0.674822	0.629021	-0.132103	-0.678883	0.622961	0.091879	-0.625035	0.891171	-0.112187	-0.630484	0.878519	0.104097										-0.465289	0.687888	0.228115	-0.446867	0.690832	-0.255761													0.016593	0.076709	0.149157	0.004757	0.089028	-0.144594	0.266718	0.094053	-0.004375
15277	127.308333	-0.674750	0.629095	-0.132094	-0.678826	0.623016	0.091891	-0.624934	0.891216	-0.112131	-0.630332	0.878533	0.104063										-0.465299	0.687925	0.228083	-0.446856	0.690899	-0.255623													0.016763	0.076971	0.149022	0.004763	0.089026	-0.144592	0.266692	0.094073	-0.004438
15278	127.316667	-0.674684	0.629156	-0.132088	-0.678771	0.623059	0.091899	-0.624847	0.891247	-0.112070	-0.630221	0.878590	0.104136										-0.465302	0.687965	0.228047	-0.446850	0.690965	-0.255482													0.016763	0.076968	0.149030	0.004763	0.089024	-0.144583	0.266677	0.094092	-0.004506
15279	127.325000	-0.674618	0.629206	-0.132079	-0.678723	0.623092	0.091909	-0.624771	0.891264	-0.112010	-0.630155	0.878567	0.104152										-0.465299	0.687993	0.228028	-0.446758	0.691185	-0.255521													0.016686	0.076844	0.149098	0.004886	0.089245	-0.144660	0.266659	0.094125	-0.004566
15280	127.333333	-0.674561	0.629256	-0.132067	-0.678683	0.623125	0.091916	-0.624703	0.891269	-0.111949	-0.630073	0.878554	0.104168										-0.465293	0.688006	0.228018	-0.446725	0.691282	-0.255453													0.016772	0.076966	0.149038	0.004770	0.089028	-0.144581	0.266643	0.094128	-0.004618
15281	127.341667	-0.674513	0.629306	-0.132053	-0.678654	0.623157	0.091922	-0.624638	0.891264	-0.111891	-0.630021	0.878489	0.104202										-0.465285	0.688013	0.228032	-0.446693	0.691359	-0.255395													0.016802	0.076964	0.149020	0.004891	0.089244	-0.144652	0.266633	0.094152	-0.004659
15282	127.350000	-0.674476	0.629362	-0.132039	-0.678628	0.623190	0.091929	-0.624578	0.891262	-0.111831	-0.629970	0.878450	0.104240										-0.465269	0.688011	0.228059	-0.446661	0.691423	-0.255340													0.016827	0.076965	0.149008	0.005009	0.089459	-0.144727	0.266621	0.094163	-0.004695
15283	127.358333	-0.674441	0.629415	-0.132018	-0.678609	0.623219	0.091944	-0.624515	0.891263	-0.111764	-0.629941	0.878357	0.104222										-0.465248	0.687982	0.228095	-0.446636	0.691474	-0.255286													0.016773	0.076951	0.149027	0.004891	0.089241	-0.144651	0.266613	0.094175	-0.004711
15284	127.366667	-0.674408	0.629465	-0.132001	-0.678591	0.623246	0.091957	-0.624441	0.891270	-0.111694	-0.629902	0.878339	0.104309										-0.465173	0.688009	0.228280	-0.446605	0.691510	-0.255250													0.016779	0.076946	0.149024	0.004770	0.089013	-0.144580	0.266616	0.094174	-0.004731
15285	127.375000	-0.674383	0.629502	-0.131985	-0.678569	0.623258	0.091965	-0.624393	0.891273	-0.111610	-0.629831	0.878268	0.104330										-0.465142	0.687951	0.228337	-0.446619	0.691484	-0.255151													0.016809	0.076951	0.149006	0.004888	0.089236	-0.144649	0.266609	0.094175	-0.004727
15286	127.383333	-0.674357	0.629533	-0.131966	-0.678546	0.623265	0.091974	-0.624342	0.891287	-0.111538	-0.629782	0.878230	0.104387										-0.465111	0.687895	0.228401	-0.446574	0.691554	-0.255170													0.016783	0.076950	0.149029	0.005008	0.089458	-0.144727	0.266610	0.094173	-0.004714
15287	127.391667	-0.674344	0.629551	-0.131947	-0.678537	0.623258	0.091989	-0.624294	0.891313	-0.111462	-0.629757	0.878197	0.104447										-0.465104	0.687796	0.228398	-0.446558	0.691562	-0.255131													0.016703	0.076820	0.149087	0.004771	0.089017	-0.144575	0.266606	0.094164	-0.004701
15288	127.400000	-0.674329	0.629571	-0.131926	-0.678527	0.623245	0.092004	-0.624247	0.891341	-0.111393	-0.629747	0.878180	0.104519										-0.465062	0.687754	0.228537	-0.446602	0.691469	-0.254977													0.016789	0.076941	0.149025	0.004769	0.089023	-0.144576	0.266619	0.094156	-0.004694
15289	127.408333	-0.674330	0.629576	-0.131897	-0.678521	0.623223	0.092024	-0.624210	0.891375	-0.111316	-0.629691	0.878146	0.104547										-0.465085	0.687615	0.228467	-0.446558	0.691525	-0.254991													0.016840	0.076957	0.148998	0.004893	0.089242	-0.144649	0.266620	0.094156	-0.004670
15290	127.416667	-0.674334	0.629582	-0.131863	-0.678513	0.623194	0.092034	-0.624187	0.891405	-0.111251	-0.629705	0.878135	0.104616										-0.465072	0.687522	0.228526	-0.446508	0.691571	-0.255002													0.016620	0.076691	0.149148	0.004772	0.089011	-0.144571	0.266628	0.094144	-0.004643
15291	127.425000	-0.674345	0.629585	-0.131837	-0.678526	0.623173	0.092052	-0.624156	0.891435	-0.111182	-0.629654	0.878138	0.104655										-0.465061	0.687435	0.228583	-0.446496	0.691561	-0.254951													0.016791	0.076929	0.149015	0.004776	0.089015	-0.144580	0.266632	0.094143	-0.004624
15292	127.433333	-0.674361	0.629584	-0.131807	-0.678534	0.623151	0.092070	-0.624127	0.891460	-0.111112	-0.629667	0.878104	0.104692										-0.465053	0.687330	0.228627	-0.446546	0.691442	-0.254790													0.016793	0.076929	0.149016	0.004770	0.089016	-0.144584	0.266636	0.094140	-0.004610
15293	127.441667	-0.674395	0.629582	-0.131782	-0.678553	0.623126	0.092079	-0.624112	0.891490	-0.111038	-0.629677	0.878098	0.104742										-0.465035	0.687321	0.228762	-0.446507	0.691471	-0.254794													0.016813	0.076947	0.148997	0.004892	0.089239	-0.144655	0.266644	0.094132	-0.004608
15294	127.450000	-0.674434	0.629580	-0.131759	-0.678579	0.623102	0.092089	-0.624105	0.891517	-0.110963	-0.629684	0.878088	0.104784										-0.465028	0.687305	0.228892	-0.446471	0.691489	-0.254805													0.016842	0.076952	0.148989	0.004768	0.089019	-0.144589	0.266645	0.094137	-0.004597
15295	127.458333	-0.674483	0.629588	-0.131739	-0.678608	0.623075	0.092094	-0.624092	0.891538	-0.110897	-0.629704	0.878081	0.104841										-0.465049	0.687199	0.228926	-0.446510	0.691396	-0.254703													0.016702	0.076818	0.149086	0.004769	0.089025	-0.144587	0.266646	0.094137	-0.004595
15296	127.466667	-0.674532	0.629589	-0.131726	-0.678646	0.623048	0.092094	-0.624081	0.891557	-0.110827	-0.629726	0.878035	0.104849										-0.465073	0.687096	0.228955	-0.446556	0.691298	-0.254600													0.016835	0.076963	0.148997	0.004999	0.089463	-0.144731	0.266640	0.094133	-0.004600
15297	127.475000	-0.674577	0.629587	-0.131710	-0.678690	0.623022	0.092095	-0.624074	0.891569	-0.110761	-0.629767	0.878023	0.104899										-0.465115	0.686990	0.228980	-0.446581	0.691244	-0.254562													0.016806	0.076960	0.149016	0.004881	0.089248	-0.144657	0.266641	0.094139	-0.004607
15298	127.483333	-0.674624	0.629588	-0.131698	-0.678739	0.622994	0.092091	-0.624065	0.891578	-0.110699	-0.629795	0.878015	0.104931										-0.465173	0.686881	0.228999	-0.446615	0.691191	-0.254524													0.016779	0.076956	0.149034	0.004759	0.089027	-0.144587	0.266640	0.094148	-0.004616
15299	127.491667	-0.674670	0.629584	-0.131689	-0.678784	0.622958	0.092092	-0.624057	0.891582	-0.110641	-0.629786	0.877980	0.104971										-0.465238	0.686709	0.228987	-0.446665	0.691131	-0.254489													0.016776	0.076947	0.149029	0.004757	0.089025	-0.144592	0.266633	0.094151	-0.004626
15300	127.500000	-0.674714	0.629583	-0.131678	-0.678829	0.622932	0.092095	-0.624054	0.891585	-0.110586	-0.629870	0.877951	0.105012										-0.465314	0.686539	0.228974	-0.446716	0.691078	-0.254459													0.016824	0.076965	0.148997	0.004754	0.089024	-0.144591	0.266637	0.094142	-0.004631
15301	127.508333	-0.674749	0.629588	-0.131661	-0.678885	0.622906	0.092101	-0.624050	0.891590	-0.110533	-0.629885	0.877968	0.105088										-0.465453	0.686382	0.228852	-0.446780	0.691034	-0.254426													0.016817	0.076975	0.149009	0.004875	0.089248	-0.144668	0.266641	0.094150	-0.004631
15302	127.516667	-0.674783	0.629596	-0.131644	-0.678920	0.622874	0.092102	-0.624043	0.891600	-0.110488	-0.629934	0.877932	0.105106										-0.465512	0.686342	0.228995	-0.446844	0.690994	-0.254395													0.016771	0.076958	0.149019	0.004753	0.089028	-0.144596	0.266642	0.094148	-0.004619
15303	127.525000	-0.674819	0.629603	-0.131634	-0.678979	0.622859	0.092114	-0.624033	0.891607	-0.110443	-0.629979	0.877881	0.105092										-0.465619	0.686250	0.228994	-0.446912	0.690970	-0.254364													0.016795	0.076973	0.149001	0.004869	0.089241	-0.144661	0.266647	0.094151	-0.004608
15304	127.533333	-0.674851	0.629606	-0.131621	-0.679013	0.622829	0.092106	-0.624024	0.891624	-0.110391	-0.630018	0.877889	0.105141										-0.465767	0.686099	0.228859	-0.446981	0.690954	-0.254333													0.016817	0.076987	0.148988	0.004991	0.089468	-0.144736	0.266649	0.094143	-0.004600
15305	127.541667	-0.674873	0.629604	-0.131616	-0.679036	0.622804	0.092102	-0.624011	0.891642	-0.110356	-0.630061	0.877872	0.105163										-0.465822	0.686075	0.228995	-0.446981	0.691054	-0.254417													0.016761	0.076975	0.149024	0.004754	0.089038	-0.144595	0.266651	0.094149	-0.004584
15306	127.550000	-0.674900	0.629602	-0.131604	-0.679056	0.622780	0.092094	-0.623987	0.891669	-0.110319	-0.630072	0.877908	0.105240										-0.465922	0.685999	0.228990	-0.447093	0.690951	-0.254273													0.016765	0.076973	0.149031	0.004756	0.089046	-0.144599	0.266654	0.094133	-0.004571
15307	127.558333	-0.674923	0.629600	-0.131596	-0.679076	0.622760	0.092088	-0.623970	0.891693	-0.110286	-0.630128	0.877861	0.105215										-0.466022	0.685915	0.228989	-0.447067	0.691068	-0.254356													0.016813	0.076995	0.149020	0.004756	0.089038	-0.144596	0.266659	0.094130	-0.004556
15308	127.566667	-0.674941	0.629595	-0.131583	-0.679089	0.622738	0.092080	-0.623949	0.891721	-0.110256	-0.630135	0.877888	0.105260										-0.466114	0.685827	0.228982	-0.447090	0.691082	-0.254330													0.016823	0.076983	0.148998	0.004995	0.089477	-0.144742	0.266665	0.094123	-0.004541
15309	127.575000	-0.674959	0.629600	-0.131572	-0.679112	0.622730	0.092080	-0.623925	0.891748	-0.110220	-0.630161	0.877865	0.105251										-0.466198	0.685749	0.228971	-0.447099	0.691113	-0.254306													0.016603	0.076709	0.149154	0.004758	0.089038	-0.144598	0.266673	0.094120	-0.004521
15310	127.583333	-0.674974	0.629607	-0.131559	-0.679117	0.622707	0.092070	-0.623898	0.891776	-0.110185	-0.630186	0.877841	0.105247										-0.466278	0.685668	0.228964	-0.447095	0.691137	-0.254277													0.016772	0.076961	0.149020	0.004753	0.089039	-0.144597	0.266675	0.094116	-0.004503
15311	127.591667	-0.674990	0.629620	-0.131549	-0.679133	0.622696	0.092063	-0.623872	0.891805	-0.110151	-0.630212	0.877852	0.105306										-0.466390	0.685542	0.228830	-0.447075	0.691172	-0.254258													0.016795	0.076975	0.149009	0.004991	0.089471	-0.144741	0.266675	0.094116	-0.004497
15312	127.600000	-0.675002	0.629638	-0.131535	-0.679151	0.622690	0.092060	-0.623839	0.891833	-0.110118	-0.630432	0.877956	0.105410										-0.466455	0.685467	0.228824	-0.447040	0.691211	-0.254246													0.016769	0.076972	0.149027	0.004751	0.089035	-0.144597	0.266675	0.094126	-0.004493
15313	127.608333	-0.675014	0.629651	-0.131526	-0.679163	0.622683	0.092050	-0.623797	0.891859	-0.110083	-0.630256	0.877823	0.105347										-0.466505	0.685395	0.228824	-0.447026	0.691192	-0.254174													0.016767	0.076975	0.149025	0.004747	0.089036	-0.144597	0.266672	0.094116	-0.004490
15314	127.616667	-0.675023	0.629662	-0.131524	-0.679179	0.622672	0.092038	-0.623755	0.891877	-0.110054	-0.630283	0.877797	0.105384										-0.466551	0.685312	0.228828	-0.447002	0.691178	-0.254111													0.016764	0.076978	0.149028	0.004748	0.089042	-0.144598	0.266679	0.094120	-0.004496
15315	127.625000	-0.675030	0.629678	-0.131516	-0.679185	0.622661	0.092028	-0.623703	0.891902	-0.110021	-0.630211	0.877753	0.105366										-0.466588	0.685233	0.228839	-0.446911	0.691270	-0.254167													0.016761	0.076980	0.149027	0.004865	0.089254	-0.144672	0.266664	0.094124	-0.004521
15316	127.633333	-0.675035	0.629696	-0.131513	-0.679194	0.622654	0.092014	-0.623650	0.891920	-0.109986	-0.630245	0.877747	0.105408										-0.466611	0.685152	0.228855	-0.446807	0.691350	-0.254226													0.016599	0.076734	0.149155	0.004748	0.089036	-0.144596	0.266659	0.094140	-0.004540
15317	127.641667	-0.675035	0.629732	-0.131489	-0.679200	0.622642	0.092002	-0.623586	0.891938	-0.109955	-0.630234	0.877711	0.105439										-0.466587	0.685124	0.229008	-0.446738	0.691383	-0.254233													0.016684	0.076849	0.149088	0.004750	0.089041	-0.144598	0.266664	0.094138	-0.004561
15318	127.650000	-0.675077	0.629748	-0.131494	-0.679205	0.622635	0.091988	-0.623521	0.891961	-0.109926	-0.630212	0.877671	0.105479										-0.466603	0.685040	0.229038	-0.446723	0.691301	-0.254130													0.016815	0.076985	0.149000	0.004749	0.089037	-0.144597	0.266651	0.094141	-0.004582
15319	127.658333	-0.675048	0.629767	-0.131485	-0.679196	0.622628	0.091973	-0.623444	0.891984	-0.109895	-0.630170	0.877628	0.105453										-0.466625	0.684923	0.229002	-0.446648	0.691325	-0.254147													0.016685	0.076842	0.149085	0.004752	0.089036	-0.144598	0.266649	0.094149	-0.004598
15320	127.666667	-0.675046	0.629804	-0.131467	-0.679196	0.622631	0.091966	-0.623347	0.892001	-0.109867	-0.630146	0.877579	0.105451										-0.466606	0.684867	0.229092	-0.446516	0.691443	-0.254271													0.016767	0.076957	0.149022	0.004752	0.089041	-0.144599	0.266645	0.094160	-0.004618
15321	127.675000	-0.675037	0.629835	-0.131462	-0.679190	0.622638	0.091952	-0.623268	0.892028	-0.109843	-0.630112	0.877540	0.105488										-0.466600	0.684778	0.229129	-0.446504	0.691358	-0.254167													0.016794	0.076969	0.149008	0.004752	0.089033	-0.144594	0.266643	0.094175	-0.004633
15322	127.683333	-0.675024	0.629867	-0.131450	-0.679175	0.622643	0.091938	-0.623165	0.892050	-0.109816	-0.630047	0.877532	0.105529										-0.466590	0.684693	0.229162	-0.446440	0.691371	-0.254171													0.016770	0.076968	0.149024	0.004994	0.089468	-0.144730	0.266635	0.094174	-0.004643
15323	127.691667	-0.675003	0.629894	-0.131443	-0.679163	0.622654	0.091928	-0.623070	0.892070	-0.109790	-0.629983	0.877511	0.105560										-0.466608	0.684633	0.229159	-0.446353	0.691433	-0.254235													0.016717	0.076847	0.149081	0.004874	0.089248	-0.144667	0.266636	0.094176	-0.004648
15324	127.700000	-0.674976	0.629927	-0.131436	-0.679144	0.622664	0.091916	-0.622970	0.892092	-0.109765	-0.629893	0.877496	0.105559										-0.466577	0.684643	0.229282	-0.446266	0.691497	-0.254292													0.016771	0.076962	0.149030	0.004752	0.089022	-0.144591	0.266634	0.094175	-0.004648
15325	127.708333	-0.674952	0.629961	-0.131426	-0.679122	0.622673	0.091907	-0.622867	0.892114	-0.109734	-0.629838	0.877468	0.105607										-0.466551	0.684558	0.229314	-0.446266	0.691407	-0.254179													0.016716	0.076846	0.149079	0.004753	0.089026	-0.144585	0.266641	0.094170	-0.004652
15326	127.716667	-0.674922	0.629997	-0.131416	-0.679100	0.622690	0.091899	-0.622758	0.892137	-0.109701	-0.629761	0.877461	0.105644										-0.466523	0.684484	0.229339	-0.446151	0.691522	-0.254281													0.016777	0.076956	0.149024	0.004755	0.089028	-0.144590	0.266638	0.094161	-0.004648
15327	127.725000	-0.674893	0.630040	-0.131403	-0.679076	0.622700	0.091891	-0.622659	0.892166	-0.109670	-0.629681	0.877457	0.105681										-0.466485	0.684422	0.229367	-0.446119	0.691486	-0.254215													0.016698	0.076827	0.149084	0.004759	0.089031	-0.144590	0.266637	0.094174	-0.004636
15328	127.733333	-0.674860	0.630082	-0.131385	-0.679048	0.622717	0.091886	-0.622553	0.892189	-0.109631	-0.629605	0.877451	0.105713										-0.466446	0.684372	0.229397	-0.446094	0.691450	-0.254142													0.016779	0.076947	0.149019	0.004759	0.089031	-0.144590	0.266638	0.094178	-0.004629
15329	127.741667	-0.674827	0.630126	-0.131372	-0.679023	0.622736	0.091880	-0.622453	0.892218	-0.109591	-0.629519	0.877451	0.105755										-0.466402	0.684332	0.229414	-0.445973	0.691565	-0.254233													0.016620	0.076695	0.149141	0.004761	0.089027	-0.144591	0.266642	0.094167	-0.004620
15330	127.750000	-0.674794	0.630171	-0.131356	-0.678995	0.622756	0.091881	-0.622357	0.892246	-0.109549	-0.629439	0.877461	0.105793										-0.466353	0.684298	0.229437	-0.445977	0.691483	-0.254096													0.016788	0.076945	0.149013	0.004760	0.089029	-0.144589	0.266650	0.094176	-0.004617
15331	127.758333	-0.674763	0.630208	-0.131336	-0.678963	0.622771	0.091876	-0.622264	0.892271	-0.109512	-0.629386	0.877481	0.105847										-0.466301	0.684269	0.229465	-0.445917	0.691500	-0.254061													0.016814	0.076950	0.148996	0.004761	0.089027	-0.144588	0.266647	0.094168	-0.004602
15332	127.766667	-0.674726	0.630242	-0.131317	-0.678934	0.622788	0.091876	-0.622181	0.892295	-0.109475	-0.629328	0.877476	0.105881										-0.466248	0.684242	0.229485	-0.445866	0.691524	-0.254033													0.016788	0.076940	0.149003	0.004999	0.089463	-0.144735	0.266646	0.094147	-0.004594
15333	127.775000	-0.674724	0.630295	-0.131345	-0.678907	0.622800	0.091873	-0.622104	0.892318	-0.109439	-0.629250	0.877501	0.105940										-0.466191	0.684220	0.229504	-0.445778	0.691601	-0.254055													0.016796	0.076937	0.149003	0.004766	0.089021	-0.144586	0.266653	0.094158	-0.004580
15334	127.783333	-0.674730	0.630347	-0.131370	-0.678878	0.622809	0.091870	-0.622034	0.892342	-0.109401	-0.629184	0.877492	0.105939										-0.466161	0.684002	0.229341	-0.445760	0.691579	-0.253963													0.016797	0.076929	0.149002	0.004763	0.089023	-0.144582	0.266650	0.094146	-0.004579
15335	127.791667	-0.674704	0.630375	-0.131351	-0.678844	0.622820	0.091868	-0.621978	0.892361	-0.109363	-0.629083	0.877480	0.105963										-0.466110	0.683983	0.229358	-0.445679	0.691661	-0.253984													0.016827	0.076932	0.148981	0.005001	0.089453	-0.144724	0.266654	0.094146	-0.004570
15336	127.800000	-0.674674	0.630405	-0.131335	-0.678816	0.622830	0.091864	-0.621929	0.892381	-0.109324	-0.629118	0.877474	0.106014										-0.466037	0.684155	0.229570	-0.445660	0.691647	-0.253897													0.016804	0.076920	0.148992	0.004767	0.089023	-0.144583	0.266651	0.094157	-0.004566
15337	127.808333	-0.674651	0.630432	-0.131315	-0.678793	0.622833	0.091867	-0.621899	0.892388	-0.109277	-0.629041	0.877459	0.106029										-0.466006	0.684040	0.229496	-0.445620	0.691685	-0.253862													0.016811	0.076913	0.148987	0.004769	0.089020	-0.144581	0.266653	0.094149	-0.004567
15338	127.816667	-0.674638	0.630456	-0.131296	-0.678787	0.622842	0.091882	-0.621870	0.892406	-0.109238	-0.629019	0.877462	0.106079										-0.465983	0.683924	0.229430	-0.445524	0.691824	-0.253940													0.016820	0.076912	0.148984	0.005002	0.089445	-0.144716	0.266662	0.094145	-0.004575
15339	127.825000	-0.674623	0.630469	-0.131275	-0.678772	0.622840	0.091885	-0.621865	0.892419	-0.109194	-0.629043	0.877448	0.106143										-0.465936	0.683925	0.229516	-0.445555	0.691761	-0.253802													0.016844	0.076920	0.148963	0.004885	0.089235	-0.144646	0.266650	0.094155	-0.004571
15340	127.833333	-0.674618	0.630479	-0.131259	-0.678750	0.622827	0.091882	-0.621870	0.892419	-0.109157	-0.629076	0.877432	0.106200										-0.465935	0.683880	0.229486	-0.445467	0.691894	-0.253888													0.016825	0.076923	0.148970	0.004765	0.089021	-0.144578	0.266654	0.094160	-0.004573
15341	127.841667	-0.674615	0.630478	-0.131248	-0.678748	0.622809	0.091887	-0.621877	0.892412	-0.109135	-0.629123	0.877411	0.106266										-0.465922	0.683858	0.229515	-0.445478	0.691882	-0.253810													0.016826	0.076914	0.148971	0.004770	0.089023	-0.144581	0.266652	0.094148	-0.004576
15342	127.850000	-0.674622	0.630477	-0.131236	-0.678752	0.622785	0.091895	-0.621908	0.892411	-0.109100	-0.629144	0.877390	0.106319										-0.465915	0.683829	0.229539	-0.445489	0.691863	-0.253729													0.016874	0.076922	0.148943	0.004768	0.089018	-0.144578	0.266654	0.094140	-0.004576
15343	127.858333	-0.674633	0.630463	-0.131227	-0.678752	0.622755	0.091891	-0.621943	0.892398	-0.109068	-0.629182	0.877348	0.106357										-0.465890	0.683927	0.229726	-0.445456	0.691946	-0.253764													0.016851	0.076916	0.148956	0.004891	0.089232	-0.144650	0.266654	0.094148	-0.004572
15344	127.866667	-0.674649	0.630446	-0.131215	-0.678763	0.622720	0.091896	-0.621997	0.892385	-0.109040	-0.629231	0.877342	0.106443										-0.465932	0.683778	0.229601	-0.445425	0.692029	-0.253800													0.016656	0.076657	0.149098	0.004771	0.089018	-0.144584	0.266657	0.094150	-0.004554
15345	127.875000	-0.674670	0.630422	-0.131202	-0.678784	0.622686	0.091901	-0.622063	0.892372	-0.109007	-0.629311	0.877297	0.106499										-0.465906	0.683950	0.229867	-0.445492	0.691954	-0.253670													0.016827	0.076903	0.148975	0.004773	0.089017	-0.144579	0.266662	0.094143	-0.004540
15346	127.883333	-0.674701	0.630395	-0.131190	-0.678811	0.622648	0.091903	-0.622160	0.892367	-0.108975	-0.629331	0.877228	0.106473										-0.465934	0.683761	0.229782	-0.445506	0.691981	-0.253656													0.016876	0.076918	0.148947	0.005013	0.089452	-0.144722	0.266666	0.094141	-0.004524
15347	127.891667	-0.674731	0.630368	-0.131177	-0.678839	0.622605	0.091907	-0.622249	0.892355	-0.108948	-0.629416	0.877254	0.106584										-0.466008	0.683679	0.229692	-0.445474	0.692096	-0.253747													0.016847	0.076917	0.148965	0.004890	0.089243	-0.144653	0.266672	0.094142	-0.004497
15348	127.900000	-0.674770	0.630332	-0.131170	-0.678868	0.622556	0.091907	-0.622346	0.892347	-0.108927	-0.629587	0.877189	0.106635										-0.466045	0.683639	0.229720	-0.445557	0.692016	-0.253627													0.016820	0.076912	0.148986	0.004770	0.089022	-0.144582	0.266670	0.094132	-0.004477
15349	127.908333	-0.674810	0.630300	-0.131167	-0.678913	0.622506	0.091901	-0.622455	0.892337	-0.108903	-0.629643	0.877140	0.106635										-0.466072	0.683621	0.229806	-0.445566	0.692070	-0.253662													0.016843	0.076928	0.148969	0.004768	0.089021	-0.144578	0.266676	0.094128	-0.004466
15350	127.916667	-0.674854	0.630264	-0.131167	-0.678954	0.622446	0.091890	-0.622565	0.892328	-0.108881	-0.629750	0.877103	0.106634										-0.466106	0.683596	0.229891	-0.445637	0.692020	-0.253593													0.016860	0.076932	0.148961	0.005003	0.089455	-0.144727	0.266677	0.094118	-0.004457
15351	127.925000	-0.674906	0.630224	-0.131168	-0.679009	0.622385	0.091878	-0.622691	0.892325	-0.108869	-0.629741	0.876989	0.106616										-0.466210	0.683496	0.229793	-0.445668	0.692077	-0.253636													0.016725	0.076802	0.149045	0.004768	0.089022	-0.144581	0.266687	0.094118	-0.004466
15352	127.933333	-0.674966	0.630183	-0.131168	-0.679064	0.622320	0.091864	-0.622822	0.892320	-0.108855	-0.629859	0.876934	0.106618										-0.466243	0.683497	0.229944	-0.445696	0.692124	-0.253675													0.016809	0.076922	0.148983	0.004764	0.089019	-0.144579	0.266676	0.094120	-0.004467
15353	127.941667	-0.675020	0.630141	-0.131171	-0.679126	0.622245	0.091851	-0.622963	0.892316	-0.108833	-0.630208	0.877061	0.106875										-0.466323	0.683438	0.229966	-0.445817	0.692016	-0.253557													0.016809	0.076925	0.148983	0.004881	0.089231	-0.144653	0.266675	0.094125	-0.004479
15354	127.950000	-0.675087	0.630097	-0.131175	-0.679196	0.622177	0.091844	-0.623117	0.892314	-0.108814	-0.630329	0.877054	0.106947										-0.466448	0.683317	0.229854	-0.445836	0.692100	-0.253651													0.016809	0.076928	0.148979	0.005005	0.089459	-0.144729	0.266667	0.094126	-0.004490
15355	127.958333	-0.675156	0.630052	-0.131173	-0.679278	0.622111	0.091846	-0.623272	0.892317	-0.108791	-0.630518	0.876973	0.106923										-0.466502	0.683310	0.230005	-0.445941	0.692038	-0.253591													0.016720	0.076811	0.149054	0.004763	0.089022	-0.144585	0.266663	0.094131	-0.004502
15356	127.966667	-0.675230	0.629999	-0.131170	-0.679363	0.622051	0.091847	-0.623446	0.892328	-0.108767	-0.630667	0.876946	0.106969										-0.466594	0.683232	0.230030	-0.446055	0.691961	-0.253529													0.016803	0.076940	0.148996	0.004758	0.089024	-0.144583	0.266656	0.094138	-0.004524
15357	127.975000	-0.675350	0.629953	-0.131170	-0.679451	0.621979	0.091846	-0.623604	0.892335	-0.108744	-0.630813	0.876934	0.107018										-0.466689	0.683155	0.230056	-0.446124	0.691981	-0.253574													0.016821	0.076957	0.148982	0.004879	0.089248	-0.144660	0.266651	0.094151	-0.004546
15358	127.983333	-0.675440	0.629881	-0.131177	-0.679538	0.621909	0.091842	-0.623760	0.892346	-0.108723	-0.631157	0.877052	0.107161										-0.466780	0.683066	0.230079	-0.446194	0.691992	-0.253628													0.016789	0.076958	0.149001	0.004756	0.089037	-0.144590	0.266647	0.094171	-0.004563
15359	127.991667	-0.675531	0.629816	-0.131175	-0.679628	0.621833	0.091842	-0.623917	0.892356	-0.108702	-0.631139	0.876933	0.107180										-0.466869	0.682958	0.230103	-0.446333	0.691881	-0.253572													0.016699	0.076834	0.149060	0.004754	0.089034	-0.144595	0.266643	0.094169	-0.004591
15360	128.000000	-0.675619	0.629752	-0.131179	-0.679718	0.621755	0.091836	-0.624069	0.892368	-0.108680	-0.631275	0.876896	0.107220										-0.466955	0.682843	0.230126	-0.446472	0.691769	-0.253518													0.016781	0.076964	0.148997	0.004747	0.089033	-0.144604	0.266645	0.094177	-0.004608
15361	128.008333	-0.675713	0.629697	-0.131170	-0.679807	0.621675	0.091836	-0.624230	0.892386	-0.108656	-0.631310	0.876952	0.107354										-0.467033	0.682717	0.230157	-0.446562	0.691746	-0.253570													0.016778	0.076964	0.148995	0.004980	0.089467	-0.144749	0.266633	0.094173	-0.004626
15362	128.016667	-0.675805	0.629643	-0.131166	-0.679894	0.621602	0.091833	-0.624362	0.892400	-0.108627	-0.631414	0.876919	0.107407										-0.467070	0.682734	0.230355	-0.446653	0.691718	-0.253628													0.016774	0.076970	0.148990	0.004741	0.089031	-0.144605	0.266630	0.094179	-0.004642
15363	128.025000	-0.675895	0.629595	-0.131153	-0.679987	0.621529	0.091836	-0.624486	0.892417	-0.108588	-0.631578	0.876834	0.107413										-0.467171	0.682437	0.230232	-0.446773	0.691643	-0.253627													0.016774	0.076963	0.148993	0.004741	0.089045	-0.144611	0.266631	0.094182	-0.004650
15364	128.033333	-0.675985	0.629554	-0.131136	-0.680076	0.621460	0.091840	-0.624592	0.892440	-0.108552	-0.631802	0.876918	0.107537										-0.467228	0.682292	0.230277	-0.446898	0.691558	-0.253632													0.016826	0.076991	0.148966	0.004733	0.089050	-0.144608	0.266626	0.094190	-0.004653
15365	128.041667	-0.676074	0.629510	-0.131131	-0.680150	0.621391	0.091834	-0.624675	0.892456	-0.108530	-0.631908	0.876913	0.107627										-0.467306	0.682117	0.230263	-0.447025	0.691473	-0.253637													0.016816	0.077007	0.148985	0.004852	0.089269	-0.144682	0.266619	0.094193	-0.004659
15366	128.050000	-0.676151	0.629483	-0.131099	-0.680237	0.621340	0.091844	-0.624750	0.892482	-0.108489	-0.631981	0.876926	0.107726										-0.467380	0.681937	0.230253	-0.447158	0.691386	-0.253646													0.016602	0.076746	0.149123	0.004730	0.089059	-0.144610	0.266616	0.094198	-0.004665
15367	128.058333	-0.676240	0.629461	-0.131100	-0.680313	0.621296	0.091844	-0.624810	0.892506	-0.108457	-0.632015	0.876899	0.107783										-0.467430	0.681779	0.230305	-0.447289	0.691305	-0.253656													0.016762	0.076996	0.148995	0.004842	0.089273	-0.144689	0.266612	0.094203	-0.004681
15368	128.066667	-0.676339	0.629433	-0.131115	-0.680382	0.621256	0.091841	-0.624860	0.892529	-0.108421	-0.632027	0.876880	0.107858										-0.467467	0.681624	0.230359	-0.447420	0.691225	-0.253669													0.016812	0.077013	0.148959	0.004962	0.089491	-0.144776	0.266613	0.094202	-0.004689
15369	128.075000	-0.676400	0.629424	-0.131111	-0.680439	0.621228	0.091836	-0.624886	0.892557	-0.108385	-0.632019	0.876870	0.107948										-0.467490	0.681558	0.230512	-0.447543	0.691158	-0.253686													0.016796	0.077025	0.148971	0.004716	0.089056	-0.144634	0.266612	0.094203	-0.004695
15370	128.083333	-0.676452	0.629442	-0.131081	-0.680487	0.621204	0.091831	-0.624906	0.892590	-0.108342	-0.631999	0.876836	0.108006										-0.467525	0.681322	0.230484	-0.447663	0.691097	-0.253694													0.016755	0.076997	0.148985	0.004709	0.089060	-0.144638	0.266608	0.094201	-0.004699
15371	128.091667	-0.676465	0.629439	-0.131082	-0.680525	0.621187	0.091831	-0.624909	0.892620	-0.108295	-0.631964	0.876831	0.108131										-0.467507	0.681366	0.230727	-0.447772	0.691056	-0.253708													0.016796	0.077028	0.148968	0.004710	0.089062	-0.144638	0.266609	0.094198	-0.004700
15372	128.100000	-0.676505	0.629473	-0.131057	-0.680551	0.621180	0.091831	-0.624909	0.892653	-0.108237	-0.631909	0.876820	0.108235										-0.467536	0.681062	0.230603	-0.447870	0.691027	-0.253720													0.016751	0.077002	0.148975	0.004950	0.089500	-0.144786	0.266610	0.094204	-0.004700
15373	128.108333	-0.676512	0.629500	-0.131039	-0.680574	0.621189	0.091837	-0.624903	0.892689	-0.108176	-0.631841	0.876812	0.108328										-0.467493	0.681127	0.230849	-0.447949	0.691021	-0.253732													0.016753	0.077005	0.148976	0.004711	0.089074	-0.144637	0.266608	0.094201	-0.004694
15374	128.116667	-0.676516	0.629531	-0.131017	-0.680575	0.621196	0.091843	-0.624888	0.892727	-0.108115	-0.631764	0.876797	0.108431										-0.467468	0.681039	0.230915	-0.448020	0.691017	-0.253738													0.016756	0.077012	0.148971	0.004712	0.089077	-0.144637	0.266607	0.094189	-0.004694
15375	128.125000	-0.676499	0.629570	-0.130998	-0.680556	0.621198	0.091843	-0.624860	0.892768	-0.108056	-0.631653	0.876779	0.108559										-0.467411	0.680827	0.230913	-0.448069	0.691031	-0.253742													0.016782	0.077013	0.148960	0.004709	0.089077	-0.144639	0.266615	0.094209	-0.004697
15376	128.133333	-0.676472	0.629606	-0.130980	-0.680539	0.621216	0.091850	-0.624825	0.892806	-0.108002	-0.631517	0.876751	0.108636										-0.467395	0.680715	0.230850	-0.448103	0.691056	-0.253748													0.016761	0.077007	0.148965	0.004945	0.089509	-0.144788	0.266611	0.094216	-0.004697
15377	128.141667	-0.676432	0.629642	-0.130959	-0.680503	0.621235	0.091862	-0.624781	0.892849	-0.107950	-0.631459	0.876810	0.108774										-0.467283	0.680729	0.231034	-0.448108	0.691094	-0.253757													0.016762	0.076996	0.148965	0.004715	0.089065	-0.144644	0.266613	0.094208	-0.004706
15378	128.150000	-0.676384	0.629677	-0.130936	-0.680454	0.621260	0.091872	-0.624725	0.892893	-0.107900	-0.631414	0.876810	0.108868										-0.467196	0.680702	0.231098	-0.448100	0.691140	-0.253757													0.016769	0.076995	0.148961	0.004713	0.089065	-0.144652	0.266618	0.094204	-0.004711
15379	128.158333	-0.676319	0.629722	-0.130911	-0.680399	0.621286	0.091882	-0.624653	0.892934	-0.107858	-0.631206	0.876756	0.108888										-0.467099	0.680687	0.231146	-0.448072	0.691198	-0.253757													0.016795	0.076994	0.148940	0.004949	0.089495	-0.144791	0.266615	0.094208	-0.004713
15380	128.166667	-0.676248	0.629772	-0.130890	-0.680308	0.621310	0.091874	-0.624574	0.892979	-0.107818	-0.631170	0.876839	0.108981										-0.467025	0.680629	0.231072	-0.448023	0.691269	-0.253761													0.016764	0.076984	0.148954	0.004717	0.089066	-0.144645	0.266611	0.094206	-0.004708
15381	128.175000	-0.676139	0.629819	-0.130870	-0.680254	0.621368	0.091893	-0.624486	0.893028	-0.107783	-0.631070	0.876836	0.109058										-0.466902	0.680630	0.231116	-0.447949	0.691339	-0.253740													0.016815	0.077003	0.148943	0.004718	0.089066	-0.144639	0.266617	0.094212	-0.004710
15382	128.183333	-0.676054	0.629875	-0.130850	-0.680178	0.621423	0.091902	-0.624372	0.893072	-0.107755	-0.630954	0.876842	0.109113										-0.466772	0.680641	0.231165	-0.447862	0.691413	-0.253727													0.016772	0.076975	0.148956	0.004716	0.089065	-0.144631	0.266616	0.094222	-0.004706
15383	128.191667	-0.675961	0.629940	-0.130841	-0.680093	0.621474	0.091903	-0.624266	0.893114	-0.107735	-0.630764	0.876830	0.109117										-0.466633	0.680652	0.231204	-0.447754	0.691487	-0.253711													0.016832	0.076988	0.148929	0.004721	0.089064	-0.144622	0.266614	0.094221	-0.004706
15384	128.200000	-0.675868	0.629991	-0.130842	-0.680008	0.621526	0.091899	-0.624149	0.893147	-0.107728	-0.630576	0.876810	0.109125										-0.466491	0.680667	0.231242	-0.447627	0.691556	-0.253702													0.016787	0.076964	0.148954	0.004729	0.089057	-0.144622	0.266611	0.094229	-0.004705
15385	128.208333	-0.675762	0.630034	-0.130849	-0.679918	0.621574	0.091894	-0.624029	0.893177	-0.107726	-0.630443	0.876795	0.109133										-0.466347	0.680684	0.231284	-0.447487	0.691623	-0.253690													0.016791	0.076957	0.148949	0.004726	0.089051	-0.144623	0.266622	0.094219	-0.004713
15386	128.216667	-0.675658	0.630072	-0.130870	-0.679831	0.621623	0.091886	-0.623903	0.893201	-0.107735	-0.630290	0.876893	0.109258										-0.466205	0.680696	0.231320	-0.447338	0.691686	-0.253684													0.016844	0.076964	0.148915	0.004974	0.089476	-0.144772	0.266621	0.094214	-0.004712
15387	128.225000	-0.675561	0.630111	-0.130887	-0.679747	0.621673	0.091884	-0.623782	0.893222	-0.107751	-0.630247	0.876876	0.109269										-0.466072	0.680706	0.231352	-0.447173	0.691741	-0.253674													0.016851	0.076952	0.148907	0.004855	0.089252	-0.144697	0.266622	0.094208	-0.004707
15388	128.233333	-0.675462	0.630148	-0.130901	-0.679664	0.621718	0.091875	-0.623651	0.893238	-0.107769	-0.630210	0.876878	0.109305										-0.465945	0.680710	0.231378	-0.447062	0.691692	-0.253554													0.016799	0.076931	0.148928	0.004740	0.089038	-0.144623	0.266630	0.094206	-0.004705
15389	128.241667	-0.675374	0.630182	-0.130916	-0.679587	0.621765	0.091868	-0.623520	0.893256	-0.107799	-0.630113	0.876879	0.109313										-0.465826	0.680712	0.231407	-0.446881	0.691737	-0.253543													0.016806	0.076934	0.148935	0.004747	0.089033	-0.144615	0.266636	0.094203	-0.004698
15390	128.250000	-0.675283	0.630218	-0.130931	-0.679518	0.621814	0.091860	-0.623389	0.893278	-0.107827	-0.629963	0.876862	0.109279										-0.465668	0.680772	0.231564	-0.446626	0.691876	-0.253645													0.016863	0.076943	0.148911	0.004992	0.089481	-0.144758	0.266629	0.094215	-0.004678
15391	128.258333	-0.675192	0.630248	-0.130949	-0.679454	0.621862	0.091848	-0.623257	0.893299	-0.107862	-0.629897	0.876893	0.109315										-0.465589	0.680743	0.231518	-0.446461	0.691865	-0.253590													0.016835	0.076945	0.148932	0.004874	0.089258	-0.144668	0.266629	0.094219	-0.004674
15392	128.266667	-0.675101	0.630269	-0.130967	-0.679394	0.621900	0.091835	-0.623131	0.893318	-0.107903	-0.629837	0.876930	0.109347										-0.465475	0.680764	0.231607	-0.446298	0.691849	-0.253540													0.016811	0.076928	0.148947	0.004761	0.089045	-0.144595	0.266626	0.094207	-0.004671
15393	128.275000	-0.675029	0.630294	-0.130989	-0.679343	0.621936	0.091823	-0.623004	0.893335	-0.107949	-0.629692	0.876931	0.109300										-0.465394	0.680755	0.231629	-0.446049	0.691967	-0.253657													0.016839	0.076937	0.148930	0.004761	0.089035	-0.144593	0.266632	0.094214	-0.004668
15394	128.283333	-0.674966	0.630318	-0.131011	-0.679294	0.621968	0.091808	-0.622881	0.893349	-0.107997	-0.629618	0.876956	0.109292										-0.465287	0.680900	0.231811	-0.445870	0.691978	-0.253667													0.016869	0.076941	0.148914	0.005001	0.089461	-0.144740	0.266631	0.094203	-0.004669
15395	128.291667	-0.674916	0.630334	-0.131039	-0.679262	0.622004	0.091791	-0.622765	0.893364	-0.108050	-0.629520	0.876997	0.109282										-0.465225	0.680887	0.231835	-0.445693	0.691982	-0.253690													0.016839	0.076933	0.148915	0.004879	0.089229	-0.144665	0.266639	0.094197	-0.004669
15396	128.300000	-0.674866	0.630354	-0.131065	-0.679237	0.622033	0.091774	-0.622651	0.893381	-0.108111	-0.629380	0.876972	0.109220										-0.465179	0.680873	0.231860	-0.445575	0.691890	-0.253607													0.016807	0.076920	0.148930	0.004763	0.089011	-0.144598	0.266641	0.094190	-0.004661
15397	128.308333	-0.674830	0.630376	-0.131088	-0.679217	0.622065	0.091757	-0.622534	0.893398	-0.108165	-0.629264	0.877084	0.109286										-0.465145	0.680854	0.231874	-0.445389	0.691932	-0.253685													0.016808	0.076921	0.148928	0.004880	0.089229	-0.144669	0.266647	0.094193	-0.004656
15398	128.316667	-0.674804	0.630397	-0.131110	-0.679183	0.622091	0.091728	-0.622426	0.893421	-0.108222	-0.629178	0.877116	0.109230										-0.465125	0.680838	0.231889	-0.445265	0.691882	-0.253653													0.016857	0.076941	0.148915	0.004767	0.089017	-0.144591	0.266648	0.094193	-0.004645
15399	128.325000	-0.674787	0.630422	-0.131126	-0.679199	0.622137	0.091725	-0.622329	0.893445	-0.108278	-0.629162	0.877129	0.109214										-0.465119	0.680820	0.231895	-0.445133	0.691878	-0.253675													0.016828	0.076950	0.148936	0.004768	0.089023	-0.144578	0.266651	0.094195	-0.004628
15400	128.333333	-0.674781	0.630446	-0.131145	-0.679198	0.622171	0.091713	-0.622223	0.893465	-0.108331	-0.629136	0.877143	0.109170										-0.465116	0.680807	0.231907	-0.445015	0.691870	-0.253700													0.016802	0.076945	0.148955	0.005009	0.089463	-0.144718	0.266658	0.094192	-0.004618
15401	128.341667	-0.674775	0.630463	-0.131165	-0.679203	0.622205	0.091700	-0.622141	0.893497	-0.108392	-0.629038	0.877210	0.109179										-0.465127	0.680793	0.231915	-0.444886	0.691905	-0.253785													0.016823	0.076961	0.148944	0.004887	0.089244	-0.144643	0.266652	0.094199	-0.004594
15402	128.350000	-0.674779	0.630477	-0.131185	-0.679215	0.622241	0.091690	-0.622042	0.893507	-0.108437	-0.629008	0.877229	0.109137										-0.465139	0.680780	0.231925	-0.444829	0.691841	-0.253760													0.016791	0.076954	0.148966	0.004774	0.089034	-0.144580	0.266658	0.094195	-0.004578
15403	128.358333	-0.674784	0.630488	-0.131214	-0.679225	0.622266	0.091680	-0.621948	0.893530	-0.108501	-0.628945	0.877265	0.109121										-0.465158	0.680758	0.231922	-0.444729	0.691871	-0.253851													0.016791	0.076957	0.148956	0.004769	0.089026	-0.144579	0.266659	0.094179	-0.004568
15404	128.366667	-0.674786	0.630499	-0.131234	-0.679241	0.622297	0.091675	-0.621872	0.893543	-0.108561	-0.628882	0.877297	0.109106										-0.465173	0.680747	0.231927	-0.444640	0.691895	-0.253940													0.016782	0.076950	0.148951	0.004767	0.089020	-0.144592	0.266671	0.094168	-0.004551
15405	128.375000	-0.674791	0.630504	-0.131256	-0.679249	0.622306	0.091657	-0.621805	0.893554	-0.108613	-0.628854	0.877349	0.109117										-0.465186	0.680736	0.231927	-0.444588	0.691869	-0.253976													0.016805	0.076964	0.148939	0.004878	0.089227	-0.144660	0.266669	0.094158	-0.004553
15406	128.383333	-0.674798	0.630514	-0.131274	-0.679256	0.622325	0.091647	-0.621742	0.893562	-0.108664	-0.628754	0.877347	0.109073										-0.465199	0.680725	0.231925	-0.444545	0.691844	-0.254008													0.016772	0.076962	0.148949	0.004762	0.089023	-0.144593	0.266675	0.094163	-0.004545
15407	128.391667	-0.674806	0.630520	-0.131290	-0.679264	0.622346	0.091639	-0.621685	0.893571	-0.108710	-0.628694	0.877367	0.109054										-0.465199	0.680717	0.231925	-0.444577	0.691722	-0.253920													0.016774	0.076968	0.148955	0.004878	0.089237	-0.144660	0.266674	0.094161	-0.004534
15408	128.400000	-0.674810	0.630525	-0.131304	-0.679272	0.622387	0.091643	-0.621639	0.893581	-0.108759	-0.628638	0.877389	0.109038										-0.465196	0.680711	0.231917	-0.444492	0.691792	-0.254052													0.016827	0.076990	0.148935	0.004760	0.089025	-0.144580	0.266672	0.094168	-0.004531
15409	128.408333	-0.674808	0.630531	-0.131316	-0.679277	0.622413	0.091636	-0.621584	0.893585	-0.108794	-0.628591	0.877441	0.109030										-0.465187	0.680707	0.231908	-0.444475	0.691769	-0.254081													0.016774	0.076981	0.148971	0.004762	0.089037	-0.144580	0.266680	0.094173	-0.004544
15410	128.416667	-0.674814	0.630537	-0.131327	-0.679262	0.622428	0.091627	-0.621536	0.893584	-0.108833	-0.628516	0.877424	0.108996										-0.465170	0.680715	0.231905	-0.444524	0.691657	-0.253997													0.016825	0.076994	0.148946	0.004764	0.089041	-0.144582	0.266672	0.094181	-0.004534
15411	128.425000	-0.674806	0.630542	-0.131342	-0.679256	0.622468	0.091635	-0.621497	0.893582	-0.108872	-0.628396	0.877421	0.108937										-0.465144	0.680717	0.231888	-0.444484	0.691692	-0.254084													0.016772	0.076977	0.148970	0.004759	0.089038	-0.144593	0.266673	0.094184	-0.004541
15412	128.433333	-0.674791	0.630543	-0.131360	-0.679240	0.622486	0.091635	-0.621443	0.893573	-0.108910	-0.628289	0.877409	0.108876										-0.465112	0.680725	0.231879	-0.444444	0.691728	-0.254176													0.016827	0.076988	0.148935	0.004990	0.089457	-0.144739	0.266667	0.094181	-0.004548
15413	128.441667	-0.674767	0.630539	-0.131384	-0.679217	0.622510	0.091630	-0.621398	0.893565	-0.108943	-0.628198	0.877435	0.108911										-0.465071	0.680741	0.231868	-0.444440	0.691722	-0.254213													0.016801	0.076976	0.148944	0.004756	0.089027	-0.144605	0.266675	0.094175	-0.004559
15414	128.450000	-0.674743	0.630539	-0.131400	-0.679190	0.622530	0.091629	-0.621344	0.893554	-0.108978	-0.628110	0.877465	0.108957										-0.465028	0.680757	0.231855	-0.444436	0.691725	-0.254247													0.016777	0.076963	0.148951	0.004754	0.089016	-0.144606	0.266675	0.094168	-0.004571
15415	128.458333	-0.674712	0.630547	-0.131414	-0.679157	0.622549	0.091625	-0.621304	0.893550	-0.109002	-0.628058	0.877406	0.108900										-0.464972	0.680776	0.231840	-0.444421	0.691735	-0.254280													0.016802	0.076968	0.148941	0.004873	0.089242	-0.144679	0.266672	0.094177	-0.004569
15416	128.466667	-0.674680	0.630560	-0.131422	-0.679120	0.622571	0.091625	-0.621280	0.893553	-0.109016	-0.627997	0.877356	0.108812										-0.464907	0.680802	0.231823	-0.444407	0.691748	-0.254310													0.016782	0.076967	0.148953	0.004990	0.089458	-0.144740	0.266669	0.094178	-0.004568
15417	128.475000	-0.674654	0.630576	-0.131427	-0.679081	0.622600	0.091623	-0.621228	0.893554	-0.109030	-0.627992	0.877438	0.108926										-0.464838	0.680830	0.231807	-0.444384	0.691790	-0.254345													0.016782	0.076968	0.148955	0.004758	0.089032	-0.144592	0.266667	0.094191	-0.004559
15418	128.483333	-0.674625	0.630585	-0.131431	-0.679043	0.622633	0.091627	-0.621196	0.893563	-0.109043	-0.627914	0.877383	0.108857										-0.464761	0.680867	0.231800	-0.444355	0.691833	-0.254377													0.016789	0.076965	0.148962	0.004760	0.089028	-0.144582	0.266666	0.094199	-0.004553
15419	128.491667	-0.674591	0.630599	-0.131437	-0.678997	0.622670	0.091625	-0.621185	0.893569	-0.109049	-0.627818	0.877373	0.108802										-0.464680	0.680911	0.231786	-0.444317	0.691881	-0.254414													0.016815	0.076967	0.148937	0.004758	0.089032	-0.144590	0.266665	0.094189	-0.004553
15420	128.500000	-0.674563	0.630608	-0.131443	-0.678953	0.622707	0.091629	-0.621154	0.893574	-0.109056	-0.627868	0.877452	0.108906										-0.464594	0.680957	0.231770	-0.444276	0.691941	-0.254453													0.016797	0.076953	0.148945	0.004760	0.089029	-0.144596	0.266670	0.094196	-0.004550
15421	128.508333	-0.674530	0.630615	-0.131452	-0.678908	0.622739	0.091634	-0.621136	0.893580	-0.109063	-0.627809	0.877455	0.108871										-0.464504	0.681012	0.231760	-0.444225	0.692009	-0.254487													0.016792	0.076947	0.148944	0.004761	0.089026	-0.144602	0.266676	0.094181	-0.004548
15422	128.516667	-0.674504	0.630618	-0.131456	-0.678864	0.622762	0.091640	-0.621127	0.893584	-0.109066	-0.627758	0.877456	0.108836										-0.464414	0.681069	0.231747	-0.444180	0.692077	-0.254518													0.016795	0.076942	0.148936	0.004757	0.089017	-0.144603	0.266674	0.094176	-0.004549
15423	128.525000	-0.674476	0.630626	-0.131459	-0.678835	0.622785	0.091637	-0.621126	0.893583	-0.109071	-0.627680	0.877451	0.108830										-0.464346	0.680969	0.231571	-0.444131	0.692144	-0.254549													0.016799	0.076928	0.148938	0.004998	0.089453	-0.144751	0.266672	0.094171	-0.004554
15424	128.533333	-0.674454	0.630634	-0.131460	-0.678809	0.622802	0.091639	-0.621124	0.893588	-0.109067	-0.627675	0.877466	0.108821										-0.464228	0.681189	0.231712	-0.444084	0.692213	-0.254579													0.016856	0.076957	0.148909	0.004762	0.089021	-0.144604	0.266672	0.094187	-0.004555
15425	128.541667	-0.674435	0.630640	-0.131460	-0.678783	0.622810	0.091641	-0.621134	0.893592	-0.109067	-0.627652	0.877476	0.108872										-0.464140	0.681247	0.231688	-0.444065	0.692228	-0.254548													0.016798	0.076934	0.148942	0.004770	0.089030	-0.144602	0.266667	0.094180	-0.004549
15426	128.550000	-0.674422	0.630645	-0.131460	-0.678768	0.622819	0.091645	-0.621147	0.893595	-0.109061	-0.627491	0.877391	0.108753										-0.464066	0.681296	0.231671	-0.443995	0.692334	-0.254623													0.016858	0.076952	0.148913	0.004768	0.089035	-0.144591	0.266670	0.094184	-0.004541
15427	128.558333	-0.674410	0.630645	-0.131455	-0.678757	0.622822	0.091642	-0.621162	0.893583	-0.109064	-0.627602	0.877460	0.108809										-0.464024	0.681181	0.231499	-0.443959	0.692379	-0.254644													0.016810	0.076939	0.148945	0.004768	0.089037	-0.144592	0.266670	0.094190	-0.004535
15428	128.566667	-0.674406	0.630637	-0.131461	-0.678751	0.622825	0.091641	-0.621176	0.893577	-0.109062	-0.627585	0.877455	0.108811										-0.463939	0.681378	0.231642	-0.443932	0.692423	-0.254669													0.016809	0.076932	0.148941	0.004770	0.089028	-0.144588	0.266672	0.094190	-0.004530
15429	128.575000	-0.674403	0.630623	-0.131465	-0.678745	0.622823	0.091637	-0.621197	0.893566	-0.109068	-0.627507	0.877410	0.108774										-0.463913	0.681322	0.231550	-0.443916	0.692445	-0.254685													0.016813	0.076927	0.148935	0.004764	0.089017	-0.144590	0.266680	0.094180	-0.004525
15430	128.583333	-0.674411	0.630607	-0.131476	-0.678742	0.622818	0.091631	-0.621222	0.893553	-0.109076	-0.627448	0.877388	0.108722										-0.463902	0.681259	0.231460	-0.443907	0.692459	-0.254702													0.016864	0.076944	0.148909	0.004765	0.089024	-0.144600	0.266673	0.094180	-0.004526
15431	128.591667	-0.674420	0.630591	-0.131484	-0.678750	0.622809	0.091622	-0.621248	0.893543	-0.109085	-0.627515	0.877428	0.108764										-0.463890	0.681276	0.231451	-0.443910	0.692466	-0.254722													0.016869	0.076939	0.148906	0.004762	0.089020	-0.144606	0.266677	0.094175	-0.004527
15432	128.600000	-0.674437	0.630574	-0.131491	-0.678758	0.622798	0.091613	-0.621276	0.893533	-0.109095	-0.627567	0.877429	0.108780										-0.463892	0.681288	0.231438	-0.443916	0.692462	-0.254737													0.016811	0.076925	0.148928	0.004764	0.089020	-0.144610	0.266680	0.094163	-0.004523
15433	128.608333	-0.674462	0.630560	-0.131500	-0.678775	0.622789	0.091611	-0.621305	0.893523	-0.109101	-0.627444	0.877392	0.108694										-0.463889	0.681370	0.231509	-0.443936	0.692447	-0.254741													0.016834	0.076933	0.148920	0.004763	0.089020	-0.144604	0.266680	0.094170	-0.004522
15434	128.616667	-0.674487	0.630543	-0.131501	-0.678802	0.622776	0.091606	-0.621342	0.893516	-0.109112	-0.627470	0.877388	0.108671										-0.463919	0.681299	0.231430	-0.443961	0.692422	-0.254740													0.016858	0.076957	0.148912	0.004765	0.089026	-0.144607	0.266678	0.094178	-0.004514
15435	128.625000	-0.674516	0.630526	-0.131502	-0.678823	0.622758	0.091605	-0.621375	0.893507	-0.109119	-0.627612	0.877465	0.108753										-0.463934	0.681378	0.231500	-0.444020	0.692345	-0.254689													0.016830	0.076946	0.148929	0.004766	0.089037	-0.144601	0.266683	0.094190	-0.004503
15436	128.633333	-0.674548	0.630505	-0.131500	-0.678854	0.622741	0.091608	-0.621413	0.893499	-0.109124	-0.627628	0.877463	0.108726										-0.463952	0.681460	0.231577	-0.444028	0.692353	-0.254735													0.016801	0.076941	0.148943	0.004765	0.089045	-0.144602	0.266681	0.094177	-0.004492
15437	128.641667	-0.674584	0.630482	-0.131505	-0.678887	0.622718	0.091608	-0.621452	0.893485	-0.109134	-0.627601	0.877441	0.108685										-0.463998	0.681372	0.231492	-0.444072	0.692308	-0.254727													0.016829	0.076948	0.148936	0.004764	0.089036	-0.144598	0.266690	0.094180	-0.004482
15438	128.650000	-0.674621	0.630457	-0.131503	-0.678926	0.622704	0.091610	-0.621493	0.893472	-0.109146	-0.627572	0.877412	0.108642										-0.464045	0.681292	0.231412	-0.444118	0.692260	-0.254720													0.016804	0.076938	0.148954	0.004999	0.089472	-0.144742	0.266688	0.094175	-0.004475
15439	128.658333	-0.674661	0.630431	-0.131509	-0.678957	0.622675	0.091608	-0.621536	0.893458	-0.109158	-0.627741	0.877492	0.108723										-0.464059	0.681451	0.231570	-0.444194	0.692158	-0.254657													0.016797	0.076937	0.148953	0.004762	0.089032	-0.144609	0.266692	0.094171	-0.004479
15440	128.666667	-0.674699	0.630402	-0.131513	-0.678996	0.622649	0.091603	-0.621580	0.893445	-0.109168	-0.627778	0.877487	0.108691										-0.464097	0.681446	0.231563	-0.444214	0.692157	-0.254699													0.016795	0.076937	0.148949	0.004996	0.089460	-0.144753	0.266697	0.094171	-0.004479
15441	128.675000	-0.674744	0.630379	-0.131517	-0.679034	0.622623	0.091603	-0.621628	0.893438	-0.109184	-0.627790	0.877479	0.108676										-0.464161	0.681287	0.231404	-0.444265	0.692112	-0.254689													0.016845	0.076958	0.148924	0.004756	0.089024	-0.144615	0.266690	0.094161	-0.004488
15442	128.683333	-0.674788	0.630360	-0.131516	-0.679073	0.622599	0.091602	-0.621678	0.893428	-0.109196	-0.627886	0.877505	0.108703										-0.464171	0.681444	0.231553	-0.444309	0.692068	-0.254674													0.016790	0.076949	0.148955	0.004753	0.089028	-0.144610	0.266687	0.094165	-0.004496
15443	128.691667	-0.674835	0.630341	-0.131512	-0.679113	0.622574	0.091601	-0.621730	0.893422	-0.109198	-0.627926	0.877495	0.108677										-0.464215	0.681450	0.231556	-0.444359	0.692035	-0.254658													0.016782	0.076960	0.148956	0.004759	0.089033	-0.144616	0.266687	0.094175	-0.004499
15444	128.700000	-0.674880	0.630318	-0.131503	-0.679156	0.622550	0.091605	-0.621792	0.893405	-0.109212	-0.627910	0.877452	0.108609										-0.464248	0.681448	0.231555	-0.444403	0.692002	-0.254639													0.016783	0.076969	0.148956	0.004755	0.089039	-0.144607	0.266684	0.094182	-0.004504
15445	128.708333	-0.674930	0.630298	-0.131503	-0.679196	0.622525	0.091608	-0.621841	0.893402	-0.109209	-0.627956	0.877449	0.108606										-0.464280	0.681443	0.231554	-0.444439	0.691978	-0.254629													0.016784	0.076970	0.148962	0.004876	0.089262	-0.144679	0.266682	0.094186	-0.004506
15446	128.716667	-0.674978	0.630270	-0.131496	-0.679234	0.622505	0.091612	-0.621903	0.893381	-0.109219	-0.628019	0.877452	0.108628										-0.464315	0.681450	0.231558	-0.444483	0.691953	-0.254607													0.016784	0.076968	0.148963	0.004757	0.089043	-0.144607	0.266682	0.094189	-0.004519
15447	128.725000	-0.675017	0.630237	-0.131495	-0.679267	0.622476	0.091612	-0.621958	0.893367	-0.109222	-0.628070	0.877448	0.108610										-0.464344	0.681445	0.231554	-0.444521	0.691936	-0.254597													0.016779	0.076971	0.148959	0.004751	0.089046	-0.144613	0.266680	0.094185	-0.004535
15448	128.733333	-0.675060	0.630207	-0.131497	-0.679301	0.622451	0.091609	-0.622019	0.893351	-0.109227	-0.628057	0.877501	0.108677										-0.464375	0.681445	0.231556	-0.444555	0.691926	-0.254588													0.016836	0.076981	0.148928	0.004990	0.089471	-0.144762	0.266677	0.094193	-0.004554
15449	128.741667	-0.675091	0.630175	-0.131503	-0.679327	0.622424	0.091609	-0.622083	0.893329	-0.109235	-0.628123	0.877490	0.108687										-0.464402	0.681446	0.231560	-0.444591	0.691918	-0.254580													0.016776	0.076966	0.148956	0.004749	0.089032	-0.144621	0.266677	0.094200	-0.004574
15450	128.750000	-0.675155	0.630151	-0.131509	-0.679352	0.622400	0.091605	-0.622145	0.893310	-0.109239	-0.628160	0.877440	0.108629										-0.464428	0.681442	0.231558	-0.444627	0.691917	-0.254570													0.016828	0.076985	0.148919	0.004985	0.089469	-0.144767	0.266675	0.094195	-0.004596
15451	128.758333	-0.675144	0.630122	-0.131514	-0.679375	0.622369	0.091599	-0.622204	0.893297	-0.109232	-0.628221	0.877439	0.108615										-0.464450	0.681448	0.231571	-0.444661	0.691923	-0.254562													0.016775	0.076965	0.148956	0.004749	0.089033	-0.144619	0.266667	0.094199	-0.004608
15452	128.766667	-0.675161	0.630094	-0.131515	-0.679392	0.622340	0.091594	-0.622271	0.893282	-0.109239	-0.628287	0.877417	0.108643										-0.464467	0.681450	0.231571	-0.444701	0.691931	-0.254552													0.016776	0.076974	0.148956	0.004752	0.089036	-0.144619	0.266664	0.094212	-0.004615
15453	128.775000	-0.675197	0.630080	-0.131516	-0.679410	0.622313	0.091592	-0.622344	0.893276	-0.109230	-0.628357	0.877344	0.108622										-0.464488	0.681448	0.231572	-0.444756	0.691954	-0.254550													0.016773	0.076976	0.148955	0.004989	0.089468	-0.144751	0.266665	0.094212	-0.004623
15454	128.783333	-0.675238	0.630062	-0.131512	-0.679426	0.622292	0.091589	-0.622414	0.893265	-0.109220	-0.628439	0.877290	0.108591										-0.464506	0.681432	0.231576	-0.444817	0.691980	-0.254559													0.016826	0.076992	0.148936	0.004759	0.089046	-0.144603	0.266663	0.094223	-0.004626
15455	128.791667	-0.675236	0.630038	-0.131511	-0.679435	0.622266	0.091590	-0.622491	0.893246	-0.109216	-0.628506	0.877264	0.108545										-0.464525	0.681433	0.231576	-0.444902	0.692010	-0.254586													0.016784	0.076975	0.148958	0.004764	0.089043	-0.144600	0.266663	0.094227	-0.004639
15456	128.800000	-0.675236	0.630003	-0.131513	-0.679446	0.622244	0.091595	-0.622571	0.893223	-0.109211	-0.628580	0.877259	0.108603										-0.464589	0.681405	0.231463	-0.444992	0.692060	-0.254634													0.016784	0.076962	0.148957	0.004761	0.089035	-0.144599	0.266654	0.094227	-0.004663
15457	128.808333	-0.675271	0.629971	-0.131521	-0.679445	0.622217	0.091600	-0.622652	0.893191	-0.109200	-0.628652	0.877214	0.108612										-0.464557	0.681434	0.231571	-0.445100	0.692112	-0.254688													0.016788	0.076960	0.148955	0.004883	0.089242	-0.144663	0.266653	0.094220	-0.004697
15458	128.816667	-0.675312	0.629927	-0.131526	-0.679457	0.622195	0.091613	-0.622727	0.893157	-0.109181	-0.628795	0.877202	0.108646										-0.464571	0.681424	0.231558	-0.445209	0.692174	-0.254760													0.016790	0.076955	0.148947	0.004766	0.089017	-0.144584	0.266645	0.094224	-0.004720
15459	128.825000	-0.675327	0.629883	-0.131532	-0.679448	0.622140	0.091606	-0.622814	0.893127	-0.109162	-0.628872	0.877171	0.108685										-0.464610	0.681414	0.231499	-0.445366	0.692205	-0.254785													0.016792	0.076958	0.148947	0.005008	0.089445	-0.144730	0.266639	0.094221	-0.004749
15460	128.833333	-0.675313	0.629836	-0.131533	-0.679454	0.622096	0.091617	-0.622905	0.893104	-0.109144	-0.628955	0.877134	0.108731										-0.464649	0.681406	0.231440	-0.445458	0.692336	-0.254918													0.016789	0.076954	0.148942	0.005013	0.089444	-0.144724	0.266635	0.094225	-0.004787
15461	128.841667	-0.675354	0.629796	-0.131544	-0.679464	0.622055	0.091627	-0.622993	0.893085	-0.109115	-0.629042	0.877079	0.108715										-0.464626	0.681352	0.231449	-0.445606	0.692374	-0.254948													0.016847	0.076969	0.148918	0.004899	0.089229	-0.144636	0.266622	0.094233	-0.004791
15462	128.850000	-0.675376	0.629781	-0.131524	-0.679475	0.622018	0.091634	-0.623081	0.893075	-0.109079	-0.629135	0.877044	0.108731										-0.464660	0.681266	0.231358	-0.445698	0.692514	-0.255085													0.016796	0.076954	0.148947	0.004784	0.089017	-0.144557	0.266614	0.094241	-0.004798
15463	128.858333	-0.675370	0.629749	-0.131522	-0.679478	0.621973	0.091635	-0.623173	0.893065	-0.109042	-0.629239	0.877007	0.108796										-0.464662	0.681399	0.231451	-0.445813	0.692593	-0.255157													0.016797	0.076950	0.148948	0.004787	0.089019	-0.144549	0.266616	0.094245	-0.004810
15464	128.866667	-0.675373	0.629736	-0.131505	-0.679500	0.621949	0.091652	-0.623270	0.893063	-0.108999	-0.629334	0.876965	0.108817										-0.464731	0.681191	0.231199	-0.445918	0.692670	-0.255223													0.016800	0.076942	0.148950	0.004787	0.089017	-0.144544	0.266622	0.094244	-0.004815
15465	128.875000	-0.675412	0.629720	-0.131513	-0.679513	0.621925	0.091660	-0.623370	0.893061	-0.108941	-0.629404	0.877012	0.108940										-0.464708	0.681229	0.231318	-0.446014	0.692737	-0.255284													0.016856	0.076960	0.148912	0.004789	0.089019	-0.144550	0.266616	0.094248	-0.004794
15466	128.883333	-0.675406	0.629719	-0.131491	-0.679531	0.621897	0.091668	-0.623461	0.893058	-0.108882	-0.629445	0.876956	0.108955										-0.464734	0.681202	0.231318	-0.446100	0.692806	-0.255326													0.016857	0.076959	0.148909	0.004788	0.089008	-0.144552	0.266627	0.094238	-0.004780
15467	128.891667	-0.675444	0.629708	-0.131490	-0.679559	0.621868	0.091684	-0.623554	0.893050	-0.108821	-0.629559	0.876836	0.108921										-0.464811	0.681114	0.231171	-0.446216	0.692806	-0.255291													0.016803	0.076941	0.148929	0.004783	0.089010	-0.144562	0.266638	0.094220	-0.004771
15468	128.900000	-0.675483	0.629692	-0.131489	-0.679589	0.621835	0.091701	-0.623643	0.893041	-0.108752	-0.629627	0.876794	0.108973										-0.464852	0.681083	0.231168	-0.446271	0.692895	-0.255347													0.016856	0.076955	0.148902	0.004783	0.089018	-0.144565	0.266634	0.094219	-0.004734
15469	128.908333	-0.675514	0.629684	-0.131467	-0.679619	0.621803	0.091719	-0.623730	0.893028	-0.108681	-0.629822	0.876796	0.109113										-0.464882	0.681074	0.231246	-0.446366	0.692942	-0.255327													0.016828	0.076949	0.148908	0.004777	0.089010	-0.144560	0.266646	0.094203	-0.004703
15470	128.916667	-0.675543	0.629667	-0.131460	-0.679653	0.621768	0.091744	-0.623809	0.893017	-0.108600	-0.629867	0.876751	0.109184										-0.464911	0.681069	0.231323	-0.446459	0.692985	-0.255292													0.016804	0.076949	0.148912	0.005013	0.089444	-0.144712	0.266653	0.094188	-0.004665
15471	128.925000	-0.675569	0.629653	-0.131439	-0.679689	0.621738	0.091769	-0.623890	0.892997	-0.108545	-0.629823	0.876613	0.109203										-0.464999	0.680971	0.231205	-0.446555	0.693021	-0.255229													0.016801	0.076946	0.148916	0.004892	0.089234	-0.144635	0.266663	0.094179	-0.004636
15472	128.933333	-0.675614	0.629632	-0.131433	-0.679726	0.621717	0.091794	-0.623968	0.892981	-0.108473	-0.629839	0.876550	0.109225										-0.464999	0.680993	0.231353	-0.446649	0.693061	-0.255152													0.016854	0.076960	0.148893	0.005009	0.089455	-0.144709	0.266672	0.094169	-0.004606
15473	128.941667	-0.675645	0.629620	-0.131421	-0.679758	0.621692	0.091825	-0.624046	0.892962	-0.108418	-0.629966	0.876533	0.109326										-0.465027	0.680968	0.231376	-0.446740	0.693100	-0.255053													0.016803	0.076951	0.148917	0.004767	0.089023	-0.144570	0.266676	0.094178	-0.004591
15474	128.950000	-0.675640	0.629610	-0.131396	-0.679792	0.621667	0.091849	-0.624131	0.892946	-0.108367	-0.629948	0.876441	0.109350										-0.465089	0.680893	0.231264	-0.446819	0.693150	-0.254950													0.016801	0.076949	0.148917	0.004764	0.089030	-0.144581	0.266679	0.094167	-0.004578
15475	128.958333	-0.675677	0.629596	-0.131388	-0.679815	0.621644	0.091877	-0.624233	0.892934	-0.108304	-0.630011	0.876369	0.109382										-0.465051	0.680937	0.231413	-0.446894	0.693200	-0.254835													0.016826	0.076969	0.148904	0.004874	0.089242	-0.144660	0.266680	0.094159	-0.004575
15476	128.966667	-0.675679	0.629577	-0.131384	-0.679834	0.621627	0.091897	-0.624320	0.892917	-0.108253	-0.630084	0.876304	0.109429										-0.465046	0.680939	0.231432	-0.446954	0.693267	-0.254713													0.016682	0.076726	0.149014	0.004749	0.089030	-0.144598	0.266682	0.094169	-0.004573
15477	128.975000	-0.675676	0.629584	-0.131358	-0.679848	0.621614	0.091916	-0.624420	0.892903	-0.108199	-0.630159	0.876232	0.109468										-0.465037	0.680944	0.231442	-0.447006	0.693339	-0.254582													0.016792	0.076965	0.148921	0.004751	0.089037	-0.144606	0.266685	0.094161	-0.004567
15478	128.983333	-0.675638	0.629584	-0.131332	-0.679864	0.621608	0.091938	-0.624529	0.892890	-0.108153	-0.630271	0.876157	0.109525										-0.465025	0.680955	0.231455	-0.447052	0.693425	-0.254443													0.016785	0.076965	0.148928	0.004750	0.089046	-0.144617	0.266692	0.094160	-0.004563
15479	128.991667	-0.675639	0.629568	-0.131329	-0.679871	0.621599	0.091952	-0.624637	0.892877	-0.108103	-0.630383	0.876152	0.109628										-0.465039	0.680942	0.231398	-0.447080	0.693517	-0.254314													0.016814	0.076973	0.148911	0.004862	0.089260	-0.144683	0.266689	0.094160	-0.004568
15480	129.000000	-0.675637	0.629560	-0.131327	-0.679879	0.621594	0.091971	-0.624741	0.892867	-0.108061	-0.630619	0.876047	0.109615										-0.465012	0.680979	0.231473	-0.447097	0.693611	-0.254186													0.016831	0.076981	0.148905	0.004741	0.089038	-0.144609	0.266685	0.094170	-0.004578
15481	129.008333	-0.675626	0.629550	-0.131324	-0.679882	0.621577	0.091981	-0.624842	0.892858	-0.108020	-0.630646	0.875943	0.109633										-0.465016	0.680979	0.231475	-0.447109	0.693725	-0.254070													0.016782	0.076966	0.148931	0.004745	0.089048	-0.144617	0.266689	0.094167	-0.004572
15482	129.016667	-0.675583	0.629544	-0.131302	-0.679884	0.621552	0.091995	-0.624939	0.892861	-0.107981	-0.630696	0.875807	0.109590										-0.465069	0.680916	0.231353	-0.447115	0.693844	-0.253964													0.016787	0.076966	0.148924	0.004741	0.089047	-0.144612	0.266692	0.094181	-0.004579
15483	129.025000	-0.675595	0.629529	-0.131307	-0.679888	0.621531	0.092007	-0.625031	0.892865	-0.107936	-0.630791	0.875762	0.109623										-0.465057	0.680952	0.231495	-0.447107	0.693962	-0.253868													0.016837	0.076981	0.148904	0.004742	0.089043	-0.144617	0.266679	0.094180	-0.004585
15484	129.033333	-0.675580	0.629537	-0.131285	-0.679895	0.621502	0.092014	-0.625131	0.892875	-0.107889	-0.630941	0.875703	0.109638										-0.465096	0.680909	0.231508	-0.447100	0.694079	-0.253778													0.016790	0.076957	0.148935	0.004741	0.089042	-0.144621	0.266682	0.094184	-0.004591
15485	129.041667	-0.675550	0.629530	-0.131278	-0.679905	0.621473	0.092024	-0.625204	0.892881	-0.107851	-0.630997	0.875627	0.109645										-0.465161	0.680866	0.231526	-0.447082	0.694199	-0.253709													0.016788	0.076965	0.148934	0.004861	0.089261	-0.144696	0.266682	0.094191	-0.004598
15486	129.050000	-0.675523	0.629521	-0.131276	-0.679920	0.621437	0.092030	-0.625272	0.892886	-0.107814	-0.631112	0.875559	0.109665										-0.465234	0.680802	0.231539	-0.447059	0.694309	-0.253642													0.016791	0.076969	0.148934	0.004740	0.089053	-0.144628	0.266685	0.094191	-0.004604
15487	129.058333	-0.675544	0.629513	-0.131278	-0.679922	0.621393	0.092019	-0.625328	0.892889	-0.107776	-0.631184	0.875560	0.109740										-0.465328	0.680724	0.231559	-0.447033	0.694417	-0.253594													0.016840	0.076980	0.148913	0.004861	0.089269	-0.144701	0.266679	0.094193	-0.004620
15488	129.066667	-0.675510	0.629506	-0.131272	-0.679928	0.621349	0.092004	-0.625370	0.892896	-0.107748	-0.631291	0.875488	0.109757										-0.465432	0.680645	0.231576	-0.446995	0.694517	-0.253556													0.016792	0.076966	0.148932	0.004751	0.089056	-0.144631	0.266679	0.094207	-0.004634
15489	129.075000	-0.675533	0.629493	-0.131295	-0.679953	0.621327	0.092003	-0.625413	0.892907	-0.107720	-0.631460	0.875399	0.109772										-0.465547	0.680551	0.231590	-0.446950	0.694613	-0.253523													0.016789	0.076962	0.148931	0.004865	0.089269	-0.144696	0.266678	0.094204	-0.004643
15490	129.083333	-0.675530	0.629485	-0.131298	-0.679982	0.621303	0.092001	-0.625433	0.892908	-0.107703	-0.631496	0.875299	0.109727										-0.465661	0.680449	0.231603	-0.446897	0.694698	-0.253493													0.016837	0.076977	0.148898	0.004751	0.089047	-0.144618	0.266673	0.094215	-0.004648
15491	129.091667	-0.675536	0.629487	-0.131308	-0.679995	0.621277	0.091983	-0.625448	0.892917	-0.107688	-0.631626	0.875263	0.109776										-0.465780	0.680340	0.231610	-0.446829	0.694778	-0.253472													0.016811	0.076977	0.148915	0.004750	0.089040	-0.144612	0.266668	0.094221	-0.004668
15492	129.100000	-0.675546	0.629492	-0.131316	-0.680014	0.621256	0.091970	-0.625453	0.892923	-0.107677	-0.631710	0.875194	0.109787										-0.465896	0.680227	0.231613	-0.446757	0.694851	-0.253451													0.016787	0.076965	0.148925	0.004746	0.089039	-0.144610	0.266676	0.094223	-0.004692
15493	129.108333	-0.675532	0.629503	-0.131310	-0.680054	0.621246	0.091973	-0.625459	0.892934	-0.107665	-0.631776	0.875129	0.109777										-0.466026	0.680091	0.231546	-0.446675	0.694916	-0.253439													0.016786	0.076977	0.148929	0.004870	0.089260	-0.144689	0.266666	0.094238	-0.004693
15494	129.116667	-0.675567	0.629501	-0.131333	-0.680081	0.621230	0.091965	-0.625461	0.892938	-0.107661	-0.631840	0.875097	0.109809										-0.466111	0.680012	0.231607	-0.446578	0.694979	-0.253425													0.016780	0.076981	0.148931	0.004984	0.089471	-0.144761	0.266657	0.094238	-0.004706
15495	129.125000	-0.675565	0.629517	-0.131337	-0.680094	0.621208	0.091943	-0.625455	0.892942	-0.107653	-0.631914	0.875039	0.109816										-0.466226	0.679890	0.231538	-0.446478	0.695027	-0.253408													0.016803	0.076989	0.148924	0.004745	0.089044	-0.144615	0.266657	0.094240	-0.004722
15496	129.133333	-0.675558	0.629519	-0.131339	-0.680136	0.621202	0.091942	-0.625450	0.892950	-0.107648	-0.631989	0.874980	0.109817										-0.466335	0.679770	0.231464	-0.446375	0.695071	-0.253392													0.016777	0.076989	0.148942	0.004751	0.089045	-0.144616	0.266651	0.094251	-0.004726
15497	129.141667	-0.675572	0.629511	-0.131350	-0.680151	0.621176	0.091924	-0.625450	0.892953	-0.107652	-0.632027	0.874944	0.109805										-0.466414	0.679689	0.231452	-0.446290	0.695056	-0.253322													0.016771	0.076986	0.148938	0.004982	0.089481	-0.144764	0.266656	0.094248	-0.004743
15498	129.150000	-0.675585	0.629500	-0.131367	-0.680164	0.621154	0.091906	-0.625445	0.892952	-0.107668	-0.632100	0.874930	0.109804										-0.466490	0.679622	0.231450	-0.446198	0.695033	-0.253260													0.016659	0.076761	0.149024	0.004747	0.089043	-0.144620	0.266647	0.094256	-0.004747
15499	129.158333	-0.675586	0.629495	-0.131374	-0.680183	0.621137	0.091891	-0.625445	0.892954	-0.107675	-0.632159	0.874869	0.109776										-0.466551	0.679564	0.231438	-0.446061	0.695114	-0.253286													0.016766	0.076981	0.148934	0.004864	0.089261	-0.144697	0.266651	0.094258	-0.004761
15500	129.166667	-0.675559	0.629501	-0.131367	-0.680221	0.621129	0.091893	-0.625445	0.892960	-0.107683	-0.632236	0.874851	0.109766										-0.466606	0.679515	0.231431	-0.445927	0.695184	-0.253322													0.016767	0.076982	0.148933	0.004979	0.089478	-0.144773	0.266643	0.094266	-0.004768
15501	129.175000	-0.675571	0.629495	-0.131377	-0.680234	0.621116	0.091884	-0.625450	0.892964	-0.107704	-0.632293	0.874881	0.109790										-0.466649	0.679484	0.231432	-0.445856	0.695164	-0.253244													0.016795	0.076992	0.148921	0.004747	0.089044	-0.144632	0.266653	0.094264	-0.004777
15502	129.183333	-0.675580	0.629499	-0.131389	-0.680222	0.621095	0.091863	-0.625455	0.892972	-0.107725	-0.632353	0.874905	0.109800										-0.466685	0.679461	0.231440	-0.445791	0.695150	-0.253170													0.016764	0.076987	0.148938	0.004747	0.089041	-0.144628	0.266651	0.094268	-0.004771
15503	129.191667	-0.675572	0.629501	-0.131389	-0.680244	0.621091	0.091860	-0.625468	0.892981	-0.107746	-0.632474	0.874935	0.109837										-0.466716	0.679444	0.231439	-0.445682	0.695241	-0.253194													0.016769	0.076993	0.148942	0.004744	0.089038	-0.144626	0.266659	0.094277	-0.004773
15504	129.200000	-0.675563	0.629508	-0.131386	-0.680267	0.621082	0.091860	-0.625486	0.892990	-0.107765	-0.632488	0.874907	0.109783										-0.466741	0.679425	0.231443	-0.445580	0.695342	-0.253222													0.016769	0.076996	0.148952	0.004748	0.089047	-0.144624	0.266658	0.094287	-0.004763
15505	129.208333	-0.675551	0.629515	-0.131384	-0.680263	0.621063	0.091851	-0.625505	0.892998	-0.107777	-0.632607	0.874915	0.109806										-0.466769	0.679420	0.231455	-0.445570	0.695292	-0.253094													0.016798	0.077006	0.148936	0.004869	0.089266	-0.144695	0.266666	0.094275	-0.004761
15506	129.216667	-0.675529	0.629513	-0.131387	-0.680262	0.621047	0.091841	-0.625523	0.893009	-0.107787	-0.632715	0.874936	0.109845										-0.466797	0.679405	0.231469	-0.445452	0.695447	-0.253186													0.016770	0.076999	0.148942	0.004753	0.089038	-0.144621	0.266669	0.094272	-0.004743
15507	129.225000	-0.675507	0.629507	-0.131389	-0.680285	0.621039	0.091852	-0.625545	0.893023	-0.107793	-0.632814	0.874841	0.109769										-0.466825	0.679382	0.231482	-0.445431	0.695455	-0.253110													0.016689	0.076865	0.148997	0.004754	0.089037	-0.144624	0.266681	0.094271	-0.004721
15508	129.233333	-0.675486	0.629505	-0.131390	-0.680294	0.621029	0.091854	-0.625562	0.893043	-0.107792	-0.632869	0.874830	0.109788										-0.466858	0.679362	0.231498	-0.445423	0.695471	-0.253036													0.016766	0.076990	0.148926	0.004755	0.089040	-0.144625	0.266698	0.094269	-0.004691
15509	129.241667	-0.675463	0.629505	-0.131386	-0.680300	0.621021	0.091854	-0.625590	0.893067	-0.107778	-0.632898	0.874825	0.109787										-0.466891	0.679328	0.231515	-0.445334	0.695637	-0.253129													0.016792	0.076995	0.148920	0.004755	0.089035	-0.144622	0.266706	0.094254	-0.004661
15510	129.250000	-0.675444	0.629516	-0.131383	-0.680311	0.621023	0.091858	-0.625610	0.893099	-0.107744	-0.632934	0.874813	0.109813										-0.466922	0.679284	0.231534	-0.445369	0.695608	-0.253010													0.016603	0.076738	0.149060	0.004757	0.089037	-0.144622	0.266719	0.094249	-0.004619
15511	129.258333	-0.675431	0.629526	-0.131373	-0.680320	0.621016	0.091862	-0.625629	0.893128	-0.107721	-0.632957	0.874800	0.109846										-0.466938	0.679315	0.231652	-0.445296	0.695773	-0.253098													0.016768	0.077001	0.148935	0.004756	0.089039	-0.144615	0.266738	0.094232	-0.004571
15512	129.266667	-0.675426	0.629546	-0.131363	-0.680333	0.621008	0.091863	-0.625648	0.893162	-0.107685	-0.632969	0.874783	0.109875										-0.466993	0.679170	0.231579	-0.445343	0.695744	-0.252980													0.016854	0.077049	0.148926	0.004994	0.089474	-0.144753	0.266750	0.094219	-0.004520
15513	129.275000	-0.675416	0.629568	-0.131351	-0.680340	0.621008	0.091865	-0.625666	0.893195	-0.107634	-0.632967	0.874764	0.109905										-0.467025	0.679101	0.231608	-0.445311	0.695854	-0.253028													0.016790	0.077018	0.148934	0.004760	0.089047	-0.144609	0.266767	0.094215	-0.004469
15514	129.283333	-0.675394	0.629581	-0.131342	-0.680354	0.621008	0.091869	-0.625680	0.893225	-0.107596	-0.632956	0.874740	0.109938										-0.467011	0.679193	0.231821	-0.445289	0.695949	-0.253076													0.016758	0.077009	0.148953	0.004756	0.089037	-0.144608	0.266784	0.094206	-0.004422
15515	129.291667	-0.675414	0.629581	-0.131342	-0.680366	0.621002	0.091875	-0.625692	0.893253	-0.107550	-0.632937	0.874714	0.109976										-0.467032	0.679115	0.231846	-0.445325	0.695945	-0.253019													0.016762	0.077005	0.148941	0.004755	0.089034	-0.144609	0.266794	0.094190	-0.004381
15516	129.300000	-0.675432	0.629586	-0.131347	-0.680383	0.620998	0.091882	-0.625699	0.893276	-0.107504	-0.632910	0.874684	0.110013										-0.467045	0.679034	0.231872	-0.445305	0.696030	-0.253081													0.016647	0.076778	0.149024	0.004757	0.089032	-0.144607	0.266804	0.094166	-0.004348
15517	129.308333	-0.675431	0.629600	-0.131337	-0.680393	0.621001	0.091890	-0.625699	0.893294	-0.107463	-0.632871	0.874657	0.110057										-0.467049	0.678961	0.231899	-0.445330	0.696051	-0.253077													0.016781	0.077017	0.148918	0.004871	0.089251	-0.144687	0.266819	0.094155	-0.004306
15518	129.316667	-0.675428	0.629616	-0.131324	-0.680404	0.620999	0.091898	-0.625696	0.893309	-0.107431	-0.632834	0.874633	0.110104										-0.467045	0.678885	0.231920	-0.445421	0.695983	-0.252964													0.016759	0.077004	0.148932	0.004751	0.089032	-0.144618	0.266828	0.094144	-0.004272
15519	129.325000	-0.675445	0.629623	-0.131325	-0.680410	0.620999	0.091906	-0.625692	0.893330	-0.107382	-0.632769	0.874639	0.110177										-0.467030	0.678817	0.231942	-0.445425	0.696046	-0.253019													0.016785	0.077022	0.148920	0.004991	0.089476	-0.144760	0.266832	0.094136	-0.004251
15520	129.333333	-0.675471	0.629651	-0.131310	-0.680413	0.620999	0.091912	-0.625679	0.893346	-0.107341	-0.632706	0.874648	0.110254										-0.467045	0.678580	0.231776	-0.445432	0.696103	-0.253064													0.016592	0.076766	0.149060	0.004750	0.089045	-0.144618	0.266826	0.094123	-0.004237
15521	129.341667	-0.675477	0.629659	-0.131309	-0.680413	0.621004	0.091918	-0.625665	0.893363	-0.107302	-0.632648	0.874561	0.110193										-0.466953	0.678659	0.232004	-0.445500	0.696069	-0.253013													0.016763	0.077016	0.148940	0.004873	0.089263	-0.144686	0.266831	0.094133	-0.004218
15522	129.350000	-0.675485	0.629684	-0.131296	-0.680404	0.621002	0.091921	-0.625645	0.893381	-0.107267	-0.632608	0.874619	0.110322										-0.466979	0.678484	0.231804	-0.445513	0.696113	-0.253061													0.016767	0.077016	0.148937	0.004986	0.089482	-0.144765	0.266831	0.094132	-0.004212
15523	129.358333	-0.675486	0.629695	-0.131286	-0.680396	0.621011	0.091929	-0.625624	0.893401	-0.107234	-0.632559	0.874610	0.110355										-0.466915	0.678481	0.231891	-0.445573	0.696065	-0.253009													0.016686	0.076889	0.148992	0.004868	0.089259	-0.144687	0.266828	0.094122	-0.004215
15524	129.366667	-0.675482	0.629712	-0.131281	-0.680387	0.621019	0.091938	-0.625597	0.893416	-0.107201	-0.632505	0.874626	0.110416										-0.466845	0.678477	0.231968	-0.445575	0.696102	-0.253063													0.016826	0.077016	0.148889	0.004750	0.089044	-0.144622	0.266836	0.094110	-0.004213
15525	129.375000	-0.675481	0.629727	-0.131271	-0.680369	0.621026	0.091947	-0.625562	0.893440	-0.107171	-0.632449	0.874603	0.110406										-0.466813	0.678435	0.231921	-0.445600	0.696092	-0.253060													0.016769	0.076995	0.148900	0.004751	0.089042	-0.144634	0.266831	0.094109	-0.004210
15526	129.383333	-0.675484	0.629748	-0.131260	-0.680355	0.621037	0.091957	-0.625526	0.893458	-0.107145	-0.632393	0.874610	0.110427										-0.466736	0.678447	0.231999	-0.445681	0.695990	-0.252960													0.016778	0.076997	0.148893	0.004747	0.089042	-0.144632	0.266830	0.094103	-0.004211
15527	129.391667	-0.675476	0.629770	-0.131251	-0.680335	0.621053	0.091970	-0.625493	0.893482	-0.107116	-0.632335	0.874617	0.110446										-0.466703	0.678406	0.231951	-0.445686	0.695979	-0.252963													0.016797	0.076997	0.148880	0.004745	0.089043	-0.144634	0.266826	0.094097	-0.004208
15528	129.400000	-0.675476	0.629795	-0.131242	-0.680311	0.621068	0.091976	-0.625448	0.893499	-0.107094	-0.632289	0.874584	0.110424										-0.466620	0.678428	0.232032	-0.445635	0.696059	-0.253061													0.016827	0.077010	0.148867	0.004741	0.089045	-0.144633	0.266827	0.094100	-0.004198
15529	129.408333	-0.675465	0.629820	-0.131229	-0.680292	0.621087	0.091988	-0.625395	0.893518	-0.107075	-0.632224	0.874589	0.110432										-0.466582	0.678397	0.231979	-0.445635	0.696048	-0.253066													0.016778	0.076994	0.148890	0.004744	0.089046	-0.144634	0.266826	0.094105	-0.004194
15530	129.416667	-0.675452	0.629839	-0.131216	-0.680270	0.621105	0.091999	-0.625346	0.893531	-0.107054	-0.632045	0.874582	0.110392										-0.466546	0.678371	0.231935	-0.445632	0.696032	-0.253070													0.016779	0.076998	0.148892	0.004744	0.089050	-0.144631	0.266825	0.094105	-0.004187
15531	129.425000	-0.675433	0.629862	-0.131209	-0.680225	0.621111	0.091992	-0.625286	0.893542	-0.107043	-0.631904	0.874551	0.110358										-0.466442	0.678423	0.232080	-0.445611	0.696010	-0.253076													0.016809	0.077010	0.148879	0.004742	0.089052	-0.144632	0.266827	0.094100	-0.004183
15532	129.433333	-0.675411	0.629881	-0.131206	-0.680217	0.621138	0.092014	-0.625224	0.893550	-0.107035	-0.631895	0.874613	0.110419										-0.466382	0.678425	0.232102	-0.445651	0.695894	-0.252981													0.016782	0.076991	0.148886	0.004744	0.089052	-0.144638	0.266831	0.094098	-0.004177
15533	129.441667	-0.675382	0.629906	-0.131200	-0.680188	0.621153	0.092015	-0.625150	0.893553	-0.107032	-0.631798	0.874641	0.110417										-0.466322	0.678425	0.232116	-0.445626	0.695866	-0.252995													0.016790	0.076979	0.148878	0.004745	0.089048	-0.144642	0.266834	0.094090	-0.004177
15534	129.450000	-0.675350	0.629922	-0.131199	-0.680157	0.621173	0.092019	-0.625096	0.893567	-0.107030	-0.631719	0.874651	0.110418										-0.466264	0.678432	0.232130	-0.445529	0.695935	-0.253110													0.016846	0.076991	0.148834	0.004982	0.089472	-0.144788	0.266838	0.094083	-0.004180
15535	129.458333	-0.675323	0.629944	-0.131196	-0.680112	0.621185	0.092009	-0.625013	0.893573	-0.107027	-0.631653	0.874650	0.110423										-0.466211	0.678437	0.232148	-0.445516	0.695863	-0.253072													0.016843	0.076985	0.148837	0.004864	0.089258	-0.144718	0.266837	0.094078	-0.004186
15536	129.466667	-0.675255	0.629958	-0.131194	-0.680097	0.621223	0.092025	-0.624934	0.893579	-0.107023	-0.631601	0.874675	0.110449										-0.466160	0.678444	0.232159	-0.445445	0.695891	-0.253134													0.016786	0.076963	0.148863	0.004748	0.089035	-0.144631	0.266831	0.094084	-0.004189
15537	129.475000	-0.675226	0.629985	-0.131190	-0.680069	0.621250	0.092031	-0.624862	0.893587	-0.107026	-0.631516	0.874699	0.110448										-0.466111	0.678457	0.232174	-0.445396	0.695869	-0.253137													0.016797	0.076970	0.148872	0.004755	0.089046	-0.144634	0.266832	0.094093	-0.004185
15538	129.483333	-0.675236	0.630019	-0.131183	-0.680025	0.621267	0.092026	-0.624795	0.893593	-0.107026	-0.631409	0.874781	0.110505										-0.466064	0.678468	0.232186	-0.445341	0.695847	-0.253143													0.016851	0.076992	0.148851	0.004753	0.089043	-0.144620	0.266828	0.094093	-0.004188
15539	129.491667	-0.675175	0.630027	-0.131180	-0.680002	0.621298	0.092037	-0.624722	0.893598	-0.107032	-0.631336	0.874801	0.110504										-0.466018	0.678484	0.232201	-0.445319	0.695771	-0.253091													0.016826	0.076984	0.148865	0.004751	0.089042	-0.144620	0.266825	0.094102	-0.004192
15540	129.500000	-0.675150	0.630042	-0.131175	-0.679970	0.621323	0.092043	-0.624650	0.893597	-0.107049	-0.631262	0.874821	0.110489										-0.465972	0.678493	0.232208	-0.445242	0.695783	-0.253151													0.016801	0.076988	0.148879	0.004757	0.089053	-0.144623	0.266823	0.094107	-0.004190
15541	129.508333	-0.675121	0.630044	-0.131173	-0.679962	0.621363	0.092061	-0.624589	0.893592	-0.107074	-0.631197	0.874839	0.110468										-0.465893	0.678663	0.232381	-0.445253	0.695642	-0.253047													0.016826	0.076979	0.148859	0.004873	0.089256	-0.144693	0.266823	0.094100	-0.004199
15542	129.516667	-0.675089	0.630041	-0.131180	-0.679921	0.621361	0.092043	-0.624521	0.893590	-0.107105	-0.631130	0.874876	0.110459										-0.465844	0.678687	0.232389	-0.445202	0.695592	-0.253060													0.016638	0.076716	0.148991	0.004752	0.089024	-0.144620	0.266819	0.094090	-0.004214
15543	129.525000	-0.675058	0.630047	-0.131181	-0.679907	0.621404	0.092055	-0.624460	0.893589	-0.107141	-0.631092	0.874830	0.110359										-0.465821	0.678638	0.232306	-0.445102	0.695638	-0.253179													0.016797	0.076958	0.148862	0.004872	0.089250	-0.144699	0.266825	0.094093	-0.004212
15544	129.533333	-0.675031	0.630059	-0.131187	-0.679886	0.621431	0.092050	-0.624402	0.893584	-0.107183	-0.630987	0.874842	0.110292										-0.465764	0.678754	0.232386	-0.445060	0.695581	-0.253191													0.016798	0.076962	0.148864	0.004750	0.089029	-0.144629	0.266826	0.094096	-0.004220
15545	129.541667	-0.675006	0.630072	-0.131190	-0.679858	0.621461	0.092043	-0.624351	0.893581	-0.107223	-0.630964	0.874886	0.110269										-0.465720	0.678805	0.232380	-0.445052	0.695474	-0.253148													0.016796	0.076958	0.148867	0.004754	0.089030	-0.144641	0.266823	0.094093	-0.004222
15546	129.550000	-0.674980	0.630086	-0.131191	-0.679840	0.621494	0.092040	-0.624289	0.893571	-0.107266	-0.630876	0.874929	0.110195										-0.465677	0.678855	0.232367	-0.445052	0.695365	-0.253102													0.016793	0.076957	0.148868	0.004749	0.089022	-0.144646	0.266822	0.094097	-0.004222
15547	129.558333	-0.674950	0.630096	-0.131191	-0.679815	0.621521	0.092038	-0.624246	0.893563	-0.107312	-0.630831	0.874977	0.110147										-0.465653	0.678849	0.232279	-0.444999	0.695355	-0.253173													0.016797	0.076969	0.148880	0.004867	0.089249	-0.144727	0.266825	0.094097	-0.004211
15548	129.566667	-0.674927	0.630100	-0.131192	-0.679799	0.621552	0.092036	-0.624211	0.893551	-0.107358	-0.630793	0.875021	0.110103										-0.465595	0.679001	0.232348	-0.445012	0.695248	-0.253133													0.016802	0.076976	0.148884	0.004989	0.089475	-0.144814	0.266828	0.094097	-0.004200
15549	129.575000	-0.674902	0.630101	-0.131199	-0.679786	0.621576	0.092031	-0.624182	0.893535	-0.107414	-0.630758	0.875063	0.110046										-0.465554	0.679070	0.232323	-0.444945	0.695279	-0.253263													0.016797	0.076981	0.148888	0.004867	0.089258	-0.144749	0.266823	0.094092	-0.004194
15550	129.583333	-0.674884	0.630095	-0.131215	-0.679769	0.621600	0.092023	-0.624159	0.893511	-0.107474	-0.630725	0.875099	0.109993										-0.465555	0.678993	0.232136	-0.444947	0.695214	-0.253289													0.016852	0.076991	0.148860	0.004756	0.089038	-0.144691	0.266830	0.094089	-0.004187
15551	129.591667	-0.674868	0.630090	-0.131227	-0.679755	0.621624	0.092013	-0.624142	0.893481	-0.107543	-0.630691	0.875128	0.109914										-0.465511	0.679217	0.232216	-0.445019	0.695031	-0.253206													0.016797	0.076971	0.148886	0.004868	0.089252	-0.144769	0.266830	0.094092	-0.004186
15552	129.600000	-0.674856	0.630084	-0.131243	-0.679744	0.621642	0.091995	-0.624135	0.893449	-0.107614	-0.630665	0.875153	0.109840										-0.465506	0.679287	0.232128	-0.445032	0.694950	-0.253233													0.016863	0.076987	0.148860	0.004749	0.089038	-0.144709	0.266825	0.094082	-0.004199
15553	129.608333	-0.674840	0.630069	-0.131262	-0.679738	0.621660	0.091985	-0.624136	0.893405	-0.107677	-0.630703	0.875160	0.109806										-0.465475	0.679366	0.232097	-0.444994	0.694984	-0.253378													0.016848	0.076980	0.148853	0.004745	0.089040	-0.144719	0.266829	0.094083	-0.004202
15554	129.616667	-0.674829	0.630053	-0.131284	-0.679727	0.621665	0.091969	-0.624141	0.893362	-0.107739	-0.630701	0.875175	0.109773										-0.465484	0.679265	0.231874	-0.445019	0.694912	-0.253410													0.016793	0.076959	0.148875	0.004742	0.089029	-0.144716	0.266831	0.094080	-0.004203
15555	129.625000	-0.674826	0.630026	-0.131312	-0.679720	0.621675	0.091957	-0.624158	0.893313	-0.107784	-0.630684	0.875175	0.109711										-0.465431	0.679507	0.232018	-0.445077	0.694812	-0.253382													0.016795	0.076971	0.148878	0.004741	0.089041	-0.144723	0.266825	0.094081	-0.004202
15556	129.633333	-0.674818	0.629996	-0.131341	-0.679711	0.621675	0.091943	-0.624187	0.893263	-0.107819	-0.630693	0.875136	0.109639										-0.465409	0.679569	0.231980	-0.445130	0.694726	-0.253357													0.016844	0.076995	0.148862	0.004738	0.089039	-0.144723	0.266814	0.094082	-0.004207
15557	129.641667	-0.674821	0.629964	-0.131368	-0.679705	0.621678	0.091936	-0.624228	0.893207	-0.107840	-0.630727	0.875079	0.109609										-0.465422	0.679458	0.231756	-0.445099	0.694811	-0.253489													0.016789	0.076984	0.148896	0.004738	0.089046	-0.144720	0.266818	0.094089	-0.004200
15558	129.650000	-0.674816	0.629940	-0.131402	-0.679700	0.621683	0.091935	-0.624282	0.893140	-0.107852	-0.630734	0.875024	0.109549										-0.465393	0.679510	0.231710	-0.445129	0.694805	-0.253507													0.016788	0.076997	0.148895	0.004737	0.089045	-0.144718	0.266810	0.094092	-0.004208
15559	129.658333	-0.674810	0.629920	-0.131438	-0.679691	0.621699	0.091937	-0.624351	0.893055	-0.107848	-0.630800	0.874903	0.109511										-0.465364	0.679579	0.231666	-0.445185	0.694779	-0.253468													0.016813	0.076996	0.148885	0.004739	0.089044	-0.144727	0.266810	0.094085	-0.004209
15560	129.666667	-0.674787	0.629912	-0.131471	-0.679664	0.621723	0.091946	-0.624445	0.892965	-0.107841	-0.630920	0.874785	0.109483										-0.465328	0.679642	0.231611	-0.445179	0.694874	-0.253536													0.016676	0.076754	0.148983	0.004737	0.089040	-0.144732	0.266810	0.094078	-0.004214
15561	129.675000	-0.674766	0.629913	-0.131503	-0.679626	0.621748	0.091954	-0.624565	0.892868	-0.107812	-0.630989	0.874666	0.109445										-0.465286	0.679733	0.231559	-0.445210	0.694945	-0.253532													0.016783	0.076980	0.148895	0.004744	0.089031	-0.144730	0.266809	0.094084	-0.004225
15562	129.683333	-0.674746	0.629919	-0.131519	-0.679582	0.621776	0.091963	-0.624698	0.892774	-0.107771	-0.631066	0.874564	0.109451										-0.465241	0.679836	0.231504	-0.445300	0.694939	-0.253408													0.016786	0.076983	0.148894	0.004744	0.089038	-0.144732	0.266807	0.094078	-0.004234
15563	129.691667	-0.674728	0.629943	-0.131518	-0.679539	0.621806	0.091976	-0.624855	0.892696	-0.107714	-0.631230	0.874431	0.109451										-0.465195	0.679955	0.231439	-0.445333	0.695058	-0.253384													0.016816	0.076980	0.148879	0.004746	0.089030	-0.144728	0.266800	0.094076	-0.004239
15564	129.700000	-0.674708	0.629976	-0.131499	-0.679502	0.621819	0.091988	-0.625011	0.892639	-0.107638	-0.631445	0.874289	0.109432										-0.465157	0.680080	0.231367	-0.445386	0.695197	-0.253343													0.016792	0.076971	0.148891	0.004752	0.089035	-0.144726	0.266801	0.094076	-0.004234
15565	129.708333	-0.674685	0.630010	-0.131473	-0.679459	0.621822	0.091997	-0.625169	0.892606	-0.107543	-0.631712	0.874209	0.109442										-0.465091	0.680274	0.231429	-0.445395	0.695449	-0.253409													0.016792	0.076972	0.148889	0.004751	0.089038	-0.144719	0.266796	0.094080	-0.004237
15566	129.716667	-0.674662	0.630041	-0.131445	-0.679420	0.621819	0.092008	-0.625308	0.892603	-0.107431	-0.631895	0.874187	0.109444										-0.465130	0.680335	0.231214	-0.445544	0.695496	-0.253253													0.016797	0.076972	0.148894	0.004981	0.089474	-0.144856	0.266803	0.094085	-0.004223
15567	129.725000	-0.674641	0.630061	-0.131416	-0.679387	0.621813	0.092013	-0.625420	0.892620	-0.107311	-0.632059	0.874250	0.109518										-0.465112	0.680476	0.231259	-0.445600	0.695706	-0.253312													0.016825	0.076984	0.148875	0.004867	0.089255	-0.144780	0.266795	0.094079	-0.004229
15568	129.733333	-0.674632	0.630082	-0.131390	-0.679376	0.621807	0.092021	-0.625513	0.892642	-0.107181	-0.632201	0.874284	0.109547										-0.465210	0.680481	0.231054	-0.445796	0.695698	-0.253163													0.016852	0.076976	0.148859	0.004752	0.089028	-0.144707	0.266787	0.094072	-0.004234
15569	129.741667	-0.674637	0.630089	-0.131368	-0.679374	0.621783	0.092029	-0.625589	0.892664	-0.107040	-0.632298	0.874294	0.109568										-0.465296	0.680508	0.230993	-0.445958	0.695747	-0.253125													0.016805	0.076961	0.148878	0.004750	0.089025	-0.144706	0.266789	0.094079	-0.004249
15570	129.750000	-0.674658	0.630093	-0.131346	-0.679392	0.621745	0.092044	-0.625664	0.892680	-0.106904	-0.632417	0.874288	0.109610										-0.465407	0.680496	0.230947	-0.446080	0.695859	-0.253191													0.016859	0.076973	0.148844	0.004753	0.089036	-0.144710	0.266791	0.094085	-0.004250
15571	129.758333	-0.674698	0.630081	-0.131325	-0.679410	0.621678	0.092063	-0.625731	0.892684	-0.106773	-0.632538	0.874237	0.109635										-0.465538	0.680441	0.230915	-0.446267	0.695837	-0.253147													0.016830	0.076957	0.148858	0.004872	0.089249	-0.144773	0.266787	0.094082	-0.004262
15572	129.766667	-0.674750	0.630057	-0.131296	-0.679445	0.621605	0.092086	-0.625790	0.892669	-0.106650	-0.632671	0.874229	0.109756										-0.465687	0.680365	0.230899	-0.446515	0.695686	-0.252996													0.016806	0.076948	0.148873	0.004754	0.089029	-0.144698	0.266784	0.094085	-0.004268
15573	129.775000	-0.674807	0.630030	-0.131257	-0.679488	0.621519	0.092115	-0.625854	0.892635	-0.106538	-0.632732	0.874177	0.109850										-0.465844	0.680279	0.230916	-0.446713	0.695602	-0.252936													0.016861	0.076971	0.148848	0.004755	0.089033	-0.144696	0.266778	0.094070	-0.004272
15574	129.783333	-0.674872	0.630002	-0.131217	-0.679538	0.621438	0.092145	-0.625915	0.892590	-0.106430	-0.632802	0.874104	0.109944										-0.466015	0.680179	0.230948	-0.446915	0.695504	-0.252866													0.016802	0.076953	0.148874	0.004755	0.089035	-0.144691	0.266779	0.094075	-0.004275
15575	129.791667	-0.674952	0.629980	-0.131169	-0.679592	0.621369	0.092182	-0.625970	0.892545	-0.106333	-0.632836	0.874022	0.110027										-0.466188	0.680072	0.230992	-0.447127	0.695543	-0.252860													0.016806	0.076961	0.148876	0.004754	0.089041	-0.144682	0.266781	0.094074	-0.004265
15576	129.800000	-0.675021	0.629962	-0.131125	-0.679648	0.621309	0.092216	-0.626035	0.892492	-0.106231	-0.632880	0.874002	0.110148										-0.466345	0.679971	0.231047	-0.447312	0.695400	-0.252770													0.016807	0.076962	0.148875	0.004990	0.089471	-0.144823	0.266787	0.094082	-0.004253
15577	129.808333	-0.675094	0.629940	-0.131080	-0.679691	0.621235	0.092236	-0.626108	0.892435	-0.106132	-0.632987	0.873928	0.110255										-0.466484	0.679881	0.231115	-0.447484	0.695242	-0.252668													0.016830	0.076972	0.148859	0.004748	0.089034	-0.144679	0.266787	0.094075	-0.004252
15578	129.816667	-0.675169	0.629926	-0.131033	-0.679748	0.621186	0.092269	-0.626185	0.892383	-0.106031	-0.632966	0.873870	0.110312										-0.466603	0.679818	0.231205	-0.447640	0.695066	-0.252549													0.016803	0.076966	0.148873	0.004984	0.089473	-0.144822	0.266792	0.094082	-0.004234
15579	129.825000	-0.675273	0.629919	-0.130979	-0.679813	0.621156	0.092320	-0.626268	0.892334	-0.105924	-0.633024	0.873829	0.110394										-0.466679	0.679760	0.231285	-0.447815	0.694841	-0.252365													0.016800	0.076964	0.148878	0.004862	0.089260	-0.144753	0.266800	0.094073	-0.004223
15580	129.833333	-0.675336	0.629901	-0.130929	-0.679866	0.621106	0.092364	-0.626356	0.892291	-0.105815	-0.633087	0.873805	0.110478										-0.466725	0.679724	0.231370	-0.447914	0.694692	-0.252278													0.016850	0.076988	0.148858	0.004972	0.089475	-0.144820	0.266795	0.094060	-0.004213
15581	129.841667	-0.675401	0.629878	-0.130875	-0.679918	0.621062	0.092408	-0.626448	0.892254	-0.105693	-0.633232	0.873838	0.110630										-0.466742	0.679718	0.231459	-0.448037	0.694495	-0.252135													0.016815	0.076980	0.148874	0.004737	0.089043	-0.144676	0.266800	0.094059	-0.004200
15582	129.850000	-0.675458	0.629857	-0.130822	-0.679967	0.621011	0.092458	-0.626535	0.892219	-0.105589	-0.633282	0.873860	0.110736										-0.466740	0.679742	0.231548	-0.448157	0.694317	-0.251991													0.016872	0.077024	0.148866	0.004734	0.089042	-0.144672	0.266802	0.094053	-0.004184
15583	129.858333	-0.675519	0.629828	-0.130765	-0.680014	0.620962	0.092505	-0.626637	0.892196	-0.105479	-0.633282	0.873878	0.110801										-0.466683	0.679804	0.231698	-0.448308	0.694111	-0.251796													0.016782	0.076989	0.148894	0.004729	0.089054	-0.144679	0.266810	0.094059	-0.004173
15584	129.866667	-0.675573	0.629801	-0.130717	-0.680075	0.620925	0.092555	-0.626738	0.892174	-0.105368	-0.633211	0.873886	0.110874										-0.466619	0.679881	0.231849	-0.448464	0.693926	-0.251619													0.016773	0.076993	0.148906	0.004729	0.089058	-0.144678	0.266802	0.094058	-0.004176
15585	129.875000	-0.675628	0.629776	-0.130679	-0.680117	0.620872	0.092594	-0.626844	0.892155	-0.105281	-0.633294	0.873921	0.110947										-0.466566	0.679953	0.231936	-0.448585	0.693835	-0.251545													0.016773	0.076998	0.148910	0.004730	0.089051	-0.144673	0.266810	0.094066	-0.004176
15586	129.883333	-0.675689	0.629745	-0.130635	-0.680155	0.620820	0.092623	-0.626942	0.892140	-0.105197	-0.633351	0.874031	0.111090										-0.466511	0.680027	0.232018	-0.448779	0.693675	-0.251382													0.016770	0.077000	0.148914	0.004728	0.089051	-0.144674	0.266811	0.094070	-0.004188
15587	129.891667	-0.675734	0.629730	-0.130599	-0.680189	0.620775	0.092648	-0.627057	0.892128	-0.105127	-0.633343	0.873986	0.111112										-0.466455	0.680098	0.232090	-0.448924	0.693625	-0.251338													0.016774	0.076989	0.148918	0.004965	0.089486	-0.144814	0.266806	0.094075	-0.004207
15588	129.900000	-0.675779	0.629690	-0.130572	-0.680209	0.620726	0.092666	-0.627174	0.892111	-0.105062	-0.633386	0.874066	0.111208										-0.466392	0.680162	0.232159	-0.449124	0.693510	-0.251217													0.016825	0.077003	0.148896	0.004737	0.089061	-0.144673	0.266808	0.094081	-0.004216
15589	129.908333	-0.675820	0.629662	-0.130543	-0.680228	0.620683	0.092681	-0.627280	0.892090	-0.105001	-0.633413	0.874028	0.111219										-0.466334	0.680224	0.232218	-0.449247	0.693528	-0.251250													0.016858	0.077036	0.148913	0.004856	0.089266	-0.144736	0.266802	0.094084	-0.004236
15590	129.916667	-0.675852	0.629633	-0.130512	-0.680239	0.620650	0.092698	-0.627388	0.892072	-0.104950	-0.633399	0.874083	0.111315										-0.466280	0.680277	0.232266	-0.449418	0.693482	-0.251204													0.016775	0.076991	0.148928	0.004738	0.089051	-0.144659	0.266800	0.094087	-0.004241
15591	129.925000	-0.675811	0.629570	-0.130407	-0.680244	0.620614	0.092711	-0.627496	0.892051	-0.104900	-0.633389	0.874074	0.111345										-0.466226	0.680325	0.232299	-0.449569	0.693447	-0.251178													0.016796	0.076999	0.148919	0.004857	0.089272	-0.144731	0.266795	0.094085	-0.004254
15592	129.933333	-0.675839	0.629541	-0.130382	-0.680253	0.620584	0.092723	-0.627612	0.892032	-0.104863	-0.633414	0.874074	0.111398										-0.466181	0.680366	0.232333	-0.449702	0.693412	-0.251168													0.016768	0.076994	0.148939	0.004735	0.089048	-0.144648	0.266789	0.094097	-0.004263
15593	129.941667	-0.675869	0.629516	-0.130367	-0.680258	0.620556	0.092733	-0.627708	0.892010	-0.104825	-0.633413	0.874084	0.111445										-0.466142	0.680415	0.232348	-0.449819	0.693378	-0.251166													0.016768	0.077000	0.148937	0.004857	0.089269	-0.144719	0.266785	0.094095	-0.004272
15594	129.950000	-0.675904	0.629490	-0.130354	-0.680267	0.620530	0.092739	-0.627803	0.891989	-0.104793	-0.633390	0.874062	0.111440										-0.466104	0.680446	0.232355	-0.449924	0.693334	-0.251173													0.016772	0.076993	0.148941	0.004974	0.089484	-0.144792	0.266782	0.094095	-0.004282
15595	129.958333	-0.675937	0.629471	-0.130341	-0.680273	0.620502	0.092743	-0.627897	0.891970	-0.104770	-0.633394	0.874074	0.111473										-0.466069	0.680469	0.232356	-0.450015	0.693283	-0.251200													0.016798	0.077002	0.148920	0.004858	0.089265	-0.144719	0.266773	0.094095	-0.004287
15596	129.966667	-0.675972	0.629439	-0.130334	-0.680272	0.620472	0.092748	-0.627985	0.891946	-0.104757	-0.633391	0.874082	0.111492										-0.466036	0.680489	0.232351	-0.450100	0.693224	-0.251227													0.016825	0.077002	0.148907	0.004736	0.089041	-0.144639	0.266781	0.094095	-0.004288
15597	129.975000	-0.676012	0.629406	-0.130330	-0.680278	0.620447	0.092746	-0.628084	0.891922	-0.104758	-0.633404	0.874060	0.111460										-0.466011	0.680501	0.232341	-0.450201	0.693106	-0.251207													0.016774	0.076986	0.148932	0.004854	0.089261	-0.144715	0.266775	0.094097	-0.004292
15598	129.983333	-0.676053	0.629372	-0.130329	-0.680287	0.620424	0.092743	-0.628153	0.891886	-0.104771	-0.633408	0.874055	0.111450										-0.465981	0.680507	0.232326	-0.450232	0.693067	-0.251287													0.016779	0.076986	0.148929	0.004970	0.089480	-0.144792	0.266777	0.094091	-0.004291
15599	129.991667	-0.676101	0.629330	-0.130329	-0.680289	0.620398	0.092732	-0.628221	0.891851	-0.104797	-0.633407	0.874066	0.111436										-0.465954	0.680519	0.232295	-0.450293	0.692981	-0.251325													0.016724	0.076873	0.148971	0.004743	0.089055	-0.144653	0.266773	0.094081	-0.004299
15600	130.000000	-0.676173	0.629293	-0.130336	-0.680296	0.620378	0.092720	-0.628281	0.891820	-0.104837	-0.633414	0.874060	0.111386										-0.465931	0.680527	0.232263	-0.450348	0.692887	-0.251361													0.016775	0.076976	0.148931	0.004738	0.089051	-0.144652	0.266769	0.094082	-0.004296
15601	130.008333	-0.676227	0.629249	-0.130354	-0.680300	0.620364	0.092703	-0.628333	0.891782	-0.104899	-0.633429	0.874072	0.111348										-0.465917	0.680538	0.232213	-0.450398	0.692795	-0.251404													0.016775	0.076977	0.148928	0.004857	0.089273	-0.144731	0.266769	0.094086	-0.004298
15602	130.016667	-0.676272	0.629203	-0.130376	-0.680309	0.620353	0.092680	-0.628389	0.891750	-0.104973	-0.633418	0.874075	0.111275										-0.465909	0.680558	0.232160	-0.450442	0.692707	-0.251452													0.016828	0.077001	0.148888	0.004972	0.089491	-0.144804	0.266768	0.094079	-0.004303
15603	130.025000	-0.676313	0.629157	-0.130404	-0.680316	0.620347	0.092650	-0.628437	0.891717	-0.105059	-0.633455	0.874116	0.111229										-0.465912	0.680583	0.232086	-0.450468	0.692618	-0.251503													0.016751	0.076885	0.148949	0.004730	0.089051	-0.144663	0.266764	0.094089	-0.004302
15604	130.033333	-0.676362	0.629116	-0.130436	-0.680324	0.620344	0.092619	-0.628475	0.891683	-0.105156	-0.633473	0.874138	0.111151										-0.465924	0.680609	0.231999	-0.450474	0.692535	-0.251562													0.016836	0.077004	0.148891	0.004728	0.089049	-0.144661	0.266758	0.094091	-0.004306
15605	130.041667	-0.676403	0.629075	-0.130471	-0.680335	0.620346	0.092581	-0.628519	0.891652	-0.105262	-0.633480	0.874174	0.111068										-0.465922	0.680658	0.231903	-0.450463	0.692460	-0.251616													0.016782	0.076985	0.148912	0.004846	0.089273	-0.144741	0.266763	0.094095	-0.004307
15606	130.050000	-0.676446	0.629035	-0.130507	-0.680345	0.620348	0.092546	-0.628562	0.891618	-0.105374	-0.633493	0.874216	0.110971										-0.465916	0.680711	0.231800	-0.450424	0.692386	-0.251690													0.016613	0.076741	0.149037	0.004727	0.089061	-0.144674	0.266752	0.094088	-0.004322
15607	130.058333	-0.676482	0.628991	-0.130546	-0.680352	0.620348	0.092508	-0.628600	0.891579	-0.105501	-0.633518	0.874240	0.110862										-0.465952	0.680715	0.231544	-0.450366	0.692306	-0.251762													0.016778	0.076985	0.148909	0.004722	0.089054	-0.144671	0.266748	0.094092	-0.004330
15608	130.066667	-0.676526	0.628935	-0.130589	-0.680358	0.620355	0.092466	-0.628636	0.891537	-0.105633	-0.633528	0.874282	0.110724										-0.465936	0.680785	0.231412	-0.450312	0.692232	-0.251839													0.016773	0.076988	0.148905	0.004719	0.089052	-0.144671	0.266750	0.094090	-0.004337
15609	130.075000	-0.676565	0.628884	-0.130642	-0.680370	0.620366	0.092422	-0.628673	0.891503	-0.105760	-0.633539	0.874305	0.110551										-0.465915	0.680864	0.231279	-0.450284	0.692121	-0.251884													0.016770	0.076993	0.148906	0.004948	0.089492	-0.144823	0.266746	0.094082	-0.004348
15610	130.083333	-0.676603	0.628839	-0.130689	-0.680380	0.620373	0.092383	-0.628704	0.891465	-0.105908	-0.633586	0.874388	0.110481										-0.465887	0.680944	0.231150	-0.450262	0.691998	-0.251942													0.016820	0.077011	0.148886	0.004714	0.089059	-0.144680	0.266737	0.094091	-0.004354
15611	130.091667	-0.676645	0.628795	-0.130729	-0.680392	0.620385	0.092343	-0.628746	0.891420	-0.106045	-0.633635	0.874368	0.110280										-0.465856	0.681028	0.231011	-0.450191	0.691969	-0.252111													0.016767	0.077000	0.148913	0.004831	0.089283	-0.144755	0.266734	0.094097	-0.004372
15612	130.100000	-0.676681	0.628751	-0.130774	-0.680400	0.620393	0.092300	-0.628777	0.891381	-0.106189	-0.633642	0.874454	0.110179										-0.465832	0.681112	0.230872	-0.450184	0.691847	-0.252187													0.016764	0.076999	0.148922	0.004720	0.089069	-0.144688	0.266742	0.094104	-0.004363
15613	130.108333	-0.676720	0.628701	-0.130816	-0.680405	0.620396	0.092260	-0.628810	0.891338	-0.106336	-0.633697	0.874436	0.109980										-0.465819	0.681191	0.230734	-0.450148	0.691764	-0.252319													0.016790	0.077016	0.148905	0.004717	0.089069	-0.144692	0.266739	0.094102	-0.004367
15614	130.116667	-0.676754	0.628648	-0.130859	-0.680414	0.620402	0.092218	-0.628847	0.891294	-0.106480	-0.633715	0.874487	0.109852										-0.465772	0.681320	0.230728	-0.450111	0.691674	-0.252452													0.016758	0.077013	0.148920	0.004722	0.089067	-0.144690	0.266734	0.094100	-0.004365
15615	130.125000	-0.676782	0.628592	-0.130903	-0.680421	0.620404	0.092178	-0.628885	0.891247	-0.106627	-0.633718	0.874518	0.109697										-0.465769	0.681389	0.230599	-0.450075	0.691580	-0.252570													0.016754	0.077013	0.148929	0.004721	0.089072	-0.144691	0.266734	0.094105	-0.004377
15616	130.133333	-0.676813	0.628535	-0.130947	-0.680414	0.620401	0.092131	-0.628922	0.891199	-0.106776	-0.633733	0.874547	0.109531										-0.465814	0.681417	0.230356	-0.450044	0.691488	-0.252686													0.016753	0.077013	0.148942	0.004718	0.089066	-0.144692	0.266741	0.094105	-0.004365
15617	130.141667	-0.676840	0.628480	-0.130987	-0.680423	0.620411	0.092095	-0.628965	0.891151	-0.106927	-0.633747	0.874586	0.109393										-0.465819	0.681497	0.230243	-0.450030	0.691393	-0.252800													0.016776	0.077026	0.148933	0.004834	0.089280	-0.144756	0.266735	0.094100	-0.004373
15618	130.150000	-0.676865	0.628424	-0.131031	-0.680416	0.620412	0.092050	-0.629012	0.891108	-0.107077	-0.633784	0.874616	0.109244										-0.465829	0.681572	0.230133	-0.449972	0.691395	-0.253005													0.016743	0.077021	0.148949	0.004718	0.089064	-0.144681	0.266740	0.094113	-0.004368
15619	130.158333	-0.676881	0.628372	-0.131071	-0.680421	0.620422	0.092012	-0.629056	0.891057	-0.107222	-0.633799	0.874665	0.109097										-0.465837	0.681652	0.230033	-0.450054	0.691208	-0.253000													0.016740	0.077026	0.148960	0.004717	0.089063	-0.144685	0.266735	0.094111	-0.004378
15620	130.166667	-0.676901	0.628324	-0.131112	-0.680417	0.620425	0.091979	-0.629097	0.891011	-0.107356	-0.633818	0.874709	0.108960										-0.465801	0.681904	0.230130	-0.450097	0.691116	-0.253096													0.016735	0.077033	0.148965	0.004951	0.089502	-0.144834	0.266735	0.094106	-0.004378
15621	130.175000	-0.676920	0.628282	-0.131150	-0.680421	0.620436	0.091947	-0.629144	0.890968	-0.107482	-0.633889	0.874735	0.108873										-0.465843	0.681822	0.229859	-0.450091	0.691112	-0.253300													0.016594	0.076804	0.149080	0.004716	0.089068	-0.144686	0.266735	0.094115	-0.004377
15622	130.183333	-0.676938	0.628240	-0.131181	-0.680419	0.620439	0.091919	-0.629195	0.890925	-0.107604	-0.633892	0.874782	0.108764										-0.465835	0.681899	0.229787	-0.450198	0.690929	-0.253302													0.016779	0.077060	0.148951	0.004716	0.089062	-0.144682	0.266730	0.094117	-0.004388
15623	130.191667	-0.676959	0.628188	-0.131220	-0.680414	0.620442	0.091892	-0.629236	0.890877	-0.107713	-0.633907	0.874810	0.108664										-0.465815	0.682047	0.229799	-0.450202	0.690920	-0.253495													0.016724	0.077049	0.148990	0.004836	0.089279	-0.144765	0.266737	0.094121	-0.004386
15624	130.200000	-0.676984	0.628136	-0.131253	-0.680410	0.620440	0.091868	-0.629301	0.890827	-0.107820	-0.633938	0.874815	0.108554										-0.465835	0.682029	0.229631	-0.450255	0.690819	-0.253596													0.016774	0.077077	0.148978	0.004954	0.089502	-0.144841	0.266732	0.094118	-0.004390
15625	130.208333	-0.677009	0.628086	-0.131277	-0.680400	0.620445	0.091853	-0.629350	0.890774	-0.107928	-0.633944	0.874842	0.108457										-0.465836	0.682084	0.229556	-0.450312	0.690714	-0.253683													0.016746	0.077085	0.149015	0.004830	0.089286	-0.144763	0.266729	0.094130	-0.004403
15626	130.216667	-0.677041	0.628043	-0.131287	-0.680390	0.620439	0.091838	-0.629398	0.890719	-0.108030	-0.633955	0.874864	0.108368										-0.465835	0.682142	0.229485	-0.450436	0.690513	-0.253673													0.016701	0.077077	0.149047	0.004718	0.089078	-0.144695	0.266732	0.094138	-0.004418
15627	130.225000	-0.677066	0.628002	-0.131301	-0.680384	0.620443	0.091827	-0.629442	0.890669	-0.108126	-0.633962	0.874888	0.108286										-0.465831	0.682203	0.229419	-0.450486	0.690452	-0.253804													0.016693	0.077085	0.149064	0.004716	0.089077	-0.144702	0.266728	0.094144	-0.004434
15628	130.233333	-0.677086	0.627960	-0.131308	-0.680373	0.620448	0.091825	-0.629503	0.890626	-0.108212	-0.633972	0.874912	0.108208										-0.465824	0.682261	0.229360	-0.450524	0.690402	-0.253938													0.016517	0.076834	0.149214	0.004713	0.089070	-0.144698	0.266719	0.094142	-0.004447
15629	130.241667	-0.677109	0.627924	-0.131310	-0.680363	0.620454	0.091820	-0.629549	0.890578	-0.108298	-0.633974	0.874949	0.108123										-0.465814	0.682329	0.229301	-0.450598	0.690314	-0.254010													0.016509	0.076846	0.149227	0.004714	0.089074	-0.144698	0.266715	0.094153	-0.004465
15630	130.250000	-0.677130	0.627887	-0.131309	-0.680348	0.620454	0.091814	-0.629614	0.890539	-0.108379	-0.633991	0.874981	0.108075										-0.465799	0.682404	0.229249	-0.450669	0.690224	-0.254071													0.016667	0.077118	0.149130	0.004945	0.089509	-0.144846	0.266717	0.094154	-0.004477
15631	130.258333	-0.677152	0.627864	-0.131308	-0.680338	0.620459	0.091812	-0.629674	0.890505	-0.108451	-0.633986	0.875019	0.107979										-0.465779	0.682484	0.229194	-0.450733	0.690147	-0.254132													0.016664	0.077119	0.149136	0.004946	0.089502	-0.144848	0.266719	0.094164	-0.004483
15632	130.266667	-0.677201	0.627852	-0.131295	-0.680325	0.620467	0.091810	-0.629737	0.890471	-0.108513	-0.634056	0.875086	0.107970										-0.465704	0.682624	0.229278	-0.450791	0.690069	-0.254192													0.016480	0.076867	0.149292	0.004707	0.089072	-0.144711	0.266717	0.094170	-0.004492
15633	130.275000	-0.677217	0.627831	-0.131281	-0.680317	0.620471	0.091809	-0.629794	0.890442	-0.108568	-0.634036	0.875119	0.107890										-0.465673	0.682717	0.229228	-0.450852	0.690002	-0.254238													0.016600	0.077053	0.149236	0.004710	0.089078	-0.144710	0.266716	0.094170	-0.004496
15634	130.283333	-0.677236	0.627815	-0.131266	-0.680310	0.620476	0.091810	-0.629856	0.890410	-0.108620	-0.634055	0.875173	0.107839										-0.465645	0.682808	0.229180	-0.450916	0.689934	-0.254279													0.016615	0.077170	0.149220	0.004937	0.089514	-0.144853	0.266714	0.094167	-0.004504
15635	130.291667	-0.677238	0.627792	-0.131264	-0.680303	0.620481	0.091814	-0.629928	0.890371	-0.108674	-0.634048	0.875192	0.107786										-0.465616	0.682898	0.229140	-0.450985	0.689867	-0.254314													0.016617	0.077173	0.149235	0.004703	0.089085	-0.144720	0.266725	0.094173	-0.004494
15636	130.300000	-0.677262	0.627779	-0.131255	-0.680299	0.620483	0.091817	-0.629989	0.890341	-0.108720	-0.634090	0.875236	0.107767										-0.465594	0.682991	0.229103	-0.451064	0.689802	-0.254346													0.016439	0.076913	0.149370	0.004700	0.089072	-0.144714	0.266723	0.094162	-0.004485
15637	130.308333	-0.677272	0.627760	-0.131245	-0.680300	0.620478	0.091823	-0.630046	0.890312	-0.108758	-0.634093	0.875272	0.107711										-0.465576	0.683076	0.229075	-0.451180	0.689695	-0.254318													0.016475	0.076944	0.149374	0.004699	0.089088	-0.144728	0.266734	0.094151	-0.004462
15638	130.316667	-0.677285	0.627748	-0.131233	-0.680298	0.620478	0.091828	-0.630107	0.890271	-0.108804	-0.634106	0.875300	0.107681										-0.465609	0.683109	0.228917	-0.451233	0.689685	-0.254382													0.016589	0.077192	0.149289	0.004930	0.089519	-0.144878	0.266745	0.094148	-0.004431
15639	130.325000	-0.677295	0.627733	-0.131226	-0.680300	0.620472	0.091834	-0.630193	0.890236	-0.108841	-0.634141	0.875322	0.107662										-0.465597	0.683194	0.228892	-0.451295	0.689630	-0.254403													0.016485	0.077072	0.149371	0.004692	0.089086	-0.144731	0.266747	0.094138	-0.004406
15640	130.333333	-0.677302	0.627719	-0.131213	-0.680303	0.620465	0.091839	-0.630232	0.890188	-0.108892	-0.634146	0.875345	0.107619										-0.465594	0.683272	0.228869	-0.451400	0.689480	-0.254321													0.016393	0.076951	0.149440	0.004692	0.089085	-0.144731	0.266757	0.094140	-0.004383
15641	130.341667	-0.677306	0.627700	-0.131205	-0.680304	0.620453	0.091843	-0.630308	0.890143	-0.108927	-0.634176	0.875359	0.107592										-0.465576	0.683373	0.228913	-0.451445	0.689425	-0.254327													0.016468	0.077093	0.149410	0.004811	0.089305	-0.144802	0.266760	0.094135	-0.004353
15642	130.350000	-0.677317	0.627683	-0.131190	-0.680304	0.620437	0.091847	-0.630370	0.890100	-0.108963	-0.634217	0.875365	0.107574										-0.465594	0.683410	0.228826	-0.451484	0.689382	-0.254329													0.016554	0.077231	0.149363	0.004932	0.089521	-0.144870	0.266760	0.094132	-0.004334
15643	130.358333	-0.677322	0.627663	-0.131179	-0.680303	0.620419	0.091857	-0.630435	0.890054	-0.108993	-0.634248	0.875376	0.107542										-0.465589	0.683469	0.228806	-0.451496	0.689388	-0.254379													0.016466	0.077107	0.149438	0.004814	0.089309	-0.144799	0.266767	0.094112	-0.004305
15644	130.366667	-0.677329	0.627642	-0.131162	-0.680301	0.620401	0.091867	-0.630500	0.890012	-0.109025	-0.634292	0.875376	0.107519										-0.465537	0.683579	0.228924	-0.451573	0.689291	-0.254328													0.016544	0.077238	0.149395	0.004697	0.089093	-0.144730	0.266772	0.094100	-0.004282
15645	130.375000	-0.677337	0.627620	-0.131148	-0.680295	0.620383	0.091879	-0.630566	0.889970	-0.109051	-0.634331	0.875384	0.107495										-0.465551	0.683594	0.228834	-0.451629	0.689251	-0.254332													0.016530	0.077246	0.149410	0.004928	0.089521	-0.144874	0.266778	0.094089	-0.004264
15646	130.383333	-0.677346	0.627594	-0.131133	-0.680297	0.620371	0.091892	-0.630636	0.889934	-0.109076	-0.634337	0.875350	0.107436										-0.465562	0.683610	0.228750	-0.451683	0.689213	-0.254340													0.016513	0.077246	0.149436	0.004932	0.089522	-0.144882	0.266777	0.094068	-0.004248
15647	130.391667	-0.677346	0.627573	-0.131119	-0.680294	0.620350	0.091905	-0.630704	0.889902	-0.109099	-0.634439	0.875377	0.107455										-0.465539	0.683668	0.228794	-0.451736	0.689186	-0.254357													0.016441	0.077115	0.149477	0.004691	0.089086	-0.144735	0.266783	0.094062	-0.004230
15648	130.400000	-0.677355	0.627556	-0.131103	-0.680299	0.620341	0.091925	-0.630788	0.889877	-0.109129	-0.634512	0.875344	0.107422										-0.465524	0.683729	0.228841	-0.451776	0.689157	-0.254369													0.016506	0.077258	0.149453	0.004928	0.089521	-0.144881	0.266786	0.094059	-0.004215
15649	130.408333	-0.677364	0.627535	-0.131089	-0.680296	0.620326	0.091935	-0.630838	0.889845	-0.109135	-0.634501	0.875339	0.107378										-0.465580	0.683703	0.228694	-0.451809	0.689133	-0.254378													0.016502	0.077267	0.149459	0.004931	0.089526	-0.144881	0.266790	0.094065	-0.004194
15650	130.416667	-0.677377	0.627518	-0.131077	-0.680294	0.620298	0.091941	-0.630902	0.889818	-0.109149	-0.634563	0.875407	0.107453										-0.465592	0.683728	0.228680	-0.451829	0.689115	-0.254391													0.016349	0.077010	0.149565	0.004689	0.089097	-0.144733	0.266792	0.094063	-0.004185
15651	130.425000	-0.677397	0.627497	-0.131061	-0.680299	0.620278	0.091951	-0.630981	0.889797	-0.109169	-0.634592	0.875413	0.107444										-0.465588	0.683769	0.228732	-0.451852	0.689099	-0.254401													0.016430	0.077149	0.149514	0.004696	0.089100	-0.144730	0.266795	0.094064	-0.004179
15652	130.433333	-0.677415	0.627476	-0.131053	-0.680311	0.620258	0.091958	-0.631044	0.889767	-0.109185	-0.634647	0.875344	0.107358										-0.465590	0.683811	0.228785	-0.451880	0.689083	-0.254411													0.016510	0.077277	0.149460	0.004926	0.089524	-0.144870	0.266798	0.094057	-0.004173
15653	130.441667	-0.677433	0.627447	-0.131047	-0.680325	0.620243	0.091968	-0.631108	0.889738	-0.109200	-0.634721	0.875366	0.107391										-0.465662	0.683779	0.228645	-0.451905	0.689071	-0.254419													0.016421	0.077143	0.149528	0.004807	0.089319	-0.144807	0.266795	0.094048	-0.004174
15654	130.450000	-0.677452	0.627423	-0.131045	-0.680337	0.620216	0.091969	-0.631174	0.889713	-0.109217	-0.634744	0.875353	0.107393										-0.465694	0.683793	0.228637	-0.451933	0.689065	-0.254430													0.016338	0.077013	0.149594	0.004693	0.089098	-0.144741	0.266798	0.094040	-0.004178
15655	130.458333	-0.677471	0.627396	-0.131044	-0.680359	0.620196	0.091972	-0.631236	0.889690	-0.109231	-0.634789	0.875315	0.107337										-0.465685	0.683862	0.228769	-0.451959	0.689055	-0.254432													0.016495	0.077275	0.149472	0.004809	0.089306	-0.144807	0.266800	0.094029	-0.004174
15656	130.466667	-0.677486	0.627371	-0.131042	-0.680383	0.620177	0.091972	-0.631298	0.889668	-0.109246	-0.634882	0.875274	0.107303										-0.465722	0.683879	0.228763	-0.451981	0.689051	-0.254430													0.016484	0.077276	0.149485	0.004688	0.089092	-0.144740	0.266806	0.094034	-0.004170
15657	130.475000	-0.677505	0.627349	-0.131039	-0.680402	0.620157	0.091970	-0.631370	0.889650	-0.109260	-0.634856	0.875246	0.107276										-0.465804	0.683852	0.228641	-0.451997	0.689048	-0.254417													0.016413	0.077147	0.149534	0.004920	0.089523	-0.144884	0.266805	0.094039	-0.004169
15658	130.483333	-0.677526	0.627333	-0.131034	-0.680425	0.620140	0.091973	-0.631428	0.889633	-0.109273	-0.634991	0.875270	0.107287										-0.465835	0.683873	0.228644	-0.452016	0.689047	-0.254398													0.016474	0.077285	0.149494	0.004684	0.089094	-0.144740	0.266801	0.094034	-0.004158
15659	130.491667	-0.677548	0.627318	-0.131030	-0.680445	0.620120	0.091970	-0.631494	0.889613	-0.109284	-0.635015	0.875253	0.107259										-0.465840	0.683915	0.228701	-0.452042	0.689043	-0.254376													0.016496	0.077291	0.149477	0.004804	0.089310	-0.144805	0.266809	0.094041	-0.004149
15660	130.500000	-0.677570	0.627305	-0.131026	-0.680464	0.620099	0.091968	-0.631548	0.889601	-0.109297	-0.635069	0.875249	0.107244										-0.465892	0.683901	0.228634	-0.452016	0.689145	-0.254456													0.016486	0.077292	0.149498	0.004921	0.089531	-0.144878	0.266807	0.094040	-0.004136
15661	130.508333	-0.677599	0.627281	-0.131026	-0.680479	0.620081	0.091964	-0.631620	0.889581	-0.109311	-0.635103	0.875235	0.107232										-0.465899	0.683936	0.228690	-0.452047	0.689135	-0.254446													0.016331	0.077028	0.149591	0.004685	0.089095	-0.144731	0.266810	0.094036	-0.004134
15662	130.516667	-0.677624	0.627263	-0.131029	-0.680496	0.620063	0.091963	-0.631671	0.889563	-0.109328	-0.635179	0.875226	0.107210										-0.465955	0.683915	0.228609	-0.452134	0.689013	-0.254333													0.016486	0.077298	0.149489	0.004690	0.089098	-0.144740	0.266815	0.094025	-0.004134
15663	130.525000	-0.677646	0.627244	-0.131029	-0.680513	0.620045	0.091960	-0.631721	0.889545	-0.109344	-0.635228	0.875220	0.107199										-0.465991	0.683918	0.228585	-0.452168	0.688997	-0.254335													0.016500	0.077289	0.149466	0.004801	0.089315	-0.144814	0.266821	0.094016	-0.004127
15664	130.533333	-0.677667	0.627234	-0.131029	-0.680532	0.620031	0.091960	-0.631769	0.889529	-0.109362	-0.635281	0.875215	0.107187										-0.466028	0.683915	0.228559	-0.452199	0.688984	-0.254342													0.016484	0.077289	0.149479	0.004923	0.089532	-0.144885	0.266821	0.094009	-0.004121
15665	130.541667	-0.677694	0.627202	-0.131035	-0.680559	0.620024	0.091967	-0.631821	0.889516	-0.109382	-0.635359	0.875285	0.107258										-0.466072	0.683909	0.228529	-0.452200	0.689021	-0.254406													0.016412	0.077144	0.149515	0.004682	0.089096	-0.144751	0.266822	0.093996	-0.004114
15666	130.550000	-0.677717	0.627185	-0.131036	-0.680577	0.620011	0.091967	-0.631870	0.889502	-0.109400	-0.635412	0.875284	0.107252										-0.466118	0.683904	0.228497	-0.452253	0.688956	-0.254366													0.016492	0.077290	0.149450	0.004679	0.089091	-0.144743	0.266826	0.093999	-0.004099
15667	130.558333	-0.677740	0.627165	-0.131033	-0.680594	0.619995	0.091963	-0.631917	0.889486	-0.109418	-0.635435	0.875270	0.107226										-0.466160	0.683897	0.228462	-0.452251	0.688999	-0.254428													0.016489	0.077290	0.149466	0.004915	0.089530	-0.144891	0.266830	0.094003	-0.004088
15668	130.566667	-0.677763	0.627149	-0.131033	-0.680613	0.619978	0.091959	-0.631992	0.889481	-0.109440	-0.635521	0.875278	0.107232										-0.466195	0.683886	0.228433	-0.452244	0.689048	-0.254487													0.016325	0.077035	0.149582	0.004682	0.089113	-0.144750	0.266827	0.094003	-0.004078
15669	130.575000	-0.677784	0.627129	-0.131033	-0.680628	0.619962	0.091955	-0.632016	0.889458	-0.109461	-0.635581	0.875262	0.107208										-0.466230	0.683886	0.228406	-0.452295	0.688997	-0.254446													0.016324	0.077038	0.149589	0.004793	0.089324	-0.144812	0.266836	0.094001	-0.004052
15670	130.583333	-0.677801	0.627103	-0.131033	-0.680647	0.619938	0.091950	-0.632074	0.889442	-0.109495	-0.635643	0.875241	0.107180										-0.466252	0.683879	0.228378	-0.452349	0.688943	-0.254403													0.016495	0.077298	0.149470	0.004680	0.089101	-0.144740	0.266838	0.093995	-0.004035
15671	130.591667	-0.677815	0.627081	-0.131044	-0.680569	0.619877	0.091904	-0.632115	0.889421	-0.109523	-0.635700	0.875203	0.107122										-0.466275	0.683875	0.228351	-0.452347	0.689002	-0.254464													0.016482	0.077300	0.149492	0.004795	0.089315	-0.144811	0.266848	0.093986	-0.004023
15672	130.600000	-0.677830	0.627058	-0.131049	-0.680670	0.619904	0.091929	-0.632152	0.889400	-0.109546	-0.635778	0.875159	0.107092										-0.466292	0.683874	0.228330	-0.452340	0.689065	-0.254532													0.016325	0.077034	0.149590	0.004674	0.089101	-0.144745	0.266851	0.093971	-0.004013
15673	130.608333	-0.677841	0.627033	-0.131061	-0.680679	0.619886	0.091922	-0.632196	0.889380	-0.109577	-0.635830	0.875140	0.107071										-0.466313	0.683872	0.228309	-0.452352	0.689070	-0.254551													0.016494	0.077290	0.149458	0.004676	0.089090	-0.144744	0.266861	0.093963	-0.004002
15674	130.616667	-0.677848	0.627011	-0.131064	-0.680690	0.619869	0.091921	-0.632241	0.889366	-0.109604	-0.635898	0.875065	0.106975										-0.466341	0.683865	0.228284	-0.452409	0.688971	-0.254465													0.016482	0.077296	0.149476	0.004911	0.089523	-0.144894	0.266866	0.093952	-0.003979
15675	130.625000	-0.677860	0.626994	-0.131067	-0.680702	0.619855	0.091912	-0.632279	0.889356	-0.109623	-0.635944	0.875101	0.107018										-0.466368	0.683862	0.228263	-0.452362	0.689034	-0.254536													0.016397	0.077161	0.149525	0.004796	0.089320	-0.144821	0.266870	0.093953	-0.003967
15676	130.633333	-0.677871	0.626980	-0.131068	-0.680718	0.619844	0.091906	-0.632318	0.889343	-0.109648	-0.636013	0.875076	0.107015										-0.466403	0.683862	0.228244	-0.452364	0.688993	-0.254503													0.016316	0.077030	0.149580	0.004680	0.089102	-0.144749	0.266878	0.093955	-0.003944
15677	130.641667	-0.677882	0.626967	-0.131069	-0.680725	0.619833	0.091904	-0.632349	0.889332	-0.109668	-0.636025	0.875101	0.106977										-0.466436	0.683855	0.228229	-0.452331	0.689009	-0.254519													0.016401	0.077175	0.149535	0.004680	0.089107	-0.144746	0.266885	0.093959	-0.003920
15678	130.650000	-0.677886	0.626950	-0.131067	-0.680729	0.619819	0.091896	-0.632380	0.889314	-0.109690	-0.636089	0.875086	0.106973										-0.466464	0.683851	0.228210	-0.452252	0.689131	-0.254632													0.016490	0.077310	0.149469	0.004911	0.089542	-0.144888	0.266887	0.093951	-0.003904
15679	130.658333	-0.677893	0.626937	-0.131075	-0.680733	0.619804	0.091887	-0.632406	0.889296	-0.109713	-0.636113	0.875065	0.106943										-0.466493	0.683844	0.228194	-0.452259	0.689087	-0.254598													0.016397	0.077181	0.149549	0.004798	0.089328	-0.144818	0.266894	0.093946	-0.003886
15680	130.666667	-0.677895	0.626920	-0.131084	-0.680737	0.619793	0.091877	-0.632430	0.889278	-0.109737	-0.636221	0.875063	0.106967										-0.466519	0.683840	0.228171	-0.452275	0.689044	-0.254562													0.016321	0.077045	0.149599	0.004678	0.089101	-0.144748	0.266903	0.093931	-0.003883
15681	130.675000	-0.677896	0.626905	-0.131095	-0.680742	0.619780	0.091866	-0.632447	0.889259	-0.109761	-0.636212	0.875028	0.106893										-0.466541	0.683851	0.228152	-0.452274	0.689059	-0.254580													0.016494	0.077305	0.149466	0.004678	0.089095	-0.144747	0.266900	0.093918	-0.003879
15682	130.683333	-0.677900	0.626891	-0.131107	-0.680749	0.619773	0.091858	-0.632463	0.889245	-0.109779	-0.636221	0.875012	0.106874										-0.466562	0.683863	0.228131	-0.452283	0.689076	-0.254602													0.016480	0.077295	0.149486	0.004912	0.089529	-0.144893	0.266907	0.093915	-0.003884
15683	130.691667	-0.677905	0.626880	-0.131110	-0.680757	0.619763	0.091853	-0.632479	0.889240	-0.109794	-0.636309	0.875010	0.106906										-0.466584	0.683880	0.228108	-0.452284	0.689099	-0.254620													0.016318	0.077025	0.149585	0.004676	0.089088	-0.144750	0.266904	0.093919	-0.003888
15684	130.700000	-0.677909	0.626877	-0.131114	-0.680767	0.619757	0.091846	-0.632484	0.889237	-0.109805	-0.636313	0.874995	0.106882										-0.466609	0.683898	0.228089	-0.452270	0.689128	-0.254637													0.016317	0.077028	0.149588	0.004680	0.089097	-0.144750	0.266897	0.093925	-0.003893
15685	130.708333	-0.677907	0.626864	-0.131117	-0.680778	0.619749	0.091843	-0.632478	0.889238	-0.109808	-0.636347	0.874990	0.106871										-0.466640	0.683923	0.228068	-0.452235	0.689159	-0.254649													0.016484	0.077303	0.149472	0.004799	0.089312	-0.144815	0.266894	0.093933	-0.003904
15686	130.716667	-0.677910	0.626859	-0.131117	-0.680787	0.619740	0.091839	-0.632453	0.889245	-0.109803	-0.636395	0.874983	0.106892										-0.466661	0.683950	0.228064	-0.452176	0.689199	-0.254668													0.016479	0.077311	0.149484	0.004911	0.089531	-0.144882	0.266886	0.093939	-0.003919
15687	130.725000	-0.677910	0.626858	-0.131117	-0.680800	0.619727	0.091842	-0.632414	0.889261	-0.109798	-0.636414	0.874967	0.106888										-0.466678	0.683996	0.228068	-0.452052	0.689302	-0.254734													0.016388	0.077183	0.149550	0.004681	0.089103	-0.144740	0.266884	0.093946	-0.003937
15688	130.733333	-0.677912	0.626861	-0.131113	-0.680818	0.619711	0.091848	-0.632364	0.889293	-0.109790	-0.636448	0.874942	0.106930										-0.466677	0.684046	0.228069	-0.451898	0.689432	-0.254800													0.016490	0.077310	0.149474	0.004914	0.089535	-0.144881	0.266874	0.093948	-0.003958
15689	130.741667	-0.677920	0.626875	-0.131104	-0.680838	0.619682	0.091862	-0.632308	0.889333	-0.109775	-0.636455	0.874905	0.106959										-0.466648	0.684117	0.228088	-0.451732	0.689504	-0.254762													0.016403	0.077177	0.149533	0.004795	0.089315	-0.144816	0.266865	0.093947	-0.003992
15690	130.750000	-0.677933	0.626893	-0.131087	-0.680872	0.619651	0.091891	-0.632237	0.889378	-0.109756	-0.636459	0.874867	0.107011										-0.466600	0.684213	0.228108	-0.451447	0.689726	-0.254821													0.016490	0.077301	0.149461	0.004911	0.089536	-0.144892	0.266861	0.093952	-0.004028
15691	130.758333	-0.677956	0.626902	-0.131055	-0.680900	0.619609	0.091934	-0.632145	0.889422	-0.109747	-0.636460	0.874836	0.107059										-0.466516	0.684321	0.228129	-0.451145	0.689903	-0.254768													0.016483	0.077296	0.149469	0.004795	0.089317	-0.144824	0.266853	0.093954	-0.004065
15692	130.766667	-0.677996	0.626900	-0.131017	-0.680930	0.619574	0.091982	-0.632043	0.889470	-0.109752	-0.636429	0.874898	0.107172										-0.466403	0.684450	0.228157	-0.450715	0.690215	-0.254814													0.016568	0.077334	0.149453	0.004909	0.089536	-0.144895	0.266839	0.093954	-0.004100
15693	130.775000	-0.678052	0.626886	-0.130981	-0.680958	0.619546	0.092034	-0.631942	0.889529	-0.109784	-0.636493	0.874933	0.107232										-0.466269	0.684581	0.228177	-0.450236	0.690460	-0.254767													0.016406	0.077148	0.149519	0.004669	0.089103	-0.144753	0.266836	0.093971	-0.004126
15694	130.783333	-0.678127	0.626848	-0.130945	-0.680970	0.619537	0.092084	-0.631833	0.889586	-0.109830	-0.636462	0.874946	0.107206										-0.466120	0.684710	0.228195	-0.449605	0.690804	-0.254828													0.016488	0.077289	0.149460	0.004668	0.089110	-0.144752	0.266833	0.093986	-0.004142
15695	130.791667	-0.678206	0.626801	-0.130910	-0.680976	0.619544	0.092126	-0.631731	0.889639	-0.109910	-0.636514	0.874978	0.107159										-0.465969	0.684838	0.228214	-0.448760	0.691137	-0.254930													0.016505	0.077288	0.149445	0.004785	0.089328	-0.144820	0.266828	0.093997	-0.004157
15696	130.800000	-0.678314	0.626767	-0.130875	-0.680977	0.619564	0.092160	-0.631634	0.889686	-0.109997	-0.636651	0.875110	0.107229										-0.465821	0.684950	0.228221	-0.448137	0.691387	-0.254908													0.016343	0.077028	0.149554	0.004664	0.089112	-0.144747	0.266817	0.094000	-0.004183
15697	130.808333	-0.678378	0.626727	-0.130859	-0.680974	0.619587	0.092178	-0.631548	0.889710	-0.110106	-0.636726	0.875154	0.107144										-0.465690	0.685058	0.228225	-0.447299	0.691561	-0.254914													0.016521	0.077282	0.149424	0.004662	0.089109	-0.144750	0.266818	0.094006	-0.004192
15698	130.816667	-0.678420	0.626698	-0.130859	-0.680972	0.619622	0.092191	-0.631463	0.889726	-0.110224	-0.636787	0.875212	0.107062										-0.465570	0.685156	0.228220	-0.446394	0.691809	-0.255022													0.016516	0.077280	0.149415	0.004661	0.089107	-0.144755	0.266815	0.094011	-0.004207
15699	130.825000	-0.678447	0.626689	-0.130863	-0.680974	0.619650	0.092186	-0.631386	0.889731	-0.110338	-0.636813	0.875199	0.106876										-0.465479	0.685236	0.228208	-0.445564	0.692056	-0.255127													0.016511	0.077278	0.149425	0.004778	0.089325	-0.144832	0.266814	0.094012	-0.004219
15700	130.833333	-0.678459	0.626693	-0.130878	-0.680990	0.619672	0.092175	-0.631303	0.889732	-0.110454	-0.636962	0.875250	0.106819										-0.465419	0.685304	0.228191	-0.444677	0.692137	-0.255159													0.016353	0.077000	0.149517	0.004665	0.089113	-0.144772	0.266811	0.094007	-0.004238
15701	130.841667	-0.678451	0.626703	-0.130906	-0.681012	0.619680	0.092149	-0.631214	0.889727	-0.110563	-0.637041	0.875265	0.106678										-0.465408	0.685352	0.228165	-0.443806	0.692342	-0.255318													0.016512	0.077270	0.149399	0.004662	0.089108	-0.144770	0.266818	0.094016	-0.004231
15702	130.850000	-0.678434	0.626712	-0.130938	-0.681042	0.619676	0.092114	-0.631118	0.889721	-0.110674	-0.637120	0.875242	0.106534										-0.465439	0.685379	0.228142	-0.442994	0.692434	-0.255388													0.016513	0.077275	0.149388	0.004890	0.089541	-0.144905	0.266823	0.094027	-0.004223
15703	130.858333	-0.678398	0.626711	-0.130984	-0.680995	0.619618	0.092026	-0.631021	0.889709	-0.110786	-0.637183	0.875262	0.106438										-0.465515	0.685385	0.228122	-0.442247	0.692480	-0.255457													0.016513	0.077284	0.149391	0.004665	0.089113	-0.144758	0.266818	0.094025	-0.004216
15704	130.866667	-0.678345	0.626693	-0.131055	-0.681114	0.619648	0.092003	-0.630918	0.889688	-0.110889	-0.637270	0.875248	0.106327										-0.465632	0.685373	0.228096	-0.441603	0.692413	-0.255443													0.016332	0.077027	0.149518	0.004668	0.089111	-0.144755	0.266821	0.094024	-0.004206
15705	130.875000	-0.678292	0.626680	-0.131128	-0.681133	0.619628	0.091932	-0.630803	0.889670	-0.110993	-0.637342	0.875242	0.106223										-0.465787	0.685343	0.228071	-0.440980	0.692447	-0.255534													0.016420	0.077172	0.149457	0.004789	0.089329	-0.144817	0.266830	0.094027	-0.004195
15706	130.883333	-0.678237	0.626665	-0.131207	-0.681142	0.619610	0.091853	-0.630693	0.889642	-0.111098	-0.637318	0.875192	0.106073										-0.465961	0.685287	0.228039	-0.440436	0.692458	-0.255630													0.016498	0.077311	0.149405	0.004913	0.089540	-0.144886	0.266832	0.094021	-0.004181
15707	130.891667	-0.678197	0.626651	-0.131286	-0.681140	0.619600	0.091769	-0.630580	0.889610	-0.111209	-0.637481	0.875211	0.106021										-0.466161	0.685210	0.227994	-0.440074	0.692297	-0.255587													0.016492	0.077310	0.149417	0.004685	0.089097	-0.144737	0.266830	0.094014	-0.004186
15708	130.900000	-0.678145	0.626641	-0.131366	-0.681119	0.619600	0.091692	-0.630467	0.889576	-0.111317	-0.637534	0.875194	0.105905										-0.466376	0.685125	0.227939	-0.439756	0.692200	-0.255621													0.016323	0.077041	0.149539	0.004686	0.089085	-0.144732	0.266838	0.094012	-0.004183
15709	130.908333	-0.678091	0.626631	-0.131437	-0.681097	0.619616	0.091617	-0.630331	0.889534	-0.111422	-0.637491	0.875138	0.105735										-0.466572	0.685040	0.227936	-0.439552	0.692076	-0.255637													0.016482	0.077310	0.149428	0.004933	0.089518	-0.144869	0.266841	0.094010	-0.004179
15710	130.916667	-0.678032	0.626627	-0.131501	-0.681071	0.619642	0.091552	-0.630222	0.889510	-0.111532	-0.637538	0.875110	0.105613										-0.466768	0.684959	0.227932	-0.439446	0.691939	-0.255632													0.016489	0.077305	0.149426	0.004701	0.089080	-0.144716	0.266841	0.094013	-0.004172
15711	130.925000	-0.677964	0.626623	-0.131553	-0.681046	0.619683	0.091490	-0.630102	0.889484	-0.111618	-0.637539	0.875173	0.105573										-0.467019	0.684786	0.227730	-0.439406	0.691833	-0.255660													0.016313	0.077041	0.149558	0.004705	0.089071	-0.144710	0.266844	0.094010	-0.004158
15712	130.933333	-0.677890	0.626626	-0.131602	-0.681018	0.619725	0.091438	-0.629992	0.889473	-0.111705	-0.637595	0.875102	0.105397										-0.467225	0.684668	0.227647	-0.439444	0.691704	-0.255663													0.016484	0.077320	0.149440	0.004708	0.089068	-0.144699	0.266847	0.094014	-0.004137
15713	130.941667	-0.677808	0.626636	-0.131646	-0.680996	0.619769	0.091386	-0.629877	0.889472	-0.111778	-0.637604	0.875096	0.105308										-0.467409	0.684572	0.227612	-0.439737	0.691485	-0.255520													0.016464	0.077327	0.149477	0.004714	0.089071	-0.144691	0.266854	0.094011	-0.004121
15714	130.950000	-0.677725	0.626661	-0.131682	-0.680974	0.619803	0.091339	-0.629765	0.889479	-0.111834	-0.637587	0.875097	0.105211										-0.467600	0.684433	0.227466	-0.440000	0.691188	-0.255329													0.016464	0.077343	0.149479	0.004720	0.089072	-0.144685	0.266859	0.094011	-0.004101
15715	130.958333	-0.677652	0.626698	-0.131719	-0.680957	0.619832	0.091301	-0.629653	0.889496	-0.111872	-0.637551	0.875156	0.105185										-0.467739	0.684344	0.227387	-0.440096	0.691037	-0.255326													0.016467	0.077333	0.149458	0.004723	0.089066	-0.144689	0.266861	0.094005	-0.004090
15716	130.966667	-0.677586	0.626748	-0.131747	-0.680948	0.619864	0.091275	-0.629534	0.889513	-0.111899	-0.637509	0.875141	0.105146										-0.467808	0.684318	0.227440	-0.440338	0.690964	-0.255303													0.016474	0.077333	0.149452	0.004724	0.089054	-0.144686	0.266869	0.093991	-0.004078
15717	130.975000	-0.677535	0.626801	-0.131763	-0.680939	0.619888	0.091257	-0.629425	0.889537	-0.111911	-0.637419	0.875117	0.105080										-0.467877	0.684307	0.227408	-0.440660	0.690815	-0.255183													0.016456	0.077333	0.149474	0.004727	0.089054	-0.144682	0.266873	0.093980	-0.004075
15718	130.983333	-0.677498	0.626853	-0.131765	-0.680928	0.619912	0.091252	-0.629323	0.889565	-0.111907	-0.637393	0.875170	0.105108										-0.467949	0.684158	0.227213	-0.441038	0.690606	-0.254986													0.016299	0.077061	0.149569	0.004726	0.089048	-0.144685	0.266866	0.093966	-0.004060
15719	130.991667	-0.677478	0.626899	-0.131753	-0.680912	0.619942	0.091263	-0.629228	0.889606	-0.111897	-0.637285	0.875195	0.105120										-0.467926	0.684129	0.227190	-0.441328	0.690602	-0.254947													0.016387	0.077186	0.149504	0.004728	0.089059	-0.144688	0.266879	0.093971	-0.004041
15720	131.000000	-0.677466	0.626935	-0.131727	-0.680898	0.619972	0.091284	-0.629143	0.889645	-0.111862	-0.637179	0.875227	0.105174										-0.467827	0.684272	0.227363	-0.441666	0.690537	-0.254831													0.016475	0.077312	0.149440	0.004724	0.089057	-0.144677	0.266887	0.093975	-0.004028
15721	131.008333	-0.677461	0.626979	-0.131685	-0.680871	0.620007	0.091310	-0.629061	0.889704	-0.111828	-0.637037	0.875254	0.105194										-0.467753	0.684198	0.227303	-0.442004	0.690495	-0.254708													0.016484	0.077316	0.149439	0.004846	0.089278	-0.144751	0.266883	0.093974	-0.004005
15722	131.016667	-0.677464	0.627018	-0.131632	-0.680852	0.620048	0.091353	-0.628994	0.889767	-0.111769	-0.636891	0.875303	0.105269										-0.467602	0.684298	0.227442	-0.442512	0.690353	-0.254434													0.016483	0.077314	0.149437	0.004728	0.089068	-0.144683	0.266884	0.093976	-0.003985
15723	131.025000	-0.677473	0.627069	-0.131569	-0.680818	0.620084	0.091396	-0.628937	0.889836	-0.111690	-0.636659	0.875372	0.105382										-0.467434	0.684347	0.227519	-0.442580	0.690508	-0.254511													0.016492	0.077310	0.149428	0.004725	0.089059	-0.144677	0.266891	0.093966	-0.003972
15724	131.033333	-0.677484	0.627122	-0.131497	-0.680789	0.620118	0.091450	-0.628874	0.889911	-0.111605	-0.636474	0.875359	0.105395										-0.467271	0.684243	0.227424	-0.442828	0.690564	-0.254427													0.016495	0.077299	0.149430	0.004723	0.089067	-0.144683	0.266893	0.093950	-0.003946
15725	131.041667	-0.677503	0.627178	-0.131425	-0.680767	0.620150	0.091513	-0.628822	0.890003	-0.111518	-0.636290	0.875412	0.105510										-0.466974	0.684488	0.227722	-0.443028	0.690616	-0.254325													0.016506	0.077290	0.149415	0.004719	0.089063	-0.144688	0.266897	0.093939	-0.003937
15726	131.050000	-0.677520	0.627234	-0.131346	-0.680746	0.620175	0.091581	-0.628753	0.890108	-0.111420	-0.636084	0.875478	0.105626										-0.466740	0.684425	0.227648	-0.443154	0.690695	-0.254229													0.016512	0.077284	0.149410	0.004715	0.089064	-0.144697	0.266899	0.093941	-0.003937
15727	131.058333	-0.677545	0.627284	-0.131268	-0.680721	0.620191	0.091648	-0.628690	0.890215	-0.111325	-0.635919	0.875562	0.105793										-0.466434	0.684515	0.227747	-0.443164	0.690841	-0.254172													0.016431	0.077139	0.149458	0.004713	0.089060	-0.144702	0.266887	0.093908	-0.003890
15728	131.066667	-0.677570	0.627335	-0.131190	-0.680694	0.620202	0.091710	-0.628623	0.890319	-0.111230	-0.635734	0.875645	0.105948										-0.466106	0.684614	0.227854	-0.443093	0.691004	-0.254134													0.016510	0.077266	0.149406	0.004707	0.089064	-0.144702	0.266859	0.093888	-0.003845
15729	131.075000	-0.677599	0.627370	-0.131120	-0.680676	0.620225	0.091781	-0.628560	0.890416	-0.111145	-0.635564	0.875704	0.106064										-0.465771	0.684711	0.227950	-0.442926	0.691184	-0.254110													0.016528	0.077259	0.149376	0.004820	0.089292	-0.144785	0.266837	0.093895	-0.003828
15730	131.083333	-0.677629	0.627403	-0.131052	-0.680655	0.620252	0.091842	-0.628505	0.890500	-0.111065	-0.635422	0.875748	0.106153										-0.465450	0.684797	0.228036	-0.442644	0.691439	-0.254175													0.016358	0.076985	0.149494	0.004699	0.089072	-0.144712	0.266813	0.093929	-0.003835
15731	131.091667	-0.677654	0.627435	-0.130996	-0.680620	0.620271	0.091887	-0.628458	0.890568	-0.111000	-0.635347	0.875769	0.106199										-0.465134	0.684872	0.228112	-0.442355	0.691596	-0.254183													0.016537	0.077249	0.149361	0.004698	0.089086	-0.144723	0.266815	0.093932	-0.003824
15732	131.100000	-0.677669	0.627466	-0.130946	-0.680582	0.620286	0.091924	-0.628412	0.890620	-0.110946	-0.635224	0.875820	0.106297										-0.464793	0.685097	0.228359	-0.442026	0.691735	-0.254210													0.016528	0.077250	0.149380	0.004929	0.089520	-0.144871	0.266843	0.093906	-0.003799
15733	131.108333	-0.677673	0.627501	-0.130909	-0.680564	0.620325	0.091966	-0.628368	0.890653	-0.110898	-0.635079	0.875858	0.106379										-0.464570	0.685054	0.228324	-0.441763	0.691796	-0.254175													0.016379	0.076969	0.149476	0.004694	0.089084	-0.144738	0.266852	0.093902	-0.003790
15734	131.116667	-0.677666	0.627528	-0.130885	-0.680538	0.620350	0.091986	-0.628307	0.890675	-0.110868	-0.634962	0.875881	0.106414										-0.464323	0.685162	0.228470	-0.441331	0.691870	-0.254229													0.016553	0.077223	0.149347	0.004691	0.089082	-0.144740	0.266884	0.093886	-0.003798
15735	131.125000	-0.677651	0.627558	-0.130873	-0.680501	0.620356	0.091994	-0.628260	0.890692	-0.110835	-0.634890	0.875879	0.106476										-0.464181	0.685030	0.228346	-0.440938	0.691933	-0.254292													0.016553	0.077226	0.149352	0.004806	0.089301	-0.144814	0.266918	0.093908	-0.003832
15736	131.133333	-0.677631	0.627579	-0.130865	-0.680471	0.620364	0.091998	-0.628211	0.890703	-0.110817	-0.634827	0.875882	0.106516										-0.463957	0.685199	0.228594	-0.440551	0.691978	-0.254357													0.016560	0.077213	0.149345	0.004688	0.089091	-0.144750	0.266928	0.093930	-0.003855
15737	131.141667	-0.677608	0.627595	-0.130868	-0.680458	0.620371	0.091999	-0.628163	0.890711	-0.110803	-0.634727	0.875907	0.106553										-0.463865	0.685039	0.228465	-0.440226	0.692032	-0.254410													0.016567	0.077209	0.149333	0.004803	0.089301	-0.144818	0.266931	0.093920	-0.003850
15738	131.150000	-0.677583	0.627606	-0.130870	-0.680436	0.620369	0.091993	-0.628101	0.890709	-0.110811	-0.634705	0.875905	0.106604										-0.463749	0.685017	0.228516	-0.439942	0.692065	-0.254461													0.016571	0.077197	0.149330	0.004687	0.089081	-0.144745	0.266935	0.093919	-0.003848
15739	131.158333	-0.677561	0.627615	-0.130885	-0.680421	0.620364	0.091976	-0.628042	0.890703	-0.110824	-0.634614	0.875838	0.106511										-0.463671	0.684984	0.228549	-0.439516	0.692080	-0.254573													0.016566	0.077202	0.149338	0.004810	0.089300	-0.144816	0.266940	0.093925	-0.003857
15740	131.166667	-0.677534	0.627620	-0.130905	-0.680407	0.620364	0.091954	-0.627980	0.890695	-0.110852	-0.634375	0.875767	0.106407										-0.463634	0.684941	0.228570	-0.439502	0.691942	-0.254449													0.016406	0.076934	0.149446	0.004695	0.089082	-0.144746	0.266937	0.093934	-0.003862
15741	131.175000	-0.677510	0.627622	-0.130933	-0.680391	0.620364	0.091921	-0.627910	0.890684	-0.110893	-0.634361	0.875789	0.106415										-0.463644	0.684897	0.228571	-0.439183	0.691968	-0.254597													0.016570	0.077204	0.149329	0.004696	0.089079	-0.144746	0.266940	0.093938	-0.003858
15742	131.183333	-0.677485	0.627621	-0.130966	-0.680372	0.620366	0.091887	-0.627843	0.890672	-0.110945	-0.634363	0.875775	0.106347										-0.463708	0.684837	0.228562	-0.439078	0.691941	-0.254645													0.016570	0.077210	0.149328	0.004703	0.089082	-0.144748	0.266943	0.093936	-0.003859
15743	131.191667	-0.677459	0.627613	-0.131002	-0.680353	0.620370	0.091840	-0.627771	0.890664	-0.111005	-0.634591	0.875797	0.106346										-0.463830	0.684762	0.228537	-0.439083	0.691819	-0.254599													0.016568	0.077219	0.149343	0.004942	0.089512	-0.144883	0.266943	0.093941	-0.003857
15744	131.200000	-0.677429	0.627608	-0.131041	-0.680327	0.620375	0.091790	-0.627707	0.890656	-0.111085	-0.634617	0.875855	0.106325										-0.463996	0.684681	0.228505	-0.439082	0.691760	-0.254618													0.016396	0.076949	0.149458	0.004707	0.089074	-0.144737	0.266942	0.093938	-0.003858
15745	131.208333	-0.677395	0.627603	-0.131081	-0.680312	0.620388	0.091738	-0.627634	0.890657	-0.111160	-0.634675	0.875814	0.106219										-0.464175	0.684628	0.228531	-0.439164	0.691646	-0.254567													0.016557	0.077216	0.149352	0.004714	0.089075	-0.144738	0.266946	0.093931	-0.003860
15746	131.216667	-0.677364	0.627603	-0.131124	-0.680304	0.620411	0.091694	-0.627562	0.890661	-0.111236	-0.634731	0.875827	0.106142										-0.464361	0.684579	0.228548	-0.439280	0.691536	-0.254502													0.016560	0.077216	0.149339	0.004947	0.089501	-0.144872	0.266949	0.093939	-0.003861
15747	131.225000	-0.677335	0.627608	-0.131162	-0.680293	0.620418	0.091636	-0.627496	0.890671	-0.111311	-0.634826	0.875855	0.106097										-0.464601	0.684482	0.228435	-0.439430	0.691415	-0.254420													0.016464	0.077084	0.149418	0.004837	0.089289	-0.144801	0.266947	0.093943	-0.003861
15748	131.233333	-0.677306	0.627612	-0.131200	-0.680288	0.620419	0.091585	-0.627434	0.890683	-0.111385	-0.634840	0.875875	0.106022										-0.464789	0.684447	0.228443	-0.439652	0.691229	-0.254245													0.016545	0.077222	0.149349	0.004722	0.089066	-0.144721	0.266947	0.093942	-0.003863
15749	131.241667	-0.677280	0.627623	-0.131238	-0.680324	0.620439	0.091559	-0.627378	0.890695	-0.111456	-0.634906	0.875875	0.105922										-0.465040	0.684335	0.228253	-0.439790	0.691199	-0.254206													0.016548	0.077228	0.149350	0.004843	0.089279	-0.144782	0.266944	0.093943	-0.003862
15750	131.250000	-0.677233	0.627621	-0.131279	-0.680343	0.620435	0.091524	-0.627328	0.890708	-0.111522	-0.634972	0.875881	0.105868										-0.465238	0.684281	0.228197	-0.440129	0.691072	-0.254015													0.016544	0.077237	0.149361	0.004728	0.089069	-0.144706	0.266938	0.093948	-0.003862
15751	131.258333	-0.677238	0.627628	-0.131304	-0.680357	0.620418	0.091485	-0.627288	0.890721	-0.111591	-0.635026	0.875909	0.105828										-0.465421	0.684222	0.228136	-0.440327	0.690983	-0.253896													0.016449	0.077116	0.149441	0.004846	0.089276	-0.144775	0.266944	0.093950	-0.003867
15752	131.266667	-0.677219	0.627629	-0.131331	-0.680366	0.620406	0.091450	-0.627256	0.890728	-0.111654	-0.635057	0.875941	0.105762										-0.465589	0.684172	0.228078	-0.440380	0.690926	-0.253854													0.016364	0.076979	0.149501	0.004735	0.089060	-0.144706	0.266944	0.093956	-0.003868
15753	131.275000	-0.677265	0.627648	-0.131386	-0.680409	0.620409	0.091436	-0.627244	0.890730	-0.111719	-0.635168	0.875950	0.105743										-0.465735	0.684120	0.228039	-0.440580	0.690839	-0.253740													0.016533	0.077253	0.149379	0.004733	0.089055	-0.144702	0.266950	0.093949	-0.003870
15754	131.283333	-0.677315	0.627680	-0.131422	-0.680428	0.620405	0.091418	-0.627232	0.890734	-0.111772	-0.635151	0.875951	0.105669										-0.465869	0.684070	0.228000	-0.440809	0.690682	-0.253564													0.016529	0.077252	0.149383	0.004968	0.089486	-0.144840	0.266949	0.093948	-0.003866
[truncated: 5,854 more rows]
[truncated: 663 more columns]
