# Supplementary material for: Musical improvisation enhances interpersonal coordination in subsequent conversation: Motor and speech evidence
Source: PLoS One. 2021 Apr 15;16(4):e0250166. doi: 10.1371/journal.pone.0250166 (PMC8049323; doi:10.1371/journal.pone.0250166)
Supplement: S1 File — (ZIP) [file pone.0250166.s004.zip › HB condition/EDITED_PC 229 T1.csv]

Format Version	1.21	Take Name	PC 229 T1	Capture Frame Rate	180.000000	Export Frame Rate	120.000000	Capture Start Time	2018-07-12 02.27.05 PM	Total Frames in Take	18710	Total Exported Frames	12474	Rotation Type	Quaternion	Length Units	Meters	Coordinate Space	Global
		Marker	Marker	Marker	Marker	Marker	Marker	Marker	Marker	Marker	Marker	Marker	Marker	Marker	Marker	Marker	Marker	Marker	Marker	Marker	Marker	Marker	Marker	Marker	Marker	Marker	Marker	Marker	Marker	Marker	Marker	Marker	Marker	Marker	Marker	Marker	Marker	Marker	Marker	Marker	Marker	Marker	Marker	Marker	Marker	Marker	Marker	Marker	Marker
		Unlabeled:5000	Unlabeled:5000	Unlabeled:5000	Unlabeled:5001	Unlabeled:5001	Unlabeled:5001	Unlabeled:5002	Unlabeled:5002	Unlabeled:5002	Unlabeled:5003	Unlabeled:5003	Unlabeled:5003	Unlabeled:5004	Unlabeled:5004	Unlabeled:5004	Unlabeled:5005	Unlabeled:5005	Unlabeled:5005	Unlabeled:5006	Unlabeled:5006	Unlabeled:5006	Unlabeled:5007	Unlabeled:5007	Unlabeled:5007	Unlabeled:5008	Unlabeled:5008	Unlabeled:5008	Unlabeled:5009	Unlabeled:5009	Unlabeled:5009	Unlabeled:5010	Unlabeled:5010	Unlabeled:5010	Unlabeled:5011	Unlabeled:5011	Unlabeled:5011	Unlabeled:5012	Unlabeled:5012	Unlabeled:5012	Unlabeled:5013	Unlabeled:5013	Unlabeled:5013	Unlabeled:5014	Unlabeled:5014	Unlabeled:5014	Unlabeled:5015	Unlabeled:5015	Unlabeled:5015
		8392B20CF49E35701388	8392B20CF49E35701388	8392B20CF49E35701388	8392B20CF49E35701389	8392B20CF49E35701389	8392B20CF49E35701389	8392B20CF49E3570138A	8392B20CF49E3570138A	8392B20CF49E3570138A	8392B20CF49E3570138B	8392B20CF49E3570138B	8392B20CF49E3570138B	8392B20CF49E3570138C	8392B20CF49E3570138C	8392B20CF49E3570138C	8392B20CF49E3570138D	8392B20CF49E3570138D	8392B20CF49E3570138D	8392B20CF49E3570138E	8392B20CF49E3570138E	8392B20CF49E3570138E	8392B20CF49E3570138F	8392B20CF49E3570138F	8392B20CF49E3570138F	8392B20CF49E35701390	8392B20CF49E35701390	8392B20CF49E35701390	8392B20CF49E35701391	8392B20CF49E35701391	8392B20CF49E35701391	8392B20CF49E35701392	8392B20CF49E35701392	8392B20CF49E35701392	8392B20CF49E35701393	8392B20CF49E35701393	8392B20CF49E35701393	8392B20CF49E35701394	8392B20CF49E35701394	8392B20CF49E35701394	8392B20CF49E35701395	8392B20CF49E35701395	8392B20CF49E35701395	8392B20CF49E35701396	8392B20CF49E35701396	8392B20CF49E35701396	8392B20CF49E35701397	8392B20CF49E35701397	8392B20CF49E35701397
		Position	Position	Position	Position	Position	Position	Position	Position	Position	Position	Position	Position	Position	Position	Position	Position	Position	Position	Position	Position	Position	Position	Position	Position	Position	Position	Position	Position	Position	Position	Position	Position	Position	Position	Position	Position	Position	Position	Position	Position	Position	Position	Position	Position	Position	Position	Position	Position
Frame	Time	X	Y	Z	X	Y	Z	X	Y	Z	X	Y	Z	X	Y	Z	X	Y	Z	X	Y	Z	X	Y	Z	X	Y	Z	X	Y	Z	X	Y	Z	X	Y	Z	X	Y	Z	X	Y	Z	X	Y	Z	X	Y	Z
5273	43.941667	-0.819825	0.631879	0.069781	-0.825046	0.620739	-0.153462	-0.778451	0.902990	0.061216	-0.790668	0.888367	-0.160411	-0.714036	1.169182	-0.170967	-0.698491	1.167431	-0.066881	-0.669459	1.110167	-0.066616	-0.486263	0.802878	0.136098	-0.520316	1.008926	0.004325	-0.483751	1.006479	0.003244				-0.517695	0.739385	-0.311271							-0.115325	0.112428	-0.010403	0.429875	0.089827	-0.038760
5274	43.950000	-0.820348	0.631168	0.070021	-0.825353	0.620525	-0.153264	-0.780028	0.902437	0.062155	-0.791315	0.888385	-0.159607	-0.715243	1.168883	-0.168834	-0.699056	1.167488	-0.064867	-0.669841	1.110161	-0.064721	-0.487460	0.802518	0.137202	-0.523121	1.009287	0.005782	-0.486689	1.007039	0.005113				-0.517703	0.740254	-0.310217							-0.114752	0.112708	-0.010537	0.429878	0.089826	-0.038761
5275	43.958333	-0.820870	0.630479	0.070263	-0.825650	0.620312	-0.153083	-0.781337	0.901672	0.063036	-0.791982	0.888420	-0.158801	-0.716513	1.168715	-0.166826	-0.699474	1.167556	-0.062799	-0.670490	1.110299	-0.062551	-0.488600	0.802216	0.138280	-0.525781	1.009632	0.007189	-0.489166	1.007357	0.006719				-0.517683	0.741147	-0.309184							-0.114162	0.112972	-0.010629	0.429871	0.089825	-0.038763
5276	43.966667	-0.821386	0.629797	0.070496	-0.825986	0.620133	-0.152881	-0.782189	0.900731	0.063882	-0.792440	0.888350	-0.157995	-0.717935	1.168540	-0.164783	-0.699901	1.167595	-0.060771	-0.670863	1.110229	-0.060653	-0.489678	0.801969	0.139361	-0.528321	1.009929	0.008502	-0.491878	1.007747	0.008520				-0.517673	0.742042	-0.308172							-0.113540	0.113271	-0.010736	0.429866	0.089821	-0.038764
5277	43.975000	-0.821875	0.629124	0.070710	-0.826267	0.619924	-0.152714	-0.783913	0.900360	0.064776	-0.793114	0.888456	-0.157214	-0.718952	1.168299	-0.162608	-0.700373	1.167670	-0.058771	-0.671495	1.110621	-0.058302	-0.490677	0.801808	0.140437	-0.530734	1.010241	0.009740	-0.494300	1.007966	0.010105				-0.517620	0.742957	-0.307175							-0.112893	0.113605	-0.010814	0.429871	0.089805	-0.038774
5278	43.983333	-0.822355	0.628472	0.070917	-0.826540	0.619731	-0.152544	-0.784996	0.899601	0.065802	-0.793660	0.888458	-0.156434	-0.719721	1.168058	-0.160492	-0.700827	1.167759	-0.056779	-0.671914	1.110670	-0.056357	-0.491618	0.801677	0.141475	-0.533042	1.010582	0.010885	-0.496561	1.008124	0.011458				-0.517565	0.743873	-0.306184							-0.112189	0.113986	-0.010968	0.429867	0.089813	-0.038760
5279	43.991667	-0.822830	0.627865	0.071133	-0.826798	0.619563	-0.152374	-0.786433	0.899106	0.066590	-0.794321	0.888577	-0.155651	-0.720979	1.167939	-0.158437	-0.701247	1.167853	-0.054814	-0.672478	1.110657	-0.054472	-0.492507	0.801598	0.142494	-0.535213	1.011019	0.011895	-0.498747	1.008292	0.012844				-0.517475	0.744786	-0.305200							-0.111459	0.114400	-0.011121	0.429864	0.089814	-0.038756
5280	44.000000	-0.823245	0.627241	0.071311	-0.827092	0.619428	-0.152184	-0.787374	0.898408	0.067494	-0.794830	0.888605	-0.154862	-0.721909	1.167840	-0.156419	-0.701647	1.167942	-0.052857	-0.672868	1.110783	-0.052535	-0.493362	0.801525	0.143491	-0.537277	1.011552	0.012782	-0.500906	1.008476	0.014288				-0.517394	0.745687	-0.304224							-0.110695	0.114845	-0.011254	0.429865	0.089815	-0.038752
5281	44.008333	-0.823640	0.626621	0.071486	-0.827312	0.619286	-0.152026	-0.788606	0.897844	0.068337	-0.795424	0.888666	-0.154077	-0.722717	1.167705	-0.154434	-0.702096	1.168059	-0.050906	-0.673264	1.110850	-0.050618	-0.494186	0.801446	0.144452	-0.539213	1.012243	0.013566	-0.502821	1.008789	0.015324				-0.517311	0.746580	-0.303255							-0.109906	0.115306	-0.011378	0.429866	0.089806	-0.038744
5282	44.016667	-0.824026	0.626049	0.071688	-0.827534	0.619163	-0.151850	-0.789572	0.897295	0.069282	-0.796059	0.888777	-0.153280	-0.723566	1.167613	-0.152436	-0.702450	1.168113	-0.049103	-0.673691	1.110956	-0.048633	-0.494991	0.801343	0.145388	-0.541015	1.013044	0.014306	-0.504732	1.009183	0.016576				-0.517246	0.747442	-0.302301							-0.109008	0.115924	-0.011461	0.429864	0.089807	-0.038734
5283	44.025000	-0.824331	0.625439	0.071851	-0.827744	0.619043	-0.151670	-0.790721	0.896707	0.069994	-0.796585	0.888843	-0.152517	-0.724244	1.167428	-0.150371	-0.702846	1.168210	-0.047228	-0.674112	1.111020	-0.046900	-0.495785	0.801239	0.146335	-0.542667	1.013884	0.015027	-0.506436	1.009669	0.017603				-0.517198	0.748302	-0.301332							-0.108112	0.116436	-0.011604	0.429863	0.089806	-0.038722
5284	44.033333	-0.824667	0.624899	0.072070	-0.827974	0.618956	-0.151466	-0.791811	0.896228	0.070936	-0.797180	0.888917	-0.151756	-0.724876	1.167375	-0.148395	-0.703243	1.168307	-0.045461	-0.674530	1.111068	-0.045120	-0.496584	0.801120	0.147253	-0.544190	1.014718	0.015739	-0.508009	1.010201	0.018593				-0.517148	0.749116	-0.300377							-0.107211	0.116933	-0.011690	0.429869	0.089792	-0.038716
5285	44.041667	-0.824929	0.624337	0.072241	-0.828143	0.618865	-0.151275	-0.792666	0.895629	0.071746	-0.797671	0.888979	-0.150978	-0.725699	1.167546	-0.146903	-0.703632	1.168436	-0.043712	-0.675005	1.111214	-0.043430	-0.497371	0.800978	0.148165	-0.545566	1.015485	0.016503	-0.509419	1.010686	0.019524				-0.517131	0.749916	-0.299417							-0.106183	0.117473	-0.011854	0.429869	0.089790	-0.038703
5286	44.050000	-0.825203	0.623825	0.072449	-0.828306	0.618781	-0.151078	-0.793521	0.895114	0.072580	-0.798265	0.889105	-0.150198	-0.726318	1.167623	-0.145135	-0.704024	1.168592	-0.042028	-0.675477	1.111283	-0.041771	-0.498154	0.800853	0.149079	-0.546835	1.016147	0.017299	-0.510714	1.011107	0.020454				-0.517121	0.750682	-0.298462							-0.105119	0.118007	-0.012024	0.429866	0.089791	-0.038694
5287	44.058333	-0.825428	0.623300	0.072624	-0.828449	0.618685	-0.150888	-0.794100	0.894460	0.073311	-0.798733	0.889159	-0.149467	-0.726839	1.167731	-0.143419	-0.704437	1.168755	-0.040383	-0.675973	1.111445	-0.040123	-0.498931	0.800726	0.149981	-0.547961	1.016630	0.018121	-0.511889	1.011405	0.021394				-0.517140	0.751408	-0.297516							-0.104019	0.118540	-0.012141	0.429866	0.089790	-0.038686
5288	44.066667	-0.825666	0.622829	0.072838	-0.828573	0.618594	-0.150710	-0.795222	0.894126	0.074254	-0.799228	0.889244	-0.148717	-0.727443	1.167894	-0.141861	-0.704845	1.168947	-0.038752	-0.676480	1.111520	-0.038524	-0.499679	0.800597	0.150890	-0.549015	1.016998	0.018994	-0.512958	1.011567	0.022330				-0.517162	0.752109	-0.296564							-0.102890	0.119054	-0.012265	0.429872	0.089778	-0.038691
5289	44.075000	-0.825857	0.622351	0.073029	-0.828704	0.618532	-0.150501	-0.796262	0.893727	0.075100	-0.799735	0.889354	-0.147961	-0.727950	1.168027	-0.140267	-0.705311	1.169123	-0.037199	-0.676941	1.111745	-0.036900	-0.500425	0.800447	0.151780	-0.549952	1.017227	0.019869	-0.513945	1.011630	0.023291				-0.517197	0.752769	-0.295620							-0.101724	0.119592	-0.012363	0.429870	0.089782	-0.038688
5290	44.083333	-0.826061	0.621918	0.073252	-0.828810	0.618453	-0.150307	-0.796987	0.893227	0.075868	-0.800166	0.889446	-0.147233	-0.728483	1.168178	-0.138744	-0.705697	1.169265	-0.035677	-0.677443	1.111814	-0.035446	-0.501168	0.800269	0.152660	-0.550849	1.017411	0.020760	-0.514880	1.011638	0.024279				-0.517238	0.753398	-0.294684							-0.100531	0.120139	-0.012451	0.429870	0.089787	-0.038686
5291	44.091667	-0.826221	0.621476	0.073443	-0.828871	0.618386	-0.150121	-0.797558	0.892640	0.076533	-0.800606	0.889508	-0.146487	-0.728758	1.168200	-0.136979	-0.706103	1.169387	-0.034148	-0.677884	1.112010	-0.033968	-0.501889	0.800071	0.153548	-0.551654	1.017587	0.021606	-0.515777	1.011653	0.025285				-0.517316	0.753973	-0.293670							-0.099316	0.120687	-0.012515	0.429869	0.089784	-0.038675
5292	44.100000	-0.826372	0.621057	0.073642	-0.828927	0.618329	-0.149940	-0.798014	0.892083	0.077051	-0.801106	0.889630	-0.145754	-0.729073	1.168256	-0.135233	-0.706501	1.169478	-0.032601	-0.678315	1.112060	-0.032320	-0.502611	0.799816	0.154414	-0.552469	1.017708	0.022406	-0.516642	1.011675	0.026287				-0.517374	0.754561	-0.292777							-0.098090	0.121259	-0.012552	0.429877	0.089776	-0.038677
5293	44.108333	-0.826527	0.620677	0.073854	-0.828969	0.618286	-0.149765	-0.798784	0.891672	0.077895	-0.801444	0.889678	-0.145077	-0.729711	1.168478	-0.133932	-0.706905	1.169538	-0.031067	-0.678772	1.112077	-0.030783	-0.503330	0.799541	0.155279	-0.553201	1.017706	0.022817	-0.517504	1.011761	0.027299				-0.517456	0.755079	-0.291837							-0.096820	0.121815	-0.012599	0.429871	0.089776	-0.038659
5294	44.116667	-0.826680	0.620328	0.074083	-0.829007	0.618255	-0.149587	-0.799363	0.891188	0.078504	-0.801806	0.889741	-0.144392	-0.730206	1.168644	-0.132505	-0.707300	1.169556	-0.029519	-0.679204	1.112056	-0.029392	-0.504047	0.799229	0.156120	-0.554004	1.017909	0.023567	-0.518348	1.011885	0.028294				-0.517555	0.755565	-0.290900							-0.095571	0.122381	-0.012633	0.429873	0.089773	-0.038656
5295	44.125000	-0.826768	0.619942	0.074195	-0.829029	0.618224	-0.149430	-0.800031	0.890767	0.079215	-0.802178	0.889805	-0.143734	-0.730548	1.168666	-0.130903	-0.707656	1.169516	-0.027997	-0.679534	1.112098	-0.027839	-0.504732	0.798916	0.156950	-0.554779	1.018083	0.024358	-0.519158	1.011994	0.029264				-0.517669	0.756030	-0.289995							-0.094239	0.123017	-0.012752	0.429872	0.089768	-0.038651
5296	44.133333	-0.826855	0.619599	0.074327	-0.829036	0.618198	-0.149281	-0.800603	0.890296	0.079870	-0.802509	0.889850	-0.143094	-0.730992	1.168737	-0.129400	-0.708023	1.169471	-0.026451	-0.679900	1.112014	-0.026359	-0.505398	0.798596	0.157771	-0.555543	1.018189	0.025223	-0.519932	1.012092	0.030261				-0.517790	0.756448	-0.289092							-0.092760	0.123798	-0.012941	0.429875	0.089769	-0.038651
5297	44.141667	-0.826978	0.619289	0.074520	-0.829058	0.618189	-0.149134	-0.801239	0.889884	0.080674	-0.802813	0.889908	-0.142470	-0.731372	1.168786	-0.127935	-0.708344	1.169396	-0.024933	-0.680214	1.111964	-0.024924	-0.506016	0.798279	0.158555	-0.556273	1.018213	0.026186	-0.520664	1.012135	0.031273				-0.517921	0.756860	-0.288232							-0.091409	0.124439	-0.013022	0.429878	0.089769	-0.038649
5298	44.150000	-0.827079	0.618954	0.074682	-0.829057	0.618175	-0.148989	-0.802156	0.889603	0.081396	-0.803110	0.889979	-0.141852	-0.731702	1.168831	-0.126427	-0.708676	1.169311	-0.023440	-0.680553	1.111834	-0.023521	-0.506614	0.797975	0.159348	-0.556986	1.018215	0.027204	-0.521374	1.012118	0.032328				-0.518052	0.757255	-0.287388							-0.090066	0.125064	-0.013100	0.429881	0.089770	-0.038655
5299	44.158333	-0.827189	0.618663	0.074876	-0.829088	0.618179	-0.148845	-0.802802	0.889249	0.082097	-0.803394	0.890049	-0.141253	-0.731925	1.168826	-0.124895	-0.709026	1.169244	-0.021969	-0.680878	1.111844	-0.022076	-0.507160	0.797642	0.160075	-0.557674	1.018180	0.028242	-0.522059	1.012083	0.033381				-0.518078	0.757654	-0.286540							-0.088605	0.125700	-0.013196	0.429883	0.089758	-0.038662
5300	44.166667	-0.827274	0.618360	0.075047	-0.829025	0.618134	-0.148733	-0.803228	0.888722	0.082652	-0.803600	0.890096	-0.140649	-0.732102	1.168796	-0.123210	-0.709330	1.169168	-0.020509	-0.680989	1.111766	-0.020779	-0.507675	0.797339	0.160837	-0.558362	1.018122	0.029261	-0.522749	1.012005	0.034422				-0.518091	0.758045	-0.285709							-0.087167	0.126330	-0.013313	0.429878	0.089761	-0.038658
5301	44.175000	-0.827370	0.618054	0.075207	-0.828982	0.618132	-0.148625	-0.803944	0.888439	0.083339	-0.803821	0.890151	-0.140060	-0.732397	1.168928	-0.121851	-0.709615	1.169099	-0.019050	-0.681492	1.111659	-0.019333	-0.508165	0.797016	0.161563	-0.559050	1.018065	0.030272	-0.523443	1.011920	0.035473				-0.518164	0.758408	-0.284924							-0.085790	0.126981	-0.013408	0.429875	0.089763	-0.038654
5302	44.183333	-0.827450	0.617730	0.075332	-0.828929	0.618133	-0.148515	-0.803772	0.887734	0.083606	-0.804019	0.890226	-0.139492	-0.732807	1.169139	-0.120601	-0.709879	1.169038	-0.017585	-0.681747	1.111656	-0.017933	-0.508627	0.796705	0.162303	-0.559737	1.017997	0.031284	-0.524139	1.011823	0.036525				-0.518230	0.758773	-0.284156							-0.084424	0.127630	-0.013520	0.429874	0.089761	-0.038651
5303	44.191667	-0.827539	0.617449	0.075464	-0.828867	0.618150	-0.148409	-0.804280	0.887371	0.084240	-0.804207	0.890275	-0.138932	-0.733030	1.169247	-0.119165	-0.710124	1.168943	-0.016174	-0.682010	1.111487	-0.016685	-0.509072	0.796392	0.163052	-0.560361	1.018077	0.032388	-0.524828	1.011756	0.037565				-0.518266	0.759128	-0.283404							-0.083001	0.128274	-0.013691	0.429871	0.089756	-0.038650
5304	44.200000	-0.827628	0.617185	0.075582	-0.828790	0.618183	-0.148309	-0.804757	0.886999	0.084872	-0.804422	0.890365	-0.138404	-0.733075	1.169329	-0.117637	-0.710348	1.168877	-0.014730	-0.682241	1.111443	-0.015372	-0.509493	0.796095	0.163795	-0.560938	1.018171	0.033464	-0.525467	1.011684	0.038593				-0.518297	0.759479	-0.282668							-0.081701	0.128951	-0.013783	0.429874	0.089757	-0.038646
5305	44.208333	-0.827734	0.616930	0.075702	-0.828717	0.618243	-0.148220	-0.805105	0.886602	0.085265	-0.804553	0.890434	-0.137889	-0.733391	1.169508	-0.116427	-0.710551	1.168835	-0.013318	-0.682436	1.111433	-0.013996	-0.509917	0.795798	0.164579	-0.561526	1.018028	0.034244	-0.526034	1.011610	0.039594				-0.518321	0.759835	-0.281965							-0.080381	0.129633	-0.013875	0.429869	0.089762	-0.038643
5306	44.216667	-0.827807	0.616657	0.075782	-0.828650	0.618282	-0.148138	-0.805576	0.886262	0.085865	-0.804649	0.890493	-0.137412	-0.733525	1.169683	-0.114964	-0.710737	1.168782	-0.011947	-0.682644	1.111357	-0.012656	-0.510337	0.795496	0.165321	-0.562046	1.017891	0.035017	-0.526527	1.011525	0.040602				-0.518335	0.760196	-0.281261							-0.079074	0.130324	-0.013950	0.429872	0.089760	-0.038633
5307	44.225000	-0.827876	0.616421	0.075880	-0.828588	0.618324	-0.148066	-0.805942	0.885906	0.086333	-0.804771	0.890572	-0.136920	-0.733677	1.169870	-0.113661	-0.710904	1.168740	-0.010620	-0.682837	1.111368	-0.011415	-0.510761	0.795194	0.166081	-0.562365	1.018034	0.036109	-0.526916	1.011422	0.041594				-0.518366	0.760552	-0.280677							-0.077768	0.131051	-0.014010	0.429875	0.089754	-0.038633
5308	44.233333	-0.827945	0.616191	0.075965	-0.828536	0.618370	-0.147993	-0.806321	0.885550	0.086859	-0.804863	0.890659	-0.136453	-0.733704	1.169891	-0.112171	-0.711068	1.168710	-0.009320	-0.683069	1.111251	-0.010221	-0.511170	0.794900	0.166818	-0.562614	1.018178	0.037280	-0.527225	1.011309	0.042600				-0.518340	0.760947	-0.280020							-0.076336	0.131835	-0.014079	0.429878	0.089754	-0.038625
5309	44.241667	-0.828023	0.615978	0.076046	-0.828479	0.618403	-0.147917	-0.806688	0.885242	0.087239	-0.804947	0.890754	-0.136003	-0.733771	1.170136	-0.111002	-0.711193	1.168673	-0.008019	-0.683166	1.111332	-0.008985	-0.511598	0.794593	0.167558	-0.562893	1.017842	0.037952	-0.527451	1.011194	0.043638				-0.518301	0.761353	-0.279369							-0.075101	0.132531	-0.014113	0.429881	0.089749	-0.038616
5310	44.250000	-0.828092	0.615771	0.076122	-0.828453	0.618465	-0.147830	-0.807044	0.884912	0.087674	-0.805022	0.890861	-0.135560	-0.733912	1.170309	-0.109810	-0.711284	1.168651	-0.006722	-0.683342	1.111198	-0.007772	-0.512014	0.794305	0.168281	-0.563089	1.017830	0.039030	-0.527653	1.011051	0.044682				-0.518233	0.761773	-0.278718							-0.073906	0.133202	-0.014163	0.429886	0.089747	-0.038604
5311	44.258333	-0.828142	0.615543	0.076178	-0.828397	0.618504	-0.147753	-0.807752	0.884767	0.088283	-0.805085	0.890980	-0.135122	-0.733823	1.170364	-0.108526	-0.711383	1.168623	-0.005493	-0.683476	1.111115	-0.006628	-0.512436	0.794004	0.169011	-0.563220	1.018094	0.040468	-0.527870	1.010896	0.045763				-0.518111	0.762213	-0.278067							-0.072724	0.133856	-0.014256	0.429887	0.089745	-0.038605
5312	44.266667	-0.828210	0.615360	0.076253	-0.828355	0.618551	-0.147679	-0.808488	0.884681	0.088853	-0.805116	0.891093	-0.134716	-0.733698	1.170399	-0.107068	-0.711452	1.168595	-0.004278	-0.683583	1.111096	-0.005466	-0.512844	0.793710	0.169716	-0.563401	1.018146	0.041373	-0.528114	1.010759	0.046851				-0.517979	0.762667	-0.277434							-0.071541	0.134501	-0.014357	0.429889	0.089745	-0.038601
5313	44.275000	-0.828278	0.615189	0.076330	-0.828311	0.618602	-0.147605	-0.808228	0.884135	0.088988	-0.805137	0.891238	-0.134301	-0.733688	1.170519	-0.105811	-0.711468	1.168562	-0.003046	-0.683619	1.111107	-0.004251	-0.513253	0.793391	0.170437	-0.563694	1.018141	0.042484	-0.528391	1.010667	0.047911				-0.517824	0.763147	-0.276794							-0.070339	0.135227	-0.014572	0.429892	0.089757	-0.038606
5314	44.283333	-0.828375	0.615036	0.076412	-0.828247	0.618638	-0.147551	-0.808376	0.883768	0.089288	-0.805145	0.891363	-0.133898	-0.733896	1.170824	-0.104890	-0.711472	1.168570	-0.001795	-0.683663	1.111070	-0.003155	-0.513657	0.793061	0.171128	-0.563979	1.018215	0.043426	-0.528699	1.010623	0.048989				-0.517640	0.763615	-0.276180							-0.069234	0.135847	-0.014719	0.429900	0.089749	-0.038622
5315	44.291667	-0.828453	0.614910	0.076488	-0.828202	0.618693	-0.147494	-0.809078	0.883721	0.089893	-0.805174	0.891513	-0.133519	-0.733826	1.170941	-0.103785	-0.711456	1.168570	-0.000609	-0.683666	1.111069	-0.001931	-0.514071	0.792702	0.171844	-0.564326	1.018148	0.044562	-0.529039	1.010629	0.050081				-0.517410	0.764078	-0.275567							-0.068141	0.136458	-0.014851	0.429889	0.089757	-0.038622
5316	44.300000	-0.828524	0.614770	0.076551	-0.828149	0.618774	-0.147433	-0.809691	0.883604	0.090312	-0.805116	0.891639	-0.133140	-0.733744	1.171059	-0.102477	-0.711388	1.168564	0.000627	-0.683340	1.110950	-0.001002	-0.514483	0.792339	0.172545	-0.564728	1.017839	0.045125	-0.529402	1.010635	0.051174				-0.517170	0.764532	-0.274975							-0.067130	0.137028	-0.014908	0.429891	0.089760	-0.038632
5317	44.308333	-0.828589	0.614643	0.076619	-0.828129	0.618851	-0.147373	-0.809438	0.883139	0.090461	-0.805074	0.891787	-0.132797	-0.733645	1.171154	-0.101230	-0.711312	1.168545	0.001810	-0.683625	1.111008	0.000308	-0.514898	0.791955	0.173242	-0.565005	1.017831	0.045883	-0.529790	1.010629	0.052315				-0.516925	0.764998	-0.274389							-0.066116	0.137624	-0.015060	0.429881	0.089768	-0.038646
5318	44.316667	-0.828640	0.614509	0.076665	-0.828069	0.618905	-0.147328	-0.810227	0.883175	0.091053	-0.805021	0.891952	-0.132445	-0.733683	1.171268	-0.100131	-0.711225	1.168529	0.003007	-0.683535	1.110961	0.001365	-0.515298	0.791590	0.173944	-0.565475	1.017781	0.047195	-0.530179	1.010592	0.053491				-0.516674	0.765445	-0.273815							-0.065126	0.138216	-0.015196	0.429876	0.089762	-0.038658
5319	44.325000	-0.828702	0.614406	0.076723	-0.828029	0.618997	-0.147275	-0.810185	0.882787	0.091285	-0.804961	0.892127	-0.132083	-0.733602	1.171389	-0.098990	-0.711099	1.168514	0.004142	-0.683476	1.110940	0.002499	-0.515700	0.791208	0.174631	-0.565765	1.017741	0.048126	-0.530536	1.010529	0.054676				-0.516398	0.765900	-0.273266							-0.064196	0.138790	-0.015286	0.429870	0.089766	-0.038672
5320	44.333333	-0.828766	0.614308	0.076777	-0.827992	0.619094	-0.147224	-0.810419	0.882562	0.091603	-0.804853	0.892326	-0.131751	-0.733530	1.171483	-0.097743	-0.710983	1.168489	0.005307	-0.683363	1.110953	0.003670	-0.516090	0.790823	0.175313	-0.566143	1.017681	0.049333	-0.530866	1.010455	0.055863				-0.516119	0.766351	-0.272712							-0.063295	0.139356	-0.015351	0.429858	0.089777	-0.038678
5321	44.341667	-0.828830	0.614214	0.076826	-0.827962	0.619226	-0.147165	-0.810773	0.882428	0.091994	-0.804760	0.892522	-0.131404	-0.733217	1.171445	-0.096336	-0.710838	1.168463	0.006431	-0.683300	1.110874	0.004610	-0.516480	0.790438	0.175996	-0.566418	1.017603	0.050413	-0.531146	1.010373	0.057008				-0.515830	0.766801	-0.272160							-0.062402	0.139893	-0.015421	0.429850	0.089771	-0.038689
5322	44.350000	-0.828889	0.614119	0.076880	-0.827943	0.619332	-0.147114	-0.810774	0.882157	0.092254	-0.804647	0.892722	-0.131064	-0.733307	1.171732	-0.095456	-0.710693	1.168442	0.007538	-0.683187	1.110844	0.005590	-0.516854	0.790045	0.176660	-0.566650	1.017490	0.051443	-0.531387	1.010272	0.058110				-0.515531	0.767254	-0.271626							-0.061523	0.140399	-0.015483	0.429838	0.089771	-0.038692
5323	44.358333	-0.828946	0.614026	0.076933	-0.827911	0.619460	-0.147067	-0.811175	0.882062	0.092680	-0.804547	0.892933	-0.130745	-0.733155	1.171816	-0.094474	-0.710564	1.168432	0.008574	-0.683084	1.110823	0.006662	-0.517213	0.789683	0.177343	-0.566806	1.017417	0.052324	-0.531588	1.010133	0.059134				-0.515217	0.767692	-0.271114							-0.060720	0.140930	-0.015492	0.429832	0.089770	-0.038694
5324	44.366667	-0.829001	0.613935	0.076977	-0.827866	0.619581	-0.147033	-0.810800	0.881615	0.092661	-0.804392	0.893136	-0.130428	-0.733063	1.171923	-0.093395	-0.710414	1.168424	0.009626	-0.682935	1.110823	0.007695	-0.517546	0.789313	0.178022	-0.567005	1.017252	0.053325	-0.531772	1.009985	0.060097				-0.514894	0.768130	-0.270604							-0.059932	0.141440	-0.015517	0.429820	0.089773	-0.038698
5325	44.375000	-0.829061	0.613853	0.077027	-0.827948	0.619771	-0.147086	-0.811332	0.881590	0.093176	-0.804249	0.893339	-0.130124	-0.732870	1.171974	-0.092547	-0.710257	1.168403	0.010651	-0.682849	1.110759	0.008582	-0.517852	0.788981	0.178711	-0.566630	1.016796	0.053344	-0.531921	1.009807	0.060982				-0.514555	0.768571	-0.270108							-0.059175	0.141934	-0.015508	0.429820	0.089771	-0.038700
5326	44.383333	-0.829097	0.613773	0.077060	-0.827923	0.619874	-0.147051	-0.811858	0.881551	0.093679	-0.804103	0.893546	-0.129831	-0.732746	1.172045	-0.091562	-0.710112	1.168362	0.011623	-0.682512	1.110702	0.009357	-0.518124	0.788675	0.179439	-0.566737	1.016629	0.054130	-0.532037	1.009627	0.061825				-0.514218	0.768995	-0.269630							-0.058428	0.142407	-0.015527	0.429813	0.089777	-0.038692
5327	44.391667	-0.829161	0.613701	0.077103	-0.827890	0.619981	-0.147022	-0.811826	0.881272	0.093840	-0.803950	0.893752	-0.129553	-0.732572	1.172092	-0.090461	-0.709949	1.168321	0.012590	-0.682593	1.110676	0.010460	-0.518408	0.788389	0.180185	-0.566791	1.016443	0.054861	-0.532119	1.009432	0.062632				-0.513872	0.769408	-0.269155							-0.057733	0.142846	-0.015615	0.429807	0.089774	-0.038682
5328	44.400000	-0.829198	0.613623	0.077133	-0.827849	0.620083	-0.147003	-0.811756	0.881026	0.094035	-0.803781	0.893943	-0.129256	-0.732434	1.172172	-0.089439	-0.709780	1.168307	0.013571	-0.682449	1.110641	0.011196	-0.518634	0.788044	0.180756	-0.566830	1.016252	0.055593	-0.532162	1.009234	0.063398				-0.513522	0.769802	-0.268693							-0.057053	0.143261	-0.015713	0.429805	0.089770	-0.038672
5329	44.408333	-0.829233	0.613560	0.077157	-0.827821	0.620190	-0.146972	-0.811927	0.880887	0.094356	-0.803593	0.894175	-0.128967	-0.732241	1.172238	-0.088657	-0.709618	1.168253	0.014501	-0.682134	1.110657	0.012176	-0.518860	0.787718	0.181393	-0.566829	1.016025	0.056317	-0.532174	1.009004	0.064173				-0.513180	0.770186	-0.268250							-0.056405	0.143569	-0.015841	0.429806	0.089758	-0.038664
5330	44.416667	-0.829266	0.613502	0.077180	-0.827798	0.620317	-0.146928	-0.812032	0.880726	0.094639	-0.803382	0.894378	-0.128705	-0.732058	1.172260	-0.087577	-0.709440	1.168198	0.015392	-0.681922	1.110517	0.013025	-0.519062	0.787421	0.182031	-0.566801	1.015812	0.057036	-0.532165	1.008769	0.064923				-0.512844	0.770567	-0.267811							-0.055784	0.143941	-0.015904	0.429800	0.089748	-0.038643
5331	44.425000	-0.829287	0.613440	0.077200	-0.827754	0.620440	-0.146910	-0.812077	0.880546	0.094909	-0.803198	0.894580	-0.128419	-0.731833	1.172327	-0.086865	-0.709243	1.168144	0.016311	-0.681893	1.110614	0.014037	-0.519219	0.787339	0.182803	-0.566730	1.015603	0.057716	-0.532110	1.008551	0.065653				-0.512501	0.770925	-0.267378							-0.055225	0.144260	-0.015875	0.429793	0.089743	-0.038627
5332	44.433333	-0.829304	0.613384	0.077219	-0.827710	0.620562	-0.146881	-0.812149	0.880373	0.095228	-0.802985	0.894806	-0.128148	-0.731467	1.172178	-0.085709	-0.709020	1.168081	0.017237	-0.681573	1.110335	0.014625	-0.519401	0.786874	0.183252	-0.566633	1.015429	0.058385	-0.532018	1.008336	0.066349				-0.512149	0.771279	-0.266940							-0.054628	0.144646	-0.015959	0.429794	0.089739	-0.038611
5333	44.441667	-0.829332	0.613362	0.077255	-0.827664	0.620681	-0.146857	-0.812201	0.880294	0.095524	-0.802818	0.895031	-0.127880	-0.731321	1.172298	-0.084892	-0.708814	1.168059	0.018113	-0.681487	1.110291	0.015563	-0.519521	0.786795	0.183961	-0.566519	1.015242	0.059038	-0.531900	1.008162	0.067011				-0.511802	0.771631	-0.266521							-0.054081	0.144979	-0.015941	0.429782	0.089742	-0.038591
5334	44.450000	-0.829346	0.613326	0.077280	-0.827612	0.620806	-0.146823	-0.812252	0.880163	0.095729	-0.802661	0.895260	-0.127624	-0.731127	1.172386	-0.083968	-0.708554	1.167981	0.019016	-0.681152	1.110236	0.016341	-0.519643	0.786540	0.184525	-0.566398	1.015067	0.059660	-0.531771	1.007990	0.067647				-0.511461	0.771981	-0.266105							-0.053573	0.145314	-0.015908	0.429774	0.089749	-0.038579
5335	44.458333	-0.829354	0.613294	0.077300	-0.827566	0.620923	-0.146800	-0.812243	0.880036	0.096009	-0.802403	0.895459	-0.127354	-0.730800	1.172287	-0.082905	-0.708312	1.167950	0.019901	-0.680922	1.110389	0.017317	-0.519732	0.786301	0.185077	-0.566279	1.014898	0.060237	-0.531651	1.007833	0.068232				-0.511136	0.772298	-0.265641							-0.053066	0.145616	-0.015862	0.429768	0.089754	-0.038570
5336	44.466667	-0.829361	0.613269	0.077322	-0.827509	0.621055	-0.146765	-0.812230	0.879915	0.096264	-0.802206	0.895658	-0.127099	-0.730689	1.172480	-0.082419	-0.708049	1.167891	0.020808	-0.680858	1.110232	0.018133	-0.519790	0.786063	0.185588	-0.566153	1.014730	0.060768	-0.531548	1.007667	0.068817				-0.510753	0.772657	-0.265282							-0.052578	0.145915	-0.015816	0.429769	0.089748	-0.038577
5337	44.475000	-0.829361	0.613238	0.077340	-0.827449	0.621181	-0.146733	-0.812220	0.879831	0.096527	-0.802030	0.895876	-0.126843	-0.730371	1.172416	-0.081191	-0.707791	1.167823	0.021642	-0.680556	1.110012	0.018886	-0.519831	0.785817	0.186110	-0.566055	1.014550	0.061281	-0.531464	1.007480	0.069370				-0.510405	0.772992	-0.264885							-0.052116	0.146206	-0.015776	0.429756	0.089750	-0.038570
5338	44.483333	-0.829363	0.613216	0.077357	-0.827385	0.621321	-0.146704	-0.812196	0.879739	0.096767	-0.801840	0.896101	-0.126593	-0.730050	1.172373	-0.080194	-0.707499	1.167744	0.022497	-0.680131	1.110020	0.019583	-0.519835	0.785581	0.186620	-0.565955	1.014375	0.061778	-0.531379	1.007286	0.069903				-0.510075	0.773312	-0.264502							-0.051659	0.146491	-0.015743	0.429753	0.089741	-0.038571
5339	44.491667	-0.829362	0.613201	0.077373	-0.827337	0.621464	-0.146662	-0.812136	0.879637	0.097042	-0.801617	0.896299	-0.126324	-0.729911	1.172535	-0.079750	-0.707223	1.167670	0.023340	-0.679932	1.110029	0.020555	-0.519817	0.785369	0.187103	-0.565856	1.014223	0.062258	-0.531289	1.007086	0.070437				-0.509769	0.773612	-0.264063							-0.051209	0.146766	-0.015709	0.429750	0.089744	-0.038574
5340	44.500000	-0.829359	0.613186	0.077386	-0.827237	0.621585	-0.146642	-0.812093	0.879488	0.097286	-0.801393	0.896500	-0.126074	-0.729627	1.172542	-0.078926	-0.706961	1.167610	0.024152	-0.679614	1.109822	0.021182	-0.519789	0.785136	0.187570	-0.565756	1.014117	0.062690	-0.531205	1.006911	0.070954				-0.509379	0.774037	-0.263792							-0.050777	0.147034	-0.015675	0.429743	0.089741	-0.038571
5341	44.508333	-0.829351	0.613181	0.077397	-0.827201	0.621738	-0.146595	-0.812038	0.879479	0.097531	-0.801195	0.896718	-0.125821	-0.729350	1.172570	-0.078019	-0.706647	1.167552	0.024978	-0.679298	1.109845	0.022031	-0.519752	0.784919	0.188018	-0.565640	1.014056	0.063107	-0.531126	1.006779	0.071440				-0.509088	0.774272	-0.263395							-0.050342	0.147272	-0.015627	0.429735	0.089741	-0.038572
5342	44.516667	-0.829347	0.613177	0.077406	-0.827088	0.621847	-0.146581	-0.812000	0.879409	0.097780	-0.800985	0.896946	-0.125577	-0.729101	1.172605	-0.077099	-0.706349	1.167507	0.025766	-0.679220	1.109848	0.022957	-0.519693	0.784697	0.188433	-0.565531	1.014013	0.063565	-0.531032	1.006684	0.071919				-0.508822	0.774497	-0.263034							-0.049892	0.147569	-0.015654	0.429723	0.089757	-0.038575
5343	44.525000	-0.829334	0.613181	0.077412	-0.827016	0.621983	-0.146556	-0.811919	0.879339	0.098038	-0.800707	0.897132	-0.125324	-0.728808	1.172640	-0.076421	-0.706010	1.167458	0.026588	-0.678694	1.109708	0.023517	-0.519626	0.784482	0.188827	-0.565397	1.013973	0.064033	-0.530908	1.006598	0.072393				-0.508568	0.774741	-0.262657							-0.049463	0.147842	-0.015653	0.429704	0.089762	-0.038578
5344	44.533333	-0.829277	0.613152	0.077387	-0.826934	0.622143	-0.146535	-0.811805	0.879258	0.098268	-0.800465	0.897335	-0.125082	-0.728519	1.172645	-0.075695	-0.705686	1.167420	0.027380	-0.678385	1.109595	0.024231	-0.519562	0.784264	0.189183	-0.565230	1.013908	0.064492	-0.530754	1.006506	0.072852				-0.508268	0.775010	-0.262400							-0.049029	0.148113	-0.015655	0.429689	0.089766	-0.038587
5345	44.541667	-0.829298	0.613189	0.077425	-0.826848	0.622286	-0.146505	-0.811689	0.879188	0.098488	-0.800244	0.897562	-0.124849	-0.728254	1.172649	-0.074691	-0.705324	1.167374	0.028201	-0.677822	1.109303	0.024654	-0.519485	0.784041	0.189538	-0.565032	1.013858	0.064943	-0.530553	1.006389	0.073289				-0.508000	0.775239	-0.262101							-0.048612	0.148350	-0.015656	0.429665	0.089766	-0.038617
5346	44.550000	-0.829269	0.613193	0.077430	-0.826768	0.622425	-0.146484	-0.811556	0.879103	0.098716	-0.800002	0.897774	-0.124631	-0.727979	1.172672	-0.073895	-0.704955	1.167326	0.028978	-0.677500	1.109221	0.025493	-0.519404	0.783808	0.189864	-0.564796	1.013821	0.065382	-0.530332	1.006256	0.073722				-0.507786	0.775422	-0.261687							-0.048185	0.148636	-0.015745	0.429640	0.089763	-0.038644
5347	44.558333	-0.829239	0.613201	0.077432	-0.826692	0.622575	-0.146456	-0.811457	0.879069	0.098965	-0.799726	0.897968	-0.124388	-0.727631	1.172667	-0.073137	-0.704595	1.167312	0.029760	-0.677081	1.109289	0.026231	-0.519326	0.783579	0.190178	-0.564502	1.013807	0.065754	-0.530094	1.006125	0.074137				-0.507457	0.775688	-0.261503							-0.047760	0.148898	-0.015838	0.429601	0.089763	-0.038683
5348	44.566667	-0.829212	0.613214	0.077434	-0.826616	0.622735	-0.146420	-0.811332	0.879029	0.099225	-0.799436	0.898178	-0.124158	-0.727316	1.172673	-0.072460	-0.704223	1.167281	0.030528	-0.677004	1.109443	0.027150	-0.519284	0.783496	0.190763	-0.564192	1.013803	0.066118	-0.529823	1.005991	0.074539				-0.507178	0.775907	-0.261198							-0.047337	0.149132	-0.015964	0.429554	0.089773	-0.038715
5349	44.575000	-0.829173	0.613218	0.077428	-0.826524	0.622902	-0.146391	-0.811193	0.878934	0.099400	-0.799215	0.898409	-0.123924	-0.727024	1.172700	-0.071552	-0.703855	1.167224	0.031239	-0.676599	1.109501	0.027941	-0.519176	0.783029	0.190703	-0.563849	1.013810	0.066501	-0.529517	1.005858	0.074927				-0.506924	0.776090	-0.260825							-0.046914	0.149368	-0.016107	0.429518	0.089770	-0.038762
5350	44.583333	-0.829151	0.613241	0.077438	-0.826422	0.623063	-0.146369	-0.811303	0.878972	0.099730	-0.798956	0.898612	-0.123696	-0.726722	1.172748	-0.071010	-0.703479	1.167167	0.031948	-0.676073	1.109103	0.028308	-0.519107	0.782722	0.190943	-0.563487	1.013755	0.066887	-0.529184	1.005698	0.075307				-0.506611	0.776316	-0.260556							-0.046482	0.149589	-0.016265	0.429469	0.089778	-0.038811
5351	44.591667	-0.829005	0.613166	0.077387	-0.826328	0.623213	-0.146335	-0.811154	0.878937	0.099954	-0.798647	0.898802	-0.123477	-0.726427	1.172756	-0.070256	-0.703120	1.167100	0.032607	-0.675723	1.109014	0.028745	-0.519031	0.782393	0.191165	-0.563104	1.013672	0.067284	-0.528818	1.005504	0.075683				-0.506314	0.776550	-0.260273							-0.046043	0.149793	-0.016438	0.429418	0.089788	-0.038854
5352	44.600000	-0.829055	0.613238	0.077405	-0.826227	0.623361	-0.146311	-0.810970	0.878882	0.100163	-0.798407	0.899010	-0.123230	-0.726090	1.172760	-0.069495	-0.702770	1.167036	0.033243	-0.675344	1.109002	0.029465	-0.518953	0.782055	0.191399	-0.562702	1.013562	0.067655	-0.528458	1.005287	0.076058				-0.506027	0.776763	-0.260004							-0.045616	0.149989	-0.016629	0.429374	0.089799	-0.038898
5353	44.608333	-0.828889	0.613153	0.077384	-0.826100	0.623497	-0.146293	-0.810675	0.878804	0.100311	-0.798146	0.899202	-0.123013	-0.725743	1.172734	-0.068898	-0.702403	1.166973	0.033887	-0.675168	1.109385	0.030369	-0.518903	0.781772	0.191783	-0.562236	1.013224	0.067793	-0.528100	1.005028	0.076439				-0.505740	0.776924	-0.259697							-0.045177	0.150155	-0.016862	0.429325	0.089794	-0.038946
5354	44.616667	-0.828856	0.613160	0.077393	-0.825991	0.623653	-0.146262	-0.810002	0.878591	0.100358	-0.797797	0.899370	-0.122805	-0.725434	1.172759	-0.068220	-0.702058	1.166927	0.034507	-0.674874	1.109195	0.030887	-0.518819	0.781306	0.191865	-0.561762	1.012851	0.067940	-0.527748	1.004757	0.076828				-0.505498	0.777039	-0.259288							-0.044756	0.150329	-0.017103	0.429277	0.089804	-0.038987
5355	44.625000	-0.828791	0.613160	0.077383	-0.825874	0.623818	-0.146233	-0.810158	0.878716	0.100693	-0.797539	0.899571	-0.122589	-0.725016	1.172716	-0.067596	-0.701689	1.166868	0.035124	-0.674494	1.109149	0.031517	-0.518768	0.780890	0.192106	-0.561423	1.012638	0.068376	-0.527418	1.004444	0.077213				-0.505164	0.777213	-0.259099							-0.044341	0.150488	-0.017360	0.429230	0.089787	-0.039019
5356	44.633333	-0.828745	0.613182	0.077387	-0.825773	0.623974	-0.146205	-0.809948	0.878708	0.100859	-0.797260	0.899759	-0.122385	-0.724672	1.172650	-0.066857	-0.701335	1.166802	0.035664	-0.674202	1.108942	0.031891	-0.518726	0.780439	0.192328	-0.561116	1.012384	0.068818	-0.527099	1.004082	0.077581				-0.504870	0.777345	-0.258816							-0.043932	0.150654	-0.017643	0.429194	0.089788	-0.039057
5357	44.641667	-0.828694	0.613213	0.077387	-0.825662	0.624133	-0.146171	-0.809704	0.878699	0.101031	-0.796921	0.899939	-0.122166	-0.724369	1.172701	-0.066389	-0.700964	1.166736	0.036249	-0.673749	1.109045	0.032523	-0.518715	0.780008	0.192557	-0.560824	1.012071	0.069238	-0.526807	1.003706	0.077959				-0.504566	0.777471	-0.258537							-0.043556	0.150797	-0.017888	0.429155	0.089784	-0.039089
5358	44.650000	-0.828636	0.613260	0.077392	-0.825558	0.624299	-0.146131	-0.809746	0.878828	0.101340	-0.796622	0.900151	-0.121963	-0.723951	1.172643	-0.065943	-0.700599	1.166656	0.036754	-0.673398	1.108938	0.032988	-0.518705	0.779570	0.192791	-0.560562	1.011698	0.069662	-0.526530	1.003287	0.078336				-0.504246	0.777592	-0.258263							-0.043166	0.150990	-0.018206	0.429123	0.089795	-0.039118
5359	44.658333	-0.828598	0.613357	0.077434	-0.825453	0.624483	-0.146080	-0.809418	0.878820	0.101514	-0.796348	0.900367	-0.121758	-0.723715	1.172723	-0.065385	-0.700235	1.166577	0.037266	-0.673053	1.108781	0.033397	-0.518714	0.779115	0.193013	-0.560319	1.011280	0.070093	-0.526272	1.002825	0.078728				-0.503933	0.777715	-0.257990							-0.042803	0.151159	-0.018508	0.429089	0.089794	-0.039139
5360	44.666667	-0.828529	0.613415	0.077449	-0.825352	0.624666	-0.146024	-0.809101	0.878796	0.101633	-0.795981	0.900546	-0.121549	-0.723361	1.172736	-0.064898	-0.699878	1.166487	0.037746	-0.672682	1.108768	0.033869	-0.518729	0.778636	0.193223	-0.560080	1.010839	0.070543	-0.526010	1.002345	0.079127				-0.503617	0.777834	-0.257725							-0.042447	0.151329	-0.018812	0.429062	0.089803	-0.039163
5361	44.675000	-0.828457	0.613473	0.077475	-0.825256	0.624840	-0.145950	-0.808836	0.878826	0.101833	-0.795678	0.900740	-0.121347	-0.722983	1.172694	-0.064633	-0.699513	1.166386	0.038196	-0.672313	1.108652	0.034304	-0.518750	0.778175	0.193424	-0.559841	1.010384	0.070998	-0.525759	1.001881	0.079546				-0.503322	0.777916	-0.257430							-0.042101	0.151466	-0.019132	0.429040	0.089810	-0.039186
5362	44.683333	-0.828512	0.613631	0.077537	-0.825134	0.625007	-0.145885	-0.808621	0.878873	0.102021	-0.795379	0.900933	-0.121136	-0.722553	1.172661	-0.064132	-0.699134	1.166263	0.038630	-0.671680	1.108340	0.034515	-0.518777	0.777709	0.193627	-0.559612	1.009954	0.071467	-0.525500	1.001422	0.079990				-0.502968	0.778033	-0.257242							-0.041780	0.151605	-0.019441	0.429020	0.089803	-0.039203
5363	44.691667	-0.828432	0.613688	0.077569	-0.825050	0.625174	-0.145812	-0.808477	0.878956	0.102218	-0.795020	0.901109	-0.120938	-0.722171	1.172593	-0.063510	-0.698779	1.166167	0.039073	-0.671365	1.108093	0.034810	-0.518813	0.777300	0.193958	-0.559340	1.009555	0.071958	-0.525227	1.000991	0.080458				-0.502686	0.778039	-0.256960							-0.041457	0.151735	-0.019748	0.429006	0.089807	-0.039219
5364	44.700000	-0.828349	0.613737	0.077604	-0.824918	0.625340	-0.145766	-0.808337	0.879040	0.102432	-0.794691	0.901269	-0.120765	-0.721737	1.172506	-0.063017	-0.698398	1.166041	0.039473	-0.670939	1.108097	0.035249	-0.518811	0.776740	0.193967	-0.559038	1.009188	0.072470	-0.524935	1.000597	0.080939				-0.502325	0.778181	-0.256823							-0.041136	0.151855	-0.020074	0.428994	0.089797	-0.039238
5365	44.708333	-0.828259	0.613792	0.077653	-0.824817	0.625501	-0.145697	-0.807853	0.878992	0.102524	-0.794322	0.901433	-0.120580	-0.721387	1.172527	-0.062837	-0.698012	1.165908	0.039887	-0.670579	1.107957	0.035613	-0.518811	0.776280	0.194140	-0.558715	1.008848	0.073039	-0.524587	1.000207	0.081445				-0.502008	0.778228	-0.256634							-0.040841	0.151937	-0.020352	0.428984	0.089788	-0.039252
5366	44.716667	-0.828178	0.613861	0.077703	-0.824722	0.625657	-0.145648	-0.807605	0.879043	0.102693	-0.793977	0.901597	-0.120397	-0.720963	1.172469	-0.062546	-0.697632	1.165796	0.040265	-0.670446	1.108014	0.036107	-0.518809	0.775856	0.194310	-0.558339	1.008514	0.073611	-0.524212	0.999820	0.081958				-0.501727	0.778209	-0.256392							-0.040536	0.152067	-0.020683	0.428977	0.089787	-0.039269
5367	44.725000	-0.828098	0.613930	0.077764	-0.824636	0.625832	-0.145589	-0.807369	0.879138	0.102869	-0.793668	0.901772	-0.120224	-0.720518	1.172394	-0.062083	-0.697250	1.165677	0.040659	-0.669880	1.107806	0.036312	-0.518783	0.775432	0.194474	-0.557930	1.008209	0.074186	-0.523809	0.999463	0.082493				-0.501387	0.778287	-0.256259							-0.040248	0.152171	-0.020977	0.428971	0.089801	-0.039278
5368	44.733333	-0.828029	0.614030	0.077844	-0.824526	0.626014	-0.145545	-0.807124	0.879188	0.103033	-0.793302	0.901939	-0.120045	-0.720107	1.172384	-0.061669	-0.696826	1.165542	0.041054	-0.669589	1.107848	0.036787	-0.518788	0.775204	0.194940	-0.557512	1.007938	0.074765	-0.523383	0.999132	0.083026				-0.501087	0.778294	-0.256076							-0.039946	0.152280	-0.021280	0.428964	0.089809	-0.039289
5369	44.741667	-0.827943	0.614107	0.077910	-0.824421	0.626181	-0.145499	-0.806887	0.879249	0.103212	-0.792969	0.902100	-0.119871	-0.719627	1.172356	-0.061376	-0.696434	1.165430	0.041380	-0.669178	1.107741	0.037180	-0.518727	0.774635	0.194781	-0.557043	1.007644	0.075298	-0.522931	0.998810	0.083542				-0.500741	0.778403	-0.256006							-0.039662	0.152376	-0.021570	0.428966	0.089819	-0.039308
5370	44.750000	-0.827853	0.614186	0.077974	-0.824308	0.626346	-0.145460	-0.806581	0.879265	0.103332	-0.792681	0.902275	-0.119718	-0.719163	1.172295	-0.060949	-0.696028	1.165300	0.041720	-0.668766	1.107641	0.037537	-0.518714	0.774429	0.195255	-0.556570	1.007383	0.075809	-0.522470	0.998515	0.084050				-0.500425	0.778442	-0.255881							-0.039390	0.152460	-0.021851	0.428962	0.089823	-0.039320
5371	44.758333	-0.827700	0.614215	0.078027	-0.824199	0.626505	-0.145420	-0.806340	0.879319	0.103477	-0.792317	0.902424	-0.119563	-0.718613	1.172175	-0.060542	-0.695606	1.165179	0.042045	-0.668326	1.107576	0.037935	-0.518616	0.773927	0.195139	-0.556089	1.007102	0.076277	-0.521991	0.998224	0.084528				-0.500113	0.778480	-0.255767							-0.039118	0.152543	-0.022140	0.428963	0.089830	-0.039330
5372	44.766667	-0.827666	0.614330	0.078096	-0.824070	0.626650	-0.145384	-0.806085	0.879367	0.103621	-0.791953	0.902563	-0.119415	-0.718190	1.172147	-0.060365	-0.695204	1.165042	0.042377	-0.667745	1.107030	0.037886	-0.518538	0.773609	0.195333	-0.555593	1.006820	0.076700	-0.521511	0.997926	0.084971				-0.499812	0.778507	-0.255673							-0.038839	0.152611	-0.022430	0.428963	0.089832	-0.039347
5373	44.775000	-0.827537	0.614376	0.078116	-0.823971	0.626820	-0.145338	-0.805822	0.879426	0.103770	-0.791647	0.902715	-0.119262	-0.717639	1.172040	-0.060233	-0.694796	1.164902	0.042656	-0.667461	1.107014	0.038262	-0.518455	0.773413	0.195707	-0.555093	1.006542	0.077045	-0.521012	0.997632	0.085341				-0.499525	0.778524	-0.255603							-0.038580	0.152655	-0.022699	0.428965	0.089820	-0.039360
5374	44.783333	-0.827442	0.614444	0.078163	-0.823870	0.626990	-0.145287	-0.805584	0.879514	0.103912	-0.791310	0.902864	-0.119124	-0.717110	1.171957	-0.059948	-0.694365	1.164739	0.042937	-0.667162	1.106926	0.038548	-0.518317	0.773066	0.195772	-0.554577	1.006299	0.077336	-0.520513	0.997369	0.085655				-0.499230	0.778543	-0.255544							-0.038324	0.152748	-0.023024	0.428965	0.089817	-0.039378
5375	44.791667	-0.827353	0.614518	0.078203	-0.823781	0.627142	-0.145246	-0.805321	0.879585	0.104053	-0.790955	0.903002	-0.118977	-0.716515	1.171768	-0.059528	-0.693959	1.164586	0.043191	-0.666662	1.106931	0.038917	-0.518165	0.772848	0.196017	-0.554090	1.006102	0.077612	-0.520000	0.997165	0.085914				-0.498938	0.778557	-0.255482							-0.038086	0.152824	-0.023305	0.428963	0.089825	-0.039397
5376	44.800000	-0.827260	0.614590	0.078236	-0.823695	0.627291	-0.145199	-0.804955	0.879621	0.104139	-0.790670	0.903163	-0.118847	-0.716070	1.171729	-0.059324	-0.693510	1.164402	0.043474	-0.666308	1.106550	0.039053	-0.518000	0.772646	0.196283	-0.553556	1.005906	0.077865	-0.519477	0.996982	0.086149				-0.498638	0.778573	-0.255432							-0.037838	0.152902	-0.023591	0.428962	0.089841	-0.039414
5377	44.808333	-0.827168	0.614661	0.078271	-0.823615	0.627443	-0.145142	-0.804704	0.879722	0.104284	-0.790309	0.903323	-0.118714	-0.715540	1.171628	-0.059068	-0.693069	1.164193	0.043725	-0.665754	1.106611	0.039479	-0.517807	0.772452	0.196541	-0.553049	1.005754	0.078126	-0.518945	0.996812	0.086365				-0.498347	0.778581	-0.255396							-0.037629	0.152960	-0.023836	0.428957	0.089839	-0.039414
5378	44.816667	-0.827093	0.614765	0.078329	-0.823532	0.627613	-0.145075	-0.804473	0.879869	0.104512	-0.789988	0.903473	-0.118581	-0.714940	1.171541	-0.058944	-0.692607	1.163979	0.043973	-0.665059	1.106088	0.039391	-0.517599	0.772282	0.196799	-0.552513	1.005604	0.078370	-0.518406	0.996623	0.086578				-0.498058	0.778590	-0.255362							-0.037409	0.153057	-0.024143	0.428965	0.089850	-0.039419
5379	44.825000	-0.826992	0.614818	0.078350	-0.823463	0.627750	-0.145008	-0.804136	0.879919	0.104559	-0.789679	0.903623	-0.118449	-0.714384	1.171410	-0.058651	-0.692132	1.163783	0.044297	-0.664604	1.105887	0.039673	-0.517383	0.772224	0.197217	-0.552007	1.005447	0.078631	-0.517886	0.996419	0.086790				-0.497770	0.778606	-0.255340							-0.037208	0.153140	-0.024405	0.428956	0.089855	-0.039420
5380	44.833333	-0.826911	0.614911	0.078395	-0.823381	0.627891	-0.144945	-0.803841	0.880011	0.104691	-0.789364	0.903793	-0.118331	-0.713765	1.171235	-0.058120	-0.691660	1.163572	0.044554	-0.664358	1.105921	0.040203	-0.517123	0.771990	0.197335	-0.551481	1.005276	0.078887	-0.517376	0.996220	0.087001				-0.497493	0.778607	-0.255330							-0.037016	0.153195	-0.024685	0.428952	0.089858	-0.039423
5381	44.841667	-0.826815	0.614983	0.078425	-0.823309	0.628014	-0.144891	-0.803488	0.880091	0.104776	-0.788991	0.903920	-0.118219	-0.713137	1.171092	-0.057882	-0.691155	1.163401	0.044857	-0.663861	1.105754	0.040455	-0.516864	0.771871	0.197609	-0.550993	1.005113	0.079124	-0.516869	0.996016	0.087195				-0.497217	0.778590	-0.255344							-0.036861	0.153206	-0.024924	0.428948	0.089853	-0.039438
5382	44.850000	-0.826723	0.615063	0.078455	-0.823219	0.628121	-0.144832	-0.803193	0.880193	0.104891	-0.788663	0.904063	-0.118107	-0.712703	1.171182	-0.057752	-0.690652	1.163238	0.045142	-0.663426	1.105479	0.040537	-0.516609	0.771753	0.197869	-0.550505	1.004937	0.079333	-0.516371	0.995820	0.087372				-0.496937	0.778559	-0.255365							-0.036693	0.153273	-0.025235	0.428939	0.089850	-0.039456
5383	44.858333	-0.826636	0.615148	0.078483	-0.823161	0.628259	-0.144786	-0.802863	0.880302	0.105012	-0.788338	0.904215	-0.117988	-0.712086	1.171133	-0.057481	-0.690167	1.163099	0.045390	-0.662841	1.105160	0.040676	-0.516335	0.771651	0.198139	-0.550044	1.004744	0.079497	-0.515886	0.995641	0.087514				-0.496702	0.778471	-0.255357							-0.036559	0.153313	-0.025486	0.428937	0.089840	-0.039484
5384	44.866667	-0.826539	0.615236	0.078505	-0.823057	0.628388	-0.144747	-0.802561	0.880409	0.105129	-0.787987	0.904362	-0.117891	-0.711481	1.171082	-0.057282	-0.689666	1.162959	0.045631	-0.662449	1.105273	0.041067	-0.516061	0.771543	0.198404	-0.549580	1.004525	0.079613	-0.515417	0.995457	0.087630				-0.496437	0.778433	-0.255398							-0.036432	0.153333	-0.025746	0.428928	0.089839	-0.039500
5385	44.875000	-0.826446	0.615331	0.078528	-0.822991	0.628540	-0.144703	-0.802183	0.880491	0.105218	-0.787626	0.904508	-0.117788	-0.710881	1.171017	-0.057098	-0.689191	1.162812	0.045897	-0.661943	1.105202	0.041377	-0.515773	0.771423	0.198647	-0.549136	1.004299	0.079655	-0.514951	0.995254	0.087706				-0.496152	0.778414	-0.255485							-0.036321	0.153355	-0.025979	0.428922	0.089843	-0.039525
5386	44.883333	-0.826318	0.615402	0.078518	-0.822916	0.628697	-0.144663	-0.801885	0.880599	0.105322	-0.787240	0.904668	-0.117682	-0.710271	1.170958	-0.056796	-0.688698	1.162635	0.046127	-0.661544	1.104880	0.041507	-0.515478	0.771295	0.198876	-0.548692	1.004084	0.079644	-0.514497	0.995049	0.087751				-0.495870	0.778388	-0.255573							-0.036215	0.153368	-0.026198	0.428914	0.089845	-0.039539
5387	44.891667	-0.826257	0.615556	0.078585	-0.822861	0.628874	-0.144612	-0.801534	0.880736	0.105395	-0.787024	0.904919	-0.117618	-0.709714	1.170867	-0.056643	-0.688271	1.162441	0.046307	-0.661046	1.104794	0.041779	-0.515179	0.771158	0.199101	-0.548218	1.003904	0.079575	-0.514042	0.994851	0.087778				-0.495606	0.778338	-0.255638							-0.036118	0.153367	-0.026394	0.428905	0.089860	-0.039548
5388	44.900000	-0.826149	0.615655	0.078603	-0.822787	0.629037	-0.144570	-0.801187	0.880867	0.105504	-0.786611	0.905053	-0.117526	-0.709048	1.170693	-0.056327	-0.687819	1.162245	0.046495	-0.660315	1.104317	0.041665	-0.514878	0.771004	0.199315	-0.547755	1.003764	0.079497	-0.513578	0.994649	0.087765				-0.495339	0.778284	-0.255702							-0.036039	0.153351	-0.026585	0.428894	0.089867	-0.039557
5389	44.908333	-0.826044	0.615770	0.078622	-0.822702	0.629209	-0.144542	-0.800760	0.880987	0.105537	-0.786251	0.905224	-0.117455	-0.708495	1.170568	-0.056316	-0.687378	1.162013	0.046676	-0.660227	1.104344	0.042113	-0.514569	0.770841	0.199510	-0.547220	1.003630	0.079356	-0.513074	0.994464	0.087714				-0.495064	0.778222	-0.255773							-0.035990	0.153279	-0.026730	0.428892	0.089875	-0.039563
5390	44.916667	-0.825951	0.615957	0.078527	-0.822599	0.629359	-0.144509	-0.800415	0.881115	0.105610	-0.785857	0.905365	-0.117382	-0.707948	1.170524	-0.056367	-0.686958	1.161786	0.046824	-0.659668	1.104069	0.042122	-0.514263	0.770688	0.199684	-0.546670	1.003507	0.079214	-0.512552	0.994260	0.087628				-0.494793	0.778156	-0.255848							-0.035927	0.153253	-0.026940	0.428889	0.089867	-0.039575
5391	44.925000	-0.825868	0.616008	0.078663	-0.822516	0.629504	-0.144489	-0.800056	0.881254	0.105693	-0.785480	0.905519	-0.117323	-0.707336	1.170315	-0.055992	-0.686527	1.161556	0.046986	-0.659212	1.103921	0.042310	-0.513968	0.770533	0.199839	-0.546059	1.003358	0.079050	-0.511949	0.994048	0.087515				-0.494519	0.778095	-0.255944							-0.035887	0.153177	-0.027107	0.428885	0.089862	-0.039587
5392	44.933333	-0.825782	0.616136	0.078683	-0.822418	0.629654	-0.144460	-0.799605	0.881347	0.105726	-0.785266	0.905794	-0.117282	-0.706706	1.170079	-0.055722	-0.686108	1.161347	0.047128	-0.658488	1.103535	0.042327	-0.513680	0.770362	0.199965	-0.545420	1.003179	0.078905	-0.511344	0.993765	0.087390				-0.494248	0.778027	-0.256040							-0.035862	0.153093	-0.027249	0.428890	0.089861	-0.039601
5393	44.941667	-0.825684	0.616259	0.078696	-0.822318	0.629813	-0.144435	-0.799239	0.881526	0.105787	-0.784778	0.905887	-0.117219	-0.706254	1.170050	-0.055931	-0.685676	1.161137	0.047276	-0.658233	1.103637	0.042681	-0.513391	0.770198	0.200074	-0.544759	1.002959	0.078818	-0.510733	0.993298	0.087030				-0.493973	0.777963	-0.256142							-0.035848	0.152989	-0.027382	0.428890	0.089860	-0.039615
5394	44.950000	-0.825601	0.616416	0.078731	-0.822208	0.629973	-0.144408	-0.798891	0.881671	0.105863	-0.784312	0.905999	-0.117166	-0.705582	1.169745	-0.055493	-0.685225	1.160914	0.047453	-0.657813	1.103356	0.042758	-0.513116	0.769980	0.200135	-0.544092	1.002693	0.078788	-0.510075	0.992950	0.086927				-0.493684	0.777904	-0.256257							-0.035847	0.152878	-0.027501	0.428891	0.089868	-0.039617
5395	44.958333	-0.825498	0.616539	0.078737	-0.822082	0.630159	-0.144375	-0.798467	0.881783	0.105864	-0.784084	0.906274	-0.117125	-0.705025	1.169586	-0.055414	-0.684809	1.160658	0.047544	-0.657282	1.103095	0.042855	-0.512857	0.769737	0.200166	-0.543460	1.002385	0.078830	-0.509439	0.992576	0.086890				-0.493402	0.777839	-0.256345							-0.035854	0.152760	-0.027598	0.428895	0.089880	-0.039618
5396	44.966667	-0.825386	0.616668	0.078742	-0.821961	0.630326	-0.144336	-0.798048	0.881913	0.105882	-0.783469	0.906303	-0.117076	-0.704515	1.169469	-0.055497	-0.684389	1.160412	0.047661	-0.656787	1.102988	0.043041	-0.512623	0.769468	0.200171	-0.542852	1.002045	0.078928	-0.508835	0.992191	0.086906				-0.493114	0.777769	-0.256432							-0.035875	0.152630	-0.027691	0.428897	0.089885	-0.039616
5397	44.975000	-0.825270	0.616788	0.078747	-0.821840	0.630490	-0.144303	-0.797695	0.882089	0.105921	-0.783056	0.906474	-0.117033	-0.703932	1.169275	-0.055493	-0.684007	1.160135	0.047834	-0.656312	1.102656	0.043091	-0.512394	0.769160	0.200170	-0.542292	1.001696	0.079067	-0.508277	0.991791	0.087020				-0.492818	0.777708	-0.256526							-0.035909	0.152481	-0.027776	0.428899	0.089891	-0.039618
5398	44.983333	-0.825154	0.616913	0.078755	-0.821680	0.630647	-0.144277	-0.797288	0.882247	0.105944	-0.782795	0.906728	-0.117000	-0.703423	1.169074	-0.055283	-0.683522	1.159829	0.047931	-0.655536	1.102067	0.042920	-0.512189	0.768812	0.200139	-0.541781	1.001371	0.079255	-0.507778	0.991403	0.087185				-0.492522	0.777652	-0.256620							-0.035977	0.152247	-0.027796	0.428904	0.089896	-0.039617
5399	44.991667	-0.825035	0.617045	0.078756	-0.821549	0.630812	-0.144256	-0.796875	0.882394	0.105949	-0.782279	0.906831	-0.116992	-0.702812	1.168790	-0.055008	-0.683036	1.159494	0.048050	-0.655295	1.102112	0.043359	-0.512003	0.768409	0.200080	-0.541303	1.001062	0.079473	-0.507326	0.991041	0.087406				-0.492233	0.777597	-0.256702							-0.036021	0.152085	-0.027925	0.428899	0.089894	-0.039630
5400	45.000000	-0.824926	0.617208	0.078772	-0.821407	0.630960	-0.144241	-0.796359	0.882481	0.105920	-0.781869	0.906994	-0.116969	-0.702335	1.168675	-0.055044	-0.682560	1.159192	0.048209	-0.654932	1.101876	0.043492	-0.511828	0.768011	0.200024	-0.540860	1.000804	0.079700	-0.506900	0.990717	0.087648				-0.491938	0.777547	-0.256790							-0.036078	0.151905	-0.028049	0.428899	0.089891	-0.039645
5401	45.008333	-0.824797	0.617356	0.078773	-0.821258	0.631124	-0.144229	-0.795923	0.882626	0.105918	-0.781428	0.907139	-0.116977	-0.701775	1.168493	-0.054892	-0.682026	1.158823	0.048224	-0.654289	1.101564	0.043363	-0.511669	0.767599	0.199947	-0.540463	1.000594	0.079955	-0.506523	0.990427	0.087913				-0.491632	0.777511	-0.256881							-0.036162	0.151687	-0.028141	0.428901	0.089891	-0.039659
5402	45.016667	-0.824665	0.617508	0.078766	-0.821113	0.631290	-0.144214	-0.795455	0.882729	0.105894	-0.780789	0.907153	-0.116976	-0.701234	1.168340	-0.054785	-0.681556	1.158603	0.048443	-0.653542	1.101377	0.043452	-0.511517	0.767179	0.199858	-0.540045	1.000373	0.080197	-0.506146	0.990160	0.088184				-0.491360	0.777441	-0.256930							-0.036260	0.151456	-0.028228	0.428896	0.089893	-0.039673
5403	45.025000	-0.824525	0.617673	0.078763	-0.820931	0.631447	-0.144205	-0.795016	0.882904	0.105847	-0.780416	0.907347	-0.116998	-0.700671	1.168182	-0.054641	-0.681036	1.158294	0.048536	-0.652839	1.100940	0.043342	-0.511373	0.766769	0.199766	-0.539655	1.000187	0.080454	-0.505762	0.989912	0.088440				-0.491032	0.777458	-0.257050							-0.036380	0.151204	-0.028323	0.428893	0.089894	-0.039683
5404	45.033333	-0.824379	0.617831	0.078763	-0.820742	0.631636	-0.144191	-0.794641	0.883092	0.105899	-0.779996	0.907538	-0.117003	-0.700078	1.168025	-0.054470	-0.680477	1.158010	0.048737	-0.652141	1.100587	0.043357	-0.511222	0.766391	0.199676	-0.539238	0.999997	0.080710	-0.505362	0.989655	0.088693				-0.490732	0.777437	-0.257118							-0.036500	0.150942	-0.028419	0.428893	0.089906	-0.039691
5405	45.041667	-0.824229	0.618054	0.078713	-0.820529	0.631817	-0.144194	-0.794180	0.883178	0.105801	-0.779464	0.907620	-0.117014	-0.699535	1.167855	-0.054270	-0.679964	1.157729	0.048852	-0.651845	1.100686	0.043716	-0.511084	0.766036	0.199582	-0.538801	0.999787	0.080978	-0.504935	0.989409	0.088943				-0.490431	0.777426	-0.257179							-0.036625	0.150659	-0.028519	0.428890	0.089911	-0.039691
5406	45.050000	-0.824082	0.618221	0.078787	-0.820315	0.631992	-0.144208	-0.793746	0.883330	0.105742	-0.778890	0.907695	-0.117027	-0.698943	1.167709	-0.054197	-0.679420	1.157426	0.048990	-0.651351	1.100483	0.043844	-0.510945	0.765710	0.199513	-0.538353	0.999567	0.081255	-0.504479	0.989163	0.089179				-0.490194	0.777367	-0.257142							-0.036757	0.150372	-0.028615	0.428888	0.089919	-0.039687
5407	45.058333	-0.823885	0.618402	0.078770	-0.820107	0.632161	-0.144234	-0.793233	0.883420	0.105659	-0.778442	0.907816	-0.117060	-0.698374	1.167533	-0.053991	-0.678880	1.157098	0.049064	-0.650539	1.100060	0.043648	-0.510813	0.765391	0.199442	-0.538422	0.999817	0.082015	-0.504006	0.988920	0.089406				-0.489848	0.777398	-0.257317							-0.036893	0.150071	-0.028704	0.428888	0.089918	-0.039702
5408	45.066667	-0.823683	0.618574	0.078743	-0.819868	0.632320	-0.144278	-0.792886	0.883656	0.105597	-0.778165	0.908056	-0.117120	-0.697738	1.167392	-0.054100	-0.678261	1.156668	0.049007	-0.649921	1.099789	0.043596	-0.510696	0.765100	0.199380	-0.537378	0.999083	0.081769	-0.503493	0.988652	0.089619				-0.489553	0.777382	-0.257394							-0.036983	0.149760	-0.028764	0.428889	0.089913	-0.039708
5409	45.075000	-0.823510	0.618785	0.078740	-0.819636	0.632519	-0.144321	-0.792429	0.883786	0.105505	-0.777588	0.908121	-0.117175	-0.697087	1.167160	-0.053687	-0.677733	1.156380	0.049094	-0.649422	1.099615	0.043763	-0.510589	0.764842	0.199339	-0.537383	0.999282	0.082484	-0.502970	0.988376	0.089805				-0.489268	0.777351	-0.257473							-0.037050	0.149438	-0.028832	0.428887	0.089907	-0.039716
5410	45.083333	-0.823349	0.619042	0.078764	-0.819403	0.632693	-0.144371	-0.791995	0.883981	0.105379	-0.777018	0.908168	-0.117252	-0.696553	1.167138	-0.053800	-0.677210	1.156127	0.049171	-0.648703	1.099365	0.043763	-0.510482	0.764608	0.199321	-0.536844	0.998998	0.082685	-0.502417	0.988089	0.089970				-0.489038	0.777270	-0.257457							-0.037130	0.149126	-0.028948	0.428889	0.089902	-0.039722
5411	45.091667	-0.823169	0.619283	0.078762	-0.819176	0.632863	-0.144406	-0.791571	0.884186	0.105288	-0.776629	0.908344	-0.117332	-0.695873	1.166984	-0.053564	-0.676663	1.155863	0.049218	-0.648093	1.099248	0.043774	-0.510373	0.764399	0.199319	-0.536274	0.998714	0.082841	-0.501858	0.987804	0.090130				-0.488736	0.777227	-0.257572							-0.037197	0.148849	-0.029075	0.428892	0.089903	-0.039737
5412	45.100000	-0.822990	0.619520	0.078751	-0.818955	0.633037	-0.144445	-0.791130	0.884409	0.105147	-0.776272	0.908505	-0.117383	-0.695237	1.166895	-0.053519	-0.676237	1.155689	0.049395	-0.647570	1.098995	0.043728	-0.510260	0.764214	0.199348	-0.535166	0.997949	0.082486	-0.501295	0.987514	0.090278				-0.488459	0.777160	-0.257683							-0.037255	0.148611	-0.029174	0.428891	0.089909	-0.039740
5413	45.108333	-0.822792	0.619746	0.078740	-0.818703	0.633230	-0.144483	-0.790734	0.884595	0.105082	-0.775700	0.908595	-0.117477	-0.694621	1.166883	-0.053436	-0.675621	1.155436	0.049328	-0.647003	1.098763	0.043627	-0.510149	0.764025	0.199415	-0.534878	0.997902	0.082859	-0.500732	0.987243	0.090423				-0.488134	0.777132	-0.257924							-0.037295	0.148416	-0.029261	0.428890	0.089918	-0.039739
5414	45.116667	-0.822577	0.620036	0.078609	-0.818463	0.633396	-0.144523	-0.790293	0.884811	0.104939	-0.775202	0.908681	-0.117533	-0.693988	1.166824	-0.053491	-0.675119	1.155237	0.049360	-0.646150	1.098372	0.043330	-0.510031	0.763832	0.199502	-0.534596	0.997862	0.083235	-0.500173	0.986943	0.090576				-0.487874	0.777034	-0.258072							-0.037330	0.148247	-0.029344	0.428893	0.089921	-0.039730
5415	45.125000	-0.822392	0.620200	0.078710	-0.818246	0.633573	-0.144550	-0.789797	0.884975	0.104822	-0.774820	0.908872	-0.117612	-0.693331	1.166775	-0.053504	-0.674610	1.155024	0.049389	-0.645864	1.098362	0.043587	-0.509922	0.763659	0.199639	-0.533490	0.997063	0.082889	-0.499592	0.986660	0.090712				-0.487646	0.776884	-0.258189							-0.037339	0.148062	-0.029387	0.428886	0.089929	-0.039733
5416	45.133333	-0.822207	0.620418	0.078696	-0.818035	0.633736	-0.144570	-0.789371	0.885199	0.104696	-0.774351	0.908990	-0.117681	-0.692801	1.166747	-0.053604	-0.674118	1.154811	0.049384	-0.645063	1.097938	0.043303	-0.509817	0.763498	0.199823	-0.532920	0.996718	0.083059	-0.499071	0.986308	0.090973				-0.487435	0.776718	-0.258315							-0.037337	0.147894	-0.029438	0.428891	0.089927	-0.039736
5417	45.141667	-0.822031	0.620648	0.078689	-0.817802	0.633919	-0.144601	-0.788905	0.885426	0.104595	-0.773894	0.909116	-0.117772	-0.692060	1.166594	-0.053542	-0.673594	1.154545	0.049315	-0.644837	1.098196	0.043615	-0.509724	0.763334	0.200070	-0.532395	0.996350	0.083284	-0.498467	0.986024	0.091122				-0.487202	0.776573	-0.258511							-0.037282	0.147812	-0.029608	0.428886	0.089927	-0.039739
5418	45.150000	-0.821852	0.620880	0.078673	-0.817577	0.634092	-0.144626	-0.788414	0.885632	0.104521	-0.773420	0.909223	-0.117869	-0.691457	1.166485	-0.053526	-0.673097	1.154315	0.049247	-0.644165	1.097941	0.043421	-0.509628	0.763173	0.200374	-0.531843	0.995930	0.083529	-0.497973	0.985580	0.091499				-0.486907	0.776461	-0.258826							-0.037240	0.147682	-0.029720	0.428885	0.089924	-0.039751
5419	45.158333	-0.821632	0.621069	0.078616	-0.817358	0.634261	-0.144659	-0.787963	0.885804	0.104386	-0.772924	0.909339	-0.117961	-0.690761	1.166375	-0.053657	-0.672602	1.154077	0.049233	-0.643589	1.097710	0.043293	-0.509565	0.763034	0.200743	-0.531302	0.995424	0.083827	-0.497340	0.985363	0.091931				-0.486692	0.776276	-0.259002							-0.037192	0.147562	-0.029845	0.428886	0.089917	-0.039764
5420	45.166667	-0.821452	0.621279	0.078585	-0.817151	0.634432	-0.144686	-0.787451	0.885959	0.104228	-0.772517	0.909502	-0.118065	-0.690203	1.166287	-0.053716	-0.672093	1.153830	0.049135	-0.643034	1.097524	0.043225	-0.509522	0.762888	0.201171	-0.530737	0.994860	0.084158	-0.496792	0.984822	0.092369				-0.486428	0.776136	-0.259275							-0.037143	0.147454	-0.029972	0.428887	0.089920	-0.039774
5421	45.175000	-0.821249	0.621502	0.078488	-0.816938	0.634593	-0.144714	-0.786993	0.886187	0.104136	-0.771970	0.909554	-0.118130	-0.689505	1.166144	-0.053689	-0.671604	1.153585	0.049021	-0.642578	1.097345	0.043150	-0.509500	0.762726	0.201653	-0.530173	0.994226	0.084526	-0.496186	0.984304	0.092695				-0.486206	0.775980	-0.259509							-0.037093	0.147345	-0.030118	0.428887	0.089923	-0.039777
5422	45.183333	-0.821102	0.621713	0.078545	-0.816708	0.634751	-0.144754	-0.786482	0.886384	0.104034	-0.771544	0.909704	-0.118229	-0.689003	1.166062	-0.054062	-0.671108	1.153333	0.048922	-0.642168	1.097112	0.043123	-0.509500	0.762563	0.202212	-0.529579	0.993502	0.084890	-0.495584	0.983670	0.093123				-0.485987	0.775823	-0.259761							-0.037047	0.147234	-0.030273	0.428888	0.089934	-0.039776
5423	45.191667	-0.820908	0.621905	0.078515	-0.816504	0.634890	-0.144787	-0.785803	0.886396	0.103866	-0.771071	0.909784	-0.118320	-0.688446	1.165918	-0.054125	-0.670617	1.153074	0.048767	-0.641251	1.096634	0.042576	-0.509519	0.762377	0.202842	-0.528992	0.992676	0.085280	-0.494929	0.983058	0.093406				-0.485861	0.775555	-0.259872							-0.036998	0.147123	-0.030434	0.428889	0.089937	-0.039774
5424	45.200000	-0.820726	0.622084	0.078486	-0.816323	0.635020	-0.144815	-0.785624	0.886662	0.103882	-0.770643	0.909882	-0.118420	-0.687727	1.165629	-0.054123	-0.670152	1.152817	0.048641	-0.640580	1.096213	0.042246	-0.509556	0.762165	0.203494	-0.528394	0.991720	0.085667	-0.494291	0.982195	0.093833				-0.485531	0.775472	-0.260336							-0.036954	0.147003	-0.030613	0.428893	0.089935	-0.039767
5425	45.208333	-0.820496	0.622227	0.078428	-0.816154	0.635133	-0.144838	-0.784649	0.886625	0.103560	-0.770184	0.909946	-0.118507	-0.686896	1.165402	-0.054383	-0.669670	1.152508	0.048422	-0.640075	1.096161	0.042184	-0.509619	0.761978	0.204280	-0.527784	0.990631	0.086028	-0.493610	0.981358	0.094126				-0.485433	0.775241	-0.260583							-0.036921	0.146869	-0.030806	0.428892	0.089936	-0.039767
5426	45.216667	-0.820322	0.622400	0.078406	-0.815996	0.635238	-0.144865	-0.784589	0.887008	0.103604	-0.769698	0.909979	-0.118600	-0.686191	1.165230	-0.054868	-0.669193	1.152220	0.048274	-0.639431	1.095876	0.041986	-0.509713	0.761770	0.205096	-0.527188	0.989435	0.086374	-0.492931	0.980342	0.094467				-0.485122	0.775097	-0.260963							-0.036893	0.146724	-0.031026	0.428893	0.089936	-0.039767
5427	45.225000	-0.820157	0.622595	0.078407	-0.815803	0.635334	-0.144892	-0.783898	0.887007	0.103434	-0.769270	0.910075	-0.118731	-0.685608	1.164962	-0.055027	-0.668745	1.151923	0.048039	-0.639000	1.095664	0.041884	-0.509829	0.761537	0.206020	-0.526561	0.988095	0.086634	-0.492248	0.979277	0.094736				-0.484901	0.774902	-0.261308							-0.036875	0.146561	-0.031266	0.428893	0.089929	-0.039769
5428	45.233333	-0.819977	0.622758	0.078381	-0.815617	0.635437	-0.144926	-0.783670	0.887237	0.103372	-0.768826	0.910139	-0.118858	-0.684868	1.164652	-0.055191	-0.668307	1.151628	0.047787	-0.638352	1.095328	0.041539	-0.509983	0.761285	0.207002	-0.525941	0.986665	0.086848	-0.491647	0.977944	0.094797				-0.484694	0.774672	-0.261632							-0.036865	0.146391	-0.031521	0.428894	0.089925	-0.039772
5429	45.241667	-0.819792	0.622912	0.078340	-0.815445	0.635546	-0.144934	-0.783132	0.887376	0.103203	-0.768387	0.910188	-0.118963	-0.684187	1.164402	-0.055584	-0.667880	1.151307	0.047459	-0.638059	1.095133	0.041469	-0.510223	0.761101	0.208233	-0.525303	0.985075	0.086982	-0.490953	0.976628	0.094970				-0.484442	0.774487	-0.261989							-0.036864	0.146218	-0.031799	0.428893	0.089923	-0.039775
5430	45.250000	-0.819592	0.623054	0.078283	-0.815278	0.635640	-0.144952	-0.782711	0.887477	0.103110	-0.767881	0.910223	-0.119068	-0.683521	1.164166	-0.055850	-0.667459	1.151000	0.047164	-0.637346	1.094777	0.041011	-0.510518	0.760877	0.209565	-0.524642	0.983403	0.087043	-0.490241	0.975289	0.095043				-0.484210	0.774267	-0.262289							-0.036873	0.146027	-0.032102	0.428893	0.089925	-0.039780
5431	45.258333	-0.819428	0.623212	0.078257	-0.815110	0.635731	-0.144957	-0.782298	0.887737	0.102930	-0.767458	0.910273	-0.119178	-0.682850	1.163927	-0.056246	-0.667088	1.150716	0.046844	-0.637100	1.094661	0.040961	-0.510837	0.760327	0.210527	-0.523920	0.981589	0.087041	-0.489507	0.973627	0.095206				-0.483910	0.774095	-0.262708							-0.036880	0.145834	-0.032413	0.428891	0.089934	-0.039775
5432	45.266667	-0.819270	0.623376	0.078250	-0.814936	0.635825	-0.144970	-0.781322	0.887526	0.102742	-0.766984	0.910298	-0.119292	-0.682004	1.163633	-0.056531	-0.666643	1.150400	0.046414	-0.636616	1.094413	0.040660	-0.511278	0.759860	0.211884	-0.523126	0.979662	0.086998	-0.488705	0.971897	0.095271				-0.483657	0.773869	-0.263023							-0.036884	0.145632	-0.032737	0.428892	0.089941	-0.039773
5433	45.275000	-0.819100	0.623521	0.078224	-0.814754	0.635905	-0.144985	-0.781398	0.888049	0.102711	-0.766562	0.910336	-0.119407	-0.681534	1.163512	-0.057053	-0.666276	1.150132	0.046070	-0.636037	1.094059	0.040103	-0.511859	0.759442	0.213517	-0.522254	0.977572	0.086935	-0.487812	0.969980	0.095301				-0.483363	0.773669	-0.263418							-0.036902	0.145417	-0.033100	0.428887	0.089943	-0.039767
5434	45.283333	-0.819118	0.623728	0.078271	-0.814577	0.635973	-0.145013	-0.780874	0.888164	0.102617	-0.766073	0.910345	-0.119535	-0.680849	1.163326	-0.057441	-0.665881	1.149849	0.045665	-0.635740	1.093875	0.039846	-0.512495	0.758792	0.214941	-0.521276	0.975352	0.086854	-0.486831	0.967911	0.095306				-0.483226	0.773397	-0.263777							-0.036934	0.145132	-0.033417	0.428891	0.089940	-0.039767
5435	45.291667	-0.818840	0.623810	0.078174	-0.814412	0.636034	-0.145034	-0.780282	0.888240	0.102473	-0.765666	0.910373	-0.119662	-0.680290	1.163223	-0.058084	-0.665530	1.149628	0.045314	-0.635169	1.093705	0.039487	-0.513293	0.758164	0.216632	-0.520177	0.972976	0.086737	-0.485750	0.965612	0.095271				-0.482833	0.773200	-0.264175							-0.036907	0.144952	-0.033901	0.428891	0.089930	-0.039774
5436	45.300000	-0.818602	0.623917	0.078105	-0.814233	0.636113	-0.145055	-0.779754	0.888363	0.102392	-0.765166	0.910374	-0.119808	-0.679555	1.163018	-0.058288	-0.665180	1.149396	0.044897	-0.634833	1.093577	0.039200	-0.514209	0.757497	0.218432	-0.518986	0.970468	0.086587	-0.484588	0.963122	0.095200				-0.482518	0.773011	-0.264687							-0.036903	0.144702	-0.034338	0.428891	0.089927	-0.039781
5437	45.308333	-0.818456	0.624056	0.078075	-0.814065	0.636163	-0.145076	-0.779276	0.888542	0.102269	-0.764734	0.910379	-0.119943	-0.678900	1.162854	-0.058688	-0.664807	1.149136	0.044473	-0.634159	1.093181	0.038614	-0.515331	0.756949	0.220626	-0.517698	0.967841	0.086386	-0.483328	0.960425	0.095074				-0.482361	0.772701	-0.264983							-0.036885	0.144442	-0.034805	0.428893	0.089930	-0.039791
5438	45.316667	-0.818332	0.624227	0.078071	-0.813884	0.636221	-0.145090	-0.778830	0.888739	0.102158	-0.764287	0.910392	-0.120090	-0.678275	1.162686	-0.059111	-0.664445	1.148910	0.044113	-0.633798	1.092984	0.038225	-0.516555	0.756209	0.222649	-0.516316	0.965105	0.086132	-0.481998	0.957557	0.094891				-0.482240	0.772439	-0.265418							-0.036871	0.144192	-0.035301	0.428895	0.089931	-0.039796
5439	45.325000	-0.818182	0.624358	0.078048	-0.813696	0.636258	-0.145103	-0.778250	0.888816	0.102066	-0.763811	0.910366	-0.120215	-0.677736	1.162561	-0.059623	-0.664066	1.148637	0.043696	-0.633584	1.092881	0.038071	-0.517912	0.755323	0.224550	-0.514826	0.962296	0.085879	-0.480574	0.954471	0.094630				-0.482019	0.772195	-0.265849							-0.036880	0.144018	-0.035785	0.428893	0.089938	-0.039795
5440	45.333333	-0.818031	0.624488	0.078024	-0.813489	0.636304	-0.145110	-0.777609	0.888854	0.101915	-0.763358	0.910378	-0.120357	-0.677201	1.162408	-0.060131	-0.663692	1.148359	0.043322	-0.633146	1.092668	0.037722	-0.519449	0.754586	0.226809	-0.513239	0.959184	0.085412	-0.479086	0.951209	0.094329				-0.481796	0.771951	-0.266294							-0.036853	0.143671	-0.036389	0.428891	0.089947	-0.039797
5441	45.341667	-0.817830	0.624582	0.077972	-0.813297	0.636352	-0.145114	-0.776998	0.888892	0.101797	-0.762871	0.910367	-0.120474	-0.676555	1.162160	-0.060428	-0.663342	1.148084	0.042988	-0.632415	1.092180	0.037069	-0.521195	0.753725	0.229166	-0.511562	0.955943	0.084904	-0.477509	0.947733	0.093958				-0.481435	0.771818	-0.266869							-0.036868	0.143507	-0.036937	0.428892	0.089947	-0.039791
5442	45.350000	-0.817681	0.624702	0.077956	-0.813118	0.636395	-0.145120	-0.776391	0.888940	0.101674	-0.762452	0.910382	-0.120602	-0.675957	1.161887	-0.060717	-0.662907	1.147745	0.042592	-0.632228	1.092077	0.036919	-0.523137	0.752964	0.231835	-0.509791	0.952508	0.084323	-0.475850	0.944058	0.093535				-0.481328	0.771534	-0.267211							-0.036869	0.143245	-0.037568	0.428889	0.089948	-0.039787
5443	45.358333	-0.817484	0.624814	0.077872	-0.813075	0.636427	-0.145093	-0.775820	0.888980	0.101578	-0.762003	0.910369	-0.120711	-0.675369	1.161625	-0.061107	-0.662481	1.147368	0.042192	-0.631627	1.091719	0.036527	-0.525138	0.752241	0.234336	-0.508192	0.949102	0.083938	-0.474204	0.939991	0.092893				-0.481063	0.771377	-0.267785							-0.036877	0.142993	-0.038229	0.428891	0.089943	-0.039796
5444	45.366667	-0.817339	0.624922	0.077919	-0.812897	0.636468	-0.145104	-0.775147	0.889010	0.101388	-0.761564	0.910364	-0.120819	-0.674789	1.161351	-0.061460	-0.662155	1.147064	0.041960	-0.630657	1.091081	0.035765	-0.527312	0.751644	0.237138	-0.506487	0.945464	0.083447	-0.472400	0.935932	0.092452				-0.480868	0.771145	-0.268219							-0.036880	0.142745	-0.038943	0.428893	0.089936	-0.039799
5445	45.375000	-0.817265	0.625101	0.077955	-0.812694	0.636495	-0.145123	-0.774455	0.889009	0.101199	-0.761028	0.910353	-0.120993	-0.674274	1.161122	-0.061939	-0.661674	1.146655	0.041530	-0.630723	1.091134	0.035852	-0.529625	0.751080	0.239936	-0.504441	0.941330	0.082597	-0.470491	0.931692	0.092115				-0.480603	0.770987	-0.268780							-0.036897	0.142492	-0.039689	0.428891	0.089936	-0.039804
5446	45.383333	-0.816993	0.625198	0.077900	-0.812526	0.636522	-0.145139	-0.773833	0.889065	0.101040	-0.760648	0.910380	-0.121108	-0.673653	1.160751	-0.062244	-0.661218	1.146273	0.041176	-0.629967	1.090665	0.035358	-0.532040	0.750565	0.242794	-0.502352	0.936977	0.081716	-0.468677	0.927041	0.091542				-0.480386	0.770788	-0.269299							-0.036903	0.142231	-0.040460	0.428895	0.089938	-0.039805
5447	45.391667	-0.816801	0.625330	0.077867	-0.812356	0.636559	-0.145147	-0.773178	0.889085	0.100856	-0.760128	0.910357	-0.121257	-0.673108	1.160527	-0.062644	-0.660758	1.145864	0.040780	-0.629643	1.090429	0.035142	-0.534545	0.750089	0.245592	-0.500227	0.932358	0.080847	-0.466788	0.922146	0.091065				-0.480172	0.770620	-0.269857							-0.036910	0.141965	-0.041260	0.428892	0.089939	-0.039813
5448	45.400000	-0.816589	0.625454	0.077815	-0.812182	0.636597	-0.145154	-0.772599	0.889166	0.100703	-0.759651	0.910355	-0.121406	-0.672446	1.160116	-0.062833	-0.660308	1.145519	0.040510	-0.629065	1.090175	0.034861	-0.537176	0.749787	0.248654	-0.498181	0.927695	0.080319	-0.464893	0.916983	0.090613				-0.480020	0.770394	-0.270350							-0.036909	0.141701	-0.042077	0.428895	0.089941	-0.039816
5449	45.408333	-0.816419	0.625594	0.077785	-0.812013	0.636625	-0.145166	-0.771988	0.889223	0.100502	-0.759145	0.910356	-0.121570	-0.671886	1.159901	-0.063153	-0.659888	1.145172	0.040202	-0.628592	1.089811	0.034473	-0.539905	0.749695	0.252045	-0.496007	0.922905	0.079898	-0.462988	0.911493	0.090215				-0.479785	0.770243	-0.271003							-0.036940	0.141414	-0.042955	0.428890	0.089942	-0.039805
5450	45.416667	-0.816249	0.625742	0.077756	-0.811833	0.636653	-0.145184	-0.771398	0.889287	0.100311	-0.758666	0.910369	-0.121767	-0.671316	1.159631	-0.063477	-0.659465	1.144823	0.039935	-0.628009	1.089493	0.034177	-0.542576	0.749590	0.255080	-0.493945	0.917392	0.079195	-0.461072	0.905706	0.089855				-0.479651	0.769979	-0.271518							-0.036967	0.141114	-0.043850	0.428891	0.089948	-0.039807
5451	45.425000	-0.816091	0.625910	0.077723	-0.811608	0.636673	-0.145203	-0.770716	0.889301	0.100019	-0.758107	0.910345	-0.121932	-0.670793	1.159325	-0.063878	-0.658917	1.144378	0.039578	-0.627484	1.089179	0.033918	-0.545308	0.749850	0.258723	-0.491744	0.911704	0.078503	-0.459151	0.899575	0.089527				-0.479324	0.769913	-0.272363							-0.036949	0.140954	-0.044856	0.428888	0.089943	-0.039803
5452	45.433333	-0.815926	0.626065	0.077672	-0.811414	0.636689	-0.145234	-0.770227	0.889409	0.099854	-0.757571	0.910346	-0.122130	-0.670265	1.159058	-0.064233	-0.658514	1.144038	0.039346	-0.626940	1.088775	0.033547	-0.547961	0.750134	0.261983	-0.489508	0.905907	0.078115	-0.457161	0.893288	0.089283				-0.479099	0.769740	-0.273049							-0.036904	0.140682	-0.045798	0.428888	0.089939	-0.039804
5453	45.441667	-0.815758	0.626216	0.077587	-0.811212	0.636685	-0.145299	-0.769627	0.889462	0.099570	-0.757035	0.910334	-0.122360	-0.669579	1.158682	-0.064264	-0.657998	1.143615	0.039097	-0.626306	1.088432	0.033257	-0.550666	0.750684	0.265405	-0.487300	0.899483	0.077240	-0.455284	0.886586	0.089089				-0.478870	0.769552	-0.273709							-0.036833	0.140459	-0.046778	0.428889	0.089941	-0.039809
5454	45.450000	-0.815591	0.626360	0.077488	-0.811006	0.636697	-0.145368	-0.769009	0.889517	0.099257	-0.756514	0.910327	-0.122615	-0.668991	1.158367	-0.064472	-0.657460	1.143160	0.038772	-0.625846	1.088086	0.033077	-0.553309	0.751434	0.269040	-0.485147	0.892844	0.076442	-0.453403	0.879699	0.088891				-0.478582	0.769413	-0.274474							-0.036768	0.140220	-0.047797	0.428887	0.089945	-0.039811
5455	45.458333	-0.815454	0.626507	0.077396	-0.810795	0.636709	-0.145462	-0.768431	0.889567	0.098960	-0.755876	0.910291	-0.122875	-0.668508	1.158124	-0.064891	-0.657043	1.142819	0.038579	-0.625328	1.087723	0.032773	-0.555825	0.752208	0.272245	-0.483065	0.885944	0.075747	-0.451590	0.872536	0.088839				-0.478313	0.769251	-0.275215							-0.036690	0.140064	-0.048908	0.428885	0.089940	-0.039816
5456	45.466667	-0.815329	0.626655	0.077291	-0.810602	0.636726	-0.145557	-0.767854	0.889614	0.098653	-0.755304	0.910285	-0.123151	-0.667980	1.157902	-0.065259	-0.656618	1.142453	0.038344	-0.624798	1.087319	0.032416	-0.558259	0.753193	0.275642	-0.480997	0.878902	0.075182	-0.449902	0.865113	0.088719				-0.478028	0.769088	-0.275952							-0.036612	0.139855	-0.050011	0.428884	0.089950	-0.039817
5457	45.475000	-0.815210	0.626782	0.077175	-0.810368	0.636741	-0.145676	-0.767244	0.889620	0.098309	-0.754679	0.910263	-0.123436	-0.667497	1.157693	-0.065605	-0.656123	1.142083	0.038093	-0.624325	1.087039	0.032192	-0.560638	0.754326	0.278892	-0.479110	0.871369	0.074507	-0.448300	0.857406	0.088701				-0.477769	0.768891	-0.276622							-0.036564	0.139587	-0.051043	0.428885	0.089945	-0.039812
5458	45.483333	-0.815106	0.626930	0.077065	-0.810151	0.636784	-0.145797	-0.766849	0.889786	0.098059	-0.754025	0.910241	-0.123716	-0.666791	1.157413	-0.065665	-0.655614	1.141704	0.037780	-0.623809	1.086705	0.031904	-0.563028	0.755780	0.282174	-0.477417	0.863296	0.073640	-0.446784	0.849499	0.088820				-0.477440	0.768751	-0.277427							-0.036540	0.139289	-0.052077	0.428882	0.089945	-0.039803
5459	45.491667	-0.814964	0.627015	0.076891	-0.809940	0.636840	-0.145911	-0.766356	0.889906	0.097818	-0.753397	0.910241	-0.124012	-0.666223	1.157294	-0.065931	-0.655209	1.141459	0.037608	-0.623362	1.086467	0.031666	-0.565118	0.757284	0.285498	-0.475704	0.855295	0.073430	-0.445367	0.841433	0.089100				-0.477128	0.768559	-0.278167							-0.036558	0.138925	-0.053036	0.428884	0.089943	-0.039801
5460	45.500000	-0.814859	0.627148	0.076763	-0.809736	0.636905	-0.146026	-0.765920	0.890053	0.097548	-0.752786	0.910264	-0.124302	-0.665627	1.157177	-0.066129	-0.654711	1.141183	0.037335	-0.622666	1.086083	0.031283	-0.567212	0.758794	0.288577	-0.473932	0.846815	0.073167	-0.444015	0.833081	0.089489				-0.476799	0.768369	-0.278950							-0.036562	0.138666	-0.054097	0.428886	0.089940	-0.039797
5461	45.508333	-0.814749	0.627284	0.076621	-0.809509	0.636956	-0.146161	-0.765307	0.890106	0.097188	-0.752116	0.910251	-0.124591	-0.665110	1.157146	-0.066467	-0.654270	1.141002	0.037222	-0.622205	1.085808	0.030991	-0.568888	0.760288	0.291345	-0.472292	0.838016	0.073192	-0.442671	0.824192	0.090067				-0.476478	0.768126	-0.279643							-0.036610	0.138323	-0.055037	0.428887	0.089938	-0.039798
5462	45.516667	-0.814622	0.627432	0.076468	-0.809307	0.637015	-0.146294	-0.764976	0.890339	0.096962	-0.751430	0.910240	-0.124899	-0.664383	1.157039	-0.066524	-0.653819	1.140819	0.037041	-0.621740	1.085622	0.030784	-0.570540	0.761873	0.293949	-0.470826	0.829023	0.073461	-0.441396	0.815249	0.090770				-0.476123	0.767920	-0.280415							-0.036700	0.138013	-0.055940	0.428883	0.089939	-0.039797
5463	45.525000	-0.814451	0.627560	0.076285	-0.809114	0.637079	-0.146419	-0.764525	0.890475	0.096601	-0.750771	0.910261	-0.125222	-0.663599	1.156846	-0.066427	-0.653318	1.140611	0.036886	-0.621251	1.085354	0.030552	-0.571881	0.763687	0.296594	-0.469214	0.819696	0.073843	-0.440117	0.805722	0.091628				-0.475679	0.767754	-0.281238							-0.036804	0.137700	-0.056782	0.428887	0.089944	-0.039805
5464	45.533333	-0.814326	0.627729	0.076140	-0.808926	0.637170	-0.146533	-0.764074	0.890671	0.096267	-0.750094	0.910273	-0.125536	-0.663210	1.156957	-0.066961	-0.652737	1.140363	0.036634	-0.621011	1.085328	0.030500	-0.573108	0.765561	0.299195	-0.467669	0.810273	0.074398	-0.438956	0.796541	0.092673				-0.475292	0.767507	-0.281933							-0.036920	0.137597	-0.057757	0.428888	0.089945	-0.039812
5465	45.541667	-0.814184	0.627911	0.075983	-0.808737	0.637262	-0.146645	-0.763677	0.890864	0.095915	-0.749420	0.910300	-0.125866	-0.662373	1.156756	-0.066830	-0.652264	1.140216	0.036491	-0.620432	1.085153	0.030402	-0.574084	0.767397	0.301391	-0.466426	0.800503	0.074934	-0.437820	0.786913	0.093827				-0.474821	0.767322	-0.282656							-0.037027	0.137477	-0.058604	0.428883	0.089948	-0.039818
5466	45.550000	-0.814059	0.628107	0.075828	-0.808541	0.637360	-0.146763	-0.763306	0.891156	0.095630	-0.748725	0.910324	-0.126178	-0.661728	1.156724	-0.066973	-0.651800	1.140089	0.036375	-0.619958	1.085076	0.030227	-0.574959	0.769221	0.303539	-0.465075	0.790909	0.075727	-0.436754	0.777533	0.095191				-0.474378	0.767104	-0.283306							-0.037142	0.137275	-0.059289	0.428881	0.089949	-0.039822
5467	45.558333	-0.813952	0.628346	0.075702	-0.808315	0.637469	-0.146873	-0.762852	0.891377	0.095267	-0.748053	0.910389	-0.126508	-0.661212	1.156831	-0.067336	-0.651285	1.139925	0.036248	-0.619345	1.084774	0.029935	-0.575694	0.770933	0.305606	-0.463902	0.781132	0.076610	-0.435761	0.768164	0.096750				-0.473864	0.766944	-0.284057							-0.037266	0.137054	-0.059822	0.428878	0.089949	-0.039821
5468	45.566667	-0.813831	0.628562	0.075546	-0.808133	0.637601	-0.146982	-0.762393	0.891590	0.094880	-0.747358	0.910440	-0.126833	-0.660616	1.156855	-0.067574	-0.650781	1.139790	0.036086	-0.618995	1.084676	0.029816	-0.576287	0.772575	0.307558	-0.462901	0.771723	0.078080	-0.434998	0.758609	0.098356				-0.473422	0.766741	-0.284668							-0.037368	0.136880	-0.060281	0.428878	0.089944	-0.039829
5469	45.575000	-0.813761	0.628772	0.075394	-0.807936	0.637751	-0.147089	-0.761883	0.891881	0.094551	-0.746662	0.910505	-0.127134	-0.659738	1.156700	-0.067456	-0.650290	1.139673	0.035896	-0.618518	1.084455	0.029568	-0.576708	0.774140	0.309278	-0.462063	0.761988	0.079698	-0.434202	0.749386	0.100480				-0.472906	0.766632	-0.285404							-0.037465	0.136746	-0.060655	0.428878	0.089944	-0.039828
5470	45.583333	-0.813573	0.628934	0.075208	-0.807733	0.637910	-0.147197	-0.761510	0.892111	0.094241	-0.745955	0.910559	-0.127439	-0.659016	1.156677	-0.067576	-0.649787	1.139555	0.035692	-0.617852	1.084205	0.029158	-0.576963	0.775612	0.310877	-0.461317	0.752396	0.081731	-0.433502	0.740243	0.102840				-0.472462	0.766457	-0.285977							-0.037549	0.136628	-0.060940	0.428873	0.089952	-0.039832
5471	45.591667	-0.813463	0.629146	0.075080	-0.807538	0.638082	-0.147309	-0.761036	0.892439	0.094030	-0.745271	0.910639	-0.127709	-0.658438	1.156823	-0.067992	-0.649287	1.139436	0.035436	-0.617462	1.084255	0.029082	-0.577019	0.776935	0.312357	-0.460618	0.742907	0.084082	-0.432847	0.731235	0.105474				-0.471992	0.766319	-0.286625							-0.037618	0.136540	-0.061126	0.428877	0.089942	-0.039842
5472	45.600000	-0.813356	0.629374	0.074973	-0.807334	0.638248	-0.147411	-0.760472	0.892706	0.093726	-0.744591	0.910689	-0.127940	-0.657857	1.156993	-0.068382	-0.648795	1.139342	0.035198	-0.616890	1.084114	0.028786	-0.576953	0.778109	0.313536	-0.460016	0.733641	0.086544	-0.432284	0.722392	0.108272				-0.471504	0.766196	-0.287247							-0.037679	0.136471	-0.061231	0.428878	0.089948	-0.039846
5473	45.608333	-0.813213	0.629571	0.074871	-0.807154	0.638413	-0.147495	-0.760030	0.892938	0.093516	-0.743931	0.910772	-0.128170	-0.657134	1.157053	-0.068606	-0.648271	1.139279	0.034949	-0.616383	1.084074	0.028672	-0.576795	0.779137	0.314696	-0.459223	0.724563	0.089157	-0.431550	0.713374	0.110855				-0.471021	0.766052	-0.287854							-0.037772	0.136350	-0.061147	0.428873	0.089953	-0.039849
5474	45.616667	-0.813195	0.629826	0.074827	-0.806971	0.638580	-0.147567	-0.759563	0.893208	0.093373	-0.743283	0.910842	-0.128373	-0.656423	1.157187	-0.068881	-0.647773	1.139254	0.034722	-0.616034	1.083872	0.028201	-0.576480	0.780107	0.315758	-0.458331	0.715614	0.091614	-0.430679	0.704907	0.113656				-0.470536	0.765915	-0.288427							-0.037779	0.136394	-0.061210	0.428874	0.089953	-0.039852
5475	45.625000	-0.812881	0.629963	0.074699	-0.806794	0.638754	-0.147628	-0.759004	0.893397	0.093152	-0.742659	0.910928	-0.128545	-0.655704	1.157301	-0.069072	-0.647288	1.139275	0.034510	-0.615550	1.083893	0.028078	-0.576149	0.780917	0.316631	-0.457406	0.706923	0.093950	-0.429936	0.696642	0.116275				-0.470046	0.765771	-0.288929							-0.037829	0.136370	-0.061087	0.428872	0.089952	-0.039843
5476	45.633333	-0.812719	0.630167	0.074654	-0.806615	0.638948	-0.147666	-0.758458	0.893559	0.092930	-0.742029	0.911001	-0.128693	-0.654958	1.157406	-0.069240	-0.646770	1.139277	0.034321	-0.615120	1.083968	0.027986	-0.575756	0.781651	0.317473	-0.456507	0.698583	0.096313	-0.429222	0.688557	0.118930				-0.469552	0.765635	-0.289387							-0.037877	0.136354	-0.060914	0.428870	0.089952	-0.039845
5477	45.641667	-0.812662	0.630445	0.074688	-0.806437	0.639130	-0.147689	-0.757837	0.893795	0.092880	-0.741385	0.911075	-0.128806	-0.654273	1.157556	-0.069492	-0.646283	1.139280	0.034089	-0.614689	1.083861	0.027730	-0.575304	0.782275	0.318355	-0.455683	0.690706	0.098875	-0.428526	0.680925	0.121738				-0.469051	0.765517	-0.289797							-0.037957	0.136262	-0.060569	0.428870	0.089953	-0.039835
5478	45.650000	-0.812417	0.630632	0.074641	-0.806267	0.639312	-0.147706	-0.757315	0.893919	0.092781	-0.740768	0.911165	-0.128902	-0.653572	1.157645	-0.069717	-0.645791	1.139275	0.033874	-0.614261	1.083775	0.027531	-0.574659	0.782868	0.319196	-0.454961	0.683321	0.101631	-0.427996	0.673739	0.124677				-0.468568	0.765407	-0.290137							-0.037961	0.136337	-0.060408	0.428882	0.089943	-0.039817
5479	45.658333	-0.812338	0.630876	0.074672	-0.806098	0.639497	-0.147712	-0.756622	0.894122	0.092788	-0.740152	0.911254	-0.128976	-0.652849	1.157667	-0.069887	-0.645282	1.139222	0.033661	-0.613831	1.083684	0.027334	-0.573982	0.783297	0.319901	-0.454315	0.676391	0.104382	-0.427518	0.667052	0.127673				-0.468112	0.765307	-0.290413							-0.038003	0.136331	-0.060120	0.428892	0.089946	-0.039805
5480	45.666667	-0.812256	0.631112	0.074707	-0.805910	0.639699	-0.147704	-0.755931	0.894179	0.092685	-0.739556	0.911341	-0.128996	-0.652159	1.157735	-0.070100	-0.644790	1.139171	0.033468	-0.613374	1.083661	0.027198	-0.573228	0.783620	0.320677	-0.453595	0.669878	0.107088	-0.426987	0.660742	0.130683				-0.467722	0.765158	-0.290594							-0.038030	0.136337	-0.059823	0.428903	0.089941	-0.039805
5481	45.675000	-0.811928	0.631254	0.074673	-0.805731	0.639894	-0.147671	-0.755279	0.894299	0.092754	-0.738942	0.911434	-0.128975	-0.651462	1.157728	-0.070284	-0.644258	1.139072	0.033273	-0.612844	1.083478	0.026907	-0.572401	0.783826	0.321260	-0.452624	0.663822	0.109611	-0.426368	0.654668	0.133464				-0.467265	0.765089	-0.290919							-0.038097	0.136256	-0.059411	0.428902	0.089944	-0.039815
5482	45.683333	-0.811768	0.631469	0.074746	-0.805550	0.640094	-0.147625	-0.754551	0.894425	0.092856	-0.738381	0.911545	-0.128911	-0.650753	1.157734	-0.070448	-0.643716	1.138989	0.033119	-0.612353	1.083326	0.026758	-0.571483	0.783910	0.321527	-0.451657	0.657884	0.112130	-0.425486	0.648902	0.136289				-0.466876	0.764948	-0.291167							-0.038118	0.136166	-0.059024	0.428904	0.089949	-0.039833
5483	45.691667	-0.811637	0.631681	0.074836	-0.805366	0.640306	-0.147542	-0.753923	0.894548	0.092982	-0.737779	0.911624	-0.128812	-0.650027	1.157702	-0.070544	-0.643150	1.138884	0.032985	-0.611844	1.083223	0.026619	-0.570630	0.783914	0.322038	-0.450226	0.652251	0.114334	-0.424348	0.643248	0.138774				-0.466497	0.764796	-0.291407							-0.038148	0.136082	-0.058613	0.428896	0.089952	-0.039846
5484	45.700000	-0.811517	0.631886	0.074948	-0.805168	0.640526	-0.147451	-0.753227	0.894648	0.093075	-0.737196	0.911735	-0.128692	-0.649214	1.157579	-0.070500	-0.642550	1.138751	0.032850	-0.611289	1.083122	0.026494	-0.569781	0.783884	0.322393	-0.448556	0.646774	0.116286	-0.423098	0.637520	0.140811				-0.466146	0.764583	-0.291570							-0.038164	0.136010	-0.058199	0.428894	0.089954	-0.039848
5485	45.708333	-0.811176	0.632023	0.074978	-0.804993	0.640743	-0.147343	-0.752483	0.894805	0.093281	-0.736694	0.911885	-0.128547	-0.648620	1.157687	-0.070763	-0.641962	1.138654	0.032754	-0.610746	1.083023	0.026410	-0.568924	0.783824	0.322662	-0.446696	0.641473	0.117982	-0.421474	0.632265	0.143014				-0.465684	0.764454	-0.291841							-0.038203	0.135954	-0.057800	0.428896	0.089957	-0.039847
5486	45.716667	-0.810988	0.632244	0.075079	-0.804803	0.640955	-0.147224	-0.751771	0.894911	0.093367	-0.736185	0.912062	-0.128413	-0.647919	1.157667	-0.070846	-0.641367	1.138577	0.032677	-0.610152	1.082885	0.026381	-0.568023	0.783754	0.322870	-0.444971	0.636172	0.119548	-0.419948	0.626911	0.144888				-0.465250	0.764277	-0.292009							-0.038199	0.136067	-0.057586	0.428901	0.089955	-0.039840
5487	45.725000	-0.810790	0.632438	0.075166	-0.804637	0.641198	-0.147089	-0.751050	0.895096	0.093579	-0.735624	0.912175	-0.128281	-0.647193	1.157621	-0.070845	-0.640748	1.138531	0.032702	-0.609706	1.082892	0.026397	-0.567045	0.783682	0.323004	-0.443124	0.631512	0.121169	-0.418503	0.621967	0.146751				-0.464798	0.764108	-0.292122							-0.038217	0.136084	-0.057305	0.428906	0.089958	-0.039840
5488	45.733333	-0.810727	0.632685	0.075298	-0.804429	0.641425	-0.146967	-0.750400	0.895346	0.093818	-0.735009	0.912293	-0.128158	-0.646478	1.157575	-0.070836	-0.640118	1.138441	0.032613	-0.609007	1.082705	0.026275	-0.566002	0.783567	0.323192	-0.441070	0.627481	0.122807	-0.417153	0.617208	0.148439				-0.464262	0.764010	-0.292300							-0.038241	0.136105	-0.057048	0.428908	0.089962	-0.039843
5489	45.741667	-0.810558	0.632900	0.075408	-0.804256	0.641644	-0.146839	-0.749572	0.895398	0.093908	-0.734412	0.912406	-0.128032	-0.645753	1.157543	-0.070834	-0.639467	1.138400	0.032677	-0.608356	1.082692	0.026318	-0.564688	0.783348	0.323067	-0.438651	0.624209	0.124396	-0.415469	0.613253	0.150510				-0.463824	0.763798	-0.292217							-0.038266	0.136137	-0.056789	0.428913	0.089960	-0.039854
5490	45.750000	-0.810223	0.633041	0.075458	-0.804081	0.641883	-0.146695	-0.749063	0.895624	0.094069	-0.733802	0.912508	-0.127892	-0.645066	1.157571	-0.070855	-0.638825	1.138351	0.032685	-0.607728	1.082533	0.026294	-0.563310	0.783054	0.323006	-0.436142	0.621487	0.126031	-0.413750	0.609763	0.152580				-0.463343	0.763661	-0.292214							-0.038291	0.136160	-0.056539	0.428908	0.089963	-0.039865
5491	45.758333	-0.810019	0.633215	0.075540	-0.803882	0.642116	-0.146549	-0.748113	0.895669	0.094188	-0.733185	0.912616	-0.127745	-0.644337	1.157526	-0.070790	-0.638153	1.138287	0.032707	-0.607332	1.082593	0.026420	-0.561884	0.782702	0.322911	-0.433602	0.619285	0.127572	-0.412192	0.606527	0.154300				-0.462864	0.763500	-0.292158							-0.038358	0.136042	-0.056167	0.428908	0.089956	-0.039876
5492	45.766667	-0.809826	0.633400	0.075648	-0.803691	0.642342	-0.146399	-0.747552	0.895895	0.094454	-0.732562	0.912738	-0.127582	-0.643596	1.157496	-0.070729	-0.637448	1.138223	0.032732	-0.606401	1.082417	0.026358	-0.560442	0.782296	0.322778	-0.431086	0.617441	0.128884	-0.410537	0.603758	0.155693				-0.462350	0.763380	-0.292140							-0.038350	0.136167	-0.056053	0.428910	0.089954	-0.039873
5493	45.775000	-0.809800	0.633679	0.075852	-0.803499	0.642589	-0.146222	-0.746646	0.895947	0.094563	-0.731962	0.912858	-0.127407	-0.642880	1.157532	-0.070686	-0.636759	1.138175	0.032788	-0.605857	1.082361	0.026398	-0.559018	0.781863	0.322592	-0.428527	0.615866	0.129790	-0.408680	0.601559	0.156984				-0.461857	0.763224	-0.292062							-0.038382	0.136174	-0.055802	0.428904	0.089952	-0.039875
5494	45.783333	-0.809590	0.633864	0.075988	-0.803274	0.642835	-0.146052	-0.746125	0.896300	0.094994	-0.731306	0.912969	-0.127216	-0.642172	1.157571	-0.070623	-0.636046	1.138140	0.032874	-0.605133	1.082257	0.026444	-0.557650	0.781407	0.322364	-0.426079	0.614380	0.130448	-0.406843	0.599434	0.157660				-0.461365	0.763062	-0.291981							-0.038428	0.136160	-0.055558	0.428906	0.089953	-0.039873
5495	45.791667	-0.809197	0.633979	0.076039	-0.803067	0.643087	-0.145873	-0.745233	0.896347	0.095041	-0.730677	0.913098	-0.127021	-0.641416	1.157592	-0.070502	-0.635336	1.138130	0.032939	-0.604541	1.082334	0.026562	-0.556297	0.780958	0.322090	-0.423832	0.613028	0.130571	-0.404974	0.597704	0.157842				-0.460871	0.762880	-0.291890							-0.038511	0.136056	-0.055200	0.428904	0.089962	-0.039884
5496	45.800000	-0.809130	0.634267	0.076259	-0.802853	0.643373	-0.145700	-0.744584	0.896548	0.095279	-0.730052	0.913252	-0.126832	-0.640660	1.157626	-0.070389	-0.634598	1.138143	0.033036	-0.603802	1.082277	0.026576	-0.554964	0.780531	0.321769	-0.421741	0.611835	0.130219	-0.403176	0.596234	0.157634				-0.460373	0.762700	-0.291791							-0.038541	0.136136	-0.055076	0.428903	0.089965	-0.039889
5497	45.808333	-0.808896	0.634493	0.076394	-0.802639	0.643651	-0.145512	-0.743824	0.896727	0.095461	-0.729408	0.913393	-0.126652	-0.639925	1.157784	-0.070290	-0.633883	1.138222	0.033167	-0.603221	1.082389	0.026747	-0.553560	0.780125	0.321369	-0.420057	0.610661	0.129755	-0.401501	0.595042	0.157000				-0.459855	0.762505	-0.291670							-0.038637	0.136017	-0.054721	0.428903	0.089968	-0.039890
5498	45.816667	-0.808647	0.634721	0.076508	-0.802420	0.643926	-0.145342	-0.743065	0.897010	0.095754	-0.728747	0.913545	-0.126481	-0.639165	1.157900	-0.070143	-0.633130	1.138284	0.033270	-0.602430	1.082317	0.026770	-0.552073	0.779746	0.320910	-0.418543	0.609685	0.129035	-0.399936	0.593999	0.156144				-0.459341	0.762302	-0.291540							-0.038703	0.135980	-0.054467	0.428903	0.089972	-0.039896
5499	45.825000	-0.808422	0.634981	0.076656	-0.802173	0.644232	-0.145163	-0.742387	0.897225	0.095946	-0.728098	0.913695	-0.126296	-0.638416	1.158064	-0.070036	-0.632371	1.138373	0.033370	-0.601892	1.082494	0.026914	-0.550448	0.779405	0.320378	-0.417286	0.608861	0.128196	-0.398462	0.593264	0.155335				-0.458814	0.762088	-0.291405							-0.038773	0.135921	-0.054216	0.428902	0.089969	-0.039898
5500	45.833333	-0.808069	0.635200	0.076744	-0.801923	0.644513	-0.144999	-0.741715	0.897396	0.096068	-0.727422	0.913840	-0.126129	-0.637635	1.158229	-0.069892	-0.631636	1.138499	0.033536	-0.601102	1.082500	0.027047	-0.548665	0.779065	0.319789	-0.416178	0.608109	0.127312	-0.397139	0.592404	0.154228				-0.458279	0.761867	-0.291265							-0.038804	0.135939	-0.054073	0.428903	0.089967	-0.039898
5501	45.841667	-0.807946	0.635504	0.076923	-0.801676	0.644810	-0.144840	-0.740957	0.897628	0.096272	-0.726758	0.913976	-0.125976	-0.636850	1.158381	-0.069777	-0.630855	1.138633	0.033636	-0.600559	1.082560	0.027067	-0.546615	0.778825	0.319231	-0.415202	0.607392	0.126447	-0.395949	0.591591	0.153093				-0.457746	0.761656	-0.291137							-0.038870	0.135869	-0.053821	0.428908	0.089968	-0.039900
5502	45.850000	-0.807688	0.635746	0.077047	-0.801426	0.645091	-0.144695	-0.740230	0.897825	0.096447	-0.726092	0.914118	-0.125830	-0.636061	1.158550	-0.069658	-0.630084	1.138737	0.033732	-0.599792	1.082591	0.026932	-0.544523	0.778511	0.318552	-0.414271	0.606673	0.125585	-0.394828	0.590749	0.151940				-0.457195	0.761454	-0.291007							-0.038936	0.135797	-0.053562	0.428905	0.089964	-0.039893
5503	45.858333	-0.807424	0.636000	0.077185	-0.801170	0.645370	-0.144539	-0.739549	0.898088	0.096674	-0.725419	0.914244	-0.125663	-0.635316	1.158727	-0.069623	-0.629311	1.138828	0.033820	-0.599260	1.082759	0.027285	-0.542340	0.778224	0.317879	-0.413330	0.605897	0.124756	-0.393700	0.589838	0.150999				-0.456640	0.761248	-0.290878							-0.039002	0.135724	-0.053304	0.428909	0.089961	-0.039892
5504	45.866667	-0.807137	0.636239	0.077301	-0.800922	0.645648	-0.144401	-0.738776	0.898328	0.096815	-0.724759	0.914371	-0.125533	-0.634438	1.158791	-0.069398	-0.628552	1.138947	0.033944	-0.598453	1.082767	0.027187	-0.540139	0.777927	0.317082	-0.412352	0.605038	0.123941	-0.392539	0.588807	0.149963				-0.456128	0.761005	-0.290684							-0.039094	0.135576	-0.052945	0.428912	0.089960	-0.039893
5505	45.875000	-0.806877	0.636483	0.077446	-0.800687	0.645928	-0.144267	-0.738155	0.898465	0.096973	-0.724080	0.914491	-0.125403	-0.633640	1.158933	-0.069377	-0.627779	1.139013	0.034031	-0.597897	1.082928	0.027533	-0.537915	0.777684	0.316570	-0.411325	0.604119	0.123087	-0.391435	0.587685	0.148973				-0.455544	0.760857	-0.290596							-0.039112	0.135604	-0.052793	0.428910	0.089962	-0.039888
5506	45.883333	-0.806617	0.636726	0.077588	-0.800428	0.646212	-0.144151	-0.737489	0.898726	0.097240	-0.723407	0.914606	-0.125268	-0.632803	1.159059	-0.069306	-0.627010	1.139041	0.034048	-0.596983	1.082757	0.027405	-0.535742	0.777467	0.315986	-0.410327	0.603114	0.122345	-0.390386	0.586508	0.147939				-0.454975	0.760718	-0.290534							-0.039153	0.135541	-0.052545	0.428921	0.089972	-0.039899
5507	45.891667	-0.806339	0.636942	0.077698	-0.800167	0.646479	-0.144037	-0.736701	0.898883	0.097303	-0.722754	0.914722	-0.125142	-0.632024	1.159129	-0.069303	-0.626232	1.139048	0.034112	-0.596501	1.082895	0.027547	-0.533622	0.777282	0.315443	-0.409275	0.602161	0.121560	-0.389246	0.585433	0.147187				-0.454396	0.760553	-0.290456							-0.039202	0.135413	-0.052238	0.428907	0.089965	-0.039885
5508	45.900000	-0.806083	0.637171	0.077819	-0.799910	0.646743	-0.143932	-0.735977	0.899006	0.097408	-0.722114	0.914847	-0.125002	-0.631032	1.158984	-0.069040	-0.625464	1.139030	0.034132	-0.595805	1.082767	0.027431	-0.531570	0.777139	0.314966	-0.408341	0.601241	0.121019	-0.388220	0.584268	0.146423				-0.453847	0.760386	-0.290391							-0.039247	0.135285	-0.051939	0.428907	0.089965	-0.039886
5509	45.908333	-0.805787	0.637372	0.077902	-0.799668	0.647044	-0.143796	-0.735312	0.899191	0.097615	-0.721450	0.914954	-0.124870	-0.630099	1.158903	-0.068895	-0.624690	1.138936	0.034123	-0.594873	1.082657	0.027384	-0.529573	0.777072	0.314561	-0.407474	0.600543	0.120636	-0.387319	0.583379	0.145839				-0.453274	0.760224	-0.290344							-0.039279	0.135210	-0.051714	0.428903	0.089966	-0.039883
5510	45.916667	-0.805502	0.637573	0.077983	-0.799440	0.647311	-0.143674	-0.734490	0.899372	0.097785	-0.720800	0.915082	-0.124735	-0.629548	1.159153	-0.069376	-0.623906	1.138836	0.034120	-0.594245	1.082624	0.027359	-0.527636	0.777051	0.314206	-0.406652	0.600082	0.120281	-0.386447	0.582679	0.145507				-0.452696	0.760058	-0.290311							-0.039318	0.135143	-0.051506	0.428904	0.089969	-0.039888
5511	45.925000	-0.805228	0.637795	0.078071	-0.799198	0.647581	-0.143555	-0.733724	0.899497	0.097901	-0.720136	0.915183	-0.124596	-0.628569	1.159002	-0.069203	-0.623113	1.138693	0.034103	-0.593353	1.082392	0.027211	-0.525782	0.777059	0.313909	-0.406010	0.599795	0.120212	-0.385728	0.582320	0.145257				-0.452113	0.759899	-0.290298							-0.039358	0.135090	-0.051311	0.428902	0.089970	-0.039889
5512	45.933333	-0.805047	0.638179	0.078089	-0.798950	0.647862	-0.143425	-0.732892	0.899632	0.098049	-0.719484	0.915301	-0.124460	-0.627800	1.158956	-0.069349	-0.622326	1.138544	0.034079	-0.592388	1.082266	0.027176	-0.523987	0.777112	0.313660	-0.405429	0.599665	0.120199	-0.385149	0.582096	0.145033				-0.451517	0.759741	-0.290304							-0.039402	0.135047	-0.051124	0.428906	0.089971	-0.039898
5513	45.941667	-0.804710	0.638324	0.078185	-0.798738	0.648112	-0.143312	-0.732161	0.899850	0.098282	-0.718824	0.915408	-0.124326	-0.626909	1.158815	-0.069330	-0.621539	1.138361	0.034045	-0.591693	1.082136	0.027173	-0.522290	0.777155	0.313396	-0.404867	0.599676	0.120191	-0.384472	0.582069	0.144919				-0.450909	0.759577	-0.290315							-0.039456	0.135013	-0.050945	0.428907	0.089971	-0.039892
5514	45.950000	-0.804480	0.638635	0.078217	-0.798524	0.648377	-0.143188	-0.731299	0.900029	0.098404	-0.718165	0.915525	-0.124197	-0.625999	1.158656	-0.069243	-0.620741	1.138160	0.034007	-0.591024	1.081907	0.027255	-0.520662	0.777271	0.313327	-0.404317	0.599692	0.120197	-0.383858	0.582001	0.144805				-0.450298	0.759426	-0.290344							-0.039509	0.134993	-0.050763	0.428916	0.089961	-0.039886
5515	45.958333	-0.804213	0.638901	0.078295	-0.798303	0.648630	-0.143068	-0.730490	0.900209	0.098569	-0.717494	0.915626	-0.124081	-0.625275	1.158599	-0.069452	-0.619962	1.137960	0.033988	-0.590033	1.081738	0.027026	-0.519153	0.777387	0.313239	-0.403785	0.599673	0.120225	-0.383250	0.581906	0.144727				-0.449675	0.759283	-0.290373							-0.039593	0.134930	-0.050527	0.428925	0.089959	-0.039885
5516	45.966667	-0.803940	0.639157	0.078365	-0.798101	0.648888	-0.142944	-0.729716	0.900400	0.098756	-0.716822	0.915736	-0.123983	-0.624394	1.158470	-0.069396	-0.619184	1.137738	0.033935	-0.589319	1.081638	0.027013	-0.517727	0.777515	0.313193	-0.403277	0.599604	0.120294	-0.382674	0.581591	0.144680				-0.449044	0.759156	-0.290407							-0.039644	0.134972	-0.050387	0.428928	0.089960	-0.039887
5517	45.975000	-0.803663	0.639391	0.078419	-0.797898	0.649161	-0.142823	-0.728848	0.900563	0.098850	-0.716138	0.915842	-0.123868	-0.623559	1.158378	-0.069418	-0.618401	1.137528	0.033915	-0.588448	1.081417	0.027028	-0.516410	0.777625	0.313118	-0.402821	0.599480	0.120408	-0.382206	0.581369	0.144706				-0.448414	0.759012	-0.290444							-0.039721	0.134990	-0.050172	0.428930	0.089966	-0.039887
5518	45.983333	-0.803414	0.639659	0.078487	-0.797696	0.649427	-0.142703	-0.728014	0.900712	0.098923	-0.715453	0.915950	-0.123770	-0.622777	1.158280	-0.069504	-0.617640	1.137322	0.033890	-0.587441	1.081194	0.026735	-0.515125	0.777776	0.313207	-0.402357	0.599408	0.120443	-0.381820	0.581103	0.144771				-0.447791	0.758870	-0.290507							-0.039806	0.135010	-0.049951	0.428925	0.089974	-0.039895
5519	45.991667	-0.803140	0.639897	0.078531	-0.797468	0.649685	-0.142589	-0.727267	0.900937	0.099105	-0.714768	0.916048	-0.123695	-0.621938	1.158152	-0.069461	-0.616881	1.137096	0.033838	-0.586677	1.080957	0.026694	-0.513941	0.777883	0.313248	-0.402060	0.599120	0.120715	-0.381525	0.580771	0.144865				-0.447182	0.758721	-0.290596							-0.039888	0.135039	-0.049718	0.428924	0.089979	-0.039901
5520	46.000000	-0.802866	0.640138	0.078564	-0.797253	0.649954	-0.142472	-0.726423	0.901082	0.099184	-0.714059	0.916151	-0.123621	-0.621067	1.157993	-0.069382	-0.616122	1.136833	0.033758	-0.585894	1.080752	0.026513	-0.512827	0.777986	0.313322	-0.401767	0.598888	0.120906	-0.381296	0.580429	0.145021				-0.446526	0.758657	-0.290818							-0.039974	0.135064	-0.049478	0.428935	0.089988	-0.039915
5521	46.008333	-0.802634	0.640398	0.078612	-0.796999	0.650189	-0.142383	-0.725651	0.901229	0.099265	-0.713373	0.916256	-0.123565	-0.620390	1.157963	-0.069612	-0.615358	1.136607	0.033683	-0.585230	1.080588	0.026457	-0.511804	0.778028	0.313340	-0.401566	0.598649	0.121117	-0.381183	0.580042	0.145181				-0.446039	0.758411	-0.290840							-0.040079	0.134889	-0.049012	0.428922	0.089979	-0.039911
5522	46.016667	-0.802393	0.640664	0.078659	-0.796761	0.650429	-0.142307	-0.724920	0.901413	0.099345	-0.712674	0.916359	-0.123518	-0.619568	1.157849	-0.069605	-0.614591	1.136409	0.033656	-0.584300	1.080365	0.026352	-0.510867	0.778056	0.313362	-0.401417	0.598424	0.121341	-0.381059	0.579753	0.145371				-0.445502	0.758248	-0.291015							-0.040181	0.134909	-0.048758	0.428926	0.089969	-0.039923
5523	46.025000	-0.802123	0.640892	0.078669	-0.796513	0.650695	-0.142225	-0.724107	0.901515	0.099395	-0.711985	0.916470	-0.123472	-0.618633	1.157692	-0.069489	-0.613741	1.136189	0.033558	-0.583522	1.080166	0.026208	-0.509978	0.778074	0.313465	-0.401316	0.598241	0.121569	-0.381043	0.579438	0.145566				-0.444982	0.758067	-0.291216							-0.040263	0.134994	-0.048596	0.428927	0.089971	-0.039938
5524	46.033333	-0.801869	0.641120	0.078678	-0.796285	0.650939	-0.142163	-0.723395	0.901678	0.099489	-0.711301	0.916580	-0.123448	-0.617938	1.157737	-0.069698	-0.613031	1.136070	0.033527	-0.582962	1.080222	0.026301	-0.509158	0.778069	0.313597	-0.401231	0.598082	0.121797	-0.381002	0.579199	0.145774				-0.444466	0.757889	-0.291433							-0.040378	0.134996	-0.048333	0.428933	0.089974	-0.039945
5525	46.041667	-0.801664	0.641389	0.078714	-0.796026	0.651178	-0.142121	-0.722637	0.901815	0.099476	-0.710635	0.916686	-0.123438	-0.617121	1.157696	-0.069783	-0.612237	1.135950	0.033461	-0.582073	1.080021	0.026111	-0.508485	0.778003	0.313583	-0.401223	0.597850	0.121984	-0.380929	0.579035	0.146009				-0.443960	0.757727	-0.291667							-0.040488	0.135000	-0.048075	0.428926	0.089971	-0.039937
5526	46.050000	-0.801432	0.641626	0.078727	-0.795766	0.651423	-0.142082	-0.721867	0.901967	0.099549	-0.709961	0.916795	-0.123434	-0.616162	1.157604	-0.069645	-0.611429	1.135876	0.033379	-0.581195	1.079819	0.025891	-0.507883	0.777902	0.313553	-0.401082	0.597712	0.122217	-0.380877	0.578772	0.146173				-0.443451	0.757571	-0.291899							-0.040642	0.134906	-0.047732	0.428928	0.089977	-0.039932
5527	46.058333	-0.801193	0.641857	0.078720	-0.795520	0.651658	-0.142044	-0.721295	0.902128	0.099560	-0.709300	0.916895	-0.123451	-0.615345	1.157647	-0.069778	-0.610610	1.135848	0.033338	-0.580504	1.079857	0.025899	-0.507346	0.777791	0.313562	-0.400895	0.597555	0.122441	-0.380775	0.578503	0.146366				-0.442924	0.757430	-0.292157							-0.040749	0.134927	-0.047526	0.428939	0.089982	-0.039946
5528	46.066667	-0.800974	0.642095	0.078723	-0.795302	0.651890	-0.142004	-0.720603	0.902283	0.099555	-0.708637	0.916990	-0.123473	-0.614497	1.157749	-0.069935	-0.609783	1.135852	0.033225	-0.579877	1.079923	0.025875	-0.506896	0.777671	0.313567	-0.400683	0.597385	0.122649	-0.380624	0.578318	0.146620				-0.442402	0.757293	-0.292410							-0.040873	0.134929	-0.047306	0.428940	0.089990	-0.039966
5529	46.075000	-0.800950	0.642499	0.078835	-0.795060	0.652107	-0.141981	-0.719921	0.902457	0.099560	-0.707997	0.917084	-0.123507	-0.613538	1.157818	-0.069965	-0.608933	1.135935	0.033142	-0.578977	1.079856	0.025720	-0.506527	0.777541	0.313561	-0.400454	0.597188	0.122850	-0.380420	0.578054	0.146785				-0.441876	0.757149	-0.292653							-0.041004	0.134898	-0.047047	0.428931	0.089982	-0.039972
5530	46.083333	-0.800722	0.642747	0.078803	-0.794824	0.652325	-0.141961	-0.719421	0.902612	0.099565	-0.707351	0.917181	-0.123548	-0.612498	1.157962	-0.069986	-0.608085	1.136088	0.033016	-0.578395	1.080043	0.025684	-0.506208	0.777395	0.313553	-0.400212	0.596984	0.123026	-0.380336	0.577649	0.146877				-0.441369	0.757011	-0.292903							-0.041120	0.134861	-0.046779	0.428927	0.089988	-0.039989
5531	46.091667	-0.800515	0.642989	0.078790	-0.794574	0.652532	-0.141954	-0.718874	0.902808	0.099542	-0.706735	0.917269	-0.123608	-0.611620	1.158269	-0.070305	-0.607234	1.136301	0.032876	-0.577510	1.080046	0.025414	-0.505949	0.777219	0.313527	-0.399972	0.596774	0.123194	-0.380180	0.577363	0.147024				-0.440861	0.756889	-0.293155							-0.041241	0.134800	-0.046465	0.428946	0.089996	-0.040020
5532	46.100000	-0.800321	0.643253	0.078790	-0.794346	0.652735	-0.141952	-0.718336	0.902987	0.099482	-0.706113	0.917352	-0.123674	-0.610604	1.158593	-0.070496	-0.606330	1.136618	0.032742	-0.576685	1.080273	0.025276	-0.505737	0.777037	0.313491	-0.399735	0.596567	0.123353	-0.380038	0.577082	0.147158				-0.440352	0.756768	-0.293415							-0.041354	0.134743	-0.046145	0.428952	0.090005	-0.040048
5533	46.108333	-0.800108	0.643482	0.078757	-0.794132	0.652971	-0.141992	-0.717814	0.903152	0.099370	-0.705504	0.917425	-0.123760	-0.609486	1.159005	-0.070653	-0.605456	1.137015	0.032521	-0.576280	1.080692	0.025323	-0.505569	0.776834	0.313440	-0.399527	0.596387	0.123493	-0.379928	0.576801	0.147268				-0.439856	0.756630	-0.293662							-0.041424	0.134769	-0.045886	0.428953	0.090006	-0.040091
5534	46.116667	-0.799685	0.643554	0.078602	-0.793926	0.653177	-0.142034	-0.717375	0.903334	0.099317	-0.704893	0.917497	-0.123856	-0.608385	1.159501	-0.070911	-0.604573	1.137490	0.032278	-0.575403	1.080812	0.024917	-0.505434	0.776625	0.313377	-0.399349	0.596220	0.123614	-0.379827	0.576560	0.147372				-0.439371	0.756504	-0.293900							-0.041498	0.134794	-0.045600	0.428948	0.090012	-0.040146
5535	46.125000	-0.799595	0.643857	0.078623	-0.793704	0.653349	-0.142050	-0.716973	0.903533	0.099251	-0.704308	0.917554	-0.123977	-0.607232	1.160075	-0.071158	-0.603700	1.138052	0.032049	-0.575070	1.081427	0.024990	-0.505341	0.776428	0.313299	-0.399212	0.596085	0.123704	-0.379775	0.576333	0.147429				-0.438865	0.756377	-0.294148							-0.041576	0.134805	-0.045252	0.428940	0.090028	-0.040218
5536	46.133333	-0.799495	0.644144	0.078634	-0.793477	0.653509	-0.142083	-0.716443	0.903699	0.099051	-0.703734	0.917604	-0.124107	-0.606010	1.160729	-0.071380	-0.602817	1.138691	0.031788	-0.574285	1.081746	0.024603	-0.505290	0.776230	0.313212	-0.399093	0.595976	0.123766	-0.379684	0.576206	0.147510				-0.438369	0.756250	-0.294393							-0.041650	0.134812	-0.044891	0.428933	0.090045	-0.040300
5537	46.141667	-0.799303	0.644352	0.078583	-0.793258	0.653667	-0.142106	-0.716123	0.903868	0.098961	-0.703157	0.917651	-0.124243	-0.604779	1.161432	-0.071695	-0.601919	1.139363	0.031486	-0.573819	1.082407	0.024536	-0.505285	0.776043	0.313125	-0.398988	0.595893	0.123811	-0.379623	0.576082	0.147540				-0.437867	0.756126	-0.294617							-0.041737	0.134770	-0.044437	0.428926	0.090064	-0.040392
5538	46.150000	-0.799123	0.644554	0.078526	-0.793053	0.653819	-0.142140	-0.715748	0.904016	0.098820	-0.702612	0.917688	-0.124390	-0.603518	1.162197	-0.071988	-0.601021	1.140097	0.031201	-0.573407	1.082919	0.024190	-0.505317	0.775865	0.313040	-0.398885	0.595825	0.123850	-0.379581	0.575953	0.147555				-0.437360	0.755997	-0.294827							-0.041763	0.134873	-0.044136	0.428918	0.090088	-0.040492
5539	46.158333	-0.798929	0.644723	0.078444	-0.792832	0.653949	-0.142192	-0.715398	0.904188	0.098687	-0.702080	0.917722	-0.124556	-0.602192	1.162968	-0.072308	-0.600104	1.140834	0.030885	-0.572861	1.083311	0.023825	-0.505387	0.775702	0.312958	-0.398762	0.595760	0.123887	-0.379513	0.575850	0.147589				-0.436867	0.755871	-0.295008							-0.041828	0.134910	-0.043741	0.428904	0.090116	-0.040597
5540	46.166667	-0.798757	0.644892	0.078366	-0.792636	0.654078	-0.142247	-0.715156	0.904373	0.098527	-0.701555	0.917753	-0.124731	-0.600847	1.163730	-0.072610	-0.599197	1.141556	0.030583	-0.572502	1.083859	0.023738	-0.505456	0.775595	0.313006	-0.398636	0.595694	0.123922	-0.379437	0.575745	0.147622				-0.436366	0.755750	-0.295169							-0.041880	0.134947	-0.043335	0.428897	0.090141	-0.040703
5541	46.175000	-0.798624	0.645086	0.078313	-0.792452	0.654190	-0.142320	-0.714788	0.904518	0.098357	-0.701046	0.917773	-0.124916	-0.599533	1.164355	-0.072959	-0.598296	1.142112	0.030249	-0.571904	1.084169	0.023351	-0.505581	0.775462	0.312927	-0.398501	0.595624	0.123975	-0.379349	0.575651	0.147686				-0.435886	0.755633	-0.295293							-0.041968	0.134898	-0.042836	0.428889	0.090158	-0.040811
5542	46.183333	-0.798302	0.645109	0.078131	-0.792278	0.654290	-0.142388	-0.714528	0.904698	0.098193	-0.700547	0.917806	-0.125114	-0.598242	1.164888	-0.073282	-0.597520	1.142481	0.029808	-0.571337	1.084530	0.022946	-0.505721	0.775339	0.312842	-0.398365	0.595551	0.124036	-0.379290	0.575527	0.147742				-0.435436	0.755522	-0.295403							-0.042008	0.134975	-0.042507	0.428882	0.090180	-0.040912
5543	46.191667	-0.798248	0.645333	0.078080	-0.792108	0.654380	-0.142467	-0.714238	0.904850	0.097989	-0.700060	0.917817	-0.125299	-0.596960	1.165203	-0.073581	-0.596662	1.142700	0.029465	-0.570749	1.084571	0.022719	-0.505881	0.775232	0.312765	-0.398226	0.595476	0.124119	-0.379204	0.575386	0.147805				-0.435025	0.755422	-0.295505							-0.042062	0.134974	-0.042096	0.428867	0.090188	-0.041009
5544	46.200000	-0.798182	0.645525	0.077994	-0.791902	0.654477	-0.142562	-0.714005	0.905024	0.097782	-0.699581	0.917812	-0.125504	-0.595757	1.165411	-0.073917	-0.595703	1.142828	0.029220	-0.570216	1.084610	0.022520	-0.506088	0.775085	0.312557	-0.398084	0.595398	0.124208	-0.379134	0.575269	0.147900				-0.434638	0.755323	-0.295601							-0.042114	0.134963	-0.041702	0.428862	0.090203	-0.041095
5545	46.208333	-0.798072	0.645661	0.077877	-0.791739	0.654552	-0.142664	-0.713744	0.905171	0.097557	-0.699142	0.917827	-0.125709	-0.594609	1.165352	-0.074206	-0.594920	1.142697	0.028898	-0.569542	1.084370	0.022108	-0.506262	0.774992	0.312480	-0.397960	0.595323	0.124301	-0.379070	0.575152	0.147998				-0.434307	0.755206	-0.295694							-0.042172	0.134892	-0.041281	0.428850	0.090215	-0.041172
5546	46.216667	-0.797980	0.645798	0.077746	-0.791580	0.654629	-0.142762	-0.713491	0.905316	0.097302	-0.698678	0.917836	-0.125913	-0.593531	1.165173	-0.074497	-0.594182	1.142388	0.028567	-0.568865	1.083917	0.021540	-0.506429	0.774901	0.312409	-0.397854	0.595260	0.124394	-0.379017	0.575045	0.148099				-0.434010	0.755087	-0.295799							-0.042229	0.134820	-0.040859	0.428837	0.090221	-0.041238
5547	46.225000	-0.797902	0.645949	0.077620	-0.791423	0.654713	-0.142873	-0.713265	0.905518	0.097073	-0.698242	0.917857	-0.126109	-0.592543	1.164863	-0.074746	-0.593501	1.141990	0.028282	-0.568158	1.083579	0.021340	-0.506597	0.774811	0.312350	-0.397767	0.595199	0.124477	-0.378976	0.574957	0.148203				-0.433729	0.754937	-0.295923							-0.042246	0.134837	-0.040533	0.428828	0.090222	-0.041289
5548	46.233333	-0.797834	0.646097	0.077487	-0.791271	0.654801	-0.142986	-0.713039	0.905682	0.096838	-0.697796	0.917890	-0.126310	-0.591628	1.164466	-0.074974	-0.592864	1.141515	0.028030	-0.567481	1.083082	0.021110	-0.506769	0.774712	0.312298	-0.397696	0.595141	0.124558	-0.378943	0.574876	0.148284				-0.433480	0.754767	-0.296072							-0.042238	0.134745	-0.040215	0.428823	0.090227	-0.041328
5549	46.241667	-0.797769	0.646236	0.077346	-0.791109	0.654898	-0.143115	-0.712727	0.905833	0.096592	-0.697347	0.917943	-0.126522	-0.590823	1.163948	-0.075204	-0.592262	1.140891	0.027794	-0.566775	1.082552	0.020893	-0.506938	0.774594	0.312254	-0.397645	0.595086	0.124639	-0.378932	0.574787	0.148365				-0.433244	0.754572	-0.296233							-0.042280	0.134702	-0.039839	0.428815	0.090228	-0.041349
5550	46.250000	-0.797708	0.646369	0.077203	-0.790966	0.655000	-0.143235	-0.712477	0.906030	0.096386	-0.696904	0.917995	-0.126723	-0.590062	1.163350	-0.075357	-0.591759	1.140204	0.027595	-0.565846	1.081796	0.020541	-0.507107	0.774469	0.312227	-0.397604	0.595031	0.124740	-0.378921	0.574714	0.148452				-0.432992	0.754375	-0.296395							-0.042322	0.134663	-0.039472	0.428807	0.090223	-0.041359
5551	46.258333	-0.797644	0.646501	0.077054	-0.790814	0.655100	-0.143343	-0.712144	0.906173	0.096123	-0.696447	0.918048	-0.126911	-0.589447	1.162686	-0.075549	-0.591264	1.139416	0.027391	-0.565376	1.081391	0.020744	-0.507255	0.774349	0.312287	-0.397509	0.595041	0.124862	-0.378918	0.574628	0.148547				-0.432733	0.754164	-0.296564							-0.042380	0.134602	-0.039073	0.428806	0.090220	-0.041364
5552	46.266667	-0.797597	0.646640	0.076914	-0.790688	0.655219	-0.143446	-0.711883	0.906305	0.095926	-0.695985	0.918107	-0.127092	-0.588877	1.161934	-0.075619	-0.590842	1.138561	0.027264	-0.564763	1.080581	0.020554	-0.507433	0.774169	0.312221	-0.397399	0.595051	0.124996	-0.378916	0.574540	0.148652				-0.432461	0.753927	-0.296747							-0.042422	0.134634	-0.038765	0.428807	0.090214	-0.041357
5553	46.275000	-0.797536	0.646767	0.076777	-0.790587	0.655338	-0.143541	-0.711538	0.906416	0.095731	-0.695534	0.918152	-0.127280	-0.588454	1.161136	-0.075719	-0.590492	1.137687	0.027179	-0.564094	1.079825	0.020368	-0.507549	0.774048	0.312372	-0.397342	0.595000	0.125124	-0.378909	0.574433	0.148775				-0.432187	0.753683	-0.296936							-0.042480	0.134642	-0.038420	0.428806	0.090213	-0.041339
5554	46.283333	-0.797496	0.646899	0.076656	-0.790473	0.655477	-0.143644	-0.711150	0.906511	0.095574	-0.695072	0.918191	-0.127461	-0.588059	1.160305	-0.075732	-0.590157	1.136771	0.027042	-0.563227	1.078880	0.020093	-0.507697	0.773870	0.312398	-0.397280	0.594940	0.125256	-0.378900	0.574313	0.148901				-0.431884	0.753428	-0.297133							-0.042547	0.134658	-0.038086	0.428803	0.090207	-0.041327
5555	46.291667	-0.797449	0.647030	0.076546	-0.790377	0.655587	-0.143735	-0.710846	0.906625	0.095410	-0.694619	0.918224	-0.127622	-0.587767	1.159567	-0.075790	-0.589877	1.135927	0.027006	-0.562947	1.078298	0.020198	-0.507837	0.773672	0.312424	-0.397209	0.594875	0.125388	-0.378891	0.574181	0.149024				-0.431633	0.753165	-0.297354							-0.042655	0.134580	-0.037683	0.428809	0.090200	-0.041321
5556	46.300000	-0.797401	0.647158	0.076445	-0.790284	0.655697	-0.143827	-0.710524	0.906671	0.095310	-0.694176	0.918250	-0.127775	-0.587533	1.158822	-0.075797	-0.589630	1.135126	0.026984	-0.562071	1.077750	0.020264	-0.507979	0.773459	0.312455	-0.397136	0.594796	0.125519	-0.378875	0.574040	0.149146				-0.431394	0.752898	-0.297589							-0.042719	0.134667	-0.037477	0.428815	0.090195	-0.041316
5557	46.308333	-0.797360	0.647297	0.076366	-0.790209	0.655796	-0.143910	-0.710102	0.906716	0.095155	-0.693754	0.918274	-0.127913	-0.587305	1.158193	-0.075789	-0.589409	1.134425	0.026986	-0.561813	1.077226	0.020307	-0.508129	0.773219	0.312434	-0.397048	0.594715	0.125650	-0.378855	0.573891	0.149264				-0.431154	0.752646	-0.297832							-0.042810	0.134682	-0.037208	0.428815	0.090183	-0.041322
5558	46.316667	-0.797310	0.647435	0.076298	-0.790136	0.655890	-0.143981	-0.709734	0.906758	0.095091	-0.693343	0.918298	-0.128044	-0.587120	1.157627	-0.075753	-0.589211	1.133823	0.027020	-0.561251	1.076447	0.020032	-0.508274	0.772972	0.312409	-0.396953	0.594634	0.125776	-0.378823	0.573746	0.149377				-0.430922	0.752403	-0.298099							-0.042899	0.134698	-0.036962	0.428817	0.090180	-0.041334
5559	46.325000	-0.797229	0.647557	0.076231	-0.790064	0.655984	-0.144044	-0.709332	0.906741	0.094998	-0.692939	0.918321	-0.128153	-0.586979	1.157184	-0.075703	-0.589019	1.133305	0.027073	-0.560926	1.076183	0.020445	-0.508376	0.772760	0.312449	-0.396861	0.594551	0.125892	-0.378739	0.573441	0.149468				-0.430697	0.752185	-0.298361							-0.042990	0.134707	-0.036759	0.428816	0.090179	-0.041349
5560	46.333333	-0.797138	0.647672	0.076169	-0.789960	0.656065	-0.144098	-0.708969	0.906755	0.094960	-0.692559	0.918342	-0.128249	-0.586854	1.156806	-0.075628	-0.588833	1.132901	0.027133	-0.560690	1.075953	0.020584	-0.508456	0.772559	0.312490	-0.396765	0.594474	0.125995	-0.378698	0.573312	0.149558				-0.430459	0.752012	-0.298610							-0.043075	0.134707	-0.036582	0.428818	0.090180	-0.041367
5561	46.341667	-0.797049	0.647788	0.076127	-0.789862	0.656165	-0.144117	-0.708608	0.906762	0.094940	-0.692223	0.918375	-0.128321	-0.586710	1.156554	-0.075529	-0.588664	1.132607	0.027195	-0.560171	1.075577	0.020423	-0.508506	0.772380	0.312526	-0.396683	0.594405	0.126082	-0.378637	0.573222	0.149652				-0.430203	0.751881	-0.298845							-0.043211	0.134780	-0.036391	0.428816	0.090190	-0.041385
5562	46.350000	-0.796929	0.647893	0.076080	-0.789753	0.656272	-0.144145	-0.708221	0.906731	0.094846	-0.691914	0.918410	-0.128383	-0.586568	1.156409	-0.075425	-0.588461	1.132420	0.027299	-0.559864	1.075364	0.020530	-0.508534	0.772213	0.312544	-0.396591	0.594341	0.126150	-0.378606	0.573096	0.149693				-0.429947	0.751790	-0.299059							-0.043276	0.134746	-0.036270	0.428817	0.090204	-0.041402
5563	46.358333	-0.796827	0.647991	0.076047	-0.789654	0.656357	-0.144168	-0.707885	0.906753	0.094922	-0.691606	0.918433	-0.128430	-0.586428	1.156396	-0.075338	-0.588281	1.132371	0.027383	-0.559718	1.075378	0.020541	-0.508489	0.772116	0.312702	-0.396491	0.594282	0.126190	-0.378511	0.573053	0.149759				-0.429688	0.751743	-0.299241							-0.043352	0.134724	-0.036212	0.428822	0.090212	-0.041426
5564	46.366667	-0.796718	0.648082	0.076013	-0.789532	0.656454	-0.144182	-0.707582	0.906785	0.094905	-0.691347	0.918459	-0.128473	-0.586258	1.156502	-0.075247	-0.588073	1.132451	0.027466	-0.559482	1.075348	0.020594	-0.508465	0.771987	0.312709	-0.396386	0.594237	0.126202	-0.378459	0.572912	0.149727				-0.429426	0.751737	-0.299400							-0.043417	0.134681	-0.036190	0.428827	0.090209	-0.041449
5565	46.375000	-0.796608	0.648160	0.075986	-0.789420	0.656527	-0.144195	-0.707260	0.906752	0.094888	-0.691124	0.918485	-0.128502	-0.586055	1.156793	-0.075161	-0.587884	1.132705	0.027523	-0.559290	1.075630	0.020605	-0.508408	0.771886	0.312719	-0.396274	0.594184	0.126195	-0.378364	0.572872	0.149744				-0.429158	0.751781	-0.299542							-0.043465	0.134587	-0.036165	0.428829	0.090219	-0.041465
5566	46.383333	-0.796506	0.648248	0.075974	-0.789308	0.656593	-0.144199	-0.706977	0.906744	0.094968	-0.690911	0.918507	-0.128518	-0.585803	1.157192	-0.075061	-0.587687	1.133078	0.027574	-0.559619	1.076049	0.020986	-0.508332	0.771805	0.312722	-0.396146	0.594139	0.126178	-0.378272	0.572785	0.149705				-0.428893	0.751848	-0.299659							-0.043513	0.134485	-0.036182	0.428837	0.090223	-0.041476
5567	46.391667	-0.796381	0.648303	0.075945	-0.789190	0.656654	-0.144194	-0.706801	0.906730	0.094977	-0.690731	0.918527	-0.128530	-0.585474	1.157788	-0.074973	-0.587391	1.133693	0.027690	-0.559483	1.076548	0.020971	-0.508225	0.771756	0.312716	-0.396011	0.594100	0.126149	-0.378155	0.572734	0.149684				-0.428642	0.751952	-0.299751							-0.043555	0.134367	-0.036230	0.428840	0.090221	-0.041484
5568	46.400000	-0.796243	0.648341	0.075912	-0.789051	0.656700	-0.144181	-0.706603	0.906727	0.095014	-0.690600	0.918557	-0.128535	-0.585060	1.158490	-0.074843	-0.587059	1.134404	0.027762	-0.559340	1.077152	0.020946	-0.508091	0.771731	0.312697	-0.395875	0.594071	0.126119	-0.378013	0.572742	0.149690				-0.428407	0.752075	-0.299818							-0.043606	0.134172	-0.036214	0.428845	0.090224	-0.041490
5569	46.408333	-0.796123	0.648377	0.075898	-0.788958	0.656734	-0.144176	-0.706437	0.906730	0.095051	-0.690510	0.918591	-0.128531	-0.584596	1.159367	-0.074796	-0.586665	1.135248	0.027861	-0.559214	1.077938	0.021027	-0.507924	0.771742	0.312673	-0.395730	0.594049	0.126089	-0.377912	0.572673	0.149628				-0.428197	0.752222	-0.299863							-0.043621	0.134055	-0.036347	0.428849	0.090220	-0.041488
5570	46.416667	-0.796001	0.648399	0.075883	-0.788850	0.656760	-0.144159	-0.706287	0.906718	0.095114	-0.690444	0.918630	-0.128521	-0.584075	1.160325	-0.074725	-0.586230	1.136229	0.027903	-0.559363	1.078686	0.021111	-0.507750	0.771778	0.312635	-0.395599	0.594037	0.126048	-0.377787	0.572663	0.149596				-0.428009	0.752381	-0.299888							-0.043625	0.133939	-0.036497	0.428854	0.090228	-0.041482
5571	46.425000	-0.795883	0.648409	0.075874	-0.788758	0.656777	-0.144137	-0.706201	0.906720	0.095173	-0.690420	0.918653	-0.128503	-0.583455	1.161461	-0.074666	-0.585750	1.137348	0.027962	-0.559249	1.079606	0.021020	-0.507558	0.771832	0.312589	-0.395481	0.594033	0.126001	-0.377616	0.572733	0.149595				-0.427838	0.752551	-0.299893							-0.043636	0.133773	-0.036630	0.428861	0.090225	-0.041479
5572	46.433333	-0.795775	0.648411	0.075877	-0.788659	0.656782	-0.144125	-0.706099	0.906728	0.095168	-0.690430	0.918676	-0.128491	-0.582745	1.162733	-0.074656	-0.585190	1.138606	0.028022	-0.559197	1.080595	0.021184	-0.507395	0.771871	0.312403	-0.395366	0.594034	0.125952	-0.377493	0.572702	0.149511				-0.427695	0.752725	-0.299888							-0.043641	0.133601	-0.036783	0.428868	0.090228	-0.041480
5573	46.441667	-0.795679	0.648410	0.075882	-0.788581	0.656777	-0.144105	-0.706094	0.906729	0.095271	-0.690476	0.918689	-0.128467	-0.581943	1.164091	-0.074612	-0.584591	1.140053	0.028082	-0.559174	1.081725	0.020951	-0.507214	0.771976	0.312397	-0.395255	0.594030	0.125906	-0.377372	0.572740	0.149489				-0.427589	0.752898	-0.299862							-0.043656	0.133389	-0.036918	0.428868	0.090229	-0.041481
5574	46.450000	-0.795593	0.648393	0.075895	-0.788510	0.656766	-0.144082	-0.706114	0.906705	0.095329	-0.690548	0.918694	-0.128441	-0.581037	1.165597	-0.074614	-0.583862	1.141566	0.028060	-0.559000	1.083050	0.021241	-0.506962	0.772095	0.312288	-0.395142	0.594021	0.125874	-0.377254	0.572768	0.149471				-0.427499	0.753071	-0.299824							-0.043642	0.133220	-0.037152	0.428865	0.090232	-0.041484
5575	46.458333	-0.795521	0.648371	0.075919	-0.788436	0.656732	-0.144070	-0.706153	0.906695	0.095376	-0.690661	0.918691	-0.128412	-0.580015	1.167233	-0.074605	-0.583150	1.143245	0.028111	-0.559058	1.084331	0.021143	-0.506713	0.772259	0.312299	-0.395028	0.594013	0.125848	-0.377143	0.572769	0.149463				-0.427428	0.753241	-0.299765							-0.043645	0.133021	-0.037372	0.428869	0.090233	-0.041489
5576	46.466667	-0.795462	0.648335	0.075947	-0.788384	0.656693	-0.144047	-0.706214	0.906687	0.095425	-0.690817	0.918692	-0.128382	-0.578870	1.168906	-0.074582	-0.582338	1.145018	0.028119	-0.559162	1.085663	0.020787	-0.506507	0.772380	0.312172	-0.394909	0.594003	0.125844	-0.377053	0.572716	0.149430				-0.427376	0.753402	-0.299684							-0.043631	0.132825	-0.037581	0.428869	0.090238	-0.041494
5577	46.475000	-0.795416	0.648291	0.075986	-0.788351	0.656644	-0.144020	-0.706314	0.906670	0.095472	-0.690966	0.918680	-0.128346	-0.577698	1.170781	-0.074719	-0.581401	1.146796	0.028095	-0.559031	1.087222	0.021108	-0.506265	0.772557	0.312179	-0.394803	0.593988	0.125851	-0.376946	0.572732	0.149461				-0.427355	0.753564	-0.299577							-0.043612	0.132639	-0.037801	0.428869	0.090241	-0.041496
5578	46.483333	-0.795378	0.648237	0.076028	-0.788329	0.656586	-0.143989	-0.706429	0.906666	0.095533	-0.691159	0.918667	-0.128299	-0.576436	1.172360	-0.074538	-0.580448	1.148570	0.028055	-0.559081	1.088551	0.020973	-0.506038	0.772731	0.312187	-0.394713	0.593974	0.125858	-0.376866	0.572709	0.149463				-0.427345	0.753722	-0.299467							-0.043618	0.132390	-0.037937	0.428868	0.090240	-0.041493
5579	46.491667	-0.795365	0.648178	0.076084	-0.788320	0.656514	-0.143953	-0.706586	0.906668	0.095586	-0.691392	0.918654	-0.128260	-0.574973	1.174041	-0.074636	-0.579493	1.150241	0.027988	-0.559096	1.089926	0.020849	-0.505877	0.772842	0.311988	-0.394644	0.593968	0.125855	-0.376790	0.572720	0.149476				-0.427397	0.753852	-0.299335							-0.043568	0.132277	-0.038233	0.428871	0.090237	-0.041492
5580	46.500000	-0.795366	0.648116	0.076140	-0.788327	0.656441	-0.143928	-0.706796	0.906680	0.095638	-0.691624	0.918627	-0.128213	-0.573477	1.175520	-0.074551	-0.578524	1.151798	0.027900	-0.559095	1.091018	0.020345	-0.505657	0.773055	0.312067	-0.394598	0.593973	0.125842	-0.376729	0.572745	0.149470				-0.427478	0.753979	-0.299222							-0.043536	0.132112	-0.038449	0.428872	0.090240	-0.041491
5581	46.508333	-0.795392	0.648047	0.076197	-0.788353	0.656355	-0.143895	-0.706995	0.906680	0.095718	-0.691866	0.918594	-0.128167	-0.572100	1.176990	-0.074684	-0.577565	1.153131	0.027811	-0.558950	1.092144	0.020239	-0.505511	0.773204	0.312018	-0.394592	0.593988	0.125809	-0.376690	0.572797	0.149439				-0.427607	0.754074	-0.299120							-0.043520	0.131970	-0.038646	0.428872	0.090236	-0.041489
5582	46.516667	-0.795428	0.647977	0.076253	-0.788398	0.656268	-0.143873	-0.707160	0.906674	0.095714	-0.692122	0.918561	-0.128125	-0.570736	1.178313	-0.074793	-0.576616	1.154314	0.027706	-0.558510	1.093104	0.020134	-0.505397	0.773349	0.311981	-0.394707	0.593911	0.125718	-0.376625	0.572931	0.149448				-0.427777	0.754140	-0.299047							-0.043497	0.131840	-0.038833	0.428875	0.090224	-0.041483
5583	46.525000	-0.795469	0.647879	0.076299	-0.788456	0.656177	-0.143845	-0.707352	0.906674	0.095748	-0.692410	0.918515	-0.128078	-0.569306	1.179262	-0.074705	-0.575660	1.155293	0.027591	-0.558419	1.094024	0.019996	-0.505312	0.773477	0.311951	-0.394686	0.593999	0.125692	-0.376638	0.572992	0.149398				-0.427973	0.754171	-0.298996							-0.043481	0.131745	-0.039005	0.428879	0.090223	-0.041474
5584	46.533333	-0.795565	0.647809	0.076370	-0.788547	0.656084	-0.143809	-0.707552	0.906703	0.095827	-0.692680	0.918476	-0.128032	-0.567968	1.180225	-0.074798	-0.574755	1.156148	0.027511	-0.558246	1.094514	0.019597	-0.505240	0.773598	0.311937	-0.394787	0.593983	0.125633	-0.376692	0.573006	0.149324				-0.428185	0.754177	-0.298967							-0.043466	0.131671	-0.039160	0.428875	0.090225	-0.041457
5585	46.541667	-0.795656	0.647730	0.076436	-0.788642	0.655981	-0.143778	-0.707811	0.906687	0.095829	-0.692943	0.918433	-0.127977	-0.566676	1.180999	-0.074812	-0.573895	1.156821	0.027393	-0.558010	1.095084	0.019484	-0.505189	0.773693	0.311924	-0.394859	0.594015	0.125614	-0.376723	0.573101	0.149335				-0.428419	0.754151	-0.298950							-0.043470	0.131631	-0.039288	0.428872	0.090222	-0.041441
5586	46.550000	-0.795759	0.647647	0.076506	-0.788741	0.655881	-0.143747	-0.708018	0.906722	0.095855	-0.693200	0.918388	-0.127933	-0.565467	1.181607	-0.074844	-0.573104	1.157305	0.027296	-0.557754	1.095381	0.019218	-0.505147	0.773781	0.311919	-0.394945	0.594043	0.125621	-0.376776	0.573183	0.149365				-0.428655	0.754101	-0.298942							-0.043479	0.131622	-0.039394	0.428875	0.090216	-0.041420
5587	46.558333	-0.795927	0.647595	0.076605	-0.788878	0.655793	-0.143706	-0.708196	0.906733	0.095910	-0.693452	0.918339	-0.127887	-0.564392	1.182008	-0.074860	-0.572395	1.157554	0.027191	-0.557456	1.095651	0.019253	-0.505176	0.773776	0.311776	-0.394936	0.594170	0.125689	-0.376881	0.573199	0.149391				-0.428884	0.754024	-0.298955							-0.043496	0.131642	-0.039473	0.428871	0.090214	-0.041398
5588	46.566667	-0.796068	0.647525	0.076681	-0.789049	0.655718	-0.143662	-0.708413	0.906754	0.095967	-0.693679	0.918286	-0.127846	-0.563455	1.182214	-0.074865	-0.571931	1.157628	0.027106	-0.557219	1.095578	0.018973	-0.505145	0.773844	0.311920	-0.395041	0.594179	0.125739	-0.376981	0.573208	0.149436				-0.429118	0.753915	-0.298976							-0.043531	0.131692	-0.039535	0.428865	0.090213	-0.041379
5589	46.575000	-0.796224	0.647458	0.076763	-0.789183	0.655626	-0.143623	-0.708560	0.906769	0.095992	-0.693898	0.918232	-0.127800	-0.562711	1.182160	-0.074828	-0.571478	1.157370	0.027039	-0.556925	1.095299	0.018798	-0.505171	0.773844	0.311938	-0.395151	0.594185	0.125800	-0.377085	0.573207	0.149482				-0.429364	0.753765	-0.299031							-0.043582	0.131755	-0.039572	0.428868	0.090207	-0.041360
5590	46.583333	-0.796394	0.647391	0.076847	-0.789355	0.655538	-0.143574	-0.708720	0.906792	0.096009	-0.694082	0.918163	-0.127757	-0.562199	1.182076	-0.074936	-0.571106	1.156968	0.026995	-0.556606	1.094922	0.018784	-0.505267	0.773757	0.311827	-0.395263	0.594177	0.125861	-0.377192	0.573189	0.149530				-0.429623	0.753584	-0.299115							-0.043647	0.131836	-0.039593	0.428868	0.090190	-0.041343
5591	46.591667	-0.796560	0.647319	0.076922	-0.789547	0.655463	-0.143529	-0.708826	0.906825	0.096052	-0.694237	0.918090	-0.127724	-0.561773	1.181514	-0.074781	-0.570742	1.156367	0.027048	-0.556275	1.094443	0.018721	-0.505359	0.773687	0.311872	-0.395369	0.594176	0.125924	-0.377337	0.573110	0.149549				-0.429896	0.753367	-0.299241							-0.043751	0.131875	-0.039515	0.428870	0.090185	-0.041321
5592	46.600000	-0.796747	0.647264	0.077007	-0.789722	0.655387	-0.143492	-0.708884	0.906796	0.096037	-0.694362	0.918010	-0.127693	-0.561521	1.181007	-0.074715	-0.570580	1.155728	0.027071	-0.556066	1.093714	0.018523	-0.505479	0.773593	0.311931	-0.395475	0.594164	0.125995	-0.377440	0.573076	0.149606				-0.430167	0.753122	-0.299387							-0.043837	0.131978	-0.039510	0.428871	0.090174	-0.041300
5593	46.608333	-0.796922	0.647201	0.077081	-0.789912	0.655300	-0.143465	-0.708972	0.906811	0.096098	-0.694470	0.917934	-0.127666	-0.561375	1.180473	-0.074580	-0.570582	1.155095	0.027118	-0.555811	1.093248	0.018720	-0.505631	0.773466	0.312012	-0.395576	0.594151	0.126070	-0.377542	0.573041	0.149670				-0.430435	0.752853	-0.299569							-0.043938	0.132154	-0.039559	0.428871	0.090164	-0.041277
5594	46.616667	-0.797096	0.647138	0.077152	-0.790127	0.655226	-0.143419	-0.709007	0.906798	0.096137	-0.694558	0.917862	-0.127638	-0.561318	1.179937	-0.074472	-0.570617	1.154482	0.027207	-0.555611	1.092656	0.018718	-0.505795	0.773321	0.312098	-0.395671	0.594142	0.126157	-0.377651	0.573003	0.149741				-0.430694	0.752571	-0.299772							-0.044090	0.132266	-0.039522	0.428872	0.090156	-0.041249
5595	46.625000	-0.797259	0.647086	0.077228	-0.790300	0.655179	-0.143368	-0.709013	0.906780	0.096183	-0.694624	0.917807	-0.127606	-0.561350	1.179437	-0.074333	-0.570639	1.153865	0.027334	-0.555495	1.092093	0.018861	-0.505977	0.773156	0.312195	-0.395771	0.594136	0.126252	-0.377769	0.573005	0.149858				-0.430952	0.752290	-0.299996							-0.044286	0.132360	-0.039456	0.428872	0.090155	-0.041226
5596	46.633333	-0.797380	0.647008	0.077270	-0.790469	0.655131	-0.143311	-0.709026	0.906740	0.096262	-0.694670	0.917751	-0.127562	-0.561430	1.178955	-0.074152	-0.570709	1.153261	0.027476	-0.555422	1.091478	0.019044	-0.506124	0.773032	0.312434	-0.395872	0.594132	0.126362	-0.377878	0.572967	0.149942				-0.431186	0.752031	-0.300209							-0.044520	0.132439	-0.039367	0.428872	0.090147	-0.041197
5597	46.641667	-0.797537	0.646961	0.077342	-0.790613	0.655099	-0.143263	-0.709010	0.906719	0.096352	-0.694706	0.917706	-0.127510	-0.561616	1.178494	-0.073935	-0.570841	1.152706	0.027661	-0.555296	1.091058	0.019172	-0.506332	0.772830	0.312464	-0.395971	0.594128	0.126470	-0.377985	0.572948	0.150041				-0.431388	0.751814	-0.300403							-0.044815	0.132440	-0.039175	0.428873	0.090146	-0.041178
5598	46.650000	-0.797668	0.646925	0.077405	-0.790745	0.655069	-0.143217	-0.708992	0.906691	0.096440	-0.694737	0.917663	-0.127457	-0.561847	1.178068	-0.073742	-0.570983	1.152188	0.027822	-0.555253	1.090512	0.019247	-0.506500	0.772680	0.312629	-0.396066	0.594128	0.126572	-0.378100	0.572909	0.150124				-0.431572	0.751622	-0.300579							-0.045093	0.132474	-0.039061	0.428871	0.090145	-0.041163
5599	46.658333	-0.797766	0.646881	0.077455	-0.790844	0.655048	-0.143168	-0.709020	0.906596	0.096526	-0.694765	0.917621	-0.127402	-0.562110	1.177696	-0.073541	-0.571138	1.151764	0.028028	-0.555242	1.090061	0.019184	-0.506698	0.772510	0.312723	-0.396155	0.594128	0.126666	-0.378205	0.572876	0.150201				-0.431736	0.751479	-0.300728							-0.045373	0.132518	-0.039023	0.428871	0.090131	-0.041153
5600	46.666667	-0.797846	0.646836	0.077501	-0.790925	0.655028	-0.143123	-0.708991	0.906537	0.096562	-0.694781	0.917578	-0.127351	-0.562402	1.177364	-0.073305	-0.571282	1.151389	0.028251	-0.555209	1.089794	0.019400	-0.506885	0.772347	0.312807	-0.396236	0.594126	0.126753	-0.378294	0.572844	0.150276				-0.431877	0.751383	-0.300852							-0.045702	0.132476	-0.038905	0.428873	0.090124	-0.041149
5601	46.675000	-0.797906	0.646794	0.077533	-0.791016	0.655012	-0.143092	-0.709012	0.906469	0.096675	-0.694813	0.917547	-0.127296	-0.562698	1.177136	-0.073088	-0.571458	1.151143	0.028488	-0.555216	1.089578	0.019798	-0.507098	0.772178	0.312816	-0.396303	0.594128	0.126830	-0.378387	0.572796	0.150321				-0.431989	0.751354	-0.300940							-0.046057	0.132395	-0.038772	0.428873	0.090112	-0.041143
5602	46.683333	-0.797945	0.646750	0.077569	-0.791077	0.654991	-0.143062	-0.709050	0.906377	0.096742	-0.694837	0.917524	-0.127244	-0.562985	1.176958	-0.072821	-0.571607	1.150976	0.028742	-0.555216	1.089533	0.020161	-0.507264	0.772070	0.312948	-0.396354	0.594127	0.126896	-0.378460	0.572758	0.150363				-0.432075	0.751375	-0.300990							-0.046425	0.132238	-0.038551	0.428872	0.090110	-0.041140
5603	46.691667	-0.797967	0.646713	0.077589	-0.791097	0.654993	-0.143035	-0.709096	0.906305	0.096816	-0.694869	0.917519	-0.127185	-0.563262	1.176889	-0.072590	-0.571723	1.150918	0.028987	-0.555283	1.089354	0.020093	-0.507441	0.771972	0.312999	-0.396381	0.594132	0.126950	-0.378468	0.572775	0.150424				-0.432135	0.751464	-0.300999							-0.046740	0.132139	-0.038428	0.428874	0.090107	-0.041130
5604	46.700000	-0.797975	0.646684	0.077605	-0.791100	0.654998	-0.143011	-0.709156	0.906255	0.096883	-0.694914	0.917527	-0.127110	-0.563505	1.176935	-0.072365	-0.571845	1.150934	0.029229	-0.555337	1.089394	0.020361	-0.507611	0.771894	0.313044	-0.396388	0.594141	0.126989	-0.378459	0.572811	0.150485				-0.432165	0.751607	-0.300972							-0.047077	0.132016	-0.038289	0.428874	0.090100	-0.041119
5605	46.708333	-0.797962	0.646651	0.077609	-0.791063	0.655014	-0.142985	-0.709154	0.906172	0.096890	-0.694978	0.917560	-0.127041	-0.563718	1.177062	-0.072110	-0.571917	1.151076	0.029477	-0.555352	1.089676	0.020714	-0.507771	0.771839	0.313076	-0.396379	0.594153	0.127018	-0.378472	0.572807	0.150501				-0.432161	0.751816	-0.300909							-0.047410	0.131854	-0.038104	0.428875	0.090104	-0.041106
5606	46.716667	-0.797944	0.646627	0.077608	-0.791042	0.655037	-0.142972	-0.709287	0.906219	0.097050	-0.695048	0.917599	-0.126970	-0.563880	1.177305	-0.071893	-0.571951	1.151344	0.029715	-0.555377	1.090034	0.021156	-0.507924	0.771808	0.313101	-0.396353	0.594175	0.127043	-0.378434	0.572853	0.150547				-0.432122	0.752071	-0.300799							-0.047718	0.131685	-0.037894	0.428878	0.090111	-0.041092
5607	46.725000	-0.797915	0.646603	0.077598	-0.790951	0.655066	-0.142944	-0.709446	0.906182	0.097082	-0.695115	0.917642	-0.126897	-0.564010	1.177851	-0.071846	-0.571955	1.151737	0.029926	-0.555529	1.090242	0.021086	-0.508076	0.771804	0.313120	-0.396317	0.594194	0.127058	-0.378396	0.572899	0.150580				-0.432054	0.752358	-0.300649							-0.048005	0.131483	-0.037642	0.428878	0.090104	-0.041073
5608	46.733333	-0.797874	0.646575	0.077586	-0.790871	0.655078	-0.142941	-0.709559	0.906156	0.097126	-0.695207	0.917691	-0.126826	-0.563967	1.178145	-0.071528	-0.571903	1.152225	0.030119	-0.555600	1.090720	0.021298	-0.508220	0.771808	0.313126	-0.396280	0.594211	0.127069	-0.378355	0.572944	0.150608				-0.431963	0.752673	-0.300475							-0.048250	0.131327	-0.037455	0.428882	0.090094	-0.041055
5609	46.741667	-0.797830	0.646538	0.077569	-0.790796	0.655080	-0.142939	-0.709738	0.906146	0.097182	-0.695324	0.917748	-0.126765	-0.563859	1.178738	-0.071330	-0.571783	1.152842	0.030321	-0.555595	1.091386	0.021614	-0.508345	0.771845	0.313117	-0.396232	0.594236	0.127072	-0.378333	0.572933	0.150594				-0.431837	0.753011	-0.300272							-0.048466	0.131150	-0.037212	0.428890	0.090087	-0.041038
5610	46.750000	-0.797788	0.646500	0.077554	-0.790708	0.655081	-0.142949	-0.709933	0.906104	0.097242	-0.695440	0.917794	-0.126709	-0.563702	1.179392	-0.071133	-0.571610	1.153548	0.030494	-0.555694	1.091928	0.021714	-0.508464	0.771893	0.313096	-0.396184	0.594264	0.127074	-0.378256	0.573021	0.150648				-0.431695	0.753365	-0.300038							-0.048640	0.130984	-0.036968	0.428891	0.090078	-0.041014
5611	46.758333	-0.797722	0.646458	0.077531	-0.790602	0.655077	-0.142963	-0.710160	0.906094	0.097301	-0.695577	0.917844	-0.126655	-0.563443	1.180128	-0.070980	-0.571366	1.154370	0.030678	-0.555782	1.092632	0.021812	-0.508580	0.771958	0.313056	-0.396129	0.594293	0.127066	-0.378195	0.573071	0.150649				-0.431528	0.753748	-0.299782							-0.048762	0.130847	-0.036729	0.428899	0.090076	-0.040982
5612	46.766667	-0.797673	0.646405	0.077512	-0.790505	0.655068	-0.142985	-0.710334	0.906057	0.097300	-0.695732	0.917896	-0.126610	-0.563116	1.180943	-0.070830	-0.571067	1.155291	0.030862	-0.555796	1.093646	0.022502	-0.508684	0.772035	0.313005	-0.396066	0.594328	0.127041	-0.378124	0.573136	0.150649				-0.431368	0.754149	-0.299491							-0.048861	0.130686	-0.036411	0.428907	0.090071	-0.040942
5613	46.775000	-0.797612	0.646350	0.077492	-0.790435	0.655049	-0.143019	-0.710601	0.906001	0.097336	-0.695883	0.917945	-0.126558	-0.562723	1.181765	-0.070655	-0.570751	1.156246	0.031075	-0.555877	1.094428	0.022437	-0.508792	0.772114	0.312944	-0.395999	0.594365	0.127000	-0.378045	0.573205	0.150625				-0.431205	0.754548	-0.299196							-0.048865	0.130636	-0.036219	0.428918	0.090071	-0.040908
5614	46.783333	-0.797557	0.646297	0.077474	-0.790348	0.655037	-0.143038	-0.710891	0.905987	0.097335	-0.696045	0.917995	-0.126513	-0.562284	1.182573	-0.070524	-0.570274	1.157166	0.031256	-0.556040	1.095179	0.022574	-0.508895	0.772194	0.312871	-0.395930	0.594403	0.126944	-0.377964	0.573277	0.150586				-0.431047	0.754942	-0.298893							-0.048837	0.130611	-0.036040	0.428926	0.090064	-0.040873
5615	46.791667	-0.797511	0.646247	0.077452	-0.790258	0.655030	-0.143055	-0.711188	0.905990	0.097403	-0.696210	0.918036	-0.126469	-0.561839	1.183354	-0.070420	-0.570064	1.158056	0.031359	-0.556124	1.095991	0.022697	-0.509035	0.772242	0.312730	-0.395856	0.594436	0.126880	-0.377882	0.573343	0.150541				-0.430910	0.755302	-0.298608							-0.048810	0.130584	-0.035843	0.428931	0.090055	-0.040842
5616	46.800000	-0.797472	0.646202	0.077437	-0.790197	0.655013	-0.143089	-0.711414	0.906010	0.097441	-0.696372	0.918076	-0.126438	-0.561387	1.184005	-0.070310	-0.569749	1.158801	0.031477	-0.556240	1.096545	0.022667	-0.509171	0.772275	0.312595	-0.395778	0.594466	0.126805	-0.377817	0.573358	0.150454				-0.430787	0.755640	-0.298326							-0.048776	0.130564	-0.035650	0.428942	0.090047	-0.040817
5617	46.808333	-0.797453	0.646155	0.077420	-0.790113	0.654997	-0.143129	-0.711748	0.905996	0.097405	-0.696536	0.918107	-0.126408	-0.560981	1.184513	-0.070217	-0.569465	1.159359	0.031562	-0.556251	1.097173	0.023028	-0.509286	0.772314	0.312537	-0.395707	0.594483	0.126734	-0.377733	0.573405	0.150405				-0.430687	0.755934	-0.298058							-0.048741	0.130546	-0.035467	0.428950	0.090034	-0.040796
5618	46.816667	-0.797435	0.646088	0.077399	-0.790078	0.654966	-0.143159	-0.712031	0.906001	0.097393	-0.696693	0.918124	-0.126390	-0.560651	1.184833	-0.070142	-0.569252	1.159687	0.031626	-0.556260	1.097517	0.023123	-0.509404	0.772330	0.312490	-0.395652	0.594487	0.126660	-0.377684	0.573405	0.150335				-0.430603	0.756174	-0.297828							-0.048729	0.130459	-0.035210	0.428961	0.090026	-0.040779
5619	46.825000	-0.797434	0.646007	0.077382	-0.790036	0.654916	-0.143200	-0.712262	0.906006	0.097355	-0.696823	0.918119	-0.126359	-0.560419	1.184970	-0.070086	-0.569128	1.159825	0.031680	-0.556232	1.097674	0.023286	-0.509530	0.772315	0.312453	-0.395622	0.594494	0.126601	-0.377649	0.573422	0.150283				-0.430532	0.756353	-0.297622							-0.048673	0.130458	-0.035082	0.428965	0.090024	-0.040762
5620	46.833333	-0.797450	0.645925	0.077364	-0.790022	0.654858	-0.143236	-0.712552	0.905997	0.097384	-0.696955	0.918108	-0.126341	-0.560264	1.184949	-0.070037	-0.569060	1.159792	0.031730	-0.556210	1.097643	0.023298	-0.509623	0.772320	0.312564	-0.395612	0.594508	0.126544	-0.377630	0.573443	0.150233				-0.430466	0.756486	-0.297446							-0.048643	0.130389	-0.034883	0.428966	0.090020	-0.040738
5621	46.841667	-0.797526	0.645863	0.077380	-0.790048	0.654805	-0.143275	-0.712766	0.905977	0.097364	-0.697082	0.918088	-0.126328	-0.560193	1.184752	-0.069985	-0.569081	1.159623	0.031773	-0.556232	1.097441	0.023340	-0.509778	0.772253	0.312560	-0.395623	0.594530	0.126507	-0.377587	0.573512	0.150212				-0.430411	0.756545	-0.297299							-0.048592	0.130397	-0.034773	0.428969	0.090020	-0.040724
5622	46.850000	-0.797611	0.645804	0.077390	-0.790105	0.654742	-0.143302	-0.712959	0.905985	0.097322	-0.697175	0.918048	-0.126311	-0.560193	1.184485	-0.069931	-0.569159	1.159363	0.031814	-0.556250	1.097092	0.023320	-0.509955	0.772156	0.312568	-0.395658	0.594569	0.126478	-0.377656	0.573529	0.150171				-0.430363	0.756557	-0.297179							-0.048569	0.130372	-0.034584	0.428974	0.090024	-0.040713
5623	46.858333	-0.797703	0.645722	0.077395	-0.790164	0.654672	-0.143333	-0.713154	0.905940	0.097336	-0.697256	0.918000	-0.126293	-0.560254	1.184133	-0.069888	-0.569306	1.159012	0.031869	-0.556267	1.096823	0.023438	-0.510181	0.772012	0.312539	-0.395712	0.594609	0.126458	-0.377699	0.573571	0.150143				-0.430336	0.756502	-0.297099							-0.048514	0.130430	-0.034507	0.428969	0.090023	-0.040716
5624	46.866667	-0.797811	0.645646	0.077403	-0.790241	0.654600	-0.143367	-0.713314	0.905877	0.097326	-0.697316	0.917943	-0.126281	-0.560371	1.183715	-0.069857	-0.569483	1.158614	0.031910	-0.556249	1.096493	0.023459	-0.510428	0.771845	0.312529	-0.395779	0.594649	0.126455	-0.377756	0.573612	0.150129				-0.430323	0.756401	-0.297041							-0.048490	0.130450	-0.034359	0.428969	0.090015	-0.040714
5625	46.875000	-0.797932	0.645567	0.077415	-0.790330	0.654531	-0.143387	-0.713399	0.905826	0.097355	-0.697362	0.917876	-0.126280	-0.560582	1.183301	-0.069810	-0.569704	1.158133	0.031920	-0.556371	1.095918	0.023399	-0.510675	0.771685	0.312608	-0.395851	0.594677	0.126468	-0.377821	0.573638	0.150136				-0.430339	0.756240	-0.297020							-0.048508	0.130432	-0.034132	0.428967	0.090018	-0.040726
5626	46.883333	-0.798080	0.645492	0.077433	-0.790436	0.654464	-0.143394	-0.713526	0.905746	0.097359	-0.697400	0.917799	-0.126272	-0.560709	1.182819	-0.069799	-0.569946	1.157657	0.031936	-0.556366	1.095625	0.023580	-0.510944	0.771492	0.312696	-0.395926	0.594701	0.126503	-0.377895	0.573644	0.150156				-0.430381	0.756034	-0.297025							-0.048513	0.130490	-0.033977	0.428966	0.090013	-0.040738
5627	46.891667	-0.798208	0.645419	0.077451	-0.790537	0.654407	-0.143402	-0.713634	0.905681	0.097414	-0.697410	0.917734	-0.126256	-0.560912	1.182342	-0.069755	-0.570213	1.157212	0.031964	-0.556420	1.095218	0.023694	-0.511228	0.771287	0.312804	-0.396002	0.594709	0.126548	-0.377978	0.573634	0.150192				-0.430460	0.755791	-0.297058							-0.048522	0.130598	-0.033860	0.428966	0.090007	-0.040752
5628	46.900000	-0.798355	0.645352	0.077474	-0.790656	0.654339	-0.143401	-0.713700	0.905602	0.097457	-0.697426	0.917651	-0.126242	-0.561115	1.181938	-0.069743	-0.570470	1.156774	0.031970	-0.556574	1.094642	0.023431	-0.511518	0.771074	0.312925	-0.396082	0.594719	0.126626	-0.378048	0.573659	0.150284				-0.430567	0.755527	-0.297108							-0.048546	0.130709	-0.033738	0.428964	0.090011	-0.040755
5629	46.908333	-0.798495	0.645289	0.077499	-0.790765	0.654292	-0.143385	-0.713743	0.905486	0.097479	-0.697433	0.917578	-0.126225	-0.561298	1.181556	-0.069725	-0.570710	1.156430	0.031975	-0.556586	1.094457	0.023648	-0.511783	0.770891	0.313121	-0.396175	0.594716	0.126716	-0.378173	0.573592	0.150340				-0.430695	0.755262	-0.297184							-0.048593	0.130803	-0.033573	0.428967	0.090015	-0.040761
5630	46.916667	-0.798628	0.645237	0.077530	-0.790871	0.654256	-0.143358	-0.713747	0.905370	0.097484	-0.697429	0.917510	-0.126205	-0.561461	1.181268	-0.069721	-0.570943	1.156167	0.031997	-0.556663	1.094189	0.023663	-0.512047	0.770715	0.313312	-0.396272	0.594724	0.126826	-0.378284	0.573562	0.150443				-0.430848	0.755008	-0.297262							-0.048645	0.130903	-0.033403	0.428963	0.090014	-0.040765
5631	46.925000	-0.798757	0.645184	0.077566	-0.790968	0.654224	-0.143329	-0.713864	0.905373	0.097603	-0.697433	0.917458	-0.126172	-0.561586	1.181048	-0.069718	-0.571163	1.155960	0.032000	-0.556846	1.093881	0.023582	-0.512330	0.770522	0.313438	-0.396378	0.594730	0.126951	-0.378390	0.573593	0.150593				-0.431006	0.754779	-0.297338							-0.048728	0.131018	-0.033232	0.428966	0.090016	-0.040768
5632	46.933333	-0.798874	0.645141	0.077606	-0.791074	0.654197	-0.143292	-0.713944	0.905330	0.097666	-0.697442	0.917412	-0.126133	-0.561683	1.180870	-0.069713	-0.571361	1.155830	0.031997	-0.556988	1.093655	0.023479	-0.512596	0.770355	0.313562	-0.396484	0.594741	0.127079	-0.378526	0.573532	0.150672				-0.431168	0.754579	-0.297406							-0.048861	0.131120	-0.033070	0.428967	0.090025	-0.040773
5633	46.941667	-0.798970	0.645104	0.077649	-0.791186	0.654190	-0.143248	-0.713988	0.905284	0.097719	-0.697455	0.917379	-0.126087	-0.561726	1.180806	-0.069725	-0.571493	1.155800	0.031984	-0.557060	1.093733	0.023629	-0.512854	0.770212	0.313666	-0.396589	0.594756	0.127198	-0.378646	0.573540	0.150792				-0.431337	0.754417	-0.297457							-0.049037	0.131190	-0.032889	0.428966	0.090021	-0.040773
5634	46.950000	-0.799060	0.645074	0.077691	-0.791297	0.654184	-0.143192	-0.714058	0.905250	0.097786	-0.697477	0.917357	-0.126033	-0.561724	1.180814	-0.069744	-0.571599	1.155849	0.031965	-0.557213	1.093740	0.023629	-0.513113	0.770087	0.313765	-0.396683	0.594780	0.127316	-0.378811	0.573715	0.150920				-0.431503	0.754289	-0.297495							-0.049269	0.131175	-0.032603	0.428970	0.090019	-0.040779
5635	46.958333	-0.799135	0.645044	0.077737	-0.791354	0.654186	-0.143141	-0.714120	0.905229	0.097848	-0.697509	0.917336	-0.125967	-0.561715	1.180937	-0.069768	-0.571643	1.156029	0.031935	-0.557283	1.093911	0.023665	-0.513364	0.769993	0.313855	-0.396771	0.594813	0.127424	-0.378913	0.573781	0.151044				-0.431677	0.754212	-0.297516							-0.049479	0.131207	-0.032497	0.428972	0.090006	-0.040773
5636	46.966667	-0.799196	0.645014	0.077784	-0.791399	0.654187	-0.143087	-0.714184	0.905211	0.097915	-0.697561	0.917328	-0.125895	-0.561510	1.181138	-0.069835	-0.571646	1.156295	0.031890	-0.557408	1.094066	0.023549	-0.513602	0.769928	0.313946	-0.396849	0.594864	0.127517	-0.379006	0.573814	0.151128				-0.431848	0.754178	-0.297528							-0.049748	0.131153	-0.032308	0.428970	0.090001	-0.040765
5637	46.975000	-0.799249	0.644997	0.077839	-0.791430	0.654194	-0.143027	-0.714255	0.905203	0.097979	-0.697619	0.917329	-0.125816	-0.561291	1.181398	-0.069900	-0.571604	1.156642	0.031795	-0.557478	1.094583	0.023800	-0.513831	0.769904	0.314036	-0.396918	0.594923	0.127601	-0.379063	0.573904	0.151218				-0.432020	0.754189	-0.297529							-0.050050	0.131052	-0.032092	0.428977	0.089999	-0.040747
5638	46.983333	-0.799265	0.644972	0.077883	-0.791446	0.654198	-0.142968	-0.714373	0.905219	0.098081	-0.697694	0.917336	-0.125729	-0.560991	1.181760	-0.070041	-0.571510	1.157076	0.031649	-0.557596	1.094876	0.023672	-0.514048	0.769902	0.314119	-0.396983	0.594996	0.127668	-0.379111	0.574014	0.151307				-0.432180	0.754249	-0.297526							-0.050372	0.130926	-0.031866	0.428979	0.089993	-0.040726
5639	46.991667	-0.799290	0.644952	0.077937	-0.791445	0.654206	-0.142909	-0.714463	0.905222	0.098153	-0.697787	0.917354	-0.125642	-0.560660	1.182145	-0.070172	-0.571387	1.157567	0.031520	-0.557663	1.095312	0.023515	-0.514240	0.769924	0.314194	-0.397036	0.595077	0.127726	-0.379150	0.574128	0.151375				-0.432352	0.754326	-0.297499							-0.050717	0.130756	-0.031660	0.428982	0.089995	-0.040704
5640	47.000000	-0.799298	0.644934	0.077989	-0.791436	0.654211	-0.142850	-0.714555	0.905233	0.098247	-0.697891	0.917374	-0.125540	-0.560276	1.182571	-0.070369	-0.571223	1.158153	0.031367	-0.557714	1.095892	0.023557	-0.514407	0.769974	0.314270	-0.397087	0.595163	0.127773	-0.379200	0.574228	0.151418				-0.432509	0.754440	-0.297474							-0.051091	0.130543	-0.031435	0.428985	0.089992	-0.040685
5641	47.008333	-0.799284	0.644911	0.078036	-0.791406	0.654214	-0.142795	-0.714601	0.905249	0.098332	-0.697978	0.917391	-0.125431	-0.559950	1.183117	-0.070556	-0.571025	1.158780	0.031165	-0.557766	1.096486	0.023452	-0.514556	0.770034	0.314332	-0.397133	0.595243	0.127804	-0.379153	0.574405	0.151514				-0.432649	0.754584	-0.297437							-0.051500	0.130295	-0.031213	0.428990	0.089985	-0.040670
5642	47.016667	-0.799265	0.644890	0.078080	-0.791369	0.654217	-0.142749	-0.714818	0.905284	0.098469	-0.698071	0.917410	-0.125308	-0.559310	1.183641	-0.070797	-0.570800	1.159504	0.030902	-0.557903	1.096988	0.023025	-0.514681	0.770119	0.314395	-0.397181	0.595329	0.127833	-0.379082	0.574602	0.151614				-0.432764	0.754744	-0.297387							-0.051900	0.130006	-0.030999	0.428990	0.089980	-0.040662
5643	47.025000	-0.799242	0.644864	0.078118	-0.791323	0.654225	-0.142704	-0.714883	0.905288	0.098533	-0.698179	0.917441	-0.125195	-0.558743	1.184242	-0.071105	-0.570543	1.160251	0.030617	-0.557987	1.097646	0.022829	-0.514769	0.770219	0.314453	-0.397230	0.595420	0.127842	-0.379161	0.574703	0.151599				-0.432844	0.754928	-0.297322							-0.052316	0.129660	-0.030754	0.428995	0.089972	-0.040657
5644	47.033333	-0.799215	0.644831	0.078156	-0.791268	0.654236	-0.142661	-0.715041	0.905303	0.098607	-0.698273	0.917461	-0.125072	-0.558158	1.184822	-0.071442	-0.570284	1.160966	0.030284	-0.558121	1.098238	0.022529	-0.514845	0.770316	0.314504	-0.397287	0.595545	0.127852	-0.379102	0.574935	0.151674				-0.432908	0.755128	-0.297245							-0.052708	0.129345	-0.030589	0.428996	0.089966	-0.040653
5645	47.041667	-0.799186	0.644805	0.078191	-0.791194	0.654253	-0.142616	-0.715248	0.905349	0.098789	-0.698363	0.917469	-0.124950	-0.557623	1.185369	-0.071788	-0.570064	1.161647	0.029912	-0.558177	1.098929	0.022300	-0.514886	0.770453	0.314552	-0.397374	0.595704	0.127854	-0.379097	0.575206	0.151707				-0.432960	0.755339	-0.297154							-0.053107	0.129004	-0.030397	0.428995	0.089963	-0.040652
5646	47.050000	-0.799191	0.644779	0.078237	-0.791140	0.654296	-0.142566	-0.715411	0.905387	0.098925	-0.698442	0.917470	-0.124822	-0.557129	1.185870	-0.072149	-0.569869	1.162236	0.029540	-0.558237	1.099470	0.021974	-0.514928	0.770594	0.314600	-0.397470	0.595904	0.127860	-0.379102	0.575517	0.151760				-0.433010	0.755552	-0.297072							-0.053487	0.128645	-0.030235	0.428997	0.089964	-0.040643
5647	47.058333	-0.799186	0.644744	0.078279	-0.791062	0.654314	-0.142518	-0.715479	0.905432	0.099058	-0.698500	0.917460	-0.124683	-0.556508	1.186278	-0.072559	-0.569683	1.162754	0.029104	-0.558243	1.100030	0.021698	-0.514978	0.770732	0.314509	-0.397580	0.596166	0.127860	-0.379181	0.575867	0.151790				-0.433056	0.755747	-0.296998							-0.053888	0.128246	-0.030007	0.428995	0.089973	-0.040631
5648	47.066667	-0.799186	0.644701	0.078326	-0.790998	0.654339	-0.142474	-0.715604	0.905410	0.099120	-0.698542	0.917431	-0.124536	-0.555935	1.186687	-0.073014	-0.569535	1.163219	0.028659	-0.558265	1.100451	0.021205	-0.514956	0.771014	0.314719	-0.397703	0.596453	0.127854	-0.379261	0.576253	0.151813				-0.433112	0.755932	-0.296940							-0.054213	0.127947	-0.029955	0.429000	0.089973	-0.040616
5649	47.075000	-0.799217	0.644662	0.078379	-0.790938	0.654378	-0.142410	-0.715857	0.905432	0.099324	-0.698546	0.917400	-0.124361	-0.555421	1.187066	-0.073430	-0.569419	1.163632	0.028177	-0.558383	1.100719	0.020673	-0.514973	0.771332	0.314809	-0.397842	0.596775	0.127823	-0.379294	0.576724	0.151847				-0.433185	0.756092	-0.296939							-0.054516	0.127567	-0.029839	0.429000	0.089977	-0.040611
5650	47.083333	-0.799248	0.644595	0.078427	-0.790878	0.654424	-0.142338	-0.716009	0.905436	0.099490	-0.698521	0.917347	-0.124179	-0.554907	1.187426	-0.073881	-0.569314	1.164029	0.027680	-0.558429	1.101081	0.020150	-0.514978	0.771737	0.314922	-0.398040	0.597161	0.127755	-0.379336	0.577306	0.151862				-0.433277	0.756225	-0.296986							-0.054810	0.127187	-0.029744	0.429007	0.089977	-0.040607
5651	47.091667	-0.799305	0.644516	0.078492	-0.790828	0.654478	-0.142257	-0.716104	0.905470	0.099610	-0.698463	0.917264	-0.123966	-0.554445	1.187835	-0.074340	-0.569233	1.164397	0.027107	-0.558460	1.101498	0.019678	-0.514979	0.772253	0.315050	-0.398388	0.597741	0.127625	-0.379446	0.578120	0.151814				-0.433374	0.756336	-0.297108							-0.055116	0.126893	-0.029678	0.429012	0.089972	-0.040614
5652	47.100000	-0.799386	0.644428	0.078569	-0.790737	0.654547	-0.142155	-0.716260	0.905497	0.099855	-0.698361	0.917176	-0.123732	-0.553834	1.188269	-0.074870	-0.569170	1.164767	0.026486	-0.558568	1.101864	0.019085	-0.514969	0.772884	0.315170	-0.398901	0.598549	0.127475	-0.379644	0.579270	0.151749				-0.433471	0.756412	-0.297273							-0.055422	0.126619	-0.029602	0.429014	0.089970	-0.040621
5653	47.108333	-0.799495	0.644331	0.078664	-0.790606	0.654631	-0.142007	-0.716442	0.905607	0.100116	-0.698226	0.917020	-0.123463	-0.553236	1.188795	-0.075430	-0.569120	1.165177	0.025825	-0.558638	1.102205	0.018338	-0.514923	0.773714	0.315339	-0.399707	0.599740	0.127247	-0.380025	0.580932	0.151647				-0.433561	0.756462	-0.297497							-0.055737	0.126365	-0.029536	0.429021	0.089971	-0.040634
5654	47.116667	-0.799626	0.644225	0.078784	-0.790411	0.654747	-0.141817	-0.716494	0.905730	0.100359	-0.698106	0.916838	-0.123198	-0.552549	1.189442	-0.076053	-0.569127	1.165604	0.025038	-0.558669	1.102604	0.017350	-0.514844	0.774685	0.315518	-0.400764	0.601270	0.127043	-0.380653	0.583181	0.151566				-0.433625	0.756488	-0.297738							-0.056063	0.126127	-0.029478	0.429026	0.089973	-0.040651
5655	47.125000	-0.799757	0.644117	0.078938	-0.790153	0.654911	-0.141568	-0.716538	0.905913	0.100536	-0.697984	0.916620	-0.122976	-0.551775	1.190290	-0.076734	-0.569057	1.166172	0.024157	-0.558689	1.103374	0.016685	-0.514744	0.775880	0.315683	-0.402178	0.603178	0.127009	-0.381486	0.585826	0.151535				-0.433684	0.756465	-0.297996							-0.056416	0.125906	-0.029440	0.429025	0.089986	-0.040665
5656	47.133333	-0.799879	0.644018	0.079123	-0.789875	0.655108	-0.141304	-0.716606	0.906161	0.100725	-0.697862	0.916362	-0.122794	-0.550994	1.191354	-0.077431	-0.568947	1.166773	0.023164	-0.559092	1.104039	0.015480	-0.514655	0.777228	0.315786	-0.403793	0.605439	0.126999	-0.382453	0.588937	0.151393				-0.433746	0.756415	-0.298274							-0.056797	0.125685	-0.029408	0.429026	0.090003	-0.040678
5657	47.141667	-0.799959	0.643959	0.079336	-0.789628	0.655348	-0.141016	-0.716484	0.906468	0.100785	-0.697766	0.916064	-0.122665	-0.549829	1.192526	-0.078264	-0.568862	1.167592	0.022040	-0.559133	1.104736	0.013990	-0.514596	0.778778	0.315810	-0.405475	0.608202	0.126873	-0.383298	0.592769	0.151382				-0.433805	0.756342	-0.298632							-0.057260	0.125393	-0.029356	0.429030	0.090020	-0.040698
5658	47.150000	-0.799979	0.643927	0.079550	-0.789433	0.655606	-0.140739	-0.716316	0.906837	0.100775	-0.697711	0.915747	-0.122606	-0.548651	1.193901	-0.079109	-0.568751	1.168523	0.020852	-0.559403	1.105723	0.012776	-0.514572	0.780471	0.315825	-0.407161	0.611292	0.126720	-0.384204	0.596911	0.151075				-0.433886	0.756218	-0.299029							-0.057752	0.125150	-0.029394	0.429032	0.090028	-0.040719
5659	47.158333	-0.799944	0.643962	0.079773	-0.789255	0.655874	-0.140453	-0.716135	0.907355	0.100804	-0.697682	0.915391	-0.122629	-0.547325	1.195462	-0.080045	-0.568604	1.169590	0.019584	-0.559542	1.106690	0.011019	-0.514581	0.782357	0.315843	-0.408749	0.614744	0.126533	-0.385071	0.601389	0.150794				-0.434112	0.755898	-0.299350							-0.058320	0.124796	-0.029405	0.429033	0.090043	-0.040752
5660	47.166667	-0.799850	0.644057	0.079989	-0.789046	0.656161	-0.140161	-0.715904	0.907907	0.100751	-0.697665	0.915019	-0.122724	-0.545946	1.197083	-0.080939	-0.568484	1.170773	0.018293	-0.559667	1.107721	0.009162	-0.514603	0.784375	0.315859	-0.410192	0.618466	0.126283	-0.385862	0.606070	0.150362				-0.434304	0.755583	-0.299817							-0.058972	0.124387	-0.029422	0.429038	0.090055	-0.040790
5661	47.175000	-0.799708	0.644231	0.080199	-0.788883	0.656442	-0.139862	-0.715618	0.908543	0.100563	-0.697655	0.914648	-0.122898	-0.544562	1.198583	-0.081644	-0.568277	1.172112	0.017053	-0.559819	1.109094	0.007800	-0.514682	0.786532	0.315816	-0.411432	0.622504	0.125967	-0.386426	0.610968	0.149857				-0.434530	0.755179	-0.300331							-0.059692	0.123894	-0.029426	0.429042	0.090059	-0.040825
5662	47.183333	-0.799534	0.644498	0.080430	-0.788689	0.656726	-0.139548	-0.715349	0.909289	0.100434	-0.697654	0.914276	-0.123137	-0.543102	1.200274	-0.082618	-0.567898	1.173478	0.015821	-0.560007	1.110690	0.006854	-0.514574	0.788930	0.315953	-0.412426	0.626762	0.125575	-0.386780	0.615992	0.149363				-0.434776	0.754707	-0.300875							-0.060495	0.123304	-0.029424	0.429048	0.090067	-0.040866
5663	47.191667	-0.799290	0.644841	0.080664	-0.788403	0.656920	-0.139121	-0.715147	0.909939	0.100158	-0.697657	0.913908	-0.123435	-0.541463	1.202113	-0.083685	-0.567617	1.174814	0.014537	-0.560223	1.111727	0.004802	-0.514428	0.791410	0.315985	-0.412929	0.631268	0.125020	-0.386902	0.620819	0.148474				-0.435070	0.754171	-0.301473							-0.061378	0.122621	-0.029423	0.429052	0.090080	-0.040896
5664	47.200000	-0.799008	0.645218	0.080909	-0.788181	0.657127	-0.138784	-0.714860	0.910607	0.099794	-0.697671	0.913558	-0.123768	-0.539786	1.203770	-0.084450	-0.567163	1.176127	0.013304	-0.560316	1.113245	0.003617	-0.514174	0.794031	0.316003	-0.413048	0.635927	0.124366	-0.386673	0.625803	0.147530				-0.435388	0.753567	-0.302088							-0.062338	0.121837	-0.029444	0.429058	0.090094	-0.040918
5665	47.208333	-0.798712	0.645662	0.081208	-0.787866	0.657256	-0.138428	-0.714639	0.911295	0.099406	-0.697689	0.913222	-0.124173	-0.538275	1.205313	-0.085340	-0.566959	1.177510	0.012433	-0.560442	1.114363	0.002111	-0.513756	0.796758	0.315985	-0.412804	0.640782	0.123539	-0.386126	0.630870	0.146491				-0.435742	0.752890	-0.302719							-0.063371	0.120953	-0.029443	0.429063	0.090112	-0.040940
5666	47.216667	-0.798403	0.646106	0.081527	-0.787569	0.657329	-0.138067	-0.714414	0.911964	0.098997	-0.697709	0.912891	-0.124576	-0.536755	1.206699	-0.086047	-0.566546	1.178801	0.011377	-0.560602	1.115568	0.000767	-0.513208	0.799568	0.315934	-0.412205	0.645755	0.122577	-0.385291	0.636035	0.145303				-0.436128	0.752167	-0.303359							-0.064479	0.119936	-0.029377	0.429066	0.090131	-0.040956
5667	47.225000	-0.798099	0.646543	0.081854	-0.787239	0.657312	-0.137710	-0.714262	0.912597	0.098568	-0.697751	0.912546	-0.125005	-0.535290	1.207948	-0.086780	-0.566130	1.179865	0.010307	-0.560582	1.116580	-0.000488	-0.512484	0.802459	0.315852	-0.411215	0.650870	0.121470	-0.383917	0.641517	0.144084				-0.436542	0.751395	-0.303989							-0.065597	0.118949	-0.029476	0.429073	0.090139	-0.040971
5668	47.233333	-0.797824	0.646966	0.082210	-0.786909	0.657246	-0.137369	-0.714101	0.913235	0.098118	-0.697783	0.912206	-0.125448	-0.533919	1.209102	-0.087469	-0.565713	1.180830	0.009263	-0.560534	1.117573	-0.001962	-0.511606	0.805395	0.315718	-0.409961	0.656048	0.120277	-0.382436	0.646925	0.142700				-0.436997	0.750594	-0.304591							-0.066772	0.117856	-0.029501	0.429081	0.090150	-0.040985
5669	47.241667	-0.797516	0.647308	0.082538	-0.786600	0.657128	-0.137055	-0.713924	0.913823	0.097575	-0.697831	0.911858	-0.125889	-0.532582	1.210226	-0.088267	-0.565301	1.181675	0.008159	-0.560469	1.118428	-0.003121	-0.510576	0.808317	0.315477	-0.408410	0.661330	0.118978	-0.380783	0.652130	0.141206				-0.437500	0.749766	-0.305163							-0.067956	0.116753	-0.029557	0.429091	0.090151	-0.040993
5670	47.250000	-0.797229	0.647634	0.082865	-0.786287	0.657002	-0.136765	-0.713747	0.914367	0.097087	-0.697874	0.911505	-0.126341	-0.531312	1.211185	-0.088956	-0.564866	1.182557	0.007183	-0.560502	1.119173	-0.004570	-0.509374	0.811293	0.315339	-0.406650	0.666673	0.117616	-0.378895	0.657584	0.139676				-0.438039	0.748921	-0.305710							-0.069253	0.115649	-0.029557	0.429102	0.090154	-0.041003
5671	47.258333	-0.796921	0.647902	0.083124	-0.785994	0.656861	-0.136525	-0.713595	0.914902	0.096514	-0.697927	0.911144	-0.126789	-0.530113	1.212042	-0.089631	-0.564422	1.183375	0.006220	-0.560199	1.120087	-0.005367	-0.508002	0.814202	0.315062	-0.404654	0.672019	0.116185	-0.376687	0.663122	0.138175				-0.438607	0.748056	-0.306201							-0.070593	0.114430	-0.029640	0.429110	0.090164	-0.041010
5672	47.266667	-0.796670	0.648183	0.083373	-0.785732	0.656737	-0.136339	-0.713436	0.915343	0.095961	-0.697965	0.910791	-0.127265	-0.528990	1.212847	-0.090320	-0.563933	1.184055	0.005264	-0.560255	1.120818	-0.006720	-0.506534	0.817028	0.314610	-0.402485	0.677365	0.114699	-0.374366	0.668578	0.136436				-0.439198	0.747179	-0.306657							-0.071941	0.113181	-0.029692	0.429124	0.090173	-0.041012
5673	47.275000	-0.796409	0.648440	0.083554	-0.785469	0.656666	-0.136234	-0.713225	0.915763	0.095376	-0.698022	0.910465	-0.127740	-0.528135	1.213323	-0.090760	-0.563530	1.184724	0.004349	-0.559995	1.121589	-0.007428	-0.504837	0.819875	0.314414	-0.400100	0.682641	0.113142	-0.371763	0.674138	0.134812				-0.439809	0.746286	-0.307073							-0.073200	0.112046	-0.029723	0.429129	0.090179	-0.041008
5674	47.283333	-0.796167	0.648697	0.083685	-0.785217	0.656635	-0.136170	-0.713091	0.916093	0.094826	-0.698043	0.910154	-0.128235	-0.527098	1.214066	-0.091646	-0.563264	1.185414	0.003493	-0.559909	1.122156	-0.008378	-0.503070	0.822598	0.314034	-0.397363	0.688039	0.111531	-0.368963	0.679701	0.132987				-0.440413	0.745411	-0.307461							-0.074425	0.110908	-0.029753	0.429141	0.090185	-0.041000
5675	47.291667	-0.796092	0.649039	0.083798	-0.784961	0.656602	-0.136179	-0.712896	0.916410	0.094276	-0.698083	0.909896	-0.128719	-0.526327	1.214503	-0.092378	-0.562932	1.185910	0.002591	-0.559821	1.122663	-0.009407	-0.501201	0.825191	0.313567	-0.394466	0.693176	0.109849	-0.365970	0.685073	0.131279				-0.441007	0.744534	-0.307792							-0.075614	0.109842	-0.029669	0.429153	0.090194	-0.040992
5676	47.300000	-0.795767	0.649218	0.083806	-0.784739	0.656641	-0.136239	-0.712694	0.916664	0.093763	-0.698077	0.909668	-0.129224	-0.525663	1.214830	-0.093173	-0.562663	1.186322	0.001738	-0.559640	1.123037	-0.010257	-0.499263	0.827691	0.313102	-0.391343	0.698215	0.108098	-0.362735	0.690385	0.129450				-0.441575	0.743676	-0.308100							-0.076730	0.108812	-0.029555	0.429167	0.090199	-0.040980
5677	47.308333	-0.795590	0.649452	0.083777	-0.784529	0.656675	-0.136373	-0.712391	0.916836	0.093203	-0.698099	0.909504	-0.129703	-0.525176	1.215007	-0.093959	-0.562339	1.186562	0.000822	-0.559558	1.123351	-0.011075	-0.497218	0.830050	0.312660	-0.387943	0.703106	0.106328	-0.359207	0.695738	0.127737				-0.442111	0.742849	-0.308381							-0.077842	0.108387	-0.029052	0.429175	0.090193	-0.040970
5678	47.316667	-0.795429	0.649669	0.083714	-0.784320	0.656686	-0.136549	-0.712146	0.917047	0.092754	-0.698081	0.909360	-0.130197	-0.524748	1.215128	-0.094822	-0.562145	1.186799	-0.000071	-0.559523	1.123507	-0.012091	-0.495185	0.832225	0.312010	-0.384307	0.707892	0.104521	-0.355358	0.700977	0.126044				-0.442607	0.742051	-0.308635							-0.078955	0.108525	-0.028269	0.429188	0.090188	-0.040968
5679	47.325000	-0.795308	0.649897	0.083624	-0.784150	0.656723	-0.136751	-0.711812	0.917207	0.092261	-0.698059	0.909279	-0.130662	-0.524528	1.215045	-0.095503	-0.561990	1.187089	-0.000921	-0.559336	1.123751	-0.012757	-0.492993	0.834289	0.311565	-0.380399	0.712519	0.102711	-0.351437	0.705980	0.124281				-0.443112	0.741263	-0.308817							-0.079810	0.108413	-0.027805	0.429196	0.090188	-0.040961
5680	47.333333	-0.795181	0.650089	0.083481	-0.784053	0.656728	-0.136988	-0.711504	0.917358	0.091884	-0.698029	0.909217	-0.131128	-0.524329	1.215024	-0.096352	-0.561847	1.187350	-0.001743	-0.559136	1.123967	-0.013443	-0.490786	0.836161	0.310934	-0.376238	0.716999	0.100889	-0.347313	0.710719	0.122419				-0.443487	0.740625	-0.309106							-0.080441	0.108228	-0.027365	0.429196	0.090189	-0.040956
5681	47.341667	-0.795061	0.650259	0.083291	-0.783950	0.656702	-0.137249	-0.711163	0.917475	0.091458	-0.698013	0.909178	-0.131573	-0.524086	1.214940	-0.097231	-0.561586	1.187461	-0.002630	-0.559143	1.124111	-0.014275	-0.488486	0.837825	0.310234	-0.371561	0.721422	0.099057	-0.342863	0.715353	0.120789				-0.443877	0.739980	-0.309311							-0.080908	0.108200	-0.026702	0.429201	0.090188	-0.040960
5682	47.350000	-0.795073	0.650485	0.083091	-0.783927	0.656655	-0.137519	-0.710814	0.917581	0.091054	-0.697972	0.909140	-0.132010	-0.523783	1.215105	-0.098372	-0.561418	1.187647	-0.003469	-0.559058	1.124271	-0.014940	-0.486137	0.839310	0.309388	-0.366863	0.725481	0.097209	-0.338180	0.719830	0.119152				-0.444184	0.739437	-0.309584							-0.081225	0.108225	-0.026186	0.429199	0.090191	-0.040959
5683	47.358333	-0.795007	0.650617	0.082847	-0.783973	0.656604	-0.137790	-0.710473	0.917625	0.090654	-0.697936	0.909105	-0.132424	-0.523673	1.215009	-0.099274	-0.561292	1.187877	-0.004251	-0.558786	1.124476	-0.015533	-0.483675	0.840615	0.308493	-0.361876	0.729383	0.095347	-0.333364	0.723954	0.117497				-0.444479	0.738948	-0.309826							-0.081432	0.108212	-0.025743	0.429201	0.090189	-0.040954
5684	47.366667	-0.794973	0.650742	0.082587	-0.784083	0.656528	-0.138068	-0.710088	0.917611	0.090219	-0.697918	0.909074	-0.132845	-0.523582	1.214878	-0.100205	-0.561160	1.188085	-0.005046	-0.558710	1.124568	-0.016183	-0.481088	0.841798	0.307557	-0.356664	0.733230	0.093619	-0.328343	0.727876	0.116073				-0.444720	0.738529	-0.310081							-0.081566	0.108236	-0.025406	0.429200	0.090187	-0.040951
5685	47.375000	-0.794960	0.650834	0.082290	-0.784216	0.656435	-0.138342	-0.709742	0.917588	0.089866	-0.697875	0.909032	-0.133251	-0.523654	1.214559	-0.100939	-0.560981	1.188200	-0.005882	-0.558665	1.124617	-0.016903	-0.478418	0.842766	0.306441	-0.351252	0.736835	0.091873	-0.323110	0.731727	0.114699				-0.444827	0.738271	-0.310454							-0.081618	0.108257	-0.025197	0.429199	0.090181	-0.040942
5686	47.383333	-0.794968	0.650894	0.081987	-0.784365	0.656296	-0.138644	-0.709413	0.917541	0.089502	-0.697831	0.908978	-0.133654	-0.523556	1.214388	-0.101882	-0.560783	1.188302	-0.006687	-0.558480	1.124764	-0.017419	-0.475644	0.843579	0.305227	-0.345687	0.740341	0.090275	-0.317836	0.735261	0.113307				-0.444983	0.737979	-0.310719							-0.081619	0.108278	-0.025060	0.429199	0.090173	-0.040933
5687	47.391667	-0.794927	0.650906	0.081663	-0.784518	0.656144	-0.138977	-0.709047	0.917432	0.089168	-0.697794	0.908922	-0.134072	-0.523494	1.214250	-0.102861	-0.560543	1.188286	-0.007449	-0.558325	1.124714	-0.018169	-0.472762	0.844182	0.303885	-0.340024	0.743558	0.088676	-0.312370	0.738681	0.112191				-0.444988	0.737862	-0.311150							-0.081549	0.108300	-0.024983	0.429201	0.090162	-0.040922
5688	47.400000	-0.794894	0.650895	0.081332	-0.784700	0.655979	-0.139323	-0.708760	0.917273	0.088822	-0.697769	0.908868	-0.134485	-0.523618	1.213944	-0.103644	-0.560385	1.188360	-0.008178	-0.558327	1.124674	-0.018773	-0.469768	0.844648	0.302446	-0.334272	0.746631	0.087221	-0.306847	0.741875	0.111098				-0.445002	0.737745	-0.311522							-0.081453	0.108321	-0.024979	0.429206	0.090146	-0.040906
5689	47.408333	-0.794942	0.650907	0.080990	-0.784860	0.655804	-0.139702	-0.708401	0.917118	0.088484	-0.697741	0.908813	-0.134912	-0.523613	1.213670	-0.104539	-0.560178	1.188346	-0.008884	-0.558104	1.124690	-0.019213	-0.466682	0.844941	0.300868	-0.328477	0.749406	0.085751	-0.301374	0.744560	0.109768				-0.444988	0.737668	-0.311920							-0.081350	0.108345	-0.025060	0.429206	0.090137	-0.040879
5690	47.416667	-0.794990	0.650911	0.080634	-0.785004	0.655618	-0.140113	-0.708109	0.916959	0.088138	-0.697712	0.908748	-0.135332	-0.523760	1.213299	-0.105250	-0.559962	1.188320	-0.009572	-0.557917	1.124649	-0.019819	-0.463581	0.845114	0.299312	-0.322707	0.751885	0.084190	-0.295723	0.747142	0.108848				-0.444975	0.737572	-0.312274							-0.081286	0.108309	-0.025117	0.429209	0.090127	-0.040848
5691	47.425000	-0.795038	0.650893	0.080273	-0.785164	0.655441	-0.140527	-0.707760	0.916696	0.087746	-0.697700	0.908692	-0.135745	-0.523811	1.212961	-0.106069	-0.559747	1.188255	-0.010220	-0.557773	1.124545	-0.020325	-0.460279	0.845113	0.297364	-0.316971	0.754260	0.082807	-0.290252	0.749422	0.107523				-0.444873	0.737567	-0.312761							-0.081206	0.108365	-0.025311	0.429213	0.090117	-0.040811
5692	47.433333	-0.795081	0.650871	0.079913	-0.785275	0.655250	-0.140953	-0.707425	0.916514	0.087498	-0.697685	0.908641	-0.136162	-0.523765	1.212771	-0.106993	-0.559533	1.188174	-0.010846	-0.557617	1.124455	-0.020762	-0.456983	0.845001	0.295414	-0.311241	0.756361	0.081346	-0.284764	0.751515	0.106368				-0.444773	0.737564	-0.313268							-0.081148	0.108426	-0.025536	0.429219	0.090105	-0.040768
5693	47.441667	-0.795112	0.650843	0.079544	-0.785382	0.655071	-0.141386	-0.707115	0.916311	0.087156	-0.697681	0.908599	-0.136577	-0.523716	1.212613	-0.107913	-0.559307	1.188089	-0.011413	-0.557454	1.124376	-0.021235	-0.453610	0.844746	0.293325	-0.305382	0.758249	0.079972	-0.279097	0.753483	0.105330				-0.444668	0.737536	-0.313746							-0.081145	0.108449	-0.025759	0.429226	0.090097	-0.040727
5694	47.450000	-0.795145	0.650812	0.079182	-0.785469	0.654905	-0.141807	-0.706833	0.916078	0.086822	-0.697675	0.908562	-0.137004	-0.524010	1.212055	-0.108263	-0.559085	1.188008	-0.011976	-0.557415	1.124170	-0.021770	-0.450205	0.844375	0.291096	-0.299403	0.759873	0.078690	-0.273453	0.754951	0.104189				-0.444559	0.737501	-0.314259							-0.081169	0.108462	-0.026031	0.429233	0.090086	-0.040687
5695	47.458333	-0.795182	0.650797	0.078835	-0.785594	0.654730	-0.142215	-0.706484	0.915912	0.086555	-0.697685	0.908531	-0.137426	-0.523990	1.211832	-0.109013	-0.558829	1.187848	-0.012510	-0.557141	1.124052	-0.022144	-0.446759	0.843868	0.288734	-0.293328	0.761076	0.077319	-0.267599	0.756261	0.103242				-0.444416	0.737456	-0.314809							-0.081227	0.108459	-0.026386	0.429239	0.090069	-0.040647
5696	47.466667	-0.795211	0.650801	0.078515	-0.785712	0.654575	-0.142602	-0.706137	0.915730	0.086239	-0.697696	0.908502	-0.137853	-0.523830	1.211785	-0.109945	-0.558590	1.187707	-0.013017	-0.557008	1.123925	-0.022515	-0.443303	0.843264	0.286264	-0.287121	0.762230	0.076133	-0.261678	0.757178	0.102293				-0.444278	0.737401	-0.315343							-0.081307	0.108465	-0.026753	0.429248	0.090050	-0.040620
5697	47.475000	-0.795227	0.650808	0.078206	-0.785822	0.654425	-0.142968	-0.705784	0.915583	0.085930	-0.697693	0.908488	-0.138282	-0.523854	1.211470	-0.110575	-0.558324	1.187583	-0.013478	-0.556796	1.123764	-0.023016	-0.439816	0.842580	0.283711	-0.280749	0.762958	0.074782	-0.255648	0.757715	0.101229				-0.444158	0.737313	-0.315856							-0.081411	0.108475	-0.027154	0.429252	0.090034	-0.040591
5698	47.483333	-0.795234	0.650833	0.077920	-0.785990	0.654287	-0.143308	-0.705412	0.915472	0.085604	-0.697709	0.908476	-0.138694	-0.523871	1.211044	-0.110941	-0.558089	1.187374	-0.013966	-0.556541	1.123498	-0.023504	-0.436334	0.841815	0.281072	-0.274249	0.763449	0.073406	-0.249598	0.758113	0.100275				-0.443981	0.737278	-0.316466							-0.081523	0.108485	-0.027588	0.429263	0.090012	-0.040566
5699	47.491667	-0.795230	0.650864	0.077663	-0.786133	0.654134	-0.143602	-0.705032	0.915342	0.085330	-0.697712	0.908483	-0.139113	-0.524026	1.210598	-0.111381	-0.557835	1.187136	-0.014414	-0.556347	1.123309	-0.023798	-0.432890	0.840924	0.278263	-0.267609	0.763787	0.072026	-0.243362	0.758071	0.099181				-0.443871	0.737214	-0.317022							-0.081648	0.108498	-0.027957	0.429262	0.090004	-0.040535
5700	47.500000	-0.795218	0.650921	0.077435	-0.786312	0.653998	-0.143874	-0.704674	0.915273	0.085038	-0.697714	0.908497	-0.139491	-0.524101	1.210305	-0.111958	-0.557593	1.186904	-0.014843	-0.556158	1.123080	-0.024183	-0.429454	0.839921	0.275279	-0.260808	0.763788	0.070478	-0.237084	0.757888	0.098123				-0.443788	0.737158	-0.317608							-0.081751	0.108587	-0.028400	0.429270	0.089998	-0.040501
5701	47.508333	-0.795186	0.650989	0.077227	-0.786507	0.653871	-0.144109	-0.704268	0.915189	0.084795	-0.697717	0.908509	-0.139849	-0.524099	1.209999	-0.112514	-0.557320	1.186660	-0.015225	-0.555950	1.122805	-0.024538	-0.426031	0.838973	0.272358	-0.253819	0.763554	0.068840	-0.230839	0.757409	0.097148				-0.443769	0.737085	-0.318186							-0.081881	0.108656	-0.028793	0.429274	0.089990	-0.040481
5702	47.516667	-0.795159	0.651074	0.077050	-0.786720	0.653741	-0.144310	-0.703796	0.915058	0.084517	-0.697727	0.908511	-0.140209	-0.524103	1.209600	-0.112840	-0.557024	1.186453	-0.015527	-0.555668	1.122486	-0.024886	-0.422635	0.838057	0.269488	-0.246667	0.763183	0.067129	-0.224498	0.756572	0.095668				-0.443736	0.737061	-0.318828							-0.082022	0.108767	-0.029175	0.429277	0.089985	-0.040458
5703	47.525000	-0.795135	0.651174	0.076899	-0.786935	0.653584	-0.144489	-0.703364	0.914989	0.084329	-0.697717	0.908537	-0.140543	-0.524148	1.209289	-0.113373	-0.556788	1.186101	-0.015980	-0.555447	1.122244	-0.025151	-0.419291	0.837003	0.266379	-0.239257	0.762394	0.065121	-0.218035	0.755608	0.094547				-0.443764	0.736994	-0.319465							-0.082181	0.108914	-0.029528	0.429283	0.089980	-0.040440
5704	47.533333	-0.795108	0.651284	0.076761	-0.787170	0.653458	-0.144655	-0.702869	0.914883	0.084095	-0.697710	0.908567	-0.140864	-0.524129	1.208936	-0.113739	-0.556511	1.185802	-0.016307	-0.555127	1.121874	-0.025523	-0.415985	0.835892	0.263214	-0.231690	0.761265	0.062892	-0.211563	0.754249	0.092934				-0.443882	0.736881	-0.320041							-0.082340	0.109099	-0.029863	0.429285	0.089974	-0.040427
5705	47.541667	-0.795076	0.651390	0.076646	-0.787388	0.653340	-0.144790	-0.702351	0.914809	0.083885	-0.697705	0.908599	-0.141160	-0.524163	1.208648	-0.114302	-0.556201	1.185503	-0.016571	-0.554838	1.121599	-0.025764	-0.412731	0.834871	0.260185	-0.224027	0.759995	0.060704	-0.204989	0.752712	0.091310				-0.443966	0.736844	-0.320758							-0.082513	0.109301	-0.030168	0.429292	0.089972	-0.040416
5706	47.550000	-0.795041	0.651502	0.076544	-0.787601	0.653231	-0.144906	-0.701835	0.914737	0.083788	-0.697694	0.908642	-0.141441	-0.524144	1.208319	-0.114686	-0.555899	1.185136	-0.016906	-0.554495	1.121314	-0.026011	-0.409547	0.833832	0.257082	-0.216331	0.758410	0.058451	-0.198393	0.750985	0.089651				-0.444116	0.736752	-0.321391							-0.082696	0.109513	-0.030454	0.429295	0.089954	-0.040401
5707	47.558333	-0.794988	0.651613	0.076454	-0.787810	0.653134	-0.144999	-0.701295	0.914612	0.083632	-0.697698	0.908695	-0.141688	-0.524086	1.207955	-0.114959	-0.555576	1.184805	-0.017168	-0.554194	1.120966	-0.026210	-0.406407	0.832785	0.253822	-0.208752	0.756641	0.056340	-0.191820	0.749102	0.088154				-0.444322	0.736634	-0.322021							-0.082887	0.109723	-0.030707	0.429305	0.089949	-0.040394
5708	47.566667	-0.794934	0.651727	0.076385	-0.788049	0.653063	-0.145073	-0.700724	0.914567	0.083568	-0.697710	0.908757	-0.141910	-0.523974	1.207648	-0.115288	-0.555234	1.184437	-0.017422	-0.553849	1.120582	-0.026566	-0.403279	0.831766	0.250496	-0.201389	0.754775	0.054460	-0.185436	0.747030	0.086770				-0.444548	0.736514	-0.322635							-0.083085	0.109962	-0.030924	0.429309	0.089946	-0.040385
5709	47.575000	-0.794874	0.651852	0.076339	-0.788257	0.653008	-0.145137	-0.700140	0.914469	0.083469	-0.697707	0.908823	-0.142094	-0.523945	1.207397	-0.115707	-0.554851	1.184110	-0.017643	-0.553448	1.120282	-0.026776	-0.400145	0.830773	0.247079	-0.194344	0.752815	0.052875	-0.179309	0.744807	0.085488				-0.444837	0.736333	-0.323166							-0.083273	0.110204	-0.031096	0.429315	0.089930	-0.040364
5710	47.583333	-0.794833	0.651999	0.076394	-0.788460	0.652969	-0.145164	-0.699540	0.914415	0.083459	-0.697716	0.908892	-0.142269	-0.523859	1.207116	-0.115972	-0.554452	1.183809	-0.017834	-0.553106	1.119993	-0.026898	-0.397000	0.829771	0.243594	-0.187612	0.750756	0.051394	-0.173438	0.742589	0.084241				-0.445074	0.736241	-0.323803							-0.083461	0.110447	-0.031226	0.429322	0.089922	-0.040346
5711	47.591667	-0.794749	0.652146	0.076370	-0.788651	0.652949	-0.145196	-0.698886	0.914346	0.083392	-0.697737	0.908974	-0.142399	-0.523699	1.206889	-0.116255	-0.554032	1.183530	-0.017987	-0.552632	1.119682	-0.027289	-0.393896	0.828774	0.240049	-0.181198	0.748579	0.049819	-0.167905	0.740411	0.083190				-0.445366	0.736096	-0.324331							-0.083652	0.110674	-0.031325	0.429326	0.089919	-0.040325
5712	47.600000	-0.794655	0.652302	0.076356	-0.788834	0.652921	-0.145234	-0.698239	0.914327	0.083416	-0.697767	0.909065	-0.142513	-0.523530	1.206689	-0.116490	-0.553596	1.183214	-0.018209	-0.552257	1.119382	-0.027536	-0.390824	0.827745	0.236467	-0.175088	0.746140	0.048171	-0.162599	0.738292	0.081819				-0.445673	0.735915	-0.324824							-0.083848	0.110907	-0.031390	0.429330	0.089921	-0.040308
5713	47.608333	-0.794550	0.652465	0.076348	-0.789018	0.652921	-0.145241	-0.697569	0.914295	0.083439	-0.697786	0.909156	-0.142601	-0.523336	1.206476	-0.116695	-0.553122	1.182973	-0.018341	-0.551846	1.119208	-0.027491	-0.387849	0.826675	0.232889	-0.169163	0.743556	0.046217	-0.157434	0.736283	0.080267				-0.446008	0.735725	-0.325265							-0.084038	0.111131	-0.031401	0.429331	0.089912	-0.040293
5714	47.616667	-0.794417	0.652624	0.076334	-0.789169	0.652917	-0.145240	-0.696841	0.914248	0.083442	-0.697803	0.909250	-0.142668	-0.523034	1.206162	-0.116705	-0.552626	1.182724	-0.018500	-0.551436	1.118929	-0.027708	-0.384954	0.825589	0.229302	-0.163333	0.740791	0.044078	-0.152284	0.734329	0.078605				-0.446363	0.735515	-0.325684							-0.084213	0.111333	-0.031397	0.429331	0.089906	-0.040289
5715	47.625000	-0.794308	0.652794	0.076343	-0.789296	0.652915	-0.145241	-0.696021	0.914134	0.083359	-0.697818	0.909351	-0.142725	-0.522781	1.206069	-0.116974	-0.552114	1.182482	-0.018615	-0.550956	1.118685	-0.027951	-0.382171	0.824568	0.225740	-0.157563	0.737885	0.041886	-0.147241	0.732189	0.076739				-0.446738	0.735297	-0.326059							-0.084378	0.111525	-0.031365	0.429332	0.089902	-0.040288
5716	47.633333	-0.794181	0.652973	0.076356	-0.789415	0.652919	-0.145235	-0.695307	0.914079	0.083409	-0.697822	0.909451	-0.142770	-0.522577	1.205926	-0.117264	-0.551556	1.182291	-0.018677	-0.550436	1.118401	-0.028249	-0.379449	0.823631	0.222200	-0.151929	0.734818	0.039682	-0.142255	0.729916	0.074858				-0.447113	0.735063	-0.326387							-0.084532	0.111659	-0.031303	0.429332	0.089896	-0.040298
5717	47.641667	-0.794041	0.653131	0.076359	-0.789522	0.652931	-0.145212	-0.694621	0.914127	0.083564	-0.697848	0.909562	-0.142803	-0.522296	1.205721	-0.117418	-0.551041	1.182016	-0.018826	-0.550041	1.118209	-0.028206	-0.376762	0.822791	0.218731	-0.146491	0.731675	0.037799	-0.137448	0.727399	0.073236				-0.447511	0.734797	-0.326633							-0.084733	0.111835	-0.031162	0.429328	0.089891	-0.040319
5718	47.650000	-0.793893	0.653286	0.076366	-0.789605	0.652945	-0.145196	-0.694035	0.914137	0.083730	-0.697825	0.909659	-0.142820	-0.521987	1.205508	-0.117619	-0.550523	1.181697	-0.018961	-0.549561	1.117931	-0.028383	-0.374092	0.822040	0.215329	-0.141310	0.728626	0.036232	-0.132859	0.724717	0.071838				-0.447891	0.734574	-0.326909							-0.084919	0.111979	-0.031015	0.429328	0.089893	-0.040343
5719	47.658333	-0.793720	0.653431	0.076369	-0.789665	0.652977	-0.145164	-0.693211	0.914054	0.083747	-0.697818	0.909766	-0.142832	-0.521640	1.205399	-0.117857	-0.549873	1.181337	-0.019348	-0.549071	1.117671	-0.028551	-0.371437	0.821391	0.212051	-0.136543	0.725739	0.035086	-0.128668	0.721888	0.070865				-0.448310	0.734291	-0.327090							-0.085056	0.112032	-0.030835	0.429320	0.089900	-0.040382
5720	47.666667	-0.793547	0.653563	0.076372	-0.789744	0.652994	-0.145153	-0.692275	0.913884	0.083742	-0.697808	0.909876	-0.142831	-0.521291	1.205295	-0.118112	-0.549404	1.181172	-0.019115	-0.548490	1.117320	-0.028874	-0.368818	0.820771	0.208871	-0.132057	0.723076	0.034112	-0.124787	0.719084	0.069982				-0.448682	0.734059	-0.327295							-0.085149	0.112145	-0.030741	0.429316	0.089904	-0.040432
5721	47.675000	-0.793353	0.653714	0.076398	-0.789795	0.653028	-0.145106	-0.691577	0.913877	0.083923	-0.697781	0.909993	-0.142811	-0.520889	1.205084	-0.118119	-0.548834	1.180781	-0.019389	-0.548122	1.117113	-0.028825	-0.366258	0.820137	0.205866	-0.127964	0.720490	0.033254	-0.121255	0.716443	0.069308				-0.449077	0.733779	-0.327438							-0.085246	0.112202	-0.030575	0.429304	0.089919	-0.040485
5722	47.683333	-0.793149	0.653854	0.076417	-0.789840	0.653066	-0.145057	-0.690920	0.913924	0.084174	-0.697750	0.910107	-0.142775	-0.520532	1.204889	-0.118286	-0.548203	1.180440	-0.019626	-0.547517	1.116792	-0.028942	-0.363793	0.819466	0.202977	-0.124136	0.717932	0.032303	-0.118007	0.713999	0.068484				-0.449425	0.733530	-0.327670							-0.085372	0.112201	-0.030309	0.429299	0.089930	-0.040545
5723	47.691667	-0.792920	0.653994	0.076440	-0.789880	0.653109	-0.145009	-0.690084	0.913874	0.084319	-0.697710	0.910226	-0.142723	-0.520201	1.204687	-0.118425	-0.547766	1.180253	-0.019390	-0.547044	1.116488	-0.029260	-0.361507	0.818743	0.200234	-0.120595	0.715388	0.031142	-0.115016	0.711849	0.067445				-0.449799	0.733220	-0.327778							-0.085403	0.112315	-0.030215	0.429284	0.089944	-0.040610
5724	47.700000	-0.792685	0.654136	0.076466	-0.789949	0.653167	-0.144950	-0.689137	0.913784	0.084412	-0.697657	0.910344	-0.142657	-0.519831	1.204502	-0.118597	-0.547184	1.179960	-0.019489	-0.546419	1.116209	-0.029710	-0.359375	0.818018	0.197691	-0.117281	0.712817	0.029781	-0.112245	0.709788	0.066163				-0.450168	0.732898	-0.327882							-0.085473	0.112356	-0.030020	0.429281	0.089954	-0.040673
5725	47.708333	-0.792426	0.654288	0.076499	-0.789983	0.653229	-0.144875	-0.688368	0.913787	0.084581	-0.697593	0.910462	-0.142580	-0.519374	1.204444	-0.118817	-0.546539	1.179569	-0.019928	-0.545950	1.115967	-0.029630	-0.357327	0.817311	0.195254	-0.114247	0.710247	0.028313	-0.109600	0.707961	0.064840				-0.450525	0.732557	-0.327981							-0.085540	0.112396	-0.029830	0.429269	0.089966	-0.040738
5726	47.716667	-0.792161	0.654462	0.076542	-0.790012	0.653297	-0.144790	-0.687535	0.913752	0.084668	-0.697495	0.910570	-0.142483	-0.518932	1.204294	-0.118920	-0.545902	1.179322	-0.020046	-0.545405	1.115739	-0.029814	-0.355553	0.816651	0.192904	-0.111461	0.707732	0.026789	-0.107133	0.706106	0.063354				-0.450881	0.732188	-0.327975							-0.085604	0.112429	-0.029629	0.429260	0.089976	-0.040797
5727	47.725000	-0.791888	0.654634	0.076584	-0.790048	0.653374	-0.144685	-0.686683	0.913763	0.084811	-0.697381	0.910673	-0.142402	-0.518449	1.204159	-0.119065	-0.545319	1.179061	-0.020164	-0.544823	1.115541	-0.030135	-0.353912	0.816072	0.190635	-0.108983	0.705304	0.025309	-0.104913	0.704286	0.061911				-0.451139	0.731890	-0.328129							-0.085650	0.112455	-0.029445	0.429255	0.089985	-0.040855
5728	47.733333	-0.791603	0.654824	0.076622	-0.790069	0.653451	-0.144580	-0.685748	0.913678	0.084809	-0.697235	0.910775	-0.142324	-0.518011	1.203999	-0.119140	-0.544765	1.178973	-0.019893	-0.544279	1.115314	-0.030164	-0.352350	0.815564	0.188441	-0.106769	0.702978	0.023858	-0.102892	0.702490	0.060512				-0.451404	0.731555	-0.328186							-0.085697	0.112475	-0.029259	0.429249	0.090000	-0.040913
5729	47.741667	-0.791329	0.655023	0.076675	-0.790087	0.653526	-0.144467	-0.685077	0.913812	0.084982	-0.697074	0.910878	-0.142258	-0.517488	1.203851	-0.119182	-0.544162	1.178736	-0.020010	-0.543743	1.115128	-0.030204	-0.350867	0.815109	0.186338	-0.104845	0.700838	0.022494	-0.101136	0.700690	0.059119				-0.451631	0.731229	-0.328265							-0.085733	0.112514	-0.029093	0.429242	0.090008	-0.040971
5730	47.750000	-0.791050	0.655225	0.076708	-0.790094	0.653626	-0.144355	-0.684404	0.913874	0.085086	-0.696890	0.910973	-0.142207	-0.517001	1.203741	-0.119348	-0.543407	1.178425	-0.020408	-0.543201	1.114940	-0.030242	-0.349460	0.814665	0.184315	-0.103144	0.698864	0.021186	-0.099527	0.698999	0.057906				-0.451861	0.730874	-0.328288							-0.085775	0.112547	-0.028934	0.429231	0.090015	-0.041020
5731	47.758333	-0.790807	0.655491	0.076713	-0.790082	0.653719	-0.144246	-0.683616	0.913941	0.085143	-0.696683	0.911065	-0.142176	-0.516435	1.203575	-0.119333	-0.542816	1.178306	-0.020312	-0.542620	1.114738	-0.030529	-0.348152	0.814201	0.182390	-0.101682	0.697039	0.019957	-0.098134	0.697354	0.056541				-0.452017	0.730583	-0.328392							-0.085823	0.112597	-0.028770	0.429226	0.090023	-0.041071
5732	47.766667	-0.790505	0.655621	0.076761	-0.790081	0.653813	-0.144154	-0.682872	0.913946	0.085112	-0.696454	0.911151	-0.142158	-0.515952	1.203381	-0.119375	-0.542238	1.178172	-0.020253	-0.542064	1.114564	-0.030595	-0.346943	0.813704	0.180591	-0.100380	0.695284	0.018767	-0.096878	0.695736	0.055351				-0.452143	0.730301	-0.328506							-0.085878	0.112629	-0.028608	0.429219	0.090020	-0.041109
5733	47.775000	-0.790244	0.655814	0.076770	-0.790043	0.653912	-0.144063	-0.682170	0.913989	0.085076	-0.696193	0.911231	-0.142162	-0.515399	1.203210	-0.119373	-0.541593	1.177996	-0.020370	-0.541486	1.114457	-0.030692	-0.345871	0.813174	0.178918	-0.099236	0.693547	0.017612	-0.095790	0.694162	0.054236				-0.452240	0.730013	-0.328617							-0.085935	0.112660	-0.028451	0.429216	0.090023	-0.041143
5734	47.783333	-0.790010	0.656027	0.076797	-0.789963	0.654005	-0.143991	-0.681549	0.914074	0.085103	-0.695930	0.911314	-0.142181	-0.514854	1.203168	-0.119641	-0.540945	1.177835	-0.020459	-0.540810	1.114281	-0.031119	-0.344904	0.812606	0.177375	-0.098224	0.691794	0.016481	-0.094860	0.692577	0.053068				-0.452313	0.729731	-0.328735							-0.085994	0.112687	-0.028308	0.429210	0.090021	-0.041178
5735	47.791667	-0.789814	0.656288	0.076778	-0.789937	0.654120	-0.143921	-0.680946	0.914164	0.085079	-0.695624	0.911376	-0.142235	-0.514222	1.203033	-0.119663	-0.540332	1.177633	-0.020617	-0.540303	1.114101	-0.031176	-0.344063	0.812045	0.176001	-0.097357	0.690004	0.015368	-0.094092	0.691037	0.051944				-0.452366	0.729439	-0.328840							-0.086060	0.112702	-0.028159	0.429202	0.090019	-0.041197
5736	47.800000	-0.789615	0.656537	0.076741	-0.789834	0.654221	-0.143867	-0.680424	0.914293	0.085068	-0.695296	0.911438	-0.142291	-0.513614	1.202915	-0.119685	-0.539718	1.177465	-0.020697	-0.539715	1.113966	-0.031125	-0.343323	0.811476	0.174752	-0.096577	0.688197	0.014268	-0.093421	0.689517	0.050920				-0.452343	0.729213	-0.329017							-0.086125	0.112721	-0.028010	0.429196	0.090023	-0.041213
5737	47.808333	-0.789418	0.656720	0.076733	-0.789752	0.654348	-0.143822	-0.679902	0.914397	0.085016	-0.694969	0.911504	-0.142375	-0.512944	1.202941	-0.119931	-0.539091	1.177284	-0.020828	-0.539194	1.113731	-0.031471	-0.342686	0.810917	0.173667	-0.095941	0.686367	0.013215	-0.092919	0.687944	0.049797				-0.452296	0.728970	-0.329195							-0.086185	0.112727	-0.027873	0.429196	0.090028	-0.041229
5738	47.816667	-0.789222	0.656910	0.076723	-0.789633	0.654488	-0.143771	-0.679343	0.914472	0.084875	-0.694597	0.911569	-0.142462	-0.512369	1.202911	-0.120190	-0.538480	1.177085	-0.020933	-0.538590	1.113607	-0.031557	-0.342127	0.810376	0.172719	-0.095408	0.684543	0.012206	-0.092527	0.686411	0.048771				-0.452209	0.728752	-0.329387							-0.086237	0.112726	-0.027729	0.429192	0.090030	-0.041243
5739	47.825000	-0.789023	0.657083	0.076697	-0.789526	0.654602	-0.143753	-0.678888	0.914581	0.084818	-0.694233	0.911620	-0.142568	-0.511800	1.202818	-0.120227	-0.537906	1.176880	-0.021030	-0.538038	1.113407	-0.031651	-0.341662	0.809835	0.171904	-0.094972	0.682856	0.011257	-0.092280	0.684927	0.047864				-0.452072	0.728554	-0.329587							-0.086287	0.112713	-0.027589	0.429188	0.090029	-0.041257
5740	47.833333	-0.788838	0.657261	0.076674	-0.789398	0.654712	-0.143745	-0.678406	0.914672	0.084735	-0.693833	0.911653	-0.142690	-0.511265	1.202491	-0.120004	-0.537313	1.176678	-0.021122	-0.537352	1.113122	-0.032129	-0.341272	0.809295	0.171212	-0.094581	0.681337	0.010409	-0.092123	0.683454	0.047047				-0.451900	0.728370	-0.329789							-0.086339	0.112702	-0.027453	0.429189	0.090020	-0.041265
5741	47.841667	-0.788654	0.657430	0.076622	-0.789253	0.654812	-0.143756	-0.677999	0.914780	0.084593	-0.693435	0.911687	-0.142825	-0.510682	1.202446	-0.120149	-0.536754	1.176489	-0.021184	-0.536809	1.112939	-0.032284	-0.340951	0.808755	0.170652	-0.094370	0.680013	0.009656	-0.092131	0.682038	0.046235				-0.451678	0.728203	-0.330012							-0.086380	0.112678	-0.027332	0.429189	0.090020	-0.041273
5742	47.850000	-0.788466	0.657590	0.076556	-0.789113	0.654915	-0.143775	-0.677558	0.914866	0.084449	-0.693017	0.911711	-0.142985	-0.510115	1.202426	-0.120414	-0.536169	1.176320	-0.021277	-0.536426	1.112873	-0.032169	-0.340713	0.808199	0.170200	-0.094375	0.678941	0.008990	-0.092236	0.680733	0.045655				-0.451411	0.728039	-0.330249							-0.086414	0.112643	-0.027232	0.429188	0.090010	-0.041273
5743	47.858333	-0.788313	0.657763	0.076499	-0.788972	0.655015	-0.143808	-0.677191	0.914990	0.084270	-0.692585	0.911723	-0.143157	-0.509534	1.202338	-0.120373	-0.535626	1.176149	-0.021328	-0.535848	1.112708	-0.032231	-0.340572	0.807615	0.169868	-0.094583	0.678214	0.008440	-0.092500	0.679567	0.045102				-0.451105	0.727878	-0.330469							-0.086461	0.112552	-0.027091	0.429189	0.090003	-0.041263
5744	47.866667	-0.788163	0.657931	0.076427	-0.788795	0.655119	-0.143852	-0.676855	0.915159	0.084123	-0.692145	0.911731	-0.143334	-0.508992	1.202277	-0.120460	-0.535049	1.175977	-0.021376	-0.535353	1.112495	-0.032353	-0.340508	0.807036	0.169619	-0.094789	0.677612	0.007902	-0.092821	0.678658	0.044623				-0.450729	0.727761	-0.330734							-0.086456	0.112527	-0.027069	0.429187	0.089996	-0.041246
5745	47.875000	-0.788009	0.658079	0.076333	-0.788648	0.655206	-0.143893	-0.676490	0.915215	0.083895	-0.691701	0.911739	-0.143520	-0.508454	1.202148	-0.120483	-0.534420	1.175690	-0.021786	-0.534805	1.112352	-0.032481	-0.340540	0.806452	0.169471	-0.095036	0.677176	0.007420	-0.093209	0.678208	0.044175				-0.450324	0.727641	-0.330971							-0.086460	0.112480	-0.027013	0.429191	0.089988	-0.041231
5746	47.883333	-0.787873	0.658230	0.076239	-0.788498	0.655285	-0.143950	-0.676340	0.915373	0.083775	-0.691233	0.911735	-0.143703	-0.507888	1.202013	-0.120540	-0.533849	1.175518	-0.021856	-0.534310	1.112200	-0.032560	-0.340638	0.805875	0.169371	-0.095419	0.676883	0.006926	-0.093678	0.677984	0.043603				-0.449907	0.727504	-0.331174							-0.086458	0.112440	-0.026973	0.429193	0.089980	-0.041204
5747	47.891667	-0.787716	0.658370	0.076131	-0.788352	0.655363	-0.144017	-0.676055	0.915477	0.083541	-0.690774	0.911730	-0.143897	-0.507411	1.201871	-0.120651	-0.533340	1.175369	-0.021889	-0.533765	1.112076	-0.032553	-0.340793	0.805318	0.169281	-0.095867	0.676696	0.006411	-0.094089	0.677933	0.043133				-0.449414	0.727438	-0.331425							-0.086458	0.112406	-0.026934	0.429196	0.089980	-0.041183
5748	47.900000	-0.787597	0.658495	0.076023	-0.788201	0.655441	-0.144092	-0.675801	0.915577	0.083326	-0.690302	0.911719	-0.144100	-0.506884	1.201684	-0.120644	-0.532814	1.175207	-0.021940	-0.533269	1.111895	-0.032628	-0.340977	0.804817	0.169344	-0.096291	0.676548	0.005944	-0.094478	0.677911	0.042670				-0.448884	0.727378	-0.331657							-0.086449	0.112378	-0.026905	0.429195	0.089968	-0.041157
5749	47.908333	-0.787496	0.658625	0.075916	-0.788039	0.655507	-0.144169	-0.675579	0.915688	0.083098	-0.689849	0.911716	-0.144293	-0.506419	1.201509	-0.120687	-0.532403	1.175078	-0.021854	-0.532758	1.111691	-0.032815	-0.341198	0.804349	0.169333	-0.096724	0.676423	0.005594	-0.094888	0.677829	0.042317				-0.448349	0.727313	-0.331841							-0.086439	0.112334	-0.026869	0.429201	0.089953	-0.041133
5750	47.916667	-0.787382	0.658740	0.075809	-0.787885	0.655572	-0.144271	-0.675412	0.915780	0.082910	-0.689389	0.911698	-0.144494	-0.506082	1.201194	-0.120550	-0.531976	1.175005	-0.021699	-0.532267	1.111542	-0.032681	-0.341416	0.803957	0.169447	-0.097157	0.676315	0.005334	-0.095327	0.677670	0.041994				-0.447824	0.727234	-0.331973							-0.086428	0.112304	-0.026841	0.429201	0.089937	-0.041097
5751	47.925000	-0.787280	0.658875	0.075711	-0.787678	0.655635	-0.144421	-0.675240	0.915853	0.082719	-0.688930	0.911675	-0.144699	-0.505574	1.200983	-0.120658	-0.531499	1.174863	-0.021757	-0.531811	1.111419	-0.032690	-0.341638	0.803606	0.169551	-0.097555	0.676192	0.005187	-0.095767	0.677451	0.041824				-0.447219	0.727260	-0.332180							-0.086415	0.112266	-0.026796	0.429205	0.089924	-0.041068
5752	47.933333	-0.787187	0.659001	0.075618	-0.787498	0.655691	-0.144591	-0.675101	0.915947	0.082551	-0.688464	0.911654	-0.144918	-0.505189	1.200830	-0.120846	-0.531046	1.174756	-0.021777	-0.531259	1.111256	-0.032994	-0.341864	0.803282	0.169677	-0.097933	0.676052	0.005130	-0.096192	0.677195	0.041814				-0.446647	0.727268	-0.332337							-0.086410	0.112225	-0.026744	0.429200	0.089910	-0.041031
5753	47.941667	-0.787102	0.659117	0.075517	-0.787323	0.655755	-0.144780	-0.674987	0.916040	0.082298	-0.688020	0.911623	-0.145118	-0.504646	1.200795	-0.121112	-0.530586	1.174669	-0.021877	-0.530915	1.111190	-0.032743	-0.342068	0.802987	0.169812	-0.098279	0.675901	0.005157	-0.096608	0.676898	0.041836				-0.446078	0.727256	-0.332424							-0.086397	0.112190	-0.026689	0.429208	0.089892	-0.040996
5754	47.950000	-0.787020	0.659231	0.075410	-0.787135	0.655824	-0.144985	-0.674853	0.916081	0.082088	-0.687598	0.911597	-0.145309	-0.504221	1.200657	-0.121183	-0.530167	1.174602	-0.021917	-0.530475	1.111179	-0.032646	-0.342268	0.802717	0.169968	-0.098607	0.675747	0.005224	-0.097005	0.676607	0.041908				-0.445453	0.727335	-0.332579							-0.086387	0.112149	-0.026616	0.429205	0.089877	-0.040957
5755	47.958333	-0.786946	0.659337	0.075299	-0.786918	0.655899	-0.145210	-0.674766	0.916143	0.081899	-0.687173	0.911579	-0.145502	-0.503829	1.200470	-0.121166	-0.529741	1.174569	-0.021967	-0.530071	1.111110	-0.032680	-0.342461	0.802453	0.170137	-0.098890	0.675621	0.005328	-0.097347	0.676360	0.042016				-0.444869	0.727383	-0.332648							-0.086381	0.112123	-0.026528	0.429208	0.089866	-0.040922
5756	47.966667	-0.786874	0.659442	0.075190	-0.786710	0.655967	-0.145417	-0.674669	0.916198	0.081717	-0.686740	0.911568	-0.145680	-0.503409	1.200261	-0.121162	-0.529259	1.174420	-0.022368	-0.529691	1.111056	-0.032697	-0.342647	0.802200	0.170304	-0.099140	0.675537	0.005475	-0.097644	0.676149	0.042166				-0.444232	0.727489	-0.332754							-0.086363	0.112087	-0.026422	0.429211	0.089853	-0.040884
5757	47.975000	-0.786861	0.659606	0.075129	-0.786450	0.656029	-0.145646	-0.674511	0.916215	0.081514	-0.686351	0.911566	-0.145847	-0.502901	1.200245	-0.121247	-0.528865	1.174531	-0.022224	-0.529326	1.111099	-0.032645	-0.342819	0.801950	0.170476	-0.099363	0.675518	0.005666	-0.097914	0.676013	0.042353				-0.443634	0.727589	-0.332790							-0.086387	0.111995	-0.026210	0.429212	0.089842	-0.040843
5758	47.983333	-0.786744	0.659652	0.074969	-0.786225	0.656117	-0.145838	-0.674363	0.916244	0.081321	-0.685966	0.911563	-0.145999	-0.502355	1.200154	-0.121279	-0.528534	1.174626	-0.022079	-0.528950	1.111146	-0.032589	-0.342994	0.801701	0.170640	-0.099566	0.675553	0.005846	-0.098172	0.675922	0.042459				-0.443038	0.727708	-0.332812							-0.086330	0.112013	-0.026176	0.429215	0.089829	-0.040810
5759	47.991667	-0.786683	0.659746	0.074867	-0.786026	0.656191	-0.146023	-0.674332	0.916293	0.081169	-0.685595	0.911581	-0.146143	-0.502074	1.199982	-0.121178	-0.528190	1.174640	-0.022142	-0.528615	1.111164	-0.032584	-0.343153	0.801488	0.170788	-0.099749	0.675649	0.006017	-0.098369	0.675906	0.042621				-0.442455	0.727845	-0.332799							-0.086313	0.111967	-0.026051	0.429214	0.089819	-0.040787
5760	48.000000	-0.786617	0.659832	0.074770	-0.785814	0.656269	-0.146196	-0.674285	0.916340	0.081023	-0.685244	0.911600	-0.146270	-0.501648	1.200033	-0.121444	-0.527868	1.174649	-0.022177	-0.528266	1.111215	-0.032711	-0.343312	0.801290	0.170922	-0.099916	0.675755	0.006164	-0.098534	0.675910	0.042779				-0.441858	0.728007	-0.332759							-0.086296	0.111917	-0.025909	0.429219	0.089806	-0.040760
5761	48.008333	-0.786535	0.659906	0.074675	-0.785591	0.656340	-0.146347	-0.674202	0.916396	0.080902	-0.684897	0.911604	-0.146395	-0.501280	1.200051	-0.121380	-0.527538	1.174711	-0.022155	-0.528040	1.111217	-0.032544	-0.343444	0.801132	0.171033	-0.100073	0.675860	0.006270	-0.098670	0.675951	0.042889				-0.441314	0.728150	-0.332648							-0.086284	0.111862	-0.025783	0.429213	0.089784	-0.040724
5762	48.016667	-0.786445	0.659971	0.074580	-0.785383	0.656411	-0.146480	-0.674185	0.916471	0.080785	-0.684572	0.911619	-0.146495	-0.501010	1.199804	-0.121162	-0.527220	1.174776	-0.022112	-0.527761	1.111253	-0.032521	-0.343570	0.800999	0.171129	-0.100214	0.675954	0.006350	-0.098788	0.675988	0.042969				-0.440719	0.728383	-0.332630							-0.086276	0.111803	-0.025638	0.429214	0.089778	-0.040705
5763	48.025000	-0.786376	0.660046	0.074510	-0.785185	0.656481	-0.146583	-0.674109	0.916502	0.080698	-0.684258	0.911640	-0.146580	-0.500722	1.200007	-0.121321	-0.526862	1.174740	-0.022429	-0.527473	1.111351	-0.032373	-0.343655	0.800900	0.171195	-0.100320	0.676054	0.006419	-0.098876	0.676018	0.043058				-0.440180	0.728586	-0.332525							-0.086271	0.111753	-0.025504	0.429187	0.089780	-0.040698
5764	48.033333	-0.786287	0.660101	0.074433	-0.784992	0.656565	-0.146688	-0.673850	0.916396	0.080438	-0.683964	0.911669	-0.146645	-0.500381	1.199955	-0.121315	-0.526596	1.174804	-0.022382	-0.527228	1.111372	-0.032359	-0.343728	0.800809	0.171239	-0.100387	0.676141	0.006496	-0.098941	0.676010	0.043142				-0.439653	0.728791	-0.332412							-0.086310	0.111650	-0.025282	0.429166	0.089788	-0.040695
5765	48.041667	-0.786192	0.660156	0.074390	-0.784799	0.656650	-0.146767	-0.673917	0.916517	0.080448	-0.683687	0.911711	-0.146699	-0.500144	1.199966	-0.121268	-0.526473	1.174983	-0.021987	-0.526999	1.111448	-0.032239	-0.343780	0.800722	0.171261	-0.100404	0.676219	0.006587	-0.098983	0.675993	0.043240				-0.439175	0.728985	-0.332261							-0.086290	0.111628	-0.025200	0.429165	0.089790	-0.040690
5766	48.050000	-0.786109	0.660215	0.074361	-0.784620	0.656746	-0.146831	-0.673793	0.916485	0.080356	-0.683430	0.911751	-0.146741	-0.499990	1.199988	-0.121330	-0.526287	1.175023	-0.021891	-0.526799	1.111509	-0.032123	-0.343812	0.800645	0.171258	-0.100385	0.676299	0.006663	-0.098997	0.675985	0.043317				-0.438679	0.729209	-0.332142							-0.086270	0.111616	-0.025110	0.429161	0.089788	-0.040684
5767	48.058333	-0.786010	0.660277	0.074340	-0.784421	0.656832	-0.146881	-0.673667	0.916483	0.080248	-0.683200	0.911815	-0.146770	-0.499822	1.199984	-0.121248	-0.526126	1.175061	-0.021789	-0.526605	1.111545	-0.031962	-0.343815	0.800567	0.171232	-0.100328	0.676378	0.006702	-0.098982	0.675984	0.043368				-0.438234	0.729414	-0.331990							-0.086265	0.111581	-0.024977	0.429165	0.089793	-0.040684
5768	48.066667	-0.785934	0.660346	0.074345	-0.784245	0.656927	-0.146922	-0.673523	0.916489	0.080237	-0.682987	0.911885	-0.146782	-0.499678	1.200009	-0.121167	-0.525971	1.175097	-0.021658	-0.526429	1.111571	-0.031793	-0.343797	0.800491	0.171181	-0.100238	0.676459	0.006723	-0.098902	0.676043	0.043527				-0.437813	0.729615	-0.331836							-0.086266	0.111554	-0.024858	0.429163	0.089802	-0.040688
5769	48.075000	-0.785842	0.660402	0.074341	-0.784058	0.657029	-0.146958	-0.673434	0.916500	0.080207	-0.682785	0.911966	-0.146786	-0.499601	1.199998	-0.121040	-0.525860	1.175120	-0.021532	-0.526288	1.111618	-0.031633	-0.343761	0.800411	0.171077	-0.100123	0.676581	0.006740	-0.098891	0.675937	0.043411				-0.437435	0.729816	-0.331683							-0.086274	0.111524	-0.024758	0.429167	0.089798	-0.040689
5770	48.083333	-0.785753	0.660455	0.074335	-0.783890	0.657107	-0.146982	-0.673335	0.916487	0.080151	-0.682593	0.912063	-0.146764	-0.499553	1.200001	-0.120875	-0.525769	1.175138	-0.021397	-0.526176	1.111596	-0.031501	-0.343701	0.800335	0.170952	-0.099990	0.676758	0.006764	-0.098823	0.675911	0.043440				-0.437093	0.730017	-0.331538							-0.086275	0.111496	-0.024669	0.429171	0.089798	-0.040696
5771	48.091667	-0.785678	0.660522	0.074339	-0.783734	0.657185	-0.146993	-0.673232	0.916505	0.080160	-0.682408	0.912151	-0.146732	-0.499565	1.199935	-0.120687	-0.525714	1.175131	-0.021255	-0.525999	1.111609	-0.031500	-0.343619	0.800283	0.170840	-0.099829	0.677044	0.006801	-0.098738	0.675957	0.043474				-0.436779	0.730206	-0.331395							-0.086268	0.111472	-0.024597	0.429169	0.089802	-0.040704
5772	48.100000	-0.785583	0.660586	0.074343	-0.783581	0.657273	-0.146978	-0.673213	0.916573	0.080238	-0.682250	0.912247	-0.146682	-0.499619	1.199823	-0.120421	-0.525684	1.175110	-0.021093	-0.525949	1.111628	-0.031073	-0.343527	0.800226	0.170721	-0.099648	0.677428	0.006831	-0.098563	0.676170	0.043661				-0.436488	0.730388	-0.331259							-0.086266	0.111452	-0.024531	0.429169	0.089811	-0.040713
5773	48.108333	-0.785507	0.660648	0.074358	-0.783468	0.657357	-0.146974	-0.673092	0.916615	0.080310	-0.682110	0.912337	-0.146616	-0.499649	1.199735	-0.120172	-0.525691	1.175065	-0.020947	-0.525892	1.111550	-0.030938	-0.343430	0.800158	0.170598	-0.099440	0.677990	0.006840	-0.098467	0.676574	0.043576				-0.436239	0.730562	-0.331124							-0.086265	0.111430	-0.024479	0.429177	0.089815	-0.040731
5774	48.116667	-0.785456	0.660710	0.074396	-0.783375	0.657439	-0.146958	-0.672993	0.916620	0.080377	-0.681987	0.912432	-0.146544	-0.499645	1.199831	-0.120302	-0.525757	1.174946	-0.020862	-0.525836	1.111500	-0.030774	-0.343323	0.800102	0.170480	-0.099213	0.678705	0.006812	-0.098295	0.677151	0.043528				-0.436072	0.730670	-0.330886							-0.086257	0.111409	-0.024433	0.429174	0.089817	-0.040744
5775	48.125000	-0.785385	0.660755	0.074431	-0.783294	0.657519	-0.146932	-0.672778	0.916563	0.080318	-0.681863	0.912516	-0.146451	-0.499697	1.199700	-0.120041	-0.525815	1.174901	-0.020642	-0.525781	1.111356	-0.030731	-0.343187	0.800078	0.170362	-0.098962	0.679646	0.006769	-0.098091	0.677992	0.043561				-0.435836	0.730884	-0.330866							-0.086255	0.111385	-0.024397	0.429174	0.089815	-0.040759
5776	48.133333	-0.785335	0.660815	0.074498	-0.783222	0.657596	-0.146901	-0.672602	0.916559	0.080396	-0.681751	0.912588	-0.146340	-0.499911	1.199421	-0.119715	-0.525924	1.174760	-0.020519	-0.525789	1.111166	-0.030524	-0.343005	0.800088	0.170224	-0.098690	0.680716	0.006720	-0.097885	0.678898	0.043555				-0.435675	0.731031	-0.330744							-0.086249	0.111371	-0.024364	0.429172	0.089826	-0.040770
5777	48.141667	-0.785277	0.660845	0.074551	-0.783156	0.657674	-0.146868	-0.672445	0.916528	0.080487	-0.681644	0.912654	-0.146226	-0.500048	1.199353	-0.119680	-0.526059	1.174628	-0.020410	-0.525722	1.111062	-0.030401	-0.342760	0.800155	0.170062	-0.098383	0.681871	0.006633	-0.097687	0.679864	0.043384				-0.435539	0.731167	-0.330634							-0.086249	0.111362	-0.024341	0.429170	0.089832	-0.040786
5778	48.150000	-0.785228	0.660859	0.074609	-0.783089	0.657745	-0.146819	-0.672329	0.916458	0.080522	-0.681536	0.912694	-0.146107	-0.500164	1.199302	-0.119659	-0.526252	1.174445	-0.020356	-0.525745	1.110912	-0.030313	-0.342455	0.800265	0.169866	-0.098041	0.683051	0.006531	-0.097388	0.680924	0.043441				-0.435477	0.731226	-0.330426							-0.086244	0.111353	-0.024331	0.429171	0.089843	-0.040797
5779	48.158333	-0.785182	0.660851	0.074666	-0.783035	0.657785	-0.146773	-0.672206	0.916423	0.080670	-0.681451	0.912720	-0.145990	-0.500275	1.199204	-0.119554	-0.526371	1.174324	-0.020227	-0.525777	1.110779	-0.030205	-0.342081	0.800403	0.169630	-0.097681	0.684203	0.006367	-0.097122	0.681856	0.043269				-0.435377	0.731325	-0.330354							-0.086244	0.111340	-0.024328	0.429170	0.089849	-0.040814
5780	48.166667	-0.785162	0.660855	0.074751	-0.782989	0.657822	-0.146733	-0.672111	0.916369	0.080802	-0.681383	0.912739	-0.145867	-0.500368	1.199093	-0.119452	-0.526494	1.174249	-0.020065	-0.525894	1.110663	-0.029875	-0.341662	0.800573	0.169354	-0.097303	0.685274	0.006152	-0.096825	0.682711	0.042998				-0.435235	0.731464	-0.330398							-0.086243	0.111339	-0.024344	0.429162	0.089854	-0.040832
5781	48.175000	-0.785149	0.660854	0.074834	-0.782962	0.657859	-0.146695	-0.672013	0.916317	0.080958	-0.681322	0.912769	-0.145740	-0.500570	1.198842	-0.119187	-0.526618	1.174117	-0.019973	-0.525875	1.110580	-0.029781	-0.341211	0.800774	0.169041	-0.096902	0.686200	0.005888	-0.096506	0.683543	0.042789				-0.435148	0.731521	-0.330351							-0.086234	0.111325	-0.024358	0.429162	0.089863	-0.040854
5782	48.183333	-0.785145	0.660857	0.074919	-0.782948	0.657901	-0.146668	-0.671934	0.916247	0.081091	-0.681284	0.912810	-0.145613	-0.500692	1.198627	-0.119009	-0.526742	1.173966	-0.019867	-0.525841	1.110442	-0.029734	-0.340738	0.801003	0.168696	-0.096514	0.687040	0.005561	-0.096162	0.684301	0.042487				-0.435064	0.731573	-0.330307							-0.086224	0.111320	-0.024382	0.429160	0.089869	-0.040878
5783	48.191667	-0.785149	0.660865	0.075012	-0.782949	0.657936	-0.146644	-0.671847	0.916231	0.081229	-0.681257	0.912865	-0.145487	-0.500702	1.198645	-0.119103	-0.526881	1.173849	-0.019758	-0.525932	1.110241	-0.029578	-0.340243	0.801265	0.168291	-0.096165	0.687755	0.005131	-0.095802	0.685156	0.042134				-0.434966	0.731617	-0.330262							-0.086218	0.111317	-0.024415	0.429156	0.089866	-0.040898
5784	48.200000	-0.785151	0.660872	0.075105	-0.782960	0.657972	-0.146627	-0.671767	0.916187	0.081364	-0.681244	0.912925	-0.145352	-0.500803	1.198493	-0.119006	-0.526988	1.173728	-0.019670	-0.525898	1.110110	-0.029498	-0.339735	0.801536	0.167850	-0.095874	0.688402	0.004598	-0.095458	0.686002	0.041666				-0.434882	0.731664	-0.330204							-0.086203	0.111311	-0.024445	0.429157	0.089869	-0.040919
5785	48.208333	-0.785154	0.660879	0.075192	-0.782983	0.658000	-0.146599	-0.671681	0.916164	0.081539	-0.681246	0.912985	-0.145209	-0.501024	1.198202	-0.118796	-0.527082	1.173577	-0.019572	-0.525930	1.109997	-0.029321	-0.339230	0.801848	0.167373	-0.095672	0.689023	0.003947	-0.095193	0.686905	0.040917				-0.434797	0.731726	-0.330138							-0.086193	0.111307	-0.024483	0.429155	0.089879	-0.040937
5786	48.216667	-0.785155	0.660884	0.075274	-0.783009	0.658031	-0.146567	-0.671587	0.916109	0.081640	-0.681256	0.913040	-0.145067	-0.501012	1.198192	-0.118978	-0.527082	1.173334	-0.019817	-0.525931	1.109847	-0.029269	-0.338708	0.802190	0.166840	-0.095549	0.689651	0.003271	-0.094868	0.687845	0.040261				-0.434723	0.731802	-0.330068							-0.086188	0.111309	-0.024529	0.429153	0.089879	-0.040954
5787	48.225000	-0.785165	0.660884	0.075352	-0.783017	0.658070	-0.146518	-0.671548	0.916105	0.081826	-0.681252	0.913068	-0.144929	-0.501041	1.197982	-0.118797	-0.527331	1.173204	-0.019506	-0.525846	1.109543	-0.029282	-0.338172	0.802565	0.166278	-0.095498	0.690308	0.002584	-0.094568	0.688773	0.039643				-0.434655	0.731893	-0.330000							-0.086187	0.111309	-0.024582	0.429151	0.089892	-0.040977
5788	48.233333	-0.785178	0.660876	0.075421	-0.783050	0.658101	-0.146468	-0.671502	0.916021	0.081973	-0.681269	0.913084	-0.144790	-0.501218	1.197770	-0.118835	-0.527428	1.173009	-0.019418	-0.525761	1.109403	-0.029096	-0.337611	0.802971	0.165671	-0.095480	0.690986	0.001897	-0.094310	0.689732	0.038944				-0.434597	0.731993	-0.329934							-0.086185	0.111302	-0.024647	0.429146	0.089890	-0.040995
5789	48.241667	-0.785199	0.660854	0.075491	-0.783105	0.658126	-0.146402	-0.671468	0.915970	0.082090	-0.681304	0.913095	-0.144654	-0.501325	1.197444	-0.118688	-0.527526	1.172839	-0.019379	-0.525874	1.109175	-0.029000	-0.337033	0.803408	0.165023	-0.095464	0.691672	0.001207	-0.094058	0.690730	0.038345				-0.434541	0.732098	-0.329876							-0.086193	0.111306	-0.024706	0.429140	0.089895	-0.041020
5790	48.250000	-0.785234	0.660830	0.075560	-0.783133	0.658133	-0.146346	-0.671472	0.915896	0.082181	-0.681342	0.913097	-0.144524	-0.501422	1.197041	-0.118375	-0.527617	1.172713	-0.019260	-0.525891	1.109141	-0.028697	-0.336444	0.803856	0.164368	-0.095429	0.692356	0.000510	-0.093840	0.691634	0.037624				-0.434480	0.732208	-0.329828							-0.086198	0.111310	-0.024775	0.429136	0.089901	-0.041047
5791	48.258333	-0.785264	0.660791	0.075624	-0.783156	0.658124	-0.146295	-0.671526	0.915891	0.082390	-0.681393	0.913101	-0.144405	-0.501529	1.196872	-0.118350	-0.527684	1.172586	-0.019216	-0.525927	1.108950	-0.028683	-0.335851	0.804307	0.163710	-0.095384	0.692984	-0.000173	-0.093602	0.692494	0.037019				-0.434442	0.732292	-0.329762							-0.086207	0.111320	-0.024839	0.429133	0.089909	-0.041076
5792	48.266667	-0.785301	0.660755	0.075693	-0.783205	0.658116	-0.146240	-0.671483	0.915789	0.082478	-0.681443	0.913110	-0.144277	-0.501546	1.196822	-0.118445	-0.527734	1.172472	-0.019169	-0.526010	1.108861	-0.028657	-0.335265	0.804745	0.163064	-0.095348	0.693554	-0.000882	-0.093356	0.693276	0.036367				-0.434371	0.732401	-0.329740							-0.086208	0.111328	-0.024900	0.429126	0.089915	-0.041100
5793	48.275000	-0.785337	0.660711	0.075752	-0.783239	0.658107	-0.146179	-0.671452	0.915728	0.082602	-0.681491	0.913122	-0.144142	-0.501605	1.196660	-0.118409	-0.527761	1.172394	-0.019126	-0.525867	1.108762	-0.028507	-0.334703	0.805169	0.162443	-0.095309	0.694039	-0.001651	-0.093232	0.693997	0.035465				-0.434315	0.732497	-0.329691							-0.086216	0.111343	-0.024957	0.429125	0.089922	-0.041120
5794	48.283333	-0.785383	0.660663	0.075802	-0.783280	0.658098	-0.146127	-0.671559	0.915735	0.082803	-0.681536	0.913136	-0.144017	-0.501680	1.196337	-0.118205	-0.527781	1.172325	-0.019077	-0.525814	1.108608	-0.028356	-0.334166	0.805556	0.161843	-0.095301	0.694463	-0.002505	-0.093008	0.694841	0.034669				-0.434261	0.732586	-0.329643							-0.086217	0.111360	-0.025013	0.429120	0.089923	-0.041142
5795	48.291667	-0.785426	0.660613	0.075848	-0.783335	0.658083	-0.146077	-0.671499	0.915642	0.082873	-0.681580	0.913151	-0.143892	-0.501691	1.196173	-0.118121	-0.527774	1.172292	-0.019000	-0.525929	1.108527	-0.028044	-0.333666	0.805901	0.161265	-0.095358	0.694880	-0.003440	-0.092861	0.695645	0.033734				-0.434222	0.732670	-0.329597							-0.086222	0.111375	-0.025068	0.429114	0.089931	-0.041163
5796	48.300000	-0.785471	0.660566	0.075888	-0.783387	0.658072	-0.146022	-0.671461	0.915556	0.082967	-0.681638	0.913169	-0.143766	-0.501749	1.196247	-0.118369	-0.527759	1.172270	-0.018938	-0.525972	1.108505	-0.027765	-0.333189	0.806225	0.160710	-0.095439	0.695310	-0.004358	-0.092704	0.696412	0.032766				-0.434182	0.732754	-0.329556							-0.086218	0.111379	-0.025116	0.429108	0.089928	-0.041176
5797	48.308333	-0.785523	0.660507	0.075918	-0.783447	0.658062	-0.145983	-0.671450	0.915486	0.083029	-0.681687	0.913182	-0.143654	-0.501641	1.196297	-0.118527	-0.527682	1.172168	-0.019005	-0.525898	1.108551	-0.027894	-0.332724	0.806533	0.160155	-0.095532	0.695744	-0.005212	-0.092537	0.697108	0.031987				-0.434155	0.732828	-0.329523							-0.086221	0.111387	-0.025165	0.429105	0.089924	-0.041186
5798	48.316667	-0.785560	0.660435	0.075930	-0.783507	0.658046	-0.145943	-0.671557	0.915470	0.083173	-0.681765	0.913199	-0.143558	-0.501626	1.196189	-0.118475	-0.527582	1.172082	-0.019090	-0.525895	1.108546	-0.027762	-0.332265	0.806842	0.159605	-0.095627	0.696166	-0.006019	-0.092428	0.697708	0.031173				-0.434130	0.732894	-0.329490							-0.086211	0.111379	-0.025209	0.429100	0.089916	-0.041192
5799	48.325000	-0.785643	0.660405	0.075984	-0.783610	0.658031	-0.145893	-0.671623	0.915416	0.083313	-0.681846	0.913216	-0.143474	-0.501594	1.196069	-0.118359	-0.527557	1.172054	-0.019025	-0.525904	1.108497	-0.027682	-0.331830	0.807154	0.159069	-0.095681	0.696546	-0.006753	-0.092362	0.698231	0.030380				-0.434101	0.732959	-0.329462							-0.086227	0.111358	-0.025202	0.429097	0.089914	-0.041192
5800	48.333333	-0.785704	0.660361	0.076025	-0.783699	0.658015	-0.145839	-0.671681	0.915378	0.083402	-0.681927	0.913234	-0.143392	-0.501559	1.195922	-0.118232	-0.527472	1.172044	-0.018946	-0.525892	1.108497	-0.027553	-0.331415	0.807467	0.158523	-0.095709	0.696872	-0.007430	-0.092304	0.698670	0.029763				-0.434069	0.733019	-0.329432							-0.086241	0.111334	-0.025186	0.429094	0.089917	-0.041178
5801	48.341667	-0.785749	0.660293	0.076047	-0.783783	0.657994	-0.145780	-0.671777	0.915361	0.083527	-0.682019	0.913247	-0.143305	-0.501536	1.195767	-0.118141	-0.527404	1.172006	-0.018865	-0.525974	1.108402	-0.027589	-0.331029	0.807767	0.157974	-0.095610	0.697126	-0.008003	-0.092136	0.699105	0.029282				-0.434033	0.733072	-0.329393							-0.086189	0.111390	-0.025310	0.429091	0.089914	-0.041158
5802	48.350000	-0.785845	0.660245	0.076101	-0.783872	0.657967	-0.145717	-0.671903	0.915335	0.083685	-0.682107	0.913256	-0.143215	-0.501619	1.195416	-0.117831	-0.527334	1.171947	-0.018782	-0.525910	1.108441	-0.027379	-0.330671	0.808039	0.157420	-0.095434	0.697390	-0.008514	-0.092034	0.699440	0.028702				-0.433998	0.733118	-0.329353							-0.086178	0.111393	-0.025329	0.429090	0.089907	-0.041138
5803	48.358333	-0.785921	0.660192	0.076141	-0.783969	0.657935	-0.145658	-0.671898	0.915262	0.083728	-0.682196	0.913254	-0.143114	-0.501626	1.195258	-0.117789	-0.527304	1.171829	-0.018712	-0.525912	1.108198	-0.027263	-0.330358	0.808284	0.156888	-0.095209	0.697697	-0.008968	-0.091864	0.699790	0.028287				-0.433955	0.733170	-0.329313							-0.086159	0.111392	-0.025347	0.429093	0.089903	-0.041104
5804	48.366667	-0.786014	0.660146	0.076185	-0.784070	0.657894	-0.145606	-0.671873	0.915155	0.083724	-0.682280	0.913233	-0.143022	-0.501660	1.195066	-0.117750	-0.527281	1.171654	-0.018662	-0.525839	1.108060	-0.027203	-0.330088	0.808496	0.156383	-0.094949	0.698002	-0.009428	-0.091687	0.700110	0.027915				-0.433917	0.733212	-0.329270							-0.086200	0.111338	-0.025266	0.429093	0.089896	-0.041072
5805	48.375000	-0.786089	0.660087	0.076207	-0.784193	0.657830	-0.145569	-0.672109	0.915211	0.083924	-0.682374	0.913199	-0.142949	-0.501678	1.194959	-0.117926	-0.527270	1.171506	-0.018413	-0.525781	1.107916	-0.026988	-0.329840	0.808648	0.155911	-0.094643	0.698318	-0.009989	-0.091464	0.700527	0.027359				-0.433871	0.733244	-0.329233							-0.086196	0.111316	-0.025291	0.429093	0.089878	-0.041057
5806	48.383333	-0.786182	0.660017	0.076225	-0.784318	0.657744	-0.145560	-0.672160	0.915144	0.083976	-0.682456	0.913156	-0.142895	-0.501779	1.194721	-0.117985	-0.527307	1.171313	-0.018195	-0.525703	1.107556	-0.026903	-0.329608	0.808774	0.155462	-0.094353	0.698664	-0.010672	-0.091153	0.701047	0.026808				-0.433831	0.733274	-0.329200							-0.086187	0.111302	-0.025325	0.429096	0.089853	-0.041044
5807	48.391667	-0.786261	0.659945	0.076233	-0.784431	0.657668	-0.145565	-0.672244	0.915060	0.083975	-0.682534	0.913116	-0.142867	-0.501891	1.194427	-0.117925	-0.527270	1.171091	-0.018096	-0.525627	1.107460	-0.026802	-0.329394	0.808898	0.154991	-0.094113	0.699024	-0.011439	-0.090901	0.701609	0.025971				-0.433796	0.733307	-0.329166							-0.086163	0.111305	-0.025418	0.429099	0.089833	-0.041038
5808	48.400000	-0.786350	0.659879	0.076234	-0.784520	0.657576	-0.145591	-0.672355	0.915016	0.084022	-0.682618	0.913077	-0.142848	-0.501980	1.194198	-0.117885	-0.527157	1.170788	-0.018293	-0.525581	1.107165	-0.026644	-0.329157	0.809053	0.154491	-0.093887	0.699397	-0.012190	-0.090628	0.702157	0.025193				-0.433768	0.733347	-0.329131							-0.086179	0.111271	-0.025418	0.429097	0.089824	-0.041034
5809	48.408333	-0.786434	0.659825	0.076229	-0.784575	0.657516	-0.145631	-0.672465	0.914933	0.084055	-0.682695	0.913047	-0.142847	-0.502060	1.193821	-0.117549	-0.527126	1.170615	-0.018187	-0.525520	1.107006	-0.026461	-0.328889	0.809252	0.153966	-0.093633	0.699746	-0.012883	-0.090262	0.702676	0.024513				-0.433754	0.733391	-0.329082							-0.086142	0.111343	-0.025549	0.429093	0.089818	-0.041027
5810	48.416667	-0.786510	0.659778	0.076225	-0.784608	0.657473	-0.145671	-0.672589	0.914873	0.084081	-0.682772	0.913030	-0.142844	-0.502173	1.193522	-0.117334	-0.527089	1.170455	-0.018099	-0.525712	1.106615	-0.026411	-0.328597	0.809487	0.153424	-0.093338	0.700028	-0.013530	-0.089872	0.703128	0.023812				-0.433748	0.733451	-0.329032							-0.086148	0.111383	-0.025567	0.429092	0.089821	-0.041014
5811	48.425000	-0.786581	0.659737	0.076223	-0.784648	0.657453	-0.145709	-0.672714	0.914824	0.084114	-0.682856	0.913027	-0.142835	-0.502256	1.193518	-0.117344	-0.527054	1.170369	-0.017988	-0.525411	1.106776	-0.026224	-0.328283	0.809754	0.152873	-0.092979	0.700180	-0.014113	-0.089475	0.703466	0.023250				-0.433754	0.733524	-0.328984							-0.086158	0.111420	-0.025597	0.429092	0.089837	-0.041009
5812	48.433333	-0.786652	0.659696	0.076216	-0.784656	0.657437	-0.145745	-0.672838	0.914808	0.084138	-0.682943	0.913033	-0.142817	-0.502218	1.193580	-0.117410	-0.527018	1.170317	-0.017873	-0.525356	1.106744	-0.026164	-0.327971	0.810034	0.152323	-0.092586	0.700310	-0.014601	-0.089053	0.703768	0.022748				-0.433769	0.733599	-0.328927							-0.086163	0.111463	-0.025621	0.429086	0.089850	-0.041000
5813	48.441667	-0.786720	0.659655	0.076200	-0.784662	0.657445	-0.145764	-0.672908	0.914748	0.084135	-0.683039	0.913043	-0.142808	-0.502252	1.193552	-0.117325	-0.526981	1.170275	-0.017769	-0.525358	1.106622	-0.025867	-0.327663	0.810344	0.151761	-0.092186	0.700443	-0.014907	-0.088652	0.703958	0.022480				-0.433794	0.733674	-0.328879							-0.086179	0.111512	-0.025634	0.429081	0.089855	-0.040993
5814	48.450000	-0.786778	0.659619	0.076182	-0.784700	0.657445	-0.145799	-0.672901	0.914658	0.084141	-0.683137	0.913058	-0.142787	-0.502287	1.193531	-0.117255	-0.527047	1.170331	-0.017357	-0.525295	1.106546	-0.025868	-0.327374	0.810634	0.151207	-0.091781	0.700602	-0.015088	-0.088259	0.704140	0.022289				-0.433829	0.733739	-0.328842							-0.086193	0.111532	-0.025659	0.429087	0.089845	-0.041001
5815	48.458333	-0.786830	0.659594	0.076165	-0.784710	0.657435	-0.145827	-0.672981	0.914659	0.084184	-0.683235	0.913079	-0.142773	-0.502328	1.193512	-0.117206	-0.527033	1.170302	-0.017288	-0.525267	1.106529	-0.025850	-0.327140	0.810899	0.150731	-0.091371	0.700787	-0.015162	-0.087895	0.704335	0.022267				-0.433885	0.733800	-0.328803							-0.086202	0.111554	-0.025681	0.429087	0.089846	-0.041011
5816	48.466667	-0.786868	0.659579	0.076153	-0.784698	0.657412	-0.145864	-0.673048	0.914668	0.084207	-0.683338	0.913103	-0.142761	-0.502374	1.193497	-0.117168	-0.527030	1.170272	-0.017232	-0.525264	1.106589	-0.025716	-0.326939	0.811118	0.150312	-0.090920	0.701016	-0.015134	-0.087538	0.704519	0.022343				-0.433954	0.733869	-0.328776							-0.086210	0.111569	-0.025703	0.429090	0.089840	-0.041026
5817	48.475000	-0.786893	0.659562	0.076145	-0.784714	0.657395	-0.145898	-0.673075	0.914651	0.084209	-0.683437	0.913120	-0.142756	-0.502433	1.193475	-0.117133	-0.527037	1.170239	-0.017188	-0.525262	1.106560	-0.025690	-0.326795	0.811303	0.149959	-0.090424	0.701290	-0.014951	-0.087196	0.704662	0.022593				-0.434037	0.733925	-0.328749							-0.086220	0.111576	-0.025712	0.429087	0.089828	-0.041039
5818	48.483333	-0.786904	0.659559	0.076140	-0.784761	0.657384	-0.145915	-0.672987	0.914596	0.084076	-0.683538	0.913142	-0.142751	-0.502510	1.193459	-0.117108	-0.527068	1.170218	-0.017176	-0.525229	1.106500	-0.025835	-0.326691	0.811460	0.149662	-0.089904	0.701585	-0.014663	-0.086902	0.704762	0.023000				-0.434168	0.733943	-0.328675							-0.086234	0.111570	-0.025711	0.429090	0.089816	-0.041056
5819	48.491667	-0.786902	0.659583	0.076149	-0.784781	0.657376	-0.145910	-0.673059	0.914648	0.084149	-0.683644	0.913174	-0.142735	-0.502578	1.193470	-0.117100	-0.527133	1.170223	-0.017157	-0.525283	1.106526	-0.025711	-0.326618	0.811606	0.149420	-0.089321	0.701900	-0.014263	-0.086629	0.704869	0.023366				-0.434238	0.734043	-0.328689							-0.086235	0.111574	-0.025706	0.429088	0.089819	-0.041061
5820	48.500000	-0.786885	0.659613	0.076165	-0.784799	0.657375	-0.145898	-0.673132	0.914713	0.084202	-0.683743	0.913211	-0.142713	-0.502656	1.193490	-0.117092	-0.527190	1.170224	-0.017153	-0.525324	1.106497	-0.025666	-0.326558	0.811753	0.149200	-0.088732	0.702209	-0.013818	-0.086322	0.705014	0.023943				-0.434356	0.734111	-0.328645							-0.086233	0.111583	-0.025685	0.429088	0.089827	-0.041063
5821	48.508333	-0.786862	0.659653	0.076182	-0.784814	0.657373	-0.145883	-0.673123	0.914724	0.084174	-0.683843	0.913243	-0.142699	-0.502758	1.193515	-0.117109	-0.527266	1.170230	-0.017151	-0.525345	1.106535	-0.025690	-0.326511	0.811899	0.148998	-0.088146	0.702504	-0.013348	-0.086091	0.705081	0.024337				-0.434478	0.734168	-0.328603							-0.086232	0.111575	-0.025646	0.429081	0.089830	-0.041058
5822	48.516667	-0.786831	0.659679	0.076191	-0.784823	0.657376	-0.145864	-0.673081	0.914748	0.084070	-0.683942	0.913265	-0.142683	-0.502863	1.193536	-0.117126	-0.527360	1.170228	-0.017159	-0.525414	1.106511	-0.025663	-0.326469	0.812044	0.148796	-0.087569	0.702797	-0.012890	-0.085817	0.705188	0.024875				-0.434604	0.734215	-0.328573							-0.086234	0.111559	-0.025617	0.429077	0.089835	-0.041064
5823	48.525000	-0.786804	0.659730	0.076208	-0.784825	0.657376	-0.145845	-0.673056	0.914768	0.084029	-0.684037	0.913283	-0.142675	-0.502988	1.193569	-0.117175	-0.527470	1.170285	-0.017177	-0.525449	1.106572	-0.025706	-0.326429	0.812171	0.148586	-0.087006	0.703080	-0.012472	-0.085551	0.705331	0.025320				-0.434731	0.734242	-0.328535							-0.086227	0.111569	-0.025576	0.429072	0.089845	-0.041062
5824	48.533333	-0.786769	0.659744	0.076207	-0.784824	0.657360	-0.145832	-0.673137	0.914874	0.084085	-0.684126	0.913294	-0.142684	-0.503116	1.193588	-0.117216	-0.527603	1.170288	-0.017258	-0.525484	1.106717	-0.025538	-0.326384	0.812299	0.148374	-0.086469	0.703358	-0.012087	-0.085282	0.705524	0.025660				-0.434853	0.734243	-0.328508							-0.086216	0.111544	-0.025563	0.429074	0.089853	-0.041076
5825	48.541667	-0.786749	0.659774	0.076214	-0.784812	0.657323	-0.145842	-0.673177	0.914890	0.084086	-0.684218	0.913278	-0.142708	-0.503267	1.193625	-0.117356	-0.527727	1.170336	-0.017308	-0.525627	1.106652	-0.025781	-0.326343	0.812424	0.148144	-0.085969	0.703624	-0.011760	-0.085097	0.705641	0.025918				-0.434967	0.734231	-0.328510							-0.086237	0.111512	-0.025489	0.429136	0.089807	-0.041074
5826	48.550000	-0.786726	0.659768	0.076201	-0.784823	0.657285	-0.145848	-0.673195	0.914925	0.084037	-0.684303	0.913249	-0.142741	-0.503396	1.193569	-0.117428	-0.527881	1.170336	-0.017427	-0.525698	1.106800	-0.025945	-0.326291	0.812537	0.147892	-0.085463	0.703893	-0.011441	-0.084830	0.705809	0.026267				-0.435111	0.734156	-0.328457							-0.086209	0.111496	-0.025530	0.429190	0.089752	-0.041064
5827	48.558333	-0.786714	0.659769	0.076190	-0.784824	0.657238	-0.145859	-0.673226	0.914950	0.084024	-0.684387	0.913216	-0.142779	-0.503487	1.193573	-0.117437	-0.528014	1.170389	-0.017484	-0.525833	1.106772	-0.025968	-0.326247	0.812633	0.147619	-0.084957	0.704171	-0.011132	-0.084553	0.705964	0.026602				-0.435246	0.734072	-0.328400							-0.086214	0.111448	-0.025483	0.429178	0.089758	-0.041088
5828	48.566667	-0.786709	0.659764	0.076178	-0.784824	0.657197	-0.145861	-0.673247	0.914947	0.083966	-0.684468	0.913186	-0.142814	-0.503572	1.193576	-0.117457	-0.528187	1.170390	-0.017629	-0.525979	1.106690	-0.026112	-0.326201	0.812714	0.147343	-0.084429	0.704462	-0.010802	-0.084262	0.706111	0.026899				-0.435332	0.734040	-0.328397							-0.086180	0.111457	-0.025508	0.429170	0.089773	-0.041104
5829	48.575000	-0.786708	0.659754	0.076162	-0.784841	0.657161	-0.145859	-0.673305	0.914976	0.083998	-0.684548	0.913149	-0.142847	-0.503686	1.193584	-0.117557	-0.528335	1.170443	-0.017712	-0.526049	1.106831	-0.026179	-0.326162	0.812755	0.147097	-0.083846	0.704766	-0.010377	-0.083995	0.706218	0.027229				-0.435420	0.733986	-0.328396							-0.086163	0.111441	-0.025501	0.429162	0.089805	-0.041128
5830	48.583333	-0.786698	0.659715	0.076121	-0.784857	0.657126	-0.145851	-0.673348	0.914996	0.083960	-0.684631	0.913119	-0.142875	-0.503801	1.193624	-0.117684	-0.528499	1.170486	-0.017810	-0.526178	1.106687	-0.026310	-0.326140	0.812761	0.146870	-0.083212	0.705092	-0.009878	-0.083682	0.706343	0.027718				-0.435456	0.733978	-0.328461							-0.086133	0.111417	-0.025514	0.429153	0.089823	-0.041138
5831	48.591667	-0.786733	0.659717	0.076116	-0.784889	0.657093	-0.145847	-0.673402	0.915046	0.084001	-0.684707	0.913082	-0.142911	-0.503924	1.193646	-0.117844	-0.528667	1.170455	-0.017937	-0.526312	1.106666	-0.026326	-0.326144	0.812721	0.146694	-0.082515	0.705426	-0.009335	-0.083309	0.706489	0.028328				-0.435496	0.733966	-0.328516							-0.086115	0.111402	-0.025515	0.429138	0.089840	-0.041154
5832	48.600000	-0.786773	0.659714	0.076107	-0.784925	0.657049	-0.145845	-0.673451	0.915043	0.084002	-0.684779	0.913035	-0.142956	-0.504052	1.193641	-0.118016	-0.528825	1.170416	-0.018087	-0.526508	1.106602	-0.026467	-0.326181	0.812645	0.146561	-0.081792	0.705791	-0.008760	-0.082958	0.706575	0.028897				-0.435550	0.733920	-0.328543							-0.086098	0.111394	-0.025530	0.429128	0.089851	-0.041171
5833	48.608333	-0.786808	0.659685	0.076080	-0.784969	0.656983	-0.145857	-0.673529	0.915024	0.083932	-0.684848	0.912974	-0.143017	-0.504187	1.193561	-0.118224	-0.529020	1.170283	-0.018306	-0.526600	1.106673	-0.026515	-0.326245	0.812534	0.146481	-0.081055	0.706182	-0.008202	-0.082559	0.706709	0.029345				-0.435610	0.733843	-0.328566							-0.086085	0.111381	-0.025552	0.429128	0.089843	-0.041198
5834	48.616667	-0.786826	0.659638	0.076030	-0.785028	0.656907	-0.145876	-0.673697	0.915051	0.083943	-0.684912	0.912903	-0.143086	-0.504333	1.193468	-0.118449	-0.529188	1.170202	-0.018450	-0.526726	1.106488	-0.026711	-0.326322	0.812397	0.146439	-0.080268	0.706623	-0.007684	-0.082095	0.706873	0.030024				-0.435624	0.733793	-0.328651							-0.086071	0.111370	-0.025582	0.429124	0.089836	-0.041231
5835	48.625000	-0.786894	0.659606	0.076012	-0.785107	0.656802	-0.145892	-0.673776	0.915043	0.083910	-0.684974	0.912825	-0.143165	-0.504359	1.193272	-0.118455	-0.529344	1.170088	-0.018603	-0.526909	1.106248	-0.026954	-0.326400	0.812252	0.146436	-0.079474	0.706954	-0.007144	-0.081725	0.706890	0.030397				-0.435644	0.733712	-0.328718							-0.086068	0.111364	-0.025611	0.429120	0.089830	-0.041254
5836	48.633333	-0.786950	0.659564	0.075982	-0.785190	0.656727	-0.145904	-0.673858	0.915030	0.083877	-0.685033	0.912749	-0.143247	-0.504539	1.192918	-0.118364	-0.529464	1.170025	-0.018675	-0.526897	1.106212	-0.027014	-0.326473	0.812116	0.146436	-0.078684	0.707168	-0.006594	-0.081314	0.706815	0.030897				-0.435679	0.733590	-0.328751							-0.086060	0.111369	-0.025632	0.429118	0.089829	-0.041265
5837	48.641667	-0.787013	0.659527	0.075952	-0.785290	0.656666	-0.145908	-0.673925	0.915000	0.083764	-0.685090	0.912668	-0.143317	-0.504633	1.192763	-0.118490	-0.529596	1.169908	-0.018821	-0.526950	1.106090	-0.027063	-0.326532	0.812017	0.146410	-0.077829	0.707252	-0.006029	-0.080831	0.706558	0.031366				-0.435658	0.733514	-0.328853							-0.086065	0.111383	-0.025638	0.429116	0.089842	-0.041262
5838	48.650000	-0.787089	0.659499	0.075919	-0.785400	0.656608	-0.145903	-0.673853	0.914904	0.083650	-0.685137	0.912603	-0.143384	-0.504727	1.192614	-0.118606	-0.529725	1.169785	-0.018970	-0.526989	1.106209	-0.027303	-0.326571	0.811936	0.146340	-0.076958	0.707093	-0.005442	-0.080303	0.706064	0.031847				-0.435681	0.733374	-0.328850							-0.086065	0.111409	-0.025637	0.429115	0.089852	-0.041252
5839	48.658333	-0.787172	0.659472	0.075892	-0.785511	0.656551	-0.145905	-0.674015	0.914945	0.083690	-0.685180	0.912551	-0.143453	-0.504840	1.192502	-0.118784	-0.529819	1.169652	-0.019115	-0.527226	1.105765	-0.027572	-0.326579	0.811887	0.146235	-0.076066	0.706710	-0.004852	-0.079812	0.705247	0.032369				-0.435660	0.733272	-0.328924							-0.086071	0.111440	-0.025629	0.429114	0.089870	-0.041239
5840	48.666667	-0.787268	0.659456	0.075873	-0.785621	0.656502	-0.145906	-0.674078	0.914944	0.083611	-0.685216	0.912498	-0.143529	-0.504805	1.192472	-0.119030	-0.529900	1.169538	-0.019260	-0.527132	1.105896	-0.027431	-0.326563	0.811836	0.146089	-0.075227	0.706262	-0.004229	-0.079369	0.704240	0.032939				-0.435631	0.733171	-0.329008							-0.086086	0.111483	-0.025601	0.429110	0.089880	-0.041238
5841	48.675000	-0.787358	0.659433	0.075843	-0.785736	0.656459	-0.145916	-0.674204	0.914962	0.083659	-0.685236	0.912442	-0.143597	-0.504893	1.192285	-0.119093	-0.530014	1.169375	-0.019394	-0.527197	1.105749	-0.027404	-0.326521	0.811751	0.145879	-0.074547	0.705760	-0.003703	-0.078986	0.703413	0.033477				-0.435560	0.733121	-0.329197							-0.086106	0.111514	-0.025590	0.429109	0.089877	-0.041246
5842	48.683333	-0.787448	0.659407	0.075812	-0.785812	0.656404	-0.145940	-0.674204	0.914952	0.083636	-0.685255	0.912378	-0.143673	-0.504923	1.192172	-0.119275	-0.530122	1.169207	-0.019535	-0.527285	1.105445	-0.027735	-0.326481	0.811625	0.145634	-0.074060	0.705287	-0.003473	-0.078654	0.702879	0.033694				-0.435558	0.732997	-0.329283							-0.086124	0.111538	-0.025581	0.429105	0.089868	-0.041263
5843	48.691667	-0.787529	0.659383	0.075781	-0.785899	0.656353	-0.145974	-0.674214	0.914933	0.083618	-0.685265	0.912315	-0.143744	-0.505063	1.191806	-0.119256	-0.530199	1.169027	-0.019678	-0.527445	1.105192	-0.027766	-0.326470	0.811425	0.145389	-0.073819	0.704866	-0.003650	-0.078371	0.702580	0.033509				-0.435556	0.732875	-0.329391							-0.086150	0.111560	-0.025578	0.429105	0.089844	-0.041283
5844	48.700000	-0.787595	0.659374	0.075755	-0.785977	0.656311	-0.146005	-0.674130	0.914850	0.083485	-0.685287	0.912263	-0.143809	-0.505124	1.191628	-0.119398	-0.530253	1.168851	-0.019822	-0.527294	1.105085	-0.027871	-0.326480	0.811188	0.145164	-0.073735	0.704472	-0.004076	-0.078067	0.702502	0.033032				-0.435566	0.732757	-0.329501							-0.086172	0.111591	-0.025578	0.429104	0.089841	-0.041289
5845	48.708333	-0.787642	0.659372	0.075732	-0.786039	0.656290	-0.146024	-0.674171	0.914902	0.083513	-0.685282	0.912215	-0.143867	-0.505186	1.191442	-0.119528	-0.530330	1.168678	-0.019927	-0.527339	1.104904	-0.028026	-0.326512	0.810951	0.144968	-0.073767	0.704056	-0.004689	-0.077819	0.702517	0.032450				-0.435584	0.732647	-0.329593							-0.086195	0.111615	-0.025564	0.429103	0.089844	-0.041290
5846	48.716667	-0.787675	0.659383	0.075722	-0.786090	0.656274	-0.146030	-0.674148	0.914894	0.083451	-0.685285	0.912186	-0.143916	-0.505250	1.191262	-0.119642	-0.530355	1.168554	-0.019989	-0.527355	1.104799	-0.027871	-0.326537	0.810750	0.144783	-0.073845	0.703554	-0.005361	-0.077584	0.702519	0.031792				-0.435606	0.732552	-0.329675							-0.086221	0.111667	-0.025556	0.429101	0.089855	-0.041274
5847	48.725000	-0.787692	0.659410	0.075721	-0.786134	0.656283	-0.146027	-0.674073	0.914915	0.083422	-0.685272	0.912166	-0.143965	-0.505332	1.191190	-0.119832	-0.530322	1.168235	-0.020449	-0.527355	1.104514	-0.028047	-0.326548	0.810617	0.144596	-0.073875	0.703108	-0.006012	-0.077358	0.702476	0.031231				-0.435688	0.732426	-0.329638							-0.086239	0.111712	-0.025530	0.429092	0.089875	-0.041257
5848	48.733333	-0.787696	0.659450	0.075724	-0.786173	0.656295	-0.146012	-0.673995	0.914943	0.083384	-0.685258	0.912159	-0.144008	-0.505386	1.191157	-0.120084	-0.530402	1.168060	-0.020533	-0.527313	1.104285	-0.028125	-0.326541	0.810511	0.144400	-0.073898	0.702663	-0.006564	-0.077179	0.702418	0.030617				-0.435672	0.732437	-0.329802							-0.086253	0.111763	-0.025516	0.429092	0.089892	-0.041235
5849	48.741667	-0.787694	0.659500	0.075726	-0.786191	0.656312	-0.146001	-0.673927	0.914960	0.083309	-0.685252	0.912168	-0.144045	-0.505474	1.190962	-0.120109	-0.530409	1.167918	-0.020561	-0.527280	1.104226	-0.028136	-0.326519	0.810402	0.144210	-0.073954	0.702255	-0.006998	-0.076987	0.702355	0.030194				-0.435744	0.732369	-0.329800							-0.086267	0.111807	-0.025510	0.429086	0.089900	-0.041227
5850	48.750000	-0.787697	0.659541	0.075727	-0.786200	0.656325	-0.145998	-0.673874	0.914960	0.083302	-0.685220	0.912171	-0.144089	-0.505661	1.190607	-0.119919	-0.530478	1.167720	-0.020644	-0.527408	1.103904	-0.028440	-0.326505	0.810269	0.144033	-0.073972	0.702150	-0.007254	-0.076845	0.702315	0.029976				-0.435769	0.732372	-0.329907							-0.086286	0.111844	-0.025522	0.429088	0.089904	-0.041222
5851	48.758333	-0.787677	0.659572	0.075706	-0.786202	0.656333	-0.146017	-0.673804	0.914954	0.083240	-0.685201	0.912181	-0.144127	-0.505775	1.190453	-0.119953	-0.530521	1.167535	-0.020657	-0.527103	1.104105	-0.028122	-0.326520	0.810089	0.143874	-0.073821	0.702088	-0.007336	-0.076619	0.702273	0.029804				-0.435824	0.732345	-0.329960							-0.086296	0.111860	-0.025542	0.429091	0.089889	-0.041225
5852	48.766667	-0.787659	0.659598	0.075681	-0.786187	0.656343	-0.146042	-0.673798	0.914993	0.083206	-0.685138	0.912179	-0.144170	-0.505915	1.190289	-0.119980	-0.530588	1.167321	-0.020639	-0.527017	1.104001	-0.028084	-0.326554	0.809889	0.143773	-0.073579	0.702001	-0.007368	-0.076319	0.702232	0.029682				-0.435885	0.732320	-0.330011							-0.086312	0.111872	-0.025575	0.429093	0.089873	-0.041232
5853	48.775000	-0.787631	0.659625	0.075661	-0.786174	0.656351	-0.146089	-0.673636	0.914976	0.083145	-0.685078	0.912182	-0.144212	-0.506133	1.190104	-0.120036	-0.530614	1.167088	-0.020615	-0.527075	1.103624	-0.028069	-0.326596	0.809703	0.143749	-0.073317	0.701909	-0.007333	-0.076026	0.702282	0.029670				-0.435949	0.732307	-0.330059							-0.086330	0.111871	-0.025612	0.429096	0.089849	-0.041234
5854	48.783333	-0.787580	0.659655	0.075631	-0.786126	0.656384	-0.146120	-0.673498	0.914938	0.083034	-0.685008	0.912196	-0.144247	-0.506409	1.189945	-0.120074	-0.530712	1.166821	-0.020575	-0.527068	1.103243	-0.028199	-0.326630	0.809548	0.143759	-0.073075	0.701842	-0.007293	-0.075747	0.702296	0.029676				-0.436013	0.732306	-0.330093							-0.086381	0.111807	-0.025565	0.429100	0.089839	-0.041227
5855	48.791667	-0.787516	0.659701	0.075606	-0.786067	0.656437	-0.146143	-0.673403	0.914969	0.082980	-0.684926	0.912227	-0.144270	-0.506706	1.189815	-0.120001	-0.530801	1.166499	-0.020475	-0.526979	1.103079	-0.027987	-0.326636	0.809451	0.143791	-0.072815	0.701802	-0.007297	-0.075457	0.702274	0.029655				-0.436071	0.732314	-0.330118							-0.086377	0.111843	-0.025628	0.429103	0.089836	-0.041211
5856	48.800000	-0.787434	0.659758	0.075588	-0.786003	0.656510	-0.146162	-0.673328	0.915011	0.082949	-0.684837	0.912267	-0.144286	-0.506965	1.189668	-0.119731	-0.530923	1.166215	-0.020344	-0.527043	1.102689	-0.027991	-0.326605	0.809404	0.143834	-0.072567	0.701789	-0.007377	-0.075210	0.702300	0.029575				-0.436123	0.732334	-0.330131							-0.086370	0.111896	-0.025702	0.429103	0.089834	-0.041192
5857	48.808333	-0.787327	0.659816	0.075570	-0.785933	0.656592	-0.146172	-0.673102	0.914973	0.082756	-0.684739	0.912331	-0.144294	-0.507390	1.189797	-0.119807	-0.531126	1.166035	-0.020004	-0.527008	1.102578	-0.027866	-0.326523	0.809419	0.143863	-0.072367	0.701799	-0.007540	-0.075005	0.702382	0.029400				-0.436161	0.732368	-0.330135							-0.086385	0.111921	-0.025687	0.429102	0.089860	-0.041166
5858	48.816667	-0.787217	0.659896	0.075568	-0.785833	0.656680	-0.146180	-0.672964	0.914995	0.082701	-0.684641	0.912386	-0.144307	-0.507659	1.189811	-0.119529	-0.531272	1.165816	-0.019927	-0.527026	1.102330	-0.027795	-0.326395	0.809472	0.143867	-0.072179	0.701797	-0.007756	-0.074810	0.702482	0.029199				-0.436189	0.732399	-0.330140							-0.086397	0.111961	-0.025665	0.429097	0.089871	-0.041149
5859	48.825000	-0.787091	0.659983	0.075558	-0.785735	0.656769	-0.146207	-0.672840	0.915044	0.082695	-0.684519	0.912451	-0.144334	-0.508115	1.189786	-0.119159	-0.531419	1.165668	-0.019659	-0.527033	1.102305	-0.027650	-0.326221	0.809577	0.143828	-0.072017	0.701742	-0.007991	-0.074607	0.702570	0.029034				-0.436209	0.732424	-0.330155							-0.086408	0.111988	-0.025638	0.429098	0.089880	-0.041139
5860	48.833333	-0.786979	0.660074	0.075561	-0.785662	0.656852	-0.146228	-0.672699	0.915059	0.082639	-0.684400	0.912501	-0.144370	-0.508607	1.189818	-0.118750	-0.531653	1.165535	-0.019364	-0.526982	1.102494	-0.027284	-0.326005	0.809705	0.143740	-0.071831	0.701666	-0.008222	-0.074398	0.702606	0.028813				-0.436215	0.732442	-0.330172							-0.086468	0.111958	-0.025517	0.429102	0.089875	-0.041132
5861	48.841667	-0.786900	0.660217	0.075597	-0.785506	0.656916	-0.146265	-0.672414	0.915035	0.082532	-0.684269	0.912543	-0.144407	-0.509056	1.189923	-0.118442	-0.531865	1.165384	-0.019016	-0.527131	1.102105	-0.027134	-0.325763	0.809859	0.143600	-0.071598	0.701567	-0.008386	-0.074135	0.702594	0.028650				-0.436215	0.732458	-0.330206							-0.086434	0.112014	-0.025586	0.429101	0.089870	-0.041125
5862	48.850000	-0.786817	0.660353	0.075624	-0.785369	0.656986	-0.146301	-0.672171	0.915056	0.082478	-0.684131	0.912578	-0.144456	-0.509548	1.190022	-0.118069	-0.532078	1.165209	-0.018672	-0.527089	1.101872	-0.027249	-0.325513	0.810021	0.143435	-0.071314	0.701457	-0.008466	-0.073850	0.702553	0.028555				-0.436196	0.732476	-0.330254							-0.086445	0.112005	-0.025561	0.429099	0.089855	-0.041129
5863	48.858333	-0.786684	0.660430	0.075597	-0.785209	0.657077	-0.146334	-0.671940	0.915076	0.082382	-0.683981	0.912609	-0.144508	-0.509963	1.190328	-0.117905	-0.532325	1.165093	-0.018128	-0.527202	1.101853	-0.027028	-0.325284	0.810177	0.143272	-0.070948	0.701335	-0.008441	-0.073527	0.702464	0.028588				-0.436158	0.732496	-0.330301							-0.086484	0.111948	-0.025491	0.429107	0.089833	-0.041123
5864	48.866667	-0.786442	0.660409	0.075474	-0.785046	0.657157	-0.146354	-0.671723	0.915124	0.082307	-0.683847	0.912658	-0.144540	-0.510483	1.190515	-0.117582	-0.532641	1.164889	-0.017644	-0.527183	1.101754	-0.026959	-0.325066	0.810327	0.143118	-0.070535	0.701231	-0.008333	-0.073195	0.702344	0.028631				-0.436099	0.732536	-0.330343							-0.086510	0.111894	-0.025411	0.429106	0.089816	-0.041120
5865	48.875000	-0.786300	0.660510	0.075445	-0.784878	0.657262	-0.146367	-0.671507	0.915178	0.082256	-0.683698	0.912716	-0.144564	-0.511041	1.190606	-0.117117	-0.532870	1.164686	-0.017161	-0.527246	1.101588	-0.026683	-0.324874	0.810477	0.143000	-0.070100	0.701136	-0.008133	-0.072799	0.702289	0.028748				-0.436072	0.732536	-0.330261							-0.086475	0.111941	-0.025461	0.429109	0.089821	-0.041117
5866	48.883333	-0.786150	0.660620	0.075415	-0.784678	0.657375	-0.146361	-0.671253	0.915251	0.082173	-0.683551	0.912783	-0.144571	-0.511619	1.190688	-0.116657	-0.533122	1.164451	-0.016698	-0.527294	1.101370	-0.026422	-0.324704	0.810628	0.142908	-0.069642	0.701070	-0.007905	-0.072394	0.702258	0.028998				-0.435973	0.732614	-0.330284							-0.086472	0.111937	-0.025402	0.429103	0.089822	-0.041112
5867	48.891667	-0.785990	0.660762	0.075397	-0.784515	0.657510	-0.146355	-0.671047	0.915333	0.082111	-0.683382	0.912869	-0.144573	-0.512247	1.190722	-0.116178	-0.533417	1.164122	-0.016303	-0.527279	1.101419	-0.025467	-0.324538	0.810757	0.142850	-0.069135	0.701111	-0.007731	-0.072009	0.702257	0.029117				-0.435810	0.732763	-0.330401							-0.086469	0.111926	-0.025348	0.429105	0.089826	-0.041113
5868	48.900000	-0.785823	0.660900	0.075372	-0.784361	0.657649	-0.146350	-0.670852	0.915435	0.082050	-0.683227	0.912959	-0.144562	-0.512892	1.190759	-0.115731	-0.533682	1.163845	-0.015802	-0.527343	1.100939	-0.025808	-0.324394	0.810864	0.142820	-0.068620	0.701165	-0.007587	-0.071625	0.702303	0.029179				-0.435693	0.732858	-0.330412							-0.086469	0.111920	-0.025287	0.429100	0.089833	-0.041122
5869	48.908333	-0.785653	0.661023	0.075339	-0.784211	0.657800	-0.146335	-0.670739	0.915580	0.082082	-0.683063	0.913050	-0.144545	-0.513537	1.190785	-0.115251	-0.533946	1.163603	-0.015335	-0.527287	1.101069	-0.024830	-0.324248	0.810953	0.142810	-0.068184	0.701256	-0.007581	-0.071207	0.702456	0.029172				-0.435573	0.732952	-0.330426							-0.086459	0.111895	-0.025228	0.429098	0.089837	-0.041124
5870	48.916667	-0.785489	0.661143	0.075298	-0.784054	0.657934	-0.146325	-0.670509	0.915652	0.082056	-0.682889	0.913146	-0.144528	-0.514190	1.190877	-0.114848	-0.534165	1.163360	-0.014855	-0.527385	1.100502	-0.025182	-0.324094	0.811041	0.142799	-0.067869	0.701339	-0.007698	-0.070813	0.702672	0.029013				-0.435454	0.733038	-0.330438							-0.086455	0.111863	-0.025172	0.429095	0.089834	-0.041130
5871	48.925000	-0.785319	0.661243	0.075251	-0.783918	0.658058	-0.146336	-0.670249	0.915603	0.081891	-0.682708	0.913234	-0.144522	-0.514812	1.190868	-0.114322	-0.534382	1.163145	-0.014397	-0.527389	1.100392	-0.024804	-0.323906	0.811132	0.142779	-0.067563	0.701479	-0.007969	-0.070472	0.702897	0.028718				-0.435336	0.733114	-0.330448							-0.086454	0.111817	-0.025119	0.429090	0.089832	-0.041135
5872	48.933333	-0.785150	0.661332	0.075201	-0.783730	0.658162	-0.146366	-0.670051	0.915614	0.081834	-0.682519	0.913327	-0.144513	-0.515365	1.190916	-0.113879	-0.534554	1.162975	-0.013970	-0.527291	1.100520	-0.024183	-0.323691	0.811236	0.142733	-0.067298	0.701568	-0.008277	-0.070160	0.703055	0.028439				-0.435222	0.733182	-0.330454							-0.086446	0.111769	-0.025064	0.429086	0.089836	-0.041134
5873	48.941667	-0.785026	0.661471	0.075187	-0.783564	0.658273	-0.146394	-0.669859	0.915630	0.081834	-0.682317	0.913428	-0.144502	-0.515949	1.190963	-0.113372	-0.534667	1.162915	-0.013412	-0.527459	1.100173	-0.024066	-0.323436	0.811369	0.142653	-0.067103	0.701538	-0.008531	-0.069888	0.703183	0.028160				-0.435119	0.733237	-0.330424							-0.086442	0.111728	-0.025005	0.429084	0.089849	-0.041127
5874	48.950000	-0.784818	0.661488	0.075086	-0.783375	0.658372	-0.146434	-0.669749	0.915673	0.081921	-0.682110	0.913519	-0.144487	-0.516492	1.191104	-0.112985	-0.534693	1.162736	-0.013311	-0.527474	1.100174	-0.023428	-0.323166	0.811526	0.142537	-0.066877	0.701552	-0.008809	-0.069647	0.703254	0.027900				-0.435033	0.733263	-0.330326							-0.086431	0.111684	-0.024939	0.429085	0.089850	-0.041118
5875	48.958333	-0.784684	0.661570	0.075046	-0.783213	0.658490	-0.146466	-0.669440	0.915614	0.081838	-0.681906	0.913610	-0.144465	-0.517020	1.191215	-0.112552	-0.534900	1.162785	-0.012657	-0.527466	1.100254	-0.023151	-0.322904	0.811686	0.142413	-0.066696	0.701532	-0.009063	-0.069432	0.703323	0.027657				-0.434906	0.733317	-0.330295							-0.086418	0.111638	-0.024876	0.429085	0.089845	-0.041117
5876	48.966667	-0.784538	0.661621	0.074980	-0.783045	0.658614	-0.146501	-0.669212	0.915606	0.081905	-0.681705	0.913701	-0.144439	-0.517492	1.191271	-0.112148	-0.535054	1.162812	-0.012047	-0.527508	1.100100	-0.023041	-0.322655	0.811828	0.142290	-0.066508	0.701479	-0.009251	-0.069213	0.703379	0.027484				-0.434694	0.733459	-0.330365							-0.086401	0.111599	-0.024798	0.429090	0.089841	-0.041114
5877	48.975000	-0.784414	0.661696	0.074943	-0.782878	0.658753	-0.146524	-0.669038	0.915569	0.081966	-0.681507	0.913791	-0.144400	-0.517869	1.191448	-0.111920	-0.535106	1.162809	-0.011659	-0.527549	1.100171	-0.022658	-0.322433	0.811916	0.142207	-0.066337	0.701379	-0.009349	-0.069028	0.703388	0.027375				-0.434525	0.733532	-0.330329							-0.086382	0.111559	-0.024726	0.429089	0.089824	-0.041109
5878	48.983333	-0.784289	0.661738	0.074897	-0.782698	0.658857	-0.146554	-0.668848	0.915554	0.082005	-0.681313	0.913872	-0.144367	-0.518291	1.191426	-0.111444	-0.535063	1.162783	-0.011512	-0.527449	1.100488	-0.021983	-0.322243	0.811965	0.142173	-0.066162	0.701276	-0.009392	-0.068875	0.703371	0.027319				-0.434384	0.733562	-0.330235							-0.086358	0.111519	-0.024661	0.429094	0.089810	-0.041114
5879	48.991667	-0.784178	0.661777	0.074860	-0.782575	0.658959	-0.146578	-0.668686	0.915556	0.082068	-0.681139	0.913950	-0.144329	-0.518693	1.191582	-0.111200	-0.535130	1.162828	-0.011015	-0.527539	1.100248	-0.021962	-0.322091	0.811969	0.142213	-0.065974	0.701221	-0.009416	-0.068747	0.703327	0.027283				-0.434148	0.733669	-0.330265							-0.086338	0.111468	-0.024596	0.429096	0.089798	-0.041113
5880	49.000000	-0.784078	0.661808	0.074830	-0.782472	0.659051	-0.146596	-0.668459	0.915511	0.082055	-0.680979	0.914026	-0.144296	-0.519050	1.191677	-0.110924	-0.535185	1.162889	-0.010501	-0.527540	1.100247	-0.021699	-0.321968	0.811945	0.142302	-0.065825	0.701174	-0.009473	-0.068638	0.703347	0.027223				-0.433935	0.733736	-0.330238							-0.086313	0.111432	-0.024537	0.429097	0.089801	-0.041110
5881	49.008333	-0.783992	0.661837	0.074805	-0.782398	0.659133	-0.146595	-0.668399	0.915543	0.082123	-0.680817	0.914093	-0.144266	-0.519445	1.191677	-0.110597	-0.535121	1.162934	-0.010132	-0.527425	1.100555	-0.020997	-0.321873	0.811897	0.142431	-0.065730	0.701137	-0.009571	-0.068540	0.703391	0.027140				-0.433734	0.733765	-0.330168							-0.086289	0.111387	-0.024482	0.429096	0.089812	-0.041102
5882	49.016667	-0.783915	0.661854	0.074780	-0.782361	0.659203	-0.146590	-0.668357	0.915574	0.082194	-0.680658	0.914153	-0.144227	-0.519858	1.191581	-0.110146	-0.535114	1.162965	-0.009818	-0.527536	1.100397	-0.020988	-0.321792	0.811832	0.142589	-0.065639	0.701121	-0.009676	-0.068447	0.703436	0.027046				-0.433449	0.733862	-0.330220							-0.086269	0.111355	-0.024429	0.429100	0.089819	-0.041089
5883	49.025000	-0.783862	0.661871	0.074764	-0.782349	0.659254	-0.146577	-0.668294	0.915600	0.082264	-0.680504	0.914200	-0.144210	-0.520136	1.191560	-0.109903	-0.534998	1.162946	-0.009856	-0.527473	1.100514	-0.020623	-0.321726	0.811764	0.142770	-0.065572	0.701129	-0.009779	-0.068385	0.703476	0.026935				-0.433173	0.733916	-0.330234							-0.086241	0.111318	-0.024384	0.429092	0.089834	-0.041083
5884	49.033333	-0.783832	0.661880	0.074754	-0.782355	0.659298	-0.146558	-0.668303	0.915631	0.082401	-0.680356	0.914239	-0.144177	-0.520428	1.191635	-0.109775	-0.534936	1.163021	-0.009541	-0.527401	1.100628	-0.020284	-0.321672	0.811697	0.142953	-0.065522	0.701126	-0.009884	-0.068308	0.703556	0.026860				-0.432869	0.733967	-0.330245							-0.086217	0.111285	-0.024328	0.429090	0.089837	-0.041074
5885	49.041667	-0.783826	0.661882	0.074752	-0.782366	0.659338	-0.146528	-0.668262	0.915613	0.082423	-0.680203	0.914253	-0.144142	-0.520646	1.191667	-0.109702	-0.534960	1.163148	-0.009096	-0.527472	1.100543	-0.020089	-0.321633	0.811634	0.143148	-0.065522	0.701107	-0.010019	-0.068333	0.703557	0.026686				-0.432535	0.734029	-0.330280							-0.086191	0.111260	-0.024293	0.429089	0.089835	-0.041076
5886	49.050000	-0.783840	0.661865	0.074752	-0.782379	0.659368	-0.146497	-0.668257	0.915576	0.082477	-0.680070	0.914251	-0.144119	-0.520878	1.191625	-0.109565	-0.534925	1.163230	-0.008687	-0.527300	1.100825	-0.019421	-0.321599	0.811583	0.143334	-0.065569	0.701130	-0.010191	-0.068362	0.703621	0.026516				-0.432153	0.734095	-0.330304							-0.086170	0.111231	-0.024272	0.429088	0.089825	-0.041075
5887	49.058333	-0.783871	0.661827	0.074743	-0.782410	0.659354	-0.146486	-0.668225	0.915539	0.082562	-0.679932	0.914214	-0.144102	-0.521165	1.191472	-0.109322	-0.534759	1.163169	-0.008807	-0.527329	1.100709	-0.019419	-0.321574	0.811531	0.143498	-0.065666	0.701134	-0.010374	-0.068424	0.703687	0.026343				-0.431757	0.734155	-0.330325							-0.086155	0.111190	-0.024255	0.429089	0.089812	-0.041081
5888	49.066667	-0.783912	0.661777	0.074731	-0.782445	0.659311	-0.146493	-0.668191	0.915464	0.082587	-0.679794	0.914168	-0.144082	-0.521383	1.191291	-0.109138	-0.534679	1.163165	-0.008618	-0.527373	1.100580	-0.019274	-0.321562	0.811467	0.143639	-0.065790	0.701159	-0.010568	-0.068503	0.703701	0.026159				-0.431388	0.734176	-0.330295							-0.086146	0.111149	-0.024260	0.429090	0.089799	-0.041089
5889	49.075000	-0.783968	0.661719	0.074718	-0.782498	0.659264	-0.146509	-0.668218	0.915393	0.082670	-0.679656	0.914105	-0.144062	-0.521537	1.191218	-0.109122	-0.534602	1.163159	-0.008463	-0.527323	1.100525	-0.019070	-0.321554	0.811387	0.143751	-0.065943	0.701157	-0.010802	-0.068642	0.703763	0.025971				-0.430959	0.734265	-0.330350							-0.086136	0.111111	-0.024296	0.429091	0.089784	-0.041092
5890	49.083333	-0.784034	0.661658	0.074702	-0.782587	0.659222	-0.146521	-0.668232	0.915293	0.082637	-0.679534	0.914033	-0.144045	-0.521760	1.191029	-0.108962	-0.534526	1.163139	-0.008312	-0.527268	1.100464	-0.018868	-0.321562	0.811292	0.143838	-0.066129	0.701141	-0.011066	-0.068763	0.703814	0.025719				-0.430543	0.734347	-0.330405							-0.086134	0.111075	-0.024337	0.429093	0.089779	-0.041092
5891	49.091667	-0.784108	0.661591	0.074691	-0.782638	0.659179	-0.146534	-0.668259	0.915225	0.082722	-0.679420	0.913956	-0.144041	-0.521855	1.190529	-0.108717	-0.534465	1.163131	-0.008157	-0.527123	1.100581	-0.018479	-0.321576	0.811184	0.143882	-0.066318	0.701139	-0.011310	-0.068941	0.703782	0.025461				-0.430178	0.734409	-0.330431							-0.086130	0.111073	-0.024371	0.429091	0.089791	-0.041091
5892	49.100000	-0.784184	0.661516	0.074688	-0.782670	0.659139	-0.146538	-0.668338	0.915184	0.082804	-0.679317	0.913885	-0.144024	-0.521968	1.190534	-0.108768	-0.534417	1.163114	-0.008005	-0.527070	1.100541	-0.018289	-0.321601	0.811058	0.143900	-0.066549	0.701142	-0.011566	-0.069144	0.703761	0.025256				-0.429832	0.734461	-0.330462							-0.086136	0.111079	-0.024402	0.429088	0.089798	-0.041089
5893	49.108333	-0.784285	0.661465	0.074706	-0.782745	0.659128	-0.146517	-0.668434	0.915134	0.082859	-0.679228	0.913822	-0.143996	-0.522273	1.190475	-0.108728	-0.534342	1.163039	-0.007842	-0.527066	1.100406	-0.017998	-0.321641	0.810886	0.143881	-0.066833	0.701134	-0.011881	-0.069385	0.703720	0.024939				-0.429575	0.734442	-0.330385							-0.086140	0.111116	-0.024448	0.429088	0.089807	-0.041089
5894	49.116667	-0.784392	0.661427	0.074733	-0.782813	0.659113	-0.146501	-0.668481	0.915110	0.082909	-0.679152	0.913763	-0.143965	-0.522382	1.190179	-0.108548	-0.534284	1.162950	-0.007707	-0.526969	1.100398	-0.017637	-0.321692	0.810695	0.143857	-0.067154	0.701108	-0.012247	-0.069675	0.703677	0.024520				-0.429288	0.734495	-0.330420							-0.086150	0.111158	-0.024484	0.429087	0.089818	-0.041094
5895	49.125000	-0.784499	0.661395	0.074776	-0.782885	0.659084	-0.146475	-0.668560	0.915085	0.082986	-0.679086	0.913713	-0.143907	-0.522621	1.189977	-0.108583	-0.534250	1.162779	-0.007599	-0.526896	1.100296	-0.017441	-0.321759	0.810483	0.143814	-0.067497	0.701042	-0.012643	-0.069977	0.703652	0.024199				-0.429039	0.734529	-0.330466							-0.086154	0.111204	-0.024531	0.429085	0.089819	-0.041099
5896	49.133333	-0.784605	0.661367	0.074818	-0.782950	0.659055	-0.146453	-0.668606	0.915078	0.083082	-0.679030	0.913666	-0.143852	-0.522785	1.189588	-0.108461	-0.534244	1.162569	-0.007521	-0.526818	1.100023	-0.017354	-0.321832	0.810255	0.143749	-0.067844	0.700960	-0.013055	-0.070323	0.703571	0.023743				-0.428821	0.734553	-0.330522							-0.086166	0.111248	-0.024579	0.429082	0.089817	-0.041113
5897	49.141667	-0.784705	0.661335	0.074861	-0.783016	0.659023	-0.146425	-0.668636	0.915066	0.083125	-0.678984	0.913627	-0.143797	-0.522903	1.189161	-0.108507	-0.534253	1.162347	-0.007451	-0.526837	1.099597	-0.017467	-0.321911	0.810020	0.143646	-0.068196	0.700851	-0.013482	-0.070665	0.703522	0.023379				-0.428577	0.734637	-0.330683							-0.086189	0.111278	-0.024636	0.429081	0.089807	-0.041126
5898	49.150000	-0.784785	0.661305	0.074893	-0.783083	0.658991	-0.146402	-0.668726	0.915098	0.083214	-0.678938	0.913596	-0.143734	-0.523116	1.188774	-0.108505	-0.534286	1.162103	-0.007376	-0.526781	1.099337	-0.017357	-0.321989	0.809798	0.143521	-0.068536	0.700740	-0.013917	-0.071002	0.703480	0.022964				-0.428428	0.734641	-0.330735							-0.086201	0.111298	-0.024683	0.429081	0.089804	-0.041141
5899	49.158333	-0.784871	0.661270	0.074936	-0.783146	0.658971	-0.146372	-0.668690	0.915031	0.083249	-0.678906	0.913574	-0.143674	-0.523346	1.188363	-0.108494	-0.534312	1.161849	-0.007305	-0.526655	1.099178	-0.017059	-0.322057	0.809594	0.143384	-0.068861	0.700631	-0.014351	-0.071331	0.703448	0.022536				-0.428341	0.734596	-0.330734							-0.086219	0.111318	-0.024729	0.429077	0.089797	-0.041153
5900	49.166667	-0.784937	0.661234	0.074970	-0.783192	0.658954	-0.146345	-0.668624	0.914945	0.083216	-0.678879	0.913563	-0.143613	-0.523736	1.188134	-0.108532	-0.534354	1.161613	-0.007237	-0.526530	1.099074	-0.016629	-0.322116	0.809408	0.143247	-0.069172	0.700525	-0.014797	-0.071663	0.703383	0.022042				-0.428228	0.734620	-0.330820							-0.086236	0.111321	-0.024760	0.429081	0.089792	-0.041165
5901	49.175000	-0.784999	0.661208	0.075012	-0.783223	0.658944	-0.146317	-0.668734	0.914981	0.083366	-0.678865	0.913565	-0.143538	-0.523802	1.187678	-0.108539	-0.534389	1.161430	-0.007172	-0.526509	1.098794	-0.016666	-0.322145	0.809237	0.143104	-0.069453	0.700435	-0.015255	-0.071971	0.703363	0.021599				-0.428210	0.734592	-0.330792							-0.086250	0.111331	-0.024780	0.429080	0.089795	-0.041181
5902	49.183333	-0.785052	0.661190	0.075063	-0.783257	0.658946	-0.146280	-0.668689	0.914880	0.083406	-0.678866	0.913579	-0.143446	-0.523965	1.187333	-0.108508	-0.534423	1.161255	-0.007105	-0.526400	1.098651	-0.016426	-0.322149	0.809090	0.142963	-0.069734	0.700386	-0.015750	-0.072243	0.703428	0.021202				-0.428182	0.734607	-0.330802							-0.086259	0.111346	-0.024771	0.429072	0.089800	-0.041188
5903	49.191667	-0.785105	0.661177	0.075116	-0.783291	0.658949	-0.146238	-0.668767	0.914885	0.083566	-0.678890	0.913602	-0.143343	-0.524154	1.187069	-0.108481	-0.534456	1.161120	-0.007029	-0.526454	1.098334	-0.016568	-0.322129	0.808976	0.142827	-0.070009	0.700395	-0.016284	-0.072512	0.703523	0.020672				-0.428215	0.734623	-0.330764							-0.086254	0.111351	-0.024749	0.429072	0.089805	-0.041207
5904	49.200000	-0.785155	0.661161	0.075172	-0.783319	0.658955	-0.146193	-0.668809	0.914925	0.083721	-0.678930	0.913631	-0.143225	-0.524340	1.186822	-0.108442	-0.534489	1.161005	-0.006962	-0.526408	1.098207	-0.016501	-0.322092	0.808899	0.142692	-0.070295	0.700464	-0.016878	-0.072778	0.703627	0.020050				-0.428286	0.734652	-0.330702							-0.086251	0.111359	-0.024718	0.429073	0.089813	-0.041228
5905	49.208333	-0.785204	0.661143	0.075231	-0.783354	0.658955	-0.146141	-0.668875	0.914873	0.083874	-0.679003	0.913665	-0.143094	-0.524494	1.186625	-0.108403	-0.534511	1.160907	-0.006911	-0.526333	1.098168	-0.016206	-0.322029	0.808862	0.142532	-0.070570	0.700564	-0.017520	-0.072996	0.703820	0.019453				-0.428392	0.734700	-0.330627							-0.086245	0.111361	-0.024695	0.429068	0.089817	-0.041252
5906	49.216667	-0.785248	0.661109	0.075290	-0.783374	0.658965	-0.146072	-0.668928	0.914834	0.084023	-0.679095	0.913700	-0.142954	-0.524625	1.186462	-0.108368	-0.534527	1.160851	-0.006851	-0.526268	1.098184	-0.015953	-0.321942	0.808873	0.142353	-0.070820	0.700680	-0.018182	-0.073167	0.704072	0.018784				-0.428527	0.734748	-0.330534							-0.086237	0.111351	-0.024666	0.429069	0.089829	-0.041271
5907	49.225000	-0.785283	0.661054	0.075350	-0.783406	0.658952	-0.146023	-0.668957	0.914801	0.084182	-0.679202	0.913729	-0.142811	-0.524722	1.186351	-0.108340	-0.534538	1.160838	-0.006799	-0.526301	1.098109	-0.015907	-0.321828	0.808935	0.142140	-0.071040	0.700799	-0.018851	-0.073337	0.704320	0.018134				-0.428729	0.734770	-0.330377							-0.086230	0.111336	-0.024648	0.429060	0.089834	-0.041293
5908	49.233333	-0.785326	0.660998	0.075416	-0.783445	0.658922	-0.145987	-0.668977	0.914729	0.084287	-0.679338	0.913762	-0.142675	-0.524800	1.186281	-0.108313	-0.534548	1.160855	-0.006750	-0.526331	1.098064	-0.015923	-0.321701	0.809027	0.141897	-0.071227	0.700922	-0.019501	-0.073486	0.704582	0.017495				-0.428881	0.734869	-0.330323							-0.086221	0.111315	-0.024634	0.429054	0.089835	-0.041317
5909	49.241667	-0.785344	0.660934	0.075468	-0.783471	0.658906	-0.145922	-0.669025	0.914702	0.084470	-0.679468	0.913783	-0.142515	-0.524847	1.186270	-0.108294	-0.534551	1.160918	-0.006700	-0.526228	1.098337	-0.015502	-0.321557	0.809150	0.141623	-0.071385	0.701041	-0.020146	-0.073617	0.704882	0.016895				-0.429082	0.734939	-0.330214							-0.086206	0.111299	-0.024635	0.429048	0.089841	-0.041339
5910	49.250000	-0.785364	0.660873	0.075530	-0.783500	0.658888	-0.145870	-0.669121	0.914679	0.084706	-0.679623	0.913814	-0.142364	-0.524883	1.186304	-0.108267	-0.534556	1.161009	-0.006644	-0.526258	1.098383	-0.015473	-0.321408	0.809277	0.141331	-0.071525	0.701171	-0.020763	-0.073743	0.705184	0.016307				-0.429290	0.735016	-0.330106							-0.086187	0.111281	-0.024624	0.429040	0.089844	-0.041357
5911	49.258333	-0.785367	0.660815	0.075597	-0.783549	0.658867	-0.145816	-0.669106	0.914599	0.084823	-0.679791	0.913839	-0.142201	-0.524972	1.186418	-0.108198	-0.534555	1.161128	-0.006593	-0.526318	1.098497	-0.015405	-0.321245	0.809402	0.141024	-0.071650	0.701315	-0.021354	-0.073876	0.705459	0.015705				-0.429510	0.735098	-0.329996							-0.086179	0.111274	-0.024631	0.429040	0.089837	-0.041385
5912	49.266667	-0.785368	0.660766	0.075660	-0.783569	0.658847	-0.145764	-0.669054	0.914490	0.084935	-0.679960	0.913870	-0.142040	-0.524932	1.186528	-0.108163	-0.534554	1.161285	-0.006513	-0.526370	1.098651	-0.015339	-0.321067	0.809528	0.140679	-0.071758	0.701453	-0.021889	-0.073986	0.705751	0.015172				-0.429728	0.735182	-0.329881							-0.086164	0.111264	-0.024634	0.429035	0.089829	-0.041411
5913	49.275000	-0.785371	0.660728	0.075728	-0.783613	0.658855	-0.145693	-0.669053	0.914463	0.085079	-0.680134	0.913909	-0.141865	-0.524953	1.186698	-0.108086	-0.534560	1.161443	-0.006440	-0.526444	1.098771	-0.015306	-0.320892	0.809657	0.140312	-0.071820	0.701566	-0.022358	-0.074085	0.705958	0.014645				-0.429945	0.735275	-0.329769							-0.086160	0.111266	-0.024646	0.429032	0.089823	-0.041433
5914	49.283333	-0.785373	0.660690	0.075800	-0.783647	0.658862	-0.145627	-0.669052	0.914428	0.085225	-0.680312	0.913955	-0.141706	-0.524974	1.186895	-0.108002	-0.534568	1.161611	-0.006352	-0.526526	1.098939	-0.015241	-0.320713	0.809771	0.139904	-0.071857	0.701619	-0.022799	-0.074100	0.706189	0.014211				-0.430170	0.735366	-0.329656							-0.086147	0.111269	-0.024664	0.429030	0.089822	-0.041448
5915	49.291667	-0.785379	0.660660	0.075861	-0.783697	0.658867	-0.145562	-0.669047	0.914409	0.085402	-0.680489	0.914002	-0.141544	-0.525010	1.187072	-0.107896	-0.534588	1.161806	-0.006229	-0.526702	1.098960	-0.015357	-0.320534	0.809883	0.139479	-0.071828	0.701608	-0.023140	-0.074047	0.706352	0.013866				-0.430425	0.735442	-0.329516							-0.086145	0.111260	-0.024688	0.429026	0.089821	-0.041457
5916	49.300000	-0.785389	0.660632	0.075916	-0.783753	0.658872	-0.145503	-0.669050	0.914365	0.085529	-0.680670	0.914051	-0.141390	-0.525054	1.187282	-0.107788	-0.534618	1.161986	-0.006117	-0.526796	1.099114	-0.015262	-0.320358	0.809984	0.139075	-0.071742	0.701592	-0.023384	-0.073961	0.706468	0.013624				-0.430651	0.735548	-0.329430							-0.086137	0.111260	-0.024716	0.429026	0.089826	-0.041455
5917	49.308333	-0.785397	0.660600	0.075972	-0.783803	0.658875	-0.145445	-0.669048	0.914337	0.085696	-0.680861	0.914097	-0.141239	-0.525118	1.187488	-0.107626	-0.534651	1.162153	-0.005972	-0.526898	1.099270	-0.015190	-0.320198	0.810060	0.138722	-0.071622	0.701610	-0.023566	-0.073871	0.706583	0.013471				-0.430908	0.735636	-0.329339							-0.086135	0.111261	-0.024737	0.429021	0.089839	-0.041449
5918	49.316667	-0.785410	0.660574	0.076027	-0.783857	0.658878	-0.145392	-0.669036	0.914267	0.085808	-0.681058	0.914142	-0.141092	-0.525177	1.187701	-0.107473	-0.534694	1.162320	-0.005829	-0.526910	1.099635	-0.014838	-0.320039	0.810115	0.138424	-0.071482	0.701651	-0.023736	-0.073771	0.706725	0.013325				-0.431169	0.735720	-0.329254							-0.086130	0.111262	-0.024750	0.429016	0.089853	-0.041433
5919	49.325000	-0.785426	0.660532	0.076087	-0.783917	0.658870	-0.145331	-0.669033	0.914197	0.085953	-0.681264	0.914178	-0.140953	-0.525235	1.187921	-0.107333	-0.534735	1.162497	-0.005701	-0.527070	1.099723	-0.014883	-0.319895	0.810154	0.138171	-0.071348	0.701751	-0.023922	-0.073619	0.706937	0.013114				-0.431438	0.735807	-0.329186							-0.086126	0.111261	-0.024762	0.429021	0.089853	-0.041418
5920	49.333333	-0.785442	0.660489	0.076146	-0.783986	0.658854	-0.145288	-0.669099	0.914170	0.086145	-0.681467	0.914206	-0.140826	-0.525285	1.188108	-0.107168	-0.534793	1.162630	-0.005574	-0.527168	1.099903	-0.014720	-0.319762	0.810170	0.137947	-0.071216	0.701887	-0.024119	-0.073432	0.707231	0.012903				-0.431716	0.735891	-0.329131							-0.086125	0.111264	-0.024768	0.429025	0.089851	-0.041413
5921	49.341667	-0.785465	0.660445	0.076207	-0.784055	0.658824	-0.145239	-0.669118	0.914133	0.086325	-0.681667	0.914227	-0.140697	-0.525362	1.188377	-0.107011	-0.534865	1.162751	-0.005440	-0.527313	1.100016	-0.014675	-0.319629	0.810161	0.137748	-0.071099	0.702073	-0.024322	-0.073278	0.707497	0.012751				-0.432002	0.735965	-0.329087							-0.086122	0.111269	-0.024778	0.429022	0.089846	-0.041414
5922	49.350000	-0.785492	0.660396	0.076265	-0.784122	0.658797	-0.145201	-0.669089	0.914003	0.086393	-0.681862	0.914242	-0.140567	-0.525420	1.188636	-0.106857	-0.534945	1.162886	-0.005282	-0.527385	1.100236	-0.014453	-0.319506	0.810140	0.137577	-0.070954	0.702327	-0.024581	-0.073155	0.707792	0.012525				-0.432285	0.736050	-0.329072							-0.086119	0.111273	-0.024793	0.429027	0.089831	-0.041417
5923	49.358333	-0.785524	0.660331	0.076315	-0.784214	0.658750	-0.145161	-0.669044	0.913883	0.086473	-0.682070	0.914240	-0.140441	-0.525525	1.188898	-0.106720	-0.535015	1.162995	-0.005146	-0.527557	1.100298	-0.014504	-0.319372	0.810107	0.137420	-0.070855	0.702490	-0.024777	-0.073045	0.708063	0.012284				-0.432566	0.736115	-0.329068							-0.086126	0.111281	-0.024825	0.429031	0.089816	-0.041418
5924	49.366667	-0.785559	0.660254	0.076350	-0.784296	0.658707	-0.145129	-0.668956	0.913728	0.086524	-0.682274	0.914248	-0.140309	-0.525570	1.189106	-0.106485	-0.535096	1.163113	-0.004995	-0.527820	1.100249	-0.014715	-0.319228	0.810099	0.137275	-0.070766	0.702633	-0.024956	-0.072963	0.708311	0.012068				-0.432856	0.736185	-0.329089							-0.086128	0.111279	-0.024859	0.429029	0.089809	-0.041421
5925	49.375000	-0.785601	0.660184	0.076388	-0.784384	0.658660	-0.145105	-0.669071	0.913695	0.086784	-0.682474	0.914251	-0.140186	-0.525619	1.189318	-0.106285	-0.535155	1.163254	-0.004847	-0.527907	1.100512	-0.014466	-0.319069	0.810121	0.137130	-0.070711	0.702741	-0.025137	-0.072907	0.708561	0.011936				-0.433154	0.736246	-0.329126							-0.086138	0.111292	-0.024898	0.429032	0.089802	-0.041417
5926	49.383333	-0.785657	0.660120	0.076423	-0.784474	0.658622	-0.145075	-0.669081	0.913566	0.086855	-0.682689	0.914264	-0.140058	-0.525861	1.189729	-0.106188	-0.535204	1.163394	-0.004702	-0.527983	1.100777	-0.014207	-0.318891	0.810174	0.136970	-0.070678	0.702804	-0.025338	-0.072845	0.708837	0.011649				-0.433480	0.736275	-0.329131							-0.086148	0.111310	-0.024934	0.429030	0.089806	-0.041415
5927	49.391667	-0.785721	0.660066	0.076465	-0.784572	0.658587	-0.145057	-0.669105	0.913488	0.087020	-0.682898	0.914272	-0.139939	-0.525738	1.189797	-0.105964	-0.535262	1.163516	-0.004544	-0.528140	1.100866	-0.014148	-0.318699	0.810256	0.136805	-0.070717	0.702768	-0.025507	-0.072799	0.709022	0.011445				-0.433742	0.736380	-0.329237							-0.086157	0.111343	-0.024984	0.429026	0.089821	-0.041409
5928	49.400000	-0.785786	0.660026	0.076502	-0.784708	0.658568	-0.145035	-0.669126	0.913428	0.087177	-0.683110	0.914288	-0.139817	-0.525808	1.189985	-0.105759	-0.535317	1.163625	-0.004393	-0.528255	1.100958	-0.014097	-0.318502	0.810347	0.136634	-0.070740	0.702746	-0.025661	-0.072766	0.709163	0.011280				-0.434048	0.736469	-0.329310							-0.086160	0.111375	-0.025025	0.429028	0.089831	-0.041408
5929	49.408333	-0.785847	0.659988	0.076534	-0.784822	0.658538	-0.145016	-0.669143	0.913355	0.087300	-0.683337	0.914308	-0.139705	-0.525860	1.190192	-0.105593	-0.535354	1.163741	-0.004253	-0.528369	1.101074	-0.014029	-0.318313	0.810459	0.136452	-0.070789	0.702683	-0.025798	-0.072743	0.709287	0.011135				-0.434372	0.736580	-0.329389							-0.086172	0.111406	-0.025073	0.429016	0.089835	-0.041416
5930	49.416667	-0.785905	0.659962	0.076570	-0.784921	0.658511	-0.145004	-0.669153	0.913301	0.087389	-0.683574	0.914335	-0.139599	-0.526057	1.190575	-0.105488	-0.535363	1.163859	-0.004081	-0.528603	1.100989	-0.014254	-0.318138	0.810568	0.136278	-0.070850	0.702588	-0.025912	-0.072724	0.709380	0.011002				-0.434709	0.736716	-0.329479							-0.086176	0.111447	-0.025122	0.429015	0.089840	-0.041425
5931	49.425000	-0.785957	0.659934	0.076603	-0.785039	0.658467	-0.144988	-0.669235	0.913297	0.087530	-0.683808	0.914352	-0.139488	-0.525953	1.190883	-0.105456	-0.535389	1.163989	-0.003927	-0.528708	1.101118	-0.014198	-0.318011	0.810662	0.136160	-0.070844	0.702604	-0.025824	-0.072671	0.709429	0.011099				-0.435051	0.736872	-0.329578							-0.086192	0.111487	-0.025180	0.429008	0.089842	-0.041441
5932	49.433333	-0.786008	0.659901	0.076632	-0.785136	0.658437	-0.144986	-0.669126	0.913156	0.087544	-0.684037	0.914372	-0.139388	-0.525904	1.190912	-0.105133	-0.535364	1.164111	-0.003817	-0.528801	1.101234	-0.014154	-0.317924	0.810708	0.136115	-0.070787	0.702737	-0.025562	-0.072640	0.709422	0.011397				-0.435399	0.737050	-0.329700							-0.086251	0.111460	-0.025141	0.429007	0.089841	-0.041464
5933	49.441667	-0.786067	0.659863	0.076656	-0.785226	0.658407	-0.144984	-0.669139	0.913106	0.087600	-0.684301	0.914389	-0.139268	-0.525939	1.191147	-0.104966	-0.535349	1.164250	-0.003692	-0.528872	1.101393	-0.014136	-0.317892	0.810688	0.136181	-0.070714	0.702953	-0.025260	-0.072620	0.709499	0.011782				-0.435775	0.737242	-0.329862							-0.086248	0.111495	-0.025250	0.429005	0.089833	-0.041483
5934	49.450000	-0.786118	0.659817	0.076676	-0.785308	0.658374	-0.144985	-0.669248	0.913102	0.087733	-0.684531	0.914395	-0.139174	-0.525860	1.191346	-0.104843	-0.535323	1.164377	-0.003556	-0.528935	1.101536	-0.014072	-0.317899	0.810631	0.136347	-0.070642	0.703199	-0.024980	-0.072571	0.709665	0.012051				-0.436157	0.737433	-0.330062							-0.086250	0.111537	-0.025366	0.429002	0.089825	-0.041501
5935	49.458333	-0.786167	0.659774	0.076698	-0.785376	0.658345	-0.144985	-0.669238	0.913024	0.087796	-0.684754	0.914392	-0.139082	-0.525841	1.191478	-0.104639	-0.535290	1.164467	-0.003453	-0.528904	1.101850	-0.013499	-0.317900	0.810645	0.136636	-0.070581	0.703471	-0.024684	-0.072488	0.709899	0.012329				-0.436548	0.737616	-0.330296							-0.086272	0.111553	-0.025423	0.429000	0.089825	-0.041513
5936	49.466667	-0.786218	0.659737	0.076729	-0.785440	0.658318	-0.144984	-0.669343	0.913015	0.087866	-0.684950	0.914386	-0.138989	-0.525831	1.191665	-0.104537	-0.535255	1.164558	-0.003339	-0.528961	1.101880	-0.013498	-0.317956	0.810593	0.136967	-0.070525	0.703748	-0.024340	-0.072439	0.710096	0.012730				-0.436925	0.737794	-0.330561							-0.086295	0.111579	-0.025471	0.428996	0.089823	-0.041528
5937	49.475000	-0.786271	0.659709	0.076764	-0.785496	0.658289	-0.144978	-0.669396	0.912996	0.087957	-0.685131	0.914389	-0.138897	-0.525838	1.191811	-0.104423	-0.535228	1.164640	-0.003240	-0.529000	1.101974	-0.013458	-0.318003	0.810570	0.137337	-0.070482	0.703999	-0.023924	-0.072359	0.710271	0.013158				-0.437298	0.737983	-0.330864							-0.086315	0.111612	-0.025515	0.428992	0.089829	-0.041538
5938	49.483333	-0.786320	0.659686	0.076816	-0.785558	0.658279	-0.144950	-0.669494	0.912955	0.088047	-0.685292	0.914391	-0.138810	-0.525804	1.192091	-0.104421	-0.535199	1.164726	-0.003156	-0.529046	1.102091	-0.013401	-0.318037	0.810574	0.137726	-0.070464	0.704215	-0.023487	-0.072271	0.710421	0.013625				-0.437664	0.738173	-0.331192							-0.086333	0.111660	-0.025544	0.428986	0.089843	-0.041550
5939	49.491667	-0.786371	0.659669	0.076870	-0.785637	0.658264	-0.144926	-0.669578	0.912944	0.088129	-0.685434	0.914377	-0.138727	-0.525837	1.192213	-0.104256	-0.535185	1.164837	-0.003061	-0.529102	1.102183	-0.013441	-0.318060	0.810616	0.138134	-0.070451	0.704477	-0.023017	-0.072163	0.710582	0.014181				-0.438025	0.738356	-0.331516							-0.086346	0.111713	-0.025565	0.428980	0.089853	-0.041564
5940	49.500000	-0.786417	0.659657	0.076933	-0.785735	0.658267	-0.144882	-0.669644	0.912948	0.088190	-0.685576	0.914380	-0.138651	-0.525890	1.192411	-0.104176	-0.535166	1.164961	-0.002968	-0.529172	1.102267	-0.013490	-0.318075	0.810682	0.138572	-0.070468	0.704812	-0.022490	-0.072083	0.710780	0.014685				-0.438347	0.738570	-0.331900							-0.086362	0.111769	-0.025589	0.428972	0.089863	-0.041581
5941	49.508333	-0.786454	0.659629	0.076990	-0.785826	0.658254	-0.144843	-0.669728	0.912940	0.088250	-0.685706	0.914381	-0.138595	-0.525947	1.192579	-0.104083	-0.535155	1.165098	-0.002874	-0.529245	1.102420	-0.013408	-0.318107	0.810747	0.139040	-0.070496	0.705212	-0.021883	-0.071962	0.711038	0.015300				-0.438659	0.738760	-0.332282							-0.086382	0.111798	-0.025626	0.428971	0.089862	-0.041597
5942	49.516667	-0.786501	0.659613	0.077055	-0.785934	0.658227	-0.144803	-0.669858	0.912990	0.088333	-0.685845	0.914380	-0.138557	-0.526038	1.192679	-0.103929	-0.535142	1.165210	-0.002758	-0.529274	1.102610	-0.013194	-0.318158	0.810777	0.139544	-0.070487	0.705678	-0.021204	-0.071883	0.711326	0.015995				-0.438974	0.738923	-0.332680							-0.086393	0.111816	-0.025674	0.428967	0.089865	-0.041615
5943	49.525000	-0.786527	0.659580	0.077105	-0.786026	0.658204	-0.144782	-0.669948	0.912991	0.088412	-0.685964	0.914380	-0.138524	-0.526190	1.192863	-0.103841	-0.535152	1.165322	-0.002663	-0.529354	1.102700	-0.013158	-0.318265	0.810760	0.140139	-0.070390	0.706234	-0.020400	-0.071732	0.711685	0.016830				-0.439312	0.739081	-0.333109							-0.086415	0.111824	-0.025725	0.428965	0.089850	-0.041627
5944	49.533333	-0.786553	0.659544	0.077150	-0.786086	0.658169	-0.144762	-0.670025	0.912969	0.088395	-0.686074	0.914374	-0.138503	-0.526359	1.192978	-0.103644	-0.535170	1.165431	-0.002578	-0.529440	1.102830	-0.013081	-0.318419	0.810716	0.140785	-0.070240	0.706834	-0.019475	-0.071531	0.712064	0.017837				-0.439642	0.739242	-0.333537							-0.086428	0.111825	-0.025771	0.428961	0.089839	-0.041631
5945	49.541667	-0.786577	0.659514	0.077188	-0.786187	0.658147	-0.144742	-0.670082	0.912961	0.088407	-0.686184	0.914371	-0.138475	-0.526341	1.193053	-0.103623	-0.535190	1.165552	-0.002484	-0.529525	1.102950	-0.013034	-0.318621	0.810644	0.141513	-0.069985	0.707472	-0.018385	-0.071325	0.712411	0.018894				-0.439974	0.739415	-0.333980							-0.086444	0.111827	-0.025823	0.428958	0.089839	-0.041636
5946	49.550000	-0.786601	0.659494	0.077229	-0.786234	0.658116	-0.144720	-0.670122	0.912962	0.088409	-0.686281	0.914370	-0.138457	-0.526563	1.193242	-0.103456	-0.535215	1.165689	-0.002389	-0.529738	1.102854	-0.013329	-0.318864	0.810556	0.142297	-0.069674	0.708117	-0.017247	-0.071089	0.712758	0.020078				-0.440295	0.739613	-0.334450							-0.086458	0.111828	-0.025875	0.428956	0.089844	-0.041637
5947	49.558333	-0.786622	0.659481	0.077269	-0.786286	0.658092	-0.144703	-0.670236	0.912957	0.088393	-0.686365	0.914369	-0.138424	-0.526537	1.193438	-0.103558	-0.535223	1.165827	-0.002317	-0.529710	1.103177	-0.012951	-0.319167	0.810428	0.143134	-0.069306	0.708793	-0.015922	-0.070850	0.713030	0.021472				-0.440593	0.739818	-0.334881							-0.086468	0.111837	-0.025888	0.428954	0.089838	-0.041635
5948	49.566667	-0.786642	0.659475	0.077308	-0.786337	0.658067	-0.144694	-0.670342	0.912990	0.088397	-0.686441	0.914369	-0.138392	-0.526765	1.193661	-0.103468	-0.535217	1.165998	-0.002241	-0.529790	1.103297	-0.012919	-0.319491	0.810298	0.143978	-0.068964	0.709477	-0.014493	-0.070572	0.713298	0.022940				-0.440840	0.740080	-0.335370							-0.086473	0.111870	-0.025889	0.428952	0.089835	-0.041629
5949	49.575000	-0.786667	0.659466	0.077345	-0.786353	0.658063	-0.144671	-0.670452	0.913035	0.088428	-0.686504	0.914369	-0.138368	-0.526811	1.193772	-0.103417	-0.535187	1.166145	-0.002159	-0.529971	1.103253	-0.013114	-0.319799	0.810219	0.144867	-0.068605	0.710259	-0.013024	-0.070348	0.713570	0.024464				-0.441076	0.740343	-0.335833							-0.086478	0.111870	-0.025898	0.428949	0.089836	-0.041620
5950	49.583333	-0.786683	0.659457	0.077373	-0.786359	0.658063	-0.144656	-0.670630	0.913064	0.088423	-0.686556	0.914369	-0.138341	-0.526932	1.193861	-0.103251	-0.535219	1.166354	-0.002046	-0.530032	1.103435	-0.013010	-0.320111	0.810140	0.145727	-0.068281	0.711080	-0.011512	-0.070131	0.713795	0.026015				-0.441310	0.740618	-0.336335							-0.086480	0.111889	-0.025888	0.428951	0.089834	-0.041597
5951	49.591667	-0.786709	0.659438	0.077385	-0.786363	0.658051	-0.144652	-0.670759	0.913100	0.088433	-0.686587	0.914358	-0.138333	-0.526996	1.194041	-0.103167	-0.535183	1.166614	-0.001979	-0.529989	1.103878	-0.012646	-0.320427	0.810074	0.146606	-0.067974	0.711960	-0.009985	-0.069901	0.713963	0.027526				-0.441533	0.740880	-0.336867							-0.086499	0.111852	-0.025828	0.428953	0.089827	-0.041592
5952	49.600000	-0.786733	0.659406	0.077382	-0.786379	0.658041	-0.144662	-0.670946	0.913169	0.088488	-0.686610	0.914346	-0.138328	-0.527165	1.194293	-0.103064	-0.535139	1.166939	-0.001895	-0.530072	1.104133	-0.012540	-0.320732	0.810017	0.147437	-0.067687	0.712884	-0.008445	-0.069664	0.714263	0.029141				-0.441783	0.741141	-0.337461							-0.086478	0.111863	-0.025863	0.428955	0.089819	-0.041578
5953	49.608333	-0.786761	0.659364	0.077368	-0.786375	0.658022	-0.144686	-0.671100	0.913167	0.088483	-0.686625	0.914327	-0.138334	-0.527124	1.194547	-0.103102	-0.535080	1.167292	-0.001806	-0.530191	1.104520	-0.012379	-0.321052	0.809973	0.148279	-0.067424	0.713863	-0.006899	-0.069479	0.714479	0.030626				-0.442039	0.741404	-0.338123							-0.086466	0.111850	-0.025835	0.428956	0.089818	-0.041570
5954	49.616667	-0.786792	0.659313	0.077346	-0.786358	0.657999	-0.144720	-0.671162	0.913103	0.088417	-0.686634	0.914312	-0.138342	-0.527094	1.194809	-0.103005	-0.535002	1.167695	-0.001720	-0.530311	1.104860	-0.012271	-0.321351	0.809959	0.149081	-0.067161	0.714853	-0.005333	-0.069280	0.714702	0.032261				-0.442315	0.741663	-0.338825							-0.086461	0.111838	-0.025778	0.428952	0.089822	-0.041560
5955	49.625000	-0.786819	0.659254	0.077315	-0.786366	0.657972	-0.144755	-0.671297	0.913093	0.088399	-0.686643	0.914292	-0.138351	-0.527057	1.195123	-0.102974	-0.534901	1.168125	-0.001657	-0.530379	1.105294	-0.012036	-0.321657	0.809937	0.149898	-0.066892	0.715875	-0.003768	-0.069050	0.714946	0.033792				-0.442588	0.741950	-0.339572							-0.086452	0.111829	-0.025714	0.428952	0.089815	-0.041546
5956	49.633333	-0.786860	0.659202	0.077294	-0.786378	0.657943	-0.144788	-0.671484	0.913093	0.088395	-0.686649	0.914276	-0.138354	-0.526989	1.195436	-0.102942	-0.534795	1.168604	-0.001589	-0.530482	1.105714	-0.012086	-0.321961	0.809934	0.150685	-0.066604	0.716881	-0.002143	-0.068783	0.715278	0.035462				-0.442834	0.742282	-0.340353							-0.086442	0.111808	-0.025644	0.428955	0.089806	-0.041542
5957	49.641667	-0.786889	0.659163	0.077276	-0.786383	0.657922	-0.144814	-0.671669	0.913123	0.088398	-0.686659	0.914259	-0.138358	-0.526899	1.195844	-0.103025	-0.534620	1.169060	-0.001563	-0.530673	1.105975	-0.012166	-0.322274	0.809945	0.151476	-0.066285	0.717889	-0.000490	-0.068630	0.715505	0.036995				-0.443067	0.742638	-0.341127							-0.086423	0.111793	-0.025559	0.428957	0.089804	-0.041535
5958	49.650000	-0.786944	0.659132	0.077276	-0.786391	0.657896	-0.144836	-0.671849	0.913130	0.088417	-0.686674	0.914240	-0.138364	-0.526839	1.196003	-0.102786	-0.534513	1.169598	-0.001505	-0.530663	1.106657	-0.011781	-0.322570	0.809962	0.152248	-0.065933	0.718902	0.001221	-0.068445	0.715772	0.038582				-0.443316	0.742997	-0.341861							-0.086410	0.111770	-0.025468	0.428956	0.089794	-0.041527
5959	49.658333	-0.786979	0.659102	0.077259	-0.786394	0.657872	-0.144856	-0.671999	0.913146	0.088416	-0.686704	0.914228	-0.138372	-0.526653	1.196316	-0.102841	-0.534357	1.170127	-0.001509	-0.530863	1.106943	-0.012005	-0.322873	0.809980	0.153033	-0.065551	0.719915	0.003026	-0.068258	0.716021	0.040274				-0.443475	0.743452	-0.342697							-0.086388	0.111735	-0.025372	0.428960	0.089796	-0.041514
5960	49.666667	-0.787008	0.659068	0.077243	-0.786397	0.657852	-0.144880	-0.672232	0.913246	0.088483	-0.686737	0.914222	-0.138380	-0.526369	1.196831	-0.103087	-0.534175	1.170579	-0.001544	-0.530952	1.107446	-0.011905	-0.323163	0.810001	0.153805	-0.065163	0.720944	0.004885	-0.068024	0.716313	0.042072				-0.443687	0.743897	-0.343489							-0.086372	0.111690	-0.025283	0.428958	0.089793	-0.041501
5961	49.675000	-0.787054	0.659031	0.077219	-0.786397	0.657823	-0.144906	-0.672329	0.913226	0.088495	-0.686770	0.914222	-0.138387	-0.526176	1.197077	-0.103173	-0.534045	1.171091	-0.001567	-0.531023	1.107852	-0.011884	-0.323473	0.810012	0.154606	-0.064803	0.722065	0.006809	-0.067833	0.716530	0.043920				-0.443918	0.744345	-0.344251							-0.086350	0.111647	-0.025204	0.428958	0.089792	-0.041494
5962	49.683333	-0.787121	0.658992	0.077207	-0.786390	0.657817	-0.144935	-0.672536	0.913239	0.088521	-0.686799	0.914227	-0.138392	-0.525967	1.197308	-0.103304	-0.533862	1.171443	-0.001669	-0.531059	1.108282	-0.011826	-0.323792	0.809994	0.155436	-0.064488	0.723279	0.008768	-0.067621	0.716815	0.045755				-0.444140	0.744849	-0.345061							-0.086329	0.111600	-0.025125	0.428960	0.089794	-0.041484
5963	49.691667	-0.787170	0.658947	0.077181	-0.786389	0.657798	-0.144968	-0.672675	0.913252	0.088491	-0.686832	0.914231	-0.138399	-0.525874	1.197352	-0.103228	-0.533724	1.171789	-0.001758	-0.531109	1.108556	-0.011858	-0.324145	0.809902	0.156313	-0.064252	0.724565	0.010739	-0.067526	0.717211	0.047623				-0.444427	0.745309	-0.345813							-0.086314	0.111563	-0.025064	0.428956	0.089804	-0.041475
5964	49.700000	-0.787225	0.658898	0.077157	-0.786393	0.657763	-0.144999	-0.672845	0.913254	0.088484	-0.686862	0.914248	-0.138399	-0.525619	1.197644	-0.103542	-0.533608	1.172090	-0.001853	-0.531141	1.108794	-0.011888	-0.324538	0.809745	0.157236	-0.064091	0.725922	0.012690	-0.067458	0.717792	0.049318				-0.444750	0.745747	-0.346583							-0.086290	0.111530	-0.025000	0.428952	0.089814	-0.041470
5965	49.708333	-0.787283	0.658862	0.077140	-0.786397	0.657759	-0.145026	-0.673046	0.913235	0.088484	-0.686884	0.914258	-0.138385	-0.525467	1.197735	-0.103686	-0.533517	1.172343	-0.001979	-0.531149	1.109072	-0.011872	-0.324990	0.809496	0.158270	-0.063984	0.727427	0.014633	-0.067446	0.718548	0.051106				-0.445132	0.746170	-0.347347							-0.086271	0.111502	-0.024947	0.428957	0.089814	-0.041472
5966	49.716667	-0.787336	0.658822	0.077130	-0.786405	0.657749	-0.145039	-0.673206	0.913247	0.088452	-0.686916	0.914266	-0.138375	-0.525310	1.197793	-0.103814	-0.533420	1.172591	-0.002066	-0.531153	1.109272	-0.011916	-0.325491	0.809208	0.159363	-0.063931	0.729016	0.016633	-0.067495	0.719482	0.052875				-0.445575	0.746560	-0.348107							-0.086259	0.111488	-0.024900	0.428950	0.089822	-0.041470
5967	49.725000	-0.787391	0.658793	0.077126	-0.786423	0.657735	-0.145057	-0.673357	0.913280	0.088509	-0.686962	0.914274	-0.138367	-0.525128	1.197865	-0.103972	-0.533366	1.172855	-0.002101	-0.531246	1.109405	-0.012003	-0.326023	0.808882	0.160509	-0.063905	0.730734	0.018631	-0.067626	0.720533	0.054712				-0.446085	0.746912	-0.348859							-0.086251	0.111478	-0.024874	0.428946	0.089827	-0.041477
5968	49.733333	-0.787438	0.658760	0.077122	-0.786449	0.657713	-0.145071	-0.673519	0.913284	0.088537	-0.686991	0.914278	-0.138359	-0.524944	1.197924	-0.104127	-0.533291	1.173103	-0.002145	-0.531168	1.109617	-0.011999	-0.326573	0.808544	0.161691	-0.063940	0.732499	0.020648	-0.067816	0.721641	0.056508				-0.446690	0.747193	-0.349575							-0.086244	0.111463	-0.024869	0.428946	0.089827	-0.041480
5969	49.741667	-0.787484	0.658734	0.077125	-0.786482	0.657686	-0.145088	-0.673607	0.913272	0.088501	-0.687031	0.914280	-0.138355	-0.524825	1.197807	-0.104108	-0.533176	1.173283	-0.002277	-0.531154	1.109830	-0.011995	-0.327148	0.808233	0.162902	-0.064069	0.734317	0.022739	-0.068035	0.722806	0.058342				-0.447381	0.747478	-0.350343							-0.086239	0.111437	-0.024874	0.428946	0.089818	-0.041480
5970	49.750000	-0.787525	0.658706	0.077126	-0.786514	0.657656	-0.145097	-0.673690	0.913281	0.088458	-0.687071	0.914280	-0.138352	-0.524563	1.197966	-0.104382	-0.533054	1.173472	-0.002383	-0.531137	1.109937	-0.012072	-0.327728	0.807921	0.164160	-0.064274	0.736274	0.024953	-0.068329	0.724043	0.060288				-0.448032	0.747713	-0.351080							-0.086237	0.111420	-0.024896	0.428946	0.089816	-0.041470
5971	49.758333	-0.787571	0.658675	0.077127	-0.786547	0.657626	-0.145111	-0.673787	0.913227	0.088417	-0.687111	0.914282	-0.138354	-0.524352	1.197989	-0.104546	-0.532935	1.173626	-0.002483	-0.531116	1.110079	-0.012095	-0.328339	0.807592	0.165468	-0.064571	0.738411	0.027188	-0.068624	0.725290	0.062227				-0.448911	0.747848	-0.351752							-0.086237	0.111419	-0.024922	0.428942	0.089821	-0.041456
5972	49.766667	-0.787627	0.658645	0.077137	-0.786577	0.657596	-0.145124	-0.673982	0.913259	0.088469	-0.687154	0.914283	-0.138357	-0.524140	1.198003	-0.104675	-0.532799	1.173768	-0.002578	-0.531058	1.110265	-0.012113	-0.328999	0.807184	0.166812	-0.064941	0.740693	0.029414	-0.068950	0.726662	0.064164				-0.449723	0.747962	-0.352462							-0.086236	0.111408	-0.024955	0.428945	0.089815	-0.041435
5973	49.775000	-0.787679	0.658610	0.077144	-0.786608	0.657570	-0.145126	-0.674082	0.913225	0.088442	-0.687192	0.914281	-0.138352	-0.523934	1.198005	-0.104794	-0.532651	1.173890	-0.002682	-0.531092	1.110306	-0.012196	-0.329707	0.806727	0.168359	-0.065415	0.743085	0.031740	-0.069376	0.728233	0.066104				-0.450703	0.748010	-0.353130							-0.086230	0.111401	-0.024986	0.428945	0.089814	-0.041405
5974	49.783333	-0.787734	0.658574	0.077156	-0.786629	0.657549	-0.145125	-0.674186	0.913198	0.088424	-0.687233	0.914277	-0.138341	-0.523720	1.197995	-0.104916	-0.532502	1.174008	-0.002798	-0.531117	1.110351	-0.012300	-0.330499	0.806218	0.170049	-0.065964	0.745529	0.033935	-0.069818	0.729942	0.067911				-0.451772	0.748021	-0.353761							-0.086217	0.111411	-0.025020	0.428947	0.089815	-0.041368
5975	49.791667	-0.787775	0.658521	0.077156	-0.786651	0.657534	-0.145121	-0.674278	0.913172	0.088391	-0.687275	0.914273	-0.138334	-0.523478	1.197998	-0.105060	-0.532366	1.174099	-0.002890	-0.531062	1.110406	-0.012327	-0.331386	0.805632	0.171699	-0.066563	0.748107	0.036115	-0.070234	0.731720	0.069732				-0.452963	0.747945	-0.354307							-0.086212	0.111416	-0.025055	0.428952	0.089818	-0.041332
5976	49.800000	-0.787836	0.658506	0.077184	-0.786673	0.657516	-0.145120	-0.674370	0.913160	0.088366	-0.687311	0.914262	-0.138318	-0.523259	1.197976	-0.105166	-0.532261	1.174133	-0.003016	-0.530996	1.110513	-0.012314	-0.332333	0.805012	0.173380	-0.067208	0.750657	0.038237	-0.070637	0.733685	0.071628				-0.454339	0.747841	-0.354844							-0.086210	0.111416	-0.025089	0.428951	0.089809	-0.041294
5977	49.808333	-0.787863	0.658462	0.077178	-0.786697	0.657495	-0.145120	-0.674453	0.913152	0.088349	-0.687343	0.914251	-0.138301	-0.523040	1.197933	-0.105262	-0.532106	1.174195	-0.003065	-0.530904	1.110553	-0.012347	-0.333364	0.804413	0.175097	-0.067838	0.753192	0.040395	-0.071148	0.735574	0.073472				-0.455727	0.747703	-0.355318							-0.086210	0.111414	-0.025137	0.428962	0.089796	-0.041250
5978	49.816667	-0.787899	0.658439	0.077187	-0.786727	0.657470	-0.145123	-0.674480	0.913111	0.088297	-0.687370	0.914237	-0.138282	-0.522837	1.197872	-0.105343	-0.531975	1.174198	-0.003149	-0.530828	1.110549	-0.012383	-0.334419	0.803822	0.176794	-0.068488	0.755765	0.042727	-0.071584	0.737271	0.075355				-0.457229	0.747520	-0.355755							-0.086209	0.111412	-0.025182	0.428965	0.089786	-0.041210
5979	49.825000	-0.787922	0.658410	0.077188	-0.786768	0.657449	-0.145126	-0.674750	0.913217	0.088405	-0.687389	0.914225	-0.138261	-0.522633	1.197807	-0.105415	-0.531840	1.174201	-0.003231	-0.530670	1.110623	-0.012365	-0.335535	0.803222	0.178473	-0.069196	0.758318	0.045301	-0.072041	0.738857	0.077380				-0.458891	0.747221	-0.356074							-0.086235	0.111385	-0.025185	0.428974	0.089776	-0.041161
5980	49.833333	-0.787939	0.658378	0.077190	-0.786813	0.657427	-0.145132	-0.674845	0.913212	0.088390	-0.687408	0.914207	-0.138242	-0.522420	1.197765	-0.105451	-0.531709	1.174221	-0.003292	-0.530664	1.110547	-0.012468	-0.336731	0.802592	0.180306	-0.069926	0.760865	0.048028	-0.072562	0.740297	0.079535				-0.460529	0.747025	-0.356511							-0.086214	0.111408	-0.025281	0.428984	0.089761	-0.041112
5981	49.841667	-0.787958	0.658346	0.077194	-0.786834	0.657407	-0.145132	-0.674857	0.913109	0.088257	-0.687429	0.914197	-0.138228	-0.522201	1.197786	-0.105512	-0.531569	1.174286	-0.003319	-0.530517	1.110672	-0.012417	-0.337987	0.801874	0.182137	-0.070742	0.763400	0.050908	-0.073129	0.741648	0.081688				-0.462284	0.746674	-0.356774							-0.086216	0.111411	-0.025318	0.428991	0.089754	-0.041059
5982	49.850000	-0.787977	0.658317	0.077202	-0.786848	0.657395	-0.145123	-0.675063	0.913173	0.088330	-0.687459	0.914194	-0.138215	-0.521966	1.197839	-0.105527	-0.531419	1.174403	-0.003316	-0.530531	1.110705	-0.012433	-0.339322	0.801092	0.183985	-0.071592	0.765897	0.053907	-0.073734	0.742926	0.083773				-0.464058	0.746280	-0.357006							-0.086261	0.111365	-0.025258	0.429004	0.089746	-0.040996
5983	49.858333	-0.787993	0.658290	0.077212	-0.786856	0.657391	-0.145108	-0.675160	0.913167	0.088314	-0.687497	0.914197	-0.138189	-0.521785	1.197849	-0.105417	-0.531267	1.174528	-0.003305	-0.530480	1.110772	-0.012487	-0.340766	0.800232	0.185821	-0.072506	0.768356	0.056996	-0.074356	0.744130	0.085965				-0.465789	0.745914	-0.357243							-0.086234	0.111404	-0.025329	0.429015	0.089738	-0.040934
5984	49.866667	-0.788006	0.658263	0.077226	-0.786867	0.657389	-0.145085	-0.675264	0.913163	0.088298	-0.687530	0.914199	-0.138162	-0.521607	1.197884	-0.105287	-0.531156	1.174646	-0.003300	-0.530412	1.110946	-0.012413	-0.342306	0.799377	0.187593	-0.073477	0.770742	0.060139	-0.074963	0.745142	0.087841				-0.467508	0.745540	-0.357420							-0.086211	0.111443	-0.025407	0.429022	0.089730	-0.040872
5985	49.875000	-0.788017	0.658242	0.077239	-0.786865	0.657384	-0.145075	-0.675399	0.913206	0.088321	-0.687563	0.914208	-0.138124	-0.521401	1.197963	-0.105245	-0.531015	1.174778	-0.003231	-0.530210	1.111192	-0.012213	-0.343845	0.798520	0.189290	-0.074449	0.773004	0.063270	-0.075887	0.746327	0.090158				-0.469169	0.745134	-0.357509							-0.086252	0.111398	-0.025342	0.429036	0.089721	-0.040817
5986	49.883333	-0.788024	0.658224	0.077252	-0.786875	0.657381	-0.145056	-0.675556	0.913252	0.088350	-0.687591	0.914216	-0.138077	-0.521198	1.198080	-0.105218	-0.530863	1.174928	-0.003153	-0.530154	1.111363	-0.012080	-0.345408	0.797674	0.190897	-0.075420	0.775161	0.066363	-0.076828	0.747382	0.092131				-0.470817	0.744744	-0.357650							-0.086203	0.111440	-0.025476	0.429051	0.089711	-0.040761
5987	49.891667	-0.788029	0.658198	0.077262	-0.786883	0.657375	-0.145042	-0.675730	0.913304	0.088375	-0.687623	0.914221	-0.138021	-0.521054	1.198210	-0.105087	-0.530747	1.175085	-0.003061	-0.530219	1.111425	-0.012064	-0.346980	0.796876	0.192437	-0.076418	0.777203	0.069394	-0.077885	0.748318	0.093859				-0.472390	0.744235	-0.357519							-0.086196	0.111439	-0.025518	0.429062	0.089693	-0.040696
5988	49.900000	-0.788020	0.658167	0.077259	-0.786875	0.657370	-0.145041	-0.675995	0.913405	0.088461	-0.687651	0.914226	-0.137971	-0.520894	1.198346	-0.104969	-0.530647	1.175232	-0.002961	-0.530247	1.111547	-0.012017	-0.348539	0.796083	0.193890	-0.077454	0.779147	0.072412	-0.078844	0.749262	0.095572				-0.473928	0.743751	-0.357522							-0.086186	0.111403	-0.025579	0.429070	0.089676	-0.040627
5989	49.908333	-0.788024	0.658132	0.077262	-0.786877	0.657356	-0.145035	-0.676150	0.913374	0.088390	-0.687685	0.914235	-0.137932	-0.520770	1.198449	-0.104861	-0.530572	1.175384	-0.002837	-0.530243	1.111649	-0.011917	-0.350116	0.795296	0.195276	-0.078571	0.780968	0.075444	-0.079950	0.750157	0.097427				-0.475486	0.743155	-0.357163							-0.086182	0.111401	-0.025608	0.429080	0.089659	-0.040561
5990	49.916667	-0.788037	0.658100	0.077261	-0.786872	0.657339	-0.145026	-0.676286	0.913362	0.088323	-0.687716	0.914241	-0.137895	-0.520669	1.198541	-0.104745	-0.530517	1.175499	-0.002678	-0.530257	1.111746	-0.011806	-0.351688	0.794353	0.196481	-0.079768	0.782724	0.078430	-0.081059	0.750996	0.099088				-0.476646	0.742586	-0.356878							-0.086173	0.111385	-0.025642	0.429094	0.089649	-0.040484
5991	49.925000	-0.788076	0.658058	0.077270	-0.786854	0.657320	-0.145018	-0.676485	0.913346	0.088302	-0.687754	0.914245	-0.137863	-0.520603	1.198630	-0.104614	-0.530499	1.175596	-0.002547	-0.530211	1.111927	-0.011583	-0.353266	0.793506	0.197785	-0.081051	0.784438	0.081361	-0.082089	0.751541	0.100372				-0.477919	0.741949	-0.356403							-0.086153	0.111355	-0.025684	0.429105	0.089633	-0.040395
5992	49.933333	-0.788098	0.658015	0.077269	-0.786832	0.657299	-0.145012	-0.676705	0.913326	0.088299	-0.687800	0.914250	-0.137839	-0.520528	1.198748	-0.104490	-0.530500	1.175682	-0.002421	-0.530180	1.112048	-0.011447	-0.354841	0.792621	0.199047	-0.082394	0.786120	0.084219	-0.083281	0.752444	0.101879				-0.478918	0.741319	-0.355911							-0.086132	0.111353	-0.025712	0.429121	0.089618	-0.040308
5993	49.941667	-0.788162	0.657962	0.077278	-0.786801	0.657277	-0.145007	-0.676980	0.913327	0.088317	-0.687847	0.914237	-0.137811	-0.520465	1.198880	-0.104347	-0.530521	1.175813	-0.002289	-0.530251	1.112267	-0.011224	-0.356448	0.791787	0.200320	-0.083865	0.787751	0.087033	-0.084596	0.753371	0.103353				-0.479936	0.740588	-0.355190							-0.086119	0.111340	-0.025733	0.429136	0.089605	-0.040221
5994	49.950000	-0.788218	0.657900	0.077286	-0.786806	0.657251	-0.144998	-0.677188	0.913326	0.088323	-0.687907	0.914228	-0.137784	-0.520392	1.199063	-0.104209	-0.530556	1.175953	-0.002166	-0.530517	1.112246	-0.011229	-0.357997	0.790810	0.201373	-0.085412	0.789272	0.089827	-0.086000	0.754231	0.104788				-0.480685	0.739877	-0.354455							-0.086104	0.111327	-0.025759	0.429150	0.089586	-0.040128
5995	49.958333	-0.788282	0.657833	0.077291	-0.786800	0.657216	-0.144995	-0.677238	0.913271	0.088280	-0.687983	0.914214	-0.137754	-0.520333	1.199204	-0.104066	-0.530611	1.176072	-0.002042	-0.530628	1.112364	-0.011167	-0.359554	0.789901	0.202399	-0.086961	0.790606	0.092571	-0.087496	0.755022	0.106205				-0.481447	0.739064	-0.353490							-0.086090	0.111319	-0.025797	0.429160	0.089567	-0.040033
5996	49.966667	-0.788344	0.657754	0.077298	-0.786799	0.657175	-0.144998	-0.677517	0.913282	0.088307	-0.688071	0.914198	-0.137727	-0.520288	1.199347	-0.103939	-0.530646	1.176179	-0.001915	-0.530737	1.112472	-0.011109	-0.361085	0.789026	0.203347	-0.088364	0.791645	0.095066	-0.089001	0.755728	0.107593				-0.482074	0.738209	-0.352393							-0.086076	0.111304	-0.025841	0.429176	0.089545	-0.039936
5997	49.975000	-0.788412	0.657668	0.077307	-0.786777	0.657117	-0.145001	-0.677717	0.913254	0.088315	-0.688174	0.914182	-0.137692	-0.520223	1.199521	-0.103735	-0.530753	1.176319	-0.001766	-0.530858	1.112576	-0.011040	-0.362555	0.788050	0.204092	-0.089817	0.792758	0.097753	-0.090510	0.756337	0.108921				-0.482510	0.737345	-0.351191							-0.086068	0.111295	-0.025888	0.429187	0.089523	-0.039821
5998	49.983333	-0.788474	0.657572	0.077322	-0.786834	0.657066	-0.144987	-0.677916	0.913210	0.088333	-0.688299	0.914151	-0.137652	-0.520155	1.199714	-0.103576	-0.530794	1.176428	-0.001660	-0.530992	1.112722	-0.010934	-0.363938	0.787086	0.204613	-0.091250	0.793568	0.100048	-0.091998	0.756878	0.110185				-0.482844	0.736433	-0.349847							-0.086062	0.111284	-0.025934	0.429202	0.089496	-0.039710
5999	49.991667	-0.788537	0.657471	0.077344	-0.786862	0.656988	-0.144985	-0.678096	0.913070	0.088279	-0.688432	0.914132	-0.137617	-0.520097	1.199873	-0.103414	-0.530869	1.176567	-0.001497	-0.531060	1.112930	-0.010740	-0.365458	0.786204	0.205422	-0.092656	0.794327	0.102329	-0.093461	0.757342	0.111379				-0.483065	0.735508	-0.348288							-0.086051	0.111288	-0.025979	0.429224	0.089481	-0.039601
6000	50.000000	-0.788604	0.657375	0.077375	-0.786863	0.656910	-0.144972	-0.678520	0.913090	0.088385	-0.688585	0.914116	-0.137582	-0.520034	1.200048	-0.103243	-0.530961	1.176687	-0.001366	-0.531266	1.112995	-0.010732	-0.366907	0.785327	0.206057	-0.094055	0.794874	0.104394	-0.094916	0.757774	0.112535				-0.483176	0.734541	-0.346694							-0.086046	0.111295	-0.026014	0.429243	0.089458	-0.039476
6001	50.008333	-0.788679	0.657282	0.077414	-0.786910	0.656837	-0.144951	-0.678676	0.912957	0.088371	-0.688747	0.914100	-0.137537	-0.519973	1.200245	-0.103065	-0.530965	1.176812	-0.001253	-0.531407	1.113203	-0.010540	-0.368355	0.784408	0.206653	-0.095452	0.795466	0.106489	-0.096375	0.758148	0.113607				-0.483145	0.733564	-0.344907							-0.086035	0.111311	-0.026055	0.429275	0.089436	-0.039340
6002	50.016667	-0.788757	0.657188	0.077458	-0.786977	0.656762	-0.144933	-0.678865	0.912855	0.088386	-0.688925	0.914084	-0.137487	-0.519901	1.200487	-0.102848	-0.531008	1.176908	-0.001156	-0.531576	1.113327	-0.010444	-0.369705	0.783237	0.207070	-0.096865	0.795906	0.108517	-0.097851	0.758398	0.114648				-0.482991	0.732583	-0.343034							-0.086033	0.111338	-0.026093	0.429303	0.089412	-0.039204
6003	50.025000	-0.788854	0.657094	0.077515	-0.787030	0.656700	-0.144908	-0.679181	0.912823	0.088467	-0.689115	0.914065	-0.137428	-0.519864	1.200684	-0.102581	-0.531101	1.177056	-0.000933	-0.531753	1.113463	-0.010311	-0.371193	0.782280	0.207599	-0.098299	0.796159	0.110471	-0.099345	0.758471	0.115561				-0.482695	0.731630	-0.341043							-0.086028	0.111362	-0.026133	0.429327	0.089389	-0.039067
6004	50.033333	-0.788958	0.656997	0.077572	-0.787092	0.656639	-0.144878	-0.679430	0.912729	0.088571	-0.689302	0.914033	-0.137356	-0.519830	1.200885	-0.102353	-0.531159	1.177198	-0.000727	-0.531930	1.113580	-0.010196	-0.372696	0.781279	0.208065	-0.099728	0.796217	0.112377	-0.100842	0.758380	0.116397				-0.482250	0.730664	-0.339136							-0.086028	0.111376	-0.026178	0.429352	0.089365	-0.038928
6005	50.041667	-0.789055	0.656895	0.077629	-0.787175	0.656560	-0.144843	-0.679591	0.912618	0.088530	-0.689492	0.913990	-0.137279	-0.519785	1.201114	-0.102113	-0.531267	1.177285	-0.000512	-0.532084	1.113764	-0.010005	-0.374178	0.780296	0.208434	-0.101132	0.796070	0.114179	-0.102354	0.758095	0.117080				-0.481632	0.729700	-0.337220							-0.086033	0.111385	-0.026235	0.429378	0.089334	-0.038794
6006	50.050000	-0.789150	0.656793	0.077682	-0.787255	0.656479	-0.144818	-0.679844	0.912582	0.088639	-0.689671	0.913928	-0.137208	-0.519751	1.201333	-0.101881	-0.531355	1.177367	-0.000302	-0.532252	1.113892	-0.009836	-0.375719	0.779317	0.208890	-0.102508	0.795786	0.115871	-0.103874	0.757713	0.117642				-0.480862	0.728753	-0.335321							-0.086041	0.111394	-0.026287	0.429398	0.089302	-0.038658
6007	50.058333	-0.789240	0.656686	0.077734	-0.787344	0.656392	-0.144795	-0.680213	0.912591	0.088725	-0.689837	0.913862	-0.137162	-0.519720	1.201539	-0.101546	-0.531430	1.177455	-0.000057	-0.532409	1.113956	-0.009700	-0.377235	0.778349	0.209256	-0.103899	0.795339	0.117411	-0.105479	0.757200	0.118117				-0.479914	0.727856	-0.333413							-0.086045	0.111408	-0.026348	0.429422	0.089268	-0.038528
6008	50.066667	-0.789320	0.656581	0.077786	-0.787434	0.656298	-0.144770	-0.680490	0.912550	0.088769	-0.689992	0.913791	-0.137136	-0.519682	1.201769	-0.101245	-0.531482	1.177536	0.000188	-0.532540	1.114046	-0.009564	-0.378684	0.777379	0.209427	-0.105313	0.794782	0.118842	-0.107147	0.756612	0.118470				-0.478866	0.726781	-0.331330							-0.086051	0.111416	-0.026395	0.429445	0.089245	-0.038390
6009	50.075000	-0.789409	0.656492	0.077842	-0.787521	0.656199	-0.144744	-0.680685	0.912463	0.088668	-0.690126	0.913708	-0.137135	-0.519580	1.202153	-0.101093	-0.531517	1.177631	0.000497	-0.532690	1.114120	-0.009409	-0.380246	0.776438	0.209867	-0.106823	0.794062	0.120111	-0.108886	0.755895	0.118665				-0.477622	0.725956	-0.329416							-0.086058	0.111439	-0.026441	0.429465	0.089222	-0.038270
6010	50.083333	-0.789501	0.656413	0.077898	-0.787609	0.656080	-0.144723	-0.680952	0.912418	0.088675	-0.690253	0.913626	-0.137155	-0.519488	1.202503	-0.100830	-0.531529	1.177769	0.000829	-0.532801	1.114279	-0.009182	-0.381752	0.775504	0.210144	-0.108301	0.793096	0.121113	-0.110676	0.755102	0.118770				-0.476278	0.725158	-0.327482							-0.086104	0.111409	-0.026387	0.429485	0.089196	-0.038146
6011	50.091667	-0.789578	0.656323	0.077926	-0.787681	0.655994	-0.144705	-0.681239	0.912372	0.088619	-0.690371	0.913551	-0.137196	-0.519477	1.202676	-0.100260	-0.531512	1.177938	0.001166	-0.532888	1.114467	-0.008956	-0.383302	0.774593	0.210477	-0.109820	0.791925	0.121943	-0.112482	0.754174	0.118704				-0.474803	0.724411	-0.325487							-0.086062	0.111484	-0.026523	0.429511	0.089178	-0.038028
6012	50.100000	-0.789673	0.656253	0.077954	-0.787748	0.655916	-0.144684	-0.681572	0.912375	0.088598	-0.690489	0.913480	-0.137250	-0.519372	1.203023	-0.099824	-0.531458	1.178124	0.001530	-0.532971	1.114752	-0.008648	-0.384785	0.773643	0.210649	-0.111407	0.790787	0.122804	-0.114324	0.753118	0.118526				-0.473259	0.723682	-0.323444							-0.086064	0.111502	-0.026565	0.429529	0.089165	-0.037919
6013	50.108333	-0.789757	0.656103	0.078046	-0.787794	0.655846	-0.144687	-0.681801	0.912285	0.088475	-0.690592	0.913413	-0.137316	-0.519189	1.203488	-0.099457	-0.531360	1.178344	0.001940	-0.533082	1.114939	-0.008420	-0.386255	0.772689	0.210713	-0.113035	0.789514	0.123487	-0.116187	0.752016	0.118196				-0.471648	0.723003	-0.321361							-0.086062	0.111504	-0.026618	0.429553	0.089143	-0.037819
6014	50.116667	-0.789871	0.656101	0.077979	-0.787825	0.655779	-0.144699	-0.682104	0.912297	0.088485	-0.690679	0.913351	-0.137381	-0.518978	1.204021	-0.099078	-0.531274	1.178586	0.002368	-0.533146	1.115187	-0.008155	-0.387866	0.771755	0.211056	-0.114674	0.788129	0.124015	-0.118126	0.750789	0.117722				-0.470001	0.722343	-0.319236							-0.086060	0.111508	-0.026675	0.429573	0.089120	-0.037719
6015	50.125000	-0.789985	0.656019	0.077974	-0.787844	0.655717	-0.144722	-0.682388	0.912238	0.088360	-0.690752	0.913283	-0.137452	-0.518855	1.204397	-0.098499	-0.531075	1.178798	0.002800	-0.533205	1.115486	-0.007870	-0.389444	0.770810	0.211240	-0.116352	0.786648	0.124350	-0.120072	0.749549	0.117090				-0.468337	0.721729	-0.317092							-0.086061	0.111499	-0.026727	0.429584	0.089103	-0.037618
6016	50.133333	-0.790058	0.655868	0.078026	-0.787858	0.655655	-0.144753	-0.682821	0.912308	0.088370	-0.690801	0.913222	-0.137531	-0.518685	1.204791	-0.097901	-0.530920	1.179029	0.003227	-0.533265	1.115779	-0.007566	-0.391039	0.769814	0.211372	-0.118029	0.785090	0.124523	-0.122043	0.748190	0.116289				-0.466664	0.721141	-0.314957							-0.086056	0.111479	-0.026782	0.429600	0.089089	-0.037537
6017	50.141667	-0.790147	0.655796	0.078003	-0.787885	0.655605	-0.144790	-0.683109	0.912299	0.088317	-0.690836	0.913168	-0.137600	-0.518475	1.205279	-0.097342	-0.530758	1.179360	0.003749	-0.533290	1.116110	-0.007211	-0.392679	0.768829	0.211484	-0.119707	0.783478	0.124537	-0.124041	0.746886	0.115384				-0.465009	0.720619	-0.312831							-0.086048	0.111446	-0.026824	0.429612	0.089079	-0.037441
6018	50.150000	-0.790234	0.655720	0.077972	-0.787896	0.655562	-0.144828	-0.683383	0.912267	0.088189	-0.690875	0.913131	-0.137682	-0.518210	1.205774	-0.096797	-0.530536	1.179643	0.004246	-0.533321	1.116402	-0.006895	-0.394363	0.767797	0.211567	-0.121308	0.781615	0.124216	-0.126076	0.745478	0.114358				-0.463337	0.720146	-0.310724							-0.086033	0.111430	-0.026842	0.429628	0.089055	-0.037370
6019	50.158333	-0.790317	0.655638	0.077922	-0.787859	0.655509	-0.144869	-0.683730	0.912241	0.088134	-0.690887	0.913096	-0.137762	-0.517948	1.206277	-0.096232	-0.530214	1.179907	0.004762	-0.533320	1.116701	-0.006565	-0.396105	0.766736	0.211612	-0.123029	0.779921	0.123980	-0.128128	0.744135	0.113259				-0.461682	0.719751	-0.308662							-0.086014	0.111415	-0.026862	0.429636	0.089045	-0.037293
6020	50.166667	-0.790399	0.655564	0.077868	-0.787888	0.655468	-0.144906	-0.684074	0.912244	0.088074	-0.690900	0.913072	-0.137851	-0.517669	1.206851	-0.095728	-0.529936	1.180220	0.005278	-0.533274	1.117112	-0.006131	-0.397928	0.765714	0.211780	-0.124822	0.778195	0.123632	-0.130242	0.742693	0.112070				-0.459992	0.719429	-0.306617							-0.085994	0.111386	-0.026877	0.429646	0.089037	-0.037228
6021	50.175000	-0.790485	0.655493	0.077803	-0.787870	0.655429	-0.144942	-0.684341	0.912239	0.088008	-0.690912	0.913047	-0.137933	-0.517321	1.207419	-0.095234	-0.529624	1.180492	0.005826	-0.533223	1.117430	-0.005740	-0.399635	0.764579	0.211649	-0.126708	0.776456	0.123184	-0.132344	0.741315	0.110827				-0.458254	0.719182	-0.304647							-0.086048	0.111408	-0.026832	0.429659	0.089029	-0.037170
6022	50.183333	-0.790562	0.655417	0.077738	-0.787845	0.655388	-0.144961	-0.684637	0.912211	0.087906	-0.690929	0.913029	-0.138020	-0.516966	1.207965	-0.094737	-0.529300	1.180761	0.006388	-0.533140	1.117764	-0.005349	-0.401414	0.763490	0.211679	-0.128649	0.774704	0.122648	-0.134483	0.739885	0.109520				-0.456462	0.719028	-0.302725							-0.086015	0.111389	-0.026847	0.429655	0.089036	-0.037118
6023	50.191667	-0.790634	0.655313	0.077655	-0.787828	0.655346	-0.144981	-0.684950	0.912217	0.087826	-0.690945	0.913004	-0.138102	-0.516709	1.208247	-0.093964	-0.529001	1.180998	0.006903	-0.533079	1.118028	-0.004963	-0.403202	0.762360	0.211692	-0.130631	0.772972	0.122005	-0.136604	0.738576	0.108221				-0.454614	0.718960	-0.300850							-0.085989	0.111323	-0.026885	0.429666	0.089007	-0.037091
6024	50.200000	-0.790696	0.655214	0.077585	-0.787835	0.655308	-0.144984	-0.685285	0.912230	0.087780	-0.690966	0.912981	-0.138181	-0.516377	1.208660	-0.093387	-0.528654	1.181191	0.007412	-0.532996	1.118279	-0.004584	-0.405001	0.761186	0.211710	-0.132622	0.771264	0.121275	-0.138767	0.737235	0.106877				-0.452727	0.718935	-0.298997							-0.085966	0.111280	-0.026906	0.429672	0.088997	-0.037065
6025	50.208333	-0.790765	0.655117	0.077535	-0.787801	0.655260	-0.145005	-0.685642	0.912240	0.087796	-0.690982	0.912955	-0.138248	-0.515980	1.209155	-0.092891	-0.528323	1.181442	0.007958	-0.532879	1.118559	-0.004201	-0.406819	0.760019	0.211697	-0.134617	0.769606	0.120464	-0.140920	0.735927	0.105518				-0.450844	0.718994	-0.297222							-0.085956	0.111213	-0.026885	0.429668	0.088992	-0.037040
6026	50.216667	-0.790808	0.655004	0.077476	-0.787777	0.655193	-0.145026	-0.685800	0.912125	0.087651	-0.691000	0.912930	-0.138295	-0.515584	1.209619	-0.092399	-0.527980	1.181630	0.008460	-0.532780	1.118778	-0.003859	-0.408653	0.758846	0.211684	-0.136627	0.767992	0.119584	-0.143169	0.734504	0.104069				-0.448983	0.719094	-0.295501							-0.085906	0.111194	-0.026940	0.429667	0.088993	-0.037017
6027	50.225000	-0.790859	0.654921	0.077445	-0.787791	0.655165	-0.145032	-0.686034	0.912070	0.087620	-0.691019	0.912911	-0.138328	-0.515206	1.210002	-0.091831	-0.527623	1.181830	0.008998	-0.532665	1.119044	-0.003469	-0.410467	0.757606	0.211524	-0.138668	0.766452	0.118619	-0.145393	0.733243	0.102721				-0.447155	0.719222	-0.293823							-0.085885	0.111160	-0.026927	0.429674	0.088981	-0.037015
6028	50.233333	-0.790909	0.654853	0.077422	-0.787804	0.655125	-0.145053	-0.686338	0.912039	0.087610	-0.691037	0.912897	-0.138347	-0.514816	1.210362	-0.091269	-0.527256	1.182040	0.009472	-0.532517	1.119327	-0.003092	-0.412370	0.756458	0.211621	-0.140701	0.764928	0.117594	-0.147644	0.731958	0.101353				-0.445370	0.719375	-0.292213							-0.085912	0.111102	-0.026825	0.429679	0.088978	-0.036982
6029	50.241667	-0.790939	0.654776	0.077399	-0.787791	0.655102	-0.145078	-0.686635	0.911975	0.087636	-0.691035	0.912887	-0.138359	-0.514414	1.210722	-0.090733	-0.526881	1.182239	0.009987	-0.532455	1.119459	-0.002793	-0.414196	0.755264	0.211544	-0.142729	0.763444	0.116486	-0.149954	0.730629	0.099966				-0.443625	0.719574	-0.290665							-0.085860	0.111098	-0.026850	0.429705	0.088973	-0.036890
6030	50.250000	-0.790978	0.654722	0.077399	-0.787786	0.655081	-0.145110	-0.686906	0.911911	0.087624	-0.691029	0.912883	-0.138365	-0.514033	1.211028	-0.090152	-0.526509	1.182434	0.010525	-0.532280	1.119736	-0.002308	-0.416044	0.754093	0.211447	-0.144785	0.761932	0.115339	-0.152247	0.729334	0.098573				-0.441913	0.719823	-0.289171							-0.085814	0.111096	-0.026883	0.429749	0.088943	-0.036761
6031	50.258333	-0.791022	0.654673	0.077395	-0.787801	0.655075	-0.145135	-0.687090	0.911816	0.087610	-0.691019	0.912893	-0.138363	-0.513717	1.211166	-0.089443	-0.526147	1.182588	0.011016	-0.532075	1.120031	-0.001792	-0.417906	0.752929	0.211421	-0.146897	0.760382	0.114144	-0.154588	0.727941	0.097139				-0.440237	0.720076	-0.287737							-0.085794	0.111075	-0.026864	0.429812	0.088920	-0.036608
6032	50.266667	-0.791072	0.654622	0.077392	-0.787790	0.655062	-0.145166	-0.687275	0.911744	0.087630	-0.691002	0.912902	-0.138362	-0.513351	1.211415	-0.088919	-0.525797	1.182693	0.011501	-0.531956	1.120198	-0.001420	-0.419828	0.751814	0.211550	-0.149082	0.758804	0.112947	-0.156969	0.726553	0.095703				-0.438595	0.720369	-0.286366							-0.085776	0.111046	-0.026868	0.429874	0.088887	-0.036447
6033	50.275000	-0.791136	0.654561	0.077374	-0.787789	0.655053	-0.145197	-0.687486	0.911643	0.087698	-0.690973	0.912912	-0.138352	-0.513023	1.211587	-0.088386	-0.525472	1.182815	0.012024	-0.531802	1.120258	-0.001041	-0.421670	0.750654	0.211523	-0.151350	0.757204	0.111772	-0.159453	0.725103	0.094263				-0.437007	0.720667	-0.285049							-0.085766	0.111030	-0.026853	0.429942	0.088856	-0.036303
6034	50.283333	-0.791201	0.654490	0.077354	-0.787790	0.655043	-0.145222	-0.687513	0.911413	0.087574	-0.690937	0.912919	-0.138333	-0.512700	1.211701	-0.087878	-0.525170	1.182859	0.012529	-0.531516	1.120521	-0.000322	-0.423507	0.749521	0.211506	-0.153683	0.755576	0.110604	-0.161923	0.723621	0.092900				-0.435467	0.720958	-0.283791							-0.085755	0.110999	-0.026853	0.430005	0.088825	-0.036185
6035	50.291667	-0.791247	0.654443	0.077247	-0.787803	0.655048	-0.145238	-0.687794	0.911394	0.087703	-0.690904	0.912934	-0.138299	-0.512440	1.211811	-0.087345	-0.524880	1.182862	0.013018	-0.531474	1.120336	-0.000222	-0.425359	0.748414	0.211617	-0.156051	0.753957	0.109446	-0.164425	0.722167	0.091578				-0.433999	0.721256	-0.282614							-0.085742	0.110983	-0.026843	0.430057	0.088806	-0.036095
6036	50.300000	-0.791315	0.654368	0.077230	-0.787794	0.655047	-0.145253	-0.688187	0.911480	0.087894	-0.690844	0.912944	-0.138250	-0.512179	1.211846	-0.086860	-0.524581	1.182799	0.013478	-0.531293	1.120319	0.000181	-0.427220	0.747348	0.211781	-0.158429	0.752344	0.108300	-0.166927	0.720620	0.090323				-0.432604	0.721568	-0.281523							-0.085731	0.110970	-0.026840	0.430092	0.088797	-0.036028
6037	50.308333	-0.791382	0.654294	0.077220	-0.787802	0.655050	-0.145258	-0.688281	0.911330	0.087890	-0.690783	0.912963	-0.138198	-0.511955	1.211854	-0.086345	-0.524342	1.182789	0.013955	-0.531103	1.120327	0.000665	-0.428984	0.746279	0.211705	-0.160818	0.750712	0.107161	-0.169468	0.719083	0.089133				-0.431287	0.721869	-0.280525							-0.085717	0.110959	-0.026830	0.430118	0.088796	-0.035982
6038	50.316667	-0.791448	0.654229	0.077209	-0.787810	0.655056	-0.145260	-0.688472	0.911299	0.087988	-0.690709	0.912986	-0.138140	-0.511707	1.211843	-0.085877	-0.524116	1.182819	0.014585	-0.530810	1.120449	0.001421	-0.430794	0.745287	0.211781	-0.163188	0.749091	0.106022	-0.172016	0.717525	0.088008				-0.430044	0.722202	-0.279610							-0.085705	0.110955	-0.026816	0.430135	0.088792	-0.035944
6039	50.325000	-0.791500	0.654149	0.077193	-0.787840	0.655075	-0.145263	-0.688751	0.911253	0.088061	-0.690614	0.913011	-0.138079	-0.511443	1.211824	-0.085397	-0.523798	1.182681	0.014895	-0.530749	1.120217	0.001519	-0.432565	0.744331	0.211872	-0.165513	0.747405	0.104882	-0.174590	0.715940	0.086910				-0.428859	0.722539	-0.278793							-0.085696	0.110948	-0.026802	0.430147	0.088794	-0.035911
6040	50.333333	-0.791553	0.654072	0.077171	-0.787839	0.655083	-0.145276	-0.689036	0.911163	0.088112	-0.690520	0.913045	-0.138025	-0.511190	1.211792	-0.084929	-0.523603	1.182703	0.015530	-0.530548	1.120186	0.001962	-0.434318	0.743435	0.212010	-0.167818	0.745780	0.103733	-0.177168	0.714291	0.085872				-0.427735	0.722900	-0.278075							-0.085685	0.110936	-0.026796	0.430161	0.088791	-0.035870
6041	50.341667	-0.791622	0.654005	0.077164	-0.787863	0.655096	-0.145282	-0.689193	0.911103	0.088181	-0.690414	0.913076	-0.137978	-0.510903	1.211720	-0.084508	-0.523348	1.182642	0.015960	-0.530355	1.120170	0.002419	-0.436041	0.742555	0.212149	-0.170127	0.744071	0.102567	-0.179787	0.712666	0.084882				-0.426649	0.723279	-0.277449							-0.085675	0.110921	-0.026799	0.430189	0.088770	-0.035820
6042	50.350000	-0.791694	0.653943	0.077157	-0.787878	0.655116	-0.145291	-0.689406	0.911041	0.088256	-0.690309	0.913118	-0.137928	-0.510641	1.211656	-0.084062	-0.523094	1.182584	0.016378	-0.530162	1.120126	0.002881	-0.437764	0.741672	0.212297	-0.172464	0.742277	0.101440	-0.182389	0.711036	0.083985				-0.425611	0.723660	-0.276897							-0.085667	0.110899	-0.026798	0.430217	0.088746	-0.035760
6043	50.358333	-0.791753	0.653876	0.077136	-0.787876	0.655133	-0.145300	-0.689616	0.911006	0.088347	-0.690194	0.913165	-0.137877	-0.510355	1.211598	-0.083641	-0.522821	1.182492	0.016746	-0.529971	1.120085	0.003301	-0.439488	0.740800	0.212493	-0.174712	0.740510	0.100401	-0.184916	0.709400	0.083106				-0.424635	0.724076	-0.276482							-0.085654	0.110874	-0.026814	0.430250	0.088718	-0.035671
6044	50.366667	-0.791812	0.653803	0.077119	-0.787839	0.655147	-0.145304	-0.689798	0.910963	0.088406	-0.690087	0.913214	-0.137799	-0.510083	1.211510	-0.083217	-0.522566	1.182397	0.017052	-0.529778	1.120034	0.003701	-0.441283	0.739961	0.212859	-0.176963	0.738724	0.099439	-0.187394	0.707798	0.082258				-0.423709	0.724476	-0.276146							-0.085648	0.110871	-0.026817	0.430282	0.088699	-0.035581
6045	50.375000	-0.791907	0.653746	0.077128	-0.787830	0.655178	-0.145290	-0.690001	0.910868	0.088442	-0.689982	0.913265	-0.137723	-0.509784	1.211400	-0.082867	-0.522371	1.182346	0.017525	-0.529680	1.119800	0.003948	-0.443025	0.739013	0.213006	-0.179161	0.736963	0.098652	-0.189843	0.706214	0.081429				-0.422873	0.724863	-0.275887							-0.085641	0.110860	-0.026815	0.430310	0.088667	-0.035469
6046	50.383333	-0.791990	0.653692	0.077141	-0.787845	0.655255	-0.145267	-0.690213	0.910819	0.088543	-0.689884	0.913332	-0.137622	-0.509504	1.211297	-0.082463	-0.522196	1.182315	0.017963	-0.529453	1.119872	0.004430	-0.444795	0.738050	0.213190	-0.181262	0.735296	0.098004	-0.192204	0.704581	0.080749				-0.422111	0.725257	-0.275718							-0.085635	0.110860	-0.026817	0.430335	0.088651	-0.035350
6047	50.391667	-0.792061	0.653634	0.077159	-0.787844	0.655303	-0.145240	-0.690408	0.910785	0.088725	-0.689784	0.913400	-0.137492	-0.509217	1.211210	-0.082102	-0.521978	1.182214	0.018281	-0.529290	1.119822	0.004810	-0.446605	0.737093	0.213476	-0.183203	0.733738	0.097453	-0.194403	0.703103	0.080321				-0.421433	0.725680	-0.275642							-0.085626	0.110859	-0.026834	0.430358	0.088631	-0.035242
6048	50.400000	-0.792123	0.653578	0.077183	-0.787808	0.655361	-0.145207	-0.690615	0.910763	0.088859	-0.689702	0.913474	-0.137365	-0.508942	1.211073	-0.081752	-0.521777	1.182070	0.018517	-0.529128	1.119729	0.005161	-0.448441	0.736142	0.213809	-0.184973	0.732322	0.096977	-0.196451	0.701683	0.080057				-0.420841	0.726108	-0.275642							-0.085623	0.110863	-0.026831	0.430380	0.088616	-0.035141
6049	50.408333	-0.792171	0.653523	0.077210	-0.787830	0.655426	-0.145173	-0.690732	0.910731	0.089005	-0.689614	0.913540	-0.137218	-0.508684	1.210958	-0.081381	-0.521600	1.181975	0.018895	-0.528993	1.119609	0.005531	-0.450304	0.735224	0.214229	-0.186521	0.731103	0.096605	-0.198293	0.700458	0.079975				-0.420312	0.726557	-0.275767							-0.085614	0.110866	-0.026850	0.430402	0.088595	-0.035049
6050	50.416667	-0.792220	0.653463	0.077243	-0.787861	0.655486	-0.145138	-0.690884	0.910693	0.089206	-0.689523	0.913622	-0.137062	-0.508411	1.210802	-0.081021	-0.521438	1.181868	0.019223	-0.528858	1.119504	0.005884	-0.452118	0.734283	0.214555	-0.187953	0.730040	0.096310	-0.199994	0.699366	0.080076				-0.419842	0.727010	-0.275998							-0.085613	0.110856	-0.026877	0.430414	0.088570	-0.034953
6051	50.425000	-0.792258	0.653398	0.077280	-0.787881	0.655530	-0.145098	-0.691023	0.910618	0.089320	-0.689459	0.913697	-0.136897	-0.508147	1.210651	-0.080681	-0.521283	1.181757	0.019579	-0.528788	1.119284	0.006192	-0.453942	0.733416	0.215004	-0.189249	0.729104	0.096106	-0.201572	0.698391	0.080336				-0.419430	0.727492	-0.276360							-0.085613	0.110850	-0.026902	0.430431	0.088542	-0.034877
6052	50.433333	-0.792293	0.653325	0.077329	-0.787871	0.655575	-0.145041	-0.691179	0.910570	0.089522	-0.689397	0.913784	-0.136729	-0.507899	1.210489	-0.080313	-0.521130	1.181632	0.019942	-0.528593	1.119210	0.006597	-0.455747	0.732580	0.215493	-0.190453	0.728198	0.096030	-0.203056	0.697468	0.080707				-0.419065	0.727977	-0.276824							-0.085608	0.110833	-0.026933	0.430450	0.088507	-0.034802
6053	50.441667	-0.792328	0.653254	0.077379	-0.787904	0.655611	-0.144986	-0.691277	0.910505	0.089732	-0.689354	0.913875	-0.136524	-0.507642	1.210309	-0.079963	-0.520972	1.181487	0.020309	-0.528440	1.119128	0.007029	-0.457496	0.731799	0.216036	-0.191541	0.727271	0.096080	-0.204407	0.696535	0.081125				-0.418727	0.728506	-0.277409							-0.085633	0.110808	-0.026918	0.430468	0.088484	-0.034728
6054	50.450000	-0.792370	0.653186	0.077441	-0.787948	0.655664	-0.144909	-0.691422	0.910392	0.089975	-0.689311	0.913966	-0.136327	-0.507397	1.210126	-0.079607	-0.520829	1.181342	0.020667	-0.528293	1.119000	0.007428	-0.459191	0.731060	0.216611	-0.192541	0.726306	0.096273	-0.205629	0.695638	0.081610				-0.418401	0.729097	-0.278104							-0.085605	0.110823	-0.027000	0.430479	0.088466	-0.034650
6055	50.458333	-0.792415	0.653116	0.077513	-0.787972	0.655711	-0.144829	-0.691440	0.910268	0.090142	-0.689286	0.914065	-0.136110	-0.507170	1.209937	-0.079210	-0.520696	1.181208	0.021066	-0.528148	1.118819	0.007800	-0.460858	0.730367	0.217247	-0.193409	0.725334	0.096605	-0.206702	0.694727	0.082105				-0.418056	0.729756	-0.278908							-0.085601	0.110830	-0.027037	0.430490	0.088452	-0.034582
6056	50.466667	-0.792462	0.653043	0.077594	-0.787993	0.655765	-0.144736	-0.691514	0.910137	0.090352	-0.689276	0.914170	-0.135881	-0.506947	1.209723	-0.078823	-0.520541	1.181072	0.021460	-0.528026	1.118654	0.008225	-0.462502	0.729700	0.217896	-0.194191	0.724407	0.097038	-0.207692	0.693886	0.082708				-0.417673	0.730481	-0.279789							-0.085593	0.110842	-0.027082	0.430496	0.088445	-0.034530
6057	50.475000	-0.792506	0.652955	0.077664	-0.788021	0.655815	-0.144638	-0.691519	0.909968	0.090560	-0.689287	0.914269	-0.135615	-0.506709	1.209516	-0.078464	-0.520395	1.180945	0.021838	-0.527885	1.118498	0.008621	-0.464158	0.729087	0.218642	-0.194867	0.723602	0.097596	-0.208580	0.693132	0.083463				-0.417270	0.731316	-0.280764							-0.085614	0.110844	-0.027091	0.430491	0.088438	-0.034499
6058	50.483333	-0.792566	0.652867	0.077751	-0.788051	0.655869	-0.144543	-0.691513	0.909782	0.090729	-0.689279	0.914358	-0.135362	-0.506479	1.209311	-0.078069	-0.520241	1.180827	0.022235	-0.527737	1.118367	0.009016	-0.465755	0.728429	0.219265	-0.195464	0.722871	0.098275	-0.209411	0.692435	0.084346				-0.416813	0.732222	-0.281788							-0.085584	0.110870	-0.027199	0.430465	0.088434	-0.034491
6059	50.491667	-0.792616	0.652771	0.077840	-0.788080	0.655915	-0.144450	-0.691745	0.909774	0.091147	-0.689301	0.914452	-0.135106	-0.506220	1.209122	-0.077693	-0.520163	1.180746	0.022588	-0.527585	1.118310	0.009517	-0.467358	0.727810	0.219971	-0.195962	0.722267	0.099140	-0.210158	0.691869	0.085465				-0.416311	0.733197	-0.282860							-0.085579	0.110884	-0.027274	0.430425	0.088429	-0.034524
6060	50.500000	-0.792670	0.652685	0.077934	-0.788112	0.655955	-0.144355	-0.691810	0.909635	0.091439	-0.689326	0.914544	-0.134846	-0.505963	1.208940	-0.077334	-0.519979	1.180623	0.022981	-0.527435	1.118132	0.009893	-0.468930	0.727225	0.220688	-0.196367	0.721685	0.100143	-0.210827	0.691322	0.086729				-0.415769	0.734229	-0.283951							-0.085585	0.110891	-0.027359	0.430369	0.088423	-0.034581
6061	50.508333	-0.792706	0.652573	0.078009	-0.788180	0.655997	-0.144315	-0.691888	0.909505	0.091697	-0.689372	0.914638	-0.134579	-0.505628	1.208895	-0.077079	-0.519804	1.180516	0.023363	-0.527295	1.118021	0.010290	-0.470438	0.726696	0.221411	-0.196693	0.721122	0.101336	-0.211401	0.690762	0.088148				-0.415175	0.735341	-0.285080							-0.085586	0.110891	-0.027448	0.430304	0.088414	-0.034649
6062	50.516667	-0.792739	0.652478	0.078091	-0.788254	0.656041	-0.144271	-0.691965	0.909385	0.091934	-0.689391	0.914719	-0.134331	-0.505362	1.208735	-0.076706	-0.519616	1.180412	0.023743	-0.527141	1.117937	0.010688	-0.471849	0.726232	0.222136	-0.197010	0.720527	0.102677	-0.211928	0.690209	0.089696				-0.414539	0.736483	-0.286195							-0.085585	0.110894	-0.027538	0.430236	0.088417	-0.034712
6063	50.525000	-0.792775	0.652379	0.078168	-0.788284	0.656095	-0.144156	-0.691982	0.909254	0.092204	-0.689428	0.914811	-0.134085	-0.505142	1.208486	-0.076168	-0.519414	1.180340	0.024140	-0.526994	1.117880	0.011124	-0.473142	0.725882	0.222890	-0.197333	0.719925	0.104346	-0.212435	0.689621	0.091370				-0.413859	0.737707	-0.287308							-0.085586	0.110907	-0.027625	0.430171	0.088413	-0.034779
6064	50.533333	-0.792803	0.652300	0.078249	-0.788374	0.656136	-0.144059	-0.692047	0.909219	0.092530	-0.689461	0.914905	-0.133836	-0.504874	1.208370	-0.075760	-0.519213	1.180293	0.024542	-0.526851	1.117798	0.011512	-0.474315	0.725578	0.223642	-0.197755	0.719249	0.106009	-0.212920	0.689010	0.093119				-0.413141	0.738978	-0.288414							-0.085583	0.110926	-0.027703	0.430104	0.088428	-0.034826
6065	50.541667	-0.792838	0.652235	0.078326	-0.788434	0.656170	-0.143968	-0.692224	0.909100	0.092730	-0.689498	0.915005	-0.133582	-0.504567	1.208284	-0.075365	-0.519021	1.180270	0.024948	-0.526737	1.117738	0.011943	-0.475324	0.725351	0.224381	-0.198129	0.718598	0.108045	-0.213318	0.688377	0.094978				-0.412362	0.740316	-0.289498							-0.085582	0.110938	-0.027774	0.430038	0.088441	-0.034860
6066	50.550000	-0.792880	0.652179	0.078409	-0.788500	0.656208	-0.143875	-0.692288	0.909027	0.092958	-0.689517	0.915107	-0.133347	-0.504259	1.208200	-0.074967	-0.518800	1.180263	0.025358	-0.526608	1.117720	0.012335	-0.476240	0.725156	0.225108	-0.198520	0.717909	0.110015	-0.213625	0.687729	0.096933				-0.411525	0.741702	-0.290567							-0.085573	0.110950	-0.027843	0.429980	0.088451	-0.034897
6067	50.558333	-0.792924	0.652117	0.078479	-0.788562	0.656242	-0.143783	-0.692452	0.908967	0.093227	-0.689548	0.915193	-0.133132	-0.503950	1.208136	-0.074587	-0.518577	1.180278	0.025762	-0.526513	1.117738	0.012792	-0.477043	0.724980	0.225778	-0.198771	0.717283	0.112130	-0.213810	0.687094	0.098996				-0.410643	0.743166	-0.291640							-0.085568	0.110960	-0.027905	0.429918	0.088447	-0.034952
6068	50.566667	-0.792974	0.652051	0.078543	-0.788606	0.656273	-0.143708	-0.692559	0.908837	0.093438	-0.689577	0.915273	-0.132928	-0.503624	1.208084	-0.074199	-0.518243	1.180248	0.026182	-0.526319	1.117866	0.013272	-0.477785	0.724842	0.226419	-0.198925	0.716666	0.114258	-0.213870	0.686427	0.101279				-0.409681	0.744670	-0.292668							-0.085571	0.110956	-0.027967	0.429863	0.088439	-0.035009
6069	50.575000	-0.793009	0.651952	0.078569	-0.788644	0.656301	-0.143647	-0.692744	0.908759	0.093629	-0.689612	0.915346	-0.132734	-0.503334	1.208136	-0.073875	-0.518130	1.180331	0.026483	-0.526349	1.117794	0.013549	-0.478484	0.724760	0.227070	-0.198945	0.716022	0.116360	-0.213874	0.685682	0.103361				-0.408635	0.746253	-0.293670							-0.085566	0.110953	-0.028018	0.429791	0.088441	-0.035054
6070	50.583333	-0.793058	0.651872	0.078616	-0.788675	0.656330	-0.143594	-0.692845	0.908667	0.093810	-0.689653	0.915417	-0.132559	-0.502979	1.208098	-0.073539	-0.517923	1.180384	0.026794	-0.526069	1.117966	0.014042	-0.479072	0.724644	0.227550	-0.198866	0.715366	0.118446	-0.213792	0.684967	0.105444				-0.407530	0.747894	-0.294646							-0.085562	0.110942	-0.028060	0.429727	0.088437	-0.035107
6071	50.591667	-0.793130	0.651799	0.078657	-0.788695	0.656361	-0.143547	-0.693036	0.908614	0.094016	-0.689685	0.915487	-0.132394	-0.502630	1.208081	-0.073225	-0.517696	1.180527	0.027115	-0.525969	1.118061	0.014383	-0.479650	0.724619	0.228130	-0.198695	0.714692	0.120476	-0.213658	0.684219	0.107483				-0.406331	0.749577	-0.295539							-0.085559	0.110930	-0.028106	0.429671	0.088430	-0.035154
6072	50.600000	-0.793159	0.651711	0.078675	-0.788713	0.656397	-0.143510	-0.693190	0.908552	0.094258	-0.689720	0.915551	-0.132239	-0.502190	1.208007	-0.072933	-0.517461	1.180679	0.027421	-0.525838	1.118226	0.014690	-0.480102	0.724548	0.228524	-0.198463	0.713975	0.122461	-0.213514	0.683466	0.109489				-0.405073	0.751314	-0.296377							-0.085556	0.110920	-0.028135	0.429614	0.088438	-0.035184
6073	50.608333	-0.793232	0.651637	0.078712	-0.788729	0.656437	-0.143486	-0.693306	0.908456	0.094391	-0.689751	0.915610	-0.132093	-0.501797	1.208095	-0.072727	-0.517242	1.180834	0.027633	-0.525787	1.118393	0.015024	-0.480488	0.724540	0.228994	-0.198177	0.713253	0.124361	-0.213335	0.682712	0.111473				-0.403743	0.753068	-0.297124							-0.085549	0.110919	-0.028158	0.429561	0.088439	-0.035211
6074	50.616667	-0.793278	0.651560	0.078731	-0.788738	0.656478	-0.143467	-0.693417	0.908346	0.094488	-0.689785	0.915668	-0.131955	-0.501381	1.208154	-0.072566	-0.517034	1.181008	0.027807	-0.525816	1.118449	0.015211	-0.480804	0.724574	0.229476	-0.197867	0.712560	0.126187	-0.213178	0.681956	0.113411				-0.402370	0.754842	-0.297796							-0.085541	0.110912	-0.028170	0.429515	0.088440	-0.035238
6075	50.625000	-0.793337	0.651504	0.078767	-0.788749	0.656511	-0.143446	-0.693569	0.908297	0.094691	-0.689814	0.915718	-0.131820	-0.500937	1.208153	-0.072434	-0.516828	1.181210	0.027948	-0.525877	1.118563	0.015314	-0.481054	0.724638	0.230034	-0.197573	0.711921	0.127908	-0.213074	0.681284	0.115378				-0.400953	0.756585	-0.298356							-0.085529	0.110904	-0.028181	0.429469	0.088447	-0.035263
6076	50.633333	-0.793384	0.651435	0.078789	-0.788758	0.656541	-0.143429	-0.693746	0.908211	0.094861	-0.689845	0.915762	-0.131689	-0.500473	1.208157	-0.072350	-0.516631	1.181374	0.028038	-0.525707	1.118856	0.015575	-0.481194	0.724686	0.230481	-0.197323	0.711379	0.129561	-0.213031	0.680638	0.117337				-0.399520	0.758318	-0.298837							-0.085516	0.110891	-0.028191	0.429429	0.088442	-0.035290
6077	50.641667	-0.793439	0.651364	0.078809	-0.788769	0.656559	-0.143425	-0.693869	0.908125	0.095004	-0.689860	0.915804	-0.131564	-0.499955	1.208226	-0.072415	-0.516454	1.181560	0.028140	-0.525555	1.119183	0.015846	-0.481262	0.724744	0.230931	-0.197153	0.711017	0.131116	-0.213073	0.680208	0.119520				-0.398054	0.759994	-0.299206							-0.085502	0.110873	-0.028199	0.429387	0.088447	-0.035329
6078	50.650000	-0.793486	0.651286	0.078827	-0.788778	0.656576	-0.143417	-0.693979	0.908059	0.095136	-0.689882	0.915852	-0.131459	-0.499590	1.208052	-0.072248	-0.516325	1.181681	0.028159	-0.525527	1.119298	0.015949	-0.481242	0.724783	0.231268	-0.197049	0.710881	0.132605	-0.213195	0.679811	0.121527				-0.396591	0.761656	-0.299511							-0.085486	0.110851	-0.028215	0.429343	0.088449	-0.035371
6079	50.658333	-0.793532	0.651212	0.078838	-0.788783	0.656592	-0.143410	-0.694145	0.907963	0.095331	-0.689879	0.915891	-0.131349	-0.499192	1.207964	-0.072232	-0.516222	1.181798	0.028201	-0.525498	1.119390	0.016049	-0.481216	0.724880	0.231717	-0.197064	0.711050	0.133977	-0.213428	0.679708	0.123600				-0.395095	0.763279	-0.299706							-0.085468	0.110822	-0.028227	0.429306	0.088456	-0.035422
6080	50.666667	-0.793578	0.651136	0.078848	-0.788786	0.656613	-0.143404	-0.694277	0.907873	0.095492	-0.689864	0.915933	-0.131247	-0.498825	1.207857	-0.072204	-0.516146	1.181886	0.028242	-0.525469	1.119486	0.016178	-0.481164	0.724989	0.232168	-0.197228	0.711489	0.135227	-0.213812	0.679864	0.125764				-0.393593	0.764907	-0.299841							-0.085445	0.110798	-0.028236	0.429267	0.088467	-0.035470
6081	50.675000	-0.793617	0.651061	0.078858	-0.788770	0.656643	-0.143377	-0.694211	0.907704	0.095544	-0.689839	0.915976	-0.131152	-0.498511	1.207746	-0.072160	-0.516071	1.181954	0.028270	-0.525390	1.119535	0.016379	-0.481120	0.725123	0.232659	-0.197587	0.712275	0.136302	-0.214378	0.680386	0.127989				-0.392070	0.766524	-0.299919							-0.085426	0.110769	-0.028249	0.429231	0.088484	-0.035517
6082	50.683333	-0.793647	0.650987	0.078868	-0.788779	0.656654	-0.143391	-0.694359	0.907681	0.095793	-0.689805	0.916023	-0.131064	-0.498217	1.207621	-0.072107	-0.516009	1.182004	0.028317	-0.525568	1.119418	0.016487	-0.481057	0.725272	0.233139	-0.198104	0.713259	0.137203	-0.215155	0.681154	0.130237				-0.390526	0.768122	-0.299943							-0.085401	0.110741	-0.028266	0.429203	0.088510	-0.035564
6083	50.691667	-0.793672	0.650924	0.078883	-0.788767	0.656686	-0.143376	-0.694485	0.907562	0.095923	-0.689762	0.916065	-0.130979	-0.497947	1.207516	-0.072034	-0.515948	1.182041	0.028381	-0.525701	1.119362	0.016386	-0.480920	0.725359	0.233411	-0.198840	0.714471	0.137864	-0.216202	0.682185	0.132446				-0.388959	0.769697	-0.299890							-0.085373	0.110712	-0.028284	0.429184	0.088531	-0.035601
6084	50.700000	-0.793667	0.650847	0.078890	-0.788757	0.656718	-0.143358	-0.694483	0.907435	0.095987	-0.689704	0.916106	-0.130897	-0.497683	1.207409	-0.071931	-0.515885	1.182079	0.028464	-0.525684	1.119380	0.016604	-0.480846	0.725501	0.233791	-0.199727	0.715858	0.138318	-0.217441	0.683476	0.134549				-0.387407	0.771281	-0.299953							-0.085347	0.110685	-0.028305	0.429175	0.088545	-0.035638
6085	50.708333	-0.793682	0.650811	0.078923	-0.788735	0.656762	-0.143323	-0.694511	0.907345	0.096157	-0.689640	0.916145	-0.130821	-0.497403	1.207314	-0.071855	-0.515813	1.182109	0.028575	-0.525488	1.119438	0.016805	-0.480794	0.725668	0.234179	-0.200749	0.717975	0.138945	-0.218831	0.685051	0.136419				-0.385824	0.772760	-0.299779							-0.085325	0.110667	-0.028312	0.429167	0.088554	-0.035674
6086	50.716667	-0.793670	0.650764	0.078942	-0.788732	0.656781	-0.143313	-0.694524	0.907263	0.096340	-0.689565	0.916179	-0.130739	-0.497176	1.207226	-0.071709	-0.515724	1.182134	0.028710	-0.525627	1.119387	0.016915	-0.480805	0.725899	0.234707	-0.201898	0.719936	0.138956	-0.220143	0.686810	0.137987				-0.384230	0.774171	-0.299540							-0.085361	0.110577	-0.028248	0.429169	0.088560	-0.035718
6087	50.725000	-0.793662	0.650740	0.078971	-0.788712	0.656841	-0.143276	-0.694390	0.907091	0.096383	-0.689470	0.916210	-0.130673	-0.496947	1.207162	-0.071536	-0.515615	1.182166	0.028898	-0.525489	1.119502	0.016931	-0.480758	0.726066	0.235056	-0.202953	0.721726	0.138357	-0.221294	0.688727	0.139112				-0.382651	0.775506	-0.299219							-0.085334	0.110559	-0.028257	0.429178	0.088564	-0.035756
6088	50.733333	-0.793648	0.650722	0.078995	-0.788705	0.656884	-0.143248	-0.694387	0.907038	0.096519	-0.689368	0.916242	-0.130586	-0.496720	1.207116	-0.071344	-0.515503	1.182213	0.029083	-0.525074	1.119726	0.017520	-0.480741	0.726230	0.235406	-0.204068	0.723679	0.137343	-0.222243	0.690691	0.139879				-0.381096	0.776771	-0.298824							-0.085272	0.110558	-0.028364	0.429189	0.088574	-0.035786
6089	50.741667	-0.793631	0.650711	0.079015	-0.788689	0.656926	-0.143221	-0.694381	0.906999	0.096641	-0.689258	0.916279	-0.130533	-0.496507	1.207101	-0.071117	-0.515375	1.182265	0.029284	-0.525256	1.119629	0.017626	-0.480814	0.726397	0.235817	-0.205234	0.725541	0.135800	-0.223066	0.692696	0.140376				-0.379572	0.777937	-0.298351							-0.085283	0.110515	-0.028329	0.429205	0.088595	-0.035813
6090	50.750000	-0.793612	0.650712	0.079033	-0.788664	0.656973	-0.143195	-0.694393	0.906966	0.096768	-0.689130	0.916317	-0.130475	-0.496290	1.207093	-0.070873	-0.515240	1.182308	0.029517	-0.524975	1.119903	0.018227	-0.480936	0.726547	0.236248	-0.206452	0.727454	0.134081	-0.223862	0.694827	0.140865				-0.378072	0.779061	-0.297827							-0.085236	0.110540	-0.028367	0.429221	0.088615	-0.035827
6091	50.758333	-0.793595	0.650728	0.079050	-0.788635	0.657031	-0.143170	-0.694377	0.906971	0.096843	-0.688973	0.916344	-0.130440	-0.496082	1.207109	-0.070611	-0.515092	1.182381	0.029810	-0.524805	1.119855	0.018325	-0.481126	0.726708	0.236784	-0.207762	0.729480	0.132234	-0.224585	0.697185	0.141168				-0.376618	0.780121	-0.297275							-0.085255	0.110506	-0.028322	0.429227	0.088641	-0.035835
6092	50.766667	-0.793590	0.650765	0.079080	-0.788600	0.657090	-0.143149	-0.694368	0.906953	0.096909	-0.688816	0.916374	-0.130416	-0.495882	1.207130	-0.070344	-0.514962	1.182414	0.030060	-0.524700	1.119873	0.018622	-0.481312	0.726781	0.237196	-0.209165	0.731525	0.130274	-0.225277	0.699516	0.141196				-0.375196	0.781138	-0.296719							-0.085217	0.110526	-0.028349	0.429242	0.088650	-0.035854
6093	50.775000	-0.793569	0.650790	0.079094	-0.788555	0.657149	-0.143133	-0.694359	0.907003	0.097020	-0.688645	0.916397	-0.130415	-0.495683	1.207144	-0.070063	-0.514830	1.182427	0.030320	-0.524710	1.119988	0.018989	-0.481584	0.726880	0.237734	-0.210682	0.733356	0.128271	-0.225986	0.701625	0.140911				-0.373818	0.782112	-0.296172							-0.085215	0.110496	-0.028339	0.429251	0.088663	-0.035865
6094	50.783333	-0.793531	0.650797	0.079089	-0.788507	0.657208	-0.143124	-0.694362	0.906957	0.097025	-0.688449	0.916418	-0.130427	-0.495503	1.207160	-0.069764	-0.514691	1.182427	0.030622	-0.524732	1.119861	0.019069	-0.481857	0.726983	0.238307	-0.212341	0.735023	0.126229	-0.226810	0.703569	0.140412				-0.372464	0.783029	-0.295628							-0.085210	0.110503	-0.028310	0.429258	0.088662	-0.035872
6095	50.791667	-0.793522	0.650841	0.079109	-0.788454	0.657266	-0.143126	-0.694582	0.907098	0.097251	-0.688247	0.916435	-0.130451	-0.495319	1.207144	-0.069476	-0.514630	1.182502	0.030992	-0.524490	1.119906	0.019221	-0.482138	0.727113	0.238901	-0.214189	0.736483	0.124101	-0.227822	0.705481	0.139833				-0.371148	0.783867	-0.295027							-0.085209	0.110469	-0.028287	0.429272	0.088655	-0.035886
6096	50.800000	-0.793494	0.650855	0.079112	-0.788401	0.657318	-0.143135	-0.694592	0.907098	0.097323	-0.688034	0.916447	-0.130484	-0.495119	1.207119	-0.069192	-0.514493	1.182460	0.031244	-0.524344	1.119946	0.019480	-0.482434	0.727294	0.239638	-0.216085	0.737766	0.121906	-0.228899	0.707194	0.139037				-0.369879	0.784718	-0.294591							-0.085203	0.110442	-0.028258	0.429279	0.088644	-0.035885
6097	50.808333	-0.793470	0.650867	0.079104	-0.788347	0.657373	-0.143150	-0.694593	0.907090	0.097351	-0.687810	0.916460	-0.130531	-0.494903	1.207106	-0.068905	-0.514318	1.182410	0.031525	-0.524497	1.119667	0.019481	-0.482608	0.727419	0.240154	-0.217980	0.738783	0.119632	-0.230041	0.708532	0.137898				-0.368633	0.785470	-0.294077							-0.085200	0.110429	-0.028221	0.429284	0.088638	-0.035884
6098	50.816667	-0.793442	0.650872	0.079094	-0.788301	0.657423	-0.143170	-0.694592	0.907082	0.097372	-0.687581	0.916479	-0.130573	-0.494609	1.207182	-0.068771	-0.514146	1.182343	0.031779	-0.524130	1.119730	0.020237	-0.482795	0.727599	0.240791	-0.219875	0.739608	0.117310	-0.231265	0.709693	0.136620				-0.367418	0.786163	-0.293532							-0.085194	0.110416	-0.028184	0.429292	0.088639	-0.035872
6099	50.825000	-0.793420	0.650884	0.079074	-0.788253	0.657476	-0.143191	-0.694584	0.907084	0.097382	-0.687333	0.916489	-0.130628	-0.494358	1.207155	-0.068465	-0.513955	1.182281	0.032088	-0.524279	1.119536	0.020098	-0.482968	0.727941	0.241595	-0.221727	0.740167	0.114939	-0.232588	0.710682	0.135235				-0.366243	0.786727	-0.293036							-0.085184	0.110410	-0.028145	0.429288	0.088658	-0.035848
6100	50.833333	-0.793399	0.650904	0.079059	-0.788209	0.657529	-0.143213	-0.694598	0.907072	0.097397	-0.687089	0.916503	-0.130687	-0.494182	1.207021	-0.067968	-0.513749	1.182197	0.032411	-0.523779	1.119782	0.020733	-0.483075	0.728259	0.242257	-0.223598	0.740561	0.112537	-0.233978	0.711560	0.133786				-0.365093	0.787221	-0.292269							-0.085172	0.110399	-0.028101	0.429302	0.088655	-0.035839
6101	50.841667	-0.793381	0.650926	0.079043	-0.788155	0.657586	-0.143233	-0.694575	0.907074	0.097380	-0.686914	0.916577	-0.130776	-0.493934	1.206968	-0.067617	-0.513536	1.182106	0.032707	-0.523871	1.119430	0.020504	-0.483189	0.728477	0.242818	-0.225491	0.740752	0.110110	-0.235478	0.712269	0.132263				-0.364051	0.787726	-0.291800							-0.085161	0.110362	-0.028080	0.429301	0.088659	-0.035825
6102	50.850000	-0.793369	0.650956	0.079025	-0.788098	0.657645	-0.143260	-0.694607	0.907130	0.097415	-0.686674	0.916597	-0.130833	-0.493686	1.206926	-0.067282	-0.513312	1.182020	0.033046	-0.523734	1.119300	0.020924	-0.483380	0.728773	0.243513	-0.227407	0.740812	0.107727	-0.237051	0.712797	0.130667				-0.363039	0.788118	-0.291167							-0.085148	0.110376	-0.028013	0.429293	0.088672	-0.035791
6103	50.858333	-0.793367	0.650998	0.079008	-0.788037	0.657702	-0.143286	-0.694631	0.907146	0.097430	-0.686421	0.916614	-0.130888	-0.493446	1.206852	-0.066921	-0.513114	1.181904	0.033346	-0.523401	1.119357	0.021407	-0.483541	0.728802	0.243680	-0.229300	0.740710	0.105451	-0.238569	0.713080	0.129028				-0.362081	0.788427	-0.290538							-0.085134	0.110358	-0.027960	0.429299	0.088643	-0.035784
6104	50.866667	-0.793365	0.651037	0.078983	-0.787974	0.657764	-0.143312	-0.694604	0.907178	0.097419	-0.686169	0.916619	-0.130949	-0.493221	1.206773	-0.066584	-0.512910	1.181775	0.033683	-0.523141	1.119203	0.021506	-0.483701	0.728916	0.244071	-0.231245	0.740420	0.103200	-0.240026	0.713225	0.127434				-0.361172	0.788675	-0.289925							-0.085118	0.110330	-0.027920	0.429304	0.088628	-0.035770
6105	50.875000	-0.793366	0.651076	0.078950	-0.787884	0.657816	-0.143345	-0.694631	0.907228	0.097439	-0.685917	0.916623	-0.131008	-0.492987	1.206696	-0.066239	-0.512707	1.181589	0.033950	-0.522917	1.119096	0.021850	-0.483908	0.728990	0.244401	-0.233002	0.740066	0.101124	-0.241441	0.713371	0.126020				-0.360232	0.789004	-0.289518							-0.085107	0.110289	-0.027891	0.429304	0.088615	-0.035745
6106	50.883333	-0.793368	0.651114	0.078909	-0.787798	0.657879	-0.143377	-0.694591	0.907266	0.097399	-0.685663	0.916625	-0.131078	-0.492765	1.206623	-0.065878	-0.512555	1.181518	0.034315	-0.522986	1.118903	0.021866	-0.484148	0.729038	0.244689	-0.234639	0.739668	0.099155	-0.242634	0.713287	0.124572				-0.359434	0.789109	-0.288959							-0.085094	0.110271	-0.027850	0.429306	0.088609	-0.035723
6107	50.891667	-0.793368	0.651147	0.078860	-0.787731	0.657946	-0.143401	-0.694592	0.907339	0.097386	-0.685416	0.916641	-0.131153	-0.492526	1.206568	-0.065543	-0.512386	1.181395	0.034623	-0.522846	1.118777	0.022349	-0.484406	0.729105	0.244970	-0.236157	0.739187	0.097255	-0.243827	0.713118	0.123031				-0.358704	0.789135	-0.288377							-0.085083	0.110233	-0.027826	0.429311	0.088601	-0.035698
6108	50.900000	-0.793357	0.651182	0.078816	-0.787650	0.658025	-0.143408	-0.694580	0.907400	0.097356	-0.685144	0.916649	-0.131226	-0.492293	1.206525	-0.065215	-0.512194	1.181270	0.034928	-0.522664	1.118658	0.022622	-0.484699	0.729168	0.245220	-0.237561	0.738625	0.095380	-0.244905	0.712940	0.121634				-0.358050	0.789144	-0.287962							-0.085068	0.110224	-0.027788	0.429322	0.088591	-0.035687
6109	50.908333	-0.793351	0.651231	0.078771	-0.787599	0.658088	-0.143453	-0.694561	0.907466	0.097329	-0.684879	0.916673	-0.131305	-0.492066	1.206480	-0.064859	-0.512036	1.181139	0.035246	-0.522482	1.118564	0.022736	-0.485034	0.729162	0.245381	-0.238818	0.738004	0.093519	-0.245816	0.712712	0.120223				-0.357464	0.789065	-0.287506							-0.085064	0.110195	-0.027761	0.429319	0.088598	-0.035655
6110	50.916667	-0.793330	0.651284	0.078737	-0.787515	0.658170	-0.143464	-0.694540	0.907534	0.097288	-0.684604	0.916690	-0.131383	-0.491854	1.206458	-0.064508	-0.511879	1.181001	0.035519	-0.522327	1.118400	0.022998	-0.485377	0.729139	0.245523	-0.239986	0.737308	0.091596	-0.246670	0.712434	0.118776				-0.356952	0.788933	-0.287073							-0.085059	0.110189	-0.027722	0.429317	0.088596	-0.035633
6111	50.925000	-0.793296	0.651346	0.078706	-0.787441	0.658240	-0.143485	-0.694524	0.907609	0.097264	-0.684332	0.916712	-0.131454	-0.491645	1.206411	-0.064179	-0.511715	1.180879	0.035835	-0.521969	1.118457	0.023496	-0.485743	0.729090	0.245687	-0.241024	0.736516	0.089582	-0.247332	0.712108	0.117248				-0.356487	0.788700	-0.286581							-0.085052	0.110165	-0.027696	0.429323	0.088581	-0.035609
6112	50.933333	-0.793253	0.651406	0.078680	-0.787378	0.658300	-0.143514	-0.694460	0.907704	0.097194	-0.684056	0.916738	-0.131521	-0.491441	1.206356	-0.063851	-0.511575	1.180736	0.036117	-0.521953	1.118167	0.023533	-0.486118	0.729029	0.245863	-0.242025	0.735678	0.087513	-0.247948	0.712062	0.115911				-0.356097	0.788430	-0.286144							-0.085048	0.110153	-0.027655	0.429324	0.088574	-0.035591
6113	50.941667	-0.793200	0.651473	0.078657	-0.787276	0.658379	-0.143520	-0.694438	0.907793	0.097193	-0.683784	0.916757	-0.131576	-0.491275	1.206302	-0.063529	-0.511427	1.180579	0.036423	-0.521791	1.118024	0.023729	-0.486478	0.728968	0.246057	-0.242933	0.734735	0.085417	-0.248583	0.711820	0.114381				-0.355771	0.788104	-0.285778							-0.085042	0.110125	-0.027622	0.429324	0.088567	-0.035566
6114	50.950000	-0.793168	0.651544	0.078640	-0.787173	0.658461	-0.143537	-0.694451	0.907839	0.097207	-0.683498	0.916780	-0.131626	-0.491103	1.206239	-0.063220	-0.511286	1.180420	0.036702	-0.521618	1.117856	0.023915	-0.486728	0.729002	0.246403	-0.243784	0.733740	0.083313	-0.249248	0.711366	0.112710				-0.355496	0.787745	-0.285442							-0.085034	0.110096	-0.027595	0.429327	0.088559	-0.035555
6115	50.958333	-0.793123	0.651605	0.078619	-0.787083	0.658543	-0.143553	-0.694419	0.907904	0.097202	-0.683232	0.916801	-0.131667	-0.490962	1.206155	-0.062928	-0.511157	1.180235	0.036968	-0.521434	1.117699	0.024231	-0.487026	0.728877	0.246487	-0.244660	0.732597	0.081168	-0.249709	0.710573	0.110901				-0.355279	0.787347	-0.285145							-0.085020	0.110055	-0.027567	0.429331	0.088542	-0.035561
6116	50.966667	-0.793081	0.651653	0.078593	-0.786992	0.658622	-0.143566	-0.694323	0.907952	0.097110	-0.682977	0.916823	-0.131700	-0.490833	1.206055	-0.062614	-0.511012	1.180056	0.037251	-0.521214	1.117530	0.024244	-0.487202	0.728842	0.246708	-0.245525	0.731308	0.079074	-0.250505	0.709885	0.109318				-0.355109	0.786941	-0.284880							-0.085011	0.109995	-0.027553	0.429335	0.088544	-0.035560
6117	50.975000	-0.793024	0.651691	0.078560	-0.786868	0.658695	-0.143590	-0.694318	0.908019	0.097176	-0.682727	0.916846	-0.131722	-0.490718	1.205962	-0.062302	-0.510893	1.179895	0.037528	-0.521041	1.117367	0.024451	-0.487309	0.728816	0.246937	-0.246384	0.729920	0.077079	-0.251103	0.708943	0.107640				-0.354991	0.786504	-0.284640							-0.084987	0.109961	-0.027522	0.429330	0.088554	-0.035534
6118	50.983333	-0.792989	0.651726	0.078538	-0.786752	0.658765	-0.143613	-0.694237	0.907997	0.097161	-0.682491	0.916869	-0.131737	-0.490593	1.205880	-0.062013	-0.510748	1.179723	0.037796	-0.520869	1.117200	0.024964	-0.487367	0.728791	0.247155	-0.247249	0.728433	0.075124	-0.251697	0.707835	0.105948				-0.354914	0.786063	-0.284435							-0.084965	0.109909	-0.027502	0.429329	0.088553	-0.035523
6119	50.991667	-0.792955	0.651752	0.078521	-0.786652	0.658826	-0.143636	-0.694156	0.908001	0.097151	-0.682256	0.916885	-0.131740	-0.490465	1.205812	-0.061719	-0.510555	1.179526	0.038073	-0.520709	1.117060	0.025186	-0.487398	0.728754	0.247354	-0.248086	0.726816	0.073196	-0.252304	0.706619	0.104254				-0.354872	0.785608	-0.284263							-0.084947	0.109872	-0.027468	0.429326	0.088551	-0.035515
6120	51.000000	-0.792915	0.651775	0.078507	-0.786551	0.658888	-0.143657	-0.694071	0.908001	0.097158	-0.682041	0.916905	-0.131734	-0.490337	1.205766	-0.061399	-0.510432	1.179441	0.038402	-0.520476	1.116966	0.025226	-0.487425	0.728707	0.247534	-0.248869	0.725142	0.071301	-0.252763	0.705377	0.102640				-0.354865	0.785143	-0.284111							-0.084927	0.109860	-0.027421	0.429321	0.088553	-0.035501
6121	51.008333	-0.792879	0.651801	0.078498	-0.786449	0.658939	-0.143679	-0.694037	0.908024	0.097293	-0.681834	0.916934	-0.131719	-0.490192	1.205733	-0.061102	-0.510248	1.179329	0.038699	-0.520283	1.116852	0.025451	-0.487457	0.728641	0.247686	-0.249586	0.723397	0.069436	-0.253123	0.704114	0.101133				-0.354898	0.784683	-0.284000							-0.084901	0.109805	-0.027402	0.429314	0.088535	-0.035505
6122	51.016667	-0.792836	0.651832	0.078486	-0.786352	0.658998	-0.143704	-0.693930	0.908016	0.097337	-0.681650	0.916962	-0.131692	-0.490042	1.205693	-0.060796	-0.510062	1.179182	0.038966	-0.520091	1.116691	0.025726	-0.487517	0.728499	0.247721	-0.250219	0.721646	0.067603	-0.253356	0.702574	0.099389				-0.354963	0.784232	-0.283905							-0.084877	0.109754	-0.027398	0.429310	0.088521	-0.035522
6123	51.025000	-0.792809	0.651880	0.078492	-0.786241	0.659060	-0.143726	-0.693794	0.908017	0.097413	-0.681485	0.916998	-0.131661	-0.489917	1.205642	-0.060508	-0.509856	1.178965	0.039184	-0.519925	1.116558	0.025924	-0.487536	0.728400	0.247846	-0.250810	0.719741	0.065700	-0.253579	0.701096	0.097651				-0.355052	0.783799	-0.283844							-0.084854	0.109706	-0.027378	0.429300	0.088514	-0.035532
6124	51.033333	-0.792748	0.651897	0.078471	-0.786142	0.659119	-0.143745	-0.693735	0.908054	0.097534	-0.681333	0.917042	-0.131619	-0.489818	1.205586	-0.060206	-0.509683	1.178718	0.039410	-0.519757	1.116368	0.026081	-0.487513	0.728309	0.247962	-0.251339	0.717776	0.063838	-0.253773	0.699597	0.096175				-0.355162	0.783377	-0.283803							-0.084834	0.109661	-0.027357	0.429282	0.088521	-0.035524
6125	51.041667	-0.792714	0.651961	0.078481	-0.786061	0.659188	-0.143745	-0.693602	0.908066	0.097610	-0.681199	0.917095	-0.131566	-0.489744	1.205468	-0.059911	-0.509547	1.178517	0.039670	-0.519444	1.116305	0.026422	-0.487423	0.728236	0.248069	-0.251818	0.715715	0.062013	-0.254018	0.698044	0.094628				-0.355296	0.782963	-0.283782							-0.084811	0.109626	-0.027348	0.429271	0.088517	-0.035532
6126	51.050000	-0.792662	0.652000	0.078483	-0.785992	0.659260	-0.143741	-0.693459	0.908074	0.097693	-0.681074	0.917150	-0.131511	-0.489694	1.205359	-0.059646	-0.509484	1.178409	0.040088	-0.519093	1.116165	0.026779	-0.487267	0.728155	0.248156	-0.252238	0.713552	0.060228	-0.254340	0.696333	0.092923				-0.355455	0.782555	-0.283780							-0.084790	0.109591	-0.027333	0.429254	0.088522	-0.035522
6127	51.058333	-0.792606	0.652042	0.078499	-0.785920	0.659351	-0.143692	-0.693252	0.908123	0.097811	-0.680968	0.917201	-0.131448	-0.489671	1.205222	-0.059357	-0.509377	1.178155	0.040315	-0.519100	1.115777	0.026862	-0.487004	0.728138	0.248219	-0.252595	0.711351	0.058524	-0.254636	0.694858	0.091686				-0.355635	0.782183	-0.283798							-0.084774	0.109559	-0.027314	0.429241	0.088522	-0.035516
6128	51.066667	-0.792550	0.652083	0.078527	-0.785882	0.659403	-0.143706	-0.693181	0.908095	0.097884	-0.680867	0.917250	-0.131381	-0.489637	1.205071	-0.059099	-0.509192	1.177781	0.040427	-0.519049	1.115457	0.026935	-0.486746	0.728048	0.248268	-0.252884	0.709069	0.056844	-0.254898	0.693179	0.090169				-0.355839	0.781813	-0.283819							-0.084764	0.109538	-0.027299	0.429229	0.088523	-0.035512
6129	51.075000	-0.792498	0.652128	0.078559	-0.785821	0.659448	-0.143686	-0.693020	0.908092	0.097980	-0.680782	0.917295	-0.131314	-0.489639	1.204931	-0.058914	-0.509121	1.177568	0.040749	-0.518715	1.115269	0.027228	-0.486489	0.727912	0.248356	-0.253113	0.706754	0.055178	-0.255046	0.691631	0.088994				-0.356068	0.781462	-0.283853							-0.084754	0.109514	-0.027288	0.429213	0.088515	-0.035513
6130	51.083333	-0.792445	0.652167	0.078597	-0.785796	0.659492	-0.143658	-0.692821	0.908074	0.098079	-0.680703	0.917340	-0.131245	-0.489591	1.204773	-0.058616	-0.508974	1.177271	0.040924	-0.518361	1.115124	0.027545	-0.486207	0.727769	0.248297	-0.253297	0.704481	0.053628	-0.255205	0.689961	0.087562				-0.356315	0.781098	-0.283886							-0.084747	0.109491	-0.027281	0.429200	0.088505	-0.035518
6131	51.091667	-0.792397	0.652206	0.078645	-0.785777	0.659534	-0.143621	-0.692603	0.908044	0.098152	-0.680647	0.917378	-0.131170	-0.489559	1.204637	-0.058373	-0.508867	1.177010	0.041117	-0.518490	1.114678	0.027509	-0.485939	0.727649	0.248285	-0.253496	0.702343	0.052219	-0.255244	0.688294	0.086491				-0.356589	0.780729	-0.283945							-0.084754	0.109474	-0.027289	0.429185	0.088491	-0.035529
6132	51.100000	-0.792359	0.652240	0.078688	-0.785762	0.659577	-0.143586	-0.692440	0.908029	0.098264	-0.680589	0.917419	-0.131094	-0.489509	1.204488	-0.058150	-0.508739	1.176773	0.041344	-0.518312	1.114483	0.027674	-0.485696	0.727519	0.248276	-0.253738	0.700296	0.050951	-0.255282	0.686543	0.085332				-0.356902	0.780388	-0.284172							-0.084763	0.109466	-0.027290	0.429170	0.088486	-0.035544
6133	51.108333	-0.792311	0.652274	0.078727	-0.785744	0.659633	-0.143527	-0.692251	0.908022	0.098353	-0.680545	0.917462	-0.130994	-0.489459	1.204347	-0.057937	-0.508628	1.176528	0.041527	-0.517831	1.114433	0.028036	-0.485475	0.727362	0.248284	-0.254044	0.698391	0.049802	-0.255381	0.684834	0.084243				-0.357263	0.779962	-0.284305							-0.084766	0.109461	-0.027311	0.429155	0.088487	-0.035558
6134	51.116667	-0.792273	0.652306	0.078771	-0.785733	0.659677	-0.143478	-0.692060	0.908003	0.098481	-0.680499	0.917506	-0.130911	-0.489400	1.204216	-0.057752	-0.508513	1.176271	0.041695	-0.517947	1.113998	0.027940	-0.485228	0.727262	0.248427	-0.254420	0.696575	0.048762	-0.255573	0.683138	0.083184				-0.357680	0.779518	-0.284478							-0.084778	0.109461	-0.027328	0.429137	0.088483	-0.035563
6135	51.125000	-0.792233	0.652334	0.078809	-0.785734	0.659721	-0.143429	-0.691889	0.907985	0.098599	-0.680447	0.917548	-0.130821	-0.489342	1.204056	-0.057553	-0.508390	1.175990	0.041857	-0.517620	1.113811	0.028199	-0.484999	0.727071	0.248451	-0.254849	0.694881	0.047786	-0.255971	0.681565	0.082280				-0.358173	0.779031	-0.284738							-0.084796	0.109472	-0.027349	0.429122	0.088495	-0.035572
6136	51.133333	-0.792195	0.652363	0.078844	-0.785724	0.659768	-0.143386	-0.691684	0.907954	0.098715	-0.680392	0.917587	-0.130733	-0.489302	1.203894	-0.057370	-0.508275	1.175713	0.042030	-0.517498	1.113538	0.028230	-0.484757	0.726862	0.248476	-0.255309	0.693258	0.046870	-0.256394	0.680266	0.081526				-0.358734	0.778481	-0.285034							-0.084814	0.109480	-0.027364	0.429114	0.088501	-0.035581
6137	51.141667	-0.792150	0.652382	0.078869	-0.785715	0.659814	-0.143341	-0.691495	0.907942	0.098817	-0.680332	0.917629	-0.130649	-0.489269	1.203678	-0.057195	-0.508165	1.175435	0.042193	-0.517419	1.113109	0.028283	-0.484514	0.726622	0.248330	-0.255766	0.691691	0.045930	-0.256886	0.679119	0.080614				-0.359377	0.777856	-0.285359							-0.084824	0.109503	-0.027392	0.429101	0.088507	-0.035590
6138	51.150000	-0.792113	0.652414	0.078903	-0.785703	0.659854	-0.143302	-0.691184	0.907849	0.098874	-0.680274	0.917671	-0.130565	-0.489238	1.203464	-0.057029	-0.508048	1.175142	0.042346	-0.517220	1.112796	0.028383	-0.484280	0.726378	0.248288	-0.256202	0.690162	0.045003	-0.257377	0.678096	0.079984				-0.360102	0.777153	-0.285685							-0.084838	0.109525	-0.027423	0.429094	0.088518	-0.035602
6139	51.158333	-0.792076	0.652456	0.078929	-0.785685	0.659887	-0.143285	-0.691152	0.907865	0.099050	-0.680198	0.917705	-0.130484	-0.489175	1.203262	-0.056884	-0.507901	1.174840	0.042497	-0.516945	1.112505	0.028514	-0.484110	0.726071	0.248143	-0.256616	0.688659	0.044089	-0.257842	0.677105	0.079128				-0.360943	0.776345	-0.286045							-0.084850	0.109537	-0.027449	0.429084	0.088502	-0.035612
6140	51.166667	-0.792023	0.652481	0.078934	-0.785663	0.659919	-0.143276	-0.691004	0.907854	0.099113	-0.680108	0.917739	-0.130404	-0.489088	1.203066	-0.056752	-0.507755	1.174559	0.042643	-0.516704	1.112219	0.028669	-0.483943	0.725826	0.248087	-0.256999	0.687179	0.043217	-0.258248	0.676148	0.078490				-0.361893	0.775450	-0.286411							-0.084863	0.109548	-0.027483	0.429083	0.088501	-0.035633
6141	51.175000	-0.791982	0.652535	0.078938	-0.785635	0.659959	-0.143274	-0.690848	0.907823	0.099178	-0.680018	0.917779	-0.130329	-0.488987	1.202826	-0.056616	-0.507571	1.174280	0.042779	-0.516462	1.111944	0.028780	-0.483837	0.725580	0.247986	-0.257475	0.685837	0.042403	-0.258665	0.675197	0.077633				-0.362999	0.774432	-0.286762							-0.084869	0.109555	-0.027521	0.429087	0.088502	-0.035645
6142	51.183333	-0.791933	0.652570	0.078926	-0.785591	0.659989	-0.143285	-0.690686	0.907785	0.099216	-0.679925	0.917831	-0.130257	-0.488858	1.202626	-0.056470	-0.507356	1.174012	0.042933	-0.516212	1.111683	0.028902	-0.483794	0.725297	0.247707	-0.258095	0.684730	0.041657	-0.259076	0.674352	0.077125				-0.364207	0.773297	-0.286985							-0.084881	0.109558	-0.027553	0.429079	0.088503	-0.035660
6143	51.191667	-0.791878	0.652600	0.078891	-0.785536	0.660033	-0.143305	-0.690547	0.907764	0.099276	-0.679823	0.917902	-0.130192	-0.488722	1.202426	-0.056288	-0.507138	1.173758	0.043057	-0.515778	1.111528	0.029118	-0.483776	0.724957	0.247499	-0.258662	0.683865	0.040979	-0.259522	0.673738	0.076462				-0.365563	0.772138	-0.287413							-0.084887	0.109557	-0.027575	0.429079	0.088507	-0.035661
6144	51.200000	-0.791826	0.652653	0.078858	-0.785466	0.660083	-0.143329	-0.690407	0.907741	0.099302	-0.679720	0.917982	-0.130124	-0.488555	1.202239	-0.056131	-0.506900	1.173515	0.043204	-0.515625	1.111169	0.029188	-0.483960	0.724595	0.247141	-0.259119	0.683209	0.040379	-0.259914	0.673253	0.075808				-0.367177	0.770828	-0.287740							-0.084884	0.109558	-0.027596	0.429078	0.088520	-0.035667
6145	51.208333	-0.791768	0.652692	0.078814	-0.785371	0.660162	-0.143361	-0.690277	0.907739	0.099314	-0.679605	0.918060	-0.130053	-0.488362	1.202056	-0.056001	-0.506631	1.173284	0.043383	-0.515344	1.110918	0.029318	-0.483976	0.724292	0.247148	-0.259565	0.682745	0.039902	-0.260294	0.672924	0.075430				-0.368753	0.769613	-0.288267							-0.084882	0.109547	-0.027595	0.429075	0.088524	-0.035670
6146	51.216667	-0.791713	0.652737	0.078761	-0.785279	0.660226	-0.143401	-0.690121	0.907753	0.099378	-0.679488	0.918141	-0.129987	-0.488157	1.201885	-0.055835	-0.506376	1.173026	0.043517	-0.515021	1.110695	0.029419	-0.484173	0.723992	0.246821	-0.260005	0.682408	0.039520	-0.260697	0.672689	0.075162				-0.370414	0.768413	-0.288991							-0.084875	0.109543	-0.027588	0.429061	0.088520	-0.035674
6147	51.225000	-0.791662	0.652789	0.078710	-0.785177	0.660289	-0.143445	-0.690065	0.907807	0.099400	-0.679363	0.918210	-0.129910	-0.487945	1.201724	-0.055690	-0.506115	1.172817	0.043654	-0.514728	1.110488	0.029522	-0.484349	0.723621	0.246609	-0.260368	0.682150	0.039193	-0.261073	0.672450	0.074729				-0.372184	0.767123	-0.289617							-0.084873	0.109531	-0.027561	0.429061	0.088519	-0.035678
6148	51.233333	-0.791605	0.652847	0.078657	-0.785072	0.660352	-0.143495	-0.690019	0.907866	0.099425	-0.679224	0.918273	-0.129836	-0.487730	1.201581	-0.055526	-0.505835	1.172611	0.043843	-0.514099	1.110452	0.029851	-0.484537	0.723230	0.246373	-0.260671	0.681920	0.038900	-0.261373	0.672247	0.074412				-0.374062	0.765805	-0.290277							-0.084866	0.109521	-0.027528	0.429056	0.088520	-0.035683
6149	51.241667	-0.791546	0.652904	0.078604	-0.784953	0.660404	-0.143557	-0.689872	0.907865	0.099410	-0.679093	0.918332	-0.129768	-0.487513	1.201458	-0.055352	-0.505558	1.172394	0.043997	-0.514078	1.110064	0.029810	-0.484707	0.722879	0.246087	-0.260927	0.681690	0.038625	-0.261589	0.672111	0.074242				-0.376074	0.764412	-0.290950							-0.084863	0.109500	-0.027487	0.429057	0.088513	-0.035684
6150	51.250000	-0.791475	0.652950	0.078548	-0.784817	0.660446	-0.143626	-0.689759	0.907868	0.099454	-0.678954	0.918379	-0.129703	-0.487287	1.201345	-0.055159	-0.505276	1.172183	0.044155	-0.513803	1.109870	0.029903	-0.484865	0.722538	0.245806	-0.261151	0.681449	0.038378	-0.261852	0.671915	0.074079				-0.378202	0.762987	-0.291653							-0.084867	0.109479	-0.027442	0.429046	0.088500	-0.035684
6151	51.258333	-0.791407	0.652993	0.078495	-0.784723	0.660494	-0.143678	-0.689556	0.907842	0.099435	-0.678798	0.918434	-0.129636	-0.487099	1.201246	-0.054936	-0.505002	1.171983	0.044380	-0.513490	1.109686	0.030099	-0.485056	0.722167	0.245619	-0.261337	0.681186	0.038165	-0.262075	0.671578	0.073802				-0.380473	0.761513	-0.292341							-0.084863	0.109459	-0.027382	0.429043	0.088498	-0.035684
6152	51.266667	-0.791335	0.653038	0.078442	-0.784627	0.660555	-0.143726	-0.689361	0.907716	0.099414	-0.678658	0.918487	-0.129571	-0.486955	1.201144	-0.054672	-0.504746	1.171766	0.044591	-0.513102	1.109600	0.030346	-0.485241	0.721778	0.245291	-0.261499	0.680929	0.037990	-0.262274	0.671267	0.073601				-0.382854	0.760047	-0.293031							-0.084858	0.109443	-0.027312	0.429040	0.088501	-0.035676
6153	51.275000	-0.791249	0.653074	0.078391	-0.784528	0.660609	-0.143768	-0.689248	0.907700	0.099422	-0.678544	0.918557	-0.129510	-0.486828	1.201040	-0.054393	-0.504498	1.171535	0.044865	-0.512883	1.109259	0.030466	-0.485371	0.721460	0.244987	-0.261642	0.680656	0.037834	-0.262476	0.670942	0.073257				-0.385334	0.758590	-0.293729							-0.084857	0.109437	-0.027242	0.429024	0.088501	-0.035664
6154	51.283333	-0.791161	0.653111	0.078347	-0.784429	0.660667	-0.143807	-0.689071	0.907684	0.099451	-0.678424	0.918624	-0.129454	-0.486736	1.200953	-0.054097	-0.504256	1.171298	0.045155	-0.512619	1.109060	0.030714	-0.485519	0.721115	0.244866	-0.261784	0.680379	0.037677	-0.262644	0.670633	0.073095				-0.387868	0.757178	-0.294436							-0.084863	0.109417	-0.027178	0.429006	0.088496	-0.035654
6155	51.291667	-0.791080	0.653158	0.078318	-0.784332	0.660734	-0.143844	-0.688947	0.907655	0.099468	-0.678326	0.918711	-0.129391	-0.486704	1.200834	-0.053724	-0.504035	1.171020	0.045491	-0.512166	1.108861	0.031034	-0.485666	0.720749	0.244533	-0.261918	0.680109	0.037511	-0.262793	0.670321	0.072898				-0.390421	0.755860	-0.295145							-0.084861	0.109414	-0.027111	0.428992	0.088497	-0.035654
6156	51.300000	-0.791006	0.653198	0.078297	-0.784219	0.660811	-0.143874	-0.688857	0.907636	0.099478	-0.678244	0.918797	-0.129315	-0.486693	1.200697	-0.053374	-0.503842	1.170702	0.045830	-0.512061	1.108442	0.031199	-0.485802	0.720353	0.244028	-0.262048	0.679834	0.037349	-0.262943	0.670018	0.072775				-0.392954	0.754610	-0.295869							-0.084866	0.109403	-0.027039	0.428970	0.088492	-0.035650
6157	51.308333	-0.790931	0.653229	0.078291	-0.784117	0.660889	-0.143879	-0.688776	0.907644	0.099559	-0.678176	0.918871	-0.129221	-0.486737	1.200538	-0.053007	-0.503681	1.170341	0.046168	-0.511804	1.108151	0.031441	-0.485879	0.720067	0.243885	-0.262170	0.679556	0.037196	-0.263032	0.669824	0.072770				-0.395513	0.753554	-0.296682							-0.084869	0.109399	-0.026962	0.428960	0.088485	-0.035657
6158	51.316667	-0.790855	0.653256	0.078292	-0.784024	0.660957	-0.143879	-0.688676	0.907654	0.099659	-0.678120	0.918935	-0.129110	-0.486803	1.200373	-0.052644	-0.503556	1.169953	0.046524	-0.511214	1.108014	0.032005	-0.485949	0.719783	0.243749	-0.262283	0.679290	0.037076	-0.263139	0.669538	0.072615				-0.397987	0.752435	-0.297274							-0.084873	0.109393	-0.026894	0.428942	0.088479	-0.035665
6159	51.325000	-0.790792	0.653278	0.078313	-0.783943	0.661014	-0.143865	-0.688475	0.907617	0.099748	-0.678069	0.918981	-0.128976	-0.486896	1.200226	-0.052253	-0.503401	1.169568	0.046875	-0.511281	1.107399	0.032026	-0.486045	0.719385	0.243377	-0.262364	0.679023	0.036995	-0.263220	0.669258	0.072526				-0.400444	0.751320	-0.298132							-0.084904	0.109386	-0.026801	0.428932	0.088471	-0.035667
6160	51.333333	-0.790732	0.653300	0.078341	-0.783885	0.661061	-0.143833	-0.688252	0.907555	0.099811	-0.678032	0.919023	-0.128827	-0.486992	1.200125	-0.051844	-0.503289	1.169221	0.047225	-0.511070	1.107055	0.032255	-0.486102	0.719004	0.242961	-0.262420	0.678750	0.036949	-0.263255	0.668993	0.072408				-0.402913	0.750225	-0.298704							-0.084938	0.109375	-0.026709	0.428922	0.088466	-0.035666
6161	51.341667	-0.790669	0.653315	0.078380	-0.783837	0.661101	-0.143781	-0.688058	0.907548	0.099950	-0.678009	0.919070	-0.128673	-0.487060	1.200074	-0.051449	-0.503073	1.168895	0.047642	-0.510841	1.106824	0.032525	-0.486081	0.718735	0.242932	-0.262436	0.678466	0.036950	-0.263289	0.668665	0.072398				-0.405410	0.749128	-0.299405							-0.084887	0.109452	-0.026743	0.428914	0.088470	-0.035672
6162	51.350000	-0.790609	0.653330	0.078426	-0.783813	0.661129	-0.143722	-0.687874	0.907503	0.100042	-0.677998	0.919115	-0.128512	-0.487184	1.200010	-0.050979	-0.502989	1.168583	0.047988	-0.510648	1.106501	0.032724	-0.486084	0.718406	0.242793	-0.262437	0.678174	0.036979	-0.263331	0.668284	0.072488				-0.407890	0.748030	-0.300059							-0.084891	0.109478	-0.026715	0.428907	0.088481	-0.035670
6163	51.358333	-0.790551	0.653348	0.078485	-0.783835	0.661151	-0.143649	-0.687670	0.907456	0.100165	-0.677996	0.919173	-0.128352	-0.487291	1.199963	-0.050600	-0.502841	1.168243	0.048320	-0.510527	1.106138	0.032833	-0.486092	0.717982	0.242385	-0.262436	0.677862	0.037032	-0.263337	0.667880	0.072498				-0.410367	0.746998	-0.300681							-0.084926	0.109469	-0.026668	0.428903	0.088483	-0.035670
6164	51.366667	-0.790499	0.653360	0.078549	-0.783881	0.661177	-0.143567	-0.687502	0.907456	0.100356	-0.678012	0.919239	-0.128190	-0.487418	1.199896	-0.050186	-0.502711	1.167915	0.048672	-0.510427	1.105782	0.033007	-0.486062	0.717628	0.242117	-0.262422	0.677521	0.037082	-0.263299	0.667485	0.072447				-0.412790	0.746014	-0.301277							-0.084957	0.109496	-0.026607	0.428905	0.088491	-0.035672
6165	51.375000	-0.790458	0.653371	0.078625	-0.783919	0.661206	-0.143470	-0.687255	0.907368	0.100483	-0.678042	0.919298	-0.128022	-0.487561	1.199803	-0.049828	-0.502452	1.167586	0.049118	-0.510114	1.105556	0.033386	-0.485978	0.717394	0.242071	-0.262398	0.677152	0.037117	-0.263268	0.667047	0.072465				-0.415125	0.745107	-0.301814							-0.084914	0.109565	-0.026711	0.428909	0.088487	-0.035679
6166	51.383333	-0.790425	0.653374	0.078707	-0.783935	0.661235	-0.143380	-0.687031	0.907298	0.100645	-0.678086	0.919356	-0.127850	-0.487714	1.199703	-0.049469	-0.502299	1.167197	0.049386	-0.510011	1.105178	0.033476	-0.485912	0.717117	0.242046	-0.262375	0.676758	0.037132	-0.263254	0.666586	0.072524				-0.417399	0.744261	-0.302341							-0.084933	0.109602	-0.026736	0.428913	0.088493	-0.035691
6167	51.391667	-0.790419	0.653392	0.078815	-0.783968	0.661255	-0.143278	-0.686776	0.907236	0.100775	-0.678143	0.919403	-0.127659	-0.487883	1.199531	-0.049138	-0.502254	1.166771	0.049651	-0.509817	1.104800	0.033608	-0.485819	0.716836	0.241875	-0.262372	0.676359	0.037106	-0.263236	0.666164	0.072462				-0.419590	0.743448	-0.302821							-0.084953	0.109653	-0.026791	0.428916	0.088489	-0.035705
6168	51.400000	-0.790384	0.653361	0.078892	-0.784000	0.661280	-0.143171	-0.686556	0.907158	0.100981	-0.678203	0.919442	-0.127458	-0.488062	1.199335	-0.048837	-0.502144	1.166417	0.049951	-0.509547	1.104227	0.033667	-0.485714	0.716572	0.241720	-0.262385	0.676000	0.037050	-0.263212	0.665840	0.072353				-0.421705	0.742647	-0.303275							-0.084979	0.109704	-0.026856	0.428921	0.088488	-0.035727
6169	51.408333	-0.790389	0.653393	0.079008	-0.784046	0.661309	-0.143064	-0.686284	0.907105	0.101165	-0.678259	0.919475	-0.127264	-0.488213	1.199158	-0.048626	-0.502072	1.166007	0.050130	-0.509339	1.104076	0.033928	-0.485593	0.716333	0.241584	-0.262398	0.675727	0.036977	-0.263220	0.665574	0.072274				-0.423795	0.741850	-0.303680							-0.085006	0.109762	-0.026943	0.428926	0.088499	-0.035744
6170	51.416667	-0.790370	0.653399	0.079101	-0.784103	0.661338	-0.142950	-0.685988	0.907035	0.101301	-0.678307	0.919500	-0.127057	-0.488344	1.198972	-0.048455	-0.501996	1.165636	0.050315	-0.509146	1.103477	0.033861	-0.485489	0.716035	0.241340	-0.262421	0.675512	0.036895	-0.263223	0.665346	0.072153				-0.425864	0.741042	-0.304072							-0.085044	0.109826	-0.027042	0.428930	0.088506	-0.035757
6171	51.425000	-0.790352	0.653414	0.079204	-0.784174	0.661360	-0.142831	-0.685773	0.907026	0.101503	-0.678356	0.919529	-0.126853	-0.488472	1.198760	-0.048306	-0.501914	1.165297	0.050409	-0.508922	1.103152	0.033949	-0.485350	0.715814	0.241238	-0.262426	0.675352	0.036805	-0.263229	0.665189	0.072081				-0.428045	0.740130	-0.304267							-0.085085	0.109896	-0.027150	0.428924	0.088515	-0.035773
6172	51.433333	-0.790326	0.653434	0.079310	-0.784236	0.661390	-0.142696	-0.685492	0.906986	0.101648	-0.678399	0.919561	-0.126648	-0.488559	1.198547	-0.048190	-0.501810	1.164940	0.050474	-0.508807	1.103032	0.034146	-0.485176	0.715664	0.241255	-0.262405	0.675211	0.036728	-0.263240	0.664989	0.072045				-0.430069	0.739326	-0.304592							-0.085129	0.109970	-0.027259	0.428920	0.088522	-0.035787
6173	51.441667	-0.790296	0.653457	0.079415	-0.784333	0.661412	-0.142567	-0.685282	0.907005	0.101841	-0.678434	0.919596	-0.126468	-0.488583	1.198358	-0.048128	-0.501676	1.164660	0.050540	-0.508262	1.102812	0.034102	-0.485039	0.715449	0.241120	-0.262352	0.675078	0.036663	-0.263201	0.664832	0.071980				-0.432029	0.738549	-0.304902							-0.085175	0.110056	-0.027381	0.428911	0.088533	-0.035806
6174	51.450000	-0.790268	0.653483	0.079528	-0.784441	0.661432	-0.142433	-0.684987	0.906988	0.101988	-0.678475	0.919633	-0.126301	-0.488561	1.198201	-0.048109	-0.501506	1.164429	0.050579	-0.508098	1.102303	0.033979	-0.484905	0.715245	0.240998	-0.262286	0.674947	0.036604	-0.263142	0.664673	0.071919				-0.433919	0.737822	-0.305198							-0.085221	0.110136	-0.027504	0.428897	0.088538	-0.035813
6175	51.458333	-0.790247	0.653505	0.079640	-0.784513	0.661459	-0.142310	-0.684796	0.906961	0.102158	-0.678516	0.919654	-0.126151	-0.488455	1.198170	-0.048196	-0.501295	1.164233	0.050600	-0.507799	1.102266	0.034003	-0.484776	0.715065	0.240855	-0.262207	0.674817	0.036529	-0.263065	0.664533	0.071841				-0.435702	0.737110	-0.305459							-0.085268	0.110207	-0.027631	0.428889	0.088535	-0.035841
6176	51.466667	-0.790226	0.653528	0.079749	-0.784580	0.661484	-0.142192	-0.684666	0.906941	0.102307	-0.678544	0.919674	-0.126018	-0.488356	1.198033	-0.048222	-0.501069	1.164072	0.050569	-0.507895	1.101930	0.033959	-0.484647	0.714900	0.240714	-0.262117	0.674680	0.036429	-0.262985	0.664423	0.071751				-0.437388	0.736449	-0.305707							-0.085316	0.110279	-0.027767	0.428877	0.088524	-0.035864
6177	51.475000	-0.790211	0.653538	0.079851	-0.784642	0.661498	-0.142079	-0.684460	0.906921	0.102440	-0.678584	0.919679	-0.125883	-0.488200	1.197934	-0.048266	-0.500809	1.163946	0.050533	-0.507347	1.102011	0.033979	-0.484529	0.714758	0.240645	-0.262044	0.674554	0.036303	-0.262902	0.664346	0.071638				-0.438955	0.735839	-0.305930							-0.085388	0.110322	-0.027866	0.428856	0.088525	-0.035886
6178	51.483333	-0.790199	0.653540	0.079937	-0.784706	0.661508	-0.141977	-0.684182	0.906878	0.102497	-0.678631	0.919683	-0.125756	-0.487993	1.197841	-0.048368	-0.500526	1.163874	0.050473	-0.507099	1.101951	0.033964	-0.484374	0.714709	0.240690	-0.261978	0.674441	0.036160	-0.262807	0.664247	0.071468				-0.440426	0.735242	-0.306105							-0.085454	0.110382	-0.027947	0.428838	0.088526	-0.035907
6179	51.491667	-0.790179	0.653537	0.080008	-0.784755	0.661507	-0.141876	-0.684083	0.906900	0.102636	-0.678674	0.919677	-0.125639	-0.487808	1.197843	-0.048437	-0.500212	1.163826	0.050358	-0.506882	1.101830	0.033905	-0.484262	0.714624	0.240610	-0.261916	0.674339	0.036011	-0.262741	0.664198	0.071347				-0.441790	0.734674	-0.306249							-0.085447	0.110462	-0.028166	0.428826	0.088529	-0.035923
6180	51.500000	-0.790176	0.653532	0.080079	-0.784810	0.661498	-0.141783	-0.683949	0.906911	0.102720	-0.678719	0.919670	-0.125536	-0.487522	1.197604	-0.048469	-0.499873	1.163812	0.050243	-0.506609	1.101888	0.033733	-0.484143	0.714575	0.240534	-0.261860	0.674237	0.035868	-0.262652	0.664125	0.071259				-0.443080	0.734125	-0.306353							-0.085487	0.110486	-0.028309	0.428809	0.088536	-0.035930
6181	51.508333	-0.790159	0.653525	0.080134	-0.784856	0.661483	-0.141693	-0.683800	0.906930	0.102792	-0.678759	0.919652	-0.125444	-0.487203	1.197569	-0.048645	-0.499523	1.163814	0.050098	-0.506362	1.101886	0.033610	-0.484020	0.714549	0.240448	-0.261811	0.674142	0.035746	-0.262616	0.664058	0.071084				-0.444295	0.733583	-0.306409							-0.085546	0.110511	-0.028390	0.428794	0.088547	-0.035943
6182	51.516667	-0.790133	0.653523	0.080186	-0.784936	0.661477	-0.141602	-0.683674	0.907004	0.102858	-0.678794	0.919634	-0.125372	-0.486873	1.197479	-0.048856	-0.499149	1.163823	0.049904	-0.506198	1.101753	0.033494	-0.483904	0.714551	0.240370	-0.261776	0.674051	0.035645	-0.262587	0.663996	0.070993				-0.445422	0.733077	-0.306441							-0.085612	0.110537	-0.028588	0.428786	0.088551	-0.035953
6183	51.525000	-0.790098	0.653520	0.080221	-0.784957	0.661462	-0.141537	-0.683625	0.906994	0.102876	-0.678820	0.919634	-0.125326	-0.486556	1.197392	-0.049107	-0.498823	1.163823	0.049697	-0.505957	1.101708	0.033299	-0.483802	0.714564	0.240300	-0.261749	0.673971	0.035575	-0.262551	0.663954	0.070858				-0.446451	0.732601	-0.306455							-0.085729	0.110509	-0.028693	0.428771	0.088552	-0.035965
6184	51.533333	-0.790091	0.653542	0.080278	-0.784979	0.661451	-0.141484	-0.683537	0.907086	0.102910	-0.678839	0.919630	-0.125297	-0.486239	1.197267	-0.049406	-0.498506	1.163826	0.049485	-0.505818	1.101862	0.033148	-0.483726	0.714590	0.240240	-0.261728	0.673891	0.035513	-0.262546	0.663877	0.070797				-0.447376	0.732135	-0.306434							-0.085854	0.110458	-0.028756	0.428764	0.088551	-0.035974
6185	51.541667	-0.790056	0.653544	0.080295	-0.784990	0.661445	-0.141439	-0.683462	0.907117	0.102880	-0.678834	0.919627	-0.125279	-0.485867	1.197259	-0.049850	-0.498188	1.163840	0.049191	-0.505648	1.101757	0.033016	-0.483676	0.714633	0.240330	-0.261718	0.673816	0.035481	-0.262608	0.663736	0.070689				-0.448197	0.731696	-0.306409							-0.086009	0.110373	-0.028826	0.428753	0.088548	-0.035989
6186	51.550000	-0.790051	0.653579	0.080328	-0.784996	0.661442	-0.141410	-0.683430	0.907149	0.102877	-0.678807	0.919627	-0.125267	-0.485615	1.197168	-0.050183	-0.497911	1.163857	0.048927	-0.505179	1.101728	0.032821	-0.483663	0.714668	0.240291	-0.261725	0.673760	0.035456	-0.262615	0.663674	0.070660				-0.448947	0.731256	-0.306364							-0.086216	0.110234	-0.028806	0.428746	0.088535	-0.035999
6187	51.558333	-0.790027	0.653590	0.080329	-0.785003	0.661437	-0.141383	-0.683302	0.907192	0.102814	-0.678766	0.919603	-0.125269	-0.485231	1.196988	-0.050498	-0.497616	1.163881	0.048606	-0.504924	1.101790	0.032564	-0.483675	0.714694	0.240247	-0.261750	0.673734	0.035450	-0.262597	0.663681	0.070774				-0.449604	0.730819	-0.306311							-0.086332	0.110166	-0.028971	0.428735	0.088532	-0.036008
6188	51.566667	-0.790012	0.653612	0.080328	-0.785010	0.661438	-0.141366	-0.683221	0.907238	0.102786	-0.678712	0.919577	-0.125283	-0.484952	1.196782	-0.050819	-0.497349	1.163908	0.048289	-0.505066	1.101962	0.032447	-0.483710	0.714719	0.240213	-0.261790	0.673711	0.035458	-0.262659	0.663598	0.070647				-0.450207	0.730362	-0.306244							-0.086510	0.110065	-0.029022	0.428731	0.088540	-0.036022
6189	51.575000	-0.789998	0.653641	0.080317	-0.785009	0.661442	-0.141355	-0.683183	0.907331	0.102755	-0.678631	0.919543	-0.125317	-0.484661	1.196654	-0.051174	-0.497123	1.163947	0.047918	-0.504821	1.101877	0.032132	-0.483771	0.714738	0.240178	-0.261823	0.673687	0.035484	-0.262683	0.663563	0.070665				-0.450730	0.729899	-0.306174							-0.086684	0.109967	-0.029038	0.428719	0.088544	-0.036021
6190	51.583333	-0.789971	0.653667	0.080288	-0.785009	0.661452	-0.141349	-0.683129	0.907387	0.102715	-0.678534	0.919511	-0.125365	-0.484371	1.196516	-0.051588	-0.496902	1.163941	0.047565	-0.504596	1.101756	0.031768	-0.483843	0.714768	0.240161	-0.261853	0.673667	0.035530	-0.262672	0.663573	0.070829				-0.451212	0.729432	-0.306099							-0.086842	0.109881	-0.029027	0.428714	0.088550	-0.036026
6191	51.591667	-0.789983	0.653710	0.080271	-0.784980	0.661463	-0.141343	-0.683106	0.907486	0.102685	-0.678415	0.919466	-0.125438	-0.484148	1.196351	-0.051967	-0.496732	1.163923	0.047231	-0.504430	1.101712	0.031527	-0.483916	0.714791	0.240143	-0.261892	0.673639	0.035584	-0.262703	0.663535	0.070879				-0.451635	0.729017	-0.306041							-0.087034	0.109783	-0.028966	0.428711	0.088553	-0.036029
6192	51.600000	-0.789997	0.653770	0.080261	-0.784972	0.661470	-0.141353	-0.683041	0.907545	0.102601	-0.678276	0.919420	-0.125526	-0.483944	1.196143	-0.052402	-0.496592	1.163876	0.046881	-0.504284	1.101564	0.031198	-0.483985	0.714822	0.240121	-0.261932	0.673614	0.035639	-0.262767	0.663441	0.070797				-0.452003	0.728479	-0.305937							-0.087200	0.109695	-0.028887	0.428705	0.088554	-0.036029
6193	51.608333	-0.789985	0.653795	0.080213	-0.784959	0.661467	-0.141376	-0.682838	0.907565	0.102421	-0.678123	0.919366	-0.125638	-0.483768	1.195902	-0.052830	-0.496471	1.163843	0.046487	-0.504167	1.101677	0.031018	-0.484047	0.714864	0.240099	-0.261979	0.673584	0.035696	-0.262814	0.663395	0.070851				-0.452309	0.728021	-0.305850							-0.087318	0.109677	-0.028860	0.428700	0.088550	-0.036042
6194	51.616667	-0.790001	0.653843	0.080176	-0.784963	0.661461	-0.141419	-0.682760	0.907641	0.102351	-0.677965	0.919314	-0.125772	-0.483590	1.195692	-0.053243	-0.496344	1.163810	0.046129	-0.503955	1.101524	0.030693	-0.484104	0.714908	0.240076	-0.262022	0.673552	0.035754	-0.262822	0.663392	0.071033				-0.452575	0.727723	-0.305786							-0.087421	0.109671	-0.028823	0.428695	0.088549	-0.036048
6195	51.625000	-0.790005	0.653904	0.080127	-0.784941	0.661463	-0.141461	-0.682733	0.907728	0.102189	-0.677780	0.919258	-0.125906	-0.483407	1.195472	-0.053665	-0.496243	1.163769	0.045772	-0.503816	1.101374	0.030363	-0.484151	0.714944	0.240053	-0.262059	0.673505	0.035826	-0.262873	0.663292	0.071027				-0.452773	0.727318	-0.305681							-0.087593	0.109658	-0.028644	0.428688	0.088543	-0.036063
6196	51.633333	-0.790006	0.653970	0.080067	-0.784872	0.661460	-0.141513	-0.682664	0.907776	0.102022	-0.677593	0.919211	-0.126052	-0.483251	1.195232	-0.054108	-0.496140	1.163717	0.045361	-0.503747	1.101489	0.030256	-0.484192	0.714986	0.240028	-0.262081	0.673457	0.035893	-0.262923	0.663192	0.071016				-0.452904	0.726799	-0.305539							-0.087652	0.109693	-0.028646	0.428680	0.088548	-0.036071
6197	51.641667	-0.789996	0.654024	0.079991	-0.784849	0.661480	-0.141558	-0.682679	0.907876	0.101946	-0.677396	0.919173	-0.126195	-0.483048	1.195102	-0.054618	-0.496053	1.163694	0.044996	-0.503586	1.101416	0.030001	-0.484223	0.715017	0.239996	-0.262097	0.673419	0.035946	-0.262920	0.663143	0.071114				-0.452990	0.726461	-0.305436							-0.087756	0.109698	-0.028547	0.428674	0.088545	-0.036077
6198	51.650000	-0.789978	0.654085	0.079908	-0.784768	0.661491	-0.141605	-0.682614	0.907945	0.101810	-0.677191	0.919144	-0.126343	-0.482894	1.194827	-0.054965	-0.495950	1.163648	0.044590	-0.503427	1.101347	0.029729	-0.484244	0.715052	0.239964	-0.262103	0.673386	0.035983	-0.262922	0.663139	0.071219				-0.453054	0.726285	-0.305370							-0.087850	0.109705	-0.028446	0.428664	0.088548	-0.036087
6199	51.658333	-0.789950	0.654156	0.079821	-0.784688	0.661529	-0.141651	-0.682462	0.907996	0.101625	-0.676975	0.919124	-0.126480	-0.482634	1.194794	-0.055537	-0.495862	1.163653	0.044207	-0.503272	1.101318	0.029379	-0.484258	0.715088	0.239922	-0.262116	0.673365	0.035987	-0.262931	0.663118	0.071220				-0.453060	0.725995	-0.305259							-0.087953	0.109688	-0.028305	0.428659	0.088560	-0.036097
6200	51.666667	-0.789914	0.654235	0.079737	-0.784614	0.661562	-0.141705	-0.682343	0.908091	0.101464	-0.676755	0.919110	-0.126619	-0.482432	1.194620	-0.055972	-0.495769	1.163633	0.043804	-0.503136	1.101321	0.029145	-0.484267	0.715120	0.239875	-0.262128	0.673352	0.035968	-0.262977	0.663034	0.071042				-0.453030	0.725716	-0.305140							-0.087998	0.109694	-0.028248	0.428656	0.088561	-0.036106
6201	51.675000	-0.789872	0.654312	0.079652	-0.784531	0.661602	-0.141753	-0.682247	0.908153	0.101353	-0.676524	0.919103	-0.126751	-0.482247	1.194472	-0.056340	-0.495660	1.163664	0.043462	-0.503009	1.101295	0.028809	-0.484271	0.715130	0.239745	-0.262137	0.673342	0.035935	-0.262971	0.663068	0.071085				-0.452965	0.725319	-0.304993							-0.088062	0.109684	-0.028136	0.428647	0.088560	-0.036113
6202	51.683333	-0.789816	0.654391	0.079570	-0.784445	0.661645	-0.141803	-0.682150	0.908242	0.101233	-0.676302	0.919107	-0.126881	-0.482080	1.194237	-0.056616	-0.495532	1.163716	0.043149	-0.502797	1.101335	0.028645	-0.484274	0.715142	0.239617	-0.262142	0.673329	0.035894	-0.262960	0.663071	0.071102				-0.452921	0.725069	-0.304871							-0.088122	0.109627	-0.028047	0.428646	0.088561	-0.036117
6203	51.691667	-0.789754	0.654471	0.079491	-0.784350	0.661688	-0.141855	-0.682056	0.908314	0.101096	-0.676082	0.919109	-0.127004	-0.481857	1.194143	-0.056957	-0.495451	1.163830	0.042791	-0.502656	1.101370	0.028449	-0.484283	0.715165	0.239555	-0.262144	0.673308	0.035863	-0.263006	0.663003	0.070934				-0.452903	0.724970	-0.304788							-0.088202	0.109563	-0.027883	0.428638	0.088563	-0.036127
6204	51.700000	-0.789682	0.654554	0.079414	-0.784244	0.661732	-0.141906	-0.681861	0.908450	0.101022	-0.675871	0.919119	-0.127118	-0.481593	1.194070	-0.057338	-0.495338	1.163955	0.042487	-0.502523	1.101405	0.028215	-0.484288	0.715173	0.239491	-0.262142	0.673292	0.035838	-0.263015	0.662974	0.070907				-0.452884	0.724746	-0.304684							-0.088276	0.109472	-0.027736	0.428636	0.088563	-0.036140
6205	51.708333	-0.789618	0.654615	0.079330	-0.784133	0.661775	-0.141956	-0.681813	0.908429	0.100859	-0.675666	0.919134	-0.127230	-0.481293	1.194176	-0.057792	-0.495184	1.164063	0.042213	-0.502397	1.101501	0.027947	-0.484300	0.715183	0.239428	-0.262138	0.673282	0.035817	-0.263000	0.662980	0.070946				-0.452881	0.724570	-0.304594							-0.088258	0.109433	-0.027716	0.428636	0.088561	-0.036152
6206	51.716667	-0.789532	0.654673	0.079243	-0.783999	0.661825	-0.142007	-0.681654	0.908483	0.100726	-0.675474	0.919153	-0.127331	-0.481057	1.193964	-0.058001	-0.495060	1.164147	0.041887	-0.502215	1.101571	0.027729	-0.484313	0.715197	0.239366	-0.262137	0.673275	0.035817	-0.262986	0.662978	0.071007				-0.452866	0.724445	-0.304504							-0.088307	0.109330	-0.027525	0.428638	0.088564	-0.036160
6207	51.725000	-0.789455	0.654729	0.079164	-0.783876	0.661874	-0.142049	-0.681537	0.908534	0.100646	-0.675278	0.919179	-0.127420	-0.480749	1.193970	-0.058279	-0.494876	1.164257	0.041604	-0.502087	1.101672	0.027494	-0.484319	0.715215	0.239318	-0.262131	0.673265	0.035839	-0.263007	0.662920	0.070960				-0.452821	0.724395	-0.304435							-0.088262	0.109287	-0.027475	0.428635	0.088570	-0.036167
6208	51.733333	-0.789352	0.654779	0.079082	-0.783744	0.661921	-0.142088	-0.681411	0.908581	0.100581	-0.675101	0.919214	-0.127491	-0.480433	1.193993	-0.058567	-0.494698	1.164388	0.041337	-0.501931	1.101805	0.027261	-0.484325	0.715239	0.239410	-0.262135	0.673258	0.035863	-0.263039	0.662860	0.070913				-0.452740	0.724373	-0.304375							-0.088209	0.109259	-0.027443	0.428635	0.088580	-0.036177
6209	51.741667	-0.789264	0.654825	0.079020	-0.783587	0.661969	-0.142108	-0.681284	0.908591	0.100522	-0.674952	0.919250	-0.127564	-0.480134	1.194051	-0.058774	-0.494472	1.164517	0.041123	-0.501756	1.101927	0.027119	-0.484324	0.715248	0.239365	-0.262143	0.673246	0.035879	-0.263019	0.662874	0.071049				-0.452655	0.724459	-0.304388							-0.088180	0.109219	-0.027383	0.428639	0.088584	-0.036180
6210	51.750000	-0.789171	0.654873	0.078968	-0.783461	0.662026	-0.142118	-0.681143	0.908622	0.100477	-0.674779	0.919272	-0.127590	-0.479829	1.194078	-0.058965	-0.494263	1.164630	0.040933	-0.501599	1.102080	0.027044	-0.484318	0.715259	0.239326	-0.262160	0.673231	0.035878	-0.263070	0.662794	0.070915				-0.452576	0.724547	-0.304414							-0.088147	0.109185	-0.027323	0.428643	0.088583	-0.036184
6211	51.758333	-0.789072	0.654926	0.078922	-0.783351	0.662077	-0.142138	-0.681037	0.908678	0.100475	-0.674636	0.919313	-0.127619	-0.479529	1.194151	-0.059134	-0.494035	1.164729	0.040739	-0.501455	1.102158	0.026795	-0.484314	0.715260	0.239289	-0.262172	0.673208	0.035860	-0.263083	0.662760	0.070896				-0.452494	0.724570	-0.304425							-0.088121	0.109143	-0.027258	0.428639	0.088587	-0.036187
6212	51.766667	-0.788972	0.654978	0.078880	-0.783239	0.662146	-0.142145	-0.680802	0.908675	0.100348	-0.674502	0.919353	-0.127635	-0.479220	1.194217	-0.059312	-0.493826	1.164830	0.040590	-0.501275	1.102308	0.026660	-0.484309	0.715250	0.239246	-0.262189	0.673180	0.035830	-0.263095	0.662732	0.070859				-0.452429	0.724606	-0.304441							-0.088096	0.109093	-0.027213	0.428641	0.088588	-0.036194
6213	51.775000	-0.788878	0.655035	0.078849	-0.783141	0.662199	-0.142152	-0.680697	0.908678	0.100371	-0.674359	0.919395	-0.127647	-0.478971	1.194237	-0.059418	-0.493629	1.164912	0.040488	-0.501145	1.102330	0.026504	-0.484302	0.715232	0.239217	-0.262209	0.673160	0.035793	-0.263073	0.662753	0.070951				-0.452378	0.724667	-0.304472							-0.088072	0.109048	-0.027191	0.428645	0.088582	-0.036205
6214	51.783333	-0.788771	0.655090	0.078816	-0.783037	0.662259	-0.142158	-0.680518	0.908723	0.100312	-0.674231	0.919447	-0.127648	-0.478731	1.194267	-0.059517	-0.493440	1.164995	0.040419	-0.500966	1.102433	0.026504	-0.484296	0.715212	0.239182	-0.262223	0.673141	0.035759	-0.263080	0.662729	0.070912				-0.452330	0.724746	-0.304515							-0.088056	0.108997	-0.027174	0.428641	0.088579	-0.036210
6215	51.791667	-0.788674	0.655135	0.078789	-0.782962	0.662329	-0.142149	-0.680413	0.908753	0.100350	-0.674105	0.919494	-0.127647	-0.478497	1.194310	-0.059591	-0.493221	1.165051	0.040344	-0.500798	1.102482	0.026459	-0.484291	0.715177	0.239148	-0.262227	0.673113	0.035728	-0.263082	0.662696	0.070882				-0.452278	0.724843	-0.304574							-0.088035	0.108971	-0.027164	0.428637	0.088578	-0.036218
6216	51.800000	-0.788587	0.655183	0.078763	-0.782898	0.662393	-0.142130	-0.680241	0.908771	0.100343	-0.673986	0.919544	-0.127641	-0.478261	1.194350	-0.059650	-0.492994	1.165115	0.040293	-0.500596	1.102536	0.026360	-0.484289	0.715140	0.239120	-0.262229	0.673087	0.035706	-0.263082	0.662665	0.070856				-0.452219	0.724933	-0.304640							-0.088020	0.108950	-0.027172	0.428633	0.088583	-0.036227
6217	51.808333	-0.788504	0.655239	0.078748	-0.782791	0.662453	-0.142118	-0.680117	0.908807	0.100381	-0.673865	0.919598	-0.127636	-0.478044	1.194395	-0.059641	-0.492792	1.165157	0.040284	-0.500414	1.102564	0.026368	-0.484297	0.715088	0.239090	-0.262228	0.673072	0.035696	-0.263081	0.662652	0.070844				-0.452160	0.725017	-0.304717							-0.088009	0.108944	-0.027180	0.428625	0.088594	-0.036234
6218	51.816667	-0.788426	0.655288	0.078737	-0.782739	0.662520	-0.142096	-0.679978	0.908816	0.100398	-0.673731	0.919643	-0.127621	-0.477845	1.194431	-0.059609	-0.492597	1.165181	0.040286	-0.500261	1.102591	0.026365	-0.484309	0.715033	0.239063	-0.262228	0.673070	0.035701	-0.263085	0.662638	0.070839				-0.452106	0.725087	-0.304789							-0.088003	0.108943	-0.027191	0.428622	0.088597	-0.036243
6219	51.825000	-0.788365	0.655335	0.078735	-0.782646	0.662573	-0.142079	-0.679737	0.908801	0.100363	-0.673629	0.919686	-0.127613	-0.477658	1.194443	-0.059576	-0.492404	1.165178	0.040315	-0.500096	1.102585	0.026352	-0.484317	0.714975	0.239040	-0.262237	0.673068	0.035700	-0.263095	0.662623	0.070842				-0.452061	0.725146	-0.304862							-0.087992	0.108944	-0.027208	0.428611	0.088604	-0.036246
6220	51.833333	-0.788307	0.655379	0.078732	-0.782584	0.662626	-0.142063	-0.679594	0.908778	0.100333	-0.673517	0.919721	-0.127594	-0.477484	1.194443	-0.059535	-0.492219	1.165151	0.040336	-0.499900	1.102589	0.026406	-0.484330	0.714919	0.239013	-0.262242	0.673058	0.035700	-0.263101	0.662599	0.070829				-0.452020	0.725185	-0.304935							-0.087995	0.108939	-0.027226	0.428602	0.088601	-0.036258
6221	51.841667	-0.788254	0.655424	0.078739	-0.782531	0.662677	-0.142040	-0.679458	0.908829	0.100377	-0.673405	0.919749	-0.127578	-0.477305	1.194427	-0.059500	-0.492029	1.165115	0.040389	-0.499708	1.102542	0.026395	-0.484336	0.714850	0.238980	-0.262254	0.673047	0.035676	-0.263127	0.662558	0.070745				-0.451982	0.725222	-0.305010							-0.088003	0.108937	-0.027246	0.428597	0.088601	-0.036265
6222	51.850000	-0.788208	0.655463	0.078747	-0.782478	0.662728	-0.142022	-0.679297	0.908788	0.100369	-0.673297	0.919775	-0.127562	-0.477130	1.194391	-0.059460	-0.491838	1.165049	0.040431	-0.499529	1.102476	0.026410	-0.484345	0.714786	0.238958	-0.262269	0.673037	0.035652	-0.263121	0.662564	0.070781				-0.451944	0.725245	-0.305072							-0.088016	0.108940	-0.027260	0.428596	0.088596	-0.036281
6223	51.858333	-0.788167	0.655499	0.078753	-0.782439	0.662767	-0.142006	-0.679240	0.908817	0.100436	-0.673194	0.919795	-0.127544	-0.476950	1.194356	-0.059411	-0.491671	1.164987	0.040468	-0.499370	1.102448	0.026422	-0.484348	0.714706	0.238933	-0.262293	0.673020	0.035608	-0.263137	0.662543	0.070743				-0.451914	0.725251	-0.305122							-0.088032	0.108939	-0.027292	0.428587	0.088595	-0.036297
6224	51.866667	-0.788114	0.655536	0.078770	-0.782398	0.662827	-0.141990	-0.679074	0.908802	0.100453	-0.673094	0.919815	-0.127522	-0.476764	1.194313	-0.059342	-0.491493	1.164931	0.040491	-0.499223	1.102405	0.026444	-0.484351	0.714627	0.238903	-0.262320	0.673007	0.035563	-0.263150	0.662531	0.070696				-0.451884	0.725257	-0.305165							-0.088043	0.108947	-0.027312	0.428581	0.088598	-0.036313
6225	51.875000	-0.788081	0.655574	0.078805	-0.782369	0.662859	-0.141993	-0.678923	0.908849	0.100525	-0.672997	0.919832	-0.127504	-0.476558	1.194282	-0.059303	-0.491309	1.164867	0.040528	-0.499026	1.102323	0.026476	-0.484355	0.714540	0.238879	-0.262333	0.672989	0.035528	-0.263162	0.662520	0.070663				-0.451851	0.725253	-0.305199							-0.088058	0.108960	-0.027323	0.428575	0.088597	-0.036323
6226	51.883333	-0.788053	0.655626	0.078853	-0.782338	0.662910	-0.141997	-0.678610	0.908707	0.100361	-0.672904	0.919851	-0.127487	-0.476355	1.194245	-0.059252	-0.491129	1.164803	0.040571	-0.498905	1.102309	0.026496	-0.484362	0.714455	0.238858	-0.262340	0.672985	0.035506	-0.263173	0.662512	0.070643				-0.451824	0.725235	-0.305220							-0.088072	0.108979	-0.027336	0.428570	0.088605	-0.036340
6227	51.891667	-0.788031	0.655679	0.078902	-0.782313	0.662957	-0.142013	-0.678556	0.908748	0.100416	-0.672814	0.919866	-0.127469	-0.476150	1.194210	-0.059195	-0.490944	1.164742	0.040613	-0.498774	1.102244	0.026499	-0.484371	0.714367	0.238837	-0.262339	0.672985	0.035510	-0.263201	0.662470	0.070577				-0.451794	0.725204	-0.305237							-0.088082	0.109007	-0.027346	0.428563	0.088617	-0.036349
6228	51.900000	-0.788011	0.655736	0.078958	-0.782290	0.662999	-0.142033	-0.678453	0.908779	0.100461	-0.672727	0.919874	-0.127452	-0.475947	1.194171	-0.059139	-0.490748	1.164682	0.040688	-0.498599	1.102200	0.026487	-0.484375	0.714264	0.238678	-0.262342	0.672983	0.035524	-0.263190	0.662479	0.070653				-0.451773	0.725158	-0.305248							-0.088095	0.109035	-0.027353	0.428557	0.088622	-0.036356
6229	51.908333	-0.788004	0.655802	0.079016	-0.782264	0.663043	-0.142051	-0.678412	0.908800	0.100519	-0.672627	0.919881	-0.127429	-0.475733	1.194145	-0.059086	-0.490565	1.164632	0.040730	-0.498439	1.102149	0.026497	-0.484386	0.714169	0.238663	-0.262336	0.672977	0.035553	-0.263201	0.662464	0.070675				-0.451757	0.725105	-0.305255							-0.088107	0.109058	-0.027361	0.428556	0.088630	-0.036366
6230	51.916667	-0.788001	0.655870	0.079078	-0.782238	0.663082	-0.142067	-0.678329	0.908782	0.100506	-0.672551	0.919892	-0.127423	-0.475485	1.194114	-0.059032	-0.490381	1.164584	0.040775	-0.498257	1.102087	0.026606	-0.484400	0.714093	0.238792	-0.262328	0.672971	0.035583	-0.263210	0.662438	0.070697				-0.451752	0.725038	-0.305258							-0.088121	0.109088	-0.027374	0.428557	0.088637	-0.036385
6231	51.925000	-0.787988	0.655920	0.079125	-0.782217	0.663107	-0.142081	-0.678232	0.908776	0.100488	-0.672460	0.919876	-0.127399	-0.475244	1.194073	-0.058983	-0.490159	1.164547	0.040802	-0.498100	1.102066	0.026636	-0.484430	0.713944	0.238569	-0.262323	0.672947	0.035598	-0.263216	0.662408	0.070711				-0.451757	0.724962	-0.305255							-0.088135	0.109109	-0.027383	0.428564	0.088636	-0.036398
6232	51.933333	-0.787982	0.655961	0.079165	-0.782196	0.663132	-0.142085	-0.678157	0.908787	0.100539	-0.672370	0.919876	-0.127383	-0.474997	1.194043	-0.058940	-0.489947	1.164515	0.040829	-0.497937	1.102034	0.026640	-0.484463	0.713812	0.238491	-0.262333	0.672931	0.035601	-0.263225	0.662385	0.070713				-0.451764	0.724883	-0.305250							-0.088146	0.109121	-0.027397	0.428565	0.088633	-0.036412
6233	51.941667	-0.787979	0.655989	0.079194	-0.782182	0.663157	-0.142078	-0.678087	0.908784	0.100559	-0.672295	0.919871	-0.127361	-0.474757	1.194026	-0.058888	-0.489735	1.164466	0.040861	-0.497767	1.102013	0.026703	-0.484490	0.713720	0.238479	-0.262338	0.672915	0.035601	-0.263236	0.662376	0.070708				-0.451780	0.724796	-0.305233							-0.088157	0.109131	-0.027413	0.428570	0.088636	-0.036427
6234	51.950000	-0.787980	0.656012	0.079212	-0.782166	0.663181	-0.142065	-0.677991	0.908774	0.100584	-0.672220	0.919868	-0.127339	-0.474455	1.194114	-0.058970	-0.489507	1.164440	0.040926	-0.497630	1.101993	0.026663	-0.484516	0.713643	0.238471	-0.262341	0.672905	0.035606	-0.263239	0.662361	0.070713				-0.451799	0.724715	-0.305209							-0.088166	0.109139	-0.027430	0.428573	0.088638	-0.036446
6235	51.958333	-0.787979	0.656030	0.079218	-0.782158	0.663208	-0.142041	-0.677936	0.908776	0.100603	-0.672147	0.919876	-0.127325	-0.474214	1.194103	-0.058916	-0.489297	1.164402	0.040955	-0.497470	1.101955	0.026696	-0.484546	0.713593	0.238550	-0.262346	0.672898	0.035622	-0.263248	0.662343	0.070722				-0.451822	0.724636	-0.305179							-0.088169	0.109153	-0.027437	0.428570	0.088648	-0.036457
6236	51.966667	-0.787980	0.656041	0.079217	-0.782125	0.663248	-0.141994	-0.677913	0.908795	0.100648	-0.672081	0.919887	-0.127300	-0.474035	1.193961	-0.058726	-0.489081	1.164391	0.040998	-0.497243	1.101998	0.026767	-0.484575	0.713553	0.238625	-0.262350	0.672892	0.035642	-0.263249	0.662338	0.070739				-0.451844	0.724566	-0.305140							-0.088178	0.109164	-0.027443	0.428572	0.088658	-0.036474
6237	51.975000	-0.787976	0.656053	0.079228	-0.782102	0.663275	-0.141963	-0.677873	0.908806	0.100672	-0.672023	0.919896	-0.127260	-0.473798	1.193958	-0.058676	-0.488867	1.164384	0.041051	-0.497118	1.101999	0.026815	-0.484586	0.713549	0.238670	-0.262352	0.672890	0.035664	-0.263252	0.662329	0.070758				-0.451860	0.724506	-0.305096							-0.088170	0.109152	-0.027441	0.428574	0.088670	-0.036481
6238	51.983333	-0.787971	0.656070	0.079246	-0.782080	0.663306	-0.141934	-0.677806	0.908795	0.100677	-0.671968	0.919903	-0.127234	-0.473562	1.193941	-0.058626	-0.488661	1.164383	0.041105	-0.496954	1.102018	0.026928	-0.484624	0.713512	0.238751	-0.262358	0.672890	0.035694	-0.263256	0.662313	0.070780				-0.451878	0.724453	-0.305049							-0.088161	0.109155	-0.027442	0.428578	0.088669	-0.036490
6239	51.991667	-0.787966	0.656085	0.079269	-0.782055	0.663329	-0.141905	-0.677804	0.908821	0.100726	-0.671920	0.919908	-0.127204	-0.473326	1.193945	-0.058577	-0.488447	1.164389	0.041152	-0.496802	1.101933	0.026875	-0.484670	0.713451	0.238711	-0.262360	0.672886	0.035727	-0.263255	0.662295	0.070808				-0.451876	0.724325	-0.305008							-0.088156	0.109148	-0.027435	0.428584	0.088678	-0.036501
6240	52.000000	-0.787961	0.656097	0.079282	-0.782026	0.663346	-0.141888	-0.677773	0.908827	0.100751	-0.671876	0.919916	-0.127171	-0.473090	1.193984	-0.058514	-0.488220	1.164400	0.041225	-0.496700	1.102031	0.026939	-0.484676	0.713427	0.238633	-0.262362	0.672879	0.035762	-0.263256	0.662274	0.070833				-0.451910	0.724365	-0.304974							-0.088151	0.109134	-0.027428	0.428580	0.088670	-0.036511
6241	52.008333	-0.787954	0.656102	0.079294	-0.782002	0.663358	-0.141879	-0.677748	0.908829	0.100776	-0.671831	0.919918	-0.127148	-0.472877	1.193963	-0.058448	-0.488082	1.164476	0.041339	-0.496562	1.102040	0.026997	-0.484699	0.713404	0.238790	-0.262360	0.672872	0.035783	-0.263261	0.662252	0.070857				-0.451898	0.724172	-0.304939							-0.088142	0.109115	-0.027428	0.428581	0.088672	-0.036524
6242	52.016667	-0.787943	0.656106	0.079304	-0.781976	0.663370	-0.141867	-0.677720	0.908834	0.100801	-0.671793	0.919926	-0.127128	-0.472680	1.193983	-0.058387	-0.487950	1.164562	0.041441	-0.496460	1.102096	0.027107	-0.484737	0.713318	0.238696	-0.262361	0.672861	0.035809	-0.263260	0.662240	0.070878				-0.451915	0.724142	-0.304913							-0.088133	0.109103	-0.027415	0.428575	0.088668	-0.036532
6243	52.025000	-0.787933	0.656109	0.079311	-0.781978	0.663392	-0.141856	-0.677694	0.908833	0.100822	-0.671760	0.919936	-0.127097	-0.472486	1.193996	-0.058356	-0.487785	1.164591	0.041492	-0.496371	1.102095	0.027132	-0.484724	0.713318	0.238763	-0.262359	0.672861	0.035830	-0.263261	0.662223	0.070895				-0.451931	0.724120	-0.304886							-0.088125	0.109089	-0.027403	0.428575	0.088676	-0.036548
6244	52.033333	-0.787925	0.656113	0.079320	-0.781959	0.663408	-0.141843	-0.677669	0.908833	0.100845	-0.671729	0.919948	-0.127070	-0.472303	1.194005	-0.058326	-0.487644	1.164610	0.041535	-0.496212	1.102103	0.027180	-0.484708	0.713319	0.238825	-0.262354	0.672864	0.035842	-0.263257	0.662219	0.070907				-0.451949	0.724112	-0.304869							-0.088121	0.109076	-0.027389	0.428567	0.088680	-0.036549
6245	52.041667	-0.787911	0.656111	0.079335	-0.781933	0.663421	-0.141828	-0.677647	0.908833	0.100875	-0.671703	0.919960	-0.127043	-0.472146	1.194021	-0.058274	-0.487522	1.164621	0.041577	-0.496153	1.102149	0.027256	-0.484699	0.713300	0.238845	-0.262350	0.672867	0.035850	-0.263253	0.662223	0.070911				-0.451991	0.724263	-0.304843							-0.088113	0.109075	-0.027372	0.428570	0.088691	-0.036569
6246	52.050000	-0.787901	0.656113	0.079351	-0.781932	0.663448	-0.141807	-0.677588	0.908867	0.100898	-0.671669	0.919974	-0.127010	-0.472021	1.194026	-0.058212	-0.487422	1.164638	0.041614	-0.496086	1.102152	0.027272	-0.484717	0.713224	0.238748	-0.262354	0.672865	0.035851	-0.263249	0.662226	0.070913				-0.451973	0.724111	-0.304823							-0.088106	0.109070	-0.027351	0.428559	0.088694	-0.036563
6247	52.058333	-0.787892	0.656124	0.079368	-0.781919	0.663463	-0.141783	-0.677598	0.908833	0.100938	-0.671646	0.919987	-0.126977	-0.471909	1.194032	-0.058180	-0.487339	1.164640	0.041656	-0.496021	1.102136	0.027260	-0.484707	0.713213	0.238764	-0.262358	0.672868	0.035846	-0.263245	0.662227	0.070905				-0.451978	0.724123	-0.304812							-0.088102	0.109071	-0.027338	0.428558	0.088695	-0.036567
6248	52.066667	-0.787878	0.656129	0.079387	-0.781908	0.663478	-0.141762	-0.677394	0.908701	0.100842	-0.671626	0.919996	-0.126944	-0.471816	1.194031	-0.058118	-0.487273	1.164639	0.041698	-0.495978	1.102177	0.027350	-0.484691	0.713192	0.238785	-0.262356	0.672868	0.035840	-0.263242	0.662221	0.070898				-0.451978	0.724141	-0.304804							-0.088104	0.109060	-0.027317	0.428560	0.088691	-0.036572
6249	52.075000	-0.787869	0.656130	0.079405	-0.781895	0.663487	-0.141745	-0.677360	0.908711	0.100853	-0.671602	0.920001	-0.126910	-0.471769	1.194031	-0.058043	-0.487224	1.164639	0.041736	-0.495963	1.102175	0.027388	-0.484662	0.713201	0.238860	-0.262363	0.672867	0.035835	-0.263241	0.662209	0.070884				-0.451968	0.724153	-0.304806							-0.088102	0.109058	-0.027304	0.428569	0.088692	-0.036589
6250	52.083333	-0.787861	0.656132	0.079419	-0.781884	0.663499	-0.141729	-0.677466	0.908816	0.101055	-0.671582	0.920006	-0.126885	-0.471717	1.194037	-0.057985	-0.487175	1.164646	0.041801	-0.495952	1.102178	0.027430	-0.484659	0.713146	0.238827	-0.262363	0.672862	0.035841	-0.263243	0.662212	0.070896				-0.451954	0.724175	-0.304819							-0.088108	0.109053	-0.027297	0.428573	0.088691	-0.036597
6251	52.091667	-0.787858	0.656138	0.079427	-0.781878	0.663514	-0.141716	-0.677422	0.908809	0.101055	-0.671558	0.920015	-0.126858	-0.471691	1.194044	-0.057934	-0.487184	1.164644	0.041863	-0.495891	1.102190	0.027479	-0.484613	0.713180	0.238961	-0.262360	0.672864	0.035846	-0.263242	0.662205	0.070898				-0.451934	0.724284	-0.304836							-0.088106	0.109051	-0.027289	0.428565	0.088688	-0.036594
6252	52.100000	-0.787855	0.656136	0.079435	-0.781873	0.663532	-0.141697	-0.677291	0.908664	0.100955	-0.671533	0.920023	-0.126837	-0.471680	1.194040	-0.057874	-0.487185	1.164637	0.041920	-0.495937	1.102168	0.027493	-0.484601	0.713143	0.238982	-0.262353	0.672866	0.035852	-0.263239	0.662206	0.070903				-0.451910	0.724391	-0.304852							-0.088104	0.109051	-0.027287	0.428572	0.088696	-0.036606
6253	52.108333	-0.787852	0.656140	0.079440	-0.781870	0.663543	-0.141678	-0.677385	0.908787	0.101138	-0.671508	0.920033	-0.126816	-0.471681	1.194064	-0.057808	-0.487199	1.164632	0.041971	-0.495924	1.102183	0.027552	-0.484597	0.713066	0.238865	-0.262349	0.672863	0.035857	-0.263238	0.662209	0.070906				-0.451877	0.724433	-0.304873							-0.088103	0.109057	-0.027289	0.428574	0.088703	-0.036604
6254	52.116667	-0.787848	0.656143	0.079444	-0.781866	0.663559	-0.141663	-0.677363	0.908779	0.101167	-0.671481	0.920037	-0.126790	-0.471683	1.194091	-0.057751	-0.487225	1.164625	0.042018	-0.495859	1.102016	0.027494	-0.484604	0.712985	0.238749	-0.262345	0.672863	0.035865	-0.263230	0.662213	0.070911				-0.451834	0.724471	-0.304893							-0.088106	0.109052	-0.027283	0.428564	0.088701	-0.036595
6255	52.125000	-0.787846	0.656148	0.079457	-0.781863	0.663573	-0.141645	-0.677309	0.908782	0.101140	-0.671433	0.920039	-0.126758	-0.471717	1.194099	-0.057682	-0.487223	1.164562	0.042046	-0.495945	1.102155	0.027696	-0.484579	0.712983	0.238831	-0.262341	0.672863	0.035873	-0.263228	0.662216	0.070921				-0.451796	0.724516	-0.304915							-0.088103	0.109052	-0.027290	0.428567	0.088708	-0.036595
6256	52.133333	-0.787841	0.656151	0.079473	-0.781860	0.663589	-0.141629	-0.677323	0.908778	0.101239	-0.671404	0.920040	-0.126735	-0.471764	1.194097	-0.057610	-0.487318	1.164611	0.042169	-0.495976	1.102183	0.027689	-0.484565	0.712979	0.238909	-0.262339	0.672870	0.035883	-0.263229	0.662211	0.070928				-0.451760	0.724560	-0.304933							-0.088101	0.109053	-0.027292	0.428568	0.088709	-0.036595
6257	52.141667	-0.787835	0.656158	0.079495	-0.781848	0.663613	-0.141616	-0.677317	0.908778	0.101237	-0.671362	0.920043	-0.126710	-0.471832	1.194092	-0.057552	-0.487393	1.164580	0.042220	-0.496061	1.102117	0.027710	-0.484611	0.712864	0.238791	-0.262342	0.672871	0.035895	-0.263223	0.662199	0.070930				-0.451726	0.724601	-0.304957							-0.088111	0.109051	-0.027299	0.428583	0.088709	-0.036608
6258	52.150000	-0.787812	0.656170	0.079511	-0.781833	0.663637	-0.141598	-0.677295	0.908788	0.101306	-0.671336	0.920038	-0.126690	-0.471925	1.194080	-0.057495	-0.487487	1.164543	0.042275	-0.496113	1.102026	0.027727	-0.484593	0.712890	0.238928	-0.262341	0.672866	0.035906	-0.263222	0.662194	0.070948				-0.451691	0.724642	-0.304979							-0.088113	0.109053	-0.027315	0.428572	0.088699	-0.036600
6259	52.158333	-0.787806	0.656181	0.079527	-0.781828	0.663653	-0.141588	-0.677271	0.908798	0.101297	-0.671303	0.920039	-0.126673	-0.472075	1.194034	-0.057420	-0.487611	1.164478	0.042336	-0.496185	1.101996	0.027790	-0.484630	0.712845	0.239064	-0.262339	0.672871	0.035916	-0.263222	0.662185	0.070953				-0.451649	0.724606	-0.305009							-0.088113	0.109055	-0.027334	0.428573	0.088702	-0.036609
6260	52.166667	-0.787814	0.656190	0.079546	-0.781820	0.663668	-0.141575	-0.677263	0.908788	0.101238	-0.671277	0.920041	-0.126661	-0.472257	1.193992	-0.057362	-0.487784	1.164399	0.042412	-0.496305	1.101923	0.027832	-0.484663	0.712795	0.239057	-0.262341	0.672869	0.035925	-0.263226	0.662177	0.070960				-0.451630	0.724724	-0.305041							-0.088116	0.109058	-0.027349	0.428585	0.088713	-0.036628
6261	52.175000	-0.787794	0.656199	0.079555	-0.781813	0.663681	-0.141570	-0.677315	0.908837	0.101351	-0.671249	0.920051	-0.126661	-0.472513	1.193931	-0.057260	-0.487972	1.164295	0.042469	-0.496370	1.101738	0.027835	-0.484730	0.712679	0.238926	-0.262346	0.672873	0.035937	-0.263226	0.662165	0.070971				-0.451592	0.724768	-0.305080							-0.088123	0.109057	-0.027369	0.428579	0.088710	-0.036631
6262	52.183333	-0.787781	0.656210	0.079560	-0.781805	0.663690	-0.141568	-0.677351	0.908858	0.101346	-0.671224	0.920064	-0.126667	-0.472824	1.193841	-0.057177	-0.488224	1.164159	0.042551	-0.496522	1.101673	0.028017	-0.484774	0.712627	0.238903	-0.262347	0.672875	0.035954	-0.263274	0.662112	0.070851				-0.451546	0.724824	-0.305125							-0.088120	0.109056	-0.027390	0.428573	0.088713	-0.036639
6263	52.191667	-0.787785	0.656216	0.079570	-0.781809	0.663703	-0.141569	-0.677366	0.908907	0.101361	-0.671204	0.920072	-0.126675	-0.473208	1.193701	-0.057093	-0.488434	1.163822	0.042505	-0.496631	1.101437	0.028162	-0.484824	0.712576	0.238876	-0.262353	0.672879	0.035967	-0.263243	0.662159	0.070994				-0.451498	0.724895	-0.305162							-0.088120	0.109053	-0.027402	0.428577	0.088721	-0.036647
6264	52.200000	-0.787788	0.656214	0.079579	-0.781810	0.663711	-0.141576	-0.677377	0.908943	0.101363	-0.671185	0.920076	-0.126684	-0.473659	1.193563	-0.056995	-0.488795	1.163575	0.042610	-0.496844	1.101204	0.028159	-0.484878	0.712533	0.238848	-0.262364	0.672881	0.035980	-0.263256	0.662153	0.071007				-0.451445	0.724970	-0.305201							-0.088121	0.109048	-0.027412	0.428584	0.088732	-0.036665
6265	52.208333	-0.787787	0.656219	0.079580	-0.781819	0.663710	-0.141589	-0.677407	0.908925	0.101355	-0.671156	0.920085	-0.126699	-0.474244	1.193412	-0.056825	-0.489246	1.163296	0.042728	-0.497058	1.100914	0.028238	-0.484931	0.712488	0.238821	-0.262375	0.672878	0.035995	-0.263290	0.662126	0.070950				-0.451387	0.725049	-0.305243							-0.088117	0.109037	-0.027424	0.428584	0.088732	-0.036673
6266	52.216667	-0.787791	0.656219	0.079581	-0.781820	0.663720	-0.141603	-0.677444	0.908929	0.101353	-0.671130	0.920082	-0.126723	-0.474876	1.193262	-0.056699	-0.489753	1.162991	0.042862	-0.497290	1.100591	0.028383	-0.484995	0.712433	0.238788	-0.262386	0.672878	0.036010	-0.263283	0.662147	0.071026				-0.451327	0.725131	-0.305288							-0.088113	0.109032	-0.027429	0.428584	0.088738	-0.036684
6267	52.225000	-0.787822	0.656211	0.079588	-0.781824	0.663713	-0.141626	-0.677438	0.908933	0.101321	-0.671114	0.920062	-0.126746	-0.475589	1.193041	-0.056531	-0.490299	1.162668	0.042995	-0.497615	1.100271	0.028417	-0.485045	0.712403	0.238748	-0.262398	0.672873	0.036025	-0.263300	0.662142	0.071041				-0.451268	0.725213	-0.305334							-0.088111	0.109019	-0.027439	0.428576	0.088738	-0.036688
6268	52.233333	-0.787838	0.656205	0.079587	-0.781797	0.663704	-0.141648	-0.677466	0.908854	0.101296	-0.671082	0.920050	-0.126776	-0.476340	1.192862	-0.056394	-0.490909	1.162291	0.043067	-0.497828	1.099727	0.028360	-0.485129	0.712312	0.238734	-0.262409	0.672862	0.036042	-0.263314	0.662129	0.071056				-0.451209	0.725290	-0.305395							-0.088109	0.109000	-0.027442	0.428582	0.088741	-0.036705
6269	52.241667	-0.787844	0.656191	0.079571	-0.781823	0.663693	-0.141692	-0.677475	0.908841	0.101316	-0.671057	0.920036	-0.126805	-0.477178	1.192660	-0.056229	-0.491531	1.161973	0.043270	-0.498170	1.099316	0.028495	-0.485164	0.712300	0.238818	-0.262417	0.672857	0.036069	-0.263321	0.662112	0.071076				-0.451146	0.725365	-0.305454							-0.088106	0.108989	-0.027449	0.428572	0.088734	-0.036703
[truncated: 6,204 more rows]
[truncated: 69 more columns]
