# Supplementary material for: Musical improvisation enhances interpersonal coordination in subsequent conversation: Motor and speech evidence
Source: PLoS One. 2021 Apr 15;16(4):e0250166. doi: 10.1371/journal.pone.0250166 (PMC8049323; doi:10.1371/journal.pone.0250166)
Supplement: S1 File — (ZIP) [file pone.0250166.s004.zip › HB condition/EDITED_PC 235 T1.csv]

Format Version	1.21	Take Name	PC 235 T1	Capture Frame Rate	180.000000	Export Frame Rate	120.000000	Capture Start Time	2018-07-17 03.34.21 PM	Total Frames in Take	23037	Total Exported Frames	15358	Rotation Type	Quaternion	Length Units	Meters	Coordinate Space	Global
		Marker	Marker	Marker	Marker	Marker	Marker	Marker	Marker	Marker	Marker	Marker	Marker	Marker	Marker	Marker	Marker	Marker	Marker	Marker	Marker	Marker	Marker	Marker	Marker	Marker	Marker	Marker	Marker	Marker	Marker	Marker	Marker	Marker	Marker	Marker	Marker	Marker	Marker	Marker	Marker	Marker	Marker	Marker	Marker	Marker	Marker	Marker	Marker
		Unlabeled:5000	Unlabeled:5000	Unlabeled:5000	Unlabeled:5001	Unlabeled:5001	Unlabeled:5001	Unlabeled:5002	Unlabeled:5002	Unlabeled:5002	Unlabeled:5003	Unlabeled:5003	Unlabeled:5003	Unlabeled:5004	Unlabeled:5004	Unlabeled:5004	Unlabeled:5005	Unlabeled:5005	Unlabeled:5005	Unlabeled:5006	Unlabeled:5006	Unlabeled:5006	Unlabeled:5007	Unlabeled:5007	Unlabeled:5007	Unlabeled:5008	Unlabeled:5008	Unlabeled:5008	Unlabeled:5009	Unlabeled:5009	Unlabeled:5009	Unlabeled:5010	Unlabeled:5010	Unlabeled:5010	Unlabeled:5011	Unlabeled:5011	Unlabeled:5011	Unlabeled:5012	Unlabeled:5012	Unlabeled:5012	Unlabeled:5013	Unlabeled:5013	Unlabeled:5013	Unlabeled:5014	Unlabeled:5014	Unlabeled:5014	Unlabeled:5015	Unlabeled:5015	Unlabeled:5015
		8392B20CF49E35701388	8392B20CF49E35701388	8392B20CF49E35701388	8392B20CF49E35701389	8392B20CF49E35701389	8392B20CF49E35701389	8392B20CF49E3570138A	8392B20CF49E3570138A	8392B20CF49E3570138A	8392B20CF49E3570138B	8392B20CF49E3570138B	8392B20CF49E3570138B	8392B20CF49E3570138C	8392B20CF49E3570138C	8392B20CF49E3570138C	8392B20CF49E3570138D	8392B20CF49E3570138D	8392B20CF49E3570138D	8392B20CF49E3570138E	8392B20CF49E3570138E	8392B20CF49E3570138E	8392B20CF49E3570138F	8392B20CF49E3570138F	8392B20CF49E3570138F	8392B20CF49E35701390	8392B20CF49E35701390	8392B20CF49E35701390	8392B20CF49E35701391	8392B20CF49E35701391	8392B20CF49E35701391	8392B20CF49E35701392	8392B20CF49E35701392	8392B20CF49E35701392	8392B20CF49E35701393	8392B20CF49E35701393	8392B20CF49E35701393	8392B20CF49E35701394	8392B20CF49E35701394	8392B20CF49E35701394	8392B20CF49E35701395	8392B20CF49E35701395	8392B20CF49E35701395	8392B20CF49E35701396	8392B20CF49E35701396	8392B20CF49E35701396	8392B20CF49E35701397	8392B20CF49E35701397	8392B20CF49E35701397
		Position	Position	Position	Position	Position	Position	Position	Position	Position	Position	Position	Position	Position	Position	Position	Position	Position	Position	Position	Position	Position	Position	Position	Position	Position	Position	Position	Position	Position	Position	Position	Position	Position	Position	Position	Position	Position	Position	Position	Position	Position	Position	Position	Position	Position	Position	Position	Position
Frame	Time	X	Y	Z	X	Y	Z	X	Y	Z	X	Y	Z	X	Y	Z	X	Y	Z	X	Y	Z	X	Y	Z	X	Y	Z	X	Y	Z	X	Y	Z	X	Y	Z	X	Y	Z	X	Y	Z	X	Y	Z	X	Y	Z
8157	67.975000	-0.854911	0.621717	0.103836	-0.847908	0.629076	-0.093820	-0.748045	0.867747	0.126509	-0.734678	0.868764	-0.071360	-0.644287	1.152214	0.010775	-0.592360	0.691022	0.234198	-0.571339	0.694759	-0.174908	-0.601562	1.161474	0.106434	-0.588586	1.098617	0.112405				-0.334572	0.561025	0.091865				-0.312224	0.074106	0.096340	-0.305794	0.079070	0.055091	-0.300046	0.068909	-0.019334	0.368577	0.085020	0.086167
8158	67.983333	-0.854812	0.621740	0.103845	-0.847871	0.629108	-0.093838	-0.747974	0.867806	0.126503	-0.734554	0.868789	-0.071379	-0.644239	1.152139	0.010743	-0.592250	0.691068	0.234229	-0.571259	0.694747	-0.174948	-0.601483	1.161463	0.106409	-0.588400	1.098593	0.112337				-0.334538	0.561000	0.091851				-0.312226	0.074094	0.096333	-0.305821	0.079048	0.055090	-0.300041	0.068897	-0.019336	0.368570	0.085024	0.086170
8159	67.991667	-0.854777	0.621761	0.103814	-0.847834	0.629137	-0.093858	-0.747836	0.867797	0.126479	-0.734514	0.868743	-0.071434	-0.644193	1.152083	0.010725	-0.592139	0.691115	0.234264	-0.571185	0.694735	-0.174993	-0.601405	1.161408	0.106382	-0.588380	1.098567	0.112355				-0.334473	0.560947	0.091802				-0.312225	0.074094	0.096329	-0.305797	0.079052	0.055080	-0.300047	0.068889	-0.019344	0.368568	0.085012	0.086158
8160	68.000000	-0.854746	0.621854	0.103774	-0.847789	0.629170	-0.093879	-0.747697	0.867819	0.126476	-0.734393	0.868738	-0.071470	-0.644146	1.152027	0.010719	-0.592036	0.691160	0.234291	-0.571110	0.694728	-0.175040	-0.601337	1.161359	0.106367	-0.588186	1.098535	0.112283				-0.334531	0.560897	0.091785				-0.312222	0.074097	0.096325	-0.305765	0.079066	0.055076	-0.300042	0.068888	-0.019346	0.368566	0.085010	0.086145
8161	68.008333	-0.854685	0.621858	0.103788	-0.847716	0.629217	-0.093895	-0.747606	0.867839	0.126444	-0.734267	0.868789	-0.071461	-0.644094	1.151964	0.010719	-0.591932	0.691198	0.234310	-0.570998	0.694749	-0.175065	-0.601267	1.161330	0.106338	-0.588259	1.098522	0.112369				-0.334445	0.560884	0.091755				-0.312219	0.074103	0.096327	-0.305820	0.079057	0.055091	-0.300044	0.068892	-0.019341	0.368547	0.085011	0.086151
8162	68.016667	-0.854602	0.621915	0.103730	-0.847662	0.629252	-0.093906	-0.747532	0.867900	0.126433	-0.734199	0.868775	-0.071508	-0.644042	1.151909	0.010720	-0.591826	0.691232	0.234331	-0.570887	0.694775	-0.175096	-0.601191	1.161280	0.106329	-0.587989	1.098473	0.112249				-0.334411	0.560869	0.091744				-0.312219	0.074109	0.096327	-0.305760	0.079093	0.055082	-0.300038	0.068900	-0.019342	0.368544	0.085006	0.086136
8163	68.025000	-0.854559	0.621946	0.103706	-0.847640	0.629297	-0.093937	-0.747436	0.867889	0.126417	-0.734080	0.868827	-0.071527	-0.643985	1.151858	0.010720	-0.591732	0.691258	0.234347	-0.570829	0.694783	-0.175145	-0.601117	1.161239	0.106323	-0.587889	1.098438	0.112233				-0.334368	0.560842	0.091717				-0.312220	0.074108	0.096323	-0.305760	0.079095	0.055080	-0.300034	0.068906	-0.019344	0.368522	0.085014	0.086137
8164	68.033333	-0.854487	0.621983	0.103695	-0.847566	0.629345	-0.093956	-0.747277	0.867905	0.126421	-0.733993	0.868808	-0.071544	-0.643931	1.151812	0.010728	-0.591638	0.691284	0.234363	-0.570719	0.694815	-0.175178	-0.601052	1.161200	0.106336	-0.587796	1.098403	0.112226				-0.334327	0.560814	0.091693				-0.312223	0.074106	0.096316	-0.305765	0.079083	0.055070	-0.300033	0.068903	-0.019342	0.368508	0.085021	0.086136
8165	68.041667	-0.854454	0.622035	0.103690	-0.847528	0.629385	-0.093978	-0.747127	0.867960	0.126457	-0.733855	0.868913	-0.071562	-0.643865	1.151756	0.010738	-0.591547	0.691307	0.234381	-0.570639	0.694837	-0.175225	-0.601011	1.161193	0.106358	-0.587697	1.098360	0.112230				-0.334313	0.560802	0.091687				-0.312223	0.074095	0.096306	-0.305798	0.079061	0.055065	-0.300035	0.068904	-0.019346	0.368493	0.085015	0.086141
8166	68.050000	-0.854473	0.622120	0.103705	-0.847626	0.629452	-0.094006	-0.747148	0.867979	0.126434	-0.733754	0.868905	-0.071577	-0.643803	1.151715	0.010741	-0.591466	0.691327	0.234400	-0.570568	0.694858	-0.175264	-0.600901	1.161113	0.106330	-0.587603	1.098323	0.112231				-0.334281	0.560779	0.091663				-0.312227	0.074090	0.096303	-0.305832	0.079042	0.055059	-0.300037	0.068893	-0.019348	0.368471	0.085017	0.086138
8167	68.058333	-0.854393	0.622144	0.103700	-0.847519	0.629486	-0.094011	-0.746930	0.867994	0.126460	-0.733677	0.868938	-0.071594	-0.643735	1.151666	0.010768	-0.591386	0.691340	0.234416	-0.570487	0.694886	-0.175298	-0.600830	1.161092	0.106366	-0.587505	1.098278	0.112242				-0.334296	0.560761	0.091664				-0.312231	0.074075	0.096300	-0.305809	0.079046	0.055059	-0.300038	0.068890	-0.019343	0.368446	0.085010	0.086135
8168	68.066667	-0.854366	0.622180	0.103704	-0.847416	0.629528	-0.094013	-0.746842	0.868020	0.126463	-0.733584	0.868963	-0.071608	-0.643666	1.151619	0.010797	-0.591313	0.691354	0.234435	-0.570415	0.694912	-0.175327	-0.600752	1.161050	0.106394	-0.587532	1.098185	0.112313				-0.334311	0.560740	0.091668				-0.312229	0.074073	0.096303	-0.305836	0.079022	0.055061	-0.300038	0.068886	-0.019341	0.368418	0.085003	0.086134
8169	68.075000	-0.854324	0.622246	0.103739	-0.847527	0.629604	-0.094030	-0.746719	0.868051	0.126448	-0.733484	0.868990	-0.071620	-0.643580	1.151580	0.010844	-0.591249	0.691370	0.234452	-0.570348	0.694937	-0.175356	-0.600666	1.160995	0.106410	-0.587375	1.098175	0.112315				-0.334239	0.560718	0.091650				-0.312235	0.074071	0.096300	-0.305782	0.079048	0.055057	-0.300037	0.068877	-0.019341	0.368383	0.084997	0.086138
8170	68.083333	-0.854301	0.622291	0.103749	-0.847505	0.629665	-0.094041	-0.746670	0.868087	0.126473	-0.733383	0.869019	-0.071631	-0.643502	1.151537	0.010883	-0.591187	0.691382	0.234473	-0.570282	0.694971	-0.175377	-0.600571	1.160939	0.106447	-0.587208	1.098165	0.112313				-0.334238	0.560654	0.091591				-0.312235	0.074071	0.096305	-0.305781	0.079054	0.055060	-0.300032	0.068877	-0.019342	0.368344	0.084993	0.086136
8171	68.091667	-0.854283	0.622309	0.103736	-0.847344	0.629699	-0.094028	-0.746551	0.868103	0.126466	-0.733323	0.869064	-0.071595	-0.643424	1.151504	0.010932	-0.591128	0.691395	0.234495	-0.570231	0.694983	-0.175409	-0.600487	1.160915	0.106508	-0.587180	1.098104	0.112371				-0.334207	0.560683	0.091640				-0.312235	0.074074	0.096305	-0.305781	0.079059	0.055061	-0.300034	0.068880	-0.019336	0.368309	0.084986	0.086145
8172	68.100000	-0.854240	0.622380	0.103781	-0.847282	0.629754	-0.094023	-0.746433	0.868102	0.126450	-0.733261	0.869078	-0.071670	-0.643343	1.151471	0.010984	-0.591078	0.691409	0.234514	-0.570167	0.695017	-0.175427	-0.600401	1.160841	0.106531	-0.587169	1.098021	0.112435				-0.334227	0.560679	0.091657				-0.312235	0.074071	0.096294	-0.305837	0.079037	0.055069	-0.300030	0.068874	-0.019334	0.368269	0.084985	0.086144
8173	68.108333	-0.854217	0.622420	0.103798	-0.847389	0.629813	-0.094037	-0.746395	0.868158	0.126500	-0.733139	0.869115	-0.071626	-0.643260	1.151436	0.011041	-0.591025	0.691413	0.234540	-0.570083	0.695058	-0.175437	-0.600319	1.160794	0.106592	-0.587015	1.097988	0.112451				-0.334199	0.560638	0.091616				-0.312245	0.074067	0.096294	-0.305849	0.079026	0.055062	-0.300029	0.068884	-0.019333	0.368229	0.084992	0.086160
8174	68.116667	-0.854199	0.622463	0.103814	-0.847247	0.629840	-0.094025	-0.746235	0.868149	0.126504	-0.733088	0.869149	-0.071621	-0.643176	1.151388	0.011105	-0.590976	0.691418	0.234565	-0.570048	0.695074	-0.175463	-0.600235	1.160726	0.106654	-0.587008	1.097910	0.112536				-0.334199	0.560638	0.091637				-0.312245	0.074065	0.096288	-0.305855	0.079020	0.055055	-0.300024	0.068876	-0.019327	0.368199	0.084996	0.086160
8175	68.125000	-0.854183	0.622498	0.103829	-0.847207	0.629881	-0.094023	-0.746188	0.868168	0.126516	-0.732990	0.869190	-0.071600	-0.643102	1.151333	0.011182	-0.590936	0.691426	0.234597	-0.569974	0.695118	-0.175468	-0.600163	1.160653	0.106737	-0.586898	1.097809	0.112573				-0.334193	0.560619	0.091635				-0.312253	0.074054	0.096281	-0.305796	0.079040	0.055037	-0.300025	0.068876	-0.019328	0.368172	0.084995	0.086166
8176	68.133333	-0.854170	0.622531	0.103842	-0.847169	0.629918	-0.094026	-0.746147	0.868181	0.126523	-0.732843	0.869252	-0.071627	-0.643033	1.151272	0.011266	-0.590897	0.691431	0.234626	-0.569901	0.695155	-0.175471	-0.600086	1.160576	0.106821	-0.586787	1.097709	0.112622				-0.334186	0.560599	0.091641				-0.312267	0.074040	0.096275	-0.305864	0.079006	0.055038	-0.300029	0.068878	-0.019328	0.368144	0.085000	0.086167
8177	68.141667	-0.854155	0.622549	0.103853	-0.847249	0.629943	-0.094030	-0.746078	0.868187	0.126536	-0.732792	0.869220	-0.071623	-0.642968	1.151223	0.011353	-0.590860	0.691427	0.234661	-0.569848	0.695171	-0.175489	-0.600006	1.160505	0.106931	-0.586624	1.097675	0.112683				-0.334176	0.560571	0.091627				-0.312261	0.074049	0.096274	-0.305870	0.079005	0.055036	-0.300028	0.068871	-0.019334	0.368134	0.084995	0.086161
8178	68.150000	-0.854144	0.622571	0.103863	-0.847174	0.629968	-0.094023	-0.745957	0.868197	0.126565	-0.732722	0.869273	-0.071627	-0.642892	1.151174	0.011437	-0.590823	0.691423	0.234690	-0.569798	0.695195	-0.175508	-0.599934	1.160432	0.107027	-0.586607	1.097581	0.112778				-0.334170	0.560567	0.091648				-0.312266	0.074057	0.096271	-0.305873	0.079011	0.055033	-0.300033	0.068873	-0.019337	0.368125	0.084994	0.086154
8179	68.158333	-0.854132	0.622596	0.103868	-0.847142	0.630005	-0.094028	-0.745894	0.868204	0.126578	-0.732581	0.869295	-0.071628	-0.642819	1.151132	0.011526	-0.590787	0.691423	0.234728	-0.569747	0.695213	-0.175522	-0.599881	1.160355	0.107122	-0.586554	1.097552	0.112879				-0.334162	0.560562	0.091655				-0.312269	0.074056	0.096272	-0.305843	0.079032	0.055033	-0.300033	0.068878	-0.019341	0.368124	0.084994	0.086140
8180	68.166667	-0.854117	0.622618	0.103877	-0.847111	0.630042	-0.094025	-0.745860	0.868252	0.126627	-0.732498	0.869343	-0.071620	-0.642739	1.151114	0.011619	-0.590747	0.691414	0.234761	-0.569697	0.695230	-0.175538	-0.599824	1.160290	0.107215	-0.586328	1.097500	0.112864				-0.334136	0.560568	0.091677				-0.312275	0.074056	0.096276	-0.305873	0.079027	0.055040	-0.300030	0.068885	-0.019342	0.368133	0.084995	0.086136
8181	68.175000	-0.854102	0.622659	0.103898	-0.847114	0.630095	-0.094039	-0.745805	0.868258	0.126638	-0.732467	0.869327	-0.071600	-0.642648	1.151077	0.011700	-0.590712	0.691424	0.234811	-0.569645	0.695253	-0.175547	-0.599769	1.160220	0.107318	-0.586262	1.097430	0.112928				-0.334142	0.560554	0.091684				-0.312268	0.074065	0.096277	-0.305873	0.079035	0.055039	-0.300029	0.068888	-0.019346	0.368141	0.085001	0.086130
8182	68.183333	-0.854074	0.622684	0.103913	-0.847117	0.630151	-0.094050	-0.745723	0.868295	0.126700	-0.732398	0.869354	-0.071578	-0.642573	1.151072	0.011808	-0.590676	0.691428	0.234855	-0.569595	0.695278	-0.175552	-0.599723	1.160148	0.107438	-0.586205	1.097348	0.112987				-0.334153	0.560540	0.091693				-0.312271	0.074070	0.096273	-0.305879	0.079037	0.055036	-0.300026	0.068892	-0.019343	0.368159	0.085003	0.086124
8183	68.191667	-0.854060	0.622735	0.103944	-0.847051	0.630169	-0.094002	-0.745670	0.868317	0.126740	-0.732295	0.869402	-0.071550	-0.642493	1.151044	0.011907	-0.590633	0.691439	0.234905	-0.569547	0.695312	-0.175554	-0.599672	1.160069	0.107549	-0.586226	1.097292	0.113118				-0.334150	0.560527	0.091708				-0.312268	0.074066	0.096270	-0.305851	0.079036	0.055033	-0.300027	0.068891	-0.019339	0.368185	0.085008	0.086117
8184	68.200000	-0.854037	0.622763	0.103964	-0.847025	0.630215	-0.093994	-0.745654	0.868370	0.126820	-0.732256	0.869373	-0.071555	-0.642421	1.151038	0.012011	-0.590592	0.691458	0.234960	-0.569500	0.695347	-0.175556	-0.599624	1.159996	0.107674	-0.586075	1.097206	0.113137				-0.334128	0.560536	0.091739				-0.312278	0.074042	0.096269	-0.305879	0.079019	0.055034	-0.300025	0.068886	-0.019335	0.368204	0.085007	0.086114
8185	68.208333	-0.854040	0.622831	0.104005	-0.847039	0.630291	-0.094013	-0.745585	0.868385	0.126879	-0.732196	0.869434	-0.071473	-0.642351	1.151018	0.012110	-0.590540	0.691477	0.235023	-0.569446	0.695399	-0.175541	-0.599566	1.159920	0.107808	-0.586016	1.097126	0.113218				-0.334154	0.560489	0.091718				-0.312275	0.074047	0.096269	-0.305889	0.079004	0.055028	-0.300029	0.068874	-0.019333	0.368227	0.085013	0.086111
8186	68.216667	-0.854007	0.622855	0.104025	-0.847011	0.630340	-0.094007	-0.745517	0.868398	0.126936	-0.732153	0.869474	-0.071392	-0.642282	1.150998	0.012221	-0.590486	0.691506	0.235092	-0.569407	0.695434	-0.175536	-0.599516	1.159846	0.107939	-0.585962	1.097062	0.113310				-0.334104	0.560474	0.091758				-0.312286	0.074036	0.096272	-0.305828	0.079025	0.055021	-0.300029	0.068871	-0.019338	0.368256	0.085011	0.086106
8187	68.225000	-0.853984	0.622885	0.104046	-0.846956	0.630372	-0.093975	-0.745458	0.868426	0.126997	-0.732036	0.869528	-0.071430	-0.642211	1.150977	0.012337	-0.590420	0.691530	0.235160	-0.569362	0.695488	-0.175521	-0.599471	1.159771	0.108057	-0.585908	1.096995	0.113419				-0.334096	0.560466	0.091779				-0.312283	0.074036	0.096267	-0.305887	0.079004	0.055032	-0.300033	0.068865	-0.019332	0.368277	0.085015	0.086094
8188	68.233333	-0.853966	0.622908	0.104064	-0.846956	0.630433	-0.093985	-0.745399	0.868416	0.127050	-0.732000	0.869523	-0.071354	-0.642141	1.150967	0.012455	-0.590350	0.691549	0.235235	-0.569323	0.695544	-0.175499	-0.599421	1.159708	0.108178	-0.585981	1.096857	0.113551				-0.334060	0.560474	0.091812				-0.312284	0.074045	0.096273	-0.305889	0.079010	0.055037	-0.300033	0.068863	-0.019333	0.368302	0.085021	0.086098
8189	68.241667	-0.853948	0.622928	0.104084	-0.846927	0.630476	-0.093972	-0.745314	0.868412	0.127104	-0.731992	0.869568	-0.071315	-0.642076	1.150966	0.012583	-0.590277	0.691557	0.235311	-0.569262	0.695621	-0.175450	-0.599374	1.159659	0.108313	-0.585812	1.096887	0.113636				-0.334100	0.560444	0.091830				-0.312281	0.074060	0.096274	-0.305859	0.079034	0.055033	-0.300028	0.068871	-0.019329	0.368318	0.085029	0.086093
8190	68.250000	-0.853929	0.622946	0.104098	-0.846908	0.630520	-0.093963	-0.745235	0.868412	0.127166	-0.731817	0.869657	-0.071256	-0.642011	1.150970	0.012708	-0.590196	0.691567	0.235390	-0.569229	0.695661	-0.175428	-0.599333	1.159634	0.108472	-0.585889	1.096765	0.113784				-0.334030	0.560446	0.091856				-0.312279	0.074060	0.096276	-0.305833	0.079042	0.055031	-0.300030	0.068871	-0.019328	0.368340	0.085033	0.086095
8191	68.258333	-0.853909	0.622979	0.104131	-0.846867	0.630557	-0.093960	-0.745254	0.868447	0.127232	-0.731791	0.869696	-0.071207	-0.641956	1.150996	0.012862	-0.590115	0.691573	0.235475	-0.569170	0.695734	-0.175374	-0.599289	1.159586	0.108613	-0.585790	1.096768	0.113887				-0.334009	0.560426	0.091870				-0.312289	0.074041	0.096267	-0.305892	0.079013	0.055036	-0.300029	0.068864	-0.019324	0.368358	0.085037	0.086095
8192	68.266667	-0.853850	0.623016	0.104172	-0.846775	0.630592	-0.093942	-0.745214	0.868462	0.127307	-0.731774	0.869655	-0.071172	-0.641901	1.151023	0.012994	-0.590031	0.691572	0.235559	-0.569090	0.695802	-0.175335	-0.599245	1.159557	0.108761	-0.585697	1.096773	0.113995				-0.333985	0.560412	0.091891				-0.312296	0.074032	0.096266	-0.305900	0.079008	0.055034	-0.300024	0.068863	-0.019324	0.368385	0.085048	0.086105
8193	68.275000	-0.853890	0.623006	0.104156	-0.846799	0.630632	-0.093948	-0.745088	0.868430	0.127373	-0.731716	0.869717	-0.071119	-0.641845	1.151045	0.013128	-0.589948	0.691574	0.235646	-0.569083	0.695838	-0.175304	-0.599207	1.159527	0.108911	-0.585810	1.096680	0.114166				-0.333978	0.560395	0.091901				-0.312287	0.074040	0.096265	-0.305845	0.079012	0.055018	-0.300029	0.068856	-0.019321	0.368406	0.085047	0.086103
8194	68.283333	-0.853838	0.623037	0.104187	-0.846732	0.630648	-0.093944	-0.745084	0.868430	0.127422	-0.731634	0.869806	-0.071054	-0.641785	1.151066	0.013268	-0.589871	0.691578	0.235732	-0.568973	0.695926	-0.175243	-0.599172	1.159504	0.109068	-0.585771	1.096596	0.114268				-0.334019	0.560384	0.091922				-0.312287	0.074035	0.096257	-0.305895	0.078991	0.055023	-0.300030	0.068853	-0.019321	0.368423	0.085058	0.086104
8195	68.291667	-0.853873	0.623076	0.104207	-0.846651	0.630683	-0.093921	-0.745079	0.868434	0.127479	-0.731612	0.869807	-0.071011	-0.641732	1.151096	0.013410	-0.589799	0.691583	0.235817	-0.568916	0.695992	-0.175205	-0.599144	1.159489	0.109241	-0.585711	1.096640	0.114407				-0.333920	0.560396	0.091933				-0.312292	0.074030	0.096261	-0.305867	0.079003	0.055017	-0.300026	0.068858	-0.019323	0.368451	0.085067	0.086105
8196	68.300000	-0.853848	0.623062	0.104203	-0.846681	0.630715	-0.093931	-0.744966	0.868463	0.127568	-0.731577	0.869841	-0.071016	-0.641681	1.151124	0.013561	-0.589732	0.691584	0.235898	-0.568906	0.696034	-0.175183	-0.599115	1.159450	0.109396	-0.585635	1.096632	0.114517				-0.333895	0.560401	0.091939				-0.312281	0.074048	0.096256	-0.305896	0.079003	0.055020	-0.300024	0.068859	-0.019329	0.368478	0.085071	0.086102
8197	68.308333	-0.853833	0.623075	0.104214	-0.846649	0.630765	-0.093909	-0.744919	0.868428	0.127600	-0.731507	0.869895	-0.070953	-0.641633	1.151146	0.013713	-0.589673	0.691584	0.235975	-0.568786	0.696128	-0.175124	-0.599101	1.159415	0.109567	-0.585778	1.096553	0.114725				-0.333877	0.560406	0.091957				-0.312277	0.074055	0.096258	-0.305894	0.079013	0.055023	-0.300021	0.068869	-0.019328	0.368504	0.085077	0.086104
8198	68.316667	-0.853800	0.623112	0.104249	-0.846576	0.630796	-0.093899	-0.744911	0.868422	0.127665	-0.731436	0.869949	-0.070885	-0.641595	1.151177	0.013892	-0.589619	0.691584	0.236053	-0.568723	0.696203	-0.175086	-0.599086	1.159384	0.109739	-0.585762	1.096513	0.114879				-0.333858	0.560406	0.091976				-0.312277	0.074059	0.096265	-0.305886	0.079018	0.055033	-0.300022	0.068870	-0.019325	0.368525	0.085077	0.086106
8199	68.325000	-0.853744	0.623134	0.104277	-0.846574	0.630826	-0.093884	-0.744893	0.868418	0.127731	-0.731434	0.869956	-0.070840	-0.641560	1.151194	0.014050	-0.589574	0.691576	0.236125	-0.568662	0.696275	-0.175046	-0.599067	1.159358	0.109921	-0.585610	1.096521	0.114956				-0.333845	0.560406	0.091992				-0.312281	0.074052	0.096258	-0.305884	0.079018	0.055026	-0.300017	0.068870	-0.019328	0.368537	0.085091	0.086112
8200	68.333333	-0.853774	0.623137	0.104286	-0.846606	0.630865	-0.093893	-0.744881	0.868415	0.127803	-0.731438	0.869994	-0.070752	-0.641530	1.151211	0.014207	-0.589533	0.691567	0.236198	-0.568595	0.696361	-0.175016	-0.599046	1.159321	0.110097	-0.585605	1.096480	0.115103				-0.333914	0.560393	0.092020				-0.312277	0.074053	0.096256	-0.305884	0.079010	0.055021	-0.300016	0.068869	-0.019331	0.368556	0.085088	0.086119
8201	68.341667	-0.853732	0.623148	0.104306	-0.846533	0.630897	-0.093869	-0.744849	0.868430	0.127869	-0.731397	0.870016	-0.070732	-0.641492	1.151224	0.014384	-0.589500	0.691560	0.236279	-0.568522	0.696458	-0.174964	-0.599041	1.159296	0.110307	-0.585740	1.096388	0.115307				-0.333837	0.560394	0.092038				-0.312286	0.074044	0.096258	-0.305859	0.079015	0.055015	-0.300022	0.068868	-0.019321	0.368564	0.085103	0.086136
8202	68.350000	-0.853718	0.623173	0.104338	-0.846518	0.630933	-0.093858	-0.744851	0.868434	0.127951	-0.731391	0.870044	-0.070688	-0.641462	1.151266	0.014559	-0.589469	0.691547	0.236347	-0.568460	0.696542	-0.174932	-0.599037	1.159263	0.110508	-0.585608	1.096412	0.115425				-0.333836	0.560385	0.092062				-0.312291	0.074024	0.096258	-0.305892	0.078987	0.055019	-0.300021	0.068859	-0.019318	0.368580	0.085117	0.086157
8203	68.358333	-0.853716	0.623176	0.104358	-0.846528	0.630971	-0.093851	-0.744835	0.868429	0.128020	-0.731337	0.870087	-0.070619	-0.641436	1.151284	0.014732	-0.589447	0.691536	0.236424	-0.568397	0.696625	-0.174904	-0.599027	1.159219	0.110704	-0.585677	1.096339	0.115619				-0.333837	0.560405	0.092113				-0.312287	0.074027	0.096256	-0.305864	0.079003	0.055015	-0.300022	0.068861	-0.019318	0.368586	0.085122	0.086158
8204	68.366667	-0.853758	0.623178	0.104363	-0.846501	0.630990	-0.093844	-0.744821	0.868384	0.128063	-0.731150	0.870129	-0.070565	-0.641420	1.151310	0.014944	-0.589432	0.691529	0.236502	-0.568336	0.696715	-0.174876	-0.599024	1.159174	0.110917	-0.585749	1.096257	0.115808				-0.333924	0.560366	0.092117				-0.312284	0.074044	0.096257	-0.305895	0.078993	0.055019	-0.300023	0.068868	-0.019320	0.368604	0.085125	0.086160
8205	68.375000	-0.853735	0.623183	0.104376	-0.846535	0.631042	-0.093841	-0.744775	0.868374	0.128107	-0.731304	0.870154	-0.070540	-0.641393	1.151316	0.015134	-0.589419	0.691513	0.236565	-0.568278	0.696799	-0.174855	-0.599028	1.159119	0.111117	-0.585787	1.096260	0.116037				-0.333848	0.560399	0.092156				-0.312281	0.074048	0.096258	-0.305860	0.079016	0.055017	-0.300021	0.068865	-0.019319	0.368616	0.085130	0.086163
8206	68.383333	-0.853715	0.623189	0.104388	-0.846528	0.631073	-0.093834	-0.744804	0.868392	0.128198	-0.731232	0.870208	-0.070448	-0.641370	1.151321	0.015329	-0.589414	0.691488	0.236632	-0.568221	0.696877	-0.174837	-0.599042	1.159093	0.111370	-0.585633	1.096223	0.116134				-0.333859	0.560368	0.092143				-0.312294	0.074038	0.096261	-0.305890	0.079009	0.055024	-0.300023	0.068868	-0.019323	0.368633	0.085138	0.086169
8207	68.391667	-0.853744	0.623206	0.104404	-0.846581	0.631107	-0.093841	-0.744830	0.868362	0.128252	-0.731226	0.870257	-0.070387	-0.641355	1.151322	0.015537	-0.589418	0.691458	0.236700	-0.568201	0.696947	-0.174815	-0.599041	1.159021	0.111563	-0.585720	1.096155	0.116356				-0.333868	0.560385	0.092186				-0.312281	0.074053	0.096265	-0.305897	0.079005	0.055031	-0.300024	0.068865	-0.019323	0.368652	0.085136	0.086176
8208	68.400000	-0.853726	0.623188	0.104407	-0.846513	0.631130	-0.093827	-0.744799	0.868319	0.128294	-0.731218	0.870297	-0.070366	-0.641347	1.151335	0.015764	-0.589421	0.691414	0.236757	-0.568113	0.697034	-0.174788	-0.599055	1.158967	0.111785	-0.585791	1.096079	0.116579				-0.333858	0.560416	0.092234				-0.312286	0.074047	0.096266	-0.305831	0.079034	0.055022	-0.300022	0.068858	-0.019320	0.368665	0.085137	0.086186
8209	68.408333	-0.853736	0.623188	0.104419	-0.846548	0.631146	-0.093827	-0.744828	0.868342	0.128349	-0.731170	0.870367	-0.070296	-0.641328	1.151353	0.015973	-0.589431	0.691370	0.236812	-0.568050	0.697115	-0.174765	-0.599068	1.158916	0.112012	-0.585801	1.096016	0.116764				-0.333863	0.560412	0.092248				-0.312289	0.074040	0.096270	-0.305892	0.079002	0.055030	-0.300025	0.068857	-0.019317	0.368680	0.085147	0.086202
8210	68.416667	-0.853747	0.623190	0.104432	-0.846630	0.631190	-0.093833	-0.744884	0.868329	0.128408	-0.731071	0.870446	-0.070272	-0.641307	1.151372	0.016181	-0.589441	0.691323	0.236864	-0.567982	0.697194	-0.174740	-0.599083	1.158854	0.112263	-0.585822	1.095949	0.116949				-0.333868	0.560410	0.092264				-0.312293	0.074030	0.096263	-0.305896	0.078993	0.055028	-0.300025	0.068853	-0.019313	0.368685	0.085158	0.086214
8211	68.425000	-0.853797	0.623206	0.104445	-0.846558	0.631208	-0.093820	-0.744870	0.868316	0.128454	-0.731145	0.870414	-0.070233	-0.641297	1.151394	0.016391	-0.589459	0.691270	0.236910	-0.567941	0.697268	-0.174709	-0.599099	1.158813	0.112500	-0.585848	1.095888	0.117124				-0.333879	0.560381	0.092245				-0.312287	0.074040	0.096259	-0.305839	0.079021	0.055013	-0.300025	0.068861	-0.019314	0.368699	0.085178	0.086230
8212	68.433333	-0.853802	0.623180	0.104430	-0.846489	0.631224	-0.093801	-0.744919	0.868305	0.128499	-0.731085	0.870523	-0.070175	-0.641284	1.151426	0.016601	-0.589473	0.691213	0.236947	-0.567896	0.697327	-0.174678	-0.599126	1.158746	0.112725	-0.585880	1.095822	0.117301				-0.333879	0.560410	0.092288				-0.312286	0.074045	0.096255	-0.305841	0.079019	0.055011	-0.300022	0.068866	-0.019312	0.368708	0.085183	0.086230
8213	68.441667	-0.853766	0.623178	0.104446	-0.846608	0.631253	-0.093819	-0.744914	0.868298	0.128538	-0.731140	0.870484	-0.070128	-0.641279	1.151472	0.016841	-0.589503	0.691163	0.236984	-0.567860	0.697381	-0.174643	-0.599167	1.158700	0.112964	-0.585854	1.095767	0.117460				-0.333885	0.560379	0.092267				-0.312293	0.074038	0.096251	-0.305896	0.078998	0.055014	-0.300022	0.068870	-0.019315	0.368724	0.085199	0.086252
8214	68.450000	-0.853771	0.623159	0.104451	-0.846605	0.631267	-0.093815	-0.744953	0.868284	0.128597	-0.731071	0.870518	-0.070064	-0.641279	1.151493	0.017037	-0.589537	0.691107	0.237010	-0.567827	0.697423	-0.174612	-0.599200	1.158648	0.113198	-0.585988	1.095723	0.117711				-0.333889	0.560346	0.092253				-0.312295	0.074039	0.096249	-0.305896	0.079004	0.055018	-0.300020	0.068874	-0.019314	0.368741	0.085198	0.086255
8215	68.458333	-0.853813	0.623135	0.104438	-0.846473	0.631273	-0.093790	-0.744908	0.868190	0.128618	-0.731148	0.870512	-0.070021	-0.641263	1.151515	0.017245	-0.589573	0.691044	0.237025	-0.567841	0.697454	-0.174573	-0.599240	1.158570	0.113448	-0.586045	1.095662	0.117919				-0.333877	0.560399	0.092319				-0.312286	0.074055	0.096250	-0.305835	0.079032	0.055004	-0.300022	0.068873	-0.019318	0.368747	0.085198	0.086254
8216	68.466667	-0.853815	0.623121	0.104438	-0.846589	0.631285	-0.093802	-0.744992	0.868185	0.128675	-0.731076	0.870593	-0.069988	-0.641261	1.151539	0.017445	-0.589612	0.690983	0.237042	-0.567757	0.697514	-0.174531	-0.599303	1.158514	0.113701	-0.586091	1.095593	0.118101				-0.333873	0.560389	0.092333				-0.312288	0.074052	0.096252	-0.305893	0.079010	0.055019	-0.300021	0.068869	-0.019317	0.368761	0.085195	0.086265
8217	68.475000	-0.853773	0.623104	0.104453	-0.846583	0.631285	-0.093795	-0.745012	0.868179	0.128734	-0.731064	0.870562	-0.069943	-0.641269	1.151579	0.017676	-0.589656	0.690914	0.237048	-0.567800	0.697507	-0.174501	-0.599357	1.158449	0.113935	-0.586074	1.095532	0.118245				-0.333878	0.560331	0.092285				-0.312289	0.074041	0.096249	-0.305865	0.079013	0.055009	-0.300023	0.068863	-0.019318	0.368768	0.085201	0.086274
8218	68.483333	-0.853775	0.623087	0.104459	-0.846579	0.631286	-0.093788	-0.745043	0.868110	0.128779	-0.731118	0.870587	-0.069847	-0.641269	1.151604	0.017891	-0.589702	0.690840	0.237054	-0.567729	0.697554	-0.174447	-0.599411	1.158370	0.114178	-0.586217	1.095426	0.118461				-0.333874	0.560330	0.092299				-0.312289	0.074043	0.096245	-0.305835	0.079024	0.055000	-0.300022	0.068862	-0.019320	0.368779	0.085212	0.086284
8219	68.491667	-0.853796	0.623063	0.104454	-0.846447	0.631281	-0.093757	-0.745045	0.868054	0.128819	-0.731114	0.870614	-0.069817	-0.641281	1.151612	0.018103	-0.589746	0.690761	0.237055	-0.567721	0.697580	-0.174400	-0.599487	1.158295	0.114428	-0.586128	1.095389	0.118597				-0.333876	0.560373	0.092363				-0.312289	0.074038	0.096244	-0.305869	0.079005	0.055002	-0.300018	0.068865	-0.019315	0.368785	0.085214	0.086291
8220	68.500000	-0.853819	0.623045	0.104452	-0.846569	0.631288	-0.093767	-0.745114	0.868032	0.128876	-0.731109	0.870639	-0.069782	-0.641291	1.151621	0.018321	-0.589799	0.690684	0.237063	-0.567720	0.697604	-0.174347	-0.599564	1.158222	0.114682	-0.586363	1.095321	0.118904				-0.333861	0.560385	0.092384				-0.312287	0.074039	0.096243	-0.305898	0.078987	0.055007	-0.300024	0.068862	-0.019310	0.368785	0.085237	0.086308
8221	68.508333	-0.853788	0.623029	0.104471	-0.846571	0.631285	-0.093758	-0.745179	0.868016	0.128946	-0.731147	0.870606	-0.069720	-0.641299	1.151631	0.018520	-0.589849	0.690590	0.237065	-0.567727	0.697632	-0.174296	-0.599631	1.158130	0.114932	-0.586252	1.095212	0.118976				-0.333856	0.560383	0.092394				-0.312294	0.074031	0.096247	-0.305896	0.078993	0.055013	-0.300014	0.068870	-0.019300	0.368789	0.085250	0.086320
8222	68.516667	-0.853837	0.622997	0.104455	-0.846444	0.631274	-0.093725	-0.745141	0.867935	0.128970	-0.731195	0.870649	-0.069651	-0.641316	1.151644	0.018753	-0.589902	0.690491	0.237070	-0.567737	0.697659	-0.174244	-0.599699	1.158038	0.115197	-0.586455	1.095066	0.119201				-0.333855	0.560380	0.092401				-0.312285	0.074037	0.096247	-0.305898	0.078994	0.055014	-0.300014	0.068876	-0.019304	0.368796	0.085257	0.086330
8223	68.525000	-0.853856	0.622951	0.104441	-0.846548	0.631260	-0.093737	-0.745298	0.867934	0.129040	-0.731224	0.870651	-0.069583	-0.641330	1.151649	0.018959	-0.589957	0.690391	0.237082	-0.567745	0.697690	-0.174195	-0.599769	1.157943	0.115431	-0.586454	1.094983	0.119353				-0.333857	0.560381	0.092410				-0.312282	0.074042	0.096256	-0.305862	0.079009	0.055012	-0.300017	0.068868	-0.019306	0.368799	0.085253	0.086336
8224	68.533333	-0.853852	0.622922	0.104457	-0.846408	0.631234	-0.093707	-0.745317	0.867918	0.129104	-0.731239	0.870667	-0.069549	-0.641346	1.151661	0.019161	-0.590019	0.690294	0.237096	-0.567758	0.697716	-0.174152	-0.599838	1.157852	0.115667	-0.586461	1.094928	0.119511				-0.333857	0.560376	0.092419				-0.312281	0.074043	0.096257	-0.305890	0.078997	0.055025	-0.300018	0.068860	-0.019306	0.368800	0.085249	0.086343
8225	68.541667	-0.853851	0.622890	0.104456	-0.846560	0.631244	-0.093725	-0.745423	0.867868	0.129144	-0.731252	0.870644	-0.069491	-0.641374	1.151677	0.019393	-0.590086	0.690191	0.237106	-0.567766	0.697742	-0.174109	-0.599908	1.157751	0.115895	-0.586674	1.094785	0.119756				-0.333865	0.560374	0.092429				-0.312291	0.074026	0.096263	-0.305891	0.079002	0.055030	-0.300017	0.068859	-0.019308	0.368804	0.085245	0.086344
8226	68.550000	-0.853897	0.622830	0.104424	-0.846460	0.631239	-0.093700	-0.745370	0.867777	0.129180	-0.731338	0.870638	-0.069440	-0.641396	1.151695	0.019612	-0.590153	0.690093	0.237120	-0.567779	0.697766	-0.174066	-0.599963	1.157666	0.116144	-0.586761	1.094727	0.119969				-0.333881	0.560374	0.092437				-0.312282	0.074040	0.096260	-0.305835	0.079017	0.055017	-0.300018	0.068857	-0.019319	0.368807	0.085242	0.086342
8227	68.558333	-0.853898	0.622821	0.104436	-0.846492	0.631215	-0.093701	-0.745467	0.867736	0.129207	-0.731329	0.870690	-0.069368	-0.641419	1.151712	0.019832	-0.590228	0.690006	0.237136	-0.567791	0.697794	-0.174027	-0.600017	1.157603	0.116379	-0.586813	1.094653	0.120160				-0.333895	0.560378	0.092452				-0.312282	0.074039	0.096260	-0.305888	0.078991	0.055024	-0.300015	0.068861	-0.019317	0.368804	0.085237	0.086348
8228	68.566667	-0.853940	0.622780	0.104424	-0.846570	0.631214	-0.093708	-0.745592	0.867780	0.129306	-0.731352	0.870706	-0.069349	-0.641442	1.151737	0.020048	-0.590301	0.689916	0.237155	-0.567795	0.697826	-0.173997	-0.600086	1.157548	0.116633	-0.586727	1.094624	0.120279				-0.333912	0.560379	0.092463				-0.312293	0.074025	0.096257	-0.305894	0.079000	0.055022	-0.300019	0.068860	-0.019314	0.368805	0.085247	0.086349
8229	68.575000	-0.853960	0.622757	0.104428	-0.846544	0.631220	-0.093689	-0.745597	0.867733	0.129364	-0.731435	0.870670	-0.069285	-0.641465	1.151762	0.020284	-0.590377	0.689830	0.237170	-0.567804	0.697854	-0.173958	-0.600127	1.157487	0.116879	-0.586929	1.094501	0.120518				-0.333944	0.560379	0.092469				-0.312283	0.074036	0.096249	-0.305894	0.079001	0.055014	-0.300016	0.068868	-0.019313	0.368802	0.085248	0.086351
8230	68.583333	-0.853984	0.622736	0.104433	-0.846524	0.631225	-0.093674	-0.745713	0.867676	0.129403	-0.731472	0.870691	-0.069183	-0.641487	1.151793	0.020525	-0.590447	0.689747	0.237187	-0.567809	0.697881	-0.173916	-0.600163	1.157422	0.117116	-0.586970	1.094433	0.120705				-0.333974	0.560385	0.092476				-0.312283	0.074036	0.096247	-0.305835	0.079019	0.055003	-0.300013	0.068871	-0.019312	0.368788	0.085260	0.086351
8231	68.591667	-0.854002	0.622710	0.104439	-0.846555	0.631195	-0.093675	-0.745775	0.867639	0.129452	-0.731509	0.870702	-0.069159	-0.641516	1.151823	0.020756	-0.590523	0.689667	0.237205	-0.567815	0.697914	-0.173890	-0.600130	1.157370	0.117391	-0.587006	1.094364	0.120891				-0.333982	0.560394	0.092490				-0.312285	0.074041	0.096245	-0.305894	0.078995	0.055013	-0.300015	0.068874	-0.019308	0.368792	0.085257	0.086350
8232	68.600000	-0.854061	0.622711	0.104468	-0.846648	0.631189	-0.093668	-0.745856	0.867630	0.129527	-0.731532	0.870696	-0.069127	-0.641557	1.151846	0.020985	-0.590588	0.689586	0.237223	-0.567825	0.697944	-0.173855	-0.600257	1.157314	0.117618	-0.587033	1.094295	0.121080				-0.333983	0.560400	0.092507				-0.312281	0.074045	0.096245	-0.305890	0.078994	0.055011	-0.300014	0.068875	-0.019315	0.368790	0.085256	0.086342
8233	68.608333	-0.854042	0.622642	0.104451	-0.846599	0.631177	-0.093650	-0.745900	0.867543	0.129527	-0.731590	0.870708	-0.069060	-0.641596	1.151872	0.021230	-0.590657	0.689510	0.237239	-0.567852	0.697970	-0.173822	-0.600208	1.157256	0.117861	-0.587120	1.094293	0.121322				-0.334009	0.560395	0.092509				-0.312286	0.074047	0.096250	-0.305864	0.079019	0.055010	-0.300020	0.068874	-0.019317	0.368794	0.085247	0.086339
8234	68.616667	-0.854061	0.622609	0.104453	-0.846554	0.631160	-0.093625	-0.745919	0.867478	0.129555	-0.731591	0.870783	-0.069005	-0.641626	1.151888	0.021447	-0.590723	0.689437	0.237258	-0.567839	0.697999	-0.173789	-0.600333	1.157186	0.118073	-0.587169	1.094209	0.121503				-0.334064	0.560452	0.092534				-0.312284	0.074055	0.096250	-0.305897	0.079002	0.055018	-0.300017	0.068877	-0.019316	0.368790	0.085246	0.086340
8235	68.625000	-0.854104	0.622595	0.104478	-0.846683	0.631155	-0.093639	-0.746083	0.867507	0.129658	-0.731711	0.870709	-0.068970	-0.641649	1.151892	0.021663	-0.590792	0.689369	0.237283	-0.567860	0.698025	-0.173737	-0.600383	1.157137	0.118329	-0.587054	1.094168	0.121604				-0.334072	0.560456	0.092543				-0.312291	0.074035	0.096247	-0.305893	0.079006	0.055013	-0.300018	0.068867	-0.019320	0.368789	0.085248	0.086340
8236	68.633333	-0.854149	0.622583	0.104505	-0.846586	0.631136	-0.093594	-0.746143	0.867426	0.129659	-0.731751	0.870715	-0.068867	-0.641682	1.151905	0.021869	-0.590857	0.689302	0.237305	-0.567843	0.698067	-0.173693	-0.600421	1.157087	0.118555	-0.587246	1.094071	0.121843				-0.334043	0.560415	0.092549				-0.312291	0.074036	0.096247	-0.305832	0.079032	0.055005	-0.300020	0.068868	-0.019319	0.368793	0.085255	0.086343
8237	68.641667	-0.854173	0.622553	0.104524	-0.846675	0.631143	-0.093580	-0.746157	0.867368	0.129694	-0.731811	0.870760	-0.068840	-0.641729	1.151916	0.022088	-0.590915	0.689234	0.237327	-0.567870	0.698101	-0.173817	-0.600289	1.157010	0.118780	-0.587270	1.094011	0.122017				-0.334104	0.560429	0.092558				-0.312289	0.074043	0.096243	-0.305901	0.079003	0.055006	-0.300018	0.068872	-0.019321	0.368797	0.085250	0.086348
8238	68.650000	-0.854194	0.622524	0.104541	-0.846616	0.631113	-0.093558	-0.746225	0.867324	0.129721	-0.731929	0.870721	-0.068825	-0.641769	1.151925	0.022301	-0.590973	0.689170	0.237350	-0.567855	0.698137	-0.173761	-0.600501	1.156958	0.118961	-0.587306	1.093951	0.122177				-0.334141	0.560465	0.092579				-0.312287	0.074045	0.096240	-0.305902	0.078995	0.055004	-0.300012	0.068868	-0.019319	0.368792	0.085257	0.086357
8239	68.658333	-0.854218	0.622499	0.104560	-0.846795	0.631125	-0.093555	-0.746381	0.867349	0.129803	-0.731973	0.870751	-0.068741	-0.641819	1.151937	0.022488	-0.591029	0.689109	0.237372	-0.567870	0.698163	-0.173711	-0.600569	1.156907	0.119176	-0.587221	1.093946	0.122274				-0.334145	0.560485	0.092611				-0.312294	0.074037	0.096243	-0.305900	0.078997	0.055013	-0.300010	0.068875	-0.019311	0.368800	0.085271	0.086369
8240	68.666667	-0.854238	0.622465	0.104573	-0.846808	0.631111	-0.093540	-0.746479	0.867346	0.129871	-0.731971	0.870737	-0.068707	-0.641855	1.151956	0.022667	-0.591092	0.689052	0.237388	-0.567901	0.698184	-0.173658	-0.600631	1.156848	0.119372	-0.587288	1.093880	0.122433				-0.334150	0.560507	0.092643				-0.312294	0.074037	0.096245	-0.305900	0.079006	0.055012	-0.300009	0.068880	-0.019308	0.368807	0.085273	0.086378
8241	68.675000	-0.854260	0.622425	0.104587	-0.846698	0.631093	-0.093499	-0.746506	0.867280	0.129878	-0.732083	0.870763	-0.068652	-0.641901	1.151957	0.022855	-0.591155	0.688998	0.237413	-0.567937	0.698206	-0.173606	-0.600701	1.156784	0.119551	-0.587433	1.093810	0.122615				-0.334192	0.560504	0.092657				-0.312292	0.074040	0.096254	-0.305870	0.079019	0.055018	-0.300014	0.068873	-0.019310	0.368808	0.085275	0.086378
8242	68.683333	-0.854281	0.622381	0.104603	-0.846828	0.631073	-0.093499	-0.746664	0.867277	0.129954	-0.732166	0.870748	-0.068590	-0.641957	1.151947	0.023030	-0.591217	0.688948	0.237431	-0.567944	0.698220	-0.173365	-0.600777	1.156714	0.119741	-0.587424	1.093749	0.122705				-0.334212	0.560515	0.092678				-0.312287	0.074054	0.096260	-0.305894	0.079007	0.055028	-0.300016	0.068865	-0.019309	0.368816	0.085275	0.086385
8243	68.691667	-0.854300	0.622321	0.104628	-0.846781	0.631055	-0.093476	-0.746742	0.867254	0.129983	-0.732156	0.870794	-0.068593	-0.642013	1.151931	0.023172	-0.591286	0.688913	0.237459	-0.567947	0.698287	-0.173478	-0.600854	1.156641	0.119915	-0.587477	1.093683	0.122829				-0.334232	0.560523	0.092701				-0.312296	0.074038	0.096260	-0.305894	0.079009	0.055029	-0.300014	0.068864	-0.019315	0.368827	0.085270	0.086394
8244	68.700000	-0.854318	0.622259	0.104651	-0.846731	0.631033	-0.093456	-0.746826	0.867220	0.130011	-0.732290	0.870757	-0.068532	-0.642072	1.151912	0.023306	-0.591346	0.688880	0.237482	-0.568008	0.698296	-0.173438	-0.600932	1.156567	0.120082	-0.587539	1.093611	0.122937				-0.334260	0.560542	0.092718				-0.312294	0.074031	0.096257	-0.305836	0.079029	0.055017	-0.300014	0.068854	-0.019324	0.368826	0.085281	0.086400
8245	68.708333	-0.854324	0.622218	0.104645	-0.846746	0.631015	-0.093445	-0.746903	0.867191	0.130034	-0.732307	0.870771	-0.068532	-0.642139	1.151873	0.023452	-0.591406	0.688853	0.237507	-0.567978	0.698374	-0.173359	-0.600996	1.156469	0.120208	-0.587571	1.093527	0.123052				-0.334285	0.560563	0.092744				-0.312292	0.074035	0.096254	-0.305893	0.079012	0.055021	-0.300014	0.068854	-0.019326	0.368840	0.085285	0.086402
8246	68.716667	-0.854367	0.622208	0.104668	-0.846760	0.631000	-0.093430	-0.746986	0.867192	0.130063	-0.732403	0.870818	-0.068491	-0.642223	1.151845	0.023611	-0.591462	0.688825	0.237524	-0.568023	0.698417	-0.173302	-0.601072	1.156377	0.120347	-0.587616	1.093446	0.123138				-0.334308	0.560587	0.092774				-0.312281	0.074050	0.096253	-0.305891	0.079012	0.055014	-0.300011	0.068868	-0.019319	0.368841	0.085308	0.086417
8247	68.725000	-0.854280	0.622095	0.104606	-0.846777	0.630987	-0.093421	-0.746997	0.867115	0.130058	-0.732493	0.870810	-0.068464	-0.642300	1.151814	0.023736	-0.591513	0.688805	0.237553	-0.568003	0.698467	-0.173161	-0.601166	1.156303	0.120490	-0.587718	1.093335	0.123243				-0.334329	0.560605	0.092804				-0.312281	0.074049	0.096251	-0.305893	0.079012	0.055014	-0.300006	0.068870	-0.019319	0.368853	0.085308	0.086422
8248	68.733333	-0.854392	0.622120	0.104686	-0.846770	0.630957	-0.093385	-0.747082	0.867139	0.130087	-0.732567	0.870826	-0.068446	-0.642383	1.151787	0.023861	-0.591568	0.688788	0.237579	-0.568013	0.698505	-0.173030	-0.601072	1.156240	0.120645	-0.587812	1.093235	0.123334				-0.334357	0.560628	0.092835				-0.312280	0.074049	0.096247	-0.305834	0.079040	0.054998	-0.300003	0.068876	-0.019317	0.368852	0.085319	0.086433
8249	68.741667	-0.854507	0.622128	0.104697	-0.846893	0.630972	-0.093406	-0.747223	0.867158	0.130107	-0.732601	0.870869	-0.068463	-0.642464	1.151766	0.023972	-0.591620	0.688778	0.237596	-0.568033	0.698548	-0.172983	-0.601149	1.156203	0.120751	-0.587741	1.093284	0.123390				-0.334383	0.560649	0.092866				-0.312284	0.074045	0.096253	-0.305891	0.079015	0.055021	-0.300002	0.068873	-0.019305	0.368862	0.085324	0.086445
8250	68.750000	-0.854560	0.622157	0.104748	-0.846875	0.630964	-0.093381	-0.747248	0.867118	0.130101	-0.732672	0.870934	-0.068476	-0.642547	1.151742	0.024062	-0.591669	0.688774	0.237618	-0.568051	0.698589	-0.172939	-0.601235	1.156162	0.120848	-0.587962	1.093210	0.123542				-0.334410	0.560669	0.092893				-0.312281	0.074056	0.096253	-0.305894	0.079014	0.055020	-0.300005	0.068876	-0.019310	0.368872	0.085309	0.086437
8251	68.758333	-0.854568	0.622102	0.104749	-0.846834	0.630950	-0.093353	-0.747388	0.867118	0.130090	-0.732796	0.870876	-0.068440	-0.642638	1.151711	0.024143	-0.591709	0.688770	0.237633	-0.568050	0.698628	-0.172902	-0.601333	1.156115	0.120937	-0.587960	1.093191	0.123584				-0.334447	0.560690	0.092915				-0.312280	0.074055	0.096255	-0.305890	0.079016	0.055022	-0.300006	0.068866	-0.019316	0.368873	0.085312	0.086442
8252	68.766667	-0.854581	0.622061	0.104757	-0.846851	0.630943	-0.093339	-0.747529	0.867140	0.130076	-0.732758	0.870888	-0.068498	-0.642752	1.151676	0.024249	-0.591755	0.688783	0.237645	-0.568037	0.698674	-0.172855	-0.601433	1.156062	0.121019	-0.588085	1.093125	0.123662				-0.334536	0.560748	0.092963				-0.312291	0.074046	0.096255	-0.305880	0.079018	0.055017	-0.300009	0.068862	-0.019318	0.368879	0.085308	0.086444
8253	68.775000	-0.854634	0.622042	0.104757	-0.846887	0.630918	-0.093321	-0.747616	0.867096	0.130036	-0.732838	0.870859	-0.068487	-0.642864	1.151635	0.024335	-0.591802	0.688800	0.237654	-0.568037	0.698710	-0.172832	-0.601526	1.155998	0.121091	-0.588123	1.093081	0.123695				-0.334587	0.560785	0.092978				-0.312289	0.074053	0.096249	-0.305893	0.079020	0.055015	-0.300010	0.068861	-0.019325	0.368878	0.085312	0.086444
8254	68.783333	-0.854632	0.622014	0.104766	-0.846946	0.630918	-0.093332	-0.747630	0.867057	0.129985	-0.732871	0.870950	-0.068536	-0.642982	1.151599	0.024400	-0.591844	0.688816	0.237659	-0.568048	0.698718	-0.172818	-0.601628	1.155943	0.121184	-0.588169	1.093040	0.123728				-0.334619	0.560821	0.092983				-0.312285	0.074063	0.096246	-0.305897	0.079030	0.055008	-0.300008	0.068867	-0.019332	0.368875	0.085323	0.086446
8255	68.791667	-0.854702	0.622019	0.104772	-0.846931	0.630892	-0.093310	-0.747740	0.867090	0.129963	-0.732919	0.870952	-0.068572	-0.643092	1.151556	0.024445	-0.591885	0.688838	0.237671	-0.568047	0.698738	-0.172793	-0.601727	1.155900	0.121229	-0.588225	1.093003	0.123750				-0.334722	0.560880	0.093025				-0.312288	0.074060	0.096246	-0.305865	0.079035	0.055006	-0.300010	0.068868	-0.019322	0.368866	0.085333	0.086451
8256	68.800000	-0.854735	0.621981	0.104763	-0.846980	0.630888	-0.093328	-0.747813	0.867058	0.129921	-0.732991	0.870921	-0.068612	-0.643200	1.151498	0.024473	-0.591923	0.688861	0.237686	-0.568022	0.698775	-0.172760	-0.601853	1.155868	0.121250	-0.588285	1.092969	0.123763				-0.334803	0.560944	0.093044				-0.312296	0.074048	0.096247	-0.305894	0.079029	0.055014	-0.300006	0.068874	-0.019316	0.368863	0.085342	0.086461
8257	68.808333	-0.854756	0.621984	0.104781	-0.846998	0.630864	-0.093329	-0.747917	0.867075	0.129879	-0.733017	0.870931	-0.068654	-0.643306	1.151464	0.024498	-0.591954	0.688880	0.237697	-0.568018	0.698778	-0.172750	-0.601957	1.155836	0.121291	-0.588346	1.092933	0.123756				-0.334935	0.561004	0.093059				-0.312290	0.074056	0.096250	-0.305896	0.079025	0.055018	-0.300005	0.068880	-0.019309	0.368870	0.085339	0.086467
8258	68.816667	-0.854803	0.621961	0.104760	-0.847012	0.630833	-0.093340	-0.747923	0.867051	0.129793	-0.733122	0.870846	-0.068729	-0.643419	1.151434	0.024507	-0.591982	0.688909	0.237721	-0.568014	0.698777	-0.172753	-0.602052	1.155790	0.121297	-0.588405	1.092889	0.123731				-0.335106	0.561097	0.093078				-0.312285	0.074066	0.096256	-0.305898	0.079025	0.055023	-0.300002	0.068879	-0.019311	0.368870	0.085347	0.086471
8259	68.825000	-0.854794	0.621913	0.104744	-0.847025	0.630796	-0.093351	-0.748008	0.867061	0.129746	-0.733119	0.870877	-0.068761	-0.643538	1.151396	0.024502	-0.592004	0.688947	0.237753	-0.567988	0.698776	-0.172753	-0.602138	1.155724	0.121258	-0.588464	1.092854	0.123687				-0.335171	0.561263	0.093100				-0.312292	0.074056	0.096263	-0.305837	0.079046	0.055020	-0.300011	0.068864	-0.019312	0.368875	0.085331	0.086471
8260	68.833333	-0.854829	0.621919	0.104727	-0.846967	0.630705	-0.093307	-0.748066	0.867069	0.129676	-0.733193	0.870821	-0.068812	-0.643652	1.151382	0.024475	-0.592023	0.689001	0.237785	-0.567980	0.698758	-0.172775	-0.602231	1.155704	0.121259	-0.588512	1.092814	0.123634				-0.335396	0.561330	0.092995				-0.312291	0.074050	0.096266	-0.305899	0.079026	0.055031	-0.300010	0.068866	-0.019322	0.368876	0.085328	0.086469
8261	68.841667	-0.854866	0.621884	0.104697	-0.847039	0.630697	-0.093354	-0.748132	0.867076	0.129579	-0.733204	0.870838	-0.068897	-0.643766	1.151361	0.024441	-0.592029	0.689056	0.237817	-0.567940	0.698748	-0.172788	-0.602313	1.155686	0.121204	-0.588567	1.092824	0.123565				-0.335606	0.561577	0.093026				-0.312289	0.074054	0.096272	-0.305892	0.079033	0.055034	-0.300008	0.068866	-0.019326	0.368884	0.085317	0.086462
8262	68.850000	-0.854845	0.621892	0.104688	-0.847054	0.630654	-0.093366	-0.748164	0.867096	0.129518	-0.733285	0.870792	-0.068949	-0.643866	1.151358	0.024384	-0.592020	0.689126	0.237850	-0.567955	0.698714	-0.172825	-0.602385	1.155681	0.121141	-0.588640	1.092811	0.123471				-0.335830	0.561875	0.093074				-0.312282	0.074065	0.096270	-0.305826	0.079071	0.055026	-0.300010	0.068868	-0.019342	0.368882	0.085322	0.086460
8263	68.858333	-0.854863	0.621866	0.104667	-0.847014	0.630600	-0.093345	-0.748248	0.867124	0.129436	-0.733318	0.870776	-0.069033	-0.643961	1.151371	0.024312	-0.592014	0.689203	0.237886	-0.567900	0.698713	-0.172848	-0.602437	1.155665	0.121006	-0.588618	1.092842	0.123354				-0.336054	0.562158	0.093057				-0.312284	0.074065	0.096274	-0.305858	0.079059	0.055036	-0.300009	0.068867	-0.019337	0.368876	0.085322	0.086453
8264	68.866667	-0.854839	0.621857	0.104659	-0.847036	0.630569	-0.093358	-0.748387	0.867173	0.129346	-0.733349	0.870762	-0.069114	-0.644061	1.151394	0.024226	-0.592001	0.689280	0.237913	-0.567900	0.698691	-0.172888	-0.602500	1.155684	0.120909	-0.588751	1.092832	0.123279				-0.336287	0.562465	0.093044				-0.312290	0.074061	0.096279	-0.305890	0.079045	0.055047	-0.300005	0.068877	-0.019332	0.368871	0.085330	0.086456
8265	68.875000	-0.854899	0.621857	0.104636	-0.847099	0.630562	-0.093396	-0.748338	0.867194	0.129273	-0.733400	0.870780	-0.069248	-0.644152	1.151416	0.024124	-0.591979	0.689359	0.237934	-0.567941	0.698640	-0.172945	-0.602563	1.155710	0.120807	-0.588817	1.092851	0.123147				-0.336558	0.562763	0.093009				-0.312283	0.074066	0.096279	-0.305857	0.079056	0.055045	-0.300006	0.068875	-0.019332	0.368864	0.085332	0.086458
8266	68.883333	-0.854900	0.621843	0.104621	-0.847088	0.630513	-0.093394	-0.748464	0.867240	0.129170	-0.733489	0.870723	-0.069335	-0.644241	1.151448	0.024007	-0.591949	0.689447	0.237951	-0.567935	0.698613	-0.172993	-0.602626	1.155764	0.120679	-0.588875	1.092895	0.123015				-0.336885	0.563153	0.093019				-0.312281	0.074073	0.096285	-0.305828	0.079071	0.055043	-0.299999	0.068878	-0.019329	0.368860	0.085336	0.086463
8267	68.891667	-0.854894	0.621845	0.104608	-0.847108	0.630484	-0.093415	-0.748499	0.867306	0.129082	-0.733512	0.870710	-0.069427	-0.644322	1.151492	0.023855	-0.591903	0.689559	0.237970	-0.567941	0.698586	-0.173128	-0.602662	1.155806	0.120480	-0.588858	1.092975	0.122839				-0.337220	0.563616	0.093041				-0.312293	0.074052	0.096287	-0.305858	0.079060	0.055049	-0.299998	0.068879	-0.019324	0.368857	0.085329	0.086465
8268	68.900000	-0.854949	0.621865	0.104578	-0.847129	0.630448	-0.093438	-0.748528	0.867304	0.128964	-0.733512	0.870685	-0.069527	-0.644388	1.151527	0.023680	-0.591846	0.689665	0.237985	-0.567953	0.698561	-0.173266	-0.602715	1.155892	0.120317	-0.589021	1.093003	0.122690				-0.337558	0.564108	0.093088				-0.312287	0.074071	0.096286	-0.305763	0.078979	0.054928	-0.300001	0.068873	-0.019325	0.368859	0.085314	0.086453
8269	68.908333	-0.854938	0.621836	0.104551	-0.847170	0.630407	-0.093467	-0.748501	0.867324	0.128835	-0.733577	0.870647	-0.069659	-0.644452	1.151586	0.023478	-0.591773	0.689793	0.237998	-0.567978	0.698501	-0.173316	-0.602776	1.155966	0.120095	-0.589084	1.093090	0.122510				-0.337954	0.564673	0.093166				-0.312285	0.074072	0.096287	-0.305859	0.079065	0.055051	-0.300003	0.068871	-0.019333	0.368856	0.085313	0.086445
8270	68.916667	-0.854942	0.621835	0.104517	-0.847165	0.630378	-0.093500	-0.748565	0.867374	0.128723	-0.733594	0.870625	-0.069798	-0.644511	1.151626	0.023224	-0.591699	0.689915	0.237995	-0.568045	0.698428	-0.173370	-0.602802	1.156015	0.119822	-0.589145	1.093158	0.122291				-0.338366	0.565331	0.093264				-0.312284	0.074069	0.096277	-0.305883	0.079055	0.055048	-0.300000	0.068874	-0.019344	0.368858	0.085308	0.086441
8271	68.925000	-0.854959	0.621862	0.104491	-0.847189	0.630346	-0.093536	-0.748558	0.867418	0.128582	-0.733619	0.870594	-0.069905	-0.644562	1.151694	0.022986	-0.591634	0.690042	0.237972	-0.568090	0.698348	-0.173420	-0.602827	1.156128	0.119583	-0.589122	1.093260	0.122042				-0.338943	0.566105	0.093465				-0.312289	0.074076	0.096269	-0.305886	0.079048	0.055035	-0.300004	0.068869	-0.019344	0.368851	0.085308	0.086430
8272	68.933333	-0.854990	0.621869	0.104438	-0.847212	0.630315	-0.093571	-0.748500	0.867449	0.128447	-0.733682	0.870546	-0.070089	-0.644608	1.151751	0.022733	-0.591574	0.690159	0.237926	-0.568139	0.698271	-0.173473	-0.602860	1.156223	0.119331	-0.589251	1.093333	0.121834				-0.339505	0.567061	0.093747				-0.312281	0.074081	0.096257	-0.305887	0.079049	0.055021	-0.300004	0.068867	-0.019351	0.368849	0.085314	0.086426
8273	68.941667	-0.854964	0.621901	0.104447	-0.847250	0.630273	-0.093598	-0.748536	0.867534	0.128327	-0.733709	0.870520	-0.070221	-0.644642	1.151816	0.022439	-0.591534	0.690279	0.237865	-0.568190	0.698196	-0.173536	-0.602888	1.156319	0.119041	-0.589224	1.093443	0.121541				-0.339974	0.568016	0.094065				-0.312281	0.074075	0.096251	-0.305891	0.079041	0.055020	-0.300000	0.068873	-0.019346	0.368848	0.085312	0.086426
8274	68.950000	-0.854947	0.621908	0.104432	-0.847246	0.630246	-0.093624	-0.748572	0.867620	0.128201	-0.733734	0.870487	-0.070356	-0.644676	1.151872	0.022128	-0.591508	0.690396	0.237782	-0.568242	0.698115	-0.173606	-0.602895	1.156404	0.118701	-0.589198	1.093538	0.121220				-0.340480	0.569034	0.094442				-0.312285	0.074070	0.096244	-0.305876	0.079034	0.055017	-0.299994	0.068871	-0.019332	0.368845	0.085315	0.086436
8275	68.958333	-0.854871	0.621934	0.104403	-0.847306	0.630215	-0.093642	-0.748573	0.867684	0.128056	-0.733713	0.870480	-0.070507	-0.644715	1.151927	0.021823	-0.591502	0.690515	0.237687	-0.568299	0.698026	-0.173672	-0.602926	1.156506	0.118384	-0.589254	1.093638	0.120938				-0.340919	0.570116	0.094809				-0.312293	0.074051	0.096246	-0.305894	0.079023	0.055011	-0.299997	0.068873	-0.019328	0.368851	0.085310	0.086439
8276	68.966667	-0.854954	0.621987	0.104392	-0.847315	0.630172	-0.093674	-0.748575	0.867743	0.127911	-0.733767	0.870501	-0.070663	-0.644747	1.152000	0.021492	-0.591512	0.690626	0.237577	-0.568373	0.697928	-0.173740	-0.602951	1.156622	0.118041	-0.589442	1.093672	0.120675				-0.341367	0.571273	0.095198				-0.312287	0.074064	0.096245	-0.305889	0.079017	0.055009	-0.299998	0.068871	-0.019325	0.368848	0.085319	0.086448
8277	68.975000	-0.854916	0.621966	0.104375	-0.847310	0.630146	-0.093699	-0.748531	0.867760	0.127728	-0.733750	0.870430	-0.070815	-0.644767	1.152064	0.021111	-0.591547	0.690742	0.237457	-0.568476	0.697787	-0.173822	-0.602967	1.156746	0.117685	-0.589508	1.093794	0.120359				-0.341834	0.572530	0.095675				-0.312290	0.074061	0.096244	-0.305863	0.079037	0.054999	-0.299996	0.068876	-0.019322	0.368847	0.085314	0.086444
8278	68.983333	-0.854834	0.621981	0.104313	-0.847354	0.630128	-0.093705	-0.748553	0.867855	0.127585	-0.733788	0.870364	-0.070960	-0.644774	1.152137	0.020713	-0.591606	0.690859	0.237316	-0.568572	0.697664	-0.173895	-0.602995	1.156852	0.117304	-0.589594	1.093905	0.120036				-0.342309	0.573805	0.096144				-0.312284	0.074073	0.096239	-0.305889	0.079032	0.055008	-0.300001	0.068871	-0.019324	0.368852	0.085314	0.086438
8279	68.991667	-0.854884	0.622100	0.104331	-0.847358	0.630081	-0.093732	-0.748501	0.867866	0.127396	-0.733833	0.870349	-0.071131	-0.644800	1.152199	0.020323	-0.591698	0.690983	0.237154	-0.568707	0.697503	-0.173908	-0.603042	1.156956	0.116890	-0.589667	1.094004	0.119711				-0.342829	0.575189	0.096666				-0.312297	0.074057	0.096236	-0.305885	0.079030	0.055005	-0.300004	0.068866	-0.019331	0.368854	0.085306	0.086427
8280	69.000000	-0.854825	0.622036	0.104263	-0.847362	0.630036	-0.093763	-0.748447	0.867919	0.127222	-0.733860	0.870311	-0.071326	-0.644825	1.152252	0.019940	-0.591803	0.691115	0.236988	-0.568784	0.697367	-0.173922	-0.603078	1.157051	0.116497	-0.589739	1.094094	0.119339				-0.343340	0.576670	0.097186				-0.312281	0.074069	0.096230	-0.305892	0.079027	0.055005	-0.300002	0.068864	-0.019338	0.368854	0.085298	0.086420
8281	69.008333	-0.854854	0.622082	0.104272	-0.847396	0.630003	-0.093779	-0.748383	0.868024	0.127064	-0.733878	0.870200	-0.071504	-0.644853	1.152303	0.019538	-0.591921	0.691249	0.236814	-0.568874	0.697222	-0.174032	-0.603099	1.157121	0.116109	-0.589630	1.094224	0.118908				-0.343927	0.578158	0.097525				-0.312290	0.074062	0.096233	-0.305855	0.079042	0.054992	-0.299997	0.068862	-0.019341	0.368857	0.085309	0.086429
8282	69.016667	-0.854744	0.622117	0.104235	-0.847548	0.629971	-0.093812	-0.748369	0.868106	0.126878	-0.733931	0.870101	-0.071670	-0.644874	1.152350	0.019125	-0.592055	0.691390	0.236644	-0.568977	0.697055	-0.174168	-0.603131	1.157160	0.115721	-0.589792	1.094179	0.118542				-0.344579	0.579630	0.097746				-0.312281	0.074069	0.096233	-0.305888	0.079013	0.055005	-0.299997	0.068869	-0.019336	0.368858	0.085311	0.086433
8283	69.025000	-0.854713	0.622143	0.104218	-0.847474	0.629924	-0.093833	-0.748283	0.868147	0.126678	-0.733911	0.870068	-0.071825	-0.644902	1.152396	0.018717	-0.592195	0.691534	0.236481	-0.569077	0.696881	-0.174307	-0.603184	1.157228	0.115296	-0.589856	1.094234	0.118158				-0.345280	0.580989	0.097889				-0.312290	0.074055	0.096243	-0.305889	0.079016	0.055009	-0.300000	0.068861	-0.019332	0.368865	0.085309	0.086439
8284	69.033333	-0.854725	0.622153	0.104211	-0.847407	0.629869	-0.093851	-0.748204	0.868226	0.126494	-0.733974	0.869948	-0.072049	-0.644942	1.152429	0.018295	-0.592326	0.691678	0.236323	-0.569169	0.696704	-0.174445	-0.603229	1.157286	0.114894	-0.589925	1.094298	0.117782				-0.345969	0.582320	0.098055				-0.312285	0.074063	0.096245	-0.305886	0.079021	0.055013	-0.299991	0.068865	-0.019334	0.368861	0.085308	0.086441
8285	69.041667	-0.854714	0.622235	0.104190	-0.847434	0.629838	-0.093871	-0.748237	0.868331	0.126325	-0.733983	0.869892	-0.072209	-0.644971	1.152464	0.017900	-0.592451	0.691835	0.236199	-0.569214	0.696564	-0.174651	-0.603265	1.157334	0.114491	-0.589986	1.094378	0.117391				-0.346728	0.583454	0.098167				-0.312289	0.074054	0.096246	-0.305888	0.079021	0.055011	-0.299985	0.068869	-0.019333	0.368861	0.085317	0.086451
8286	69.050000	-0.854664	0.622252	0.104161	-0.847399	0.629804	-0.093864	-0.748224	0.868383	0.126099	-0.733954	0.869818	-0.072470	-0.644995	1.152485	0.017459	-0.592561	0.691999	0.236100	-0.569299	0.696382	-0.174896	-0.603337	1.157373	0.114075	-0.590048	1.094421	0.117003				-0.347497	0.584550	0.098305				-0.312292	0.074050	0.096248	-0.305883	0.079028	0.055015	-0.299988	0.068870	-0.019333	0.368855	0.085315	0.086447
8287	69.058333	-0.854676	0.622310	0.104131	-0.847435	0.629747	-0.093938	-0.748071	0.868460	0.125859	-0.733982	0.869781	-0.072679	-0.645029	1.152511	0.017059	-0.592648	0.692168	0.236035	-0.569371	0.696204	-0.175023	-0.603380	1.157373	0.113651	-0.590093	1.094433	0.116594				-0.348231	0.585566	0.098380				-0.312289	0.074060	0.096245	-0.305886	0.079028	0.055012	-0.299983	0.068878	-0.019342	0.368852	0.085309	0.086435
8288	69.066667	-0.854609	0.622335	0.104068	-0.847445	0.629708	-0.093969	-0.748079	0.868583	0.125671	-0.734017	0.869679	-0.072890	-0.645070	1.152517	0.016624	-0.592722	0.692338	0.235999	-0.569450	0.696000	-0.175182	-0.603428	1.157371	0.113270	-0.589973	1.094465	0.116101				-0.348980	0.586514	0.098401				-0.312287	0.074057	0.096248	-0.305885	0.079038	0.055022	-0.299981	0.068872	-0.019350	0.368846	0.085316	0.086427
8289	69.075000	-0.854608	0.622390	0.104057	-0.847581	0.629680	-0.094020	-0.748074	0.868672	0.125425	-0.733983	0.869586	-0.073109	-0.645116	1.152525	0.016232	-0.592778	0.692514	0.235990	-0.569537	0.695790	-0.175183	-0.603470	1.157347	0.112872	-0.590144	1.094386	0.115722				-0.349676	0.587508	0.098418				-0.312292	0.074058	0.096245	-0.305887	0.079029	0.055011	-0.299984	0.068861	-0.019357	0.368845	0.085303	0.086418
8290	69.083333	-0.854581	0.622416	0.104011	-0.847588	0.629641	-0.094053	-0.748100	0.868765	0.125193	-0.733993	0.869508	-0.073337	-0.645141	1.152520	0.015807	-0.592831	0.692700	0.235997	-0.569622	0.695585	-0.175371	-0.603515	1.157312	0.112464	-0.590181	1.094379	0.115291				-0.350357	0.588455	0.098355				-0.312293	0.074057	0.096245	-0.305888	0.079021	0.055009	-0.299984	0.068866	-0.019356	0.368843	0.085296	0.086411
8291	69.091667	-0.854507	0.622427	0.103978	-0.847533	0.629600	-0.094083	-0.747959	0.868817	0.124936	-0.734055	0.869427	-0.073579	-0.645182	1.152526	0.015404	-0.592876	0.692888	0.236011	-0.569674	0.695399	-0.175541	-0.603570	1.157278	0.112071	-0.590223	1.094378	0.114883				-0.351048	0.589459	0.098272				-0.312289	0.074055	0.096242	-0.305890	0.079021	0.055005	-0.299987	0.068854	-0.019355	0.368838	0.085293	0.086416
8292	69.100000	-0.854489	0.622448	0.103939	-0.847606	0.629567	-0.094120	-0.747959	0.868946	0.124755	-0.734063	0.869363	-0.073805	-0.645221	1.152532	0.015003	-0.592909	0.693079	0.236023	-0.569720	0.695217	-0.175708	-0.603630	1.157256	0.111626	-0.590227	1.094304	0.114411				-0.351697	0.590414	0.098106				-0.312303	0.074040	0.096240	-0.305834	0.079039	0.054996	-0.299983	0.068862	-0.019349	0.368834	0.085294	0.086424
8293	69.108333	-0.854587	0.622559	0.103957	-0.847611	0.629525	-0.094164	-0.747852	0.869006	0.124522	-0.734061	0.869277	-0.074004	-0.645263	1.152531	0.014574	-0.592936	0.693277	0.236033	-0.569827	0.695002	-0.175895	-0.603680	1.157238	0.111222	-0.590269	1.094308	0.114000				-0.352359	0.591384	0.097935				-0.312299	0.074051	0.096241	-0.305898	0.079011	0.055008	-0.299988	0.068859	-0.019341	0.368829	0.085292	0.086412
8294	69.116667	-0.854446	0.622570	0.103909	-0.847496	0.629479	-0.094180	-0.747770	0.869058	0.124285	-0.734061	0.869232	-0.074247	-0.645305	1.152565	0.014173	-0.592954	0.693479	0.236029	-0.569881	0.694802	-0.176063	-0.603730	1.157207	0.110807	-0.590321	1.094317	0.113559				-0.352991	0.592304	0.097700				-0.312304	0.074042	0.096235	-0.305897	0.079015	0.055012	-0.299985	0.068869	-0.019333	0.368828	0.085285	0.086412
8295	69.125000	-0.854377	0.622557	0.103853	-0.847619	0.629433	-0.094245	-0.747770	0.869180	0.124092	-0.734106	0.869139	-0.074478	-0.645322	1.152583	0.013727	-0.592959	0.693684	0.236030	-0.569876	0.694621	-0.176316	-0.603788	1.157205	0.110419	-0.590198	1.094331	0.113061				-0.353608	0.593179	0.097429				-0.312297	0.074054	0.096238	-0.305889	0.079019	0.055002	-0.299981	0.068872	-0.019330	0.368817	0.085289	0.086403
8296	69.133333	-0.854470	0.622652	0.103826	-0.847635	0.629382	-0.094290	-0.747698	0.869243	0.123868	-0.734155	0.868982	-0.074692	-0.645345	1.152616	0.013307	-0.592953	0.693882	0.236018	-0.569918	0.694438	-0.176556	-0.603843	1.157202	0.110018	-0.590254	1.094322	0.112625				-0.354209	0.594032	0.097142				-0.312288	0.074064	0.096233	-0.305835	0.079045	0.054994	-0.299982	0.068868	-0.019331	0.368822	0.085272	0.086385
8297	69.141667	-0.854393	0.622654	0.103780	-0.847654	0.629338	-0.094336	-0.747652	0.869324	0.123644	-0.734190	0.868914	-0.074869	-0.645360	1.152625	0.012851	-0.592940	0.694082	0.236002	-0.570021	0.694213	-0.176553	-0.603917	1.157205	0.109576	-0.590374	1.094283	0.112209				-0.354759	0.594750	0.096800				-0.312292	0.074059	0.096231	-0.305894	0.079013	0.054999	-0.299981	0.068860	-0.019332	0.368825	0.085270	0.086376
8298	69.150000	-0.854367	0.622703	0.103753	-0.847590	0.629318	-0.094388	-0.747639	0.869390	0.123423	-0.734269	0.868786	-0.075156	-0.645380	1.152644	0.012419	-0.592910	0.694277	0.235968	-0.570109	0.694017	-0.176705	-0.604000	1.157203	0.109167	-0.590504	1.094244	0.111809				-0.355258	0.595394	0.096458				-0.312291	0.074061	0.096225	-0.305833	0.079032	0.054984	-0.299980	0.068856	-0.019340	0.368829	0.085259	0.086370
8299	69.158333	-0.854294	0.622681	0.103705	-0.847673	0.629254	-0.094409	-0.747622	0.869461	0.123210	-0.734291	0.868695	-0.075363	-0.645394	1.152640	0.011963	-0.592860	0.694470	0.235920	-0.570149	0.693840	-0.176856	-0.604068	1.157185	0.108750	-0.590508	1.094280	0.111370				-0.355727	0.595958	0.096143				-0.312291	0.074053	0.096219	-0.305834	0.079023	0.054975	-0.299986	0.068848	-0.019339	0.368828	0.085264	0.086363
8300	69.166667	-0.854286	0.622762	0.103629	-0.847746	0.629221	-0.094452	-0.747610	0.869533	0.122999	-0.734322	0.868633	-0.075618	-0.645416	1.152623	0.011527	-0.592812	0.694655	0.235865	-0.570243	0.693641	-0.177018	-0.604143	1.157139	0.108327	-0.590654	1.094251	0.110991				-0.356085	0.596419	0.095817				-0.312302	0.074037	0.096213	-0.305901	0.078986	0.054979	-0.299983	0.068844	-0.019333	0.368826	0.085275	0.086380
8301	69.175000	-0.854288	0.622824	0.103599	-0.847645	0.629155	-0.094486	-0.747590	0.869602	0.122785	-0.734363	0.868538	-0.075838	-0.645443	1.152592	0.011058	-0.592746	0.694835	0.235791	-0.570289	0.693493	-0.177134	-0.604239	1.157098	0.107895	-0.590733	1.094234	0.110572				-0.356455	0.596707	0.095451				-0.312305	0.074034	0.096209	-0.305904	0.078972	0.054974	-0.299989	0.068845	-0.019328	0.368825	0.085269	0.086374
8302	69.183333	-0.854251	0.622823	0.103561	-0.847652	0.629118	-0.094509	-0.747563	0.869668	0.122563	-0.734422	0.868444	-0.076060	-0.645471	1.152532	0.010617	-0.592679	0.695007	0.235692	-0.570399	0.693314	-0.177283	-0.604360	1.157057	0.107453	-0.590805	1.094212	0.110170				-0.356763	0.596980	0.095178				-0.312295	0.074041	0.096203	-0.305906	0.078971	0.054965	-0.299986	0.068850	-0.019323	0.368825	0.085267	0.086381
8303	69.191667	-0.854226	0.622798	0.103560	-0.847700	0.629050	-0.094609	-0.747616	0.869750	0.122352	-0.734442	0.868384	-0.076272	-0.645503	1.152438	0.010152	-0.592603	0.695168	0.235578	-0.570486	0.693166	-0.177397	-0.604490	1.156999	0.107055	-0.590852	1.094113	0.109697				-0.357012	0.597134	0.094868				-0.312304	0.074035	0.096201	-0.305877	0.078983	0.054960	-0.299986	0.068858	-0.019322	0.368829	0.085271	0.086378
8304	69.200000	-0.854218	0.622877	0.103471	-0.847722	0.629001	-0.094670	-0.747612	0.869786	0.122154	-0.734480	0.868330	-0.076482	-0.645536	1.152341	0.009693	-0.592531	0.695308	0.235449	-0.570594	0.693007	-0.177539	-0.604612	1.156925	0.106654	-0.590923	1.094068	0.109294				-0.357243	0.597265	0.094552				-0.312309	0.074042	0.096197	-0.305905	0.078976	0.054959	-0.299982	0.068864	-0.019322	0.368827	0.085276	0.086370
8305	69.208333	-0.854241	0.622941	0.103419	-0.847804	0.628961	-0.094725	-0.747599	0.869837	0.121969	-0.734514	0.868277	-0.076625	-0.645577	1.152241	0.009233	-0.592460	0.695430	0.235308	-0.570730	0.692850	-0.177677	-0.604746	1.156818	0.106240	-0.590980	1.093980	0.108866				-0.357493	0.597421	0.094242				-0.312303	0.074052	0.096191	-0.305908	0.078982	0.054960	-0.299977	0.068868	-0.019325	0.368824	0.085278	0.086364
8306	69.216667	-0.854214	0.622896	0.103349	-0.847754	0.628900	-0.094768	-0.747588	0.869888	0.121789	-0.734604	0.868159	-0.076778	-0.645621	1.152144	0.008800	-0.592390	0.695554	0.235172	-0.570875	0.692699	-0.177816	-0.604901	1.156735	0.105826	-0.591040	1.093887	0.108448				-0.357728	0.597582	0.093914				-0.312299	0.074062	0.096192	-0.305918	0.078983	0.054950	-0.299979	0.068866	-0.019329	0.368822	0.085276	0.086358
8307	69.225000	-0.854213	0.622972	0.103319	-0.847777	0.628854	-0.094827	-0.747568	0.869930	0.121622	-0.734615	0.868106	-0.076991	-0.645658	1.152041	0.008374	-0.592311	0.695662	0.235042	-0.570990	0.692557	-0.177945	-0.605017	1.156615	0.105412	-0.590952	1.093862	0.107999				-0.357962	0.597763	0.093562				-0.312312	0.074050	0.096183	-0.305917	0.078976	0.054943	-0.299981	0.068861	-0.019334	0.368820	0.085278	0.086355
8308	69.233333	-0.854207	0.622984	0.103282	-0.847792	0.628808	-0.094879	-0.747526	0.869970	0.121448	-0.734681	0.867979	-0.077139	-0.645696	1.151923	0.007960	-0.592234	0.695763	0.234925	-0.571111	0.692419	-0.178074	-0.605149	1.156522	0.105057	-0.591157	1.093708	0.107650				-0.358237	0.597935	0.093182				-0.312322	0.074040	0.096175	-0.305921	0.078965	0.054938	-0.299982	0.068852	-0.019338	0.368819	0.085275	0.086355
8309	69.241667	-0.854206	0.623008	0.103246	-0.847814	0.628757	-0.094924	-0.747508	0.870046	0.121343	-0.734775	0.867957	-0.077319	-0.645747	1.151808	0.007589	-0.592160	0.695863	0.234821	-0.571303	0.692271	-0.178201	-0.605274	1.156417	0.104730	-0.591223	1.093631	0.107315				-0.358430	0.598161	0.092784				-0.312329	0.074032	0.096174	-0.305931	0.078953	0.054935	-0.299980	0.068848	-0.019337	0.368823	0.085268	0.086354
8310	69.250000	-0.854200	0.623022	0.103212	-0.847831	0.628713	-0.094971	-0.747417	0.870027	0.121183	-0.734846	0.867871	-0.077493	-0.645790	1.151681	0.007220	-0.592099	0.695958	0.234733	-0.571436	0.692158	-0.178314	-0.605386	1.156303	0.104407	-0.591285	1.093556	0.106985				-0.358608	0.598312	0.092241				-0.312331	0.074030	0.096169	-0.305933	0.078952	0.054929	-0.299984	0.068848	-0.019335	0.368821	0.085275	0.086361
8311	69.258333	-0.854194	0.623040	0.103175	-0.847851	0.628676	-0.095009	-0.747437	0.870057	0.121035	-0.734859	0.867807	-0.077564	-0.645830	1.151532	0.006833	-0.592043	0.696053	0.234669	-0.571507	0.692075	-0.178393	-0.605507	1.156175	0.104094	-0.591326	1.093466	0.106685				-0.358809	0.598585	0.091697				-0.312332	0.074029	0.096168	-0.305906	0.078961	0.054921	-0.299976	0.068855	-0.019335	0.368820	0.085268	0.086356
8312	69.266667	-0.854190	0.623053	0.103145	-0.847870	0.628638	-0.095052	-0.747419	0.870088	0.120912	-0.734870	0.867809	-0.077728	-0.645871	1.151416	0.006596	-0.591981	0.696144	0.234626	-0.571656	0.691978	-0.178468	-0.605609	1.156023	0.103808	-0.591321	1.093304	0.106356				-0.359024	0.598809	0.091025				-0.312329	0.074036	0.096171	-0.305932	0.078956	0.054932	-0.299974	0.068862	-0.019324	0.368823	0.085280	0.086362
8313	69.275000	-0.854193	0.623055	0.103103	-0.847887	0.628605	-0.095086	-0.747474	0.870187	0.120850	-0.734984	0.867762	-0.077846	-0.645915	1.151263	0.006305	-0.591908	0.696241	0.234614	-0.571867	0.691857	-0.178537	-0.605703	1.155873	0.103568	-0.591344	1.093181	0.106073				-0.359228	0.599072	0.090313				-0.312330	0.074039	0.096178	-0.305936	0.078961	0.054935	-0.299974	0.068866	-0.019320	0.368816	0.085279	0.086361
8314	69.283333	-0.854181	0.623079	0.103078	-0.847904	0.628569	-0.095121	-0.747399	0.870141	0.120683	-0.735091	0.867662	-0.077953	-0.645976	1.151146	0.006066	-0.591812	0.696340	0.234623	-0.572000	0.691769	-0.178595	-0.605795	1.155733	0.103344	-0.591305	1.093011	0.105753				-0.359444	0.599202	0.089435				-0.312328	0.074055	0.096181	-0.305869	0.078998	0.054935	-0.299973	0.068870	-0.019317	0.368814	0.085280	0.086364
8315	69.291667	-0.854176	0.623084	0.103048	-0.847924	0.628536	-0.095154	-0.747397	0.870164	0.120582	-0.735121	0.867622	-0.078036	-0.646045	1.151018	0.005853	-0.591691	0.696447	0.234660	-0.572079	0.691686	-0.178675	-0.605877	1.155603	0.103129	-0.591314	1.092920	0.105522				-0.359682	0.599390	0.088596				-0.312324	0.074054	0.096183	-0.305931	0.078973	0.054949	-0.299976	0.068869	-0.019315	0.368813	0.085272	0.086359
8316	69.300000	-0.854182	0.623064	0.102998	-0.847946	0.628497	-0.095184	-0.747353	0.870186	0.120506	-0.735165	0.867602	-0.078160	-0.646105	1.150918	0.005648	-0.591552	0.696561	0.234708	-0.572254	0.691577	-0.178778	-0.605980	1.155490	0.102920	-0.591356	1.092841	0.105320				-0.359982	0.599559	0.087738				-0.312326	0.074057	0.096188	-0.305930	0.078969	0.054951	-0.299978	0.068859	-0.019323	0.368811	0.085267	0.086356
8317	69.308333	-0.854179	0.623071	0.102979	-0.847962	0.628463	-0.095211	-0.747372	0.870207	0.120421	-0.735293	0.867480	-0.078236	-0.646157	1.150841	0.005458	-0.591388	0.696669	0.234771	-0.572279	0.691490	-0.178913	-0.606082	1.155387	0.102772	-0.591432	1.092756	0.105134				-0.360311	0.599651	0.086786				-0.312332	0.074043	0.096189	-0.305926	0.078967	0.054946	-0.299982	0.068853	-0.019327	0.368810	0.085259	0.086357
8318	69.316667	-0.854175	0.623078	0.102963	-0.847974	0.628428	-0.095231	-0.747390	0.870226	0.120340	-0.735335	0.867418	-0.078313	-0.646215	1.150770	0.005279	-0.591215	0.696772	0.234836	-0.572291	0.691401	-0.179066	-0.606180	1.155286	0.102646	-0.591350	1.092695	0.104889				-0.360653	0.599703	0.085763				-0.312332	0.074042	0.096188	-0.305939	0.078948	0.054943	-0.299983	0.068843	-0.019334	0.368803	0.085253	0.086362
8319	69.325000	-0.854178	0.623122	0.102987	-0.847996	0.628395	-0.095247	-0.747396	0.870257	0.120269	-0.735342	0.867341	-0.078397	-0.646279	1.150721	0.005151	-0.591047	0.696875	0.234908	-0.572343	0.691311	-0.179213	-0.606273	1.155198	0.102535	-0.591503	1.092602	0.104783				-0.361033	0.599821	0.084807				-0.312340	0.074035	0.096180	-0.305944	0.078943	0.054940	-0.299985	0.068844	-0.019339	0.368797	0.085253	0.086363
8320	69.333333	-0.854175	0.623097	0.102952	-0.848016	0.628373	-0.095255	-0.747533	0.870420	0.120297	-0.735330	0.867396	-0.078488	-0.646351	1.150674	0.005048	-0.590886	0.696973	0.234987	-0.572471	0.691221	-0.179341	-0.606360	1.155121	0.102436	-0.591615	1.092446	0.104648				-0.361372	0.599924	0.083789				-0.312338	0.074040	0.096183	-0.305946	0.078951	0.054936	-0.299979	0.068850	-0.019341	0.368791	0.085255	0.086361
8321	69.341667	-0.854167	0.623129	0.102970	-0.847982	0.628329	-0.095254	-0.747411	0.870319	0.120137	-0.735438	0.867294	-0.078533	-0.646422	1.150631	0.004971	-0.590719	0.697066	0.235081	-0.572538	0.691139	-0.179461	-0.606443	1.155044	0.102360	-0.591682	1.092386	0.104551				-0.361692	0.599964	0.082687				-0.312339	0.074046	0.096183	-0.305913	0.078968	0.054934	-0.299972	0.068865	-0.019336	0.368781	0.085256	0.086358
8322	69.350000	-0.854167	0.623137	0.102964	-0.848050	0.628335	-0.095264	-0.747424	0.870347	0.120073	-0.735417	0.867270	-0.078636	-0.646494	1.150592	0.004919	-0.590538	0.697158	0.235187	-0.572538	0.691065	-0.179585	-0.606512	1.154951	0.102282	-0.591730	1.092336	0.104482				-0.362001	0.599960	0.081524				-0.312327	0.074070	0.096183	-0.305931	0.078973	0.054943	-0.299970	0.068876	-0.019339	0.368776	0.085255	0.086353
8323	69.358333	-0.854184	0.623160	0.102964	-0.848066	0.628323	-0.095271	-0.747419	0.870371	0.120024	-0.735407	0.867299	-0.078662	-0.646564	1.150551	0.004884	-0.590343	0.697248	0.235306	-0.572687	0.690998	-0.179714	-0.606585	1.154892	0.102258	-0.591776	1.092281	0.104433				-0.362358	0.599969	0.080334				-0.312340	0.074064	0.096186	-0.305942	0.078972	0.054945	-0.299967	0.068879	-0.019336	0.368766	0.085258	0.086348
8324	69.366667	-0.854189	0.623137	0.102922	-0.848075	0.628311	-0.095276	-0.747451	0.870389	0.119972	-0.735456	0.867252	-0.078738	-0.646639	1.150507	0.004873	-0.590107	0.697334	0.235441	-0.572862	0.690931	-0.179856	-0.606664	1.154827	0.102249	-0.591820	1.092228	0.104406				-0.362774	0.599926	0.079070				-0.312343	0.074066	0.096185	-0.305942	0.078976	0.054947	-0.299965	0.068876	-0.019334	0.368760	0.085259	0.086341
8325	69.375000	-0.854174	0.623160	0.102943	-0.848087	0.628302	-0.095280	-0.747460	0.870422	0.119940	-0.735458	0.867250	-0.078772	-0.646720	1.150462	0.004882	-0.589835	0.697426	0.235602	-0.572921	0.690870	-0.180097	-0.606753	1.154756	0.102254	-0.591861	1.092162	0.104389				-0.363258	0.599966	0.077827				-0.312342	0.074073	0.096186	-0.305942	0.078977	0.054945	-0.299967	0.068882	-0.019344	0.368754	0.085245	0.086333
8326	69.383333	-0.854199	0.623193	0.102951	-0.848097	0.628302	-0.095283	-0.747466	0.870421	0.119907	-0.735435	0.867241	-0.078797	-0.646797	1.150410	0.004921	-0.589530	0.697524	0.235772	-0.573104	0.690797	-0.180343	-0.606838	1.154678	0.102303	-0.591896	1.092087	0.104386				-0.363759	0.599943	0.076555				-0.312343	0.074073	0.096183	-0.305943	0.078970	0.054942	-0.299971	0.068870	-0.019351	0.368752	0.085247	0.086331
8327	69.391667	-0.854200	0.623194	0.102957	-0.848103	0.628304	-0.095278	-0.747472	0.870435	0.119891	-0.735390	0.867282	-0.078821	-0.646884	1.150342	0.004974	-0.589193	0.697621	0.235958	-0.573378	0.690703	-0.180609	-0.606906	1.154582	0.102362	-0.591949	1.092004	0.104399				-0.364250	0.599943	0.075394				-0.312348	0.074067	0.096180	-0.305950	0.078961	0.054934	-0.299975	0.068870	-0.019361	0.368751	0.085229	0.086327
8328	69.400000	-0.854188	0.623148	0.102929	-0.848108	0.628312	-0.095276	-0.747474	0.870445	0.119879	-0.735405	0.867255	-0.078830	-0.646973	1.150316	0.005081	-0.588859	0.697706	0.236152	-0.573641	0.690671	-0.180798	-0.606969	1.154471	0.102459	-0.592004	1.091908	0.104421				-0.364723	0.599999	0.074282				-0.312339	0.074072	0.096170	-0.305951	0.078949	0.054927	-0.299971	0.068862	-0.019371	0.368738	0.085240	0.086326
8329	69.408333	-0.854180	0.623177	0.102958	-0.848121	0.628338	-0.095273	-0.747472	0.870472	0.119870	-0.735380	0.867279	-0.078843	-0.647056	1.150296	0.005184	-0.588526	0.697779	0.236344	-0.574082	0.690494	-0.181069	-0.607037	1.154389	0.102554	-0.592061	1.091827	0.104460				-0.365181	0.600061	0.073182				-0.312342	0.074063	0.096170	-0.305947	0.078945	0.054923	-0.299969	0.068861	-0.019370	0.368740	0.085238	0.086324
8330	69.416667	-0.854186	0.623175	0.102958	-0.848101	0.628348	-0.095262	-0.747471	0.870459	0.119855	-0.735303	0.867287	-0.078851	-0.647133	1.150281	0.005296	-0.588204	0.697845	0.236551	-0.574446	0.690413	-0.181252	-0.607092	1.154296	0.102628	-0.592107	1.091762	0.104522				-0.365677	0.600221	0.072164				-0.312348	0.074058	0.096164	-0.305951	0.078957	0.054927	-0.299964	0.068865	-0.019365	0.368737	0.085237	0.086319
8331	69.425000	-0.854224	0.623173	0.102934	-0.848121	0.628394	-0.095263	-0.747458	0.870461	0.119853	-0.735215	0.867369	-0.078852	-0.647191	1.150274	0.005412	-0.587897	0.697899	0.236761	-0.575008	0.690349	-0.181422	-0.607151	1.154256	0.102768	-0.592135	1.091647	0.104571				-0.366163	0.600363	0.071143				-0.312348	0.074073	0.096170	-0.305949	0.078964	0.054924	-0.299954	0.068879	-0.019363	0.368730	0.085232	0.086312
8332	69.433333	-0.854202	0.623183	0.102949	-0.848078	0.628386	-0.095252	-0.747444	0.870492	0.119871	-0.735182	0.867367	-0.078849	-0.647232	1.150283	0.005536	-0.587596	0.697936	0.236986	-0.575518	0.690287	-0.181580	-0.607203	1.154223	0.102920	-0.592062	1.091681	0.104647				-0.366652	0.600562	0.070180				-0.312349	0.074084	0.096172	-0.305949	0.078972	0.054931	-0.299950	0.068879	-0.019362	0.368727	0.085232	0.086313
8333	69.441667	-0.854214	0.623174	0.102939	-0.848055	0.628410	-0.095249	-0.747421	0.870475	0.119877	-0.735125	0.867339	-0.078827	-0.647261	1.150271	0.005674	-0.587303	0.697972	0.237220	-0.576062	0.690253	-0.181739	-0.607243	1.154129	0.103030	-0.592175	1.091588	0.104789				-0.367141	0.600722	0.069260				-0.312349	0.074090	0.096172	-0.305921	0.078985	0.054925	-0.299952	0.068882	-0.019353	0.368729	0.085227	0.086305
8334	69.450000	-0.854237	0.623217	0.102966	-0.848030	0.628427	-0.095244	-0.747395	0.870463	0.119905	-0.735033	0.867409	-0.078783	-0.647282	1.150240	0.005797	-0.587017	0.697989	0.237460	-0.576561	0.690215	-0.181931	-0.607286	1.154062	0.103178	-0.592272	1.091490	0.104930				-0.367559	0.600868	0.068386				-0.312350	0.074098	0.096174	-0.305952	0.078965	0.054938	-0.299952	0.068875	-0.019348	0.368719	0.085227	0.086306
8335	69.458333	-0.854228	0.623207	0.102945	-0.848012	0.628457	-0.095250	-0.747349	0.870466	0.119935	-0.735041	0.867397	-0.078754	-0.647317	1.150239	0.005984	-0.586743	0.698010	0.237696	-0.577224	0.690181	-0.182112	-0.607321	1.153980	0.103346	-0.592288	1.091403	0.105048				-0.367926	0.601036	0.067632				-0.312358	0.074085	0.096173	-0.305930	0.078976	0.054926	-0.299953	0.068870	-0.019346	0.368725	0.085220	0.086295
8336	69.466667	-0.854202	0.623214	0.102956	-0.847962	0.628461	-0.095236	-0.747324	0.870505	0.120004	-0.735039	0.867395	-0.078699	-0.647330	1.150242	0.006158	-0.586482	0.698027	0.237938	-0.577981	0.690143	-0.182272	-0.607341	1.153878	0.103550	-0.592284	1.091323	0.105160				-0.368261	0.601185	0.066967				-0.312363	0.074072	0.096174	-0.305970	0.078943	0.054920	-0.299956	0.068849	-0.019345	0.368728	0.085215	0.086308
8337	69.475000	-0.854187	0.623224	0.102962	-0.847946	0.628487	-0.095235	-0.747282	0.870479	0.120054	-0.734958	0.867380	-0.078634	-0.647327	1.150242	0.006329	-0.586234	0.698044	0.238187	-0.578587	0.690103	-0.182441	-0.607358	1.153802	0.103754	-0.592298	1.091234	0.105286				-0.368533	0.601208	0.066254				-0.312359	0.074071	0.096157	-0.305938	0.078944	0.054905	-0.299958	0.068839	-0.019343	0.368729	0.085219	0.086310
8338	69.483333	-0.854184	0.623211	0.102941	-0.847898	0.628495	-0.095222	-0.747168	0.870473	0.120123	-0.734969	0.867404	-0.078570	-0.647316	1.150290	0.006507	-0.586005	0.698066	0.238426	-0.579374	0.690086	-0.182565	-0.607366	1.153722	0.103941	-0.592321	1.091142	0.105423				-0.368776	0.601191	0.065601				-0.312364	0.074061	0.096157	-0.305971	0.078929	0.054901	-0.299961	0.068834	-0.019336	0.368720	0.085220	0.086306
8339	69.491667	-0.854169	0.623236	0.102956	-0.847824	0.628500	-0.095203	-0.747138	0.870494	0.120210	-0.734937	0.867380	-0.078476	-0.647290	1.150322	0.006702	-0.585776	0.698093	0.238663	-0.580085	0.690093	-0.182640	-0.607382	1.153638	0.104147	-0.592349	1.091048	0.105559				-0.368965	0.601176	0.065027				-0.312364	0.074062	0.096154	-0.305964	0.078930	0.054898	-0.299959	0.068839	-0.019322	0.368722	0.085226	0.086298
8340	69.500000	-0.854183	0.623282	0.102985	-0.847846	0.628558	-0.095181	-0.747112	0.870511	0.120304	-0.734875	0.867411	-0.078354	-0.647255	1.150356	0.006903	-0.585538	0.698123	0.238903	-0.580816	0.690105	-0.182656	-0.607389	1.153545	0.104365	-0.592370	1.090943	0.105714				-0.369174	0.601019	0.064399				-0.312351	0.074078	0.096156	-0.305957	0.078954	0.054902	-0.299947	0.068860	-0.019309	0.368717	0.085231	0.086301
8341	69.508333	-0.854156	0.623277	0.102996	-0.847822	0.628593	-0.095155	-0.747081	0.870494	0.120365	-0.734891	0.867436	-0.078308	-0.647216	1.150374	0.007114	-0.585283	0.698160	0.239167	-0.581489	0.690171	-0.182693	-0.607385	1.153434	0.104597	-0.592392	1.090841	0.105885				-0.369365	0.600847	0.063835				-0.312342	0.074100	0.096159	-0.305950	0.078966	0.054912	-0.299943	0.068870	-0.019291	0.368713	0.085237	0.086293
8342	69.516667	-0.854127	0.623266	0.103018	-0.847800	0.628619	-0.095125	-0.746960	0.870456	0.120425	-0.734931	0.867468	-0.078198	-0.647178	1.150387	0.007349	-0.585015	0.698183	0.239435	-0.582317	0.690212	-0.182699	-0.607380	1.153315	0.104851	-0.592394	1.090767	0.106080				-0.369600	0.600736	0.063393				-0.312284	0.074159	0.096273	-0.305949	0.078969	0.054918	-0.299947	0.068867	-0.019285	0.368712	0.085239	0.086288
8343	69.525000	-0.854116	0.623268	0.103045	-0.847798	0.628668	-0.095099	-0.746978	0.870444	0.120535	-0.734923	0.867523	-0.078078	-0.647144	1.150392	0.007594	-0.584727	0.698213	0.239731	-0.583124	0.690265	-0.182679	-0.607365	1.153205	0.105111	-0.592344	1.090627	0.106237				-0.369797	0.600518	0.062859				-0.312338	0.074097	0.096162	-0.305946	0.078961	0.054913	-0.299948	0.068859	-0.019282	0.368711	0.085227	0.086291
8344	69.533333	-0.854101	0.623266	0.103083	-0.847783	0.628697	-0.095060	-0.746948	0.870427	0.120670	-0.734922	0.867580	-0.077954	-0.647119	1.150418	0.007875	-0.584431	0.698232	0.240036	-0.583870	0.690304	-0.182669	-0.607350	1.153094	0.105381	-0.592169	1.090555	0.106359				-0.370004	0.600312	0.062351				-0.312340	0.074082	0.096158	-0.305881	0.078972	0.054903	-0.299952	0.068849	-0.019280	0.368716	0.085223	0.086294
8345	69.541667	-0.854102	0.623278	0.103133	-0.847744	0.628697	-0.095007	-0.746886	0.870425	0.120782	-0.734901	0.867656	-0.077812	-0.647074	1.150435	0.008135	-0.584126	0.698262	0.240360	-0.584687	0.690387	-0.182613	-0.607344	1.152969	0.105661	-0.592313	1.090386	0.106614				-0.370185	0.600079	0.061799				-0.312350	0.074068	0.096156	-0.305953	0.078931	0.054904	-0.299956	0.068838	-0.019284	0.368720	0.085220	0.086297
8346	69.550000	-0.854081	0.623270	0.103167	-0.847736	0.628722	-0.094967	-0.746813	0.870389	0.120877	-0.734978	0.867676	-0.077670	-0.647038	1.150455	0.008400	-0.583802	0.698289	0.240688	-0.585484	0.690382	-0.182605	-0.607322	1.152856	0.105970	-0.592331	1.090269	0.106838				-0.370383	0.599803	0.061222				-0.312298	0.074115	0.096263	-0.305953	0.078924	0.054897	-0.299958	0.068830	-0.019284	0.368720	0.085219	0.086295
8347	69.558333	-0.854077	0.623273	0.103211	-0.847747	0.628763	-0.094921	-0.746856	0.870397	0.121049	-0.734980	0.867746	-0.077568	-0.647002	1.150476	0.008689	-0.583477	0.698319	0.241029	-0.586263	0.690428	-0.182505	-0.607339	1.152756	0.106271	-0.592318	1.090230	0.107080				-0.370487	0.599573	0.060715				-0.312316	0.074092	0.096207	-0.305954	0.078923	0.054899	-0.299960	0.068830	-0.019282	0.368721	0.085226	0.086307
8348	69.566667	-0.854079	0.623275	0.103250	-0.847739	0.628780	-0.094872	-0.746845	0.870398	0.121166	-0.735024	0.867790	-0.077381	-0.646977	1.150489	0.008989	-0.583135	0.698345	0.241375	-0.586946	0.690456	-0.182448	-0.607352	1.152649	0.106588	-0.592383	1.090052	0.107327				-0.370547	0.599282	0.060160				-0.312346	0.074070	0.096155	-0.305950	0.078934	0.054909	-0.299960	0.068847	-0.019275	0.368718	0.085239	0.086310
8349	69.575000	-0.854089	0.623270	0.103289	-0.847756	0.628803	-0.094830	-0.746835	0.870399	0.121318	-0.734985	0.867826	-0.077308	-0.646944	1.150485	0.009296	-0.582794	0.698367	0.241702	-0.587655	0.690513	-0.182338	-0.607379	1.152532	0.106911	-0.592415	1.089934	0.107592				-0.370528	0.599003	0.059667				-0.312343	0.074083	0.096168	-0.305951	0.078957	0.054919	-0.299957	0.068858	-0.019268	0.368711	0.085247	0.086310
8350	69.583333	-0.854103	0.623264	0.103324	-0.847774	0.628820	-0.094784	-0.746730	0.870352	0.121445	-0.735079	0.867855	-0.077134	-0.646926	1.150495	0.009631	-0.582451	0.698372	0.242026	-0.588403	0.690567	-0.182208	-0.607400	1.152390	0.107285	-0.592446	1.089817	0.107868				-0.370447	0.598676	0.059164				-0.312344	0.074096	0.096175	-0.305953	0.078963	0.054930	-0.299956	0.068868	-0.019269	0.368710	0.085241	0.086301
8351	69.591667	-0.854121	0.623246	0.103369	-0.847798	0.628830	-0.094746	-0.746750	0.870347	0.121618	-0.735151	0.867911	-0.076989	-0.646915	1.150466	0.009960	-0.582105	0.698366	0.242342	-0.588991	0.690637	-0.182089	-0.607437	1.152245	0.107639	-0.592455	1.089663	0.108134				-0.370405	0.598204	0.058595				-0.312338	0.074102	0.096177	-0.305950	0.078974	0.054932	-0.299957	0.068864	-0.019270	0.368712	0.085245	0.086307
8352	69.600000	-0.854139	0.623220	0.103416	-0.847821	0.628830	-0.094701	-0.746696	0.870269	0.121738	-0.735179	0.867940	-0.076800	-0.646899	1.150437	0.010292	-0.581747	0.698350	0.242648	-0.589563	0.690724	-0.181953	-0.607466	1.152081	0.107981	-0.592471	1.089509	0.108401				-0.370285	0.597805	0.058122				-0.312337	0.074100	0.096179	-0.305955	0.078962	0.054941	-0.299963	0.068858	-0.019271	0.368716	0.085228	0.086314
8353	69.608333	-0.854162	0.623201	0.103471	-0.847848	0.628829	-0.094660	-0.746707	0.870235	0.121934	-0.735278	0.867975	-0.076663	-0.646884	1.150408	0.010635	-0.581392	0.698325	0.242943	-0.590105	0.690828	-0.181926	-0.607498	1.151921	0.108355	-0.592498	1.089342	0.108675				-0.370192	0.597281	0.057601				-0.312350	0.074078	0.096184	-0.305956	0.078956	0.054933	-0.299966	0.068852	-0.019280	0.368720	0.085222	0.086314
8354	69.616667	-0.854174	0.623163	0.103512	-0.847880	0.628824	-0.094613	-0.746716	0.870186	0.122121	-0.735370	0.868005	-0.076477	-0.646880	1.150385	0.010981	-0.581027	0.698292	0.243240	-0.590579	0.690877	-0.181679	-0.607541	1.151744	0.108732	-0.592525	1.089166	0.108959				-0.370073	0.596750	0.057094				-0.312353	0.074064	0.096180	-0.305953	0.078944	0.054935	-0.299967	0.068840	-0.019284	0.368723	0.085220	0.086330
8355	69.625000	-0.854202	0.623138	0.103563	-0.847908	0.628820	-0.094570	-0.746716	0.870146	0.122305	-0.735427	0.868075	-0.076264	-0.646873	1.150389	0.011340	-0.580682	0.698254	0.243532	-0.590949	0.690999	-0.181625	-0.607603	1.151578	0.109116	-0.592498	1.089020	0.109210				-0.369914	0.596181	0.056586				-0.312348	0.074070	0.096176	-0.305962	0.078934	0.054925	-0.299971	0.068832	-0.019294	0.368725	0.085222	0.086330
8356	69.633333	-0.854254	0.623130	0.103622	-0.847935	0.628824	-0.094523	-0.746773	0.870065	0.122451	-0.735471	0.868086	-0.076109	-0.646889	1.150380	0.011704	-0.580376	0.698207	0.243805	-0.591426	0.691093	-0.181569	-0.607653	1.151387	0.109487	-0.592628	1.088820	0.109501				-0.369712	0.595663	0.056189				-0.312352	0.074066	0.096168	-0.305960	0.078943	0.054921	-0.299973	0.068840	-0.019298	0.368716	0.085228	0.086338
8357	69.641667	-0.854252	0.623071	0.103662	-0.847961	0.628829	-0.094474	-0.746680	0.869994	0.122624	-0.735589	0.868144	-0.075945	-0.646900	1.150390	0.012062	-0.580110	0.698149	0.244069	-0.591770	0.691177	-0.181421	-0.607728	1.151236	0.109871	-0.592666	1.088627	0.109775				-0.369432	0.595176	0.055840				-0.312348	0.074073	0.096171	-0.305955	0.078949	0.054919	-0.299967	0.068855	-0.019297	0.368721	0.085229	0.086324
8358	69.650000	-0.854232	0.622950	0.103730	-0.847984	0.628833	-0.094424	-0.746760	0.869998	0.122870	-0.735662	0.868221	-0.075767	-0.646918	1.150414	0.012449	-0.579892	0.698089	0.244323	-0.592074	0.691268	-0.181264	-0.607803	1.151083	0.110267	-0.592773	1.088492	0.110094				-0.369038	0.594686	0.055497				-0.312341	0.074085	0.096170	-0.305891	0.078982	0.054916	-0.299969	0.068857	-0.019288	0.368720	0.085238	0.086331
8359	69.658333	-0.854340	0.623030	0.103733	-0.848012	0.628845	-0.094376	-0.746736	0.869877	0.123011	-0.735780	0.868279	-0.075552	-0.646931	1.150414	0.012833	-0.579739	0.698009	0.244560	-0.592414	0.691386	-0.181056	-0.607877	1.150939	0.110695	-0.592861	1.088367	0.110428				-0.368623	0.594219	0.055204				-0.312342	0.074098	0.096173	-0.305951	0.078977	0.054928	-0.299965	0.068877	-0.019285	0.368720	0.085245	0.086329
8360	69.666667	-0.854330	0.622955	0.103826	-0.848036	0.628850	-0.094337	-0.746757	0.869820	0.123213	-0.735878	0.868336	-0.075389	-0.646962	1.150413	0.013250	-0.579639	0.697921	0.244778	-0.592630	0.691501	-0.180890	-0.607941	1.150802	0.111113	-0.592953	1.088243	0.110782				-0.368121	0.593823	0.055033				-0.312339	0.074100	0.096178	-0.305949	0.078977	0.054934	-0.299965	0.068881	-0.019280	0.368720	0.085235	0.086320
8361	69.675000	-0.854314	0.622877	0.103848	-0.848079	0.628862	-0.094301	-0.746804	0.869762	0.123408	-0.735931	0.868420	-0.075180	-0.646999	1.150393	0.013653	-0.579585	0.697814	0.244970	-0.592775	0.691653	-0.180707	-0.608015	1.150667	0.111541	-0.593008	1.088100	0.111132				-0.367622	0.593327	0.054941				-0.312343	0.074090	0.096174	-0.305948	0.078968	0.054927	-0.299969	0.068875	-0.019285	0.368728	0.085239	0.086331
8362	69.683333	-0.854358	0.622856	0.103877	-0.848111	0.628875	-0.094277	-0.746835	0.869710	0.123627	-0.736004	0.868487	-0.075008	-0.647037	1.150374	0.014091	-0.579552	0.697703	0.245143	-0.592898	0.691822	-0.180528	-0.608085	1.150507	0.112007	-0.593066	1.087924	0.111474				-0.367132	0.592814	0.055049				-0.312343	0.074078	0.096172	-0.305888	0.078980	0.054913	-0.299976	0.068858	-0.019293	0.368734	0.085236	0.086334
8363	69.691667	-0.854406	0.622815	0.103899	-0.848093	0.628861	-0.094252	-0.746979	0.869634	0.123786	-0.736028	0.868523	-0.074821	-0.647079	1.150338	0.014539	-0.579545	0.697574	0.245311	-0.593124	0.692009	-0.180351	-0.608144	1.150349	0.112448	-0.593083	1.087772	0.111848				-0.366644	0.592323	0.055331				-0.312345	0.074073	0.096162	-0.305951	0.078941	0.054916	-0.299977	0.068851	-0.019298	0.368737	0.085233	0.086334
8364	69.700000	-0.854461	0.622816	0.103954	-0.848106	0.628866	-0.094227	-0.746981	0.869517	0.123949	-0.736127	0.868590	-0.074689	-0.647142	1.150320	0.015021	-0.579565	0.697447	0.245482	-0.593109	0.692104	-0.180064	-0.608188	1.150203	0.112885	-0.592962	1.087712	0.112176				-0.366212	0.591936	0.055734				-0.312342	0.074074	0.096162	-0.305885	0.078966	0.054895	-0.299978	0.068859	-0.019301	0.368744	0.085230	0.086330
8365	69.708333	-0.854454	0.622719	0.103930	-0.848110	0.628877	-0.094212	-0.747040	0.869431	0.124118	-0.736170	0.868630	-0.074491	-0.647191	1.150312	0.015495	-0.579631	0.697309	0.245647	-0.593175	0.692355	-0.180009	-0.608219	1.150076	0.113365	-0.593149	1.087564	0.112640				-0.365780	0.591607	0.056138				-0.312337	0.074073	0.096153	-0.305947	0.078947	0.054902	-0.299980	0.068855	-0.019304	0.368746	0.085233	0.086328
8366	69.716667	-0.854464	0.622685	0.103957	-0.848109	0.628895	-0.094197	-0.747090	0.869359	0.124273	-0.736242	0.868723	-0.074301	-0.647238	1.150314	0.015965	-0.579737	0.697161	0.245802	-0.593142	0.692493	-0.179848	-0.608279	1.149966	0.113846	-0.593143	1.087376	0.112990				-0.365406	0.591399	0.056479				-0.312333	0.074085	0.096156	-0.305945	0.078950	0.054906	-0.299975	0.068869	-0.019310	0.368744	0.085240	0.086325
8367	69.725000	-0.854450	0.622579	0.103941	-0.848102	0.628907	-0.094187	-0.747182	0.869277	0.124422	-0.736297	0.868791	-0.074153	-0.647261	1.150298	0.016441	-0.579873	0.696987	0.245941	-0.593024	0.692762	-0.179734	-0.608318	1.149843	0.114340	-0.593155	1.087289	0.113389				-0.365126	0.591303	0.056767				-0.312332	0.074091	0.096164	-0.305906	0.078981	0.054907	-0.299973	0.068879	-0.019300	0.368743	0.085245	0.086325
8368	69.733333	-0.854512	0.622558	0.103958	-0.848108	0.628922	-0.094171	-0.747348	0.869180	0.124537	-0.736334	0.868858	-0.074017	-0.647280	1.150241	0.016792	-0.580031	0.696815	0.246080	-0.592977	0.692881	-0.179771	-0.608360	1.149693	0.114842	-0.593144	1.087202	0.113832				-0.364857	0.591241	0.057054				-0.312321	0.074108	0.096172	-0.305925	0.078982	0.054925	-0.299973	0.068886	-0.019296	0.368748	0.085247	0.086330
8369	69.741667	-0.854677	0.622553	0.103982	-0.848105	0.628935	-0.094157	-0.747443	0.869094	0.124681	-0.736346	0.868904	-0.073860	-0.647323	1.150220	0.017431	-0.580194	0.696614	0.246212	-0.592819	0.693094	-0.179773	-0.608397	1.149535	0.115339	-0.593312	1.087003	0.114296				-0.364634	0.591251	0.057353				-0.312331	0.074097	0.096178	-0.305937	0.078982	0.054936	-0.299972	0.068882	-0.019292	0.368752	0.085246	0.086329
8370	69.750000	-0.854611	0.622447	0.103956	-0.848098	0.628945	-0.094151	-0.747424	0.869010	0.124849	-0.736378	0.868985	-0.073755	-0.647375	1.150150	0.017951	-0.580361	0.696412	0.246358	-0.592602	0.693323	-0.179804	-0.608423	1.149362	0.115870	-0.593271	1.086804	0.114659				-0.364438	0.591351	0.057663				-0.312328	0.074101	0.096182	-0.305936	0.078972	0.054944	-0.299975	0.068872	-0.019295	0.368761	0.085237	0.086334
8371	69.758333	-0.854633	0.622386	0.103960	-0.848080	0.628957	-0.094152	-0.747582	0.868921	0.124978	-0.736382	0.869046	-0.073630	-0.647420	1.150072	0.018465	-0.580514	0.696225	0.246520	-0.592296	0.693577	-0.179857	-0.608460	1.149202	0.116363	-0.593173	1.086701	0.115094				-0.364299	0.591420	0.057909				-0.312337	0.074077	0.096194	-0.305940	0.078962	0.054947	-0.299973	0.068867	-0.019299	0.368771	0.085229	0.086331
8372	69.766667	-0.854778	0.622375	0.103978	-0.848073	0.628969	-0.094149	-0.747639	0.868799	0.125079	-0.736416	0.869121	-0.073418	-0.647451	1.149982	0.018975	-0.580653	0.696040	0.246686	-0.591887	0.693830	-0.179944	-0.608501	1.149040	0.116872	-0.593247	1.086547	0.115577				-0.364162	0.591480	0.058122				-0.312336	0.074075	0.096194	-0.305939	0.078959	0.054947	-0.299981	0.068855	-0.019305	0.368776	0.085231	0.086325
8373	69.775000	-0.854790	0.622327	0.103981	-0.848073	0.628986	-0.094142	-0.747726	0.868708	0.125206	-0.736420	0.869169	-0.073343	-0.647495	1.149877	0.019489	-0.580773	0.695869	0.246853	-0.591592	0.694155	-0.180184	-0.608543	1.148853	0.117395	-0.593225	1.086333	0.115996				-0.364129	0.591513	0.058337				-0.312326	0.074083	0.096199	-0.305939	0.078967	0.054949	-0.299977	0.068852	-0.019313	0.368778	0.085231	0.086325
8374	69.783333	-0.854796	0.622285	0.103983	-0.848072	0.629010	-0.094139	-0.747811	0.868619	0.125325	-0.736425	0.869250	-0.073224	-0.647521	1.149758	0.019980	-0.580876	0.695708	0.247022	-0.591229	0.694408	-0.180263	-0.608592	1.148651	0.117868	-0.593238	1.086170	0.116451				-0.364116	0.591529	0.058556				-0.312312	0.074096	0.096203	-0.305927	0.078973	0.054956	-0.299973	0.068865	-0.019316	0.368786	0.085234	0.086318
8375	69.791667	-0.854854	0.622232	0.103969	-0.848072	0.629051	-0.094141	-0.747936	0.868534	0.125462	-0.736399	0.869348	-0.073055	-0.647591	1.149640	0.020505	-0.580971	0.695555	0.247189	-0.590839	0.694624	-0.180235	-0.608655	1.148457	0.118399	-0.593220	1.085984	0.116877				-0.364070	0.591487	0.058768				-0.312316	0.074101	0.096210	-0.305923	0.078993	0.054965	-0.299975	0.068869	-0.019319	0.368783	0.085241	0.086310
8376	69.800000	-0.854816	0.622137	0.103964	-0.848081	0.629090	-0.094138	-0.748028	0.868496	0.125595	-0.736367	0.869418	-0.072939	-0.647633	1.149505	0.020897	-0.581052	0.695414	0.247354	-0.590468	0.694934	-0.180370	-0.608724	1.148270	0.118942	-0.593176	1.085803	0.117305				-0.364060	0.591445	0.059015				-0.312316	0.074098	0.096215	-0.305921	0.079001	0.054976	-0.299969	0.068879	-0.019310	0.368784	0.085244	0.086304
8377	69.808333	-0.854903	0.622154	0.103962	-0.848032	0.629101	-0.094134	-0.748152	0.868363	0.125659	-0.736295	0.869549	-0.072820	-0.647714	1.149429	0.021570	-0.581132	0.695284	0.247510	-0.589982	0.695135	-0.180432	-0.608790	1.148100	0.119468	-0.593188	1.085704	0.117788				-0.364016	0.591378	0.059261				-0.312313	0.074106	0.096231	-0.305921	0.079016	0.054989	-0.299974	0.068880	-0.019302	0.368785	0.085242	0.086306
8378	69.816667	-0.854925	0.622113	0.103961	-0.848065	0.629159	-0.094121	-0.748227	0.868337	0.125851	-0.736299	0.869575	-0.072661	-0.647789	1.149355	0.022092	-0.581211	0.695153	0.247666	-0.589561	0.695329	-0.180476	-0.608872	1.147944	0.119997	-0.593190	1.085550	0.118230				-0.363951	0.591304	0.059513				-0.312316	0.074102	0.096236	-0.305917	0.079016	0.055003	-0.299976	0.068883	-0.019298	0.368795	0.085235	0.086311
8379	69.825000	-0.854914	0.622046	0.103967	-0.848028	0.629180	-0.094114	-0.748341	0.868226	0.125943	-0.736256	0.869641	-0.072528	-0.647837	1.149302	0.022608	-0.581287	0.695012	0.247817	-0.589116	0.695530	-0.180526	-0.608956	1.147817	0.120520	-0.593165	1.085431	0.118645				-0.363867	0.591229	0.059772				-0.312317	0.074108	0.096239	-0.305892	0.079027	0.054994	-0.299978	0.068871	-0.019303	0.368794	0.085227	0.086303
8380	69.833333	-0.854906	0.621989	0.103964	-0.848026	0.629223	-0.094115	-0.748452	0.868181	0.126061	-0.736145	0.869777	-0.072438	-0.647891	1.149282	0.023116	-0.581364	0.694880	0.247968	-0.588615	0.695737	-0.180552	-0.609030	1.147712	0.121050	-0.593315	1.085332	0.119186				-0.363780	0.591157	0.060035				-0.312315	0.074109	0.096233	-0.305931	0.079006	0.054999	-0.299981	0.068862	-0.019308	0.368802	0.085221	0.086303
8381	69.841667	-0.854989	0.621990	0.103951	-0.848005	0.629259	-0.094111	-0.748494	0.868097	0.126176	-0.736154	0.869805	-0.072311	-0.647950	1.149250	0.023640	-0.581428	0.694738	0.248123	-0.588272	0.695864	-0.180571	-0.609108	1.147611	0.121562	-0.593343	1.085165	0.119586				-0.363684	0.591106	0.060292				-0.312314	0.074104	0.096228	-0.305928	0.079006	0.054983	-0.299988	0.068861	-0.019312	0.368807	0.085223	0.086301
8382	69.850000	-0.855021	0.621968	0.103925	-0.847986	0.629296	-0.094109	-0.748582	0.868059	0.126293	-0.736124	0.869896	-0.072171	-0.647998	1.149215	0.024132	-0.581475	0.694613	0.248286	-0.587783	0.696056	-0.180599	-0.609166	1.147485	0.122057	-0.593283	1.085160	0.120029				-0.363623	0.591085	0.060535				-0.312323	0.074099	0.096227	-0.305928	0.079005	0.054976	-0.299981	0.068865	-0.019314	0.368811	0.085228	0.086289
8383	69.858333	-0.854994	0.621922	0.103933	-0.847957	0.629340	-0.094106	-0.748666	0.867940	0.126380	-0.736083	0.869962	-0.072018	-0.648062	1.149162	0.024648	-0.581511	0.694491	0.248477	-0.587397	0.696226	-0.180526	-0.609264	1.147391	0.122620	-0.593463	1.084999	0.120534				-0.363536	0.591059	0.060714				-0.312322	0.074103	0.096227	-0.305917	0.079011	0.054976	-0.299985	0.068870	-0.019311	0.368810	0.085249	0.086293
8384	69.866667	-0.854949	0.621845	0.103964	-0.847929	0.629385	-0.094100	-0.748818	0.867888	0.126516	-0.735987	0.870000	-0.071942	-0.648147	1.149097	0.025166	-0.581519	0.694370	0.248683	-0.586941	0.696365	-0.180479	-0.609372	1.147256	0.123112	-0.593496	1.084872	0.120966				-0.363478	0.591051	0.060897				-0.312305	0.074126	0.096225	-0.305922	0.079020	0.054973	-0.299983	0.068870	-0.019307	0.368812	0.085253	0.086297
8385	69.875000	-0.854977	0.621789	0.103939	-0.847907	0.629426	-0.094085	-0.748816	0.867809	0.126670	-0.735981	0.870065	-0.071815	-0.648226	1.149047	0.025659	-0.581507	0.694244	0.248899	-0.586562	0.696498	-0.180407	-0.609458	1.147118	0.123600	-0.593513	1.084743	0.121396				-0.363429	0.591072	0.061106				-0.312316	0.074113	0.096232	-0.305921	0.079022	0.054989	-0.299983	0.068871	-0.019295	0.368818	0.085253	0.086295
8386	69.883333	-0.855001	0.621790	0.103932	-0.847882	0.629463	-0.094065	-0.748880	0.867727	0.126811	-0.735931	0.870112	-0.071685	-0.648320	1.148963	0.026037	-0.581488	0.694127	0.249118	-0.586101	0.696696	-0.180341	-0.609553	1.146976	0.124127	-0.593559	1.084616	0.121821				-0.363357	0.591049	0.061273				-0.312320	0.074108	0.096239	-0.305909	0.079017	0.054998	-0.299985	0.068869	-0.019285	0.368823	0.085243	0.086302
8387	69.891667	-0.854991	0.621751	0.103963	-0.847870	0.629493	-0.094040	-0.748937	0.867647	0.126949	-0.735840	0.870186	-0.071501	-0.648397	1.148955	0.026666	-0.581453	0.694009	0.249333	-0.585665	0.696766	-0.180088	-0.609663	1.146862	0.124619	-0.593561	1.084536	0.122241				-0.363271	0.591020	0.061441				-0.312313	0.074115	0.096249	-0.305926	0.079017	0.055006	-0.299985	0.068859	-0.019274	0.368827	0.085234	0.086301
8388	69.900000	-0.855003	0.621686	0.103977	-0.847844	0.629527	-0.094017	-0.748942	0.867532	0.127053	-0.735806	0.870173	-0.071365	-0.648472	1.148931	0.027153	-0.581416	0.693893	0.249541	-0.585273	0.696916	-0.179982	-0.609766	1.146738	0.125130	-0.593728	1.084410	0.122720				-0.363176	0.590976	0.061629				-0.312319	0.074101	0.096255	-0.305799	0.078950	0.054877	-0.299989	0.068851	-0.019277	0.368829	0.085224	0.086301
8389	69.908333	-0.855073	0.621711	0.103998	-0.847813	0.629562	-0.094000	-0.749037	0.867493	0.127231	-0.735777	0.870293	-0.071200	-0.648561	1.148905	0.027646	-0.581378	0.693784	0.249747	-0.584977	0.697036	-0.179855	-0.609859	1.146650	0.125618	-0.593789	1.084298	0.123135				-0.363068	0.590943	0.061819				-0.312312	0.074102	0.096247	-0.305919	0.079014	0.055008	-0.299990	0.068846	-0.019280	0.368829	0.085215	0.086297
8390	69.916667	-0.855063	0.621651	0.104039	-0.847777	0.629599	-0.093981	-0.749083	0.867419	0.127372	-0.735765	0.870315	-0.071039	-0.648625	1.148853	0.027998	-0.581338	0.693671	0.249948	-0.584601	0.697166	-0.179748	-0.609937	1.146562	0.126102	-0.593867	1.084268	0.123627				-0.362958	0.590922	0.062016				-0.312303	0.074102	0.096241	-0.305917	0.079007	0.055000	-0.299992	0.068844	-0.019285	0.368828	0.085223	0.086299
8391	69.925000	-0.854981	0.621621	0.104021	-0.847728	0.629642	-0.093944	-0.749101	0.867337	0.127509	-0.735628	0.870386	-0.070894	-0.648728	1.148860	0.028562	-0.581303	0.693562	0.250138	-0.584265	0.697312	-0.179609	-0.610010	1.146459	0.126608	-0.593899	1.084176	0.124034				-0.362825	0.590916	0.062203				-0.312302	0.074106	0.096234	-0.305917	0.079011	0.054992	-0.299991	0.068835	-0.019292	0.368827	0.085234	0.086295
8392	69.933333	-0.855053	0.621617	0.104081	-0.847669	0.629689	-0.093904	-0.749161	0.867296	0.127696	-0.735615	0.870495	-0.070730	-0.648823	1.148870	0.029140	-0.581275	0.693454	0.250321	-0.584088	0.697438	-0.179443	-0.610098	1.146395	0.127098	-0.593916	1.084095	0.124461				-0.362775	0.590937	0.062405				-0.312308	0.074096	0.096230	-0.305909	0.079020	0.054986	-0.299990	0.068839	-0.019294	0.368832	0.085229	0.086288
8393	69.941667	-0.855051	0.621621	0.104100	-0.847638	0.629733	-0.093868	-0.749177	0.867204	0.127851	-0.735623	0.870476	-0.070495	-0.648908	1.148882	0.029587	-0.581254	0.693343	0.250486	-0.583707	0.697565	-0.179307	-0.610167	1.146347	0.127577	-0.593996	1.084095	0.124929				-0.362722	0.590998	0.062592				-0.312302	0.074106	0.096242	-0.305906	0.079020	0.054996	-0.299986	0.068848	-0.019290	0.368836	0.085246	0.086304
8394	69.950000	-0.855055	0.621614	0.104127	-0.847581	0.629802	-0.093778	-0.749245	0.867177	0.128060	-0.735536	0.870552	-0.070296	-0.648987	1.148897	0.030000	-0.581250	0.693225	0.250654	-0.583404	0.697716	-0.179117	-0.610224	1.146302	0.128074	-0.594048	1.084064	0.125347				-0.362681	0.591079	0.062760				-0.312290	0.074120	0.096244	-0.305903	0.079026	0.055003	-0.299992	0.068844	-0.019283	0.368842	0.085251	0.086302
8395	69.958333	-0.854986	0.621578	0.104162	-0.847551	0.629843	-0.093734	-0.749250	0.867069	0.128196	-0.735472	0.870624	-0.070165	-0.649092	1.148980	0.030644	-0.581253	0.693103	0.250801	-0.583152	0.697823	-0.178912	-0.610304	1.146315	0.128562	-0.594136	1.084041	0.125797				-0.362647	0.591175	0.062913				-0.312291	0.074113	0.096253	-0.305904	0.079028	0.055016	-0.299987	0.068846	-0.019278	0.368859	0.085253	0.086321
8396	69.966667	-0.855034	0.621556	0.104204	-0.847553	0.629862	-0.093734	-0.749245	0.867006	0.128399	-0.735479	0.870654	-0.069927	-0.649159	1.149071	0.031124	-0.581273	0.692979	0.250932	-0.582909	0.697925	-0.178692	-0.610380	1.146336	0.129020	-0.594234	1.084002	0.126224				-0.362618	0.591271	0.063040				-0.312298	0.074093	0.096256	-0.305903	0.079030	0.055022	-0.299984	0.068845	-0.019268	0.368877	0.085243	0.086324
8397	69.975000	-0.855035	0.621550	0.104233	-0.847513	0.629896	-0.093686	-0.749303	0.866970	0.128624	-0.735446	0.870692	-0.069763	-0.649233	1.149150	0.031594	-0.581306	0.692845	0.251037	-0.582604	0.698041	-0.178452	-0.610437	1.146338	0.129507	-0.594374	1.084052	0.126704				-0.362587	0.591364	0.063145				-0.312290	0.074102	0.096264	-0.305894	0.079026	0.055020	-0.299983	0.068843	-0.019274	0.368890	0.085248	0.086328
8398	69.983333	-0.855024	0.621571	0.104291	-0.847501	0.629944	-0.093648	-0.749314	0.866864	0.128805	-0.735405	0.870729	-0.069544	-0.649304	1.149244	0.032076	-0.581358	0.692703	0.251114	-0.582378	0.698137	-0.178218	-0.610478	1.146335	0.129976	-0.594473	1.084043	0.127113				-0.362494	0.591434	0.063218				-0.312284	0.074111	0.096259	-0.305895	0.079028	0.055021	-0.299981	0.068835	-0.019278	0.368899	0.085244	0.086328
8399	69.991667	-0.855024	0.621531	0.104316	-0.847483	0.629992	-0.093598	-0.749317	0.866814	0.128995	-0.735398	0.870775	-0.069322	-0.649381	1.149342	0.032537	-0.581440	0.692558	0.251156	-0.582232	0.698210	-0.177963	-0.610552	1.146381	0.130468	-0.594563	1.084067	0.127531				-0.362448	0.591488	0.063309				-0.312276	0.074113	0.096256	-0.305887	0.079027	0.055014	-0.299984	0.068836	-0.019285	0.368900	0.085251	0.086328
8400	70.000000	-0.855030	0.621488	0.104346	-0.847460	0.630032	-0.093552	-0.749360	0.866757	0.129191	-0.735395	0.870814	-0.069135	-0.649474	1.149482	0.033029	-0.581537	0.692406	0.251173	-0.582043	0.698282	-0.177698	-0.610616	1.146432	0.130930	-0.594646	1.084106	0.127962				-0.362374	0.591510	0.063401				-0.312227	0.074156	0.096363	-0.305884	0.079029	0.055010	-0.299986	0.068835	-0.019289	0.368898	0.085251	0.086324
8401	70.008333	-0.855019	0.621501	0.104414	-0.847454	0.630071	-0.093492	-0.749433	0.866731	0.129456	-0.735392	0.870868	-0.068890	-0.649527	1.149593	0.033353	-0.581655	0.692234	0.251155	-0.581812	0.698360	-0.177411	-0.610678	1.146485	0.131387	-0.594777	1.084168	0.128404				-0.362247	0.591482	0.063460				-0.312274	0.074112	0.096253	-0.305852	0.079045	0.054994	-0.299988	0.068836	-0.019295	0.368899	0.085266	0.086333
8402	70.016667	-0.855035	0.621490	0.104465	-0.847434	0.630115	-0.093439	-0.749479	0.866654	0.129657	-0.735380	0.870901	-0.068685	-0.649590	1.149747	0.033941	-0.581784	0.692052	0.251116	-0.581582	0.698430	-0.177105	-0.610730	1.146509	0.131842	-0.594937	1.084234	0.128845				-0.362097	0.591407	0.063523				-0.312264	0.074120	0.096253	-0.305879	0.079031	0.055015	-0.299986	0.068835	-0.019289	0.368905	0.085273	0.086334
8403	70.025000	-0.855017	0.621425	0.104506	-0.847484	0.630160	-0.093369	-0.749519	0.866609	0.129863	-0.735355	0.870917	-0.068493	-0.649647	1.149868	0.034399	-0.581936	0.691864	0.251040	-0.581378	0.698486	-0.176784	-0.610785	1.146534	0.132286	-0.595054	1.084221	0.129262				-0.361939	0.591296	0.063607				-0.312265	0.074120	0.096260	-0.305813	0.079002	0.054954	-0.299982	0.068847	-0.019286	0.368913	0.085275	0.086344
8404	70.033333	-0.855014	0.621409	0.104571	-0.847416	0.630181	-0.093297	-0.749487	0.866571	0.130103	-0.735380	0.870922	-0.068304	-0.649696	1.149998	0.034867	-0.582109	0.691671	0.250937	-0.581161	0.698541	-0.176476	-0.610838	1.146562	0.132739	-0.595138	1.084212	0.129649				-0.361740	0.591117	0.063685				-0.312272	0.074105	0.096270	-0.305872	0.079037	0.055032	-0.299989	0.068844	-0.019276	0.368923	0.085285	0.086360
8405	70.041667	-0.855043	0.621361	0.104596	-0.847389	0.630203	-0.093245	-0.749584	0.866496	0.130282	-0.735356	0.870959	-0.068090	-0.649757	1.150089	0.035338	-0.582310	0.691454	0.250794	-0.580872	0.698609	-0.176153	-0.610867	1.146543	0.133175	-0.595183	1.084165	0.130025				-0.361491	0.590819	0.063734				-0.312267	0.074110	0.096271	-0.305842	0.079050	0.055035	-0.299991	0.068842	-0.019277	0.368942	0.085287	0.086371
8406	70.050000	-0.854966	0.621278	0.104676	-0.847537	0.630247	-0.093193	-0.749580	0.866398	0.130469	-0.735359	0.870960	-0.067941	-0.649827	1.150152	0.035819	-0.582527	0.691236	0.250618	-0.580626	0.698663	-0.175825	-0.610900	1.146526	0.133648	-0.595259	1.084189	0.130478				-0.361195	0.590444	0.063764				-0.312261	0.074110	0.096272	-0.305870	0.079038	0.055033	-0.299988	0.068835	-0.019280	0.368956	0.085291	0.086386
8407	70.058333	-0.855054	0.621279	0.104687	-0.847425	0.630253	-0.093128	-0.749631	0.866330	0.130636	-0.735372	0.871011	-0.067737	-0.649877	1.150201	0.036295	-0.582777	0.691028	0.250413	-0.580423	0.698676	-0.175514	-0.610930	1.146490	0.134104	-0.595303	1.084134	0.130874				-0.360853	0.589993	0.063755				-0.312265	0.074105	0.096267	-0.305809	0.079064	0.055017	-0.299986	0.068835	-0.019285	0.368981	0.085299	0.086392
8408	70.066667	-0.855067	0.621245	0.104726	-0.847413	0.630270	-0.093090	-0.749727	0.866311	0.130831	-0.735381	0.871047	-0.067526	-0.649930	1.150213	0.036631	-0.583049	0.690802	0.250173	-0.580288	0.698719	-0.175131	-0.610943	1.146427	0.134570	-0.595333	1.084060	0.131245				-0.360487	0.589488	0.063740				-0.312265	0.074101	0.096267	-0.305803	0.079061	0.055014	-0.299987	0.068834	-0.019290	0.369005	0.085306	0.086402
8409	70.075000	-0.855063	0.621235	0.104788	-0.847550	0.630298	-0.093060	-0.749822	0.866222	0.130956	-0.735360	0.871094	-0.067390	-0.650005	1.150283	0.037260	-0.583349	0.690575	0.249904	-0.580018	0.698743	-0.174750	-0.610972	1.146369	0.135032	-0.595371	1.084023	0.131662				-0.360098	0.588928	0.063729				-0.312255	0.074112	0.096258	-0.305832	0.079049	0.055011	-0.299984	0.068835	-0.019301	0.369026	0.085317	0.086412
8410	70.083333	-0.855078	0.621205	0.104823	-0.847437	0.630304	-0.093011	-0.749919	0.866163	0.131084	-0.735357	0.871075	-0.067249	-0.650059	1.150306	0.037726	-0.583670	0.690349	0.249620	-0.579824	0.698785	-0.174324	-0.610986	1.146288	0.135521	-0.595393	1.083972	0.132061				-0.359659	0.588325	0.063699				-0.312250	0.074113	0.096254	-0.305689	0.078978	0.054867	-0.299982	0.068838	-0.019304	0.369054	0.085328	0.086423
8411	70.091667	-0.855109	0.621150	0.104826	-0.847434	0.630319	-0.092974	-0.749998	0.866123	0.131212	-0.735387	0.871108	-0.067101	-0.650132	1.150348	0.038216	-0.584017	0.690119	0.249332	-0.579732	0.698781	-0.173878	-0.611023	1.146210	0.135956	-0.595424	1.083881	0.132437				-0.359189	0.587685	0.063648				-0.312253	0.074115	0.096257	-0.305802	0.079063	0.055001	-0.299983	0.068841	-0.019309	0.369082	0.085342	0.086438
8412	70.100000	-0.855126	0.621110	0.104862	-0.847445	0.630331	-0.092940	-0.750076	0.866083	0.131329	-0.735386	0.871127	-0.066993	-0.650209	1.150371	0.038685	-0.584374	0.689887	0.249046	-0.579561	0.698809	-0.173364	-0.611073	1.146133	0.136412	-0.595449	1.083797	0.132797				-0.358685	0.587043	0.063594				-0.312255	0.074115	0.096260	-0.305803	0.079066	0.055012	-0.299987	0.068846	-0.019307	0.369109	0.085351	0.086451
8413	70.108333	-0.855137	0.621086	0.104890	-0.847456	0.630330	-0.092933	-0.750180	0.865991	0.131420	-0.735378	0.871140	-0.066909	-0.650266	1.150372	0.039128	-0.584745	0.689662	0.248765	-0.579462	0.698815	-0.172863	-0.611105	1.146031	0.136833	-0.595481	1.083672	0.133135				-0.358154	0.586376	0.063511				-0.312249	0.074124	0.096266	-0.305863	0.079044	0.055030	-0.299985	0.068845	-0.019311	0.369139	0.085359	0.086479
8414	70.116667	-0.855148	0.620994	0.104941	-0.847381	0.630358	-0.092928	-0.750256	0.865934	0.131498	-0.735384	0.871174	-0.066797	-0.650342	1.150399	0.039575	-0.585126	0.689434	0.248479	-0.579374	0.698817	-0.172349	-0.611161	1.145939	0.137271	-0.595557	1.083636	0.133534				-0.357620	0.585684	0.063434				-0.312255	0.074120	0.096273	-0.305855	0.079055	0.055036	-0.299983	0.068847	-0.019309	0.369163	0.085372	0.086491
8415	70.125000	-0.855167	0.620984	0.104933	-0.847384	0.630365	-0.092909	-0.750386	0.865915	0.131605	-0.735381	0.871194	-0.066690	-0.650423	1.150390	0.039916	-0.585485	0.689219	0.248199	-0.579305	0.698802	-0.171859	-0.611231	1.145850	0.137663	-0.595609	1.083541	0.133846				-0.357106	0.584934	0.063368				-0.312250	0.074123	0.096281	-0.305822	0.079073	0.055042	-0.299986	0.068844	-0.019312	0.369184	0.085382	0.086504
8416	70.133333	-0.855201	0.620950	0.104974	-0.847383	0.630371	-0.092894	-0.750481	0.865889	0.131679	-0.735385	0.871215	-0.066594	-0.650508	1.150400	0.040372	-0.585830	0.689012	0.247922	-0.579224	0.698777	-0.171341	-0.611301	1.145744	0.138058	-0.595672	1.083445	0.134166				-0.356613	0.584154	0.063284				-0.312244	0.074124	0.096279	-0.305786	0.079094	0.055042	-0.299984	0.068848	-0.019316	0.369199	0.085391	0.086510
8417	70.141667	-0.855205	0.620929	0.104987	-0.847383	0.630380	-0.092887	-0.750575	0.865800	0.131720	-0.735332	0.871247	-0.066536	-0.650601	1.150389	0.040750	-0.586157	0.688811	0.247643	-0.579163	0.698714	-0.170870	-0.611409	1.145660	0.138446	-0.595750	1.083339	0.134462				-0.356205	0.583369	0.063242				-0.312242	0.074127	0.096287	-0.305817	0.079083	0.055049	-0.299992	0.068842	-0.019324	0.369215	0.085402	0.086512
8418	70.150000	-0.855228	0.620927	0.104929	-0.847383	0.630383	-0.092884	-0.750665	0.865751	0.131773	-0.735364	0.871250	-0.066454	-0.650681	1.150349	0.040951	-0.586442	0.688626	0.247366	-0.579218	0.698620	-0.170425	-0.611528	1.145577	0.138807	-0.595710	1.083344	0.134753				-0.355847	0.582569	0.063252				-0.312239	0.074125	0.096292	-0.305841	0.079073	0.055056	-0.299989	0.068840	-0.019330	0.369229	0.085420	0.086522
8419	70.158333	-0.855243	0.620845	0.104970	-0.847371	0.630386	-0.092883	-0.750779	0.865704	0.131805	-0.735357	0.871255	-0.066377	-0.650806	1.150329	0.041443	-0.586683	0.688467	0.247120	-0.579273	0.698532	-0.170015	-0.611650	1.145485	0.139127	-0.595886	1.083230	0.135067				-0.355553	0.581839	0.063416				-0.312243	0.074127	0.096300	-0.305811	0.079095	0.055061	-0.299984	0.068847	-0.019332	0.369246	0.085427	0.086526
8420	70.166667	-0.855291	0.620833	0.104981	-0.847372	0.630389	-0.092878	-0.750894	0.865658	0.131837	-0.735282	0.871324	-0.066353	-0.650901	1.150277	0.041752	-0.586893	0.688316	0.246896	-0.579391	0.698419	-0.169634	-0.611767	1.145364	0.139458	-0.595899	1.083153	0.135311				-0.355222	0.581165	0.063661				-0.312232	0.074136	0.096313	-0.305833	0.079092	0.055073	-0.299987	0.068850	-0.019337	0.369265	0.085440	0.086530
8421	70.175000	-0.855271	0.620746	0.104967	-0.847368	0.630383	-0.092883	-0.750951	0.865599	0.131871	-0.735307	0.871249	-0.066317	-0.651010	1.150225	0.042064	-0.587054	0.688195	0.246720	-0.579536	0.698314	-0.169291	-0.611907	1.145284	0.139786	-0.596038	1.082990	0.135570				-0.355070	0.580628	0.064080				-0.312230	0.074135	0.096320	-0.305796	0.079114	0.055082	-0.299984	0.068847	-0.019335	0.369284	0.085441	0.086542
8422	70.183333	-0.855318	0.620734	0.104943	-0.847371	0.630372	-0.092895	-0.751009	0.865516	0.131856	-0.735221	0.871301	-0.066272	-0.651118	1.150182	0.042350	-0.587181	0.688089	0.246577	-0.579704	0.698222	-0.168997	-0.612020	1.145187	0.140077	-0.596176	1.082839	0.135817				-0.354846	0.580182	0.064541				-0.312228	0.074138	0.096332	-0.305765	0.079137	0.055089	-0.299985	0.068853	-0.019336	0.369313	0.085443	0.086548
8423	70.191667	-0.855364	0.620714	0.104941	-0.847365	0.630358	-0.092908	-0.751163	0.865498	0.131929	-0.735263	0.871233	-0.066205	-0.651206	1.150150	0.042599	-0.587273	0.687996	0.246486	-0.579890	0.698152	-0.168766	-0.612130	1.145116	0.140340	-0.596173	1.082901	0.136066				-0.354581	0.579902	0.065057				-0.312227	0.074142	0.096348	-0.305823	0.079116	0.055112	-0.299981	0.068862	-0.019336	0.369335	0.085454	0.086548
8424	70.200000	-0.855396	0.620672	0.104922	-0.847373	0.630339	-0.092923	-0.751246	0.865439	0.131941	-0.735214	0.871194	-0.066208	-0.651285	1.150124	0.042851	-0.587352	0.687909	0.246424	-0.580080	0.698102	-0.168596	-0.612232	1.145049	0.140596	-0.596270	1.082839	0.136283				-0.354278	0.579767	0.065667				-0.312229	0.074133	0.096348	-0.305821	0.079124	0.055123	-0.299985	0.068855	-0.019342	0.369356	0.085457	0.086549
8425	70.208333	-0.855390	0.620596	0.104895	-0.847381	0.630314	-0.092940	-0.751321	0.865394	0.131954	-0.735180	0.871248	-0.066167	-0.651346	1.150097	0.043058	-0.587423	0.687828	0.246387	-0.580277	0.698095	-0.168486	-0.612303	1.144980	0.140831	-0.596408	1.082733	0.136497				-0.353952	0.579823	0.066422				-0.312229	0.074130	0.096358	-0.305821	0.079121	0.055128	-0.299983	0.068846	-0.019346	0.369372	0.085471	0.086552
8426	70.216667	-0.855430	0.620576	0.104874	-0.847389	0.630295	-0.092959	-0.751396	0.865350	0.131967	-0.735228	0.871226	-0.066128	-0.651404	1.150093	0.043254	-0.587495	0.687743	0.246365	-0.580438	0.698100	-0.168454	-0.612379	1.144921	0.140982	-0.596429	1.082744	0.136673				-0.353517	0.580017	0.067328				-0.312228	0.074135	0.096364	-0.305757	0.079155	0.055126	-0.299986	0.068845	-0.019353	0.369386	0.085478	0.086549
8427	70.225000	-0.855481	0.620549	0.104871	-0.847464	0.630284	-0.092983	-0.751506	0.865312	0.131978	-0.735232	0.871239	-0.066120	-0.651442	1.150102	0.043433	-0.587564	0.687660	0.246352	-0.580596	0.698128	-0.168487	-0.612432	1.144875	0.141158	-0.596485	1.082710	0.136835				-0.352973	0.580285	0.068372				-0.312225	0.074140	0.096375	-0.305782	0.079157	0.055142	-0.299983	0.068850	-0.019356	0.369395	0.085492	0.086550
8428	70.233333	-0.855469	0.620459	0.104847	-0.847414	0.630265	-0.092982	-0.751610	0.865275	0.131987	-0.735256	0.871260	-0.066087	-0.651478	1.150122	0.043614	-0.587637	0.687579	0.246342	-0.580716	0.698190	-0.168537	-0.612485	1.144849	0.141345	-0.596542	1.082675	0.136986				-0.352415	0.580517	0.069572				-0.312218	0.074153	0.096385	-0.305804	0.079161	0.055168	-0.299980	0.068854	-0.019365	0.369403	0.085495	0.086552
8429	70.241667	-0.855491	0.620428	0.104841	-0.847427	0.630253	-0.092990	-0.751614	0.865238	0.132018	-0.735282	0.871284	-0.066055	-0.651490	1.150141	0.043662	-0.587724	0.687501	0.246327	-0.580854	0.698255	-0.168641	-0.612529	1.144849	0.141489	-0.596643	1.082587	0.137085				-0.351748	0.580731	0.071150				-0.312211	0.074159	0.096400	-0.305763	0.079191	0.055179	-0.299979	0.068863	-0.019368	0.369415	0.085511	0.086548
8430	70.250000	-0.855516	0.620403	0.104835	-0.847444	0.630246	-0.092987	-0.751668	0.865206	0.132035	-0.735326	0.871313	-0.066016	-0.651495	1.150168	0.043698	-0.587828	0.687430	0.246313	-0.580879	0.698366	-0.168750	-0.612564	1.144843	0.141589	-0.596652	1.082661	0.137188				-0.351252	0.580946	0.072590				-0.312205	0.074170	0.096413	-0.305720	0.079216	0.055185	-0.299978	0.068875	-0.019377	0.369429	0.085503	0.086538
8431	70.258333	-0.855624	0.620455	0.104859	-0.847527	0.630243	-0.092989	-0.751749	0.865177	0.132048	-0.735369	0.871343	-0.065990	-0.651498	1.150253	0.043852	-0.587958	0.687358	0.246285	-0.580953	0.698495	-0.168839	-0.612588	1.144900	0.141708	-0.596795	1.082668	0.137298				-0.350563	0.581138	0.074337				-0.312192	0.074179	0.096429	-0.305736	0.079222	0.055203	-0.299979	0.068878	-0.019386	0.369449	0.085504	0.086543
8432	70.266667	-0.855546	0.620370	0.104831	-0.847472	0.630227	-0.092977	-0.751763	0.865157	0.132075	-0.735394	0.871367	-0.065956	-0.651494	1.150377	0.044002	-0.588125	0.687278	0.246237	-0.580912	0.698653	-0.168911	-0.612599	1.144940	0.141781	-0.596936	1.082677	0.137386				-0.349902	0.581291	0.076268				-0.312190	0.074170	0.096434	-0.305595	0.079157	0.055066	-0.299975	0.068876	-0.019397	0.369464	0.085514	0.086545
8433	70.275000	-0.855557	0.620361	0.104833	-0.847494	0.630220	-0.092970	-0.751869	0.865136	0.132099	-0.735485	0.871412	-0.065923	-0.651474	1.150514	0.044052	-0.588349	0.687196	0.246161	-0.580939	0.698805	-0.168954	-0.612602	1.145006	0.141851	-0.596903	1.082753	0.137411				-0.349216	0.581429	0.078402				-0.312187	0.074175	0.096445	-0.305698	0.079248	0.055221	-0.299978	0.068875	-0.019406	0.369474	0.085520	0.086543
8434	70.283333	-0.855608	0.620404	0.104847	-0.847519	0.630211	-0.092963	-0.751819	0.865097	0.132126	-0.735534	0.871438	-0.065890	-0.651457	1.150659	0.044094	-0.588633	0.687104	0.246057	-0.580897	0.698962	-0.168984	-0.612588	1.145086	0.141887	-0.597036	1.082790	0.137473				-0.348485	0.581504	0.080581				-0.312185	0.074177	0.096447	-0.305697	0.079254	0.055224	-0.299978	0.068874	-0.019419	0.369487	0.085523	0.086547
8435	70.291667	-0.855616	0.620373	0.104868	-0.847546	0.630198	-0.092952	-0.751926	0.865073	0.132135	-0.735618	0.871472	-0.065860	-0.651434	1.150800	0.044128	-0.588975	0.687007	0.245911	-0.580754	0.699139	-0.168982	-0.612576	1.145178	0.141919	-0.597106	1.082862	0.137491				-0.347894	0.581484	0.082661				-0.312187	0.074166	0.096447	-0.305695	0.079251	0.055231	-0.299981	0.068876	-0.019431	0.369502	0.085533	0.086553
8436	70.300000	-0.855565	0.620345	0.104862	-0.847582	0.630190	-0.092937	-0.751856	0.865041	0.132179	-0.735722	0.871505	-0.065832	-0.651415	1.150946	0.044142	-0.589346	0.686902	0.245737	-0.580641	0.699291	-0.168995	-0.612574	1.145281	0.141922	-0.597167	1.082936	0.137500				-0.347365	0.581429	0.084702				-0.312186	0.074169	0.096451	-0.305749	0.079235	0.055238	-0.299978	0.068891	-0.019452	0.369513	0.085541	0.086555
8437	70.308333	-0.855581	0.620360	0.104887	-0.847614	0.630178	-0.092915	-0.751898	0.865021	0.132203	-0.735854	0.871541	-0.065808	-0.651395	1.151099	0.044133	-0.589747	0.686792	0.245526	-0.580514	0.699418	-0.169026	-0.612559	1.145355	0.141893	-0.597236	1.083007	0.137480				-0.346852	0.581346	0.086630				-0.312186	0.074176	0.096450	-0.305722	0.079250	0.055237	-0.299979	0.068894	-0.019475	0.369521	0.085553	0.086560
8438	70.316667	-0.855550	0.620326	0.104902	-0.847614	0.630179	-0.092850	-0.752006	0.865011	0.132211	-0.735900	0.871545	-0.065744	-0.651380	1.151245	0.044107	-0.590164	0.686688	0.245295	-0.580286	0.699565	-0.169066	-0.612565	1.145415	0.141869	-0.597299	1.083064	0.137437				-0.346465	0.581178	0.088458				-0.312189	0.074176	0.096454	-0.305693	0.079274	0.055234	-0.299973	0.068900	-0.019491	0.369538	0.085563	0.086575
8439	70.325000	-0.855614	0.620359	0.104946	-0.847754	0.630143	-0.092877	-0.751991	0.864989	0.132213	-0.735987	0.871541	-0.065775	-0.651368	1.151361	0.044062	-0.590580	0.686577	0.245047	-0.580010	0.699694	-0.169135	-0.612577	1.145473	0.141848	-0.597359	1.083101	0.137373				-0.346105	0.580965	0.090210				-0.312186	0.074183	0.096459	-0.305722	0.079270	0.055244	-0.299976	0.068911	-0.019506	0.369552	0.085562	0.086583
8440	70.333333	-0.855534	0.620304	0.104944	-0.847707	0.630105	-0.092854	-0.751851	0.864959	0.132242	-0.736106	0.871549	-0.065767	-0.651362	1.151471	0.043997	-0.590998	0.686459	0.244772	-0.579751	0.699799	-0.169211	-0.612599	1.145513	0.141774	-0.597426	1.083137	0.137289				-0.345726	0.580706	0.091888				-0.312190	0.074185	0.096468	-0.305694	0.079286	0.055246	-0.299973	0.068916	-0.019511	0.369569	0.085561	0.086597
8441	70.341667	-0.855545	0.620310	0.104960	-0.847727	0.630080	-0.092837	-0.751944	0.864950	0.132232	-0.736169	0.871536	-0.065739	-0.651351	1.151590	0.043839	-0.591427	0.686347	0.244468	-0.579484	0.699888	-0.169296	-0.612635	1.145567	0.141684	-0.597494	1.083165	0.137181				-0.345336	0.580371	0.093482				-0.312188	0.074182	0.096478	-0.305686	0.079288	0.055264	-0.299976	0.068913	-0.019513	0.369581	0.085576	0.086613
8442	70.350000	-0.855560	0.620323	0.104974	-0.847739	0.630042	-0.092830	-0.751919	0.864938	0.132236	-0.736175	0.871572	-0.065762	-0.651372	1.151680	0.043817	-0.591870	0.686228	0.244140	-0.579216	0.699953	-0.169364	-0.612671	1.145597	0.141595	-0.597556	1.083187	0.137062				-0.344939	0.579937	0.094932				-0.312183	0.074179	0.096485	-0.305743	0.079263	0.055287	-0.299972	0.068910	-0.019514	0.369596	0.085587	0.086624
8443	70.358333	-0.855510	0.620273	0.104961	-0.847743	0.630006	-0.092832	-0.751896	0.864923	0.132187	-0.736284	0.871509	-0.065807	-0.651387	1.151763	0.043707	-0.592307	0.686107	0.243760	-0.578952	0.700006	-0.169436	-0.612701	1.145619	0.141504	-0.597634	1.083217	0.136937				-0.344493	0.579457	0.096319				-0.312180	0.074172	0.096489	-0.305683	0.079282	0.055275	-0.299975	0.068907	-0.019525	0.369608	0.085597	0.086640
8444	70.366667	-0.855506	0.620264	0.104950	-0.847739	0.629975	-0.092842	-0.751838	0.864880	0.132122	-0.736336	0.871499	-0.065851	-0.651406	1.151834	0.043580	-0.592741	0.686000	0.243361	-0.578697	0.700054	-0.169472	-0.612759	1.145682	0.141414	-0.597705	1.083241	0.136813				-0.344056	0.578862	0.097548				-0.312178	0.074178	0.096492	-0.305671	0.079293	0.055277	-0.299977	0.068905	-0.019531	0.369619	0.085607	0.086644
8445	70.375000	-0.855502	0.620262	0.104934	-0.847734	0.629949	-0.092856	-0.751911	0.864903	0.132075	-0.736345	0.871472	-0.065908	-0.651429	1.151871	0.043424	-0.593157	0.685906	0.242925	-0.578508	0.700058	-0.169501	-0.612797	1.145672	0.141244	-0.597773	1.083262	0.136689				-0.343639	0.578259	0.098675				-0.312168	0.074177	0.096487	-0.305667	0.079295	0.055277	-0.299971	0.068908	-0.019534	0.369634	0.085620	0.086658
8446	70.383333	-0.855498	0.620263	0.104916	-0.847717	0.629923	-0.092873	-0.751964	0.864931	0.131994	-0.736310	0.871494	-0.065979	-0.651464	1.151885	0.043289	-0.593548	0.685836	0.242484	-0.578348	0.700044	-0.169521	-0.612845	1.145677	0.141103	-0.597837	1.083271	0.136558				-0.343289	0.577589	0.099645				-0.312164	0.074172	0.096490	-0.305659	0.079302	0.055276	-0.299967	0.068907	-0.019549	0.369647	0.085625	0.086667
8447	70.391667	-0.855493	0.620264	0.104897	-0.847706	0.629910	-0.092893	-0.751911	0.864928	0.131901	-0.736356	0.871430	-0.066057	-0.651512	1.151881	0.043129	-0.593884	0.685790	0.242044	-0.578231	0.699991	-0.169529	-0.612926	1.145687	0.140995	-0.597891	1.083275	0.136417				-0.343018	0.576965	0.100440				-0.312158	0.074181	0.096493	-0.305656	0.079307	0.055281	-0.299964	0.068914	-0.019536	0.369656	0.085637	0.086682
8448	70.400000	-0.855526	0.620307	0.104886	-0.847692	0.629894	-0.092917	-0.751914	0.864932	0.131782	-0.736360	0.871410	-0.066114	-0.651564	1.151859	0.042962	-0.594179	0.685763	0.241612	-0.578140	0.699916	-0.169543	-0.612994	1.145675	0.140813	-0.597938	1.083280	0.136268				-0.342818	0.576405	0.101084				-0.312160	0.074181	0.096500	-0.305652	0.079309	0.055284	-0.299962	0.068920	-0.019532	0.369671	0.085641	0.086700
8449	70.408333	-0.855527	0.620312	0.104860	-0.847660	0.629869	-0.092932	-0.751920	0.864966	0.131653	-0.736300	0.871407	-0.066270	-0.651600	1.151826	0.042706	-0.594429	0.685767	0.241203	-0.578034	0.699843	-0.169520	-0.613097	1.145675	0.140624	-0.598001	1.083283	0.136087				-0.342679	0.575955	0.101497				-0.312156	0.074178	0.096510	-0.305680	0.079301	0.055301	-0.299962	0.068911	-0.019524	0.369680	0.085654	0.086715
8450	70.416667	-0.855495	0.620280	0.104823	-0.847662	0.629866	-0.092979	-0.751934	0.865010	0.131520	-0.736263	0.871357	-0.066468	-0.651648	1.151785	0.042548	-0.594641	0.685780	0.240807	-0.577998	0.699736	-0.169522	-0.613186	1.145662	0.140443	-0.598060	1.083283	0.135921				-0.342564	0.575588	0.101754				-0.312160	0.074182	0.096518	-0.305551	0.079223	0.055157	-0.299963	0.068908	-0.019508	0.369690	0.085667	0.086733
8451	70.425000	-0.855505	0.620301	0.104792	-0.847656	0.629860	-0.093022	-0.751928	0.865057	0.131380	-0.736203	0.871324	-0.066609	-0.651690	1.151736	0.042313	-0.594803	0.685822	0.240451	-0.578034	0.699583	-0.169528	-0.613275	1.145649	0.140228	-0.598116	1.083284	0.135727				-0.342465	0.575322	0.101811				-0.312165	0.074180	0.096527	-0.305660	0.079315	0.055310	-0.299966	0.068906	-0.019498	0.369699	0.085674	0.086749
8452	70.433333	-0.855510	0.620305	0.104741	-0.847653	0.629852	-0.093067	-0.751926	0.865111	0.131228	-0.736161	0.871295	-0.066712	-0.651728	1.151664	0.042062	-0.594935	0.685875	0.240125	-0.578028	0.699453	-0.169513	-0.613373	1.145635	0.139996	-0.598172	1.083278	0.135530				-0.342375	0.575058	0.101689				-0.312164	0.074183	0.096531	-0.305662	0.079315	0.055315	-0.299966	0.068899	-0.019494	0.369700	0.085685	0.086767
8453	70.441667	-0.855564	0.620341	0.104693	-0.847646	0.629843	-0.093123	-0.751994	0.865165	0.131040	-0.736097	0.871269	-0.066916	-0.651736	1.151566	0.041713	-0.595039	0.685947	0.239834	-0.577971	0.699344	-0.169477	-0.613458	1.145592	0.139765	-0.598211	1.083264	0.135302				-0.342273	0.574897	0.101486				-0.312170	0.074175	0.096527	-0.305691	0.079306	0.055315	-0.299967	0.068899	-0.019496	0.369715	0.085694	0.086770
8454	70.450000	-0.855576	0.620334	0.104632	-0.847636	0.629833	-0.093176	-0.752011	0.865225	0.130871	-0.736001	0.871229	-0.067069	-0.651771	1.151452	0.041364	-0.595121	0.686034	0.239570	-0.577970	0.699219	-0.169456	-0.613546	1.145558	0.139509	-0.598228	1.083246	0.135056				-0.342176	0.574759	0.101173				-0.312169	0.074182	0.096523	-0.305664	0.079324	0.055306	-0.299971	0.068901	-0.019500	0.369721	0.085694	0.086768
8455	70.458333	-0.855618	0.620389	0.104580	-0.847636	0.629826	-0.093229	-0.751996	0.865281	0.130693	-0.735982	0.871218	-0.067243	-0.651813	1.151410	0.041209	-0.595180	0.686125	0.239353	-0.578019	0.699075	-0.169453	-0.613630	1.145471	0.139132	-0.598063	1.083255	0.134738				-0.342092	0.574607	0.100705				-0.312170	0.074185	0.096521	-0.305668	0.079326	0.055306	-0.299974	0.068896	-0.019499	0.369723	0.085698	0.086775
8456	70.466667	-0.855615	0.620402	0.104523	-0.847637	0.629821	-0.093278	-0.752024	0.865342	0.130508	-0.735931	0.871193	-0.067413	-0.651814	1.151313	0.040772	-0.595210	0.686222	0.239174	-0.578013	0.698957	-0.169444	-0.613683	1.145477	0.138943	-0.598061	1.083237	0.134479				-0.342040	0.574488	0.100169				-0.312170	0.074189	0.096525	-0.305664	0.079336	0.055313	-0.299970	0.068898	-0.019498	0.369730	0.085708	0.086785
8457	70.475000	-0.855620	0.620481	0.104451	-0.847701	0.629808	-0.093344	-0.752021	0.865403	0.130327	-0.735859	0.871156	-0.067623	-0.651803	1.151273	0.040524	-0.595199	0.686327	0.239057	-0.577978	0.698851	-0.169455	-0.613744	1.145432	0.138560	-0.598073	1.083231	0.134217				-0.342066	0.574347	0.099517				-0.312185	0.074210	0.096575	-0.305611	0.079338	0.055288	-0.299970	0.068863	-0.019469	0.369743	0.085704	0.086790
8458	70.483333	-0.855633	0.620488	0.104399	-0.847626	0.629792	-0.093390	-0.751910	0.865428	0.130131	-0.735841	0.871136	-0.067783	-0.651801	1.151247	0.040269	-0.595158	0.686431	0.238985	-0.577987	0.698733	-0.169475	-0.613765	1.145449	0.138343	-0.598215	1.083149	0.133952				-0.342085	0.574336	0.098927				-0.312184	0.074229	0.096606	-0.305662	0.079402	0.055389	-0.299973	0.068861	-0.019458	0.369751	0.085717	0.086801
8459	70.491667	-0.855628	0.620511	0.104362	-0.847642	0.629780	-0.093425	-0.752009	0.865522	0.129999	-0.735823	0.871104	-0.067934	-0.651774	1.151186	0.039858	-0.595081	0.686537	0.238963	-0.577926	0.698633	-0.169525	-0.613815	1.145448	0.137931	-0.598136	1.083196	0.133650				-0.342134	0.574344	0.098284				-0.312191	0.074212	0.096601	-0.305661	0.079400	0.055395	-0.299970	0.068858	-0.019440	0.369754	0.085719	0.086810
8460	70.500000	-0.855626	0.620532	0.104325	-0.847767	0.629765	-0.093496	-0.751999	0.865581	0.129846	-0.735814	0.871053	-0.068116	-0.651759	1.151179	0.039591	-0.594977	0.686652	0.238978	-0.577906	0.698525	-0.169592	-0.613848	1.145440	0.137522	-0.598218	1.083224	0.133409				-0.342203	0.574305	0.097572				-0.312185	0.074226	0.096601	-0.305658	0.079398	0.055398	-0.299968	0.068860	-0.019435	0.369765	0.085718	0.086806
8461	70.508333	-0.855614	0.620557	0.104291	-0.847691	0.629748	-0.093491	-0.751994	0.865639	0.129696	-0.735754	0.871033	-0.068210	-0.651721	1.151156	0.039235	-0.594847	0.686773	0.239025	-0.577878	0.698415	-0.169691	-0.613840	1.145471	0.137180	-0.598223	1.083263	0.133102				-0.342246	0.574312	0.096936				-0.312181	0.074229	0.096589	-0.305555	0.079302	0.055233	-0.299969	0.068860	-0.019432	0.369763	0.085729	0.086807
8462	70.516667	-0.855601	0.620587	0.104249	-0.847647	0.629705	-0.093538	-0.751944	0.865663	0.129544	-0.735782	0.871008	-0.068431	-0.651677	1.151146	0.038843	-0.594710	0.686896	0.239082	-0.577905	0.698281	-0.169822	-0.613807	1.145601	0.137025	-0.598218	1.083315	0.132792				-0.342261	0.574302	0.096332				-0.312180	0.074234	0.096579	-0.305657	0.079392	0.055373	-0.299971	0.068859	-0.019431	0.369764	0.085734	0.086803
8463	70.525000	-0.855590	0.620603	0.104220	-0.847687	0.629688	-0.093562	-0.751964	0.865758	0.129436	-0.735794	0.870967	-0.068502	-0.651626	1.151119	0.038400	-0.594568	0.687019	0.239146	-0.577873	0.698174	-0.169972	-0.613799	1.145654	0.136622	-0.598059	1.083425	0.132433				-0.342225	0.574248	0.095714				-0.312180	0.074230	0.096558	-0.305660	0.079387	0.055353	-0.299969	0.068858	-0.019448	0.369764	0.085735	0.086793
8464	70.533333	-0.855539	0.620622	0.104207	-0.847775	0.629673	-0.093584	-0.752011	0.865793	0.129280	-0.735811	0.870897	-0.068643	-0.651589	1.151113	0.038052	-0.594433	0.687142	0.239214	-0.577789	0.698082	-0.170131	-0.613815	1.145617	0.136066	-0.598168	1.083376	0.132106				-0.342144	0.574185	0.095153				-0.312184	0.074223	0.096544	-0.305718	0.079354	0.055348	-0.299969	0.068858	-0.019451	0.369783	0.085724	0.086785
8465	70.541667	-0.855559	0.620633	0.104185	-0.847736	0.629631	-0.093587	-0.751901	0.865820	0.129163	-0.735793	0.870873	-0.068812	-0.651528	1.151079	0.037655	-0.594303	0.687255	0.239269	-0.577752	0.697994	-0.170310	-0.613808	1.145654	0.135689	-0.598139	1.083393	0.131754				-0.341958	0.574121	0.094870				-0.312183	0.074217	0.096539	-0.305690	0.079354	0.055330	-0.299969	0.068853	-0.019457	0.369779	0.085729	0.086780
8466	70.550000	-0.855545	0.620643	0.104176	-0.847631	0.629581	-0.093572	-0.751833	0.865875	0.129103	-0.735816	0.870829	-0.068886	-0.651480	1.151035	0.037240	-0.594181	0.687377	0.239318	-0.577720	0.697907	-0.170490	-0.613803	1.145677	0.135268	-0.598107	1.083398	0.131380				-0.341743	0.574092	0.094773				-0.312187	0.074211	0.096537	-0.305662	0.079362	0.055327	-0.299972	0.068848	-0.019453	0.369782	0.085730	0.086785
8467	70.558333	-0.855485	0.620667	0.104183	-0.847624	0.629550	-0.093586	-0.751855	0.865961	0.129017	-0.735811	0.870806	-0.069050	-0.651428	1.150948	0.036714	-0.594064	0.687500	0.239365	-0.577737	0.697811	-0.170684	-0.613778	1.145700	0.134928	-0.598083	1.083401	0.131028				-0.341663	0.574211	0.094966				-0.312189	0.074204	0.096538	-0.305660	0.079355	0.055334	-0.299968	0.068847	-0.019447	0.369797	0.085720	0.086781
8468	70.566667	-0.855466	0.620686	0.104183	-0.847632	0.629523	-0.093589	-0.751803	0.865993	0.128861	-0.735844	0.870753	-0.069153	-0.651401	1.150860	0.036356	-0.593961	0.687623	0.239431	-0.577784	0.697701	-0.170853	-0.613805	1.145638	0.134429	-0.598052	1.083414	0.130668				-0.341658	0.574372	0.095203				-0.312184	0.074213	0.096542	-0.305716	0.079326	0.055350	-0.299969	0.068851	-0.019442	0.369799	0.085720	0.086778
8469	70.575000	-0.855445	0.620712	0.104184	-0.847697	0.629504	-0.093584	-0.751685	0.866031	0.128746	-0.735895	0.870680	-0.069263	-0.651392	1.150721	0.035893	-0.593871	0.687743	0.239516	-0.577803	0.697602	-0.170960	-0.613834	1.145597	0.134013	-0.598019	1.083403	0.130260				-0.341649	0.574590	0.095449				-0.312179	0.074216	0.096547	-0.305606	0.079311	0.055261	-0.299966	0.068854	-0.019439	0.369789	0.085738	0.086775
8470	70.583333	-0.855427	0.620742	0.104181	-0.847659	0.629476	-0.093588	-0.751546	0.866161	0.128691	-0.735906	0.870646	-0.069383	-0.651390	1.150607	0.035419	-0.593788	0.687868	0.239610	-0.577918	0.697455	-0.171031	-0.613866	1.145549	0.133579	-0.597950	1.083340	0.129818				-0.341679	0.574769	0.095581				-0.312174	0.074220	0.096543	-0.305653	0.079364	0.055331	-0.299968	0.068855	-0.019445	0.369797	0.085731	0.086766
8471	70.591667	-0.855410	0.620772	0.104185	-0.847701	0.629436	-0.093641	-0.751560	0.866188	0.128487	-0.735902	0.870613	-0.069529	-0.651376	1.150484	0.034873	-0.593712	0.687999	0.239680	-0.578015	0.697313	-0.171058	-0.613931	1.145507	0.133109	-0.597973	1.083363	0.129430				-0.341726	0.574980	0.095626				-0.312121	0.074279	0.096650	-0.305655	0.079364	0.055330	-0.299960	0.068854	-0.019455	0.369799	0.085742	0.086765
8472	70.600000	-0.855397	0.620806	0.104188	-0.847787	0.629421	-0.093643	-0.751506	0.866272	0.128330	-0.735919	0.870556	-0.069677	-0.651375	1.150368	0.034453	-0.593646	0.688135	0.239724	-0.578125	0.697151	-0.171068	-0.613991	1.145447	0.132619	-0.597978	1.083324	0.129029				-0.341768	0.575169	0.095650				-0.312175	0.074212	0.096531	-0.305549	0.079262	0.055180	-0.299960	0.068858	-0.019462	0.369794	0.085745	0.086756
8473	70.608333	-0.855380	0.620841	0.104189	-0.847789	0.629417	-0.093626	-0.751365	0.866319	0.128193	-0.735900	0.870529	-0.069819	-0.651368	1.150222	0.033901	-0.593587	0.688270	0.239735	-0.578299	0.696966	-0.171069	-0.614065	1.145383	0.132182	-0.597994	1.083306	0.128625				-0.341811	0.575326	0.095701				-0.312175	0.074216	0.096534	-0.305655	0.079365	0.055321	-0.299961	0.068861	-0.019467	0.369802	0.085746	0.086753
8474	70.616667	-0.855365	0.620872	0.104196	-0.847753	0.629385	-0.093631	-0.751356	0.866442	0.128068	-0.735892	0.870483	-0.069959	-0.651376	1.150033	0.033333	-0.593535	0.688413	0.239725	-0.578442	0.696762	-0.171076	-0.614121	1.145320	0.131720	-0.598005	1.083281	0.128235				-0.341821	0.575453	0.095821				-0.312179	0.074220	0.096537	-0.305656	0.079361	0.055324	-0.299959	0.068860	-0.019468	0.369817	0.085737	0.086744
8475	70.625000	-0.855350	0.620906	0.104205	-0.847763	0.629363	-0.093628	-0.751255	0.866512	0.127920	-0.735855	0.870398	-0.070110	-0.651412	1.149893	0.033006	-0.593482	0.688551	0.239680	-0.578569	0.696557	-0.171090	-0.614203	1.145234	0.131289	-0.597933	1.083139	0.127744				-0.341721	0.575577	0.096032				-0.312180	0.074208	0.096543	-0.305657	0.079358	0.055335	-0.299963	0.068853	-0.019467	0.369822	0.085730	0.086747
8476	70.633333	-0.855336	0.620941	0.104209	-0.847841	0.629348	-0.093634	-0.751187	0.866594	0.127785	-0.735797	0.870338	-0.070224	-0.651437	1.149695	0.032521	-0.593426	0.688700	0.239617	-0.578682	0.696358	-0.171123	-0.614293	1.145135	0.130851	-0.597886	1.083032	0.127305				-0.341661	0.575649	0.096270				-0.312181	0.074205	0.096549	-0.305556	0.079261	0.055189	-0.299960	0.068841	-0.019465	0.369829	0.085725	0.086744
8477	70.641667	-0.855335	0.620995	0.104231	-0.847858	0.629324	-0.093632	-0.751153	0.866829	0.127846	-0.735819	0.870289	-0.070359	-0.651458	1.149493	0.031986	-0.593376	0.688857	0.239523	-0.578795	0.696144	-0.171191	-0.614354	1.144965	0.130360	-0.597869	1.082945	0.126887				-0.341576	0.575703	0.096562				-0.312186	0.074213	0.096553	-0.305665	0.079357	0.055346	-0.299972	0.068847	-0.019467	0.369820	0.085735	0.086744
8478	70.650000	-0.855329	0.621032	0.104226	-0.847875	0.629302	-0.093634	-0.751104	0.866876	0.127588	-0.735722	0.870206	-0.070533	-0.651478	1.149274	0.031439	-0.593318	0.689018	0.239412	-0.578866	0.695952	-0.171271	-0.614419	1.144818	0.129899	-0.597843	1.082864	0.126464				-0.341533	0.575769	0.096898				-0.312185	0.074215	0.096556	-0.305662	0.079368	0.055350	-0.299969	0.068852	-0.019473	0.369822	0.085739	0.086740
8479	70.658333	-0.855302	0.621055	0.104221	-0.847894	0.629275	-0.093637	-0.750882	0.866829	0.127361	-0.735653	0.870169	-0.070725	-0.651525	1.149073	0.031103	-0.593262	0.689186	0.239315	-0.578909	0.695777	-0.171370	-0.614507	1.144701	0.129467	-0.597774	1.082745	0.125976				-0.341573	0.575859	0.097310				-0.312184	0.074227	0.096553	-0.305612	0.079328	0.055271	-0.299970	0.068864	-0.019485	0.369818	0.085757	0.086738
8480	70.666667	-0.855292	0.621090	0.104229	-0.847912	0.629242	-0.093641	-0.750922	0.867054	0.127347	-0.735712	0.870101	-0.070892	-0.651552	1.148876	0.030605	-0.593194	0.689339	0.239225	-0.578986	0.695588	-0.171501	-0.614588	1.144597	0.129024	-0.597740	1.082685	0.125554				-0.341660	0.575909	0.097708				-0.312184	0.074226	0.096551	-0.305668	0.079374	0.055344	-0.299968	0.068870	-0.019492	0.369817	0.085755	0.086736
8481	70.675000	-0.855278	0.621124	0.104224	-0.847928	0.629209	-0.093645	-0.750689	0.866972	0.127055	-0.735624	0.870019	-0.071053	-0.651428	1.148610	0.029982	-0.593113	0.689488	0.239151	-0.578972	0.695443	-0.171641	-0.614661	1.144483	0.128519	-0.597685	1.082579	0.125088				-0.341755	0.575984	0.098103				-0.312187	0.074226	0.096550	-0.305666	0.079384	0.055345	-0.299963	0.068876	-0.019507	0.369816	0.085757	0.086742
8482	70.683333	-0.855249	0.621138	0.104212	-0.847939	0.629178	-0.093655	-0.750563	0.867031	0.126870	-0.735585	0.869938	-0.071253	-0.651420	1.148430	0.029539	-0.593027	0.689629	0.239089	-0.578885	0.695319	-0.171786	-0.614719	1.144381	0.128053	-0.597643	1.082466	0.124613				-0.341882	0.576094	0.098504				-0.312190	0.074220	0.096546	-0.305673	0.079377	0.055340	-0.299961	0.068875	-0.019515	0.369819	0.085757	0.086743
8483	70.691667	-0.855217	0.621150	0.104183	-0.847948	0.629147	-0.093670	-0.750489	0.867131	0.126700	-0.735518	0.869932	-0.071438	-0.651383	1.148271	0.029037	-0.592942	0.689764	0.239030	-0.578827	0.695191	-0.171942	-0.614759	1.144268	0.127576	-0.597637	1.082400	0.124195				-0.342010	0.576240	0.098948				-0.312183	0.074219	0.096554	-0.305663	0.079376	0.055344	-0.299964	0.068868	-0.019518	0.369833	0.085743	0.086744
8484	70.700000	-0.855208	0.621203	0.104160	-0.847951	0.629118	-0.093686	-0.750424	0.867191	0.126518	-0.735521	0.869853	-0.071578	-0.651334	1.148101	0.028392	-0.592856	0.689901	0.238975	-0.578759	0.695070	-0.172105	-0.614798	1.144143	0.127100	-0.597612	1.082320	0.123737				-0.342123	0.576381	0.099412				-0.312201	0.074199	0.096564	-0.305665	0.079372	0.055354	-0.299959	0.068860	-0.019516	0.369828	0.085746	0.086744
8485	70.708333	-0.855166	0.621223	0.104136	-0.847939	0.629094	-0.093708	-0.750380	0.867275	0.126265	-0.735509	0.869807	-0.071790	-0.651309	1.147910	0.028003	-0.592793	0.690032	0.238910	-0.578687	0.694939	-0.172257	-0.614854	1.144005	0.126581	-0.597554	1.082220	0.123258				-0.342275	0.576514	0.099973				-0.312163	0.074230	0.096620	-0.305694	0.079348	0.055361	-0.299959	0.068860	-0.019507	0.369837	0.085742	0.086753
8486	70.716667	-0.855148	0.621280	0.104120	-0.847932	0.629074	-0.093733	-0.750313	0.867371	0.126085	-0.735458	0.869830	-0.071960	-0.651282	1.147756	0.027509	-0.592736	0.690166	0.238833	-0.578750	0.694791	-0.172406	-0.614895	1.143858	0.126127	-0.597436	1.082044	0.122701				-0.342339	0.576579	0.100571				-0.312189	0.074209	0.096559	-0.305668	0.079360	0.055360	-0.299957	0.068857	-0.019509	0.369828	0.085753	0.086755
8487	70.725000	-0.855129	0.621342	0.104072	-0.847910	0.629056	-0.093767	-0.750243	0.867501	0.125910	-0.735505	0.869734	-0.072095	-0.651227	1.147593	0.026945	-0.592689	0.690304	0.238742	-0.578687	0.694658	-0.172542	-0.614921	1.143715	0.125681	-0.597313	1.082007	0.122232				-0.342354	0.576558	0.101274				-0.312183	0.074210	0.096554	-0.305667	0.079363	0.055350	-0.299958	0.068859	-0.019504	0.369824	0.085758	0.086757
8488	70.733333	-0.855103	0.621391	0.104031	-0.847895	0.629039	-0.093798	-0.750146	0.867555	0.125698	-0.735415	0.869729	-0.072308	-0.651194	1.147447	0.026523	-0.592648	0.690450	0.238637	-0.578483	0.694535	-0.172693	-0.614921	1.143544	0.125193	-0.597299	1.081877	0.121791				-0.342273	0.576446	0.102052				-0.312130	0.074268	0.096661	-0.305720	0.079341	0.055352	-0.299957	0.068863	-0.019497	0.369824	0.085770	0.086764
8489	70.741667	-0.855047	0.621442	0.104009	-0.847881	0.629016	-0.093834	-0.750082	0.867682	0.125533	-0.735468	0.869609	-0.072496	-0.651131	1.147286	0.026033	-0.592619	0.690597	0.238510	-0.578421	0.694399	-0.172808	-0.614920	1.143423	0.124720	-0.597199	1.081749	0.121290				-0.342266	0.576214	0.102928				-0.312188	0.074208	0.096540	-0.305662	0.079356	0.055325	-0.299954	0.068868	-0.019489	0.369821	0.085769	0.086765
8490	70.750000	-0.855022	0.621492	0.103959	-0.847865	0.628987	-0.093875	-0.749974	0.867729	0.125321	-0.735488	0.869576	-0.072633	-0.651072	1.147179	0.025575	-0.592590	0.690750	0.238385	-0.578444	0.694237	-0.172932	-0.614926	1.143343	0.124277	-0.597092	1.081635	0.120802				-0.342235	0.575943	0.103907				-0.312188	0.074205	0.096527	-0.305667	0.079346	0.055319	-0.299955	0.068859	-0.019485	0.369819	0.085770	0.086773
8491	70.758333	-0.855013	0.621512	0.103895	-0.847858	0.628965	-0.093909	-0.749932	0.867822	0.125153	-0.735474	0.869516	-0.072864	-0.650984	1.147070	0.025028	-0.592569	0.690906	0.238252	-0.578350	0.694104	-0.173044	-0.614906	1.143259	0.123844	-0.597043	1.081621	0.120409				-0.342144	0.575596	0.104945				-0.312185	0.074199	0.096517	-0.305667	0.079334	0.055308	-0.299952	0.068860	-0.019479	0.369822	0.085765	0.086782
8492	70.766667	-0.854837	0.621498	0.103825	-0.847975	0.628936	-0.093974	-0.749854	0.867870	0.124941	-0.735485	0.869434	-0.073062	-0.650920	1.146978	0.024673	-0.592551	0.691052	0.238108	-0.578321	0.693969	-0.173132	-0.614878	1.143181	0.123401	-0.596955	1.081556	0.119977				-0.342011	0.575203	0.106024				-0.312194	0.074182	0.096516	-0.305725	0.079300	0.055309	-0.299960	0.068847	-0.019465	0.369827	0.085760	0.086789
8493	70.775000	-0.854877	0.621597	0.103796	-0.847838	0.628903	-0.093991	-0.749733	0.867954	0.124723	-0.735478	0.869370	-0.073237	-0.650843	1.146876	0.024155	-0.592539	0.691182	0.237947	-0.578303	0.693819	-0.173211	-0.614846	1.143099	0.123013	-0.596859	1.081499	0.119555				-0.341835	0.574769	0.107140				-0.312188	0.074186	0.096506	-0.305616	0.079267	0.055222	-0.299960	0.068843	-0.019456	0.369832	0.085752	0.086791
8494	70.783333	-0.854835	0.621662	0.103715	-0.847831	0.628874	-0.094035	-0.749704	0.868073	0.124567	-0.735457	0.869330	-0.073464	-0.650774	1.146835	0.023808	-0.592538	0.691310	0.237772	-0.578318	0.693666	-0.173290	-0.614809	1.143038	0.122611	-0.596728	1.081383	0.119079				-0.341637	0.574270	0.108296				-0.312190	0.074181	0.096499	-0.305673	0.079304	0.055293	-0.299959	0.068834	-0.019454	0.369832	0.085750	0.086792
8495	70.791667	-0.854823	0.621685	0.103707	-0.847895	0.628847	-0.094087	-0.749647	0.868149	0.124361	-0.735461	0.869266	-0.073622	-0.650698	1.146783	0.023386	-0.592545	0.691434	0.237584	-0.578178	0.693550	-0.173345	-0.614755	1.142953	0.122181	-0.596663	1.081373	0.118683				-0.341423	0.573676	0.109478				-0.312191	0.074184	0.096495	-0.305672	0.079299	0.055283	-0.299956	0.068838	-0.019441	0.369825	0.085763	0.086794
8496	70.800000	-0.854756	0.621691	0.103644	-0.847955	0.628846	-0.094109	-0.749600	0.868166	0.124077	-0.735431	0.869197	-0.073840	-0.650638	1.146724	0.022981	-0.592554	0.691552	0.237384	-0.578137	0.693400	-0.173425	-0.614710	1.142897	0.121776	-0.596604	1.081342	0.118298				-0.341205	0.572992	0.110690				-0.312191	0.074191	0.096489	-0.305675	0.079297	0.055277	-0.299963	0.068828	-0.019425	0.369833	0.085762	0.086788
8497	70.808333	-0.854802	0.621808	0.103603	-0.847915	0.628773	-0.094159	-0.749533	0.868238	0.123863	-0.735450	0.869143	-0.074029	-0.650563	1.146688	0.022574	-0.592572	0.691669	0.237180	-0.578129	0.693236	-0.173519	-0.614676	1.142866	0.121393	-0.596520	1.081276	0.117865				-0.340983	0.572242	0.111897				-0.312188	0.074186	0.096479	-0.305674	0.079298	0.055263	-0.299961	0.068831	-0.019425	0.369823	0.085777	0.086795
8498	70.816667	-0.854653	0.621758	0.103507	-0.847865	0.628752	-0.094132	-0.749495	0.868346	0.123716	-0.735451	0.869081	-0.074183	-0.650475	1.146619	0.022035	-0.592586	0.691778	0.236970	-0.578123	0.693060	-0.173625	-0.614636	1.142838	0.121016	-0.596468	1.081255	0.117491				-0.340771	0.571474	0.113096				-0.312195	0.074190	0.096470	-0.305677	0.079299	0.055257	-0.299960	0.068833	-0.019427	0.369821	0.085779	0.086799
8499	70.825000	-0.854683	0.621823	0.103474	-0.847946	0.628718	-0.094177	-0.749471	0.868379	0.123467	-0.735428	0.869006	-0.074429	-0.650408	1.146580	0.021709	-0.592605	0.691878	0.236750	-0.578148	0.692904	-0.173720	-0.614593	1.142783	0.120622	-0.596403	1.081223	0.117123				-0.340552	0.570718	0.114295				-0.312193	0.074188	0.096465	-0.305709	0.079285	0.055260	-0.299961	0.068836	-0.019419	0.369823	0.085780	0.086801
8500	70.833333	-0.854637	0.621860	0.103454	-0.848010	0.628690	-0.094245	-0.749439	0.868409	0.123221	-0.735387	0.868948	-0.074683	-0.650337	1.146520	0.021390	-0.592629	0.691965	0.236513	-0.578064	0.692750	-0.173830	-0.614554	1.142718	0.120230	-0.596345	1.081205	0.116758				-0.340358	0.569986	0.115438				-0.312198	0.074185	0.096463	-0.305576	0.079196	0.055113	-0.299962	0.068838	-0.019413	0.369826	0.085779	0.086805
8501	70.841667	-0.854622	0.621867	0.103405	-0.847908	0.628642	-0.094278	-0.749365	0.868466	0.123030	-0.735390	0.868873	-0.074870	-0.650261	1.146443	0.020992	-0.592664	0.692048	0.236275	-0.578167	0.692556	-0.173926	-0.614500	1.142612	0.119842	-0.596258	1.081128	0.116353				-0.340172	0.569336	0.116511				-0.312203	0.074182	0.096466	-0.305718	0.079274	0.055252	-0.299959	0.068831	-0.019410	0.369831	0.085766	0.086813
8502	70.850000	-0.854651	0.621902	0.103374	-0.847920	0.628609	-0.094360	-0.749341	0.868518	0.122828	-0.735374	0.868778	-0.075049	-0.650204	1.146372	0.020622	-0.592713	0.692124	0.236024	-0.578111	0.692416	-0.173998	-0.614456	1.142537	0.119487	-0.596155	1.081051	0.115970				-0.339991	0.568738	0.117533				-0.312206	0.074167	0.096465	-0.305690	0.079278	0.055253	-0.299966	0.068830	-0.019408	0.369832	0.085767	0.086812
8503	70.858333	-0.854636	0.621931	0.103345	-0.847906	0.628567	-0.094386	-0.749273	0.868546	0.122602	-0.735295	0.868788	-0.075254	-0.650133	1.146256	0.020229	-0.592774	0.692202	0.235770	-0.578176	0.692240	-0.174085	-0.614404	1.142452	0.119096	-0.596020	1.080945	0.115552				-0.339831	0.568227	0.118470				-0.312211	0.074173	0.096463	-0.305723	0.079264	0.055259	-0.299964	0.068820	-0.019405	0.369832	0.085766	0.086812
8504	70.866667	-0.854654	0.621952	0.103307	-0.847935	0.628551	-0.094439	-0.749200	0.868564	0.122379	-0.735363	0.868649	-0.075425	-0.650064	1.146151	0.019858	-0.592845	0.692272	0.235511	-0.578244	0.692068	-0.174170	-0.614351	1.142374	0.118740	-0.595888	1.080841	0.115157				-0.339686	0.567784	0.119323				-0.312212	0.074174	0.096464	-0.305592	0.079179	0.055102	-0.299968	0.068821	-0.019404	0.369830	0.085768	0.086803
8505	70.875000	-0.854624	0.621952	0.103273	-0.847943	0.628526	-0.094478	-0.749190	0.868634	0.122215	-0.735313	0.868589	-0.075618	-0.649990	1.146035	0.019479	-0.592925	0.692349	0.235272	-0.578344	0.691895	-0.174264	-0.614302	1.142292	0.118387	-0.595785	1.080813	0.114813				-0.339569	0.567416	0.120072				-0.312217	0.074173	0.096465	-0.305707	0.079272	0.055251	-0.299968	0.068824	-0.019403	0.369825	0.085775	0.086810
8506	70.883333	-0.854589	0.621953	0.103240	-0.847950	0.628505	-0.094513	-0.749173	0.868706	0.122064	-0.735295	0.868518	-0.075767	-0.649911	1.145907	0.018970	-0.593010	0.692435	0.235037	-0.578310	0.691772	-0.174353	-0.614239	1.142169	0.117972	-0.595680	1.080773	0.114436				-0.339488	0.567096	0.120744				-0.312223	0.074176	0.096462	-0.305711	0.079273	0.055244	-0.299970	0.068831	-0.019405	0.369828	0.085781	0.086812
8507	70.891667	-0.854540	0.621983	0.103232	-0.847958	0.628495	-0.094543	-0.749080	0.868721	0.121869	-0.735243	0.868446	-0.075898	-0.649850	1.145843	0.018743	-0.593094	0.692533	0.234826	-0.578344	0.691621	-0.174474	-0.614181	1.142093	0.117633	-0.595571	1.080747	0.114101				-0.339435	0.566837	0.121298				-0.312223	0.074178	0.096459	-0.305745	0.079265	0.055254	-0.299963	0.068834	-0.019411	0.369826	0.085779	0.086817
8508	70.900000	-0.854564	0.622004	0.103208	-0.847949	0.628479	-0.094572	-0.749018	0.868781	0.121710	-0.735256	0.868404	-0.076027	-0.649772	1.145751	0.018379	-0.593175	0.692629	0.234632	-0.578436	0.691473	-0.174605	-0.614119	1.142025	0.117309	-0.595429	1.080661	0.113711				-0.339406	0.566631	0.121775				-0.312230	0.074181	0.096463	-0.305721	0.079284	0.055250	-0.299962	0.068838	-0.019412	0.369832	0.085779	0.086818
8509	70.908333	-0.854552	0.622052	0.103208	-0.847969	0.628464	-0.094591	-0.748999	0.868872	0.121600	-0.735239	0.868365	-0.076145	-0.649683	1.145644	0.017900	-0.593254	0.692733	0.234446	-0.578392	0.691353	-0.174769	-0.614078	1.141971	0.116960	-0.595326	1.080639	0.113394				-0.339386	0.566485	0.122139				-0.312230	0.074188	0.096468	-0.305721	0.079285	0.055251	-0.299963	0.068844	-0.019409	0.369835	0.085775	0.086823
8510	70.916667	-0.854541	0.622102	0.103210	-0.847956	0.628462	-0.094624	-0.748889	0.868898	0.121429	-0.735235	0.868315	-0.076293	-0.649626	1.145568	0.017673	-0.593336	0.692854	0.234265	-0.578540	0.691235	-0.174925	-0.614025	1.141924	0.116592	-0.595243	1.080604	0.113075				-0.339371	0.566383	0.122437				-0.312231	0.074183	0.096470	-0.305721	0.079282	0.055254	-0.299962	0.068842	-0.019408	0.369838	0.085770	0.086821
8511	70.925000	-0.854522	0.622134	0.103202	-0.847961	0.628451	-0.094650	-0.748880	0.869013	0.121362	-0.735184	0.868292	-0.076372	-0.649536	1.145470	0.017342	-0.593420	0.692980	0.234069	-0.578399	0.691144	-0.175150	-0.613968	1.141847	0.116276	-0.595122	1.080539	0.112739				-0.339363	0.566308	0.122632				-0.312233	0.074182	0.096475	-0.305748	0.079271	0.055263	-0.299966	0.068839	-0.019411	0.369842	0.085764	0.086822
8512	70.933333	-0.854538	0.622161	0.103179	-0.847934	0.628423	-0.094662	-0.748754	0.869072	0.121249	-0.735201	0.868297	-0.076450	-0.649416	1.145361	0.016878	-0.593502	0.693115	0.233876	-0.578468	0.691039	-0.175360	-0.613910	1.141775	0.115957	-0.594971	1.080412	0.112368				-0.339357	0.566270	0.122747				-0.312235	0.074183	0.096477	-0.305720	0.079284	0.055264	-0.299967	0.068831	-0.019416	0.369844	0.085760	0.086819
8513	70.941667	-0.854461	0.622180	0.103173	-0.847937	0.628414	-0.094680	-0.748692	0.869160	0.121175	-0.735198	0.868282	-0.076555	-0.649335	1.145254	0.016635	-0.593570	0.693255	0.233676	-0.578385	0.690983	-0.175576	-0.613848	1.141675	0.115664	-0.594844	1.080348	0.112071				-0.339358	0.566254	0.122767				-0.312229	0.074177	0.096481	-0.305720	0.079288	0.055267	-0.299967	0.068833	-0.019415	0.369843	0.085769	0.086822
8514	70.950000	-0.854484	0.622227	0.103181	-0.847972	0.628413	-0.094693	-0.748594	0.869208	0.121055	-0.735198	0.868266	-0.076657	-0.649258	1.145144	0.016403	-0.593626	0.693409	0.233481	-0.578421	0.690915	-0.175771	-0.613781	1.141526	0.115351	-0.594732	1.080266	0.111768				-0.339359	0.566255	0.122709				-0.312229	0.074179	0.096476	-0.305611	0.079191	0.055118	-0.299964	0.068830	-0.019413	0.369838	0.085771	0.086818
8515	70.958333	-0.854423	0.622214	0.103151	-0.847955	0.628382	-0.094703	-0.748583	0.869368	0.121033	-0.735179	0.868255	-0.076735	-0.649171	1.145018	0.016125	-0.593654	0.693557	0.233291	-0.578383	0.690857	-0.175981	-0.613700	1.141387	0.115073	-0.594553	1.080157	0.111459				-0.339351	0.566253	0.122579				-0.312227	0.074181	0.096470	-0.305748	0.079273	0.055263	-0.299960	0.068837	-0.019416	0.369836	0.085776	0.086817
8516	70.966667	-0.854413	0.622232	0.103138	-0.847993	0.628369	-0.094707	-0.748394	0.869377	0.120907	-0.735176	0.868269	-0.076849	-0.649096	1.144882	0.015877	-0.593641	0.693719	0.233114	-0.578329	0.690787	-0.176208	-0.613632	1.141259	0.114838	-0.594390	1.080069	0.111179				-0.339342	0.566246	0.122402				-0.312232	0.074182	0.096468	-0.305717	0.079291	0.055256	-0.299961	0.068846	-0.019416	0.369835	0.085784	0.086818
8517	70.975000	-0.854408	0.622252	0.103128	-0.847978	0.628356	-0.094723	-0.748297	0.869464	0.120847	-0.735143	0.868312	-0.076890	-0.649025	1.144778	0.015650	-0.593596	0.693879	0.232955	-0.578150	0.690765	-0.176414	-0.613573	1.141147	0.114608	-0.594264	1.079998	0.110941				-0.339321	0.566243	0.122179				-0.312228	0.074184	0.096465	-0.305717	0.079289	0.055253	-0.299954	0.068852	-0.019420	0.369845	0.085773	0.086818
8518	70.983333	-0.854406	0.622270	0.103116	-0.848002	0.628339	-0.094739	-0.748166	0.869559	0.120770	-0.735215	0.868238	-0.076918	-0.648938	1.144675	0.015413	-0.593514	0.694052	0.232820	-0.578083	0.690713	-0.176618	-0.613514	1.141051	0.114402	-0.594155	1.079943	0.110727				-0.339291	0.566230	0.121926				-0.312231	0.074188	0.096467	-0.305781	0.079259	0.055260	-0.299956	0.068843	-0.019421	0.369844	0.085771	0.086819
8519	70.991667	-0.854443	0.622358	0.103070	-0.848016	0.628320	-0.094749	-0.748052	0.869637	0.120720	-0.735200	0.868241	-0.076976	-0.648855	1.144600	0.015220	-0.593393	0.694226	0.232701	-0.578107	0.690631	-0.176825	-0.613456	1.140938	0.114211	-0.594064	1.079853	0.110500				-0.339256	0.566197	0.121643				-0.312236	0.074184	0.096467	-0.305698	0.079225	0.055188	-0.299956	0.068848	-0.019418	0.369848	0.085763	0.086812
8520	71.000000	-0.854462	0.622406	0.103051	-0.848033	0.628313	-0.094760	-0.747997	0.869751	0.120725	-0.735190	0.868239	-0.077034	-0.648748	1.144517	0.014907	-0.593249	0.694409	0.232607	-0.577951	0.690578	-0.177028	-0.613416	1.140824	0.114024	-0.593843	1.079803	0.110260				-0.339199	0.566155	0.121344				-0.312239	0.074180	0.096467	-0.305792	0.079250	0.055259	-0.299964	0.068840	-0.019413	0.369851	0.085755	0.086821
8521	71.008333	-0.854475	0.622419	0.103050	-0.848047	0.628303	-0.094764	-0.747877	0.869816	0.120683	-0.735155	0.868304	-0.077079	-0.648687	1.144452	0.014853	-0.593080	0.694596	0.232536	-0.577910	0.690506	-0.177208	-0.613394	1.140712	0.113879	-0.593846	1.079655	0.110095				-0.339104	0.566108	0.121032				-0.312248	0.074172	0.096458	-0.305770	0.079258	0.055253	-0.299964	0.068831	-0.019416	0.369849	0.085759	0.086806
8522	71.016667	-0.854481	0.622442	0.103030	-0.848067	0.628297	-0.094787	-0.747778	0.869872	0.120656	-0.735209	0.868243	-0.077079	-0.648625	1.144364	0.014707	-0.592889	0.694778	0.232492	-0.577850	0.690439	-0.177368	-0.613377	1.140580	0.113750	-0.593850	1.079496	0.109930				-0.338987	0.566033	0.120719				-0.312251	0.074174	0.096452	-0.305801	0.079247	0.055249	-0.299969	0.068829	-0.019419	0.369852	0.085765	0.086807
8523	71.025000	-0.854472	0.622456	0.102997	-0.848084	0.628296	-0.094794	-0.747685	0.869919	0.120629	-0.735244	0.868259	-0.077100	-0.648545	1.144257	0.014418	-0.592683	0.694945	0.232477	-0.577958	0.690349	-0.177504	-0.613359	1.140426	0.113640	-0.593787	1.079373	0.109782				-0.338772	0.565814	0.120423				-0.312256	0.074182	0.096448	-0.305780	0.079257	0.055241	-0.299965	0.068833	-0.019422	0.369849	0.085764	0.086798
8524	71.033333	-0.854573	0.622530	0.102987	-0.848100	0.628300	-0.094797	-0.747582	0.869959	0.120594	-0.735243	0.868266	-0.077113	-0.648515	1.144103	0.014307	-0.592460	0.695093	0.232473	-0.577907	0.690304	-0.177601	-0.613352	1.140261	0.113549	-0.593728	1.079252	0.109650				-0.338588	0.565747	0.120142				-0.312260	0.074190	0.096446	-0.305758	0.079276	0.055226	-0.299964	0.068843	-0.019425	0.369852	0.085763	0.086798
8525	71.041667	-0.854499	0.622521	0.102978	-0.848097	0.628294	-0.094809	-0.747473	0.870014	0.120592	-0.735250	0.868253	-0.077123	-0.648498	1.144022	0.014374	-0.592226	0.695201	0.232487	-0.578069	0.690204	-0.177680	-0.613351	1.140060	0.113437	-0.593674	1.079119	0.109536				-0.338378	0.565648	0.119867				-0.312235	0.074220	0.096492	-0.305793	0.079262	0.055225	-0.299962	0.068853	-0.019420	0.369853	0.085770	0.086794
8526	71.050000	-0.854509	0.622549	0.102967	-0.848103	0.628289	-0.094804	-0.747383	0.870036	0.120565	-0.735197	0.868260	-0.077132	-0.648459	1.143922	0.014303	-0.591990	0.695291	0.232526	-0.578182	0.690136	-0.177730	-0.613358	1.139881	0.113387	-0.593553	1.078845	0.109319				-0.338146	0.565520	0.119557				-0.312267	0.074192	0.096437	-0.305832	0.079248	0.055225	-0.299962	0.068856	-0.019420	0.369852	0.085772	0.086794
8527	71.058333	-0.854495	0.622527	0.102940	-0.848138	0.628276	-0.094802	-0.747271	0.870034	0.120530	-0.735201	0.868258	-0.077148	-0.648418	1.143809	0.014244	-0.591745	0.695347	0.232587	-0.578305	0.690058	-0.177759	-0.613384	1.139691	0.113369	-0.593539	1.078697	0.109241				-0.337907	0.565396	0.119199				-0.312279	0.074184	0.096431	-0.305839	0.079248	0.055222	-0.299960	0.068852	-0.019415	0.369854	0.085768	0.086791
8528	71.066667	-0.854430	0.622514	0.102962	-0.848107	0.628266	-0.094786	-0.747187	0.870042	0.120505	-0.735115	0.868307	-0.077183	-0.648381	1.143697	0.014203	-0.591503	0.695381	0.232652	-0.578422	0.689975	-0.177772	-0.613426	1.139504	0.113344	-0.593511	1.078530	0.109166				-0.337669	0.565308	0.118783				-0.312283	0.074178	0.096429	-0.305843	0.079235	0.055221	-0.299960	0.068845	-0.019415	0.369851	0.085764	0.086790
8529	71.075000	-0.854430	0.622552	0.102951	-0.848117	0.628254	-0.094776	-0.747106	0.870044	0.120485	-0.735089	0.868240	-0.077198	-0.648339	1.143579	0.014170	-0.591258	0.695384	0.232738	-0.578508	0.689899	-0.177781	-0.613444	1.139260	0.113299	-0.593493	1.078358	0.109104				-0.337434	0.565325	0.118274				-0.312282	0.074178	0.096433	-0.305847	0.079223	0.055225	-0.299963	0.068840	-0.019409	0.369861	0.085747	0.086783
8530	71.083333	-0.854403	0.622557	0.102951	-0.848116	0.628245	-0.094766	-0.747012	0.870033	0.120446	-0.735118	0.868212	-0.077172	-0.648294	1.143440	0.014145	-0.591019	0.695365	0.232834	-0.578752	0.689809	-0.177749	-0.613477	1.139060	0.113295	-0.593474	1.078179	0.109058				-0.337241	0.565421	0.117653				-0.312283	0.074174	0.096428	-0.305847	0.079216	0.055217	-0.299967	0.068833	-0.019409	0.369860	0.085748	0.086771
8531	71.091667	-0.854384	0.622560	0.102945	-0.848113	0.628240	-0.094751	-0.746974	0.870023	0.120447	-0.735073	0.868215	-0.077170	-0.648242	1.143331	0.014062	-0.590799	0.695332	0.232948	-0.578691	0.689741	-0.177761	-0.613526	1.138862	0.113325	-0.593439	1.077980	0.108992				-0.337112	0.565596	0.116937				-0.312278	0.074173	0.096426	-0.305815	0.079236	0.055212	-0.299967	0.068837	-0.019406	0.369856	0.085752	0.086771
8532	71.100000	-0.854359	0.622564	0.102946	-0.848105	0.628234	-0.094741	-0.746919	0.870000	0.120433	-0.735054	0.868182	-0.077168	-0.648208	1.143203	0.014118	-0.590575	0.695287	0.233073	-0.578757	0.689674	-0.177738	-0.613563	1.138649	0.113340	-0.593407	1.077772	0.108940				-0.337013	0.565839	0.116161				-0.312278	0.074174	0.096422	-0.305780	0.079249	0.055204	-0.299964	0.068842	-0.019406	0.369855	0.085764	0.086772
8533	71.108333	-0.854335	0.622561	0.102942	-0.848078	0.628218	-0.094718	-0.746862	0.869972	0.120414	-0.734976	0.868147	-0.077170	-0.648154	1.143077	0.014119	-0.590362	0.695238	0.233224	-0.578825	0.689602	-0.177712	-0.613584	1.138409	0.113332	-0.593381	1.077609	0.108917				-0.336960	0.566135	0.115320				-0.312275	0.074177	0.096415	-0.305834	0.079225	0.055205	-0.299963	0.068846	-0.019408	0.369854	0.085766	0.086763
8534	71.116667	-0.854320	0.622554	0.102937	-0.848075	0.628224	-0.094720	-0.746833	0.869937	0.120414	-0.734962	0.868155	-0.077139	-0.648063	1.142936	0.013964	-0.590158	0.695173	0.233384	-0.579029	0.689533	-0.177658	-0.613606	1.138192	0.113375	-0.593360	1.077437	0.108896				-0.336943	0.566438	0.114453				-0.312277	0.074174	0.096406	-0.305836	0.079219	0.055196	-0.299961	0.068844	-0.019410	0.369861	0.085766	0.086770
8535	71.125000	-0.854299	0.622540	0.102932	-0.848040	0.628221	-0.094689	-0.746891	0.869982	0.120494	-0.734922	0.868138	-0.077094	-0.648018	1.142824	0.014074	-0.589981	0.695094	0.233534	-0.578996	0.689468	-0.177649	-0.613653	1.137997	0.113438	-0.593340	1.077254	0.108904				-0.336937	0.566750	0.113583				-0.312273	0.074170	0.096405	-0.305804	0.079225	0.055191	-0.299960	0.068847	-0.019407	0.369857	0.085762	0.086765
8536	71.133333	-0.854272	0.622503	0.102944	-0.847985	0.628210	-0.094663	-0.746925	0.870018	0.120558	-0.734805	0.868122	-0.077089	-0.647957	1.142686	0.014126	-0.589831	0.695001	0.233681	-0.579059	0.689409	-0.177618	-0.613663	1.137764	0.113422	-0.593326	1.077089	0.108915				-0.337003	0.567181	0.112715				-0.312276	0.074165	0.096397	-0.305837	0.079201	0.055192	-0.299961	0.068840	-0.019405	0.369861	0.085764	0.086768
8537	71.141667	-0.854268	0.622517	0.102927	-0.847961	0.628214	-0.094646	-0.746791	0.869816	0.120447	-0.734704	0.868154	-0.077070	-0.647878	1.142561	0.014122	-0.589718	0.694898	0.233817	-0.579137	0.689358	-0.177599	-0.613693	1.137571	0.113470	-0.593257	1.076860	0.108865				-0.337029	0.567438	0.111842				-0.312276	0.074161	0.096403	-0.305776	0.079160	0.055123	-0.299962	0.068830	-0.019402	0.369869	0.085748	0.086760
8538	71.150000	-0.854260	0.622502	0.102926	-0.847977	0.628255	-0.094644	-0.746949	0.869955	0.120610	-0.734730	0.868139	-0.077028	-0.647793	1.142435	0.014121	-0.589633	0.694785	0.233936	-0.579274	0.689286	-0.177612	-0.613723	1.137386	0.113514	-0.593219	1.076705	0.108887				-0.337062	0.567696	0.111022				-0.312273	0.074155	0.096400	-0.305777	0.079221	0.055185	-0.299969	0.068828	-0.019406	0.369865	0.085746	0.086766
8539	71.158333	-0.854245	0.622514	0.102921	-0.847944	0.628280	-0.094639	-0.746914	0.869921	0.120614	-0.734567	0.868183	-0.076978	-0.647690	1.142314	0.014104	-0.589584	0.694666	0.234020	-0.579314	0.689264	-0.177620	-0.613753	1.137231	0.113563	-0.593178	1.076532	0.108871				-0.337105	0.567924	0.110235				-0.312275	0.074155	0.096399	-0.305807	0.079203	0.055188	-0.299965	0.068828	-0.019406	0.369864	0.085753	0.086758
8540	71.166667	-0.854210	0.622483	0.102921	-0.847905	0.628307	-0.094631	-0.746923	0.869904	0.120640	-0.734499	0.868179	-0.076944	-0.647578	1.142178	0.014096	-0.589567	0.694541	0.234081	-0.579339	0.689250	-0.177635	-0.613774	1.137081	0.113593	-0.593134	1.076369	0.108882				-0.337175	0.568171	0.109472				-0.312270	0.074165	0.096400	-0.305836	0.079190	0.055188	-0.299962	0.068835	-0.019404	0.369868	0.085752	0.086747
8541	71.175000	-0.854211	0.622511	0.102911	-0.847864	0.628325	-0.094603	-0.746909	0.869860	0.120642	-0.734431	0.868194	-0.076872	-0.647467	1.142080	0.014098	-0.589586	0.694417	0.234118	-0.579393	0.689218	-0.177680	-0.613781	1.136944	0.113626	-0.593138	1.076289	0.108956				-0.337258	0.568453	0.108753				-0.312274	0.074158	0.096394	-0.305830	0.079199	0.055184	-0.299964	0.068834	-0.019407	0.369864	0.085754	0.086752
8542	71.183333	-0.854198	0.622516	0.102911	-0.847881	0.628363	-0.094594	-0.746990	0.869882	0.120718	-0.734338	0.868237	-0.076799	-0.647346	1.141991	0.014116	-0.589634	0.694286	0.234144	-0.579377	0.689212	-0.177706	-0.613774	1.136810	0.113676	-0.593147	1.076227	0.109051				-0.337352	0.568753	0.108070				-0.312264	0.074160	0.096390	-0.305775	0.079230	0.055170	-0.299965	0.068830	-0.019412	0.369859	0.085763	0.086758
8543	71.191667	-0.854180	0.622510	0.102922	-0.847844	0.628395	-0.094592	-0.746956	0.869837	0.120703	-0.734268	0.868230	-0.076765	-0.647220	1.141909	0.014139	-0.589707	0.694154	0.234140	-0.579374	0.689201	-0.177724	-0.613773	1.136730	0.113734	-0.593095	1.076085	0.109087				-0.337463	0.569078	0.107439				-0.312266	0.074165	0.096386	-0.305800	0.079215	0.055176	-0.299956	0.068841	-0.019410	0.369857	0.085766	0.086763
8544	71.200000	-0.854180	0.622529	0.102919	-0.847822	0.628424	-0.094580	-0.747055	0.869865	0.120782	-0.734181	0.868235	-0.076648	-0.647079	1.141829	0.014160	-0.589808	0.694017	0.234122	-0.579368	0.689192	-0.177735	-0.613762	1.136654	0.113801	-0.593081	1.076018	0.109191				-0.337576	0.569416	0.106828				-0.312268	0.074156	0.096390	-0.305830	0.079201	0.055185	-0.299959	0.068840	-0.019406	0.369860	0.085770	0.086765
8545	71.208333	-0.854176	0.622523	0.102923	-0.847808	0.628457	-0.094566	-0.747041	0.869824	0.120778	-0.734101	0.868252	-0.076692	-0.646949	1.141744	0.014204	-0.589934	0.693870	0.234082	-0.579381	0.689174	-0.177729	-0.613752	1.136577	0.113884	-0.593050	1.075960	0.109306				-0.337681	0.569726	0.106278				-0.312270	0.074159	0.096389	-0.305832	0.079191	0.055178	-0.299961	0.068834	-0.019396	0.369860	0.085766	0.086776
8546	71.216667	-0.854173	0.622530	0.102925	-0.847777	0.628493	-0.094565	-0.747082	0.869836	0.120826	-0.734035	0.868279	-0.076598	-0.646830	1.141683	0.014246	-0.590084	0.693723	0.234020	-0.579400	0.689162	-0.177708	-0.613739	1.136545	0.113965	-0.593022	1.075918	0.109412				-0.337772	0.570022	0.105792				-0.312269	0.074150	0.096391	-0.305835	0.079184	0.055184	-0.299964	0.068825	-0.019390	0.369862	0.085765	0.086778
8547	71.225000	-0.854168	0.622514	0.102926	-0.847754	0.628525	-0.094561	-0.747114	0.869804	0.120854	-0.733921	0.868283	-0.076573	-0.646695	1.141635	0.014300	-0.590252	0.693571	0.233940	-0.579356	0.689181	-0.177653	-0.613716	1.136521	0.114047	-0.593000	1.075884	0.109546				-0.337855	0.570266	0.105368				-0.312271	0.074158	0.096392	-0.305776	0.079142	0.055112	-0.299960	0.068830	-0.019381	0.369864	0.085764	0.086777
8548	71.233333	-0.854177	0.622523	0.102915	-0.847727	0.628561	-0.094554	-0.747105	0.869759	0.120863	-0.733806	0.868289	-0.076497	-0.646553	1.141607	0.014359	-0.590436	0.693425	0.233852	-0.579305	0.689204	-0.177592	-0.613694	1.136520	0.114139	-0.592988	1.075862	0.109702				-0.337916	0.570462	0.105021				-0.312274	0.074146	0.096390	-0.305712	0.079105	0.055040	-0.299965	0.068822	-0.019378	0.369862	0.085772	0.086785
8549	71.241667	-0.854185	0.622515	0.102903	-0.847702	0.628599	-0.094554	-0.747190	0.869774	0.120957	-0.733742	0.868355	-0.076455	-0.646396	1.141587	0.014346	-0.590622	0.693266	0.233754	-0.579311	0.689193	-0.177548	-0.613671	1.136536	0.114238	-0.593042	1.075916	0.109904				-0.337957	0.570599	0.104766				-0.312266	0.074165	0.096386	-0.305830	0.079190	0.055174	-0.299965	0.068826	-0.019374	0.369860	0.085770	0.086782
8550	71.250000	-0.854195	0.622508	0.102898	-0.847680	0.628634	-0.094550	-0.747275	0.869792	0.121056	-0.733640	0.868397	-0.076376	-0.646276	1.141561	0.014495	-0.590797	0.693114	0.233657	-0.579196	0.689241	-0.177466	-0.613661	1.136566	0.114365	-0.593026	1.075914	0.110085				-0.337992	0.570682	0.104600				-0.312266	0.074169	0.096382	-0.305772	0.079213	0.055159	-0.299962	0.068831	-0.019369	0.369864	0.085770	0.086785
8551	71.258333	-0.854204	0.622501	0.102896	-0.847657	0.628667	-0.094549	-0.747287	0.869756	0.121107	-0.733527	0.868407	-0.076315	-0.646139	1.141532	0.014575	-0.590976	0.692956	0.233561	-0.579107	0.689270	-0.177407	-0.613633	1.136584	0.114474	-0.593090	1.075966	0.110298				-0.338020	0.570711	0.104528				-0.312266	0.074165	0.096374	-0.305830	0.079186	0.055164	-0.299960	0.068828	-0.019374	0.369863	0.085781	0.086797
8552	71.266667	-0.854216	0.622492	0.102897	-0.847637	0.628707	-0.094545	-0.747296	0.869713	0.121158	-0.733400	0.868430	-0.076217	-0.646005	1.141489	0.014665	-0.591147	0.692795	0.233479	-0.578994	0.689309	-0.177342	-0.613590	1.136573	0.114609	-0.593087	1.075949	0.110480				-0.338046	0.570712	0.104526				-0.312268	0.074162	0.096374	-0.305657	0.079122	0.055004	-0.299965	0.068829	-0.019366	0.369864	0.085781	0.086809
8553	71.275000	-0.854234	0.622489	0.102902	-0.847618	0.628737	-0.094539	-0.747350	0.869712	0.121253	-0.733293	0.868481	-0.076151	-0.645885	1.141427	0.014777	-0.591305	0.692635	0.233412	-0.578988	0.689342	-0.177251	-0.613560	1.136569	0.114744	-0.593057	1.075922	0.110678				-0.338069	0.570696	0.104609				-0.312271	0.074162	0.096370	-0.305779	0.079203	0.055150	-0.299965	0.068822	-0.019363	0.369866	0.085786	0.086820
8554	71.283333	-0.854239	0.622469	0.102901	-0.847602	0.628772	-0.094535	-0.747402	0.869716	0.121359	-0.733191	0.868526	-0.076056	-0.645772	1.141354	0.014912	-0.591452	0.692483	0.233361	-0.578691	0.689415	-0.177186	-0.613523	1.136558	0.114889	-0.593016	1.075896	0.110886				-0.338089	0.570678	0.104745				-0.312274	0.074153	0.096373	-0.305777	0.079193	0.055147	-0.299966	0.068828	-0.019355	0.369870	0.085790	0.086826
8555	71.291667	-0.854247	0.622460	0.102904	-0.847584	0.628812	-0.094526	-0.747393	0.869668	0.121415	-0.733108	0.868550	-0.075980	-0.645663	1.141271	0.015058	-0.591580	0.692323	0.233325	-0.578520	0.689468	-0.177108	-0.613472	1.136540	0.115061	-0.592962	1.075871	0.111092				-0.338101	0.570659	0.104937				-0.312275	0.074154	0.096372	-0.305842	0.079168	0.055164	-0.299970	0.068814	-0.019348	0.369870	0.085788	0.086826
8556	71.300000	-0.854260	0.622450	0.102905	-0.847566	0.628853	-0.094519	-0.747380	0.869616	0.121472	-0.733044	0.868610	-0.075865	-0.645562	1.141207	0.015214	-0.591704	0.692170	0.233309	-0.578359	0.689510	-0.177036	-0.613430	1.136524	0.115227	-0.592912	1.075855	0.111303				-0.338099	0.570640	0.105156				-0.312278	0.074154	0.096375	-0.305843	0.079170	0.055159	-0.299967	0.068811	-0.019349	0.369871	0.085789	0.086834
8557	71.308333	-0.854270	0.622440	0.102906	-0.847551	0.628896	-0.094511	-0.747448	0.869653	0.121615	-0.732968	0.868635	-0.075813	-0.645463	1.141140	0.015363	-0.591822	0.692020	0.233312	-0.578182	0.689564	-0.176926	-0.613398	1.136514	0.115393	-0.592870	1.075828	0.111521				-0.338092	0.570619	0.105411				-0.312271	0.074162	0.096370	-0.305809	0.079187	0.055154	-0.299967	0.068817	-0.019349	0.369870	0.085792	0.086833
8558	71.316667	-0.854281	0.622440	0.102909	-0.847473	0.628943	-0.094488	-0.747459	0.869638	0.121715	-0.732845	0.868678	-0.075684	-0.645373	1.141079	0.015514	-0.591937	0.691872	0.233336	-0.578002	0.689627	-0.176801	-0.613379	1.136496	0.115589	-0.592840	1.075796	0.111738				-0.338076	0.570594	0.105677				-0.312213	0.074226	0.096480	-0.305834	0.079176	0.055160	-0.299966	0.068820	-0.019347	0.369870	0.085798	0.086833
8559	71.325000	-0.854291	0.622434	0.102919	-0.847479	0.628985	-0.094478	-0.747400	0.869557	0.121775	-0.732759	0.868713	-0.075585	-0.645288	1.141010	0.015668	-0.592033	0.691732	0.233380	-0.577765	0.689718	-0.176652	-0.613350	1.136502	0.115750	-0.592826	1.075788	0.111951				-0.338060	0.570556	0.105943				-0.312271	0.074169	0.096366	-0.305751	0.079151	0.055075	-0.299971	0.068815	-0.019347	0.369875	0.085800	0.086838
8560	71.333333	-0.854305	0.622423	0.102936	-0.847485	0.629035	-0.094474	-0.747452	0.869587	0.121945	-0.732742	0.868772	-0.075473	-0.645214	1.140958	0.015814	-0.592117	0.691593	0.233448	-0.577646	0.689773	-0.176496	-0.613343	1.136496	0.115938	-0.592815	1.075771	0.112157				-0.338042	0.570511	0.106216				-0.312274	0.074167	0.096360	-0.305778	0.079198	0.055137	-0.299968	0.068821	-0.019348	0.369868	0.085808	0.086841
8561	71.341667	-0.854299	0.622412	0.102956	-0.847429	0.629077	-0.094451	-0.747407	0.869510	0.122036	-0.732676	0.868812	-0.075353	-0.645150	1.140913	0.015971	-0.592186	0.691464	0.233540	-0.577497	0.689852	-0.176320	-0.613355	1.136526	0.116146	-0.592832	1.075798	0.112420				-0.338036	0.570470	0.106492				-0.312247	0.074191	0.096415	-0.305812	0.079183	0.055138	-0.299974	0.068815	-0.019344	0.369871	0.085803	0.086848
8562	71.350000	-0.854310	0.622420	0.102974	-0.847372	0.629122	-0.094426	-0.747279	0.869316	0.122063	-0.732557	0.868839	-0.075144	-0.645095	1.140869	0.016130	-0.592243	0.691339	0.233653	-0.577276	0.689936	-0.176169	-0.613345	1.136501	0.116292	-0.592860	1.075826	0.112666				-0.338033	0.570425	0.106773				-0.312272	0.074168	0.096364	-0.305844	0.079174	0.055144	-0.299974	0.068811	-0.019338	0.369876	0.085806	0.086853
8563	71.358333	-0.854299	0.622408	0.102992	-0.847342	0.629170	-0.094400	-0.747276	0.869344	0.122243	-0.732508	0.868884	-0.075013	-0.645059	1.140818	0.016318	-0.592281	0.691229	0.233783	-0.577121	0.690029	-0.175988	-0.613374	1.136542	0.116528	-0.592832	1.075773	0.112846				-0.338041	0.570407	0.107052				-0.312282	0.074156	0.096364	-0.305843	0.079169	0.055143	-0.299977	0.068813	-0.019331	0.369878	0.085805	0.086848
8564	71.366667	-0.854312	0.622413	0.103012	-0.847306	0.629219	-0.094373	-0.747411	0.869456	0.122518	-0.732453	0.868930	-0.074884	-0.645018	1.140791	0.016494	-0.592301	0.691127	0.233930	-0.576906	0.690140	-0.175823	-0.613396	1.136568	0.116724	-0.592888	1.075830	0.113128				-0.338055	0.570404	0.107308				-0.312273	0.074162	0.096363	-0.305844	0.079163	0.055148	-0.299970	0.068812	-0.019324	0.369877	0.085797	0.086845
8565	71.375000	-0.854300	0.622388	0.103054	-0.847284	0.629279	-0.094348	-0.747225	0.869216	0.122512	-0.732361	0.869015	-0.074756	-0.644992	1.140730	0.016680	-0.592301	0.691051	0.234102	-0.576778	0.690227	-0.175662	-0.613399	1.136564	0.116917	-0.592892	1.075830	0.113370				-0.338075	0.570417	0.107528				-0.312273	0.074161	0.096358	-0.305811	0.079178	0.055144	-0.299978	0.068800	-0.019316	0.369883	0.085800	0.086839
8566	71.383333	-0.854302	0.622415	0.103066	-0.847242	0.629322	-0.094316	-0.747178	0.869157	0.122647	-0.732275	0.869048	-0.074623	-0.644977	1.140672	0.016870	-0.592283	0.690975	0.234274	-0.576606	0.690330	-0.175507	-0.613418	1.136578	0.117124	-0.592884	1.075814	0.113620				-0.338086	0.570438	0.107709				-0.312275	0.074167	0.096359	-0.305836	0.079167	0.055151	-0.299976	0.068804	-0.019310	0.369877	0.085802	0.086830
8567	71.391667	-0.854272	0.622339	0.103153	-0.847200	0.629377	-0.094279	-0.747247	0.869233	0.122903	-0.732251	0.869095	-0.074464	-0.644978	1.140633	0.017092	-0.592238	0.690909	0.234464	-0.576464	0.690443	-0.175340	-0.613441	1.136587	0.117378	-0.592906	1.075854	0.113885				-0.338088	0.570435	0.107857				-0.312270	0.074175	0.096360	-0.305779	0.079138	0.055077	-0.299972	0.068807	-0.019304	0.369876	0.085803	0.086827
8568	71.400000	-0.854308	0.622423	0.103154	-0.847186	0.629441	-0.094245	-0.747133	0.869078	0.122971	-0.732189	0.869132	-0.074346	-0.644983	1.140581	0.017328	-0.592188	0.690846	0.234648	-0.576342	0.690537	-0.175198	-0.613458	1.136575	0.117593	-0.592912	1.075876	0.114159				-0.338075	0.570404	0.107973				-0.312268	0.074175	0.096355	-0.305839	0.079170	0.055141	-0.299972	0.068810	-0.019307	0.369874	0.085806	0.086825
8569	71.408333	-0.854265	0.622355	0.103221	-0.847129	0.629480	-0.094203	-0.747097	0.869056	0.123158	-0.732134	0.869170	-0.074198	-0.645006	1.140534	0.017564	-0.592117	0.690789	0.234831	-0.576255	0.690632	-0.175035	-0.613479	1.136590	0.117814	-0.592905	1.075873	0.114426				-0.338046	0.570332	0.108049				-0.312269	0.074169	0.096353	-0.305808	0.079174	0.055134	-0.299975	0.068803	-0.019305	0.369871	0.085800	0.086830
8570	71.416667	-0.854245	0.622332	0.103287	-0.847087	0.629564	-0.094185	-0.747071	0.869011	0.123325	-0.732052	0.869199	-0.074047	-0.645016	1.140496	0.017794	-0.592037	0.690724	0.235009	-0.576062	0.690754	-0.174868	-0.613499	1.136605	0.118039	-0.592911	1.075869	0.114675				-0.338010	0.570238	0.108102				-0.312271	0.074154	0.096345	-0.305838	0.079159	0.055133	-0.299979	0.068798	-0.019301	0.369875	0.085797	0.086827
8571	71.425000	-0.854251	0.622347	0.103337	-0.847042	0.629616	-0.094146	-0.747070	0.868981	0.123515	-0.732048	0.869247	-0.073840	-0.645044	1.140468	0.018026	-0.591950	0.690661	0.235186	-0.575990	0.690843	-0.174709	-0.613529	1.136605	0.118287	-0.592922	1.075860	0.114912				-0.337988	0.570146	0.108149				-0.312270	0.074158	0.096348	-0.305840	0.079152	0.055131	-0.299973	0.068795	-0.019299	0.369872	0.085792	0.086826
8572	71.433333	-0.854221	0.622326	0.103384	-0.847012	0.629658	-0.094076	-0.747069	0.868959	0.123710	-0.732002	0.869296	-0.073659	-0.645074	1.140449	0.018265	-0.591855	0.690602	0.235355	-0.575926	0.690946	-0.174533	-0.613579	1.136609	0.118528	-0.592937	1.075855	0.115158				-0.337975	0.570078	0.108175				-0.312273	0.074150	0.096348	-0.305840	0.079146	0.055128	-0.299976	0.068786	-0.019288	0.369876	0.085793	0.086824
8573	71.441667	-0.854215	0.622331	0.103427	-0.846962	0.629725	-0.094046	-0.747029	0.868901	0.123870	-0.731967	0.869344	-0.073504	-0.645109	1.140420	0.018486	-0.591753	0.690543	0.235525	-0.575814	0.691066	-0.174362	-0.613625	1.136611	0.118755	-0.593005	1.075912	0.115440				-0.337978	0.570079	0.108163				-0.312268	0.074154	0.096352	-0.305836	0.079149	0.055136	-0.299974	0.068787	-0.019279	0.369873	0.085793	0.086816
8574	71.450000	-0.854208	0.622335	0.103472	-0.846909	0.629783	-0.093975	-0.746987	0.868841	0.124023	-0.731886	0.869372	-0.073352	-0.645168	1.140392	0.018700	-0.591642	0.690492	0.235698	-0.575705	0.691177	-0.174193	-0.613684	1.136611	0.118969	-0.593040	1.075902	0.115673				-0.337989	0.570139	0.108122				-0.312262	0.074165	0.096351	-0.305718	0.079077	0.055009	-0.299971	0.068795	-0.019276	0.369873	0.085781	0.086806
8575	71.458333	-0.854200	0.622337	0.103519	-0.846864	0.629847	-0.093934	-0.747021	0.868834	0.124238	-0.731866	0.869465	-0.073185	-0.645219	1.140399	0.018915	-0.591528	0.690437	0.235873	-0.575626	0.691276	-0.174037	-0.613768	1.136623	0.119196	-0.593118	1.075938	0.115929				-0.338003	0.570254	0.108040				-0.312263	0.074170	0.096354	-0.305835	0.079161	0.055137	-0.299968	0.068794	-0.019284	0.369870	0.085794	0.086806
8576	71.466667	-0.854193	0.622338	0.103564	-0.846883	0.629903	-0.093892	-0.746985	0.868785	0.124392	-0.731877	0.869468	-0.073006	-0.645275	1.140368	0.019125	-0.591415	0.690385	0.236047	-0.575533	0.691394	-0.173881	-0.613860	1.136631	0.119416	-0.593212	1.075968	0.116181				-0.338013	0.570389	0.107939				-0.312260	0.074169	0.096352	-0.305721	0.079083	0.055000	-0.299970	0.068799	-0.019282	0.369873	0.085792	0.086805
8577	71.475000	-0.854176	0.622364	0.103637	-0.846950	0.629954	-0.093868	-0.746953	0.868771	0.124584	-0.731821	0.869510	-0.072833	-0.645319	1.140322	0.019331	-0.591311	0.690342	0.236223	-0.575454	0.691488	-0.173751	-0.613950	1.136630	0.119628	-0.593260	1.075929	0.116390				-0.338019	0.570515	0.107821				-0.312265	0.074167	0.096350	-0.305832	0.079159	0.055138	-0.299970	0.068795	-0.019283	0.369870	0.085789	0.086805
8578	71.483333	-0.854186	0.622341	0.103665	-0.846782	0.630002	-0.093798	-0.746938	0.868735	0.124756	-0.731827	0.869569	-0.072672	-0.645389	1.140295	0.019541	-0.591215	0.690296	0.236387	-0.575379	0.691581	-0.173631	-0.614044	1.136614	0.119882	-0.593346	1.075949	0.116657				-0.338029	0.570634	0.107697				-0.312266	0.074161	0.096346	-0.305833	0.079149	0.055132	-0.299976	0.068784	-0.019286	0.369877	0.085777	0.086808
8579	71.491667	-0.854172	0.622361	0.103729	-0.846786	0.630071	-0.093776	-0.746961	0.868738	0.124953	-0.731785	0.869646	-0.072525	-0.645475	1.140259	0.019798	-0.591128	0.690254	0.236542	-0.575303	0.691675	-0.173525	-0.614137	1.136609	0.120115	-0.593417	1.075957	0.116915				-0.338032	0.570726	0.107585				-0.312265	0.074154	0.096339	-0.305774	0.079166	0.055109	-0.299973	0.068784	-0.019289	0.369871	0.085788	0.086814
8580	71.500000	-0.854154	0.622368	0.103797	-0.846800	0.630132	-0.093746	-0.746932	0.868687	0.125101	-0.731803	0.869666	-0.072369	-0.645564	1.140207	0.020039	-0.591047	0.690214	0.236688	-0.575244	0.691772	-0.173421	-0.614232	1.136579	0.120347	-0.593483	1.075953	0.117174				-0.338028	0.570818	0.107452				-0.312265	0.074157	0.096342	-0.305840	0.079137	0.055122	-0.299973	0.068780	-0.019281	0.369875	0.085786	0.086819
8581	71.508333	-0.854156	0.622368	0.103848	-0.846718	0.630141	-0.093656	-0.746954	0.868663	0.125256	-0.731697	0.869725	-0.072233	-0.645657	1.140176	0.020287	-0.590979	0.690173	0.236821	-0.575192	0.691865	-0.173319	-0.614315	1.136553	0.120601	-0.593513	1.075889	0.117408				-0.338015	0.570888	0.107301				-0.312262	0.074150	0.096336	-0.305773	0.079098	0.055053	-0.299973	0.068778	-0.019278	0.369875	0.085793	0.086817
8582	71.516667	-0.854154	0.622359	0.103893	-0.846720	0.630217	-0.093642	-0.746981	0.868652	0.125430	-0.731753	0.869791	-0.072070	-0.645761	1.140158	0.020578	-0.590914	0.690134	0.236943	-0.575161	0.691946	-0.173230	-0.614530	1.136585	0.120972	-0.593588	1.075895	0.117681				-0.337999	0.570953	0.107135				-0.312261	0.074154	0.096335	-0.305772	0.079165	0.055108	-0.299973	0.068779	-0.019272	0.369869	0.085801	0.086811
8583	71.525000	-0.854159	0.622348	0.103939	-0.846745	0.630241	-0.093592	-0.746993	0.868613	0.125568	-0.731678	0.869830	-0.071963	-0.645857	1.140125	0.020849	-0.590871	0.690101	0.237054	-0.575077	0.692075	-0.173110	-0.614598	1.136559	0.121238	-0.593645	1.075872	0.117941				-0.337999	0.570995	0.106959				-0.312257	0.074165	0.096337	-0.305800	0.079155	0.055114	-0.299974	0.068787	-0.019265	0.369873	0.085798	0.086810
8584	71.533333	-0.854170	0.622345	0.103980	-0.846683	0.630266	-0.093526	-0.746965	0.868533	0.125661	-0.731684	0.869842	-0.071850	-0.645973	1.140092	0.021134	-0.590831	0.690064	0.237154	-0.575088	0.692171	-0.173011	-0.614680	1.136543	0.121524	-0.593711	1.075840	0.118205				-0.338010	0.571028	0.106785				-0.312255	0.074171	0.096331	-0.305824	0.079147	0.055116	-0.299973	0.068784	-0.019263	0.369872	0.085797	0.086807
8585	71.541667	-0.854181	0.622324	0.104015	-0.846689	0.630311	-0.093507	-0.746994	0.868495	0.125790	-0.731678	0.869900	-0.071723	-0.646084	1.140066	0.021444	-0.590801	0.690014	0.237249	-0.575019	0.692281	-0.172930	-0.614695	1.136477	0.121751	-0.593809	1.075862	0.118501				-0.338025	0.571057	0.106608				-0.312259	0.074172	0.096332	-0.305792	0.079160	0.055109	-0.299975	0.068786	-0.019261	0.369874	0.085794	0.086808
8586	71.550000	-0.854232	0.622338	0.104069	-0.846718	0.630343	-0.093488	-0.747060	0.868460	0.125928	-0.731674	0.869954	-0.071604	-0.646196	1.140045	0.021730	-0.590780	0.689966	0.237345	-0.574950	0.692396	-0.172859	-0.614721	1.136405	0.122010	-0.593850	1.075812	0.118742				-0.338065	0.571086	0.106418				-0.312261	0.074174	0.096328	-0.305772	0.079163	0.055092	-0.299976	0.068784	-0.019262	0.369877	0.085789	0.086809
8587	71.558333	-0.854210	0.622290	0.104086	-0.846692	0.630350	-0.093450	-0.747073	0.868413	0.126023	-0.731658	0.870030	-0.071513	-0.646336	1.139998	0.022038	-0.590772	0.689903	0.237433	-0.574900	0.692498	-0.172805	-0.614927	1.136398	0.122373	-0.593893	1.075750	0.119001				-0.338109	0.571142	0.106220				-0.312262	0.074161	0.096321	-0.305802	0.079140	0.055092	-0.299977	0.068780	-0.019271	0.369876	0.085787	0.086810
8588	71.566667	-0.854267	0.622308	0.104134	-0.846644	0.630352	-0.093407	-0.747127	0.868373	0.126141	-0.731681	0.869990	-0.071371	-0.646462	1.139954	0.022320	-0.590778	0.689839	0.237519	-0.574842	0.692600	-0.172766	-0.614893	1.136285	0.122540	-0.593941	1.075693	0.119243				-0.338162	0.571211	0.106019				-0.312267	0.074152	0.096309	-0.305835	0.079124	0.055082	-0.299980	0.068775	-0.019269	0.369883	0.085789	0.086811
8589	71.575000	-0.854264	0.622268	0.104148	-0.846649	0.630395	-0.093418	-0.747144	0.868321	0.126226	-0.731673	0.870049	-0.071310	-0.646587	1.139935	0.022593	-0.590794	0.689774	0.237601	-0.574801	0.692700	-0.172725	-0.614996	1.136233	0.122835	-0.594025	1.075671	0.119483				-0.338211	0.571326	0.105807				-0.312264	0.074152	0.096304	-0.305744	0.079089	0.055006	-0.299984	0.068768	-0.019268	0.369879	0.085785	0.086814
8590	71.583333	-0.854263	0.622233	0.104160	-0.846722	0.630408	-0.093412	-0.747207	0.868288	0.126328	-0.731727	0.870108	-0.071253	-0.646730	1.139909	0.022884	-0.590823	0.689705	0.237676	-0.574718	0.692813	-0.172684	-0.615095	1.136174	0.123089	-0.594119	1.075649	0.119732				-0.338257	0.571468	0.105580				-0.312262	0.074152	0.096305	-0.305776	0.079139	0.055075	-0.299985	0.068764	-0.019262	0.369879	0.085798	0.086811
8591	71.591667	-0.854299	0.622239	0.104186	-0.846665	0.630475	-0.093434	-0.747243	0.868259	0.126421	-0.731685	0.870125	-0.071180	-0.646878	1.139881	0.023154	-0.590868	0.689636	0.237745	-0.574665	0.692917	-0.172629	-0.615212	1.136141	0.123374	-0.594206	1.075615	0.119964				-0.338308	0.571663	0.105334				-0.312258	0.074159	0.096304	-0.305805	0.079140	0.055079	-0.299980	0.068781	-0.019257	0.369878	0.085795	0.086810
8592	71.600000	-0.854339	0.622237	0.104207	-0.846649	0.630444	-0.093365	-0.747294	0.868231	0.126516	-0.731687	0.870162	-0.071115	-0.647026	1.139877	0.023432	-0.590922	0.689571	0.237809	-0.574600	0.693047	-0.172561	-0.615323	1.136115	0.123618	-0.594291	1.075583	0.120186				-0.338357	0.571864	0.105070				-0.312260	0.074167	0.096310	-0.305828	0.079142	0.055095	-0.299982	0.068790	-0.019249	0.369877	0.085802	0.086807
8593	71.608333	-0.854364	0.622227	0.104227	-0.846644	0.630488	-0.093394	-0.747350	0.868176	0.126571	-0.731768	0.870220	-0.071001	-0.647170	1.139873	0.023678	-0.590981	0.689515	0.237879	-0.574591	0.693140	-0.172505	-0.615448	1.136094	0.123861	-0.594396	1.075536	0.120397				-0.338408	0.572057	0.104789				-0.312258	0.074181	0.096319	-0.305766	0.079173	0.055095	-0.299980	0.068792	-0.019249	0.369872	0.085804	0.086801
8594	71.616667	-0.854318	0.622128	0.104220	-0.846733	0.630512	-0.093406	-0.747414	0.868121	0.126626	-0.731749	0.870224	-0.070966	-0.647319	1.139863	0.023915	-0.591047	0.689458	0.237942	-0.574517	0.693260	-0.172447	-0.615588	1.136064	0.124126	-0.594549	1.075555	0.120685				-0.338457	0.572232	0.104507				-0.312258	0.074183	0.096328	-0.305823	0.079154	0.055109	-0.299981	0.068796	-0.019249	0.369869	0.085804	0.086808
8595	71.625000	-0.854400	0.622177	0.104235	-0.846679	0.630471	-0.093359	-0.747507	0.868100	0.126686	-0.731751	0.870249	-0.070921	-0.647465	1.139824	0.024171	-0.591111	0.689403	0.237996	-0.574474	0.693364	-0.172393	-0.615725	1.136043	0.124363	-0.594663	1.075521	0.120890				-0.338501	0.572360	0.104242				-0.312261	0.074182	0.096330	-0.305769	0.079112	0.055034	-0.299981	0.068789	-0.019257	0.369876	0.085799	0.086809
8596	71.633333	-0.854438	0.622132	0.104277	-0.846808	0.630486	-0.093388	-0.747531	0.868057	0.126743	-0.731748	0.870302	-0.070872	-0.647628	1.139816	0.024396	-0.591184	0.689355	0.238049	-0.574436	0.693467	-0.172352	-0.615852	1.136007	0.124565	-0.594763	1.075491	0.121090				-0.338539	0.572448	0.103988				-0.312264	0.074174	0.096330	-0.305711	0.079062	0.054967	-0.299984	0.068782	-0.019268	0.369876	0.085793	0.086808
8597	71.641667	-0.854444	0.622134	0.104240	-0.846720	0.630509	-0.093417	-0.747858	0.868185	0.126926	-0.731831	0.870341	-0.070855	-0.647793	1.139798	0.024614	-0.591261	0.689301	0.238087	-0.574433	0.693563	-0.172316	-0.615995	1.135978	0.124809	-0.594871	1.075472	0.121271				-0.338569	0.572494	0.103761				-0.312265	0.074161	0.096326	-0.305772	0.079164	0.055093	-0.299988	0.068775	-0.019275	0.369880	0.085792	0.086806
8598	71.650000	-0.854465	0.622109	0.104235	-0.846705	0.630494	-0.093419	-0.747934	0.868148	0.126948	-0.731807	0.870347	-0.070843	-0.647969	1.139799	0.024853	-0.591339	0.689251	0.238114	-0.574362	0.693681	-0.172263	-0.616143	1.135956	0.125013	-0.594992	1.075444	0.121455				-0.338605	0.572531	0.103571				-0.312262	0.074162	0.096329	-0.305774	0.079160	0.055092	-0.299986	0.068778	-0.019280	0.369882	0.085795	0.086808
8599	71.658333	-0.854524	0.622084	0.104243	-0.846780	0.630498	-0.093458	-0.747842	0.867959	0.126881	-0.731806	0.870399	-0.070791	-0.648123	1.139794	0.025050	-0.591419	0.689207	0.238131	-0.574331	0.693794	-0.172229	-0.616287	1.135926	0.125211	-0.595160	1.075477	0.121668				-0.338661	0.572563	0.103439				-0.312264	0.074167	0.096330	-0.305829	0.079149	0.055108	-0.299983	0.068775	-0.019281	0.369879	0.085797	0.086804
8600	71.666667	-0.854510	0.622071	0.104217	-0.846675	0.630495	-0.093434	-0.747950	0.867918	0.126912	-0.731869	0.870441	-0.070789	-0.648277	1.139795	0.025233	-0.591497	0.689168	0.238138	-0.574271	0.693917	-0.172180	-0.616432	1.135896	0.125403	-0.595295	1.075444	0.121822				-0.338727	0.572602	0.103357				-0.312264	0.074174	0.096330	-0.305825	0.079161	0.055118	-0.299981	0.068783	-0.019281	0.369876	0.085802	0.086798
8601	71.675000	-0.854528	0.622022	0.104224	-0.846711	0.630525	-0.093490	-0.748012	0.867901	0.126941	-0.731848	0.870479	-0.070824	-0.648452	1.139796	0.025436	-0.591581	0.689134	0.238140	-0.574222	0.694024	-0.172157	-0.616600	1.135879	0.125605	-0.595417	1.075408	0.121973				-0.338800	0.572670	0.103323				-0.312257	0.074189	0.096346	-0.305796	0.079185	0.055122	-0.299975	0.068793	-0.019280	0.369879	0.085805	0.086806
8602	71.683333	-0.854566	0.621998	0.104224	-0.846696	0.630528	-0.093503	-0.748096	0.867874	0.126939	-0.731906	0.870491	-0.070792	-0.648625	1.139799	0.025627	-0.591664	0.689105	0.238141	-0.574166	0.694130	-0.172136	-0.616757	1.135857	0.125799	-0.595544	1.075374	0.122112				-0.338878	0.572759	0.103333				-0.312256	0.074199	0.096353	-0.305824	0.079180	0.055134	-0.299978	0.068792	-0.019280	0.369874	0.085808	0.086807
8603	71.691667	-0.854589	0.621965	0.104151	-0.846694	0.630527	-0.093521	-0.748173	0.867840	0.126935	-0.731910	0.870494	-0.070824	-0.648797	1.139792	0.025791	-0.591755	0.689078	0.238137	-0.574104	0.694239	-0.172147	-0.616927	1.135840	0.125944	-0.595710	1.075402	0.122301				-0.338950	0.572883	0.103383				-0.312257	0.074194	0.096358	-0.305764	0.079143	0.055074	-0.299976	0.068794	-0.019280	0.369878	0.085802	0.086810
8604	71.700000	-0.854642	0.621988	0.104154	-0.846702	0.630549	-0.093573	-0.748288	0.867783	0.126830	-0.731953	0.870509	-0.070863	-0.648962	1.139786	0.025937	-0.591847	0.689048	0.238125	-0.574037	0.694327	-0.172187	-0.617086	1.135808	0.126095	-0.595842	1.075373	0.122422				-0.339003	0.573000	0.103456				-0.312262	0.074186	0.096357	-0.305827	0.079173	0.055136	-0.299979	0.068789	-0.019293	0.369873	0.085795	0.086815
8605	71.708333	-0.854701	0.621956	0.104195	-0.846700	0.630518	-0.093576	-0.748362	0.867759	0.126817	-0.731927	0.870521	-0.070862	-0.649143	1.139802	0.026100	-0.591955	0.689040	0.238112	-0.573883	0.694448	-0.172227	-0.617251	1.135767	0.126229	-0.595983	1.075349	0.122528				-0.339032	0.573105	0.103565				-0.312264	0.074185	0.096351	-0.305829	0.079163	0.055131	-0.299982	0.068783	-0.019301	0.369887	0.085787	0.086817
8606	71.716667	-0.854708	0.621926	0.104188	-0.846700	0.630520	-0.093605	-0.748428	0.867738	0.126797	-0.731988	0.870564	-0.070865	-0.649325	1.139813	0.026232	-0.592063	0.689028	0.238085	-0.573831	0.694526	-0.172311	-0.617411	1.135758	0.126356	-0.596126	1.075318	0.122619				-0.339043	0.573205	0.103690				-0.312259	0.074175	0.096349	-0.305828	0.079164	0.055128	-0.299982	0.068786	-0.019309	0.369878	0.085799	0.086813
8607	71.725000	-0.854780	0.621937	0.104182	-0.846718	0.630492	-0.093630	-0.748528	0.867746	0.126802	-0.731991	0.870594	-0.070931	-0.649499	1.139815	0.026340	-0.592174	0.689019	0.238049	-0.573724	0.694616	-0.172377	-0.617561	1.135730	0.126474	-0.596268	1.075290	0.122689				-0.339038	0.573279	0.103838				-0.312262	0.074173	0.096348	-0.305828	0.079162	0.055124	-0.299980	0.068782	-0.019311	0.369881	0.085794	0.086819
8608	71.733333	-0.854741	0.621917	0.104118	-0.846724	0.630500	-0.093652	-0.748571	0.867707	0.126757	-0.731982	0.870581	-0.071006	-0.649664	1.139826	0.026433	-0.592277	0.689015	0.238008	-0.573556	0.694718	-0.172427	-0.617756	1.135717	0.126610	-0.596450	1.075331	0.122815				-0.339035	0.573338	0.103994				-0.312260	0.074181	0.096342	-0.305824	0.079161	0.055127	-0.299976	0.068785	-0.019305	0.369884	0.085801	0.086817
8609	71.741667	-0.854766	0.621946	0.104108	-0.846789	0.630496	-0.093685	-0.748651	0.867701	0.126736	-0.732045	0.870573	-0.070997	-0.649832	1.139830	0.026504	-0.592376	0.689023	0.237966	-0.573466	0.694794	-0.172472	-0.617923	1.135698	0.126664	-0.596560	1.075251	0.122810				-0.339043	0.573372	0.104152				-0.312252	0.074186	0.096349	-0.305758	0.079137	0.055067	-0.299976	0.068787	-0.019304	0.369877	0.085808	0.086815
8610	71.750000	-0.854730	0.621905	0.104104	-0.846741	0.630494	-0.093711	-0.748900	0.867856	0.126841	-0.732081	0.870615	-0.071011	-0.650014	1.139826	0.026591	-0.592463	0.689025	0.237928	-0.573386	0.694863	-0.172504	-0.618088	1.135662	0.126736	-0.596743	1.075294	0.122905				-0.339064	0.573394	0.104313				-0.312252	0.074190	0.096358	-0.305816	0.079183	0.055143	-0.299970	0.068806	-0.019296	0.369880	0.085809	0.086817
8611	71.758333	-0.854780	0.621913	0.104092	-0.846775	0.630487	-0.093732	-0.748861	0.867744	0.126728	-0.732079	0.870649	-0.071082	-0.650196	1.139826	0.026634	-0.592546	0.689043	0.237903	-0.573335	0.694918	-0.172517	-0.618274	1.135647	0.126768	-0.596887	1.075280	0.122927				-0.339096	0.573407	0.104481				-0.312255	0.074194	0.096361	-0.305785	0.079204	0.055145	-0.299973	0.068799	-0.019293	0.369880	0.085809	0.086827
8612	71.766667	-0.854782	0.621875	0.104081	-0.846824	0.630481	-0.093742	-0.749026	0.867829	0.126786	-0.732122	0.870623	-0.071140	-0.650370	1.139807	0.026664	-0.592618	0.689058	0.237881	-0.573305	0.694967	-0.172518	-0.618460	1.135646	0.126798	-0.597030	1.075270	0.122942				-0.339139	0.573433	0.104639				-0.312251	0.074202	0.096363	-0.305817	0.079192	0.055152	-0.299977	0.068797	-0.019294	0.369882	0.085800	0.086830
8613	71.775000	-0.854821	0.621933	0.104131	-0.846773	0.630470	-0.093754	-0.748939	0.867647	0.126628	-0.732128	0.870620	-0.071174	-0.650534	1.139782	0.026658	-0.592676	0.689072	0.237864	-0.573293	0.695000	-0.172503	-0.618630	1.135607	0.126768	-0.597181	1.075270	0.122943				-0.339192	0.573470	0.104778				-0.312257	0.074194	0.096363	-0.305815	0.079185	0.055149	-0.299978	0.068798	-0.019292	0.369886	0.085794	0.086833
8614	71.783333	-0.854841	0.621864	0.104118	-0.846771	0.630458	-0.093777	-0.749005	0.867642	0.126601	-0.732201	0.870599	-0.071166	-0.650698	1.139761	0.026633	-0.592726	0.689089	0.237846	-0.573311	0.695024	-0.172478	-0.618809	1.135598	0.126750	-0.597336	1.075266	0.122933				-0.339233	0.573480	0.104915				-0.312260	0.074182	0.096359	-0.305824	0.079176	0.055142	-0.299981	0.068787	-0.019302	0.369886	0.085792	0.086832
8615	71.791667	-0.854867	0.621859	0.104066	-0.846805	0.630464	-0.093838	-0.749060	0.867643	0.126568	-0.732202	0.870605	-0.071228	-0.650863	1.139728	0.026594	-0.592768	0.689111	0.237830	-0.573342	0.695035	-0.172445	-0.618994	1.135579	0.126745	-0.597478	1.075257	0.122907				-0.339275	0.573465	0.105052				-0.312258	0.074185	0.096357	-0.305825	0.079164	0.055134	-0.299976	0.068785	-0.019306	0.369887	0.085800	0.086828
8616	71.800000	-0.854841	0.621837	0.104053	-0.846796	0.630468	-0.093876	-0.749075	0.867642	0.126516	-0.732197	0.870610	-0.071291	-0.651031	1.139690	0.026539	-0.592803	0.689139	0.237810	-0.573393	0.695041	-0.172410	-0.619169	1.135568	0.126683	-0.597662	1.075323	0.122910				-0.339306	0.573441	0.105193				-0.312260	0.074179	0.096349	-0.305823	0.079166	0.055126	-0.299977	0.068779	-0.019307	0.369891	0.085798	0.086827
8617	71.808333	-0.854879	0.621903	0.104100	-0.846761	0.630461	-0.093895	-0.749136	0.867640	0.126489	-0.732250	0.870614	-0.071328	-0.651217	1.139632	0.026469	-0.592821	0.689167	0.237791	-0.573455	0.695039	-0.172376	-0.619353	1.135584	0.126612	-0.597798	1.075330	0.122855				-0.339323	0.573391	0.105343				-0.312257	0.074182	0.096349	-0.305825	0.079167	0.055133	-0.299979	0.068782	-0.019305	0.369882	0.085807	0.086830
8618	71.816667	-0.854884	0.621818	0.104105	-0.846816	0.630451	-0.093906	-0.749152	0.867631	0.126435	-0.732312	0.870596	-0.071397	-0.651382	1.139604	0.026374	-0.592836	0.689207	0.237776	-0.573523	0.695031	-0.172340	-0.619559	1.135597	0.126556	-0.597938	1.075334	0.122789				-0.339332	0.573325	0.105507				-0.312257	0.074187	0.096353	-0.305824	0.079170	0.055132	-0.299977	0.068787	-0.019294	0.369881	0.085813	0.086829
8619	71.825000	-0.854909	0.621856	0.104042	-0.846821	0.630441	-0.093911	-0.749209	0.867664	0.126424	-0.732326	0.870610	-0.071392	-0.651548	1.139534	0.026274	-0.592840	0.689254	0.237760	-0.573591	0.695014	-0.172313	-0.619748	1.135598	0.126452	-0.598092	1.075339	0.122705				-0.339340	0.573269	0.105673				-0.312255	0.074196	0.096356	-0.305791	0.079196	0.055137	-0.299976	0.068788	-0.019288	0.369880	0.085817	0.086832
8620	71.833333	-0.854891	0.621812	0.104050	-0.846832	0.630431	-0.093919	-0.749215	0.867657	0.126378	-0.732377	0.870603	-0.071424	-0.651712	1.139508	0.026167	-0.592834	0.689299	0.237741	-0.573660	0.694997	-0.172289	-0.619913	1.135586	0.126319	-0.598242	1.075340	0.122615				-0.339349	0.573219	0.105842				-0.312254	0.074200	0.096362	-0.305815	0.079192	0.055147	-0.299973	0.068800	-0.019283	0.369885	0.085813	0.086833
8621	71.841667	-0.854932	0.621782	0.104039	-0.846840	0.630418	-0.093925	-0.749405	0.867844	0.126494	-0.732404	0.870609	-0.071443	-0.651852	1.139459	0.025958	-0.592812	0.689357	0.237727	-0.573727	0.694968	-0.172277	-0.620099	1.135589	0.126218	-0.598376	1.075359	0.122523				-0.339360	0.573183	0.105995				-0.312255	0.074204	0.096365	-0.305821	0.079191	0.055151	-0.299973	0.068803	-0.019280	0.369887	0.085807	0.086830
8622	71.850000	-0.854962	0.621820	0.104102	-0.846861	0.630398	-0.093921	-0.749460	0.867884	0.126500	-0.732433	0.870604	-0.071464	-0.652032	1.139414	0.025895	-0.592786	0.689419	0.237710	-0.573794	0.694935	-0.172262	-0.620267	1.135585	0.126080	-0.598468	1.075311	0.122354				-0.339372	0.573142	0.106143				-0.312256	0.074196	0.096360	-0.305761	0.079212	0.055133	-0.299972	0.068797	-0.019284	0.369890	0.085798	0.086830
8623	71.858333	-0.854903	0.621805	0.104074	-0.846871	0.630382	-0.093921	-0.749474	0.867904	0.126475	-0.732467	0.870553	-0.071506	-0.652194	1.139363	0.025740	-0.592757	0.689488	0.237692	-0.573843	0.694902	-0.172253	-0.620448	1.135595	0.125930	-0.598643	1.075395	0.122285				-0.339382	0.573081	0.106282				-0.312257	0.074191	0.096348	-0.305819	0.079178	0.055136	-0.299977	0.068787	-0.019297	0.369891	0.085798	0.086827
8624	71.866667	-0.854805	0.621747	0.104024	-0.846892	0.630359	-0.093922	-0.749304	0.867689	0.126260	-0.732531	0.870512	-0.071555	-0.652344	1.139315	0.025544	-0.592722	0.689563	0.237677	-0.573883	0.694860	-0.172237	-0.620628	1.135610	0.125771	-0.598783	1.075421	0.122145				-0.339395	0.573008	0.106423				-0.312262	0.074185	0.096343	-0.305822	0.079172	0.055125	-0.299979	0.068785	-0.019304	0.369890	0.085792	0.086824
8625	71.875000	-0.854971	0.621800	0.104119	-0.846912	0.630336	-0.093918	-0.749500	0.867935	0.126416	-0.732610	0.870497	-0.071584	-0.652488	1.139261	0.025302	-0.592679	0.689647	0.237677	-0.573928	0.694829	-0.172214	-0.620792	1.135610	0.125609	-0.598910	1.075429	0.121996				-0.339413	0.572931	0.106562				-0.312259	0.074182	0.096339	-0.305795	0.079183	0.055118	-0.299977	0.068783	-0.019308	0.369888	0.085800	0.086822
8626	71.883333	-0.854986	0.621803	0.104131	-0.846932	0.630315	-0.093909	-0.749511	0.867949	0.126384	-0.732686	0.870528	-0.071626	-0.652646	1.139216	0.025193	-0.592633	0.689726	0.237681	-0.573970	0.694795	-0.172182	-0.620950	1.135616	0.125434	-0.598987	1.075375	0.121790				-0.339436	0.572858	0.106687				-0.312260	0.074186	0.096342	-0.305764	0.079189	0.055116	-0.299981	0.068787	-0.019304	0.369883	0.085811	0.086818
8627	71.891667	-0.854931	0.621829	0.104151	-0.846919	0.630279	-0.093881	-0.749487	0.867943	0.126325	-0.732729	0.870426	-0.071696	-0.652795	1.139168	0.024997	-0.592586	0.689817	0.237696	-0.574033	0.694747	-0.172147	-0.621100	1.135622	0.125245	-0.599106	1.075404	0.121619				-0.339460	0.572808	0.106786				-0.312260	0.074188	0.096350	-0.305821	0.079179	0.055135	-0.299976	0.068788	-0.019292	0.369880	0.085816	0.086823
8628	71.900000	-0.854987	0.621811	0.104163	-0.846972	0.630282	-0.093891	-0.749468	0.867980	0.126285	-0.732836	0.870408	-0.071715	-0.652908	1.139115	0.024644	-0.592539	0.689909	0.237705	-0.574094	0.694705	-0.172115	-0.621263	1.135622	0.125026	-0.599212	1.075426	0.121445				-0.339481	0.572785	0.106853				-0.312260	0.074193	0.096354	-0.305766	0.079208	0.055134	-0.299977	0.068797	-0.019290	0.369888	0.085803	0.086825
8629	71.908333	-0.854956	0.621808	0.104199	-0.846931	0.630224	-0.093848	-0.749514	0.868023	0.126271	-0.732854	0.870407	-0.071799	-0.653083	1.139086	0.024569	-0.592493	0.690005	0.237726	-0.574129	0.694658	-0.172100	-0.621413	1.135633	0.124802	-0.599333	1.075477	0.121274				-0.339498	0.572786	0.106881				-0.312257	0.074198	0.096361	-0.305761	0.079217	0.055138	-0.299976	0.068802	-0.019287	0.369881	0.085809	0.086829
8630	71.916667	-0.854901	0.621833	0.104175	-0.847003	0.630241	-0.093875	-0.749512	0.868062	0.126229	-0.732935	0.870339	-0.071821	-0.653212	1.139030	0.024348	-0.592445	0.690117	0.237737	-0.574159	0.694613	-0.172097	-0.621543	1.135623	0.124548	-0.599408	1.075474	0.121030				-0.339505	0.572801	0.106890				-0.312260	0.074201	0.096366	-0.305822	0.079194	0.055144	-0.299975	0.068805	-0.019290	0.369883	0.085799	0.086828
8631	71.925000	-0.854946	0.621846	0.104227	-0.846957	0.630183	-0.093839	-0.749508	0.868103	0.126182	-0.732947	0.870298	-0.071906	-0.653348	1.138996	0.024108	-0.592397	0.690220	0.237745	-0.574180	0.694566	-0.172113	-0.621675	1.135634	0.124326	-0.599502	1.075508	0.120804				-0.339513	0.572823	0.106876				-0.312259	0.074194	0.096364	-0.305821	0.079190	0.055149	-0.299976	0.068803	-0.019299	0.369888	0.085792	0.086819
8632	71.933333	-0.854946	0.621836	0.104210	-0.846960	0.630160	-0.093840	-0.749494	0.868143	0.126135	-0.733015	0.870271	-0.071924	-0.653477	1.138962	0.023845	-0.592347	0.690343	0.237750	-0.574269	0.694497	-0.172153	-0.621793	1.135659	0.124097	-0.599632	1.075625	0.120654				-0.339514	0.572835	0.106853				-0.312262	0.074187	0.096362	-0.305825	0.079179	0.055141	-0.299978	0.068796	-0.019304	0.369887	0.085785	0.086822
8633	71.941667	-0.854904	0.621851	0.104210	-0.846988	0.630153	-0.093855	-0.749485	0.868185	0.126079	-0.733071	0.870223	-0.072020	-0.653609	1.138939	0.023615	-0.592287	0.690464	0.237753	-0.574213	0.694480	-0.172183	-0.621899	1.135693	0.123869	-0.599666	1.075617	0.120382				-0.339520	0.572836	0.106833				-0.312259	0.074188	0.096354	-0.305795	0.079184	0.055126	-0.299980	0.068785	-0.019312	0.369890	0.085789	0.086812
8634	71.950000	-0.854861	0.621871	0.104208	-0.847027	0.630123	-0.093848	-0.749477	0.868224	0.126026	-0.733084	0.870217	-0.072120	-0.653736	1.138919	0.023384	-0.592220	0.690587	0.237743	-0.574237	0.694445	-0.172226	-0.621995	1.135749	0.123634	-0.599744	1.075676	0.120159				-0.339535	0.572825	0.106833				-0.312259	0.074185	0.096354	-0.305825	0.079164	0.055128	-0.299979	0.068780	-0.019314	0.369882	0.085793	0.086811
8635	71.958333	-0.854901	0.621926	0.104204	-0.846986	0.630114	-0.093855	-0.749425	0.868248	0.125938	-0.733121	0.870170	-0.072161	-0.653851	1.138908	0.023153	-0.592151	0.690711	0.237735	-0.574260	0.694409	-0.172267	-0.622088	1.135819	0.123350	-0.599813	1.075744	0.119943				-0.339555	0.572815	0.106862				-0.312261	0.074181	0.096348	-0.305795	0.079179	0.055127	-0.299979	0.068786	-0.019312	0.369888	0.085797	0.086811
8636	71.966667	-0.854833	0.621921	0.104205	-0.846995	0.630103	-0.093859	-0.749460	0.868295	0.125901	-0.733135	0.870217	-0.072206	-0.653980	1.138908	0.022916	-0.592077	0.690829	0.237719	-0.574287	0.694377	-0.172307	-0.622171	1.135896	0.123104	-0.599918	1.075882	0.119798				-0.339583	0.572825	0.106902				-0.312257	0.074180	0.096352	-0.305820	0.079173	0.055137	-0.299979	0.068790	-0.019307	0.369885	0.085804	0.086821
8637	71.975000	-0.854863	0.621935	0.104228	-0.847021	0.630095	-0.093871	-0.749436	0.868320	0.125825	-0.733231	0.870125	-0.072291	-0.654085	1.138884	0.022668	-0.592003	0.690945	0.237696	-0.574318	0.694343	-0.172350	-0.622253	1.136007	0.122898	-0.599964	1.075964	0.119594				-0.339613	0.572830	0.106955				-0.312257	0.074189	0.096357	-0.305733	0.079159	0.055071	-0.299975	0.068797	-0.019306	0.369881	0.085810	0.086820
8638	71.983333	-0.854818	0.621937	0.104203	-0.847059	0.630055	-0.093868	-0.749414	0.868339	0.125745	-0.733260	0.870103	-0.072386	-0.654203	1.138878	0.022437	-0.591928	0.691051	0.237669	-0.574342	0.694300	-0.172402	-0.622316	1.136080	0.122658	-0.600006	1.076068	0.119385				-0.339631	0.572841	0.107017				-0.312260	0.074193	0.096363	-0.305823	0.079186	0.055146	-0.299975	0.068800	-0.019302	0.369883	0.085805	0.086832
8639	71.991667	-0.854839	0.621962	0.104172	-0.847069	0.630033	-0.093871	-0.749408	0.868366	0.125672	-0.733307	0.870069	-0.072460	-0.654317	1.138883	0.022179	-0.591855	0.691157	0.237633	-0.574376	0.694242	-0.172469	-0.622366	1.136152	0.122368	-0.600041	1.076087	0.119083				-0.339637	0.572845	0.107078				-0.312256	0.074199	0.096362	-0.305758	0.079154	0.055082	-0.299972	0.068813	-0.019304	0.369885	0.085802	0.086826
8640	72.000000	-0.854867	0.621956	0.104227	-0.847038	0.630016	-0.093888	-0.749405	0.868391	0.125593	-0.733386	0.870011	-0.072494	-0.654420	1.138869	0.021907	-0.591786	0.691265	0.237588	-0.574402	0.694186	-0.172552	-0.622417	1.136226	0.122059	-0.600101	1.076169	0.118849				-0.339627	0.572835	0.107145				-0.312260	0.074198	0.096355	-0.305819	0.079188	0.055146	-0.299972	0.068811	-0.019304	0.369890	0.085794	0.086825
8641	72.008333	-0.854813	0.621954	0.104201	-0.847068	0.629979	-0.093904	-0.749400	0.868421	0.125505	-0.733407	0.869982	-0.072606	-0.654512	1.138840	0.021616	-0.591732	0.691358	0.237525	-0.574421	0.694128	-0.172629	-0.622478	1.136320	0.121792	-0.600139	1.076237	0.118619				-0.339590	0.572812	0.107215				-0.312231	0.074220	0.096409	-0.305794	0.079192	0.055132	-0.299972	0.068805	-0.019316	0.369884	0.085790	0.086818
8642	72.016667	-0.854807	0.621982	0.104146	-0.847099	0.629944	-0.093931	-0.749404	0.868451	0.125419	-0.733436	0.869954	-0.072725	-0.654609	1.138804	0.021335	-0.591689	0.691450	0.237458	-0.574437	0.694074	-0.172714	-0.622542	1.136394	0.121530	-0.600178	1.076319	0.118378				-0.339546	0.572782	0.107290				-0.312264	0.074182	0.096348	-0.305822	0.079163	0.055121	-0.299974	0.068788	-0.019315	0.369885	0.085792	0.086813
8643	72.025000	-0.854778	0.621964	0.104135	-0.847107	0.629909	-0.093956	-0.749403	0.868505	0.125338	-0.733495	0.869895	-0.072814	-0.654708	1.138767	0.021045	-0.591654	0.691540	0.237380	-0.574519	0.693989	-0.172802	-0.622591	1.136460	0.121187	-0.600209	1.076396	0.118121				-0.339494	0.572733	0.107369				-0.312260	0.074176	0.096341	-0.305825	0.079156	0.055121	-0.299978	0.068781	-0.019324	0.369889	0.085789	0.086813
8644	72.033333	-0.854789	0.621970	0.104127	-0.847077	0.629886	-0.093987	-0.749411	0.868518	0.125229	-0.733564	0.869823	-0.072950	-0.654806	1.138713	0.020759	-0.591627	0.691630	0.237296	-0.574464	0.693951	-0.172869	-0.622641	1.136535	0.120879	-0.600234	1.076493	0.117863				-0.339449	0.572677	0.107460				-0.312263	0.074173	0.096338	-0.305767	0.079175	0.055110	-0.299978	0.068780	-0.019327	0.369882	0.085793	0.086816
8645	72.041667	-0.854804	0.622016	0.104090	-0.847128	0.629844	-0.094008	-0.749420	0.868553	0.125119	-0.733594	0.869790	-0.073069	-0.654890	1.138679	0.020451	-0.591610	0.691716	0.237210	-0.574476	0.693884	-0.172937	-0.622690	1.136625	0.120583	-0.600279	1.076578	0.117613				-0.339414	0.572611	0.107575				-0.312227	0.074205	0.096402	-0.305821	0.079159	0.055129	-0.299972	0.068787	-0.019317	0.369884	0.085796	0.086819
8646	72.050000	-0.854804	0.622032	0.104067	-0.847145	0.629814	-0.094032	-0.749426	0.868589	0.125009	-0.733627	0.869757	-0.073201	-0.654966	1.138632	0.020011	-0.591592	0.691802	0.237123	-0.574488	0.693813	-0.173015	-0.622756	1.136711	0.120286	-0.600286	1.076604	0.117300				-0.339397	0.572544	0.107699				-0.312259	0.074185	0.096350	-0.305823	0.079169	0.055135	-0.299969	0.068801	-0.019308	0.369881	0.085805	0.086826
8647	72.058333	-0.854828	0.622052	0.104047	-0.847160	0.629779	-0.094060	-0.749436	0.868622	0.124885	-0.733736	0.869718	-0.073265	-0.655056	1.138625	0.019832	-0.591588	0.691890	0.237031	-0.574530	0.693718	-0.173100	-0.622783	1.136767	0.119933	-0.600343	1.076719	0.117066				-0.339397	0.572476	0.107826				-0.312226	0.074219	0.096404	-0.305758	0.079202	0.055126	-0.299967	0.068814	-0.019310	0.369878	0.085803	0.086829
8648	72.066667	-0.854837	0.622113	0.104017	-0.847178	0.629735	-0.094097	-0.749455	0.868709	0.124781	-0.733726	0.869637	-0.073392	-0.655130	1.138588	0.019494	-0.591586	0.691978	0.236942	-0.574490	0.693647	-0.173175	-0.622831	1.136847	0.119613	-0.600351	1.076767	0.116769				-0.339414	0.572412	0.107944				-0.312253	0.074200	0.096351	-0.305755	0.079204	0.055120	-0.299968	0.068810	-0.019316	0.369883	0.085804	0.086821
8649	72.075000	-0.854836	0.622088	0.103981	-0.847197	0.629697	-0.094129	-0.749454	0.868692	0.124616	-0.733723	0.869600	-0.073565	-0.655218	1.138564	0.019173	-0.591597	0.692067	0.236844	-0.574508	0.693536	-0.173271	-0.622868	1.136927	0.119263	-0.600384	1.076863	0.116488				-0.339443	0.572367	0.108048				-0.312224	0.074224	0.096402	-0.305815	0.079173	0.055126	-0.299961	0.068810	-0.019321	0.369885	0.085796	0.086821
8650	72.083333	-0.854822	0.622043	0.103929	-0.847214	0.629657	-0.094164	-0.749460	0.868726	0.124485	-0.733813	0.869551	-0.073704	-0.655274	1.138536	0.018712	-0.591616	0.692168	0.236750	-0.574570	0.693421	-0.173368	-0.622912	1.137016	0.118900	-0.600424	1.076959	0.116196				-0.339477	0.572339	0.108133				-0.312256	0.074184	0.096345	-0.305757	0.079192	0.055110	-0.299965	0.068806	-0.019319	0.369888	0.085789	0.086820
8651	72.091667	-0.854817	0.622112	0.103914	-0.847235	0.629616	-0.094195	-0.749472	0.868791	0.124368	-0.733840	0.869484	-0.073808	-0.655337	1.138528	0.018452	-0.591640	0.692263	0.236641	-0.574507	0.693344	-0.173444	-0.622955	1.137100	0.118517	-0.600485	1.077057	0.115899				-0.339511	0.572323	0.108195				-0.312261	0.074180	0.096340	-0.305760	0.079183	0.055110	-0.299969	0.068800	-0.019320	0.369885	0.085794	0.086819
8652	72.100000	-0.854876	0.622133	0.103900	-0.847251	0.629572	-0.094228	-0.749479	0.868810	0.124221	-0.733853	0.869409	-0.073998	-0.655384	1.138521	0.018088	-0.591671	0.692356	0.236534	-0.574498	0.693258	-0.173531	-0.623021	1.137189	0.118145	-0.600549	1.077141	0.115593				-0.339536	0.572314	0.108240				-0.312262	0.074179	0.096339	-0.305824	0.079151	0.055112	-0.299968	0.068790	-0.019325	0.369886	0.085798	0.086816
8653	72.108333	-0.854847	0.622110	0.103878	-0.847273	0.629530	-0.094259	-0.749483	0.868845	0.124085	-0.733869	0.869381	-0.074094	-0.655437	1.138492	0.017692	-0.591702	0.692451	0.236419	-0.574533	0.693156	-0.173618	-0.623087	1.137281	0.117773	-0.600601	1.077226	0.115280				-0.339545	0.572297	0.108272				-0.312233	0.074205	0.096394	-0.305765	0.079107	0.055048	-0.299972	0.068787	-0.019319	0.369884	0.085798	0.086825
8654	72.116667	-0.854853	0.622147	0.103861	-0.847299	0.629492	-0.094285	-0.749494	0.868881	0.123948	-0.733948	0.869345	-0.074245	-0.655492	1.138461	0.017288	-0.591737	0.692538	0.236304	-0.574571	0.693049	-0.173707	-0.623124	1.137359	0.117360	-0.600603	1.077265	0.114903				-0.339552	0.572282	0.108293				-0.312264	0.074181	0.096340	-0.305765	0.079184	0.055111	-0.299971	0.068787	-0.019319	0.369898	0.085794	0.086819
8655	72.125000	-0.854885	0.622143	0.103816	-0.847318	0.629452	-0.094314	-0.749504	0.868923	0.123811	-0.733982	0.869265	-0.074388	-0.655540	1.138401	0.016881	-0.591776	0.692631	0.236188	-0.574504	0.692984	-0.173787	-0.623182	1.137429	0.116975	-0.600669	1.077383	0.114596				-0.339540	0.572258	0.108291				-0.312262	0.074184	0.096346	-0.305796	0.079172	0.055124	-0.299972	0.068800	-0.019322	0.369887	0.085797	0.086825
8656	72.133333	-0.854893	0.622160	0.103801	-0.847336	0.629416	-0.094341	-0.749476	0.868951	0.123634	-0.733956	0.869234	-0.074560	-0.655569	1.138337	0.016457	-0.591812	0.692725	0.236074	-0.574511	0.692888	-0.173876	-0.623249	1.137523	0.116562	-0.600688	1.077427	0.114232				-0.339523	0.572223	0.108287				-0.312261	0.074186	0.096345	-0.305828	0.079165	0.055130	-0.299971	0.068810	-0.019317	0.369888	0.085786	0.086829
8657	72.141667	-0.854886	0.622184	0.103775	-0.847359	0.629379	-0.094372	-0.749480	0.869000	0.123486	-0.734025	0.869202	-0.074694	-0.655610	1.138296	0.016023	-0.591839	0.692815	0.235947	-0.574612	0.692773	-0.173972	-0.623301	1.137596	0.116119	-0.600754	1.077518	0.113885				-0.339495	0.572165	0.108268				-0.312264	0.074190	0.096349	-0.305820	0.079179	0.055128	-0.299971	0.068811	-0.019323	0.369890	0.085790	0.086830
8658	72.150000	-0.854921	0.622159	0.103719	-0.847378	0.629345	-0.094399	-0.749493	0.869054	0.123340	-0.734051	0.869156	-0.074829	-0.655643	1.138234	0.015564	-0.591858	0.692905	0.235822	-0.574624	0.692657	-0.174094	-0.623385	1.137683	0.115694	-0.600812	1.077606	0.113547				-0.339458	0.572092	0.108239				-0.312263	0.074192	0.096348	-0.305825	0.079177	0.055137	-0.299970	0.068819	-0.019328	0.369891	0.085792	0.086817
8659	72.158333	-0.854889	0.622206	0.103723	-0.847459	0.629310	-0.094443	-0.749499	0.869106	0.123195	-0.734088	0.869096	-0.074969	-0.655689	1.138170	0.015122	-0.591880	0.692992	0.235703	-0.574577	0.692577	-0.174181	-0.623450	1.137758	0.115233	-0.600862	1.077699	0.113206				-0.339417	0.571994	0.108207				-0.312269	0.074186	0.096349	-0.305795	0.079183	0.055125	-0.299961	0.068814	-0.019333	0.369889	0.085794	0.086816
8660	72.166667	-0.854912	0.622230	0.103686	-0.847471	0.629279	-0.094472	-0.749501	0.869159	0.123045	-0.734106	0.869002	-0.075113	-0.655718	1.138095	0.014657	-0.591901	0.693086	0.235579	-0.574594	0.692480	-0.174276	-0.623525	1.137848	0.114808	-0.600911	1.077801	0.112866				-0.339361	0.571886	0.108165				-0.312209	0.074249	0.096455	-0.305830	0.079169	0.055121	-0.299972	0.068807	-0.019329	0.369884	0.085801	0.086813
8661	72.175000	-0.854882	0.622218	0.103657	-0.847495	0.629249	-0.094500	-0.749502	0.869205	0.122905	-0.734136	0.868986	-0.075255	-0.655774	1.138041	0.014208	-0.591914	0.693169	0.235445	-0.574645	0.692365	-0.174385	-0.623589	1.137923	0.114365	-0.600928	1.077851	0.112464				-0.339270	0.571757	0.108123				-0.312266	0.074192	0.096346	-0.305829	0.079165	0.055126	-0.299973	0.068800	-0.019332	0.369884	0.085802	0.086818
8662	72.183333	-0.854879	0.622189	0.103596	-0.847436	0.629211	-0.094515	-0.749498	0.869249	0.122762	-0.734127	0.868965	-0.075397	-0.655817	1.137973	0.013743	-0.591920	0.693250	0.235300	-0.574631	0.692269	-0.174487	-0.623664	1.138019	0.113910	-0.600982	1.077944	0.112106				-0.339165	0.571602	0.108091				-0.312268	0.074184	0.096344	-0.305773	0.079180	0.055114	-0.299968	0.068802	-0.019331	0.369879	0.085805	0.086816
8663	72.191667	-0.854864	0.622251	0.103605	-0.847476	0.629176	-0.094543	-0.749490	0.869288	0.122612	-0.734197	0.868840	-0.075549	-0.655882	1.137897	0.013305	-0.591920	0.693331	0.235152	-0.574653	0.692152	-0.174607	-0.623740	1.138112	0.113475	-0.601062	1.078076	0.111803				-0.339053	0.571401	0.108075				-0.312271	0.074189	0.096343	-0.305799	0.079173	0.055117	-0.299972	0.068802	-0.019334	0.369883	0.085811	0.086823
8664	72.200000	-0.854846	0.622230	0.103580	-0.847517	0.629146	-0.094565	-0.749480	0.869330	0.122471	-0.734195	0.868772	-0.075672	-0.655928	1.137814	0.012840	-0.591916	0.693418	0.235006	-0.574665	0.692040	-0.174740	-0.623827	1.138211	0.113039	-0.601107	1.078144	0.111450				-0.338922	0.571162	0.108065				-0.312268	0.074187	0.096342	-0.305837	0.079162	0.055123	-0.299966	0.068806	-0.019337	0.369888	0.085806	0.086820
8665	72.208333	-0.854887	0.622244	0.103546	-0.847471	0.629104	-0.094571	-0.749447	0.869356	0.122328	-0.734243	0.868722	-0.075791	-0.655990	1.137741	0.012390	-0.591914	0.693496	0.234848	-0.574673	0.691920	-0.174882	-0.623905	1.138304	0.112570	-0.601108	1.078313	0.111085				-0.338766	0.570877	0.108036				-0.312273	0.074189	0.096342	-0.305835	0.079168	0.055123	-0.299968	0.068817	-0.019331	0.369891	0.085805	0.086822
8666	72.216667	-0.854836	0.622252	0.103545	-0.847547	0.629077	-0.094598	-0.749411	0.869389	0.122184	-0.734265	0.868663	-0.075921	-0.656057	1.137646	0.011924	-0.591913	0.693582	0.234702	-0.574679	0.691795	-0.175022	-0.623976	1.138384	0.112112	-0.601108	1.078460	0.110723				-0.338583	0.570564	0.107990				-0.312268	0.074196	0.096341	-0.305831	0.079167	0.055126	-0.299969	0.068820	-0.019336	0.369895	0.085795	0.086819
8667	72.225000	-0.854858	0.622315	0.103547	-0.847505	0.629048	-0.094586	-0.749396	0.869432	0.122054	-0.734260	0.868599	-0.076037	-0.656141	1.137548	0.011499	-0.591912	0.693659	0.234553	-0.574564	0.691711	-0.175148	-0.624062	1.138453	0.111686	-0.601319	1.078505	0.110449				-0.338365	0.570206	0.107908				-0.312270	0.074195	0.096338	-0.305772	0.079131	0.055056	-0.299956	0.068825	-0.019334	0.369891	0.085796	0.086815
8668	72.233333	-0.854865	0.622321	0.103524	-0.847541	0.629032	-0.094587	-0.749377	0.869475	0.121926	-0.734257	0.868537	-0.076156	-0.656232	1.137452	0.011064	-0.591913	0.693738	0.234404	-0.574524	0.691605	-0.175278	-0.624150	1.138525	0.111260	-0.601292	1.078477	0.110002				-0.338109	0.569790	0.107778				-0.312273	0.074194	0.096340	-0.305717	0.079089	0.054978	-0.299972	0.068814	-0.019332	0.369900	0.085781	0.086814
8669	72.241667	-0.854740	0.622229	0.103428	-0.847574	0.628981	-0.094650	-0.749346	0.869518	0.121792	-0.734317	0.868467	-0.076318	-0.656327	1.137319	0.010609	-0.591923	0.693812	0.234250	-0.574608	0.691473	-0.175392	-0.624348	1.138637	0.110852	-0.601357	1.078601	0.109693				-0.337789	0.569294	0.107585				-0.312275	0.074188	0.096332	-0.305835	0.079153	0.055111	-0.299973	0.068808	-0.019330	0.369891	0.085795	0.086815
8670	72.250000	-0.854665	0.622272	0.103448	-0.847585	0.628953	-0.094670	-0.749317	0.869561	0.121667	-0.734260	0.868417	-0.076479	-0.656422	1.137193	0.010180	-0.591936	0.693887	0.234095	-0.574489	0.691371	-0.175504	-0.624436	1.138689	0.110404	-0.601438	1.078717	0.109370				-0.337433	0.568700	0.107333				-0.312271	0.074187	0.096335	-0.305777	0.079170	0.055101	-0.299969	0.068805	-0.019333	0.369889	0.085801	0.086818
8671	72.258333	-0.854714	0.622311	0.103429	-0.847588	0.628926	-0.094685	-0.749292	0.869606	0.121542	-0.734273	0.868365	-0.076537	-0.656530	1.137060	0.009744	-0.591954	0.693955	0.233927	-0.574470	0.691260	-0.175578	-0.624420	1.138703	0.109909	-0.601466	1.078757	0.109018				-0.337020	0.567989	0.107031				-0.312272	0.074176	0.096331	-0.305840	0.079139	0.055110	-0.299974	0.068804	-0.019326	0.369886	0.085806	0.086822
8672	72.266667	-0.854711	0.622337	0.103406	-0.847589	0.628902	-0.094693	-0.749209	0.869647	0.121391	-0.734315	0.868325	-0.076651	-0.656650	1.136929	0.009323	-0.591975	0.694027	0.233752	-0.574532	0.691118	-0.175648	-0.624530	1.138761	0.109481	-0.601512	1.078805	0.108651				-0.336508	0.566995	0.106663				-0.312274	0.074178	0.096330	-0.305844	0.079136	0.055112	-0.299974	0.068802	-0.019330	0.369886	0.085809	0.086825
8673	72.275000	-0.854685	0.622391	0.103440	-0.847594	0.628878	-0.094706	-0.749227	0.869696	0.121287	-0.734311	0.868271	-0.076811	-0.656789	1.136754	0.008895	-0.591993	0.694096	0.233559	-0.574531	0.690995	-0.175697	-0.624637	1.138803	0.109045	-0.601556	1.078871	0.108315				-0.336017	0.566044	0.106292				-0.312272	0.074178	0.096329	-0.305806	0.079155	0.055105	-0.299971	0.068807	-0.019328	0.369892	0.085799	0.086830
8674	72.283333	-0.854659	0.622402	0.103393	-0.847538	0.628851	-0.094713	-0.749199	0.869742	0.121153	-0.734274	0.868196	-0.076927	-0.656928	1.136599	0.008483	-0.592010	0.694169	0.233359	-0.574461	0.690895	-0.175722	-0.624767	1.138854	0.108629	-0.601617	1.078934	0.107995				-0.335510	0.565005	0.105873				-0.312267	0.074178	0.096331	-0.305838	0.079142	0.055112	-0.299972	0.068810	-0.019332	0.369891	0.085801	0.086826
8675	72.291667	-0.854660	0.622387	0.103356	-0.847669	0.628840	-0.094738	-0.749112	0.869783	0.120994	-0.734263	0.868138	-0.077031	-0.657080	1.136413	0.008072	-0.592012	0.694232	0.233138	-0.574464	0.690770	-0.175755	-0.624886	1.138885	0.108206	-0.601651	1.078973	0.107638				-0.334988	0.563905	0.105430				-0.312272	0.074181	0.096336	-0.305753	0.079145	0.055021	-0.299972	0.068815	-0.019328	0.369895	0.085796	0.086827
8676	72.300000	-0.854535	0.622351	0.103324	-0.847596	0.628811	-0.094750	-0.749133	0.869874	0.120897	-0.734311	0.868051	-0.077221	-0.657233	1.136230	0.007657	-0.592003	0.694291	0.232901	-0.574604	0.690624	-0.175777	-0.625111	1.138951	0.107841	-0.601721	1.079065	0.107340				-0.334454	0.562812	0.104962				-0.312275	0.074181	0.096334	-0.305839	0.079155	0.055114	-0.299967	0.068819	-0.019323	0.369897	0.085791	0.086821
8677	72.308333	-0.854558	0.622375	0.103296	-0.847571	0.628782	-0.094771	-0.749050	0.869901	0.120742	-0.734259	0.868027	-0.077331	-0.657398	1.136014	0.007253	-0.591970	0.694351	0.232646	-0.574562	0.690497	-0.175818	-0.625168	1.138930	0.107366	-0.601728	1.079074	0.106982				-0.333933	0.561852	0.104447				-0.312284	0.074182	0.096333	-0.305788	0.079173	0.055102	-0.299971	0.068811	-0.019325	0.369895	0.085792	0.086821
8678	72.316667	-0.854566	0.622474	0.103255	-0.847717	0.628754	-0.094821	-0.748961	0.869908	0.120572	-0.734247	0.867958	-0.077493	-0.657564	1.135808	0.006853	-0.591918	0.694405	0.232379	-0.574471	0.690381	-0.175855	-0.625341	1.138975	0.106960	-0.601835	1.079195	0.106704				-0.333422	0.561066	0.103902				-0.312293	0.074184	0.096328	-0.305857	0.079138	0.055101	-0.299972	0.068808	-0.019326	0.369886	0.085796	0.086814
8679	72.325000	-0.854629	0.622554	0.103307	-0.847657	0.628734	-0.094824	-0.748921	0.869953	0.120451	-0.734153	0.867879	-0.077552	-0.657748	1.135596	0.006450	-0.591837	0.694459	0.232106	-0.574538	0.690244	-0.175887	-0.625447	1.138967	0.106531	-0.601844	1.079200	0.106357				-0.332980	0.560571	0.103282				-0.312275	0.074200	0.096382	-0.305872	0.079129	0.055093	-0.299972	0.068806	-0.019323	0.369893	0.085800	0.086820
8680	72.333333	-0.854492	0.622431	0.103245	-0.847604	0.628721	-0.094827	-0.748935	0.870045	0.120388	-0.734088	0.867800	-0.077603	-0.657939	1.135384	0.006079	-0.591730	0.694500	0.231822	-0.574536	0.690108	-0.175947	-0.625644	1.139005	0.106165	-0.601784	1.079345	0.106044				-0.332598	0.560303	0.102657				-0.312320	0.074163	0.096321	-0.305826	0.079146	0.055083	-0.299975	0.068793	-0.019317	0.369882	0.085800	0.086824
8681	72.341667	-0.854536	0.622514	0.103192	-0.847676	0.628695	-0.094860	-0.748863	0.870064	0.120250	-0.734079	0.867747	-0.077690	-0.658133	1.135155	0.005717	-0.591586	0.694543	0.231551	-0.574467	0.690019	-0.175989	-0.625787	1.139007	0.105776	-0.601997	1.079332	0.105772				-0.332267	0.560258	0.101999				-0.312331	0.074155	0.096318	-0.305897	0.079120	0.055094	-0.299977	0.068803	-0.019321	0.369883	0.085807	0.086832
8682	72.350000	-0.854524	0.622508	0.103162	-0.847628	0.628679	-0.094866	-0.748782	0.870084	0.120110	-0.734040	0.867689	-0.077804	-0.658337	1.134931	0.005338	-0.591417	0.694598	0.231310	-0.574473	0.689904	-0.176043	-0.625938	1.139011	0.105388	-0.601975	1.079285	0.105409				-0.331997	0.560309	0.101390				-0.312274	0.074225	0.096437	-0.305910	0.079123	0.055095	-0.299980	0.068806	-0.019324	0.369886	0.085805	0.086829
8683	72.358333	-0.854514	0.622582	0.103163	-0.847700	0.628659	-0.094888	-0.748726	0.870140	0.120016	-0.734049	0.867653	-0.077879	-0.658546	1.134698	0.004989	-0.591210	0.694667	0.231103	-0.574524	0.689776	-0.176115	-0.626018	1.138965	0.104932	-0.602071	1.079354	0.105152				-0.331787	0.560366	0.100856				-0.312309	0.074192	0.096379	-0.305842	0.079094	0.055031	-0.299974	0.068810	-0.019325	0.369896	0.085799	0.086829
8684	72.366667	-0.854504	0.622595	0.103150	-0.847643	0.628633	-0.094891	-0.748718	0.870218	0.119952	-0.734076	0.867592	-0.077996	-0.658759	1.134460	0.004650	-0.590984	0.694745	0.230936	-0.574660	0.689650	-0.176185	-0.626160	1.138958	0.104555	-0.602135	1.079368	0.104840				-0.331627	0.560406	0.100395				-0.312333	0.074171	0.096327	-0.305901	0.079146	0.055108	-0.299976	0.068815	-0.019328	0.369897	0.085790	0.086834
8685	72.375000	-0.854497	0.622633	0.103126	-0.847721	0.628613	-0.094915	-0.748559	0.870196	0.119782	-0.734088	0.867518	-0.078114	-0.658872	1.134173	0.004362	-0.590744	0.694843	0.230795	-0.574638	0.689548	-0.176273	-0.626333	1.138958	0.104205	-0.602200	1.079402	0.104575				-0.331522	0.560422	0.100074				-0.312339	0.074160	0.096336	-0.305866	0.079162	0.055113	-0.299974	0.068816	-0.019325	0.369894	0.085797	0.086828
8686	72.383333	-0.854488	0.622669	0.103099	-0.847793	0.628586	-0.094943	-0.748557	0.870301	0.119747	-0.734111	0.867433	-0.078252	-0.659091	1.133924	0.004038	-0.590526	0.694948	0.230671	-0.574629	0.689430	-0.176384	-0.626497	1.138952	0.103877	-0.602260	1.079434	0.104312				-0.331444	0.560414	0.099840				-0.312325	0.074177	0.096339	-0.305890	0.079146	0.055119	-0.299974	0.068820	-0.019323	0.369891	0.085797	0.086823
8687	72.391667	-0.854415	0.622651	0.103072	-0.847678	0.628561	-0.094932	-0.748464	0.870325	0.119637	-0.734107	0.867418	-0.078287	-0.659322	1.133685	0.003723	-0.590334	0.695052	0.230557	-0.574752	0.689286	-0.176495	-0.626705	1.138923	0.103515	-0.602278	1.079510	0.104043				-0.331394	0.560375	0.099701				-0.312322	0.074173	0.096339	-0.305889	0.079147	0.055115	-0.299976	0.068813	-0.019327	0.369893	0.085801	0.086824
8688	72.400000	-0.854402	0.622693	0.103052	-0.847874	0.628525	-0.094930	-0.748432	0.870400	0.119588	-0.734152	0.867332	-0.078409	-0.659557	1.133466	0.003423	-0.590181	0.695151	0.230444	-0.574814	0.689169	-0.176596	-0.626797	1.138881	0.103144	-0.602364	1.079437	0.103750				-0.331360	0.560324	0.099628				-0.312321	0.074171	0.096336	-0.305889	0.079138	0.055116	-0.299976	0.068816	-0.019329	0.369889	0.085804	0.086825
8689	72.408333	-0.854378	0.622719	0.103042	-0.847758	0.628510	-0.094965	-0.748365	0.870448	0.119515	-0.734180	0.867284	-0.078473	-0.659779	1.133233	0.003140	-0.590080	0.695252	0.230335	-0.574863	0.689061	-0.176699	-0.626947	1.138857	0.102825	-0.602363	1.079532	0.103521				-0.331333	0.560246	0.099621				-0.312320	0.074164	0.096332	-0.305890	0.079132	0.055105	-0.299967	0.068820	-0.019336	0.369891	0.085809	0.086835
8690	72.416667	-0.854351	0.622744	0.103025	-0.847830	0.628489	-0.094985	-0.748292	0.870488	0.119443	-0.734185	0.867221	-0.078530	-0.660012	1.133009	0.002855	-0.590020	0.695339	0.230214	-0.574910	0.688961	-0.176796	-0.627175	1.138889	0.102565	-0.602488	1.079539	0.103309				-0.331303	0.560171	0.099630				-0.312325	0.074162	0.096325	-0.305892	0.079120	0.055099	-0.299975	0.068815	-0.019331	0.369891	0.085807	0.086840
8691	72.425000	-0.854321	0.622767	0.103020	-0.847751	0.628458	-0.094929	-0.748229	0.870534	0.119381	-0.734234	0.867215	-0.078574	-0.660237	1.132798	0.002576	-0.590005	0.695418	0.230097	-0.574952	0.688862	-0.176902	-0.627271	1.138860	0.102224	-0.602470	1.079590	0.102999				-0.331275	0.560104	0.099627				-0.312322	0.074153	0.096309	-0.305893	0.079113	0.055085	-0.299972	0.068815	-0.019334	0.369892	0.085807	0.086837
8692	72.433333	-0.854279	0.622810	0.103034	-0.847856	0.628434	-0.094967	-0.748175	0.870578	0.119321	-0.734307	0.867126	-0.078648	-0.660461	1.132601	0.002330	-0.590009	0.695481	0.229974	-0.575054	0.688758	-0.176978	-0.627445	1.138872	0.101951	-0.602570	1.079559	0.102756				-0.331242	0.560065	0.099615				-0.312322	0.074159	0.096298	-0.305895	0.079101	0.055074	-0.299976	0.068814	-0.019341	0.369893	0.085807	0.086838
8693	72.441667	-0.854253	0.622835	0.103022	-0.847800	0.628424	-0.094959	-0.748132	0.870619	0.119257	-0.734340	0.867068	-0.078703	-0.660698	1.132436	0.002085	-0.590035	0.695540	0.229857	-0.575015	0.688674	-0.177082	-0.627580	1.138863	0.101689	-0.602622	1.079591	0.102520				-0.331211	0.560048	0.099595				-0.312327	0.074151	0.096290	-0.305892	0.079102	0.055061	-0.299974	0.068819	-0.019333	0.369892	0.085800	0.086835
8694	72.450000	-0.854243	0.622833	0.102984	-0.847747	0.628402	-0.094941	-0.748095	0.870654	0.119189	-0.734397	0.867017	-0.078763	-0.660922	1.132255	0.001859	-0.590058	0.695591	0.229742	-0.575043	0.688589	-0.177173	-0.627612	1.138802	0.101380	-0.602670	1.079608	0.102290				-0.331179	0.560033	0.099565				-0.312332	0.074152	0.096288	-0.305894	0.079100	0.055054	-0.299969	0.068823	-0.019328	0.369894	0.085803	0.086826
8695	72.458333	-0.854221	0.622851	0.102980	-0.847751	0.628379	-0.094950	-0.748042	0.870673	0.119103	-0.734421	0.866995	-0.078824	-0.661162	1.132101	0.001660	-0.590077	0.695651	0.229645	-0.575131	0.688487	-0.177258	-0.627804	1.138830	0.101153	-0.602708	1.079653	0.102069				-0.331149	0.560019	0.099521				-0.312327	0.074152	0.096275	-0.305859	0.079103	0.055045	-0.299971	0.068826	-0.019327	0.369889	0.085797	0.086828
8696	72.466667	-0.854203	0.622865	0.102971	-0.847774	0.628352	-0.094946	-0.747994	0.870693	0.119012	-0.734540	0.866947	-0.078889	-0.661382	1.131963	0.001459	-0.590088	0.695702	0.229545	-0.575069	0.688431	-0.177334	-0.627824	1.138768	0.100819	-0.602745	1.079665	0.101866				-0.331117	0.559994	0.099474				-0.312327	0.074145	0.096270	-0.305889	0.079086	0.055040	-0.299972	0.068821	-0.019317	0.369890	0.085806	0.086833
8697	72.475000	-0.854178	0.622900	0.102986	-0.847844	0.628324	-0.094974	-0.747983	0.870719	0.118931	-0.734528	0.866886	-0.078955	-0.661605	1.131812	0.001283	-0.590089	0.695756	0.229445	-0.575119	0.688360	-0.177404	-0.627973	1.138808	0.100659	-0.602787	1.079684	0.101687				-0.331088	0.559964	0.099430				-0.312321	0.074144	0.096272	-0.305890	0.079072	0.055043	-0.299979	0.068818	-0.019317	0.369891	0.085810	0.086840
8698	72.483333	-0.854185	0.622886	0.102955	-0.847797	0.628296	-0.094975	-0.748004	0.870753	0.118873	-0.734642	0.866825	-0.079075	-0.661817	1.131673	0.001113	-0.590080	0.695814	0.229349	-0.575216	0.688263	-0.177484	-0.628133	1.138837	0.100448	-0.602832	1.079741	0.101468				-0.331056	0.559937	0.099393				-0.312317	0.074144	0.096272	-0.305890	0.079065	0.055041	-0.299979	0.068818	-0.019318	0.369895	0.085806	0.086842
8699	72.491667	-0.854177	0.622889	0.102944	-0.847816	0.628260	-0.094985	-0.747965	0.870770	0.118765	-0.734683	0.866781	-0.079144	-0.662027	1.131524	0.000928	-0.590067	0.695876	0.229250	-0.575273	0.688191	-0.177529	-0.628235	1.138850	0.100240	-0.602885	1.079764	0.101295				-0.331029	0.559905	0.099366				-0.312312	0.074147	0.096272	-0.305858	0.079078	0.055040	-0.299981	0.068820	-0.019325	0.369892	0.085808	0.086844
8700	72.500000	-0.854176	0.622894	0.102936	-0.847839	0.628225	-0.094998	-0.747962	0.870804	0.118666	-0.734689	0.866763	-0.079264	-0.662235	1.131406	0.000787	-0.590050	0.695949	0.229155	-0.575393	0.688120	-0.177566	-0.628229	1.138799	0.099952	-0.602926	1.079799	0.101130				-0.330996	0.559876	0.099355				-0.312324	0.074135	0.096278	-0.305888	0.079077	0.055040	-0.299976	0.068823	-0.019324	0.369892	0.085807	0.086839
8701	72.508333	-0.854175	0.622907	0.102927	-0.847863	0.628187	-0.095018	-0.747968	0.870836	0.118579	-0.734736	0.866638	-0.079300	-0.662452	1.131300	0.000632	-0.590032	0.696019	0.229062	-0.575403	0.688053	-0.177596	-0.628367	1.138833	0.099798	-0.602972	1.079838	0.100966				-0.330970	0.559846	0.099356				-0.312317	0.074148	0.096281	-0.305889	0.079079	0.055043	-0.299981	0.068821	-0.019330	0.369892	0.085805	0.086836
8702	72.516667	-0.854188	0.622895	0.102903	-0.847885	0.628143	-0.095030	-0.747978	0.870868	0.118499	-0.734830	0.866614	-0.079396	-0.662654	1.131206	0.000484	-0.590009	0.696102	0.228978	-0.575485	0.687968	-0.177635	-0.628512	1.138878	0.099644	-0.602981	1.079834	0.100760				-0.330942	0.559813	0.099365				-0.312317	0.074150	0.096279	-0.305887	0.079083	0.055044	-0.299978	0.068824	-0.019336	0.369894	0.085797	0.086833
8703	72.525000	-0.854200	0.622889	0.102886	-0.847917	0.628112	-0.095042	-0.747994	0.870900	0.118429	-0.734885	0.866554	-0.079439	-0.662856	1.131116	0.000332	-0.589989	0.696184	0.228904	-0.575493	0.687901	-0.177679	-0.628617	1.138904	0.099463	-0.603001	1.079932	0.100596				-0.330924	0.559789	0.099393				-0.312324	0.074148	0.096284	-0.305891	0.079085	0.055051	-0.299982	0.068825	-0.019336	0.369895	0.085798	0.086828
8704	72.533333	-0.854213	0.622885	0.102874	-0.847934	0.628068	-0.095031	-0.748017	0.870935	0.118364	-0.734921	0.866514	-0.079520	-0.663050	1.131048	0.000195	-0.589975	0.696271	0.228837	-0.575485	0.687834	-0.177720	-0.628639	1.138883	0.099218	-0.603118	1.079921	0.100433				-0.330911	0.559764	0.099421				-0.312331	0.074145	0.096291	-0.305893	0.079084	0.055062	-0.299988	0.068825	-0.019332	0.369892	0.085801	0.086824
8705	72.541667	-0.854225	0.622884	0.102864	-0.847975	0.628041	-0.095062	-0.748041	0.870970	0.118308	-0.735048	0.866481	-0.079550	-0.663260	1.130986	0.000077	-0.589973	0.696347	0.228777	-0.575536	0.687753	-0.177762	-0.628844	1.138969	0.099113	-0.603158	1.080027	0.100285				-0.330907	0.559752	0.099456				-0.312326	0.074161	0.096293	-0.305894	0.079096	0.055071	-0.299985	0.068832	-0.019327	0.369887	0.085806	0.086835
8706	72.550000	-0.854243	0.622880	0.102859	-0.848004	0.628007	-0.095072	-0.748075	0.871007	0.118257	-0.735095	0.866421	-0.079571	-0.663456	1.130936	-0.000048	-0.589971	0.696425	0.228723	-0.575588	0.687663	-0.177806	-0.628959	1.139001	0.098914	-0.603297	1.080019	0.100148				-0.330904	0.559735	0.099483				-0.312327	0.074160	0.096300	-0.305900	0.079094	0.055076	-0.299988	0.068829	-0.019329	0.369887	0.085804	0.086845
8707	72.558333	-0.854255	0.622872	0.102845	-0.848050	0.627975	-0.095083	-0.748109	0.871036	0.118207	-0.735158	0.866410	-0.079661	-0.663662	1.130878	-0.000189	-0.589975	0.696498	0.228672	-0.575561	0.687607	-0.177845	-0.629038	1.139011	0.098723	-0.603421	1.080078	0.100022				-0.330909	0.559722	0.099503				-0.312332	0.074147	0.096301	-0.305899	0.079086	0.055077	-0.299991	0.068827	-0.019325	0.369887	0.085809	0.086846
8708	72.566667	-0.854266	0.622859	0.102831	-0.848126	0.627940	-0.095113	-0.748151	0.871069	0.118150	-0.735220	0.866364	-0.079703	-0.663849	1.130844	-0.000336	-0.589989	0.696568	0.228626	-0.575529	0.687553	-0.177886	-0.629125	1.139021	0.098536	-0.603562	1.080137	0.099889				-0.330916	0.559707	0.099513				-0.312331	0.074151	0.096303	-0.305898	0.079091	0.055068	-0.299993	0.068827	-0.019332	0.369891	0.085808	0.086848
8709	72.575000	-0.854276	0.622847	0.102817	-0.848086	0.627895	-0.095098	-0.748188	0.871088	0.118106	-0.735318	0.866315	-0.079720	-0.664034	1.130819	-0.000483	-0.590005	0.696639	0.228576	-0.575570	0.687482	-0.177934	-0.629366	1.139112	0.098440	-0.603580	1.080253	0.099721				-0.330928	0.559694	0.099527				-0.312325	0.074153	0.096296	-0.305893	0.079094	0.055069	-0.299992	0.068832	-0.019337	0.369890	0.085809	0.086843
8710	72.583333	-0.854291	0.622829	0.102807	-0.848145	0.627888	-0.095121	-0.748232	0.871104	0.118053	-0.735386	0.866285	-0.079783	-0.664222	1.130796	-0.000626	-0.590032	0.696703	0.228533	-0.575546	0.687428	-0.177964	-0.629520	1.139141	0.098291	-0.603720	1.080287	0.099583				-0.330940	0.559683	0.099533				-0.312333	0.074140	0.096297	-0.305891	0.079095	0.055068	-0.299994	0.068834	-0.019342	0.369897	0.085800	0.086833
8711	72.591667	-0.854315	0.622821	0.102796	-0.848129	0.627829	-0.095108	-0.748281	0.871115	0.118011	-0.735493	0.866195	-0.079808	-0.664400	1.130771	-0.000761	-0.590053	0.696773	0.228496	-0.575566	0.687378	-0.178001	-0.629645	1.139148	0.098106	-0.603981	1.080243	0.099491				-0.330953	0.559676	0.099548				-0.312321	0.074160	0.096302	-0.305864	0.079115	0.055068	-0.299991	0.068843	-0.019333	0.369892	0.085803	0.086833
8712	72.600000	-0.854318	0.622785	0.102780	-0.848258	0.627823	-0.095148	-0.748335	0.871118	0.117970	-0.735573	0.866147	-0.079843	-0.664584	1.130748	-0.000886	-0.590084	0.696830	0.228458	-0.575595	0.687326	-0.178026	-0.629763	1.139140	0.097943	-0.604125	1.080267	0.099377				-0.330964	0.559674	0.099576				-0.312320	0.074164	0.096309	-0.305893	0.079107	0.055082	-0.299991	0.068848	-0.019331	0.369895	0.085806	0.086832
8713	72.608333	-0.854329	0.622759	0.102774	-0.848281	0.627780	-0.095159	-0.748393	0.871117	0.117940	-0.735708	0.866123	-0.079861	-0.664762	1.130719	-0.001003	-0.590114	0.696885	0.228425	-0.575770	0.687257	-0.178046	-0.629973	1.139183	0.097865	-0.604161	1.080381	0.099237				-0.330973	0.559669	0.099606				-0.312320	0.074165	0.096311	-0.305889	0.079108	0.055087	-0.299991	0.068845	-0.019325	0.369895	0.085802	0.086835
8714	72.616667	-0.854343	0.622736	0.102773	-0.848229	0.627720	-0.095125	-0.748454	0.871115	0.117914	-0.735782	0.866082	-0.079879	-0.664938	1.130683	-0.001106	-0.590140	0.696933	0.228393	-0.575813	0.687210	-0.178059	-0.630096	1.139166	0.097720	-0.604311	1.080417	0.099151				-0.330982	0.559670	0.099635				-0.312319	0.074167	0.096317	-0.305887	0.079105	0.055092	-0.299994	0.068853	-0.019316	0.369893	0.085808	0.086833
8715	72.625000	-0.854365	0.622710	0.102775	-0.848338	0.627702	-0.095164	-0.748518	0.871110	0.117893	-0.735834	0.866038	-0.079896	-0.665110	1.130644	-0.001187	-0.590164	0.696965	0.228365	-0.575856	0.687179	-0.178074	-0.630271	1.139179	0.097637	-0.604559	1.080338	0.099097				-0.330989	0.559674	0.099653				-0.312323	0.074166	0.096319	-0.305896	0.079099	0.055092	-0.299997	0.068843	-0.019311	0.369894	0.085808	0.086841
8716	72.633333	-0.854380	0.622683	0.102777	-0.848371	0.627663	-0.095166	-0.748620	0.871118	0.117898	-0.735886	0.866000	-0.079907	-0.665298	1.130610	-0.001263	-0.590188	0.697000	0.228339	-0.575760	0.687176	-0.178096	-0.630453	1.139197	0.097563	-0.604714	1.080354	0.099031				-0.330999	0.559677	0.099668				-0.312323	0.074162	0.096317	-0.305893	0.079101	0.055085	-0.299996	0.068845	-0.019316	0.369892	0.085812	0.086845
8717	72.641667	-0.854399	0.622662	0.102777	-0.848400	0.627622	-0.095169	-0.748678	0.871108	0.117889	-0.736000	0.865991	-0.079914	-0.665481	1.130577	-0.001325	-0.590211	0.697027	0.228311	-0.575945	0.687130	-0.178101	-0.630742	1.139253	0.097563	-0.604860	1.080361	0.098993				-0.331003	0.559677	0.099670				-0.312321	0.074157	0.096314	-0.305889	0.079099	0.055084	-0.299998	0.068848	-0.019322	0.369894	0.085811	0.086843
8718	72.650000	-0.854416	0.622636	0.102778	-0.848367	0.627564	-0.095129	-0.748741	0.871096	0.117882	-0.736072	0.865970	-0.079917	-0.665655	1.130540	-0.001374	-0.590232	0.697050	0.228284	-0.575991	0.687113	-0.178104	-0.630926	1.139243	0.097512	-0.605037	1.080366	0.098947				-0.331007	0.559681	0.099665				-0.312320	0.074152	0.096310	-0.305894	0.079091	0.055081	-0.299999	0.068854	-0.019326	0.369887	0.085813	0.086838
8719	72.658333	-0.854498	0.622641	0.102790	-0.848421	0.627534	-0.095137	-0.748808	0.871086	0.117879	-0.736120	0.865939	-0.079915	-0.665827	1.130501	-0.001408	-0.590263	0.697060	0.228261	-0.575964	0.687114	-0.178099	-0.631070	1.139209	0.097452	-0.605202	1.080354	0.098923				-0.331012	0.559678	0.099652				-0.312324	0.074153	0.096313	-0.305890	0.079102	0.055082	-0.300005	0.068848	-0.019331	0.369894	0.085808	0.086840
8720	72.666667	-0.854487	0.622576	0.102771	-0.848489	0.627533	-0.095156	-0.748865	0.871074	0.117884	-0.736204	0.865928	-0.079906	-0.666005	1.130463	-0.001431	-0.590286	0.697063	0.228231	-0.576078	0.687094	-0.178090	-0.631298	1.139225	0.097469	-0.605284	1.080462	0.098908				-0.331019	0.559679	0.099639				-0.312321	0.074161	0.096313	-0.305894	0.079101	0.055090	-0.300003	0.068852	-0.019334	0.369888	0.085808	0.086833
8721	72.675000	-0.854489	0.622570	0.102790	-0.848513	0.627499	-0.095140	-0.748920	0.871061	0.117899	-0.736270	0.865911	-0.079894	-0.666185	1.130427	-0.001424	-0.590322	0.697062	0.228202	-0.576118	0.687092	-0.178076	-0.631404	1.139144	0.097410	-0.605523	1.080320	0.098901				-0.331028	0.559676	0.099622				-0.312320	0.074163	0.096316	-0.305890	0.079112	0.055091	-0.300006	0.068851	-0.019332	0.369894	0.085803	0.086838
8722	72.683333	-0.854526	0.622564	0.102798	-0.848475	0.627437	-0.095088	-0.748974	0.871045	0.117924	-0.736333	0.865901	-0.079872	-0.666363	1.130381	-0.001396	-0.590357	0.697057	0.228179	-0.576156	0.687092	-0.178058	-0.631587	1.139085	0.097397	-0.605726	1.080338	0.098965				-0.331036	0.559677	0.099608				-0.312334	0.074161	0.096319	-0.305894	0.079115	0.055100	-0.300003	0.068847	-0.019329	0.369890	0.085809	0.086836
8723	72.691667	-0.854564	0.622524	0.102803	-0.848537	0.627436	-0.095092	-0.749030	0.871028	0.117954	-0.736347	0.865906	-0.079836	-0.666541	1.130338	-0.001346	-0.590399	0.697043	0.228157	-0.576119	0.687104	-0.178044	-0.631784	1.139058	0.097481	-0.605819	1.080358	0.099000				-0.331043	0.559676	0.099598				-0.312326	0.074167	0.096325	-0.305889	0.079117	0.055098	-0.300004	0.068859	-0.019327	0.369892	0.085809	0.086845
8724	72.700000	-0.854593	0.622504	0.102800	-0.848558	0.627419	-0.095090	-0.749084	0.871006	0.117997	-0.736459	0.865893	-0.079757	-0.666715	1.130280	-0.001278	-0.590437	0.697028	0.228141	-0.576149	0.687124	-0.178022	-0.631963	1.139023	0.097553	-0.606007	1.080276	0.099074				-0.331051	0.559668	0.099579				-0.312324	0.074173	0.096324	-0.305892	0.079119	0.055106	-0.300008	0.068855	-0.019326	0.369895	0.085811	0.086847
8725	72.708333	-0.854613	0.622478	0.102807	-0.848695	0.627401	-0.095107	-0.749136	0.870976	0.118041	-0.736491	0.865900	-0.079726	-0.666875	1.130241	-0.001178	-0.590475	0.696996	0.228125	-0.576169	0.687150	-0.177992	-0.632132	1.138983	0.097645	-0.606141	1.080249	0.099162				-0.331064	0.559666	0.099574				-0.312323	0.074169	0.096324	-0.305893	0.079115	0.055090	-0.300009	0.068861	-0.019332	0.369892	0.085814	0.086849
8726	72.716667	-0.854583	0.622419	0.102797	-0.848611	0.627365	-0.095053	-0.749191	0.870954	0.118088	-0.736584	0.865875	-0.079668	-0.667044	1.130206	-0.001058	-0.590516	0.696970	0.228115	-0.576258	0.687180	-0.177955	-0.632298	1.138929	0.097763	-0.606288	1.080216	0.099250				-0.331076	0.559657	0.099560				-0.312322	0.074164	0.096319	-0.305893	0.079109	0.055086	-0.300007	0.068861	-0.019332	0.369893	0.085813	0.086845
8727	72.725000	-0.854628	0.622423	0.102822	-0.848759	0.627354	-0.095060	-0.749247	0.870923	0.118153	-0.736588	0.865925	-0.079654	-0.667209	1.130168	-0.000913	-0.590550	0.696934	0.228112	-0.576209	0.687227	-0.177932	-0.632457	1.138880	0.097911	-0.606402	1.080165	0.099366				-0.331087	0.559655	0.099548				-0.312321	0.074163	0.096319	-0.305891	0.079112	0.055089	-0.300008	0.068860	-0.019342	0.369896	0.085815	0.086844
8728	72.733333	-0.854656	0.622393	0.102821	-0.848663	0.627330	-0.095040	-0.749300	0.870894	0.118203	-0.736750	0.865896	-0.079559	-0.667376	1.130151	-0.000746	-0.590589	0.696898	0.228115	-0.576224	0.687280	-0.177899	-0.632606	1.138830	0.098079	-0.606439	1.080234	0.099509				-0.331098	0.559655	0.099538				-0.312322	0.074162	0.096325	-0.305890	0.079111	0.055084	-0.300011	0.068858	-0.019350	0.369898	0.085816	0.086839
8729	72.741667	-0.854666	0.622324	0.102819	-0.848786	0.627317	-0.095062	-0.749352	0.870860	0.118256	-0.736702	0.865925	-0.079519	-0.667527	1.130111	-0.000558	-0.590632	0.696856	0.228129	-0.576232	0.687343	-0.177865	-0.632782	1.138801	0.098297	-0.606544	1.080184	0.099675				-0.331108	0.559659	0.099538				-0.312320	0.074167	0.096323	-0.305890	0.079119	0.055098	-0.300013	0.068860	-0.019343	0.369899	0.085812	0.086841
8730	72.750000	-0.854679	0.622291	0.102855	-0.848704	0.627316	-0.095012	-0.749398	0.870826	0.118321	-0.736773	0.865986	-0.079452	-0.667681	1.130102	-0.000342	-0.590676	0.696810	0.228148	-0.576299	0.687401	-0.177817	-0.632942	1.138773	0.098533	-0.606751	1.080054	0.099862				-0.331115	0.559660	0.099541				-0.312326	0.074166	0.096333	-0.305892	0.079124	0.055110	-0.300013	0.068862	-0.019336	0.369900	0.085802	0.086837
8731	72.758333	-0.854706	0.622272	0.102858	-0.848773	0.627305	-0.095013	-0.749445	0.870790	0.118387	-0.736884	0.865927	-0.079371	-0.667832	1.130100	-0.000113	-0.590721	0.696758	0.228179	-0.576214	0.687489	-0.177783	-0.632971	1.138682	0.098703	-0.606859	1.080005	0.100045				-0.331123	0.559661	0.099549				-0.312328	0.074165	0.096337	-0.305889	0.079125	0.055114	-0.300013	0.068863	-0.019328	0.369896	0.085807	0.086840
8732	72.766667	-0.854715	0.622192	0.102838	-0.848842	0.627296	-0.095016	-0.749445	0.870706	0.118410	-0.736863	0.866017	-0.079300	-0.667974	1.130111	0.000163	-0.590769	0.696692	0.228207	-0.576190	0.687571	-0.177733	-0.633081	1.138636	0.098987	-0.606993	1.080009	0.100290				-0.331129	0.559662	0.099555				-0.312327	0.074174	0.096333	-0.305893	0.079124	0.055109	-0.300014	0.068863	-0.019327	0.369893	0.085811	0.086845
8733	72.775000	-0.854732	0.622184	0.102863	-0.848796	0.627298	-0.094988	-0.749590	0.870735	0.118571	-0.736918	0.865997	-0.079201	-0.668103	1.130109	0.000441	-0.590816	0.696627	0.228247	-0.576254	0.687636	-0.177681	-0.633168	1.138600	0.099223	-0.606957	1.080040	0.100470				-0.331139	0.559665	0.099568				-0.312296	0.074209	0.096394	-0.305865	0.079158	0.055086	-0.300017	0.068869	-0.019327	0.369893	0.085814	0.086856
8734	72.783333	-0.854796	0.622228	0.102900	-0.848744	0.627303	-0.094958	-0.749592	0.870651	0.118617	-0.736969	0.865979	-0.079105	-0.668236	1.130125	0.000722	-0.590864	0.696558	0.228286	-0.576233	0.687697	-0.177642	-0.633273	1.138579	0.099526	-0.607042	1.079995	0.100724				-0.331144	0.559661	0.099573				-0.312336	0.074164	0.096331	-0.305893	0.079112	0.055110	-0.300024	0.068863	-0.019328	0.369892	0.085812	0.086850
8735	72.791667	-0.854762	0.622060	0.102905	-0.848861	0.627296	-0.094976	-0.749644	0.870611	0.118711	-0.737029	0.866017	-0.078997	-0.668367	1.130167	0.001059	-0.590912	0.696476	0.228330	-0.576310	0.687768	-0.177576	-0.633350	1.138552	0.099820	-0.607230	1.079874	0.100989				-0.331154	0.559655	0.099574				-0.312327	0.074170	0.096329	-0.305892	0.079117	0.055098	-0.300021	0.068866	-0.019338	0.369892	0.085811	0.086852
8736	72.800000	-0.854786	0.622116	0.102913	-0.848692	0.627313	-0.094981	-0.749757	0.870618	0.118855	-0.736971	0.866114	-0.078922	-0.668470	1.130197	0.001382	-0.590958	0.696399	0.228376	-0.576304	0.687840	-0.177527	-0.633414	1.138530	0.100121	-0.607198	1.079938	0.101249				-0.331160	0.559648	0.099578				-0.312327	0.074165	0.096324	-0.305891	0.079112	0.055092	-0.300026	0.068855	-0.019346	0.369892	0.085808	0.086851
8737	72.808333	-0.854796	0.622019	0.102939	-0.848754	0.627325	-0.094980	-0.749781	0.870547	0.118931	-0.737071	0.866102	-0.078831	-0.668583	1.130241	0.001722	-0.591006	0.696318	0.228426	-0.576290	0.687922	-0.177469	-0.633572	1.138545	0.100525	-0.607367	1.079799	0.101522				-0.331168	0.559650	0.099581				-0.312293	0.074196	0.096382	-0.305894	0.079114	0.055093	-0.300029	0.068847	-0.019344	0.369892	0.085810	0.086848
8738	72.816667	-0.854859	0.622051	0.102976	-0.848749	0.627321	-0.094897	-0.749808	0.870474	0.119004	-0.737129	0.866122	-0.078684	-0.668700	1.130278	0.002078	-0.591055	0.696237	0.228480	-0.576272	0.688013	-0.177405	-0.633525	1.138477	0.100808	-0.607339	1.079893	0.101823				-0.331175	0.559651	0.099590				-0.312328	0.074155	0.096326	-0.305887	0.079110	0.055101	-0.300029	0.068857	-0.019333	0.369890	0.085815	0.086845
8739	72.825000	-0.854866	0.621969	0.102951	-0.848754	0.627334	-0.094880	-0.749864	0.870421	0.119110	-0.737166	0.866145	-0.078602	-0.668783	1.130320	0.002384	-0.591106	0.696157	0.228539	-0.576216	0.688115	-0.177345	-0.633579	1.138457	0.101151	-0.607509	1.079789	0.102149				-0.331176	0.559659	0.099598				-0.312326	0.074167	0.096336	-0.305886	0.079125	0.055108	-0.300030	0.068857	-0.019328	0.369892	0.085807	0.086849
8740	72.833333	-0.854877	0.621927	0.102966	-0.848816	0.627356	-0.094931	-0.750016	0.870435	0.119295	-0.737076	0.866253	-0.078482	-0.668881	1.130370	0.002805	-0.591159	0.696063	0.228601	-0.576093	0.688242	-0.177268	-0.633629	1.138446	0.101520	-0.607470	1.079844	0.102448				-0.331180	0.559661	0.099609				-0.312318	0.074174	0.096349	-0.305888	0.079133	0.055120	-0.300033	0.068856	-0.019326	0.369891	0.085811	0.086855
8741	72.841667	-0.854870	0.621869	0.102977	-0.848689	0.627369	-0.094884	-0.750081	0.870375	0.119409	-0.737182	0.866257	-0.078349	-0.668967	1.130422	0.003187	-0.591214	0.695972	0.228663	-0.576122	0.688322	-0.177206	-0.633665	1.138432	0.101873	-0.607527	1.079826	0.102775				-0.331179	0.559658	0.099626				-0.312319	0.074178	0.096346	-0.305883	0.079132	0.055116	-0.300033	0.068864	-0.019315	0.369885	0.085813	0.086861
8742	72.850000	-0.854863	0.621811	0.102986	-0.848687	0.627379	-0.094861	-0.750090	0.870280	0.119489	-0.737228	0.866275	-0.078222	-0.669042	1.130484	0.003570	-0.591279	0.695868	0.228722	-0.576087	0.688422	-0.177120	-0.633704	1.138423	0.102256	-0.607683	1.079735	0.103129				-0.331178	0.559657	0.099647				-0.312314	0.074179	0.096343	-0.305880	0.079129	0.055117	-0.300036	0.068858	-0.019308	0.369887	0.085816	0.086864
8743	72.858333	-0.854943	0.621817	0.103024	-0.848748	0.627382	-0.094858	-0.750175	0.870244	0.119636	-0.737231	0.866322	-0.078137	-0.669090	1.130538	0.003885	-0.591343	0.695754	0.228784	-0.576021	0.688550	-0.177013	-0.633735	1.138418	0.102640	-0.607609	1.079789	0.103448				-0.331178	0.559651	0.099678				-0.312289	0.074203	0.096399	-0.305879	0.079123	0.055118	-0.300035	0.068859	-0.019316	0.369892	0.085820	0.086859
8744	72.866667	-0.854982	0.621782	0.103048	-0.848681	0.627395	-0.094829	-0.750256	0.870206	0.119784	-0.737179	0.866396	-0.077996	-0.669154	1.130628	0.004350	-0.591415	0.695641	0.228852	-0.575964	0.688668	-0.176922	-0.633752	1.138414	0.102987	-0.607752	1.079681	0.103787				-0.331178	0.559647	0.099708				-0.312315	0.074175	0.096335	-0.305876	0.079123	0.055111	-0.300041	0.068855	-0.019322	0.369894	0.085817	0.086857
8745	72.875000	-0.854955	0.621729	0.103044	-0.848676	0.627410	-0.094807	-0.750308	0.870108	0.119897	-0.737240	0.866432	-0.077871	-0.669216	1.130690	0.004731	-0.591486	0.695524	0.228912	-0.575978	0.688786	-0.176807	-0.633796	1.138430	0.103403	-0.607778	1.079707	0.104115				-0.331182	0.559634	0.099752				-0.312318	0.074171	0.096334	-0.305879	0.079122	0.055107	-0.300039	0.068854	-0.019325	0.369892	0.085812	0.086857
8746	72.883333	-0.854924	0.621670	0.103043	-0.848672	0.627425	-0.094783	-0.750365	0.870046	0.120028	-0.737261	0.866461	-0.077731	-0.669259	1.130756	0.005109	-0.591561	0.695405	0.228982	-0.575872	0.688914	-0.176708	-0.633828	1.138435	0.103783	-0.607793	1.079759	0.104477				-0.331188	0.559621	0.099797				-0.312326	0.074159	0.096334	-0.305821	0.079144	0.055104	-0.300047	0.068852	-0.019328	0.369888	0.085811	0.086849
8747	72.891667	-0.855011	0.621682	0.103075	-0.848745	0.627456	-0.094769	-0.750389	0.869984	0.120157	-0.737253	0.866519	-0.077568	-0.669286	1.130821	0.005490	-0.591641	0.695275	0.229050	-0.575866	0.689026	-0.176612	-0.633845	1.138430	0.104201	-0.607952	1.079653	0.104835				-0.331196	0.559611	0.099848				-0.312316	0.074176	0.096341	-0.305847	0.079139	0.055108	-0.300052	0.068851	-0.019325	0.369891	0.085811	0.086850
8748	72.900000	-0.855047	0.621648	0.103104	-0.848665	0.627465	-0.094739	-0.750482	0.869932	0.120321	-0.737253	0.866612	-0.077384	-0.669317	1.130892	0.005880	-0.591720	0.695141	0.229128	-0.575859	0.689138	-0.176515	-0.633970	1.138463	0.104646	-0.607905	1.079712	0.105187				-0.331205	0.559605	0.099898				-0.312316	0.074181	0.096345	-0.305880	0.079131	0.055121	-0.300046	0.068856	-0.019317	0.369889	0.085806	0.086851
8749	72.908333	-0.855065	0.621608	0.103126	-0.848662	0.627489	-0.094715	-0.750572	0.869887	0.120485	-0.737267	0.866661	-0.077246	-0.669335	1.130932	0.006151	-0.591799	0.695014	0.229214	-0.575759	0.689284	-0.176399	-0.633989	1.138455	0.105039	-0.607957	1.079687	0.105548				-0.331218	0.559596	0.099950				-0.312321	0.074179	0.096348	-0.305881	0.079137	0.055128	-0.300049	0.068860	-0.019310	0.369888	0.085810	0.086850
8750	72.916667	-0.855078	0.621579	0.103143	-0.848805	0.627534	-0.094695	-0.750623	0.869826	0.120637	-0.737267	0.866709	-0.077106	-0.669363	1.131001	0.006664	-0.591881	0.694886	0.229304	-0.575724	0.689411	-0.176294	-0.633926	1.138384	0.105368	-0.608123	1.079562	0.105926				-0.331231	0.559586	0.100001				-0.312330	0.074172	0.096354	-0.305820	0.079165	0.055120	-0.300049	0.068857	-0.019302	0.369882	0.085814	0.086865
8751	72.925000	-0.855099	0.621550	0.103167	-0.848785	0.627578	-0.094678	-0.750678	0.869771	0.120790	-0.737234	0.866753	-0.076962	-0.669370	1.131040	0.007044	-0.591961	0.694748	0.229395	-0.575686	0.689542	-0.176181	-0.633986	1.138378	0.105812	-0.608050	1.079626	0.106288				-0.331244	0.559582	0.100050				-0.312321	0.074182	0.096353	-0.305884	0.079141	0.055126	-0.300055	0.068862	-0.019299	0.369883	0.085818	0.086868
8752	72.933333	-0.855120	0.621518	0.103188	-0.848644	0.627571	-0.094632	-0.750722	0.869708	0.120953	-0.737258	0.866811	-0.076813	-0.669358	1.131074	0.007304	-0.592039	0.694615	0.229493	-0.575643	0.689671	-0.176066	-0.633977	1.138323	0.106175	-0.608075	1.079595	0.106666				-0.331257	0.559571	0.100092				-0.312321	0.074178	0.096354	-0.305883	0.079135	0.055122	-0.300055	0.068861	-0.019299	0.369888	0.085818	0.086865
8753	72.941667	-0.855157	0.621501	0.103221	-0.848638	0.627587	-0.094604	-0.750776	0.869648	0.121116	-0.737264	0.866871	-0.076608	-0.669384	1.131137	0.007828	-0.592117	0.694476	0.229587	-0.575679	0.689762	-0.175968	-0.634052	1.138318	0.106602	-0.608174	1.079507	0.107026				-0.331269	0.559564	0.100124				-0.312327	0.074168	0.096349	-0.305885	0.079126	0.055122	-0.300061	0.068856	-0.019301	0.369888	0.085815	0.086862
8754	72.950000	-0.855199	0.621487	0.103249	-0.848633	0.627609	-0.094574	-0.750824	0.869588	0.121271	-0.737176	0.866976	-0.076460	-0.669373	1.131170	0.008218	-0.592192	0.694336	0.229687	-0.575572	0.689911	-0.175854	-0.634112	1.138310	0.107043	-0.608264	1.079410	0.107398				-0.331278	0.559557	0.100164				-0.312321	0.074169	0.096352	-0.305825	0.079152	0.055107	-0.300064	0.068843	-0.019310	0.369893	0.085814	0.086855
8755	72.958333	-0.855221	0.621453	0.103271	-0.848626	0.627634	-0.094549	-0.750905	0.869535	0.121450	-0.737242	0.866984	-0.076271	-0.669364	1.131209	0.008613	-0.592269	0.694198	0.229785	-0.575542	0.690025	-0.175743	-0.634112	1.138258	0.107410	-0.608246	1.079403	0.107783				-0.331290	0.559553	0.100201				-0.312286	0.074206	0.096407	-0.305884	0.079130	0.055120	-0.300067	0.068850	-0.019299	0.369892	0.085813	0.086858
8756	72.966667	-0.855194	0.621374	0.103271	-0.848614	0.627651	-0.094508	-0.750952	0.869472	0.121603	-0.737253	0.867046	-0.076090	-0.669352	1.131245	0.009006	-0.592341	0.694059	0.229891	-0.575635	0.690118	-0.175632	-0.634129	1.138221	0.107833	-0.608247	1.079405	0.108152				-0.331298	0.559551	0.100239				-0.312314	0.074178	0.096353	-0.305880	0.079135	0.055126	-0.300071	0.068846	-0.019298	0.369891	0.085817	0.086849
8757	72.975000	-0.855255	0.621375	0.103316	-0.848575	0.627679	-0.094472	-0.750996	0.869407	0.121765	-0.737109	0.867069	-0.075928	-0.669319	1.131250	0.009275	-0.592411	0.693918	0.229992	-0.575544	0.690269	-0.175505	-0.634069	1.138119	0.108193	-0.608277	1.079352	0.108536				-0.331312	0.559546	0.100282				-0.312316	0.074179	0.096358	-0.305846	0.079156	0.055132	-0.300066	0.068852	-0.019298	0.369892	0.085812	0.086854
8758	72.983333	-0.855211	0.621266	0.103348	-0.848603	0.627707	-0.094439	-0.751047	0.869347	0.121937	-0.737188	0.867147	-0.075764	-0.669322	1.131303	0.009821	-0.592485	0.693765	0.230094	-0.575438	0.690402	-0.175393	-0.634067	1.138064	0.108633	-0.608303	1.079291	0.108918				-0.331319	0.559545	0.100326				-0.312316	0.074186	0.096362	-0.305876	0.079143	0.055143	-0.300065	0.068852	-0.019289	0.369891	0.085812	0.086853
8759	72.991667	-0.855221	0.621235	0.103365	-0.848664	0.627737	-0.094418	-0.751080	0.869275	0.122111	-0.737195	0.867212	-0.075590	-0.669286	1.131321	0.010161	-0.592555	0.693619	0.230206	-0.575411	0.690518	-0.175301	-0.634065	1.137993	0.109046	-0.608320	1.079217	0.109308				-0.331329	0.559538	0.100368				-0.312317	0.074185	0.096363	-0.305815	0.079105	0.055074	-0.300066	0.068857	-0.019280	0.369891	0.085816	0.086857
8760	73.000000	-0.855308	0.621261	0.103397	-0.848594	0.627763	-0.094375	-0.751111	0.869199	0.122285	-0.737199	0.867279	-0.075386	-0.669264	1.131318	0.010519	-0.592627	0.693464	0.230311	-0.575446	0.690624	-0.175190	-0.634087	1.137946	0.109489	-0.608345	1.079168	0.109713				-0.331339	0.559526	0.100404				-0.312319	0.074183	0.096364	-0.305874	0.079146	0.055141	-0.300069	0.068852	-0.019281	0.369896	0.085805	0.086853
8761	73.008333	-0.855315	0.621209	0.103442	-0.848521	0.627784	-0.094340	-0.751136	0.869131	0.122466	-0.737173	0.867326	-0.075248	-0.669256	1.131380	0.011071	-0.592692	0.693303	0.230418	-0.575405	0.690752	-0.175070	-0.634089	1.137898	0.109923	-0.608359	1.079103	0.110103				-0.331343	0.559514	0.100436				-0.312324	0.074180	0.096361	-0.305851	0.079153	0.055130	-0.300071	0.068852	-0.019290	0.369895	0.085810	0.086844
8762	73.016667	-0.855339	0.621197	0.103450	-0.848579	0.627820	-0.094315	-0.751168	0.869062	0.122646	-0.737139	0.867392	-0.075051	-0.669223	1.131405	0.011518	-0.592763	0.693142	0.230525	-0.575311	0.690885	-0.174958	-0.634080	1.137836	0.110379	-0.608341	1.079047	0.110521				-0.331346	0.559500	0.100464				-0.312320	0.074180	0.096361	-0.305882	0.079140	0.055130	-0.300077	0.068848	-0.019291	0.369893	0.085800	0.086838
8763	73.025000	-0.855354	0.621170	0.103477	-0.848566	0.627849	-0.094284	-0.751199	0.868988	0.122837	-0.737148	0.867464	-0.074854	-0.669195	1.131440	0.011944	-0.592828	0.692977	0.230640	-0.575317	0.691012	-0.174832	-0.634058	1.137787	0.110799	-0.608360	1.078981	0.110923				-0.331355	0.559486	0.100499				-0.312291	0.074211	0.096413	-0.305880	0.079144	0.055130	-0.300081	0.068844	-0.019298	0.369889	0.085802	0.086831
8764	73.033333	-0.855357	0.621086	0.103547	-0.848562	0.627885	-0.094250	-0.751265	0.868928	0.123038	-0.737084	0.867508	-0.074704	-0.669160	1.131417	0.012273	-0.592893	0.692813	0.230761	-0.575253	0.691143	-0.174721	-0.634043	1.137727	0.111267	-0.608429	1.078810	0.111342				-0.331359	0.559475	0.100535				-0.312323	0.074187	0.096357	-0.305820	0.079174	0.055123	-0.300085	0.068847	-0.019291	0.369888	0.085803	0.086823
8765	73.041667	-0.855331	0.621019	0.103550	-0.848590	0.627921	-0.094218	-0.751236	0.868810	0.123177	-0.737047	0.867627	-0.074472	-0.669119	1.131443	0.012795	-0.592958	0.692639	0.230886	-0.575192	0.691291	-0.174591	-0.633997	1.137661	0.111714	-0.608311	1.078853	0.111769				-0.331363	0.559467	0.100576				-0.312315	0.074197	0.096366	-0.305847	0.079164	0.055134	-0.300084	0.068851	-0.019291	0.369887	0.085799	0.086824
8766	73.050000	-0.855372	0.621003	0.103618	-0.848695	0.627981	-0.094176	-0.751315	0.868767	0.123394	-0.737022	0.867671	-0.074329	-0.669090	1.131484	0.013338	-0.593022	0.692460	0.231006	-0.575127	0.691443	-0.174458	-0.633925	1.137591	0.112190	-0.608276	1.078783	0.112203				-0.331369	0.559453	0.100616				-0.312312	0.074194	0.096372	-0.305875	0.079156	0.055144	-0.300085	0.068855	-0.019291	0.369881	0.085806	0.086823
8767	73.058333	-0.855426	0.620990	0.103634	-0.848542	0.627985	-0.094141	-0.751340	0.868692	0.123567	-0.736990	0.867783	-0.074122	-0.669048	1.131496	0.013806	-0.593084	0.692286	0.231130	-0.575166	0.691550	-0.174353	-0.633891	1.137540	0.112681	-0.608309	1.078698	0.112660				-0.331371	0.559448	0.100659				-0.312309	0.074195	0.096378	-0.305871	0.079162	0.055157	-0.300085	0.068857	-0.019283	0.369885	0.085801	0.086827
8768	73.066667	-0.855421	0.620968	0.103668	-0.848464	0.628021	-0.094101	-0.751360	0.868626	0.123737	-0.736974	0.867863	-0.073963	-0.668998	1.131519	0.014278	-0.593150	0.692110	0.231254	-0.575046	0.691714	-0.174228	-0.633847	1.137488	0.113168	-0.608201	1.078664	0.113080				-0.331374	0.559439	0.100697				-0.312310	0.074199	0.096380	-0.305871	0.079153	0.055155	-0.300083	0.068856	-0.019281	0.369881	0.085796	0.086821
8769	73.075000	-0.855447	0.620933	0.103694	-0.848630	0.628085	-0.094075	-0.751375	0.868549	0.123888	-0.736869	0.867941	-0.073797	-0.668952	1.131538	0.014765	-0.593217	0.691922	0.231364	-0.575024	0.691850	-0.174111	-0.633835	1.137456	0.113663	-0.608158	1.078596	0.113507				-0.331379	0.559425	0.100732				-0.312307	0.074193	0.096378	-0.305809	0.079123	0.055085	-0.300090	0.068854	-0.019280	0.369885	0.085791	0.086823
8770	73.083333	-0.855474	0.620901	0.103715	-0.848498	0.628098	-0.094045	-0.751399	0.868503	0.124062	-0.736894	0.867996	-0.073654	-0.668898	1.131569	0.015232	-0.593284	0.691749	0.231476	-0.574998	0.691988	-0.174006	-0.633811	1.137414	0.114156	-0.608114	1.078529	0.113931				-0.331383	0.559416	0.100761				-0.312249	0.074244	0.096488	-0.305874	0.079152	0.055149	-0.300088	0.068846	-0.019281	0.369879	0.085787	0.086808
8771	73.091667	-0.855463	0.620885	0.103746	-0.848412	0.628139	-0.094009	-0.751352	0.868384	0.124163	-0.736859	0.868066	-0.073466	-0.668841	1.131615	0.015703	-0.593357	0.691584	0.231589	-0.574916	0.692143	-0.173887	-0.633659	1.137304	0.114576	-0.608054	1.078456	0.114339				-0.331389	0.559400	0.100789				-0.312310	0.074190	0.096368	-0.305871	0.079146	0.055145	-0.300092	0.068844	-0.019289	0.369879	0.085788	0.086808
8772	73.100000	-0.855449	0.620879	0.103775	-0.848387	0.628185	-0.093975	-0.751362	0.868326	0.124327	-0.736789	0.868118	-0.073283	-0.668781	1.131667	0.016169	-0.593430	0.691421	0.231702	-0.574843	0.692293	-0.173770	-0.633575	1.137230	0.115035	-0.608007	1.078386	0.114749				-0.331394	0.559392	0.100816				-0.312316	0.074174	0.096365	-0.305812	0.079169	0.055137	-0.300091	0.068835	-0.019285	0.369878	0.085784	0.086805
8773	73.108333	-0.855457	0.620861	0.103796	-0.848363	0.628229	-0.093942	-0.751484	0.868350	0.124567	-0.736862	0.868258	-0.073138	-0.668708	1.131690	0.016574	-0.593498	0.691263	0.231809	-0.574795	0.692433	-0.173665	-0.633572	1.137189	0.115567	-0.607965	1.078313	0.115166				-0.331405	0.559389	0.100853				-0.312308	0.074190	0.096368	-0.305810	0.079114	0.055077	-0.300097	0.068838	-0.019282	0.369881	0.085786	0.086808
8774	73.116667	-0.855509	0.620848	0.103806	-0.848334	0.628275	-0.093910	-0.751500	0.868298	0.124726	-0.736759	0.868288	-0.072961	-0.668666	1.131746	0.017104	-0.593562	0.691112	0.231918	-0.574797	0.692567	-0.173552	-0.633458	1.137094	0.115973	-0.607925	1.078233	0.115560				-0.331413	0.559387	0.100889				-0.312251	0.074244	0.096481	-0.305871	0.079158	0.055146	-0.300096	0.068843	-0.019279	0.369889	0.085784	0.086806
8775	73.125000	-0.855489	0.620831	0.103837	-0.848314	0.628322	-0.093877	-0.751469	0.868189	0.124844	-0.736691	0.868362	-0.072763	-0.668578	1.131781	0.017429	-0.593626	0.690969	0.232020	-0.574745	0.692703	-0.173444	-0.633408	1.137029	0.116434	-0.607888	1.078164	0.115957				-0.331419	0.559386	0.100927				-0.312309	0.074195	0.096371	-0.305872	0.079157	0.055151	-0.300097	0.068849	-0.019272	0.369883	0.085796	0.086813
8776	73.133333	-0.855481	0.620837	0.103863	-0.848290	0.628367	-0.093844	-0.751499	0.868138	0.125019	-0.736644	0.868407	-0.072565	-0.668538	1.131839	0.017988	-0.593688	0.690829	0.232123	-0.574624	0.692860	-0.173337	-0.633348	1.136948	0.116877	-0.607855	1.078079	0.116344				-0.331426	0.559381	0.100959				-0.312321	0.074184	0.096374	-0.305808	0.079189	0.055143	-0.300101	0.068845	-0.019264	0.369888	0.085797	0.086818
8777	73.141667	-0.855469	0.620809	0.103878	-0.848267	0.628408	-0.093817	-0.751505	0.868104	0.125188	-0.736767	0.868593	-0.072510	-0.668463	1.131862	0.018416	-0.593742	0.690701	0.232217	-0.574604	0.692982	-0.173249	-0.633308	1.136870	0.117345	-0.607822	1.077989	0.116735				-0.331426	0.559380	0.100991				-0.312281	0.074225	0.096430	-0.305872	0.079161	0.055149	-0.300096	0.068849	-0.019268	0.369890	0.085797	0.086817
8778	73.150000	-0.855468	0.620795	0.103904	-0.848247	0.628453	-0.093789	-0.751507	0.868074	0.125350	-0.736771	0.868662	-0.072332	-0.668406	1.131895	0.018854	-0.593788	0.690582	0.232312	-0.574519	0.693121	-0.173149	-0.633262	1.136783	0.117765	-0.607793	1.077910	0.117121				-0.331426	0.559380	0.101017				-0.312309	0.074199	0.096370	-0.305869	0.079160	0.055148	-0.300097	0.068844	-0.019268	0.369894	0.085804	0.086817
8779	73.158333	-0.855487	0.620778	0.103924	-0.848221	0.628495	-0.093763	-0.751503	0.867982	0.125479	-0.736688	0.868742	-0.072175	-0.668329	1.131902	0.019182	-0.593828	0.690465	0.232398	-0.574465	0.693254	-0.173049	-0.633228	1.136689	0.118201	-0.607805	1.077759	0.117469				-0.331424	0.559374	0.101038				-0.312307	0.074197	0.096365	-0.305839	0.079161	0.055137	-0.300099	0.068840	-0.019269	0.369897	0.085793	0.086812
8780	73.166667	-0.855483	0.620792	0.103947	-0.848155	0.628543	-0.093739	-0.751502	0.867976	0.125645	-0.736604	0.868810	-0.072034	-0.668280	1.131956	0.019671	-0.593860	0.690348	0.232488	-0.574397	0.693400	-0.172932	-0.633196	1.136591	0.118628	-0.607744	1.077720	0.117843				-0.331414	0.559367	0.101057				-0.312303	0.074190	0.096363	-0.305867	0.079151	0.055138	-0.300102	0.068836	-0.019269	0.369894	0.085796	0.086805
8781	73.175000	-0.855464	0.620764	0.103967	-0.848165	0.628580	-0.093709	-0.751503	0.867913	0.125776	-0.736551	0.868861	-0.071907	-0.668213	1.131994	0.020055	-0.593889	0.690231	0.232576	-0.574345	0.693525	-0.172828	-0.633180	1.136494	0.119036	-0.607733	1.077608	0.118209				-0.331406	0.559362	0.101077				-0.312295	0.074188	0.096364	-0.305859	0.079152	0.055136	-0.300101	0.068830	-0.019276	0.369900	0.085793	0.086806
8782	73.183333	-0.855498	0.620748	0.103980	-0.848143	0.628618	-0.093685	-0.751538	0.867851	0.125926	-0.736451	0.868959	-0.071760	-0.668147	1.131983	0.020322	-0.593914	0.690110	0.232665	-0.574287	0.693652	-0.172725	-0.633171	1.136388	0.119436	-0.607725	1.077496	0.118531				-0.331392	0.559354	0.101100				-0.312293	0.074189	0.096366	-0.305857	0.079146	0.055141	-0.300099	0.068831	-0.019280	0.369902	0.085794	0.086801
8783	73.191667	-0.855471	0.620753	0.104012	-0.848120	0.628666	-0.093656	-0.751513	0.867791	0.126049	-0.736478	0.868958	-0.071605	-0.668100	1.132028	0.020754	-0.593930	0.689997	0.232758	-0.574236	0.693777	-0.172613	-0.633147	1.136270	0.119826	-0.607809	1.077274	0.118846				-0.331383	0.559351	0.101127				-0.312288	0.074194	0.096376	-0.305787	0.079185	0.055140	-0.300104	0.068838	-0.019266	0.369902	0.085802	0.086807
8784	73.200000	-0.855459	0.620735	0.104032	-0.848102	0.628715	-0.093629	-0.751543	0.867793	0.126222	-0.736463	0.869018	-0.071481	-0.668046	1.132064	0.021204	-0.593940	0.689881	0.232846	-0.574185	0.693907	-0.172508	-0.633237	1.136220	0.120309	-0.607711	1.077260	0.119190				-0.331368	0.559350	0.101156				-0.312282	0.074200	0.096384	-0.305847	0.079168	0.055160	-0.300103	0.068842	-0.019257	0.369898	0.085818	0.086815
8785	73.208333	-0.855478	0.620726	0.104049	-0.848082	0.628754	-0.093609	-0.751537	0.867720	0.126342	-0.736436	0.869109	-0.071317	-0.667993	1.132101	0.021559	-0.593951	0.689778	0.232941	-0.574117	0.694022	-0.172417	-0.633136	1.136045	0.120611	-0.607765	1.077091	0.119491				-0.331353	0.559345	0.101181				-0.312283	0.074200	0.096383	-0.305813	0.079183	0.055162	-0.300105	0.068841	-0.019255	0.369902	0.085810	0.086814
8786	73.216667	-0.855465	0.620715	0.104074	-0.848015	0.628801	-0.093596	-0.751537	0.867649	0.126469	-0.736404	0.869172	-0.071197	-0.667938	1.132077	0.021782	-0.593962	0.689681	0.233039	-0.574077	0.694150	-0.172311	-0.633141	1.135932	0.121010	-0.607816	1.076907	0.119796				-0.331343	0.559334	0.101207				-0.312284	0.074206	0.096388	-0.305783	0.079190	0.055159	-0.300103	0.068836	-0.019257	0.369899	0.085815	0.086812
8787	73.225000	-0.855464	0.620717	0.104096	-0.848001	0.628839	-0.093579	-0.751540	0.867601	0.126584	-0.736360	0.869207	-0.071071	-0.667888	1.132142	0.022255	-0.593968	0.689587	0.233134	-0.573991	0.694284	-0.172215	-0.633127	1.135817	0.121373	-0.607769	1.076857	0.120099				-0.331332	0.559321	0.101233				-0.312290	0.074199	0.096385	-0.305842	0.079166	0.055163	-0.300104	0.068837	-0.019252	0.369898	0.085813	0.086813
8788	73.233333	-0.855465	0.620709	0.104112	-0.848034	0.628861	-0.093560	-0.751542	0.867551	0.126697	-0.736312	0.869237	-0.070950	-0.667842	1.132169	0.022600	-0.593974	0.689496	0.233229	-0.573902	0.694416	-0.172126	-0.633117	1.135699	0.121728	-0.607704	1.076809	0.120412				-0.331322	0.559307	0.101257				-0.312285	0.074195	0.096381	-0.305851	0.079158	0.055149	-0.300110	0.068830	-0.019264	0.369901	0.085807	0.086808
8789	73.241667	-0.855505	0.620699	0.104120	-0.847969	0.628911	-0.093554	-0.751544	0.867507	0.126801	-0.736284	0.869309	-0.070885	-0.667769	1.132185	0.022851	-0.593982	0.689407	0.233335	-0.573861	0.694523	-0.172057	-0.633124	1.135592	0.122093	-0.607794	1.076660	0.120705				-0.331317	0.559296	0.101279				-0.312292	0.074189	0.096373	-0.305850	0.079151	0.055148	-0.300112	0.068825	-0.019266	0.369905	0.085804	0.086805
8790	73.250000	-0.855472	0.620696	0.104145	-0.847952	0.628948	-0.093547	-0.751547	0.867466	0.126900	-0.736257	0.869365	-0.070766	-0.667739	1.132204	0.023241	-0.593987	0.689325	0.233433	-0.573762	0.694659	-0.171980	-0.633143	1.135489	0.122450	-0.607746	1.076599	0.120972				-0.331308	0.559288	0.101299				-0.312291	0.074188	0.096375	-0.305792	0.079174	0.055138	-0.300111	0.068824	-0.019268	0.369905	0.085805	0.086802
8791	73.258333	-0.855469	0.620689	0.104158	-0.847960	0.628982	-0.093540	-0.751551	0.867452	0.127007	-0.736182	0.869405	-0.070716	-0.667703	1.132252	0.023549	-0.593990	0.689239	0.233530	-0.573693	0.694776	-0.171912	-0.633211	1.135416	0.122813	-0.607769	1.076499	0.121234				-0.331302	0.559286	0.101320				-0.312285	0.074194	0.096371	-0.305847	0.079158	0.055150	-0.300112	0.068831	-0.019268	0.369904	0.085808	0.086803
8792	73.266667	-0.855476	0.620683	0.104165	-0.847929	0.629017	-0.093521	-0.751554	0.867388	0.127087	-0.736179	0.869469	-0.070607	-0.667660	1.132297	0.023852	-0.593994	0.689148	0.233616	-0.573606	0.694906	-0.171826	-0.633278	1.135351	0.123165	-0.607774	1.076404	0.121506				-0.331293	0.559286	0.101345				-0.312277	0.074203	0.096377	-0.305841	0.079163	0.055150	-0.300108	0.068835	-0.019262	0.369911	0.085807	0.086803
8793	73.275000	-0.855491	0.620682	0.104173	-0.847979	0.629085	-0.093555	-0.751556	0.867349	0.127178	-0.736155	0.869506	-0.070534	-0.667605	1.132334	0.024047	-0.594003	0.689080	0.233712	-0.573533	0.695032	-0.171769	-0.633159	1.135173	0.123361	-0.607888	1.076285	0.121763				-0.331289	0.559282	0.101366				-0.312277	0.074198	0.096382	-0.305835	0.079166	0.055164	-0.300109	0.068832	-0.019262	0.369904	0.085820	0.086809
8794	73.283333	-0.855473	0.620685	0.104190	-0.847965	0.629116	-0.093548	-0.751558	0.867312	0.127268	-0.736043	0.869631	-0.070450	-0.667580	1.132375	0.024391	-0.594015	0.689010	0.233795	-0.573453	0.695151	-0.171709	-0.633177	1.135107	0.123677	-0.607837	1.076222	0.121974				-0.331282	0.559278	0.101387				-0.312273	0.074200	0.096380	-0.305776	0.079194	0.055160	-0.300110	0.068834	-0.019249	0.369900	0.085823	0.086811
8795	73.291667	-0.855471	0.620689	0.104199	-0.847951	0.629153	-0.093542	-0.751568	0.867275	0.127357	-0.736048	0.869632	-0.070368	-0.667547	1.132403	0.024673	-0.594029	0.688945	0.233877	-0.573369	0.695259	-0.171721	-0.633187	1.135040	0.123951	-0.607841	1.076149	0.122234				-0.331285	0.559275	0.101403				-0.312246	0.074226	0.096442	-0.305776	0.079124	0.055095	-0.300108	0.068838	-0.019250	0.369904	0.085813	0.086815
8796	73.300000	-0.855475	0.620687	0.104208	-0.847940	0.629192	-0.093544	-0.751615	0.867247	0.127475	-0.735864	0.869686	-0.070273	-0.667494	1.132418	0.024935	-0.594045	0.688882	0.233951	-0.573298	0.695383	-0.171597	-0.633191	1.134961	0.124222	-0.607861	1.076075	0.122462				-0.331282	0.559274	0.101415				-0.312275	0.074189	0.096382	-0.305829	0.079165	0.055159	-0.300112	0.068835	-0.019254	0.369903	0.085819	0.086817
8797	73.308333	-0.855477	0.620692	0.104213	-0.847925	0.629227	-0.093546	-0.751607	0.867206	0.127529	-0.735886	0.869735	-0.070229	-0.667454	1.132436	0.025101	-0.594063	0.688820	0.234013	-0.573214	0.695488	-0.171620	-0.633195	1.134898	0.124475	-0.607916	1.075956	0.122682				-0.331282	0.559274	0.101417				-0.312273	0.074189	0.096374	-0.305833	0.079156	0.055153	-0.300113	0.068830	-0.019255	0.369905	0.085812	0.086817
8798	73.316667	-0.855481	0.620691	0.104218	-0.847918	0.629261	-0.093548	-0.751599	0.867164	0.127582	-0.735923	0.869849	-0.070188	-0.667438	1.132476	0.025415	-0.594084	0.688763	0.234075	-0.573134	0.695604	-0.171636	-0.633204	1.134837	0.124762	-0.607970	1.075817	0.122892				-0.331284	0.559281	0.101426				-0.312273	0.074190	0.096377	-0.305768	0.079181	0.055143	-0.300116	0.068839	-0.019250	0.369907	0.085814	0.086819
8799	73.325000	-0.855502	0.620693	0.104216	-0.847873	0.629288	-0.093545	-0.751635	0.867142	0.127653	-0.735898	0.869848	-0.070145	-0.667406	1.132515	0.025671	-0.594100	0.688704	0.234127	-0.573056	0.695716	-0.171582	-0.633189	1.134772	0.125004	-0.607886	1.075876	0.123132				-0.331287	0.559283	0.101436				-0.312273	0.074196	0.096377	-0.305831	0.079160	0.055156	-0.300116	0.068836	-0.019256	0.369896	0.085819	0.086825
8800	73.333333	-0.855487	0.620691	0.104220	-0.847895	0.629318	-0.093556	-0.751673	0.867115	0.127725	-0.735937	0.869862	-0.070111	-0.667366	1.132541	0.025894	-0.594120	0.688652	0.234176	-0.572984	0.695837	-0.171532	-0.633264	1.134758	0.125312	-0.607892	1.075822	0.123321				-0.331289	0.559280	0.101444				-0.312272	0.074196	0.096379	-0.305831	0.079163	0.055163	-0.300117	0.068835	-0.019250	0.369898	0.085820	0.086828
8801	73.341667	-0.855506	0.620685	0.104215	-0.847884	0.629340	-0.093566	-0.751688	0.867084	0.127780	-0.735870	0.869959	-0.069997	-0.667331	1.132579	0.026105	-0.594141	0.688600	0.234226	-0.572917	0.695954	-0.171407	-0.633160	1.134660	0.125442	-0.607888	1.075767	0.123499				-0.331288	0.559279	0.101462				-0.312274	0.074199	0.096378	-0.305799	0.079184	0.055161	-0.300119	0.068838	-0.019252	0.369893	0.085821	0.086835
8802	73.350000	-0.855489	0.620688	0.104217	-0.847875	0.629367	-0.093579	-0.751705	0.867052	0.127832	-0.735823	0.869923	-0.070001	-0.667289	1.132617	0.026311	-0.594166	0.688542	0.234264	-0.572796	0.696099	-0.171274	-0.633138	1.134623	0.125696	-0.607884	1.075716	0.123686				-0.331288	0.559274	0.101480				-0.312268	0.074199	0.096386	-0.305830	0.079175	0.055168	-0.300120	0.068838	-0.019252	0.369893	0.085820	0.086840
8803	73.358333	-0.855491	0.620678	0.104220	-0.847862	0.629386	-0.093588	-0.751723	0.867022	0.127890	-0.735829	0.869977	-0.069942	-0.667257	1.132671	0.026529	-0.594194	0.688496	0.234307	-0.572721	0.696185	-0.171218	-0.633105	1.134599	0.125901	-0.607875	1.075687	0.123858				-0.331287	0.559270	0.101504				-0.312246	0.074220	0.096443	-0.305831	0.079170	0.055165	-0.300121	0.068825	-0.019251	0.369895	0.085817	0.086846
8804	73.366667	-0.855492	0.620683	0.104214	-0.847830	0.629428	-0.093559	-0.751739	0.866998	0.127947	-0.735781	0.870012	-0.069877	-0.667218	1.132730	0.026732	-0.594220	0.688453	0.234340	-0.572654	0.696273	-0.171168	-0.633063	1.134569	0.126101	-0.607864	1.075669	0.124023				-0.331283	0.559261	0.101529				-0.312277	0.074185	0.096377	-0.305828	0.079165	0.055160	-0.300121	0.068835	-0.019259	0.369895	0.085820	0.086847
8805	73.375000	-0.855514	0.620677	0.104208	-0.847771	0.629419	-0.093606	-0.751761	0.866967	0.127994	-0.735765	0.870038	-0.069842	-0.667174	1.132790	0.026857	-0.594250	0.688408	0.234365	-0.572623	0.696346	-0.171121	-0.633027	1.134578	0.126281	-0.607957	1.075557	0.124190				-0.331277	0.559259	0.101560				-0.312275	0.074189	0.096381	-0.305799	0.079174	0.055156	-0.300122	0.068826	-0.019258	0.369897	0.085813	0.086854
8806	73.383333	-0.855497	0.620683	0.104212	-0.847758	0.629440	-0.093620	-0.751780	0.866943	0.128041	-0.735726	0.870057	-0.069803	-0.667140	1.132878	0.027104	-0.594283	0.688370	0.234388	-0.572525	0.696436	-0.171063	-0.632997	1.134592	0.126495	-0.607844	1.075656	0.124347				-0.331271	0.559257	0.101599				-0.312274	0.074185	0.096381	-0.305827	0.079162	0.055159	-0.300122	0.068832	-0.019259	0.369893	0.085815	0.086855
8807	73.391667	-0.855518	0.620677	0.104203	-0.847793	0.629474	-0.093617	-0.751806	0.866917	0.128080	-0.735729	0.870094	-0.069759	-0.667096	1.132906	0.027191	-0.594315	0.688328	0.234407	-0.572493	0.696500	-0.171017	-0.632948	1.134611	0.126661	-0.607880	1.075602	0.124500				-0.331265	0.559256	0.101643				-0.312268	0.074193	0.096382	-0.305829	0.079163	0.055162	-0.300118	0.068831	-0.019256	0.369891	0.085822	0.086856
8808	73.400000	-0.855506	0.620676	0.104211	-0.847698	0.629499	-0.093584	-0.751829	0.866892	0.128115	-0.735720	0.870131	-0.069707	-0.667073	1.133018	0.027437	-0.594345	0.688294	0.234429	-0.572400	0.696592	-0.170964	-0.632909	1.134672	0.126843	-0.607820	1.075661	0.124639				-0.331255	0.559257	0.101688				-0.312265	0.074198	0.096387	-0.305824	0.079170	0.055164	-0.300115	0.068836	-0.019255	0.369892	0.085821	0.086859
8809	73.408333	-0.855502	0.620677	0.104211	-0.847720	0.629524	-0.093602	-0.751848	0.866870	0.128151	-0.735710	0.870141	-0.069703	-0.667032	1.133088	0.027587	-0.594372	0.688264	0.234445	-0.572339	0.696667	-0.170920	-0.632916	1.134718	0.127022	-0.607811	1.075680	0.124765				-0.331246	0.559259	0.101738				-0.312261	0.074201	0.096389	-0.305760	0.079137	0.055102	-0.300112	0.068839	-0.019256	0.369884	0.085826	0.086870
8810	73.416667	-0.855534	0.620670	0.104207	-0.847756	0.629521	-0.093657	-0.751870	0.866848	0.128178	-0.735690	0.870177	-0.069620	-0.666995	1.133156	0.027732	-0.594399	0.688233	0.234463	-0.572277	0.696739	-0.170877	-0.632798	1.134723	0.127097	-0.607793	1.075692	0.124897				-0.331238	0.559255	0.101784				-0.312257	0.074204	0.096395	-0.305808	0.079179	0.055177	-0.300117	0.068837	-0.019255	0.369880	0.085832	0.086874
8811	73.425000	-0.855517	0.620670	0.104213	-0.847728	0.629558	-0.093620	-0.751900	0.866827	0.128213	-0.735694	0.870205	-0.069664	-0.666960	1.133205	0.027786	-0.594420	0.688210	0.234484	-0.572208	0.696820	-0.170827	-0.632803	1.134772	0.127243	-0.607836	1.075660	0.125003				-0.331233	0.559250	0.101828				-0.312260	0.074199	0.096396	-0.305777	0.079190	0.055176	-0.300118	0.068835	-0.019252	0.369887	0.085826	0.086879
8812	73.433333	-0.855500	0.620668	0.104221	-0.847640	0.629563	-0.093610	-0.751845	0.866753	0.128184	-0.735709	0.870212	-0.069626	-0.666935	1.133297	0.027978	-0.594438	0.688196	0.234503	-0.572154	0.696881	-0.170791	-0.632695	1.134780	0.127316	-0.607759	1.075724	0.125094				-0.331230	0.559242	0.101862				-0.312262	0.074191	0.096393	-0.305811	0.079170	0.055178	-0.300121	0.068820	-0.019246	0.369884	0.085817	0.086880
8813	73.441667	-0.855497	0.620672	0.104231	-0.847730	0.629585	-0.093619	-0.751930	0.866794	0.128264	-0.735684	0.870225	-0.069644	-0.666884	1.133351	0.028002	-0.594454	0.688188	0.234520	-0.572096	0.696936	-0.170764	-0.632647	1.134812	0.127400	-0.607757	1.075752	0.125180				-0.331225	0.559234	0.101892				-0.312263	0.074183	0.096386	-0.305753	0.079127	0.055101	-0.300119	0.068818	-0.019253	0.369881	0.085815	0.086873
8814	73.450000	-0.855500	0.620674	0.104236	-0.847632	0.629590	-0.093614	-0.751948	0.866787	0.128276	-0.735670	0.870250	-0.069662	-0.666853	1.133419	0.028149	-0.594464	0.688185	0.234538	-0.572061	0.696985	-0.170730	-0.632587	1.134843	0.127486	-0.607749	1.075778	0.125249				-0.331224	0.559228	0.101912				-0.312266	0.074180	0.096379	-0.305814	0.079155	0.055166	-0.300126	0.068814	-0.019258	0.369882	0.085812	0.086869
8815	73.458333	-0.855502	0.620678	0.104240	-0.847666	0.629600	-0.093627	-0.751959	0.866777	0.128300	-0.735666	0.870266	-0.069611	-0.666799	1.133485	0.028132	-0.594469	0.688188	0.234555	-0.572028	0.697030	-0.170700	-0.632543	1.134882	0.127544	-0.607809	1.075768	0.125325				-0.331221	0.559226	0.101943				-0.312262	0.074186	0.096378	-0.305783	0.079171	0.055158	-0.300119	0.068825	-0.019262	0.369880	0.085811	0.086867
8816	73.466667	-0.855502	0.620680	0.104249	-0.847642	0.629609	-0.093617	-0.751896	0.866709	0.128256	-0.735659	0.870268	-0.069653	-0.666770	1.133569	0.028255	-0.594473	0.688201	0.234578	-0.571960	0.697087	-0.170669	-0.632496	1.134916	0.127593	-0.607870	1.075767	0.125384				-0.331219	0.559225	0.101967				-0.312259	0.074193	0.096379	-0.305754	0.079188	0.055153	-0.300120	0.068833	-0.019260	0.369872	0.085806	0.086864
8817	73.475000	-0.855503	0.620688	0.104252	-0.847626	0.629614	-0.093627	-0.751973	0.866796	0.128339	-0.735623	0.870313	-0.069640	-0.666726	1.133648	0.028303	-0.594468	0.688211	0.234591	-0.571959	0.697117	-0.170644	-0.632460	1.134962	0.127648	-0.607720	1.075858	0.125374				-0.331217	0.559226	0.101995				-0.312231	0.074224	0.096440	-0.305809	0.079178	0.055165	-0.300120	0.068837	-0.019257	0.369873	0.085817	0.086865
8818	73.483333	-0.855505	0.620691	0.104259	-0.847624	0.629621	-0.093629	-0.751975	0.866766	0.128333	-0.735661	0.870287	-0.069647	-0.666672	1.133672	0.028181	-0.594460	0.688223	0.234609	-0.571967	0.697128	-0.170635	-0.632422	1.135003	0.127693	-0.607697	1.075869	0.125397				-0.331217	0.559224	0.102021				-0.312260	0.074202	0.096388	-0.305808	0.079177	0.055173	-0.300113	0.068844	-0.019250	0.369862	0.085823	0.086867
8819	73.491667	-0.855524	0.620688	0.104264	-0.847648	0.629617	-0.093648	-0.751939	0.866730	0.128310	-0.735659	0.870301	-0.069608	-0.666631	1.133757	0.028271	-0.594442	0.688244	0.234632	-0.571923	0.697171	-0.170594	-0.632363	1.135026	0.127675	-0.607813	1.075816	0.125419				-0.331215	0.559222	0.102040				-0.312256	0.074203	0.096397	-0.305808	0.079183	0.055178	-0.300116	0.068842	-0.019250	0.369869	0.085819	0.086866
8820	73.500000	-0.855500	0.620694	0.104276	-0.847645	0.629631	-0.093624	-0.751970	0.866764	0.128345	-0.735655	0.870308	-0.069614	-0.666596	1.133849	0.028350	-0.594426	0.688272	0.234650	-0.571932	0.697188	-0.170582	-0.632335	1.135072	0.127709	-0.607813	1.075856	0.125443				-0.331216	0.559215	0.102062				-0.312260	0.074198	0.096401	-0.305749	0.079206	0.055173	-0.300122	0.068832	-0.019250	0.369866	0.085820	0.086867
8821	73.508333	-0.855502	0.620696	0.104292	-0.847718	0.629643	-0.093648	-0.751964	0.866765	0.128343	-0.735668	0.870288	-0.069664	-0.666535	1.133905	0.028339	-0.594400	0.688296	0.234667	-0.571899	0.697196	-0.170570	-0.632279	1.135095	0.127692	-0.607660	1.075941	0.125400				-0.331220	0.559205	0.102074				-0.312259	0.074192	0.096398	-0.305780	0.079189	0.055177	-0.300124	0.068826	-0.019249	0.369871	0.085814	0.086865
8822	73.516667	-0.855506	0.620702	0.104303	-0.847713	0.629642	-0.093650	-0.751961	0.866772	0.128342	-0.735673	0.870288	-0.069679	-0.666487	1.133960	0.028314	-0.594378	0.688329	0.234688	-0.571952	0.697172	-0.170586	-0.632228	1.135116	0.127657	-0.607752	1.075842	0.125360				-0.331220	0.559198	0.102084				-0.312200	0.074237	0.096507	-0.305812	0.079157	0.055174	-0.300125	0.068818	-0.019249	0.369865	0.085807	0.086858
8823	73.525000	-0.855546	0.620714	0.104295	-0.847664	0.629623	-0.093658	-0.751951	0.866781	0.128339	-0.735691	0.870272	-0.069672	-0.666439	1.134011	0.028280	-0.594347	0.688372	0.234708	-0.571908	0.697186	-0.170560	-0.632185	1.135151	0.127621	-0.607729	1.075858	0.125321				-0.331225	0.559194	0.102088				-0.312261	0.074181	0.096394	-0.305783	0.079170	0.055167	-0.300124	0.068821	-0.019255	0.369866	0.085804	0.086850
8824	73.533333	-0.855505	0.620723	0.104313	-0.847814	0.629656	-0.093666	-0.751940	0.866788	0.128329	-0.735619	0.870339	-0.069700	-0.666388	1.134062	0.028245	-0.594320	0.688413	0.234721	-0.571932	0.697165	-0.170559	-0.632151	1.135199	0.127616	-0.607596	1.075986	0.125280				-0.331230	0.559196	0.102090				-0.312260	0.074182	0.096396	-0.305812	0.079166	0.055166	-0.300133	0.068820	-0.019255	0.369858	0.085805	0.086851
8825	73.541667	-0.855506	0.620738	0.104318	-0.847796	0.629637	-0.093679	-0.751928	0.866801	0.128320	-0.735724	0.870273	-0.069727	-0.666338	1.134102	0.028185	-0.594284	0.688457	0.234735	-0.571986	0.697134	-0.170566	-0.632104	1.135226	0.127561	-0.607677	1.075879	0.125229				-0.331225	0.559195	0.102093				-0.312262	0.074190	0.096392	-0.305811	0.079177	0.055169	-0.300125	0.068831	-0.019258	0.369861	0.085805	0.086845
8826	73.550000	-0.855507	0.620746	0.104324	-0.847662	0.629632	-0.093647	-0.751915	0.866812	0.128307	-0.735705	0.870255	-0.069748	-0.666286	1.134141	0.028119	-0.594251	0.688499	0.234751	-0.572002	0.697123	-0.170561	-0.632055	1.135244	0.127494	-0.607659	1.075890	0.125141				-0.331227	0.559199	0.102093				-0.312259	0.074200	0.096401	-0.305807	0.079190	0.055180	-0.300123	0.068843	-0.019247	0.369860	0.085805	0.086847
8827	73.558333	-0.855508	0.620749	0.104331	-0.847681	0.629625	-0.093644	-0.751863	0.866796	0.128255	-0.735630	0.870310	-0.069773	-0.666229	1.134175	0.028040	-0.594212	0.688538	0.234765	-0.572029	0.697097	-0.170569	-0.632003	1.135263	0.127416	-0.607621	1.075907	0.125078				-0.331225	0.559193	0.102090				-0.312260	0.074203	0.096402	-0.305750	0.079210	0.055178	-0.300122	0.068846	-0.019250	0.369853	0.085809	0.086849
8828	73.566667	-0.855506	0.620758	0.104334	-0.847694	0.629623	-0.093649	-0.751879	0.866844	0.128257	-0.735692	0.870228	-0.069808	-0.666169	1.134207	0.027950	-0.594171	0.688575	0.234774	-0.572057	0.697067	-0.170581	-0.631950	1.135287	0.127323	-0.607477	1.076019	0.124981				-0.331224	0.559186	0.102088				-0.312261	0.074199	0.096402	-0.305812	0.079186	0.055191	-0.300120	0.068841	-0.019252	0.369849	0.085805	0.086851
8829	73.575000	-0.855526	0.620759	0.104340	-0.847780	0.629617	-0.093691	-0.751852	0.866862	0.128227	-0.735738	0.870238	-0.069821	-0.666096	1.134210	0.027771	-0.594129	0.688617	0.234783	-0.572078	0.697034	-0.170603	-0.631889	1.135306	0.127196	-0.607569	1.075940	0.124905				-0.331221	0.559178	0.102070				-0.312264	0.074191	0.096399	-0.305810	0.079177	0.055185	-0.300125	0.068830	-0.019256	0.369862	0.085801	0.086854
8830	73.583333	-0.855497	0.620780	0.104346	-0.847739	0.629596	-0.093708	-0.751827	0.866879	0.128202	-0.735772	0.870236	-0.069876	-0.666036	1.134221	0.027593	-0.594086	0.688653	0.234790	-0.572104	0.696998	-0.170628	-0.631827	1.135332	0.127061	-0.607542	1.075955	0.124784				-0.331219	0.559171	0.102049				-0.312260	0.074184	0.096395	-0.305815	0.079168	0.055180	-0.300125	0.068823	-0.019261	0.369864	0.085798	0.086851
8831	73.591667	-0.855492	0.620796	0.104347	-0.847716	0.629601	-0.093695	-0.751797	0.866905	0.128171	-0.735722	0.870205	-0.069917	-0.665978	1.134290	0.027590	-0.594039	0.688700	0.234784	-0.572128	0.696964	-0.170654	-0.631779	1.135363	0.126957	-0.607446	1.076039	0.124671				-0.331218	0.559170	0.102015				-0.312264	0.074178	0.096392	-0.305812	0.079165	0.055173	-0.300124	0.068820	-0.019264	0.369863	0.085799	0.086855
8832	73.600000	-0.855485	0.620814	0.104350	-0.847730	0.629589	-0.093733	-0.751775	0.866930	0.128136	-0.735714	0.870192	-0.069962	-0.665912	1.134322	0.027459	-0.593994	0.688750	0.234776	-0.572151	0.696929	-0.170685	-0.631734	1.135399	0.126839	-0.607485	1.076028	0.124564				-0.331210	0.559174	0.101972				-0.312263	0.074172	0.096381	-0.305817	0.079150	0.055164	-0.300119	0.068814	-0.019272	0.369866	0.085800	0.086851
8833	73.608333	-0.855481	0.620830	0.104347	-0.847798	0.629586	-0.093752	-0.751750	0.866956	0.128096	-0.735712	0.870179	-0.070011	-0.665849	1.134349	0.027316	-0.593952	0.688800	0.234762	-0.572166	0.696892	-0.170717	-0.631682	1.135433	0.126702	-0.607373	1.076093	0.124429				-0.331210	0.559178	0.101935				-0.312261	0.074177	0.096383	-0.305785	0.079172	0.055155	-0.300109	0.068829	-0.019276	0.369868	0.085806	0.086843
8834	73.616667	-0.855476	0.620850	0.104345	-0.847819	0.629587	-0.093749	-0.751720	0.866979	0.128047	-0.735717	0.870149	-0.070104	-0.665793	1.134381	0.027167	-0.593910	0.688847	0.234738	-0.572189	0.696854	-0.170752	-0.631620	1.135464	0.126545	-0.607409	1.076091	0.124312				-0.331209	0.559180	0.101894				-0.312257	0.074186	0.096384	-0.305810	0.079164	0.055165	-0.300104	0.068844	-0.019278	0.369867	0.085808	0.086849
8835	73.625000	-0.855463	0.620867	0.104342	-0.847753	0.629580	-0.093753	-0.751693	0.867004	0.127995	-0.735686	0.870145	-0.070135	-0.665728	1.134393	0.027000	-0.593864	0.688902	0.234718	-0.572206	0.696819	-0.170790	-0.631558	1.135504	0.126398	-0.607349	1.076092	0.124153				-0.331204	0.559183	0.101855				-0.312256	0.074193	0.096389	-0.305779	0.079191	0.055162	-0.300100	0.068851	-0.019272	0.369864	0.085815	0.086856
8836	73.633333	-0.855470	0.620901	0.104353	-0.847817	0.629582	-0.093775	-0.751665	0.867027	0.127932	-0.735702	0.870158	-0.070177	-0.665666	1.134431	0.026855	-0.593823	0.688953	0.234690	-0.572218	0.696782	-0.170833	-0.631481	1.135533	0.126217	-0.607294	1.076098	0.123995				-0.331202	0.559189	0.101820				-0.312257	0.074191	0.096388	-0.305812	0.079170	0.055179	-0.300096	0.068859	-0.019271	0.369864	0.085812	0.086857
8837	73.641667	-0.855457	0.620907	0.104343	-0.847827	0.629575	-0.093784	-0.751635	0.867052	0.127870	-0.735689	0.870146	-0.070239	-0.665564	1.134464	0.026590	-0.593777	0.688999	0.234653	-0.572242	0.696722	-0.170899	-0.631428	1.135577	0.126059	-0.607265	1.076142	0.123851				-0.331193	0.559178	0.101780				-0.312257	0.074190	0.096390	-0.305813	0.079172	0.055173	-0.300094	0.068854	-0.019268	0.369865	0.085815	0.086862
8838	73.650000	-0.855445	0.620914	0.104330	-0.847834	0.629564	-0.093793	-0.751556	0.867065	0.127778	-0.735689	0.870116	-0.070349	-0.665523	1.134492	0.026531	-0.593737	0.689044	0.234610	-0.572246	0.696681	-0.170960	-0.631360	1.135621	0.125904	-0.607216	1.076155	0.123698				-0.331193	0.559165	0.101730				-0.312260	0.074182	0.096385	-0.305749	0.079185	0.055156	-0.300094	0.068844	-0.019274	0.369865	0.085815	0.086865
8839	73.658333	-0.855434	0.620940	0.104327	-0.847794	0.629559	-0.093818	-0.751567	0.867142	0.127743	-0.735642	0.870114	-0.070416	-0.665443	1.134519	0.026339	-0.593700	0.689099	0.234564	-0.572245	0.696630	-0.171025	-0.631287	1.135664	0.125738	-0.607101	1.076248	0.123549				-0.331192	0.559155	0.101680				-0.312267	0.074174	0.096379	-0.305813	0.079152	0.055159	-0.300099	0.068832	-0.019282	0.369864	0.085811	0.086865
8840	73.666667	-0.855422	0.620967	0.104316	-0.847820	0.629553	-0.093840	-0.751487	0.867145	0.127632	-0.735659	0.870084	-0.070494	-0.665348	1.134550	0.026032	-0.593662	0.689161	0.234511	-0.572242	0.696587	-0.171095	-0.631206	1.135707	0.125559	-0.607106	1.076259	0.123375				-0.331192	0.559150	0.101629				-0.312270	0.074168	0.096368	-0.305820	0.079139	0.055151	-0.300099	0.068838	-0.019291	0.369869	0.085805	0.086860
8841	73.675000	-0.855411	0.620995	0.104301	-0.847821	0.629550	-0.093857	-0.751446	0.867190	0.127559	-0.735586	0.870115	-0.070582	-0.665316	1.134602	0.025988	-0.593632	0.689222	0.234453	-0.572239	0.696539	-0.171165	-0.631122	1.135748	0.125343	-0.607054	1.076302	0.123195				-0.331194	0.559150	0.101573				-0.312270	0.074170	0.096365	-0.305792	0.079152	0.055142	-0.300099	0.068834	-0.019294	0.369867	0.085807	0.086855
8842	73.683333	-0.855391	0.621026	0.104283	-0.847744	0.629541	-0.093872	-0.751402	0.867237	0.127480	-0.735574	0.870061	-0.070688	-0.665252	1.134647	0.025801	-0.593595	0.689292	0.234393	-0.572236	0.696500	-0.171239	-0.631045	1.135799	0.125162	-0.607006	1.076352	0.123018				-0.331190	0.559155	0.101525				-0.312265	0.074171	0.096354	-0.305765	0.079166	0.055123	-0.300099	0.068836	-0.019304	0.369866	0.085811	0.086853
8843	73.691667	-0.855379	0.621068	0.104277	-0.847803	0.629547	-0.093900	-0.751354	0.867305	0.127404	-0.735571	0.870046	-0.070772	-0.665182	1.134693	0.025603	-0.593560	0.689371	0.234336	-0.572264	0.696438	-0.171312	-0.631016	1.135869	0.125009	-0.606853	1.076402	0.122800				-0.331189	0.559165	0.101485				-0.312268	0.074176	0.096356	-0.305824	0.079146	0.055137	-0.300086	0.068849	-0.019300	0.369865	0.085818	0.086853
8844	73.700000	-0.855359	0.621090	0.104255	-0.847796	0.629555	-0.093920	-0.751305	0.867326	0.127311	-0.735468	0.870094	-0.070849	-0.665110	1.134717	0.025404	-0.593520	0.689449	0.234279	-0.572224	0.696412	-0.171379	-0.630877	1.135883	0.124739	-0.606846	1.076393	0.122616				-0.331184	0.559173	0.101455				-0.312264	0.074192	0.096368	-0.305760	0.079186	0.055139	-0.300084	0.068865	-0.019293	0.369865	0.085820	0.086853
8845	73.708333	-0.855335	0.621122	0.104242	-0.847753	0.629549	-0.093931	-0.751265	0.867395	0.127244	-0.735535	0.870018	-0.070929	-0.665036	1.134750	0.025212	-0.593474	0.689527	0.234223	-0.572211	0.696354	-0.171526	-0.630858	1.135948	0.124584	-0.606733	1.076486	0.122420				-0.331179	0.559176	0.101422				-0.312266	0.074190	0.096373	-0.305759	0.079124	0.055083	-0.300078	0.068866	-0.019281	0.369867	0.085821	0.086859
8846	73.716667	-0.855325	0.621164	0.104234	-0.847770	0.629543	-0.093960	-0.751220	0.867459	0.127171	-0.735533	0.869998	-0.071018	-0.664955	1.134724	0.024889	-0.593425	0.689608	0.234171	-0.572215	0.696312	-0.171530	-0.630715	1.135949	0.124360	-0.606735	1.076471	0.122229				-0.331169	0.559177	0.101384				-0.312266	0.074177	0.096370	-0.305762	0.079176	0.055150	-0.300084	0.068852	-0.019286	0.369869	0.085814	0.086858
8847	73.725000	-0.855332	0.621217	0.104227	-0.847762	0.629533	-0.093985	-0.751140	0.867439	0.127047	-0.735486	0.870012	-0.071118	-0.664908	1.134783	0.024784	-0.593372	0.689689	0.234124	-0.572209	0.696254	-0.171611	-0.630663	1.136003	0.124137	-0.606670	1.076500	0.122032				-0.331157	0.559171	0.101346				-0.312267	0.074172	0.096369	-0.305790	0.079144	0.055146	-0.300083	0.068842	-0.019290	0.369869	0.085809	0.086858
8848	73.733333	-0.855290	0.621216	0.104208	-0.847688	0.629519	-0.093998	-0.751121	0.867530	0.126995	-0.735504	0.869951	-0.071196	-0.664857	1.134810	0.024561	-0.593308	0.689772	0.234074	-0.572208	0.696193	-0.171687	-0.630586	1.136035	0.123886	-0.606481	1.076628	0.121793				-0.331144	0.559169	0.101307				-0.312268	0.074165	0.096365	-0.305761	0.079158	0.055135	-0.300086	0.068835	-0.019294	0.369875	0.085803	0.086855
8849	73.741667	-0.855272	0.621242	0.104186	-0.847681	0.629503	-0.094023	-0.751049	0.867521	0.126867	-0.735477	0.869915	-0.071328	-0.664792	1.134831	0.024337	-0.593243	0.689858	0.234025	-0.572215	0.696114	-0.171773	-0.630525	1.136083	0.123662	-0.606540	1.076560	0.121570				-0.331127	0.559170	0.101264				-0.312268	0.074162	0.096362	-0.305822	0.079127	0.055133	-0.300084	0.068834	-0.019300	0.369871	0.085799	0.086847
8850	73.750000	-0.855257	0.621265	0.104162	-0.847735	0.629493	-0.094057	-0.750985	0.867552	0.126757	-0.735470	0.869910	-0.071422	-0.664728	1.134853	0.024097	-0.593175	0.689941	0.233972	-0.572353	0.696039	-0.171810	-0.630455	1.136128	0.123445	-0.606514	1.076592	0.121352				-0.331106	0.559171	0.101221				-0.312265	0.074160	0.096355	-0.305821	0.079127	0.055135	-0.300089	0.068833	-0.019306	0.369864	0.085806	0.086840
8851	73.758333	-0.855253	0.621305	0.104147	-0.847701	0.629479	-0.094068	-0.750940	0.867597	0.126660	-0.735389	0.869940	-0.071545	-0.664666	1.134876	0.023846	-0.593095	0.690022	0.233918	-0.572215	0.695978	-0.171903	-0.630396	1.136182	0.123159	-0.606473	1.076645	0.121142				-0.331082	0.559174	0.101179				-0.312262	0.074165	0.096353	-0.305818	0.079132	0.055128	-0.300083	0.068839	-0.019306	0.369869	0.085802	0.086841
8852	73.766667	-0.855224	0.621316	0.104129	-0.847665	0.629465	-0.094082	-0.750900	0.867684	0.126580	-0.735409	0.869837	-0.071667	-0.664613	1.134905	0.023600	-0.593018	0.690108	0.233868	-0.572213	0.695912	-0.171967	-0.630346	1.136234	0.122920	-0.606410	1.076647	0.120871				-0.331059	0.559175	0.101148				-0.312265	0.074179	0.096354	-0.305812	0.079132	0.055134	-0.300080	0.068853	-0.019292	0.369866	0.085803	0.086843
8853	73.775000	-0.855201	0.621326	0.104106	-0.847699	0.629457	-0.094104	-0.750856	0.867680	0.126464	-0.735385	0.869850	-0.071755	-0.664556	1.134929	0.023347	-0.592947	0.690186	0.233813	-0.572254	0.695825	-0.172036	-0.630297	1.136278	0.122674	-0.606359	1.076787	0.120683				-0.331036	0.559176	0.101117				-0.312261	0.074178	0.096357	-0.305814	0.079142	0.055144	-0.300080	0.068852	-0.019285	0.369860	0.085808	0.086844
8854	73.783333	-0.855213	0.621381	0.104097	-0.847724	0.629440	-0.094131	-0.750756	0.867711	0.126333	-0.735388	0.869786	-0.071851	-0.664482	1.134951	0.023065	-0.592878	0.690268	0.233766	-0.572225	0.695762	-0.172096	-0.630250	1.136324	0.122428	-0.606353	1.076728	0.120404				-0.331013	0.559176	0.101090				-0.312268	0.074175	0.096364	-0.305820	0.079137	0.055148	-0.300083	0.068851	-0.019272	0.369861	0.085808	0.086845
8855	73.791667	-0.855189	0.621392	0.104084	-0.847700	0.629417	-0.094143	-0.750777	0.867775	0.126280	-0.735307	0.869816	-0.071954	-0.664426	1.134979	0.022809	-0.592811	0.690354	0.233714	-0.572235	0.695683	-0.172169	-0.630192	1.136357	0.122140	-0.606259	1.076827	0.120168				-0.330992	0.559169	0.101052				-0.312265	0.074173	0.096363	-0.305757	0.079161	0.055141	-0.300083	0.068848	-0.019273	0.369858	0.085802	0.086849
8856	73.800000	-0.855152	0.621428	0.104093	-0.847810	0.629394	-0.094191	-0.750745	0.867834	0.126191	-0.735296	0.869782	-0.072060	-0.664371	1.135003	0.022547	-0.592749	0.690444	0.233656	-0.572251	0.695603	-0.172241	-0.630146	1.136405	0.121891	-0.606177	1.076921	0.119934				-0.330974	0.559164	0.101018				-0.312279	0.074155	0.096367	-0.305702	0.079048	0.055009	-0.300091	0.068834	-0.019281	0.369857	0.085795	0.086844
8857	73.808333	-0.855172	0.621455	0.104051	-0.847689	0.629381	-0.094197	-0.750701	0.867891	0.126077	-0.735408	0.869682	-0.072190	-0.664308	1.135029	0.022273	-0.592692	0.690536	0.233602	-0.572263	0.695517	-0.172315	-0.630102	1.136451	0.121623	-0.606265	1.076870	0.119704				-0.330962	0.559160	0.100975				-0.312242	0.074185	0.096412	-0.305820	0.079117	0.055134	-0.300094	0.068825	-0.019291	0.369860	0.085786	0.086837
8858	73.816667	-0.855151	0.621477	0.104029	-0.847852	0.629364	-0.094252	-0.750672	0.867950	0.125984	-0.735286	0.869707	-0.072290	-0.664248	1.135058	0.021999	-0.592639	0.690628	0.233541	-0.572279	0.695420	-0.172390	-0.630038	1.136491	0.121331	-0.606251	1.076909	0.119464				-0.330955	0.559162	0.100939				-0.312271	0.074157	0.096346	-0.305821	0.079117	0.055128	-0.300095	0.068825	-0.019304	0.369857	0.085787	0.086823
8859	73.825000	-0.855122	0.621492	0.104036	-0.847801	0.629350	-0.094251	-0.750572	0.867955	0.125829	-0.735347	0.869604	-0.072425	-0.664171	1.135091	0.021726	-0.592592	0.690717	0.233482	-0.572312	0.695323	-0.172476	-0.629985	1.136547	0.121076	-0.606157	1.077003	0.119210				-0.330950	0.559169	0.100911				-0.312266	0.074161	0.096341	-0.305818	0.079123	0.055118	-0.300090	0.068837	-0.019307	0.369858	0.085787	0.086818
8860	73.833333	-0.855122	0.621506	0.104010	-0.847811	0.629337	-0.094272	-0.750544	0.868032	0.125732	-0.735363	0.869566	-0.072501	-0.664101	1.135130	0.021446	-0.592550	0.690809	0.233422	-0.572331	0.695235	-0.172543	-0.629935	1.136603	0.120816	-0.606050	1.077098	0.118946				-0.330947	0.559181	0.100883				-0.312263	0.074163	0.096342	-0.305699	0.079040	0.054981	-0.300088	0.068837	-0.019300	0.369860	0.085779	0.086815
8861	73.841667	-0.855076	0.621531	0.103976	-0.847746	0.629325	-0.094272	-0.750518	0.868085	0.125627	-0.735370	0.869564	-0.072601	-0.664042	1.135174	0.021172	-0.592516	0.690902	0.233371	-0.572416	0.695122	-0.172619	-0.629879	1.136662	0.120554	-0.606104	1.077039	0.118695				-0.330950	0.559192	0.100869				-0.312263	0.074172	0.096347	-0.305789	0.079147	0.055119	-0.300089	0.068847	-0.019292	0.369852	0.085791	0.086818
8862	73.850000	-0.855036	0.621515	0.103931	-0.847756	0.629313	-0.094278	-0.750484	0.868135	0.125528	-0.735309	0.869577	-0.072751	-0.663975	1.135223	0.020899	-0.592486	0.690998	0.233313	-0.572367	0.695063	-0.172678	-0.629816	1.136721	0.120265	-0.606084	1.077072	0.118433				-0.330956	0.559196	0.100855				-0.312261	0.074177	0.096362	-0.305756	0.079159	0.055129	-0.300090	0.068854	-0.019280	0.369840	0.085796	0.086829
8863	73.858333	-0.855047	0.621561	0.103964	-0.847837	0.629295	-0.094293	-0.750457	0.868181	0.125429	-0.735341	0.869472	-0.072876	-0.663899	1.135271	0.020623	-0.592456	0.691096	0.233262	-0.572426	0.694962	-0.172761	-0.629762	1.136798	0.120022	-0.606070	1.077148	0.118199				-0.330962	0.559206	0.100850				-0.312266	0.074172	0.096365	-0.305786	0.079147	0.055140	-0.300085	0.068853	-0.019274	0.369845	0.085790	0.086829
8864	73.866667	-0.855082	0.621659	0.103948	-0.847903	0.629280	-0.094323	-0.750429	0.868227	0.125331	-0.735335	0.869451	-0.072951	-0.663822	1.135322	0.020351	-0.592431	0.691187	0.233204	-0.572412	0.694883	-0.172829	-0.629695	1.136855	0.119701	-0.606050	1.077202	0.117976				-0.330964	0.559209	0.100831				-0.312217	0.074212	0.096481	-0.305816	0.079131	0.055141	-0.300090	0.068844	-0.019277	0.369841	0.085787	0.086830
8865	73.875000	-0.855055	0.621624	0.103919	-0.847910	0.629261	-0.094341	-0.750407	0.868273	0.125228	-0.735359	0.869416	-0.073070	-0.663751	1.135351	0.020014	-0.592404	0.691273	0.233140	-0.572438	0.694792	-0.172902	-0.629656	1.136956	0.119475	-0.606042	1.077266	0.117744				-0.330970	0.559208	0.100809				-0.312269	0.074169	0.096360	-0.305820	0.079125	0.055136	-0.300093	0.068833	-0.019274	0.369846	0.085780	0.086824
8866	73.883333	-0.855079	0.621679	0.103908	-0.847918	0.629243	-0.094362	-0.750382	0.868314	0.125117	-0.735387	0.869378	-0.073191	-0.663686	1.135434	0.019797	-0.592379	0.691361	0.233081	-0.572465	0.694705	-0.172980	-0.629590	1.137013	0.119189	-0.606003	1.077288	0.117476				-0.330970	0.559209	0.100783				-0.312270	0.074161	0.096356	-0.305822	0.079124	0.055131	-0.300095	0.068827	-0.019290	0.369842	0.085777	0.086819
8867	73.891667	-0.855036	0.621691	0.103895	-0.847929	0.629222	-0.094372	-0.750364	0.868360	0.125012	-0.735354	0.869329	-0.073286	-0.663603	1.135496	0.019529	-0.592356	0.691441	0.233013	-0.572511	0.694594	-0.173066	-0.629516	1.137110	0.118916	-0.605936	1.077425	0.117231				-0.330970	0.559208	0.100757				-0.312266	0.074164	0.096349	-0.305822	0.079121	0.055126	-0.300099	0.068831	-0.019291	0.369849	0.085774	0.086809
8868	73.900000	-0.855015	0.621683	0.103868	-0.847810	0.629193	-0.094367	-0.750343	0.868403	0.124910	-0.735364	0.869324	-0.073363	-0.663528	1.135546	0.019260	-0.592328	0.691516	0.232947	-0.572543	0.694503	-0.173137	-0.629479	1.137184	0.118676	-0.605971	1.077422	0.116992				-0.330969	0.559213	0.100732				-0.312274	0.074157	0.096339	-0.305826	0.079117	0.055118	-0.300104	0.068829	-0.019297	0.369841	0.085785	0.086812
8869	73.908333	-0.855045	0.621730	0.103857	-0.847826	0.629176	-0.094375	-0.750324	0.868447	0.124813	-0.735380	0.869270	-0.073493	-0.663494	1.135615	0.018879	-0.592306	0.691595	0.232882	-0.572574	0.694414	-0.173203	-0.629426	1.137255	0.118404	-0.605950	1.077468	0.116755				-0.330967	0.559219	0.100712				-0.312270	0.074161	0.096340	-0.305824	0.079119	0.055124	-0.300098	0.068839	-0.019292	0.369846	0.085776	0.086816
8870	73.916667	-0.855064	0.621774	0.103844	-0.847834	0.629162	-0.094386	-0.750305	0.868493	0.124722	-0.735346	0.869232	-0.073599	-0.663383	1.135658	0.018706	-0.592281	0.691664	0.232824	-0.572607	0.694323	-0.173266	-0.629355	1.137307	0.118110	-0.605823	1.077630	0.116509				-0.330968	0.559219	0.100697				-0.312276	0.074168	0.096341	-0.305765	0.079153	0.055118	-0.300107	0.068835	-0.019282	0.369840	0.085781	0.086822
8871	73.925000	-0.854974	0.621728	0.103871	-0.847984	0.629146	-0.094410	-0.750284	0.868529	0.124637	-0.735210	0.869086	-0.073587	-0.663364	1.135715	0.018409	-0.592257	0.691728	0.232758	-0.572647	0.694226	-0.173324	-0.629310	1.137351	0.117859	-0.605901	1.077551	0.116264				-0.330974	0.559226	0.100690				-0.312245	0.074197	0.096409	-0.305765	0.079091	0.055064	-0.300101	0.068849	-0.019274	0.369841	0.085786	0.086828
8872	73.933333	-0.854994	0.621730	0.103834	-0.847865	0.629115	-0.094400	-0.750224	0.868550	0.124523	-0.735389	0.869155	-0.073758	-0.663325	1.135768	0.017968	-0.592238	0.691791	0.232698	-0.572752	0.694101	-0.173392	-0.629277	1.137393	0.117628	-0.605868	1.077568	0.116010				-0.330971	0.559226	0.100677				-0.312276	0.074165	0.096356	-0.305831	0.079123	0.055131	-0.300106	0.068845	-0.019271	0.369839	0.085781	0.086831
8873	73.941667	-0.855043	0.621796	0.103833	-0.847876	0.629087	-0.094413	-0.750221	0.868584	0.124456	-0.735313	0.869082	-0.073796	-0.663266	1.135821	0.017840	-0.592215	0.691848	0.232631	-0.572759	0.694005	-0.173444	-0.629209	1.137427	0.117325	-0.605876	1.077633	0.115802				-0.330975	0.559231	0.100655				-0.312276	0.074166	0.096357	-0.305767	0.079149	0.055131	-0.300101	0.068844	-0.019265	0.369836	0.085776	0.086829
8874	73.950000	-0.854976	0.621714	0.103822	-0.847888	0.629056	-0.094427	-0.750186	0.868607	0.124364	-0.735236	0.868962	-0.073845	-0.663183	1.135871	0.017562	-0.592192	0.691908	0.232560	-0.572766	0.693917	-0.173497	-0.629280	1.137532	0.117167	-0.605849	1.077650	0.115559				-0.330971	0.559231	0.100628				-0.312278	0.074158	0.096354	-0.305777	0.079193	0.055086	-0.300111	0.068836	-0.019268	0.369835	0.085774	0.086822
8875	73.958333	-0.854976	0.621762	0.103804	-0.847905	0.629028	-0.094446	-0.750164	0.868636	0.124282	-0.735269	0.868927	-0.073915	-0.663109	1.135920	0.017311	-0.592165	0.691964	0.232491	-0.572838	0.693798	-0.173560	-0.629184	1.137563	0.116879	-0.605841	1.077693	0.115343				-0.330971	0.559223	0.100601				-0.312279	0.074157	0.096353	-0.305824	0.079115	0.055128	-0.300108	0.068830	-0.019278	0.369831	0.085775	0.086814
8876	73.966667	-0.855043	0.621823	0.103779	-0.847902	0.628993	-0.094451	-0.750145	0.868668	0.124201	-0.735299	0.868892	-0.073987	-0.663028	1.135890	0.016923	-0.592142	0.692016	0.232421	-0.572982	0.693676	-0.173605	-0.629116	1.137579	0.116612	-0.605851	1.077707	0.115106				-0.330966	0.559224	0.100569				-0.312270	0.074156	0.096345	-0.305827	0.079109	0.055110	-0.300110	0.068828	-0.019289	0.369837	0.085766	0.086815
8877	73.975000	-0.855032	0.621842	0.103778	-0.847915	0.628969	-0.094460	-0.750122	0.868718	0.124133	-0.735252	0.868876	-0.074063	-0.662935	1.135995	0.016780	-0.592115	0.692075	0.232367	-0.572909	0.693591	-0.173662	-0.629122	1.137645	0.116387	-0.605861	1.077754	0.114906				-0.330960	0.559225	0.100545				-0.312272	0.074157	0.096349	-0.305766	0.079136	0.055106	-0.300105	0.068827	-0.019286	0.369832	0.085777	0.086815
8878	73.983333	-0.854951	0.621799	0.103785	-0.847922	0.628943	-0.094465	-0.750108	0.868718	0.124047	-0.735367	0.868771	-0.074106	-0.662860	1.136061	0.016537	-0.592088	0.692121	0.232306	-0.572955	0.693500	-0.173703	-0.629052	1.137650	0.116129	-0.605865	1.077790	0.114694				-0.330955	0.559231	0.100526				-0.312271	0.074156	0.096345	-0.305821	0.079115	0.055116	-0.300102	0.068831	-0.019272	0.369838	0.085770	0.086814
8879	73.991667	-0.855019	0.621857	0.103758	-0.848004	0.628927	-0.094478	-0.750068	0.868718	0.123950	-0.735361	0.868729	-0.074171	-0.662785	1.136113	0.016297	-0.592063	0.692167	0.232253	-0.573027	0.693398	-0.173754	-0.629026	1.137697	0.115912	-0.605821	1.077863	0.114477				-0.330949	0.559237	0.100505				-0.312242	0.074187	0.096406	-0.305762	0.079078	0.055058	-0.300098	0.068842	-0.019272	0.369830	0.085778	0.086822
8880	74.000000	-0.855020	0.621849	0.103737	-0.847942	0.628897	-0.094476	-0.750082	0.868766	0.123904	-0.735325	0.868764	-0.074276	-0.662682	1.136149	0.016031	-0.592041	0.692210	0.232207	-0.573103	0.693299	-0.173800	-0.629000	1.137735	0.115701	-0.605858	1.077800	0.114244				-0.330943	0.559239	0.100492				-0.312275	0.074159	0.096353	-0.305823	0.079123	0.055133	-0.300097	0.068843	-0.019262	0.369832	0.085781	0.086827
8881	74.008333	-0.855014	0.621850	0.103728	-0.847954	0.628879	-0.094479	-0.750070	0.868786	0.123836	-0.735343	0.868677	-0.074336	-0.662592	1.136209	0.015797	-0.592016	0.692247	0.232155	-0.573147	0.693221	-0.173848	-0.628971	1.137771	0.115444	-0.605894	1.077848	0.114085				-0.330939	0.559239	0.100467				-0.312273	0.074166	0.096355	-0.305791	0.079135	0.055135	-0.300098	0.068842	-0.019260	0.369830	0.085773	0.086828
8882	74.016667	-0.854923	0.621813	0.103742	-0.847961	0.628854	-0.094485	-0.750064	0.868855	0.123791	-0.735385	0.868619	-0.074354	-0.662498	1.136265	0.015564	-0.591998	0.692285	0.232103	-0.573191	0.693141	-0.173895	-0.628953	1.137798	0.115240	-0.605891	1.077840	0.113877				-0.330936	0.559242	0.100440				-0.312275	0.074160	0.096355	-0.305709	0.079047	0.054996	-0.300097	0.068848	-0.019264	0.369830	0.085773	0.086826
8883	74.025000	-0.855006	0.621859	0.103702	-0.847969	0.628832	-0.094500	-0.750049	0.868824	0.123697	-0.735413	0.868594	-0.074454	-0.662395	1.136284	0.015263	-0.591980	0.692323	0.232053	-0.573229	0.693073	-0.173946	-0.628970	1.137845	0.115081	-0.605898	1.077865	0.113687				-0.330929	0.559248	0.100415				-0.312245	0.074194	0.096404	-0.305821	0.079123	0.055126	-0.300106	0.068843	-0.019278	0.369829	0.085769	0.086816
8884	74.033333	-0.855002	0.621862	0.103687	-0.847987	0.628813	-0.094516	-0.750037	0.868839	0.123631	-0.735414	0.868539	-0.074514	-0.662308	1.136335	0.015112	-0.591966	0.692353	0.232003	-0.573264	0.692997	-0.173999	-0.628900	1.137835	0.114862	-0.605899	1.077875	0.113506				-0.330928	0.559248	0.100391				-0.312275	0.074160	0.096342	-0.305825	0.079113	0.055121	-0.300102	0.068842	-0.019288	0.369828	0.085768	0.086808
8885	74.041667	-0.854984	0.621888	0.103696	-0.847991	0.628793	-0.094516	-0.750035	0.868883	0.123580	-0.735412	0.868528	-0.074609	-0.662203	1.136380	0.014904	-0.591959	0.692380	0.231952	-0.573358	0.692936	-0.174032	-0.628875	1.137846	0.114690	-0.605898	1.077892	0.113342				-0.330929	0.559247	0.100364				-0.312281	0.074158	0.096335	-0.305826	0.079115	0.055107	-0.300104	0.068844	-0.019291	0.369820	0.085771	0.086805
8886	74.050000	-0.854985	0.621896	0.103687	-0.847998	0.628772	-0.094523	-0.750023	0.868876	0.123515	-0.735408	0.868497	-0.074658	-0.662098	1.136409	0.014714	-0.591952	0.692400	0.231904	-0.573319	0.692864	-0.174095	-0.628835	1.137854	0.114487	-0.605892	1.077904	0.113192				-0.330931	0.559247	0.100343				-0.312279	0.074158	0.096335	-0.305710	0.079038	0.054966	-0.300105	0.068844	-0.019294	0.369813	0.085772	0.086811
8887	74.058333	-0.855000	0.621874	0.103654	-0.848016	0.628757	-0.094542	-0.750012	0.868890	0.123462	-0.735398	0.868512	-0.074703	-0.661997	1.136445	0.014526	-0.591943	0.692417	0.231867	-0.573414	0.692794	-0.174131	-0.628816	1.137881	0.114356	-0.605893	1.077904	0.113052				-0.330937	0.559248	0.100327				-0.312281	0.074153	0.096333	-0.305833	0.079106	0.055107	-0.300109	0.068842	-0.019295	0.369811	0.085767	0.086813
8888	74.066667	-0.854980	0.621897	0.103666	-0.848026	0.628745	-0.094545	-0.750000	0.868908	0.123417	-0.735405	0.868443	-0.074747	-0.661901	1.136493	0.014353	-0.591944	0.692438	0.231831	-0.573420	0.692722	-0.174185	-0.628792	1.137909	0.114185	-0.605902	1.077912	0.112905				-0.330943	0.559244	0.100316				-0.312284	0.074152	0.096338	-0.305775	0.079125	0.055103	-0.300110	0.068843	-0.019286	0.369810	0.085768	0.086818
8889	74.075000	-0.854942	0.621865	0.103660	-0.848037	0.628733	-0.094547	-0.749983	0.868920	0.123364	-0.735421	0.868422	-0.074785	-0.661805	1.136557	0.014204	-0.591942	0.692445	0.231790	-0.573384	0.692669	-0.174227	-0.628756	1.137930	0.114057	-0.605904	1.077930	0.112786				-0.330951	0.559243	0.100306				-0.312289	0.074149	0.096349	-0.305835	0.079107	0.055121	-0.300106	0.068842	-0.019279	0.369811	0.085762	0.086819
8890	74.083333	-0.854880	0.621838	0.103658	-0.848037	0.628717	-0.094546	-0.749964	0.868935	0.123312	-0.735425	0.868400	-0.074829	-0.661698	1.136613	0.014052	-0.591943	0.692456	0.231753	-0.573469	0.692582	-0.174278	-0.628718	1.137953	0.113936	-0.605905	1.077950	0.112674				-0.330955	0.559243	0.100297				-0.312284	0.074149	0.096354	-0.305833	0.079107	0.055126	-0.300108	0.068836	-0.019272	0.369813	0.085751	0.086819
8891	74.091667	-0.854974	0.621895	0.103634	-0.848047	0.628707	-0.094558	-0.749925	0.868935	0.123253	-0.735390	0.868407	-0.074864	-0.661589	1.136675	0.013907	-0.591946	0.692459	0.231719	-0.573448	0.692526	-0.174310	-0.628673	1.137984	0.113828	-0.605887	1.077941	0.112548				-0.330960	0.559236	0.100281				-0.312290	0.074147	0.096353	-0.305836	0.079105	0.055127	-0.300105	0.068841	-0.019276	0.369816	0.085746	0.086812
8892	74.100000	-0.854928	0.621859	0.103601	-0.848047	0.628694	-0.094566	-0.749896	0.868942	0.123199	-0.735409	0.868355	-0.074898	-0.661489	1.136728	0.013770	-0.591950	0.692456	0.231674	-0.573426	0.692483	-0.174350	-0.628629	1.138012	0.113696	-0.605906	1.077986	0.112479				-0.330961	0.559228	0.100257				-0.312281	0.074157	0.096346	-0.305769	0.079132	0.055110	-0.300101	0.068843	-0.019282	0.369808	0.085755	0.086811
8893	74.108333	-0.854949	0.621891	0.103599	-0.848053	0.628683	-0.094574	-0.749921	0.868968	0.123190	-0.735388	0.868338	-0.074943	-0.661393	1.136816	0.013661	-0.591958	0.692455	0.231637	-0.573439	0.692423	-0.174385	-0.628589	1.138049	0.113600	-0.605877	1.077961	0.112350				-0.330958	0.559228	0.100235				-0.312283	0.074158	0.096337	-0.305770	0.079067	0.055044	-0.300100	0.068838	-0.019287	0.369818	0.085748	0.086797
8894	74.116667	-0.854988	0.621895	0.103572	-0.848052	0.628674	-0.094582	-0.749865	0.868956	0.123138	-0.735370	0.868367	-0.074908	-0.661292	1.136891	0.013557	-0.591966	0.692445	0.231603	-0.573449	0.692370	-0.174421	-0.628551	1.138086	0.113516	-0.605894	1.077987	0.112268				-0.330956	0.559227	0.100218				-0.312283	0.074159	0.096329	-0.305829	0.079106	0.055108	-0.300105	0.068834	-0.019292	0.369807	0.085767	0.086796
8895	74.125000	-0.854933	0.621864	0.103557	-0.848079	0.628653	-0.094552	-0.749813	0.868934	0.123098	-0.735394	0.868292	-0.074989	-0.661186	1.136974	0.013465	-0.591972	0.692420	0.231570	-0.573464	0.692329	-0.174452	-0.628514	1.138129	0.113445	-0.605930	1.078026	0.112234				-0.330954	0.559222	0.100212				-0.312286	0.074158	0.096330	-0.305801	0.079120	0.055104	-0.300101	0.068845	-0.019288	0.369808	0.085765	0.086807
8896	74.133333	-0.854985	0.621891	0.103558	-0.848073	0.628650	-0.094571	-0.749832	0.868958	0.123108	-0.735381	0.868284	-0.074997	-0.661068	1.137049	0.013374	-0.591977	0.692395	0.231543	-0.573478	0.692285	-0.174480	-0.628580	1.138221	0.113450	-0.605927	1.078020	0.112160				-0.330953	0.559216	0.100207				-0.312284	0.074155	0.096339	-0.305834	0.079115	0.055112	-0.300097	0.068853	-0.019286	0.369812	0.085762	0.086815
8897	74.141667	-0.854964	0.621908	0.103569	-0.848056	0.628647	-0.094581	-0.749810	0.868952	0.123098	-0.735361	0.868289	-0.074960	-0.660971	1.137110	0.013276	-0.591990	0.692372	0.231522	-0.573492	0.692252	-0.174504	-0.628437	1.138198	0.113326	-0.605933	1.078034	0.112116				-0.330952	0.559210	0.100205				-0.312289	0.074159	0.096339	-0.305809	0.079116	0.055105	-0.300104	0.068850	-0.019281	0.369806	0.085767	0.086811
8898	74.150000	-0.854981	0.621881	0.103541	-0.848052	0.628640	-0.094584	-0.749790	0.868937	0.123092	-0.735348	0.868278	-0.074958	-0.660873	1.137159	0.013209	-0.592000	0.692338	0.231513	-0.573501	0.692221	-0.174520	-0.628391	1.138219	0.113283	-0.605932	1.078048	0.112076				-0.330950	0.559202	0.100201				-0.312302	0.074148	0.096345	-0.305841	0.079109	0.055118	-0.300101	0.068849	-0.019279	0.369806	0.085751	0.086810
8899	74.158333	-0.854928	0.621844	0.103525	-0.848080	0.628628	-0.094561	-0.749767	0.868929	0.123097	-0.735317	0.868257	-0.074973	-0.660775	1.137183	0.013160	-0.592012	0.692296	0.231501	-0.573549	0.692182	-0.174535	-0.628337	1.138227	0.113231	-0.605906	1.078051	0.112055				-0.330949	0.559195	0.100203				-0.312295	0.074160	0.096344	-0.305841	0.079113	0.055114	-0.300107	0.068846	-0.019279	0.369810	0.085748	0.086800
8900	74.166667	-0.854919	0.621814	0.103490	-0.848068	0.628626	-0.094576	-0.749749	0.868919	0.123107	-0.735315	0.868267	-0.074939	-0.660680	1.137196	0.013123	-0.592027	0.692258	0.231494	-0.573525	0.692164	-0.174538	-0.628289	1.138233	0.113215	-0.605870	1.078051	0.112037				-0.330951	0.559189	0.100200				-0.312293	0.074158	0.096344	-0.305841	0.079116	0.055111	-0.300112	0.068846	-0.019285	0.369811	0.085744	0.086793
8901	74.175000	-0.854970	0.621858	0.103515	-0.848050	0.628633	-0.094592	-0.749742	0.868920	0.123132	-0.735282	0.868258	-0.074918	-0.660586	1.137214	0.013094	-0.592040	0.692212	0.231493	-0.573536	0.692143	-0.174537	-0.628237	1.138237	0.113197	-0.605831	1.078048	0.112028				-0.330946	0.559179	0.100203				-0.312300	0.074154	0.096335	-0.305756	0.079083	0.055035	-0.300108	0.068850	-0.019289	0.369809	0.085742	0.086789
8902	74.183333	-0.854958	0.621885	0.103533	-0.848045	0.628640	-0.094583	-0.749704	0.868906	0.123137	-0.735277	0.868262	-0.074895	-0.660494	1.137217	0.013073	-0.592057	0.692167	0.231501	-0.573546	0.692121	-0.174526	-0.628189	1.138236	0.113192	-0.605799	1.078049	0.112028				-0.330946	0.559168	0.100210				-0.312292	0.074153	0.096332	-0.305845	0.079107	0.055106	-0.300108	0.068845	-0.019290	0.369805	0.085751	0.086791
8903	74.191667	-0.854912	0.621846	0.103520	-0.848041	0.628645	-0.094577	-0.749683	0.868899	0.123158	-0.735234	0.868261	-0.074861	-0.660398	1.137217	0.013069	-0.592073	0.692116	0.231511	-0.573558	0.692097	-0.174513	-0.628129	1.138227	0.113169	-0.605763	1.078034	0.112050				-0.330945	0.559164	0.100224				-0.312292	0.074156	0.096330	-0.305812	0.079119	0.055099	-0.300107	0.068848	-0.019293	0.369800	0.085757	0.086792
8904	74.200000	-0.854912	0.621842	0.103520	-0.848038	0.628656	-0.094566	-0.749663	0.868890	0.123185	-0.735183	0.868255	-0.074827	-0.660305	1.137218	0.013077	-0.592085	0.692055	0.231527	-0.573568	0.692077	-0.174497	-0.628095	1.138234	0.113219	-0.605728	1.078027	0.112088				-0.330944	0.559155	0.100248				-0.312290	0.074155	0.096335	-0.305841	0.079109	0.055105	-0.300106	0.068850	-0.019287	0.369797	0.085759	0.086796
8905	74.208333	-0.854965	0.621867	0.103540	-0.848059	0.628651	-0.094529	-0.749638	0.868872	0.123209	-0.735179	0.868269	-0.074811	-0.660211	1.137214	0.013102	-0.592105	0.691994	0.231552	-0.573579	0.692063	-0.174473	-0.628045	1.138231	0.113254	-0.605692	1.078012	0.112132				-0.330942	0.559152	0.100274				-0.312267	0.074177	0.096396	-0.305813	0.079116	0.055109	-0.300108	0.068846	-0.019281	0.369796	0.085766	0.086806
8906	74.216667	-0.854849	0.621773	0.103482	-0.848101	0.628682	-0.094494	-0.749614	0.868858	0.123234	-0.735156	0.868276	-0.074717	-0.660118	1.137203	0.013139	-0.592128	0.691936	0.231581	-0.573581	0.692050	-0.174451	-0.627985	1.138222	0.113312	-0.605647	1.078006	0.112197				-0.330941	0.559146	0.100302				-0.312293	0.074157	0.096341	-0.305843	0.079107	0.055117	-0.300109	0.068841	-0.019276	0.369801	0.085758	0.086810
8907	74.225000	-0.854931	0.621850	0.103548	-0.848059	0.628695	-0.094506	-0.749587	0.868848	0.123267	-0.735075	0.868290	-0.074720	-0.660023	1.137192	0.013189	-0.592152	0.691870	0.231610	-0.573582	0.692035	-0.174432	-0.627918	1.138201	0.113352	-0.605590	1.077984	0.112256				-0.330940	0.559133	0.100325				-0.312293	0.074151	0.096345	-0.305813	0.079118	0.055117	-0.300109	0.068840	-0.019272	0.369805	0.085754	0.086808
8908	74.233333	-0.854906	0.621825	0.103550	-0.848006	0.628706	-0.094512	-0.749558	0.868840	0.123297	-0.735014	0.868292	-0.074680	-0.659934	1.137186	0.013250	-0.592175	0.691807	0.231639	-0.573578	0.692029	-0.174411	-0.627865	1.138190	0.113432	-0.605529	1.077965	0.112330				-0.330943	0.559123	0.100343				-0.312294	0.074148	0.096347	-0.305839	0.079101	0.055126	-0.300103	0.068841	-0.019268	0.369802	0.085753	0.086804
8909	74.241667	-0.854930	0.621838	0.103549	-0.848041	0.628697	-0.094446	-0.749530	0.868833	0.123335	-0.734977	0.868357	-0.074610	-0.659847	1.137168	0.013327	-0.592203	0.691744	0.231671	-0.573565	0.692025	-0.174393	-0.627803	1.138166	0.113515	-0.605455	1.077941	0.112418				-0.330945	0.559118	0.100369				-0.312297	0.074152	0.096345	-0.305842	0.079102	0.055118	-0.300112	0.068837	-0.019275	0.369806	0.085745	0.086793
8910	74.250000	-0.854891	0.621837	0.103562	-0.848060	0.628751	-0.094446	-0.749498	0.868834	0.123378	-0.734859	0.868390	-0.074568	-0.659768	1.137176	0.013412	-0.592231	0.691687	0.231702	-0.573554	0.692025	-0.174376	-0.627744	1.138144	0.113604	-0.605386	1.077913	0.112508				-0.330950	0.559108	0.100384				-0.312295	0.074150	0.096337	-0.305782	0.079123	0.055105	-0.300107	0.068838	-0.019277	0.369813	0.085745	0.086789
8911	74.258333	-0.854886	0.621844	0.103569	-0.847968	0.628762	-0.094467	-0.749469	0.868826	0.123434	-0.734884	0.868329	-0.074505	-0.659685	1.137173	0.013517	-0.592260	0.691633	0.231741	-0.573541	0.692027	-0.174358	-0.627674	1.138119	0.113708	-0.605332	1.077909	0.112614				-0.330956	0.559105	0.100413				-0.312294	0.074151	0.096331	-0.305842	0.079103	0.055110	-0.300111	0.068836	-0.019278	0.369816	0.085738	0.086787
8912	74.266667	-0.854942	0.621870	0.103575	-0.847995	0.628755	-0.094394	-0.749440	0.868825	0.123490	-0.734879	0.868372	-0.074462	-0.659607	1.137164	0.013631	-0.592287	0.691581	0.231776	-0.573521	0.692038	-0.174329	-0.627603	1.138098	0.113828	-0.605268	1.077871	0.112725				-0.330959	0.559101	0.100434				-0.312297	0.074157	0.096327	-0.305847	0.079092	0.055109	-0.300108	0.068841	-0.019274	0.369814	0.085750	0.086788
8913	74.275000	-0.854838	0.621856	0.103584	-0.848009	0.628815	-0.094388	-0.749407	0.868808	0.123555	-0.734790	0.868434	-0.074355	-0.659536	1.137183	0.013771	-0.592307	0.691522	0.231817	-0.573506	0.692059	-0.174305	-0.627519	1.138072	0.113998	-0.605199	1.077840	0.112836				-0.330965	0.559101	0.100466				-0.312295	0.074153	0.096334	-0.305819	0.079111	0.055105	-0.300114	0.068842	-0.019268	0.369810	0.085750	0.086802
8914	74.283333	-0.854780	0.621817	0.103567	-0.847996	0.628841	-0.094367	-0.749380	0.868802	0.123625	-0.734737	0.868450	-0.074225	-0.659471	1.137182	0.013924	-0.592327	0.691466	0.231859	-0.573489	0.692082	-0.174276	-0.627433	1.138032	0.114135	-0.605131	1.077815	0.112955				-0.330967	0.559102	0.100494				-0.312296	0.074152	0.096332	-0.305786	0.079133	0.055097	-0.300112	0.068849	-0.019269	0.369811	0.085759	0.086804
8915	74.291667	-0.854844	0.621848	0.103619	-0.847973	0.628860	-0.094343	-0.749354	0.868793	0.123707	-0.734710	0.868455	-0.074189	-0.659406	1.137192	0.014101	-0.592335	0.691413	0.231908	-0.573471	0.692108	-0.174243	-0.627350	1.138015	0.114284	-0.605051	1.077807	0.113115				-0.330963	0.559100	0.100520				-0.312296	0.074152	0.096333	-0.305828	0.079130	0.055076	-0.300115	0.068846	-0.019264	0.369812	0.085755	0.086806
8916	74.300000	-0.854768	0.621813	0.103582	-0.847954	0.628879	-0.094320	-0.749324	0.868772	0.123775	-0.734715	0.868505	-0.074100	-0.659350	1.137203	0.014277	-0.592339	0.691347	0.231959	-0.573454	0.692142	-0.174206	-0.627288	1.138011	0.114472	-0.604976	1.077785	0.113277				-0.330957	0.559093	0.100544				-0.312307	0.074139	0.096335	-0.305851	0.079092	0.055107	-0.300111	0.068838	-0.019262	0.369801	0.085765	0.086803
8917	74.308333	-0.854811	0.621849	0.103627	-0.847937	0.628902	-0.094288	-0.749297	0.868747	0.123857	-0.734663	0.868496	-0.074038	-0.659284	1.137216	0.014449	-0.592336	0.691281	0.232016	-0.573437	0.692178	-0.174156	-0.627214	1.138005	0.114640	-0.604921	1.077768	0.113426				-0.330950	0.559083	0.100566				-0.312301	0.074141	0.096330	-0.305843	0.079101	0.055103	-0.300114	0.068842	-0.019263	0.369804	0.085756	0.086802
8918	74.316667	-0.854772	0.621778	0.103647	-0.847874	0.628923	-0.094201	-0.749313	0.868742	0.123975	-0.734592	0.868544	-0.073899	-0.659221	1.137239	0.014644	-0.592334	0.691211	0.232072	-0.573418	0.692214	-0.174109	-0.627140	1.138002	0.114810	-0.604867	1.077759	0.113588				-0.330939	0.559074	0.100592				-0.312299	0.074149	0.096331	-0.305848	0.079096	0.055101	-0.300115	0.068837	-0.019268	0.369814	0.085741	0.086788
8919	74.325000	-0.854792	0.621807	0.103644	-0.847896	0.628956	-0.094209	-0.749269	0.868702	0.124049	-0.734553	0.868591	-0.073790	-0.659148	1.137250	0.014742	-0.592331	0.691138	0.232134	-0.573439	0.692245	-0.174051	-0.627072	1.137992	0.114982	-0.604815	1.077743	0.113759				-0.330924	0.559061	0.100615				-0.312297	0.074141	0.096330	-0.305812	0.079108	0.055099	-0.300114	0.068837	-0.019265	0.369808	0.085743	0.086790
8920	74.333333	-0.854801	0.621784	0.103699	-0.847881	0.628965	-0.094205	-0.749223	0.868653	0.124133	-0.734568	0.868595	-0.073719	-0.659102	1.137261	0.015002	-0.592323	0.691056	0.232202	-0.573455	0.692278	-0.173993	-0.627002	1.137980	0.115163	-0.604752	1.077724	0.113937				-0.330910	0.559048	0.100642				-0.312302	0.074138	0.096332	-0.305839	0.079099	0.055104	-0.300112	0.068835	-0.019267	0.369803	0.085740	0.086792
8921	74.341667	-0.854738	0.621760	0.103662	-0.847862	0.628989	-0.094180	-0.749202	0.868620	0.124226	-0.734480	0.868596	-0.073623	-0.659051	1.137275	0.015216	-0.592325	0.690973	0.232275	-0.573363	0.692353	-0.173922	-0.626934	1.137967	0.115367	-0.604707	1.077732	0.114145				-0.330896	0.559038	0.100673				-0.312293	0.074142	0.096334	-0.305809	0.079109	0.055102	-0.300113	0.068833	-0.019267	0.369807	0.085737	0.086792
8922	74.350000	-0.854787	0.621758	0.103740	-0.847837	0.629046	-0.094104	-0.749218	0.868597	0.124355	-0.734436	0.868625	-0.073469	-0.658992	1.137276	0.015424	-0.592327	0.690883	0.232349	-0.573343	0.692395	-0.173851	-0.626963	1.138030	0.115692	-0.604527	1.077812	0.114324				-0.330881	0.559027	0.100705				-0.312294	0.074142	0.096332	-0.305836	0.079094	0.055114	-0.300112	0.068835	-0.019260	0.369811	0.085739	0.086795
8923	74.358333	-0.854775	0.621719	0.103735	-0.847890	0.629039	-0.094125	-0.749176	0.868556	0.124447	-0.734400	0.868648	-0.073410	-0.658939	1.137281	0.015637	-0.592334	0.690793	0.232428	-0.573342	0.692441	-0.173781	-0.626836	1.137974	0.115870	-0.604578	1.077688	0.114520				-0.330874	0.559015	0.100747				-0.312296	0.074139	0.096349	-0.305775	0.079066	0.055052	-0.300107	0.068843	-0.019256	0.369804	0.085751	0.086800
8924	74.366667	-0.854770	0.621763	0.103737	-0.847810	0.629066	-0.094092	-0.749134	0.868515	0.124543	-0.734402	0.868668	-0.073256	-0.658882	1.137276	0.015852	-0.592347	0.690696	0.232507	-0.573278	0.692518	-0.173696	-0.626721	1.137936	0.116047	-0.604534	1.077683	0.114742				-0.330864	0.559006	0.100784				-0.312290	0.074143	0.096347	-0.305778	0.079125	0.055118	-0.300115	0.068842	-0.019255	0.369796	0.085760	0.086809
8925	74.375000	-0.854730	0.621715	0.103734	-0.847859	0.629089	-0.094073	-0.749134	0.868481	0.124664	-0.734337	0.868702	-0.073164	-0.658827	1.137266	0.016069	-0.592365	0.690591	0.232588	-0.573262	0.692558	-0.173639	-0.626651	1.137914	0.116259	-0.604403	1.077694	0.114941				-0.330862	0.558985	0.100825				-0.312291	0.074142	0.096349	-0.305802	0.079116	0.055122	-0.300110	0.068839	-0.019253	0.369803	0.085755	0.086809
8926	74.383333	-0.854786	0.621713	0.103809	-0.847914	0.629110	-0.094057	-0.749136	0.868448	0.124789	-0.734288	0.868742	-0.073072	-0.658774	1.137264	0.016327	-0.592381	0.690487	0.232675	-0.573236	0.692609	-0.173562	-0.626566	1.137887	0.116458	-0.604393	1.077615	0.115159				-0.330863	0.558971	0.100862				-0.312285	0.074138	0.096352	-0.305836	0.079099	0.055122	-0.300113	0.068834	-0.019250	0.369815	0.085741	0.086801
8927	74.391667	-0.854803	0.621683	0.103802	-0.847725	0.629147	-0.094003	-0.749122	0.868416	0.124895	-0.734296	0.868777	-0.072901	-0.658720	1.137254	0.016568	-0.592409	0.690388	0.232755	-0.573232	0.692646	-0.173514	-0.626491	1.137866	0.116696	-0.604321	1.077574	0.115366				-0.330867	0.558962	0.100897				-0.312289	0.074144	0.096348	-0.305835	0.079095	0.055125	-0.300116	0.068838	-0.019253	0.369804	0.085752	0.086800
8928	74.400000	-0.854787	0.621710	0.103801	-0.847760	0.629175	-0.093986	-0.749112	0.868380	0.125002	-0.734276	0.868812	-0.072810	-0.658671	1.137228	0.016813	-0.592440	0.690284	0.232838	-0.573209	0.692712	-0.173431	-0.626428	1.137835	0.116967	-0.604244	1.077538	0.115593				-0.330872	0.558954	0.100936				-0.312292	0.074150	0.096347	-0.305775	0.079128	0.055115	-0.300115	0.068839	-0.019260	0.369808	0.085752	0.086794
8929	74.408333	-0.854797	0.621685	0.103838	-0.847877	0.629189	-0.093986	-0.749100	0.868354	0.125109	-0.734227	0.868849	-0.072686	-0.658626	1.137219	0.017077	-0.592474	0.690182	0.232920	-0.573210	0.692752	-0.173378	-0.626389	1.137819	0.117241	-0.604157	1.077501	0.115830				-0.330883	0.558945	0.100967				-0.312287	0.074145	0.096344	-0.305804	0.079120	0.055115	-0.300124	0.068831	-0.019260	0.369805	0.085749	0.086793
8930	74.416667	-0.854810	0.621662	0.103878	-0.847830	0.629210	-0.093947	-0.749097	0.868327	0.125214	-0.734178	0.868881	-0.072568	-0.658586	1.137212	0.017356	-0.592509	0.690080	0.232995	-0.573196	0.692807	-0.173308	-0.626240	1.137752	0.117461	-0.604073	1.077464	0.116067				-0.330896	0.558946	0.101004				-0.312288	0.074148	0.096342	-0.305837	0.079105	0.055120	-0.300120	0.068837	-0.019267	0.369810	0.085745	0.086788
8931	74.425000	-0.854860	0.621649	0.103906	-0.847692	0.629255	-0.093886	-0.749093	0.868300	0.125313	-0.734157	0.868961	-0.072454	-0.658536	1.137215	0.017624	-0.592552	0.689983	0.233073	-0.573266	0.692835	-0.173247	-0.626179	1.137732	0.117736	-0.604004	1.077432	0.116291				-0.330910	0.558943	0.101042				-0.312289	0.074147	0.096337	-0.305836	0.079106	0.055118	-0.300121	0.068845	-0.019263	0.369803	0.085750	0.086802
8932	74.433333	-0.854896	0.621647	0.103968	-0.847743	0.629282	-0.093866	-0.749092	0.868271	0.125414	-0.734136	0.868958	-0.072280	-0.658485	1.137200	0.017884	-0.592592	0.689877	0.233147	-0.573193	0.692906	-0.173171	-0.626109	1.137707	0.117996	-0.603946	1.077398	0.116525				-0.330924	0.558943	0.101079				-0.312290	0.074147	0.096337	-0.305839	0.079106	0.055118	-0.300119	0.068844	-0.019264	0.369795	0.085756	0.086804
8933	74.441667	-0.854839	0.621625	0.103947	-0.847843	0.629307	-0.093842	-0.749089	0.868238	0.125517	-0.734063	0.869019	-0.072241	-0.658436	1.137216	0.018163	-0.592638	0.689782	0.233219	-0.573180	0.692958	-0.173111	-0.626039	1.137680	0.118247	-0.603901	1.077400	0.116803				-0.330938	0.558932	0.101111				-0.312288	0.074146	0.096340	-0.305836	0.079105	0.055118	-0.300119	0.068845	-0.019258	0.369800	0.085754	0.086808
8934	74.450000	-0.854932	0.621595	0.103984	-0.847675	0.629335	-0.093790	-0.749088	0.868201	0.125620	-0.734075	0.869071	-0.072075	-0.658387	1.137235	0.018446	-0.592685	0.689688	0.233288	-0.573243	0.692997	-0.173055	-0.625974	1.137664	0.118498	-0.603823	1.077349	0.117027				-0.330950	0.558932	0.101147				-0.312289	0.074150	0.096339	-0.305831	0.079111	0.055117	-0.300116	0.068846	-0.019249	0.369802	0.085753	0.086810
8935	74.458333	-0.854931	0.621592	0.104011	-0.847658	0.629354	-0.093767	-0.749087	0.868158	0.125718	-0.734014	0.869134	-0.072004	-0.658335	1.137249	0.018700	-0.592730	0.689589	0.233351	-0.573129	0.693082	-0.172979	-0.625907	1.137632	0.118778	-0.603744	1.077399	0.117290				-0.330965	0.558924	0.101175				-0.312255	0.074167	0.096398	-0.305832	0.079096	0.055118	-0.300117	0.068838	-0.019253	0.369804	0.085745	0.086804
8936	74.466667	-0.854932	0.621581	0.104041	-0.847647	0.629376	-0.093742	-0.749090	0.868119	0.125814	-0.733951	0.869158	-0.071903	-0.658279	1.137279	0.018951	-0.592779	0.689496	0.233408	-0.573157	0.693138	-0.172916	-0.625859	1.137603	0.119039	-0.603642	1.077402	0.117524				-0.330980	0.558921	0.101202				-0.312283	0.074149	0.096349	-0.305771	0.079121	0.055113	-0.300120	0.068835	-0.019253	0.369807	0.085742	0.086799
8937	74.475000	-0.854946	0.621562	0.104055	-0.847671	0.629399	-0.093725	-0.749095	0.868079	0.125914	-0.734024	0.869196	-0.071816	-0.658241	1.137297	0.019230	-0.592827	0.689401	0.233468	-0.573135	0.693212	-0.172846	-0.625794	1.137562	0.119269	-0.603759	1.077333	0.117816				-0.330991	0.558919	0.101232				-0.312283	0.074147	0.096348	-0.305827	0.079103	0.055128	-0.300117	0.068837	-0.019251	0.369810	0.085741	0.086788
8938	74.483333	-0.854907	0.621468	0.103997	-0.847636	0.629427	-0.093699	-0.749099	0.868037	0.126009	-0.734101	0.869285	-0.071747	-0.658196	1.137313	0.019491	-0.592881	0.689304	0.233524	-0.573128	0.693269	-0.172784	-0.625736	1.137518	0.119549	-0.603681	1.077229	0.117988				-0.331004	0.558919	0.101264				-0.312281	0.074158	0.096350	-0.305826	0.079110	0.055136	-0.300113	0.068838	-0.019244	0.369798	0.085744	0.086795
8939	74.491667	-0.854967	0.621522	0.104089	-0.847635	0.629451	-0.093681	-0.749073	0.867978	0.126078	-0.733999	0.869281	-0.071585	-0.658150	1.137333	0.019748	-0.592930	0.689205	0.233583	-0.573113	0.693337	-0.172716	-0.625697	1.137501	0.119831	-0.603637	1.077193	0.118200				-0.331019	0.558921	0.101297				-0.312284	0.074158	0.096349	-0.305799	0.079133	0.055124	-0.300116	0.068845	-0.019251	0.369797	0.085755	0.086800
8940	74.500000	-0.854982	0.621517	0.104101	-0.847642	0.629475	-0.093655	-0.749113	0.867975	0.126205	-0.733901	0.869253	-0.071485	-0.658111	1.137368	0.020024	-0.592979	0.689105	0.233641	-0.573048	0.693421	-0.172640	-0.625643	1.137465	0.120046	-0.603494	1.077280	0.118429				-0.331029	0.558915	0.101332				-0.312289	0.074152	0.096347	-0.305832	0.079120	0.055126	-0.300123	0.068842	-0.019249	0.369794	0.085760	0.086804
8941	74.508333	-0.855004	0.621499	0.104109	-0.847635	0.629496	-0.093636	-0.749143	0.867945	0.126318	-0.733910	0.869293	-0.071357	-0.658063	1.137405	0.020290	-0.593026	0.689005	0.233703	-0.573053	0.693474	-0.172586	-0.625608	1.137452	0.120335	-0.603582	1.077149	0.118685				-0.331041	0.558910	0.101370				-0.312288	0.074149	0.096344	-0.305834	0.079111	0.055127	-0.300126	0.068841	-0.019247	0.369791	0.085758	0.086806
8942	74.516667	-0.855014	0.621472	0.104109	-0.847625	0.629511	-0.093617	-0.749126	0.867899	0.126406	-0.733878	0.869383	-0.071245	-0.658015	1.137446	0.020552	-0.593070	0.688901	0.233759	-0.573011	0.693548	-0.172509	-0.625555	1.137429	0.120599	-0.603576	1.077147	0.118940				-0.331051	0.558904	0.101404				-0.312290	0.074144	0.096344	-0.305781	0.079127	0.055116	-0.300134	0.068842	-0.019247	0.369789	0.085763	0.086800
8943	74.525000	-0.854973	0.621439	0.104109	-0.847623	0.629526	-0.093595	-0.749157	0.867866	0.126512	-0.734013	0.869462	-0.071210	-0.657966	1.137486	0.020805	-0.593116	0.688802	0.233822	-0.572995	0.693611	-0.172446	-0.625514	1.137430	0.120856	-0.603549	1.077117	0.119171				-0.331057	0.558895	0.101439				-0.312299	0.074133	0.096346	-0.305810	0.079114	0.055116	-0.300134	0.068833	-0.019245	0.369791	0.085754	0.086808
8944	74.533333	-0.855007	0.621456	0.104156	-0.847584	0.629509	-0.093562	-0.749194	0.867832	0.126622	-0.734009	0.869462	-0.071076	-0.657924	1.137537	0.021082	-0.593155	0.688704	0.233876	-0.572977	0.693673	-0.172382	-0.625464	1.137422	0.121129	-0.603384	1.077181	0.119387				-0.331063	0.558892	0.101474				-0.312291	0.074142	0.096345	-0.305844	0.079098	0.055122	-0.300132	0.068830	-0.019248	0.369801	0.085731	0.086793
8945	74.541667	-0.855021	0.621427	0.104151	-0.847589	0.629535	-0.093552	-0.749211	0.867792	0.126722	-0.733932	0.869481	-0.070957	-0.657884	1.137593	0.021339	-0.593191	0.688610	0.233932	-0.572977	0.693736	-0.172321	-0.625405	1.137417	0.121390	-0.603521	1.077135	0.119683				-0.331063	0.558891	0.101494				-0.312296	0.074142	0.096346	-0.305836	0.079106	0.055129	-0.300130	0.068829	-0.019245	0.369799	0.085730	0.086791
8946	74.550000	-0.855029	0.621381	0.104153	-0.847594	0.629561	-0.093546	-0.749225	0.867748	0.126805	-0.733890	0.869411	-0.070878	-0.657846	1.137649	0.021603	-0.593223	0.688521	0.233987	-0.572943	0.693808	-0.172252	-0.625348	1.137409	0.121637	-0.603492	1.077106	0.119893				-0.331062	0.558891	0.101516				-0.312289	0.074149	0.096349	-0.305769	0.079134	0.055120	-0.300124	0.068836	-0.019252	0.369799	0.085727	0.086795
8947	74.558333	-0.855026	0.621399	0.104175	-0.847581	0.629575	-0.093530	-0.749207	0.867680	0.126864	-0.733870	0.869439	-0.070785	-0.657809	1.137712	0.021854	-0.593258	0.688427	0.234043	-0.572952	0.693877	-0.172193	-0.625292	1.137400	0.121899	-0.603478	1.077100	0.120124				-0.331059	0.558894	0.101538				-0.312285	0.074156	0.096353	-0.305771	0.079139	0.055122	-0.300125	0.068834	-0.019254	0.369800	0.085728	0.086787
8948	74.566667	-0.855036	0.621383	0.104186	-0.847541	0.629555	-0.093503	-0.749253	0.867668	0.126973	-0.733980	0.869585	-0.070710	-0.657773	1.137788	0.022133	-0.593288	0.688336	0.234098	-0.572962	0.693948	-0.172127	-0.625249	1.137404	0.122156	-0.603454	1.077083	0.120337				-0.331057	0.558899	0.101561				-0.312282	0.074159	0.096354	-0.305825	0.079118	0.055133	-0.300122	0.068837	-0.019250	0.369797	0.085741	0.086792
8949	74.575000	-0.855060	0.621348	0.104171	-0.847557	0.629598	-0.093495	-0.749265	0.867633	0.127056	-0.733946	0.869578	-0.070555	-0.657733	1.137860	0.022387	-0.593319	0.688243	0.234154	-0.572950	0.694016	-0.172065	-0.625200	1.137417	0.122435	-0.603437	1.077065	0.120564				-0.331054	0.558898	0.101583				-0.312277	0.074163	0.096356	-0.305821	0.079123	0.055136	-0.300119	0.068845	-0.019251	0.369790	0.085751	0.086802
8950	74.583333	-0.855059	0.621327	0.104178	-0.847550	0.629609	-0.093487	-0.749212	0.867539	0.127080	-0.734032	0.869653	-0.070499	-0.657693	1.137914	0.022631	-0.593349	0.688151	0.234207	-0.572942	0.694087	-0.172004	-0.625162	1.137437	0.122687	-0.603422	1.077050	0.120780				-0.331051	0.558892	0.101607				-0.312272	0.074152	0.096354	-0.305822	0.079119	0.055140	-0.300114	0.068835	-0.019255	0.369790	0.085750	0.086808
8951	74.591667	-0.855059	0.621325	0.104199	-0.847522	0.629606	-0.093462	-0.749298	0.867563	0.127208	-0.733990	0.869681	-0.070465	-0.657654	1.137995	0.022872	-0.593386	0.688062	0.234257	-0.572900	0.694160	-0.171941	-0.625109	1.137457	0.122910	-0.603408	1.077037	0.120981				-0.331056	0.558885	0.101630				-0.312276	0.074146	0.096353	-0.305790	0.079124	0.055130	-0.300117	0.068832	-0.019257	0.369790	0.085757	0.086807
8952	74.600000	-0.855056	0.621308	0.104224	-0.847499	0.629600	-0.093437	-0.749249	0.867463	0.127223	-0.733946	0.869708	-0.070360	-0.657619	1.138065	0.023118	-0.593423	0.687976	0.234304	-0.572859	0.694240	-0.171878	-0.625069	1.137477	0.123163	-0.603390	1.077025	0.121179				-0.331060	0.558886	0.101653				-0.312279	0.074141	0.096356	-0.305823	0.079105	0.055138	-0.300118	0.068832	-0.019257	0.369790	0.085754	0.086803
8953	74.608333	-0.855074	0.621284	0.104211	-0.847509	0.629628	-0.093432	-0.749257	0.867422	0.127287	-0.733994	0.869741	-0.070280	-0.657575	1.138126	0.023357	-0.593459	0.687892	0.234352	-0.572901	0.694277	-0.171843	-0.625024	1.137484	0.123383	-0.603407	1.077075	0.121435				-0.331072	0.558884	0.101669				-0.312284	0.074146	0.096356	-0.305793	0.079126	0.055133	-0.300118	0.068827	-0.019255	0.369790	0.085741	0.086793
8954	74.616667	-0.855091	0.621271	0.104198	-0.847532	0.629660	-0.093441	-0.749276	0.867386	0.127351	-0.733974	0.869782	-0.070226	-0.657534	1.138185	0.023574	-0.593500	0.687813	0.234389	-0.572831	0.694369	-0.171777	-0.624988	1.137497	0.123620	-0.603380	1.077065	0.121634				-0.331080	0.558885	0.101685				-0.312281	0.074150	0.096353	-0.305827	0.079113	0.055135	-0.300120	0.068830	-0.019262	0.369794	0.085738	0.086777
8955	74.625000	-0.855079	0.621265	0.104228	-0.847506	0.629661	-0.093419	-0.749345	0.867403	0.127471	-0.733925	0.869792	-0.070126	-0.657497	1.138243	0.023793	-0.593541	0.687736	0.234426	-0.572809	0.694429	-0.171733	-0.624970	1.137517	0.123842	-0.603275	1.077063	0.121763				-0.331093	0.558889	0.101704				-0.312291	0.074151	0.096356	-0.305799	0.079130	0.055132	-0.300124	0.068827	-0.019259	0.369797	0.085726	0.086776
8956	74.633333	-0.855094	0.621231	0.104212	-0.847503	0.629665	-0.093394	-0.749296	0.867315	0.127485	-0.733955	0.869832	-0.070057	-0.657471	1.138316	0.024031	-0.593576	0.687657	0.234465	-0.572789	0.694495	-0.171686	-0.624875	1.137502	0.124043	-0.603204	1.077125	0.121942				-0.331103	0.558890	0.101730				-0.312289	0.074164	0.096357	-0.305831	0.079126	0.055139	-0.300127	0.068836	-0.019258	0.369785	0.085735	0.086783
8957	74.641667	-0.855098	0.621240	0.104229	-0.847496	0.629675	-0.093388	-0.749307	0.867289	0.127563	-0.733951	0.869850	-0.070008	-0.657436	1.138393	0.024244	-0.593616	0.687589	0.234505	-0.572765	0.694559	-0.171642	-0.624822	1.137503	0.124255	-0.603326	1.077055	0.122156				-0.331115	0.558894	0.101758				-0.312292	0.074158	0.096360	-0.305832	0.079127	0.055140	-0.300124	0.068843	-0.019255	0.369786	0.085741	0.086792
8958	74.650000	-0.855106	0.621216	0.104219	-0.847531	0.629722	-0.093381	-0.749426	0.867343	0.127708	-0.733935	0.869887	-0.069919	-0.657401	1.138470	0.024450	-0.593649	0.687512	0.234538	-0.572739	0.694620	-0.171608	-0.624773	1.137512	0.124447	-0.603171	1.077129	0.122314				-0.331124	0.558898	0.101782				-0.312291	0.074164	0.096363	-0.305771	0.079157	0.055129	-0.300126	0.068833	-0.019252	0.369795	0.085739	0.086799
8959	74.658333	-0.855107	0.621225	0.104242	-0.847494	0.629732	-0.093392	-0.749381	0.867246	0.127725	-0.733899	0.869900	-0.069853	-0.657357	1.138543	0.024647	-0.593685	0.687444	0.234577	-0.572715	0.694673	-0.171572	-0.624785	1.137553	0.124677	-0.603288	1.077042	0.122508				-0.331128	0.558897	0.101808				-0.312293	0.074148	0.096357	-0.305773	0.079081	0.055073	-0.300124	0.068831	-0.019255	0.369786	0.085741	0.086804
8960	74.666667	-0.855112	0.621199	0.104241	-0.847522	0.629738	-0.093369	-0.749322	0.867217	0.127751	-0.733848	0.869991	-0.069814	-0.657325	1.138618	0.024826	-0.593721	0.687379	0.234613	-0.572738	0.694711	-0.171532	-0.624676	1.137553	0.124805	-0.603284	1.077043	0.122670				-0.331131	0.558898	0.101831				-0.312288	0.074143	0.096354	-0.305833	0.079109	0.055133	-0.300125	0.068828	-0.019254	0.369791	0.085738	0.086804
8961	74.675000	-0.855119	0.621194	0.104239	-0.847509	0.629748	-0.093365	-0.749329	0.867191	0.127804	-0.733902	0.869948	-0.069746	-0.657297	1.138699	0.025021	-0.593756	0.687318	0.234644	-0.572716	0.694756	-0.171500	-0.624642	1.137583	0.125015	-0.603277	1.077034	0.122805				-0.331140	0.558897	0.101844				-0.312294	0.074137	0.096361	-0.305770	0.079133	0.055125	-0.300127	0.068819	-0.019258	0.369785	0.085747	0.086799
8962	74.683333	-0.855110	0.621165	0.104222	-0.847481	0.629731	-0.093340	-0.749449	0.867234	0.127936	-0.733894	0.869965	-0.069692	-0.657254	1.138768	0.025198	-0.593785	0.687257	0.234669	-0.572697	0.694794	-0.171464	-0.624717	1.137646	0.125250	-0.603267	1.077046	0.122960				-0.331148	0.558900	0.101863				-0.312284	0.074149	0.096360	-0.305834	0.079115	0.055139	-0.300122	0.068827	-0.019258	0.369795	0.085736	0.086785
8963	74.691667	-0.855122	0.621186	0.104246	-0.847503	0.629769	-0.093346	-0.749420	0.867170	0.127958	-0.733862	0.869983	-0.069618	-0.657219	1.138839	0.025357	-0.593813	0.687206	0.234703	-0.572651	0.694844	-0.171426	-0.624557	1.137637	0.125338	-0.603254	1.077053	0.123088				-0.331149	0.558908	0.101885				-0.312283	0.074159	0.096361	-0.305826	0.079124	0.055145	-0.300119	0.068827	-0.019253	0.369793	0.085731	0.086779
8964	74.700000	-0.855136	0.621168	0.104236	-0.847499	0.629778	-0.093340	-0.749449	0.867150	0.128018	-0.733880	0.870002	-0.069586	-0.657183	1.138898	0.025507	-0.593839	0.687153	0.234730	-0.572605	0.694882	-0.171383	-0.624522	1.137666	0.125513	-0.603245	1.077059	0.123219				-0.331153	0.558910	0.101903				-0.312289	0.074155	0.096370	-0.305825	0.079136	0.055149	-0.300120	0.068837	-0.019245	0.369791	0.085733	0.086779
8965	74.708333	-0.855130	0.621146	0.104235	-0.847459	0.629777	-0.093346	-0.749461	0.867125	0.128074	-0.733867	0.870003	-0.069504	-0.657143	1.138964	0.025648	-0.593858	0.687105	0.234764	-0.572664	0.694885	-0.171358	-0.624471	1.137669	0.125638	-0.603126	1.077175	0.123345				-0.331157	0.558909	0.101920				-0.312279	0.074165	0.096371	-0.305822	0.079137	0.055151	-0.300117	0.068838	-0.019251	0.369792	0.085734	0.086783
8966	74.716667	-0.855138	0.621142	0.104251	-0.847493	0.629777	-0.093316	-0.749467	0.867100	0.128123	-0.733899	0.870014	-0.069430	-0.657108	1.139031	0.025777	-0.593874	0.687061	0.234798	-0.572664	0.694907	-0.171320	-0.624438	1.137701	0.125790	-0.603258	1.077102	0.123499				-0.331159	0.558907	0.101946				-0.312281	0.074168	0.096375	-0.305820	0.079138	0.055155	-0.300118	0.068835	-0.019248	0.369778	0.085745	0.086789
8967	74.725000	-0.855138	0.621133	0.104262	-0.847493	0.629781	-0.093305	-0.749449	0.867065	0.128157	-0.733856	0.870073	-0.069373	-0.657048	1.139052	0.025937	-0.593884	0.687013	0.234829	-0.572603	0.694955	-0.171273	-0.624404	1.137697	0.125902	-0.603256	1.077096	0.123586				-0.331160	0.558906	0.101959				-0.312282	0.074164	0.096374	-0.305762	0.079159	0.055146	-0.300117	0.068833	-0.019246	0.369782	0.085741	0.086800
8968	74.733333	-0.855123	0.621145	0.104295	-0.847460	0.629753	-0.093282	-0.749478	0.867059	0.128218	-0.733843	0.870036	-0.069291	-0.657042	1.139143	0.026018	-0.593888	0.686975	0.234860	-0.572671	0.694949	-0.171257	-0.624373	1.137697	0.126026	-0.603123	1.077167	0.123649				-0.331160	0.558900	0.101979				-0.312286	0.074155	0.096369	-0.305773	0.079191	0.055094	-0.300120	0.068823	-0.019243	0.369782	0.085738	0.086799
8969	74.741667	-0.855127	0.621104	0.104275	-0.847488	0.629785	-0.093291	-0.749482	0.867042	0.128267	-0.733860	0.870051	-0.069257	-0.656997	1.139184	0.026090	-0.593895	0.686939	0.234895	-0.572610	0.694987	-0.171210	-0.624349	1.137695	0.126098	-0.603119	1.077165	0.123723				-0.331156	0.558899	0.101987				-0.312289	0.074146	0.096362	-0.305829	0.079114	0.055144	-0.300126	0.068822	-0.019248	0.369784	0.085737	0.086799
8970	74.750000	-0.855150	0.621119	0.104292	-0.847484	0.629791	-0.093280	-0.749483	0.867028	0.128311	-0.733819	0.870130	-0.069245	-0.656964	1.139214	0.026177	-0.593900	0.686900	0.234924	-0.572681	0.694977	-0.171192	-0.624347	1.137704	0.126191	-0.603248	1.077076	0.123821				-0.331154	0.558897	0.101997				-0.312289	0.074145	0.096356	-0.305831	0.079106	0.055136	-0.300129	0.068819	-0.019251	0.369777	0.085732	0.086795
8971	74.758333	-0.855120	0.621116	0.104323	-0.847487	0.629797	-0.093266	-0.749482	0.867033	0.128368	-0.733855	0.870106	-0.069169	-0.656929	1.139246	0.026242	-0.593904	0.686869	0.234959	-0.572633	0.695014	-0.171142	-0.624340	1.137704	0.126261	-0.603263	1.077075	0.123887				-0.331155	0.558899	0.102007				-0.312287	0.074147	0.096357	-0.305801	0.079120	0.055132	-0.300133	0.068816	-0.019259	0.369777	0.085739	0.086791
8972	74.766667	-0.855119	0.621071	0.104296	-0.847459	0.629775	-0.093236	-0.749476	0.867001	0.128403	-0.733903	0.870065	-0.069133	-0.656892	1.139267	0.026296	-0.593911	0.686836	0.234986	-0.572649	0.695027	-0.171105	-0.624346	1.137703	0.126318	-0.603274	1.077074	0.123948				-0.331151	0.558898	0.102022				-0.312286	0.074153	0.096365	-0.305829	0.079125	0.055139	-0.300127	0.068826	-0.019251	0.369784	0.085729	0.086786
8973	74.775000	-0.855139	0.621080	0.104315	-0.847475	0.629799	-0.093225	-0.749476	0.866994	0.128457	-0.733861	0.870068	-0.069075	-0.656864	1.139290	0.026343	-0.593912	0.686805	0.235016	-0.572667	0.695038	-0.171068	-0.624347	1.137694	0.126378	-0.603295	1.077058	0.123996				-0.331151	0.558905	0.102035				-0.312286	0.074160	0.096367	-0.305824	0.079133	0.055147	-0.300127	0.068837	-0.019251	0.369781	0.085734	0.086788
8974	74.783333	-0.855142	0.621079	0.104333	-0.847484	0.629821	-0.093219	-0.749457	0.866967	0.128483	-0.733875	0.870092	-0.069014	-0.656827	1.139308	0.026378	-0.593914	0.686774	0.235046	-0.572685	0.695040	-0.171033	-0.624355	1.137684	0.126428	-0.603311	1.077046	0.124040				-0.331152	0.558904	0.102054				-0.312286	0.074164	0.096373	-0.305767	0.079161	0.055147	-0.300122	0.068840	-0.019245	0.369774	0.085742	0.086797
8975	74.791667	-0.855132	0.621086	0.104356	-0.847460	0.629830	-0.093220	-0.749448	0.866953	0.128512	-0.733867	0.870099	-0.068979	-0.656803	1.139306	0.026421	-0.593916	0.686745	0.235076	-0.572694	0.695045	-0.171004	-0.624368	1.137671	0.126478	-0.603312	1.077035	0.124100				-0.331152	0.558903	0.102066				-0.312284	0.074165	0.096377	-0.305826	0.079140	0.055152	-0.300121	0.068838	-0.019245	0.369775	0.085738	0.086793
8976	74.800000	-0.855144	0.621071	0.104359	-0.847608	0.629824	-0.093220	-0.749441	0.866946	0.128552	-0.733810	0.870090	-0.068941	-0.656779	1.139299	0.026456	-0.593919	0.686709	0.235105	-0.572710	0.695045	-0.170982	-0.624382	1.137659	0.126519	-0.603339	1.077022	0.124142				-0.331152	0.558897	0.102073				-0.312281	0.074161	0.096373	-0.305821	0.079128	0.055159	-0.300122	0.068839	-0.019246	0.369781	0.085736	0.086798
8977	74.808333	-0.855147	0.621069	0.104367	-0.847498	0.629836	-0.093187	-0.749428	0.866929	0.128569	-0.733846	0.870117	-0.068910	-0.656750	1.139307	0.026481	-0.593916	0.686676	0.235133	-0.572723	0.695053	-0.170966	-0.624402	1.137640	0.126563	-0.603356	1.077007	0.124187				-0.331151	0.558893	0.102078				-0.312286	0.074154	0.096374	-0.305828	0.079125	0.055152	-0.300122	0.068825	-0.019243	0.369770	0.085743	0.086798
8978	74.816667	-0.855138	0.621092	0.104393	-0.847491	0.629844	-0.093191	-0.749412	0.866927	0.128584	-0.733795	0.870164	-0.068913	-0.656713	1.139301	0.026499	-0.593917	0.686645	0.235162	-0.572729	0.695046	-0.170941	-0.624424	1.137616	0.126604	-0.603375	1.076977	0.124220				-0.331156	0.558885	0.102080				-0.312234	0.074191	0.096484	-0.305769	0.079130	0.055130	-0.300126	0.068823	-0.019249	0.369769	0.085741	0.086797
8979	74.825000	-0.855147	0.621083	0.104388	-0.847571	0.629857	-0.093184	-0.749400	0.866952	0.128608	-0.733750	0.870176	-0.068901	-0.656690	1.139286	0.026522	-0.593918	0.686612	0.235179	-0.572737	0.695051	-0.170937	-0.624443	1.137582	0.126642	-0.603384	1.076940	0.124252				-0.331158	0.558883	0.102076				-0.312285	0.074143	0.096365	-0.305800	0.079121	0.055133	-0.300134	0.068814	-0.019247	0.369776	0.085734	0.086790
8980	74.833333	-0.855162	0.621076	0.104379	-0.847636	0.629870	-0.093185	-0.749385	0.866940	0.128620	-0.733764	0.870126	-0.068870	-0.656662	1.139284	0.026536	-0.593922	0.686586	0.235202	-0.572743	0.695052	-0.170929	-0.624456	1.137541	0.126665	-0.603387	1.076909	0.124269				-0.331162	0.558886	0.102074				-0.312286	0.074145	0.096363	-0.305831	0.079100	0.055141	-0.300130	0.068816	-0.019241	0.369781	0.085730	0.086787
8981	74.841667	-0.855161	0.621085	0.104378	-0.847511	0.629858	-0.093173	-0.749371	0.866949	0.128628	-0.733742	0.870180	-0.068871	-0.656637	1.139273	0.026554	-0.593928	0.686560	0.235215	-0.572747	0.695055	-0.170923	-0.624469	1.137497	0.126692	-0.603381	1.076861	0.124275				-0.331167	0.558891	0.102074				-0.312284	0.074155	0.096363	-0.305828	0.079112	0.055142	-0.300135	0.068822	-0.019239	0.369773	0.085734	0.086792
8982	74.850000	-0.855153	0.621091	0.104374	-0.847514	0.629871	-0.093166	-0.749348	0.866951	0.128628	-0.733789	0.870165	-0.068845	-0.656617	1.139267	0.026583	-0.593929	0.686543	0.235226	-0.572751	0.695062	-0.170917	-0.624487	1.137431	0.126741	-0.603367	1.076822	0.124297				-0.331171	0.558903	0.102072				-0.312294	0.074144	0.096368	-0.305768	0.079150	0.055137	-0.300124	0.068832	-0.019240	0.369778	0.085736	0.086791
8983	74.858333	-0.855143	0.621108	0.104384	-0.847557	0.629867	-0.093179	-0.749338	0.866987	0.128658	-0.733747	0.870192	-0.068825	-0.656598	1.139243	0.026620	-0.593927	0.686527	0.235234	-0.572754	0.695065	-0.170916	-0.624478	1.137374	0.126741	-0.603362	1.076803	0.124306				-0.331173	0.558911	0.102066				-0.312284	0.074169	0.096368	-0.305794	0.079143	0.055145	-0.300132	0.068842	-0.019236	0.369781	0.085735	0.086796
8984	74.866667	-0.855145	0.621104	0.104371	-0.847503	0.629879	-0.093157	-0.749319	0.866969	0.128660	-0.733777	0.870194	-0.068810	-0.656572	1.139241	0.026647	-0.593929	0.686518	0.235234	-0.572756	0.695073	-0.170921	-0.624479	1.137337	0.126769	-0.603352	1.076764	0.124317				-0.331172	0.558924	0.102066				-0.312279	0.074179	0.096369	-0.305824	0.079136	0.055150	-0.300126	0.068839	-0.019231	0.369777	0.085742	0.086803
8985	74.875000	-0.855138	0.621117	0.104370	-0.847497	0.629888	-0.093157	-0.749302	0.866979	0.128666	-0.733701	0.870278	-0.068818	-0.656562	1.139243	0.026678	-0.593928	0.686517	0.235241	-0.572756	0.695078	-0.170921	-0.624478	1.137303	0.126805	-0.603342	1.076733	0.124331				-0.331171	0.558929	0.102055				-0.312284	0.074174	0.096365	-0.305798	0.079144	0.055139	-0.300125	0.068843	-0.019229	0.369776	0.085743	0.086800
8986	74.883333	-0.855127	0.621122	0.104364	-0.847489	0.629890	-0.093161	-0.749287	0.866984	0.128672	-0.733737	0.870261	-0.068789	-0.656558	1.139237	0.026710	-0.593922	0.686513	0.235236	-0.572759	0.695083	-0.170929	-0.624474	1.137280	0.126843	-0.603328	1.076720	0.124356				-0.331169	0.558929	0.102046				-0.312299	0.074149	0.096362	-0.305832	0.079123	0.055133	-0.300129	0.068834	-0.019234	0.369778	0.085741	0.086801
8987	74.891667	-0.855104	0.621134	0.104368	-0.847619	0.629908	-0.093169	-0.749270	0.866991	0.128675	-0.733698	0.870233	-0.068780	-0.656544	1.139240	0.026742	-0.593910	0.686508	0.235230	-0.572760	0.695085	-0.170930	-0.624474	1.137278	0.126893	-0.603310	1.076691	0.124377				-0.331162	0.558930	0.102028				-0.312294	0.074154	0.096353	-0.305839	0.079108	0.055122	-0.300134	0.068824	-0.019238	0.369783	0.085737	0.086798
8988	74.900000	-0.855111	0.621133	0.104360	-0.847464	0.629893	-0.093170	-0.749257	0.866995	0.128677	-0.733652	0.870292	-0.068794	-0.656527	1.139266	0.026764	-0.593903	0.686512	0.235226	-0.572760	0.695098	-0.170933	-0.624463	1.137251	0.126906	-0.603310	1.076680	0.124394				-0.331153	0.558932	0.102018				-0.312293	0.074145	0.096346	-0.305841	0.079095	0.055124	-0.300137	0.068816	-0.019242	0.369782	0.085736	0.086800
8989	74.908333	-0.855097	0.621147	0.104366	-0.847457	0.629894	-0.093169	-0.749219	0.866990	0.128663	-0.733716	0.870248	-0.068787	-0.656528	1.139281	0.026787	-0.593887	0.686512	0.235218	-0.572759	0.695106	-0.170927	-0.624472	1.137259	0.126956	-0.603313	1.076682	0.124407				-0.331142	0.558930	0.102008				-0.312299	0.074139	0.096354	-0.305778	0.079114	0.055118	-0.300135	0.068812	-0.019238	0.369779	0.085739	0.086803
8990	74.916667	-0.855078	0.621158	0.104372	-0.847461	0.629890	-0.093164	-0.749228	0.866987	0.128665	-0.733764	0.870241	-0.068783	-0.656530	1.139292	0.026809	-0.593868	0.686507	0.235204	-0.572755	0.695118	-0.170921	-0.624469	1.137264	0.126977	-0.603316	1.076670	0.124414				-0.331123	0.558938	0.102005				-0.312288	0.074151	0.096358	-0.305773	0.079119	0.055123	-0.300139	0.068807	-0.019232	0.369780	0.085742	0.086805
8991	74.925000	-0.855083	0.621130	0.104336	-0.847523	0.629898	-0.093167	-0.749199	0.866985	0.128649	-0.733717	0.870258	-0.068784	-0.656518	1.139333	0.026819	-0.593854	0.686503	0.235197	-0.572805	0.695118	-0.170914	-0.624461	1.137263	0.126971	-0.603322	1.076685	0.124422				-0.331107	0.558941	0.102000				-0.312284	0.074159	0.096362	-0.305806	0.079143	0.055114	-0.300133	0.068826	-0.019231	0.369773	0.085741	0.086808
8992	74.933333	-0.855083	0.621137	0.104328	-0.847434	0.629895	-0.093171	-0.749222	0.866985	0.128662	-0.733689	0.870315	-0.068810	-0.656519	1.139365	0.026822	-0.593833	0.686502	0.235184	-0.572742	0.695146	-0.170909	-0.624454	1.137269	0.126961	-0.603337	1.076695	0.124408				-0.331091	0.558946	0.101992				-0.312280	0.074165	0.096368	-0.305824	0.079122	0.055145	-0.300128	0.068823	-0.019226	0.369771	0.085748	0.086808
8993	74.941667	-0.855061	0.621138	0.104323	-0.847431	0.629888	-0.093180	-0.749220	0.867005	0.128665	-0.733685	0.870295	-0.068804	-0.656521	1.139391	0.026824	-0.593817	0.686500	0.235170	-0.572732	0.695154	-0.170900	-0.624468	1.137299	0.126992	-0.603349	1.076714	0.124419				-0.331077	0.558948	0.101979				-0.312279	0.074169	0.096370	-0.305762	0.079145	0.055137	-0.300126	0.068832	-0.019226	0.369775	0.085740	0.086806
8994	74.950000	-0.855059	0.621169	0.104325	-0.847428	0.629879	-0.093183	-0.749211	0.866983	0.128636	-0.733689	0.870281	-0.068799	-0.656523	1.139429	0.026831	-0.593801	0.686496	0.235159	-0.572727	0.695158	-0.170900	-0.624476	1.137347	0.127020	-0.603358	1.076723	0.124417				-0.331062	0.558943	0.101968				-0.312278	0.074173	0.096367	-0.305818	0.079129	0.055144	-0.300123	0.068823	-0.019218	0.369780	0.085736	0.086802
8995	74.958333	-0.855070	0.621166	0.104309	-0.847424	0.629876	-0.093195	-0.749212	0.866984	0.128635	-0.733701	0.870279	-0.068822	-0.656519	1.139439	0.026820	-0.593790	0.686498	0.235153	-0.572715	0.695159	-0.170909	-0.624458	1.137336	0.126955	-0.603371	1.076736	0.124403				-0.331051	0.558937	0.101956				-0.312279	0.074165	0.096356	-0.305790	0.079120	0.055136	-0.300125	0.068820	-0.019225	0.369777	0.085737	0.086800
8996	74.966667	-0.855073	0.621154	0.104293	-0.847419	0.629869	-0.093207	-0.749162	0.866980	0.128598	-0.733697	0.870324	-0.068849	-0.656523	1.139460	0.026799	-0.593778	0.686491	0.235143	-0.572709	0.695168	-0.170917	-0.624463	1.137350	0.126943	-0.603388	1.076755	0.124385				-0.331044	0.558931	0.101941				-0.312282	0.074154	0.096355	-0.305827	0.079090	0.055126	-0.300132	0.068806	-0.019233	0.369774	0.085739	0.086796
8997	74.975000	-0.855063	0.621164	0.104297	-0.847411	0.629866	-0.093220	-0.749187	0.866984	0.128588	-0.733718	0.870291	-0.068843	-0.656524	1.139500	0.026798	-0.593768	0.686494	0.235137	-0.572700	0.695163	-0.170933	-0.624484	1.137412	0.126998	-0.603394	1.076771	0.124390				-0.331039	0.558928	0.101934				-0.312286	0.074142	0.096352	-0.305798	0.079099	0.055117	-0.300128	0.068808	-0.019237	0.369780	0.085734	0.086794
8998	74.983333	-0.855059	0.621191	0.104300	-0.847417	0.629866	-0.093224	-0.749221	0.866993	0.128581	-0.733732	0.870250	-0.068858	-0.656530	1.139515	0.026785	-0.593764	0.686495	0.235131	-0.572703	0.695158	-0.170941	-0.624487	1.137432	0.126985	-0.603400	1.076798	0.124371				-0.331034	0.558929	0.101924				-0.312279	0.074148	0.096348	-0.305826	0.079090	0.055120	-0.300131	0.068804	-0.019234	0.369776	0.085739	0.086800
8999	74.991667	-0.855082	0.621169	0.104271	-0.847424	0.629866	-0.093228	-0.749233	0.867005	0.128559	-0.733733	0.870321	-0.068893	-0.656533	1.139542	0.026766	-0.593764	0.686500	0.235123	-0.572722	0.695159	-0.170960	-0.624460	1.137432	0.126912	-0.603402	1.076810	0.124347				-0.331036	0.558937	0.101914				-0.312283	0.074154	0.096346	-0.305823	0.079093	0.055126	-0.300130	0.068814	-0.019236	0.369773	0.085739	0.086795
9000	75.000000	-0.855064	0.621191	0.104280	-0.847433	0.629866	-0.093236	-0.749188	0.867003	0.128507	-0.733716	0.870293	-0.068900	-0.656536	1.139561	0.026747	-0.593764	0.686518	0.235115	-0.572704	0.695157	-0.170970	-0.624478	1.137477	0.126940	-0.603406	1.076817	0.124332				-0.331041	0.558951	0.101901				-0.312279	0.074167	0.096345	-0.305822	0.079109	0.055132	-0.300125	0.068831	-0.019236	0.369779	0.085732	0.086792
9001	75.008333	-0.855057	0.621181	0.104272	-0.847439	0.629862	-0.093237	-0.749252	0.867022	0.128506	-0.733777	0.870282	-0.068917	-0.656543	1.139589	0.026726	-0.593773	0.686530	0.235100	-0.572713	0.695156	-0.170986	-0.624469	1.137491	0.126904	-0.603414	1.076844	0.124296				-0.331048	0.558963	0.101893				-0.312276	0.074175	0.096351	-0.305793	0.079133	0.055123	-0.300121	0.068834	-0.019233	0.369781	0.085733	0.086791
9002	75.016667	-0.855066	0.621188	0.104263	-0.847449	0.629858	-0.093240	-0.749269	0.867036	0.128479	-0.733780	0.870251	-0.068940	-0.656547	1.139602	0.026697	-0.593783	0.686554	0.235086	-0.572731	0.695151	-0.171005	-0.624450	1.137506	0.126841	-0.603421	1.076874	0.124267				-0.331060	0.558971	0.101880				-0.312271	0.074182	0.096349	-0.305825	0.079123	0.055130	-0.300119	0.068839	-0.019232	0.369788	0.085728	0.086790
9003	75.025000	-0.855087	0.621168	0.104239	-0.847458	0.629848	-0.093245	-0.749205	0.867018	0.128412	-0.733769	0.870332	-0.069000	-0.656556	1.139658	0.026665	-0.593796	0.686577	0.235068	-0.572743	0.695143	-0.171022	-0.624450	1.137529	0.126809	-0.603430	1.076885	0.124225				-0.331073	0.558975	0.101867				-0.312279	0.074175	0.096353	-0.305795	0.079128	0.055122	-0.300121	0.068835	-0.019233	0.369777	0.085734	0.086794
9004	75.033333	-0.855097	0.621161	0.104234	-0.847465	0.629836	-0.093254	-0.749189	0.867019	0.128374	-0.733790	0.870327	-0.069027	-0.656558	1.139689	0.026636	-0.593806	0.686598	0.235049	-0.572757	0.695130	-0.171041	-0.624448	1.137554	0.126779	-0.603444	1.076917	0.124195				-0.331087	0.558979	0.101856				-0.312278	0.074167	0.096348	-0.305767	0.079136	0.055112	-0.300122	0.068825	-0.019233	0.369781	0.085724	0.086784
9005	75.041667	-0.855089	0.621170	0.104236	-0.847480	0.629824	-0.093258	-0.749316	0.867077	0.128424	-0.733829	0.870285	-0.069008	-0.656567	1.139722	0.026601	-0.593823	0.686617	0.235023	-0.572771	0.695117	-0.171064	-0.624447	1.137588	0.126745	-0.603451	1.076945	0.124154				-0.331094	0.558979	0.101838				-0.312280	0.074163	0.096347	-0.305798	0.079101	0.055114	-0.300132	0.068809	-0.019233	0.369777	0.085733	0.086791
9006	75.050000	-0.855114	0.621162	0.104233	-0.847493	0.629810	-0.093263	-0.749333	0.867058	0.128391	-0.733874	0.870283	-0.069028	-0.656574	1.139753	0.026569	-0.593841	0.686637	0.234996	-0.572843	0.695079	-0.171101	-0.624443	1.137626	0.126705	-0.603461	1.076972	0.124112				-0.331103	0.558980	0.101828				-0.312282	0.074156	0.096342	-0.305829	0.079078	0.055120	-0.300138	0.068803	-0.019231	0.369772	0.085727	0.086793
9007	75.058333	-0.855127	0.621161	0.104230	-0.847505	0.629797	-0.093269	-0.749322	0.867059	0.128354	-0.733893	0.870266	-0.069074	-0.656586	1.139786	0.026521	-0.593852	0.686649	0.234969	-0.572838	0.695074	-0.171100	-0.624439	1.137659	0.126663	-0.603473	1.076992	0.124065				-0.331114	0.558983	0.101815				-0.312281	0.074151	0.096346	-0.305802	0.079088	0.055114	-0.300133	0.068806	-0.019229	0.369773	0.085730	0.086797
9008	75.066667	-0.855117	0.621173	0.104249	-0.847524	0.629788	-0.093270	-0.749373	0.867103	0.128357	-0.733959	0.870222	-0.069080	-0.656586	1.139831	0.026487	-0.593860	0.686668	0.234943	-0.572832	0.695074	-0.171105	-0.624434	1.137690	0.126615	-0.603488	1.077027	0.124031				-0.331119	0.558992	0.101804				-0.312279	0.074158	0.096346	-0.305774	0.079116	0.055111	-0.300130	0.068819	-0.019234	0.369767	0.085734	0.086793
9009	75.075000	-0.855136	0.621164	0.104234	-0.847580	0.629756	-0.093278	-0.749386	0.867069	0.128308	-0.733938	0.870219	-0.069091	-0.656590	1.139874	0.026447	-0.593873	0.686684	0.234922	-0.572854	0.695057	-0.171108	-0.624424	1.137720	0.126565	-0.603496	1.077052	0.123977				-0.331123	0.558999	0.101799				-0.312279	0.074168	0.096353	-0.305823	0.079100	0.055132	-0.300129	0.068822	-0.019227	0.369774	0.085734	0.086792
9010	75.083333	-0.855134	0.621157	0.104245	-0.847556	0.629762	-0.093271	-0.749401	0.867072	0.128281	-0.734022	0.870204	-0.069128	-0.656600	1.139896	0.026390	-0.593881	0.686699	0.234899	-0.572930	0.695017	-0.171133	-0.624412	1.137746	0.126513	-0.603501	1.077075	0.123923				-0.331131	0.559007	0.101795				-0.312276	0.074174	0.096353	-0.305819	0.079113	0.055138	-0.300125	0.068832	-0.019230	0.369776	0.085731	0.086796
9011	75.091667	-0.855139	0.621112	0.104210	-0.847627	0.629742	-0.093289	-0.749364	0.867062	0.128225	-0.734048	0.870188	-0.069157	-0.656603	1.139942	0.026340	-0.593886	0.686715	0.234882	-0.572936	0.695001	-0.171123	-0.624403	1.137784	0.126462	-0.603508	1.077102	0.123869				-0.331138	0.559013	0.101787				-0.312275	0.074177	0.096357	-0.305819	0.079117	0.055136	-0.300124	0.068829	-0.019225	0.369771	0.085736	0.086796
9012	75.100000	-0.855140	0.621104	0.104213	-0.847582	0.629729	-0.093279	-0.749446	0.867124	0.128255	-0.734080	0.870172	-0.069179	-0.656603	1.140004	0.026290	-0.593889	0.686730	0.234861	-0.572946	0.694992	-0.171122	-0.624397	1.137834	0.126390	-0.603514	1.077137	0.123823				-0.331146	0.559017	0.101777				-0.312279	0.074175	0.096358	-0.305766	0.079138	0.055126	-0.300125	0.068830	-0.019224	0.369778	0.085732	0.086797
9013	75.108333	-0.855162	0.621106	0.104222	-0.847619	0.629673	-0.093283	-0.749462	0.867115	0.128219	-0.734064	0.870186	-0.069227	-0.656598	1.140036	0.026223	-0.593895	0.686754	0.234851	-0.572999	0.694949	-0.171138	-0.624378	1.137859	0.126344	-0.603518	1.077160	0.123758				-0.331150	0.559015	0.101768				-0.312284	0.074164	0.096354	-0.305826	0.079101	0.055129	-0.300131	0.068816	-0.019226	0.369784	0.085728	0.086794
9014	75.116667	-0.855174	0.621111	0.104228	-0.847605	0.629651	-0.093258	-0.749483	0.867100	0.128183	-0.734151	0.870148	-0.069224	-0.656593	1.140078	0.026150	-0.593899	0.686778	0.234831	-0.573060	0.694903	-0.171158	-0.624368	1.137916	0.126268	-0.603527	1.077196	0.123690				-0.331159	0.559020	0.101757				-0.312281	0.074159	0.096351	-0.305772	0.079112	0.055119	-0.300132	0.068810	-0.019232	0.369780	0.085731	0.086794
9015	75.125000	-0.855169	0.621100	0.104220	-0.847678	0.629662	-0.093307	-0.749474	0.867104	0.128147	-0.734170	0.870118	-0.069287	-0.656600	1.140125	0.026092	-0.593895	0.686809	0.234809	-0.573083	0.694892	-0.171150	-0.624351	1.137963	0.126201	-0.603474	1.077286	0.123615				-0.331161	0.559025	0.101744				-0.312286	0.074155	0.096344	-0.305773	0.079106	0.055112	-0.300132	0.068805	-0.019234	0.369781	0.085729	0.086794
9016	75.133333	-0.855166	0.621083	0.104210	-0.847698	0.629650	-0.093345	-0.749522	0.867117	0.128134	-0.734214	0.870122	-0.069306	-0.656605	1.140176	0.026029	-0.593898	0.686845	0.234783	-0.573117	0.694864	-0.171157	-0.624442	1.138069	0.126209	-0.603537	1.077277	0.123561				-0.331163	0.559037	0.101729				-0.312284	0.074159	0.096342	-0.305831	0.079085	0.055115	-0.300130	0.068816	-0.019239	0.369786	0.085730	0.086788
9017	75.141667	-0.855184	0.621095	0.104217	-0.847653	0.629631	-0.093325	-0.749521	0.867144	0.128098	-0.734245	0.870096	-0.069321	-0.656610	1.140224	0.025958	-0.593892	0.686876	0.234755	-0.573151	0.694836	-0.171161	-0.624321	1.138063	0.126042	-0.603556	1.077332	0.123480				-0.331163	0.559050	0.101720				-0.312279	0.074167	0.096345	-0.305826	0.079099	0.055121	-0.300129	0.068824	-0.019236	0.369782	0.085732	0.086794
9018	75.150000	-0.855191	0.621099	0.104222	-0.847601	0.629613	-0.093313	-0.749566	0.867134	0.128070	-0.734294	0.870102	-0.069331	-0.656622	1.140278	0.025885	-0.593890	0.686915	0.234730	-0.573188	0.694813	-0.171170	-0.624311	1.138115	0.125953	-0.603574	1.077389	0.123402				-0.331161	0.559063	0.101710				-0.312275	0.074174	0.096349	-0.305767	0.079137	0.055122	-0.300127	0.068834	-0.019238	0.369777	0.085738	0.086797
9019	75.158333	-0.855175	0.621069	0.104203	-0.847662	0.629573	-0.093262	-0.749590	0.867164	0.128044	-0.734323	0.870086	-0.069376	-0.656635	1.140326	0.025809	-0.593885	0.686952	0.234706	-0.573221	0.694792	-0.171179	-0.624373	1.138200	0.125921	-0.603529	1.077479	0.123325				-0.331160	0.559075	0.101695				-0.312270	0.074178	0.096352	-0.305791	0.079129	0.055123	-0.300125	0.068833	-0.019234	0.369779	0.085737	0.086794
9020	75.166667	-0.855176	0.621061	0.104203	-0.847742	0.629586	-0.093346	-0.749607	0.867150	0.127998	-0.734325	0.870062	-0.069428	-0.656648	1.140379	0.025732	-0.593885	0.686987	0.234680	-0.573254	0.694765	-0.171193	-0.624427	1.138272	0.125865	-0.603485	1.077574	0.123237				-0.331163	0.559080	0.101681				-0.312271	0.074173	0.096348	-0.305817	0.079113	0.055125	-0.300119	0.068839	-0.019234	0.369787	0.085728	0.086790
9021	75.175000	-0.855186	0.621070	0.104207	-0.847697	0.629566	-0.093335	-0.749624	0.867159	0.127961	-0.734385	0.870029	-0.069470	-0.656666	1.140423	0.025644	-0.593877	0.687021	0.234653	-0.573281	0.694740	-0.171206	-0.624377	1.138312	0.125757	-0.603585	1.077601	0.123187				-0.331163	0.559078	0.101669				-0.312271	0.074174	0.096352	-0.305760	0.079068	0.055057	-0.300124	0.068829	-0.019231	0.369781	0.085727	0.086794
9022	75.183333	-0.855181	0.621054	0.104197	-0.847776	0.629556	-0.093353	-0.749592	0.867159	0.127899	-0.734401	0.870035	-0.069548	-0.656681	1.140465	0.025556	-0.593876	0.687062	0.234629	-0.573303	0.694717	-0.171226	-0.624318	1.138325	0.125616	-0.603688	1.077635	0.123126				-0.331170	0.559078	0.101661				-0.312278	0.074158	0.096345	-0.305819	0.079098	0.055120	-0.300129	0.068820	-0.019233	0.369783	0.085719	0.086789
9023	75.191667	-0.855187	0.621053	0.104190	-0.847617	0.629504	-0.093314	-0.749659	0.867174	0.127888	-0.734432	0.870028	-0.069536	-0.656700	1.140500	0.025467	-0.593869	0.687098	0.234605	-0.573329	0.694690	-0.171240	-0.624400	1.138426	0.125594	-0.603633	1.077697	0.123017				-0.331169	0.559076	0.101650				-0.312277	0.074165	0.096349	-0.305796	0.079103	0.055114	-0.300134	0.068810	-0.019229	0.369779	0.085725	0.086793
9024	75.200000	-0.855187	0.621095	0.104221	-0.847654	0.629511	-0.093343	-0.749678	0.867180	0.127842	-0.734435	0.870005	-0.069577	-0.656725	1.140527	0.025367	-0.593869	0.687133	0.234578	-0.573325	0.694653	-0.171403	-0.624353	1.138446	0.125460	-0.603702	1.077652	0.122909				-0.331169	0.559080	0.101641				-0.312281	0.074163	0.096347	-0.305769	0.079109	0.055111	-0.300137	0.068809	-0.019227	0.369778	0.085725	0.086797
9025	75.208333	-0.855208	0.621071	0.104196	-0.847690	0.629487	-0.093330	-0.749692	0.867193	0.127807	-0.734470	0.869992	-0.069609	-0.656743	1.140542	0.025257	-0.593861	0.687162	0.234548	-0.573354	0.694645	-0.171281	-0.624353	1.138480	0.125334	-0.603764	1.077747	0.122870				-0.331173	0.559079	0.101639				-0.312280	0.074162	0.096345	-0.305829	0.079089	0.055119	-0.300134	0.068817	-0.019235	0.369777	0.085731	0.086805
9026	75.216667	-0.855193	0.621053	0.104171	-0.847819	0.629493	-0.093379	-0.749657	0.867181	0.127737	-0.734489	0.869970	-0.069698	-0.656773	1.140563	0.025168	-0.593858	0.687198	0.234519	-0.573366	0.694619	-0.171305	-0.624389	1.138531	0.125231	-0.603784	1.077776	0.122781				-0.331174	0.559082	0.101631				-0.312278	0.074167	0.096345	-0.305770	0.079121	0.055111	-0.300135	0.068825	-0.019236	0.369774	0.085733	0.086807
9027	75.225000	-0.855204	0.621058	0.104173	-0.847785	0.629450	-0.093334	-0.749713	0.867210	0.127722	-0.734494	0.869951	-0.069733	-0.656792	1.140551	0.025054	-0.593855	0.687227	0.234487	-0.573358	0.694584	-0.171395	-0.624415	1.138557	0.125150	-0.603765	1.077745	0.122636				-0.331172	0.559086	0.101629				-0.312286	0.074163	0.096347	-0.305822	0.079105	0.055119	-0.300129	0.068834	-0.019232	0.369778	0.085735	0.086805
9028	75.233333	-0.855211	0.621061	0.104153	-0.847845	0.629463	-0.093396	-0.749724	0.867219	0.127676	-0.734525	0.869913	-0.069725	-0.656819	1.140547	0.024953	-0.593852	0.687252	0.234455	-0.573388	0.694542	-0.171363	-0.624425	1.138576	0.125034	-0.603779	1.077772	0.122546				-0.331174	0.559087	0.101628				-0.312278	0.074173	0.096347	-0.305709	0.079031	0.054992	-0.300129	0.068830	-0.019234	0.369781	0.085732	0.086803
9029	75.241667	-0.855200	0.621044	0.104146	-0.847802	0.629397	-0.093335	-0.749709	0.867220	0.127623	-0.734597	0.869906	-0.069815	-0.656848	1.140540	0.024852	-0.593851	0.687282	0.234425	-0.573383	0.694522	-0.171387	-0.624448	1.138585	0.124903	-0.603795	1.077790	0.122457				-0.331174	0.559087	0.101621				-0.312278	0.074169	0.096349	-0.305795	0.079114	0.055126	-0.300124	0.068836	-0.019228	0.369778	0.085737	0.086807
9030	75.250000	-0.855202	0.621048	0.104135	-0.847732	0.629402	-0.093262	-0.749744	0.867281	0.127620	-0.734524	0.869891	-0.069815	-0.656876	1.140518	0.024748	-0.593844	0.687307	0.234392	-0.573393	0.694482	-0.171418	-0.624481	1.138607	0.124809	-0.603811	1.077813	0.122366				-0.331179	0.559088	0.101613				-0.312286	0.074169	0.096351	-0.305827	0.079105	0.055131	-0.300131	0.068830	-0.019228	0.369783	0.085732	0.086802
9031	75.258333	-0.855206	0.621042	0.104127	-0.847804	0.629424	-0.093401	-0.749743	0.867269	0.127558	-0.734539	0.869868	-0.069861	-0.656901	1.140513	0.024647	-0.593845	0.687341	0.234366	-0.573395	0.694446	-0.171447	-0.624498	1.138617	0.124710	-0.603824	1.077824	0.122270				-0.331179	0.559083	0.101605				-0.312280	0.074161	0.096352	-0.305829	0.079095	0.055127	-0.300133	0.068813	-0.019227	0.369786	0.085723	0.086803
9032	75.266667	-0.855217	0.621050	0.104117	-0.847725	0.629395	-0.093425	-0.749700	0.867240	0.127482	-0.734595	0.869866	-0.069942	-0.656921	1.140506	0.024537	-0.593847	0.687374	0.234338	-0.573530	0.694402	-0.171456	-0.624510	1.138608	0.124583	-0.603839	1.077836	0.122183				-0.331184	0.559084	0.101599				-0.312281	0.074164	0.096349	-0.305831	0.079087	0.055121	-0.300137	0.068810	-0.019233	0.369785	0.085724	0.086802
9033	75.275000	-0.855223	0.621067	0.104123	-0.847745	0.629398	-0.093362	-0.749667	0.867239	0.127416	-0.734599	0.869849	-0.069983	-0.656955	1.140481	0.024442	-0.593845	0.687403	0.234310	-0.573403	0.694376	-0.171507	-0.624528	1.138609	0.124479	-0.603843	1.077849	0.122096				-0.331188	0.559085	0.101591				-0.312280	0.074162	0.096347	-0.305799	0.079100	0.055120	-0.300131	0.068817	-0.019232	0.369780	0.085734	0.086807
9034	75.283333	-0.855210	0.621049	0.104097	-0.847791	0.629371	-0.093347	-0.749737	0.867273	0.127410	-0.734543	0.869810	-0.070020	-0.656977	1.140465	0.024343	-0.593841	0.687434	0.234280	-0.573408	0.694340	-0.171542	-0.624550	1.138643	0.124410	-0.603841	1.077873	0.122013				-0.331187	0.559092	0.101586				-0.312279	0.074165	0.096350	-0.305769	0.079118	0.055113	-0.300132	0.068823	-0.019239	0.369778	0.085731	0.086813
9035	75.291667	-0.855224	0.621073	0.104082	-0.847910	0.629359	-0.093483	-0.749696	0.867266	0.127338	-0.734538	0.869817	-0.070072	-0.657014	1.140438	0.024252	-0.593840	0.687462	0.234252	-0.573415	0.694309	-0.171571	-0.624563	1.138648	0.124311	-0.603841	1.077883	0.121926				-0.331188	0.559091	0.101582				-0.312283	0.074164	0.096351	-0.305823	0.079101	0.055121	-0.300127	0.068828	-0.019238	0.369781	0.085737	0.086815
9036	75.300000	-0.855214	0.621066	0.104072	-0.847794	0.629371	-0.093449	-0.749695	0.867282	0.127300	-0.734518	0.869819	-0.070137	-0.657022	1.140419	0.024131	-0.593834	0.687488	0.234224	-0.573421	0.694273	-0.171603	-0.624554	1.138614	0.124145	-0.603845	1.077903	0.121832				-0.331188	0.559102	0.101579				-0.312278	0.074172	0.096342	-0.305819	0.079115	0.055127	-0.300125	0.068834	-0.019239	0.369781	0.085741	0.086814
9037	75.308333	-0.855215	0.621077	0.104071	-0.847794	0.629347	-0.093425	-0.749659	0.867293	0.127243	-0.734572	0.869748	-0.070157	-0.657043	1.140392	0.024037	-0.593827	0.687517	0.234200	-0.573432	0.694238	-0.171633	-0.624556	1.138625	0.124052	-0.603836	1.077919	0.121746				-0.331191	0.559102	0.101569				-0.312276	0.074174	0.096353	-0.305767	0.079134	0.055116	-0.300130	0.068836	-0.019238	0.369781	0.085742	0.086814
9038	75.316667	-0.855201	0.621066	0.104054	-0.847756	0.629324	-0.093504	-0.749741	0.867374	0.127264	-0.734601	0.869720	-0.070177	-0.657059	1.140381	0.023946	-0.593817	0.687545	0.234177	-0.573436	0.694203	-0.171665	-0.624584	1.138672	0.124012	-0.603824	1.077932	0.121655				-0.331191	0.559102	0.101560				-0.312278	0.074173	0.096358	-0.305828	0.079104	0.055126	-0.300131	0.068831	-0.019235	0.369790	0.085729	0.086812
9039	75.325000	-0.855207	0.621084	0.104039	-0.847881	0.629337	-0.093511	-0.749684	0.867330	0.127174	-0.734528	0.869776	-0.070266	-0.657077	1.140351	0.023854	-0.593805	0.687580	0.234152	-0.573480	0.694163	-0.171700	-0.624576	1.138662	0.123898	-0.603747	1.077984	0.121548				-0.331187	0.559109	0.101545				-0.312281	0.074165	0.096354	-0.305738	0.079075	0.055054	-0.300137	0.068820	-0.019232	0.369783	0.085727	0.086809
9040	75.333333	-0.855202	0.621083	0.104032	-0.847831	0.629282	-0.093461	-0.749682	0.867349	0.127136	-0.734641	0.869715	-0.070307	-0.657090	1.140334	0.023762	-0.593790	0.687607	0.234125	-0.573519	0.694120	-0.171733	-0.624560	1.138658	0.123767	-0.603804	1.077971	0.121482				-0.331188	0.559109	0.101522				-0.312282	0.074162	0.096349	-0.305773	0.079115	0.055115	-0.300132	0.068820	-0.019230	0.369781	0.085726	0.086810
9041	75.341667	-0.855206	0.621110	0.104020	-0.847870	0.629284	-0.093493	-0.749670	0.867391	0.127108	-0.734603	0.869732	-0.070303	-0.657099	1.140348	0.023671	-0.593777	0.687643	0.234100	-0.573461	0.694121	-0.171750	-0.624556	1.138687	0.123678	-0.603793	1.078002	0.121402				-0.331183	0.559111	0.101496				-0.312282	0.074161	0.096346	-0.305802	0.079097	0.055118	-0.300136	0.068814	-0.019235	0.369783	0.085728	0.086807
9042	75.350000	-0.855198	0.621116	0.104019	-0.847757	0.629298	-0.093542	-0.749668	0.867385	0.127072	-0.734595	0.869677	-0.070395	-0.657103	1.140341	0.023588	-0.593755	0.687675	0.234071	-0.573470	0.694102	-0.171774	-0.624669	1.138770	0.123663	-0.603781	1.078028	0.121319				-0.331180	0.559110	0.101470				-0.312281	0.074157	0.096340	-0.305828	0.079080	0.055116	-0.300134	0.068816	-0.019234	0.369790	0.085725	0.086802
9043	75.358333	-0.855191	0.621119	0.104012	-0.847922	0.629294	-0.093529	-0.749662	0.867398	0.127041	-0.734578	0.869717	-0.070395	-0.657104	1.140361	0.023502	-0.593735	0.687708	0.234043	-0.573515	0.694069	-0.171792	-0.624533	1.138765	0.123499	-0.603775	1.078062	0.121241				-0.331171	0.559116	0.101451				-0.312285	0.074163	0.096340	-0.305829	0.079086	0.055112	-0.300131	0.068819	-0.019233	0.369783	0.085734	0.086805
9044	75.366667	-0.855192	0.621138	0.104007	-0.847825	0.629301	-0.093558	-0.749591	0.867403	0.126983	-0.734560	0.869740	-0.070429	-0.657098	1.140383	0.023420	-0.593717	0.687746	0.234013	-0.573559	0.694035	-0.171813	-0.624512	1.138831	0.123423	-0.603764	1.078098	0.121163				-0.331168	0.559121	0.101433				-0.312276	0.074171	0.096343	-0.305827	0.079093	0.055118	-0.300129	0.068827	-0.019231	0.369771	0.085742	0.086810
9045	75.375000	-0.855186	0.621139	0.104005	-0.847796	0.629277	-0.093513	-0.749647	0.867421	0.126982	-0.734631	0.869659	-0.070451	-0.657088	1.140419	0.023332	-0.593692	0.687769	0.233984	-0.573507	0.694047	-0.171814	-0.624550	1.138887	0.123373	-0.603750	1.078134	0.121091				-0.331161	0.559129	0.101422				-0.312277	0.074172	0.096344	-0.305794	0.079113	0.055108	-0.300129	0.068826	-0.019225	0.369778	0.085740	0.086820
9046	75.383333	-0.855175	0.621138	0.103995	-0.847879	0.629284	-0.093460	-0.749649	0.867481	0.126979	-0.734567	0.869715	-0.070487	-0.657085	1.140440	0.023261	-0.593669	0.687794	0.233958	-0.573515	0.694023	-0.171828	-0.624471	1.138904	0.123274	-0.603732	1.078174	0.121018				-0.331156	0.559127	0.101406				-0.312282	0.074168	0.096343	-0.305770	0.079119	0.055105	-0.300124	0.068833	-0.019224	0.369781	0.085737	0.086813
9047	75.391667	-0.855172	0.621135	0.103995	-0.847892	0.629251	-0.093506	-0.749602	0.867421	0.126904	-0.734598	0.869711	-0.070527	-0.657068	1.140450	0.023164	-0.593653	0.687818	0.233934	-0.573597	0.693978	-0.171858	-0.624435	1.138944	0.123168	-0.603719	1.078212	0.120953				-0.331148	0.559128	0.101386				-0.312281	0.074165	0.096340	-0.305797	0.079104	0.055115	-0.300129	0.068827	-0.019229	0.369774	0.085735	0.086808
9048	75.400000	-0.855178	0.621148	0.103992	-0.847841	0.629239	-0.093502	-0.749562	0.867420	0.126858	-0.734639	0.869635	-0.070531	-0.657051	1.140463	0.023087	-0.593633	0.687836	0.233911	-0.573535	0.693981	-0.171865	-0.624399	1.138984	0.123063	-0.603707	1.078254	0.120883				-0.331140	0.559125	0.101371				-0.312280	0.074161	0.096338	-0.305772	0.079109	0.055104	-0.300134	0.068822	-0.019233	0.369781	0.085728	0.086801
9049	75.408333	-0.855174	0.621150	0.103989	-0.847812	0.629239	-0.093542	-0.749609	0.867479	0.126876	-0.734635	0.869656	-0.070583	-0.657030	1.140497	0.023014	-0.593615	0.687852	0.233887	-0.573541	0.693960	-0.171886	-0.624368	1.139020	0.122983	-0.603656	1.078227	0.120779				-0.331137	0.559118	0.101357				-0.312283	0.074158	0.096333	-0.305741	0.079055	0.055036	-0.300135	0.068815	-0.019234	0.369787	0.085717	0.086796
9050	75.416667	-0.855157	0.621133	0.103987	-0.847871	0.629226	-0.093554	-0.749598	0.867446	0.126823	-0.734561	0.869669	-0.070625	-0.657004	1.140511	0.022947	-0.593604	0.687864	0.233872	-0.573547	0.693939	-0.171904	-0.624340	1.139045	0.122903	-0.603641	1.078251	0.120706				-0.331136	0.559115	0.101342				-0.312284	0.074155	0.096333	-0.305771	0.079105	0.055091	-0.300134	0.068816	-0.019236	0.369778	0.085728	0.086802
9051	75.425000	-0.855162	0.621155	0.103980	-0.847853	0.629213	-0.093522	-0.749527	0.867454	0.126760	-0.734652	0.869648	-0.070636	-0.656974	1.140527	0.022871	-0.593594	0.687873	0.233854	-0.573593	0.693909	-0.171934	-0.624306	1.139064	0.122832	-0.603610	1.078273	0.120632				-0.331133	0.559115	0.101335				-0.312280	0.074163	0.096331	-0.305801	0.079091	0.055102	-0.300132	0.068827	-0.019240	0.369777	0.085725	0.086805
9052	75.433333	-0.855162	0.621164	0.103974	-0.847905	0.629208	-0.093534	-0.749575	0.867521	0.126780	-0.734694	0.869600	-0.070679	-0.656957	1.140540	0.022800	-0.593586	0.687892	0.233836	-0.573568	0.693895	-0.171952	-0.624271	1.139077	0.122761	-0.603574	1.078289	0.120556				-0.331136	0.559118	0.101334				-0.312280	0.074168	0.096330	-0.305769	0.079107	0.055094	-0.300130	0.068823	-0.019242	0.369777	0.085736	0.086808
9053	75.441667	-0.855161	0.621177	0.103971	-0.847772	0.629204	-0.093565	-0.749556	0.867502	0.126735	-0.734610	0.869614	-0.070699	-0.656921	1.140556	0.022725	-0.593581	0.687910	0.233822	-0.573572	0.693871	-0.171973	-0.624233	1.139085	0.122687	-0.603545	1.078303	0.120476				-0.331136	0.559122	0.101330				-0.312285	0.074162	0.096333	-0.305771	0.079055	0.055034	-0.300130	0.068831	-0.019240	0.369779	0.085729	0.086810
9054	75.450000	-0.855165	0.621205	0.103982	-0.847911	0.629203	-0.093540	-0.749548	0.867576	0.126739	-0.734631	0.869665	-0.070716	-0.656891	1.140565	0.022666	-0.593576	0.687929	0.233812	-0.573653	0.693822	-0.172008	-0.624197	1.139091	0.122616	-0.603511	1.078317	0.120402				-0.331142	0.559125	0.101322				-0.312279	0.074170	0.096337	-0.305768	0.079122	0.055100	-0.300130	0.068838	-0.019239	0.369774	0.085734	0.086811
9055	75.458333	-0.855157	0.621206	0.103970	-0.847880	0.629220	-0.093575	-0.749466	0.867535	0.126662	-0.734624	0.869604	-0.070737	-0.656864	1.140569	0.022591	-0.593571	0.687953	0.233799	-0.573601	0.693802	-0.172029	-0.624148	1.139095	0.122522	-0.603478	1.078330	0.120342				-0.331149	0.559129	0.101313				-0.312278	0.074169	0.096337	-0.305831	0.079092	0.055111	-0.300131	0.068831	-0.019235	0.369777	0.085726	0.086813
9056	75.466667	-0.855146	0.621206	0.103957	-0.847902	0.629199	-0.093555	-0.749512	0.867600	0.126691	-0.734653	0.869571	-0.070718	-0.656836	1.140590	0.022525	-0.593559	0.687977	0.233786	-0.573624	0.693759	-0.172059	-0.624112	1.139110	0.122457	-0.603442	1.078349	0.120278				-0.331153	0.559129	0.101305				-0.312282	0.074165	0.096344	-0.305771	0.079111	0.055099	-0.300133	0.068821	-0.019236	0.369783	0.085714	0.086808
9057	75.475000	-0.855138	0.621207	0.103955	-0.847829	0.629203	-0.093577	-0.749438	0.867577	0.126621	-0.734606	0.869595	-0.070758	-0.656797	1.140595	0.022450	-0.593550	0.688008	0.233774	-0.573636	0.693725	-0.172087	-0.624083	1.139135	0.122427	-0.603409	1.078360	0.120216				-0.331160	0.559133	0.101295				-0.312257	0.074184	0.096390	-0.305834	0.079077	0.055109	-0.300136	0.068817	-0.019232	0.369781	0.085720	0.086807
9058	75.483333	-0.855151	0.621240	0.103959	-0.847904	0.629201	-0.093557	-0.749427	0.867594	0.126600	-0.734611	0.869614	-0.070814	-0.656762	1.140608	0.022391	-0.593530	0.688037	0.233761	-0.573649	0.693696	-0.172106	-0.624027	1.139154	0.122340	-0.603375	1.078390	0.120167				-0.331164	0.559134	0.101281				-0.312288	0.074144	0.096333	-0.305834	0.079073	0.055110	-0.300132	0.068812	-0.019234	0.369776	0.085715	0.086811
9059	75.491667	-0.855132	0.621231	0.103944	-0.847897	0.629202	-0.093563	-0.749440	0.867629	0.126602	-0.734618	0.869580	-0.070803	-0.656725	1.140628	0.022333	-0.593513	0.688070	0.233748	-0.573661	0.693674	-0.172123	-0.623988	1.139188	0.122283	-0.603347	1.078419	0.120120				-0.331160	0.559148	0.101271				-0.312284	0.074152	0.096331	-0.305805	0.079083	0.055101	-0.300135	0.068811	-0.019228	0.369776	0.085717	0.086801
9060	75.500000	-0.855131	0.621240	0.103942	-0.847902	0.629199	-0.093560	-0.749464	0.867680	0.126610	-0.734625	0.869546	-0.070795	-0.656687	1.140644	0.022281	-0.593489	0.688096	0.233737	-0.573667	0.693657	-0.172126	-0.623942	1.139221	0.122225	-0.603320	1.078449	0.120067				-0.331154	0.559154	0.101261				-0.312284	0.074163	0.096330	-0.305832	0.079075	0.055103	-0.300131	0.068819	-0.019232	0.369775	0.085722	0.086805
9061	75.508333	-0.855137	0.621274	0.103963	-0.847832	0.629198	-0.093572	-0.749382	0.867624	0.126528	-0.734570	0.869599	-0.070865	-0.656651	1.140665	0.022226	-0.593469	0.688123	0.233731	-0.573675	0.693637	-0.172137	-0.623900	1.139253	0.122161	-0.603294	1.078474	0.120019				-0.331147	0.559159	0.101250				-0.312286	0.074159	0.096334	-0.305829	0.079083	0.055108	-0.300126	0.068830	-0.019233	0.369774	0.085725	0.086805
9062	75.516667	-0.855134	0.621262	0.103949	-0.847900	0.629193	-0.093559	-0.749377	0.867635	0.126521	-0.734583	0.869591	-0.070886	-0.656612	1.140685	0.022167	-0.593444	0.688142	0.233718	-0.573678	0.693625	-0.172142	-0.623857	1.139286	0.122101	-0.603267	1.078502	0.119968				-0.331136	0.559156	0.101243				-0.312283	0.074166	0.096334	-0.305826	0.079089	0.055109	-0.300125	0.068830	-0.019229	0.369773	0.085731	0.086812
9063	75.525000	-0.855113	0.621263	0.103951	-0.847900	0.629189	-0.093562	-0.749388	0.867654	0.126516	-0.734558	0.869548	-0.070881	-0.656578	1.140715	0.022110	-0.593426	0.688154	0.233713	-0.573680	0.693611	-0.172144	-0.623809	1.139320	0.122049	-0.603238	1.078528	0.119928				-0.331127	0.559157	0.101245				-0.312282	0.074165	0.096336	-0.305796	0.079103	0.055105	-0.300124	0.068838	-0.019226	0.369778	0.085732	0.086812
9064	75.533333	-0.855111	0.621249	0.103935	-0.847771	0.629202	-0.093623	-0.749348	0.867640	0.126482	-0.734555	0.869524	-0.070861	-0.656538	1.140732	0.022061	-0.593410	0.688163	0.233710	-0.573673	0.693596	-0.172149	-0.623759	1.139354	0.122000	-0.603170	1.078501	0.119837				-0.331116	0.559151	0.101247				-0.312282	0.074167	0.096335	-0.305831	0.079087	0.055106	-0.300128	0.068831	-0.019234	0.369778	0.085729	0.086806
9065	75.541667	-0.855111	0.621258	0.103934	-0.847867	0.629196	-0.093603	-0.749339	0.867644	0.126473	-0.734535	0.869557	-0.070931	-0.656500	1.140748	0.022010	-0.593397	0.688168	0.233708	-0.573665	0.693579	-0.172157	-0.623700	1.139382	0.121959	-0.603137	1.078530	0.119803				-0.331110	0.559147	0.101241				-0.312281	0.074157	0.096332	-0.305800	0.079091	0.055100	-0.300130	0.068825	-0.019235	0.369783	0.085723	0.086807
9066	75.550000	-0.855114	0.621271	0.103940	-0.847891	0.629178	-0.093574	-0.749273	0.867623	0.126429	-0.734494	0.869545	-0.070939	-0.656456	1.140762	0.021965	-0.593389	0.688167	0.233704	-0.573654	0.693564	-0.172163	-0.623622	1.139403	0.121892	-0.603106	1.078563	0.119775				-0.331105	0.559140	0.101244				-0.312279	0.074155	0.096328	-0.305771	0.079097	0.055090	-0.300134	0.068813	-0.019239	0.369782	0.085713	0.086807
9067	75.558333	-0.855097	0.621278	0.103942	-0.847854	0.629192	-0.093616	-0.749382	0.867702	0.126502	-0.734524	0.869506	-0.070936	-0.656424	1.140779	0.021937	-0.593380	0.688166	0.233701	-0.573644	0.693552	-0.172173	-0.623584	1.139448	0.121864	-0.603064	1.078598	0.119758				-0.331100	0.559137	0.101251				-0.312283	0.074152	0.096328	-0.305779	0.079119	0.055069	-0.300136	0.068815	-0.019236	0.369787	0.085716	0.086801
9068	75.566667	-0.855097	0.621265	0.103927	-0.847887	0.629176	-0.093580	-0.749376	0.867714	0.126498	-0.734486	0.869544	-0.070956	-0.656381	1.140810	0.021906	-0.593378	0.688166	0.233702	-0.573632	0.693539	-0.172177	-0.623539	1.139496	0.121838	-0.603024	1.078634	0.119744				-0.331097	0.559140	0.101266				-0.312223	0.074209	0.096444	-0.305712	0.079007	0.054963	-0.300137	0.068820	-0.019234	0.369788	0.085720	0.086800
9069	75.575000	-0.855105	0.621284	0.103936	-0.847884	0.629183	-0.093577	-0.749314	0.867686	0.126458	-0.734507	0.869551	-0.070958	-0.656340	1.140831	0.021895	-0.593380	0.688163	0.233699	-0.573658	0.693518	-0.172185	-0.623463	1.139510	0.121820	-0.602976	1.078655	0.119722				-0.331095	0.559140	0.101276				-0.312282	0.074157	0.096331	-0.305804	0.079096	0.055103	-0.300131	0.068824	-0.019231	0.369778	0.085730	0.086806
9070	75.583333	-0.855106	0.621287	0.103935	-0.847882	0.629188	-0.093573	-0.749302	0.867670	0.126444	-0.734514	0.869510	-0.070896	-0.656303	1.140852	0.021890	-0.593383	0.688162	0.233697	-0.573624	0.693522	-0.172183	-0.623394	1.139542	0.121784	-0.602918	1.078691	0.119722				-0.331094	0.559143	0.101286				-0.312283	0.074164	0.096335	-0.305770	0.079115	0.055097	-0.300133	0.068829	-0.019232	0.369775	0.085735	0.086813
9071	75.591667	-0.855097	0.621283	0.103928	-0.847880	0.629190	-0.093574	-0.749358	0.867729	0.126492	-0.734500	0.869517	-0.070929	-0.656267	1.140875	0.021895	-0.593386	0.688163	0.233700	-0.573617	0.693514	-0.172187	-0.623343	1.139597	0.121826	-0.602862	1.078714	0.119719				-0.331098	0.559145	0.101295				-0.312283	0.074162	0.096336	-0.305800	0.079100	0.055102	-0.300130	0.068828	-0.019233	0.369776	0.085740	0.086816
9072	75.600000	-0.855087	0.621271	0.103918	-0.847880	0.629193	-0.093571	-0.749295	0.867677	0.126436	-0.734457	0.869547	-0.070955	-0.656228	1.140898	0.021905	-0.593390	0.688168	0.233702	-0.573620	0.693507	-0.172188	-0.623279	1.139640	0.121834	-0.602815	1.078738	0.119707				-0.331103	0.559147	0.101302				-0.312285	0.074154	0.096334	-0.305654	0.079024	0.054959	-0.300132	0.068829	-0.019226	0.369787	0.085733	0.086816
9073	75.608333	-0.855093	0.621281	0.103925	-0.847877	0.629195	-0.093574	-0.749258	0.867668	0.126425	-0.734471	0.869528	-0.070944	-0.656192	1.140923	0.021914	-0.593393	0.688168	0.233698	-0.573650	0.693490	-0.172197	-0.623203	1.139655	0.121808	-0.602765	1.078763	0.119712				-0.331108	0.559145	0.101298				-0.312281	0.074157	0.096333	-0.305831	0.079076	0.055106	-0.300131	0.068815	-0.019232	0.369780	0.085733	0.086810
9074	75.616667	-0.855082	0.621309	0.103950	-0.847872	0.629220	-0.093612	-0.749336	0.867739	0.126492	-0.734482	0.869511	-0.070933	-0.656147	1.140934	0.021909	-0.593394	0.688169	0.233699	-0.573615	0.693498	-0.172196	-0.623137	1.139679	0.121816	-0.602715	1.078789	0.119721				-0.331110	0.559142	0.101298				-0.312283	0.074153	0.096331	-0.305829	0.079075	0.055102	-0.300133	0.068812	-0.019233	0.369783	0.085720	0.086804
9075	75.625000	-0.855090	0.621277	0.103914	-0.847824	0.629199	-0.093590	-0.749298	0.867710	0.126473	-0.734477	0.869513	-0.070922	-0.656114	1.140966	0.021953	-0.593396	0.688170	0.233699	-0.573617	0.693496	-0.172192	-0.623069	1.139708	0.121823	-0.602669	1.078802	0.119731				-0.331114	0.559142	0.101295				-0.312282	0.074152	0.096330	-0.305832	0.079071	0.055102	-0.300136	0.068807	-0.019235	0.369789	0.085713	0.086796
9076	75.633333	-0.855098	0.621293	0.103924	-0.847867	0.629196	-0.093576	-0.749259	0.867679	0.126455	-0.734450	0.869550	-0.070943	-0.656081	1.140987	0.021979	-0.593395	0.688166	0.233699	-0.573677	0.693475	-0.172201	-0.623002	1.139730	0.121843	-0.602619	1.078824	0.119746				-0.331113	0.559139	0.101300				-0.312280	0.074151	0.096325	-0.305828	0.079072	0.055105	-0.300136	0.068805	-0.019236	0.369779	0.085711	0.086792
9077	75.641667	-0.855093	0.621310	0.103941	-0.847866	0.629203	-0.093570	-0.749222	0.867666	0.126453	-0.734495	0.869547	-0.070905	-0.656044	1.140998	0.021999	-0.593395	0.688164	0.233704	-0.573623	0.693506	-0.172182	-0.622931	1.139772	0.121834	-0.602572	1.078846	0.119772				-0.331114	0.559146	0.101304				-0.312280	0.074156	0.096331	-0.305767	0.079105	0.055098	-0.300130	0.068816	-0.019228	0.369780	0.085721	0.086797
9078	75.650000	-0.855086	0.621321	0.103955	-0.847864	0.629236	-0.093597	-0.749296	0.867730	0.126533	-0.734463	0.869534	-0.070895	-0.656012	1.141026	0.022032	-0.593394	0.688158	0.233711	-0.573624	0.693511	-0.172171	-0.622884	1.139796	0.121877	-0.602526	1.078857	0.119797				-0.331111	0.559146	0.101309				-0.312281	0.074161	0.096334	-0.305769	0.079112	0.055098	-0.300122	0.068830	-0.019222	0.369776	0.085726	0.086801
9079	75.658333	-0.855085	0.621286	0.103929	-0.847807	0.629206	-0.093535	-0.749292	0.867728	0.126545	-0.734481	0.869573	-0.070886	-0.655982	1.141046	0.022082	-0.593388	0.688149	0.233720	-0.573620	0.693518	-0.172161	-0.622818	1.139810	0.121879	-0.602491	1.078871	0.119821				-0.331110	0.559146	0.101319				-0.312280	0.074162	0.096338	-0.305827	0.079090	0.055110	-0.300127	0.068828	-0.019222	0.369781	0.085730	0.086806
9080	75.666667	-0.855085	0.621326	0.103971	-0.847868	0.629224	-0.093553	-0.749239	0.867713	0.126534	-0.734438	0.869577	-0.070881	-0.655946	1.141060	0.022121	-0.593383	0.688147	0.233739	-0.573627	0.693523	-0.172152	-0.622773	1.139837	0.121936	-0.602452	1.078886	0.119847				-0.331109	0.559137	0.101318				-0.312279	0.074165	0.096342	-0.305772	0.079112	0.055104	-0.300131	0.068829	-0.019225	0.369773	0.085741	0.086811
9081	75.675000	-0.855102	0.621307	0.103961	-0.847836	0.629226	-0.093541	-0.749256	0.867719	0.126564	-0.734483	0.869525	-0.070849	-0.655910	1.141073	0.022142	-0.593373	0.688131	0.233753	-0.573624	0.693524	-0.172144	-0.622708	1.139837	0.121932	-0.602410	1.078901	0.119875				-0.331105	0.559133	0.101323				-0.312259	0.074184	0.096396	-0.305745	0.079062	0.055035	-0.300134	0.068829	-0.019224	0.369775	0.085733	0.086808
9082	75.683333	-0.855109	0.621306	0.103965	-0.847739	0.629253	-0.093604	-0.749221	0.867668	0.126543	-0.734482	0.869563	-0.070791	-0.655882	1.141091	0.022181	-0.593363	0.688119	0.233773	-0.573627	0.693522	-0.172133	-0.622659	1.139844	0.121960	-0.602407	1.078956	0.119950				-0.331102	0.559132	0.101324				-0.312283	0.074160	0.096336	-0.305834	0.079083	0.055105	-0.300134	0.068812	-0.019232	0.369783	0.085718	0.086810
9083	75.691667	-0.855099	0.621292	0.103964	-0.847833	0.629219	-0.093523	-0.749278	0.867723	0.126611	-0.734460	0.869596	-0.070828	-0.655850	1.141108	0.022211	-0.593353	0.688103	0.233794	-0.573652	0.693516	-0.172120	-0.622617	1.139854	0.122001	-0.602372	1.078966	0.119966				-0.331101	0.559125	0.101321				-0.312285	0.074156	0.096335	-0.305833	0.079083	0.055105	-0.300139	0.068817	-0.019228	0.369778	0.085712	0.086797
9084	75.700000	-0.855087	0.621313	0.103992	-0.847821	0.629227	-0.093514	-0.749215	0.867667	0.126577	-0.734509	0.869530	-0.070793	-0.655819	1.141128	0.022241	-0.593344	0.688096	0.233815	-0.573635	0.693517	-0.172106	-0.622554	1.139848	0.122034	-0.602184	1.079023	0.119932				-0.331101	0.559127	0.101321				-0.312283	0.074153	0.096335	-0.305773	0.079103	0.055095	-0.300141	0.068810	-0.019235	0.369776	0.085707	0.086793
9085	75.708333	-0.855087	0.621292	0.103982	-0.847812	0.629221	-0.093506	-0.749278	0.867719	0.126649	-0.734436	0.869609	-0.070782	-0.655792	1.141150	0.022278	-0.593338	0.688084	0.233832	-0.573638	0.693523	-0.172097	-0.622527	1.139868	0.122092	-0.602316	1.078979	0.120021				-0.331096	0.559127	0.101319				-0.312282	0.074150	0.096329	-0.305769	0.079037	0.055036	-0.300136	0.068808	-0.019233	0.369784	0.085703	0.086792
9086	75.716667	-0.855103	0.621293	0.103981	-0.847817	0.629237	-0.093501	-0.749220	0.867663	0.126616	-0.734486	0.869587	-0.070760	-0.655764	1.141178	0.022318	-0.593333	0.688075	0.233848	-0.573690	0.693518	-0.172079	-0.622495	1.139887	0.122128	-0.602291	1.078997	0.120054				-0.331091	0.559131	0.101322				-0.312279	0.074149	0.096330	-0.305832	0.079076	0.055099	-0.300136	0.068811	-0.019231	0.369771	0.085714	0.086798
9087	75.725000	-0.855086	0.621315	0.104013	-0.847871	0.629260	-0.093515	-0.749250	0.867692	0.126671	-0.734517	0.869586	-0.070727	-0.655742	1.141206	0.022357	-0.593330	0.688070	0.233858	-0.573650	0.693532	-0.172060	-0.622462	1.139906	0.122150	-0.602207	1.079039	0.120067				-0.331087	0.559141	0.101324				-0.312280	0.074153	0.096329	-0.305768	0.079109	0.055096	-0.300132	0.068824	-0.019220	0.369767	0.085723	0.086806
9088	75.733333	-0.855086	0.621279	0.103985	-0.847815	0.629249	-0.093480	-0.749290	0.867720	0.126722	-0.734480	0.869601	-0.070665	-0.655722	1.141232	0.022404	-0.593332	0.688061	0.233869	-0.573655	0.693546	-0.172043	-0.622436	1.139930	0.122220	-0.602254	1.079020	0.120144				-0.331083	0.559148	0.101323				-0.312278	0.074163	0.096332	-0.305827	0.079085	0.055108	-0.300128	0.068827	-0.019215	0.369765	0.085731	0.086810
9089	75.741667	-0.855099	0.621302	0.104005	-0.847842	0.629261	-0.093477	-0.749291	0.867719	0.126746	-0.734463	0.869665	-0.070679	-0.655704	1.141262	0.022443	-0.593331	0.688061	0.233883	-0.573661	0.693563	-0.172027	-0.622431	1.139956	0.122248	-0.602271	1.079044	0.120192				-0.331082	0.559156	0.101322				-0.312275	0.074160	0.096332	-0.305769	0.079053	0.055038	-0.300128	0.068831	-0.019217	0.369765	0.085728	0.086815
9090	75.750000	-0.855095	0.621305	0.104011	-0.847811	0.629271	-0.093467	-0.749235	0.867664	0.126717	-0.734491	0.869643	-0.070570	-0.655690	1.141289	0.022483	-0.593338	0.688053	0.233893	-0.573662	0.693577	-0.172008	-0.622419	1.139976	0.122295	-0.602279	1.079061	0.120228				-0.331080	0.559161	0.101318				-0.312274	0.074161	0.096330	-0.305762	0.079114	0.055091	-0.300130	0.068823	-0.019224	0.369767	0.085731	0.086814
9091	75.758333	-0.855090	0.621296	0.104013	-0.847835	0.629276	-0.093465	-0.749301	0.867711	0.126791	-0.734496	0.869610	-0.070583	-0.655672	1.141307	0.022462	-0.593333	0.688044	0.233904	-0.573660	0.693595	-0.171999	-0.622420	1.140000	0.122328	-0.602131	1.079129	0.120229				-0.331081	0.559157	0.101314				-0.312277	0.074159	0.096332	-0.305762	0.079108	0.055094	-0.300133	0.068820	-0.019228	0.369771	0.085725	0.086812
9092	75.766667	-0.855077	0.621315	0.104044	-0.847783	0.629310	-0.093412	-0.749312	0.867707	0.126811	-0.734426	0.869683	-0.070617	-0.655669	1.141343	0.022568	-0.593340	0.688030	0.233915	-0.573655	0.693616	-0.171986	-0.622411	1.140014	0.122379	-0.602290	1.079083	0.120326				-0.331082	0.559151	0.101309				-0.312278	0.074161	0.096328	-0.305827	0.079073	0.055096	-0.300135	0.068811	-0.019229	0.369772	0.085716	0.086806
9093	75.775000	-0.855082	0.621278	0.104013	-0.847891	0.629291	-0.093471	-0.749255	0.867640	0.126782	-0.734430	0.869690	-0.070603	-0.655660	1.141374	0.022613	-0.593343	0.688016	0.233925	-0.573636	0.693648	-0.171964	-0.622417	1.140031	0.122423	-0.602301	1.079090	0.120368				-0.331084	0.559150	0.101308				-0.312278	0.074153	0.096325	-0.305826	0.079071	0.055095	-0.300138	0.068805	-0.019234	0.369774	0.085709	0.086804
9094	75.783333	-0.855078	0.621304	0.104040	-0.847802	0.629295	-0.093449	-0.749266	0.867636	0.126811	-0.734487	0.869674	-0.070495	-0.655657	1.141377	0.022656	-0.593347	0.687998	0.233934	-0.573618	0.693684	-0.171940	-0.622424	1.140042	0.122470	-0.602321	1.079095	0.120418				-0.331091	0.559144	0.101311				-0.312280	0.074151	0.096327	-0.305765	0.079100	0.055088	-0.300136	0.068803	-0.019234	0.369776	0.085706	0.086799
9095	75.791667	-0.855094	0.621290	0.104029	-0.847754	0.629301	-0.093470	-0.749339	0.867686	0.126883	-0.734493	0.869662	-0.070564	-0.655655	1.141417	0.022709	-0.593356	0.687984	0.233945	-0.573607	0.693708	-0.171934	-0.622430	1.140052	0.122524	-0.602326	1.079097	0.120465				-0.331091	0.559147	0.101319				-0.312285	0.074141	0.096324	-0.305798	0.079087	0.055092	-0.300137	0.068807	-0.019228	0.369771	0.085712	0.086808
9096	75.800000	-0.855085	0.621258	0.104009	-0.847916	0.629341	-0.093429	-0.749352	0.867681	0.126914	-0.734425	0.869726	-0.070529	-0.655659	1.141437	0.022767	-0.593365	0.687969	0.233949	-0.573575	0.693753	-0.171908	-0.622436	1.140056	0.122580	-0.602345	1.079086	0.120514				-0.331092	0.559148	0.101330				-0.312280	0.074150	0.096329	-0.305822	0.079076	0.055100	-0.300135	0.068822	-0.019226	0.369775	0.085712	0.086815
9097	75.808333	-0.855110	0.621279	0.104021	-0.847814	0.629327	-0.093427	-0.749304	0.867615	0.126882	-0.734446	0.869746	-0.070502	-0.655662	1.141455	0.022828	-0.593378	0.687942	0.233960	-0.573622	0.693764	-0.171901	-0.622445	1.140057	0.122641	-0.602357	1.079092	0.120568				-0.331086	0.559154	0.101345				-0.312275	0.074163	0.096334	-0.305800	0.079100	0.055099	-0.300132	0.068829	-0.019217	0.369765	0.085725	0.086820
9098	75.816667	-0.855114	0.621269	0.104017	-0.847836	0.629323	-0.093462	-0.749380	0.867665	0.126963	-0.734493	0.869724	-0.070409	-0.655668	1.141467	0.022899	-0.593385	0.687918	0.233966	-0.573531	0.693819	-0.171879	-0.622451	1.140057	0.122708	-0.602365	1.079092	0.120628				-0.331086	0.559150	0.101365				-0.312273	0.074163	0.096332	-0.305768	0.079108	0.055104	-0.300132	0.068830	-0.019217	0.369761	0.085733	0.086824
9099	75.825000	-0.855114	0.621251	0.104012	-0.847777	0.629311	-0.093435	-0.749396	0.867650	0.126988	-0.734475	0.869728	-0.070448	-0.655668	1.141473	0.022970	-0.593402	0.687897	0.233983	-0.573511	0.693841	-0.171862	-0.622465	1.140049	0.122779	-0.602377	1.079074	0.120683				-0.331084	0.559142	0.101376				-0.312274	0.074162	0.096334	-0.305790	0.079105	0.055104	-0.300133	0.068825	-0.019218	0.369765	0.085725	0.086814
9100	75.833333	-0.855100	0.621214	0.104009	-0.847737	0.629324	-0.093381	-0.749415	0.867639	0.127014	-0.734440	0.869765	-0.070442	-0.655686	1.141477	0.023069	-0.593414	0.687868	0.233998	-0.573493	0.693861	-0.171850	-0.622471	1.140038	0.122849	-0.602389	1.079066	0.120746				-0.331087	0.559132	0.101387				-0.312284	0.074144	0.096337	-0.305705	0.079006	0.054967	-0.300136	0.068810	-0.019228	0.369770	0.085710	0.086799
[truncated: 6,257 more rows]
[truncated: 315 more columns]
