# Supplementary material for: Musical improvisation enhances interpersonal coordination in subsequent conversation: Motor and speech evidence
Source: PLoS One. 2021 Apr 15;16(4):e0250166. doi: 10.1371/journal.pone.0250166 (PMC8049323; doi:10.1371/journal.pone.0250166)
Supplement: S1 File — (ZIP) [file pone.0250166.s004.zip › HB condition/EDITED_PC 227 T1.csv]

Format Version	1.21	Take Name	PC 227 T1	Capture Frame Rate	180.000000	Export Frame Rate	120.000000	Capture Start Time	2018-07-12 11.38.37 AM	Total Frames in Take	27397	Total Exported Frames	18265	Rotation Type	Quaternion	Length Units	Meters	Coordinate Space	Global
		Marker	Marker	Marker	Marker	Marker	Marker	Marker	Marker	Marker	Marker	Marker	Marker	Marker	Marker	Marker	Marker	Marker	Marker	Marker	Marker	Marker	Marker	Marker	Marker	Marker	Marker	Marker	Marker	Marker	Marker	Marker	Marker	Marker	Marker	Marker	Marker	Marker	Marker	Marker	Marker	Marker	Marker	Marker	Marker	Marker	Marker	Marker	Marker
		Unlabeled:5000	Unlabeled:5000	Unlabeled:5000	Unlabeled:5001	Unlabeled:5001	Unlabeled:5001	Unlabeled:5002	Unlabeled:5002	Unlabeled:5002	Unlabeled:5003	Unlabeled:5003	Unlabeled:5003	Unlabeled:5004	Unlabeled:5004	Unlabeled:5004	Unlabeled:5005	Unlabeled:5005	Unlabeled:5005	Unlabeled:5006	Unlabeled:5006	Unlabeled:5006	Unlabeled:5007	Unlabeled:5007	Unlabeled:5007	Unlabeled:5008	Unlabeled:5008	Unlabeled:5008	Unlabeled:5009	Unlabeled:5009	Unlabeled:5009	Unlabeled:5010	Unlabeled:5010	Unlabeled:5010	Unlabeled:5011	Unlabeled:5011	Unlabeled:5011	Unlabeled:5012	Unlabeled:5012	Unlabeled:5012	Unlabeled:5013	Unlabeled:5013	Unlabeled:5013	Unlabeled:5014	Unlabeled:5014	Unlabeled:5014	Unlabeled:5015	Unlabeled:5015	Unlabeled:5015
		8392B20CF49E35701388	8392B20CF49E35701388	8392B20CF49E35701388	8392B20CF49E35701389	8392B20CF49E35701389	8392B20CF49E35701389	8392B20CF49E3570138A	8392B20CF49E3570138A	8392B20CF49E3570138A	8392B20CF49E3570138B	8392B20CF49E3570138B	8392B20CF49E3570138B	8392B20CF49E3570138C	8392B20CF49E3570138C	8392B20CF49E3570138C	8392B20CF49E3570138D	8392B20CF49E3570138D	8392B20CF49E3570138D	8392B20CF49E3570138E	8392B20CF49E3570138E	8392B20CF49E3570138E	8392B20CF49E3570138F	8392B20CF49E3570138F	8392B20CF49E3570138F	8392B20CF49E35701390	8392B20CF49E35701390	8392B20CF49E35701390	8392B20CF49E35701391	8392B20CF49E35701391	8392B20CF49E35701391	8392B20CF49E35701392	8392B20CF49E35701392	8392B20CF49E35701392	8392B20CF49E35701393	8392B20CF49E35701393	8392B20CF49E35701393	8392B20CF49E35701394	8392B20CF49E35701394	8392B20CF49E35701394	8392B20CF49E35701395	8392B20CF49E35701395	8392B20CF49E35701395	8392B20CF49E35701396	8392B20CF49E35701396	8392B20CF49E35701396	8392B20CF49E35701397	8392B20CF49E35701397	8392B20CF49E35701397
		Position	Position	Position	Position	Position	Position	Position	Position	Position	Position	Position	Position	Position	Position	Position	Position	Position	Position	Position	Position	Position	Position	Position	Position	Position	Position	Position	Position	Position	Position	Position	Position	Position	Position	Position	Position	Position	Position	Position	Position	Position	Position	Position	Position	Position	Position	Position	Position
Frame	Time	X	Y	Z	X	Y	Z	X	Y	Z	X	Y	Z	X	Y	Z	X	Y	Z	X	Y	Z	X	Y	Z	X	Y	Z	X	Y	Z	X	Y	Z	X	Y	Z	X	Y	Z	X	Y	Z	X	Y	Z	X	Y	Z
11064	92.200000	-0.884144	0.619080	0.125235	-0.881242	0.617291	-0.066668	-0.822089	0.856333	-0.073652	-0.822523	0.846393	0.142696	-0.749405	0.786863	-0.254056	-0.678847	1.185560	0.078570	-0.666344	1.122633	0.084595	-0.687254	1.182281	-0.026174	-0.701945	0.759195	0.283580							-0.430738	0.603458	0.166625	-0.264225	0.067049	-0.163383	-0.231937	0.067974	0.221647	-0.222256	0.071709	0.192689	0.354200	0.075880	-0.060218
11065	92.208333	-0.884183	0.619166	0.125296	-0.881237	0.617299	-0.066660	-0.822169	0.856363	-0.073566	-0.822485	0.846351	0.142704	-0.749511	0.786834	-0.254169	-0.678890	1.185603	0.078583	-0.666373	1.122643	0.084566	-0.687320	1.182346	-0.026265	-0.701926	0.759206	0.283576							-0.430727	0.603459	0.166609	-0.264232	0.067051	-0.163383	-0.231939	0.067968	0.221646	-0.222257	0.071687	0.192685	0.354209	0.075889	-0.060223
11066	92.216667	-0.884225	0.619204	0.125303	-0.881247	0.617319	-0.066645	-0.822217	0.856361	-0.073560	-0.822554	0.846417	0.142746	-0.749547	0.786846	-0.254137	-0.678914	1.185612	0.078555	-0.666543	1.122735	0.084656	-0.687352	1.182342	-0.026283	-0.701910	0.759212	0.283567							-0.430720	0.603458	0.166590	-0.264229	0.067063	-0.163391	-0.231936	0.067970	0.221644	-0.222262	0.071683	0.192674	0.354216	0.075901	-0.060224
11067	92.225000	-0.884145	0.619185	0.125307	-0.881253	0.617299	-0.066662	-0.822192	0.856344	-0.073603	-0.822537	0.846398	0.142731	-0.749573	0.786829	-0.254142	-0.678922	1.185589	0.078494	-0.666491	1.122702	0.084579	-0.687380	1.182349	-0.026307	-0.701896	0.759223	0.283557							-0.430716	0.603456	0.166573	-0.264230	0.067056	-0.163390	-0.231929	0.067954	0.221638	-0.222257	0.071681	0.192672	0.354229	0.075910	-0.060222
11068	92.233333	-0.884132	0.619094	0.125233	-0.881256	0.617286	-0.066680	-0.822211	0.856324	-0.073587	-0.822522	0.846374	0.142708	-0.749592	0.786790	-0.254186	-0.678955	1.185627	0.078508	-0.666575	1.122731	0.084601	-0.687380	1.182300	-0.026267	-0.701881	0.759236	0.283546							-0.430711	0.603458	0.166553	-0.264229	0.067055	-0.163382	-0.231927	0.067956	0.221638	-0.222256	0.071669	0.192665	0.354234	0.075921	-0.060221
11069	92.241667	-0.884221	0.619231	0.125309	-0.881164	0.617209	-0.066711	-0.822292	0.856355	-0.073568	-0.822574	0.846438	0.142745	-0.749618	0.786777	-0.254194	-0.678972	1.185634	0.078482	-0.666521	1.122697	0.084519	-0.687443	1.182371	-0.026359	-0.701868	0.759252	0.283527							-0.430704	0.603463	0.166537	-0.264230	0.067055	-0.163381	-0.231931	0.067951	0.221632	-0.222260	0.071669	0.192674	0.354241	0.075934	-0.060226
11070	92.250000	-0.884220	0.619228	0.125302	-0.881269	0.617273	-0.066686	-0.822353	0.856360	-0.073580	-0.822582	0.846438	0.142741	-0.749646	0.786758	-0.254199	-0.678983	1.185642	0.078462	-0.666607	1.122739	0.084555	-0.687468	1.182374	-0.026375	-0.701859	0.759271	0.283517							-0.430699	0.603464	0.166519	-0.264227	0.067055	-0.163384	-0.231929	0.067961	0.221631	-0.222250	0.071692	0.192674	0.354247	0.075939	-0.060225
11071	92.258333	-0.884122	0.619138	0.125247	-0.881277	0.617271	-0.066689	-0.822284	0.856310	-0.073592	-0.822590	0.846447	0.142737	-0.749679	0.786752	-0.254163	-0.678972	1.185620	0.078402	-0.666613	1.122760	0.084536	-0.687470	1.182354	-0.026364	-0.701851	0.759287	0.283497							-0.430694	0.603467	0.166502	-0.264227	0.067052	-0.163382	-0.231938	0.067967	0.221639	-0.222259	0.071691	0.192668	0.354258	0.075939	-0.060236
11072	92.266667	-0.884126	0.619160	0.125268	-0.881285	0.617265	-0.066696	-0.822286	0.856279	-0.073622	-0.822588	0.846468	0.142732	-0.749695	0.786704	-0.254213	-0.678986	1.185662	0.078418	-0.666473	1.122697	0.084402	-0.687470	1.182330	-0.026348	-0.701839	0.759300	0.283477							-0.430689	0.603472	0.166483	-0.264229	0.067061	-0.163389	-0.231935	0.067972	0.221643	-0.222261	0.071694	0.192668	0.354260	0.075943	-0.060241
11073	92.275000	-0.884214	0.619212	0.125281	-0.881282	0.617267	-0.066686	-0.822392	0.856313	-0.073614	-0.822605	0.846441	0.142712	-0.749663	0.786688	-0.254186	-0.678983	1.185674	0.078396	-0.666550	1.122741	0.084432	-0.687481	1.182340	-0.026369	-0.701832	0.759311	0.283464							-0.430681	0.603473	0.166469	-0.264229	0.067065	-0.163390	-0.231936	0.067972	0.221642	-0.222258	0.071705	0.192685	0.354269	0.075947	-0.060241
11074	92.283333	-0.884123	0.619156	0.125261	-0.881296	0.617247	-0.066704	-0.822387	0.856289	-0.073632	-0.822618	0.846442	0.142698	-0.749734	0.786663	-0.254237	-0.678975	1.185684	0.078372	-0.666622	1.122784	0.084465	-0.687487	1.182356	-0.026384	-0.701826	0.759325	0.283446							-0.430683	0.603463	0.166462	-0.264227	0.067053	-0.163384	-0.231937	0.067967	0.221640	-0.222256	0.071701	0.192683	0.354266	0.075961	-0.060243
11075	92.291667	-0.884130	0.619149	0.125257	-0.881303	0.617236	-0.066708	-0.822379	0.856267	-0.073653	-0.822623	0.846463	0.142695	-0.749651	0.786661	-0.254170	-0.678950	1.185670	0.078312	-0.666622	1.122810	0.084441	-0.687489	1.182369	-0.026410	-0.701823	0.759337	0.283433							-0.430683	0.603449	0.166456	-0.264226	0.067051	-0.163386	-0.231931	0.067966	0.221638	-0.222250	0.071699	0.192680	0.354278	0.075953	-0.060241
11076	92.300000	-0.884229	0.619210	0.125278	-0.881315	0.617232	-0.066709	-0.822484	0.856304	-0.073651	-0.822593	0.846403	0.142641	-0.749660	0.786624	-0.254193	-0.678952	1.185721	0.078324	-0.666620	1.122818	0.084409	-0.687536	1.182467	-0.026525	-0.701822	0.759348	0.283416							-0.430685	0.603465	0.166442	-0.264228	0.067056	-0.163381	-0.231926	0.067958	0.221635	-0.222247	0.071689	0.192677	0.354285	0.075961	-0.060241
11077	92.308333	-0.884240	0.619216	0.125279	-0.881323	0.617228	-0.066713	-0.822435	0.856266	-0.073682	-0.822647	0.846482	0.142670	-0.749677	0.786609	-0.254209	-0.678938	1.185744	0.078293	-0.666628	1.122842	0.084382	-0.687517	1.182457	-0.026503	-0.701824	0.759364	0.283398							-0.430690	0.603466	0.166444	-0.264227	0.067064	-0.163387	-0.231931	0.067961	0.221636	-0.222252	0.071681	0.192670	0.354287	0.075972	-0.060242
11078	92.316667	-0.884252	0.619223	0.125281	-0.881332	0.617227	-0.066716	-0.822451	0.856263	-0.073699	-0.822669	0.846490	0.142655	-0.749683	0.786594	-0.254231	-0.678914	1.185752	0.078234	-0.666628	1.122870	0.084352	-0.687527	1.182494	-0.026554	-0.701828	0.759388	0.283382							-0.430693	0.603466	0.166444	-0.264228	0.067066	-0.163385	-0.231927	0.067954	0.221627	-0.222257	0.071680	0.192660	0.354293	0.075983	-0.060245
11079	92.325000	-0.884208	0.619185	0.125262	-0.881345	0.617225	-0.066718	-0.822456	0.856259	-0.073716	-0.822685	0.846493	0.142634	-0.749695	0.786576	-0.254247	-0.678894	1.185767	0.078208	-0.666630	1.122878	0.084327	-0.687527	1.182501	-0.026576	-0.701835	0.759400	0.283366							-0.430696	0.603472	0.166432	-0.264228	0.067058	-0.163385	-0.231931	0.067965	0.221632	-0.222261	0.071680	0.192664	0.354296	0.075986	-0.060250
11080	92.333333	-0.884269	0.619205	0.125266	-0.881347	0.617217	-0.066720	-0.822476	0.856252	-0.073743	-0.822646	0.846435	0.142575	-0.749707	0.786554	-0.254267	-0.678892	1.185804	0.078205	-0.666629	1.122898	0.084294	-0.687515	1.182519	-0.026606	-0.701842	0.759419	0.283355							-0.430704	0.603475	0.166429	-0.264235	0.067054	-0.163381	-0.231932	0.067965	0.221629	-0.222247	0.071704	0.192672	0.354314	0.076026	-0.060263
11081	92.341667	-0.884225	0.619141	0.125226	-0.881357	0.617209	-0.066725	-0.822488	0.856244	-0.073765	-0.822705	0.846491	0.142589	-0.749713	0.786534	-0.254285	-0.678865	1.185824	0.078176	-0.666623	1.122905	0.084253	-0.687513	1.182557	-0.026659	-0.701849	0.759426	0.283339							-0.430707	0.603472	0.166425	-0.264233	0.067059	-0.163386	-0.231937	0.067972	0.221633	-0.222253	0.071705	0.192678	0.354303	0.075993	-0.060257
11082	92.350000	-0.884181	0.619138	0.125242	-0.881358	0.617205	-0.066726	-0.822498	0.856241	-0.073789	-0.822694	0.846463	0.142509	-0.749716	0.786515	-0.254308	-0.678828	1.185822	0.078119	-0.666610	1.122939	0.084233	-0.687455	1.182513	-0.026633	-0.701856	0.759430	0.283321							-0.430712	0.603440	0.166440	-0.264230	0.067062	-0.163390	-0.231928	0.067967	0.221634	-0.222254	0.071705	0.192683	0.354312	0.075996	-0.060257
11083	92.358333	-0.884230	0.619153	0.125254	-0.881363	0.617199	-0.066725	-0.822502	0.856233	-0.073819	-0.822712	0.846518	0.142552	-0.749714	0.786499	-0.254329	-0.678812	1.185832	0.078084	-0.666604	1.122947	0.084202	-0.687491	1.182543	-0.026681	-0.701858	0.759437	0.283305							-0.430717	0.603458	0.166436	-0.264233	0.067059	-0.163388	-0.231936	0.067970	0.221641	-0.222258	0.071688	0.192681	0.354317	0.075992	-0.060261
11084	92.366667	-0.884288	0.619180	0.125266	-0.881364	0.617191	-0.066727	-0.822505	0.856226	-0.073843	-0.822729	0.846496	0.142518	-0.749716	0.786482	-0.254349	-0.678802	1.185842	0.078044	-0.666607	1.122928	0.084158	-0.687472	1.182584	-0.026765	-0.701861	0.759446	0.283284							-0.430718	0.603458	0.166440	-0.264235	0.067053	-0.163387	-0.231938	0.067970	0.221646	-0.222261	0.071689	0.192696	0.354321	0.075999	-0.060259
11085	92.375000	-0.884192	0.619128	0.125250	-0.881369	0.617192	-0.066726	-0.822505	0.856221	-0.073867	-0.822712	0.846477	0.142442	-0.749716	0.786466	-0.254369	-0.678776	1.185847	0.077995	-0.666599	1.122938	0.084122	-0.687442	1.182545	-0.026764	-0.701862	0.759457	0.283263							-0.430720	0.603449	0.166445	-0.264234	0.067057	-0.163385	-0.231936	0.067960	0.221641	-0.222255	0.071689	0.192678	0.354322	0.076002	-0.060261
11086	92.383333	-0.884196	0.619130	0.125254	-0.881371	0.617193	-0.066729	-0.822508	0.856215	-0.073896	-0.822730	0.846542	0.142484	-0.749712	0.786452	-0.254388	-0.678763	1.185864	0.077964	-0.666601	1.122943	0.084081	-0.687427	1.182551	-0.026801	-0.701865	0.759471	0.283241							-0.430722	0.603449	0.166449	-0.264233	0.067062	-0.163385	-0.231930	0.067956	0.221641	-0.222258	0.071680	0.192665	0.354326	0.076012	-0.060263
11087	92.391667	-0.884250	0.619158	0.125260	-0.881373	0.617191	-0.066727	-0.822490	0.856202	-0.073929	-0.822712	0.846511	0.142436	-0.749711	0.786427	-0.254414	-0.678755	1.185867	0.077913	-0.666586	1.122971	0.084037	-0.687419	1.182584	-0.026869	-0.701868	0.759489	0.283212							-0.430720	0.603460	0.166446	-0.264233	0.067061	-0.163385	-0.231935	0.067962	0.221637	-0.222259	0.071678	0.192679	0.354329	0.076016	-0.060263
11088	92.400000	-0.884208	0.619070	0.125194	-0.881385	0.617183	-0.066747	-0.822497	0.856204	-0.073945	-0.822721	0.846507	0.142367	-0.749710	0.786404	-0.254442	-0.678749	1.185878	0.077851	-0.666580	1.122960	0.083977	-0.687414	1.182625	-0.026944	-0.701872	0.759509	0.283188							-0.430718	0.603455	0.166449	-0.264229	0.067059	-0.163381	-0.231936	0.067971	0.221639	-0.222257	0.071706	0.192682	0.354333	0.076020	-0.060264
11089	92.408333	-0.884207	0.619105	0.125218	-0.881369	0.617195	-0.066729	-0.822482	0.856192	-0.073977	-0.822730	0.846545	0.142373	-0.749706	0.786392	-0.254460	-0.678724	1.185894	0.077834	-0.666567	1.122978	0.083940	-0.687368	1.182592	-0.026978	-0.701871	0.759529	0.283170							-0.430714	0.603457	0.166449	-0.264230	0.067055	-0.163379	-0.231933	0.067967	0.221636	-0.222258	0.071703	0.192677	0.354333	0.076020	-0.060267
11090	92.416667	-0.884200	0.619130	0.125243	-0.881366	0.617195	-0.066730	-0.822430	0.856161	-0.074014	-0.822700	0.846541	0.142301	-0.749704	0.786365	-0.254483	-0.678702	1.185899	0.077768	-0.666559	1.122995	0.083897	-0.687349	1.182611	-0.027067	-0.701871	0.759545	0.283156							-0.430713	0.603459	0.166454	-0.264229	0.067057	-0.163382	-0.231940	0.067977	0.221643	-0.222259	0.071699	0.192676	0.354335	0.076023	-0.060271
11091	92.425000	-0.884297	0.619182	0.125257	-0.881359	0.617195	-0.066732	-0.822477	0.856165	-0.074040	-0.822729	0.846523	0.142308	-0.749748	0.786348	-0.254556	-0.678697	1.185912	0.077730	-0.666554	1.122997	0.083849	-0.687314	1.182588	-0.027090	-0.701869	0.759561	0.283144							-0.430710	0.603462	0.166447	-0.264232	0.067054	-0.163382	-0.231938	0.067973	0.221645	-0.222258	0.071693	0.192698	0.354337	0.076018	-0.060273
11092	92.433333	-0.884189	0.619131	0.125240	-0.881352	0.617193	-0.066739	-0.822436	0.856154	-0.074066	-0.822713	0.846540	0.142260	-0.749694	0.786319	-0.254538	-0.678688	1.185924	0.077700	-0.666548	1.123016	0.083811	-0.687304	1.182616	-0.027161	-0.701861	0.759578	0.283134							-0.430710	0.603455	0.166444	-0.264229	0.067052	-0.163388	-0.231940	0.067975	0.221651	-0.222256	0.071704	0.192690	0.354338	0.076017	-0.060277
11093	92.441667	-0.884184	0.619137	0.125239	-0.881345	0.617198	-0.066735	-0.822408	0.856142	-0.074094	-0.822692	0.846545	0.142252	-0.749727	0.786312	-0.254601	-0.678675	1.185933	0.077639	-0.666540	1.123024	0.083770	-0.687259	1.182600	-0.027180	-0.701858	0.759589	0.283121							-0.430705	0.603455	0.166454	-0.264228	0.067046	-0.163381	-0.231935	0.067965	0.221653	-0.222257	0.071691	0.192681	0.354340	0.076010	-0.060273
11094	92.450000	-0.884182	0.619145	0.125234	-0.881344	0.617205	-0.066740	-0.822410	0.856144	-0.074120	-0.822689	0.846582	0.142211	-0.749673	0.786292	-0.254584	-0.678659	1.185948	0.077580	-0.666542	1.123036	0.083723	-0.687213	1.182580	-0.027193	-0.701850	0.759604	0.283105							-0.430701	0.603460	0.166452	-0.264234	0.067047	-0.163380	-0.231930	0.067965	0.221652	-0.222262	0.071671	0.192688	0.354341	0.076012	-0.060272
11095	92.458333	-0.884274	0.619219	0.125251	-0.881341	0.617203	-0.066755	-0.822381	0.856138	-0.074148	-0.822689	0.846581	0.142190	-0.749705	0.786293	-0.254642	-0.678672	1.185970	0.077531	-0.666542	1.123054	0.083678	-0.687212	1.182600	-0.027255	-0.701845	0.759616	0.283086							-0.430695	0.603457	0.166456	-0.264228	0.067057	-0.163378	-0.231935	0.067960	0.221643	-0.222255	0.071694	0.192683	0.354336	0.076027	-0.060269
11096	92.466667	-0.884173	0.619110	0.125173	-0.881332	0.617218	-0.066745	-0.822356	0.856129	-0.074173	-0.822694	0.846585	0.142173	-0.749736	0.786291	-0.254699	-0.678671	1.185986	0.077465	-0.666534	1.123072	0.083637	-0.687184	1.182597	-0.027290	-0.701831	0.759641	0.283075							-0.430685	0.603462	0.166457	-0.264229	0.067053	-0.163371	-0.231937	0.067967	0.221641	-0.222250	0.071697	0.192681	0.354343	0.076030	-0.060269
11097	92.475000	-0.884166	0.619149	0.125195	-0.881330	0.617223	-0.066747	-0.822345	0.856130	-0.074202	-0.822668	0.846606	0.142145	-0.749678	0.786276	-0.254685	-0.678646	1.185982	0.077371	-0.666531	1.123084	0.083592	-0.687165	1.182602	-0.027337	-0.701822	0.759651	0.283054							-0.430675	0.603466	0.166448	-0.264230	0.067051	-0.163375	-0.231935	0.067961	0.221638	-0.222263	0.071693	0.192673	0.354339	0.076031	-0.060269
11098	92.483333	-0.884255	0.619238	0.125237	-0.881325	0.617224	-0.066753	-0.822411	0.856143	-0.074236	-0.822612	0.846551	0.142083	-0.749619	0.786257	-0.254669	-0.678647	1.185996	0.077343	-0.666537	1.123096	0.083549	-0.687156	1.182629	-0.027402	-0.701811	0.759655	0.283032							-0.430667	0.603465	0.166435	-0.264231	0.067061	-0.163377	-0.231936	0.067970	0.221634	-0.222255	0.071706	0.192678	0.354335	0.076032	-0.060266
11099	92.491667	-0.884248	0.619240	0.125227	-0.881317	0.617223	-0.066759	-0.822338	0.856126	-0.074250	-0.822622	0.846560	0.142074	-0.749653	0.786254	-0.254735	-0.678636	1.186008	0.077297	-0.666527	1.123101	0.083512	-0.687145	1.182629	-0.027454	-0.701797	0.759671	0.283022							-0.430656	0.603460	0.166424	-0.264231	0.067050	-0.163381	-0.231938	0.067970	0.221635	-0.222255	0.071701	0.192681	0.354337	0.076028	-0.060272
11100	92.500000	-0.884236	0.619234	0.125222	-0.881310	0.617220	-0.066762	-0.822345	0.856094	-0.074353	-0.822629	0.846568	0.142065	-0.749689	0.786251	-0.254814	-0.678631	1.186003	0.077262	-0.666516	1.123104	0.083478	-0.687146	1.182648	-0.027527	-0.701782	0.759677	0.283007							-0.430650	0.603458	0.166412	-0.264223	0.067039	-0.163376	-0.231933	0.067961	0.221642	-0.222251	0.071701	0.192681	0.354343	0.076024	-0.060277
11101	92.508333	-0.884137	0.619148	0.125174	-0.881307	0.617214	-0.066767	-0.822299	0.856107	-0.074298	-0.822588	0.846569	0.142038	-0.749589	0.786229	-0.254766	-0.678619	1.186003	0.077217	-0.666507	1.123100	0.083444	-0.687120	1.182635	-0.027557	-0.701766	0.759685	0.282990							-0.430643	0.603446	0.166400	-0.264229	0.067048	-0.163385	-0.231935	0.067966	0.221645	-0.222259	0.071673	0.192675	0.354348	0.076020	-0.060273
11102	92.516667	-0.884226	0.619231	0.125216	-0.881306	0.617211	-0.066774	-0.822287	0.856096	-0.074315	-0.822590	0.846593	0.142034	-0.749667	0.786228	-0.254857	-0.678615	1.186002	0.077188	-0.666493	1.123094	0.083406	-0.687088	1.182597	-0.027563	-0.701751	0.759689	0.282975							-0.430642	0.603442	0.166387	-0.264227	0.067050	-0.163388	-0.231938	0.067958	0.221648	-0.222255	0.071677	0.192691	0.354345	0.076026	-0.060272
11103	92.525000	-0.884178	0.619216	0.125210	-0.881311	0.617213	-0.066770	-0.822297	0.856086	-0.074354	-0.822595	0.846600	0.142025	-0.749659	0.786222	-0.254880	-0.678603	1.185997	0.077153	-0.666486	1.123091	0.083376	-0.687113	1.182639	-0.027655	-0.701739	0.759694	0.282949							-0.430632	0.603421	0.166383	-0.264228	0.067051	-0.163379	-0.231935	0.067958	0.221639	-0.222256	0.071679	0.192683	0.354347	0.076018	-0.060266
11104	92.533333	-0.884136	0.619138	0.125150	-0.881315	0.617217	-0.066766	-0.822262	0.856091	-0.074351	-0.822591	0.846633	0.142021	-0.749654	0.786216	-0.254901	-0.678579	1.185992	0.077109	-0.666459	1.123084	0.083328	-0.687091	1.182608	-0.027664	-0.701728	0.759706	0.282933							-0.430625	0.603437	0.166366	-0.264232	0.067050	-0.163375	-0.231932	0.067952	0.221637	-0.222256	0.071672	0.192667	0.354350	0.076026	-0.060260
11105	92.541667	-0.884177	0.619230	0.125213	-0.881313	0.617231	-0.066753	-0.822303	0.856111	-0.074369	-0.822538	0.846591	0.141974	-0.749650	0.786207	-0.254925	-0.678643	1.185993	0.077090	-0.666441	1.123088	0.083308	-0.687068	1.182606	-0.027752	-0.701717	0.759715	0.282906							-0.430621	0.603441	0.166356	-0.264227	0.067053	-0.163372	-0.231934	0.067963	0.221638	-0.222257	0.071684	0.192670	0.354345	0.076036	-0.060255
11106	92.550000	-0.884228	0.619269	0.125224	-0.881324	0.617220	-0.066772	-0.822283	0.856090	-0.074400	-0.822573	0.846651	0.141988	-0.749645	0.786198	-0.254943	-0.678549	1.185993	0.077053	-0.666441	1.123087	0.083273	-0.687058	1.182616	-0.027766	-0.701705	0.759732	0.282889							-0.430615	0.603413	0.166348	-0.264233	0.067053	-0.163369	-0.231932	0.067962	0.221632	-0.222249	0.071695	0.192676	0.354345	0.076036	-0.060254
11107	92.558333	-0.884180	0.619209	0.125177	-0.881327	0.617220	-0.066772	-0.822252	0.856095	-0.074402	-0.822518	0.846642	0.141943	-0.749643	0.786187	-0.254965	-0.678541	1.185997	0.077026	-0.666416	1.123092	0.083246	-0.687021	1.182592	-0.027815	-0.701698	0.759745	0.282870							-0.430613	0.603430	0.166335	-0.264230	0.067056	-0.163377	-0.231933	0.067966	0.221628	-0.222255	0.071700	0.192674	0.354342	0.076037	-0.060263
11108	92.566667	-0.884126	0.619208	0.125189	-0.881329	0.617216	-0.066779	-0.822243	0.856089	-0.074426	-0.822518	0.846610	0.141915	-0.749653	0.786191	-0.254959	-0.678518	1.185994	0.076985	-0.666393	1.123090	0.083215	-0.686969	1.182531	-0.027776	-0.701689	0.759760	0.282855							-0.430614	0.603444	0.166317	-0.264229	0.067056	-0.163376	-0.231933	0.067977	0.221636	-0.222255	0.071695	0.192668	0.354346	0.076029	-0.060266
11109	92.575000	-0.884171	0.619232	0.125193	-0.881333	0.617201	-0.066794	-0.822268	0.856091	-0.074452	-0.822520	0.846654	0.141910	-0.749647	0.786167	-0.255005	-0.678504	1.185999	0.076969	-0.666377	1.123089	0.083182	-0.686992	1.182585	-0.027871	-0.701685	0.759771	0.282840							-0.430612	0.603436	0.166313	-0.264232	0.067058	-0.163382	-0.231931	0.067966	0.221632	-0.222253	0.071693	0.192675	0.354345	0.076026	-0.060268
11110	92.583333	-0.884219	0.619258	0.125195	-0.881328	0.617204	-0.066793	-0.822249	0.856066	-0.074486	-0.822530	0.846656	0.141901	-0.749647	0.786151	-0.255024	-0.678480	1.185998	0.076938	-0.666364	1.123092	0.083155	-0.686986	1.182605	-0.027916	-0.701678	0.759790	0.282831							-0.430608	0.603405	0.166307	-0.264229	0.067052	-0.163388	-0.231933	0.067966	0.221633	-0.222256	0.071686	0.192687	0.354348	0.076026	-0.060272
11111	92.591667	-0.884172	0.619207	0.125159	-0.881326	0.617199	-0.066794	-0.822252	0.856044	-0.074533	-0.822490	0.846669	0.141875	-0.749650	0.786132	-0.255049	-0.678454	1.185997	0.076899	-0.666347	1.123089	0.083125	-0.686961	1.182580	-0.027922	-0.701671	0.759800	0.282818							-0.430606	0.603418	0.166307	-0.264227	0.067046	-0.163389	-0.231930	0.067965	0.221635	-0.222258	0.071678	0.192663	0.354351	0.076019	-0.060273
11112	92.600000	-0.884122	0.619212	0.125177	-0.881324	0.617202	-0.066794	-0.822208	0.856062	-0.074508	-0.822486	0.846682	0.141867	-0.749652	0.786122	-0.255052	-0.678431	1.186000	0.076862	-0.666332	1.123089	0.083092	-0.686915	1.182520	-0.027878	-0.701666	0.759815	0.282812							-0.430603	0.603431	0.166303	-0.264228	0.067047	-0.163388	-0.231928	0.067960	0.221628	-0.222253	0.071676	0.192658	0.354353	0.076022	-0.060264
11113	92.608333	-0.884220	0.619277	0.125198	-0.881318	0.617216	-0.066780	-0.822272	0.856074	-0.074524	-0.822500	0.846694	0.141862	-0.749657	0.786108	-0.255061	-0.678565	1.186009	0.076880	-0.666320	1.123093	0.083067	-0.686946	1.182602	-0.027985	-0.701659	0.759827	0.282800							-0.430603	0.603433	0.166305	-0.264231	0.067059	-0.163390	-0.231932	0.067961	0.221629	-0.222247	0.071687	0.192668	0.354346	0.076030	-0.060259
11114	92.616667	-0.884218	0.619284	0.125200	-0.881328	0.617210	-0.066789	-0.822217	0.856065	-0.074523	-0.822482	0.846705	0.141849	-0.749661	0.786093	-0.255069	-0.678404	1.186015	0.076825	-0.666306	1.123096	0.083038	-0.686939	1.182612	-0.028012	-0.701650	0.759842	0.282786							-0.430600	0.603406	0.166307	-0.264229	0.067063	-0.163386	-0.231933	0.067961	0.221628	-0.222261	0.071668	0.192671	0.354344	0.076035	-0.060257
11115	92.625000	-0.884118	0.619226	0.125178	-0.881326	0.617212	-0.066787	-0.822222	0.856065	-0.074538	-0.822481	0.846716	0.141840	-0.749667	0.786067	-0.255087	-0.678455	1.186016	0.076809	-0.666292	1.123098	0.083010	-0.686898	1.182558	-0.027981	-0.701639	0.759855	0.282775							-0.430600	0.603435	0.166306	-0.264228	0.067057	-0.163375	-0.231928	0.067959	0.221626	-0.222259	0.071680	0.192667	0.354344	0.076034	-0.060253
11116	92.633333	-0.884219	0.619283	0.125202	-0.881134	0.617065	-0.066849	-0.822259	0.856059	-0.074566	-0.822484	0.846725	0.141831	-0.749671	0.786063	-0.255086	-0.678512	1.186016	0.076804	-0.666275	1.123098	0.082977	-0.686878	1.182555	-0.027996	-0.701630	0.759872	0.282771							-0.430597	0.603435	0.166304	-0.264231	0.067061	-0.163376	-0.231931	0.067966	0.221632	-0.222260	0.071692	0.192666	0.354349	0.076033	-0.060250
11117	92.641667	-0.884173	0.619215	0.125161	-0.881326	0.617207	-0.066788	-0.822245	0.856052	-0.074570	-0.822499	0.846722	0.141830	-0.749674	0.786041	-0.255098	-0.678491	1.186015	0.076774	-0.666264	1.123072	0.082944	-0.686873	1.182539	-0.028042	-0.701619	0.759875	0.282759							-0.430596	0.603435	0.166300	-0.264233	0.067059	-0.163377	-0.231936	0.067972	0.221636	-0.222256	0.071697	0.192690	0.354342	0.076038	-0.060247
11118	92.650000	-0.884123	0.619211	0.125181	-0.881322	0.617200	-0.066789	-0.822282	0.856009	-0.074640	-0.822467	0.846734	0.141810	-0.749679	0.786019	-0.255114	-0.678320	1.186013	0.076709	-0.666239	1.123089	0.082921	-0.686848	1.182519	-0.028064	-0.701607	0.759885	0.282757							-0.430598	0.603398	0.166304	-0.264235	0.067054	-0.163383	-0.231938	0.067973	0.221640	-0.222263	0.071693	0.192671	0.354347	0.076028	-0.060254
11119	92.658333	-0.884128	0.619171	0.125152	-0.881326	0.617193	-0.066791	-0.822241	0.856030	-0.074585	-0.822475	0.846722	0.141805	-0.749682	0.786001	-0.255122	-0.678434	1.186004	0.076677	-0.666225	1.123086	0.082888	-0.686829	1.182529	-0.028104	-0.701597	0.759894	0.282750							-0.430599	0.603404	0.166297	-0.264231	0.067053	-0.163382	-0.231942	0.067979	0.221648	-0.222254	0.071701	0.192674	0.354353	0.076024	-0.060259
11120	92.666667	-0.884224	0.619248	0.125199	-0.881338	0.617176	-0.066807	-0.822337	0.856049	-0.074597	-0.822475	0.846729	0.141802	-0.749687	0.785983	-0.255128	-0.678403	1.185997	0.076646	-0.666065	1.123013	0.082739	-0.686827	1.182576	-0.028193	-0.701590	0.759900	0.282742							-0.430600	0.603408	0.166299	-0.264231	0.067053	-0.163391	-0.231940	0.067978	0.221645	-0.222249	0.071703	0.192672	0.354348	0.076035	-0.060261
11121	92.675000	-0.884186	0.619189	0.125168	-0.881330	0.617192	-0.066784	-0.822296	0.856029	-0.074603	-0.822474	0.846730	0.141796	-0.749699	0.785961	-0.255147	-0.678303	1.186008	0.076580	-0.666189	1.123086	0.082814	-0.686786	1.182540	-0.028195	-0.701590	0.759911	0.282734							-0.430603	0.603395	0.166301	-0.264234	0.067050	-0.163384	-0.231933	0.067975	0.221640	-0.222254	0.071692	0.192683	0.354355	0.076027	-0.060262
11122	92.683333	-0.884139	0.619191	0.125193	-0.881335	0.617194	-0.066776	-0.822256	0.856001	-0.074605	-0.822469	0.846736	0.141790	-0.749709	0.785935	-0.255164	-0.678338	1.186022	0.076571	-0.666171	1.123115	0.082770	-0.686769	1.182582	-0.028266	-0.701589	0.759919	0.282724							-0.430605	0.603408	0.166309	-0.264231	0.067065	-0.163390	-0.231935	0.067965	0.221628	-0.222258	0.071692	0.192662	0.354351	0.076034	-0.060261
11123	92.691667	-0.884199	0.619218	0.125213	-0.881340	0.617194	-0.066766	-0.822311	0.856014	-0.074610	-0.822467	0.846745	0.141785	-0.749718	0.785921	-0.255165	-0.678230	1.186037	0.076465	-0.666150	1.123119	0.082731	-0.686730	1.182554	-0.028276	-0.701591	0.759933	0.282717							-0.430610	0.603413	0.166319	-0.264230	0.067060	-0.163378	-0.231932	0.067971	0.221632	-0.222257	0.071713	0.192668	0.354355	0.076042	-0.060266
11124	92.700000	-0.884255	0.619245	0.125230	-0.881341	0.617189	-0.066759	-0.822272	0.855992	-0.074612	-0.822484	0.846767	0.141793	-0.749730	0.785900	-0.255170	-0.678120	1.186048	0.076403	-0.666132	1.123116	0.082685	-0.686690	1.182540	-0.028292	-0.701591	0.759941	0.282707							-0.430616	0.603410	0.166322	-0.264229	0.067065	-0.163378	-0.231933	0.067975	0.221633	-0.222253	0.071727	0.192673	0.354351	0.076058	-0.060261
11125	92.708333	-0.884211	0.619211	0.125226	-0.881345	0.617192	-0.066751	-0.822280	0.855970	-0.074650	-0.822444	0.846773	0.141767	-0.749742	0.785877	-0.255179	-0.678082	1.186060	0.076383	-0.666112	1.123134	0.082646	-0.686672	1.182578	-0.028366	-0.701593	0.759960	0.282704							-0.430626	0.603413	0.166335	-0.264230	0.067060	-0.163377	-0.231938	0.067981	0.221637	-0.222254	0.071729	0.192685	0.354353	0.076049	-0.060267
11126	92.716667	-0.884166	0.619169	0.125219	-0.881345	0.617192	-0.066748	-0.822274	0.855975	-0.074639	-0.822450	0.846764	0.141756	-0.749752	0.785850	-0.255185	-0.678065	1.186077	0.076342	-0.666081	1.123153	0.082607	-0.686655	1.182603	-0.028421	-0.701594	0.759981	0.282704							-0.430630	0.603409	0.166342	-0.264231	0.067061	-0.163388	-0.231936	0.067987	0.221645	-0.222263	0.071720	0.192677	0.354355	0.076050	-0.060271
11127	92.725000	-0.884215	0.619190	0.125233	-0.881342	0.617185	-0.066748	-0.822303	0.855962	-0.074673	-0.822437	0.846780	0.141746	-0.749763	0.785818	-0.255189	-0.678018	1.186086	0.076280	-0.666056	1.123162	0.082564	-0.686576	1.182548	-0.028448	-0.701590	0.759996	0.282696							-0.430639	0.603406	0.166353	-0.264232	0.067059	-0.163384	-0.231939	0.067988	0.221651	-0.222262	0.071728	0.192689	0.354356	0.076043	-0.060277
11128	92.733333	-0.884267	0.619224	0.125243	-0.881340	0.617183	-0.066750	-0.822360	0.855986	-0.074677	-0.822426	0.846799	0.141731	-0.749778	0.785779	-0.255190	-0.677983	1.186098	0.076235	-0.666036	1.123174	0.082531	-0.686533	1.182601	-0.028547	-0.701585	0.760019	0.282692							-0.430647	0.603399	0.166361	-0.264232	0.067061	-0.163387	-0.231942	0.067988	0.221656	-0.222253	0.071722	0.192691	0.354350	0.076042	-0.060285
11129	92.741667	-0.884213	0.619198	0.125235	-0.881339	0.617188	-0.066748	-0.822270	0.855958	-0.074689	-0.822427	0.846810	0.141718	-0.749774	0.785776	-0.255212	-0.677959	1.186110	0.076199	-0.666014	1.123180	0.082490	-0.686520	1.182599	-0.028596	-0.701578	0.760048	0.282679							-0.430650	0.603386	0.166375	-0.264233	0.067056	-0.163389	-0.231943	0.067987	0.221657	-0.222266	0.071708	0.192687	0.354356	0.076037	-0.060286
11130	92.750000	-0.884165	0.619174	0.125227	-0.881337	0.617194	-0.066748	-0.822255	0.855936	-0.074727	-0.822433	0.846829	0.141709	-0.749782	0.785750	-0.255213	-0.677925	1.186118	0.076146	-0.665984	1.123185	0.082437	-0.686488	1.182555	-0.028579	-0.701566	0.760076	0.282667							-0.430649	0.603402	0.166377	-0.264233	0.067058	-0.163383	-0.231940	0.067980	0.221652	-0.222254	0.071730	0.192689	0.354355	0.076040	-0.060285
11131	92.758333	-0.884263	0.619244	0.125247	-0.881332	0.617203	-0.066747	-0.822356	0.855985	-0.074725	-0.822413	0.846862	0.141694	-0.749790	0.785713	-0.255222	-0.678049	1.186132	0.076130	-0.665965	1.123200	0.082399	-0.686475	1.182600	-0.028670	-0.701553	0.760109	0.282658							-0.430645	0.603412	0.166384	-0.264236	0.067063	-0.163384	-0.231942	0.067984	0.221644	-0.222260	0.071725	0.192680	0.354349	0.076045	-0.060287
11132	92.766667	-0.884257	0.619255	0.125248	-0.881328	0.617214	-0.066742	-0.822291	0.855951	-0.074752	-0.822411	0.846879	0.141682	-0.749789	0.785703	-0.255234	-0.677871	1.186152	0.076062	-0.665944	1.123212	0.082360	-0.686454	1.182611	-0.028707	-0.701546	0.760131	0.282645							-0.430637	0.603417	0.166387	-0.264233	0.067063	-0.163380	-0.231935	0.067976	0.221638	-0.222255	0.071731	0.192686	0.354357	0.076084	-0.060298
11133	92.775000	-0.884222	0.619261	0.125255	-0.881323	0.617217	-0.066740	-0.822262	0.855928	-0.074796	-0.822414	0.846891	0.141671	-0.749788	0.785683	-0.255249	-0.677848	1.186163	0.076015	-0.665926	1.123222	0.082319	-0.686424	1.182577	-0.028720	-0.701526	0.760155	0.282639							-0.430633	0.603403	0.166389	-0.264235	0.067062	-0.163378	-0.231938	0.067981	0.221641	-0.222264	0.071722	0.192676	0.354339	0.076046	-0.060281
11134	92.783333	-0.884144	0.619205	0.125223	-0.881312	0.617220	-0.066743	-0.822245	0.855927	-0.074791	-0.822402	0.846906	0.141653	-0.749788	0.785643	-0.255253	-0.677803	1.186160	0.075927	-0.665913	1.123229	0.082279	-0.686422	1.182593	-0.028793	-0.701513	0.760170	0.282627							-0.430621	0.603420	0.166382	-0.264240	0.067056	-0.163377	-0.231940	0.067979	0.221642	-0.222260	0.071714	0.192675	0.354332	0.076045	-0.060283
11135	92.791667	-0.884235	0.619260	0.125244	-0.881305	0.617216	-0.066745	-0.822273	0.855927	-0.074802	-0.822405	0.846901	0.141644	-0.749781	0.785635	-0.255275	-0.677786	1.186172	0.075882	-0.665904	1.123240	0.082240	-0.686402	1.182608	-0.028836	-0.701491	0.760184	0.282622							-0.430615	0.603414	0.166376	-0.264232	0.067061	-0.163381	-0.231942	0.067984	0.221647	-0.222256	0.071733	0.192695	0.354330	0.076033	-0.060284
11136	92.800000	-0.884127	0.619197	0.125218	-0.881294	0.617217	-0.066749	-0.822278	0.855887	-0.074853	-0.822374	0.846901	0.141623	-0.749789	0.785594	-0.255289	-0.677769	1.186183	0.075839	-0.665894	1.123255	0.082206	-0.686420	1.182648	-0.028937	-0.701473	0.760196	0.282614							-0.430609	0.603375	0.166373	-0.264233	0.067057	-0.163386	-0.231944	0.067978	0.221653	-0.222257	0.071724	0.192693	0.354330	0.076024	-0.060285
11137	92.808333	-0.884117	0.619203	0.125212	-0.881283	0.617215	-0.066756	-0.822218	0.855889	-0.074846	-0.822367	0.846896	0.141608	-0.749783	0.785573	-0.255304	-0.677843	1.186193	0.075826	-0.665882	1.123258	0.082164	-0.686401	1.182644	-0.028978	-0.701459	0.760204	0.282604							-0.430602	0.603402	0.166356	-0.264235	0.067051	-0.163382	-0.231941	0.067981	0.221658	-0.222252	0.071721	0.192693	0.354330	0.076020	-0.060287
11138	92.816667	-0.884204	0.619263	0.125226	-0.881080	0.617070	-0.066827	-0.822245	0.855893	-0.074863	-0.822290	0.846839	0.141545	-0.749773	0.785556	-0.255318	-0.677909	1.186202	0.075794	-0.665872	1.123256	0.082129	-0.686402	1.182642	-0.029023	-0.701444	0.760212	0.282590							-0.430593	0.603402	0.166346	-0.264234	0.067049	-0.163383	-0.231948	0.067988	0.221662	-0.222253	0.071720	0.192688	0.354332	0.076015	-0.060290
11139	92.825000	-0.884199	0.619274	0.125221	-0.881274	0.617222	-0.066767	-0.822235	0.855873	-0.074935	-0.822344	0.846904	0.141576	-0.749767	0.785551	-0.255354	-0.677818	1.186206	0.075736	-0.665860	1.123267	0.082091	-0.686400	1.182639	-0.029066	-0.701426	0.760222	0.282565							-0.430586	0.603402	0.166332	-0.264233	0.067058	-0.163382	-0.231936	0.067979	0.221649	-0.222253	0.071711	0.192691	0.354322	0.076021	-0.060282
11140	92.833333	-0.884190	0.619288	0.125216	-0.881274	0.617232	-0.066769	-0.822229	0.855885	-0.074899	-0.822331	0.846902	0.141555	-0.749767	0.785537	-0.255374	-0.677743	1.186207	0.075691	-0.665851	1.123269	0.082055	-0.686398	1.182639	-0.029106	-0.701417	0.760236	0.282543							-0.430577	0.603374	0.166324	-0.264230	0.067063	-0.163381	-0.231937	0.067979	0.221641	-0.222255	0.071714	0.192690	0.354333	0.076065	-0.060293
11141	92.841667	-0.884112	0.619273	0.125206	-0.881270	0.617237	-0.066775	-0.822221	0.855884	-0.074921	-0.822259	0.846855	0.141491	-0.749751	0.785535	-0.255406	-0.677809	1.186204	0.075664	-0.665839	1.123269	0.082021	-0.686374	1.182595	-0.029122	-0.701405	0.760244	0.282517							-0.430566	0.603408	0.166298	-0.264228	0.067060	-0.163376	-0.231932	0.067971	0.221634	-0.222254	0.071712	0.192671	0.354313	0.076035	-0.060273
11142	92.850000	-0.884182	0.619311	0.125201	-0.881072	0.617091	-0.066846	-0.822214	0.855881	-0.074940	-0.822294	0.846936	0.141512	-0.749746	0.785526	-0.255433	-0.677885	1.186200	0.075654	-0.665828	1.123243	0.081982	-0.686387	1.182616	-0.029203	-0.701390	0.760255	0.282493							-0.430561	0.603410	0.166281	-0.264234	0.067057	-0.163365	-0.231934	0.067977	0.221637	-0.222250	0.071732	0.192681	0.354316	0.076039	-0.060269
11143	92.858333	-0.884175	0.619318	0.125195	-0.881270	0.617237	-0.066787	-0.822206	0.855875	-0.074961	-0.822231	0.846872	0.141448	-0.749736	0.785521	-0.255463	-0.677721	1.186189	0.075593	-0.665817	1.123252	0.081957	-0.686392	1.182603	-0.029233	-0.701380	0.760262	0.282468							-0.430553	0.603390	0.166262	-0.264229	0.067058	-0.163373	-0.231935	0.067975	0.221635	-0.222255	0.071709	0.192681	0.354315	0.076036	-0.060266
11144	92.866667	-0.884074	0.619258	0.125160	-0.881269	0.617227	-0.066795	-0.822205	0.855881	-0.074996	-0.822220	0.846869	0.141416	-0.749732	0.785510	-0.255487	-0.677886	1.186189	0.075623	-0.665803	1.123255	0.081935	-0.686397	1.182593	-0.029258	-0.701367	0.760270	0.282448							-0.430546	0.603401	0.166250	-0.264227	0.067046	-0.163365	-0.231929	0.067968	0.221637	-0.222262	0.071711	0.192675	0.354318	0.076028	-0.060269
11145	92.875000	-0.884160	0.619317	0.125175	-0.881267	0.617222	-0.066807	-0.822195	0.855870	-0.074989	-0.822234	0.846897	0.141400	-0.749724	0.785513	-0.255523	-0.677715	1.186176	0.075534	-0.665800	1.123227	0.081900	-0.686390	1.182551	-0.029246	-0.701356	0.760285	0.282427							-0.430540	0.603366	0.166230	-0.264229	0.067054	-0.163381	-0.231936	0.067975	0.221649	-0.222249	0.071711	0.192694	0.354318	0.076016	-0.060269
11146	92.883333	-0.884061	0.619266	0.125148	-0.881264	0.617215	-0.066817	-0.822145	0.855852	-0.075043	-0.822264	0.846936	0.141415	-0.749719	0.785511	-0.255551	-0.677717	1.186174	0.075512	-0.665793	1.123247	0.081880	-0.686414	1.182587	-0.029315	-0.701346	0.760299	0.282400							-0.430535	0.603390	0.166211	-0.264229	0.067048	-0.163384	-0.231931	0.067974	0.221647	-0.222255	0.071702	0.192674	0.354319	0.076003	-0.060268
11147	92.891667	-0.884106	0.619269	0.125122	-0.881269	0.617215	-0.066828	-0.822161	0.855861	-0.075069	-0.822203	0.846875	0.141328	-0.749719	0.785504	-0.255579	-0.677886	1.186182	0.075539	-0.665796	1.123246	0.081849	-0.686423	1.182577	-0.029324	-0.701341	0.760314	0.282377							-0.430529	0.603393	0.166196	-0.264231	0.067048	-0.163390	-0.231936	0.067978	0.221647	-0.222256	0.071696	0.192671	0.354315	0.076007	-0.060270
11148	92.900000	-0.884149	0.619340	0.125153	-0.881283	0.617209	-0.066855	-0.822189	0.855879	-0.075091	-0.822265	0.846957	0.141368	-0.749709	0.785510	-0.255607	-0.677887	1.186188	0.075500	-0.665799	1.123233	0.081804	-0.686397	1.182536	-0.029292	-0.701330	0.760321	0.282344							-0.430525	0.603395	0.166175	-0.264232	0.067058	-0.163384	-0.231938	0.067982	0.221644	-0.222250	0.071715	0.192678	0.354304	0.076004	-0.060264
11149	92.908333	-0.884064	0.619240	0.125068	-0.881277	0.617227	-0.066839	-0.822188	0.855877	-0.075108	-0.822196	0.846884	0.141259	-0.749709	0.785503	-0.255634	-0.677746	1.186196	0.075422	-0.665808	1.123254	0.081777	-0.686414	1.182539	-0.029327	-0.701325	0.760348	0.282326							-0.430518	0.603390	0.166163	-0.264235	0.067067	-0.163387	-0.231935	0.067976	0.221627	-0.222248	0.071716	0.192671	0.354301	0.076014	-0.060269
11150	92.916667	-0.884060	0.619249	0.125059	-0.881289	0.617234	-0.066847	-0.822144	0.855864	-0.075141	-0.822198	0.846899	0.141237	-0.749709	0.785497	-0.255652	-0.677759	1.186202	0.075402	-0.665820	1.123267	0.081744	-0.686436	1.182563	-0.029368	-0.701315	0.760359	0.282302							-0.430514	0.603406	0.166148	-0.264239	0.067063	-0.163378	-0.231935	0.067982	0.221632	-0.222257	0.071701	0.192655	0.354293	0.076019	-0.060269
11151	92.925000	-0.884104	0.619314	0.125092	-0.881284	0.617242	-0.066840	-0.822171	0.855870	-0.075158	-0.822215	0.846925	0.141248	-0.749709	0.785490	-0.255682	-0.677852	1.186207	0.075385	-0.665824	1.123270	0.081707	-0.686457	1.182573	-0.029405	-0.701304	0.760371	0.282282							-0.430509	0.603404	0.166134	-0.264237	0.067059	-0.163373	-0.231934	0.067976	0.221625	-0.222253	0.071709	0.192663	0.354277	0.076015	-0.060273
11152	92.933333	-0.884146	0.619373	0.125122	-0.881293	0.617224	-0.066860	-0.822167	0.855852	-0.075161	-0.822223	0.846936	0.141263	-0.749620	0.785472	-0.255624	-0.677788	1.186205	0.075344	-0.665832	1.123247	0.081669	-0.686468	1.182561	-0.029438	-0.701295	0.760379	0.282266							-0.430503	0.603373	0.166111	-0.264232	0.067059	-0.163380	-0.231935	0.067976	0.221628	-0.222244	0.071708	0.192669	0.354266	0.076000	-0.060275
11153	92.941667	-0.884145	0.619366	0.125116	-0.881295	0.617210	-0.066868	-0.822181	0.855830	-0.075216	-0.822230	0.846942	0.141227	-0.749727	0.785463	-0.255720	-0.677800	1.186200	0.075310	-0.665846	1.123257	0.081656	-0.686494	1.182575	-0.029487	-0.701288	0.760389	0.282260							-0.430504	0.603386	0.166096	-0.264235	0.067062	-0.163385	-0.231934	0.067969	0.221631	-0.222251	0.071704	0.192679	0.354260	0.075981	-0.060282
11154	92.950000	-0.884052	0.619302	0.125087	-0.881298	0.617196	-0.066876	-0.822178	0.855827	-0.075187	-0.822209	0.846906	0.141200	-0.749743	0.785449	-0.255731	-0.677818	1.186196	0.075296	-0.665848	1.123258	0.081637	-0.686509	1.182558	-0.029510	-0.701281	0.760386	0.282248							-0.430504	0.603397	0.166077	-0.264235	0.067053	-0.163391	-0.231929	0.067973	0.221640	-0.222239	0.071702	0.192665	0.354248	0.075962	-0.060284
11155	92.958333	-0.884146	0.619348	0.125104	-0.881299	0.617187	-0.066880	-0.822208	0.855823	-0.075181	-0.822230	0.846921	0.141240	-0.749711	0.785433	-0.255703	-0.677995	1.186194	0.075318	-0.665863	1.123232	0.081609	-0.686520	1.182518	-0.029509	-0.701277	0.760395	0.282244							-0.430501	0.603379	0.166064	-0.264235	0.067050	-0.163387	-0.231930	0.067976	0.221638	-0.222245	0.071703	0.192674	0.354237	0.075946	-0.060282
11156	92.966667	-0.884151	0.619345	0.125098	-0.881310	0.617182	-0.066882	-0.822206	0.855769	-0.075290	-0.822242	0.846931	0.141202	-0.749784	0.785426	-0.255745	-0.677852	1.186182	0.075248	-0.665874	1.123229	0.081590	-0.686530	1.182488	-0.029524	-0.701272	0.760393	0.282234							-0.430502	0.603396	0.166049	-0.264233	0.067055	-0.163383	-0.231934	0.067983	0.221641	-0.222250	0.071690	0.192684	0.354222	0.075937	-0.060280
11157	92.975000	-0.884156	0.619345	0.125098	-0.881316	0.617181	-0.066881	-0.822213	0.855788	-0.075247	-0.822270	0.846947	0.141205	-0.749802	0.785413	-0.255743	-0.678006	1.186175	0.075251	-0.665883	1.123239	0.081577	-0.686559	1.182499	-0.029564	-0.701272	0.760391	0.282224							-0.430498	0.603367	0.166040	-0.264232	0.067058	-0.163385	-0.231933	0.067986	0.221636	-0.222249	0.071701	0.192681	0.354208	0.075943	-0.060283
11158	92.983333	-0.884071	0.619294	0.125077	-0.881324	0.617182	-0.066881	-0.822200	0.855788	-0.075220	-0.822232	0.846887	0.141152	-0.749823	0.785403	-0.255739	-0.678018	1.186173	0.075231	-0.665883	1.123230	0.081558	-0.686577	1.182492	-0.029583	-0.701280	0.760387	0.282212							-0.430500	0.603398	0.166039	-0.264235	0.067061	-0.163377	-0.231933	0.067988	0.221629	-0.222259	0.071701	0.192656	0.354182	0.075912	-0.060256
11159	92.991667	-0.884174	0.619354	0.125103	-0.881238	0.617105	-0.066914	-0.822256	0.855805	-0.075224	-0.822244	0.846888	0.141142	-0.749745	0.785385	-0.255665	-0.677953	1.186170	0.075190	-0.665886	1.123238	0.081546	-0.686577	1.182472	-0.029574	-0.701284	0.760378	0.282201							-0.430500	0.603385	0.166040	-0.264233	0.067058	-0.163374	-0.231930	0.067979	0.221626	-0.222246	0.071711	0.192662	0.354163	0.075902	-0.060250
11160	93.000000	-0.884178	0.619353	0.125101	-0.881343	0.617177	-0.066878	-0.822269	0.855784	-0.075317	-0.822251	0.846881	0.141128	-0.749758	0.785370	-0.255661	-0.678030	1.186155	0.075177	-0.665906	1.123223	0.081526	-0.686585	1.182458	-0.029587	-0.701296	0.760369	0.282189							-0.430505	0.603397	0.166048	-0.264231	0.067071	-0.163384	-0.231933	0.067980	0.221626	-0.222248	0.071715	0.192667	0.354148	0.075884	-0.060235
11161	93.008333	-0.884135	0.619317	0.125092	-0.881344	0.617172	-0.066885	-0.822262	0.855797	-0.075245	-0.822262	0.846884	0.141117	-0.749771	0.785356	-0.255663	-0.678045	1.186162	0.075184	-0.665907	1.123228	0.081513	-0.686599	1.182442	-0.029597	-0.701310	0.760365	0.282174							-0.430504	0.603379	0.166053	-0.264235	0.067059	-0.163382	-0.231931	0.067975	0.221628	-0.222250	0.071710	0.192661	0.354141	0.075880	-0.060239
11162	93.016667	-0.884183	0.619336	0.125099	-0.881360	0.617152	-0.066908	-0.822333	0.855808	-0.075268	-0.822272	0.846887	0.141109	-0.749782	0.785343	-0.255663	-0.678053	1.186161	0.075170	-0.665913	1.123235	0.081495	-0.686596	1.182436	-0.029599	-0.701322	0.760367	0.282155							-0.430512	0.603388	0.166060	-0.264235	0.067054	-0.163385	-0.231933	0.067975	0.221626	-0.222247	0.071712	0.192666	0.354120	0.075842	-0.060224
11163	93.025000	-0.884147	0.619276	0.125063	-0.881350	0.617157	-0.066887	-0.822312	0.855810	-0.075249	-0.822292	0.846913	0.141117	-0.749796	0.785327	-0.255664	-0.678055	1.186164	0.075163	-0.665922	1.123219	0.081478	-0.686609	1.182465	-0.029632	-0.701334	0.760378	0.282141							-0.430516	0.603391	0.166062	-0.264237	0.067062	-0.163394	-0.231939	0.067982	0.221638	-0.222247	0.071710	0.192671	0.354116	0.075829	-0.060221
11164	93.033333	-0.884194	0.619328	0.125093	-0.881350	0.617158	-0.066892	-0.822290	0.855794	-0.075247	-0.822288	0.846904	0.141108	-0.749811	0.785309	-0.255658	-0.678052	1.186173	0.075155	-0.665927	1.123245	0.081477	-0.686614	1.182478	-0.029641	-0.701346	0.760391	0.282127							-0.430523	0.603393	0.166064	-0.264239	0.067059	-0.163395	-0.231935	0.067976	0.221634	-0.222256	0.071703	0.192684	0.354106	0.075828	-0.060216
11165	93.041667	-0.884110	0.619245	0.125054	-0.881349	0.617137	-0.066906	-0.822337	0.855811	-0.075230	-0.822298	0.846920	0.141111	-0.749832	0.785300	-0.255652	-0.677983	1.186189	0.075137	-0.665932	1.123259	0.081469	-0.686643	1.182506	-0.029654	-0.701350	0.760403	0.282116							-0.430524	0.603395	0.166064	-0.264237	0.067061	-0.163389	-0.231934	0.067983	0.221637	-0.222255	0.071699	0.192674	0.354080	0.075793	-0.060198
11166	93.050000	-0.884214	0.619328	0.125100	-0.881361	0.617160	-0.066887	-0.822346	0.855816	-0.075219	-0.822297	0.846871	0.141094	-0.749855	0.785291	-0.255643	-0.677886	1.186196	0.075081	-0.665937	1.123273	0.081466	-0.686629	1.182511	-0.029617	-0.701353	0.760425	0.282114							-0.430530	0.603403	0.166069	-0.264235	0.067069	-0.163394	-0.231936	0.067988	0.221643	-0.222252	0.071715	0.192676	0.354064	0.075797	-0.060198
11167	93.058333	-0.884147	0.619282	0.125082	-0.881367	0.617165	-0.066877	-0.822361	0.855793	-0.075180	-0.822342	0.846987	0.141151	-0.749875	0.785282	-0.255634	-0.677979	1.186223	0.075139	-0.665944	1.123277	0.081462	-0.686659	1.182550	-0.029637	-0.701353	0.760435	0.282116							-0.430534	0.603394	0.166067	-0.264236	0.067063	-0.163381	-0.231935	0.067982	0.221636	-0.222248	0.071720	0.192677	0.354045	0.075781	-0.060195
11168	93.066667	-0.884226	0.619334	0.125112	-0.881370	0.617163	-0.066873	-0.822363	0.855816	-0.075195	-0.822375	0.847028	0.141180	-0.749902	0.785276	-0.255620	-0.677909	1.186241	0.075126	-0.665948	1.123284	0.081464	-0.686669	1.182561	-0.029632	-0.701350	0.760451	0.282129							-0.430540	0.603402	0.166078	-0.264236	0.067062	-0.163379	-0.231932	0.067975	0.221635	-0.222251	0.071712	0.192688	0.354026	0.075769	-0.060196
11169	93.075000	-0.884182	0.619301	0.125104	-0.881274	0.617090	-0.066904	-0.822365	0.855804	-0.075183	-0.822330	0.846970	0.141152	-0.749918	0.785273	-0.255611	-0.677913	1.186253	0.075132	-0.665955	1.123305	0.081473	-0.686691	1.182567	-0.029638	-0.701343	0.760457	0.282143							-0.430542	0.603403	0.166087	-0.264233	0.067057	-0.163376	-0.231930	0.067975	0.221635	-0.222250	0.071712	0.192674	0.353998	0.075727	-0.060183
11170	93.083333	-0.884238	0.619324	0.125120	-0.881374	0.617163	-0.066869	-0.822373	0.855798	-0.075177	-0.822385	0.847030	0.141201	-0.749934	0.785262	-0.255594	-0.677893	1.186250	0.075091	-0.665962	1.123304	0.081476	-0.686685	1.182545	-0.029605	-0.701339	0.760461	0.282162							-0.430538	0.603370	0.166104	-0.264231	0.067057	-0.163376	-0.231936	0.067977	0.221636	-0.222249	0.071715	0.192677	0.353984	0.075719	-0.060196
11171	93.091667	-0.884238	0.619317	0.125119	-0.881374	0.617159	-0.066871	-0.822378	0.855788	-0.075167	-0.822388	0.847019	0.141208	-0.749946	0.785264	-0.255589	-0.677917	1.186268	0.075123	-0.665971	1.123321	0.081486	-0.686703	1.182557	-0.029617	-0.701337	0.760468	0.282186							-0.430540	0.603381	0.166116	-0.264232	0.067051	-0.163379	-0.231933	0.067980	0.221635	-0.222248	0.071711	0.192681	0.353965	0.075702	-0.060194
11172	93.100000	-0.884136	0.619254	0.125100	-0.881371	0.617154	-0.066872	-0.822385	0.855781	-0.075157	-0.822412	0.847031	0.141268	-0.749955	0.785258	-0.255575	-0.677932	1.186280	0.075140	-0.665977	1.123340	0.081500	-0.686717	1.182561	-0.029622	-0.701331	0.760464	0.282211							-0.430537	0.603392	0.166135	-0.264234	0.067053	-0.163386	-0.231937	0.067978	0.221636	-0.222258	0.071693	0.192672	0.353949	0.075675	-0.060198
11173	93.108333	-0.884189	0.619275	0.125107	-0.881370	0.617152	-0.066872	-0.822391	0.855779	-0.075148	-0.822338	0.846934	0.141184	-0.750014	0.785258	-0.255600	-0.677940	1.186280	0.075139	-0.665990	1.123345	0.081514	-0.686738	1.182564	-0.029625	-0.701330	0.760461	0.282230							-0.430533	0.603391	0.166145	-0.264232	0.067053	-0.163383	-0.231938	0.067988	0.221642	-0.222250	0.071715	0.192670	0.353921	0.075635	-0.060191
11174	93.116667	-0.884239	0.619299	0.125117	-0.881371	0.617157	-0.066865	-0.822405	0.855783	-0.075135	-0.822397	0.846997	0.141240	-0.749967	0.785252	-0.255545	-0.677944	1.186284	0.075137	-0.665998	1.123325	0.081511	-0.686741	1.182534	-0.029582	-0.701325	0.760456	0.282253							-0.430530	0.603392	0.166164	-0.264229	0.067055	-0.163382	-0.231934	0.067988	0.221638	-0.222252	0.071731	0.192678	0.353888	0.075603	-0.060179
11175	93.125000	-0.884189	0.619269	0.125116	-0.881366	0.617157	-0.066858	-0.822412	0.855784	-0.075118	-0.822381	0.846969	0.141252	-0.749972	0.785255	-0.255528	-0.677955	1.186284	0.075148	-0.666007	1.123338	0.081531	-0.686763	1.182559	-0.029593	-0.701327	0.760451	0.282269							-0.430528	0.603394	0.166173	-0.264232	0.067050	-0.163375	-0.231939	0.067996	0.221639	-0.222249	0.071732	0.192679	0.353876	0.075616	-0.060191
11176	93.133333	-0.884139	0.619244	0.125113	-0.881365	0.617159	-0.066849	-0.822419	0.855782	-0.075100	-0.822381	0.846929	0.141271	-0.749973	0.785258	-0.255508	-0.677970	1.186281	0.075165	-0.666016	1.123350	0.081558	-0.686782	1.182539	-0.029572	-0.701328	0.760447	0.282282							-0.430524	0.603400	0.166182	-0.264232	0.067058	-0.163382	-0.231934	0.067990	0.221638	-0.222260	0.071719	0.192669	0.353851	0.075599	-0.060180
11177	93.141667	-0.884238	0.619297	0.125141	-0.881362	0.617158	-0.066844	-0.822429	0.855794	-0.075089	-0.822397	0.846978	0.141310	-0.750025	0.785263	-0.255531	-0.678067	1.186285	0.075218	-0.666021	1.123337	0.081571	-0.686794	1.182533	-0.029543	-0.701329	0.760438	0.282291							-0.430524	0.603387	0.166192	-0.264233	0.067062	-0.163377	-0.231934	0.067978	0.221632	-0.222249	0.071730	0.192678	0.353816	0.075542	-0.060162
11178	93.150000	-0.884141	0.619242	0.125128	-0.881361	0.617158	-0.066839	-0.822436	0.855821	-0.075034	-0.822406	0.846983	0.141300	-0.749972	0.785265	-0.255482	-0.677993	1.186274	0.075212	-0.666024	1.123345	0.081598	-0.686818	1.182545	-0.029529	-0.701336	0.760433	0.282297							-0.430523	0.603365	0.166202	-0.264225	0.067057	-0.163379	-0.231930	0.067975	0.221631	-0.222248	0.071724	0.192678	0.353789	0.075514	-0.060151
11179	93.158333	-0.884161	0.619268	0.125154	-0.881359	0.617159	-0.066838	-0.822443	0.855793	-0.075063	-0.822404	0.846974	0.141345	-0.750022	0.785274	-0.255506	-0.678003	1.186273	0.075241	-0.666036	1.123342	0.081635	-0.686845	1.182553	-0.029525	-0.701340	0.760424	0.282301							-0.430524	0.603390	0.166213	-0.264232	0.067055	-0.163382	-0.231931	0.067976	0.221636	-0.222248	0.071713	0.192676	0.353757	0.075488	-0.060151
11180	93.166667	-0.884138	0.619229	0.125134	-0.881348	0.617118	-0.066868	-0.822450	0.855802	-0.075056	-0.822378	0.846929	0.141327	-0.750073	0.785278	-0.255525	-0.678014	1.186267	0.075272	-0.666049	1.123340	0.081665	-0.686864	1.182569	-0.029495	-0.701346	0.760418	0.282303							-0.430522	0.603392	0.166220	-0.264233	0.067057	-0.163392	-0.231929	0.067975	0.221641	-0.222254	0.071714	0.192664	0.353735	0.075456	-0.060152
11181	93.175000	-0.884241	0.619281	0.125155	-0.881266	0.617077	-0.066870	-0.822449	0.855791	-0.075094	-0.822396	0.846944	0.141322	-0.750019	0.785287	-0.255482	-0.678025	1.186262	0.075306	-0.666053	1.123334	0.081698	-0.686867	1.182525	-0.029435	-0.701353	0.760411	0.282310							-0.430521	0.603357	0.166226	-0.264228	0.067054	-0.163390	-0.231932	0.067979	0.221637	-0.222249	0.071719	0.192678	0.353710	0.075431	-0.060144
11182	93.183333	-0.884243	0.619280	0.125153	-0.881365	0.617152	-0.066834	-0.822459	0.855800	-0.075028	-0.822463	0.846983	0.141407	-0.749969	0.785296	-0.255430	-0.678041	1.186260	0.075338	-0.666063	1.123335	0.081728	-0.686897	1.182545	-0.029366	-0.701360	0.760405	0.282312							-0.430525	0.603387	0.166230	-0.264232	0.067058	-0.163389	-0.231941	0.067981	0.221642	-0.222249	0.071728	0.192677	0.353683	0.075403	-0.060142
11183	93.191667	-0.884149	0.619221	0.125139	-0.881371	0.617154	-0.066833	-0.822464	0.855808	-0.075013	-0.822464	0.846985	0.141415	-0.750072	0.785324	-0.255496	-0.678059	1.186255	0.075387	-0.666070	1.123330	0.081763	-0.686942	1.182597	-0.029377	-0.701364	0.760397	0.282320							-0.430529	0.603374	0.166234	-0.264229	0.067054	-0.163386	-0.231938	0.067993	0.221643	-0.222248	0.071734	0.192675	0.353658	0.075390	-0.060131
11184	93.200000	-0.884252	0.619269	0.125160	-0.881377	0.617153	-0.066827	-0.822469	0.855817	-0.075005	-0.822468	0.846992	0.141423	-0.750067	0.785340	-0.255484	-0.678078	1.186253	0.075434	-0.666084	1.123328	0.081797	-0.686954	1.182585	-0.029317	-0.701378	0.760392	0.282332							-0.430535	0.603397	0.166242	-0.264231	0.067053	-0.163381	-0.231932	0.067988	0.221641	-0.222250	0.071747	0.192689	0.353636	0.075372	-0.060118
11185	93.208333	-0.884261	0.619271	0.125162	-0.881373	0.617166	-0.066810	-0.822471	0.855819	-0.074991	-0.822468	0.846977	0.141405	-0.750017	0.785346	-0.255429	-0.678082	1.186244	0.075460	-0.666091	1.123311	0.081830	-0.686952	1.182566	-0.029239	-0.701387	0.760383	0.282341							-0.430541	0.603401	0.166251	-0.264230	0.067064	-0.163373	-0.231939	0.067999	0.221641	-0.222246	0.071749	0.192685	0.353613	0.075348	-0.060107
11186	93.216667	-0.884275	0.619271	0.125168	-0.881390	0.617153	-0.066818	-0.822472	0.855828	-0.074983	-0.822502	0.846974	0.141448	-0.749963	0.785366	-0.255383	-0.678100	1.186236	0.075501	-0.666103	1.123319	0.081874	-0.686996	1.182617	-0.029240	-0.701401	0.760367	0.282354							-0.430545	0.603397	0.166258	-0.264228	0.067060	-0.163372	-0.231933	0.067984	0.221636	-0.222249	0.071736	0.192682	0.353590	0.075326	-0.060096
11187	93.225000	-0.884177	0.619203	0.125150	-0.881396	0.617146	-0.066821	-0.822467	0.855831	-0.074975	-0.822497	0.846978	0.141451	-0.750047	0.785393	-0.255460	-0.678134	1.186230	0.075570	-0.666115	1.123311	0.081913	-0.687010	1.182598	-0.029165	-0.701413	0.760355	0.282367							-0.430548	0.603393	0.166267	-0.264228	0.067062	-0.163382	-0.231931	0.067983	0.221637	-0.222253	0.071721	0.192680	0.353574	0.075306	-0.060091
11188	93.233333	-0.884189	0.619142	0.125099	-0.881396	0.617144	-0.066823	-0.822473	0.855840	-0.074979	-0.822452	0.846903	0.141411	-0.749937	0.785395	-0.255372	-0.678156	1.186221	0.075623	-0.666126	1.123310	0.081958	-0.687019	1.182556	-0.029075	-0.701429	0.760341	0.282383							-0.430551	0.603357	0.166279	-0.264225	0.067052	-0.163382	-0.231926	0.067970	0.221635	-0.222242	0.071723	0.192678	0.353553	0.075286	-0.060092
11189	93.241667	-0.884288	0.619249	0.125166	-0.881397	0.617135	-0.066826	-0.822470	0.855842	-0.074968	-0.822523	0.846951	0.141463	-0.750015	0.785434	-0.255456	-0.678159	1.186206	0.075654	-0.666141	1.123293	0.081997	-0.687034	1.182564	-0.029033	-0.701442	0.760319	0.282391							-0.430557	0.603382	0.166285	-0.264231	0.067065	-0.163391	-0.231930	0.067979	0.221639	-0.222247	0.071729	0.192678	0.353532	0.075267	-0.060090
11190	93.250000	-0.884188	0.619191	0.125148	-0.881399	0.617130	-0.066828	-0.822471	0.855848	-0.074965	-0.822539	0.846930	0.141469	-0.750001	0.785459	-0.255455	-0.678176	1.186196	0.075721	-0.666155	1.123286	0.082048	-0.687049	1.182569	-0.028982	-0.701454	0.760301	0.282400							-0.430560	0.603379	0.166290	-0.264231	0.067055	-0.163383	-0.231936	0.067987	0.221641	-0.222249	0.071726	0.192681	0.353518	0.075246	-0.060093
11191	93.258333	-0.884242	0.619207	0.125151	-0.881401	0.617107	-0.066859	-0.822471	0.855857	-0.074961	-0.822514	0.846889	0.141446	-0.749979	0.785476	-0.255451	-0.678215	1.186198	0.075807	-0.666167	1.123282	0.082091	-0.687067	1.182602	-0.028949	-0.701468	0.760278	0.282405							-0.430558	0.603365	0.166292	-0.264234	0.067061	-0.163394	-0.231934	0.067991	0.221645	-0.222249	0.071738	0.192683	0.353491	0.075240	-0.060100
11192	93.266667	-0.884296	0.619231	0.125157	-0.881403	0.617137	-0.066831	-0.822480	0.855864	-0.074957	-0.822548	0.846912	0.141469	-0.749962	0.785503	-0.255459	-0.678238	1.186203	0.075874	-0.666178	1.123281	0.082150	-0.687059	1.182578	-0.028853	-0.701482	0.760253	0.282405							-0.430562	0.603383	0.166293	-0.264234	0.067056	-0.163381	-0.231936	0.068001	0.221644	-0.222248	0.071741	0.192682	0.353466	0.075233	-0.060104
11193	93.275000	-0.884246	0.619211	0.125152	-0.881405	0.617138	-0.066827	-0.822474	0.855865	-0.075004	-0.822570	0.846893	0.141477	-0.749938	0.785523	-0.255451	-0.678251	1.186197	0.075918	-0.666211	1.123282	0.082196	-0.687104	1.182649	-0.028868	-0.701500	0.760231	0.282409							-0.430558	0.603351	0.166297	-0.264233	0.067068	-0.163381	-0.231937	0.067996	0.221639	-0.222256	0.071746	0.192679	0.353445	0.075227	-0.060117
11194	93.283333	-0.884195	0.619187	0.125147	-0.881403	0.617145	-0.066826	-0.822481	0.855884	-0.074945	-0.822588	0.846875	0.141484	-0.749913	0.785551	-0.255450	-0.678281	1.186194	0.075989	-0.666232	1.123281	0.082243	-0.687112	1.182666	-0.028810	-0.701519	0.760204	0.282409							-0.430560	0.603377	0.166296	-0.264232	0.067062	-0.163380	-0.231941	0.067991	0.221640	-0.222255	0.071752	0.192684	0.353420	0.075226	-0.060128
11195	93.291667	-0.884292	0.619241	0.125168	-0.881301	0.617070	-0.066857	-0.822484	0.855891	-0.074938	-0.822600	0.846858	0.141489	-0.749896	0.785576	-0.255450	-0.678302	1.186188	0.076034	-0.666261	1.123271	0.082293	-0.687134	1.182699	-0.028754	-0.701534	0.760170	0.282406							-0.430553	0.603375	0.166306	-0.264231	0.067062	-0.163376	-0.231933	0.067986	0.221637	-0.222246	0.071740	0.192680	0.353398	0.075214	-0.060133
11196	93.300000	-0.884285	0.619243	0.125171	-0.881392	0.617142	-0.066818	-0.822491	0.855901	-0.074938	-0.822600	0.846796	0.141432	-0.749874	0.785601	-0.255448	-0.678324	1.186175	0.076082	-0.666286	1.123261	0.082331	-0.687124	1.182715	-0.028721	-0.701556	0.760144	0.282408							-0.430547	0.603342	0.166315	-0.264231	0.067059	-0.163377	-0.231934	0.067989	0.221645	-0.222249	0.071735	0.192683	0.353370	0.075197	-0.060145
11197	93.308333	-0.884237	0.619217	0.125159	-0.881392	0.617148	-0.066823	-0.822487	0.855896	-0.074936	-0.822626	0.846826	0.141494	-0.749856	0.785618	-0.255444	-0.678499	1.186172	0.076172	-0.666317	1.123258	0.082376	-0.687130	1.182742	-0.028680	-0.701577	0.760107	0.282394							-0.430545	0.603362	0.166319	-0.264235	0.067058	-0.163383	-0.231934	0.067983	0.221638	-0.222247	0.071724	0.192671	0.353335	0.075178	-0.060150
11198	93.316667	-0.884182	0.619191	0.125147	-0.881372	0.617106	-0.066862	-0.822482	0.855896	-0.074934	-0.822640	0.846809	0.141492	-0.749846	0.785638	-0.255444	-0.678524	1.186171	0.076220	-0.666348	1.123254	0.082417	-0.687148	1.182780	-0.028602	-0.701601	0.760073	0.282389							-0.430540	0.603361	0.166322	-0.264230	0.067052	-0.163385	-0.231931	0.067987	0.221641	-0.222249	0.071709	0.192673	0.353300	0.075155	-0.060153
11199	93.325000	-0.884276	0.619240	0.125160	-0.881383	0.617144	-0.066838	-0.822480	0.855894	-0.074991	-0.822652	0.846789	0.141488	-0.749828	0.785661	-0.255440	-0.678543	1.186172	0.076278	-0.666376	1.123250	0.082459	-0.687165	1.182796	-0.028536	-0.701619	0.760050	0.282382							-0.430534	0.603345	0.166332	-0.264230	0.067057	-0.163385	-0.231930	0.067981	0.221639	-0.222242	0.071730	0.192677	0.353257	0.075138	-0.060146
11200	93.333333	-0.884275	0.619241	0.125153	-0.881371	0.617153	-0.066832	-0.822486	0.855911	-0.074938	-0.822670	0.846778	0.141488	-0.749805	0.785694	-0.255441	-0.678565	1.186177	0.076334	-0.666405	1.123261	0.082508	-0.687143	1.182822	-0.028480	-0.701638	0.760030	0.282379							-0.430535	0.603328	0.166338	-0.264229	0.067052	-0.163378	-0.231934	0.067993	0.221637	-0.222245	0.071744	0.192683	0.353208	0.075120	-0.060148
11201	93.341667	-0.884175	0.619159	0.125113	-0.881367	0.617157	-0.066831	-0.822482	0.855912	-0.074925	-0.822688	0.846770	0.141490	-0.749789	0.785734	-0.255441	-0.678592	1.186181	0.076386	-0.666428	1.123265	0.082552	-0.687145	1.182852	-0.028427	-0.701654	0.760013	0.282380							-0.430530	0.603346	0.166341	-0.264229	0.067058	-0.163383	-0.231929	0.067991	0.221639	-0.222246	0.071735	0.192688	0.353173	0.075122	-0.060153
11202	93.350000	-0.884267	0.619243	0.125159	-0.881365	0.617161	-0.066828	-0.822478	0.855915	-0.074916	-0.822707	0.846764	0.141495	-0.749780	0.785752	-0.255419	-0.678616	1.186184	0.076442	-0.666454	1.123268	0.082600	-0.687168	1.182893	-0.028381	-0.701666	0.759997	0.282379							-0.430535	0.603366	0.166345	-0.264231	0.067055	-0.163381	-0.231935	0.067997	0.221640	-0.222245	0.071752	0.192679	0.353121	0.075087	-0.060135
11203	93.358333	-0.884241	0.619250	0.125177	-0.881362	0.617168	-0.066821	-0.822477	0.855922	-0.074963	-0.822750	0.846729	0.141504	-0.749768	0.785784	-0.255417	-0.678484	1.186191	0.076477	-0.666478	1.123270	0.082653	-0.687124	1.182862	-0.028250	-0.701683	0.759988	0.282388							-0.430534	0.603364	0.166357	-0.264228	0.067060	-0.163378	-0.231933	0.067997	0.221640	-0.222243	0.071749	0.192682	0.353079	0.075070	-0.060124
11204	93.366667	-0.884273	0.619248	0.125176	-0.881365	0.617170	-0.066815	-0.822485	0.855940	-0.074900	-0.822781	0.846760	0.141535	-0.749751	0.785817	-0.255408	-0.678500	1.186184	0.076523	-0.666499	1.123270	0.082703	-0.687123	1.182880	-0.028195	-0.701697	0.759976	0.282398							-0.430531	0.603328	0.166373	-0.264226	0.067066	-0.163378	-0.231932	0.067987	0.221639	-0.222248	0.071749	0.192683	0.353038	0.075056	-0.060115
11205	93.375000	-0.884174	0.619191	0.125161	-0.881363	0.617171	-0.066813	-0.822491	0.855950	-0.074890	-0.822794	0.846741	0.141537	-0.749739	0.785850	-0.255391	-0.678684	1.186190	0.076644	-0.666515	1.123263	0.082751	-0.687130	1.182920	-0.028131	-0.701710	0.759957	0.282406							-0.430534	0.603354	0.166380	-0.264230	0.067061	-0.163384	-0.231931	0.067991	0.221641	-0.222246	0.071730	0.192681	0.353009	0.075041	-0.060108
11206	93.383333	-0.884281	0.619238	0.125190	-0.881363	0.617171	-0.066810	-0.822497	0.855958	-0.074885	-0.822803	0.846677	0.141523	-0.749734	0.785852	-0.255373	-0.678695	1.186184	0.076703	-0.666533	1.123257	0.082800	-0.687137	1.182938	-0.028066	-0.701716	0.759937	0.282414							-0.430531	0.603353	0.166392	-0.264233	0.067069	-0.163389	-0.231926	0.067988	0.221644	-0.222240	0.071731	0.192677	0.352980	0.075026	-0.060105
11207	93.391667	-0.884236	0.619204	0.125176	-0.881363	0.617166	-0.066810	-0.822522	0.855944	-0.074864	-0.822840	0.846712	0.141558	-0.749717	0.785887	-0.255360	-0.678698	1.186174	0.076774	-0.666546	1.123249	0.082845	-0.687143	1.182957	-0.028013	-0.701730	0.759919	0.282429							-0.430533	0.603330	0.166413	-0.264230	0.067054	-0.163382	-0.231931	0.067990	0.221641	-0.222242	0.071731	0.192673	0.352956	0.075018	-0.060102
11208	93.400000	-0.884192	0.619168	0.125167	-0.881369	0.617160	-0.066810	-0.822510	0.855964	-0.074868	-0.822876	0.846690	0.141567	-0.749704	0.785897	-0.255338	-0.678732	1.186169	0.076831	-0.666560	1.123237	0.082896	-0.687141	1.182971	-0.027950	-0.701744	0.759898	0.282446							-0.430533	0.603343	0.166425	-0.264230	0.067050	-0.163382	-0.231930	0.067987	0.221644	-0.222242	0.071737	0.192683	0.352940	0.075004	-0.060104
11209	93.408333	-0.884244	0.619183	0.125176	-0.881367	0.617157	-0.066808	-0.822521	0.855964	-0.074863	-0.822873	0.846649	0.141560	-0.749694	0.785914	-0.255345	-0.678730	1.186158	0.076902	-0.666567	1.123218	0.082948	-0.687193	1.183046	-0.027945	-0.701759	0.759870	0.282456							-0.430537	0.603319	0.166443	-0.264231	0.067050	-0.163385	-0.231925	0.067989	0.221638	-0.222243	0.071735	0.192678	0.352930	0.075000	-0.060094
11210	93.416667	-0.884329	0.619202	0.125180	-0.881370	0.617159	-0.066804	-0.822599	0.856000	-0.074838	-0.822897	0.846643	0.141576	-0.749688	0.785929	-0.255329	-0.678568	1.186148	0.076945	-0.666568	1.123209	0.083004	-0.687156	1.183037	-0.027850	-0.701777	0.759853	0.282476							-0.430541	0.603302	0.166465	-0.264226	0.067052	-0.163378	-0.231932	0.068002	0.221649	-0.222238	0.071742	0.192679	0.352921	0.074996	-0.060095
11211	93.425000	-0.884264	0.619137	0.125157	-0.881376	0.617156	-0.066796	-0.822569	0.855949	-0.074826	-0.822891	0.846616	0.141559	-0.749681	0.785942	-0.255332	-0.678715	1.186128	0.077060	-0.666561	1.123189	0.083062	-0.687191	1.183052	-0.027726	-0.701797	0.759833	0.282488							-0.430554	0.603334	0.166479	-0.264225	0.067048	-0.163377	-0.231933	0.068000	0.221644	-0.222238	0.071747	0.192681	0.352917	0.074991	-0.060095
11212	93.433333	-0.884227	0.619078	0.125133	-0.881378	0.617154	-0.066790	-0.822560	0.855959	-0.074819	-0.822947	0.846633	0.141619	-0.749680	0.785937	-0.255310	-0.678697	1.186105	0.077154	-0.666545	1.123168	0.083130	-0.687232	1.183125	-0.027665	-0.701815	0.759821	0.282503							-0.430564	0.603334	0.166501	-0.264227	0.067052	-0.163373	-0.231931	0.067996	0.221640	-0.222253	0.071728	0.192683	0.352909	0.074992	-0.060090
11213	93.441667	-0.884285	0.619148	0.125206	-0.881387	0.617155	-0.066780	-0.822609	0.855976	-0.074793	-0.822954	0.846589	0.141615	-0.749685	0.785935	-0.255308	-0.678598	1.186081	0.077268	-0.666516	1.123133	0.083215	-0.687252	1.183164	-0.027541	-0.701835	0.759806	0.282519							-0.430579	0.603300	0.166530	-0.264224	0.067049	-0.163368	-0.231929	0.067992	0.221643	-0.222241	0.071749	0.192681	0.352901	0.075000	-0.060081
11214	93.450000	-0.884349	0.619166	0.125224	-0.881391	0.617150	-0.066769	-0.822604	0.855959	-0.074791	-0.822994	0.846634	0.141657	-0.749691	0.785934	-0.255295	-0.678469	1.186050	0.077412	-0.666463	1.123100	0.083330	-0.687230	1.183106	-0.027299	-0.701853	0.759799	0.282534							-0.430591	0.603319	0.166551	-0.264223	0.067049	-0.163370	-0.231930	0.067994	0.221651	-0.222248	0.071735	0.192682	0.352904	0.074991	-0.060073
11215	93.458333	-0.884356	0.619156	0.125237	-0.881393	0.617145	-0.066760	-0.822651	0.855967	-0.074767	-0.823016	0.846638	0.141674	-0.749701	0.785923	-0.255293	-0.678387	1.186002	0.077598	-0.666391	1.123054	0.083466	-0.687292	1.183186	-0.027176	-0.701866	0.759798	0.282545							-0.430600	0.603326	0.166566	-0.264225	0.067054	-0.163372	-0.231928	0.067989	0.221647	-0.222241	0.071743	0.192685	0.352905	0.074988	-0.060078
11216	93.466667	-0.884259	0.619090	0.125229	-0.881393	0.617141	-0.066754	-0.822635	0.855934	-0.074761	-0.823034	0.846640	0.141688	-0.749710	0.785908	-0.255297	-0.678309	1.185963	0.077822	-0.666309	1.123007	0.083610	-0.687341	1.183258	-0.026996	-0.701873	0.759802	0.282556							-0.430611	0.603312	0.166593	-0.264229	0.067049	-0.163378	-0.231928	0.067987	0.221650	-0.222249	0.071720	0.192687	0.352913	0.074987	-0.060081
11217	93.475000	-0.884382	0.619133	0.125245	-0.881392	0.617140	-0.066749	-0.822687	0.855948	-0.074752	-0.823028	0.846594	0.141667	-0.749728	0.785873	-0.255275	-0.678209	1.185907	0.078061	-0.666213	1.122940	0.083778	-0.687422	1.183314	-0.026709	-0.701877	0.759809	0.282562							-0.430623	0.603282	0.166620	-0.264229	0.067050	-0.163375	-0.231930	0.067992	0.221651	-0.222244	0.071744	0.192688	0.352913	0.074990	-0.060088
11218	93.483333	-0.884298	0.619013	0.125179	-0.881403	0.617125	-0.066762	-0.822677	0.855924	-0.074758	-0.823076	0.846655	0.141698	-0.749742	0.785852	-0.255271	-0.678093	1.185848	0.078366	-0.666092	1.122893	0.083963	-0.687513	1.183369	-0.026412	-0.701876	0.759824	0.282570							-0.430628	0.603310	0.166632	-0.264226	0.067052	-0.163376	-0.231932	0.067996	0.221656	-0.222244	0.071751	0.192692	0.352923	0.074987	-0.060082
11219	93.491667	-0.884331	0.619091	0.125249	-0.881391	0.617138	-0.066738	-0.822697	0.855914	-0.074751	-0.823094	0.846651	0.141697	-0.749761	0.785820	-0.255244	-0.677960	1.185793	0.078630	-0.665966	1.122822	0.084157	-0.687567	1.183419	-0.026074	-0.701873	0.759848	0.282577							-0.430630	0.603311	0.166645	-0.264229	0.067052	-0.163377	-0.231932	0.067995	0.221652	-0.222241	0.071754	0.192694	0.352925	0.074992	-0.060089
11220	93.500000	-0.884282	0.619060	0.125243	-0.881389	0.617138	-0.066729	-0.822700	0.855901	-0.074759	-0.823110	0.846685	0.141705	-0.749779	0.785805	-0.255238	-0.677810	1.185733	0.078993	-0.665836	1.122749	0.084360	-0.687656	1.183509	-0.025695	-0.701867	0.759877	0.282590							-0.430635	0.603314	0.166665	-0.264228	0.067048	-0.163381	-0.231926	0.067995	0.221655	-0.222248	0.071742	0.192690	0.352927	0.075001	-0.060090
11221	93.508333	-0.884345	0.619058	0.125233	-0.881397	0.617136	-0.066735	-0.822749	0.855904	-0.074767	-0.823124	0.846676	0.141709	-0.749804	0.785769	-0.255197	-0.677665	1.185663	0.079302	-0.665687	1.122673	0.084569	-0.687777	1.183657	-0.025353	-0.701855	0.759902	0.282609							-0.430636	0.603286	0.166692	-0.264222	0.067048	-0.163370	-0.231933	0.068004	0.221658	-0.222237	0.071755	0.192699	0.352933	0.075002	-0.060092
11222	93.516667	-0.884322	0.619065	0.125255	-0.881391	0.617146	-0.066721	-0.822750	0.855909	-0.074764	-0.823125	0.846739	0.141726	-0.749825	0.785746	-0.255173	-0.677508	1.185588	0.079706	-0.665541	1.122583	0.084780	-0.687917	1.183821	-0.025021	-0.701836	0.759932	0.282628							-0.430636	0.603312	0.166699	-0.264221	0.067042	-0.163364	-0.231929	0.068003	0.221657	-0.222235	0.071754	0.192699	0.352934	0.075009	-0.060093
11223	93.525000	-0.884300	0.619060	0.125264	-0.881386	0.617143	-0.066717	-0.822773	0.855917	-0.074782	-0.823147	0.846726	0.141725	-0.749837	0.785747	-0.255163	-0.677346	1.185498	0.080036	-0.665396	1.122495	0.084981	-0.688038	1.183947	-0.024641	-0.701819	0.759957	0.282651							-0.430638	0.603294	0.166724	-0.264223	0.067045	-0.163362	-0.231928	0.067993	0.221658	-0.222245	0.071741	0.192700	0.352941	0.075008	-0.060096
11224	93.533333	-0.884403	0.619109	0.125280	-0.881391	0.617134	-0.066733	-0.822791	0.855921	-0.074794	-0.823111	0.846685	0.141697	-0.749850	0.785746	-0.255165	-0.677162	1.185399	0.080413	-0.665238	1.122386	0.085187	-0.688178	1.184032	-0.024178	-0.701798	0.759983	0.282676							-0.430639	0.603273	0.166739	-0.264223	0.067045	-0.163369	-0.231919	0.067979	0.221654	-0.222234	0.071744	0.192694	0.352943	0.075011	-0.060096
11225	93.541667	-0.884374	0.619054	0.125242	-0.881373	0.617145	-0.066713	-0.822819	0.855940	-0.074818	-0.823153	0.846765	0.141740	-0.749851	0.785753	-0.255157	-0.676882	1.185281	0.080707	-0.665088	1.122239	0.085377	-0.688309	1.184173	-0.023770	-0.701764	0.760009	0.282706							-0.430638	0.603263	0.166754	-0.264219	0.067039	-0.163366	-0.231926	0.067992	0.221656	-0.222237	0.071743	0.192694	0.352951	0.075006	-0.060103
11226	93.550000	-0.884301	0.619048	0.125264	-0.881368	0.617141	-0.066711	-0.822848	0.855952	-0.074837	-0.823165	0.846767	0.141749	-0.749852	0.785752	-0.255150	-0.676819	1.185213	0.081189	-0.664921	1.122126	0.085569	-0.688428	1.184297	-0.023359	-0.701729	0.760033	0.282736							-0.430637	0.603278	0.166753	-0.264221	0.067034	-0.163366	-0.231926	0.067987	0.221650	-0.222243	0.071733	0.192709	0.352951	0.075012	-0.060107
11227	93.558333	-0.884294	0.619042	0.125258	-0.881364	0.617140	-0.066710	-0.822866	0.855966	-0.074854	-0.823172	0.846780	0.141759	-0.749831	0.785790	-0.255177	-0.676646	1.185113	0.081527	-0.664768	1.122026	0.085774	-0.688581	1.184460	-0.022965	-0.701680	0.760053	0.282762							-0.430629	0.603263	0.166759	-0.264226	0.067041	-0.163373	-0.231926	0.067993	0.221656	-0.222243	0.071731	0.192683	0.352965	0.075009	-0.060104
11228	93.566667	-0.884394	0.619098	0.125273	-0.881364	0.617144	-0.066707	-0.822899	0.855979	-0.074901	-0.823127	0.846735	0.141737	-0.749804	0.785843	-0.255207	-0.676491	1.185030	0.081926	-0.664612	1.121927	0.085984	-0.688736	1.184625	-0.022595	-0.701633	0.760075	0.282794							-0.430622	0.603245	0.166773	-0.264223	0.067050	-0.163368	-0.231929	0.067991	0.221655	-0.222202	0.071729	0.192764	0.352970	0.075015	-0.060106
11229	93.575000	-0.884314	0.619077	0.125274	-0.881359	0.617144	-0.066706	-0.822949	0.856023	-0.074874	-0.823176	0.846796	0.141784	-0.749779	0.785867	-0.255209	-0.676293	1.184927	0.082292	-0.664452	1.121802	0.086173	-0.688869	1.184735	-0.022138	-0.701578	0.760111	0.282844							-0.430607	0.603252	0.166773	-0.264222	0.067044	-0.163362	-0.231933	0.067997	0.221659	-0.222238	0.071748	0.192695	0.352984	0.075024	-0.060099
11230	93.583333	-0.884386	0.619107	0.125273	-0.881355	0.617146	-0.066708	-0.822962	0.856039	-0.074898	-0.823182	0.846817	0.141810	-0.749735	0.785925	-0.255252	-0.676098	1.184843	0.082632	-0.664146	1.121640	0.086276	-0.688994	1.184872	-0.021721	-0.701524	0.760119	0.282870							-0.430590	0.603253	0.166778	-0.264227	0.067061	-0.163379	-0.231923	0.067991	0.221658	-0.222241	0.071744	0.192700	0.352996	0.075029	-0.060102
11231	93.591667	-0.884331	0.619089	0.125263	-0.881356	0.617149	-0.066713	-0.823032	0.856078	-0.074909	-0.823180	0.846821	0.141816	-0.749699	0.785962	-0.255289	-0.675931	1.184778	0.082999	-0.664139	1.121640	0.086588	-0.689202	1.185039	-0.021372	-0.701457	0.760147	0.282918							-0.430577	0.603235	0.166776	-0.264225	0.067047	-0.163361	-0.231928	0.067989	0.221658	-0.222244	0.071724	0.192699	0.353015	0.075037	-0.060103
11232	93.600000	-0.884376	0.619121	0.125265	-0.881355	0.617151	-0.066721	-0.823098	0.856123	-0.074922	-0.823180	0.846830	0.141825	-0.749656	0.786009	-0.255314	-0.675770	1.184682	0.083329	-0.663998	1.121544	0.086772	-0.689328	1.185165	-0.021019	-0.701392	0.760168	0.282959							-0.430560	0.603206	0.166773	-0.264222	0.067043	-0.163366	-0.231928	0.067986	0.221652	-0.222236	0.071731	0.192687	0.353041	0.075042	-0.060100
11233	93.608333	-0.884325	0.619100	0.125251	-0.881359	0.617146	-0.066727	-0.823090	0.856140	-0.074951	-0.823183	0.846839	0.141831	-0.749604	0.786079	-0.255380	-0.675592	1.184630	0.083653	-0.663862	1.121463	0.086950	-0.689430	1.185229	-0.020580	-0.701334	0.760180	0.282992							-0.430527	0.603234	0.166798	-0.264224	0.067045	-0.163369	-0.231925	0.067987	0.221650	-0.222237	0.071726	0.192678	0.353068	0.075054	-0.060099
11234	93.616667	-0.884268	0.619073	0.125233	-0.881360	0.617140	-0.066734	-0.823110	0.856173	-0.074984	-0.823182	0.846841	0.141836	-0.749558	0.786138	-0.255428	-0.675440	1.184551	0.083913	-0.663583	1.121346	0.087011	-0.689592	1.185376	-0.020332	-0.701279	0.760190	0.283021							-0.430529	0.603215	0.166753	-0.264222	0.067047	-0.163372	-0.231919	0.067988	0.221650	-0.222228	0.071730	0.192682	0.353105	0.075061	-0.060104
11235	93.625000	-0.884363	0.619123	0.125237	-0.881371	0.617128	-0.066753	-0.823217	0.856233	-0.074990	-0.823121	0.846738	0.141780	-0.749516	0.786190	-0.255476	-0.675330	1.184529	0.084230	-0.663639	1.121345	0.087295	-0.689738	1.185449	-0.019966	-0.701225	0.760191	0.283047							-0.430512	0.603177	0.166747	-0.264222	0.067039	-0.163369	-0.231914	0.067975	0.221640	-0.222228	0.071731	0.192677	0.353154	0.075104	-0.060113
11236	93.633333	-0.884388	0.619125	0.125226	-0.881373	0.617125	-0.066748	-0.823210	0.856243	-0.075021	-0.823173	0.846818	0.141834	-0.749471	0.786255	-0.255534	-0.675217	1.184477	0.084477	-0.663549	1.121297	0.087450	-0.689858	1.185567	-0.019705	-0.701177	0.760191	0.283072							-0.430499	0.603171	0.166732	-0.264221	0.067045	-0.163371	-0.231917	0.067978	0.221639	-0.222245	0.071717	0.192671	0.353192	0.075105	-0.060107
11237	93.641667	-0.884285	0.619075	0.125205	-0.881379	0.617117	-0.066758	-0.823199	0.856249	-0.075046	-0.823176	0.846808	0.141840	-0.749386	0.786305	-0.255549	-0.675114	1.184433	0.084686	-0.663471	1.121247	0.087595	-0.689964	1.185629	-0.019432	-0.701143	0.760185	0.283098							-0.430483	0.603183	0.166709	-0.264220	0.067045	-0.163367	-0.231920	0.067987	0.221642	-0.222231	0.071733	0.192684	0.353243	0.075125	-0.060100
11238	93.650000	-0.884265	0.619067	0.125204	-0.881392	0.617101	-0.066758	-0.823213	0.856258	-0.075067	-0.823182	0.846799	0.141853	-0.749301	0.786354	-0.255561	-0.675017	1.184386	0.084883	-0.663407	1.121200	0.087714	-0.690080	1.185643	-0.019128	-0.701114	0.760174	0.283119							-0.430474	0.603187	0.166690	-0.264219	0.067046	-0.163361	-0.231919	0.067989	0.221647	-0.222232	0.071738	0.192684	0.353297	0.075152	-0.060105
11239	93.658333	-0.884384	0.619119	0.125211	-0.881405	0.617098	-0.066768	-0.823310	0.856312	-0.075069	-0.823179	0.846780	0.141851	-0.749370	0.786417	-0.255665	-0.674976	1.184340	0.085058	-0.663355	1.121152	0.087814	-0.690207	1.185727	-0.019024	-0.701093	0.760159	0.283135							-0.430469	0.603156	0.166685	-0.264218	0.067048	-0.163365	-0.231918	0.067985	0.221640	-0.222235	0.071727	0.192683	0.353362	0.075188	-0.060098
11240	93.666667	-0.884292	0.619069	0.125193	-0.881416	0.617083	-0.066774	-0.823301	0.856305	-0.075100	-0.823176	0.846766	0.141853	-0.749242	0.786443	-0.255663	-0.674942	1.184284	0.085193	-0.663314	1.121086	0.087890	-0.690243	1.185675	-0.018821	-0.701075	0.760141	0.283148							-0.430465	0.603153	0.166670	-0.264223	0.067055	-0.163369	-0.231920	0.067984	0.221638	-0.222226	0.071720	0.192672	0.353424	0.075219	-0.060095
11241	93.675000	-0.884288	0.619070	0.125187	-0.881431	0.617070	-0.066783	-0.823318	0.856311	-0.075122	-0.823179	0.846757	0.141866	-0.749220	0.786493	-0.255702	-0.674855	1.184260	0.085243	-0.663298	1.121078	0.087970	-0.690351	1.185697	-0.018736	-0.701072	0.760118	0.283153							-0.430468	0.603154	0.166644	-0.264223	0.067041	-0.163369	-0.231916	0.067988	0.221633	-0.222229	0.071720	0.192666	0.353481	0.075249	-0.060092
11242	93.683333	-0.884383	0.619116	0.125196	-0.881460	0.617053	-0.066813	-0.823393	0.856346	-0.075131	-0.823178	0.846740	0.141866	-0.749206	0.786542	-0.255728	-0.674788	1.184211	0.085263	-0.663283	1.121043	0.088014	-0.690450	1.185707	-0.018673	-0.701071	0.760096	0.283158							-0.430474	0.603136	0.166630	-0.264225	0.067050	-0.163380	-0.231908	0.067973	0.221624	-0.222227	0.071718	0.192661	0.353518	0.075282	-0.060086
11243	93.691667	-0.884395	0.619107	0.125184	-0.881463	0.617043	-0.066809	-0.823349	0.856308	-0.075232	-0.823171	0.846716	0.141857	-0.749184	0.786549	-0.255775	-0.674885	1.184193	0.085341	-0.663293	1.121004	0.088030	-0.690506	1.185680	-0.018640	-0.701076	0.760073	0.283161							-0.430477	0.603131	0.166615	-0.264226	0.067054	-0.163382	-0.231915	0.067977	0.221621	-0.222225	0.071717	0.192657	0.353544	0.075311	-0.060084
11244	93.700000	-0.884301	0.619048	0.125155	-0.881454	0.616998	-0.066842	-0.823362	0.856318	-0.075191	-0.823161	0.846693	0.141848	-0.749175	0.786588	-0.255789	-0.674849	1.184160	0.085299	-0.663320	1.120989	0.088046	-0.690539	1.185656	-0.018643	-0.701076	0.760046	0.283162							-0.430479	0.603128	0.166602	-0.264223	0.067045	-0.163378	-0.231917	0.067981	0.221622	-0.222227	0.071715	0.192663	0.353570	0.075333	-0.060090
11245	93.708333	-0.884306	0.618990	0.125104	-0.881463	0.616989	-0.066847	-0.823372	0.856324	-0.075211	-0.823158	0.846684	0.141847	-0.749167	0.786607	-0.255807	-0.674911	1.184143	0.085268	-0.663357	1.120950	0.088014	-0.690584	1.185610	-0.018675	-0.701084	0.760027	0.283157							-0.430482	0.603123	0.166590	-0.264227	0.067051	-0.163378	-0.231915	0.067979	0.221624	-0.222232	0.071706	0.192651	0.353592	0.075356	-0.060098
11246	93.716667	-0.884391	0.619087	0.125164	-0.881556	0.617037	-0.066799	-0.823383	0.856331	-0.075228	-0.823148	0.846669	0.141839	-0.749164	0.786626	-0.255824	-0.675131	1.184159	0.085315	-0.663408	1.120942	0.087989	-0.690623	1.185557	-0.018736	-0.701087	0.760010	0.283156							-0.430484	0.603123	0.166582	-0.264224	0.067050	-0.163375	-0.231909	0.067979	0.221628	-0.222232	0.071704	0.192676	0.353612	0.075382	-0.060108
11247	93.725000	-0.884302	0.619017	0.125128	-0.881487	0.617016	-0.066816	-0.823380	0.856337	-0.075304	-0.823137	0.846658	0.141832	-0.749152	0.786623	-0.255844	-0.675076	1.184126	0.085143	-0.663473	1.120947	0.087946	-0.690629	1.185499	-0.018822	-0.701096	0.759997	0.283148							-0.430484	0.603123	0.166584	-0.264224	0.067055	-0.163375	-0.231912	0.067982	0.221637	-0.222229	0.071725	0.192672	0.353630	0.075400	-0.060112
11248	93.733333	-0.884424	0.619100	0.125161	-0.881490	0.617016	-0.066821	-0.823398	0.856355	-0.075277	-0.823133	0.846661	0.141827	-0.749148	0.786615	-0.255854	-0.675320	1.184153	0.085150	-0.663555	1.120978	0.087899	-0.690570	1.185382	-0.018895	-0.701095	0.759996	0.283143							-0.430483	0.603123	0.166583	-0.264223	0.067057	-0.163373	-0.231913	0.067983	0.221634	-0.222235	0.071692	0.192673	0.353647	0.075420	-0.060113
11249	93.741667	-0.884350	0.619078	0.125156	-0.881534	0.617024	-0.066818	-0.823406	0.856366	-0.075309	-0.823120	0.846665	0.141819	-0.749153	0.786658	-0.255831	-0.675362	1.184137	0.084981	-0.663639	1.120984	0.087824	-0.690580	1.185319	-0.019035	-0.701101	0.760003	0.283141							-0.430483	0.603124	0.166577	-0.264224	0.067049	-0.163371	-0.231911	0.067978	0.221631	-0.222227	0.071708	0.192663	0.353667	0.075439	-0.060117
11250	93.750000	-0.884402	0.619108	0.125160	-0.881515	0.617007	-0.066848	-0.823400	0.856368	-0.075461	-0.823115	0.846632	0.141798	-0.749146	0.786659	-0.255834	-0.675568	1.184160	0.084885	-0.663733	1.120997	0.087739	-0.690575	1.185263	-0.019197	-0.701098	0.760015	0.283141							-0.430485	0.603126	0.166573	-0.264224	0.067050	-0.163370	-0.231914	0.067976	0.221631	-0.222227	0.071695	0.192669	0.353683	0.075457	-0.060123
11251	93.758333	-0.884373	0.619089	0.125146	-0.881526	0.617032	-0.066820	-0.823393	0.856391	-0.075367	-0.823099	0.846677	0.141792	-0.749131	0.786648	-0.255855	-0.675672	1.184171	0.084776	-0.663842	1.120986	0.087635	-0.690582	1.185209	-0.019402	-0.701097	0.760031	0.283142							-0.430486	0.603124	0.166570	-0.264223	0.067046	-0.163374	-0.231912	0.067973	0.221622	-0.222226	0.071709	0.192658	0.353707	0.075471	-0.060126
11252	93.766667	-0.884305	0.619065	0.125143	-0.881486	0.616978	-0.066872	-0.823388	0.856404	-0.075400	-0.823090	0.846687	0.141781	-0.749111	0.786630	-0.255872	-0.675790	1.184140	0.084522	-0.663956	1.121007	0.087534	-0.690581	1.185175	-0.019626	-0.701088	0.760048	0.283145							-0.430490	0.603149	0.166560	-0.264227	0.067055	-0.163381	-0.231914	0.067979	0.221622	-0.222229	0.071696	0.192649	0.353733	0.075490	-0.060126
11253	93.775000	-0.884363	0.619082	0.125142	-0.881516	0.617011	-0.066842	-0.823361	0.856403	-0.075478	-0.823029	0.846608	0.141723	-0.749110	0.786667	-0.255854	-0.675923	1.184144	0.084357	-0.664061	1.121021	0.087422	-0.690493	1.185024	-0.019776	-0.701079	0.760070	0.283157							-0.430493	0.603119	0.166565	-0.264222	0.067042	-0.163377	-0.231907	0.067967	0.221618	-0.222234	0.071690	0.192655	0.353746	0.075513	-0.060131
11254	93.783333	-0.884408	0.619105	0.125150	-0.881486	0.617022	-0.066835	-0.823398	0.856385	-0.075573	-0.823065	0.846694	0.141760	-0.749091	0.786655	-0.255856	-0.676076	1.184188	0.084221	-0.664175	1.121050	0.087298	-0.690439	1.184978	-0.019988	-0.701066	0.760089	0.283169							-0.430495	0.603119	0.166570	-0.264225	0.067052	-0.163386	-0.231916	0.067980	0.221626	-0.222232	0.071689	0.192670	0.353785	0.075564	-0.060151
11255	93.791667	-0.884424	0.619102	0.125149	-0.881509	0.617038	-0.066818	-0.823346	0.856413	-0.075486	-0.823051	0.846693	0.141751	-0.749066	0.786660	-0.255868	-0.676210	1.184188	0.084007	-0.664294	1.121063	0.087171	-0.690401	1.184895	-0.020202	-0.701047	0.760105	0.283188							-0.430495	0.603133	0.166575	-0.264224	0.067051	-0.163378	-0.231916	0.067973	0.221627	-0.222235	0.071698	0.192666	0.353802	0.075573	-0.060147
11256	93.800000	-0.884305	0.619057	0.125149	-0.881474	0.617030	-0.066829	-0.823329	0.856407	-0.075507	-0.823040	0.846696	0.141747	-0.749035	0.786617	-0.255911	-0.676350	1.184193	0.083781	-0.664408	1.121078	0.087031	-0.690386	1.184864	-0.020483	-0.701034	0.760129	0.283205							-0.430495	0.603160	0.166580	-0.264222	0.067051	-0.163377	-0.231916	0.067977	0.221636	-0.222235	0.071684	0.192661	0.353820	0.075575	-0.060146
11257	93.808333	-0.884402	0.619102	0.125161	-0.881467	0.617034	-0.066824	-0.823304	0.856397	-0.075564	-0.823025	0.846678	0.141737	-0.749007	0.786606	-0.255923	-0.676488	1.184210	0.083594	-0.664527	1.121105	0.086902	-0.690307	1.184741	-0.020714	-0.701021	0.760144	0.283225							-0.430494	0.603120	0.166607	-0.264227	0.067052	-0.163370	-0.231915	0.067977	0.221634	-0.222228	0.071697	0.192674	0.353858	0.075642	-0.060162
11258	93.816667	-0.884423	0.619114	0.125161	-0.881454	0.617038	-0.066827	-0.823295	0.856395	-0.075539	-0.823002	0.846697	0.141733	-0.748977	0.786589	-0.255939	-0.676627	1.184225	0.083334	-0.664639	1.121135	0.086768	-0.690275	1.184699	-0.020963	-0.701010	0.760167	0.283246							-0.430491	0.603121	0.166623	-0.264226	0.067048	-0.163367	-0.231918	0.067980	0.221639	-0.222229	0.071702	0.192668	0.353876	0.075629	-0.060155
11259	93.825000	-0.884318	0.619069	0.125152	-0.881440	0.617023	-0.066843	-0.823281	0.856385	-0.075562	-0.822981	0.846712	0.141728	-0.748948	0.786570	-0.255959	-0.676752	1.184254	0.083133	-0.664755	1.121166	0.086624	-0.690184	1.184627	-0.021234	-0.700999	0.760182	0.283258							-0.430487	0.603143	0.166630	-0.264223	0.067042	-0.163365	-0.231913	0.067971	0.221631	-0.222231	0.071681	0.192661	0.353902	0.075670	-0.060172
11260	93.833333	-0.884296	0.619068	0.125157	-0.881427	0.617008	-0.066861	-0.823265	0.856374	-0.075578	-0.822934	0.846648	0.141681	-0.748920	0.786546	-0.255979	-0.676873	1.184286	0.082932	-0.664868	1.121202	0.086478	-0.690101	1.184554	-0.021479	-0.700995	0.760203	0.283274							-0.430488	0.603114	0.166655	-0.264223	0.067041	-0.163365	-0.231908	0.067964	0.221628	-0.222229	0.071694	0.192659	0.353939	0.075713	-0.060190
11261	93.841667	-0.884408	0.619124	0.125169	-0.881431	0.617055	-0.066826	-0.823248	0.856354	-0.075621	-0.822963	0.846676	0.141700	-0.748892	0.786519	-0.256011	-0.676941	1.184296	0.082632	-0.664981	1.121233	0.086343	-0.690018	1.184455	-0.021648	-0.700986	0.760214	0.283287							-0.430485	0.603109	0.166668	-0.264220	0.067036	-0.163366	-0.231908	0.067966	0.221628	-0.222225	0.071691	0.192656	0.353959	0.075743	-0.060196
11262	93.850000	-0.884413	0.619121	0.125167	-0.881424	0.617067	-0.066827	-0.823200	0.856337	-0.075607	-0.822889	0.846658	0.141664	-0.748955	0.786502	-0.256104	-0.677136	1.184354	0.082481	-0.665095	1.121277	0.086213	-0.689985	1.184439	-0.021945	-0.700980	0.760227	0.283293							-0.430482	0.603107	0.166686	-0.264219	0.067041	-0.163359	-0.231914	0.067962	0.221630	-0.222233	0.071679	0.192656	0.353991	0.075760	-0.060203
11263	93.858333	-0.884298	0.619074	0.125157	-0.881410	0.617050	-0.066841	-0.823198	0.856330	-0.075617	-0.822927	0.846687	0.141688	-0.748840	0.786463	-0.256038	-0.677242	1.184396	0.082268	-0.665189	1.121319	0.086086	-0.689870	1.184347	-0.022180	-0.700974	0.760234	0.283293							-0.430478	0.603114	0.166702	-0.264221	0.067040	-0.163358	-0.231910	0.067965	0.221628	-0.222237	0.071680	0.192661	0.354008	0.075783	-0.060205
11264	93.866667	-0.884388	0.619124	0.125173	-0.881408	0.617075	-0.066821	-0.823240	0.856326	-0.075627	-0.822872	0.846647	0.141652	-0.748826	0.786441	-0.256043	-0.677346	1.184419	0.082045	-0.665281	1.121360	0.085960	-0.689781	1.184237	-0.022349	-0.700967	0.760241	0.283291							-0.430474	0.603103	0.166724	-0.264221	0.067040	-0.163353	-0.231910	0.067964	0.221639	-0.222232	0.071691	0.192675	0.354009	0.075768	-0.060190
11265	93.875000	-0.884304	0.619050	0.125132	-0.881404	0.617079	-0.066821	-0.823163	0.856304	-0.075607	-0.822881	0.846673	0.141673	-0.748811	0.786419	-0.256043	-0.677292	1.184427	0.081745	-0.665362	1.121408	0.085832	-0.689717	1.184187	-0.022595	-0.700961	0.760247	0.283282							-0.430471	0.603114	0.166733	-0.264221	0.067037	-0.163349	-0.231917	0.067969	0.221640	-0.222237	0.071676	0.192668	0.354035	0.075821	-0.060211
11266	93.883333	-0.884302	0.619021	0.125109	-0.881400	0.617080	-0.066823	-0.823159	0.856293	-0.075598	-0.822853	0.846652	0.141661	-0.748810	0.786399	-0.256046	-0.677526	1.184505	0.081670	-0.665441	1.121443	0.085714	-0.689661	1.184143	-0.022835	-0.700953	0.760251	0.283277							-0.430468	0.603100	0.166744	-0.264222	0.067038	-0.163360	-0.231917	0.067964	0.221639	-0.222229	0.071689	0.192678	0.354047	0.075834	-0.060216
11267	93.891667	-0.884382	0.619130	0.125178	-0.881396	0.617077	-0.066822	-0.823144	0.856261	-0.075592	-0.822883	0.846713	0.141701	-0.748862	0.786389	-0.256062	-0.677595	1.184541	0.081493	-0.665510	1.121488	0.085605	-0.689571	1.184059	-0.023060	-0.700947	0.760251	0.283270							-0.430463	0.603095	0.166749	-0.264220	0.067041	-0.163359	-0.231915	0.067969	0.221643	-0.222235	0.071673	0.192680	0.354063	0.075840	-0.060223
11268	93.900000	-0.884301	0.619030	0.125119	-0.881391	0.617081	-0.066821	-0.823070	0.856248	-0.075583	-0.822872	0.846724	0.141701	-0.748822	0.786374	-0.256007	-0.677680	1.184578	0.081285	-0.665568	1.121526	0.085506	-0.689442	1.183940	-0.023214	-0.700942	0.760246	0.283269							-0.430460	0.603092	0.166756	-0.264224	0.067035	-0.163362	-0.231913	0.067954	0.221634	-0.222229	0.071675	0.192670	0.354061	0.075816	-0.060208
11269	93.908333	-0.884288	0.619056	0.125145	-0.881389	0.617087	-0.066818	-0.823041	0.856234	-0.075580	-0.822869	0.846706	0.141692	-0.748835	0.786358	-0.255982	-0.677731	1.184609	0.081107	-0.665689	1.121557	0.085407	-0.689371	1.183889	-0.023435	-0.700937	0.760238	0.283264							-0.430458	0.603118	0.166747	-0.264221	0.067037	-0.163364	-0.231913	0.067961	0.221634	-0.222238	0.071659	0.192658	0.354073	0.075828	-0.060215
11270	93.916667	-0.884375	0.619129	0.125184	-0.881383	0.617094	-0.066818	-0.823040	0.856215	-0.075598	-0.822829	0.846638	0.141646	-0.748954	0.786333	-0.256009	-0.677771	1.184648	0.080950	-0.665650	1.121634	0.085312	-0.689303	1.183851	-0.023644	-0.700944	0.760220	0.283251							-0.430461	0.603082	0.166766	-0.264220	0.067034	-0.163361	-0.231911	0.067953	0.221629	-0.222227	0.071679	0.192667	0.354094	0.075878	-0.060237
11271	93.925000	-0.884324	0.619106	0.125183	-0.881384	0.617096	-0.066814	-0.822996	0.856205	-0.075617	-0.822859	0.846691	0.141668	-0.748970	0.786333	-0.255989	-0.677814	1.184690	0.080805	-0.665774	1.121649	0.085225	-0.689231	1.183802	-0.023793	-0.700955	0.760206	0.283242							-0.430458	0.603080	0.166773	-0.264223	0.067037	-0.163362	-0.231910	0.067954	0.221630	-0.222233	0.071657	0.192667	0.354101	0.075888	-0.060235
11272	93.933333	-0.884375	0.619134	0.125189	-0.881385	0.617105	-0.066816	-0.822979	0.856217	-0.075572	-0.822852	0.846696	0.141656	-0.748908	0.786302	-0.255866	-0.677847	1.184728	0.080674	-0.665879	1.121680	0.085159	-0.689108	1.183696	-0.023876	-0.700963	0.760187	0.283230							-0.430458	0.603079	0.166788	-0.264225	0.067035	-0.163359	-0.231913	0.067953	0.221631	-0.222239	0.071668	0.192664	0.354095	0.075855	-0.060218
11273	93.941667	-0.884320	0.619109	0.125184	-0.881390	0.617103	-0.066824	-0.822979	0.856219	-0.075603	-0.822838	0.846614	0.141612	-0.748980	0.786280	-0.255869	-0.677884	1.184766	0.080521	-0.665903	1.121726	0.085083	-0.689038	1.183668	-0.024063	-0.700981	0.760165	0.283204							-0.430456	0.603092	0.166794	-0.264221	0.067035	-0.163358	-0.231907	0.067959	0.221630	-0.222236	0.071668	0.192675	0.354096	0.075874	-0.060222
11274	93.950000	-0.884271	0.619033	0.125126	-0.881382	0.617110	-0.066819	-0.822951	0.856219	-0.075561	-0.822820	0.846617	0.141594	-0.749056	0.786260	-0.255866	-0.677919	1.184800	0.080368	-0.665780	1.121795	0.085010	-0.688946	1.183562	-0.024170	-0.700999	0.760148	0.283181							-0.430456	0.603078	0.166800	-0.264224	0.067040	-0.163356	-0.231911	0.067958	0.221634	-0.222235	0.071680	0.192669	0.354109	0.075886	-0.060223
11275	93.958333	-0.884319	0.619122	0.125183	-0.881383	0.617113	-0.066820	-0.822938	0.856208	-0.075549	-0.822857	0.846665	0.141615	-0.749090	0.786230	-0.255830	-0.677931	1.184828	0.080230	-0.665801	1.121817	0.084937	-0.688843	1.183522	-0.024342	-0.701019	0.760126	0.283149							-0.430456	0.603080	0.166808	-0.264223	0.067038	-0.163353	-0.231914	0.067970	0.221636	-0.222233	0.071674	0.192675	0.354121	0.075905	-0.060231
11276	93.966667	-0.884291	0.619109	0.125173	-0.881386	0.617119	-0.066820	-0.822929	0.856202	-0.075538	-0.822863	0.846674	0.141617	-0.749124	0.786201	-0.255791	-0.677949	1.184854	0.080109	-0.665820	1.121857	0.084873	-0.688770	1.183462	-0.024458	-0.701038	0.760109	0.283120							-0.430458	0.603107	0.166802	-0.264222	0.067045	-0.163359	-0.231910	0.067964	0.221627	-0.222239	0.071656	0.192657	0.354121	0.075891	-0.060231
11277	93.975000	-0.884325	0.619133	0.125184	-0.881389	0.617113	-0.066825	-0.822922	0.856190	-0.075549	-0.822825	0.846627	0.141588	-0.749165	0.786167	-0.255758	-0.677952	1.184875	0.079984	-0.665840	1.121872	0.084800	-0.688716	1.183454	-0.024613	-0.701056	0.760086	0.283088							-0.430460	0.603077	0.166803	-0.264223	0.067030	-0.163354	-0.231910	0.067955	0.221629	-0.222232	0.071662	0.192655	0.354130	0.075902	-0.060232
11278	93.983333	-0.884377	0.619157	0.125192	-0.881401	0.617104	-0.066843	-0.822928	0.856161	-0.075575	-0.822871	0.846681	0.141624	-0.749209	0.786129	-0.255721	-0.677980	1.184905	0.079849	-0.665852	1.121890	0.084734	-0.688664	1.183445	-0.024768	-0.701073	0.760064	0.283062							-0.430465	0.603075	0.166795	-0.264226	0.067027	-0.163356	-0.231916	0.067957	0.221632	-0.222227	0.071649	0.192669	0.354139	0.075907	-0.060230
11279	93.991667	-0.884284	0.619072	0.125151	-0.881390	0.617113	-0.066821	-0.822927	0.856181	-0.075458	-0.822873	0.846678	0.141629	-0.749259	0.786094	-0.255680	-0.677972	1.184934	0.079784	-0.665868	1.121942	0.084669	-0.688592	1.183414	-0.024869	-0.701090	0.760052	0.283040							-0.430466	0.603073	0.166790	-0.264222	0.067033	-0.163356	-0.231908	0.067952	0.221627	-0.222231	0.071652	0.192660	0.354147	0.075912	-0.060232
11280	94.000000	-0.884276	0.619095	0.125180	-0.881395	0.617114	-0.066823	-0.822935	0.856169	-0.075431	-0.822876	0.846674	0.141634	-0.749317	0.786059	-0.255643	-0.677977	1.184987	0.079701	-0.665878	1.121981	0.084619	-0.688475	1.183349	-0.024942	-0.701104	0.760033	0.283020							-0.430468	0.603096	0.166780	-0.264222	0.067034	-0.163359	-0.231909	0.067954	0.221632	-0.222238	0.071648	0.192661	0.354155	0.075920	-0.060234
11281	94.008333	-0.884379	0.619140	0.125193	-0.881404	0.617107	-0.066829	-0.822929	0.856147	-0.075448	-0.822834	0.846595	0.141598	-0.749339	0.786012	-0.255560	-0.678000	1.185013	0.079573	-0.665896	1.122018	0.084560	-0.688414	1.183349	-0.025090	-0.701114	0.760012	0.282997							-0.430470	0.603067	0.166784	-0.264224	0.067029	-0.163360	-0.231909	0.067943	0.221627	-0.222234	0.071651	0.192668	0.354165	0.075931	-0.060238
11282	94.016667	-0.884381	0.619138	0.125194	-0.881401	0.617109	-0.066818	-0.822939	0.856140	-0.075379	-0.822857	0.846682	0.141644	-0.749445	0.785988	-0.255560	-0.678002	1.185036	0.079487	-0.665915	1.122031	0.084498	-0.688382	1.183392	-0.025205	-0.701123	0.759999	0.282983							-0.430470	0.603069	0.166784	-0.264224	0.067033	-0.163354	-0.231910	0.067946	0.221626	-0.222240	0.071648	0.192666	0.354170	0.075940	-0.060238
11283	94.025000	-0.884286	0.619091	0.125178	-0.881405	0.617109	-0.066820	-0.822943	0.856123	-0.075362	-0.822888	0.846665	0.141650	-0.749499	0.785950	-0.255515	-0.678003	1.185085	0.079422	-0.665932	1.122086	0.084462	-0.688296	1.183318	-0.025206	-0.701129	0.759982	0.282967							-0.430469	0.603083	0.166783	-0.264222	0.067036	-0.163356	-0.231911	0.067961	0.221634	-0.222239	0.071656	0.192670	0.354187	0.075965	-0.060252
11284	94.033333	-0.884301	0.619097	0.125179	-0.881405	0.617107	-0.066819	-0.822957	0.856112	-0.075339	-0.822893	0.846664	0.141661	-0.749557	0.785906	-0.255458	-0.677996	1.185125	0.079333	-0.665939	1.122123	0.084404	-0.688261	1.183343	-0.025293	-0.701134	0.759970	0.282963							-0.430467	0.603069	0.166788	-0.264220	0.067039	-0.163357	-0.231910	0.067956	0.221631	-0.222238	0.071646	0.192655	0.354177	0.075963	-0.060256
11285	94.041667	-0.884384	0.619144	0.125197	-0.881314	0.617031	-0.066855	-0.822966	0.856102	-0.075317	-0.822873	0.846634	0.141648	-0.749574	0.785850	-0.255376	-0.677997	1.185157	0.079281	-0.665956	1.122138	0.084367	-0.688235	1.183372	-0.025379	-0.701141	0.759960	0.282957							-0.430446	0.603090	0.166829	-0.264222	0.067041	-0.163360	-0.231912	0.067960	0.221633	-0.222236	0.071648	0.192665	0.354191	0.075986	-0.060267
11286	94.050000	-0.884279	0.619098	0.125184	-0.881408	0.617104	-0.066815	-0.823017	0.856104	-0.075296	-0.822901	0.846656	0.141666	-0.749670	0.785841	-0.255385	-0.677997	1.185181	0.079230	-0.665980	1.122172	0.084341	-0.688219	1.183401	-0.025455	-0.701146	0.759957	0.282960							-0.430462	0.603066	0.166803	-0.264223	0.067040	-0.163355	-0.231911	0.067957	0.221633	-0.222241	0.071638	0.192665	0.354188	0.075970	-0.060263
11287	94.058333	-0.884301	0.619099	0.125182	-0.881403	0.617086	-0.066831	-0.822992	0.856079	-0.075285	-0.822910	0.846651	0.141666	-0.749679	0.785779	-0.255293	-0.678014	1.185215	0.079190	-0.665995	1.122203	0.084317	-0.688171	1.183403	-0.025490	-0.701145	0.759951	0.282961							-0.430440	0.603098	0.166839	-0.264221	0.067042	-0.163362	-0.231910	0.067955	0.221631	-0.222234	0.071643	0.192654	0.354195	0.075975	-0.060266
11288	94.066667	-0.884383	0.619143	0.125202	-0.881409	0.617107	-0.066812	-0.823041	0.856082	-0.075271	-0.822925	0.846612	0.141660	-0.749778	0.785746	-0.255313	-0.678029	1.185245	0.079145	-0.665867	1.122159	0.084173	-0.688138	1.183406	-0.025579	-0.701150	0.759952	0.282962							-0.430457	0.603061	0.166814	-0.264225	0.067041	-0.163373	-0.231907	0.067950	0.221631	-0.222234	0.071637	0.192650	0.354199	0.075976	-0.060269
11289	94.075000	-0.884332	0.619086	0.125167	-0.881406	0.617104	-0.066813	-0.823057	0.856062	-0.075312	-0.822899	0.846602	0.141643	-0.749833	0.785699	-0.255243	-0.678035	1.185269	0.079110	-0.666038	1.122257	0.084266	-0.688148	1.183437	-0.025573	-0.701160	0.759952	0.282956							-0.430458	0.603063	0.166820	-0.264223	0.067035	-0.163366	-0.231903	0.067941	0.221627	-0.222235	0.071642	0.192664	0.354213	0.075996	-0.060277
11290	94.083333	-0.884279	0.619029	0.125134	-0.881408	0.617108	-0.066813	-0.823078	0.856063	-0.075244	-0.822941	0.846636	0.141662	-0.749885	0.785664	-0.255196	-0.678051	1.185300	0.079093	-0.666069	1.122283	0.084253	-0.688142	1.183464	-0.025588	-0.701164	0.759956	0.282952							-0.430452	0.603095	0.166825	-0.264224	0.067046	-0.163367	-0.231908	0.067946	0.221630	-0.222240	0.071628	0.192662	0.354211	0.075990	-0.060273
11291	94.091667	-0.884341	0.619115	0.125187	-0.881409	0.617104	-0.066817	-0.823071	0.856041	-0.075242	-0.822957	0.846636	0.141663	-0.749926	0.785641	-0.255167	-0.678059	1.185316	0.079070	-0.666082	1.122312	0.084242	-0.688101	1.183420	-0.025563	-0.701169	0.759964	0.282947							-0.430450	0.603086	0.166830	-0.264221	0.067039	-0.163365	-0.231904	0.067949	0.221623	-0.222233	0.071652	0.192660	0.354221	0.075993	-0.060277
11292	94.100000	-0.884383	0.619138	0.125200	-0.881409	0.617101	-0.066816	-0.823112	0.856045	-0.075227	-0.822925	0.846530	0.141612	-0.749969	0.785625	-0.255153	-0.678098	1.185375	0.079103	-0.666115	1.122345	0.084255	-0.688109	1.183446	-0.025588	-0.701174	0.759965	0.282932							-0.430451	0.603074	0.166833	-0.264225	0.067049	-0.163369	-0.231905	0.067951	0.221626	-0.222223	0.071660	0.192658	0.354225	0.076002	-0.060283
11293	94.108333	-0.884280	0.619092	0.125185	-0.881412	0.617102	-0.066814	-0.823111	0.856029	-0.075214	-0.822993	0.846638	0.141669	-0.750008	0.785605	-0.255106	-0.678101	1.185356	0.079060	-0.666138	1.122347	0.084244	-0.688138	1.183478	-0.025622	-0.701181	0.759966	0.282922							-0.430453	0.603080	0.166834	-0.264218	0.067039	-0.163360	-0.231906	0.067957	0.221629	-0.222232	0.071645	0.192647	0.354229	0.076007	-0.060286
11294	94.116667	-0.884289	0.619092	0.125187	-0.881416	0.617101	-0.066813	-0.823103	0.856006	-0.075208	-0.823017	0.846640	0.141677	-0.750050	0.785582	-0.255072	-0.678141	1.185396	0.079103	-0.666160	1.122350	0.084241	-0.688152	1.183482	-0.025574	-0.701189	0.759972	0.282916							-0.430456	0.603109	0.166832	-0.264218	0.067036	-0.163360	-0.231907	0.067958	0.221628	-0.222234	0.071638	0.192647	0.354235	0.076008	-0.060291
11295	94.125000	-0.884351	0.619116	0.125196	-0.881423	0.617101	-0.066810	-0.823169	0.856014	-0.075195	-0.823011	0.846611	0.141665	-0.750089	0.785573	-0.255061	-0.678159	1.185388	0.079090	-0.666186	1.122365	0.084250	-0.688198	1.183490	-0.025560	-0.701198	0.759968	0.282912							-0.430460	0.603083	0.166832	-0.264222	0.067046	-0.163366	-0.231909	0.067956	0.221628	-0.222227	0.071651	0.192651	0.354230	0.076015	-0.060288
11296	94.133333	-0.884396	0.619132	0.125212	-0.881424	0.617098	-0.066808	-0.823191	0.855992	-0.075228	-0.823000	0.846530	0.141635	-0.750119	0.785543	-0.255044	-0.678180	1.185375	0.079081	-0.666218	1.122374	0.084266	-0.688284	1.183558	-0.025590	-0.701206	0.759965	0.282906							-0.430467	0.603084	0.166827	-0.264222	0.067042	-0.163371	-0.231905	0.067955	0.221630	-0.222226	0.071651	0.192670	0.354233	0.076011	-0.060283
11297	94.141667	-0.884352	0.619097	0.125204	-0.881429	0.617090	-0.066801	-0.823243	0.856012	-0.075160	-0.823068	0.846628	0.141690	-0.750149	0.785533	-0.255018	-0.678212	1.185375	0.079093	-0.666239	1.122362	0.084261	-0.688289	1.183512	-0.025518	-0.701222	0.759950	0.282893							-0.430471	0.603094	0.166821	-0.264223	0.067042	-0.163364	-0.231904	0.067947	0.221630	-0.222230	0.071651	0.192659	0.354232	0.076011	-0.060282
11298	94.150000	-0.884326	0.619064	0.125189	-0.881425	0.617050	-0.066833	-0.823235	0.855998	-0.075156	-0.823033	0.846513	0.141634	-0.750182	0.785518	-0.255005	-0.678252	1.185374	0.079119	-0.666267	1.122364	0.084272	-0.688331	1.183509	-0.025504	-0.701228	0.759955	0.282896							-0.430474	0.603105	0.166819	-0.264221	0.067042	-0.163366	-0.231905	0.067948	0.221632	-0.222237	0.071644	0.192656	0.354237	0.076007	-0.060286
11299	94.158333	-0.884442	0.619113	0.125204	-0.881444	0.617079	-0.066802	-0.823264	0.855993	-0.075140	-0.823089	0.846588	0.141670	-0.750206	0.785502	-0.254994	-0.678301	1.185383	0.079143	-0.666292	1.122372	0.084275	-0.688383	1.183513	-0.025486	-0.701248	0.759935	0.282870							-0.430481	0.603079	0.166825	-0.264225	0.067039	-0.163362	-0.231906	0.067945	0.221626	-0.222238	0.071646	0.192653	0.354235	0.076012	-0.060283
11300	94.166667	-0.884450	0.619102	0.125201	-0.881448	0.617075	-0.066807	-0.823280	0.855981	-0.075133	-0.823131	0.846606	0.141685	-0.750234	0.785490	-0.254981	-0.678349	1.185388	0.079168	-0.666331	1.122365	0.084289	-0.688428	1.183532	-0.025480	-0.701268	0.759929	0.282857							-0.430484	0.603083	0.166833	-0.264223	0.067035	-0.163366	-0.231909	0.067958	0.221630	-0.222230	0.071653	0.192671	0.354235	0.076012	-0.060285
11301	94.175000	-0.884388	0.619071	0.125198	-0.881458	0.617069	-0.066808	-0.823303	0.855976	-0.075132	-0.823153	0.846603	0.141687	-0.750258	0.785476	-0.254970	-0.678385	1.185379	0.079167	-0.666368	1.122366	0.084304	-0.688514	1.183544	-0.025487	-0.701270	0.759934	0.282862							-0.430486	0.603082	0.166831	-0.264225	0.067038	-0.163364	-0.231906	0.067952	0.221627	-0.222238	0.071637	0.192661	0.354242	0.076029	-0.060296
11302	94.183333	-0.884365	0.619052	0.125188	-0.881469	0.617064	-0.066809	-0.823323	0.855969	-0.075124	-0.823126	0.846544	0.141649	-0.750281	0.785461	-0.254953	-0.678449	1.185374	0.079205	-0.666403	1.122367	0.084322	-0.688560	1.183515	-0.025435	-0.701295	0.759899	0.282832							-0.430491	0.603079	0.166839	-0.264224	0.067042	-0.163369	-0.231903	0.067957	0.221627	-0.222237	0.071648	0.192652	0.354230	0.076006	-0.060288
11303	94.191667	-0.884481	0.619088	0.125205	-0.881505	0.617071	-0.066790	-0.823341	0.855960	-0.075119	-0.823168	0.846516	0.141658	-0.750315	0.785445	-0.254950	-0.678502	1.185363	0.079223	-0.666438	1.122362	0.084345	-0.688626	1.183506	-0.025412	-0.701321	0.759891	0.282828							-0.430498	0.603094	0.166836	-0.264220	0.067035	-0.163364	-0.231909	0.067958	0.221633	-0.222231	0.071651	0.192663	0.354235	0.076006	-0.060285
11304	94.200000	-0.884471	0.619080	0.125214	-0.881482	0.617053	-0.066807	-0.823361	0.855955	-0.075114	-0.823217	0.846579	0.141687	-0.750329	0.785446	-0.254934	-0.678554	1.185354	0.079241	-0.666469	1.122351	0.084364	-0.688679	1.183488	-0.025395	-0.701342	0.759878	0.282825							-0.430504	0.603110	0.166836	-0.264222	0.067044	-0.163363	-0.231915	0.067962	0.221642	-0.222235	0.071654	0.192659	0.354232	0.076003	-0.060278
11305	94.208333	-0.884390	0.619030	0.125201	-0.881549	0.617081	-0.066764	-0.823378	0.855950	-0.075113	-0.823234	0.846567	0.141684	-0.750347	0.785439	-0.254930	-0.678621	1.185367	0.079286	-0.666505	1.122347	0.084390	-0.688778	1.183506	-0.025397	-0.701364	0.759865	0.282821							-0.430513	0.603097	0.166843	-0.264220	0.067041	-0.163358	-0.231913	0.067958	0.221634	-0.222236	0.071654	0.192656	0.354234	0.076002	-0.060276
11306	94.216667	-0.884505	0.619071	0.125212	-0.881574	0.617066	-0.066785	-0.823482	0.855919	-0.075043	-0.823194	0.846447	0.141620	-0.750375	0.785429	-0.254923	-0.678670	1.185344	0.079290	-0.666547	1.122345	0.084409	-0.688844	1.183469	-0.025329	-0.701385	0.759854	0.282815							-0.430520	0.603086	0.166847	-0.264222	0.067038	-0.163358	-0.231902	0.067951	0.221628	-0.222229	0.071661	0.192666	0.354226	0.076007	-0.060276
11307	94.225000	-0.884452	0.619038	0.125208	-0.881527	0.617058	-0.066781	-0.823455	0.855936	-0.075117	-0.823248	0.846512	0.141645	-0.750389	0.785426	-0.254915	-0.678731	1.185338	0.079310	-0.666585	1.122342	0.084431	-0.688908	1.183457	-0.025317	-0.701407	0.759842	0.282807							-0.430525	0.603108	0.166848	-0.264224	0.067046	-0.163364	-0.231908	0.067946	0.221630	-0.222237	0.071656	0.192655	0.354223	0.076000	-0.060269
11308	94.233333	-0.884399	0.619007	0.125198	-0.881557	0.617064	-0.066766	-0.823422	0.855931	-0.075123	-0.823287	0.846526	0.141649	-0.750401	0.785427	-0.254907	-0.678793	1.185335	0.079326	-0.666636	1.122337	0.084450	-0.688979	1.183450	-0.025298	-0.701430	0.759830	0.282798							-0.430527	0.603085	0.166858	-0.264227	0.067056	-0.163373	-0.231903	0.067945	0.221624	-0.222245	0.071643	0.192668	0.354220	0.075995	-0.060267
11309	94.241667	-0.884448	0.619026	0.125203	-0.881531	0.617044	-0.066780	-0.823431	0.855923	-0.075132	-0.823289	0.846473	0.141616	-0.750418	0.785433	-0.254897	-0.678855	1.185332	0.079345	-0.666675	1.122341	0.084464	-0.689029	1.183417	-0.025268	-0.701447	0.759825	0.282789							-0.430529	0.603087	0.166867	-0.264225	0.067051	-0.163375	-0.231909	0.067957	0.221636	-0.222238	0.071645	0.192661	0.354214	0.075986	-0.060262
11310	94.250000	-0.884514	0.619052	0.125208	-0.881555	0.617054	-0.066770	-0.823445	0.855924	-0.075137	-0.823273	0.846396	0.141568	-0.750424	0.785430	-0.254899	-0.678917	1.185330	0.079356	-0.666728	1.122339	0.084476	-0.689119	1.183433	-0.025275	-0.701467	0.759809	0.282780							-0.430531	0.603086	0.166872	-0.264225	0.067049	-0.163378	-0.231907	0.067952	0.221632	-0.222229	0.071663	0.192661	0.354209	0.075976	-0.060254
11311	94.258333	-0.884466	0.619028	0.125208	-0.881561	0.617055	-0.066769	-0.823479	0.855918	-0.075148	-0.823338	0.846425	0.141593	-0.750436	0.785427	-0.254891	-0.678987	1.185333	0.079371	-0.666708	1.122313	0.084436	-0.689169	1.183440	-0.025263	-0.701483	0.759798	0.282771							-0.430529	0.603114	0.166869	-0.264224	0.067044	-0.163370	-0.231914	0.067958	0.221641	-0.222231	0.071661	0.192669	0.354194	0.075961	-0.060248
11312	94.266667	-0.884413	0.619006	0.125205	-0.881507	0.617029	-0.066800	-0.823474	0.855918	-0.075141	-0.823385	0.846436	0.141609	-0.750439	0.785437	-0.254878	-0.679052	1.185337	0.079390	-0.666828	1.122351	0.084506	-0.689222	1.183446	-0.025250	-0.701501	0.759789	0.282763							-0.430528	0.603091	0.166878	-0.264226	0.067044	-0.163363	-0.231918	0.067969	0.221642	-0.222238	0.071645	0.192657	0.354172	0.075949	-0.060238
11313	94.275000	-0.884470	0.619033	0.125210	-0.881443	0.616972	-0.066819	-0.823502	0.855909	-0.075150	-0.823393	0.846445	0.141600	-0.750445	0.785436	-0.254876	-0.679114	1.185340	0.079400	-0.666808	1.122325	0.084467	-0.689315	1.183456	-0.025202	-0.701514	0.759778	0.282747							-0.430529	0.603092	0.166877	-0.264223	0.067043	-0.163362	-0.231915	0.067966	0.221644	-0.222236	0.071665	0.192671	0.354159	0.075927	-0.060229
11314	94.283333	-0.884526	0.619059	0.125216	-0.881511	0.617036	-0.066800	-0.823538	0.855906	-0.075157	-0.823352	0.846369	0.141548	-0.750458	0.785429	-0.254886	-0.679176	1.185344	0.079409	-0.666787	1.122301	0.084420	-0.689378	1.183435	-0.025170	-0.701533	0.759765	0.282735							-0.430532	0.603119	0.166869	-0.264220	0.067048	-0.163366	-0.231907	0.067955	0.221638	-0.222233	0.071648	0.192660	0.354136	0.075911	-0.060225
11315	94.291667	-0.884469	0.619005	0.125181	-0.881556	0.617038	-0.066794	-0.823505	0.855902	-0.075141	-0.823432	0.846440	0.141596	-0.750461	0.785428	-0.254886	-0.679251	1.185348	0.079417	-0.666989	1.122377	0.084539	-0.689459	1.183503	-0.025236	-0.701546	0.759760	0.282719							-0.430528	0.603116	0.166870	-0.264224	0.067042	-0.163357	-0.231908	0.067954	0.221636	-0.222235	0.071653	0.192659	0.354122	0.075911	-0.060226
11316	94.300000	-0.884399	0.618999	0.125198	-0.881554	0.617019	-0.066809	-0.823516	0.855891	-0.075146	-0.823442	0.846457	0.141593	-0.750466	0.785429	-0.254891	-0.679321	1.185357	0.079429	-0.667046	1.122386	0.084552	-0.689506	1.183483	-0.025211	-0.701558	0.759758	0.282709							-0.430526	0.603088	0.166882	-0.264218	0.067046	-0.163363	-0.231903	0.067947	0.221626	-0.222242	0.071638	0.192667	0.354102	0.075908	-0.060230
11317	94.308333	-0.884466	0.619025	0.125198	-0.881558	0.617035	-0.066792	-0.823545	0.855868	-0.075212	-0.823459	0.846417	0.141577	-0.750462	0.785434	-0.254887	-0.679330	1.185336	0.079391	-0.667102	1.122394	0.084560	-0.689573	1.183487	-0.025208	-0.701569	0.759751	0.282691							-0.430522	0.603080	0.166884	-0.264222	0.067042	-0.163367	-0.231903	0.067944	0.221623	-0.222234	0.071656	0.192658	0.354069	0.075846	-0.060211
11318	94.316667	-0.884413	0.618941	0.125145	-0.881510	0.617027	-0.066807	-0.823581	0.855878	-0.075169	-0.823487	0.846420	0.141586	-0.750464	0.785433	-0.254894	-0.679464	1.185353	0.079436	-0.667164	1.122396	0.084562	-0.689609	1.183463	-0.025186	-0.701579	0.759737	0.282677							-0.430490	0.603079	0.166970	-0.264219	0.067043	-0.163372	-0.231901	0.067943	0.221627	-0.222226	0.071662	0.192659	0.354059	0.075857	-0.060220
11319	94.325000	-0.884415	0.618967	0.125172	-0.881538	0.617033	-0.066791	-0.823592	0.855869	-0.075177	-0.823506	0.846382	0.141571	-0.750461	0.785440	-0.254894	-0.679537	1.185349	0.079445	-0.667229	1.122395	0.084571	-0.689697	1.183515	-0.025244	-0.701588	0.759728	0.282665							-0.430480	0.603108	0.166957	-0.264220	0.067040	-0.163369	-0.231910	0.067954	0.221631	-0.222236	0.071636	0.192658	0.354031	0.075825	-0.060215
11320	94.333333	-0.884420	0.618990	0.125197	-0.881571	0.617043	-0.066775	-0.823560	0.855859	-0.075167	-0.823524	0.846368	0.141564	-0.750459	0.785448	-0.254894	-0.679624	1.185355	0.079478	-0.667284	1.122390	0.084575	-0.689715	1.183460	-0.025182	-0.701598	0.759718	0.282657							-0.430478	0.603081	0.166969	-0.264223	0.067042	-0.163374	-0.231910	0.067954	0.221636	-0.222236	0.071640	0.192655	0.353990	0.075763	-0.060187
11321	94.341667	-0.884531	0.619040	0.125211	-0.881554	0.617025	-0.066799	-0.823617	0.855851	-0.075191	-0.823549	0.846362	0.141564	-0.750466	0.785447	-0.254908	-0.679618	1.185322	0.079406	-0.667351	1.122392	0.084578	-0.689815	1.183502	-0.025202	-0.701609	0.759710	0.282649							-0.430478	0.603088	0.166966	-0.264222	0.067042	-0.163368	-0.231909	0.067948	0.221639	-0.222229	0.071654	0.192665	0.353965	0.075751	-0.060185
11322	94.350000	-0.884534	0.619037	0.125210	-0.881522	0.617020	-0.066806	-0.823633	0.855852	-0.075197	-0.823569	0.846346	0.141550	-0.750461	0.785457	-0.254904	-0.679764	1.185350	0.079484	-0.667406	1.122393	0.084571	-0.689879	1.183525	-0.025229	-0.701626	0.759704	0.282644							-0.430480	0.603089	0.166962	-0.264223	0.067051	-0.163372	-0.231910	0.067957	0.221640	-0.222235	0.071642	0.192659	0.353947	0.075749	-0.060182
11323	94.358333	-0.884419	0.618987	0.125200	-0.881550	0.617033	-0.066787	-0.823653	0.855842	-0.075205	-0.823594	0.846338	0.141534	-0.750467	0.785455	-0.254909	-0.679835	1.185353	0.079481	-0.667470	1.122394	0.084578	-0.689914	1.183502	-0.025205	-0.701641	0.759707	0.282640							-0.430480	0.603119	0.166948	-0.264224	0.067049	-0.163366	-0.231909	0.067949	0.221631	-0.222239	0.071647	0.192674	0.353914	0.075724	-0.060177
11324	94.366667	-0.884431	0.618989	0.125198	-0.881564	0.617000	-0.066810	-0.823687	0.855814	-0.075226	-0.823621	0.846330	0.141522	-0.750469	0.785452	-0.254908	-0.679904	1.185356	0.079480	-0.667534	1.122396	0.084577	-0.689936	1.183457	-0.025164	-0.701659	0.759707	0.282634							-0.430481	0.603123	0.166947	-0.264224	0.067040	-0.163357	-0.231910	0.067949	0.221627	-0.222238	0.071643	0.192657	0.353866	0.075667	-0.060167
11325	94.375000	-0.884543	0.619034	0.125202	-0.881577	0.617017	-0.066797	-0.823686	0.855832	-0.075229	-0.823650	0.846308	0.141505	-0.750482	0.785440	-0.254925	-0.679970	1.185363	0.079481	-0.667590	1.122406	0.084572	-0.689980	1.183495	-0.025187	-0.701681	0.759696	0.282619							-0.430489	0.603098	0.166964	-0.264224	0.067046	-0.163365	-0.231903	0.067941	0.221622	-0.222228	0.071653	0.192666	0.353847	0.075650	-0.060170
11326	94.383333	-0.884437	0.618923	0.125143	-0.881529	0.617012	-0.066808	-0.823710	0.855826	-0.075242	-0.823670	0.846307	0.141495	-0.750487	0.785434	-0.254927	-0.680032	1.185373	0.079482	-0.667654	1.122413	0.084573	-0.690015	1.183506	-0.025192	-0.701702	0.759689	0.282612							-0.430492	0.603097	0.166970	-0.264220	0.067048	-0.163367	-0.231907	0.067952	0.221624	-0.222233	0.071623	0.192652	0.353820	0.075637	-0.060175
11327	94.391667	-0.884439	0.618970	0.125190	-0.881581	0.617010	-0.066795	-0.823709	0.855823	-0.075244	-0.823702	0.846289	0.141481	-0.750492	0.785432	-0.254922	-0.680096	1.185378	0.079475	-0.667711	1.122423	0.084574	-0.690051	1.183503	-0.025201	-0.701730	0.759679	0.282597							-0.430494	0.603108	0.166973	-0.264218	0.067043	-0.163366	-0.231904	0.067949	0.221628	-0.222238	0.071623	0.192657	0.353780	0.075577	-0.060160
11328	94.400000	-0.884555	0.619010	0.125197	-0.881537	0.617000	-0.066811	-0.823748	0.855814	-0.075257	-0.823735	0.846273	0.141471	-0.750510	0.785419	-0.254922	-0.680154	1.185391	0.079485	-0.667768	1.122425	0.084569	-0.690097	1.183489	-0.025192	-0.701752	0.759668	0.282583							-0.430499	0.603099	0.166989	-0.264220	0.067030	-0.163366	-0.231903	0.067950	0.221632	-0.222224	0.071647	0.192661	0.353740	0.075525	-0.060143
11329	94.408333	-0.884506	0.618953	0.125174	-0.881567	0.617003	-0.066794	-0.823772	0.855809	-0.075261	-0.823763	0.846281	0.141472	-0.750518	0.785415	-0.254915	-0.680225	1.185388	0.079452	-0.667827	1.122434	0.084567	-0.690126	1.183518	-0.025208	-0.701782	0.759654	0.282567							-0.430502	0.603112	0.166984	-0.264219	0.067047	-0.163369	-0.231901	0.067941	0.221632	-0.222228	0.071633	0.192660	0.353704	0.075485	-0.060134
11330	94.416667	-0.884571	0.618999	0.125200	-0.881602	0.617012	-0.066775	-0.823760	0.855809	-0.075243	-0.823787	0.846286	0.141464	-0.750532	0.785414	-0.254904	-0.680279	1.185395	0.079454	-0.667883	1.122441	0.084564	-0.690189	1.183591	-0.025282	-0.701810	0.759647	0.282555							-0.430507	0.603131	0.166981	-0.264220	0.067046	-0.163365	-0.231899	0.067936	0.221627	-0.222228	0.071647	0.192665	0.353664	0.075453	-0.060127
11331	94.425000	-0.884470	0.618951	0.125194	-0.881623	0.617005	-0.066783	-0.823797	0.855791	-0.075304	-0.823829	0.846260	0.141458	-0.750556	0.785411	-0.254898	-0.680331	1.185404	0.079458	-0.667940	1.122447	0.084557	-0.690187	1.183541	-0.025228	-0.701833	0.759633	0.282538							-0.430517	0.603110	0.166994	-0.264220	0.067041	-0.163363	-0.231907	0.067952	0.221636	-0.222237	0.071638	0.192669	0.353627	0.075423	-0.060125
11332	94.433333	-0.884589	0.618990	0.125202	-0.881580	0.616970	-0.066825	-0.823848	0.855798	-0.075262	-0.823867	0.846262	0.141448	-0.750573	0.785404	-0.254882	-0.680387	1.185401	0.079431	-0.667993	1.122453	0.084547	-0.690214	1.183554	-0.025233	-0.701859	0.759625	0.282523							-0.430525	0.603109	0.166994	-0.264223	0.067046	-0.163365	-0.231905	0.067942	0.221637	-0.222228	0.071654	0.192665	0.353590	0.075389	-0.060120
11333	94.441667	-0.884541	0.618935	0.125177	-0.881584	0.616959	-0.066818	-0.823850	0.855796	-0.075254	-0.823896	0.846255	0.141448	-0.750595	0.785398	-0.254877	-0.680441	1.185405	0.079431	-0.668056	1.122452	0.084544	-0.690265	1.183613	-0.025308	-0.701882	0.759619	0.282512							-0.430559	0.603132	0.166906	-0.264222	0.067046	-0.163370	-0.231906	0.067943	0.221630	-0.222233	0.071644	0.192662	0.353551	0.075357	-0.060122
11334	94.450000	-0.884495	0.618874	0.125147	-0.881617	0.616944	-0.066824	-0.823851	0.855789	-0.075247	-0.823922	0.846248	0.141440	-0.750617	0.785398	-0.254858	-0.680489	1.185411	0.079426	-0.668097	1.122455	0.084541	-0.690296	1.183627	-0.025316	-0.701906	0.759609	0.282501							-0.430565	0.603130	0.166909	-0.264225	0.067038	-0.163367	-0.231906	0.067940	0.221624	-0.222245	0.071628	0.192666	0.353506	0.075322	-0.060121
11335	94.458333	-0.884557	0.618941	0.125196	-0.881534	0.616886	-0.066838	-0.823891	0.855782	-0.075260	-0.823943	0.846235	0.141439	-0.750547	0.785365	-0.254768	-0.680535	1.185412	0.079421	-0.668141	1.122448	0.084533	-0.690293	1.183598	-0.025291	-0.701928	0.759596	0.282489							-0.430559	0.603106	0.166957	-0.264219	0.067044	-0.163370	-0.231904	0.067939	0.221624	-0.222232	0.071631	0.192663	0.353472	0.075289	-0.060137
11336	94.466667	-0.884619	0.618950	0.125197	-0.881589	0.616954	-0.066814	-0.823925	0.855769	-0.075269	-0.823976	0.846184	0.141419	-0.750578	0.785352	-0.254762	-0.680572	1.185412	0.079414	-0.668178	1.122459	0.084537	-0.690338	1.183628	-0.025328	-0.701947	0.759583	0.282479							-0.430578	0.603105	0.166927	-0.264222	0.067051	-0.163376	-0.231905	0.067941	0.221631	-0.222231	0.071632	0.192649	0.353431	0.075273	-0.060159
11337	94.475000	-0.884519	0.618874	0.125169	-0.881645	0.616962	-0.066784	-0.823932	0.855766	-0.075255	-0.824010	0.846224	0.141447	-0.750689	0.785356	-0.254830	-0.680617	1.185417	0.079418	-0.668224	1.122456	0.084539	-0.690359	1.183629	-0.025331	-0.701967	0.759567	0.282472							-0.430583	0.603124	0.166929	-0.264223	0.067052	-0.163372	-0.231899	0.067939	0.221633	-0.222234	0.071638	0.192658	0.353392	0.075245	-0.060155
11338	94.483333	-0.884528	0.618895	0.125196	-0.881642	0.616919	-0.066818	-0.823931	0.855761	-0.075241	-0.824004	0.846208	0.141432	-0.750616	0.785331	-0.254724	-0.680656	1.185417	0.079421	-0.668265	1.122458	0.084547	-0.690384	1.183626	-0.025331	-0.701982	0.759554	0.282466							-0.430589	0.603101	0.166947	-0.264223	0.067044	-0.163369	-0.231904	0.067946	0.221643	-0.222239	0.071615	0.192666	0.353354	0.075231	-0.060155
11339	94.491667	-0.884646	0.618930	0.125203	-0.881630	0.616923	-0.066815	-0.823986	0.855762	-0.075290	-0.824026	0.846187	0.141436	-0.750687	0.785331	-0.254758	-0.680697	1.185422	0.079422	-0.668297	1.122461	0.084551	-0.690409	1.183630	-0.025326	-0.702000	0.759542	0.282463							-0.430581	0.603101	0.166991	-0.264219	0.067047	-0.163366	-0.231907	0.067954	0.221644	-0.222233	0.071650	0.192673	0.353314	0.075205	-0.060151
11340	94.500000	-0.884574	0.618943	0.125242	-0.881647	0.616892	-0.066827	-0.823977	0.855755	-0.075223	-0.824040	0.846202	0.141446	-0.750748	0.785323	-0.254792	-0.680729	1.185423	0.079421	-0.668333	1.122463	0.084555	-0.690426	1.183630	-0.025329	-0.702020	0.759534	0.282459							-0.430570	0.603122	0.167026	-0.264220	0.067044	-0.163361	-0.231905	0.067941	0.221641	-0.222234	0.071641	0.192664	0.353274	0.075187	-0.060147
11341	94.508333	-0.884545	0.618883	0.125203	-0.881655	0.616887	-0.066824	-0.823994	0.855751	-0.075218	-0.824078	0.846174	0.141450	-0.750763	0.785338	-0.254760	-0.680760	1.185433	0.079418	-0.668364	1.122484	0.084565	-0.690448	1.183629	-0.025323	-0.702028	0.759522	0.282455							-0.430585	0.603125	0.166994	-0.264219	0.067047	-0.163358	-0.231905	0.067949	0.221640	-0.222242	0.071632	0.192671	0.353233	0.075165	-0.060144
11342	94.516667	-0.884627	0.618915	0.125210	-0.881667	0.616906	-0.066807	-0.823999	0.855737	-0.075212	-0.824080	0.846148	0.141444	-0.750784	0.785310	-0.254731	-0.680792	1.185442	0.079421	-0.668537	1.122475	0.084577	-0.690477	1.183648	-0.025320	-0.702040	0.759521	0.282461							-0.430576	0.603097	0.167047	-0.264221	0.067043	-0.163363	-0.231908	0.067946	0.221637	-0.222243	0.071626	0.192672	0.353188	0.075146	-0.060143
11343	94.525000	-0.884611	0.618895	0.125206	-0.881660	0.616898	-0.066824	-0.824045	0.855733	-0.075278	-0.824095	0.846141	0.141444	-0.750799	0.785315	-0.254730	-0.680824	1.185450	0.079423	-0.668433	1.122498	0.084567	-0.690497	1.183647	-0.025309	-0.702049	0.759508	0.282456							-0.430577	0.603092	0.167051	-0.264224	0.067044	-0.163368	-0.231904	0.067940	0.221631	-0.222236	0.071641	0.192665	0.353141	0.075121	-0.060140
11344	94.533333	-0.884553	0.618866	0.125203	-0.881665	0.616881	-0.066827	-0.824039	0.855739	-0.075199	-0.824136	0.846176	0.141475	-0.750809	0.785325	-0.254729	-0.680847	1.185457	0.079429	-0.668463	1.122508	0.084577	-0.690512	1.183646	-0.025298	-0.702056	0.759501	0.282457							-0.430573	0.603114	0.167043	-0.264224	0.067039	-0.163371	-0.231909	0.067940	0.221634	-0.222235	0.071627	0.192650	0.353094	0.075092	-0.060132
11345	94.541667	-0.884556	0.618868	0.125202	-0.881669	0.616889	-0.066819	-0.824050	0.855741	-0.075193	-0.824135	0.846149	0.141468	-0.750821	0.785334	-0.254705	-0.680876	1.185470	0.079431	-0.668492	1.122522	0.084587	-0.690541	1.183673	-0.025313	-0.702064	0.759498	0.282462							-0.430576	0.603103	0.167050	-0.264224	0.067040	-0.163372	-0.231909	0.067943	0.221630	-0.222241	0.071621	0.192663	0.353039	0.075063	-0.060122
11346	94.550000	-0.884666	0.618908	0.125208	-0.881687	0.616947	-0.066771	-0.824089	0.855735	-0.075208	-0.824129	0.846117	0.141456	-0.750834	0.785317	-0.254676	-0.680903	1.185478	0.079443	-0.668516	1.122532	0.084595	-0.690563	1.183678	-0.025302	-0.702065	0.759493	0.282465							-0.430574	0.603092	0.167061	-0.264221	0.067042	-0.163367	-0.231911	0.067949	0.221632	-0.222234	0.071642	0.192665	0.352978	0.075041	-0.060117
11347	94.558333	-0.884552	0.618843	0.125185	-0.881638	0.616888	-0.066817	-0.824116	0.855755	-0.075177	-0.824166	0.846147	0.141488	-0.750840	0.785332	-0.254665	-0.680923	1.185492	0.079454	-0.668539	1.122540	0.084612	-0.690583	1.183689	-0.025291	-0.702063	0.759483	0.282464							-0.430567	0.603094	0.167060	-0.264221	0.067048	-0.163370	-0.231905	0.067941	0.221628	-0.222237	0.071631	0.192655	0.352922	0.075020	-0.060105
11348	94.566667	-0.884549	0.618872	0.125209	-0.881661	0.616883	-0.066817	-0.824088	0.855747	-0.075158	-0.824199	0.846180	0.141520	-0.750841	0.785344	-0.254657	-0.680944	1.185485	0.079465	-0.668559	1.122545	0.084623	-0.690602	1.183688	-0.025278	-0.702063	0.759481	0.282468							-0.430559	0.603122	0.167048	-0.264220	0.067055	-0.163369	-0.231906	0.067949	0.221632	-0.222236	0.071639	0.192653	0.352872	0.075003	-0.060101
11349	94.575000	-0.884547	0.618870	0.125211	-0.881669	0.616921	-0.066784	-0.824095	0.855748	-0.075147	-0.824179	0.846146	0.141512	-0.750853	0.785335	-0.254635	-0.680968	1.185489	0.079474	-0.668576	1.122552	0.084644	-0.690606	1.183661	-0.025227	-0.702059	0.759476	0.282473							-0.430568	0.603107	0.167019	-0.264222	0.067050	-0.163365	-0.231908	0.067955	0.221634	-0.222242	0.071639	0.192663	0.352829	0.074983	-0.060100
11350	94.583333	-0.884546	0.618817	0.125169	-0.881610	0.616898	-0.066801	-0.824185	0.855770	-0.075142	-0.824160	0.846107	0.141496	-0.750854	0.785347	-0.254629	-0.680991	1.185480	0.079490	-0.668588	1.122542	0.084654	-0.690607	1.183606	-0.025153	-0.702055	0.759472	0.282484							-0.430553	0.603095	0.167063	-0.264217	0.067058	-0.163372	-0.231906	0.067945	0.221635	-0.222228	0.071659	0.192670	0.352793	0.074969	-0.060094
11351	94.591667	-0.884539	0.618840	0.125196	-0.881601	0.616854	-0.066838	-0.824109	0.855746	-0.075124	-0.824166	0.846104	0.141510	-0.750863	0.785328	-0.254622	-0.681012	1.185466	0.079507	-0.668603	1.122531	0.084671	-0.690671	1.183680	-0.025225	-0.702054	0.759465	0.282490							-0.430552	0.603090	0.167063	-0.264221	0.067045	-0.163361	-0.231903	0.067945	0.221634	-0.222232	0.071646	0.192658	0.352767	0.074955	-0.060097
11352	94.600000	-0.884542	0.618861	0.125223	-0.881661	0.616903	-0.066788	-0.824122	0.855742	-0.075113	-0.824221	0.846160	0.141564	-0.750864	0.785336	-0.254615	-0.681030	1.185453	0.079530	-0.668614	1.122519	0.084686	-0.690687	1.183660	-0.025220	-0.702052	0.759457	0.282498							-0.430548	0.603108	0.167049	-0.264220	0.067047	-0.163373	-0.231902	0.067940	0.221630	-0.222237	0.071626	0.192660	0.352741	0.074933	-0.060103
11353	94.608333	-0.884597	0.618852	0.125205	-0.881674	0.616912	-0.066783	-0.824165	0.855742	-0.075112	-0.824171	0.846094	0.141530	-0.750872	0.785318	-0.254606	-0.681060	1.185439	0.079544	-0.668627	1.122508	0.084700	-0.690688	1.183618	-0.025173	-0.702055	0.759453	0.282502							-0.430549	0.603103	0.167053	-0.264220	0.067041	-0.163371	-0.231904	0.067941	0.221633	-0.222238	0.071617	0.192670	0.352721	0.074924	-0.060101
11354	94.616667	-0.884654	0.618899	0.125231	-0.881600	0.616843	-0.066840	-0.824165	0.855743	-0.075101	-0.824173	0.846087	0.141534	-0.750882	0.785298	-0.254589	-0.681091	1.185429	0.079567	-0.668639	1.122497	0.084711	-0.690722	1.183621	-0.025178	-0.702056	0.759447	0.282506							-0.430551	0.603077	0.167067	-0.264221	0.067038	-0.163368	-0.231900	0.067935	0.221626	-0.222224	0.071635	0.192660	0.352709	0.074913	-0.060103
11355	94.625000	-0.884602	0.618876	0.125231	-0.881659	0.616901	-0.066784	-0.824142	0.855724	-0.075093	-0.824204	0.846114	0.141560	-0.750880	0.785301	-0.254591	-0.681102	1.185410	0.079574	-0.668651	1.122486	0.084721	-0.690728	1.183619	-0.025196	-0.702056	0.759443	0.282506							-0.430553	0.603075	0.167068	-0.264223	0.067039	-0.163372	-0.231902	0.067935	0.221629	-0.222230	0.071628	0.192652	0.352696	0.074910	-0.060107
11356	94.633333	-0.884545	0.618851	0.125227	-0.881657	0.616883	-0.066795	-0.824137	0.855720	-0.075091	-0.824176	0.846079	0.141543	-0.750885	0.785312	-0.254581	-0.681134	1.185407	0.079590	-0.668661	1.122477	0.084727	-0.690744	1.183614	-0.025185	-0.702055	0.759439	0.282506							-0.430555	0.603078	0.167075	-0.264222	0.067046	-0.163372	-0.231908	0.067941	0.221629	-0.222237	0.071615	0.192660	0.352693	0.074916	-0.060112
11357	94.641667	-0.884549	0.618823	0.125206	-0.881674	0.616924	-0.066765	-0.824160	0.855728	-0.075081	-0.824181	0.846080	0.141546	-0.750894	0.785290	-0.254560	-0.681149	1.185399	0.079598	-0.668676	1.122471	0.084735	-0.690781	1.183614	-0.025146	-0.702058	0.759431	0.282506							-0.430550	0.603093	0.167076	-0.264219	0.067041	-0.163361	-0.231906	0.067946	0.221626	-0.222236	0.071629	0.192653	0.352695	0.074924	-0.060114
11358	94.650000	-0.884667	0.618895	0.125242	-0.881672	0.616935	-0.066747	-0.824157	0.855719	-0.075067	-0.824229	0.846136	0.141584	-0.750901	0.785283	-0.254559	-0.681153	1.185383	0.079598	-0.668685	1.122465	0.084741	-0.690765	1.183597	-0.025148	-0.702064	0.759426	0.282509							-0.430554	0.603078	0.167090	-0.264222	0.067052	-0.163358	-0.231899	0.067941	0.221631	-0.222230	0.071659	0.192667	0.352710	0.074924	-0.060114
11359	94.658333	-0.884555	0.618795	0.125192	-0.881670	0.616913	-0.066762	-0.824170	0.855726	-0.075064	-0.824211	0.846107	0.141575	-0.750893	0.785308	-0.254552	-0.681181	1.185380	0.079616	-0.668690	1.122457	0.084745	-0.690806	1.183610	-0.025132	-0.702068	0.759420	0.282506							-0.430551	0.603090	0.167091	-0.264223	0.067052	-0.163358	-0.231907	0.067951	0.221635	-0.222237	0.071638	0.192655	0.352724	0.074936	-0.060113
11360	94.666667	-0.884560	0.618841	0.125243	-0.881668	0.616905	-0.066774	-0.824155	0.855718	-0.075056	-0.824187	0.846075	0.141560	-0.750897	0.785310	-0.254547	-0.681192	1.185374	0.079620	-0.668704	1.122450	0.084757	-0.690810	1.183601	-0.025122	-0.702071	0.759421	0.282514							-0.430555	0.603073	0.167105	-0.264218	0.067060	-0.163372	-0.231909	0.067945	0.221640	-0.222237	0.071635	0.192657	0.352746	0.074944	-0.060116
11361	94.675000	-0.884616	0.618834	0.125225	-0.881680	0.616946	-0.066729	-0.824157	0.855708	-0.075096	-0.824186	0.846065	0.141561	-0.750903	0.785288	-0.254533	-0.681215	1.185383	0.079656	-0.668711	1.122449	0.084766	-0.690823	1.183605	-0.025104	-0.702074	0.759416	0.282519							-0.430555	0.603082	0.167108	-0.264222	0.067045	-0.163368	-0.231904	0.067940	0.221634	-0.222232	0.071636	0.192663	0.352780	0.074944	-0.060120
11362	94.683333	-0.884558	0.618780	0.125201	-0.881665	0.616924	-0.066739	-0.824148	0.855716	-0.075060	-0.824237	0.846121	0.141593	-0.750899	0.785279	-0.254540	-0.681216	1.185375	0.079650	-0.668717	1.122448	0.084772	-0.690828	1.183585	-0.025073	-0.702080	0.759417	0.282521							-0.430560	0.603066	0.167118	-0.264224	0.067047	-0.163377	-0.231901	0.067929	0.221632	-0.222230	0.071637	0.192663	0.352809	0.074952	-0.060127
11363	94.691667	-0.884561	0.618833	0.125244	-0.881658	0.616886	-0.066776	-0.824146	0.855708	-0.075058	-0.824246	0.846128	0.141599	-0.750889	0.785304	-0.254541	-0.681221	1.185369	0.079636	-0.668724	1.122446	0.084766	-0.690810	1.183575	-0.025105	-0.702083	0.759421	0.282523							-0.430562	0.603065	0.167125	-0.264224	0.067041	-0.163377	-0.231904	0.067937	0.221634	-0.222236	0.071619	0.192651	0.352843	0.074964	-0.060126
11364	94.700000	-0.884561	0.618831	0.125245	-0.881661	0.616896	-0.066769	-0.824133	0.855710	-0.075069	-0.824198	0.846067	0.141555	-0.750886	0.785286	-0.254526	-0.681245	1.185379	0.079660	-0.668731	1.122448	0.084774	-0.690817	1.183602	-0.025128	-0.702086	0.759423	0.282522							-0.430564	0.603066	0.167130	-0.264225	0.067044	-0.163370	-0.231902	0.067940	0.221635	-0.222238	0.071617	0.192663	0.352872	0.074975	-0.060128
11365	94.708333	-0.884641	0.618886	0.125265	-0.881637	0.616912	-0.066762	-0.824178	0.855732	-0.075062	-0.824226	0.846100	0.141572	-0.750883	0.785284	-0.254533	-0.681251	1.185381	0.079660	-0.668743	1.122449	0.084772	-0.690802	1.183559	-0.025058	-0.702092	0.759427	0.282525							-0.430559	0.603098	0.167124	-0.264221	0.067049	-0.163370	-0.231899	0.067931	0.221631	-0.222231	0.071639	0.192657	0.352911	0.075003	-0.060130
11366	94.716667	-0.884572	0.618788	0.125196	-0.881658	0.616893	-0.066778	-0.824149	0.855726	-0.075059	-0.824262	0.846140	0.141595	-0.750874	0.785289	-0.254529	-0.681244	1.185371	0.079634	-0.668741	1.122451	0.084765	-0.690820	1.183609	-0.025126	-0.702099	0.759425	0.282526							-0.430563	0.603079	0.167145	-0.264219	0.067049	-0.163359	-0.231905	0.067950	0.221633	-0.222234	0.071639	0.192676	0.352950	0.075015	-0.060130
11367	94.725000	-0.884571	0.618815	0.125221	-0.881659	0.616905	-0.066774	-0.824131	0.855721	-0.075084	-0.824237	0.846107	0.141571	-0.750859	0.785296	-0.254541	-0.681248	1.185372	0.079634	-0.668754	1.122454	0.084771	-0.690822	1.183612	-0.025123	-0.702101	0.759423	0.282528							-0.430565	0.603080	0.167147	-0.264220	0.067049	-0.163359	-0.231908	0.067950	0.221636	-0.222239	0.071635	0.192666	0.352974	0.075024	-0.060130
11368	94.733333	-0.884687	0.618883	0.125251	-0.881608	0.616899	-0.066775	-0.824177	0.855736	-0.075067	-0.824267	0.846133	0.141589	-0.750857	0.785278	-0.254549	-0.681269	1.185387	0.079657	-0.668764	1.122450	0.084769	-0.690841	1.183625	-0.025091	-0.702105	0.759419	0.282532							-0.430568	0.603083	0.167151	-0.264217	0.067051	-0.163363	-0.231904	0.067944	0.221640	-0.222239	0.071640	0.192681	0.353002	0.075034	-0.060130
11369	94.741667	-0.884686	0.618878	0.125251	-0.881674	0.616960	-0.066732	-0.824148	0.855713	-0.075070	-0.824244	0.846097	0.141563	-0.750847	0.785282	-0.254551	-0.681273	1.185379	0.079655	-0.668770	1.122447	0.084769	-0.690829	1.183599	-0.025080	-0.702110	0.759418	0.282539							-0.430568	0.603091	0.167146	-0.264219	0.067046	-0.163362	-0.231901	0.067938	0.221637	-0.222227	0.071648	0.192668	0.353018	0.075036	-0.060129
11370	94.750000	-0.884610	0.618891	0.125283	-0.881648	0.616878	-0.066786	-0.824146	0.855710	-0.075079	-0.824276	0.846128	0.141584	-0.750833	0.785303	-0.254567	-0.681265	1.185365	0.079628	-0.668773	1.122443	0.084766	-0.690802	1.183578	-0.025117	-0.702111	0.759418	0.282547							-0.430568	0.603100	0.167139	-0.264224	0.067027	-0.163352	-0.231904	0.067945	0.221641	-0.222238	0.071627	0.192661	0.353028	0.075039	-0.060133
11371	94.758333	-0.884570	0.618826	0.125242	-0.881647	0.616880	-0.066788	-0.824151	0.855705	-0.075082	-0.824253	0.846088	0.141555	-0.750829	0.785289	-0.254572	-0.681266	1.185362	0.079623	-0.668773	1.122442	0.084762	-0.690801	1.183588	-0.025137	-0.702117	0.759416	0.282538							-0.430570	0.603070	0.167153	-0.264223	0.067041	-0.163365	-0.231902	0.067937	0.221636	-0.222238	0.071619	0.192653	0.353034	0.075043	-0.060130
11372	94.766667	-0.884683	0.618867	0.125243	-0.881674	0.616943	-0.066740	-0.824225	0.855721	-0.075105	-0.824233	0.846053	0.141526	-0.750829	0.785279	-0.254572	-0.681264	1.185363	0.079621	-0.668773	1.122436	0.084762	-0.690810	1.183586	-0.025098	-0.702120	0.759409	0.282529							-0.430566	0.603068	0.167151	-0.264224	0.067041	-0.163367	-0.231902	0.067933	0.221631	-0.222230	0.071617	0.192647	0.353050	0.075049	-0.060138
11373	94.775000	-0.884572	0.618799	0.125213	-0.881665	0.616897	-0.066780	-0.824184	0.855713	-0.075090	-0.824291	0.846114	0.141560	-0.750824	0.785275	-0.254582	-0.681260	1.185358	0.079625	-0.668767	1.122436	0.084758	-0.690764	1.183573	-0.025147	-0.702123	0.759403	0.282524							-0.430560	0.603083	0.167144	-0.264222	0.067042	-0.163361	-0.231902	0.067936	0.221636	-0.222231	0.071627	0.192657	0.353066	0.075055	-0.060136
11374	94.783333	-0.884574	0.618830	0.125237	-0.881662	0.616901	-0.066783	-0.824173	0.855711	-0.075093	-0.824246	0.846059	0.141523	-0.750812	0.785293	-0.254588	-0.681251	1.185355	0.079611	-0.668763	1.122434	0.084752	-0.690769	1.183556	-0.025133	-0.702125	0.759401	0.282518							-0.430559	0.603071	0.167156	-0.264223	0.067050	-0.163375	-0.231904	0.067943	0.221638	-0.222239	0.071627	0.192653	0.353082	0.075072	-0.060136
11375	94.791667	-0.884673	0.618871	0.125243	-0.881674	0.616904	-0.066778	-0.824208	0.855701	-0.075100	-0.824272	0.846067	0.141535	-0.750816	0.785289	-0.254577	-0.681247	1.185354	0.079605	-0.668765	1.122430	0.084753	-0.690755	1.183580	-0.025149	-0.702124	0.759395	0.282510							-0.430557	0.603073	0.167150	-0.264223	0.067044	-0.163360	-0.231905	0.067939	0.221636	-0.222239	0.071630	0.192671	0.353106	0.075077	-0.060131
11376	94.800000	-0.884579	0.618777	0.125192	-0.881629	0.616922	-0.066771	-0.824170	0.855722	-0.075090	-0.824252	0.846067	0.141530	-0.750822	0.785280	-0.254569	-0.681234	1.185353	0.079609	-0.668752	1.122426	0.084754	-0.690738	1.183580	-0.025153	-0.702126	0.759387	0.282503							-0.430556	0.603075	0.167143	-0.264222	0.067046	-0.163362	-0.231908	0.067942	0.221637	-0.222229	0.071649	0.192668	0.353131	0.075085	-0.060129
11377	94.808333	-0.884642	0.618851	0.125236	-0.881680	0.616929	-0.066749	-0.824197	0.855729	-0.075078	-0.824281	0.846098	0.141553	-0.750831	0.785273	-0.254566	-0.681225	1.185359	0.079619	-0.668744	1.122429	0.084755	-0.690713	1.183571	-0.025159	-0.702125	0.759383	0.282501							-0.430553	0.603087	0.167130	-0.264220	0.067051	-0.163363	-0.231905	0.067946	0.221635	-0.222238	0.071633	0.192663	0.353150	0.075093	-0.060120
11378	94.816667	-0.884587	0.618824	0.125236	-0.881671	0.616871	-0.066798	-0.824171	0.855720	-0.075081	-0.824259	0.846065	0.141534	-0.750844	0.785276	-0.254548	-0.681205	1.185355	0.079604	-0.668733	1.122431	0.084753	-0.690690	1.183567	-0.025169	-0.702121	0.759376	0.282502							-0.430556	0.603070	0.167126	-0.264222	0.067049	-0.163365	-0.231904	0.067938	0.221636	-0.222239	0.071630	0.192658	0.353178	0.075096	-0.060115
11379	94.825000	-0.884708	0.618863	0.125238	-0.881673	0.616889	-0.066782	-0.824179	0.855723	-0.075078	-0.824257	0.846061	0.141534	-0.750854	0.785278	-0.254553	-0.681186	1.185355	0.079609	-0.668721	1.122428	0.084761	-0.690683	1.183563	-0.025158	-0.702120	0.759367	0.282497							-0.430559	0.603066	0.167120	-0.264219	0.067043	-0.163363	-0.231903	0.067939	0.221630	-0.222234	0.071631	0.192675	0.353194	0.075102	-0.060120
11380	94.833333	-0.884713	0.618853	0.125243	-0.881702	0.616925	-0.066747	-0.824203	0.855726	-0.075072	-0.824306	0.846114	0.141565	-0.750864	0.785278	-0.254555	-0.681156	1.185343	0.079606	-0.668707	1.122422	0.084772	-0.690655	1.183549	-0.025155	-0.702118	0.759353	0.282492							-0.430556	0.603086	0.167102	-0.264218	0.067048	-0.163367	-0.231901	0.067940	0.221626	-0.222235	0.071625	0.192651	0.353210	0.075104	-0.060114
11381	94.841667	-0.884600	0.618753	0.125192	-0.881690	0.616854	-0.066796	-0.824158	0.855712	-0.075086	-0.824255	0.846051	0.141521	-0.750880	0.785271	-0.254535	-0.681141	1.185344	0.079623	-0.668680	1.122415	0.084772	-0.690622	1.183523	-0.025134	-0.702120	0.759339	0.282494							-0.430560	0.603066	0.167110	-0.264220	0.067049	-0.163369	-0.231904	0.067944	0.221632	-0.222232	0.071617	0.192646	0.353215	0.075108	-0.060116
11382	94.850000	-0.884604	0.618799	0.125238	-0.881697	0.616852	-0.066793	-0.824121	0.855707	-0.075206	-0.824303	0.846106	0.141547	-0.750889	0.785267	-0.254532	-0.681107	1.185331	0.079617	-0.668660	1.122406	0.084773	-0.690577	1.183483	-0.025090	-0.702124	0.759320	0.282486							-0.430562	0.603046	0.167121	-0.264225	0.067044	-0.163367	-0.231899	0.067937	0.221628	-0.222235	0.071604	0.192657	0.353219	0.075113	-0.060116
11383	94.858333	-0.884721	0.618843	0.125243	-0.881705	0.616883	-0.066777	-0.824203	0.855741	-0.075106	-0.824246	0.846046	0.141493	-0.750899	0.785243	-0.254532	-0.681109	1.185334	0.079655	-0.668640	1.122391	0.084772	-0.690547	1.183462	-0.025064	-0.702128	0.759306	0.282479							-0.430562	0.603061	0.167123	-0.264222	0.067041	-0.163367	-0.231902	0.067937	0.221628	-0.222233	0.071634	0.192668	0.353214	0.075109	-0.060118
11384	94.866667	-0.884730	0.618846	0.125244	-0.881708	0.616847	-0.066796	-0.824147	0.855735	-0.075110	-0.824295	0.846111	0.141519	-0.750898	0.785248	-0.254533	-0.681084	1.185315	0.079655	-0.668619	1.122374	0.084768	-0.690514	1.183434	-0.025039	-0.702133	0.759296	0.282470							-0.430559	0.603072	0.167124	-0.264222	0.067053	-0.163369	-0.231901	0.067941	0.221631	-0.222236	0.071631	0.192650	0.353206	0.075113	-0.060116
11385	94.875000	-0.884690	0.618859	0.125266	-0.881712	0.616851	-0.066791	-0.824151	0.855749	-0.075108	-0.824266	0.846091	0.141494	-0.750906	0.785231	-0.254528	-0.681049	1.185290	0.079619	-0.668596	1.122358	0.084748	-0.690532	1.183518	-0.025118	-0.702141	0.759286	0.282452							-0.430564	0.603060	0.167135	-0.264224	0.067054	-0.163369	-0.231910	0.067945	0.221635	-0.222239	0.071629	0.192667	0.353200	0.075109	-0.060115
11386	94.883333	-0.884618	0.618811	0.125241	-0.881712	0.616849	-0.066797	-0.824156	0.855751	-0.075112	-0.824285	0.846129	0.141502	-0.750906	0.785219	-0.254541	-0.681015	1.185279	0.079614	-0.668578	1.122350	0.084739	-0.690462	1.183443	-0.025050	-0.702144	0.759293	0.282438							-0.430567	0.603045	0.167141	-0.264224	0.067058	-0.163372	-0.231904	0.067945	0.221633	-0.222236	0.071625	0.192656	0.353193	0.075113	-0.060119
11387	94.891667	-0.884733	0.618858	0.125245	-0.881719	0.616874	-0.066775	-0.824219	0.855764	-0.075163	-0.824279	0.846144	0.141498	-0.750902	0.785221	-0.254543	-0.681004	1.185278	0.079609	-0.668561	1.122344	0.084721	-0.690495	1.183569	-0.025167	-0.702146	0.759300	0.282425							-0.430568	0.603049	0.167131	-0.264226	0.067056	-0.163372	-0.231908	0.067942	0.221627	-0.222235	0.071633	0.192657	0.353187	0.075113	-0.060126
11388	94.900000	-0.884619	0.618813	0.125239	-0.881727	0.616906	-0.066757	-0.824165	0.855775	-0.075119	-0.824221	0.846095	0.141456	-0.750902	0.785217	-0.254549	-0.680978	1.185281	0.079592	-0.668545	1.122341	0.084703	-0.690473	1.183587	-0.025171	-0.702142	0.759306	0.282404							-0.430565	0.603072	0.167112	-0.264233	0.067053	-0.163370	-0.231906	0.067944	0.221627	-0.222248	0.071615	0.192659	0.353184	0.075110	-0.060125
11389	94.908333	-0.884618	0.618818	0.125236	-0.881713	0.616846	-0.066802	-0.824130	0.855771	-0.075122	-0.824241	0.846139	0.141474	-0.750910	0.785192	-0.254553	-0.680878	1.185261	0.079531	-0.668527	1.122346	0.084699	-0.690397	1.183511	-0.025112	-0.702141	0.759312	0.282396							-0.430562	0.603062	0.167109	-0.264227	0.067049	-0.163370	-0.231908	0.067944	0.221632	-0.222238	0.071627	0.192644	0.353193	0.075110	-0.060123
11390	94.916667	-0.884688	0.618852	0.125249	-0.881705	0.616858	-0.066795	-0.824117	0.855773	-0.075121	-0.824209	0.846119	0.141453	-0.750907	0.785189	-0.254555	-0.680928	1.185295	0.079584	-0.668515	1.122353	0.084689	-0.690387	1.183543	-0.025126	-0.702129	0.759325	0.282394							-0.430556	0.603043	0.167114	-0.264225	0.067051	-0.163370	-0.231902	0.067942	0.221635	-0.222235	0.071620	0.192649	0.353197	0.075111	-0.060123
11391	94.925000	-0.884726	0.618866	0.125244	-0.881744	0.616912	-0.066769	-0.824125	0.855784	-0.075117	-0.824251	0.846185	0.141486	-0.750907	0.785185	-0.254554	-0.680912	1.185300	0.079569	-0.668502	1.122355	0.084681	-0.690389	1.183595	-0.025199	-0.702120	0.759329	0.282395							-0.430553	0.603046	0.167117	-0.264226	0.067044	-0.163365	-0.231905	0.067944	0.221636	-0.222233	0.071626	0.192656	0.353204	0.075115	-0.060122
11392	94.933333	-0.884603	0.618772	0.125196	-0.881710	0.616878	-0.066791	-0.824097	0.855777	-0.075117	-0.824197	0.846136	0.141449	-0.750901	0.785200	-0.254564	-0.680893	1.185300	0.079550	-0.668491	1.122359	0.084670	-0.690373	1.183608	-0.025207	-0.702113	0.759328	0.282396							-0.430566	0.603055	0.167046	-0.264225	0.067050	-0.163360	-0.231900	0.067935	0.221635	-0.222240	0.071616	0.192667	0.353216	0.075113	-0.060117
11393	94.941667	-0.884600	0.618823	0.125237	-0.881703	0.616893	-0.066766	-0.824099	0.855779	-0.075111	-0.824210	0.846185	0.141469	-0.750901	0.785193	-0.254568	-0.680889	1.185313	0.079540	-0.668486	1.122365	0.084660	-0.690331	1.183576	-0.025195	-0.702103	0.759333	0.282397							-0.430535	0.603077	0.167121	-0.264222	0.067050	-0.163360	-0.231902	0.067939	0.221637	-0.222242	0.071612	0.192670	0.353225	0.075115	-0.060111
11394	94.950000	-0.884596	0.618777	0.125191	-0.881725	0.616912	-0.066769	-0.824118	0.855793	-0.075121	-0.824233	0.846196	0.141477	-0.750903	0.785170	-0.254564	-0.680882	1.185319	0.079522	-0.668483	1.122371	0.084644	-0.690295	1.183548	-0.025193	-0.702103	0.759328	0.282401							-0.430528	0.603053	0.167138	-0.264222	0.067053	-0.163367	-0.231906	0.067946	0.221640	-0.222224	0.071638	0.192667	0.353234	0.075114	-0.060105
11395	94.958333	-0.884650	0.618826	0.125214	-0.881720	0.616936	-0.066756	-0.824067	0.855770	-0.075127	-0.824176	0.846131	0.141433	-0.750891	0.785181	-0.254575	-0.680874	1.185323	0.079500	-0.668479	1.122375	0.084626	-0.690315	1.183611	-0.025265	-0.702100	0.759331	0.282405							-0.430542	0.603055	0.167067	-0.264222	0.067044	-0.163365	-0.231902	0.067940	0.221637	-0.222236	0.071614	0.192662	0.353235	0.075117	-0.060106
11396	94.966667	-0.884589	0.618836	0.125228	-0.881647	0.616915	-0.066786	-0.824055	0.855775	-0.075143	-0.824174	0.846133	0.141428	-0.750885	0.785171	-0.254576	-0.680869	1.185330	0.079486	-0.668475	1.122378	0.084612	-0.690262	1.183533	-0.025221	-0.702098	0.759328	0.282409							-0.430515	0.603078	0.167132	-0.264219	0.067040	-0.163368	-0.231900	0.067937	0.221627	-0.222240	0.071611	0.192665	0.353234	0.075114	-0.060107
11397	94.975000	-0.884583	0.618841	0.125222	-0.881672	0.616878	-0.066802	-0.824050	0.855774	-0.075147	-0.824179	0.846172	0.141437	-0.750871	0.785193	-0.254603	-0.680867	1.185334	0.079470	-0.668473	1.122385	0.084603	-0.690268	1.183563	-0.025280	-0.702097	0.759327	0.282410							-0.430518	0.603083	0.167101	-0.264217	0.067042	-0.163369	-0.231903	0.067936	0.221626	-0.222233	0.071608	0.192646	0.353225	0.075111	-0.060111
11398	94.983333	-0.884691	0.618887	0.125227	-0.881680	0.616930	-0.066767	-0.824053	0.855743	-0.075203	-0.824162	0.846130	0.141414	-0.750871	0.785160	-0.254603	-0.680864	1.185334	0.079454	-0.668466	1.122388	0.084590	-0.690271	1.183585	-0.025319	-0.702100	0.759326	0.282411							-0.430508	0.603058	0.167146	-0.264221	0.067039	-0.163370	-0.231901	0.067935	0.221626	-0.222231	0.071610	0.192639	0.353219	0.075112	-0.060114
11399	94.991667	-0.884571	0.618790	0.125175	-0.881673	0.616915	-0.066785	-0.824035	0.855781	-0.075152	-0.824159	0.846134	0.141412	-0.750862	0.785169	-0.254613	-0.680793	1.185308	0.079387	-0.668532	1.122378	0.084587	-0.690267	1.183586	-0.025331	-0.702100	0.759325	0.282411							-0.430527	0.603080	0.167069	-0.264221	0.067045	-0.163369	-0.231899	0.067936	0.221623	-0.222226	0.071615	0.192647	0.353203	0.075112	-0.060112
11400	95.000000	-0.884566	0.618845	0.125219	-0.881629	0.616929	-0.066788	-0.824036	0.855778	-0.075154	-0.824154	0.846129	0.141406	-0.750850	0.785169	-0.254611	-0.680718	1.185276	0.079324	-0.668455	1.122379	0.084580	-0.690225	1.183513	-0.025272	-0.702103	0.759322	0.282410							-0.430502	0.603092	0.167140	-0.264219	0.067055	-0.163369	-0.231898	0.067940	0.221631	-0.222231	0.071610	0.192646	0.353189	0.075111	-0.060112
11401	95.008333	-0.884622	0.618868	0.125222	-0.881674	0.616909	-0.066789	-0.824036	0.855781	-0.075164	-0.824148	0.846154	0.141409	-0.750850	0.785165	-0.254625	-0.680853	1.185327	0.079438	-0.668518	1.122368	0.084584	-0.690251	1.183566	-0.025331	-0.702105	0.759322	0.282407							-0.430503	0.603079	0.167146	-0.264221	0.067052	-0.163364	-0.231900	0.067937	0.221631	-0.222229	0.071613	0.192660	0.353183	0.075106	-0.060107
11402	95.016667	-0.884678	0.618888	0.125226	-0.881666	0.616899	-0.066799	-0.824044	0.855756	-0.075206	-0.824142	0.846181	0.141419	-0.750848	0.785166	-0.254627	-0.680846	1.185319	0.079433	-0.668437	1.122370	0.084578	-0.690254	1.183562	-0.025340	-0.702109	0.759314	0.282396							-0.430523	0.603083	0.167078	-0.264222	0.067049	-0.163364	-0.231893	0.067942	0.221635	-0.222234	0.071599	0.192663	0.353172	0.075106	-0.060111
11403	95.025000	-0.884566	0.618820	0.125200	-0.881658	0.616893	-0.066803	-0.824036	0.855784	-0.075146	-0.824152	0.846145	0.141411	-0.750841	0.785166	-0.254625	-0.680843	1.185310	0.079435	-0.668429	1.122364	0.084579	-0.690238	1.183525	-0.025304	-0.702107	0.759319	0.282393							-0.430513	0.603088	0.167109	-0.264221	0.067052	-0.163363	-0.231898	0.067941	0.221632	-0.222233	0.071601	0.192659	0.353163	0.075102	-0.060113
11404	95.033333	-0.884570	0.618845	0.125218	-0.881674	0.616899	-0.066793	-0.824039	0.855787	-0.075149	-0.824203	0.846210	0.141453	-0.750845	0.785165	-0.254649	-0.680841	1.185308	0.079445	-0.668563	1.122344	0.084593	-0.690251	1.183547	-0.025334	-0.702106	0.759315	0.282382							-0.430501	0.603097	0.167133	-0.264218	0.067039	-0.163364	-0.231891	0.067937	0.221629	-0.222230	0.071590	0.192661	0.353159	0.075099	-0.060123
11405	95.041667	-0.884687	0.618886	0.125223	-0.881601	0.616840	-0.066815	-0.824065	0.855766	-0.075142	-0.824181	0.846183	0.141432	-0.750836	0.785172	-0.254656	-0.680836	1.185298	0.079443	-0.668489	1.122343	0.084589	-0.690256	1.183540	-0.025332	-0.702110	0.759310	0.282378							-0.430502	0.603083	0.167135	-0.264223	0.067052	-0.163375	-0.231889	0.067936	0.221624	-0.222225	0.071599	0.192655	0.353152	0.075098	-0.060122
11406	95.050000	-0.884614	0.618899	0.125259	-0.881699	0.616934	-0.066758	-0.824033	0.855785	-0.075152	-0.824159	0.846153	0.141411	-0.750843	0.785155	-0.254657	-0.680698	1.185240	0.079332	-0.668415	1.122344	0.084578	-0.690226	1.183483	-0.025279	-0.702110	0.759308	0.282374							-0.430504	0.603075	0.167133	-0.264220	0.067035	-0.163365	-0.231886	0.067933	0.221620	-0.222227	0.071585	0.192649	0.353151	0.075095	-0.060125
11407	95.058333	-0.884587	0.618814	0.125194	-0.881617	0.616841	-0.066841	-0.824040	0.855789	-0.075152	-0.824167	0.846153	0.141411	-0.750842	0.785167	-0.254659	-0.680832	1.185281	0.079446	-0.668481	1.122333	0.084590	-0.690241	1.183502	-0.025296	-0.702112	0.759310	0.282375							-0.430511	0.603077	0.167124	-0.264221	0.067049	-0.163375	-0.231890	0.067932	0.221618	-0.222220	0.071581	0.192640	0.353156	0.075099	-0.060123
11408	95.066667	-0.884594	0.618836	0.125216	-0.881710	0.616914	-0.066772	-0.824046	0.855786	-0.075153	-0.824222	0.846215	0.141448	-0.750847	0.785168	-0.254676	-0.680833	1.185283	0.079455	-0.668553	1.122321	0.084593	-0.690225	1.183473	-0.025259	-0.702116	0.759305	0.282376							-0.430516	0.603102	0.167110	-0.264219	0.067041	-0.163365	-0.231890	0.067938	0.221615	-0.222222	0.071576	0.192642	0.353159	0.075099	-0.060120
11409	95.075000	-0.884719	0.618876	0.125221	-0.881708	0.616884	-0.066794	-0.824069	0.855803	-0.075152	-0.824171	0.846146	0.141404	-0.750849	0.785176	-0.254676	-0.680763	1.185251	0.079399	-0.668551	1.122320	0.084600	-0.690231	1.183470	-0.025253	-0.702124	0.759300	0.282379							-0.430534	0.603082	0.167080	-0.264220	0.067051	-0.163366	-0.231892	0.067939	0.221618	-0.222216	0.071592	0.192643	0.353174	0.075100	-0.060111
11410	95.083333	-0.884611	0.618830	0.125215	-0.881735	0.616925	-0.066763	-0.824056	0.855799	-0.075152	-0.824179	0.846150	0.141409	-0.750855	0.785183	-0.254676	-0.680831	1.185278	0.079457	-0.668415	1.122335	0.084592	-0.690266	1.183535	-0.025309	-0.702131	0.759300	0.282386							-0.430547	0.603088	0.167044	-0.264223	0.067061	-0.163374	-0.231890	0.067943	0.221620	-0.222221	0.071597	0.192639	0.353181	0.075099	-0.060105
11411	95.091667	-0.884612	0.618794	0.125194	-0.881720	0.616848	-0.066809	-0.824067	0.855795	-0.075145	-0.824184	0.846151	0.141413	-0.750867	0.785171	-0.254659	-0.680767	1.185258	0.079413	-0.668487	1.122327	0.084603	-0.690237	1.183488	-0.025239	-0.702137	0.759294	0.282387							-0.430544	0.603094	0.167079	-0.264224	0.067055	-0.163366	-0.231889	0.067944	0.221617	-0.222225	0.071584	0.192647	0.353191	0.075106	-0.060101
11412	95.100000	-0.884736	0.618865	0.125224	-0.881733	0.616898	-0.066768	-0.824153	0.855813	-0.075148	-0.824235	0.846209	0.141457	-0.750874	0.785183	-0.254663	-0.680839	1.185287	0.079479	-0.668417	1.122336	0.084603	-0.690275	1.183553	-0.025295	-0.702142	0.759287	0.282387							-0.430557	0.603083	0.167049	-0.264228	0.067062	-0.163365	-0.231886	0.067942	0.221621	-0.222214	0.071599	0.192655	0.353201	0.075105	-0.060091
11413	95.108333	-0.884737	0.618859	0.125221	-0.881725	0.616842	-0.066816	-0.824097	0.855800	-0.075147	-0.824185	0.846139	0.141420	-0.750892	0.785167	-0.254646	-0.680769	1.185263	0.079428	-0.668428	1.122340	0.084612	-0.690249	1.183500	-0.025228	-0.702147	0.759284	0.282381							-0.430549	0.603080	0.167083	-0.264225	0.067052	-0.163371	-0.231886	0.067942	0.221625	-0.222220	0.071599	0.192646	0.353197	0.075104	-0.060092
11414	95.116667	-0.884622	0.618761	0.125173	-0.881733	0.616824	-0.066809	-0.824092	0.855788	-0.075132	-0.824194	0.846141	0.141429	-0.750909	0.785158	-0.254638	-0.680702	1.185241	0.079378	-0.668579	1.122333	0.084629	-0.690279	1.183558	-0.025277	-0.702151	0.759285	0.282386							-0.430560	0.603082	0.167041	-0.264221	0.067052	-0.163371	-0.231885	0.067943	0.221625	-0.222222	0.071569	0.192643	0.353198	0.075102	-0.060095
11415	95.125000	-0.884626	0.618812	0.125220	-0.881732	0.616831	-0.066807	-0.824102	0.855786	-0.075129	-0.824222	0.846165	0.141453	-0.750917	0.785171	-0.254625	-0.680843	1.185304	0.079506	-0.668438	1.122353	0.084633	-0.690266	1.183537	-0.025232	-0.702153	0.759286	0.282385							-0.430540	0.603088	0.167111	-0.264227	0.067052	-0.163375	-0.231890	0.067938	0.221622	-0.222222	0.071571	0.192642	0.353191	0.075097	-0.060091
11416	95.133333	-0.884742	0.618857	0.125224	-0.881765	0.616882	-0.066786	-0.824147	0.855798	-0.075122	-0.824252	0.846188	0.141472	-0.750926	0.785168	-0.254621	-0.680845	1.185313	0.079516	-0.668445	1.122360	0.084642	-0.690262	1.183523	-0.025205	-0.702159	0.759281	0.282382							-0.430536	0.603077	0.167117	-0.264227	0.067047	-0.163374	-0.231887	0.067940	0.221623	-0.222214	0.071600	0.192646	0.353177	0.075094	-0.060093
11417	95.141667	-0.884683	0.618832	0.125224	-0.881735	0.616841	-0.066795	-0.824121	0.855784	-0.075124	-0.824209	0.846120	0.141433	-0.750943	0.785160	-0.254599	-0.680706	1.185267	0.079406	-0.668455	1.122368	0.084651	-0.690297	1.183586	-0.025245	-0.702161	0.759275	0.282382							-0.430554	0.603099	0.167036	-0.264227	0.067049	-0.163373	-0.231882	0.067934	0.221618	-0.222221	0.071574	0.192636	0.353159	0.075096	-0.060098
11418	95.150000	-0.884622	0.618756	0.125176	-0.881729	0.616817	-0.066818	-0.824132	0.855787	-0.075126	-0.824214	0.846113	0.141433	-0.750849	0.785162	-0.254513	-0.680713	1.185273	0.079415	-0.668466	1.122370	0.084655	-0.690274	1.183545	-0.025177	-0.702173	0.759263	0.282374							-0.430530	0.603101	0.167109	-0.264222	0.067041	-0.163367	-0.231887	0.067945	0.221624	-0.222221	0.071588	0.192631	0.353142	0.075084	-0.060101
11419	95.158333	-0.884681	0.618803	0.125199	-0.881742	0.616866	-0.066797	-0.824164	0.855797	-0.075116	-0.824268	0.846167	0.141465	-0.750956	0.785168	-0.254581	-0.680858	1.185328	0.079531	-0.668476	1.122376	0.084656	-0.690273	1.183546	-0.025177	-0.702170	0.759266	0.282382							-0.430528	0.603075	0.167131	-0.264222	0.067056	-0.163371	-0.231887	0.067943	0.221619	-0.222222	0.071579	0.192639	0.353128	0.075088	-0.060102
11420	95.166667	-0.884742	0.618853	0.125228	-0.881761	0.616885	-0.066782	-0.824198	0.855753	-0.075106	-0.824273	0.846156	0.141459	-0.750965	0.785163	-0.254569	-0.680868	1.185331	0.079533	-0.668489	1.122380	0.084655	-0.690311	1.183628	-0.025235	-0.702173	0.759258	0.282380							-0.430524	0.603075	0.167139	-0.264222	0.067053	-0.163364	-0.231889	0.067943	0.221620	-0.222217	0.071590	0.192636	0.353106	0.075089	-0.060097
11421	95.175000	-0.884682	0.618801	0.125206	-0.881723	0.616831	-0.066811	-0.824169	0.855791	-0.075116	-0.824233	0.846096	0.141426	-0.750975	0.785158	-0.254565	-0.680876	1.185330	0.079534	-0.668500	1.122377	0.084652	-0.690311	1.183635	-0.025230	-0.702181	0.759245	0.282375							-0.430540	0.603092	0.167069	-0.264221	0.067053	-0.163366	-0.231886	0.067940	0.221618	-0.222222	0.071585	0.192644	0.353104	0.075087	-0.060101
11422	95.183333	-0.884627	0.618811	0.125230	-0.881721	0.616841	-0.066806	-0.824172	0.855786	-0.075106	-0.824289	0.846155	0.141471	-0.750981	0.785151	-0.254559	-0.680886	1.185330	0.079542	-0.668510	1.122376	0.084655	-0.690283	1.183578	-0.025161	-0.702186	0.759235	0.282373							-0.430521	0.603067	0.167155	-0.264219	0.067050	-0.163368	-0.231888	0.067941	0.221623	-0.222226	0.071572	0.192650	0.353098	0.075090	-0.060099
11423	95.191667	-0.884687	0.618828	0.125235	-0.881742	0.616855	-0.066789	-0.824189	0.855790	-0.075102	-0.824292	0.846150	0.141471	-0.750989	0.785148	-0.254549	-0.680893	1.185331	0.079544	-0.668519	1.122377	0.084658	-0.690313	1.183643	-0.025222	-0.702189	0.759237	0.282378							-0.430518	0.603080	0.167153	-0.264226	0.067053	-0.163370	-0.231890	0.067937	0.221624	-0.222223	0.071578	0.192656	0.353105	0.075080	-0.060100
11424	95.200000	-0.884743	0.618847	0.125242	-0.881736	0.616891	-0.066755	-0.824199	0.855788	-0.075099	-0.824251	0.846089	0.141434	-0.750988	0.785143	-0.254552	-0.680901	1.185328	0.079547	-0.668527	1.122382	0.084667	-0.690314	1.183644	-0.025217	-0.702195	0.759227	0.282374							-0.430522	0.603088	0.167154	-0.264223	0.067058	-0.163371	-0.231892	0.067940	0.221623	-0.222222	0.071582	0.192637	0.353113	0.075084	-0.060102
11425	95.208333	-0.884691	0.618825	0.125242	-0.881707	0.616850	-0.066792	-0.824168	0.855769	-0.075100	-0.824257	0.846093	0.141437	-0.750989	0.785140	-0.254548	-0.680905	1.185324	0.079550	-0.668535	1.122378	0.084672	-0.690317	1.183638	-0.025210	-0.702202	0.759224	0.282375							-0.430527	0.603067	0.167169	-0.264224	0.067057	-0.163373	-0.231888	0.067940	0.221623	-0.222218	0.071582	0.192648	0.353124	0.075091	-0.060101
11426	95.216667	-0.884631	0.618742	0.125193	-0.881726	0.616839	-0.066798	-0.824167	0.855763	-0.075102	-0.824310	0.846155	0.141480	-0.750991	0.785144	-0.254544	-0.680923	1.185327	0.079559	-0.668540	1.122378	0.084679	-0.690288	1.183576	-0.025149	-0.702207	0.759221	0.282374							-0.430530	0.603093	0.167159	-0.264227	0.067051	-0.163372	-0.231884	0.067928	0.221616	-0.222226	0.071570	0.192651	0.353134	0.075092	-0.060102
11427	95.225000	-0.884756	0.618842	0.125246	-0.881746	0.616847	-0.066785	-0.824193	0.855777	-0.075112	-0.824276	0.846106	0.141428	-0.750985	0.785139	-0.254535	-0.680934	1.185323	0.079563	-0.668550	1.122378	0.084684	-0.690294	1.183579	-0.025154	-0.702216	0.759221	0.282377							-0.430534	0.603063	0.167177	-0.264224	0.067059	-0.163373	-0.231888	0.067932	0.221621	-0.222225	0.071593	0.192651	0.353147	0.075099	-0.060107
11428	95.233333	-0.884639	0.618740	0.125198	-0.881771	0.616858	-0.066775	-0.824159	0.855765	-0.075102	-0.824266	0.846088	0.141434	-0.750978	0.785135	-0.254541	-0.680949	1.185319	0.079561	-0.668559	1.122377	0.084687	-0.690327	1.183631	-0.025207	-0.702225	0.759218	0.282378							-0.430535	0.603059	0.167175	-0.264227	0.067057	-0.163374	-0.231890	0.067935	0.221619	-0.222231	0.071587	0.192652	0.353156	0.075106	-0.060114
11429	95.241667	-0.884647	0.618764	0.125219	-0.881735	0.616824	-0.066801	-0.824183	0.855777	-0.075101	-0.824290	0.846083	0.141440	-0.750979	0.785142	-0.254533	-0.680895	1.185293	0.079501	-0.668572	1.122371	0.084685	-0.690326	1.183623	-0.025212	-0.702232	0.759207	0.282375							-0.430534	0.603075	0.167178	-0.264223	0.067064	-0.163383	-0.231890	0.067939	0.221623	-0.222228	0.071581	0.192645	0.353167	0.075113	-0.060118
11430	95.250000	-0.884652	0.618788	0.125240	-0.881737	0.616841	-0.066795	-0.824157	0.855769	-0.075113	-0.824321	0.846139	0.141466	-0.750970	0.785148	-0.254539	-0.680977	1.185318	0.079561	-0.668584	1.122376	0.084686	-0.690332	1.183629	-0.025216	-0.702239	0.759200	0.282373							-0.430532	0.603053	0.167189	-0.264226	0.067061	-0.163378	-0.231896	0.067942	0.221622	-0.222226	0.071582	0.192648	0.353172	0.075112	-0.060118
11431	95.258333	-0.884771	0.618832	0.125246	-0.881763	0.616870	-0.066764	-0.824171	0.855778	-0.075114	-0.824317	0.846129	0.141462	-0.750954	0.785161	-0.254524	-0.680995	1.185317	0.079557	-0.668596	1.122379	0.084680	-0.690320	1.183608	-0.025192	-0.702242	0.759192	0.282369							-0.430528	0.603051	0.167196	-0.264224	0.067048	-0.163373	-0.231892	0.067938	0.221622	-0.222223	0.071602	0.192650	0.353172	0.075113	-0.060118
11432	95.266667	-0.884658	0.618737	0.125201	-0.881739	0.616817	-0.066799	-0.824187	0.855793	-0.075115	-0.824311	0.846124	0.141459	-0.750950	0.785171	-0.254524	-0.681022	1.185325	0.079556	-0.668610	1.122379	0.084676	-0.690343	1.183636	-0.025221	-0.702244	0.759187	0.282369							-0.430521	0.603072	0.167194	-0.264221	0.067047	-0.163370	-0.231897	0.067945	0.221620	-0.222229	0.071580	0.192646	0.353161	0.075110	-0.060117
11433	95.275000	-0.884660	0.618762	0.125223	-0.881738	0.616844	-0.066789	-0.824177	0.855753	-0.075130	-0.824284	0.846095	0.141444	-0.750935	0.785193	-0.254533	-0.681027	1.185323	0.079552	-0.668623	1.122382	0.084674	-0.690347	1.183644	-0.025224	-0.702241	0.759185	0.282368							-0.430517	0.603070	0.167197	-0.264221	0.067050	-0.163367	-0.231890	0.067938	0.221623	-0.222222	0.071584	0.192635	0.353141	0.075104	-0.060112
11434	95.283333	-0.884782	0.618833	0.125251	-0.881767	0.616883	-0.066766	-0.824172	0.855793	-0.075113	-0.824300	0.846119	0.141465	-0.750919	0.785202	-0.254544	-0.681041	1.185329	0.079548	-0.668632	1.122390	0.084674	-0.690352	1.183652	-0.025225	-0.702241	0.759179	0.282361							-0.430514	0.603042	0.167215	-0.264222	0.067051	-0.163366	-0.231898	0.067949	0.221627	-0.222235	0.071582	0.192652	0.353116	0.075101	-0.060106
11435	95.291667	-0.884659	0.618788	0.125244	-0.881747	0.616867	-0.066782	-0.824174	0.855795	-0.075122	-0.824267	0.846090	0.141452	-0.750908	0.785220	-0.254537	-0.681055	1.185339	0.079550	-0.668647	1.122401	0.084678	-0.690362	1.183664	-0.025224	-0.702233	0.759180	0.282357							-0.430506	0.603042	0.167216	-0.264223	0.067053	-0.163368	-0.231899	0.067942	0.221629	-0.222225	0.071595	0.192639	0.353089	0.075091	-0.060107
11436	95.300000	-0.884784	0.618834	0.125255	-0.881672	0.616811	-0.066830	-0.824158	0.855795	-0.075121	-0.824213	0.846034	0.141391	-0.750904	0.785219	-0.254538	-0.681081	1.185357	0.079559	-0.668657	1.122410	0.084671	-0.690372	1.183678	-0.025223	-0.702224	0.759182	0.282356							-0.430497	0.603065	0.167207	-0.264226	0.067050	-0.163366	-0.231900	0.067947	0.221626	-0.222231	0.071585	0.192655	0.353059	0.075078	-0.060115
11437	95.308333	-0.884691	0.618812	0.125245	-0.881719	0.616853	-0.066797	-0.824173	0.855806	-0.075103	-0.824271	0.846116	0.141487	-0.750888	0.785231	-0.254545	-0.681087	1.185374	0.079559	-0.668671	1.122432	0.084674	-0.690380	1.183709	-0.025224	-0.702209	0.759188	0.282356							-0.430489	0.603050	0.167213	-0.264226	0.067051	-0.163363	-0.231892	0.067936	0.221622	-0.222232	0.071585	0.192644	0.353031	0.075079	-0.060118
11438	95.316667	-0.884769	0.618844	0.125244	-0.881747	0.616898	-0.066772	-0.824200	0.855787	-0.075167	-0.824260	0.846115	0.141497	-0.750879	0.785242	-0.254537	-0.681102	1.185394	0.079563	-0.668687	1.122454	0.084675	-0.690399	1.183727	-0.025219	-0.702198	0.759192	0.282355							-0.430477	0.603060	0.167210	-0.264229	0.067049	-0.163373	-0.231897	0.067944	0.221630	-0.222238	0.071589	0.192653	0.353009	0.075072	-0.060120
11439	95.325000	-0.884704	0.618804	0.125222	-0.881718	0.616895	-0.066775	-0.824157	0.855801	-0.075099	-0.824190	0.846018	0.141455	-0.750869	0.785258	-0.254542	-0.681113	1.185417	0.079566	-0.668703	1.122477	0.084673	-0.690414	1.183748	-0.025208	-0.702182	0.759197	0.282355							-0.430465	0.603031	0.167222	-0.264225	0.067045	-0.163368	-0.231898	0.067939	0.221624	-0.222234	0.071585	0.192649	0.352990	0.075057	-0.060119
11440	95.333333	-0.884642	0.618814	0.125244	-0.881714	0.616919	-0.066753	-0.824161	0.855810	-0.075091	-0.824184	0.846051	0.141484	-0.750867	0.785253	-0.254527	-0.681127	1.185440	0.079570	-0.668716	1.122496	0.084670	-0.690400	1.183736	-0.025148	-0.702163	0.759209	0.282363							-0.430452	0.603028	0.167230	-0.264223	0.067040	-0.163367	-0.231893	0.067935	0.221632	-0.222233	0.071576	0.192661	0.352974	0.075054	-0.060116
11441	95.341667	-0.884697	0.618842	0.125248	-0.881711	0.616898	-0.066781	-0.824183	0.855819	-0.075091	-0.824218	0.846108	0.141536	-0.750872	0.785257	-0.254520	-0.681133	1.185460	0.079556	-0.668735	1.122522	0.084663	-0.690418	1.183774	-0.025153	-0.702135	0.759233	0.282380							-0.430438	0.603044	0.167222	-0.264222	0.067039	-0.163361	-0.231892	0.067935	0.221628	-0.222228	0.071588	0.192663	0.352969	0.075051	-0.060116
11442	95.350000	-0.884750	0.618866	0.125252	-0.881720	0.616924	-0.066772	-0.824162	0.855808	-0.075063	-0.824153	0.846045	0.141511	-0.750874	0.785263	-0.254499	-0.681156	1.185488	0.079560	-0.668753	1.122547	0.084656	-0.690441	1.183808	-0.025160	-0.702114	0.759244	0.282385							-0.430429	0.603046	0.167225	-0.264214	0.067050	-0.163368	-0.231888	0.067938	0.221626	-0.222237	0.071577	0.192669	0.352977	0.075054	-0.060107
11443	95.358333	-0.884626	0.618805	0.125223	-0.881689	0.616910	-0.066781	-0.824182	0.855818	-0.075041	-0.824160	0.846049	0.141546	-0.750890	0.785269	-0.254484	-0.681173	1.185514	0.079550	-0.668775	1.122569	0.084643	-0.690486	1.183859	-0.025197	-0.702089	0.759262	0.282401							-0.430421	0.603022	0.167236	-0.264217	0.067052	-0.163366	-0.231889	0.067939	0.221628	-0.222223	0.071585	0.192647	0.352984	0.075061	-0.060106
11444	95.366667	-0.884623	0.618831	0.125242	-0.881670	0.616895	-0.066788	-0.824202	0.855825	-0.075013	-0.824164	0.846100	0.141595	-0.750920	0.785261	-0.254472	-0.681186	1.185535	0.079525	-0.668804	1.122607	0.084635	-0.690502	1.183860	-0.025176	-0.702066	0.759284	0.282418							-0.430409	0.603035	0.167225	-0.264215	0.067050	-0.163364	-0.231889	0.067939	0.221631	-0.222224	0.071594	0.192641	0.353000	0.075061	-0.060099
11445	95.375000	-0.884740	0.618883	0.125250	-0.881692	0.616951	-0.066754	-0.824258	0.855832	-0.074984	-0.824139	0.846091	0.141622	-0.750949	0.785259	-0.254442	-0.681220	1.185562	0.079518	-0.668828	1.122621	0.084607	-0.690563	1.183917	-0.025227	-0.702037	0.759302	0.282435							-0.430400	0.603026	0.167229	-0.264218	0.067046	-0.163356	-0.231892	0.067939	0.221626	-0.222220	0.071601	0.192662	0.353020	0.075065	-0.060098
11446	95.383333	-0.884621	0.618836	0.125244	-0.881687	0.616975	-0.066741	-0.824288	0.855828	-0.074952	-0.824128	0.846093	0.141650	-0.750994	0.785248	-0.254401	-0.681248	1.185581	0.079492	-0.668855	1.122646	0.084576	-0.690614	1.183950	-0.025266	-0.702009	0.759319	0.282451							-0.430413	0.603012	0.167157	-0.264219	0.067049	-0.163360	-0.231889	0.067946	0.221631	-0.222226	0.071596	0.192646	0.353040	0.075072	-0.060102
11447	95.391667	-0.884618	0.618818	0.125223	-0.881673	0.616956	-0.066759	-0.824326	0.855821	-0.074917	-0.824060	0.846028	0.141649	-0.751063	0.785222	-0.254363	-0.681274	1.185618	0.079465	-0.668747	1.122619	0.084438	-0.690662	1.183992	-0.025304	-0.701976	0.759338	0.282468							-0.430407	0.603019	0.167159	-0.264218	0.067046	-0.163362	-0.231894	0.067938	0.221627	-0.222227	0.071594	0.192646	0.353058	0.075080	-0.060105
11448	95.400000	-0.884616	0.618845	0.125254	-0.881650	0.616918	-0.066784	-0.824371	0.855812	-0.074879	-0.824096	0.846083	0.141728	-0.751140	0.785204	-0.254301	-0.681292	1.185647	0.079422	-0.668929	1.122712	0.084505	-0.690688	1.183997	-0.025313	-0.701944	0.759358	0.282489							-0.430379	0.602998	0.167241	-0.264219	0.067046	-0.163365	-0.231900	0.067943	0.221632	-0.222231	0.071595	0.192646	0.353092	0.075122	-0.060117
11449	95.408333	-0.884613	0.618828	0.125238	-0.881669	0.616975	-0.066746	-0.824414	0.855784	-0.074872	-0.824084	0.846089	0.141769	-0.751254	0.785178	-0.254233	-0.681338	1.185680	0.079373	-0.668965	1.122736	0.084444	-0.690736	1.184007	-0.025360	-0.701911	0.759381	0.282501							-0.430371	0.603012	0.167238	-0.264226	0.067031	-0.163359	-0.231897	0.067942	0.221632	-0.222232	0.071586	0.192661	0.353096	0.075105	-0.060118
11450	95.416667	-0.884612	0.618856	0.125266	-0.881602	0.616971	-0.066762	-0.824465	0.855776	-0.074779	-0.824078	0.846094	0.141813	-0.751378	0.785142	-0.254151	-0.681374	1.185702	0.079305	-0.669001	1.122746	0.084359	-0.690799	1.184055	-0.025455	-0.701877	0.759414	0.282520							-0.430387	0.603013	0.167179	-0.264226	0.067044	-0.163368	-0.231900	0.067948	0.221636	-0.222236	0.071597	0.192646	0.353086	0.075088	-0.060111
11451	95.425000	-0.884612	0.618860	0.125280	-0.881571	0.616910	-0.066798	-0.824500	0.855747	-0.074754	-0.824026	0.846047	0.141828	-0.751548	0.785108	-0.254062	-0.681418	1.185715	0.079194	-0.669050	1.122776	0.084258	-0.690840	1.184094	-0.025560	-0.701846	0.759443	0.282532							-0.430357	0.603008	0.167268	-0.264223	0.067040	-0.163371	-0.231898	0.067938	0.221632	-0.222234	0.071582	0.192654	0.353077	0.075089	-0.060116
11452	95.433333	-0.884728	0.618909	0.125298	-0.881614	0.616963	-0.066753	-0.824604	0.855705	-0.074663	-0.824073	0.846123	0.141919	-0.751744	0.785065	-0.253943	-0.681480	1.185741	0.079072	-0.669107	1.122805	0.084140	-0.690842	1.184047	-0.025598	-0.701816	0.759491	0.282556							-0.430356	0.602983	0.167310	-0.264218	0.067031	-0.163358	-0.231899	0.067933	0.221630	-0.222240	0.071581	0.192659	0.353062	0.075093	-0.060118
11453	95.441667	-0.884610	0.618797	0.125255	-0.881624	0.617023	-0.066700	-0.824625	0.855668	-0.074562	-0.824082	0.846155	0.142012	-0.751994	0.785027	-0.253796	-0.681537	1.185768	0.078920	-0.669169	1.122827	0.083983	-0.690878	1.184087	-0.025746	-0.701783	0.759540	0.282575							-0.430349	0.602987	0.167337	-0.264218	0.067037	-0.163357	-0.231895	0.067938	0.221635	-0.222237	0.071593	0.192657	0.353047	0.075089	-0.060125
11454	95.450000	-0.884615	0.618847	0.125315	-0.881592	0.617044	-0.066676	-0.824695	0.855619	-0.074469	-0.824086	0.846192	0.142112	-0.752287	0.784963	-0.253637	-0.681607	1.185802	0.078753	-0.669240	1.122847	0.083799	-0.690942	1.184185	-0.026026	-0.701747	0.759602	0.282593							-0.430344	0.602993	0.167374	-0.264215	0.067038	-0.163354	-0.231896	0.067940	0.221645	-0.222229	0.071623	0.192676	0.353037	0.075089	-0.060133
11455	95.458333	-0.884661	0.618861	0.125338	-0.881537	0.617046	-0.066678	-0.824772	0.855550	-0.074366	-0.824052	0.846206	0.142179	-0.752628	0.784867	-0.253452	-0.681666	1.185831	0.078543	-0.669257	1.122856	0.083528	-0.690977	1.184239	-0.026231	-0.701707	0.759677	0.282610							-0.430366	0.602983	0.167361	-0.264214	0.067037	-0.163357	-0.231899	0.067944	0.221651	-0.222237	0.071600	0.192669	0.353027	0.075087	-0.060134
11456	95.466667	-0.884756	0.618895	0.125362	-0.881543	0.617077	-0.066645	-0.824864	0.855466	-0.074348	-0.824068	0.846271	0.142295	-0.753022	0.784789	-0.253250	-0.681742	1.185863	0.078311	-0.669425	1.122910	0.083337	-0.691043	1.184314	-0.026495	-0.701664	0.759764	0.282636							-0.430356	0.602983	0.167445	-0.264212	0.067038	-0.163354	-0.231900	0.067950	0.221660	-0.222235	0.071613	0.192694	0.353025	0.075083	-0.060138
11457	95.475000	-0.884638	0.618811	0.125345	-0.881520	0.617101	-0.066627	-0.824968	0.855416	-0.074128	-0.824042	0.846335	0.142411	-0.753465	0.784682	-0.253036	-0.681853	1.185910	0.078007	-0.669536	1.122945	0.083067	-0.691037	1.184326	-0.026755	-0.701611	0.759866	0.282654							-0.430325	0.602958	0.167615	-0.264209	0.067021	-0.163349	-0.231906	0.067953	0.221662	-0.222242	0.071605	0.192680	0.353029	0.075080	-0.060138
11458	95.483333	-0.884643	0.618785	0.125341	-0.881442	0.617097	-0.066648	-0.825071	0.855343	-0.074001	-0.824020	0.846388	0.142530	-0.753950	0.784517	-0.252762	-0.681952	1.185955	0.077721	-0.669655	1.122986	0.082769	-0.691074	1.184376	-0.027108	-0.701557	0.759984	0.282672							-0.430286	0.602940	0.167818	-0.264209	0.067029	-0.163352	-0.231908	0.067956	0.221661	-0.222242	0.071621	0.192673	0.353034	0.075086	-0.060139
11459	95.491667	-0.884743	0.618889	0.125407	-0.881421	0.617104	-0.066643	-0.825257	0.855255	-0.073887	-0.824009	0.846498	0.142688	-0.754483	0.784356	-0.252505	-0.682068	1.186002	0.077335	-0.669790	1.123038	0.082432	-0.691031	1.184350	-0.027386	-0.701483	0.760138	0.282700							-0.430241	0.602908	0.168034	-0.264205	0.067025	-0.163350	-0.231911	0.067953	0.221663	-0.222249	0.071617	0.192695	0.353042	0.075085	-0.060139
11460	95.500000	-0.884761	0.618912	0.125425	-0.881396	0.617132	-0.066619	-0.825329	0.855186	-0.073689	-0.823941	0.846589	0.142825	-0.755059	0.784144	-0.252208	-0.682187	1.186060	0.076970	-0.669928	1.123087	0.082076	-0.691063	1.184392	-0.027837	-0.701415	0.760287	0.282722							-0.430182	0.602900	0.168276	-0.264200	0.067023	-0.163345	-0.231915	0.067960	0.221674	-0.222249	0.071628	0.192707	0.353055	0.075087	-0.060138
11461	95.508333	-0.884681	0.618897	0.125428	-0.881378	0.617150	-0.066608	-0.825520	0.855118	-0.073511	-0.823913	0.846693	0.143014	-0.755639	0.783947	-0.251886	-0.682328	1.186122	0.076517	-0.670074	1.123145	0.081688	-0.691085	1.184405	-0.028264	-0.701328	0.760464	0.282761							-0.430104	0.602906	0.168551	-0.264205	0.067014	-0.163337	-0.231916	0.067953	0.221672	-0.222250	0.071648	0.192709	0.353070	0.075093	-0.060131
11462	95.516667	-0.884598	0.618885	0.125421	-0.881361	0.617161	-0.066605	-0.825661	0.855033	-0.073333	-0.823891	0.846820	0.143228	-0.756256	0.783680	-0.251505	-0.682476	1.186196	0.076054	-0.670237	1.123230	0.081282	-0.691072	1.184411	-0.028828	-0.701229	0.760648	0.282802							-0.430025	0.602899	0.168854	-0.264204	0.067016	-0.163341	-0.231919	0.067952	0.221683	-0.222255	0.071634	0.192707	0.353078	0.075097	-0.060128
11463	95.525000	-0.884635	0.618933	0.125430	-0.881343	0.617169	-0.066600	-0.825841	0.854970	-0.073152	-0.823830	0.846926	0.143397	-0.756878	0.783449	-0.251106	-0.682638	1.186277	0.075509	-0.670399	1.123316	0.080854	-0.691070	1.184318	-0.029318	-0.701119	0.760848	0.282847							-0.429950	0.602897	0.169155	-0.264202	0.067015	-0.163337	-0.231923	0.067954	0.221689	-0.222261	0.071627	0.192729	0.353093	0.075104	-0.060129
11464	95.533333	-0.884583	0.618973	0.125461	-0.881329	0.617185	-0.066596	-0.826033	0.854919	-0.072956	-0.823769	0.847045	0.143567	-0.757519	0.783170	-0.250624	-0.682819	1.186367	0.074936	-0.670564	1.123418	0.080442	-0.691118	1.184238	-0.029926	-0.701000	0.761060	0.282901							-0.429874	0.602893	0.169453	-0.264202	0.067018	-0.163339	-0.231927	0.067956	0.221705	-0.222263	0.071633	0.192750	0.353106	0.075099	-0.060122
11465	95.541667	-0.884533	0.618964	0.125454	-0.881310	0.617194	-0.066586	-0.826204	0.854872	-0.072779	-0.823744	0.847156	0.143745	-0.758164	0.782930	-0.250097	-0.683010	1.186474	0.074343	-0.670716	1.123564	0.080033	-0.691117	1.183990	-0.030480	-0.700862	0.761295	0.282973							-0.429789	0.602891	0.169761	-0.264204	0.067022	-0.163345	-0.231922	0.067947	0.221711	-0.222259	0.071632	0.192741	0.353117	0.075102	-0.060126
11466	95.550000	-0.884484	0.618965	0.125447	-0.881293	0.617214	-0.066577	-0.826273	0.854801	-0.072605	-0.823709	0.847306	0.143925	-0.758792	0.782720	-0.249545	-0.683203	1.186602	0.073731	-0.670725	1.123667	0.079524	-0.691145	1.183743	-0.031166	-0.700739	0.761516	0.283037							-0.429703	0.602890	0.170092	-0.264205	0.067026	-0.163346	-0.231925	0.067947	0.221719	-0.222257	0.071638	0.192756	0.353130	0.075110	-0.060131
11467	95.558333	-0.884549	0.619065	0.125481	-0.881263	0.617263	-0.066535	-0.826495	0.854784	-0.072467	-0.823691	0.847471	0.144158	-0.759400	0.782529	-0.248911	-0.683600	1.186787	0.073049	-0.671004	1.123959	0.079277	-0.691265	1.183434	-0.031821	-0.700627	0.761750	0.283109							-0.429599	0.602902	0.170464	-0.264212	0.067037	-0.163359	-0.231930	0.067955	0.221728	-0.222265	0.071639	0.192768	0.353138	0.075116	-0.060126
11468	95.566667	-0.884402	0.618986	0.125410	-0.881248	0.617270	-0.066555	-0.826607	0.854753	-0.072279	-0.823582	0.847587	0.144315	-0.759974	0.782412	-0.248251	-0.683641	1.187024	0.072302	-0.671133	1.124231	0.078931	-0.691364	1.182971	-0.032478	-0.700527	0.762008	0.283201							-0.429490	0.602930	0.170903	-0.264213	0.067041	-0.163360	-0.231931	0.067966	0.221734	-0.222268	0.071647	0.192756	0.353148	0.075126	-0.060132
11469	95.575000	-0.884366	0.619111	0.125492	-0.881219	0.617303	-0.066543	-0.826665	0.854736	-0.072100	-0.823558	0.847698	0.144508	-0.760543	0.782342	-0.247499	-0.684037	1.187304	0.071581	-0.671185	1.124530	0.078580	-0.691563	1.182467	-0.033244	-0.700453	0.762262	0.283304							-0.429373	0.602966	0.171437	-0.264215	0.067049	-0.163375	-0.231933	0.067964	0.221733	-0.222267	0.071667	0.192764	0.353168	0.075134	-0.060127
11470	95.583333	-0.884302	0.619120	0.125487	-0.881196	0.617334	-0.066532	-0.826694	0.854748	-0.071927	-0.823516	0.847855	0.144715	-0.761063	0.782391	-0.246725	-0.684083	1.187590	0.070734	-0.671384	1.124953	0.078378	-0.691805	1.181840	-0.033950	-0.700402	0.762526	0.283414							-0.429235	0.603011	0.172037	-0.264219	0.067041	-0.163374	-0.231936	0.067966	0.221738	-0.222272	0.071656	0.192779	0.353186	0.075140	-0.060126
11471	95.591667	-0.884326	0.619219	0.125530	-0.881171	0.617405	-0.066488	-0.826699	0.854789	-0.071757	-0.823424	0.847991	0.144919	-0.761522	0.782551	-0.245882	-0.684349	1.187982	0.069858	-0.671421	1.125432	0.078083	-0.692184	1.181180	-0.034801	-0.700382	0.762791	0.283535							-0.429066	0.603122	0.172778	-0.264223	0.067051	-0.163379	-0.231943	0.067968	0.221743	-0.222275	0.071666	0.192789	0.353222	0.075176	-0.060132
11472	95.600000	-0.884203	0.619188	0.125504	-0.881148	0.617440	-0.066478	-0.826735	0.854889	-0.071582	-0.823359	0.848132	0.145184	-0.761914	0.782857	-0.245042	-0.684601	1.188396	0.068887	-0.671481	1.125960	0.077766	-0.692562	1.180399	-0.035608	-0.700377	0.763063	0.283676							-0.428847	0.603209	0.173598	-0.264222	0.067057	-0.163385	-0.231944	0.067963	0.221748	-0.222290	0.071649	0.192790	0.353248	0.075164	-0.060124
11473	95.608333	-0.884212	0.619265	0.125538	-0.881111	0.617451	-0.066493	-0.826608	0.854970	-0.071418	-0.823268	0.848254	0.145409	-0.762209	0.783285	-0.244169	-0.684906	1.188960	0.067872	-0.671610	1.126641	0.077492	-0.693067	1.179659	-0.036577	-0.700399	0.763319	0.283824							-0.428581	0.603365	0.174570	-0.264227	0.067067	-0.163402	-0.231942	0.067960	0.221754	-0.222281	0.071672	0.192792	0.353284	0.075179	-0.060123
11474	95.616667	-0.884191	0.619345	0.125577	-0.881070	0.617529	-0.066446	-0.826542	0.855112	-0.071260	-0.823178	0.848345	0.145628	-0.762415	0.783854	-0.243331	-0.685209	1.189550	0.066713	-0.671925	1.127457	0.077253	-0.693566	1.178825	-0.037529	-0.700454	0.763550	0.283986							-0.428245	0.603503	0.175615	-0.264234	0.067074	-0.163411	-0.231941	0.067959	0.221761	-0.222284	0.071659	0.192806	0.353337	0.075228	-0.060135
11475	95.625000	-0.884123	0.619396	0.125598	-0.881036	0.617561	-0.066427	-0.826306	0.855254	-0.071090	-0.823053	0.848466	0.145843	-0.762486	0.784476	-0.242444	-0.685552	1.190208	0.065428	-0.672055	1.128266	0.076771	-0.694160	1.178070	-0.038723	-0.700558	0.763745	0.284171							-0.427818	0.603695	0.176831	-0.264239	0.067081	-0.163424	-0.231952	0.067967	0.221765	-0.222285	0.071662	0.192810	0.353358	0.075201	-0.060107
11476	95.633333	-0.883996	0.619429	0.125603	-0.880952	0.617594	-0.066427	-0.826105	0.855434	-0.070927	-0.822976	0.848587	0.146138	-0.762530	0.785299	-0.241725	-0.685933	1.190881	0.064012	-0.672221	1.129124	0.076184	-0.694743	1.177231	-0.039895	-0.700693	0.763907	0.284367							-0.427306	0.603918	0.178195	-0.264246	0.067089	-0.163429	-0.231955	0.067968	0.221771	-0.222287	0.071683	0.192801	0.353388	0.075217	-0.060094
11477	95.641667	-0.883920	0.619505	0.125618	-0.880884	0.617648	-0.066412	-0.825908	0.855657	-0.070759	-0.822853	0.848691	0.146357	-0.762398	0.786011	-0.240828	-0.686338	1.191614	0.062519	-0.672617	1.130105	0.075678	-0.695327	1.176383	-0.041150	-0.700883	0.764062	0.284588							-0.426734	0.604110	0.179676	-0.264245	0.067097	-0.163442	-0.231952	0.067970	0.221764	-0.222294	0.071672	0.192804	0.353401	0.075241	-0.060089
11478	95.650000	-0.883875	0.619629	0.125659	-0.880852	0.617780	-0.066360	-0.825703	0.855897	-0.070608	-0.822739	0.848778	0.146573	-0.762297	0.786969	-0.240357	-0.686744	1.192315	0.060908	-0.672906	1.131051	0.074986	-0.695929	1.175546	-0.042466	-0.701084	0.764232	0.284825							-0.426035	0.604411	0.181387	-0.264254	0.067102	-0.163444	-0.231961	0.067979	0.221771	-0.222294	0.071679	0.192814	0.353417	0.075253	-0.060084
11479	95.658333	-0.883741	0.619720	0.125689	-0.880730	0.617848	-0.066335	-0.825365	0.856127	-0.070440	-0.822630	0.848872	0.146787	-0.762024	0.787736	-0.239582	-0.687249	1.193076	0.059337	-0.673117	1.131968	0.074188	-0.696512	1.174676	-0.043811	-0.701291	0.764408	0.285063							-0.425221	0.604749	0.183322	-0.264252	0.067105	-0.163449	-0.231959	0.067978	0.221776	-0.222297	0.071682	0.192826	0.353428	0.075270	-0.060097
11480	95.666667	-0.883604	0.619799	0.125726	-0.880637	0.617974	-0.066272	-0.825144	0.856397	-0.070268	-0.822512	0.848953	0.146991	-0.761773	0.788649	-0.239034	-0.687719	1.193759	0.057684	-0.673306	1.132856	0.073339	-0.697131	1.173812	-0.045181	-0.701505	0.764607	0.285293							-0.424336	0.605139	0.185437	-0.264253	0.067110	-0.163455	-0.231959	0.067979	0.221784	-0.222295	0.071686	0.192827	0.353436	0.075287	-0.060104
11481	95.675000	-0.883393	0.619819	0.125733	-0.880521	0.618077	-0.066231	-0.824891	0.856651	-0.070098	-0.822402	0.849083	0.147235	-0.761359	0.789443	-0.238501	-0.688111	1.194345	0.055997	-0.673610	1.133733	0.072551	-0.697734	1.172927	-0.046535	-0.701736	0.764834	0.285513							-0.423350	0.605587	0.187820	-0.264259	0.067112	-0.163463	-0.231955	0.067972	0.221780	-0.222297	0.071677	0.192834	0.353450	0.075299	-0.060115
11482	95.683333	-0.883258	0.619869	0.125748	-0.880400	0.618222	-0.066178	-0.824608	0.856898	-0.069904	-0.822302	0.849177	0.147468	-0.760982	0.790103	-0.237825	-0.688460	1.194883	0.054336	-0.673876	1.134548	0.071754	-0.698341	1.171991	-0.047861	-0.701991	0.765094	0.285727							-0.422298	0.606054	0.190336	-0.264254	0.067106	-0.163463	-0.231958	0.067970	0.221786	-0.222294	0.071671	0.192836	0.353469	0.075302	-0.060124
11483	95.691667	-0.883116	0.620012	0.125848	-0.880171	0.618292	-0.066172	-0.824354	0.857122	-0.069723	-0.822198	0.849229	0.147662	-0.760666	0.790828	-0.237353	-0.688791	1.195334	0.052715	-0.673877	1.135207	0.070790	-0.698925	1.171059	-0.049132	-0.702275	0.765402	0.285926							-0.421321	0.606630	0.193122	-0.264250	0.067098	-0.163466	-0.231951	0.067967	0.221786	-0.222288	0.071659	0.192832	0.353482	0.075314	-0.060134
11484	95.700000	-0.882967	0.620104	0.125899	-0.880051	0.618475	-0.066089	-0.824160	0.857359	-0.069529	-0.822126	0.849291	0.147863	-0.760319	0.791393	-0.236754	-0.688906	1.195626	0.051036	-0.674111	1.135867	0.069991	-0.699573	1.170227	-0.050454	-0.702574	0.765749	0.286119							-0.420253	0.607279	0.196148	-0.264250	0.067103	-0.163477	-0.231944	0.067961	0.221779	-0.222292	0.071645	0.192822	0.353493	0.075328	-0.060133
11485	95.708333	-0.882916	0.620285	0.125992	-0.879895	0.618632	-0.066009	-0.823970	0.857544	-0.069340	-0.821983	0.849339	0.148053	-0.759924	0.791695	-0.235964	-0.689298	1.195950	0.049636	-0.674023	1.136316	0.068969	-0.700166	1.169370	-0.051624	-0.702917	0.766173	0.286320							-0.419177	0.607952	0.199522	-0.264252	0.067095	-0.163472	-0.231941	0.067957	0.221773	-0.222278	0.071655	0.192819	0.353506	0.075340	-0.060140
11486	95.716667	-0.882765	0.620395	0.126056	-0.879716	0.618802	-0.065912	-0.823799	0.857695	-0.069151	-0.821890	0.849413	0.148292	-0.759589	0.791979	-0.235258	-0.689369	1.196105	0.048111	-0.674052	1.136739	0.068058	-0.700736	1.168525	-0.052698	-0.703252	0.766608	0.286498							-0.418163	0.608583	0.203013	-0.264253	0.067097	-0.163474	-0.231941	0.067966	0.221771	-0.222278	0.071659	0.192818	0.353519	0.075361	-0.060140
11487	95.725000	-0.882602	0.620506	0.126110	-0.879550	0.618935	-0.065876	-0.823617	0.857795	-0.068965	-0.821765	0.849467	0.148464	-0.759223	0.792060	-0.234465	-0.689729	1.196318	0.046854	-0.674065	1.137105	0.067138	-0.701294	1.167811	-0.053732	-0.703598	0.767089	0.286658							-0.417163	0.609186	0.206720	-0.264248	0.067098	-0.163466	-0.231935	0.067955	0.221769	-0.222276	0.071664	0.192817	0.353532	0.075380	-0.060135
11488	95.733333	-0.882416	0.620620	0.126195	-0.879439	0.619131	-0.065773	-0.823459	0.857844	-0.068871	-0.821627	0.849561	0.148643	-0.758805	0.792024	-0.233649	-0.689916	1.196430	0.045505	-0.674084	1.137420	0.066254	-0.701862	1.167209	-0.054859	-0.703929	0.767615	0.286778							-0.416247	0.609729	0.210548	-0.264244	0.067103	-0.163470	-0.231931	0.067952	0.221765	-0.222266	0.071673	0.192809	0.353547	0.075398	-0.060129
11489	95.741667	-0.882260	0.620657	0.126219	-0.879299	0.619240	-0.065701	-0.823360	0.857831	-0.068664	-0.821470	0.849661	0.148809	-0.758471	0.791993	-0.233047	-0.690059	1.196559	0.044343	-0.674079	1.137691	0.065396	-0.702401	1.166646	-0.055720	-0.704205	0.768185	0.286838							-0.415247	0.610433	0.214528	-0.264248	0.067096	-0.163467	-0.231933	0.067949	0.221773	-0.222275	0.071647	0.192829	0.353562	0.075411	-0.060133
11490	95.750000	-0.882080	0.620679	0.126257	-0.879159	0.619336	-0.065633	-0.823230	0.857754	-0.068522	-0.821317	0.849726	0.148952	-0.758035	0.791781	-0.232350	-0.690154	1.196679	0.043233	-0.674046	1.137944	0.064574	-0.702953	1.166183	-0.056589	-0.704449	0.768836	0.286898							-0.414519	0.610999	0.218416	-0.264246	0.067091	-0.163468	-0.231932	0.067941	0.221774	-0.222272	0.071633	0.192833	0.353590	0.075453	-0.060154
11491	95.758333	-0.882007	0.620810	0.126371	-0.879034	0.619440	-0.065547	-0.823166	0.857619	-0.068415	-0.821115	0.849795	0.149066	-0.757597	0.791462	-0.231751	-0.690198	1.196796	0.042242	-0.673982	1.138175	0.063825	-0.703415	1.165749	-0.057333	-0.704648	0.769551	0.286919							-0.413707	0.611753	0.222428	-0.264244	0.067079	-0.163464	-0.231932	0.067940	0.221785	-0.222270	0.071637	0.192840	0.353586	0.075428	-0.060144
11492	95.766667	-0.881942	0.620890	0.126444	-0.878916	0.619526	-0.065465	-0.823120	0.857438	-0.068333	-0.820916	0.849863	0.149169	-0.757053	0.790981	-0.231079	-0.690222	1.196925	0.041321	-0.673879	1.138405	0.063087	-0.703863	1.165424	-0.058089	-0.704831	0.770320	0.286933							-0.412875	0.612740	0.226622	-0.264245	0.067082	-0.163472	-0.231927	0.067937	0.221788	-0.222264	0.071624	0.192842	0.353595	0.075430	-0.060147
11493	95.775000	-0.881822	0.620952	0.126508	-0.878772	0.619600	-0.065410	-0.823021	0.857206	-0.068280	-0.820764	0.850016	0.149285	-0.756580	0.790515	-0.230682	-0.690181	1.197061	0.040469	-0.673761	1.138642	0.062431	-0.704181	1.165103	-0.058623	-0.705009	0.771165	0.286965							-0.412207	0.613767	0.230905	-0.264242	0.067073	-0.163472	-0.231925	0.067932	0.221786	-0.222261	0.071620	0.192840	0.353601	0.075434	-0.060147
11494	95.783333	-0.881734	0.621016	0.126565	-0.878658	0.619712	-0.065309	-0.822943	0.856950	-0.068253	-0.820567	0.850126	0.149344	-0.756074	0.790025	-0.230376	-0.690106	1.197218	0.039694	-0.673674	1.138965	0.061969	-0.704634	1.164903	-0.059238	-0.705179	0.772026	0.286983							-0.411682	0.614554	0.234984	-0.264237	0.067064	-0.163463	-0.231922	0.067927	0.221782	-0.222266	0.071627	0.192813	0.353604	0.075448	-0.060153
11495	95.791667	-0.881595	0.621029	0.126573	-0.878496	0.619765	-0.065293	-0.822904	0.856695	-0.068245	-0.820412	0.850380	0.149437	-0.755469	0.789350	-0.230011	-0.689973	1.197406	0.038976	-0.673495	1.139183	0.061334	-0.704988	1.164798	-0.059836	-0.705349	0.772936	0.287012							-0.411266	0.615507	0.239226	-0.264237	0.067066	-0.163456	-0.231918	0.067929	0.221785	-0.222255	0.071627	0.192839	0.353609	0.075454	-0.060152
11496	95.800000	-0.881529	0.621171	0.126654	-0.878386	0.619841	-0.065255	-0.822872	0.856431	-0.068256	-0.820228	0.850603	0.149449	-0.754833	0.788679	-0.229758	-0.689828	1.197578	0.038254	-0.673310	1.139405	0.060735	-0.705280	1.164669	-0.060251	-0.705504	0.773874	0.287043							-0.410946	0.616627	0.243634	-0.264240	0.067066	-0.163451	-0.231918	0.067930	0.221790	-0.222258	0.071638	0.192840	0.353614	0.075471	-0.060151
11497	95.808333	-0.881442	0.621251	0.126680	-0.878266	0.619918	-0.065225	-0.822851	0.856165	-0.068301	-0.820112	0.850847	0.149502	-0.754125	0.787954	-0.229600	-0.689641	1.197825	0.037627	-0.673095	1.139657	0.060128	-0.705569	1.164714	-0.060837	-0.705645	0.774841	0.287090							-0.410764	0.617709	0.247940	-0.264244	0.067074	-0.163453	-0.231919	0.067926	0.221792	-0.222257	0.071624	0.192851	0.353627	0.075498	-0.060159
11498	95.816667	-0.881361	0.621334	0.126684	-0.878152	0.620004	-0.065216	-0.822803	0.855889	-0.068372	-0.819990	0.851089	0.149489	-0.753349	0.787216	-0.229453	-0.689429	1.198089	0.037013	-0.672887	1.139914	0.059518	-0.705853	1.164764	-0.061282	-0.705771	0.775822	0.287143							-0.410676	0.618778	0.252164	-0.264250	0.067075	-0.163453	-0.231917	0.067916	0.221800	-0.222259	0.071625	0.192849	0.353625	0.075491	-0.060150
11499	95.825000	-0.881285	0.621419	0.126675	-0.877935	0.620006	-0.065252	-0.822782	0.855616	-0.068485	-0.819855	0.851318	0.149375	-0.752548	0.786515	-0.229449	-0.689200	1.198323	0.036299	-0.672714	1.140184	0.058904	-0.706193	1.164917	-0.061818	-0.705893	0.776816	0.287224							-0.410644	0.619843	0.256252	-0.264249	0.067077	-0.163454	-0.231924	0.067924	0.221805	-0.222259	0.071619	0.192858	0.353637	0.075492	-0.060152
11500	95.833333	-0.881214	0.621505	0.126652	-0.877876	0.620133	-0.065241	-0.822789	0.855389	-0.068606	-0.819776	0.851568	0.149279	-0.751744	0.785852	-0.229525	-0.688959	1.198624	0.035688	-0.672541	1.140473	0.058249	-0.706283	1.165125	-0.062458	-0.706008	0.777803	0.287307							-0.410625	0.621024	0.260162	-0.264248	0.067069	-0.163454	-0.231929	0.067922	0.221810	-0.222266	0.071624	0.192863	0.353643	0.075498	-0.060154
11501	95.841667	-0.881100	0.621549	0.126597	-0.877779	0.620191	-0.065275	-0.822762	0.855146	-0.068781	-0.819679	0.851753	0.149103	-0.750881	0.785201	-0.229643	-0.688740	1.198933	0.034993	-0.672394	1.140762	0.057576	-0.706426	1.165349	-0.063038	-0.706148	0.778780	0.287430							-0.410617	0.622312	0.263889	-0.264245	0.067072	-0.163467	-0.231933	0.067918	0.221816	-0.222265	0.071625	0.192870	0.353658	0.075518	-0.060170
11502	95.850000	-0.881086	0.621661	0.126563	-0.877683	0.620273	-0.065309	-0.822681	0.854890	-0.068990	-0.819637	0.852025	0.148933	-0.750076	0.784631	-0.229863	-0.688507	1.199209	0.034232	-0.672285	1.141057	0.056882	-0.706656	1.165571	-0.063584	-0.706299	0.779737	0.287539							-0.410624	0.623731	0.267470	-0.264248	0.067074	-0.163471	-0.231933	0.067915	0.221817	-0.222268	0.071627	0.192874	0.353653	0.075502	-0.060166
11503	95.858333	-0.881022	0.621751	0.126514	-0.877557	0.620315	-0.065384	-0.822700	0.854715	-0.069208	-0.819619	0.852267	0.148719	-0.749302	0.784142	-0.230183	-0.688287	1.199559	0.033562	-0.672182	1.141337	0.056178	-0.706640	1.165894	-0.064310	-0.706493	0.780655	0.287662							-0.410560	0.625431	0.270789	-0.264250	0.067075	-0.163471	-0.231937	0.067923	0.221828	-0.222276	0.071633	0.192886	0.353654	0.075509	-0.060169
11504	95.866667	-0.880974	0.621823	0.126442	-0.877467	0.620359	-0.065436	-0.822650	0.854530	-0.069482	-0.819646	0.852473	0.148476	-0.748571	0.783711	-0.230556	-0.688097	1.199867	0.032836	-0.672096	1.141604	0.055466	-0.706769	1.166227	-0.064946	-0.706711	0.781550	0.287771							-0.410471	0.627344	0.274028	-0.264245	0.067070	-0.163479	-0.231944	0.067934	0.221837	-0.222278	0.071641	0.192896	0.353660	0.075519	-0.060169
11505	95.875000	-0.880857	0.621848	0.126337	-0.877386	0.620396	-0.065504	-0.822587	0.854347	-0.069809	-0.819634	0.852687	0.148136	-0.747917	0.783328	-0.230982	-0.687864	1.200168	0.032102	-0.672027	1.141856	0.054716	-0.706783	1.166538	-0.065687	-0.706958	0.782381	0.287851							-0.410325	0.629498	0.277204	-0.264252	0.067080	-0.163486	-0.231924	0.067901	0.221823	-0.222277	0.071642	0.192899	0.353664	0.075523	-0.060171
11506	95.883333	-0.880844	0.621960	0.126275	-0.877465	0.620582	-0.065621	-0.822516	0.854201	-0.070150	-0.819673	0.852870	0.147805	-0.747338	0.782984	-0.231458	-0.687642	1.200439	0.031366	-0.671969	1.142113	0.053978	-0.706747	1.166777	-0.066351	-0.707227	0.783181	0.287899							-0.410177	0.631924	0.280324	-0.264250	0.067079	-0.163482	-0.231979	0.067892	0.221831	-0.222286	0.071642	0.192912	0.353666	0.075520	-0.060164
11507	95.891667	-0.880695	0.621964	0.126143	-0.877390	0.620617	-0.065704	-0.822414	0.854064	-0.070545	-0.819691	0.852988	0.147403	-0.746846	0.782693	-0.231994	-0.687486	1.200734	0.030596	-0.671918	1.142367	0.053235	-0.706760	1.167079	-0.067069	-0.707534	0.783943	0.287911							-0.409965	0.634601	0.283448	-0.264246	0.067088	-0.163482	-0.231984	0.067904	0.221847	-0.222286	0.071649	0.192922	0.353664	0.075530	-0.060167
11508	95.900000	-0.880631	0.622047	0.126042	-0.877313	0.620649	-0.065796	-0.822270	0.853921	-0.071072	-0.819735	0.853154	0.146967	-0.746411	0.782467	-0.232570	-0.687293	1.200992	0.029849	-0.671876	1.142579	0.052490	-0.706685	1.167316	-0.067761	-0.707862	0.784661	0.287872							-0.409765	0.637366	0.286349	-0.264237	0.067086	-0.163486	-0.231979	0.067888	0.221840	-0.222291	0.071648	0.192927	0.353666	0.075532	-0.060168
11509	95.908333	-0.880608	0.622162	0.125947	-0.877236	0.620674	-0.065907	-0.822216	0.853830	-0.071468	-0.819853	0.853309	0.146547	-0.746079	0.782245	-0.233168	-0.687130	1.201187	0.029040	-0.671859	1.142773	0.051735	-0.706654	1.167556	-0.068572	-0.708225	0.785335	0.287774							-0.409580	0.640287	0.289144	-0.264239	0.067079	-0.163490	-0.231982	0.067895	0.221850	-0.222272	0.071622	0.192905	0.353660	0.075528	-0.060169
11510	95.916667	-0.880523	0.622224	0.125812	-0.877001	0.620525	-0.065959	-0.822144	0.853738	-0.071910	-0.819944	0.853458	0.146088	-0.745813	0.782062	-0.233787	-0.686981	1.201362	0.028202	-0.671841	1.142939	0.050969	-0.706535	1.167734	-0.069438	-0.708609	0.785955	0.287619							-0.409348	0.643301	0.291820	-0.264241	0.067082	-0.163502	-0.231995	0.067915	0.221862	-0.222298	0.071684	0.192957	0.353664	0.075531	-0.060179
11511	95.925000	-0.880476	0.622312	0.125682	-0.876852	0.620490	-0.066130	-0.822001	0.853622	-0.072393	-0.820037	0.853584	0.145569	-0.745590	0.781926	-0.234428	-0.686860	1.201529	0.027380	-0.671830	1.143084	0.050152	-0.706335	1.167834	-0.070249	-0.709031	0.786576	0.287506							-0.409271	0.646453	0.294462	-0.264231	0.067080	-0.163518	-0.231996	0.067910	0.221848	-0.222303	0.071694	0.192955	0.353664	0.075527	-0.060185
11512	95.933333	-0.880538	0.622509	0.125703	-0.876829	0.620538	-0.066227	-0.821964	0.853541	-0.072892	-0.820163	0.853734	0.145085	-0.745477	0.781795	-0.235093	-0.686763	1.201644	0.026493	-0.671862	1.143192	0.049327	-0.706105	1.167913	-0.071146	-0.709433	0.787093	0.287196							-0.409221	0.649621	0.296993	-0.264232	0.067076	-0.163520	-0.231992	0.067906	0.221841	-0.222299	0.071684	0.192948	0.353659	0.075524	-0.060186
11513	95.941667	-0.880538	0.622603	0.125547	-0.876777	0.620520	-0.066366	-0.821860	0.853436	-0.073382	-0.820241	0.853813	0.144529	-0.745453	0.781692	-0.235758	-0.686719	1.201719	0.025534	-0.671927	1.143277	0.048457	-0.705863	1.167937	-0.072140	-0.709856	0.787579	0.286902							-0.409202	0.652750	0.299347	-0.264228	0.067085	-0.163530	-0.231993	0.067907	0.221834	-0.222305	0.071690	0.192945	0.353659	0.075527	-0.060187
11514	95.950000	-0.880512	0.622732	0.125422	-0.876671	0.620479	-0.066523	-0.821785	0.853335	-0.073875	-0.820347	0.853920	0.144024	-0.745523	0.781595	-0.236446	-0.686730	1.201774	0.024554	-0.672028	1.143334	0.047557	-0.705591	1.167922	-0.073194	-0.710285	0.788035	0.286574							-0.409257	0.655872	0.301564	-0.264231	0.067098	-0.163542	-0.231994	0.067905	0.221829	-0.222300	0.071692	0.192941	0.353659	0.075523	-0.060181
11515	95.958333	-0.880372	0.622755	0.125245	-0.876609	0.620399	-0.066691	-0.821749	0.853224	-0.074371	-0.820443	0.854035	0.143483	-0.745683	0.781490	-0.237132	-0.686761	1.201780	0.023467	-0.672184	1.143368	0.046642	-0.705177	1.167823	-0.074263	-0.710730	0.788458	0.286213							-0.409359	0.658927	0.303593	-0.264231	0.067099	-0.163553	-0.231993	0.067903	0.221824	-0.222302	0.071685	0.192934	0.353660	0.075540	-0.060177
11516	95.966667	-0.880408	0.622901	0.125132	-0.876631	0.620418	-0.066771	-0.821670	0.853108	-0.074964	-0.820550	0.854168	0.142994	-0.745925	0.781402	-0.237833	-0.686862	1.201745	0.022312	-0.672372	1.143379	0.045670	-0.704813	1.167764	-0.075469	-0.711162	0.788856	0.285842							-0.409425	0.661885	0.305406	-0.264231	0.067111	-0.163566	-0.231981	0.067888	0.221812	-0.222296	0.071680	0.192930	0.353650	0.075519	-0.060166
11517	95.975000	-0.880360	0.622973	0.124991	-0.876665	0.620424	-0.066883	-0.821719	0.852988	-0.075343	-0.820639	0.854274	0.142492	-0.746262	0.781293	-0.238549	-0.686979	1.201726	0.021163	-0.672582	1.143389	0.044670	-0.704337	1.167532	-0.076650	-0.711600	0.789222	0.285419							-0.409642	0.664824	0.307065	-0.264230	0.067115	-0.163573	-0.231990	0.067903	0.221807	-0.222295	0.071666	0.192920	0.353643	0.075516	-0.060170
11518	95.983333	-0.880239	0.623040	0.124853	-0.876670	0.620378	-0.067028	-0.821698	0.852849	-0.075827	-0.820655	0.854256	0.141923	-0.746678	0.781169	-0.239264	-0.687125	1.201666	0.019944	-0.672850	1.143389	0.043656	-0.703855	1.167331	-0.077928	-0.712036	0.789570	0.284988							-0.409917	0.667774	0.308526	-0.264227	0.067117	-0.163586	-0.231983	0.067900	0.221798	-0.222293	0.071659	0.192903	0.353637	0.075508	-0.060174
11519	95.991667	-0.880184	0.623071	0.124681	-0.876599	0.620271	-0.067201	-0.821702	0.852727	-0.076286	-0.820729	0.854400	0.141401	-0.747208	0.781044	-0.239990	-0.687288	1.201600	0.018712	-0.673123	1.143360	0.042585	-0.703632	1.167074	-0.079241	-0.712470	0.789881	0.284512							-0.410224	0.670602	0.309780	-0.264228	0.067121	-0.163603	-0.231976	0.067896	0.221787	-0.222288	0.071654	0.192894	0.353633	0.075509	-0.060180
11520	96.000000	-0.880216	0.623190	0.124570	-0.876603	0.620270	-0.067296	-0.821786	0.852628	-0.076741	-0.820756	0.854533	0.140946	-0.747828	0.780904	-0.240706	-0.687491	1.201522	0.017429	-0.673438	1.143324	0.041503	-0.702876	1.166822	-0.080624	-0.712893	0.790172	0.284022							-0.410565	0.673372	0.310825	-0.264234	0.067129	-0.163617	-0.231980	0.067907	0.221781	-0.222274	0.071664	0.192860	0.353631	0.075506	-0.060186
11521	96.008333	-0.880152	0.623263	0.124454	-0.876644	0.620213	-0.067438	-0.821831	0.852505	-0.077171	-0.820804	0.854661	0.140483	-0.748514	0.780781	-0.241386	-0.687709	1.201397	0.016058	-0.673722	1.143254	0.040306	-0.702477	1.166541	-0.082047	-0.713331	0.790469	0.283519							-0.410972	0.676180	0.311605	-0.264228	0.067136	-0.163631	-0.231976	0.067910	0.221762	-0.222281	0.071653	0.192869	0.353633	0.075505	-0.060189
11522	96.016667	-0.880069	0.623246	0.124275	-0.876648	0.620147	-0.067562	-0.821892	0.852394	-0.077586	-0.820777	0.854713	0.139960	-0.749277	0.780658	-0.242046	-0.687946	1.201294	0.014687	-0.674024	1.143139	0.039053	-0.701813	1.166176	-0.083413	-0.713817	0.790800	0.283167							-0.411431	0.678937	0.312180	-0.264230	0.067147	-0.163639	-0.231978	0.067912	0.221751	-0.222277	0.071661	0.192857	0.353632	0.075510	-0.060200
11523	96.025000	-0.880077	0.623350	0.124191	-0.876699	0.620136	-0.067647	-0.821990	0.852307	-0.078009	-0.820809	0.854861	0.139526	-0.750123	0.780537	-0.242671	-0.688163	1.201164	0.013325	-0.674383	1.143091	0.037905	-0.700998	1.165912	-0.084944	-0.714228	0.791029	0.282553							-0.411900	0.681594	0.312457	-0.264239	0.067150	-0.163647	-0.231969	0.067901	0.221742	-0.222271	0.071649	0.192845	0.353637	0.075522	-0.060202
11524	96.033333	-0.879978	0.623406	0.124097	-0.876747	0.620088	-0.067760	-0.822056	0.852188	-0.078348	-0.820835	0.854965	0.139085	-0.751008	0.780415	-0.243263	-0.688393	1.201031	0.011904	-0.674747	1.143039	0.036720	-0.700454	1.165528	-0.086338	-0.714676	0.791291	0.282114							-0.412406	0.684195	0.312475	-0.264242	0.067165	-0.163663	-0.231967	0.067899	0.221729	-0.222270	0.071653	0.192828	0.353635	0.075520	-0.060199
11525	96.041667	-0.879964	0.623454	0.123969	-0.876750	0.620021	-0.067879	-0.822160	0.852063	-0.078716	-0.820858	0.855157	0.138704	-0.752097	0.780274	-0.243832	-0.688674	1.200859	0.010430	-0.675128	1.142935	0.035484	-0.699536	1.165181	-0.087870	-0.715107	0.791532	0.281592							-0.412921	0.686665	0.312176	-0.264245	0.067178	-0.163678	-0.231966	0.067902	0.221721	-0.222275	0.071630	0.192832	0.353640	0.075528	-0.060207
11526	96.050000	-0.879891	0.623483	0.123850	-0.876701	0.619895	-0.068020	-0.822282	0.851968	-0.079034	-0.820865	0.855281	0.138276	-0.753077	0.780173	-0.244374	-0.688932	1.200708	0.008991	-0.675533	1.142859	0.034269	-0.698841	1.164901	-0.089393	-0.715509	0.791765	0.281085							-0.413423	0.688961	0.311600	-0.264246	0.067188	-0.163688	-0.231966	0.067900	0.221708	-0.222268	0.071633	0.192811	0.353661	0.075567	-0.060230
11527	96.058333	-0.879913	0.623567	0.123762	-0.876815	0.619904	-0.068065	-0.822424	0.851872	-0.079346	-0.820853	0.855427	0.137889	-0.754156	0.780061	-0.244888	-0.689194	1.200558	0.007534	-0.675936	1.142756	0.033020	-0.698055	1.164514	-0.090896	-0.715906	0.791972	0.280557							-0.413933	0.691031	0.310672	-0.264248	0.067189	-0.163704	-0.231964	0.067898	0.221698	-0.222247	0.071582	0.192769	0.353652	0.075538	-0.060224
11528	96.066667	-0.879815	0.623579	0.123643	-0.876875	0.619898	-0.068133	-0.822573	0.851792	-0.079654	-0.820862	0.855564	0.137500	-0.755166	0.779980	-0.245366	-0.689453	1.200338	0.005970	-0.676354	1.142677	0.031748	-0.697217	1.164132	-0.092419	-0.716274	0.792177	0.280050							-0.414438	0.692896	0.309445	-0.264249	0.067202	-0.163721	-0.231974	0.067912	0.221698	-0.222232	0.071577	0.192718	0.353655	0.075537	-0.060230
11529	96.075000	-0.879775	0.623623	0.123541	-0.876909	0.619866	-0.068216	-0.822797	0.851726	-0.079955	-0.820832	0.855651	0.137123	-0.756353	0.779856	-0.245830	-0.689712	1.200196	0.004491	-0.676779	1.142564	0.030483	-0.696409	1.163776	-0.093921	-0.716639	0.792383	0.279564							-0.414924	0.694474	0.307867	-0.264253	0.067207	-0.163731	-0.231959	0.067900	0.221681	-0.222252	0.071569	0.192739	0.353663	0.075559	-0.060246
11530	96.083333	-0.879741	0.623668	0.123451	-0.876940	0.619841	-0.068284	-0.822901	0.851621	-0.080231	-0.820840	0.855832	0.136797	-0.757572	0.779716	-0.246275	-0.690004	1.200040	0.003033	-0.677214	1.142499	0.029250	-0.695592	1.163431	-0.095405	-0.716978	0.792593	0.279092							-0.415396	0.695789	0.305997	-0.264255	0.067219	-0.163740	-0.231956	0.067901	0.221671	-0.222262	0.071562	0.192731	0.353657	0.075546	-0.060238
11531	96.091667	-0.879726	0.623670	0.123330	-0.876965	0.619810	-0.068353	-0.823138	0.851567	-0.080491	-0.820831	0.856005	0.136492	-0.758771	0.779613	-0.246671	-0.690222	1.199849	0.001554	-0.677623	1.142386	0.028001	-0.694748	1.163052	-0.096887	-0.717301	0.792828	0.278648							-0.415856	0.696769	0.303787	-0.264255	0.067225	-0.163745	-0.231953	0.067900	0.221660	-0.222247	0.071572	0.192731	0.353656	0.075551	-0.060235
11532	96.100000	-0.879709	0.623782	0.123313	-0.876991	0.619780	-0.068415	-0.823400	0.851496	-0.080755	-0.820810	0.856097	0.136128	-0.759925	0.779488	-0.247014	-0.690429	1.199666	0.000102	-0.678020	1.142303	0.026778	-0.693884	1.162684	-0.098360	-0.717605	0.793074	0.278221							-0.416283	0.697471	0.301284	-0.264251	0.067232	-0.163748	-0.231957	0.067905	0.221658	-0.222245	0.071574	0.192728	0.353663	0.075584	-0.060249
11533	96.108333	-0.879699	0.623829	0.123256	-0.877014	0.619750	-0.068476	-0.823589	0.851406	-0.080976	-0.820721	0.856217	0.135826	-0.761106	0.779381	-0.247344	-0.690661	1.199477	-0.001299	-0.678400	1.142183	0.025607	-0.693086	1.162357	-0.099701	-0.717866	0.793321	0.277816							-0.416693	0.697833	0.298431	-0.264254	0.067230	-0.163751	-0.231859	0.067872	0.221624	-0.222244	0.071556	0.192717	0.353654	0.075555	-0.060241
11534	96.116667	-0.879759	0.623896	0.123203	-0.877034	0.619715	-0.068533	-0.823582	0.851219	-0.081137	-0.820689	0.856407	0.135579	-0.762257	0.779275	-0.247634	-0.690861	1.199317	-0.002605	-0.678875	1.142079	0.024490	-0.692256	1.161990	-0.101015	-0.718107	0.793576	0.277423							-0.417079	0.697919	0.295290	-0.264259	0.067232	-0.163756	-0.231899	0.067915	0.221661	-0.222239	0.071552	0.192690	0.353634	0.075529	-0.060231
11535	96.125000	-0.879765	0.623984	0.123188	-0.877055	0.619694	-0.068585	-0.823967	0.851212	-0.081386	-0.820657	0.856555	0.135330	-0.763417	0.779165	-0.247903	-0.691020	1.199126	-0.003908	-0.679224	1.141973	0.023394	-0.691416	1.161636	-0.102295	-0.718302	0.793823	0.277064							-0.417495	0.697908	0.291954	-0.264258	0.067235	-0.163763	-0.231910	0.067923	0.221662	-0.222238	0.071554	0.192695	0.353625	0.075534	-0.060238
11536	96.133333	-0.879700	0.623972	0.123119	-0.877075	0.619673	-0.068635	-0.824156	0.851113	-0.081578	-0.820616	0.856688	0.135049	-0.764536	0.779067	-0.248131	-0.691149	1.198883	-0.005217	-0.679524	1.141854	0.022351	-0.690624	1.161316	-0.103456	-0.718468	0.794102	0.276734							-0.417953	0.697903	0.288511	-0.264259	0.067230	-0.163769	-0.231906	0.067923	0.221658	-0.222248	0.071530	0.192699	0.353618	0.075535	-0.060248
11537	96.141667	-0.879737	0.624025	0.123082	-0.877085	0.619621	-0.068717	-0.824211	0.850933	-0.081723	-0.820583	0.856849	0.134829	-0.765569	0.778973	-0.248322	-0.691260	1.198782	-0.006272	-0.679763	1.141730	0.021355	-0.689906	1.161089	-0.104517	-0.718579	0.794378	0.276421							-0.418198	0.696719	0.284101	-0.264260	0.067222	-0.163769	-0.231908	0.067921	0.221652	-0.222243	0.071531	0.192686	0.353607	0.075513	-0.060238
11538	96.150000	-0.879845	0.624139	0.123093	-0.877103	0.619616	-0.068754	-0.824377	0.850793	-0.081915	-0.820587	0.857055	0.134639	-0.766622	0.778865	-0.248489	-0.691304	1.198643	-0.007319	-0.679996	1.141659	0.020490	-0.689185	1.160861	-0.105504	-0.718638	0.794654	0.276146							-0.418550	0.695594	0.279607	-0.264255	0.067222	-0.163769	-0.231910	0.067924	0.221646	-0.222238	0.071541	0.192670	0.353591	0.075490	-0.060223
11539	96.158333	-0.879730	0.624056	0.122973	-0.877122	0.619634	-0.068768	-0.824636	0.850777	-0.082028	-0.820549	0.857216	0.134424	-0.767488	0.778782	-0.248563	-0.691311	1.198510	-0.008231	-0.680144	1.141567	0.019670	-0.688568	1.160770	-0.106389	-0.718634	0.794919	0.275901							-0.418947	0.694157	0.274850	-0.264257	0.067234	-0.163775	-0.231903	0.067921	0.221641	-0.222241	0.071534	0.192675	0.353589	0.075488	-0.060225
11540	96.166667	-0.879604	0.623970	0.122978	-0.877134	0.619613	-0.068809	-0.824766	0.850656	-0.082197	-0.820517	0.857407	0.134226	-0.768387	0.778691	-0.248647	-0.691259	1.198380	-0.009049	-0.680218	1.141486	0.018939	-0.687963	1.160735	-0.107195	-0.718564	0.795193	0.275696							-0.419328	0.692150	0.269644	-0.264254	0.067230	-0.163768	-0.231904	0.067929	0.221645	-0.222240	0.071537	0.192681	0.353598	0.075530	-0.060231
11541	96.175000	-0.879651	0.623992	0.122966	-0.877156	0.619618	-0.068830	-0.824926	0.850572	-0.082352	-0.820531	0.857617	0.134045	-0.769243	0.778598	-0.248714	-0.691193	1.198383	-0.009555	-0.680271	1.141426	0.018372	-0.687513	1.160815	-0.107732	-0.718380	0.795435	0.275460							-0.419808	0.689726	0.264146	-0.264252	0.067235	-0.163762	-0.231901	0.067915	0.221641	-0.222235	0.071544	0.192680	0.353594	0.075512	-0.060215
11542	96.183333	-0.879628	0.623922	0.122906	-0.877186	0.619657	-0.068801	-0.825127	0.850499	-0.082519	-0.820513	0.857835	0.133893	-0.770033	0.778464	-0.248744	-0.691040	1.198392	-0.009913	-0.680248	1.141360	0.017938	-0.687158	1.161009	-0.108197	-0.718120	0.795660	0.275247							-0.420364	0.686977	0.258471	-0.264248	0.067237	-0.163763	-0.231904	0.067912	0.221646	-0.222226	0.071563	0.192687	0.353590	0.075488	-0.060198
11543	96.191667	-0.879658	0.623981	0.122957	-0.877222	0.619650	-0.068841	-0.825270	0.850423	-0.082676	-0.820511	0.857954	0.133676	-0.770569	0.778337	-0.248682	-0.690801	1.198356	-0.010126	-0.680134	1.141286	0.017652	-0.686854	1.161278	-0.108475	-0.717793	0.795883	0.275146							-0.421020	0.683818	0.252511	-0.264250	0.067248	-0.163776	-0.231902	0.067924	0.221655	-0.222238	0.071534	0.192695	0.353588	0.075487	-0.060198
11544	96.200000	-0.879684	0.623967	0.122957	-0.877250	0.619632	-0.068871	-0.825392	0.850345	-0.082823	-0.820440	0.858132	0.133441	-0.771231	0.778156	-0.248696	-0.690563	1.198455	-0.009986	-0.679951	1.141195	0.017435	-0.686733	1.161675	-0.108546	-0.717393	0.796096	0.275083							-0.421795	0.680248	0.246247	-0.264248	0.067244	-0.163775	-0.231903	0.067918	0.221655	-0.222240	0.071530	0.192691	0.353588	0.075487	-0.060197
11545	96.208333	-0.879757	0.623939	0.122938	-0.877288	0.619667	-0.068854	-0.825516	0.850254	-0.083037	-0.820505	0.858345	0.133335	-0.771603	0.777959	-0.248625	-0.690250	1.198519	-0.009719	-0.679666	1.141103	0.017444	-0.686695	1.162166	-0.108417	-0.716894	0.796274	0.275050							-0.422763	0.676285	0.239728	-0.264254	0.067240	-0.163779	-0.231906	0.067923	0.221657	-0.222240	0.071529	0.192691	0.353599	0.075503	-0.060202
11546	96.216667	-0.879762	0.623938	0.122965	-0.877315	0.619648	-0.068874	-0.825599	0.850147	-0.083158	-0.820508	0.858544	0.133223	-0.771882	0.777721	-0.248521	-0.689845	1.198617	-0.009241	-0.679329	1.141004	0.017549	-0.686775	1.162769	-0.108140	-0.716322	0.796423	0.275029							-0.423815	0.671922	0.233029	-0.264253	0.067233	-0.163779	-0.231903	0.067919	0.221653	-0.222234	0.071547	0.192675	0.353593	0.075483	-0.060196
11547	96.225000	-0.879841	0.623894	0.122963	-0.877351	0.619661	-0.068861	-0.825696	0.850066	-0.083292	-0.820491	0.858661	0.133080	-0.772122	0.777444	-0.248486	-0.689363	1.198701	-0.008544	-0.678873	1.140887	0.017835	-0.686952	1.163454	-0.107687	-0.715626	0.796527	0.275027							-0.425094	0.667107	0.226237	-0.264253	0.067234	-0.163780	-0.231913	0.067932	0.221654	-0.222251	0.071546	0.192695	0.353599	0.075502	-0.060211
11548	96.233333	-0.879924	0.623908	0.123007	-0.877374	0.619657	-0.068850	-0.825871	0.850033	-0.083385	-0.820469	0.858754	0.132949	-0.772244	0.777131	-0.248466	-0.688840	1.198805	-0.007666	-0.678372	1.140744	0.018246	-0.687233	1.164221	-0.107008	-0.714836	0.796598	0.275035							-0.426526	0.661819	0.219256	-0.264253	0.067230	-0.163781	-0.231912	0.067931	0.221657	-0.222251	0.071555	0.192694	0.353589	0.075487	-0.060205
11549	96.241667	-0.879969	0.623879	0.123031	-0.877351	0.619656	-0.068781	-0.825984	0.849967	-0.083458	-0.820527	0.858919	0.132899	-0.772221	0.776805	-0.248497	-0.688237	1.198882	-0.006562	-0.677758	1.140575	0.018787	-0.687606	1.165049	-0.106229	-0.713917	0.796597	0.275033							-0.428140	0.656182	0.212319	-0.264255	0.067240	-0.163778	-0.231912	0.067924	0.221658	-0.222247	0.071562	0.192711	0.353590	0.075498	-0.060202
11550	96.250000	-0.880016	0.623840	0.123063	-0.877437	0.619708	-0.068753	-0.826102	0.849902	-0.083531	-0.820474	0.858939	0.132785	-0.772009	0.776422	-0.248490	-0.687554	1.198937	-0.005353	-0.677093	1.140373	0.019473	-0.688028	1.165899	-0.105263	-0.712874	0.796542	0.275028							-0.429990	0.650099	0.205374	-0.264252	0.067236	-0.163770	-0.231908	0.067921	0.221659	-0.222249	0.071558	0.192709	0.353590	0.075494	-0.060195
11551	96.258333	-0.880182	0.623947	0.123122	-0.877422	0.619618	-0.068780	-0.826215	0.849836	-0.083590	-0.820498	0.859034	0.132729	-0.771694	0.775991	-0.248567	-0.686826	1.198992	-0.003908	-0.676263	1.140135	0.020229	-0.688542	1.166795	-0.104077	-0.711694	0.796382	0.274963							-0.432117	0.643589	0.198502	-0.264250	0.067244	-0.163774	-0.231914	0.067927	0.221673	-0.222248	0.071574	0.192728	0.353587	0.075497	-0.060200
11552	96.266667	-0.880195	0.623878	0.123149	-0.877419	0.619586	-0.068757	-0.826339	0.849766	-0.083685	-0.820521	0.859113	0.132676	-0.771161	0.775496	-0.248620	-0.686051	1.199012	-0.002404	-0.675509	1.139935	0.021168	-0.689090	1.167695	-0.102754	-0.710388	0.796142	0.274859							-0.434445	0.636768	0.191807	-0.264255	0.067244	-0.163774	-0.231917	0.067924	0.221681	-0.222253	0.071560	0.192716	0.353580	0.075497	-0.060198
11553	96.275000	-0.880198	0.623755	0.123107	-0.877444	0.619601	-0.068708	-0.826449	0.849701	-0.083707	-0.820511	0.859130	0.132636	-0.770538	0.774967	-0.248821	-0.685175	1.199074	-0.000705	-0.674503	1.139671	0.022072	-0.689702	1.168646	-0.101339	-0.708933	0.795767	0.274682							-0.436972	0.629563	0.185390	-0.264252	0.067242	-0.163771	-0.231915	0.067929	0.221684	-0.222248	0.071568	0.192723	0.353578	0.075482	-0.060202
11554	96.283333	-0.880275	0.623781	0.123167	-0.877450	0.619602	-0.068654	-0.826547	0.849624	-0.083756	-0.820499	0.859139	0.132579	-0.769609	0.774310	-0.248903	-0.684245	1.199056	0.000941	-0.673572	1.139434	0.023122	-0.690322	1.169646	-0.099790	-0.707372	0.795289	0.274442							-0.439779	0.622182	0.179205	-0.264252	0.067250	-0.163782	-0.231926	0.067931	0.221689	-0.222259	0.071557	0.192728	0.353573	0.075476	-0.060214
11555	96.291667	-0.880231	0.623689	0.123184	-0.877453	0.619525	-0.068662	-0.826717	0.849636	-0.083750	-0.820521	0.859155	0.132552	-0.768489	0.773670	-0.249128	-0.683272	1.199080	0.002787	-0.672680	1.139213	0.024271	-0.690954	1.170608	-0.098142	-0.705738	0.794670	0.274126							-0.443249	0.614902	0.172940	-0.264255	0.067240	-0.163782	-0.231920	0.067922	0.221683	-0.222261	0.071547	0.192725	0.353581	0.075497	-0.060227
11556	96.300000	-0.880332	0.623667	0.123191	-0.877484	0.619521	-0.068629	-0.826879	0.849614	-0.083771	-0.820605	0.859227	0.132580	-0.767242	0.772992	-0.249415	-0.682245	1.199068	0.004623	-0.671748	1.138972	0.025442	-0.691586	1.171601	-0.096428	-0.704050	0.793928	0.273711							-0.446858	0.608493	0.166472	-0.264267	0.067234	-0.163788	-0.231918	0.067923	0.221669	-0.222242	0.071584	0.192706	0.353562	0.075454	-0.060219
11557	96.308333	-0.880356	0.623571	0.123184	-0.877463	0.619493	-0.068599	-0.827016	0.849577	-0.083801	-0.820648	0.859214	0.132581	-0.765788	0.772233	-0.249610	-0.681217	1.199079	0.006524	-0.670641	1.138677	0.026560	-0.692327	1.172604	-0.094620	-0.702358	0.793013	0.273188							-0.449278	0.605361	0.160184	-0.264278	0.067232	-0.163784	-0.231917	0.067916	0.221660	-0.222242	0.071551	0.192702	0.353557	0.075447	-0.060224
11558	96.316667	-0.880384	0.623472	0.123200	-0.877491	0.619451	-0.068581	-0.827121	0.849499	-0.083857	-0.820644	0.859129	0.132565	-0.764277	0.771630	-0.250007	-0.680131	1.199056	0.008452	-0.669566	1.138380	0.027688	-0.693001	1.173561	-0.092771	-0.700786	0.791934	0.272586							-0.450938	0.604632	0.154776	-0.264281	0.067229	-0.163767	-0.231906	0.067899	0.221661	-0.222241	0.071497	0.192694	0.353549	0.075443	-0.060223
11559	96.325000	-0.880441	0.623388	0.123244	-0.877533	0.619331	-0.068562	-0.827269	0.849479	-0.083871	-0.820753	0.859126	0.132627	-0.762547	0.770851	-0.250396	-0.679112	1.198976	0.010311	-0.668602	1.138071	0.028843	-0.693437	1.174522	-0.090962	-0.699582	0.790734	0.271894							-0.452190	0.605521	0.151104	-0.264281	0.067215	-0.163755	-0.231896	0.067897	0.221628	-0.222226	0.071483	0.192653	0.353548	0.075445	-0.060225
11560	96.333333	-0.880621	0.623347	0.123318	-0.877676	0.619311	-0.068469	-0.827434	0.849454	-0.083877	-0.820845	0.859063	0.132703	-0.760859	0.769959	-0.250565	-0.678066	1.198825	0.012141	-0.667657	1.137715	0.029971	-0.693996	1.175393	-0.089105	-0.698747	0.789574	0.271146							-0.452320	0.606753	0.148552	-0.264286	0.067201	-0.163732	-0.231886	0.067905	0.221588	-0.222216	0.071493	0.192597	0.353547	0.075450	-0.060220
11561	96.341667	-0.880694	0.623168	0.123307	-0.877809	0.619200	-0.068453	-0.827619	0.849414	-0.083854	-0.820924	0.858939	0.132699	-0.759418	0.768996	-0.250645	-0.677081	1.198602	0.013936	-0.666727	1.137270	0.031059	-0.694655	1.176179	-0.087291	-0.698319	0.788614	0.270315							-0.451312	0.607982	0.146983	-0.264283	0.067193	-0.163703	-0.231901	0.067915	0.221586	-0.222230	0.071510	0.192607	0.353544	0.075456	-0.060219
11562	96.350000	-0.880843	0.623053	0.123329	-0.877899	0.619077	-0.068487	-0.827865	0.849421	-0.083786	-0.821049	0.858805	0.132751	-0.758248	0.768000	-0.250542	-0.676171	1.198317	0.015681	-0.665891	1.136898	0.032306	-0.695091	1.176933	-0.085588	-0.698106	0.787887	0.269532							-0.449865	0.608993	0.146007	-0.264280	0.067179	-0.163679	-0.231916	0.067930	0.221609	-0.222255	0.071526	0.192645	0.353538	0.075465	-0.060218
11563	96.358333	-0.881016	0.622980	0.123381	-0.878071	0.619107	-0.068426	-0.828141	0.849397	-0.083744	-0.821123	0.858753	0.132757	-0.757356	0.767219	-0.250224	-0.675249	1.197958	0.017388	-0.665040	1.136383	0.033342	-0.695537	1.177510	-0.083759	-0.698071	0.787409	0.268807							-0.448045	0.609723	0.145486	-0.264282	0.067187	-0.163696	-0.231927	0.067942	0.221628	-0.222253	0.071541	0.192662	0.353537	0.075483	-0.060223
11564	96.366667	-0.881193	0.622887	0.123388	-0.878157	0.619058	-0.068435	-0.828373	0.849389	-0.083684	-0.821226	0.858783	0.132869	-0.756499	0.766673	-0.249709	-0.674368	1.197581	0.019003	-0.664051	1.135796	0.034185	-0.695934	1.178089	-0.082061	-0.698113	0.787091	0.268161							-0.446191	0.610272	0.145172	-0.264294	0.067197	-0.163711	-0.231917	0.067938	0.221612	-0.222255	0.071551	0.192634	0.353521	0.075469	-0.060206
11565	96.375000	-0.881294	0.622848	0.123407	-0.878229	0.619056	-0.068422	-0.828603	0.849408	-0.083619	-0.821278	0.858800	0.132919	-0.755952	0.766286	-0.249221	-0.673470	1.197170	0.020492	-0.663290	1.135272	0.035064	-0.696308	1.178623	-0.080445	-0.698174	0.786901	0.267559							-0.444517	0.610630	0.145073	-0.264289	0.067176	-0.163685	-0.231909	0.067944	0.221587	-0.222242	0.071528	0.192611	0.353509	0.075469	-0.060206
11566	96.383333	-0.881328	0.622823	0.123435	-0.878287	0.619073	-0.068390	-0.828937	0.849556	-0.083522	-0.821325	0.858876	0.132980	-0.755469	0.765982	-0.248716	-0.672624	1.196762	0.021855	-0.662456	1.134732	0.035780	-0.696706	1.179262	-0.078983	-0.698259	0.786783	0.267152							-0.443038	0.610830	0.145105	-0.264270	0.067138	-0.163611	-0.231900	0.067941	0.221544	-0.222218	0.071520	0.192559	0.353493	0.075465	-0.060201
11567	96.391667	-0.881339	0.622824	0.123470	-0.878306	0.619104	-0.068346	-0.829103	0.849576	-0.083539	-0.821373	0.858923	0.133014	-0.755088	0.765757	-0.248219	-0.672146	1.196530	0.023244	-0.661968	1.134326	0.036526	-0.696983	1.179771	-0.077565	-0.698163	0.786653	0.266799							-0.441774	0.610914	0.145257	-0.264241	0.067099	-0.163525	-0.231879	0.067933	0.221500	-0.222206	0.071494	0.192517	0.353489	0.075475	-0.060189
11568	96.400000	-0.881343	0.622901	0.123523	-0.878291	0.619134	-0.068316	-0.829375	0.849715	-0.083489	-0.821433	0.858955	0.133037	-0.754706	0.765500	-0.247763	-0.671617	1.196269	0.024396	-0.661473	1.133944	0.037135	-0.697285	1.180346	-0.076352	-0.697890	0.786506	0.266520							-0.440674	0.610867	0.145451	-0.264214	0.067067	-0.163450	-0.231871	0.067922	0.221464	-0.222189	0.071465	0.192472	0.353465	0.075451	-0.060171
11569	96.408333	-0.881227	0.622977	0.123537	-0.878251	0.619177	-0.068305	-0.829575	0.849760	-0.083494	-0.821467	0.858931	0.133032	-0.754295	0.765221	-0.247424	-0.671240	1.196100	0.025456	-0.661144	1.133638	0.037660	-0.697556	1.180876	-0.075182	-0.697364	0.786387	0.266368							-0.439783	0.610640	0.145634	-0.264202	0.067043	-0.163392	-0.231863	0.067923	0.221449	-0.222188	0.071456	0.192449	0.353455	0.075457	-0.060168
11570	96.416667	-0.881148	0.623064	0.123515	-0.878199	0.619220	-0.068318	-0.829771	0.849778	-0.083494	-0.821541	0.858927	0.133074	-0.753800	0.764921	-0.247230	-0.670965	1.195980	0.026397	-0.660984	1.133409	0.038123	-0.698000	1.181480	-0.074261	-0.696624	0.786300	0.266321							-0.439047	0.610311	0.145819	-0.264203	0.067023	-0.163365	-0.231865	0.067920	0.221441	-0.222177	0.071440	0.192438	0.353432	0.075430	-0.060152
11571	96.425000	-0.881096	0.623134	0.123457	-0.878157	0.619283	-0.068325	-0.829935	0.849708	-0.083515	-0.821556	0.858848	0.133119	-0.753174	0.764594	-0.247237	-0.670676	1.195744	0.026967	-0.660854	1.133155	0.038404	-0.698251	1.182012	-0.073465	-0.695665	0.786231	0.266378							-0.438489	0.609845	0.145999	-0.264197	0.067029	-0.163373	-0.231857	0.067910	0.221440	-0.222176	0.071423	0.192438	0.353423	0.075440	-0.060157
11572	96.433333	-0.880891	0.623130	0.123372	-0.878105	0.619251	-0.068391	-0.830135	0.849641	-0.083495	-0.821540	0.858734	0.133186	-0.752387	0.764255	-0.247422	-0.670791	1.195665	0.027681	-0.661101	1.133027	0.038800	-0.698347	1.182481	-0.072769	-0.694616	0.786184	0.266512							-0.438048	0.609376	0.146126	-0.264203	0.067025	-0.163385	-0.231850	0.067903	0.221453	-0.222176	0.071434	0.192453	0.353403	0.075415	-0.060149
11573	96.441667	-0.880775	0.623187	0.123343	-0.878068	0.619259	-0.068422	-0.830357	0.849551	-0.083422	-0.821486	0.858590	0.133290	-0.751414	0.763907	-0.247773	-0.670963	1.195599	0.028299	-0.661302	1.132852	0.039017	-0.698580	1.182888	-0.072250	-0.693528	0.786158	0.266705							-0.437726	0.608850	0.146195	-0.264215	0.067037	-0.163416	-0.231854	0.067899	0.221462	-0.222176	0.071430	0.192466	0.353400	0.075434	-0.060159
11574	96.450000	-0.880661	0.623234	0.123313	-0.877984	0.619150	-0.068514	-0.830592	0.849430	-0.083341	-0.821420	0.858432	0.133456	-0.750317	0.763519	-0.248260	-0.671265	1.195487	0.028781	-0.661719	1.132725	0.039281	-0.698844	1.183252	-0.071808	-0.692474	0.786151	0.266921							-0.437444	0.608311	0.146225	-0.264224	0.067045	-0.163441	-0.231851	0.067889	0.221468	-0.222182	0.071419	0.192480	0.353405	0.075449	-0.060166
11575	96.458333	-0.880608	0.623231	0.123240	-0.878049	0.619214	-0.068499	-0.830764	0.849243	-0.083279	-0.821316	0.858201	0.133580	-0.749049	0.763154	-0.248838	-0.671609	1.195308	0.029109	-0.662093	1.132523	0.039412	-0.699147	1.183555	-0.071575	-0.691536	0.786173	0.267160							-0.437182	0.607882	0.146226	-0.264227	0.067050	-0.163458	-0.231849	0.067884	0.221465	-0.222162	0.071412	0.192468	0.353391	0.075417	-0.060147
11576	96.466667	-0.880490	0.623223	0.123181	-0.878045	0.619175	-0.068560	-0.830986	0.849087	-0.083192	-0.821186	0.857973	0.133659	-0.747643	0.762781	-0.249409	-0.672052	1.195092	0.029369	-0.662639	1.132358	0.039588	-0.699362	1.183707	-0.071280	-0.690713	0.786232	0.267407							-0.436904	0.607598	0.146233	-0.264217	0.067060	-0.163472	-0.231842	0.067879	0.221472	-0.222165	0.071417	0.192474	0.353390	0.075425	-0.060146
11577	96.475000	-0.880418	0.623271	0.123150	-0.878050	0.619159	-0.068610	-0.831165	0.848860	-0.083123	-0.821084	0.857781	0.133775	-0.746340	0.762420	-0.250132	-0.672694	1.194948	0.029665	-0.663187	1.132148	0.039659	-0.699603	1.183818	-0.071159	-0.690048	0.786324	0.267656							-0.436577	0.607438	0.146305	-0.264217	0.067058	-0.163488	-0.231846	0.067867	0.221481	-0.222169	0.071404	0.192496	0.353404	0.075441	-0.060151
11578	96.483333	-0.880422	0.623320	0.123097	-0.878057	0.619182	-0.068632	-0.831298	0.848591	-0.083107	-0.821030	0.857613	0.133928	-0.745081	0.762086	-0.250886	-0.673254	1.194759	0.029801	-0.663770	1.131979	0.039716	-0.699866	1.183918	-0.071195	-0.689509	0.786455	0.267933							-0.436222	0.607418	0.146414	-0.264212	0.067068	-0.163512	-0.231844	0.067858	0.221505	-0.222167	0.071399	0.192516	0.353414	0.075465	-0.060163
11579	96.491667	-0.880317	0.623291	0.123014	-0.878058	0.619127	-0.068727	-0.831504	0.848428	-0.083056	-0.820970	0.857463	0.133996	-0.743911	0.761793	-0.251631	-0.673990	1.194566	0.029903	-0.664315	1.131767	0.039656	-0.700030	1.183856	-0.071220	-0.689143	0.786595	0.268220							-0.435879	0.607549	0.146567	-0.264216	0.067077	-0.163536	-0.231860	0.067874	0.221543	-0.222180	0.071430	0.192557	0.353413	0.075434	-0.060150
11580	96.500000	-0.880256	0.623346	0.123005	-0.878062	0.619101	-0.068779	-0.831713	0.848266	-0.083081	-0.820949	0.857299	0.134042	-0.742827	0.761567	-0.252401	-0.674807	1.194454	0.029962	-0.665023	1.131630	0.039672	-0.699999	1.183771	-0.071400	-0.688894	0.786737	0.268488							-0.435553	0.607696	0.146734	-0.264219	0.067085	-0.163565	-0.231873	0.067879	0.221581	-0.222197	0.071448	0.192605	0.353434	0.075477	-0.060171
11581	96.508333	-0.880216	0.623347	0.122964	-0.878035	0.619031	-0.068839	-0.831864	0.848170	-0.082997	-0.820972	0.857199	0.134073	-0.741878	0.761450	-0.253143	-0.675488	1.194283	0.029807	-0.665645	1.131519	0.039578	-0.700395	1.183712	-0.071638	-0.688765	0.786861	0.268719							-0.435258	0.607826	0.146922	-0.264224	0.067100	-0.163598	-0.231872	0.067876	0.221597	-0.222199	0.071448	0.192628	0.353431	0.075452	-0.060155
11582	96.516667	-0.880239	0.623329	0.122915	-0.878083	0.619029	-0.068849	-0.832017	0.848090	-0.082987	-0.821016	0.857137	0.134100	-0.741017	0.761372	-0.253822	-0.676308	1.194174	0.029678	-0.666409	1.131449	0.039526	-0.700222	1.183546	-0.071986	-0.688707	0.786952	0.268909							-0.434970	0.607960	0.147156	-0.264233	0.067107	-0.163619	-0.231870	0.067870	0.221603	-0.222192	0.071471	0.192629	0.353438	0.075459	-0.060158
11583	96.525000	-0.880213	0.623317	0.122906	-0.878111	0.618987	-0.068857	-0.832165	0.848057	-0.082984	-0.821117	0.857058	0.134101	-0.740283	0.761387	-0.254462	-0.677035	1.194079	0.029389	-0.667045	1.131383	0.039335	-0.700434	1.183431	-0.072340	-0.688712	0.787006	0.269036							-0.434710	0.608045	0.147449	-0.264238	0.067121	-0.163645	-0.231862	0.067860	0.221611	-0.222190	0.071446	0.192637	0.353441	0.075463	-0.060159
11584	96.533333	-0.880147	0.623326	0.122943	-0.878148	0.618950	-0.068851	-0.832301	0.848051	-0.082990	-0.821239	0.857002	0.134099	-0.739683	0.761445	-0.255039	-0.677894	1.194078	0.029210	-0.667855	1.131410	0.039242	-0.700434	1.183265	-0.072776	-0.688768	0.786996	0.269084							-0.434477	0.608065	0.147783	-0.264232	0.067129	-0.163653	-0.231858	0.067859	0.221612	-0.222195	0.071450	0.192641	0.353443	0.075469	-0.060156
11585	96.541667	-0.880183	0.623312	0.122951	-0.878210	0.618922	-0.068835	-0.832427	0.848056	-0.083038	-0.821393	0.856932	0.134074	-0.739191	0.761571	-0.255526	-0.678686	1.194085	0.028826	-0.668494	1.131319	0.038838	-0.700416	1.183143	-0.073405	-0.688863	0.786930	0.269044							-0.434270	0.608066	0.148157	-0.264230	0.067137	-0.163652	-0.231856	0.067848	0.221604	-0.222192	0.071441	0.192638	0.353456	0.075498	-0.060154
11586	96.550000	-0.880132	0.623244	0.122947	-0.878267	0.618894	-0.068817	-0.832550	0.848083	-0.083104	-0.821583	0.856817	0.134022	-0.738816	0.761715	-0.255948	-0.679452	1.194093	0.028400	-0.669073	1.131321	0.038504	-0.700344	1.182969	-0.073948	-0.688990	0.786821	0.268951							-0.434086	0.608034	0.148520	-0.264231	0.067136	-0.163644	-0.231855	0.067858	0.221610	-0.222189	0.071458	0.192631	0.353434	0.075461	-0.060138
11587	96.558333	-0.880229	0.623286	0.123006	-0.878327	0.618871	-0.068811	-0.832705	0.848173	-0.083151	-0.821871	0.856772	0.134012	-0.738548	0.761887	-0.256272	-0.680316	1.194217	0.027983	-0.669995	1.131534	0.038381	-0.700261	1.182818	-0.074584	-0.689166	0.786658	0.268807							-0.433943	0.608019	0.148863	-0.264231	0.067133	-0.163644	-0.231860	0.067860	0.221612	-0.222190	0.071447	0.192646	0.353430	0.075451	-0.060131
11588	96.566667	-0.880307	0.623208	0.122988	-0.878386	0.618837	-0.068796	-0.832829	0.848218	-0.083255	-0.822098	0.856635	0.133889	-0.738370	0.762069	-0.256543	-0.681159	1.194353	0.027565	-0.670609	1.131588	0.037992	-0.700164	1.182626	-0.075184	-0.689385	0.786471	0.268644							-0.433828	0.607983	0.149169	-0.264234	0.067143	-0.163650	-0.231862	0.067864	0.221612	-0.222194	0.071454	0.192647	0.353420	0.075449	-0.060130
11589	96.575000	-0.880414	0.623191	0.123035	-0.878431	0.618784	-0.068796	-0.832939	0.848237	-0.083374	-0.822376	0.856546	0.133880	-0.738279	0.762262	-0.256740	-0.681856	1.194464	0.026979	-0.671532	1.131860	0.037866	-0.700010	1.182476	-0.075860	-0.689665	0.786230	0.268440							-0.433754	0.607979	0.149438	-0.264230	0.067127	-0.163637	-0.231862	0.067864	0.221606	-0.222191	0.071454	0.192631	0.353423	0.075457	-0.060137
11590	96.583333	-0.880480	0.623085	0.123025	-0.878488	0.618715	-0.068787	-0.833045	0.848267	-0.083494	-0.822649	0.856368	0.133802	-0.738238	0.762451	-0.256881	-0.682665	1.194704	0.026553	-0.672297	1.132071	0.037616	-0.699837	1.182286	-0.076506	-0.689979	0.785988	0.268240							-0.433711	0.607998	0.149685	-0.264232	0.067130	-0.163643	-0.231862	0.067868	0.221599	-0.222196	0.071476	0.192619	0.353412	0.075440	-0.060127
11591	96.591667	-0.880571	0.622980	0.123027	-0.878534	0.618637	-0.068801	-0.833135	0.848249	-0.083671	-0.822937	0.856174	0.133690	-0.738248	0.762634	-0.256956	-0.683230	1.194811	0.025872	-0.672983	1.132266	0.037304	-0.699746	1.182127	-0.077114	-0.690344	0.785729	0.268052							-0.433720	0.608044	0.149905	-0.264233	0.067139	-0.163646	-0.231866	0.067874	0.221596	-0.222196	0.071466	0.192621	0.353407	0.075438	-0.060127
11592	96.600000	-0.880671	0.622866	0.123035	-0.878589	0.618554	-0.068810	-0.833296	0.848302	-0.083717	-0.823309	0.856136	0.133693	-0.738278	0.762800	-0.256989	-0.684068	1.195091	0.025423	-0.673669	1.132485	0.037021	-0.699622	1.181989	-0.077745	-0.690748	0.785453	0.267869							-0.433764	0.608078	0.150079	-0.264236	0.067134	-0.163635	-0.231867	0.067870	0.221595	-0.222194	0.071467	0.192626	0.353403	0.075436	-0.060125
11593	96.608333	-0.880894	0.622823	0.123082	-0.878657	0.618563	-0.068751	-0.833306	0.848201	-0.083889	-0.823626	0.856004	0.133620	-0.738336	0.762934	-0.256967	-0.684562	1.195244	0.024811	-0.674473	1.132785	0.036854	-0.699409	1.181827	-0.078342	-0.691187	0.785168	0.267690							-0.433850	0.608130	0.150203	-0.264237	0.067139	-0.163633	-0.231867	0.067868	0.221589	-0.222198	0.071478	0.192622	0.353409	0.075434	-0.060126
11594	96.616667	-0.880922	0.622595	0.123030	-0.878777	0.618521	-0.068703	-0.833424	0.848187	-0.084004	-0.823963	0.855814	0.133539	-0.738431	0.763065	-0.256960	-0.685187	1.195481	0.024310	-0.675121	1.133026	0.036593	-0.699140	1.181699	-0.078913	-0.691657	0.784880	0.267509							-0.433970	0.608192	0.150291	-0.264237	0.067130	-0.163619	-0.231867	0.067874	0.221594	-0.222201	0.071488	0.192621	0.353409	0.075434	-0.060123
11595	96.625000	-0.881102	0.622548	0.123104	-0.878784	0.618409	-0.068750	-0.833616	0.848219	-0.084085	-0.824284	0.855638	0.133427	-0.738500	0.763112	-0.256828	-0.685752	1.195700	0.023784	-0.675946	1.133364	0.036524	-0.698821	1.181555	-0.079471	-0.692134	0.784594	0.267343							-0.434108	0.608198	0.150325	-0.264236	0.067123	-0.163612	-0.231875	0.067875	0.221605	-0.222209	0.071479	0.192637	0.353414	0.075438	-0.060119
11596	96.633333	-0.881226	0.622438	0.123129	-0.878902	0.618357	-0.068726	-0.833795	0.848217	-0.084172	-0.824720	0.855605	0.133436	-0.738632	0.763152	-0.256749	-0.686432	1.196011	0.023448	-0.676451	1.133578	0.036253	-0.698465	1.181449	-0.079989	-0.692640	0.784290	0.267153							-0.434272	0.608211	0.150341	-0.264233	0.067128	-0.163608	-0.231877	0.067881	0.221607	-0.222211	0.071485	0.192646	0.353422	0.075443	-0.060120
11597	96.641667	-0.881420	0.622371	0.123162	-0.878987	0.618325	-0.068703	-0.833942	0.848202	-0.084279	-0.825099	0.855495	0.133344	-0.738721	0.763134	-0.256572	-0.686902	1.196271	0.023045	-0.677061	1.133856	0.036112	-0.698223	1.181345	-0.080462	-0.693128	0.784011	0.266986							-0.434435	0.608205	0.150347	-0.264227	0.067114	-0.163597	-0.231878	0.067891	0.221615	-0.222209	0.071499	0.192638	0.353437	0.075459	-0.060131
11598	96.650000	-0.881487	0.622180	0.123120	-0.879088	0.618316	-0.068669	-0.834105	0.848190	-0.084362	-0.825477	0.855402	0.133269	-0.738807	0.763098	-0.256353	-0.687326	1.196498	0.022697	-0.677779	1.134170	0.036099	-0.697931	1.181247	-0.080854	-0.693634	0.783730	0.266821							-0.434596	0.608199	0.150364	-0.264225	0.067108	-0.163586	-0.231881	0.067905	0.221620	-0.222217	0.071495	0.192652	0.353436	0.075449	-0.060129
11599	96.658333	-0.881602	0.622107	0.123168	-0.879126	0.618219	-0.068706	-0.834278	0.848158	-0.084457	-0.825870	0.855344	0.133276	-0.738917	0.763032	-0.256132	-0.687713	1.196712	0.022388	-0.678177	1.134358	0.035902	-0.697647	1.181195	-0.081206	-0.694123	0.783473	0.266674							-0.434748	0.608186	0.150410	-0.264221	0.067103	-0.163584	-0.231887	0.067905	0.221622	-0.222222	0.071508	0.192652	0.353440	0.075455	-0.060135
11600	96.666667	-0.881795	0.622055	0.123206	-0.879219	0.618222	-0.068665	-0.834464	0.848158	-0.084498	-0.826230	0.855178	0.133202	-0.739028	0.762937	-0.255863	-0.688058	1.196917	0.022122	-0.678813	1.134667	0.035962	-0.697385	1.181172	-0.081479	-0.694594	0.783223	0.266543							-0.434885	0.608183	0.150483	-0.264223	0.067094	-0.163575	-0.231883	0.067894	0.221615	-0.222220	0.071520	0.192653	0.353463	0.075491	-0.060159
11601	96.675000	-0.881872	0.621922	0.123202	-0.879283	0.618158	-0.068682	-0.834673	0.848170	-0.084531	-0.826629	0.855082	0.133142	-0.739158	0.762824	-0.255563	-0.688354	1.197117	0.021852	-0.679152	1.134842	0.035838	-0.697111	1.181160	-0.081697	-0.695030	0.782995	0.266440							-0.435012	0.608208	0.150598	-0.264214	0.067090	-0.163569	-0.231884	0.067904	0.221625	-0.222224	0.071528	0.192655	0.353454	0.075461	-0.060139
11602	96.683333	-0.881935	0.621833	0.123236	-0.879343	0.618087	-0.068699	-0.834890	0.848170	-0.084542	-0.826975	0.854992	0.133109	-0.739292	0.762708	-0.255224	-0.688618	1.197345	0.021731	-0.679580	1.135053	0.035839	-0.696868	1.181202	-0.081866	-0.695438	0.782779	0.266353							-0.435117	0.608221	0.150731	-0.264214	0.067081	-0.163552	-0.231890	0.067908	0.221632	-0.222227	0.071525	0.192668	0.353457	0.075463	-0.060137
11603	96.691667	-0.882098	0.621739	0.123243	-0.879395	0.618058	-0.068680	-0.835075	0.848147	-0.084572	-0.827368	0.854886	0.133150	-0.739450	0.762608	-0.254845	-0.688824	1.197528	0.021641	-0.679974	1.135245	0.035877	-0.696629	1.181290	-0.081962	-0.695815	0.782568	0.266284							-0.435207	0.608230	0.150902	-0.264209	0.067079	-0.163541	-0.231891	0.067909	0.221636	-0.222230	0.071533	0.192674	0.353457	0.075471	-0.060135
11604	96.700000	-0.882269	0.621640	0.123251	-0.879445	0.617989	-0.068700	-0.835288	0.848128	-0.084593	-0.827704	0.854822	0.133152	-0.739606	0.762478	-0.254456	-0.689037	1.197738	0.021647	-0.680489	1.135490	0.036053	-0.696438	1.181423	-0.081992	-0.696156	0.782402	0.266265							-0.435287	0.608264	0.151086	-0.264205	0.067078	-0.163534	-0.231895	0.067903	0.221639	-0.222237	0.071535	0.192685	0.353465	0.075475	-0.060132
11605	96.708333	-0.882378	0.621539	0.123272	-0.879445	0.617909	-0.068724	-0.835470	0.848102	-0.084614	-0.827996	0.854698	0.133132	-0.739781	0.762364	-0.253949	-0.689185	1.197931	0.021683	-0.680771	1.135651	0.036105	-0.696243	1.181586	-0.081983	-0.696478	0.782229	0.266264							-0.435356	0.608266	0.151283	-0.264207	0.067075	-0.163532	-0.231897	0.067911	0.221651	-0.222232	0.071541	0.192683	0.353462	0.075471	-0.060130
11606	96.716667	-0.882488	0.621448	0.123299	-0.879560	0.617939	-0.068659	-0.835697	0.848136	-0.084602	-0.828297	0.854559	0.133125	-0.739984	0.762264	-0.253486	-0.689330	1.198109	0.021751	-0.681160	1.135857	0.036263	-0.696052	1.181772	-0.081928	-0.696772	0.782085	0.266295							-0.435430	0.608311	0.151485	-0.264209	0.067069	-0.163518	-0.231898	0.067912	0.221652	-0.222239	0.071551	0.192693	0.353460	0.075471	-0.060132
11607	96.725000	-0.882585	0.621353	0.123336	-0.879595	0.617900	-0.068648	-0.835877	0.848123	-0.084598	-0.828578	0.854530	0.133169	-0.740217	0.762178	-0.253029	-0.689476	1.198299	0.021861	-0.681488	1.136028	0.036404	-0.695905	1.181961	-0.081830	-0.697030	0.781978	0.266371							-0.435491	0.608324	0.151691	-0.264206	0.067068	-0.163517	-0.231904	0.067920	0.221657	-0.222240	0.071567	0.192700	0.353459	0.075467	-0.060129
11608	96.733333	-0.882694	0.621270	0.123372	-0.879642	0.617848	-0.068629	-0.836048	0.848121	-0.084584	-0.828831	0.854410	0.133192	-0.740457	0.762110	-0.252538	-0.689610	1.198456	0.022028	-0.681804	1.136163	0.036574	-0.695788	1.182157	-0.081699	-0.697261	0.781885	0.266474							-0.435550	0.608325	0.151889	-0.264205	0.067063	-0.163510	-0.231903	0.067928	0.221672	-0.222242	0.071576	0.192723	0.353460	0.075466	-0.060132
11609	96.741667	-0.882709	0.621094	0.123359	-0.879714	0.617835	-0.068578	-0.836193	0.848123	-0.084543	-0.829032	0.854337	0.133237	-0.740748	0.762056	-0.252048	-0.689742	1.198575	0.022233	-0.682080	1.136256	0.036737	-0.695700	1.182449	-0.081533	-0.697454	0.781811	0.266597							-0.435608	0.608332	0.152077	-0.264208	0.067067	-0.163520	-0.231908	0.067925	0.221672	-0.222242	0.071584	0.192718	0.353464	0.075469	-0.060129
11610	96.750000	-0.882781	0.621050	0.123430	-0.879785	0.617822	-0.068528	-0.836410	0.848179	-0.084461	-0.829219	0.854246	0.133290	-0.741012	0.761980	-0.251608	-0.689894	1.198686	0.022498	-0.682201	1.136264	0.036813	-0.695638	1.182653	-0.081321	-0.697629	0.781734	0.266732							-0.435663	0.608333	0.152262	-0.264205	0.067061	-0.163509	-0.231904	0.067921	0.221679	-0.222248	0.071579	0.192716	0.353463	0.075475	-0.060133
11611	96.758333	-0.882946	0.621044	0.123504	-0.879824	0.617799	-0.068495	-0.836487	0.848114	-0.084426	-0.829408	0.854179	0.133383	-0.741280	0.761939	-0.251168	-0.690014	1.198761	0.022753	-0.682525	1.136360	0.037085	-0.695602	1.182858	-0.081052	-0.697763	0.781679	0.266893							-0.435718	0.608363	0.152444	-0.264206	0.067066	-0.163510	-0.231908	0.067916	0.221687	-0.222245	0.071600	0.192732	0.353479	0.075511	-0.060151
11612	96.766667	-0.882933	0.620861	0.123477	-0.879862	0.617777	-0.068461	-0.836673	0.848182	-0.084300	-0.829581	0.854116	0.133498	-0.741527	0.761911	-0.250741	-0.690135	1.198841	0.023113	-0.682702	1.136382	0.037286	-0.695647	1.183133	-0.080766	-0.697868	0.781623	0.267072							-0.435762	0.608335	0.152620	-0.264207	0.067066	-0.163515	-0.231910	0.067919	0.221689	-0.222249	0.071604	0.192718	0.353475	0.075474	-0.060139
11613	96.775000	-0.882985	0.620854	0.123574	-0.879898	0.617758	-0.068421	-0.836800	0.848185	-0.084189	-0.829704	0.854059	0.133620	-0.741792	0.761876	-0.250338	-0.690307	1.198924	0.023477	-0.682976	1.136437	0.037598	-0.695660	1.183325	-0.080446	-0.697955	0.781567	0.267263							-0.435799	0.608336	0.152799	-0.264210	0.067061	-0.163508	-0.231913	0.067922	0.221702	-0.222252	0.071609	0.192731	0.353476	0.075480	-0.060139
11614	96.783333	-0.883038	0.620795	0.123626	-0.879915	0.617691	-0.068419	-0.836935	0.848185	-0.084053	-0.829824	0.854017	0.133804	-0.742025	0.761859	-0.249969	-0.690476	1.198979	0.023855	-0.683260	1.136487	0.037945	-0.695708	1.183542	-0.080125	-0.698027	0.781516	0.267459							-0.435831	0.608335	0.152975	-0.264206	0.067071	-0.163509	-0.231914	0.067922	0.221707	-0.222257	0.071586	0.192743	0.353478	0.075474	-0.060141
11615	96.791667	-0.883187	0.620800	0.123707	-0.879955	0.617691	-0.068349	-0.837046	0.848197	-0.083914	-0.829900	0.853927	0.133941	-0.742230	0.761854	-0.249629	-0.690645	1.198996	0.024266	-0.683349	1.136419	0.038153	-0.695845	1.183723	-0.079694	-0.698077	0.781466	0.267658							-0.435857	0.608351	0.153152	-0.264212	0.067064	-0.163504	-0.231915	0.067921	0.221712	-0.222256	0.071603	0.192754	0.353492	0.075513	-0.060154
11616	96.800000	-0.883244	0.620748	0.123754	-0.879981	0.617664	-0.068330	-0.837141	0.848197	-0.083763	-0.829968	0.853816	0.134089	-0.742415	0.761871	-0.249307	-0.690845	1.199001	0.024674	-0.683692	1.136480	0.038593	-0.695962	1.183933	-0.079366	-0.698115	0.781418	0.267857							-0.435871	0.608372	0.153325	-0.264214	0.067065	-0.163503	-0.231911	0.067922	0.221712	-0.222250	0.071630	0.192757	0.353479	0.075481	-0.060139
11617	96.808333	-0.883160	0.620641	0.123785	-0.880043	0.617676	-0.068257	-0.837239	0.848190	-0.083591	-0.830025	0.853762	0.134268	-0.742595	0.761888	-0.248998	-0.691024	1.198987	0.025115	-0.683867	1.136437	0.038912	-0.696125	1.184074	-0.078891	-0.698140	0.781364	0.268061							-0.435865	0.608357	0.153484	-0.264213	0.067079	-0.163509	-0.231921	0.067936	0.221724	-0.222259	0.071612	0.192759	0.353478	0.075482	-0.060134
11618	96.816667	-0.883296	0.620661	0.123865	-0.880102	0.617730	-0.068155	-0.837401	0.848253	-0.083375	-0.830091	0.853710	0.134466	-0.742751	0.761879	-0.248729	-0.691242	1.198964	0.025566	-0.684065	1.136418	0.039289	-0.696313	1.184217	-0.078468	-0.698163	0.781303	0.268273							-0.435860	0.608368	0.153634	-0.264211	0.067085	-0.163508	-0.231916	0.067929	0.221728	-0.222254	0.071617	0.192780	0.353475	0.075488	-0.060131
11619	96.825000	-0.883283	0.620617	0.123918	-0.880122	0.617713	-0.068121	-0.837493	0.848250	-0.083184	-0.830100	0.853648	0.134682	-0.742869	0.761911	-0.248477	-0.691470	1.198920	0.026008	-0.684243	1.136350	0.039641	-0.696510	1.184324	-0.078054	-0.698173	0.781222	0.268469							-0.435851	0.608382	0.153771	-0.264210	0.067080	-0.163509	-0.231915	0.067924	0.221732	-0.222253	0.071628	0.192776	0.353483	0.075499	-0.060134
11620	96.833333	-0.883240	0.620533	0.123930	-0.880149	0.617709	-0.068080	-0.837569	0.848249	-0.082988	-0.830112	0.853525	0.134885	-0.742977	0.761953	-0.248243	-0.691702	1.198873	0.026476	-0.684439	1.136304	0.040019	-0.696739	1.184390	-0.077577	-0.698179	0.781133	0.268660							-0.435833	0.608373	0.153890	-0.264213	0.067077	-0.163512	-0.231917	0.067929	0.221736	-0.222260	0.071598	0.192784	0.353477	0.075475	-0.060128
11621	96.841667	-0.883247	0.620506	0.123978	-0.880161	0.617699	-0.068047	-0.837692	0.848297	-0.082752	-0.830089	0.853468	0.135096	-0.743064	0.761999	-0.248042	-0.691976	1.198812	0.026922	-0.684630	1.136206	0.040360	-0.696977	1.184467	-0.077172	-0.698172	0.781040	0.268858							-0.435811	0.608373	0.153993	-0.264213	0.067079	-0.163519	-0.231913	0.067921	0.221735	-0.222259	0.071596	0.192778	0.353486	0.075474	-0.060118
11622	96.850000	-0.883335	0.620534	0.124054	-0.880171	0.617689	-0.068017	-0.837772	0.848307	-0.082546	-0.830068	0.853378	0.135292	-0.743149	0.762067	-0.247853	-0.692273	1.198743	0.027373	-0.684836	1.136128	0.040740	-0.697224	1.184508	-0.076764	-0.698171	0.780927	0.269043							-0.435794	0.608393	0.154082	-0.264210	0.067078	-0.163521	-0.231910	0.067914	0.221732	-0.222246	0.071610	0.192778	0.353503	0.075506	-0.060125
11623	96.858333	-0.883284	0.620459	0.124058	-0.880182	0.617663	-0.068009	-0.837836	0.848315	-0.082338	-0.830046	0.853249	0.135481	-0.743221	0.762139	-0.247667	-0.692563	1.198641	0.027808	-0.684975	1.136008	0.041044	-0.697482	1.184537	-0.076332	-0.698154	0.780807	0.269227							-0.435765	0.608371	0.154151	-0.264211	0.067072	-0.163522	-0.231909	0.067911	0.221728	-0.222244	0.071609	0.192771	0.353506	0.075490	-0.060108
11624	96.866667	-0.883246	0.620477	0.124135	-0.880145	0.617627	-0.067994	-0.837937	0.848369	-0.082101	-0.830019	0.853151	0.135671	-0.743282	0.762222	-0.247490	-0.692904	1.198534	0.028227	-0.685112	1.135859	0.041335	-0.697740	1.184543	-0.075948	-0.698143	0.780682	0.269406							-0.435738	0.608365	0.154201	-0.264214	0.067079	-0.163526	-0.231902	0.067911	0.221726	-0.222251	0.071591	0.192774	0.353502	0.075476	-0.060094
11625	96.875000	-0.883282	0.620475	0.124172	-0.880205	0.617682	-0.067931	-0.837983	0.848391	-0.081893	-0.830001	0.853043	0.135897	-0.743326	0.762333	-0.247298	-0.693238	1.198387	0.028604	-0.685379	1.135755	0.041718	-0.698045	1.184532	-0.075574	-0.698128	0.780550	0.269572							-0.435708	0.608390	0.154237	-0.264213	0.067077	-0.163514	-0.231901	0.067908	0.221722	-0.222244	0.071608	0.192763	0.353511	0.075492	-0.060078
11626	96.883333	-0.883214	0.620353	0.124125	-0.880165	0.617625	-0.067937	-0.838015	0.848405	-0.081696	-0.830035	0.852983	0.136122	-0.743367	0.762442	-0.247129	-0.693590	1.198262	0.029006	-0.685530	1.135599	0.042020	-0.698350	1.184489	-0.075169	-0.698115	0.780416	0.269738							-0.435677	0.608367	0.154263	-0.264216	0.067082	-0.163513	-0.231903	0.067910	0.221719	-0.222242	0.071601	0.192751	0.353528	0.075511	-0.060075
11627	96.891667	-0.883253	0.620433	0.124224	-0.880202	0.617647	-0.067890	-0.838047	0.848413	-0.081506	-0.829980	0.852846	0.136282	-0.743394	0.762547	-0.246967	-0.693950	1.198122	0.029445	-0.685869	1.135526	0.042455	-0.698620	1.184419	-0.074774	-0.698099	0.780274	0.269900							-0.435644	0.608363	0.154274	-0.264215	0.067085	-0.163517	-0.231901	0.067911	0.221721	-0.222239	0.071597	0.192767	0.353538	0.075525	-0.060071
11628	96.900000	-0.883305	0.620461	0.124271	-0.880239	0.617667	-0.067849	-0.838077	0.848424	-0.081316	-0.829987	0.852773	0.136480	-0.743426	0.762656	-0.246814	-0.694308	1.197958	0.029816	-0.686084	1.135381	0.042821	-0.698895	1.184338	-0.074359	-0.698083	0.780122	0.270060							-0.435614	0.608359	0.154271	-0.264213	0.067086	-0.163514	-0.231903	0.067911	0.221719	-0.222234	0.071596	0.192765	0.353567	0.075573	-0.060091
11629	96.908333	-0.883214	0.620423	0.124288	-0.880228	0.617629	-0.067852	-0.838100	0.848434	-0.081133	-0.829939	0.852628	0.136625	-0.743421	0.762775	-0.246662	-0.694684	1.197829	0.030228	-0.686274	1.135262	0.043173	-0.699207	1.184250	-0.073976	-0.698083	0.779960	0.270200							-0.435579	0.608377	0.154261	-0.264213	0.067076	-0.163513	-0.231898	0.067904	0.221712	-0.222237	0.071576	0.192746	0.353574	0.075560	-0.060085
11630	96.916667	-0.883165	0.620340	0.124275	-0.880269	0.617647	-0.067819	-0.838122	0.848442	-0.080964	-0.829955	0.852549	0.136809	-0.743429	0.762896	-0.246505	-0.695014	1.197689	0.030649	-0.686471	1.135140	0.043530	-0.699494	1.184170	-0.073602	-0.698086	0.779802	0.270331							-0.435541	0.608350	0.154247	-0.264212	0.067072	-0.163517	-0.231890	0.067899	0.221705	-0.222233	0.071553	0.192744	0.353591	0.075575	-0.060097
11631	96.925000	-0.883241	0.620400	0.124317	-0.880256	0.617603	-0.067827	-0.838154	0.848477	-0.080788	-0.829993	0.852451	0.137021	-0.743433	0.763010	-0.246361	-0.695381	1.197528	0.031006	-0.686607	1.134975	0.043825	-0.699774	1.184077	-0.073237	-0.698104	0.779635	0.270449							-0.435509	0.608354	0.154233	-0.264211	0.067076	-0.163518	-0.231888	0.067896	0.221697	-0.222225	0.071566	0.192743	0.353625	0.075618	-0.060123
11632	96.933333	-0.883191	0.620387	0.124224	-0.880356	0.617648	-0.067758	-0.838214	0.848535	-0.080617	-0.829984	0.852348	0.137158	-0.743433	0.763133	-0.246213	-0.695731	1.197391	0.031367	-0.686871	1.134882	0.044235	-0.700059	1.183993	-0.072872	-0.698133	0.779451	0.270556							-0.435480	0.608379	0.154217	-0.264210	0.067082	-0.163525	-0.231888	0.067897	0.221696	-0.222226	0.071553	0.192731	0.353642	0.075633	-0.060133
11633	96.941667	-0.883137	0.620305	0.124192	-0.880347	0.617629	-0.067766	-0.838215	0.848556	-0.080466	-0.830013	0.852226	0.137291	-0.743429	0.763251	-0.246058	-0.696074	1.197272	0.031770	-0.686994	1.134735	0.044525	-0.700335	1.183912	-0.072471	-0.698175	0.779270	0.270656							-0.435453	0.608375	0.154205	-0.264208	0.067074	-0.163518	-0.231884	0.067894	0.221683	-0.222219	0.071571	0.192713	0.353642	0.075612	-0.060118
11634	96.950000	-0.883086	0.620279	0.124214	-0.880263	0.617503	-0.067845	-0.838232	0.848570	-0.080331	-0.830052	0.852103	0.137410	-0.743428	0.763371	-0.245913	-0.696388	1.197146	0.032190	-0.687126	1.134581	0.044825	-0.700598	1.183847	-0.072096	-0.698225	0.779080	0.270757							-0.435431	0.608373	0.154198	-0.264210	0.067081	-0.163514	-0.231884	0.067897	0.221677	-0.222224	0.071545	0.192724	0.353656	0.075619	-0.060120
11635	96.958333	-0.883171	0.620330	0.124270	-0.880415	0.617623	-0.067717	-0.838247	0.848576	-0.080197	-0.830085	0.851999	0.137529	-0.743435	0.763495	-0.245775	-0.696747	1.197018	0.032570	-0.687391	1.134502	0.045223	-0.700872	1.183789	-0.071722	-0.698295	0.778895	0.270848							-0.435418	0.608396	0.154192	-0.264207	0.067079	-0.163515	-0.231881	0.067890	0.221678	-0.222213	0.071572	0.192730	0.353676	0.075673	-0.060138
11636	96.966667	-0.883109	0.620238	0.124246	-0.880430	0.617567	-0.067745	-0.838262	0.848586	-0.080069	-0.830189	0.851884	0.137662	-0.743430	0.763603	-0.245591	-0.697092	1.196920	0.032957	-0.687527	1.134377	0.045521	-0.701128	1.183738	-0.071340	-0.698376	0.778709	0.270933							-0.435411	0.608395	0.154191	-0.264211	0.067082	-0.163506	-0.231878	0.067898	0.221680	-0.222216	0.071570	0.192738	0.353689	0.075679	-0.060140
11637	96.975000	-0.883145	0.620235	0.124283	-0.880450	0.617572	-0.067715	-0.838285	0.848598	-0.079953	-0.830254	0.851718	0.137757	-0.743434	0.763706	-0.245433	-0.697368	1.196831	0.033335	-0.687783	1.134328	0.045924	-0.701374	1.183710	-0.070974	-0.698486	0.778520	0.271015							-0.435415	0.608397	0.154193	-0.264209	0.067075	-0.163508	-0.231881	0.067900	0.221684	-0.222223	0.071545	0.192724	0.353692	0.075672	-0.060126
11638	96.983333	-0.883153	0.620123	0.124225	-0.880465	0.617532	-0.067723	-0.838327	0.848610	-0.079830	-0.830269	0.851549	0.137807	-0.743440	0.763800	-0.245282	-0.697676	1.196741	0.033707	-0.687912	1.134228	0.046218	-0.701616	1.183677	-0.070569	-0.698618	0.778327	0.271099							-0.435427	0.608423	0.154197	-0.264209	0.067071	-0.163513	-0.231876	0.067895	0.221680	-0.222221	0.071542	0.192718	0.353697	0.075655	-0.060127
11639	96.991667	-0.883248	0.620212	0.124321	-0.880499	0.617554	-0.067673	-0.838347	0.848616	-0.079731	-0.830443	0.851473	0.137971	-0.743440	0.763897	-0.245115	-0.697936	1.196675	0.034079	-0.688244	1.134231	0.046675	-0.701844	1.183700	-0.070241	-0.698760	0.778137	0.271174							-0.435450	0.608405	0.154203	-0.264213	0.067077	-0.163514	-0.231871	0.067886	0.221677	-0.222210	0.071555	0.192722	0.353708	0.075671	-0.060130
11640	97.000000	-0.883207	0.620055	0.124249	-0.880528	0.617535	-0.067662	-0.838365	0.848626	-0.079641	-0.830522	0.851330	0.138012	-0.743437	0.763998	-0.244953	-0.698177	1.196614	0.034480	-0.688431	1.134177	0.047011	-0.702094	1.183687	-0.069843	-0.698906	0.777940	0.271239							-0.435476	0.608407	0.154217	-0.264212	0.067071	-0.163515	-0.231881	0.067888	0.221673	-0.222220	0.071539	0.192707	0.353716	0.075687	-0.060132
11641	97.008333	-0.883258	0.620082	0.124314	-0.880549	0.617473	-0.067697	-0.838393	0.848632	-0.079556	-0.830630	0.851230	0.138109	-0.743446	0.764088	-0.244801	-0.698469	1.196556	0.034844	-0.688471	1.134072	0.047232	-0.702300	1.183728	-0.069523	-0.699060	0.777757	0.271306							-0.435510	0.608413	0.154240	-0.264213	0.067072	-0.163515	-0.231878	0.067894	0.221673	-0.222222	0.071547	0.192702	0.353708	0.075673	-0.060124
11642	97.016667	-0.883417	0.620116	0.124359	-0.880583	0.617497	-0.067642	-0.838420	0.848643	-0.079478	-0.830742	0.851131	0.138201	-0.743449	0.764173	-0.244645	-0.698730	1.196511	0.035235	-0.688791	1.134082	0.047670	-0.702495	1.183738	-0.069111	-0.699224	0.777561	0.271362							-0.435550	0.608436	0.154277	-0.264209	0.067070	-0.163509	-0.231879	0.067891	0.221672	-0.222205	0.071575	0.192704	0.353710	0.075690	-0.060123
11643	97.025000	-0.883398	0.620008	0.124334	-0.880612	0.617455	-0.067645	-0.838451	0.848646	-0.079409	-0.830853	0.851025	0.138256	-0.743473	0.764259	-0.244488	-0.698953	1.196461	0.035601	-0.688901	1.134005	0.047941	-0.702676	1.183794	-0.068787	-0.699395	0.777371	0.271423							-0.435589	0.608443	0.154319	-0.264211	0.067070	-0.163505	-0.231879	0.067896	0.221673	-0.222223	0.071556	0.192713	0.353707	0.075685	-0.060121
11644	97.033333	-0.883385	0.619900	0.124315	-0.880639	0.617416	-0.067654	-0.838487	0.848656	-0.079346	-0.830970	0.850870	0.138298	-0.743464	0.764358	-0.244315	-0.699161	1.196418	0.035969	-0.689018	1.133940	0.048227	-0.702874	1.183817	-0.068383	-0.699568	0.777186	0.271481							-0.435628	0.608424	0.154378	-0.264216	0.067070	-0.163502	-0.231882	0.067901	0.221680	-0.222220	0.071570	0.192707	0.353694	0.075656	-0.060102
11645	97.041667	-0.883498	0.619942	0.124399	-0.880686	0.617410	-0.067618	-0.838408	0.848620	-0.079291	-0.831148	0.850797	0.138381	-0.743487	0.764443	-0.244168	-0.699381	1.196387	0.036359	-0.689232	1.133918	0.048591	-0.703059	1.183855	-0.068021	-0.699742	0.777016	0.271539							-0.435669	0.608429	0.154439	-0.264208	0.067071	-0.163501	-0.231879	0.067903	0.221685	-0.222224	0.071574	0.192733	0.353705	0.075676	-0.060104
11646	97.050000	-0.883615	0.619917	0.124431	-0.880698	0.617372	-0.067617	-0.838331	0.848582	-0.079233	-0.831286	0.850719	0.138437	-0.743489	0.764529	-0.244023	-0.699573	1.196358	0.036728	-0.689447	1.133917	0.048953	-0.703223	1.183907	-0.067671	-0.699928	0.776843	0.271594							-0.435712	0.608455	0.154510	-0.264206	0.067073	-0.163497	-0.231878	0.067897	0.221689	-0.222226	0.071568	0.192729	0.353701	0.075656	-0.060095
11647	97.058333	-0.883629	0.619844	0.124396	-0.880727	0.617348	-0.067597	-0.838384	0.848603	-0.079176	-0.831419	0.850563	0.138471	-0.743499	0.764608	-0.243880	-0.699783	1.196350	0.037118	-0.689489	1.133847	0.049193	-0.703398	1.184004	-0.067325	-0.700107	0.776675	0.271649							-0.435757	0.608453	0.154590	-0.264206	0.067063	-0.163494	-0.231886	0.067904	0.221695	-0.222218	0.071586	0.192744	0.353721	0.075691	-0.060106
11648	97.066667	-0.883528	0.619689	0.124311	-0.880755	0.617329	-0.067580	-0.838462	0.848565	-0.079134	-0.831545	0.850471	0.138514	-0.743514	0.764685	-0.243740	-0.699940	1.196338	0.037463	-0.689654	1.133841	0.049522	-0.703545	1.184085	-0.066961	-0.700288	0.776512	0.271709							-0.435802	0.608444	0.154673	-0.264206	0.067075	-0.163504	-0.231888	0.067905	0.221698	-0.222220	0.071580	0.192713	0.353711	0.075662	-0.060095
11649	97.075000	-0.883644	0.619677	0.124352	-0.880780	0.617309	-0.067562	-0.838643	0.848718	-0.079036	-0.831676	0.850358	0.138549	-0.743538	0.764767	-0.243623	-0.700108	1.196343	0.037843	-0.689929	1.133879	0.049928	-0.703667	1.184156	-0.066606	-0.700472	0.776350	0.271774							-0.435841	0.608446	0.154756	-0.264208	0.067070	-0.163504	-0.231887	0.067905	0.221700	-0.222227	0.071566	0.192743	0.353717	0.075665	-0.060096
11650	97.083333	-0.883761	0.619672	0.124398	-0.880810	0.617294	-0.067546	-0.838854	0.848815	-0.078957	-0.831800	0.850289	0.138598	-0.743558	0.764849	-0.243516	-0.700268	1.196353	0.038202	-0.689936	1.133818	0.050147	-0.703812	1.184239	-0.066254	-0.700651	0.776194	0.271838							-0.435884	0.608454	0.154846	-0.264214	0.067069	-0.163504	-0.231886	0.067905	0.221707	-0.222221	0.071589	0.192749	0.353737	0.075709	-0.060108
11651	97.091667	-0.883797	0.619594	0.124394	-0.880841	0.617278	-0.067530	-0.838971	0.848888	-0.078871	-0.832009	0.850204	0.138666	-0.743550	0.764932	-0.243384	-0.700414	1.196369	0.038556	-0.690231	1.133878	0.050554	-0.703925	1.184328	-0.065906	-0.700839	0.776037	0.271892							-0.435927	0.608476	0.154944	-0.264213	0.067064	-0.163494	-0.231889	0.067906	0.221709	-0.222231	0.071603	0.192758	0.353736	0.075697	-0.060100
11652	97.100000	-0.883825	0.619522	0.124376	-0.880866	0.617263	-0.067511	-0.839075	0.848897	-0.078861	-0.832144	0.850093	0.138708	-0.743529	0.765005	-0.243222	-0.700539	1.196399	0.038933	-0.690375	1.133877	0.050849	-0.704062	1.184385	-0.065524	-0.701017	0.775887	0.271952							-0.435967	0.608470	0.155043	-0.264215	0.067064	-0.163491	-0.231895	0.067912	0.221713	-0.222234	0.071609	0.192746	0.353734	0.075694	-0.060095
11653	97.108333	-0.883920	0.619527	0.124437	-0.880895	0.617245	-0.067495	-0.839083	0.848910	-0.078768	-0.832288	0.850005	0.138761	-0.743553	0.765079	-0.243109	-0.700702	1.196411	0.039289	-0.690393	1.133830	0.051059	-0.704173	1.184489	-0.065231	-0.701193	0.775739	0.272008							-0.436007	0.608478	0.155147	-0.264212	0.067068	-0.163481	-0.231897	0.067919	0.221724	-0.222237	0.071616	0.192784	0.353750	0.075737	-0.060115
11654	97.116667	-0.883925	0.619421	0.124435	-0.880923	0.617228	-0.067477	-0.839142	0.848919	-0.078712	-0.832415	0.849943	0.138856	-0.743553	0.765157	-0.242988	-0.700810	1.196415	0.039643	-0.690653	1.133880	0.051446	-0.704291	1.184554	-0.064891	-0.701366	0.775595	0.272075							-0.436049	0.608486	0.155261	-0.264206	0.067058	-0.163476	-0.231897	0.067918	0.221733	-0.222242	0.071616	0.192774	0.353738	0.075707	-0.060101
11655	97.125000	-0.884023	0.619423	0.124480	-0.880946	0.617206	-0.067457	-0.839196	0.848928	-0.078656	-0.832534	0.849783	0.138850	-0.743546	0.765246	-0.242880	-0.700944	1.196407	0.039957	-0.690722	1.133831	0.051671	-0.704378	1.184650	-0.064561	-0.701551	0.775439	0.272131							-0.436091	0.608485	0.155378	-0.264210	0.067067	-0.163480	-0.231904	0.067926	0.221745	-0.222245	0.071638	0.192792	0.353756	0.075735	-0.060118
11656	97.133333	-0.884003	0.619378	0.124524	-0.880954	0.617152	-0.067474	-0.839288	0.848996	-0.078559	-0.832642	0.849663	0.138921	-0.743533	0.765324	-0.242773	-0.701089	1.196404	0.040279	-0.690792	1.133785	0.051915	-0.704470	1.184720	-0.064255	-0.701715	0.775302	0.272198							-0.436129	0.608484	0.155499	-0.264205	0.067054	-0.163472	-0.231901	0.067918	0.221751	-0.222250	0.071608	0.192796	0.353734	0.075694	-0.060112
11657	97.141667	-0.884114	0.619324	0.124527	-0.881011	0.617174	-0.067405	-0.839303	0.848951	-0.078528	-0.832810	0.849655	0.139024	-0.743541	0.765393	-0.242670	-0.701217	1.196378	0.040572	-0.690908	1.133765	0.052175	-0.704587	1.184792	-0.063936	-0.701872	0.775169	0.272262							-0.436165	0.608483	0.155609	-0.264208	0.067067	-0.163490	-0.231898	0.067913	0.221749	-0.222239	0.071618	0.192802	0.353733	0.075701	-0.060124
11658	97.150000	-0.884160	0.619277	0.124551	-0.881059	0.617169	-0.067376	-0.839355	0.848964	-0.078459	-0.832934	0.849573	0.139088	-0.743550	0.765469	-0.242550	-0.701345	1.196373	0.040894	-0.691159	1.133809	0.052538	-0.704679	1.184909	-0.063712	-0.702022	0.775041	0.272330							-0.436198	0.608498	0.155718	-0.264204	0.067053	-0.163481	-0.231905	0.067914	0.221751	-0.222243	0.071622	0.192797	0.353726	0.075702	-0.060141
11659	97.158333	-0.884164	0.619204	0.124555	-0.881082	0.617156	-0.067371	-0.839410	0.848975	-0.078387	-0.833028	0.849504	0.139147	-0.743535	0.765539	-0.242450	-0.701466	1.196370	0.041202	-0.691219	1.133758	0.052760	-0.704757	1.184943	-0.063333	-0.702158	0.774906	0.272391							-0.436221	0.608469	0.155819	-0.264206	0.067057	-0.163487	-0.231902	0.067913	0.221753	-0.222248	0.071619	0.192802	0.353704	0.075679	-0.060138
11660	97.166667	-0.884255	0.619177	0.124583	-0.881100	0.617146	-0.067340	-0.839478	0.848996	-0.078302	-0.833119	0.849440	0.139206	-0.743556	0.765595	-0.242348	-0.701592	1.196361	0.041509	-0.691398	1.133774	0.053055	-0.704843	1.185012	-0.063049	-0.702295	0.774763	0.272443							-0.436238	0.608465	0.155911	-0.264207	0.067062	-0.163482	-0.231905	0.067917	0.221758	-0.222247	0.071632	0.192811	0.353680	0.075659	-0.060128
11661	97.175000	-0.884293	0.619137	0.124601	-0.881176	0.617170	-0.067301	-0.839527	0.849001	-0.078227	-0.833223	0.849359	0.139269	-0.743561	0.765642	-0.242244	-0.701683	1.196336	0.041804	-0.691447	1.133725	0.053257	-0.704927	1.185071	-0.062779	-0.702419	0.774640	0.272505							-0.436249	0.608462	0.155986	-0.264207	0.067060	-0.163473	-0.231901	0.067921	0.221761	-0.222244	0.071643	0.192815	0.353678	0.075674	-0.060139
11662	97.183333	-0.884247	0.619059	0.124595	-0.881127	0.617081	-0.067337	-0.839576	0.849012	-0.078152	-0.833303	0.849293	0.139328	-0.743545	0.765694	-0.242141	-0.701810	1.196338	0.042120	-0.691626	1.133742	0.053561	-0.705034	1.185186	-0.062516	-0.702534	0.774514	0.272559							-0.436260	0.608458	0.156052	-0.264205	0.067062	-0.163472	-0.231907	0.067930	0.221767	-0.222247	0.071648	0.192821	0.353678	0.075688	-0.060148
11663	97.191667	-0.884274	0.619055	0.124633	-0.881181	0.617102	-0.067305	-0.839388	0.848918	-0.078089	-0.833386	0.849185	0.139383	-0.743554	0.765739	-0.242035	-0.701903	1.196326	0.042392	-0.691589	1.133667	0.053709	-0.705116	1.185241	-0.062204	-0.702633	0.774396	0.272610							-0.436264	0.608464	0.156107	-0.264206	0.067064	-0.163471	-0.231912	0.067935	0.221777	-0.222254	0.071659	0.192822	0.353661	0.075651	-0.060131
11664	97.200000	-0.884383	0.619046	0.124650	-0.881241	0.617166	-0.067230	-0.839436	0.848931	-0.078009	-0.833454	0.849164	0.139455	-0.743575	0.765771	-0.241925	-0.702005	1.196320	0.042689	-0.691684	1.133650	0.053976	-0.705209	1.185302	-0.061894	-0.702722	0.774288	0.272662							-0.436269	0.608450	0.156154	-0.264206	0.067058	-0.163475	-0.231911	0.067936	0.221781	-0.222251	0.071654	0.192827	0.353655	0.075649	-0.060132
11665	97.208333	-0.884364	0.618993	0.124656	-0.881252	0.617109	-0.067258	-0.839486	0.848942	-0.077934	-0.833580	0.849125	0.139552	-0.743587	0.765810	-0.241822	-0.702072	1.196316	0.042962	-0.691768	1.133639	0.054212	-0.705281	1.185365	-0.061611	-0.702809	0.774182	0.272706							-0.436272	0.608446	0.156184	-0.264204	0.067054	-0.163470	-0.231908	0.067932	0.221781	-0.222251	0.071647	0.192833	0.353672	0.075668	-0.060146
11666	97.216667	-0.884345	0.619002	0.124707	-0.881269	0.617102	-0.067247	-0.839533	0.848962	-0.077860	-0.833640	0.849070	0.139615	-0.743586	0.765848	-0.241720	-0.702191	1.196326	0.043259	-0.691984	1.133693	0.054533	-0.705341	1.185437	-0.061357	-0.702894	0.774077	0.272749							-0.436275	0.608439	0.156213	-0.264200	0.067050	-0.163476	-0.231906	0.067924	0.221780	-0.222254	0.071633	0.192816	0.353653	0.075628	-0.060136
11667	97.225000	-0.884472	0.619021	0.124757	-0.881280	0.617103	-0.067222	-0.839752	0.849079	-0.077756	-0.833735	0.849026	0.139716	-0.743621	0.765920	-0.241577	-0.702264	1.196344	0.043527	-0.692064	1.133721	0.054778	-0.705418	1.185532	-0.061089	-0.702973	0.773980	0.272791							-0.436276	0.608464	0.156226	-0.264203	0.067055	-0.163480	-0.231906	0.067927	0.221781	-0.222248	0.071637	0.192831	0.353656	0.075626	-0.060134
11668	97.233333	-0.884465	0.618954	0.124701	-0.881307	0.617124	-0.067188	-0.839963	0.849185	-0.077644	-0.833818	0.848983	0.139819	-0.743633	0.765945	-0.241475	-0.702338	1.196370	0.043789	-0.692141	1.133753	0.055017	-0.705499	1.185614	-0.060816	-0.703052	0.773880	0.272832							-0.436273	0.608465	0.156244	-0.264201	0.067057	-0.163477	-0.231904	0.067925	0.221774	-0.222240	0.071662	0.192805	0.353653	0.075622	-0.060131
11669	97.241667	-0.884482	0.618937	0.124715	-0.881321	0.617103	-0.067198	-0.839995	0.849196	-0.077573	-0.833865	0.848926	0.139890	-0.743654	0.765994	-0.241355	-0.702393	1.196400	0.044039	-0.692209	1.133784	0.055235	-0.705562	1.185729	-0.060592	-0.703118	0.773784	0.272876							-0.436269	0.608445	0.156255	-0.264201	0.067055	-0.163471	-0.231901	0.067922	0.221767	-0.222252	0.071641	0.192825	0.353661	0.075660	-0.060139
11670	97.250000	-0.884495	0.618926	0.124724	-0.881335	0.617080	-0.067211	-0.840050	0.849239	-0.077470	-0.833875	0.848830	0.139901	-0.743677	0.766043	-0.241239	-0.702449	1.196438	0.044273	-0.692283	1.133816	0.055449	-0.705636	1.185827	-0.060333	-0.703184	0.773686	0.272921							-0.436260	0.608450	0.156267	-0.264206	0.067055	-0.163469	-0.231905	0.067932	0.221771	-0.222246	0.071656	0.192804	0.353640	0.075625	-0.060114
11671	97.258333	-0.884468	0.618913	0.124745	-0.881351	0.617097	-0.067180	-0.840072	0.849232	-0.077401	-0.833911	0.848820	0.140045	-0.743698	0.766090	-0.241114	-0.702544	1.196514	0.044579	-0.692352	1.133859	0.055667	-0.705676	1.185918	-0.060082	-0.703243	0.773594	0.272978							-0.436256	0.608467	0.156279	-0.264202	0.067061	-0.163469	-0.231903	0.067924	0.221766	-0.222248	0.071661	0.192813	0.353629	0.075613	-0.060107
11672	97.266667	-0.884533	0.618909	0.124741	-0.881368	0.617109	-0.067157	-0.840067	0.849216	-0.077328	-0.833890	0.848711	0.140094	-0.743714	0.766136	-0.241001	-0.702581	1.196534	0.044785	-0.692404	1.133897	0.055888	-0.705751	1.186033	-0.059834	-0.703290	0.773500	0.273034							-0.436248	0.608468	0.156292	-0.264206	0.067070	-0.163481	-0.231907	0.067929	0.221771	-0.222250	0.071663	0.192827	0.353614	0.075597	-0.060099
11673	97.275000	-0.884499	0.618899	0.124766	-0.881379	0.617105	-0.067154	-0.840096	0.849248	-0.077220	-0.833897	0.848660	0.140178	-0.743734	0.766183	-0.240879	-0.702621	1.196618	0.045055	-0.692454	1.133931	0.056092	-0.705842	1.186145	-0.059627	-0.703331	0.773409	0.273099							-0.436238	0.608436	0.156293	-0.264203	0.067056	-0.163468	-0.231908	0.067933	0.221771	-0.222252	0.071658	0.192821	0.353600	0.075590	-0.060098
11674	97.283333	-0.884467	0.618901	0.124787	-0.881385	0.617058	-0.067190	-0.840126	0.849286	-0.077110	-0.833900	0.848561	0.140247	-0.743738	0.766244	-0.240748	-0.702663	1.196681	0.045316	-0.692498	1.133967	0.056288	-0.705896	1.186249	-0.059376	-0.703366	0.773332	0.273164							-0.436227	0.608423	0.156291	-0.264208	0.067056	-0.163478	-0.231909	0.067941	0.221777	-0.222241	0.071663	0.192803	0.353567	0.075550	-0.060087
11675	97.291667	-0.884556	0.618878	0.124770	-0.881403	0.617095	-0.067142	-0.840125	0.849288	-0.077015	-0.833947	0.848603	0.140369	-0.743751	0.766294	-0.240641	-0.702693	1.196719	0.045536	-0.692484	1.133990	0.056465	-0.705945	1.186347	-0.059161	-0.703380	0.773268	0.273241							-0.436217	0.608425	0.156276	-0.264205	0.067059	-0.163475	-0.231908	0.067935	0.221775	-0.222245	0.071653	0.192811	0.353544	0.075525	-0.060084
11676	97.300000	-0.884569	0.618873	0.124785	-0.881410	0.617046	-0.067174	-0.840155	0.849319	-0.076909	-0.833907	0.848534	0.140430	-0.743767	0.766346	-0.240534	-0.702725	1.196770	0.045759	-0.692588	1.134057	0.056720	-0.705996	1.186445	-0.058947	-0.703394	0.773203	0.273314							-0.436203	0.608428	0.156260	-0.264208	0.067056	-0.163470	-0.231901	0.067933	0.221776	-0.222245	0.071646	0.192818	0.353526	0.075502	-0.060078
11677	97.308333	-0.884483	0.618849	0.124798	-0.881430	0.617072	-0.067147	-0.840174	0.849329	-0.076805	-0.833947	0.848522	0.140547	-0.743786	0.766402	-0.240434	-0.702744	1.196824	0.045975	-0.692617	1.134114	0.056919	-0.706062	1.186512	-0.058654	-0.703395	0.773138	0.273390							-0.436181	0.608403	0.156241	-0.264206	0.067057	-0.163474	-0.231906	0.067928	0.221767	-0.222246	0.071649	0.192806	0.353511	0.075495	-0.060079
11678	97.316667	-0.884559	0.618890	0.124839	-0.881431	0.617046	-0.067162	-0.840193	0.849341	-0.076708	-0.833933	0.848490	0.140634	-0.743806	0.766453	-0.240329	-0.702760	1.196880	0.046210	-0.692640	1.134178	0.057130	-0.706120	1.186597	-0.058432	-0.703389	0.773068	0.273460							-0.436157	0.608379	0.156216	-0.264205	0.067054	-0.163465	-0.231895	0.067925	0.221762	-0.222255	0.071638	0.192810	0.353502	0.075489	-0.060076
11679	97.325000	-0.884583	0.618852	0.124813	-0.881446	0.617078	-0.067114	-0.840219	0.849353	-0.076601	-0.833950	0.848474	0.140787	-0.743831	0.766501	-0.240228	-0.702749	1.196953	0.046458	-0.692662	1.134240	0.057338	-0.706171	1.186693	-0.058225	-0.703381	0.772988	0.273535							-0.436132	0.608384	0.156193	-0.264205	0.067053	-0.163468	-0.231896	0.067922	0.221761	-0.222241	0.071652	0.192814	0.353502	0.075488	-0.060078
11680	97.333333	-0.884577	0.618838	0.124823	-0.881457	0.617085	-0.067100	-0.840233	0.849352	-0.076504	-0.833925	0.848368	0.140821	-0.743859	0.766549	-0.240128	-0.702741	1.197031	0.046685	-0.692666	1.134317	0.057551	-0.706216	1.186803	-0.058001	-0.703368	0.772918	0.273613							-0.436103	0.608346	0.156171	-0.264210	0.067060	-0.163470	-0.231899	0.067919	0.221758	-0.222237	0.071650	0.192809	0.353512	0.075525	-0.060099
11681	97.341667	-0.884500	0.618848	0.124865	-0.881458	0.617038	-0.067130	-0.840267	0.849364	-0.076405	-0.833921	0.848331	0.140939	-0.743886	0.766598	-0.240032	-0.702728	1.197121	0.046904	-0.692680	1.134402	0.057747	-0.706282	1.186923	-0.057780	-0.703357	0.772833	0.273682							-0.436076	0.608351	0.156146	-0.264204	0.067056	-0.163469	-0.231902	0.067925	0.221761	-0.222244	0.071656	0.192810	0.353499	0.075486	-0.060078
11682	97.350000	-0.884589	0.618837	0.124855	-0.881471	0.617080	-0.067081	-0.840310	0.849383	-0.076301	-0.833915	0.848294	0.141055	-0.743908	0.766644	-0.239935	-0.702702	1.197212	0.047097	-0.692569	1.134423	0.057835	-0.706309	1.187005	-0.057560	-0.703340	0.772757	0.273765							-0.436041	0.608308	0.156125	-0.264201	0.067053	-0.163469	-0.231901	0.067924	0.221758	-0.222248	0.071636	0.192817	0.353498	0.075485	-0.060084
11683	97.358333	-0.884587	0.618825	0.124868	-0.881476	0.617078	-0.067068	-0.840336	0.849391	-0.076214	-0.833925	0.848270	0.141153	-0.743936	0.766695	-0.239838	-0.702662	1.197339	0.047305	-0.692654	1.134570	0.058102	-0.706366	1.187170	-0.057400	-0.703323	0.772685	0.273844							-0.436010	0.608307	0.156102	-0.264204	0.067057	-0.163476	-0.231900	0.067927	0.221764	-0.222245	0.071639	0.192810	0.353501	0.075487	-0.060087
11684	97.366667	-0.884494	0.618770	0.124863	-0.881473	0.617028	-0.067096	-0.840364	0.849409	-0.076128	-0.833906	0.848215	0.141226	-0.743956	0.766744	-0.239742	-0.702618	1.197473	0.047495	-0.692726	1.134706	0.058330	-0.706413	1.187315	-0.057191	-0.703308	0.772607	0.273917							-0.435980	0.608304	0.156080	-0.264206	0.067053	-0.163470	-0.231907	0.067934	0.221768	-0.222244	0.071644	0.192808	0.353502	0.075488	-0.060088
11685	97.375000	-0.884498	0.618782	0.124900	-0.881477	0.617042	-0.067069	-0.840414	0.849454	-0.076030	-0.833924	0.848192	0.141308	-0.743978	0.766789	-0.239655	-0.702572	1.197625	0.047695	-0.692732	1.134836	0.058512	-0.706410	1.187406	-0.056960	-0.703294	0.772531	0.273980							-0.435954	0.608291	0.156066	-0.264207	0.067061	-0.163477	-0.231904	0.067936	0.221762	-0.222245	0.071646	0.192797	0.353501	0.075492	-0.060090
11686	97.383333	-0.884588	0.618787	0.124908	-0.881497	0.617069	-0.067028	-0.840427	0.849451	-0.075973	-0.833914	0.848144	0.141372	-0.743994	0.766825	-0.239573	-0.702516	1.197769	0.047893	-0.692731	1.134974	0.058699	-0.706432	1.187537	-0.056784	-0.703286	0.772453	0.274051							-0.435929	0.608278	0.156057	-0.264209	0.067053	-0.163468	-0.231894	0.067924	0.221756	-0.222241	0.071648	0.192802	0.353503	0.075493	-0.060086
11687	97.391667	-0.884503	0.618730	0.124905	-0.881498	0.617021	-0.067057	-0.840464	0.849440	-0.075930	-0.833928	0.848121	0.141445	-0.744011	0.766863	-0.239497	-0.702433	1.197909	0.048036	-0.692722	1.135126	0.058872	-0.706430	1.187682	-0.056627	-0.703288	0.772381	0.274110							-0.435917	0.608274	0.156054	-0.264205	0.067056	-0.163469	-0.231897	0.067928	0.221755	-0.222241	0.071645	0.192801	0.353497	0.075489	-0.060086
11688	97.400000	-0.884505	0.618714	0.124917	-0.881506	0.617015	-0.067044	-0.840496	0.849463	-0.075850	-0.833947	0.848104	0.141520	-0.744024	0.766891	-0.239418	-0.702318	1.198068	0.048195	-0.692727	1.135275	0.059057	-0.706419	1.187800	-0.056479	-0.703292	0.772302	0.274162							-0.435908	0.608269	0.156053	-0.264209	0.067054	-0.163471	-0.231891	0.067917	0.221750	-0.222236	0.071646	0.192806	0.353493	0.075494	-0.060084
11689	97.408333	-0.884556	0.618716	0.124943	-0.881510	0.617020	-0.067017	-0.840540	0.849553	-0.075729	-0.833964	0.848076	0.141592	-0.744033	0.766915	-0.239340	-0.702233	1.198248	0.048365	-0.692647	1.135388	0.059168	-0.706430	1.187932	-0.056324	-0.703311	0.772230	0.274220							-0.435903	0.608262	0.156055	-0.264203	0.067060	-0.163471	-0.231893	0.067917	0.221750	-0.222242	0.071624	0.192808	0.353483	0.075480	-0.060082
11690	97.416667	-0.884605	0.618716	0.124963	-0.881531	0.617046	-0.066980	-0.840551	0.849549	-0.075676	-0.833992	0.848036	0.141655	-0.744040	0.766930	-0.239259	-0.702128	1.198385	0.048492	-0.692688	1.135551	0.059373	-0.706401	1.188041	-0.056148	-0.703334	0.772156	0.274271							-0.435909	0.608254	0.156062	-0.264205	0.067059	-0.163471	-0.231894	0.067922	0.221754	-0.222236	0.071628	0.192805	0.353469	0.075462	-0.060079
11691	97.425000	-0.884585	0.618693	0.124969	-0.881528	0.616981	-0.067018	-0.840648	0.849614	-0.075596	-0.834030	0.848070	0.141756	-0.744047	0.766939	-0.239180	-0.702020	1.198518	0.048596	-0.692601	1.135677	0.059482	-0.706357	1.188154	-0.056011	-0.703366	0.772079	0.274317							-0.435914	0.608239	0.156064	-0.264199	0.067048	-0.163469	-0.231894	0.067921	0.221756	-0.222234	0.071628	0.192806	0.353450	0.075443	-0.060075
11692	97.433333	-0.884552	0.618706	0.125014	-0.881552	0.616988	-0.067006	-0.840639	0.849659	-0.075476	-0.834072	0.848052	0.141862	-0.744056	0.766943	-0.239099	-0.701902	1.198647	0.048691	-0.692498	1.135772	0.059557	-0.706303	1.188242	-0.055885	-0.703400	0.772005	0.274357							-0.435924	0.608246	0.156070	-0.264202	0.067054	-0.163470	-0.231888	0.067916	0.221751	-0.222239	0.071624	0.192791	0.353425	0.075431	-0.060072
11693	97.441667	-0.884572	0.618639	0.124981	-0.881564	0.617014	-0.066963	-0.840746	0.849685	-0.075426	-0.834103	0.848041	0.141922	-0.744067	0.766944	-0.239012	-0.701766	1.198800	0.048815	-0.692444	1.135903	0.059678	-0.706240	1.188327	-0.055790	-0.703438	0.771941	0.274397							-0.435937	0.608241	0.156067	-0.264206	0.067057	-0.163474	-0.231894	0.067931	0.221759	-0.222232	0.071644	0.192791	0.353414	0.075417	-0.060065
11694	97.450000	-0.884587	0.618618	0.124988	-0.881575	0.617003	-0.066965	-0.840706	0.849645	-0.075392	-0.834130	0.848025	0.141976	-0.744083	0.766943	-0.238927	-0.701625	1.198963	0.048887	-0.692519	1.136102	0.059891	-0.706169	1.188411	-0.055709	-0.703477	0.771876	0.274438							-0.435953	0.608241	0.156073	-0.264204	0.067056	-0.163464	-0.231899	0.067938	0.221761	-0.222234	0.071641	0.192799	0.353401	0.075402	-0.060060
11695	97.458333	-0.884615	0.618600	0.124999	-0.881604	0.617009	-0.066950	-0.840746	0.849743	-0.075261	-0.834193	0.848001	0.142039	-0.744099	0.766953	-0.238825	-0.701472	1.199086	0.048930	-0.692405	1.136198	0.059943	-0.706099	1.188505	-0.055665	-0.703518	0.771810	0.274470							-0.435968	0.608222	0.156073	-0.264204	0.067053	-0.163463	-0.231896	0.067930	0.221754	-0.222241	0.071638	0.192803	0.353398	0.075401	-0.060059
11696	97.466667	-0.884703	0.618656	0.125059	-0.881559	0.616906	-0.067028	-0.840740	0.849789	-0.075161	-0.834250	0.848025	0.142114	-0.744126	0.766958	-0.238732	-0.701326	1.199211	0.048970	-0.692414	1.136368	0.060081	-0.706015	1.188602	-0.055622	-0.703560	0.771749	0.274504							-0.435985	0.608225	0.156074	-0.264209	0.067059	-0.163464	-0.231899	0.067931	0.221760	-0.222233	0.071661	0.192795	0.353393	0.075394	-0.060051
11697	97.475000	-0.884664	0.618558	0.125015	-0.881631	0.616980	-0.066943	-0.840831	0.849746	-0.075199	-0.834201	0.847988	0.142119	-0.744161	0.766963	-0.238642	-0.701191	1.199337	0.048990	-0.692360	1.136498	0.060155	-0.705893	1.188649	-0.055595	-0.703598	0.771692	0.274535							-0.436002	0.608216	0.156076	-0.264205	0.067057	-0.163464	-0.231893	0.067919	0.221752	-0.222240	0.071646	0.192815	0.353393	0.075395	-0.060049
11698	97.483333	-0.884668	0.618508	0.125022	-0.881643	0.616925	-0.066981	-0.840920	0.849818	-0.075115	-0.834306	0.847985	0.142198	-0.744196	0.766973	-0.238551	-0.701057	1.199460	0.049001	-0.692295	1.136608	0.060202	-0.705777	1.188713	-0.055554	-0.703644	0.771630	0.274564							-0.436019	0.608186	0.156089	-0.264208	0.067061	-0.163467	-0.231890	0.067916	0.221760	-0.222245	0.071645	0.192814	0.353390	0.075397	-0.060041
11699	97.491667	-0.884723	0.618522	0.125059	-0.881639	0.616901	-0.066986	-0.840837	0.849806	-0.075046	-0.834319	0.847985	0.142241	-0.744236	0.766984	-0.238457	-0.700932	1.199604	0.049015	-0.692242	1.136747	0.060253	-0.705673	1.188750	-0.055547	-0.703676	0.771581	0.274606							-0.436035	0.608198	0.156102	-0.264205	0.067052	-0.163465	-0.231895	0.067915	0.221760	-0.222244	0.071647	0.192817	0.353393	0.075396	-0.060035
11700	97.500000	-0.884804	0.618500	0.125050	-0.881510	0.616807	-0.067003	-0.840863	0.849779	-0.075049	-0.834325	0.848027	0.142289	-0.744282	0.766996	-0.238364	-0.700789	1.199721	0.048997	-0.692051	1.136788	0.060174	-0.705561	1.188785	-0.055559	-0.703714	0.771538	0.274637							-0.436049	0.608194	0.156127	-0.264207	0.067056	-0.163467	-0.231893	0.067923	0.221769	-0.222245	0.071642	0.192817	0.353402	0.075397	-0.060028
11701	97.508333	-0.884824	0.618485	0.125056	-0.881685	0.616924	-0.066945	-0.840922	0.849846	-0.074991	-0.834343	0.847996	0.142314	-0.744321	0.767002	-0.238265	-0.700627	1.199844	0.048953	-0.692039	1.136946	0.060265	-0.705444	1.188794	-0.055562	-0.703745	0.771505	0.274676							-0.436061	0.608179	0.156156	-0.264208	0.067056	-0.163469	-0.231901	0.067928	0.221772	-0.222246	0.071645	0.192823	0.353405	0.075403	-0.060024
11702	97.516667	-0.884823	0.618518	0.125118	-0.881746	0.616926	-0.066925	-0.840991	0.849933	-0.074913	-0.834363	0.847986	0.142343	-0.744357	0.767004	-0.238174	-0.700463	1.199945	0.048898	-0.692032	1.137096	0.060352	-0.705328	1.188804	-0.055584	-0.703776	0.771469	0.274701							-0.436072	0.608167	0.156193	-0.264205	0.067051	-0.163461	-0.231904	0.067935	0.221780	-0.222245	0.071656	0.192821	0.353411	0.075402	-0.060018
11703	97.525000	-0.884814	0.618467	0.125105	-0.881699	0.616878	-0.066958	-0.840931	0.849921	-0.074882	-0.834354	0.848020	0.142382	-0.744385	0.767003	-0.238082	-0.700304	1.200046	0.048854	-0.691939	1.137195	0.060362	-0.705211	1.188816	-0.055623	-0.703802	0.771439	0.274733							-0.436083	0.608189	0.156229	-0.264203	0.067055	-0.163459	-0.231907	0.067943	0.221777	-0.222248	0.071674	0.192820	0.353409	0.075412	-0.060014
11704	97.533333	-0.884891	0.618445	0.125089	-0.881733	0.616946	-0.066922	-0.840630	0.849787	-0.074887	-0.834364	0.848051	0.142417	-0.744415	0.766994	-0.237995	-0.700147	1.200140	0.048829	-0.691841	1.137273	0.060381	-0.705064	1.188767	-0.055606	-0.703824	0.771415	0.274760							-0.436086	0.608184	0.156263	-0.264202	0.067052	-0.163451	-0.231914	0.067946	0.221779	-0.222249	0.071686	0.192816	0.353411	0.075414	-0.060012
11705	97.541667	-0.884904	0.618442	0.125101	-0.881739	0.616935	-0.066894	-0.840632	0.849811	-0.074842	-0.834359	0.848083	0.142455	-0.744433	0.766981	-0.237917	-0.699996	1.200184	0.048804	-0.691732	1.137310	0.060394	-0.704930	1.188719	-0.055646	-0.703835	0.771394	0.274787							-0.436087	0.608169	0.156307	-0.264202	0.067064	-0.163454	-0.231908	0.067943	0.221777	-0.222248	0.071679	0.192823	0.353405	0.075408	-0.060006
11706	97.550000	-0.885001	0.618552	0.125259	-0.881704	0.616893	-0.066930	-0.840623	0.849830	-0.074794	-0.834348	0.848090	0.142496	-0.744446	0.766977	-0.237838	-0.699822	1.200191	0.048767	-0.691593	1.137314	0.060389	-0.704795	1.188630	-0.055713	-0.703843	0.771375	0.274814							-0.436083	0.608176	0.156341	-0.264203	0.067056	-0.163459	-0.231909	0.067936	0.221779	-0.222252	0.071671	0.192829	0.353397	0.075402	-0.060007
11707	97.558333	-0.885047	0.618528	0.125235	-0.881676	0.616924	-0.066916	-0.840875	0.849971	-0.074719	-0.834332	0.848125	0.142545	-0.744447	0.766981	-0.237767	-0.699659	1.200147	0.048755	-0.691432	1.137281	0.060421	-0.704709	1.188497	-0.055717	-0.703836	0.771358	0.274838							-0.436080	0.608168	0.156376	-0.264204	0.067056	-0.163459	-0.231910	0.067935	0.221782	-0.222257	0.071670	0.192825	0.353385	0.075389	-0.060001
11708	97.566667	-0.885074	0.618544	0.125256	-0.881746	0.616948	-0.066879	-0.840827	0.849946	-0.074689	-0.834297	0.848142	0.142580	-0.744437	0.766998	-0.237700	-0.699500	1.200056	0.048758	-0.691112	1.137122	0.060395	-0.704632	1.188329	-0.055717	-0.703818	0.771350	0.274859							-0.436074	0.608165	0.156405	-0.264204	0.067050	-0.163462	-0.231915	0.067935	0.221790	-0.222245	0.071682	0.192821	0.353372	0.075378	-0.060003
11709	97.575000	-0.884987	0.618481	0.125238	-0.881714	0.616928	-0.066891	-0.840691	0.849916	-0.074649	-0.834260	0.848181	0.142632	-0.744418	0.767038	-0.237641	-0.699324	1.199871	0.048750	-0.690949	1.137012	0.060477	-0.704590	1.188095	-0.055710	-0.703798	0.771344	0.274881							-0.436064	0.608164	0.156426	-0.264202	0.067049	-0.163457	-0.231911	0.067932	0.221785	-0.222255	0.071667	0.192840	0.353358	0.075363	-0.060000
11710	97.583333	-0.885008	0.618546	0.125292	-0.881758	0.617025	-0.066806	-0.840546	0.849893	-0.074613	-0.834231	0.848175	0.142666	-0.744388	0.767106	-0.237577	-0.699174	1.199674	0.048766	-0.690781	1.136884	0.060580	-0.704539	1.187818	-0.055670	-0.703763	0.771346	0.274900							-0.436052	0.608163	0.156450	-0.264208	0.067044	-0.163459	-0.231914	0.067934	0.221791	-0.222259	0.071667	0.192842	0.353345	0.075359	-0.060000
11711	97.591667	-0.885012	0.618527	0.125280	-0.881594	0.616888	-0.066903	-0.840801	0.850089	-0.074529	-0.834217	0.848235	0.142779	-0.744378	0.767166	-0.237529	-0.699055	1.199462	0.048803	-0.690542	1.136687	0.060636	-0.704537	1.187545	-0.055644	-0.703724	0.771354	0.274928							-0.436038	0.608163	0.156461	-0.264206	0.067054	-0.163462	-0.231921	0.067941	0.221794	-0.222258	0.071672	0.192845	0.353339	0.075367	-0.060011
11712	97.600000	-0.885068	0.618565	0.125297	-0.881727	0.617030	-0.066794	-0.840766	0.850145	-0.074503	-0.834154	0.848278	0.142808	-0.744375	0.767238	-0.237493	-0.698928	1.199261	0.048853	-0.690297	1.136484	0.060698	-0.704554	1.187221	-0.055516	-0.703676	0.771369	0.274953							-0.436024	0.608171	0.156473	-0.264204	0.067049	-0.163454	-0.231916	0.067944	0.221791	-0.222255	0.071689	0.192826	0.353325	0.075352	-0.060011
11713	97.608333	-0.884998	0.618546	0.125302	-0.881716	0.617065	-0.066775	-0.840704	0.850211	-0.074474	-0.834101	0.848293	0.142809	-0.744400	0.767315	-0.237453	-0.698793	1.199041	0.048865	-0.690058	1.136299	0.060767	-0.704568	1.186944	-0.055500	-0.703621	0.771387	0.274981							-0.436008	0.608161	0.156481	-0.264203	0.067051	-0.163454	-0.231915	0.067944	0.221797	-0.222262	0.071675	0.192849	0.353320	0.075348	-0.060014
11714	97.616667	-0.884978	0.618584	0.125332	-0.881646	0.617054	-0.066798	-0.840593	0.850341	-0.074386	-0.834041	0.848311	0.142803	-0.744450	0.767404	-0.237407	-0.698667	1.198870	0.048910	-0.689814	1.136127	0.060847	-0.704682	1.186726	-0.055467	-0.703556	0.771403	0.275000							-0.435989	0.608173	0.156492	-0.264198	0.067050	-0.163447	-0.231920	0.067941	0.221800	-0.222259	0.071672	0.192854	0.353319	0.075348	-0.060017
11715	97.625000	-0.885010	0.618580	0.125310	-0.881622	0.617066	-0.066791	-0.840626	0.850408	-0.074462	-0.834003	0.848439	0.142908	-0.744570	0.767514	-0.237349	-0.698529	1.198693	0.049000	-0.689435	1.135925	0.060842	-0.704735	1.186395	-0.055339	-0.703483	0.771445	0.275019							-0.435976	0.608175	0.156501	-0.264201	0.067057	-0.163459	-0.231915	0.067936	0.221799	-0.222255	0.071683	0.192842	0.353319	0.075339	-0.060017
11716	97.633333	-0.884950	0.618614	0.125346	-0.881598	0.617076	-0.066782	-0.840492	0.850485	-0.074476	-0.833947	0.848512	0.142938	-0.744719	0.767670	-0.237273	-0.698387	1.198529	0.049061	-0.689184	1.135781	0.060961	-0.704839	1.186092	-0.055233	-0.703410	0.771499	0.275029							-0.435959	0.608181	0.156513	-0.264198	0.067048	-0.163456	-0.231911	0.067932	0.221797	-0.222265	0.071667	0.192858	0.353330	0.075333	-0.060020
11717	97.641667	-0.884940	0.618609	0.125326	-0.881580	0.617090	-0.066776	-0.840496	0.850646	-0.074456	-0.833894	0.848598	0.142966	-0.744937	0.767876	-0.237166	-0.698204	1.198375	0.049116	-0.689042	1.135738	0.061191	-0.704984	1.185835	-0.055167	-0.703327	0.771584	0.275032							-0.435937	0.608191	0.156538	-0.264194	0.067038	-0.163455	-0.231912	0.067931	0.221793	-0.222257	0.071664	0.192851	0.353332	0.075335	-0.060020
11718	97.650000	-0.884911	0.618649	0.125356	-0.881555	0.617102	-0.066773	-0.840378	0.850835	-0.074416	-0.833756	0.848669	0.142956	-0.745196	0.768146	-0.237018	-0.698028	1.198268	0.049222	-0.688755	1.135620	0.061324	-0.705140	1.185540	-0.055008	-0.703261	0.771675	0.275019							-0.435908	0.608208	0.156568	-0.264194	0.067053	-0.163461	-0.231910	0.067926	0.221790	-0.222260	0.071653	0.192833	0.353336	0.075338	-0.060016
11719	97.658333	-0.884966	0.618682	0.125353	-0.881538	0.617115	-0.066778	-0.840243	0.850992	-0.074422	-0.833706	0.848737	0.142960	-0.745505	0.768454	-0.236852	-0.697775	1.198152	0.049283	-0.688433	1.135566	0.061506	-0.705315	1.185232	-0.054864	-0.703201	0.771782	0.275006							-0.435876	0.608235	0.156623	-0.264193	0.067046	-0.163462	-0.231915	0.067938	0.221794	-0.222259	0.071663	0.192841	0.353345	0.075342	-0.060023
11720	97.666667	-0.884830	0.618618	0.125311	-0.881503	0.617144	-0.066761	-0.840058	0.851144	-0.074444	-0.833647	0.848821	0.142964	-0.745841	0.768798	-0.236659	-0.697524	1.198104	0.049375	-0.687956	1.135505	0.061596	-0.705491	1.185005	-0.054727	-0.703162	0.771881	0.274979							-0.435830	0.608273	0.156700	-0.264189	0.067050	-0.163464	-0.231920	0.067945	0.221793	-0.222253	0.071670	0.192835	0.353343	0.075347	-0.060022
11721	97.675000	-0.884818	0.618661	0.125344	-0.881480	0.617175	-0.066745	-0.839861	0.851296	-0.074460	-0.833640	0.848903	0.142974	-0.746209	0.769213	-0.236455	-0.697253	1.198128	0.049480	-0.687657	1.135571	0.061834	-0.705661	1.184763	-0.054544	-0.703148	0.771974	0.274962							-0.435770	0.608318	0.156811	-0.264195	0.067056	-0.163462	-0.231919	0.067942	0.221789	-0.222264	0.071677	0.192842	0.353344	0.075350	-0.060024
11722	97.683333	-0.884944	0.618766	0.125381	-0.881425	0.617224	-0.066706	-0.839601	0.851410	-0.074500	-0.833616	0.849003	0.142970	-0.746624	0.769642	-0.236262	-0.696950	1.198189	0.049579	-0.687195	1.135613	0.061980	-0.705895	1.184599	-0.054405	-0.703156	0.772046	0.274927							-0.435699	0.608370	0.156956	-0.264193	0.067051	-0.163453	-0.231928	0.067949	0.221794	-0.222265	0.071669	0.192846	0.353349	0.075351	-0.060030
11723	97.691667	-0.884931	0.618790	0.125389	-0.881393	0.617245	-0.066702	-0.839395	0.851550	-0.074529	-0.833580	0.849057	0.142932	-0.747057	0.770092	-0.236058	-0.696581	1.198291	0.049668	-0.686932	1.135818	0.062278	-0.706090	1.184404	-0.054198	-0.703198	0.772101	0.274889							-0.435602	0.608414	0.157151	-0.264194	0.067056	-0.163457	-0.231922	0.067948	0.221794	-0.222266	0.071675	0.192847	0.353348	0.075352	-0.060029
11724	97.700000	-0.884777	0.618709	0.125348	-0.881354	0.617274	-0.066697	-0.839173	0.851669	-0.074571	-0.833486	0.849027	0.142810	-0.747533	0.770566	-0.235873	-0.696052	1.198359	0.049598	-0.686517	1.136002	0.062461	-0.706294	1.184297	-0.054072	-0.703264	0.772123	0.274830							-0.435492	0.608488	0.157418	-0.264191	0.067055	-0.163468	-0.231924	0.067938	0.221793	-0.222271	0.071678	0.192847	0.353351	0.075351	-0.060034
11725	97.708333	-0.884754	0.618786	0.125398	-0.881293	0.617315	-0.066686	-0.838926	0.851780	-0.074605	-0.833511	0.849087	0.142805	-0.748032	0.771057	-0.235711	-0.695797	1.198617	0.049738	-0.686024	1.136178	0.062554	-0.706471	1.184197	-0.053911	-0.703382	0.772101	0.274761							-0.435341	0.608588	0.157785	-0.264190	0.067053	-0.163468	-0.231929	0.067937	0.221791	-0.222274	0.071659	0.192840	0.353351	0.075344	-0.060031
11726	97.716667	-0.884849	0.618875	0.125412	-0.881177	0.617348	-0.066670	-0.838787	0.851940	-0.074631	-0.833508	0.849154	0.142771	-0.748651	0.771494	-0.235635	-0.695368	1.198856	0.049791	-0.685519	1.136410	0.062663	-0.706663	1.184137	-0.053774	-0.703544	0.772041	0.274692							-0.435172	0.608708	0.158240	-0.264186	0.067043	-0.163473	-0.231927	0.067936	0.221791	-0.222268	0.071664	0.192842	0.353345	0.075341	-0.060040
11727	97.725000	-0.884684	0.618823	0.125382	-0.881069	0.617347	-0.066686	-0.838542	0.852026	-0.074673	-0.833476	0.849218	0.142733	-0.749171	0.771984	-0.235524	-0.694770	1.199027	0.049679	-0.685226	1.136742	0.062904	-0.706874	1.184103	-0.053639	-0.703756	0.771942	0.274630							-0.434969	0.608918	0.158817	-0.264186	0.067048	-0.163478	-0.231927	0.067939	0.221795	-0.222271	0.071666	0.192848	0.353342	0.075337	-0.060035
11728	97.733333	-0.884646	0.618883	0.125410	-0.881054	0.617441	-0.066640	-0.838434	0.852246	-0.074638	-0.833483	0.849298	0.142728	-0.749678	0.772475	-0.235418	-0.694321	1.199286	0.049684	-0.684651	1.136950	0.062907	-0.707052	1.184081	-0.053542	-0.704005	0.771802	0.274556							-0.434748	0.609159	0.159527	-0.264187	0.067045	-0.163474	-0.231931	0.067948	0.221798	-0.222276	0.071675	0.192851	0.353353	0.075376	-0.060056
11729	97.741667	-0.884668	0.618941	0.125414	-0.880996	0.617480	-0.066640	-0.838291	0.852432	-0.074636	-0.833512	0.849396	0.142762	-0.750178	0.772953	-0.235347	-0.693821	1.199525	0.049594	-0.684286	1.137279	0.063068	-0.707373	1.184131	-0.053460	-0.704274	0.771661	0.274487							-0.434513	0.609440	0.160310	-0.264184	0.067048	-0.163468	-0.231931	0.067949	0.221804	-0.222271	0.071680	0.192856	0.353334	0.075343	-0.060032
11730	97.750000	-0.884574	0.618943	0.125400	-0.880955	0.617579	-0.066591	-0.838166	0.852620	-0.074627	-0.833498	0.849496	0.142786	-0.750656	0.773442	-0.235303	-0.693303	1.199842	0.049613	-0.683913	1.137601	0.063194	-0.707501	1.184129	-0.053346	-0.704554	0.771534	0.274411							-0.434219	0.609770	0.161279	-0.264183	0.067046	-0.163463	-0.231927	0.067946	0.221811	-0.222264	0.071702	0.192847	0.353336	0.075345	-0.060032
11731	97.758333	-0.884540	0.618960	0.125386	-0.880910	0.617524	-0.066639	-0.838052	0.852801	-0.074643	-0.833480	0.849570	0.142806	-0.751093	0.773907	-0.235166	-0.692786	1.200107	0.049494	-0.683331	1.137818	0.063122	-0.707524	1.184151	-0.053323	-0.704891	0.771395	0.274324							-0.433869	0.610148	0.162545	-0.264177	0.067052	-0.163465	-0.231928	0.067946	0.221813	-0.222276	0.071687	0.192871	0.353341	0.075341	-0.060030
11732	97.766667	-0.884575	0.618960	0.125489	-0.880881	0.617556	-0.066642	-0.837947	0.852949	-0.074565	-0.833455	0.849631	0.142829	-0.751503	0.774336	-0.235066	-0.692240	1.200337	0.049319	-0.682878	1.138087	0.063111	-0.707576	1.184205	-0.053359	-0.705257	0.771263	0.274230							-0.433491	0.610629	0.163879	-0.264177	0.067051	-0.163457	-0.231931	0.067949	0.221819	-0.222272	0.071686	0.192879	0.353344	0.075341	-0.060028
11733	97.775000	-0.884651	0.619035	0.125491	-0.880858	0.617550	-0.066657	-0.837947	0.853086	-0.074540	-0.833412	0.849664	0.142850	-0.751911	0.774764	-0.235068	-0.691669	1.200600	0.049260	-0.682555	1.138421	0.063219	-0.707589	1.184191	-0.053354	-0.705655	0.771139	0.274161							-0.433072	0.611179	0.165387	-0.264180	0.067055	-0.163473	-0.231928	0.067943	0.221817	-0.222272	0.071691	0.192867	0.353343	0.075340	-0.060030
11734	97.783333	-0.884622	0.619044	0.125462	-0.880846	0.617550	-0.066677	-0.837843	0.853209	-0.074493	-0.833368	0.849685	0.142880	-0.752306	0.775175	-0.235081	-0.691094	1.200789	0.049068	-0.682057	1.138616	0.063157	-0.707637	1.184161	-0.053327	-0.706095	0.771015	0.274102							-0.432598	0.611823	0.167053	-0.264178	0.067059	-0.163482	-0.231930	0.067941	0.221820	-0.222279	0.071684	0.192878	0.353347	0.075335	-0.060036
11735	97.791667	-0.884479	0.619004	0.125417	-0.880843	0.617521	-0.066699	-0.837864	0.853362	-0.074429	-0.833301	0.849699	0.142913	-0.752677	0.775558	-0.235096	-0.690511	1.200948	0.048857	-0.681477	1.138761	0.063001	-0.707650	1.184169	-0.053424	-0.706559	0.770930	0.274088							-0.432072	0.612590	0.168950	-0.264185	0.067053	-0.163491	-0.231930	0.067941	0.221815	-0.222276	0.071682	0.192870	0.353353	0.075338	-0.060036
11736	97.800000	-0.884473	0.619068	0.125396	-0.880845	0.617516	-0.066716	-0.837779	0.853432	-0.074394	-0.833229	0.849690	0.142943	-0.753200	0.775894	-0.235214	-0.689892	1.201134	0.048700	-0.680896	1.138892	0.062821	-0.707584	1.184131	-0.053491	-0.707051	0.770870	0.274093							-0.431573	0.613377	0.170922	-0.264187	0.067070	-0.163506	-0.231930	0.067942	0.221816	-0.222271	0.071687	0.192864	0.353353	0.075340	-0.060034
11737	97.808333	-0.884492	0.619150	0.125406	-0.880861	0.617537	-0.066731	-0.837790	0.853561	-0.074325	-0.833123	0.849732	0.142995	-0.753547	0.776248	-0.235237	-0.689295	1.201261	0.048436	-0.680510	1.139118	0.062775	-0.707537	1.184110	-0.053595	-0.707536	0.770834	0.274122							-0.431034	0.614243	0.173141	-0.264191	0.067062	-0.163500	-0.231930	0.067944	0.221819	-0.222275	0.071684	0.192876	0.353358	0.075341	-0.060031
11738	97.816667	-0.884350	0.619041	0.125297	-0.880876	0.617528	-0.066749	-0.837764	0.853686	-0.074243	-0.832993	0.849743	0.143029	-0.753874	0.776581	-0.235218	-0.688714	1.201405	0.048124	-0.679987	1.139289	0.062598	-0.707468	1.184090	-0.053723	-0.708032	0.770831	0.274176							-0.430470	0.615161	0.175508	-0.264190	0.067082	-0.163501	-0.231930	0.067944	0.221826	-0.222274	0.071682	0.192881	0.353357	0.075351	-0.060020
11739	97.825000	-0.884289	0.619131	0.125319	-0.880897	0.617492	-0.066776	-0.837700	0.853786	-0.074174	-0.832860	0.849804	0.143097	-0.754218	0.776927	-0.235249	-0.688075	1.201576	0.047866	-0.679450	1.139447	0.062381	-0.707394	1.184111	-0.053970	-0.708531	0.770871	0.274249							-0.429943	0.616141	0.178022	-0.264196	0.067079	-0.163494	-0.231934	0.067951	0.221825	-0.222277	0.071692	0.192884	0.353358	0.075350	-0.060019
11740	97.833333	-0.884332	0.619217	0.125304	-0.880760	0.617355	-0.066863	-0.837712	0.853896	-0.074136	-0.832702	0.849891	0.143154	-0.754543	0.777233	-0.235254	-0.687472	1.201736	0.047512	-0.678778	1.139542	0.062049	-0.707261	1.184081	-0.054122	-0.709034	0.770918	0.274298							-0.429366	0.617167	0.180691	-0.264196	0.067085	-0.163491	-0.231935	0.067953	0.221827	-0.222279	0.071694	0.192888	0.353360	0.075345	-0.060015
11741	97.841667	-0.884273	0.619278	0.125268	-0.880937	0.617460	-0.066834	-0.837729	0.854079	-0.074036	-0.832521	0.849969	0.143195	-0.754864	0.777511	-0.235243	-0.686819	1.201924	0.047206	-0.678386	1.139796	0.061931	-0.707106	1.184059	-0.054362	-0.709514	0.771013	0.274354							-0.428869	0.618283	0.183514	-0.264200	0.067087	-0.163497	-0.231930	0.067949	0.221824	-0.222272	0.071690	0.192870	0.353354	0.075347	-0.060008
11742	97.850000	-0.884126	0.619269	0.125213	-0.880959	0.617446	-0.066868	-0.837689	0.854203	-0.074011	-0.832335	0.850023	0.143226	-0.755168	0.777789	-0.235215	-0.686178	1.202094	0.046825	-0.677838	1.139987	0.061691	-0.706927	1.184042	-0.054609	-0.709984	0.771142	0.274413							-0.428419	0.619515	0.186424	-0.264205	0.067091	-0.163503	-0.231925	0.067947	0.221819	-0.222271	0.071669	0.192874	0.353350	0.075334	-0.060007
11743	97.858333	-0.884080	0.619307	0.125147	-0.880961	0.617411	-0.066926	-0.837675	0.854337	-0.073917	-0.832166	0.850202	0.143307	-0.755500	0.778035	-0.235197	-0.685543	1.202307	0.046431	-0.677315	1.140303	0.061590	-0.706725	1.184014	-0.054832	-0.710423	0.771300	0.274469							-0.427996	0.620858	0.189348	-0.264207	0.067093	-0.163511	-0.231927	0.067945	0.221804	-0.222250	0.071652	0.192881	0.353341	0.075340	-0.060020
11744	97.866667	-0.884104	0.619455	0.125152	-0.881025	0.617439	-0.066947	-0.837606	0.854418	-0.073886	-0.832029	0.850373	0.143380	-0.755843	0.778262	-0.235179	-0.684862	1.202515	0.046038	-0.676736	1.140451	0.061210	-0.706466	1.183982	-0.055127	-0.710860	0.771469	0.274511							-0.427579	0.622330	0.192334	-0.264205	0.067099	-0.163523	-0.231922	0.067932	0.221790	-0.222263	0.071658	0.192841	0.353328	0.075315	-0.060015
11745	97.875000	-0.883961	0.619467	0.125085	-0.881008	0.617409	-0.067003	-0.837589	0.854600	-0.073797	-0.831818	0.850502	0.143405	-0.756160	0.778491	-0.235176	-0.684204	1.202759	0.045620	-0.676179	1.140777	0.061088	-0.706446	1.183991	-0.055394	-0.711290	0.771694	0.274581							-0.427151	0.623851	0.195318	-0.264215	0.067104	-0.163536	-0.231916	0.067932	0.221777	-0.222259	0.071648	0.192827	0.353317	0.075310	-0.060010
11746	97.883333	-0.883974	0.619595	0.125070	-0.881024	0.617420	-0.067032	-0.837641	0.854785	-0.073715	-0.831650	0.850650	0.143447	-0.756452	0.778712	-0.235175	-0.683515	1.203007	0.045191	-0.675672	1.141060	0.060867	-0.706224	1.183981	-0.055720	-0.711703	0.771906	0.274624							-0.426739	0.625548	0.198399	-0.264218	0.067108	-0.163534	-0.231916	0.067932	0.221765	-0.222254	0.071639	0.192813	0.353309	0.075312	-0.060017
11747	97.891667	-0.883881	0.619646	0.125014	-0.881002	0.617437	-0.067044	-0.837485	0.854846	-0.073709	-0.831468	0.850813	0.143492	-0.756738	0.778914	-0.235163	-0.682822	1.203276	0.044754	-0.675094	1.141316	0.060566	-0.705874	1.183905	-0.055945	-0.712102	0.772159	0.274685							-0.426335	0.627237	0.201435	-0.264220	0.067118	-0.163540	-0.231908	0.067936	0.221759	-0.222247	0.071646	0.192804	0.353307	0.075311	-0.060010
11748	97.900000	-0.883823	0.619745	0.124991	-0.881042	0.617460	-0.067080	-0.837445	0.855029	-0.073630	-0.831224	0.850897	0.143476	-0.757007	0.779099	-0.235140	-0.682313	1.203603	0.044395	-0.674528	1.141589	0.060259	-0.705436	1.183899	-0.056366	-0.712491	0.772429	0.274756							-0.425953	0.628956	0.204457	-0.264226	0.067123	-0.163541	-0.231908	0.067936	0.221755	-0.222246	0.071636	0.192803	0.353313	0.075317	-0.060010
11749	97.908333	-0.883739	0.619850	0.124976	-0.881009	0.617458	-0.067103	-0.837321	0.855122	-0.073617	-0.831064	0.851076	0.143516	-0.757232	0.779277	-0.235098	-0.681479	1.203743	0.043750	-0.673959	1.141797	0.059916	-0.705229	1.183771	-0.056662	-0.712883	0.772735	0.274823							-0.425624	0.630773	0.207478	-0.264226	0.067136	-0.163545	-0.231906	0.067933	0.221745	-0.222242	0.071627	0.192798	0.353306	0.075313	-0.060012
11750	97.916667	-0.883689	0.619928	0.124908	-0.880966	0.617464	-0.067131	-0.837227	0.855265	-0.073583	-0.830895	0.851251	0.143546	-0.757460	0.779431	-0.235059	-0.680837	1.203889	0.043223	-0.673379	1.141950	0.059562	-0.704886	1.183607	-0.057086	-0.713253	0.773056	0.274885							-0.425297	0.632614	0.210513	-0.264230	0.067144	-0.163550	-0.231901	0.067935	0.221736	-0.222245	0.071624	0.192792	0.353310	0.075317	-0.060015
11751	97.925000	-0.883608	0.620017	0.124866	-0.880954	0.617466	-0.067192	-0.837089	0.855364	-0.073567	-0.830673	0.851394	0.143532	-0.757700	0.779565	-0.235017	-0.680213	1.203937	0.042663	-0.672732	1.142017	0.059138	-0.704492	1.183345	-0.057516	-0.713607	0.773404	0.274958							-0.425035	0.634431	0.213362	-0.264230	0.067151	-0.163566	-0.231899	0.067931	0.221725	-0.222240	0.071604	0.192766	0.353314	0.075322	-0.060021
11752	97.933333	-0.883533	0.620109	0.124825	-0.880835	0.617433	-0.067276	-0.836879	0.855414	-0.073581	-0.830476	0.851542	0.143528	-0.757917	0.779643	-0.234939	-0.679605	1.203922	0.042088	-0.672219	1.142079	0.058789	-0.704081	1.183023	-0.057981	-0.713942	0.773753	0.275016							-0.424820	0.636375	0.216203	-0.264234	0.067145	-0.163572	-0.231894	0.067925	0.221710	-0.222246	0.071580	0.192753	0.353319	0.075321	-0.060030
11753	97.941667	-0.883395	0.620183	0.124781	-0.880822	0.617492	-0.067296	-0.836733	0.855524	-0.073571	-0.830239	0.851699	0.143492	-0.758125	0.779703	-0.234862	-0.679038	1.203813	0.041487	-0.671569	1.141988	0.058301	-0.703665	1.182622	-0.058502	-0.714263	0.774122	0.275092							-0.424619	0.638366	0.218950	-0.264235	0.067148	-0.163577	-0.231890	0.067923	0.221700	-0.222234	0.071591	0.192741	0.353326	0.075324	-0.060029
11754	97.950000	-0.883353	0.620306	0.124753	-0.880746	0.617547	-0.067303	-0.836479	0.855570	-0.073602	-0.830024	0.851846	0.143449	-0.758325	0.779749	-0.234776	-0.678691	1.203718	0.040951	-0.671055	1.141897	0.057890	-0.703257	1.182162	-0.059075	-0.714567	0.774497	0.275184							-0.424451	0.640403	0.221607	-0.264236	0.067142	-0.163580	-0.231884	0.067914	0.221684	-0.222228	0.071579	0.192708	0.353332	0.075328	-0.060028
11755	97.958333	-0.883217	0.620401	0.124720	-0.880674	0.617546	-0.067373	-0.836337	0.855659	-0.073648	-0.829834	0.852019	0.143415	-0.758538	0.779776	-0.234689	-0.678191	1.203496	0.040317	-0.670418	1.141688	0.057356	-0.702796	1.181626	-0.059621	-0.714862	0.774862	0.275282							-0.424283	0.642483	0.224122	-0.264238	0.067142	-0.163577	-0.231883	0.067914	0.221677	-0.222227	0.071576	0.192704	0.353340	0.075337	-0.060028
11756	97.966667	-0.883096	0.620456	0.124651	-0.880610	0.617593	-0.067402	-0.836133	0.855727	-0.073680	-0.829661	0.852192	0.143382	-0.758761	0.779793	-0.234604	-0.677707	1.203238	0.039651	-0.669987	1.141623	0.056959	-0.702338	1.181097	-0.060282	-0.715135	0.775225	0.275382							-0.424113	0.644657	0.226497	-0.264238	0.067145	-0.163575	-0.231883	0.067921	0.221677	-0.222232	0.071564	0.192713	0.353344	0.075341	-0.060022
11757	97.975000	-0.883090	0.620611	0.124639	-0.880552	0.617701	-0.067390	-0.835939	0.855822	-0.073695	-0.829462	0.852422	0.143338	-0.758981	0.779805	-0.234527	-0.677258	1.203001	0.038955	-0.669400	1.141345	0.056389	-0.701880	1.180517	-0.060886	-0.715396	0.775636	0.275527							-0.423942	0.646926	0.228684	-0.264236	0.067150	-0.163574	-0.231889	0.067919	0.221679	-0.222227	0.071582	0.192730	0.353346	0.075351	-0.060027
11758	97.983333	-0.882927	0.620652	0.124566	-0.880471	0.617738	-0.067426	-0.835675	0.855843	-0.073780	-0.829206	0.852518	0.143190	-0.759209	0.779811	-0.234461	-0.676827	1.202774	0.038233	-0.668904	1.141160	0.055854	-0.701361	1.179886	-0.061526	-0.715631	0.776045	0.275675							-0.423768	0.649286	0.230705	-0.264236	0.067149	-0.163574	-0.231883	0.067920	0.221675	-0.222213	0.071588	0.192714	0.353350	0.075360	-0.060028
11759	97.991667	-0.882879	0.620775	0.124543	-0.880357	0.617780	-0.067478	-0.835371	0.855859	-0.073853	-0.829031	0.852764	0.143184	-0.759438	0.779813	-0.234414	-0.676447	1.202532	0.037432	-0.668376	1.141003	0.055275	-0.700866	1.179347	-0.062224	-0.715817	0.776449	0.275828							-0.423594	0.651641	0.232458	-0.264235	0.067142	-0.163576	-0.231887	0.067920	0.221676	-0.222218	0.071582	0.192718	0.353356	0.075354	-0.060036
11760	98.000000	-0.882756	0.620831	0.124476	-0.880312	0.617881	-0.067480	-0.835121	0.855916	-0.073915	-0.828805	0.852939	0.143054	-0.759679	0.779810	-0.234380	-0.676064	1.202403	0.036695	-0.667883	1.140924	0.054694	-0.700316	1.178787	-0.062898	-0.715976	0.776860	0.275988							-0.423471	0.654198	0.234095	-0.264233	0.067134	-0.163575	-0.231893	0.067926	0.221675	-0.222232	0.071561	0.192707	0.353359	0.075359	-0.060042
11761	98.008333	-0.882728	0.620996	0.124484	-0.880218	0.617929	-0.067525	-0.834859	0.855969	-0.073987	-0.828616	0.853158	0.142982	-0.759890	0.779791	-0.234352	-0.675676	1.202340	0.035907	-0.667556	1.140970	0.054213	-0.699833	1.178357	-0.063691	-0.716100	0.777298	0.276168							-0.423344	0.656670	0.235444	-0.264228	0.067138	-0.163581	-0.231884	0.067919	0.221668	-0.222226	0.071559	0.192706	0.353365	0.075367	-0.060054
11762	98.016667	-0.882572	0.621055	0.124443	-0.880124	0.618008	-0.067534	-0.834532	0.855969	-0.074095	-0.828403	0.853373	0.142889	-0.760094	0.779765	-0.234333	-0.675294	1.202377	0.035156	-0.667266	1.141073	0.053733	-0.699214	1.177883	-0.064344	-0.716180	0.777731	0.276352							-0.423268	0.659230	0.236693	-0.264230	0.067134	-0.163585	-0.231886	0.067922	0.221671	-0.222221	0.071560	0.192685	0.353353	0.075342	-0.060048
11763	98.025000	-0.882491	0.621143	0.124416	-0.879972	0.618036	-0.067590	-0.834260	0.856008	-0.074185	-0.828161	0.853532	0.142764	-0.760287	0.779746	-0.234355	-0.674908	1.202443	0.034357	-0.666862	1.141195	0.053167	-0.698701	1.177602	-0.065142	-0.716213	0.778153	0.276532							-0.423123	0.661609	0.237567	-0.264223	0.067132	-0.163584	-0.231883	0.067912	0.221665	-0.222225	0.071555	0.192693	0.353356	0.075359	-0.060054
11764	98.033333	-0.882478	0.621269	0.124416	-0.879877	0.618116	-0.067621	-0.833993	0.856035	-0.074279	-0.827965	0.853717	0.142662	-0.760499	0.779689	-0.234353	-0.674516	1.202558	0.033591	-0.666614	1.141412	0.052716	-0.698120	1.177317	-0.065802	-0.716216	0.778575	0.276716							-0.423074	0.664093	0.238437	-0.264226	0.067136	-0.163585	-0.231885	0.067910	0.221670	-0.222225	0.071567	0.192720	0.353344	0.075339	-0.060037
11765	98.041667	-0.882381	0.621364	0.124398	-0.879736	0.618208	-0.067606	-0.833679	0.856034	-0.074399	-0.827775	0.853910	0.142556	-0.760676	0.779618	-0.234354	-0.674087	1.202706	0.032828	-0.666147	1.141578	0.052131	-0.697556	1.177099	-0.066519	-0.716186	0.779007	0.276910							-0.422982	0.666373	0.238957	-0.264217	0.067129	-0.163574	-0.231882	0.067912	0.221677	-0.222223	0.071567	0.192714	0.353343	0.075365	-0.060038
11766	98.050000	-0.882173	0.621399	0.124363	-0.879636	0.618290	-0.067611	-0.833384	0.856026	-0.074506	-0.827562	0.854035	0.142380	-0.760847	0.779532	-0.234361	-0.673640	1.202909	0.032103	-0.665809	1.141817	0.051643	-0.697002	1.176954	-0.067196	-0.716121	0.779445	0.277104							-0.422916	0.668586	0.239332	-0.264218	0.067127	-0.163567	-0.231888	0.067918	0.221684	-0.222226	0.071575	0.192735	0.353340	0.075346	-0.060034
11767	98.058333	-0.882154	0.621521	0.124358	-0.879537	0.618385	-0.067604	-0.833082	0.855998	-0.074636	-0.827299	0.854210	0.142264	-0.760995	0.779432	-0.234361	-0.673163	1.203112	0.031371	-0.665602	1.142174	0.051279	-0.696391	1.176817	-0.067870	-0.716034	0.779859	0.277276							-0.422865	0.670665	0.239441	-0.264218	0.067123	-0.163570	-0.231891	0.067921	0.221683	-0.222232	0.071565	0.192733	0.353333	0.075345	-0.060034
11768	98.066667	-0.882032	0.621530	0.124279	-0.879436	0.618469	-0.067629	-0.832762	0.855976	-0.074748	-0.827074	0.854396	0.142129	-0.761126	0.779318	-0.234364	-0.672686	1.203357	0.030696	-0.665257	1.142463	0.050832	-0.695762	1.176713	-0.068424	-0.715920	0.780268	0.277445							-0.422838	0.672607	0.239338	-0.264220	0.067120	-0.163570	-0.231894	0.067922	0.221687	-0.222232	0.071574	0.192736	0.353342	0.075339	-0.060041
11769	98.075000	-0.881948	0.621649	0.124303	-0.879335	0.618535	-0.067645	-0.832454	0.855910	-0.074899	-0.826838	0.854519	0.141988	-0.761251	0.779230	-0.234403	-0.672141	1.203635	0.030072	-0.664813	1.142738	0.050340	-0.695163	1.176698	-0.069072	-0.715784	0.780653	0.277606							-0.422847	0.674386	0.239018	-0.264218	0.067116	-0.163575	-0.231893	0.067924	0.221688	-0.222234	0.071567	0.192718	0.353340	0.075338	-0.060038
11770	98.083333	-0.881880	0.621720	0.124278	-0.879256	0.618618	-0.067653	-0.832235	0.855956	-0.074982	-0.826604	0.854680	0.141861	-0.761356	0.779139	-0.234465	-0.671603	1.203875	0.029388	-0.664506	1.143088	0.049970	-0.694564	1.176692	-0.069666	-0.715646	0.781032	0.277763							-0.422891	0.675996	0.238475	-0.264219	0.067108	-0.163571	-0.231897	0.067917	0.221692	-0.222235	0.071545	0.192725	0.353341	0.075334	-0.060037
11771	98.091667	-0.881860	0.621817	0.124281	-0.879161	0.618695	-0.067641	-0.831984	0.855937	-0.075087	-0.826390	0.854837	0.141761	-0.761452	0.779027	-0.234528	-0.670997	1.204125	0.028785	-0.664111	1.143371	0.049549	-0.693936	1.176699	-0.070229	-0.715486	0.781393	0.277912							-0.422969	0.677389	0.237702	-0.264216	0.067106	-0.163573	-0.231894	0.067915	0.221693	-0.222233	0.071556	0.192733	0.353346	0.075330	-0.060033
11772	98.100000	-0.881840	0.621910	0.124281	-0.879021	0.618715	-0.067701	-0.831732	0.855932	-0.075176	-0.826173	0.855008	0.141654	-0.761527	0.778924	-0.234607	-0.670389	1.204322	0.028226	-0.663686	1.143573	0.049124	-0.693281	1.176671	-0.070782	-0.715329	0.781732	0.278054							-0.423061	0.678584	0.236748	-0.264215	0.067112	-0.163580	-0.231893	0.067901	0.221690	-0.222244	0.071555	0.192735	0.353368	0.075366	-0.060048
11773	98.108333	-0.881728	0.621933	0.124246	-0.878914	0.618764	-0.067704	-0.831427	0.855861	-0.075362	-0.825960	0.855145	0.141525	-0.761564	0.778845	-0.234713	-0.669803	1.204421	0.027665	-0.663251	1.143785	0.048747	-0.692591	1.176574	-0.071215	-0.715143	0.782057	0.278202							-0.423192	0.679505	0.235569	-0.264215	0.067104	-0.163570	-0.231892	0.067902	0.221697	-0.222229	0.071563	0.192738	0.353354	0.075332	-0.060026
11774	98.116667	-0.881608	0.621956	0.124211	-0.878827	0.618818	-0.067701	-0.831173	0.855867	-0.075421	-0.825720	0.855322	0.141440	-0.761589	0.778772	-0.234834	-0.669165	1.204445	0.027165	-0.662848	1.143873	0.048430	-0.691933	1.176532	-0.071730	-0.714944	0.782357	0.278326							-0.423337	0.680181	0.234199	-0.264213	0.067103	-0.163567	-0.231894	0.067904	0.221700	-0.222234	0.071555	0.192747	0.353360	0.075335	-0.060019
11775	98.125000	-0.881639	0.622081	0.124243	-0.878801	0.618918	-0.067675	-0.830968	0.855907	-0.075487	-0.825497	0.855477	0.141286	-0.761574	0.778659	-0.234949	-0.668519	1.204391	0.026740	-0.662232	1.143776	0.047977	-0.691248	1.176379	-0.072173	-0.714737	0.782638	0.278442							-0.423497	0.680518	0.232624	-0.264211	0.067107	-0.163561	-0.231897	0.067908	0.221707	-0.222241	0.071567	0.192758	0.353363	0.075347	-0.060021
11776	98.133333	-0.881499	0.622052	0.124183	-0.878746	0.618971	-0.067673	-0.830748	0.855913	-0.075579	-0.825306	0.855641	0.141179	-0.761540	0.778547	-0.235083	-0.667854	1.204265	0.026362	-0.661567	1.143595	0.047551	-0.690592	1.176230	-0.072521	-0.714523	0.782893	0.278544							-0.423681	0.680553	0.230887	-0.264207	0.067101	-0.163558	-0.231897	0.067909	0.221713	-0.222235	0.071575	0.192767	0.353365	0.075350	-0.060025
11777	98.141667	-0.881495	0.622130	0.124193	-0.878649	0.618963	-0.067705	-0.830475	0.855858	-0.075726	-0.825066	0.855783	0.141040	-0.761469	0.778420	-0.235249	-0.667145	1.204036	0.026037	-0.661044	1.143419	0.047322	-0.689857	1.176023	-0.072809	-0.714278	0.783106	0.278625							-0.423890	0.680226	0.228927	-0.264208	0.067102	-0.163566	-0.231903	0.067918	0.221714	-0.222244	0.071563	0.192754	0.353372	0.075355	-0.060036
11778	98.150000	-0.881418	0.622123	0.124162	-0.878602	0.619001	-0.067708	-0.830227	0.855913	-0.075764	-0.824866	0.855995	0.140950	-0.761361	0.778280	-0.235431	-0.666429	1.203758	0.025771	-0.660298	1.143084	0.046934	-0.689171	1.175836	-0.073136	-0.714011	0.783290	0.278693							-0.424062	0.679478	0.226845	-0.264212	0.067097	-0.163571	-0.231901	0.067909	0.221708	-0.222238	0.071576	0.192763	0.353383	0.075353	-0.060043
11779	98.158333	-0.881464	0.622220	0.124206	-0.878577	0.619078	-0.067667	-0.830026	0.855933	-0.075904	-0.824707	0.856206	0.140875	-0.761216	0.778137	-0.235615	-0.665732	1.203459	0.025536	-0.659764	1.142846	0.046786	-0.688520	1.175671	-0.073408	-0.713707	0.783442	0.278741							-0.424249	0.678312	0.224543	-0.264208	0.067096	-0.163570	-0.231905	0.067919	0.221709	-0.222236	0.071581	0.192762	0.353390	0.075350	-0.060047
11780	98.166667	-0.881331	0.622182	0.124178	-0.878545	0.619063	-0.067711	-0.829859	0.855984	-0.075925	-0.824502	0.856367	0.140758	-0.761038	0.778005	-0.235828	-0.664972	1.203146	0.025414	-0.659047	1.142502	0.046537	-0.687846	1.175472	-0.073520	-0.713379	0.783567	0.278781							-0.424478	0.676837	0.222086	-0.264209	0.067100	-0.163583	-0.231904	0.067914	0.221712	-0.222238	0.071583	0.192763	0.353397	0.075349	-0.060052
11781	98.175000	-0.881345	0.622192	0.124154	-0.878532	0.619085	-0.067708	-0.829669	0.856027	-0.075991	-0.824241	0.856493	0.140625	-0.760791	0.777837	-0.236023	-0.664215	1.202794	0.025249	-0.658181	1.142053	0.046185	-0.687175	1.175330	-0.073705	-0.713015	0.783665	0.278798							-0.424637	0.674782	0.219491	-0.264207	0.067108	-0.163580	-0.231900	0.067910	0.221711	-0.222243	0.071570	0.192766	0.353403	0.075353	-0.060048
11782	98.183333	-0.881433	0.622280	0.124178	-0.878539	0.619145	-0.067671	-0.829551	0.856086	-0.076054	-0.824048	0.856692	0.140545	-0.760498	0.777664	-0.236228	-0.663476	1.202496	0.025154	-0.657466	1.141690	0.045988	-0.686547	1.175236	-0.073843	-0.712614	0.783712	0.278780							-0.424790	0.672313	0.216788	-0.264214	0.067108	-0.163577	-0.231902	0.067906	0.221716	-0.222249	0.071579	0.192775	0.353410	0.075363	-0.060047
11783	98.191667	-0.881420	0.622302	0.124175	-0.878547	0.619192	-0.067670	-0.829369	0.856102	-0.076108	-0.823841	0.856805	0.140408	-0.760088	0.777486	-0.236423	-0.662700	1.202192	0.025142	-0.656900	1.141399	0.045941	-0.685908	1.175132	-0.073939	-0.712133	0.783733	0.278750							-0.424917	0.669284	0.213964	-0.264214	0.067115	-0.163579	-0.231905	0.067909	0.221721	-0.222246	0.071592	0.192776	0.353419	0.075393	-0.060056
11784	98.200000	-0.881310	0.622275	0.124134	-0.878543	0.619131	-0.067727	-0.829197	0.856120	-0.076161	-0.823600	0.856865	0.140283	-0.759629	0.777311	-0.236634	-0.661951	1.201859	0.025085	-0.656042	1.140968	0.045697	-0.685223	1.175000	-0.073944	-0.711604	0.783723	0.278700							-0.425091	0.665833	0.211079	-0.264216	0.067126	-0.163581	-0.231908	0.067912	0.221725	-0.222257	0.071577	0.192780	0.353416	0.075385	-0.060052
11785	98.208333	-0.881326	0.622344	0.124138	-0.878554	0.619158	-0.067725	-0.829013	0.856146	-0.076202	-0.823398	0.857028	0.140207	-0.759038	0.777061	-0.236814	-0.661168	1.201578	0.025128	-0.655395	1.140663	0.045618	-0.684604	1.174948	-0.073960	-0.710991	0.783657	0.278612							-0.425313	0.661865	0.208179	-0.264225	0.067124	-0.163586	-0.231914	0.067922	0.221724	-0.222254	0.071582	0.192778	0.353424	0.075388	-0.060065
11786	98.216667	-0.881388	0.622413	0.124118	-0.878587	0.619177	-0.067750	-0.828927	0.856181	-0.076271	-0.823201	0.857184	0.140145	-0.758366	0.776841	-0.237047	-0.660414	1.201276	0.025132	-0.654592	1.140272	0.045451	-0.683957	1.174870	-0.073933	-0.710304	0.783543	0.278499							-0.425601	0.657346	0.205213	-0.264227	0.067123	-0.163594	-0.231915	0.067924	0.221723	-0.222250	0.071591	0.192774	0.353434	0.075401	-0.060073
11787	98.225000	-0.881284	0.622430	0.124079	-0.878576	0.619204	-0.067766	-0.828771	0.856211	-0.076324	-0.823030	0.857287	0.140073	-0.757563	0.776548	-0.237259	-0.659611	1.200984	0.025215	-0.654041	1.140014	0.045512	-0.683277	1.174802	-0.073917	-0.709520	0.783397	0.278388							-0.425966	0.652418	0.202378	-0.264231	0.067126	-0.163602	-0.231915	0.067920	0.221718	-0.222252	0.071591	0.192768	0.353459	0.075415	-0.060097
11788	98.233333	-0.881201	0.622494	0.124067	-0.878547	0.619159	-0.067830	-0.828639	0.856236	-0.076401	-0.822866	0.857381	0.140002	-0.756637	0.776226	-0.237472	-0.658821	1.200671	0.025260	-0.653184	1.139593	0.045343	-0.682651	1.174739	-0.073887	-0.708640	0.783195	0.278251							-0.426526	0.646978	0.199484	-0.264236	0.067123	-0.163607	-0.231914	0.067921	0.221718	-0.222256	0.071562	0.192757	0.353464	0.075407	-0.060099
11789	98.241667	-0.881133	0.622510	0.124001	-0.878556	0.619198	-0.067848	-0.828603	0.856301	-0.076464	-0.822702	0.857493	0.139952	-0.755612	0.775852	-0.237703	-0.658061	1.200386	0.025349	-0.652560	1.139295	0.045353	-0.682009	1.174718	-0.073891	-0.707617	0.782898	0.278053							-0.427176	0.640952	0.196592	-0.264237	0.067124	-0.163609	-0.231908	0.067910	0.221710	-0.222252	0.071578	0.192759	0.353474	0.075418	-0.060096
11790	98.250000	-0.881176	0.622638	0.124002	-0.878523	0.619188	-0.067894	-0.828529	0.856320	-0.076546	-0.822501	0.857560	0.139868	-0.754445	0.775431	-0.237924	-0.657284	1.200106	0.025435	-0.651952	1.138999	0.045399	-0.681305	1.174619	-0.073794	-0.706483	0.782557	0.277833							-0.427971	0.634568	0.193720	-0.264240	0.067139	-0.163610	-0.231911	0.067915	0.221712	-0.222247	0.071579	0.192771	0.353488	0.075436	-0.060094
11791	98.258333	-0.881007	0.622649	0.123952	-0.878516	0.619230	-0.067892	-0.828488	0.856358	-0.076610	-0.822350	0.857638	0.139791	-0.753154	0.774951	-0.238174	-0.656498	1.199839	0.025552	-0.651238	1.138652	0.045338	-0.680551	1.174565	-0.073765	-0.705181	0.782118	0.277543							-0.428887	0.627704	0.190895	-0.264240	0.067149	-0.163619	-0.231904	0.067905	0.221713	-0.222248	0.071572	0.192765	0.353507	0.075463	-0.060090
11792	98.266667	-0.880941	0.622733	0.123936	-0.878495	0.619216	-0.067942	-0.828416	0.856377	-0.076654	-0.822244	0.857719	0.139766	-0.751737	0.774439	-0.238429	-0.655728	1.199607	0.025673	-0.650677	1.138425	0.045398	-0.679913	1.174533	-0.073682	-0.703742	0.781637	0.277215							-0.430059	0.620361	0.187907	-0.264242	0.067155	-0.163617	-0.231901	0.067908	0.221711	-0.222244	0.071566	0.192760	0.353508	0.075465	-0.060081
11793	98.275000	-0.880924	0.622791	0.123896	-0.878482	0.619218	-0.067972	-0.828405	0.856342	-0.076764	-0.822142	0.857776	0.139724	-0.750144	0.773866	-0.238718	-0.654975	1.199401	0.025723	-0.650027	1.138108	0.045332	-0.679242	1.174565	-0.073671	-0.702143	0.781065	0.276808							-0.431420	0.612638	0.185115	-0.264240	0.067143	-0.163622	-0.231900	0.067900	0.221708	-0.222243	0.071557	0.192760	0.353526	0.075476	-0.060078
11794	98.283333	-0.880823	0.622768	0.123830	-0.878469	0.619208	-0.067994	-0.828426	0.856352	-0.076819	-0.822028	0.857782	0.139616	-0.748422	0.773280	-0.239180	-0.654206	1.199213	0.025797	-0.649431	1.137849	0.045254	-0.678501	1.174583	-0.073601	-0.700458	0.780429	0.276330							-0.433225	0.605411	0.182485	-0.264240	0.067156	-0.163630	-0.231901	0.067891	0.221708	-0.222252	0.071523	0.192754	0.353539	0.075489	-0.060079
11795	98.291667	-0.880765	0.622837	0.123838	-0.878472	0.619187	-0.068022	-0.828598	0.856366	-0.076976	-0.821927	0.857755	0.139532	-0.746460	0.772613	-0.239473	-0.653472	1.199064	0.025832	-0.649094	1.137740	0.045343	-0.677755	1.174676	-0.073640	-0.698767	0.779698	0.275743							-0.434227	0.602002	0.179821	-0.264243	0.067145	-0.163640	-0.231909	0.067885	0.221689	-0.222239	0.071492	0.192727	0.353562	0.075503	-0.060089
11796	98.300000	-0.880727	0.622834	0.123793	-0.878474	0.619146	-0.068064	-0.828627	0.856330	-0.077040	-0.821833	0.857698	0.139447	-0.744378	0.771894	-0.239723	-0.652769	1.198938	0.025872	-0.648521	1.137488	0.045156	-0.676972	1.174756	-0.073676	-0.697220	0.778876	0.275053							-0.434642	0.601617	0.177723	-0.264258	0.067140	-0.163655	-0.231894	0.067870	0.221647	-0.222227	0.071460	0.192660	0.353578	0.075519	-0.060096
11797	98.308333	-0.880748	0.622792	0.123736	-0.878508	0.619132	-0.068070	-0.828573	0.856177	-0.077225	-0.821792	0.857649	0.139389	-0.741989	0.771183	-0.239874	-0.652131	1.198784	0.025841	-0.648623	1.137588	0.045342	-0.676230	1.174908	-0.073831	-0.696043	0.777948	0.274325							-0.434900	0.602518	0.176811	-0.264272	0.067143	-0.163655	-0.231872	0.067859	0.221582	-0.222208	0.071420	0.192607	0.353607	0.075549	-0.060109
11798	98.316667	-0.880789	0.622787	0.123717	-0.878558	0.619046	-0.068121	-0.828553	0.856091	-0.077327	-0.821760	0.857613	0.139329	-0.739651	0.770421	-0.239991	-0.651524	1.198622	0.025864	-0.648163	1.137296	0.045118	-0.675450	1.175042	-0.073930	-0.695283	0.777077	0.273548							-0.433957	0.603527	0.176415	-0.264286	0.067137	-0.163659	-0.231871	0.067870	0.221546	-0.222191	0.071428	0.192551	0.353613	0.075551	-0.060102
11799	98.325000	-0.880731	0.622725	0.123676	-0.878615	0.618938	-0.068143	-0.828643	0.856061	-0.077337	-0.821750	0.857492	0.139253	-0.737395	0.769633	-0.239972	-0.651006	1.198431	0.025833	-0.647998	1.137060	0.044999	-0.674632	1.175120	-0.074066	-0.694927	0.776520	0.272783							-0.432308	0.604465	0.176374	-0.264313	0.067135	-0.163650	-0.231885	0.067878	0.221574	-0.222221	0.071469	0.192610	0.353621	0.075565	-0.060090
11800	98.333333	-0.880846	0.622719	0.123637	-0.878682	0.618822	-0.068167	-0.828624	0.855890	-0.077539	-0.821733	0.857426	0.139185	-0.735599	0.768755	-0.240012	-0.650522	1.198217	0.025792	-0.647682	1.136794	0.044863	-0.673845	1.175221	-0.074238	-0.694705	0.776235	0.272054							-0.430570	0.605337	0.176395	-0.264340	0.067119	-0.163608	-0.231907	0.067892	0.221623	-0.222241	0.071507	0.192678	0.353645	0.075620	-0.060091
11801	98.341667	-0.880905	0.622695	0.123574	-0.878776	0.618745	-0.068214	-0.828767	0.855822	-0.077550	-0.821710	0.857405	0.139115	-0.734443	0.767883	-0.239988	-0.650059	1.198000	0.025807	-0.647486	1.136541	0.044731	-0.673045	1.175280	-0.074421	-0.694554	0.776229	0.271432							-0.428958	0.606170	0.176435	-0.264332	0.067115	-0.163561	-0.231909	0.067902	0.221629	-0.222250	0.071502	0.192673	0.353646	0.075615	-0.060068
11802	98.350000	-0.880885	0.622660	0.123485	-0.878865	0.618688	-0.068289	-0.828959	0.855806	-0.077652	-0.821670	0.857448	0.139036	-0.733792	0.767171	-0.239885	-0.649636	1.197750	0.025796	-0.647098	1.136149	0.044424	-0.672211	1.175356	-0.074532	-0.694417	0.776396	0.270852							-0.427605	0.606940	0.176381	-0.264310	0.067106	-0.163546	-0.231894	0.067914	0.221618	-0.222229	0.071487	0.192651	0.353659	0.075643	-0.060068
11803	98.358333	-0.880948	0.622721	0.123444	-0.878887	0.618610	-0.068393	-0.828983	0.855807	-0.077748	-0.821626	0.857580	0.138944	-0.733586	0.766824	-0.239750	-0.649230	1.197529	0.025794	-0.646911	1.135890	0.044306	-0.671421	1.175475	-0.074678	-0.694270	0.776658	0.270299							-0.426536	0.607606	0.176199	-0.264290	0.067117	-0.163568	-0.231882	0.067912	0.221580	-0.222217	0.071483	0.192602	0.353659	0.075615	-0.060050
11804	98.366667	-0.881078	0.622788	0.123410	-0.878993	0.618713	-0.068388	-0.829018	0.855791	-0.077906	-0.821585	0.857756	0.138826	-0.733564	0.766648	-0.239634	-0.648810	1.197359	0.025846	-0.646896	1.135751	0.044285	-0.670626	1.175616	-0.074867	-0.694091	0.776960	0.269812							-0.425695	0.607988	0.175877	-0.264279	0.067118	-0.163579	-0.231875	0.067921	0.221539	-0.222203	0.071457	0.192553	0.353670	0.075618	-0.060044
11805	98.375000	-0.881019	0.622804	0.123418	-0.879010	0.618790	-0.068374	-0.829017	0.855809	-0.078116	-0.821543	0.857969	0.138634	-0.733681	0.766624	-0.239512	-0.648464	1.197215	0.025812	-0.646765	1.135573	0.044138	-0.669723	1.175765	-0.075041	-0.693811	0.777263	0.269440							-0.425070	0.608081	0.175524	-0.264272	0.067110	-0.163566	-0.231862	0.067910	0.221489	-0.222183	0.071440	0.192482	0.353672	0.075624	-0.060045
11806	98.383333	-0.880933	0.622806	0.123448	-0.878978	0.618882	-0.068337	-0.828797	0.855781	-0.078296	-0.821552	0.858203	0.138470	-0.733860	0.766641	-0.239390	-0.648155	1.197121	0.025788	-0.646663	1.135405	0.043922	-0.668991	1.175954	-0.075172	-0.693375	0.777492	0.269145							-0.424601	0.607889	0.175165	-0.264258	0.067078	-0.163524	-0.231850	0.067901	0.221446	-0.222173	0.071417	0.192438	0.353679	0.075626	-0.060046
11807	98.391667	-0.880937	0.622879	0.123507	-0.878842	0.618941	-0.068274	-0.828677	0.855810	-0.078592	-0.821601	0.858387	0.138286	-0.734051	0.766647	-0.239215	-0.647892	1.197071	0.025728	-0.646618	1.135250	0.043693	-0.668204	1.176217	-0.075409	-0.692788	0.777684	0.269052							-0.424300	0.607508	0.174911	-0.264247	0.067059	-0.163479	-0.231850	0.067896	0.221427	-0.222173	0.071412	0.192428	0.353685	0.075635	-0.060041
11808	98.400000	-0.880947	0.622971	0.123555	-0.878668	0.619013	-0.068220	-0.828610	0.855886	-0.078873	-0.821667	0.858536	0.138096	-0.734186	0.766656	-0.239022	-0.647705	1.197053	0.025661	-0.646611	1.135154	0.043432	-0.667487	1.176522	-0.075655	-0.692053	0.777808	0.269016							-0.424105	0.607036	0.174697	-0.264235	0.067047	-0.163421	-0.231854	0.067904	0.221431	-0.222170	0.071411	0.192431	0.353694	0.075646	-0.060041
11809	98.408333	-0.880811	0.622977	0.123551	-0.878509	0.619105	-0.068195	-0.828552	0.855906	-0.079218	-0.821703	0.858605	0.137897	-0.734172	0.766596	-0.238857	-0.647589	1.197046	0.025595	-0.646841	1.135116	0.043284	-0.666745	1.176776	-0.075899	-0.691258	0.777899	0.269084							-0.423999	0.606483	0.174494	-0.264228	0.067029	-0.163388	-0.231861	0.067894	0.221443	-0.222182	0.071418	0.192454	0.353714	0.075702	-0.060057
11810	98.416667	-0.880765	0.623033	0.123562	-0.878307	0.619178	-0.068225	-0.828514	0.855924	-0.079432	-0.821704	0.858607	0.137696	-0.733999	0.766468	-0.238821	-0.647534	1.197035	0.025531	-0.647075	1.135140	0.043117	-0.666048	1.177026	-0.076127	-0.690484	0.777967	0.269228							-0.423954	0.606065	0.174342	-0.264218	0.067020	-0.163377	-0.231869	0.067900	0.221466	-0.222202	0.071428	0.192484	0.353726	0.075725	-0.060058
11811	98.425000	-0.880698	0.623029	0.123518	-0.878185	0.619259	-0.068221	-0.828394	0.855809	-0.079652	-0.821671	0.858576	0.137507	-0.733586	0.766348	-0.238919	-0.647532	1.196985	0.025467	-0.647286	1.135053	0.042916	-0.665358	1.177282	-0.076342	-0.689790	0.778038	0.269437							-0.423939	0.605746	0.174220	-0.264214	0.067017	-0.163377	-0.231876	0.067904	0.221487	-0.222202	0.071428	0.192498	0.353719	0.075702	-0.060052
11812	98.433333	-0.880712	0.623089	0.123499	-0.878078	0.619307	-0.068227	-0.828321	0.855697	-0.079817	-0.821602	0.858506	0.137331	-0.733043	0.766218	-0.239170	-0.647581	1.196898	0.025451	-0.647487	1.134907	0.042696	-0.664863	1.177483	-0.076504	-0.689233	0.778077	0.269654							-0.423911	0.605479	0.174125	-0.264225	0.067022	-0.163406	-0.231883	0.067905	0.221496	-0.222207	0.071432	0.192499	0.353728	0.075718	-0.060073
11813	98.441667	-0.880559	0.623067	0.123446	-0.877989	0.619319	-0.068251	-0.828168	0.855475	-0.080034	-0.821507	0.858349	0.137179	-0.732335	0.766083	-0.239551	-0.647672	1.196790	0.025484	-0.647729	1.134746	0.042592	-0.664200	1.177675	-0.076629	-0.688831	0.778165	0.269921							-0.423866	0.605419	0.174109	-0.264245	0.067044	-0.163455	-0.231875	0.067900	0.221496	-0.222204	0.071412	0.192502	0.353756	0.075759	-0.060099
11814	98.450000	-0.880498	0.623110	0.123427	-0.877851	0.619197	-0.068351	-0.828040	0.855281	-0.080205	-0.821382	0.858205	0.137050	-0.731578	0.765944	-0.239987	-0.647782	1.196621	0.025558	-0.647924	1.134538	0.042472	-0.663724	1.177794	-0.076658	-0.688544	0.778269	0.270199							-0.423806	0.605433	0.174184	-0.264258	0.067057	-0.163501	-0.231869	0.067898	0.221493	-0.222195	0.071429	0.192496	0.353767	0.075778	-0.060116
11815	98.458333	-0.880495	0.623101	0.123365	-0.877860	0.619294	-0.068306	-0.827790	0.855030	-0.080344	-0.821197	0.858043	0.136916	-0.730861	0.765786	-0.240513	-0.647924	1.196423	0.025668	-0.648125	1.134310	0.042449	-0.663308	1.177891	-0.076695	-0.688402	0.778375	0.270460							-0.423751	0.605516	0.174409	-0.264264	0.067059	-0.163518	-0.231873	0.067890	0.221502	-0.222193	0.071410	0.192506	0.353769	0.075767	-0.060119
11816	98.466667	-0.880407	0.623091	0.123317	-0.877814	0.619303	-0.068331	-0.827686	0.854832	-0.080583	-0.820983	0.857877	0.136747	-0.730219	0.765615	-0.241008	-0.648042	1.196232	0.025840	-0.648157	1.133879	0.042260	-0.662966	1.178032	-0.076723	-0.688351	0.778503	0.270700							-0.423701	0.605654	0.174690	-0.264258	0.067050	-0.163521	-0.231874	0.067884	0.221523	-0.222195	0.071414	0.192533	0.353782	0.075801	-0.060136
11817	98.475000	-0.880328	0.623141	0.123302	-0.877707	0.619231	-0.068427	-0.827434	0.854631	-0.080761	-0.820827	0.857786	0.136670	-0.729744	0.765465	-0.241523	-0.648136	1.196048	0.026064	-0.648314	1.133667	0.042327	-0.662612	1.178090	-0.076612	-0.688388	0.778644	0.270902							-0.423671	0.605757	0.174974	-0.264251	0.067043	-0.163507	-0.231876	0.067879	0.221545	-0.222212	0.071440	0.192571	0.353783	0.075778	-0.060134
11818	98.483333	-0.880247	0.623197	0.123292	-0.877663	0.619232	-0.068462	-0.827249	0.854504	-0.080921	-0.820659	0.857702	0.136548	-0.729444	0.765345	-0.242072	-0.648238	1.195889	0.026281	-0.648430	1.133469	0.042367	-0.662290	1.178188	-0.076497	-0.688475	0.778791	0.271078							-0.423676	0.605789	0.175277	-0.264241	0.067035	-0.163501	-0.231884	0.067881	0.221571	-0.222224	0.071446	0.192605	0.353802	0.075821	-0.060150
11819	98.491667	-0.880207	0.623227	0.123258	-0.877650	0.619346	-0.068430	-0.827037	0.854404	-0.081084	-0.820506	0.857651	0.136430	-0.729264	0.765277	-0.242544	-0.648354	1.195707	0.026458	-0.648531	1.133284	0.042436	-0.661948	1.178282	-0.076352	-0.688604	0.778960	0.271220							-0.423721	0.605772	0.175563	-0.264236	0.067052	-0.163495	-0.231884	0.067886	0.221586	-0.222220	0.071444	0.192616	0.353812	0.075836	-0.060153
11820	98.500000	-0.880095	0.623258	0.123255	-0.877599	0.619413	-0.068405	-0.826854	0.854368	-0.081209	-0.820425	0.857690	0.136356	-0.729155	0.765242	-0.243011	-0.648394	1.195563	0.026726	-0.648622	1.133087	0.042504	-0.661648	1.178424	-0.076207	-0.688718	0.779073	0.271327							-0.423797	0.605759	0.175867	-0.264238	0.067050	-0.163504	-0.231884	0.067882	0.221591	-0.222220	0.071453	0.192622	0.353817	0.075841	-0.060158
11821	98.508333	-0.880043	0.623298	0.123245	-0.877455	0.619321	-0.068516	-0.826627	0.854328	-0.081337	-0.820332	0.857695	0.136245	-0.729147	0.765268	-0.243487	-0.648445	1.195457	0.026974	-0.648682	1.132899	0.042537	-0.661350	1.178557	-0.076076	-0.688825	0.779174	0.271396							-0.423890	0.605694	0.176098	-0.264238	0.067046	-0.163519	-0.231887	0.067899	0.221598	-0.222220	0.071454	0.192621	0.353808	0.075828	-0.060158
11822	98.516667	-0.879951	0.623274	0.123200	-0.877416	0.619362	-0.068509	-0.826386	0.854272	-0.081482	-0.820257	0.857702	0.136138	-0.729176	0.765321	-0.243948	-0.648487	1.195365	0.027220	-0.648754	1.132756	0.042610	-0.661032	1.178687	-0.075940	-0.688913	0.779266	0.271454							-0.423983	0.605633	0.176296	-0.264241	0.067052	-0.163529	-0.231889	0.067893	0.221599	-0.222217	0.071473	0.192640	0.353817	0.075849	-0.060166
11823	98.525000	-0.879946	0.623346	0.123227	-0.877446	0.619470	-0.068424	-0.826214	0.854301	-0.081577	-0.820215	0.857757	0.136037	-0.729223	0.765470	-0.244352	-0.648523	1.195262	0.027432	-0.648815	1.132639	0.042692	-0.660702	1.178802	-0.075784	-0.688980	0.779327	0.271499							-0.424074	0.605573	0.176451	-0.264239	0.067056	-0.163540	-0.231899	0.067903	0.221612	-0.222233	0.071460	0.192637	0.353821	0.075849	-0.060161
11824	98.533333	-0.879869	0.623346	0.123216	-0.877444	0.619512	-0.068396	-0.826034	0.854335	-0.081681	-0.820210	0.857817	0.135990	-0.729258	0.765611	-0.244744	-0.648537	1.195175	0.027666	-0.648874	1.132524	0.042787	-0.660415	1.178935	-0.075640	-0.689022	0.779364	0.271542							-0.424148	0.605561	0.176559	-0.264239	0.067051	-0.163540	-0.231901	0.067895	0.221624	-0.222232	0.071469	0.192647	0.353824	0.075853	-0.060160
11825	98.541667	-0.879914	0.623440	0.123271	-0.877361	0.619470	-0.068454	-0.825836	0.854373	-0.081765	-0.820216	0.857792	0.135874	-0.729261	0.765769	-0.245137	-0.648564	1.195075	0.027867	-0.648967	1.132424	0.042959	-0.660142	1.179085	-0.075465	-0.689054	0.779366	0.271579							-0.424207	0.605554	0.176627	-0.264239	0.067062	-0.163541	-0.231905	0.067894	0.221636	-0.222243	0.071473	0.192676	0.353826	0.075833	-0.060147
11826	98.550000	-0.879860	0.623383	0.123239	-0.877374	0.619523	-0.068414	-0.825578	0.854332	-0.081913	-0.820210	0.857781	0.135777	-0.729262	0.765975	-0.245511	-0.648539	1.194994	0.028137	-0.649027	1.132298	0.043073	-0.659911	1.179213	-0.075238	-0.689058	0.779343	0.271558							-0.424249	0.605566	0.176668	-0.264237	0.067063	-0.163540	-0.231907	0.067885	0.221645	-0.222250	0.071475	0.192690	0.353839	0.075862	-0.060141
11827	98.558333	-0.879873	0.623385	0.123252	-0.877334	0.619497	-0.068426	-0.825493	0.854390	-0.082032	-0.820215	0.857776	0.135723	-0.729190	0.766168	-0.245785	-0.648570	1.194914	0.028340	-0.649067	1.132202	0.043192	-0.659643	1.179332	-0.075067	-0.689094	0.779321	0.271594							-0.424274	0.605587	0.176666	-0.264241	0.067064	-0.163532	-0.231909	0.067889	0.221649	-0.222252	0.071489	0.192695	0.353844	0.075873	-0.060139
11828	98.566667	-0.879895	0.623380	0.123262	-0.877339	0.619546	-0.068372	-0.825316	0.854421	-0.082079	-0.820212	0.857756	0.135683	-0.729088	0.766373	-0.246092	-0.648574	1.194865	0.028593	-0.649106	1.132120	0.043315	-0.659413	1.179467	-0.074840	-0.689140	0.779297	0.271628							-0.424298	0.605608	0.176646	-0.264252	0.067067	-0.163536	-0.231911	0.067899	0.221653	-0.222252	0.071497	0.192691	0.353847	0.075882	-0.060134
11829	98.575000	-0.880011	0.623446	0.123321	-0.877340	0.619516	-0.068385	-0.825166	0.854399	-0.082180	-0.820200	0.857703	0.135662	-0.728961	0.766534	-0.246375	-0.648576	1.194828	0.028887	-0.649153	1.132046	0.043462	-0.659271	1.179615	-0.074600	-0.689182	0.779273	0.271669							-0.424329	0.605627	0.176613	-0.264250	0.067080	-0.163547	-0.231912	0.067901	0.221650	-0.222249	0.071510	0.192698	0.353842	0.075877	-0.060128
11830	98.583333	-0.879945	0.623356	0.123290	-0.877356	0.619532	-0.068358	-0.825067	0.854387	-0.082356	-0.820175	0.857669	0.135666	-0.728811	0.766674	-0.246634	-0.648584	1.194811	0.029195	-0.649236	1.132025	0.043704	-0.659134	1.179751	-0.074346	-0.689219	0.779245	0.271718							-0.424365	0.605631	0.176571	-0.264255	0.067078	-0.163550	-0.231917	0.067914	0.221651	-0.222256	0.071503	0.192680	0.353850	0.075896	-0.060138
11831	98.591667	-0.880014	0.623399	0.123349	-0.877360	0.619500	-0.068369	-0.824949	0.854373	-0.082363	-0.820144	0.857618	0.135690	-0.728634	0.766798	-0.246859	-0.648586	1.194788	0.029473	-0.649280	1.131977	0.043890	-0.658998	1.179899	-0.074119	-0.689248	0.779208	0.271769							-0.424409	0.605614	0.176534	-0.264257	0.067076	-0.163557	-0.231922	0.067923	0.221650	-0.222254	0.071505	0.192676	0.353858	0.075903	-0.060147
11832	98.600000	-0.880042	0.623379	0.123360	-0.877413	0.619498	-0.068342	-0.824817	0.854346	-0.082380	-0.820112	0.857527	0.135716	-0.728457	0.766898	-0.247046	-0.648578	1.194775	0.029775	-0.649318	1.131969	0.044126	-0.658877	1.180041	-0.073819	-0.689266	0.779159	0.271817							-0.424463	0.605563	0.176493	-0.264259	0.067081	-0.163560	-0.231916	0.067920	0.221646	-0.222254	0.071491	0.192674	0.353849	0.075868	-0.060137
11833	98.608333	-0.880053	0.623355	0.123381	-0.877401	0.619510	-0.068313	-0.824605	0.854252	-0.082460	-0.820047	0.857435	0.135741	-0.728255	0.766983	-0.247191	-0.648572	1.194799	0.030131	-0.649374	1.131971	0.044397	-0.658853	1.180173	-0.073478	-0.689253	0.779103	0.271878							-0.424505	0.605505	0.176478	-0.264260	0.067072	-0.163556	-0.231917	0.067915	0.221640	-0.222252	0.071516	0.192672	0.353862	0.075890	-0.060150
11834	98.616667	-0.879990	0.623268	0.123364	-0.877430	0.619550	-0.068254	-0.824499	0.854206	-0.082482	-0.820039	0.857419	0.135820	-0.728041	0.767062	-0.247313	-0.648590	1.194824	0.030486	-0.649427	1.131972	0.044688	-0.658818	1.180298	-0.073198	-0.689217	0.779041	0.271959							-0.424540	0.605444	0.176471	-0.264253	0.067075	-0.163545	-0.231916	0.067909	0.221632	-0.222258	0.071497	0.192667	0.353873	0.075922	-0.060168
11835	98.625000	-0.880038	0.623319	0.123427	-0.877365	0.619502	-0.068286	-0.824397	0.854215	-0.082555	-0.820007	0.857386	0.135886	-0.727826	0.767125	-0.247384	-0.648602	1.194802	0.030837	-0.649437	1.131925	0.044928	-0.658832	1.180416	-0.072859	-0.689160	0.778979	0.272068							-0.424561	0.605387	0.176480	-0.264256	0.067070	-0.163545	-0.231915	0.067910	0.221627	-0.222254	0.071492	0.192665	0.353876	0.075919	-0.060168
11836	98.633333	-0.880050	0.623310	0.123442	-0.877420	0.619562	-0.068209	-0.824362	0.854287	-0.082542	-0.819977	0.857359	0.135955	-0.727611	0.767191	-0.247444	-0.648614	1.194793	0.031186	-0.649460	1.131930	0.045252	-0.658889	1.180539	-0.072507	-0.689085	0.778924	0.272181							-0.424571	0.605338	0.176490	-0.264258	0.067064	-0.163537	-0.231907	0.067898	0.221613	-0.222246	0.071501	0.192641	0.353875	0.075902	-0.060166
11837	98.641667	-0.880083	0.623322	0.123462	-0.877380	0.619551	-0.068209	-0.824272	0.854305	-0.082579	-0.819949	0.857337	0.136021	-0.727386	0.767237	-0.247457	-0.648643	1.194782	0.031551	-0.649495	1.131907	0.045585	-0.658931	1.180611	-0.072180	-0.688992	0.778879	0.272296							-0.424559	0.605302	0.176503	-0.264255	0.067068	-0.163535	-0.231904	0.067899	0.221607	-0.222241	0.071484	0.192635	0.353887	0.075936	-0.060181
11838	98.650000	-0.879969	0.623238	0.123431	-0.877337	0.619543	-0.068210	-0.824214	0.854374	-0.082657	-0.819928	0.857321	0.136096	-0.727131	0.767289	-0.247447	-0.648667	1.194786	0.031914	-0.649499	1.131874	0.045906	-0.658997	1.180646	-0.071776	-0.688875	0.778839	0.272417							-0.424533	0.605267	0.176519	-0.264257	0.067062	-0.163525	-0.231899	0.067905	0.221602	-0.222245	0.071482	0.192633	0.353897	0.075955	-0.060199
11839	98.658333	-0.880012	0.623306	0.123487	-0.877318	0.619553	-0.068208	-0.824178	0.854449	-0.082586	-0.819928	0.857325	0.136224	-0.726891	0.767351	-0.247399	-0.648713	1.194741	0.032330	-0.649515	1.131838	0.046227	-0.659108	1.180699	-0.071416	-0.688745	0.778812	0.272560							-0.424489	0.605193	0.176509	-0.264251	0.067057	-0.163526	-0.231905	0.067911	0.221601	-0.222240	0.071475	0.192628	0.353902	0.075951	-0.060206
11840	98.666667	-0.880056	0.623323	0.123497	-0.877302	0.619564	-0.068203	-0.824131	0.854519	-0.082595	-0.819907	0.857300	0.136304	-0.726690	0.767405	-0.247380	-0.648756	1.194715	0.032693	-0.649536	1.131799	0.046551	-0.659243	1.180723	-0.071023	-0.688608	0.778779	0.272711							-0.424438	0.605184	0.176529	-0.264244	0.067045	-0.163517	-0.231905	0.067907	0.221598	-0.222230	0.071483	0.192636	0.353887	0.075912	-0.060192
11841	98.675000	-0.879943	0.623241	0.123459	-0.877339	0.619601	-0.068161	-0.824078	0.854594	-0.082603	-0.819878	0.857263	0.136389	-0.726502	0.767468	-0.247269	-0.648830	1.194666	0.033065	-0.649555	1.131734	0.046847	-0.659388	1.180756	-0.070681	-0.688481	0.778754	0.272874							-0.424400	0.605137	0.176606	-0.264243	0.067038	-0.163506	-0.231906	0.067911	0.221598	-0.222232	0.071487	0.192613	0.353884	0.075904	-0.060193
11842	98.683333	-0.879989	0.623301	0.123514	-0.877269	0.619590	-0.068182	-0.824059	0.854653	-0.082581	-0.819847	0.857226	0.136482	-0.726343	0.767530	-0.247142	-0.648914	1.194634	0.033426	-0.649600	1.131688	0.047167	-0.659561	1.180792	-0.070329	-0.688369	0.778739	0.273045							-0.424363	0.605126	0.176671	-0.264237	0.067040	-0.163498	-0.231904	0.067911	0.221597	-0.222240	0.071469	0.192628	0.353899	0.075929	-0.060202
11843	98.691667	-0.879984	0.623299	0.123527	-0.877252	0.619602	-0.068170	-0.824004	0.854712	-0.082554	-0.819802	0.857183	0.136580	-0.726203	0.767536	-0.247051	-0.649012	1.194613	0.033739	-0.649644	1.131671	0.047479	-0.659696	1.180832	-0.069977	-0.688266	0.778724	0.273223							-0.424321	0.605116	0.176717	-0.264242	0.067031	-0.163487	-0.231899	0.067902	0.221592	-0.222232	0.071476	0.192618	0.353889	0.075915	-0.060192
11844	98.700000	-0.879934	0.623226	0.123494	-0.877241	0.619618	-0.068158	-0.824009	0.854758	-0.082535	-0.819748	0.857134	0.136683	-0.726119	0.767564	-0.246923	-0.649113	1.194607	0.034066	-0.649689	1.131647	0.047768	-0.659873	1.180878	-0.069635	-0.688171	0.778717	0.273409							-0.424288	0.605095	0.176780	-0.264235	0.067027	-0.163477	-0.231897	0.067900	0.221593	-0.222229	0.071447	0.192625	0.353874	0.075892	-0.060183
11845	98.708333	-0.879935	0.623226	0.123507	-0.877235	0.619639	-0.068143	-0.823954	0.854802	-0.082520	-0.819679	0.857077	0.136793	-0.726077	0.767587	-0.246778	-0.649204	1.194642	0.034445	-0.649765	1.131674	0.048084	-0.660089	1.180922	-0.069289	-0.688098	0.778717	0.273600							-0.424269	0.605035	0.176869	-0.264237	0.067023	-0.163469	-0.231894	0.067897	0.221590	-0.222235	0.071465	0.192624	0.353890	0.075931	-0.060191
11846	98.716667	-0.879990	0.623292	0.123570	-0.877226	0.619651	-0.068132	-0.823925	0.854828	-0.082431	-0.819605	0.857020	0.136909	-0.726055	0.767606	-0.246627	-0.649333	1.194675	0.034769	-0.649824	1.131694	0.048361	-0.660318	1.181030	-0.068959	-0.688035	0.778707	0.273793							-0.424256	0.605009	0.176952	-0.264242	0.067016	-0.163473	-0.231896	0.067899	0.221592	-0.222238	0.071470	0.192623	0.353891	0.075932	-0.060192
11847	98.725000	-0.880030	0.623303	0.123596	-0.877220	0.619663	-0.068119	-0.823929	0.854847	-0.082373	-0.819522	0.856954	0.137031	-0.726060	0.767616	-0.246447	-0.649455	1.194702	0.035076	-0.649908	1.131725	0.048665	-0.660523	1.181103	-0.068635	-0.687979	0.778685	0.273951							-0.424235	0.605003	0.177049	-0.264242	0.067019	-0.163476	-0.231898	0.067901	0.221594	-0.222238	0.071473	0.192621	0.353880	0.075916	-0.060181
11848	98.733333	-0.879966	0.623221	0.123571	-0.877219	0.619680	-0.068108	-0.824004	0.854903	-0.082338	-0.819439	0.856887	0.137155	-0.726086	0.767619	-0.246258	-0.649599	1.194738	0.035415	-0.649987	1.131755	0.048968	-0.660731	1.181180	-0.068260	-0.687959	0.778688	0.274177							-0.424234	0.604971	0.177151	-0.264248	0.067023	-0.163478	-0.231897	0.067901	0.221601	-0.222240	0.071463	0.192624	0.353878	0.075895	-0.060171
11849	98.741667	-0.879998	0.623274	0.123633	-0.877243	0.619703	-0.068079	-0.823978	0.854892	-0.082219	-0.819367	0.856829	0.137308	-0.726127	0.767598	-0.246078	-0.649708	1.194814	0.035803	-0.650059	1.131787	0.049254	-0.660982	1.181269	-0.067918	-0.687941	0.778665	0.274372							-0.424235	0.604958	0.177252	-0.264251	0.067022	-0.163477	-0.231909	0.067914	0.221610	-0.222243	0.071473	0.192629	0.353887	0.075921	-0.060174
11850	98.750000	-0.880040	0.623278	0.123653	-0.877217	0.619698	-0.068082	-0.824067	0.854905	-0.082083	-0.819293	0.856771	0.137474	-0.726195	0.767569	-0.245895	-0.649879	1.194867	0.036103	-0.650169	1.131839	0.049595	-0.661226	1.181367	-0.067580	-0.687930	0.778637	0.274557							-0.424233	0.604940	0.177355	-0.264250	0.067015	-0.163468	-0.231905	0.067912	0.221607	-0.222241	0.071481	0.192636	0.353899	0.075945	-0.060184
11851	98.758333	-0.880092	0.623276	0.123671	-0.877252	0.619717	-0.068054	-0.824097	0.854869	-0.081977	-0.819215	0.856685	0.137612	-0.726277	0.767524	-0.245708	-0.650000	1.194917	0.036458	-0.650257	1.131885	0.049889	-0.661466	1.181487	-0.067238	-0.687919	0.778602	0.274740							-0.424234	0.604926	0.177456	-0.264248	0.067014	-0.163469	-0.231911	0.067916	0.221618	-0.222244	0.071501	0.192637	0.353891	0.075911	-0.060160
11852	98.766667	-0.880133	0.623270	0.123697	-0.877287	0.619727	-0.068019	-0.824160	0.854864	-0.081815	-0.819148	0.856600	0.137752	-0.726374	0.767475	-0.245520	-0.650154	1.194969	0.036792	-0.650371	1.131956	0.050217	-0.661728	1.181595	-0.066881	-0.687911	0.778569	0.274915							-0.424235	0.604887	0.177568	-0.264248	0.067015	-0.163464	-0.231906	0.067903	0.221615	-0.222243	0.071515	0.192669	0.353916	0.075959	-0.060180
11853	98.775000	-0.880088	0.623224	0.123716	-0.877268	0.619701	-0.068013	-0.824217	0.854814	-0.081690	-0.819085	0.856514	0.137904	-0.726486	0.767441	-0.245324	-0.650307	1.195000	0.037107	-0.650485	1.131974	0.050507	-0.661983	1.181701	-0.066565	-0.687908	0.778549	0.275092							-0.424231	0.604847	0.177672	-0.264249	0.067015	-0.163465	-0.231904	0.067899	0.221616	-0.222249	0.071494	0.192657	0.353917	0.075946	-0.060180
11854	98.783333	-0.880051	0.623124	0.123699	-0.877249	0.619672	-0.068007	-0.824297	0.854789	-0.081489	-0.819033	0.856418	0.138056	-0.726619	0.767407	-0.245122	-0.650464	1.195032	0.037430	-0.650584	1.131989	0.050778	-0.662240	1.181787	-0.066178	-0.687901	0.778510	0.275247							-0.424220	0.604829	0.177760	-0.264254	0.067006	-0.163464	-0.231907	0.067905	0.221623	-0.222249	0.071492	0.192655	0.353931	0.075975	-0.060199
11855	98.791667	-0.880174	0.623187	0.123796	-0.877290	0.619674	-0.067957	-0.824365	0.854735	-0.081373	-0.819005	0.856331	0.138221	-0.726758	0.767378	-0.244893	-0.650627	1.195067	0.037741	-0.650649	1.131980	0.051033	-0.662465	1.181863	-0.065885	-0.687896	0.778471	0.275399							-0.424213	0.604788	0.177855	-0.264250	0.067014	-0.163476	-0.231900	0.067894	0.221613	-0.222240	0.071491	0.192641	0.353933	0.075961	-0.060207
11856	98.800000	-0.880075	0.623063	0.123792	-0.877324	0.619679	-0.067901	-0.824465	0.854703	-0.081150	-0.818983	0.856234	0.138389	-0.726918	0.767358	-0.244662	-0.650770	1.195110	0.038058	-0.650844	1.132051	0.051375	-0.662732	1.181959	-0.065527	-0.687879	0.778434	0.275560							-0.424198	0.604770	0.177928	-0.264255	0.067021	-0.163482	-0.231906	0.067905	0.221617	-0.222242	0.071485	0.192648	0.353946	0.075993	-0.060230
11857	98.808333	-0.880113	0.623066	0.123873	-0.877302	0.619666	-0.067872	-0.824572	0.854687	-0.080963	-0.819011	0.856139	0.138596	-0.727100	0.767326	-0.244420	-0.650923	1.195171	0.038392	-0.650870	1.132062	0.051546	-0.662995	1.182144	-0.065301	-0.687868	0.778376	0.275705							-0.424186	0.604743	0.178003	-0.264249	0.067007	-0.163471	-0.231902	0.067905	0.221622	-0.222242	0.071490	0.192647	0.353952	0.075992	-0.060240
11858	98.816667	-0.880164	0.623064	0.123951	-0.877333	0.619689	-0.067805	-0.824614	0.854635	-0.080799	-0.819028	0.856063	0.138748	-0.727301	0.767283	-0.244164	-0.651086	1.195264	0.038705	-0.651070	1.132178	0.051883	-0.663245	1.182265	-0.064945	-0.687854	0.778301	0.275841							-0.424172	0.604697	0.178088	-0.264254	0.067010	-0.163482	-0.231914	0.067916	0.221632	-0.222245	0.071497	0.192643	0.353939	0.075953	-0.060231
11859	98.825000	-0.880206	0.623047	0.124009	-0.877335	0.619696	-0.067753	-0.824802	0.854653	-0.080611	-0.819111	0.856054	0.138931	-0.727513	0.767236	-0.243912	-0.651232	1.195361	0.039000	-0.651187	1.132256	0.052117	-0.663476	1.182442	-0.064673	-0.687839	0.778232	0.275968							-0.424151	0.604683	0.178153	-0.264248	0.067023	-0.163484	-0.231906	0.067899	0.221632	-0.222245	0.071496	0.192661	0.353934	0.075949	-0.060233
11860	98.833333	-0.880178	0.623002	0.124053	-0.877338	0.619708	-0.067703	-0.824909	0.854647	-0.080436	-0.819168	0.856008	0.139068	-0.727719	0.767186	-0.243647	-0.651351	1.195496	0.039317	-0.651312	1.132365	0.052354	-0.663705	1.182650	-0.064358	-0.687831	0.778155	0.276074							-0.424127	0.604675	0.178217	-0.264253	0.067018	-0.163475	-0.231912	0.067906	0.221639	-0.222248	0.071499	0.192671	0.353948	0.075976	-0.060253
11861	98.841667	-0.880200	0.622981	0.124099	-0.877338	0.619714	-0.067657	-0.825061	0.854663	-0.080255	-0.819260	0.855966	0.139204	-0.727927	0.767129	-0.243369	-0.651513	1.195643	0.039582	-0.651461	1.132526	0.052626	-0.663962	1.182846	-0.064082	-0.687832	0.778091	0.276169							-0.424100	0.604688	0.178281	-0.264256	0.067017	-0.163477	-0.231909	0.067903	0.221639	-0.222247	0.071499	0.192679	0.353936	0.075971	-0.060252
11862	98.850000	-0.880293	0.622982	0.124158	-0.877279	0.619693	-0.067648	-0.825182	0.854650	-0.080120	-0.819372	0.855939	0.139340	-0.728132	0.767069	-0.243090	-0.651652	1.195815	0.039831	-0.651603	1.132729	0.052895	-0.664195	1.183067	-0.063827	-0.687842	0.778019	0.276236							-0.424079	0.604680	0.178358	-0.264253	0.067022	-0.163485	-0.231910	0.067900	0.221636	-0.222240	0.071507	0.192666	0.353909	0.075923	-0.060239
11863	98.858333	-0.880289	0.622909	0.124170	-0.877336	0.619725	-0.067572	-0.825341	0.854694	-0.079895	-0.819507	0.855951	0.139501	-0.728345	0.767004	-0.242780	-0.651781	1.196066	0.040103	-0.651718	1.132930	0.053108	-0.664466	1.183334	-0.063554	-0.687873	0.777942	0.276284							-0.424066	0.604648	0.178454	-0.264253	0.067028	-0.163487	-0.231908	0.067895	0.221633	-0.222246	0.071499	0.192681	0.353909	0.075929	-0.060240
11864	98.866667	-0.880286	0.622839	0.124185	-0.877337	0.619734	-0.067527	-0.825450	0.854694	-0.079722	-0.819652	0.856013	0.139681	-0.728549	0.766914	-0.242474	-0.651940	1.196284	0.040355	-0.651885	1.133175	0.053398	-0.664724	1.183586	-0.063280	-0.687917	0.777862	0.276315							-0.424037	0.604662	0.178539	-0.264254	0.067030	-0.163494	-0.231904	0.067896	0.221626	-0.222248	0.071490	0.192663	0.353906	0.075930	-0.060243
11865	98.875000	-0.880294	0.622835	0.124258	-0.877340	0.619743	-0.067487	-0.825560	0.854688	-0.079559	-0.819768	0.855999	0.139788	-0.728760	0.766810	-0.242172	-0.652082	1.196540	0.040664	-0.652061	1.133423	0.053681	-0.664991	1.183770	-0.062995	-0.687981	0.777784	0.276325							-0.424041	0.604621	0.178647	-0.264255	0.067029	-0.163496	-0.231909	0.067902	0.221628	-0.222243	0.071483	0.192658	0.353882	0.075895	-0.060222
11866	98.883333	-0.880338	0.622777	0.124281	-0.877353	0.619758	-0.067442	-0.825611	0.854685	-0.079363	-0.819867	0.856009	0.139900	-0.728964	0.766692	-0.241873	-0.652266	1.196765	0.040917	-0.652204	1.133657	0.053905	-0.665325	1.183975	-0.062678	-0.688052	0.777716	0.276327							-0.424045	0.604601	0.178731	-0.264257	0.067017	-0.163488	-0.231906	0.067896	0.221628	-0.222247	0.071481	0.192654	0.353870	0.075888	-0.060220
11867	98.891667	-0.880376	0.622743	0.124329	-0.877383	0.619782	-0.067391	-0.825792	0.854705	-0.079192	-0.819953	0.856020	0.140009	-0.729184	0.766550	-0.241565	-0.652509	1.197007	0.041167	-0.652334	1.133832	0.054112	-0.665660	1.184193	-0.062436	-0.688145	0.777643	0.276313							-0.424055	0.604591	0.178812	-0.264259	0.067025	-0.163488	-0.231907	0.067903	0.221633	-0.222249	0.071491	0.192665	0.353852	0.075869	-0.060201
11868	98.900000	-0.880477	0.622797	0.124433	-0.877392	0.619765	-0.067374	-0.825855	0.854677	-0.079011	-0.820026	0.856014	0.140098	-0.729403	0.766398	-0.241244	-0.652789	1.197229	0.041324	-0.652474	1.134052	0.054328	-0.666041	1.184395	-0.062173	-0.688251	0.777565	0.276294							-0.424062	0.604608	0.178877	-0.264262	0.067030	-0.163477	-0.231910	0.067910	0.221640	-0.222251	0.071500	0.192671	0.353831	0.075849	-0.060183
11869	98.908333	-0.880452	0.622713	0.124442	-0.877424	0.619753	-0.067356	-0.825883	0.854643	-0.078854	-0.820095	0.855996	0.140169	-0.729608	0.766231	-0.240912	-0.653079	1.197511	0.041629	-0.652835	1.134402	0.054688	-0.666460	1.184612	-0.061943	-0.688379	0.777495	0.276279							-0.424094	0.604591	0.178931	-0.264261	0.067031	-0.163474	-0.231912	0.067916	0.221652	-0.222255	0.071521	0.192678	0.353804	0.075819	-0.060166
11870	98.916667	-0.880585	0.622714	0.124472	-0.877458	0.619735	-0.067343	-0.826051	0.854618	-0.078761	-0.820185	0.855997	0.140284	-0.729809	0.766053	-0.240570	-0.653426	1.197773	0.041838	-0.653099	1.134650	0.054914	-0.666938	1.184837	-0.061714	-0.688522	0.777408	0.276262							-0.424127	0.604566	0.178995	-0.264260	0.067038	-0.163472	-0.231916	0.067915	0.221653	-0.222257	0.071536	0.192707	0.353793	0.075818	-0.060165
11871	98.925000	-0.880605	0.622661	0.124471	-0.877500	0.619716	-0.067345	-0.826089	0.854566	-0.078657	-0.820243	0.855894	0.140269	-0.730015	0.765856	-0.240244	-0.653818	1.197998	0.042032	-0.653312	1.134853	0.055089	-0.667441	1.185001	-0.061472	-0.688687	0.777316	0.276240							-0.424163	0.604581	0.179022	-0.264257	0.067032	-0.163468	-0.231915	0.067915	0.221649	-0.222253	0.071545	0.192707	0.353773	0.075796	-0.060165
11872	98.933333	-0.880614	0.622604	0.124467	-0.877534	0.619692	-0.067355	-0.826190	0.854556	-0.078554	-0.820360	0.855898	0.140332	-0.730238	0.765647	-0.239906	-0.654268	1.198250	0.042276	-0.653691	1.135163	0.055420	-0.667975	1.185144	-0.061258	-0.688865	0.777212	0.276224							-0.424209	0.604570	0.179052	-0.264254	0.067026	-0.163459	-0.231918	0.067918	0.221649	-0.222263	0.071534	0.192687	0.353777	0.075802	-0.060175
11873	98.941667	-0.880664	0.622568	0.124468	-0.877561	0.619648	-0.067378	-0.826135	0.854475	-0.078497	-0.820470	0.855863	0.140404	-0.730430	0.765474	-0.239550	-0.654770	1.198488	0.042416	-0.653984	1.135420	0.055634	-0.668601	1.185314	-0.061001	-0.689046	0.777105	0.276221							-0.424259	0.604609	0.179087	-0.264255	0.067031	-0.163473	-0.231922	0.067924	0.221655	-0.222258	0.071526	0.192686	0.353749	0.075750	-0.060156
11874	98.950000	-0.880721	0.622484	0.124433	-0.877599	0.619643	-0.067368	-0.826266	0.854431	-0.078484	-0.820510	0.855735	0.140374	-0.730616	0.765273	-0.239210	-0.655263	1.198765	0.042603	-0.654337	1.135704	0.055921	-0.669256	1.185488	-0.060767	-0.689232	0.776981	0.276216							-0.424310	0.604574	0.179102	-0.264260	0.067028	-0.163464	-0.231922	0.067917	0.221658	-0.222259	0.071546	0.192699	0.353750	0.075773	-0.060172
11875	98.958333	-0.880799	0.622493	0.124461	-0.877615	0.619602	-0.067386	-0.826352	0.854440	-0.078389	-0.820651	0.855672	0.140376	-0.730801	0.765118	-0.238857	-0.655755	1.199087	0.042848	-0.654631	1.135993	0.056096	-0.669946	1.185663	-0.060507	-0.689409	0.776853	0.276218							-0.424365	0.604633	0.179180	-0.264260	0.067030	-0.163468	-0.231928	0.067925	0.221662	-0.222266	0.071536	0.192696	0.353733	0.075757	-0.060164
11876	98.966667	-0.880782	0.622467	0.124483	-0.877629	0.619568	-0.067405	-0.826393	0.854407	-0.078381	-0.820763	0.855566	0.140394	-0.730976	0.764994	-0.238510	-0.656302	1.199407	0.043062	-0.655144	1.136382	0.056442	-0.670641	1.185832	-0.060297	-0.689584	0.776708	0.276212							-0.424397	0.604566	0.179181	-0.264259	0.067030	-0.163465	-0.231935	0.067936	0.221677	-0.222266	0.071557	0.192715	0.353718	0.075742	-0.060164
11877	98.975000	-0.880841	0.622459	0.124481	-0.877670	0.619587	-0.067373	-0.826413	0.854357	-0.078377	-0.820862	0.855460	0.140366	-0.731144	0.764909	-0.238174	-0.656891	1.199719	0.043204	-0.655502	1.136669	0.056637	-0.671435	1.186018	-0.060054	-0.689765	0.776570	0.276207							-0.424435	0.604586	0.179242	-0.264259	0.067027	-0.163455	-0.231935	0.067929	0.221683	-0.222268	0.071549	0.192727	0.353677	0.075692	-0.060143
11878	98.983333	-0.880821	0.622380	0.124436	-0.877658	0.619590	-0.067370	-0.826438	0.854321	-0.078382	-0.820967	0.855355	0.140342	-0.731304	0.764880	-0.237850	-0.657518	1.200005	0.043332	-0.656025	1.137050	0.056956	-0.672101	1.186125	-0.059871	-0.689938	0.776444	0.276206							-0.424458	0.604536	0.179262	-0.264253	0.067025	-0.163447	-0.231943	0.067932	0.221687	-0.222273	0.071567	0.192741	0.353664	0.075708	-0.060160
11879	98.991667	-0.880811	0.622397	0.124452	-0.877678	0.619595	-0.067358	-0.826479	0.854319	-0.078350	-0.821097	0.855261	0.140360	-0.731442	0.764875	-0.237540	-0.658115	1.200326	0.043549	-0.656389	1.137309	0.057121	-0.672846	1.186195	-0.059629	-0.690086	0.776251	0.276161							-0.424458	0.604555	0.179294	-0.264258	0.067031	-0.163454	-0.231933	0.067928	0.221687	-0.222275	0.071557	0.192744	0.353635	0.075675	-0.060162
11880	99.000000	-0.880805	0.622418	0.124463	-0.877629	0.619548	-0.067420	-0.826564	0.854351	-0.078331	-0.821248	0.855157	0.140383	-0.731559	0.764895	-0.237259	-0.658738	1.200634	0.043707	-0.656788	1.137592	0.057317	-0.673804	1.186346	-0.059478	-0.690244	0.776107	0.276144							-0.424451	0.604576	0.179315	-0.264257	0.067022	-0.163458	-0.231930	0.067929	0.221688	-0.222275	0.071566	0.192718	0.353592	0.075607	-0.060152
11881	99.008333	-0.880796	0.622402	0.124434	-0.877622	0.619592	-0.067393	-0.826600	0.854327	-0.078339	-0.821413	0.855049	0.140393	-0.731663	0.764987	-0.237000	-0.659390	1.200913	0.043768	-0.657389	1.138018	0.057648	-0.674596	1.186383	-0.059263	-0.690400	0.775968	0.276125							-0.424445	0.604573	0.179319	-0.264252	0.067020	-0.163459	-0.231927	0.067922	0.221682	-0.222271	0.071542	0.192723	0.353559	0.075571	-0.060160
11882	99.016667	-0.880782	0.622385	0.124404	-0.877608	0.619601	-0.067407	-0.826582	0.854308	-0.078325	-0.821582	0.854956	0.140404	-0.731711	0.765037	-0.236789	-0.660042	1.201236	0.043894	-0.657873	1.138379	0.057903	-0.675245	1.186422	-0.059120	-0.690551	0.775835	0.276117							-0.424422	0.604613	0.179322	-0.264249	0.067014	-0.163463	-0.231924	0.067923	0.221682	-0.222269	0.071535	0.192715	0.353523	0.075534	-0.060166
11883	99.025000	-0.880757	0.622395	0.124392	-0.877579	0.619594	-0.067431	-0.826699	0.854338	-0.078303	-0.821708	0.854835	0.140377	-0.731764	0.765165	-0.236601	-0.660704	1.201559	0.043954	-0.658285	1.138662	0.058044	-0.676080	1.186505	-0.058994	-0.690697	0.775709	0.276116							-0.424407	0.604627	0.179309	-0.264245	0.067021	-0.163467	-0.231923	0.067920	0.221679	-0.222262	0.071533	0.192709	0.353498	0.075523	-0.060178
11884	99.033333	-0.880738	0.622414	0.124389	-0.877552	0.619588	-0.067454	-0.826774	0.854373	-0.078252	-0.821855	0.854702	0.140405	-0.731780	0.765275	-0.236471	-0.661371	1.201860	0.043977	-0.658846	1.139095	0.058336	-0.676929	1.186553	-0.058870	-0.690839	0.775591	0.276125							-0.424394	0.604644	0.179301	-0.264244	0.067023	-0.163460	-0.231916	0.067922	0.221684	-0.222260	0.071546	0.192701	0.353461	0.075474	-0.060173
11885	99.041667	-0.880716	0.622426	0.124382	-0.877550	0.619641	-0.067422	-0.826910	0.854373	-0.078250	-0.822002	0.854602	0.140432	-0.731781	0.765431	-0.236366	-0.662017	1.202214	0.044092	-0.659246	1.139405	0.058462	-0.677771	1.186578	-0.058760	-0.690982	0.775479	0.276143							-0.424385	0.604671	0.179274	-0.264241	0.067024	-0.163463	-0.231915	0.067921	0.221687	-0.222255	0.071555	0.192730	0.353435	0.075448	-0.060168
11886	99.050000	-0.880780	0.622517	0.124427	-0.877533	0.619652	-0.067426	-0.827059	0.854423	-0.078191	-0.822148	0.854500	0.140462	-0.731762	0.765621	-0.236298	-0.662665	1.202514	0.044103	-0.659810	1.139815	0.058722	-0.678602	1.186537	-0.058594	-0.691117	0.775379	0.276170							-0.424368	0.604702	0.179260	-0.264239	0.067012	-0.163455	-0.231915	0.067916	0.221691	-0.222255	0.071548	0.192740	0.353400	0.075426	-0.060170
11887	99.058333	-0.880682	0.622475	0.124398	-0.877527	0.619659	-0.067422	-0.827159	0.854421	-0.078152	-0.822282	0.854384	0.140487	-0.731718	0.765856	-0.236258	-0.663325	1.202783	0.044149	-0.660296	1.140110	0.058887	-0.679505	1.186531	-0.058531	-0.691241	0.775298	0.276195							-0.424360	0.604735	0.179224	-0.264236	0.067024	-0.163464	-0.231916	0.067919	0.221687	-0.222254	0.071552	0.192731	0.353374	0.075405	-0.060169
11888	99.066667	-0.880759	0.622537	0.124424	-0.877561	0.619698	-0.067400	-0.827249	0.854423	-0.078113	-0.822428	0.854280	0.140527	-0.731678	0.766103	-0.236271	-0.664026	1.203001	0.044096	-0.660640	1.140315	0.058940	-0.680329	1.186393	-0.058459	-0.691357	0.775214	0.276213							-0.424363	0.604738	0.179185	-0.264234	0.067023	-0.163465	-0.231912	0.067917	0.221678	-0.222242	0.071567	0.192718	0.353338	0.075379	-0.060181
11889	99.075000	-0.880684	0.622451	0.124380	-0.877535	0.619651	-0.067421	-0.827349	0.854438	-0.078049	-0.822596	0.854206	0.140605	-0.731643	0.766374	-0.236325	-0.664696	1.203224	0.044086	-0.661260	1.140659	0.059191	-0.681381	1.186346	-0.058360	-0.691454	0.775154	0.276248							-0.424359	0.604757	0.179152	-0.264230	0.067024	-0.163473	-0.231911	0.067911	0.221671	-0.222246	0.071542	0.192721	0.353305	0.075360	-0.060198
11890	99.083333	-0.880699	0.622438	0.124392	-0.877545	0.619636	-0.067424	-0.827430	0.854446	-0.077994	-0.822745	0.854159	0.140686	-0.731638	0.766654	-0.236405	-0.665387	1.203421	0.044051	-0.661710	1.140905	0.059271	-0.682280	1.186247	-0.058377	-0.691533	0.775111	0.276287							-0.424353	0.604777	0.179113	-0.264230	0.067026	-0.163476	-0.231910	0.067908	0.221659	-0.222253	0.071521	0.192692	0.353287	0.075363	-0.060208
11891	99.091667	-0.880723	0.622438	0.124433	-0.877557	0.619579	-0.067452	-0.827479	0.854494	-0.077913	-0.822874	0.854082	0.140753	-0.731703	0.766951	-0.236518	-0.666035	1.203605	0.043987	-0.662211	1.141117	0.059368	-0.683146	1.186130	-0.058338	-0.691605	0.775087	0.276337							-0.424345	0.604803	0.179083	-0.264228	0.067021	-0.163482	-0.231904	0.067908	0.221651	-0.222246	0.071524	0.192680	0.353227	0.075314	-0.060189
11892	99.100000	-0.880850	0.622475	0.124482	-0.877605	0.619604	-0.067402	-0.827481	0.854484	-0.077853	-0.823004	0.854015	0.140820	-0.731834	0.767250	-0.236632	-0.666696	1.203741	0.043890	-0.662689	1.141298	0.059414	-0.684029	1.185983	-0.058385	-0.691665	0.775084	0.276397							-0.424336	0.604835	0.179055	-0.264224	0.067022	-0.163477	-0.231911	0.067913	0.221657	-0.222244	0.071515	0.192677	0.353157	0.075265	-0.060176
11893	99.108333	-0.880822	0.622353	0.124472	-0.877663	0.619591	-0.067386	-0.827573	0.854582	-0.077776	-0.823168	0.853962	0.140913	-0.732059	0.767546	-0.236718	-0.667354	1.203849	0.043784	-0.663059	1.141402	0.059346	-0.684880	1.185831	-0.058370	-0.691720	0.775102	0.276461							-0.424322	0.604866	0.179028	-0.264227	0.067027	-0.163485	-0.231907	0.067910	0.221656	-0.222249	0.071524	0.192692	0.353093	0.075238	-0.060161
11894	99.116667	-0.880875	0.622359	0.124546	-0.877673	0.619524	-0.067392	-0.827602	0.854599	-0.077639	-0.823374	0.853982	0.141070	-0.732345	0.767876	-0.236742	-0.667977	1.203935	0.043647	-0.663557	1.141591	0.059397	-0.685718	1.185682	-0.058406	-0.691772	0.775150	0.276541							-0.424308	0.604911	0.179008	-0.264225	0.067034	-0.163493	-0.231917	0.067918	0.221663	-0.222254	0.071528	0.192702	0.353023	0.075201	-0.060148
11895	99.125000	-0.880987	0.622325	0.124581	-0.877794	0.619572	-0.067296	-0.827610	0.854632	-0.077540	-0.823556	0.853928	0.141132	-0.732725	0.768270	-0.236727	-0.668591	1.204007	0.043516	-0.663965	1.141695	0.059352	-0.686494	1.185533	-0.058562	-0.691832	0.775231	0.276622							-0.424288	0.604975	0.178983	-0.264228	0.067037	-0.163493	-0.231917	0.067926	0.221672	-0.222262	0.071538	0.192711	0.352952	0.075173	-0.060134
11896	99.133333	-0.881011	0.622210	0.124575	-0.877818	0.619549	-0.067288	-0.827665	0.854696	-0.077443	-0.823732	0.853869	0.141187	-0.733198	0.768745	-0.236731	-0.669175	1.204046	0.043345	-0.664331	1.141775	0.059264	-0.687247	1.185332	-0.058630	-0.691899	0.775349	0.276726							-0.424270	0.605028	0.178978	-0.264226	0.067040	-0.163489	-0.231916	0.067920	0.221681	-0.222257	0.071560	0.192728	0.352879	0.075149	-0.060132
11897	99.141667	-0.881129	0.622199	0.124642	-0.877888	0.619526	-0.067232	-0.827675	0.854731	-0.077354	-0.823977	0.853914	0.141289	-0.733683	0.769253	-0.236608	-0.669762	1.204034	0.043058	-0.664669	1.141838	0.059157	-0.688182	1.185098	-0.058679	-0.691982	0.775496	0.276850							-0.424233	0.605144	0.178976	-0.264223	0.067041	-0.163494	-0.231923	0.067938	0.221682	-0.222266	0.071553	0.192719	0.352811	0.075117	-0.060132
11898	99.150000	-0.881147	0.622153	0.124708	-0.877892	0.619483	-0.067210	-0.827725	0.854805	-0.077284	-0.824198	0.853943	0.141355	-0.734241	0.769863	-0.236515	-0.670265	1.204042	0.042850	-0.664969	1.141887	0.059040	-0.688964	1.184876	-0.058790	-0.692086	0.775661	0.277003							-0.424187	0.605238	0.179011	-0.264224	0.067037	-0.163496	-0.231928	0.067945	0.221691	-0.222267	0.071555	0.192723	0.352745	0.075091	-0.060131
11899	99.158333	-0.881310	0.622127	0.124756	-0.877990	0.619567	-0.067109	-0.827719	0.854846	-0.077242	-0.824426	0.853961	0.141397	-0.734855	0.770531	-0.236457	-0.670733	1.204034	0.042627	-0.665235	1.141920	0.058904	-0.689751	1.184640	-0.059008	-0.692224	0.775829	0.277192							-0.424124	0.605365	0.179093	-0.264217	0.067046	-0.163501	-0.231922	0.067932	0.221686	-0.222261	0.071573	0.192721	0.352686	0.075065	-0.060138
11900	99.166667	-0.881413	0.622083	0.124804	-0.878021	0.619596	-0.067051	-0.827791	0.854942	-0.077164	-0.824682	0.854039	0.141448	-0.735599	0.771249	-0.236438	-0.671190	1.204011	0.042375	-0.665451	1.141935	0.058759	-0.690518	1.184348	-0.059131	-0.692403	0.775992	0.277412							-0.424014	0.605530	0.179219	-0.264222	0.067043	-0.163504	-0.231921	0.067928	0.221689	-0.222262	0.071580	0.192731	0.352623	0.075036	-0.060145
11901	99.175000	-0.881436	0.621967	0.124811	-0.878024	0.619558	-0.067046	-0.827802	0.855079	-0.077144	-0.824971	0.854130	0.141506	-0.736277	0.771948	-0.236450	-0.671587	1.203957	0.042145	-0.665633	1.141888	0.058603	-0.691224	1.183987	-0.059248	-0.692635	0.776135	0.277665							-0.423893	0.605684	0.179347	-0.264221	0.067054	-0.163507	-0.231925	0.067936	0.221691	-0.222274	0.071566	0.192729	0.352562	0.075022	-0.060145
11902	99.183333	-0.881483	0.621967	0.124909	-0.878033	0.619561	-0.067005	-0.827818	0.855226	-0.077032	-0.825262	0.854248	0.141561	-0.736989	0.772729	-0.236460	-0.671986	1.203853	0.041831	-0.665770	1.141869	0.058447	-0.691934	1.183600	-0.059395	-0.692896	0.776270	0.277932							-0.423748	0.605861	0.179512	-0.264227	0.067059	-0.163513	-0.231928	0.067940	0.221702	-0.222275	0.071573	0.192744	0.352498	0.075006	-0.060147
11903	99.191667	-0.881618	0.621929	0.124951	-0.878062	0.619601	-0.066937	-0.827931	0.855391	-0.077016	-0.825539	0.854354	0.141614	-0.737698	0.773518	-0.236449	-0.672293	1.203749	0.041515	-0.665875	1.141832	0.058334	-0.692660	1.183232	-0.059600	-0.693215	0.776398	0.278220							-0.423540	0.606091	0.179798	-0.264227	0.067064	-0.163523	-0.231934	0.067944	0.221718	-0.222278	0.071590	0.192759	0.352444	0.074987	-0.060150
11904	99.200000	-0.881700	0.621868	0.124991	-0.878070	0.619599	-0.066892	-0.827966	0.855553	-0.076903	-0.825782	0.854380	0.141651	-0.738432	0.774343	-0.236444	-0.672566	1.203662	0.041233	-0.665812	1.141776	0.058105	-0.693347	1.182817	-0.059825	-0.693586	0.776547	0.278527							-0.423285	0.606351	0.180188	-0.264233	0.067076	-0.163531	-0.231936	0.067952	0.221727	-0.222279	0.071617	0.192776	0.352388	0.074971	-0.060153
11905	99.208333	-0.881714	0.621740	0.124986	-0.878087	0.619582	-0.066872	-0.828002	0.855703	-0.076817	-0.826023	0.854439	0.141707	-0.739162	0.775161	-0.236408	-0.672824	1.203586	0.040868	-0.665911	1.141766	0.057978	-0.693977	1.182340	-0.059980	-0.694008	0.776648	0.278800							-0.422959	0.606651	0.180704	-0.264234	0.067076	-0.163530	-0.231943	0.067962	0.221737	-0.222283	0.071620	0.192787	0.352336	0.074953	-0.060157
11906	99.216667	-0.881783	0.621676	0.125018	-0.878100	0.619523	-0.066899	-0.828074	0.855839	-0.076741	-0.826192	0.854367	0.141727	-0.740049	0.775941	-0.236442	-0.673013	1.203524	0.040522	-0.665966	1.141783	0.057815	-0.694577	1.181857	-0.060157	-0.694513	0.776720	0.279065							-0.422576	0.607000	0.181299	-0.264237	0.067080	-0.163542	-0.231950	0.067970	0.221743	-0.222293	0.071609	0.192780	0.352278	0.074937	-0.060159
11907	99.225000	-0.881884	0.621630	0.125052	-0.878133	0.619546	-0.066850	-0.828248	0.855980	-0.076640	-0.826344	0.854291	0.141778	-0.740750	0.776792	-0.236374	-0.673166	1.203472	0.040071	-0.665912	1.141800	0.057560	-0.695159	1.181424	-0.060419	-0.695104	0.776783	0.279351							-0.422107	0.607540	0.182123	-0.264237	0.067080	-0.163541	-0.231944	0.067960	0.221741	-0.222296	0.071631	0.192797	0.352224	0.074919	-0.060169
11908	99.233333	-0.881917	0.621532	0.125063	-0.878161	0.619530	-0.066848	-0.828360	0.856071	-0.076508	-0.826460	0.854100	0.141831	-0.741434	0.777625	-0.236294	-0.673256	1.203409	0.039610	-0.665829	1.141825	0.057275	-0.695661	1.180959	-0.060691	-0.695771	0.776823	0.279652							-0.421570	0.608196	0.183088	-0.264238	0.067073	-0.163540	-0.231947	0.067958	0.221749	-0.222294	0.071636	0.192798	0.352178	0.074889	-0.060178
11909	99.241667	-0.881872	0.621423	0.125045	-0.878170	0.619474	-0.066879	-0.828451	0.856144	-0.076360	-0.826536	0.853911	0.141922	-0.742103	0.778416	-0.236226	-0.673318	1.203393	0.039108	-0.665652	1.141838	0.056937	-0.696181	1.180534	-0.061064	-0.696496	0.776817	0.279951							-0.420970	0.609029	0.184277	-0.264237	0.067074	-0.163537	-0.231946	0.067958	0.221753	-0.222290	0.071643	0.192806	0.352125	0.074882	-0.060181
11910	99.250000	-0.882015	0.621561	0.125024	-0.878194	0.619511	-0.066840	-0.828629	0.856253	-0.076191	-0.826590	0.853698	0.142039	-0.742722	0.779172	-0.236141	-0.673355	1.203373	0.038600	-0.665432	1.141856	0.056585	-0.696599	1.180031	-0.061323	-0.697264	0.776808	0.280276							-0.420348	0.610038	0.185615	-0.264231	0.067074	-0.163526	-0.231953	0.067965	0.221766	-0.222292	0.071638	0.192809	0.352081	0.074880	-0.060193
11911	99.258333	-0.882009	0.621547	0.125017	-0.878199	0.619510	-0.066836	-0.828846	0.856349	-0.076014	-0.826621	0.853437	0.142186	-0.743273	0.779858	-0.236003	-0.673321	1.203315	0.038083	-0.665319	1.141918	0.056312	-0.697046	1.179536	-0.061626	-0.698051	0.776770	0.280614							-0.419718	0.611253	0.187174	-0.264234	0.067068	-0.163521	-0.231947	0.067958	0.221772	-0.222297	0.071644	0.192820	0.352046	0.074871	-0.060197
11912	99.266667	-0.881893	0.621489	0.124980	-0.878197	0.619510	-0.066840	-0.828986	0.856430	-0.075710	-0.826678	0.853264	0.142397	-0.743779	0.780546	-0.236057	-0.673233	1.203278	0.037579	-0.665171	1.141977	0.056037	-0.697381	1.179023	-0.061901	-0.698846	0.776761	0.280967							-0.419063	0.612565	0.188771	-0.264228	0.067071	-0.163517	-0.231950	0.067957	0.221777	-0.222300	0.071649	0.192838	0.352014	0.074866	-0.060206
11913	99.275000	-0.881840	0.621488	0.124947	-0.878191	0.619510	-0.066850	-0.829315	0.856571	-0.075431	-0.826708	0.853133	0.142696	-0.744216	0.781097	-0.236006	-0.673147	1.203195	0.037022	-0.664864	1.141934	0.055665	-0.697714	1.178494	-0.062249	-0.699625	0.776721	0.281250							-0.418512	0.614141	0.190444	-0.264228	0.067061	-0.163508	-0.231952	0.067967	0.221787	-0.222298	0.071654	0.192850	0.351982	0.074873	-0.060214
11914	99.283333	-0.881883	0.621580	0.124963	-0.878189	0.619505	-0.066864	-0.829578	0.856687	-0.075107	-0.826707	0.852920	0.142918	-0.744576	0.781501	-0.235735	-0.672984	1.203091	0.036484	-0.664657	1.141946	0.055385	-0.698029	1.177934	-0.062595	-0.700355	0.776721	0.281520							-0.418021	0.615924	0.192107	-0.264222	0.067072	-0.163515	-0.231948	0.067966	0.221782	-0.222295	0.071649	0.192846	0.351974	0.074863	-0.060223
11915	99.291667	-0.881824	0.621612	0.124935	-0.878195	0.619486	-0.066886	-0.829924	0.856811	-0.074780	-0.826705	0.852815	0.143198	-0.744912	0.781892	-0.235661	-0.672794	1.203005	0.035869	-0.664385	1.141935	0.055062	-0.698226	1.177357	-0.062893	-0.701060	0.776694	0.281703							-0.417441	0.617881	0.193736	-0.264223	0.067065	-0.163515	-0.231947	0.067959	0.221783	-0.222293	0.071641	0.192844	0.351966	0.074863	-0.060231
11916	99.300000	-0.881689	0.621588	0.124878	-0.878209	0.619460	-0.066920	-0.830290	0.856909	-0.074437	-0.826714	0.852728	0.143489	-0.745221	0.782197	-0.235529	-0.672579	1.202970	0.035334	-0.664028	1.141964	0.054695	-0.698482	1.176871	-0.063336	-0.701721	0.776686	0.281845							-0.416866	0.620051	0.195399	-0.264222	0.067072	-0.163521	-0.231944	0.067958	0.221784	-0.222291	0.071637	0.192835	0.351975	0.074856	-0.060228
11917	99.308333	-0.881660	0.621642	0.124857	-0.878199	0.619355	-0.067002	-0.830617	0.856963	-0.074057	-0.826761	0.852581	0.143803	-0.745514	0.782395	-0.235330	-0.672338	1.202873	0.034640	-0.663771	1.141981	0.054316	-0.698618	1.176275	-0.063686	-0.702340	0.776656	0.281870							-0.416212	0.622320	0.197134	-0.264224	0.067070	-0.163522	-0.231938	0.067948	0.221783	-0.222286	0.071617	0.192823	0.351995	0.074845	-0.060230
11918	99.316667	-0.881626	0.621698	0.124843	-0.878272	0.619356	-0.067010	-0.831174	0.857132	-0.073687	-0.826799	0.852499	0.144082	-0.745752	0.782532	-0.235053	-0.672073	1.202811	0.033973	-0.663693	1.142082	0.054041	-0.698745	1.175726	-0.064156	-0.702923	0.776625	0.281847							-0.415461	0.624541	0.198896	-0.264230	0.067068	-0.163525	-0.231927	0.067936	0.221769	-0.222271	0.071614	0.192816	0.352026	0.074837	-0.060225
11919	99.325000	-0.881510	0.621700	0.124813	-0.878320	0.619323	-0.067031	-0.831526	0.857154	-0.073347	-0.826882	0.852470	0.144381	-0.745955	0.782541	-0.234717	-0.671835	1.202757	0.033162	-0.663348	1.142057	0.053469	-0.698843	1.175140	-0.064726	-0.703461	0.776570	0.281735							-0.414670	0.626813	0.200704	-0.264232	0.067077	-0.163535	-0.231925	0.067934	0.221759	-0.222270	0.071598	0.192811	0.352059	0.074849	-0.060213
11920	99.333333	-0.881455	0.621751	0.124813	-0.878374	0.619294	-0.067050	-0.831861	0.857150	-0.073017	-0.827022	0.852416	0.144706	-0.746104	0.782445	-0.234327	-0.671587	1.202738	0.032327	-0.663327	1.142241	0.053123	-0.698848	1.174490	-0.065311	-0.703974	0.776487	0.281555							-0.413814	0.629052	0.202485	-0.264240	0.067097	-0.163546	-0.231918	0.067929	0.221743	-0.222278	0.071589	0.192789	0.352094	0.074869	-0.060201
11921	99.341667	-0.881491	0.621780	0.124776	-0.878344	0.619197	-0.067096	-0.832170	0.857111	-0.072664	-0.827115	0.852292	0.144909	-0.746183	0.782178	-0.233853	-0.671377	1.202765	0.031341	-0.663199	1.142413	0.052609	-0.698938	1.173873	-0.066040	-0.704431	0.776355	0.281324							-0.412894	0.631292	0.204269	-0.264244	0.067106	-0.163554	-0.231917	0.067929	0.221736	-0.222256	0.071593	0.192785	0.352141	0.074894	-0.060186
11922	99.350000	-0.881476	0.621801	0.124749	-0.878489	0.619226	-0.067095	-0.832345	0.857006	-0.072413	-0.827233	0.852141	0.145103	-0.746126	0.781845	-0.233321	-0.671181	1.202820	0.030250	-0.662947	1.142567	0.051934	-0.698928	1.173137	-0.066823	-0.704874	0.776163	0.281037							-0.411950	0.633511	0.206079	-0.264245	0.067105	-0.163552	-0.231910	0.067933	0.221720	-0.222263	0.071575	0.192762	0.352202	0.074912	-0.060182
11923	99.358333	-0.881351	0.621743	0.124691	-0.878537	0.619183	-0.067133	-0.832715	0.856958	-0.072033	-0.827410	0.852116	0.145349	-0.746020	0.781419	-0.232764	-0.671004	1.202936	0.029068	-0.662873	1.142872	0.051335	-0.698945	1.172312	-0.067670	-0.705272	0.775925	0.280740							-0.410991	0.635666	0.207917	-0.264252	0.067116	-0.163562	-0.231908	0.067937	0.221703	-0.222250	0.071581	0.192756	0.352279	0.074934	-0.060181
11924	99.366667	-0.881448	0.621796	0.124664	-0.878587	0.619136	-0.067175	-0.832996	0.856893	-0.071724	-0.827556	0.851964	0.145532	-0.745817	0.780891	-0.232117	-0.670893	1.203089	0.027738	-0.662997	1.143354	0.050811	-0.698969	1.171413	-0.068658	-0.705620	0.775640	0.280429							-0.410012	0.637762	0.209833	-0.264254	0.067121	-0.163571	-0.231907	0.067944	0.221686	-0.222257	0.071564	0.192727	0.352371	0.074950	-0.060187
11925	99.375000	-0.881464	0.621790	0.124628	-0.878651	0.619064	-0.067219	-0.833381	0.856815	-0.071446	-0.827728	0.851841	0.145761	-0.745559	0.780310	-0.231416	-0.670859	1.203322	0.026272	-0.662998	1.143909	0.050109	-0.698986	1.170395	-0.069701	-0.705920	0.775300	0.280084							-0.409024	0.639598	0.211778	-0.264257	0.067123	-0.163581	-0.231905	0.067940	0.221669	-0.222240	0.071566	0.192715	0.352472	0.074992	-0.060189
11926	99.383333	-0.881491	0.621778	0.124593	-0.878719	0.619013	-0.067257	-0.833705	0.856741	-0.071187	-0.827906	0.851659	0.145944	-0.745053	0.779764	-0.230571	-0.670877	1.203604	0.024676	-0.663069	1.144558	0.049360	-0.699027	1.169368	-0.070774	-0.706157	0.774947	0.279752							-0.408010	0.641506	0.213949	-0.264256	0.067126	-0.163589	-0.231900	0.067938	0.221654	-0.222247	0.071546	0.192685	0.352603	0.075033	-0.060191
11927	99.391667	-0.881531	0.621739	0.124563	-0.878838	0.618942	-0.067299	-0.833877	0.856596	-0.070837	-0.828088	0.851597	0.146196	-0.744692	0.779085	-0.229723	-0.670990	1.204022	0.022977	-0.663322	1.145393	0.048620	-0.699131	1.168389	-0.072035	-0.706293	0.774583	0.279404							-0.407051	0.642876	0.215923	-0.264262	0.067136	-0.163600	-0.231899	0.067935	0.221647	-0.222241	0.071538	0.192679	0.352741	0.075097	-0.060199
11928	99.400000	-0.881626	0.621747	0.124569	-0.878981	0.618948	-0.067282	-0.834176	0.856511	-0.070517	-0.828213	0.851449	0.146407	-0.744283	0.778377	-0.228811	-0.671154	1.204488	0.021166	-0.663503	1.146232	0.047703	-0.699249	1.167385	-0.073228	-0.706373	0.774191	0.279035							-0.406083	0.644079	0.218001	-0.264272	0.067140	-0.163603	-0.231904	0.067932	0.221647	-0.222245	0.071542	0.192680	0.352899	0.075162	-0.060205
11929	99.408333	-0.881595	0.621644	0.124539	-0.879035	0.618876	-0.067308	-0.834354	0.856271	-0.070264	-0.828356	0.851372	0.146691	-0.743878	0.777646	-0.227829	-0.671389	1.205002	0.019266	-0.663860	1.147190	0.046791	-0.699346	1.166400	-0.074558	-0.706362	0.773822	0.278676							-0.405157	0.644975	0.220027	-0.264270	0.067154	-0.163611	-0.231904	0.067936	0.221651	-0.222247	0.071563	0.192692	0.353075	0.075242	-0.060203
11930	99.416667	-0.881625	0.621580	0.124536	-0.879144	0.618842	-0.067285	-0.834492	0.856103	-0.069964	-0.828440	0.851273	0.146892	-0.743440	0.776880	-0.226813	-0.671704	1.205520	0.017353	-0.664282	1.148136	0.045845	-0.699292	1.165351	-0.075798	-0.706279	0.773501	0.278349							-0.404290	0.645451	0.221660	-0.264271	0.067161	-0.163611	-0.231910	0.067941	0.221661	-0.222254	0.071560	0.192696	0.353269	0.075339	-0.060190
11931	99.425000	-0.881670	0.621536	0.124559	-0.879206	0.618803	-0.067272	-0.834610	0.855869	-0.069726	-0.828514	0.851219	0.147098	-0.742910	0.776155	-0.225751	-0.672054	1.205901	0.015438	-0.664715	1.148963	0.044821	-0.699436	1.164328	-0.077171	-0.706092	0.773246	0.278037							-0.403516	0.646293	0.223523	-0.264276	0.067167	-0.163621	-0.231910	0.067944	0.221669	-0.222259	0.071571	0.192713	0.353458	0.075456	-0.060169
11932	99.433333	-0.881805	0.621576	0.124631	-0.879242	0.618776	-0.067249	-0.834724	0.855621	-0.069519	-0.828556	0.851175	0.147282	-0.742454	0.775375	-0.224761	-0.672469	1.206213	0.013603	-0.665201	1.149681	0.043815	-0.699544	1.163307	-0.078541	-0.705840	0.773032	0.277731							-0.402795	0.647258	0.225411	-0.264277	0.067174	-0.163630	-0.231921	0.067954	0.221681	-0.222254	0.071603	0.192722	0.353569	0.075524	-0.060140
11933	99.441667	-0.881769	0.621506	0.124655	-0.879247	0.618784	-0.067215	-0.834728	0.855302	-0.069399	-0.828588	0.851147	0.147442	-0.742010	0.774589	-0.223795	-0.672953	1.206339	0.011803	-0.665666	1.150223	0.042768	-0.699618	1.162235	-0.079837	-0.705517	0.772901	0.277445							-0.402110	0.648514	0.227418	-0.264278	0.067163	-0.163630	-0.231921	0.067954	0.221695	-0.222265	0.071586	0.192738	0.353594	0.075529	-0.060112
11934	99.450000	-0.881725	0.621450	0.124693	-0.879220	0.618805	-0.067163	-0.834833	0.855074	-0.069244	-0.828642	0.851177	0.147600	-0.741576	0.773777	-0.222892	-0.673448	1.206385	0.010183	-0.666155	1.150597	0.041764	-0.699697	1.161239	-0.081122	-0.705147	0.772820	0.277160							-0.401504	0.649954	0.229522	-0.264276	0.067161	-0.163628	-0.231922	0.067950	0.221696	-0.222279	0.071581	0.192738	0.353554	0.075500	-0.060104
11935	99.458333	-0.881748	0.621437	0.124815	-0.879167	0.618854	-0.067097	-0.834832	0.854852	-0.069096	-0.828607	0.851322	0.147766	-0.741178	0.772969	-0.222078	-0.673952	1.206256	0.008672	-0.666628	1.150826	0.040820	-0.699743	1.160290	-0.082267	-0.704733	0.772806	0.276883							-0.400963	0.651556	0.231690	-0.264276	0.067153	-0.163635	-0.231926	0.067951	0.221707	-0.222269	0.071586	0.192750	0.353483	0.075457	-0.060103
11936	99.466667	-0.881712	0.621410	0.124928	-0.879103	0.618917	-0.067019	-0.834912	0.854599	-0.069050	-0.828583	0.851475	0.147860	-0.740814	0.772145	-0.221319	-0.674429	1.206122	0.007393	-0.667049	1.150904	0.039951	-0.699796	1.159446	-0.083344	-0.704312	0.772880	0.276634							-0.400509	0.653294	0.233945	-0.264268	0.067154	-0.163630	-0.231930	0.067943	0.221713	-0.222257	0.071605	0.192747	0.353406	0.075406	-0.060122
11937	99.475000	-0.881693	0.621428	0.124985	-0.879022	0.618979	-0.066940	-0.835024	0.854455	-0.068944	-0.828556	0.851671	0.147925	-0.740453	0.771353	-0.220652	-0.674772	1.205945	0.006268	-0.667370	1.150968	0.039158	-0.699861	1.158717	-0.084250	-0.703898	0.773045	0.276386							-0.400144	0.655114	0.236238	-0.264269	0.067151	-0.163629	-0.231923	0.067938	0.221724	-0.222263	0.071593	0.192773	0.353336	0.075371	-0.060142
11938	99.483333	-0.881598	0.621386	0.125017	-0.878935	0.619076	-0.066854	-0.835050	0.854244	-0.068908	-0.828521	0.851917	0.147975	-0.740153	0.770580	-0.220068	-0.675043	1.205816	0.005296	-0.667628	1.151004	0.038460	-0.699903	1.158109	-0.085015	-0.703475	0.773278	0.276159							-0.399842	0.657018	0.238549	-0.264262	0.067154	-0.163622	-0.231916	0.067927	0.221729	-0.222260	0.071598	0.192784	0.353277	0.075351	-0.060167
11939	99.491667	-0.881653	0.621504	0.125125	-0.878820	0.619148	-0.066773	-0.835024	0.853995	-0.068924	-0.828460	0.852154	0.147985	-0.739890	0.769845	-0.219600	-0.675271	1.205736	0.004472	-0.667834	1.151010	0.037799	-0.699993	1.157755	-0.085754	-0.703078	0.773602	0.275967							-0.399587	0.658920	0.240789	-0.264264	0.067164	-0.163630	-0.231920	0.067933	0.221742	-0.222266	0.071590	0.192796	0.353234	0.075355	-0.060194
11940	99.500000	-0.881649	0.621566	0.125193	-0.878706	0.619231	-0.066702	-0.834761	0.853644	-0.068985	-0.828387	0.852365	0.147959	-0.739665	0.769143	-0.219201	-0.675456	1.205691	0.003745	-0.668006	1.151035	0.037175	-0.700024	1.157515	-0.086345	-0.702696	0.773989	0.275798							-0.399380	0.660884	0.243037	-0.264267	0.067159	-0.163621	-0.231918	0.067928	0.221752	-0.222264	0.071600	0.192808	0.353188	0.075318	-0.060194
11941	99.508333	-0.881526	0.621551	0.125226	-0.878596	0.619313	-0.066653	-0.834769	0.853428	-0.069045	-0.828336	0.852527	0.147900	-0.739511	0.768506	-0.218945	-0.675594	1.205700	0.003110	-0.668165	1.151085	0.036625	-0.700104	1.157446	-0.086979	-0.702362	0.774431	0.275670							-0.399208	0.662837	0.245194	-0.264258	0.067150	-0.163617	-0.231921	0.067935	0.221760	-0.222267	0.071605	0.192814	0.353151	0.075310	-0.060202
11942	99.516667	-0.881485	0.621555	0.125233	-0.878489	0.619406	-0.066600	-0.834983	0.853378	-0.069035	-0.828230	0.852684	0.147799	-0.739415	0.767897	-0.218760	-0.675754	1.205741	0.002541	-0.668343	1.151150	0.036096	-0.700016	1.157409	-0.087532	-0.702049	0.774916	0.275580							-0.399071	0.664813	0.247288	-0.264262	0.067140	-0.163616	-0.231924	0.067927	0.221761	-0.222266	0.071593	0.192815	0.353105	0.075263	-0.060186
11943	99.525000	-0.881446	0.621639	0.125278	-0.878330	0.619516	-0.066577	-0.834788	0.852963	-0.069289	-0.828093	0.852748	0.147632	-0.739417	0.767366	-0.218709	-0.675913	1.205829	0.002008	-0.668441	1.151092	0.035467	-0.699985	1.157517	-0.088183	-0.701805	0.775419	0.275530							-0.398999	0.666844	0.249318	-0.264256	0.067134	-0.163617	-0.231927	0.067931	0.221765	-0.222261	0.071596	0.192813	0.353073	0.075249	-0.060174
11944	99.533333	-0.881377	0.621673	0.125254	-0.878221	0.619594	-0.066566	-0.834779	0.852743	-0.069425	-0.827954	0.852796	0.147452	-0.739485	0.766916	-0.218729	-0.676061	1.205901	0.001505	-0.668650	1.151178	0.034994	-0.699779	1.157630	-0.088752	-0.701616	0.775956	0.275532							-0.398962	0.668925	0.251254	-0.264253	0.067131	-0.163610	-0.231925	0.067921	0.221768	-0.222266	0.071603	0.192820	0.353022	0.075204	-0.060149
11945	99.541667	-0.881171	0.621693	0.125230	-0.878087	0.619643	-0.066591	-0.834893	0.852574	-0.069583	-0.827837	0.852924	0.147308	-0.739688	0.766543	-0.218851	-0.676071	1.206026	0.001122	-0.668798	1.151231	0.034524	-0.699564	1.157841	-0.089289	-0.701483	0.776497	0.275585							-0.398956	0.671085	0.253076	-0.264248	0.067122	-0.163603	-0.231922	0.067914	0.221769	-0.222264	0.071600	0.192822	0.352971	0.075179	-0.060129
11946	99.550000	-0.881057	0.621746	0.125182	-0.877958	0.619685	-0.066627	-0.835100	0.852481	-0.069726	-0.827738	0.853028	0.147167	-0.739981	0.766238	-0.219048	-0.676031	1.206101	0.000766	-0.668882	1.151258	0.034090	-0.699283	1.158046	-0.089799	-0.701391	0.777032	0.275667							-0.398972	0.673281	0.254749	-0.264246	0.067118	-0.163593	-0.231923	0.067911	0.221776	-0.222271	0.071591	0.192822	0.352908	0.075150	-0.060104
11947	99.558333	-0.880963	0.621787	0.125099	-0.877818	0.619776	-0.066650	-0.835037	0.852208	-0.069987	-0.827663	0.853139	0.147013	-0.740425	0.765981	-0.219317	-0.675957	1.206148	0.000449	-0.668911	1.151223	0.033683	-0.698971	1.158349	-0.090245	-0.701338	0.777572	0.275787							-0.399002	0.675546	0.256256	-0.264239	0.067114	-0.163577	-0.231920	0.067910	0.221782	-0.222268	0.071603	0.192845	0.352838	0.075115	-0.060091
11948	99.566667	-0.880864	0.621888	0.125049	-0.877779	0.619874	-0.066668	-0.835047	0.852001	-0.070228	-0.827611	0.853230	0.146850	-0.740937	0.765774	-0.219634	-0.675819	1.206201	0.000215	-0.668934	1.151153	0.033312	-0.698730	1.158694	-0.090747	-0.701328	0.778132	0.275939							-0.399064	0.677855	0.257618	-0.264234	0.067106	-0.163566	-0.231914	0.067906	0.221784	-0.222268	0.071600	0.192854	0.352752	0.075084	-0.060077
11949	99.575000	-0.880778	0.621957	0.124962	-0.877695	0.619884	-0.066765	-0.835168	0.851896	-0.070443	-0.827538	0.853350	0.146653	-0.741567	0.765596	-0.219991	-0.675621	1.206187	-0.000013	-0.668932	1.151061	0.032935	-0.698321	1.158980	-0.091109	-0.701352	0.778701	0.276122							-0.399172	0.680193	0.258759	-0.264223	0.067086	-0.163542	-0.231918	0.067914	0.221795	-0.222265	0.071603	0.192858	0.352653	0.075052	-0.060081
11950	99.583333	-0.880700	0.621967	0.124800	-0.877673	0.619936	-0.066853	-0.835233	0.851702	-0.070743	-0.827480	0.853447	0.146445	-0.742293	0.765450	-0.220432	-0.675391	1.206166	-0.000201	-0.668900	1.150897	0.032566	-0.697922	1.159315	-0.091514	-0.701400	0.779260	0.276322							-0.399381	0.682680	0.259961	-0.264216	0.067081	-0.163533	-0.231921	0.067916	0.221802	-0.222257	0.071594	0.192852	0.352558	0.075021	-0.060086
11951	99.591667	-0.880632	0.622024	0.124673	-0.877478	0.619854	-0.067031	-0.835197	0.851500	-0.071021	-0.827380	0.853524	0.146151	-0.743076	0.765356	-0.220917	-0.675120	1.206121	-0.000351	-0.668851	1.150739	0.032262	-0.697471	1.159635	-0.091920	-0.701479	0.779821	0.276547							-0.399605	0.684968	0.260635	-0.264206	0.067057	-0.163525	-0.231921	0.067914	0.221798	-0.222262	0.071595	0.192858	0.352470	0.074996	-0.060107
11952	99.600000	-0.880573	0.622077	0.124527	-0.877505	0.619887	-0.067138	-0.835487	0.851451	-0.071274	-0.827355	0.853638	0.145935	-0.743949	0.765269	-0.221460	-0.674814	1.206084	-0.000432	-0.668773	1.150553	0.031988	-0.697082	1.159970	-0.092392	-0.701600	0.780392	0.276792							-0.399880	0.687226	0.261086	-0.264196	0.067050	-0.163528	-0.231920	0.067906	0.221795	-0.222264	0.071578	0.192838	0.352399	0.074970	-0.060129
11953	99.608333	-0.880510	0.622156	0.124389	-0.877504	0.619781	-0.067329	-0.835630	0.851340	-0.071535	-0.827271	0.853737	0.145682	-0.744852	0.765243	-0.222059	-0.674450	1.205990	-0.000514	-0.668664	1.150348	0.031748	-0.696495	1.160244	-0.092667	-0.701741	0.780922	0.277047							-0.400294	0.689562	0.261414	-0.264192	0.067044	-0.163529	-0.231914	0.067897	0.221785	-0.222259	0.071580	0.192838	0.352344	0.074965	-0.060146
11954	99.616667	-0.880476	0.622176	0.124195	-0.877526	0.619730	-0.067489	-0.835784	0.851243	-0.071797	-0.827128	0.853730	0.145320	-0.745954	0.765162	-0.222754	-0.674059	1.205906	-0.000540	-0.668531	1.150143	0.031548	-0.696100	1.160610	-0.092879	-0.701922	0.781427	0.277312							-0.400649	0.691548	0.261282	-0.264187	0.067041	-0.163532	-0.231913	0.067896	0.221783	-0.222253	0.071586	0.192842	0.352311	0.074953	-0.060160
11955	99.625000	-0.880466	0.622262	0.124054	-0.877581	0.619669	-0.067648	-0.835875	0.851121	-0.072066	-0.827098	0.853796	0.145063	-0.746881	0.765252	-0.223452	-0.673608	1.205828	-0.000457	-0.668411	1.149933	0.031421	-0.695538	1.160942	-0.093082	-0.702140	0.781906	0.277605							-0.401251	0.693940	0.261330	-0.264188	0.067048	-0.163523	-0.231908	0.067890	0.221774	-0.222257	0.071582	0.192842	0.352297	0.074956	-0.060163
11956	99.633333	-0.880428	0.622275	0.123868	-0.877654	0.619586	-0.067806	-0.836007	0.851063	-0.072310	-0.827074	0.853849	0.144822	-0.747848	0.765389	-0.224210	-0.673134	1.205728	-0.000373	-0.668269	1.149719	0.031347	-0.694949	1.161264	-0.093204	-0.702380	0.782352	0.277890							-0.401693	0.695702	0.260787	-0.264190	0.067045	-0.163521	-0.231908	0.067888	0.221768	-0.222256	0.071582	0.192833	0.352310	0.074953	-0.060169
11957	99.641667	-0.880417	0.622318	0.123712	-0.877745	0.619500	-0.067962	-0.835899	0.850885	-0.072602	-0.826971	0.853874	0.144514	-0.749010	0.765473	-0.225088	-0.672615	1.205625	-0.000198	-0.668012	1.149460	0.031270	-0.694377	1.161652	-0.093265	-0.702648	0.782746	0.278163							-0.402172	0.697221	0.259967	-0.264193	0.067064	-0.163530	-0.231909	0.067896	0.221763	-0.222256	0.071566	0.192825	0.352329	0.074964	-0.060157
11958	99.650000	-0.880411	0.622361	0.123565	-0.877832	0.619351	-0.068179	-0.835740	0.850705	-0.072915	-0.826919	0.853879	0.144212	-0.750244	0.765562	-0.226035	-0.672113	1.205523	0.000012	-0.667729	1.149211	0.031231	-0.693560	1.161976	-0.093349	-0.702944	0.783120	0.278433							-0.402672	0.698533	0.258933	-0.264201	0.067081	-0.163542	-0.231910	0.067909	0.221757	-0.222242	0.071590	0.192792	0.352374	0.074968	-0.060156
11959	99.658333	-0.880394	0.622376	0.123404	-0.878008	0.619223	-0.068331	-0.835733	0.850637	-0.073210	-0.826880	0.853876	0.143932	-0.751303	0.765825	-0.226981	-0.671570	1.205432	0.000281	-0.667424	1.148960	0.031243	-0.693142	1.162392	-0.093314	-0.703258	0.783455	0.278670							-0.403254	0.699752	0.257782	-0.264205	0.067089	-0.163554	-0.231908	0.067916	0.221745	-0.222246	0.071570	0.192798	0.352428	0.074974	-0.060152
11960	99.666667	-0.880391	0.622393	0.123258	-0.878066	0.619047	-0.068506	-0.835694	0.850599	-0.073524	-0.826849	0.853889	0.143660	-0.752320	0.766128	-0.227945	-0.671000	1.205366	0.000574	-0.667129	1.148730	0.031309	-0.692523	1.162810	-0.093280	-0.703592	0.783758	0.278890							-0.403770	0.700561	0.256301	-0.264213	0.067103	-0.163582	-0.231899	0.067909	0.221723	-0.222244	0.071551	0.192764	0.352501	0.074969	-0.060149
11961	99.675000	-0.880559	0.622557	0.123223	-0.878272	0.619008	-0.068584	-0.835625	0.850614	-0.073828	-0.826733	0.853904	0.143285	-0.753355	0.766465	-0.228932	-0.670467	1.205258	0.000902	-0.666789	1.148488	0.031382	-0.691770	1.163188	-0.093173	-0.703932	0.784016	0.279068							-0.404235	0.700956	0.254403	-0.264222	0.067116	-0.163606	-0.231901	0.067912	0.221708	-0.222240	0.071546	0.192746	0.352576	0.074997	-0.060152
11962	99.683333	-0.880584	0.622594	0.123127	-0.878398	0.618898	-0.068696	-0.835529	0.850662	-0.074153	-0.826713	0.853981	0.142994	-0.754328	0.766884	-0.229935	-0.669931	1.205147	0.001261	-0.666477	1.148260	0.031507	-0.691238	1.163643	-0.093105	-0.704275	0.784252	0.279214							-0.404704	0.701088	0.252455	-0.264231	0.067129	-0.163629	-0.231902	0.067905	0.221686	-0.222242	0.071524	0.192731	0.352664	0.075016	-0.060159
11963	99.691667	-0.880611	0.622605	0.123000	-0.878503	0.618786	-0.068803	-0.835674	0.850888	-0.074432	-0.826695	0.854121	0.142718	-0.755270	0.767361	-0.230960	-0.669398	1.205054	0.001668	-0.666125	1.147995	0.031593	-0.690477	1.164020	-0.092906	-0.704641	0.784464	0.279327							-0.405159	0.700886	0.250291	-0.264238	0.067152	-0.163649	-0.231889	0.067896	0.221666	-0.222238	0.071521	0.192706	0.352756	0.075060	-0.060164
11964	99.700000	-0.880628	0.622674	0.122936	-0.878603	0.618623	-0.068935	-0.835593	0.851048	-0.074728	-0.826657	0.854151	0.142362	-0.756135	0.767903	-0.231962	-0.668856	1.205034	0.002154	-0.665810	1.147773	0.031777	-0.689947	1.164489	-0.092739	-0.704992	0.784643	0.279397							-0.405575	0.700261	0.247816	-0.264250	0.067180	-0.163676	-0.231893	0.067903	0.221655	-0.222241	0.071518	0.192698	0.352857	0.075104	-0.060171
11965	99.708333	-0.880700	0.622723	0.122844	-0.878722	0.618597	-0.068981	-0.835461	0.851202	-0.075076	-0.826562	0.854241	0.142048	-0.756877	0.768535	-0.232943	-0.668340	1.204961	0.002607	-0.665472	1.147556	0.031950	-0.689287	1.164965	-0.092499	-0.705330	0.784777	0.279418							-0.405959	0.699244	0.245093	-0.264260	0.067198	-0.163694	-0.231893	0.067906	0.221637	-0.222226	0.071527	0.192693	0.352970	0.075163	-0.060184
11966	99.716667	-0.880659	0.622710	0.122731	-0.878792	0.618482	-0.069087	-0.835309	0.851354	-0.075413	-0.826520	0.854336	0.141776	-0.757520	0.769201	-0.233901	-0.667810	1.204916	0.003085	-0.665130	1.147366	0.032178	-0.688460	1.165446	-0.092283	-0.705656	0.784891	0.279408							-0.406313	0.697916	0.242185	-0.264269	0.067221	-0.163717	-0.231892	0.067908	0.221623	-0.222223	0.071521	0.192646	0.353099	0.075225	-0.060193
11967	99.725000	-0.880656	0.622819	0.122711	-0.878848	0.618386	-0.069203	-0.835221	0.851565	-0.075703	-0.826476	0.854467	0.141528	-0.758315	0.769783	-0.234902	-0.667264	1.204893	0.003627	-0.664715	1.147156	0.032361	-0.687933	1.165951	-0.091961	-0.705938	0.784968	0.279361							-0.406662	0.696153	0.239041	-0.264280	0.067234	-0.163738	-0.231889	0.067909	0.221612	-0.222227	0.071512	0.192640	0.353250	0.075304	-0.060203
11968	99.733333	-0.880765	0.622934	0.122667	-0.878974	0.618421	-0.069197	-0.835098	0.851730	-0.076017	-0.826369	0.854505	0.141210	-0.758897	0.770429	-0.235812	-0.666729	1.204879	0.004138	-0.664311	1.146975	0.032569	-0.687265	1.166499	-0.091696	-0.706182	0.785004	0.279273							-0.407018	0.694046	0.235722	-0.264287	0.067251	-0.163771	-0.231894	0.067919	0.221607	-0.222225	0.071519	0.192620	0.353420	0.075409	-0.060202
11969	99.741667	-0.880780	0.623019	0.122646	-0.879015	0.618340	-0.069293	-0.834967	0.851915	-0.076306	-0.826260	0.854478	0.140953	-0.759364	0.771094	-0.236658	-0.666172	1.204897	0.004705	-0.663982	1.146824	0.032818	-0.686452	1.167039	-0.091349	-0.706379	0.784995	0.279133							-0.407413	0.691523	0.232194	-0.264302	0.067267	-0.163794	-0.231887	0.067918	0.221588	-0.222221	0.071496	0.192610	0.353562	0.075505	-0.060189
11970	99.750000	-0.880735	0.623082	0.122610	-0.879054	0.618310	-0.069342	-0.834848	0.852087	-0.076557	-0.826173	0.854523	0.140760	-0.759789	0.771737	-0.237449	-0.665604	1.204926	0.005289	-0.663804	1.146796	0.033220	-0.685860	1.167658	-0.091051	-0.706531	0.784945	0.278961							-0.407843	0.688642	0.228481	-0.264304	0.067272	-0.163810	-0.231886	0.067918	0.221575	-0.222210	0.071491	0.192588	0.353637	0.075548	-0.060158
11971	99.758333	-0.880678	0.623113	0.122566	-0.879068	0.618268	-0.069373	-0.834758	0.852270	-0.076765	-0.826040	0.854484	0.140549	-0.760098	0.772315	-0.238120	-0.665039	1.204949	0.005896	-0.663325	1.146558	0.033365	-0.684991	1.168240	-0.090691	-0.706601	0.784843	0.278756							-0.408371	0.685380	0.224567	-0.264308	0.067284	-0.163824	-0.231878	0.067915	0.221570	-0.222216	0.071475	0.192584	0.353670	0.075582	-0.060147
11972	99.766667	-0.880613	0.623087	0.122484	-0.879073	0.618288	-0.069380	-0.834574	0.852350	-0.076995	-0.825904	0.854432	0.140366	-0.760343	0.772850	-0.238727	-0.664466	1.204964	0.006489	-0.663098	1.146603	0.033761	-0.684351	1.168933	-0.090344	-0.706611	0.784699	0.278530							-0.408926	0.681677	0.220522	-0.264308	0.067289	-0.163829	-0.231878	0.067906	0.221559	-0.222209	0.071451	0.192574	0.353681	0.075599	-0.060142
11973	99.775000	-0.880629	0.623226	0.122545	-0.879053	0.618302	-0.069376	-0.834412	0.852467	-0.077156	-0.825734	0.854360	0.140221	-0.760526	0.773343	-0.239285	-0.663873	1.205025	0.007140	-0.662778	1.146497	0.034076	-0.683543	1.169603	-0.089983	-0.706527	0.784494	0.278269							-0.409592	0.677569	0.216389	-0.264311	0.067293	-0.163825	-0.231870	0.067888	0.221544	-0.222209	0.071465	0.192571	0.353679	0.075628	-0.060151
11974	99.783333	-0.880430	0.623176	0.122504	-0.879075	0.618353	-0.069329	-0.834283	0.852582	-0.077281	-0.825600	0.854346	0.140134	-0.760637	0.773792	-0.239801	-0.663248	1.205116	0.007838	-0.662424	1.146390	0.034383	-0.682766	1.170333	-0.089583	-0.706377	0.784260	0.278006							-0.410302	0.672933	0.212043	-0.264305	0.067292	-0.163819	-0.231862	0.067886	0.221542	-0.222201	0.071449	0.192569	0.353650	0.075607	-0.060152
11975	99.791667	-0.880382	0.623223	0.122520	-0.878964	0.618375	-0.069326	-0.834221	0.852696	-0.077384	-0.825493	0.854316	0.140073	-0.760635	0.774120	-0.240247	-0.662590	1.205177	0.008544	-0.662170	1.146380	0.034810	-0.681900	1.171033	-0.089131	-0.706122	0.783978	0.277737							-0.411145	0.667912	0.207705	-0.264302	0.067287	-0.163818	-0.231860	0.067889	0.221536	-0.222198	0.071435	0.192563	0.353635	0.075613	-0.060173
11976	99.800000	-0.880325	0.623263	0.122543	-0.878895	0.618430	-0.069282	-0.834134	0.852763	-0.077487	-0.825389	0.854281	0.140013	-0.760531	0.774431	-0.240706	-0.661912	1.205233	0.009234	-0.661776	1.146312	0.035198	-0.681061	1.171762	-0.088641	-0.705768	0.783657	0.277471							-0.412070	0.662488	0.203260	-0.264301	0.067272	-0.163809	-0.231862	0.067888	0.221536	-0.222189	0.071428	0.192552	0.353632	0.075633	-0.060188
11977	99.808333	-0.880205	0.623243	0.122541	-0.878821	0.618449	-0.069292	-0.834059	0.852807	-0.077585	-0.825296	0.854244	0.139960	-0.760269	0.774652	-0.241135	-0.661183	1.205319	0.010010	-0.661257	1.146184	0.035550	-0.680202	1.172540	-0.088149	-0.705290	0.783326	0.277241							-0.413216	0.656584	0.198794	-0.264292	0.067262	-0.163799	-0.231866	0.067894	0.221547	-0.222187	0.071448	0.192553	0.353616	0.075587	-0.060175
11978	99.816667	-0.880096	0.623224	0.122552	-0.878676	0.618442	-0.069286	-0.833958	0.852898	-0.077604	-0.825208	0.854205	0.139905	-0.759882	0.774792	-0.241544	-0.660403	1.205408	0.010853	-0.660831	1.146167	0.036064	-0.679335	1.173326	-0.087595	-0.704666	0.782955	0.277013							-0.414489	0.650364	0.194393	-0.264285	0.067246	-0.163786	-0.231860	0.067893	0.221548	-0.222191	0.071432	0.192573	0.353619	0.075578	-0.060176
11979	99.825000	-0.880089	0.623305	0.122635	-0.878611	0.618545	-0.069205	-0.833795	0.852894	-0.077687	-0.825126	0.854182	0.139851	-0.759286	0.774856	-0.241951	-0.659601	1.205492	0.011704	-0.660262	1.146033	0.036458	-0.678418	1.174070	-0.086932	-0.703861	0.782540	0.276772							-0.415900	0.643658	0.190065	-0.264279	0.067235	-0.163781	-0.231859	0.067888	0.221557	-0.222183	0.071421	0.192565	0.353621	0.075591	-0.060180
11980	99.833333	-0.880060	0.623300	0.122660	-0.878535	0.618661	-0.069117	-0.833644	0.852890	-0.077733	-0.825046	0.854162	0.139792	-0.758557	0.774847	-0.242348	-0.658761	1.205576	0.012614	-0.659814	1.145983	0.036999	-0.677546	1.174864	-0.086307	-0.702907	0.782078	0.276483							-0.417377	0.636695	0.185949	-0.264273	0.067220	-0.163761	-0.231861	0.067892	0.221565	-0.222190	0.071425	0.192582	0.353630	0.075603	-0.060177
11981	99.841667	-0.880052	0.623311	0.122718	-0.878452	0.618735	-0.069078	-0.833416	0.852846	-0.077785	-0.824885	0.854155	0.139714	-0.757611	0.774753	-0.242750	-0.657902	1.205617	0.013549	-0.659256	1.145871	0.037549	-0.676629	1.175626	-0.085594	-0.701745	0.781547	0.276118							-0.418923	0.629406	0.182016	-0.264268	0.067213	-0.163747	-0.231856	0.067873	0.221564	-0.222190	0.071439	0.192585	0.353614	0.075565	-0.060153
11982	99.850000	-0.880021	0.623340	0.122808	-0.878382	0.618820	-0.069023	-0.833267	0.852859	-0.077801	-0.824812	0.854172	0.139676	-0.756526	0.774633	-0.243131	-0.657067	1.205612	0.014490	-0.658714	1.145731	0.038122	-0.675723	1.176329	-0.084851	-0.700433	0.781012	0.275716							-0.420623	0.621782	0.178113	-0.264274	0.067204	-0.163731	-0.231859	0.067876	0.221574	-0.222203	0.071446	0.192605	0.353612	0.075563	-0.060148
11983	99.858333	-0.880089	0.623310	0.122845	-0.878329	0.618946	-0.068924	-0.833210	0.852895	-0.077828	-0.824745	0.854180	0.139595	-0.755347	0.774470	-0.243558	-0.656250	1.205556	0.015427	-0.658153	1.145528	0.038684	-0.674837	1.176981	-0.084117	-0.698915	0.780383	0.275173							-0.422517	0.613787	0.174485	-0.264280	0.067193	-0.163712	-0.231863	0.067869	0.221577	-0.222204	0.071445	0.192618	0.353607	0.075577	-0.060145
11984	99.866667	-0.880145	0.623289	0.122933	-0.878274	0.619024	-0.068839	-0.833098	0.852916	-0.077815	-0.824634	0.854226	0.139559	-0.754037	0.774280	-0.243943	-0.655444	1.205456	0.016409	-0.657486	1.145211	0.039188	-0.673942	1.177538	-0.083346	-0.697278	0.779717	0.274571							-0.424800	0.606082	0.170642	-0.264283	0.067184	-0.163683	-0.231876	0.067869	0.221589	-0.222202	0.071459	0.192597	0.353580	0.075539	-0.060132
11985	99.875000	-0.880185	0.623267	0.123040	-0.878235	0.619080	-0.068761	-0.832968	0.852974	-0.077833	-0.824570	0.854256	0.139545	-0.752611	0.774004	-0.244109	-0.654706	1.205279	0.017367	-0.657080	1.144980	0.039838	-0.673104	1.178084	-0.082622	-0.695510	0.778938	0.273820							-0.426678	0.601433	0.166196	-0.264279	0.067158	-0.163664	-0.231894	0.067880	0.221595	-0.222223	0.071437	0.192612	0.353546	0.075502	-0.060128
11986	99.883333	-0.880246	0.623196	0.123152	-0.878214	0.619112	-0.068663	-0.832857	0.853034	-0.077810	-0.824503	0.854302	0.139550	-0.751024	0.773697	-0.244134	-0.654004	1.205075	0.018312	-0.656585	1.144625	0.040398	-0.672261	1.178518	-0.081870	-0.693760	0.778032	0.272978							-0.428105	0.600328	0.161613	-0.264278	0.067139	-0.163655	-0.231895	0.067874	0.221581	-0.222224	0.071413	0.192599	0.353501	0.075442	-0.060123
11987	99.891667	-0.880354	0.623094	0.123273	-0.878229	0.619113	-0.068546	-0.832722	0.853047	-0.077812	-0.824463	0.854329	0.139580	-0.749670	0.773238	-0.244172	-0.653409	1.204813	0.019186	-0.656114	1.144245	0.040917	-0.671510	1.178900	-0.081163	-0.692240	0.776965	0.272096							-0.429000	0.601065	0.158564	-0.264278	0.067122	-0.163641	-0.231885	0.067877	0.221554	-0.222210	0.071423	0.192557	0.353436	0.075383	-0.060120
11988	99.900000	-0.880491	0.622913	0.123357	-0.878275	0.619066	-0.068430	-0.832487	0.852991	-0.077809	-0.824407	0.854299	0.139597	-0.748491	0.772643	-0.244173	-0.652843	1.204522	0.020085	-0.655706	1.143820	0.041463	-0.670674	1.179146	-0.080471	-0.691052	0.775887	0.271254							-0.428713	0.601859	0.156421	-0.264288	0.067117	-0.163611	-0.231881	0.067885	0.221555	-0.222213	0.071428	0.192572	0.353370	0.075327	-0.060117
11989	99.908333	-0.880747	0.622786	0.123491	-0.878350	0.619011	-0.068326	-0.832440	0.852995	-0.077786	-0.824389	0.854253	0.139626	-0.747560	0.771922	-0.244061	-0.652310	1.204150	0.020937	-0.655297	1.143365	0.042004	-0.669960	1.179345	-0.079802	-0.690311	0.774970	0.270428							-0.427379	0.602598	0.155209	-0.264280	0.067099	-0.163577	-0.231910	0.067899	0.221599	-0.222240	0.071495	0.192645	0.353321	0.075313	-0.060134
11990	99.916667	-0.880961	0.622614	0.123587	-0.878427	0.618967	-0.068235	-0.832367	0.852996	-0.077727	-0.824382	0.854191	0.139653	-0.746749	0.771256	-0.243772	-0.651792	1.203750	0.021795	-0.654847	1.142865	0.042554	-0.669222	1.179425	-0.079104	-0.689813	0.774236	0.269477							-0.425824	0.603293	0.154493	-0.264269	0.067103	-0.163571	-0.231940	0.067919	0.221660	-0.222282	0.071513	0.192706	0.353270	0.075273	-0.060138
11991	99.925000	-0.881107	0.622398	0.123659	-0.878555	0.618974	-0.068131	-0.832301	0.853021	-0.077660	-0.824403	0.854148	0.139706	-0.746280	0.770780	-0.243378	-0.651301	1.203304	0.022598	-0.654405	1.142327	0.043092	-0.668540	1.179446	-0.078389	-0.689410	0.773908	0.268995							-0.424129	0.604065	0.154170	-0.264275	0.067109	-0.163564	-0.231949	0.067929	0.221685	-0.222299	0.071551	0.192735	0.353218	0.075255	-0.060137
11992	99.933333	-0.881436	0.622256	0.123743	-0.878625	0.618961	-0.068058	-0.832236	0.853075	-0.077603	-0.824399	0.854161	0.139787	-0.745966	0.770468	-0.242847	-0.650793	1.202857	0.023372	-0.653922	1.141781	0.043623	-0.667850	1.179463	-0.077779	-0.689099	0.773559	0.268185							-0.422572	0.604889	0.153882	-0.264280	0.067102	-0.163550	-0.231946	0.067936	0.221696	-0.222295	0.071580	0.192756	0.353177	0.075239	-0.060141
11993	99.941667	-0.881636	0.622113	0.123843	-0.878705	0.618983	-0.067954	-0.832182	0.853146	-0.077623	-0.824342	0.854179	0.139813	-0.745837	0.770319	-0.242154	-0.650258	1.202445	0.024146	-0.653431	1.141306	0.044119	-0.667134	1.179431	-0.077136	-0.688847	0.773478	0.267866							-0.421112	0.605654	0.153886	-0.264275	0.067106	-0.163521	-0.231950	0.067945	0.221683	-0.222296	0.071584	0.192734	0.353130	0.075225	-0.060156
11994	99.950000	-0.881707	0.621964	0.123936	-0.878715	0.618946	-0.067903	-0.832130	0.853379	-0.077508	-0.824278	0.854289	0.139904	-0.745819	0.770252	-0.241304	-0.649711	1.202111	0.024881	-0.652954	1.140861	0.044560	-0.666451	1.179457	-0.076533	-0.688648	0.773361	0.267421							-0.419751	0.606255	0.154033	-0.264272	0.067107	-0.163492	-0.231944	0.067958	0.221665	-0.222282	0.071588	0.192691	0.353084	0.075199	-0.060166
11995	99.958333	-0.881792	0.621896	0.124068	-0.878734	0.619032	-0.067758	-0.832027	0.853558	-0.077509	-0.824181	0.854366	0.139944	-0.745889	0.770236	-0.240378	-0.649175	1.201837	0.025465	-0.652523	1.140551	0.045008	-0.665767	1.179549	-0.076008	-0.688409	0.773208	0.267058							-0.418557	0.606591	0.154270	-0.264272	0.067085	-0.163444	-0.231936	0.067962	0.221636	-0.222274	0.071562	0.192663	0.353037	0.075180	-0.060168
11996	99.966667	-0.881821	0.621853	0.124183	-0.878689	0.619135	-0.067598	-0.831915	0.853769	-0.077516	-0.824084	0.854447	0.139978	-0.745945	0.770223	-0.239377	-0.648633	1.201653	0.026046	-0.652146	1.140319	0.045401	-0.665080	1.179692	-0.075579	-0.688070	0.773017	0.266764							-0.417449	0.606707	0.154620	-0.264270	0.067080	-0.163395	-0.231931	0.067959	0.221605	-0.222259	0.071552	0.192639	0.352989	0.075151	-0.060173
11997	99.975000	-0.881844	0.621869	0.124291	-0.878598	0.619238	-0.067484	-0.831787	0.853987	-0.077526	-0.823983	0.854519	0.140012	-0.745896	0.770182	-0.238411	-0.648133	1.201574	0.026516	-0.651820	1.140201	0.045733	-0.664408	1.179862	-0.075145	-0.687549	0.772786	0.266567							-0.416481	0.606506	0.155061	-0.264263	0.067064	-0.163348	-0.231929	0.067965	0.221578	-0.222259	0.071541	0.192594	0.352939	0.075131	-0.060168
11998	99.983333	-0.881781	0.621888	0.124380	-0.878492	0.619327	-0.067398	-0.831676	0.854196	-0.077510	-0.823882	0.854564	0.140045	-0.745755	0.770119	-0.237544	-0.647678	1.201548	0.026924	-0.651420	1.140060	0.045929	-0.663770	1.180057	-0.074794	-0.686874	0.772531	0.266437							-0.415615	0.606150	0.155494	-0.264253	0.067055	-0.163307	-0.231918	0.067948	0.221559	-0.222250	0.071539	0.192578	0.352897	0.075107	-0.060163
11999	99.991667	-0.881762	0.621913	0.124438	-0.878410	0.619394	-0.067325	-0.831462	0.854217	-0.077569	-0.823757	0.854527	0.140074	-0.745481	0.770001	-0.236878	-0.647234	1.201542	0.027288	-0.651315	1.140115	0.046267	-0.663115	1.180254	-0.074552	-0.686072	0.772280	0.266420							-0.414867	0.605647	0.155904	-0.264253	0.067061	-0.163296	-0.231912	0.067937	0.221564	-0.222254	0.071528	0.192592	0.352848	0.075094	-0.060159
12000	100.000000	-0.881733	0.621934	0.124488	-0.878328	0.619420	-0.067276	-0.831364	0.854296	-0.077546	-0.823618	0.854459	0.140134	-0.745037	0.769869	-0.236361	-0.646844	1.201528	0.027569	-0.651104	1.140101	0.046481	-0.662560	1.180462	-0.074285	-0.685200	0.772049	0.266472							-0.414216	0.605091	0.156291	-0.264258	0.067071	-0.163307	-0.231920	0.067937	0.221584	-0.222266	0.071531	0.192626	0.352804	0.075084	-0.060154
[truncated: 6,264 more rows]
[truncated: 108 more columns]
