# Supplementary material for: Musical improvisation enhances interpersonal coordination in subsequent conversation: Motor and speech evidence
Source: PLoS One. 2021 Apr 15;16(4):e0250166. doi: 10.1371/journal.pone.0250166 (PMC8049323; doi:10.1371/journal.pone.0250166)
Supplement: S1 File — (ZIP) [file pone.0250166.s004.zip › HB condition/EDITED_PC 239 T1.csv]

Format Version	1.21	Take Name	PC 239 T1	Capture Frame Rate	180.000000	Export Frame Rate	120.000000	Capture Start Time	2018-07-18 12.30.49 AM	Total Frames in Take	22180	Total Exported Frames	14787	Rotation Type	Quaternion	Length Units	Meters	Coordinate Space	Global
		Marker	Marker	Marker	Marker	Marker	Marker	Marker	Marker	Marker	Marker	Marker	Marker	Marker	Marker	Marker	Marker	Marker	Marker	Marker	Marker	Marker	Marker	Marker	Marker	Marker	Marker	Marker	Marker	Marker	Marker	Marker	Marker	Marker	Marker	Marker	Marker	Marker	Marker	Marker	Marker	Marker	Marker	Marker	Marker	Marker	Marker	Marker	Marker
		Unlabeled:5000	Unlabeled:5000	Unlabeled:5000	Unlabeled:5001	Unlabeled:5001	Unlabeled:5001	Unlabeled:5002	Unlabeled:5002	Unlabeled:5002	Unlabeled:5003	Unlabeled:5003	Unlabeled:5003	Unlabeled:5004	Unlabeled:5004	Unlabeled:5004	Unlabeled:5005	Unlabeled:5005	Unlabeled:5005	Unlabeled:5006	Unlabeled:5006	Unlabeled:5006	Unlabeled:5007	Unlabeled:5007	Unlabeled:5007	Unlabeled:5008	Unlabeled:5008	Unlabeled:5008	Unlabeled:5009	Unlabeled:5009	Unlabeled:5009	Unlabeled:5010	Unlabeled:5010	Unlabeled:5010	Unlabeled:5011	Unlabeled:5011	Unlabeled:5011	Unlabeled:5012	Unlabeled:5012	Unlabeled:5012	Unlabeled:5013	Unlabeled:5013	Unlabeled:5013	Unlabeled:5014	Unlabeled:5014	Unlabeled:5014	Unlabeled:5015	Unlabeled:5015	Unlabeled:5015
		8392B20CF49E35701388	8392B20CF49E35701388	8392B20CF49E35701388	8392B20CF49E35701389	8392B20CF49E35701389	8392B20CF49E35701389	8392B20CF49E3570138A	8392B20CF49E3570138A	8392B20CF49E3570138A	8392B20CF49E3570138B	8392B20CF49E3570138B	8392B20CF49E3570138B	8392B20CF49E3570138C	8392B20CF49E3570138C	8392B20CF49E3570138C	8392B20CF49E3570138D	8392B20CF49E3570138D	8392B20CF49E3570138D	8392B20CF49E3570138E	8392B20CF49E3570138E	8392B20CF49E3570138E	8392B20CF49E3570138F	8392B20CF49E3570138F	8392B20CF49E3570138F	8392B20CF49E35701390	8392B20CF49E35701390	8392B20CF49E35701390	8392B20CF49E35701391	8392B20CF49E35701391	8392B20CF49E35701391	8392B20CF49E35701392	8392B20CF49E35701392	8392B20CF49E35701392	8392B20CF49E35701393	8392B20CF49E35701393	8392B20CF49E35701393	8392B20CF49E35701394	8392B20CF49E35701394	8392B20CF49E35701394	8392B20CF49E35701395	8392B20CF49E35701395	8392B20CF49E35701395	8392B20CF49E35701396	8392B20CF49E35701396	8392B20CF49E35701396	8392B20CF49E35701397	8392B20CF49E35701397	8392B20CF49E35701397
		Position	Position	Position	Position	Position	Position	Position	Position	Position	Position	Position	Position	Position	Position	Position	Position	Position	Position	Position	Position	Position	Position	Position	Position	Position	Position	Position	Position	Position	Position	Position	Position	Position	Position	Position	Position	Position	Position	Position	Position	Position	Position	Position	Position	Position	Position	Position	Position
Frame	Time	X	Y	Z	X	Y	Z	X	Y	Z	X	Y	Z	X	Y	Z	X	Y	Z	X	Y	Z	X	Y	Z	X	Y	Z	X	Y	Z	X	Y	Z	X	Y	Z	X	Y	Z	X	Y	Z	X	Y	Z	X	Y	Z
7586	63.216667	-0.746491	0.659171	0.149140	-0.743628	0.672056	-0.050225	-0.686854	0.883619	-0.071202	-0.684302	0.885722	0.148089	-0.581154	1.205534	0.059323	-0.539886	1.217265	-0.036655	-0.579816	1.141108	0.057659	-0.568094	0.693137	-0.202278	-0.538979	0.720114	0.303955							-0.345435	0.593923	0.116348	-0.237563	0.081426	0.184114	-0.238138	0.086100	0.143206	-0.233599	0.083287	-0.092844	0.409932	0.076804	0.006226
7587	63.225000	-0.746486	0.659162	0.149134	-0.743591	0.672054	-0.050221	-0.686953	0.883600	-0.071202	-0.684376	0.885690	0.148095	-0.581300	1.205521	0.059374	-0.540030	1.217307	-0.036584	-0.579957	1.141116	0.057693	-0.568143	0.693153	-0.202284	-0.538886	0.720114	0.303923							-0.345287	0.593958	0.116518	-0.237563	0.081436	0.184132	-0.238133	0.086123	0.143222	-0.233564	0.083357	-0.092858	0.409922	0.076803	0.006233
7588	63.233333	-0.746486	0.659155	0.149126	-0.743586	0.672032	-0.050163	-0.687060	0.883590	-0.071198	-0.684451	0.885659	0.148093	-0.581465	1.205497	0.059425	-0.540185	1.217348	-0.036523	-0.580101	1.141125	0.057730	-0.568187	0.693168	-0.202295	-0.538798	0.720101	0.303877							-0.345211	0.593972	0.116617	-0.237561	0.081441	0.184146	-0.238133	0.086137	0.143236	-0.233575	0.083299	-0.092841	0.409925	0.076807	0.006236
7589	63.241667	-0.746489	0.659139	0.149114	-0.743636	0.671962	-0.050254	-0.687196	0.883553	-0.071207	-0.684520	0.885620	0.148093	-0.581665	1.205515	0.059504	-0.540348	1.217394	-0.036468	-0.580331	1.141139	0.057900	-0.568251	0.693178	-0.202304	-0.538713	0.720095	0.303827							-0.345102	0.594000	0.116729	-0.237560	0.081450	0.184148	-0.238130	0.086140	0.143236	-0.233576	0.083304	-0.092844	0.409922	0.076812	0.006236
7590	63.250000	-0.746499	0.659124	0.149105	-0.743707	0.672015	-0.050164	-0.687312	0.883552	-0.071193	-0.684598	0.885580	0.148093	-0.581860	1.205505	0.059572	-0.540552	1.217435	-0.036394	-0.580469	1.141108	0.057796	-0.568309	0.693186	-0.202315	-0.538637	0.720090	0.303774							-0.345000	0.594018	0.116829	-0.237560	0.081449	0.184142	-0.238131	0.086145	0.143230	-0.233580	0.083332	-0.092811	0.409918	0.076815	0.006237
7591	63.258333	-0.746520	0.659113	0.149109	-0.743748	0.671931	-0.050252	-0.687451	0.883530	-0.071196	-0.684725	0.885558	0.148116	-0.582080	1.205501	0.059607	-0.540740	1.217479	-0.036349	-0.580649	1.141103	0.057818	-0.568313	0.693279	-0.202363	-0.538576	0.720068	0.303712							-0.344913	0.594026	0.116913	-0.237562	0.081438	0.184133	-0.238128	0.086129	0.143226	-0.233577	0.083312	-0.092842	0.409917	0.076814	0.006239
7592	63.266667	-0.746542	0.659100	0.149114	-0.743806	0.671905	-0.050257	-0.687602	0.883505	-0.071192	-0.684811	0.885519	0.148124	-0.582296	1.205480	0.059640	-0.540962	1.217518	-0.036253	-0.580841	1.141099	0.057835	-0.568321	0.693364	-0.202409	-0.538528	0.720053	0.303650							-0.344835	0.594026	0.116982	-0.237556	0.081430	0.184124	-0.238128	0.086114	0.143217	-0.233582	0.083314	-0.092845	0.409923	0.076811	0.006243
7593	63.275000	-0.746575	0.659084	0.149114	-0.743822	0.671857	-0.050277	-0.687770	0.883439	-0.071217	-0.684950	0.885495	0.148140	-0.582546	1.205482	0.059666	-0.541180	1.217556	-0.036211	-0.581153	1.141153	0.058012	-0.568395	0.693360	-0.202423	-0.538490	0.720038	0.303590							-0.344786	0.594011	0.117006	-0.237557	0.081416	0.184118	-0.238130	0.086105	0.143200	-0.233593	0.083304	-0.092846	0.409922	0.076803	0.006237
7594	63.283333	-0.746611	0.659062	0.149118	-0.743845	0.671804	-0.050303	-0.687903	0.883428	-0.071227	-0.685096	0.885473	0.148159	-0.582804	1.205471	0.059698	-0.541411	1.217599	-0.036174	-0.581320	1.141040	0.057848	-0.568472	0.693352	-0.202431	-0.538471	0.720028	0.303532							-0.344712	0.594029	0.117091	-0.237557	0.081415	0.184109	-0.238129	0.086101	0.143206	-0.233599	0.083285	-0.092853	0.409925	0.076795	0.006236
7595	63.291667	-0.746654	0.659033	0.149114	-0.743897	0.671785	-0.050274	-0.688076	0.883376	-0.071217	-0.685225	0.885430	0.148144	-0.583096	1.205455	0.059737	-0.541671	1.217641	-0.036125	-0.581570	1.141072	0.057865	-0.568544	0.693347	-0.202436	-0.538466	0.720024	0.303479							-0.344669	0.594054	0.117140	-0.237554	0.081417	0.184118	-0.238129	0.086107	0.143213	-0.233589	0.083291	-0.092848	0.409926	0.076787	0.006246
7596	63.300000	-0.746703	0.659006	0.149112	-0.743957	0.671731	-0.050300	-0.688257	0.883324	-0.071212	-0.685359	0.885388	0.148131	-0.583386	1.205451	0.059761	-0.541947	1.217681	-0.036081	-0.581912	1.141099	0.058099	-0.568611	0.693344	-0.202437	-0.538482	0.720026	0.303427							-0.344637	0.594096	0.117196	-0.237557	0.081433	0.184137	-0.238130	0.086126	0.143221	-0.233572	0.083297	-0.092841	0.409924	0.076792	0.006242
7597	63.308333	-0.746750	0.658972	0.149108	-0.744008	0.671690	-0.050309	-0.688440	0.883267	-0.071236	-0.685513	0.885344	0.148110	-0.583701	1.205442	0.059782	-0.542232	1.217730	-0.036075	-0.582098	1.141050	0.057829	-0.568684	0.693342	-0.202428	-0.538518	0.720026	0.303380							-0.344609	0.594137	0.117251	-0.237557	0.081447	0.184140	-0.238124	0.086146	0.143234	-0.233573	0.083303	-0.092846	0.409923	0.076794	0.006246
7598	63.316667	-0.746836	0.658955	0.149127	-0.744068	0.671648	-0.050320	-0.688609	0.883241	-0.071240	-0.685671	0.885306	0.148094	-0.584048	1.205412	0.059796	-0.542520	1.217772	-0.036058	-0.582416	1.140997	0.057808	-0.568758	0.693332	-0.202419	-0.538564	0.720023	0.303329							-0.344601	0.594215	0.117318	-0.237560	0.081450	0.184132	-0.238033	0.086203	0.143193	-0.233573	0.083307	-0.092845	0.409921	0.076795	0.006248
7599	63.325000	-0.746879	0.658882	0.149105	-0.744133	0.671610	-0.050282	-0.688789	0.883199	-0.071276	-0.685830	0.885263	0.148075	-0.584395	1.205391	0.059772	-0.542881	1.217809	-0.035980	-0.582714	1.141034	0.057808	-0.568832	0.693323	-0.202412	-0.538626	0.720023	0.303281							-0.344596	0.594236	0.117348	-0.237563	0.081451	0.184133	-0.238131	0.086146	0.143226	-0.233577	0.083309	-0.092845	0.409919	0.076799	0.006255
7600	63.333333	-0.746964	0.658839	0.149119	-0.744204	0.671553	-0.050335	-0.688998	0.883119	-0.071289	-0.685995	0.885192	0.148039	-0.584748	1.205352	0.059754	-0.543210	1.217843	-0.035973	-0.583030	1.141017	0.057769	-0.569035	0.693141	-0.202345	-0.538709	0.720017	0.303231							-0.344598	0.594238	0.117357	-0.237560	0.081440	0.184118	-0.238132	0.086130	0.143211	-0.233628	0.083296	-0.092835	0.409917	0.076802	0.006255
7601	63.341667	-0.747033	0.658801	0.149130	-0.744277	0.671500	-0.050342	-0.689174	0.883085	-0.071304	-0.686195	0.885157	0.148033	-0.585148	1.205320	0.059765	-0.543545	1.217866	-0.035974	-0.583355	1.140956	0.057725	-0.568992	0.693295	-0.202403	-0.538792	0.720020	0.303184							-0.344610	0.594231	0.117359	-0.237563	0.081431	0.184111	-0.238135	0.086115	0.143199	-0.233609	0.083296	-0.092851	0.409916	0.076799	0.006258
7602	63.350000	-0.747103	0.658762	0.149134	-0.744387	0.671464	-0.050314	-0.689381	0.883014	-0.071292	-0.686400	0.885122	0.148032	-0.585529	1.205279	0.059731	-0.543894	1.217896	-0.035990	-0.583689	1.140960	0.057712	-0.569205	0.693108	-0.202341	-0.538889	0.720023	0.303141							-0.344633	0.594232	0.117367	-0.237562	0.081419	0.184093	-0.238138	0.086096	0.143185	-0.233587	0.083331	-0.092847	0.409916	0.076797	0.006254
7603	63.358333	-0.747180	0.658714	0.149145	-0.744495	0.671416	-0.050313	-0.689584	0.882933	-0.071329	-0.686607	0.885038	0.147992	-0.585951	1.205252	0.059704	-0.544282	1.217934	-0.035973	-0.584068	1.140870	0.057690	-0.569286	0.693084	-0.202340	-0.539000	0.720036	0.303104							-0.344668	0.594235	0.117382	-0.237563	0.081421	0.184095	-0.238140	0.086098	0.143182	-0.233588	0.083317	-0.092845	0.409915	0.076784	0.006252
7604	63.366667	-0.747260	0.658662	0.149149	-0.744533	0.671345	-0.050329	-0.689788	0.882854	-0.071369	-0.686812	0.884987	0.147963	-0.586382	1.205215	0.059680	-0.544653	1.217944	-0.035980	-0.584418	1.140843	0.057665	-0.569373	0.693064	-0.202337	-0.539120	0.720058	0.303081							-0.344710	0.594260	0.117409	-0.237562	0.081423	0.184093	-0.238135	0.086106	0.143182	-0.233585	0.083311	-0.092846	0.409920	0.076782	0.006250
7605	63.375000	-0.747345	0.658607	0.149151	-0.744673	0.671316	-0.050319	-0.689971	0.882809	-0.071390	-0.687018	0.884938	0.147937	-0.586815	1.205169	0.059640	-0.545077	1.217953	-0.035945	-0.584788	1.140803	0.057597	-0.569464	0.693043	-0.202338	-0.539249	0.720086	0.303065							-0.344757	0.594304	0.117448	-0.237567	0.081437	0.184103	-0.238135	0.086128	0.143191	-0.233585	0.083307	-0.092851	0.409917	0.076783	0.006248
7606	63.383333	-0.747427	0.658549	0.149159	-0.744747	0.671254	-0.050325	-0.690184	0.882729	-0.071399	-0.687223	0.884883	0.147893	-0.587275	1.205096	0.059620	-0.545494	1.217977	-0.035954	-0.585188	1.140761	0.057549	-0.569554	0.693023	-0.202338	-0.539382	0.720118	0.303056							-0.344808	0.594344	0.117490	-0.237562	0.081453	0.184110	-0.238128	0.086135	0.143199	-0.233580	0.083302	-0.092843	0.409914	0.076786	0.006253
7607	63.391667	-0.747518	0.658495	0.149160	-0.744805	0.671180	-0.050347	-0.690375	0.882667	-0.071444	-0.687392	0.884825	0.147823	-0.587740	1.205048	0.059594	-0.545898	1.217987	-0.035976	-0.585565	1.140697	0.057501	-0.569646	0.692991	-0.202332	-0.539518	0.720145	0.303050							-0.344855	0.594384	0.117536	-0.237566	0.081459	0.184117	-0.238128	0.086145	0.143212	-0.233642	0.083451	-0.093020	0.409916	0.076794	0.006258
7608	63.400000	-0.747602	0.658440	0.149164	-0.744862	0.671106	-0.050365	-0.690582	0.882597	-0.071458	-0.687705	0.884818	0.147852	-0.588238	1.204962	0.059575	-0.546341	1.217997	-0.035974	-0.585950	1.140624	0.057463	-0.569732	0.692967	-0.202331	-0.539670	0.720177	0.303049							-0.344907	0.594417	0.117570	-0.237562	0.081459	0.184112	-0.238132	0.086149	0.143199	-0.233599	0.083295	-0.092854	0.409918	0.076798	0.006257
7609	63.408333	-0.747699	0.658384	0.149173	-0.744973	0.671050	-0.050350	-0.690786	0.882529	-0.071491	-0.687947	0.884778	0.147833	-0.588705	1.204902	0.059524	-0.546768	1.218007	-0.035987	-0.586381	1.140544	0.057410	-0.569817	0.692936	-0.202333	-0.539816	0.720190	0.303042							-0.344967	0.594445	0.117595	-0.237566	0.081446	0.184100	-0.238132	0.086131	0.143189	-0.233582	0.083319	-0.092839	0.409916	0.076801	0.006262
7610	63.416667	-0.747794	0.658330	0.149184	-0.744920	0.670976	-0.050360	-0.690989	0.882468	-0.071524	-0.688162	0.884727	0.147795	-0.589220	1.204839	0.059483	-0.547223	1.218005	-0.035980	-0.586784	1.140503	0.057387	-0.569899	0.692907	-0.202330	-0.539973	0.720209	0.303025							-0.345030	0.594484	0.117633	-0.237566	0.081440	0.184089	-0.238139	0.086114	0.143175	-0.233584	0.083320	-0.092842	0.409918	0.076799	0.006258
7611	63.425000	-0.747917	0.658275	0.149194	-0.745030	0.670862	-0.050407	-0.691216	0.882363	-0.071574	-0.688386	0.884684	0.147751	-0.589728	1.204751	0.059469	-0.547697	1.217992	-0.035967	-0.587189	1.140432	0.057339	-0.569987	0.692878	-0.202319	-0.540136	0.720235	0.303020							-0.345118	0.594512	0.117656	-0.237568	0.081437	0.184085	-0.238137	0.086109	0.143167	-0.233657	0.083469	-0.093024	0.409919	0.076799	0.006258
7612	63.433333	-0.748029	0.658222	0.149214	-0.745111	0.670798	-0.050414	-0.691427	0.882294	-0.071607	-0.688660	0.884630	0.147732	-0.590246	1.204682	0.059441	-0.548139	1.217975	-0.035988	-0.587628	1.140355	0.057316	-0.570066	0.692845	-0.202307	-0.540297	0.720256	0.303004							-0.345169	0.594583	0.117717	-0.237566	0.081431	0.184081	-0.238141	0.086108	0.143167	-0.233612	0.083305	-0.092858	0.409920	0.076793	0.006258
7613	63.441667	-0.748114	0.658127	0.149182	-0.745218	0.670743	-0.050422	-0.691648	0.882215	-0.071648	-0.688921	0.884566	0.147683	-0.590754	1.204580	0.059395	-0.548577	1.217991	-0.036026	-0.588056	1.140274	0.057229	-0.570021	0.692980	-0.202348	-0.540463	0.720285	0.302994							-0.345246	0.594627	0.117770	-0.237569	0.081437	0.184083	-0.238139	0.086117	0.143174	-0.233611	0.083302	-0.092858	0.409920	0.076789	0.006257
7614	63.450000	-0.748230	0.658044	0.149190	-0.745265	0.670668	-0.050436	-0.691868	0.882145	-0.071661	-0.689155	0.884483	0.147622	-0.591267	1.204499	0.059345	-0.549085	1.217974	-0.035988	-0.588472	1.140187	0.057156	-0.570095	0.692945	-0.202327	-0.540624	0.720306	0.302979							-0.345320	0.594694	0.117869	-0.237566	0.081455	0.184100	-0.238137	0.086131	0.143180	-0.233611	0.083298	-0.092854	0.409921	0.076789	0.006258
7615	63.458333	-0.748329	0.657975	0.149191	-0.745413	0.670622	-0.050431	-0.692082	0.882069	-0.071696	-0.689390	0.884428	0.147589	-0.591793	1.204400	0.059314	-0.549557	1.217992	-0.035976	-0.588953	1.140092	0.057210	-0.570163	0.692909	-0.202299	-0.540800	0.720333	0.302976							-0.345380	0.594729	0.117919	-0.237570	0.081463	0.184106	-0.238137	0.086145	0.143191	-0.233655	0.083474	-0.093014	0.409916	0.076787	0.006265
7616	63.466667	-0.748425	0.657907	0.149199	-0.745556	0.670574	-0.050308	-0.692315	0.881961	-0.071742	-0.689633	0.884369	0.147556	-0.592328	1.204327	0.059309	-0.550057	1.217996	-0.035950	-0.589377	1.139996	0.057044	-0.570223	0.692873	-0.202274	-0.540967	0.720356	0.302972							-0.345441	0.594755	0.117966	-0.237573	0.081464	0.184113	-0.238142	0.086156	0.143205	-0.233587	0.083322	-0.092841	0.409914	0.076790	0.006272
7617	63.475000	-0.748526	0.657838	0.149207	-0.745638	0.670537	-0.050387	-0.692512	0.881899	-0.071805	-0.689930	0.884334	0.147547	-0.592852	1.204243	0.059240	-0.550514	1.217995	-0.035963	-0.589811	1.139940	0.057022	-0.570280	0.692841	-0.202245	-0.541125	0.720369	0.302966							-0.345543	0.594765	0.117960	-0.237576	0.081465	0.184118	-0.238139	0.086151	0.143205	-0.233686	0.083440	-0.093017	0.409914	0.076791	0.006281
7618	63.483333	-0.748625	0.657768	0.149220	-0.745698	0.670435	-0.050419	-0.692740	0.881825	-0.071796	-0.690195	0.884285	0.147538	-0.593397	1.204161	0.059214	-0.550971	1.218008	-0.035982	-0.590282	1.139864	0.056997	-0.570461	0.692632	-0.202160	-0.541293	0.720379	0.302954							-0.345605	0.594783	0.117982	-0.237574	0.081456	0.184111	-0.238136	0.086141	0.143199	-0.233588	0.083320	-0.092842	0.409915	0.076789	0.006281
7619	63.491667	-0.748725	0.657694	0.149225	-0.745827	0.670375	-0.050432	-0.692978	0.881733	-0.071807	-0.690439	0.884224	0.147501	-0.593928	1.204077	0.059172	-0.551427	1.218062	-0.036040	-0.590761	1.139806	0.057061	-0.570507	0.692602	-0.202141	-0.541458	0.720388	0.302948							-0.345621	0.594836	0.118055	-0.237573	0.081447	0.184101	-0.238139	0.086131	0.143189	-0.233601	0.083319	-0.092854	0.409908	0.076790	0.006272
7620	63.500000	-0.748827	0.657621	0.149233	-0.745881	0.670314	-0.050360	-0.693189	0.881652	-0.071892	-0.690681	0.884156	0.147468	-0.594477	1.204008	0.059176	-0.551975	1.217997	-0.035931	-0.591163	1.139745	0.056894	-0.570554	0.692576	-0.202127	-0.541627	0.720397	0.302941							-0.345652	0.594871	0.118109	-0.237569	0.081438	0.184092	-0.238140	0.086126	0.143184	-0.233617	0.083300	-0.092851	0.409904	0.076784	0.006261
7621	63.508333	-0.748922	0.657555	0.149243	-0.745975	0.670246	-0.050425	-0.693421	0.881562	-0.071895	-0.690943	0.884097	0.147435	-0.595029	1.203944	0.059158	-0.552463	1.218009	-0.035922	-0.591647	1.139646	0.056857	-0.570537	0.692638	-0.202142	-0.541798	0.720407	0.302931							-0.345763	0.594896	0.118082	-0.237570	0.081444	0.184095	-0.238142	0.086127	0.143187	-0.233591	0.083323	-0.092849	0.409906	0.076785	0.006255
7622	63.516667	-0.749016	0.657485	0.149251	-0.746072	0.670147	-0.050450	-0.693635	0.881495	-0.071929	-0.691246	0.884057	0.147445	-0.595531	1.203894	0.059130	-0.552929	1.218012	-0.035934	-0.592073	1.139595	0.056822	-0.570646	0.692530	-0.202091	-0.541971	0.720412	0.302931							-0.345827	0.594938	0.118104	-0.237570	0.081444	0.184102	-0.238135	0.086132	0.143193	-0.233636	0.083298	-0.092843	0.409907	0.076789	0.006247
7623	63.525000	-0.749141	0.657424	0.149282	-0.746141	0.670098	-0.050405	-0.693893	0.881388	-0.071944	-0.691485	0.883968	0.147401	-0.596067	1.203823	0.059112	-0.553401	1.218024	-0.035924	-0.592569	1.139541	0.056930	-0.570697	0.692514	-0.202075	-0.542147	0.720415	0.302926							-0.345891	0.594985	0.118132	-0.237569	0.081462	0.184105	-0.238136	0.086146	0.143204	-0.233700	0.083343	-0.092760	0.409908	0.076786	0.006246
7624	63.533333	-0.749204	0.657291	0.149243	-0.746226	0.670001	-0.050449	-0.694117	0.881313	-0.071991	-0.691785	0.883898	0.147400	-0.596590	1.203740	0.059119	-0.553902	1.218041	-0.035863	-0.592978	1.139489	0.056783	-0.570745	0.692497	-0.202060	-0.542331	0.720415	0.302929							-0.345980	0.595060	0.118165	-0.237571	0.081464	0.184112	-0.238134	0.086157	0.143215	-0.233537	0.083596	-0.092904	0.409909	0.076794	0.006246
7625	63.541667	-0.749316	0.657217	0.149208	-0.746302	0.669946	-0.050423	-0.694360	0.881234	-0.071999	-0.692029	0.883802	0.147338	-0.597094	1.203690	0.059106	-0.554365	1.218068	-0.035850	-0.593402	1.139444	0.056759	-0.570797	0.692484	-0.202044	-0.542524	0.720421	0.302935							-0.346066	0.595109	0.118177	-0.237571	0.081475	0.184130	-0.238133	0.086165	0.143227	-0.233583	0.083327	-0.092838	0.409911	0.076801	0.006251
7626	63.550000	-0.749368	0.657105	0.149115	-0.746390	0.669866	-0.050436	-0.694613	0.881149	-0.072044	-0.692261	0.883702	0.147267	-0.597589	1.203663	0.059100	-0.554819	1.218090	-0.035828	-0.593904	1.139365	0.056917	-0.570849	0.692466	-0.202036	-0.542714	0.720421	0.302936							-0.346156	0.595164	0.118175	-0.237573	0.081472	0.184127	-0.238138	0.086166	0.143224	-0.233588	0.083330	-0.092839	0.409913	0.076807	0.006254
7627	63.558333	-0.749513	0.657060	0.149225	-0.746460	0.669816	-0.050411	-0.694827	0.881099	-0.072070	-0.692570	0.883671	0.147280	-0.598079	1.203619	0.059082	-0.555243	1.218132	-0.035805	-0.594286	1.139330	0.056712	-0.570774	0.692614	-0.202098	-0.542902	0.720420	0.302940							-0.346270	0.595190	0.118148	-0.237579	0.081467	0.184123	-0.238140	0.086161	0.143215	-0.233601	0.083318	-0.092841	0.409914	0.076815	0.006254
7628	63.566667	-0.749660	0.657019	0.149336	-0.746569	0.669713	-0.050423	-0.695075	0.881007	-0.072096	-0.692831	0.883607	0.147246	-0.598551	1.203593	0.059100	-0.555717	1.218166	-0.035717	-0.594706	1.139350	0.056719	-0.570830	0.692592	-0.202102	-0.543087	0.720419	0.302939							-0.346379	0.595225	0.118122	-0.237571	0.081458	0.184113	-0.238145	0.086151	0.143199	-0.233593	0.083320	-0.092841	0.409920	0.076815	0.006249
7629	63.575000	-0.749655	0.656906	0.149152	-0.746625	0.669629	-0.050437	-0.695340	0.880908	-0.072077	-0.693099	0.883551	0.147220	-0.599025	1.203572	0.059112	-0.556146	1.218191	-0.035714	-0.595156	1.139346	0.056704	-0.570886	0.692569	-0.202109	-0.543277	0.720423	0.302937							-0.346476	0.595264	0.118104	-0.237571	0.081456	0.184103	-0.238145	0.086142	0.143188	-0.233718	0.083655	-0.093218	0.409920	0.076815	0.006240
7630	63.583333	-0.749759	0.656838	0.149166	-0.746770	0.669584	-0.050456	-0.695548	0.880878	-0.072089	-0.693360	0.883489	0.147190	-0.599479	1.203555	0.059107	-0.556558	1.218214	-0.035706	-0.595626	1.139279	0.056909	-0.570941	0.692549	-0.202118	-0.543463	0.720431	0.302942							-0.346570	0.595307	0.118097	-0.237573	0.081448	0.184089	-0.238144	0.086143	0.143184	-0.233616	0.083306	-0.092860	0.409920	0.076817	0.006227
7631	63.591667	-0.749920	0.656783	0.149272	-0.746803	0.669573	-0.050400	-0.695799	0.880777	-0.072142	-0.693667	0.883451	0.147206	-0.599915	1.203539	0.059107	-0.556981	1.218261	-0.035672	-0.595989	1.139309	0.056810	-0.571008	0.692537	-0.202125	-0.543647	0.720431	0.302941							-0.346660	0.595363	0.118115	-0.237572	0.081446	0.184098	-0.238143	0.086145	0.143192	-0.233592	0.083371	-0.092867	0.409922	0.076811	0.006225
7632	63.600000	-0.750078	0.656724	0.149382	-0.746981	0.669439	-0.050427	-0.696023	0.880723	-0.072138	-0.693922	0.883359	0.147179	-0.600372	1.203523	0.059156	-0.557385	1.218298	-0.035634	-0.596377	1.139304	0.056716	-0.571065	0.692532	-0.202124	-0.543834	0.720433	0.302940							-0.346740	0.595417	0.118140	-0.237573	0.081462	0.184113	-0.238147	0.086154	0.143202	-0.233571	0.083440	-0.092871	0.409925	0.076819	0.006228
7633	63.608333	-0.750187	0.656645	0.149382	-0.747073	0.669366	-0.050422	-0.696264	0.880650	-0.072144	-0.694190	0.883293	0.147146	-0.600783	1.203511	0.059171	-0.557802	1.218309	-0.035581	-0.596744	1.139285	0.056686	-0.571136	0.692522	-0.202116	-0.544012	0.720435	0.302940							-0.346815	0.595462	0.118173	-0.237573	0.081469	0.184122	-0.238141	0.086167	0.143215	-0.233586	0.083330	-0.092845	0.409921	0.076818	0.006226
7634	63.616667	-0.750337	0.656591	0.149423	-0.747170	0.669291	-0.050418	-0.696495	0.880589	-0.072154	-0.694448	0.883223	0.147120	-0.601210	1.203494	0.059183	-0.558204	1.218332	-0.035549	-0.597123	1.139284	0.056722	-0.571212	0.692513	-0.202107	-0.544175	0.720429	0.302929							-0.346887	0.595493	0.118194	-0.237571	0.081475	0.184125	-0.238142	0.086171	0.143222	-0.233586	0.083329	-0.092839	0.409917	0.076825	0.006227
7635	63.625000	-0.750459	0.656465	0.149409	-0.747262	0.669222	-0.050412	-0.696719	0.880528	-0.072202	-0.694638	0.883095	0.147038	-0.601595	1.203476	0.059177	-0.558572	1.218345	-0.035543	-0.597489	1.139289	0.056740	-0.571280	0.692501	-0.202097	-0.544337	0.720422	0.302913							-0.346954	0.595533	0.118204	-0.237573	0.081480	0.184127	-0.238140	0.086177	0.143222	-0.233572	0.083467	-0.092869	0.409909	0.076828	0.006227
7636	63.633333	-0.750569	0.656360	0.149395	-0.747381	0.669126	-0.050423	-0.696959	0.880438	-0.072194	-0.694994	0.883079	0.147102	-0.601985	1.203470	0.059182	-0.558921	1.218359	-0.035545	-0.597856	1.139284	0.056742	-0.571353	0.692483	-0.202086	-0.544505	0.720407	0.302890							-0.347091	0.595542	0.118140	-0.237572	0.081480	0.184125	-0.238146	0.086175	0.143213	-0.233588	0.083331	-0.092839	0.409904	0.076830	0.006222
7637	63.641667	-0.750683	0.656278	0.149406	-0.747488	0.669046	-0.050384	-0.697181	0.880373	-0.072217	-0.695255	0.883018	0.147087	-0.602360	1.203470	0.059198	-0.559313	1.218352	-0.035513	-0.598204	1.139247	0.056753	-0.571488	0.692383	-0.202055	-0.544667	0.720390	0.302870							-0.347170	0.595583	0.118120	-0.237574	0.081466	0.184114	-0.238144	0.086168	0.143201	-0.233627	0.083309	-0.092838	0.409899	0.076826	0.006214
7638	63.650000	-0.750807	0.656199	0.149412	-0.747598	0.668944	-0.050440	-0.697405	0.880313	-0.072204	-0.695552	0.882967	0.147085	-0.602728	1.203427	0.059219	-0.559661	1.218345	-0.035514	-0.598568	1.139220	0.056788	-0.571634	0.692274	-0.202019	-0.544825	0.720362	0.302849							-0.347259	0.595614	0.118100	-0.237565	0.081457	0.184099	-0.238144	0.086150	0.143198	-0.233595	0.083323	-0.092843	0.409895	0.076819	0.006208
7639	63.658333	-0.750821	0.656062	0.149210	-0.747774	0.668907	-0.050357	-0.697638	0.880236	-0.072245	-0.695774	0.882902	0.147074	-0.603075	1.203433	0.059222	-0.560017	1.218333	-0.035461	-0.598886	1.139217	0.056808	-0.571643	0.692336	-0.202039	-0.544987	0.720338	0.302834							-0.347343	0.595649	0.118090	-0.237568	0.081456	0.184100	-0.238143	0.086151	0.143190	-0.233663	0.083465	-0.093029	0.409895	0.076807	0.006201
7640	63.666667	-0.751054	0.656025	0.149427	-0.747925	0.668820	-0.050393	-0.697845	0.880201	-0.072212	-0.696041	0.882874	0.147119	-0.603395	1.203423	0.059230	-0.560351	1.218328	-0.035441	-0.599188	1.139205	0.056815	-0.571655	0.692402	-0.202055	-0.545136	0.720311	0.302824							-0.347425	0.595688	0.118089	-0.237572	0.081461	0.184106	-0.238137	0.086154	0.143195	-0.233597	0.083326	-0.092847	0.409893	0.076802	0.006200
7641	63.675000	-0.751178	0.655931	0.149423	-0.748025	0.668705	-0.050401	-0.698055	0.880149	-0.072236	-0.696263	0.882799	0.147100	-0.603719	1.203392	0.059240	-0.560648	1.218337	-0.035432	-0.599494	1.139175	0.056837	-0.571807	0.692310	-0.202008	-0.545277	0.720288	0.302820							-0.347502	0.595726	0.118105	-0.237572	0.081469	0.184119	-0.238141	0.086168	0.143211	-0.233617	0.083311	-0.092856	0.409893	0.076806	0.006208
7642	63.683333	-0.751201	0.655800	0.149221	-0.748110	0.668655	-0.050369	-0.698275	0.880098	-0.072198	-0.696564	0.882780	0.147119	-0.604047	1.203382	0.059289	-0.560930	1.218322	-0.035419	-0.599805	1.139140	0.056912	-0.571821	0.692384	-0.202012	-0.545414	0.720261	0.302821							-0.347602	0.595741	0.118114	-0.237572	0.081475	0.184125	-0.238134	0.086185	0.143224	-0.233593	0.083422	-0.092877	0.409889	0.076811	0.006213
7643	63.691667	-0.751450	0.655773	0.149456	-0.748238	0.668558	-0.050349	-0.698499	0.880047	-0.072205	-0.696724	0.882706	0.147102	-0.604325	1.203364	0.059302	-0.561241	1.218329	-0.035400	-0.600067	1.139180	0.056890	-0.572041	0.692208	-0.201931	-0.545551	0.720241	0.302818							-0.347677	0.595770	0.118130	-0.237578	0.081491	0.184139	-0.238140	0.086194	0.143234	-0.233592	0.083343	-0.092844	0.409887	0.076819	0.006225
7644	63.700000	-0.751597	0.655671	0.149466	-0.748243	0.668418	-0.050428	-0.698735	0.879985	-0.072189	-0.696930	0.882623	0.147077	-0.604609	1.203345	0.059323	-0.561535	1.218312	-0.035343	-0.600338	1.139161	0.056893	-0.572003	0.692369	-0.201969	-0.545682	0.720220	0.302813							-0.347756	0.595790	0.118142	-0.237577	0.081488	0.184135	-0.238139	0.086199	0.143231	-0.233727	0.083642	-0.093205	0.409886	0.076820	0.006226
7645	63.708333	-0.751712	0.655585	0.149464	-0.748394	0.668386	-0.050359	-0.698948	0.879923	-0.072196	-0.697087	0.882534	0.147031	-0.604871	1.203350	0.059337	-0.561797	1.218311	-0.035349	-0.600584	1.139162	0.056896	-0.572175	0.692265	-0.201923	-0.545809	0.720201	0.302808							-0.347832	0.595799	0.118132	-0.237575	0.081490	0.184135	-0.238142	0.086190	0.143223	-0.233595	0.083348	-0.092854	0.409887	0.076819	0.006224
7646	63.716667	-0.751820	0.655538	0.149488	-0.748448	0.668266	-0.050426	-0.699136	0.879898	-0.072181	-0.697382	0.882518	0.147095	-0.605132	1.203354	0.059354	-0.562046	1.218295	-0.035346	-0.600856	1.139141	0.056909	-0.572352	0.692158	-0.201879	-0.545935	0.720176	0.302801							-0.347907	0.595793	0.118114	-0.237576	0.081475	0.184123	-0.238143	0.086179	0.143207	-0.233643	0.083325	-0.092857	0.409888	0.076814	0.006215
7647	63.725000	-0.751931	0.655416	0.149469	-0.748616	0.668273	-0.050393	-0.699338	0.879838	-0.072184	-0.697591	0.882476	0.147105	-0.605385	1.203335	0.059358	-0.562296	1.218279	-0.035338	-0.601100	1.139123	0.056963	-0.572462	0.692143	-0.201870	-0.546056	0.720160	0.302798							-0.347985	0.595789	0.118110	-0.237575	0.081475	0.184116	-0.238148	0.086169	0.143207	-0.233618	0.083323	-0.092872	0.409884	0.076807	0.006214
7648	63.733333	-0.752041	0.655349	0.149479	-0.748715	0.668255	-0.050373	-0.699518	0.879814	-0.072155	-0.697788	0.882442	0.147127	-0.605612	1.203320	0.059362	-0.562543	1.218260	-0.035328	-0.601323	1.139131	0.056960	-0.572578	0.692124	-0.201863	-0.546177	0.720141	0.302795							-0.348064	0.595794	0.118092	-0.237571	0.081469	0.184115	-0.238145	0.086162	0.143206	-0.233596	0.083344	-0.092873	0.409883	0.076800	0.006212
7649	63.741667	-0.752146	0.655283	0.149492	-0.748815	0.668096	-0.050383	-0.699714	0.879751	-0.072172	-0.697958	0.882393	0.147125	-0.605838	1.203319	0.059395	-0.562766	1.218262	-0.035315	-0.601529	1.139096	0.056970	-0.572692	0.692111	-0.201851	-0.546281	0.720125	0.302787							-0.348158	0.595818	0.118034	-0.237573	0.081473	0.184125	-0.238141	0.086169	0.143212	-0.233662	0.083481	-0.093050	0.409885	0.076796	0.006208
7650	63.750000	-0.752251	0.655209	0.149501	-0.749015	0.668075	-0.050351	-0.699928	0.879673	-0.072162	-0.698178	0.882384	0.147171	-0.606052	1.203321	0.059433	-0.562990	1.218261	-0.035304	-0.601727	1.139133	0.057028	-0.572815	0.692103	-0.201844	-0.546370	0.720113	0.302782							-0.348236	0.595805	0.117954	-0.237574	0.081483	0.184138	-0.238138	0.086180	0.143229	-0.233589	0.083343	-0.092866	0.409885	0.076800	0.006210
7651	63.758333	-0.752347	0.655149	0.149515	-0.749089	0.667998	-0.050359	-0.700079	0.879684	-0.072126	-0.698338	0.882337	0.147176	-0.606270	1.203304	0.059475	-0.563197	1.218230	-0.035282	-0.602026	1.139049	0.057228	-0.572884	0.692182	-0.201863	-0.546451	0.720107	0.302773							-0.348346	0.595735	0.117883	-0.237575	0.081491	0.184151	-0.238139	0.086199	0.143245	-0.233590	0.083348	-0.092866	0.409880	0.076808	0.006213
7652	63.766667	-0.752328	0.655042	0.149313	-0.749196	0.667939	-0.050342	-0.700242	0.879657	-0.072110	-0.698513	0.882295	0.147190	-0.606427	1.203321	0.059475	-0.563375	1.218236	-0.035294	-0.602138	1.139118	0.057071	-0.573088	0.692092	-0.201829	-0.546522	0.720092	0.302756							-0.348443	0.595668	0.117802	-0.237573	0.081503	0.184162	-0.238136	0.086210	0.143253	-0.233592	0.083360	-0.092861	0.409874	0.076812	0.006213
7653	63.775000	-0.752407	0.654983	0.149318	-0.749288	0.667858	-0.050337	-0.700426	0.879592	-0.072124	-0.698651	0.882259	0.147195	-0.606595	1.203310	0.059486	-0.563607	1.218241	-0.035208	-0.602319	1.139101	0.057061	-0.573101	0.692263	-0.201898	-0.546588	0.720073	0.302742							-0.348516	0.595645	0.117742	-0.237570	0.081509	0.184163	-0.238137	0.086214	0.143253	-0.233592	0.083359	-0.092866	0.409871	0.076812	0.006212
7654	63.783333	-0.752635	0.654982	0.149575	-0.749376	0.667796	-0.050329	-0.700585	0.879567	-0.072080	-0.698779	0.882219	0.147197	-0.606775	1.203305	0.059512	-0.563769	1.218248	-0.035187	-0.602481	1.139087	0.057067	-0.573224	0.692251	-0.201909	-0.546669	0.720063	0.302732							-0.348601	0.595659	0.117676	-0.237573	0.081499	0.184158	-0.238142	0.086208	0.143240	-0.233832	0.083405	-0.092697	0.409864	0.076814	0.006203
7655	63.791667	-0.752710	0.654913	0.149572	-0.749455	0.667737	-0.050323	-0.700735	0.879533	-0.072064	-0.698897	0.882188	0.147211	-0.606933	1.203293	0.059505	-0.563924	1.218264	-0.035191	-0.602636	1.139096	0.057074	-0.573340	0.692239	-0.201928	-0.546746	0.720047	0.302730							-0.348716	0.595686	0.117618	-0.237572	0.081491	0.184147	-0.238140	0.086201	0.143239	-0.233597	0.083366	-0.092883	0.409854	0.076805	0.006196
7656	63.800000	-0.752664	0.654814	0.149367	-0.749530	0.667683	-0.050312	-0.700873	0.879517	-0.071990	-0.699009	0.882159	0.147228	-0.607094	1.203296	0.059528	-0.564063	1.218274	-0.035187	-0.602780	1.139109	0.057077	-0.573449	0.692217	-0.201940	-0.546823	0.720041	0.302735							-0.348829	0.595710	0.117571	-0.237574	0.081483	0.184144	-0.238140	0.086193	0.143237	-0.233597	0.083351	-0.092884	0.409847	0.076790	0.006188
7657	63.808333	-0.752783	0.654798	0.149490	-0.749591	0.667632	-0.050300	-0.701007	0.879468	-0.072025	-0.699102	0.882137	0.147251	-0.607237	1.203326	0.059548	-0.564196	1.218270	-0.035180	-0.602907	1.139128	0.057087	-0.573546	0.692204	-0.201949	-0.546898	0.720034	0.302750							-0.348898	0.595736	0.117564	-0.237573	0.081479	0.184145	-0.238143	0.086182	0.143234	-0.233693	0.083491	-0.093064	0.409838	0.076780	0.006178
7658	63.816667	-0.752788	0.654733	0.149395	-0.749652	0.667591	-0.050288	-0.701122	0.879459	-0.072015	-0.699235	0.882132	0.147293	-0.607381	1.203296	0.059578	-0.564326	1.218274	-0.035184	-0.603085	1.139054	0.057105	-0.573646	0.692194	-0.201952	-0.546970	0.720038	0.302769							-0.348954	0.595748	0.117568	-0.237569	0.081478	0.184149	-0.238143	0.086193	0.143240	-0.233621	0.083338	-0.092899	0.409832	0.076775	0.006179
7659	63.825000	-0.752901	0.654717	0.149502	-0.749726	0.667614	-0.050249	-0.701238	0.879439	-0.071994	-0.699332	0.882121	0.147328	-0.607494	1.203285	0.059577	-0.564465	1.218276	-0.035171	-0.603188	1.139080	0.057107	-0.573743	0.692174	-0.201934	-0.547031	0.720038	0.302779							-0.349000	0.595753	0.117581	-0.237569	0.081487	0.184163	-0.238140	0.086200	0.143254	-0.233598	0.083352	-0.092882	0.409823	0.076770	0.006179
7660	63.833333	-0.753006	0.654703	0.149612	-0.749762	0.667524	-0.050260	-0.701373	0.879394	-0.071923	-0.699400	0.882103	0.147339	-0.607602	1.203272	0.059577	-0.564593	1.218278	-0.035164	-0.603284	1.139112	0.057122	-0.573839	0.692165	-0.201916	-0.547087	0.720042	0.302794							-0.349054	0.595756	0.117587	-0.237570	0.081500	0.184169	-0.238137	0.086217	0.143263	-0.233596	0.083355	-0.092878	0.409814	0.076774	0.006172
7661	63.841667	-0.752998	0.654639	0.149504	-0.749844	0.667511	-0.050244	-0.701461	0.879401	-0.071904	-0.699465	0.882087	0.147346	-0.607705	1.203260	0.059574	-0.564711	1.218267	-0.035160	-0.603402	1.139014	0.057144	-0.573938	0.692151	-0.201890	-0.547139	0.720044	0.302809							-0.349077	0.595765	0.117609	-0.237576	0.081507	0.184177	-0.238138	0.086228	0.143271	-0.233674	0.083501	-0.093063	0.409803	0.076776	0.006173
7662	63.850000	-0.752985	0.654583	0.149401	-0.749921	0.667502	-0.050229	-0.701532	0.879399	-0.071943	-0.699522	0.882075	0.147352	-0.607813	1.203253	0.059573	-0.564809	1.218264	-0.035170	-0.603477	1.139002	0.057089	-0.574029	0.692135	-0.201869	-0.547180	0.720043	0.302813							-0.349113	0.595771	0.117618	-0.237570	0.081506	0.184179	-0.238138	0.086234	0.143272	-0.233595	0.083373	-0.092882	0.409793	0.076777	0.006174
7663	63.858333	-0.753022	0.654577	0.149412	-0.750002	0.667490	-0.050195	-0.701627	0.879369	-0.071901	-0.699594	0.882076	0.147370	-0.607901	1.203237	0.059571	-0.564911	1.218247	-0.035181	-0.603550	1.139024	0.057110	-0.574101	0.692113	-0.201850	-0.547212	0.720042	0.302820							-0.349128	0.595783	0.117638	-0.237573	0.081510	0.184172	-0.238142	0.086224	0.143266	-0.233598	0.083364	-0.092884	0.409780	0.076764	0.006171
7664	63.866667	-0.753154	0.654592	0.149620	-0.750038	0.667463	-0.050196	-0.701706	0.879339	-0.071867	-0.699640	0.882067	0.147381	-0.607975	1.203217	0.059563	-0.565004	1.218229	-0.035189	-0.603632	1.138992	0.057151	-0.574162	0.692092	-0.201840	-0.547241	0.720034	0.302829							-0.349140	0.595800	0.117655	-0.237570	0.081498	0.184165	-0.238139	0.086210	0.143260	-0.233606	0.083363	-0.092891	0.409769	0.076750	0.006172
7665	63.875000	-0.753075	0.654522	0.149409	-0.750068	0.667442	-0.050172	-0.701752	0.879339	-0.071892	-0.699672	0.882056	0.147391	-0.608037	1.203205	0.059558	-0.565074	1.218225	-0.035204	-0.603679	1.138986	0.057100	-0.574210	0.692068	-0.201827	-0.547260	0.720022	0.302829							-0.349152	0.595804	0.117675	-0.237566	0.081488	0.184157	-0.238143	0.086197	0.143251	-0.233600	0.083364	-0.092892	0.409755	0.076736	0.006166
7666	63.883333	-0.753088	0.654506	0.149410	-0.750093	0.667424	-0.050147	-0.701783	0.879334	-0.071915	-0.699692	0.882011	0.147377	-0.608092	1.203199	0.059548	-0.565141	1.218215	-0.035213	-0.603734	1.138994	0.057111	-0.574377	0.691878	-0.201756	-0.547275	0.720015	0.302829							-0.349157	0.595810	0.117691	-0.237571	0.081483	0.184155	-0.238141	0.086190	0.143251	-0.233621	0.083340	-0.092903	0.409742	0.076717	0.006159
7667	63.891667	-0.753147	0.654521	0.149519	-0.750110	0.667402	-0.050201	-0.701853	0.879292	-0.071858	-0.699718	0.882016	0.147393	-0.608138	1.203192	0.059539	-0.565197	1.218217	-0.035235	-0.603781	1.138987	0.057081	-0.574264	0.692030	-0.201802	-0.547291	0.720006	0.302829							-0.349156	0.595814	0.117712	-0.237568	0.081479	0.184160	-0.238140	0.086192	0.143252	-0.233603	0.083358	-0.092896	0.409726	0.076706	0.006157
7668	63.900000	-0.753203	0.654536	0.149621	-0.750127	0.667391	-0.050196	-0.701856	0.879308	-0.071849	-0.699735	0.882021	0.147402	-0.608176	1.203184	0.059530	-0.565240	1.218210	-0.035248	-0.603813	1.138978	0.057092	-0.574274	0.692020	-0.201787	-0.547301	0.720001	0.302825							-0.349145	0.595830	0.117744	-0.237568	0.081486	0.184172	-0.238140	0.086214	0.143263	-0.233598	0.083353	-0.092884	0.409710	0.076704	0.006160
7669	63.908333	-0.753203	0.654519	0.149622	-0.750133	0.667383	-0.050192	-0.701885	0.879301	-0.071849	-0.699737	0.881980	0.147378	-0.608201	1.203181	0.059518	-0.565279	1.218206	-0.035257	-0.603840	1.138955	0.057060	-0.574278	0.692006	-0.201775	-0.547306	0.720002	0.302819							-0.349137	0.595849	0.117764	-0.237567	0.081498	0.184180	-0.238136	0.086220	0.143269	-0.233617	0.083341	-0.092890	0.409690	0.076697	0.006160
7670	63.916667	-0.753200	0.654509	0.149617	-0.750136	0.667374	-0.050189	-0.701891	0.879290	-0.071910	-0.699777	0.881980	0.147395	-0.608243	1.203182	0.059527	-0.565304	1.218199	-0.035270	-0.603856	1.138930	0.057038	-0.574270	0.692002	-0.201772	-0.547303	0.720006	0.302804							-0.349128	0.595868	0.117773	-0.237572	0.081503	0.184184	-0.238138	0.086231	0.143269	-0.233598	0.083366	-0.092881	0.409670	0.076693	0.006164
7671	63.925000	-0.753196	0.654487	0.149603	-0.750134	0.667372	-0.050186	-0.701926	0.879255	-0.071856	-0.699760	0.881974	0.147379	-0.608246	1.203161	0.059510	-0.565320	1.218200	-0.035289	-0.603873	1.138949	0.057037	-0.574260	0.691994	-0.201766	-0.547294	0.720010	0.302794							-0.349111	0.595879	0.117772	-0.237570	0.081508	0.184182	-0.238138	0.086237	0.143273	-0.233598	0.083360	-0.092879	0.409651	0.076688	0.006158
7672	63.933333	-0.753182	0.654487	0.149606	-0.750126	0.667365	-0.050187	-0.701930	0.879250	-0.071863	-0.699736	0.881971	0.147362	-0.608240	1.203139	0.059484	-0.565336	1.218185	-0.035305	-0.603864	1.138940	0.057055	-0.574246	0.691976	-0.201769	-0.547279	0.720001	0.302779							-0.349088	0.595865	0.117774	-0.237573	0.081507	0.184182	-0.238140	0.086221	0.143270	-0.233639	0.083343	-0.092877	0.409632	0.076678	0.006162
7673	63.941667	-0.753163	0.654489	0.149612	-0.750117	0.667367	-0.050190	-0.701890	0.879272	-0.071897	-0.699724	0.881973	0.147362	-0.608227	1.203150	0.059471	-0.565332	1.218172	-0.035324	-0.603859	1.138903	0.057000	-0.574234	0.691970	-0.201784	-0.547259	0.720003	0.302761							-0.349049	0.595828	0.117779	-0.237570	0.081495	0.184172	-0.238141	0.086211	0.143261	-0.233605	0.083354	-0.092898	0.409615	0.076660	0.006156
7674	63.950000	-0.753154	0.654535	0.149638	-0.750105	0.667365	-0.050193	-0.701901	0.879239	-0.071882	-0.699708	0.881931	0.147335	-0.608212	1.203141	0.059458	-0.565320	1.218163	-0.035343	-0.603847	1.138933	0.057003	-0.574221	0.691961	-0.201809	-0.547234	0.719997	0.302737							-0.349010	0.595789	0.117791	-0.237569	0.081484	0.184166	-0.238150	0.086191	0.143248	-0.233594	0.083362	-0.092904	0.409597	0.076642	0.006151
7675	63.958333	-0.753127	0.654534	0.149640	-0.750087	0.667369	-0.050196	-0.701882	0.879232	-0.071893	-0.699695	0.881999	0.147361	-0.608193	1.203127	0.059444	-0.565296	1.218150	-0.035364	-0.603822	1.138911	0.056984	-0.574200	0.691952	-0.201828	-0.547214	0.719998	0.302723							-0.348967	0.595777	0.117816	-0.237569	0.081477	0.184163	-0.238146	0.086188	0.143253	-0.233596	0.083360	-0.092904	0.409591	0.076629	0.006145
7676	63.966667	-0.753118	0.654542	0.149634	-0.750070	0.667375	-0.050195	-0.701857	0.879230	-0.071906	-0.699669	0.881983	0.147340	-0.608163	1.203113	0.059423	-0.565265	1.218136	-0.035382	-0.603787	1.138914	0.057009	-0.574191	0.691944	-0.201848	-0.547189	0.719994	0.302706							-0.348930	0.595774	0.117847	-0.237574	0.081479	0.184170	-0.238142	0.086192	0.143260	-0.233612	0.083335	-0.092905	0.409575	0.076620	0.006146
7677	63.975000	-0.753094	0.654532	0.149607	-0.750051	0.667383	-0.050171	-0.701794	0.879254	-0.071976	-0.699661	0.881996	0.147335	-0.608117	1.203126	0.059402	-0.565224	1.218131	-0.035397	-0.603754	1.138885	0.056934	-0.574162	0.691934	-0.201862	-0.547170	0.719997	0.302688							-0.348895	0.595784	0.117885	-0.237565	0.081484	0.184173	-0.238142	0.086200	0.143267	-0.233604	0.083349	-0.092898	0.409562	0.076615	0.006143
7678	63.983333	-0.753073	0.654560	0.149608	-0.750030	0.667393	-0.050200	-0.701787	0.879224	-0.071981	-0.699646	0.882002	0.147325	-0.608070	1.203125	0.059379	-0.565175	1.218128	-0.035419	-0.603710	1.138889	0.056902	-0.574140	0.691926	-0.201869	-0.547147	0.720004	0.302676							-0.348858	0.595791	0.117918	-0.237566	0.081489	0.184176	-0.238136	0.086212	0.143271	-0.233597	0.083354	-0.092891	0.409547	0.076612	0.006142
7679	63.991667	-0.753051	0.654570	0.149599	-0.750013	0.667406	-0.050199	-0.701722	0.879244	-0.072020	-0.699585	0.882021	0.147297	-0.608012	1.203115	0.059341	-0.565115	1.218121	-0.035436	-0.603662	1.138875	0.056888	-0.574117	0.691927	-0.201881	-0.547125	0.720015	0.302672							-0.348822	0.595803	0.117945	-0.237565	0.081502	0.184180	-0.238136	0.086230	0.143279	-0.233611	0.083356	-0.092886	0.409527	0.076612	0.006141
7680	64.000000	-0.753025	0.654577	0.149593	-0.749991	0.667415	-0.050201	-0.701705	0.879235	-0.072012	-0.699515	0.882007	0.147263	-0.607956	1.203115	0.059332	-0.565047	1.218110	-0.035457	-0.603594	1.138884	0.056894	-0.574105	0.691913	-0.201881	-0.547099	0.720021	0.302671							-0.348767	0.595823	0.117975	-0.237570	0.081509	0.184186	-0.238134	0.086231	0.143271	-0.233607	0.083336	-0.092894	0.409515	0.076610	0.006133
7681	64.008333	-0.753007	0.654592	0.149584	-0.749970	0.667420	-0.050206	-0.701641	0.879240	-0.072026	-0.699475	0.882040	0.147264	-0.607883	1.203097	0.059277	-0.564967	1.218101	-0.035477	-0.603529	1.138872	0.056862	-0.574073	0.691903	-0.201888	-0.547076	0.720020	0.302667							-0.348766	0.595795	0.117976	-0.237569	0.081504	0.184178	-0.238137	0.086221	0.143271	-0.233598	0.083349	-0.092903	0.409497	0.076596	0.006140
7682	64.016667	-0.752990	0.654610	0.149581	-0.749949	0.667429	-0.050214	-0.701589	0.879235	-0.072080	-0.699413	0.882037	0.147247	-0.607805	1.203086	0.059259	-0.564885	1.218087	-0.035502	-0.603461	1.138866	0.056867	-0.574049	0.691892	-0.201899	-0.547047	0.720019	0.302667							-0.348748	0.595775	0.117974	-0.237568	0.081491	0.184173	-0.238142	0.086205	0.143257	-0.233592	0.083349	-0.092900	0.409484	0.076580	0.006137
7683	64.025000	-0.752967	0.654627	0.149575	-0.749855	0.667404	-0.050264	-0.701527	0.879260	-0.072060	-0.699370	0.882084	0.147251	-0.607719	1.203070	0.059231	-0.564766	1.218069	-0.035542	-0.603364	1.138873	0.056818	-0.574028	0.691875	-0.201912	-0.547017	0.720016	0.302666							-0.348732	0.595754	0.117970	-0.237570	0.081480	0.184172	-0.238146	0.086194	0.143260	-0.233707	0.083377	-0.092818	0.409469	0.076570	0.006132
7684	64.033333	-0.752944	0.654638	0.149564	-0.749884	0.667431	-0.050200	-0.701456	0.879287	-0.072079	-0.699300	0.882094	0.147212	-0.607617	1.203074	0.059200	-0.564669	1.218052	-0.035562	-0.603276	1.138858	0.056799	-0.574138	0.691689	-0.201863	-0.546988	0.720016	0.302657							-0.348691	0.595756	0.117977	-0.237569	0.081475	0.184170	-0.238146	0.086181	0.143253	-0.233614	0.083340	-0.092919	0.409459	0.076567	0.006122
7685	64.041667	-0.752935	0.654681	0.149570	-0.749839	0.667438	-0.050263	-0.701419	0.879263	-0.072088	-0.699185	0.882085	0.147148	-0.607513	1.203043	0.059168	-0.564563	1.218037	-0.035569	-0.603148	1.138814	0.056738	-0.573981	0.691843	-0.201940	-0.546953	0.720020	0.302653							-0.348694	0.595733	0.117975	-0.237569	0.081474	0.184165	-0.238144	0.086189	0.143256	-0.233599	0.083355	-0.092904	0.409445	0.076559	0.006120
7686	64.050000	-0.752920	0.654696	0.149555	-0.749812	0.667448	-0.050264	-0.701329	0.879311	-0.072119	-0.699120	0.882107	0.147123	-0.607423	1.203024	0.059165	-0.564456	1.218018	-0.035586	-0.603046	1.138826	0.056722	-0.573953	0.691834	-0.201955	-0.546922	0.720016	0.302644							-0.348675	0.595739	0.117987	-0.237569	0.081492	0.184172	-0.238141	0.086209	0.143252	-0.233729	0.083650	-0.093258	0.409435	0.076568	0.006120
7687	64.058333	-0.752904	0.654701	0.149538	-0.749767	0.667493	-0.050258	-0.701260	0.879333	-0.072143	-0.699062	0.882135	0.147109	-0.607287	1.203005	0.059126	-0.564330	1.218009	-0.035598	-0.602936	1.138808	0.056701	-0.573920	0.691826	-0.201967	-0.546891	0.720024	0.302639							-0.348638	0.595756	0.118013	-0.237569	0.081500	0.184173	-0.238140	0.086222	0.143268	-0.233709	0.083386	-0.092805	0.409426	0.076571	0.006120
7688	64.066667	-0.752894	0.654701	0.149518	-0.749730	0.667572	-0.050281	-0.701186	0.879350	-0.072163	-0.698998	0.882162	0.147087	-0.607161	1.203013	0.059108	-0.564080	1.218111	-0.035810	-0.602818	1.138794	0.056679	-0.573889	0.691814	-0.201984	-0.546861	0.720034	0.302638							-0.348602	0.595771	0.118048	-0.237568	0.081500	0.184177	-0.238135	0.086226	0.143272	-0.233608	0.083346	-0.092901	0.409416	0.076571	0.006126
7689	64.075000	-0.752883	0.654734	0.149526	-0.749720	0.667475	-0.050308	-0.701125	0.879351	-0.072156	-0.698929	0.882184	0.147071	-0.607009	1.202964	0.059061	-0.564050	1.217983	-0.035666	-0.602697	1.138784	0.056664	-0.573853	0.691800	-0.201992	-0.546835	0.720040	0.302640							-0.348583	0.595779	0.118081	-0.237568	0.081502	0.184175	-0.238137	0.086228	0.143272	-0.233679	0.083490	-0.093066	0.409409	0.076565	0.006125
7690	64.083333	-0.752870	0.654744	0.149527	-0.749703	0.667484	-0.050311	-0.701035	0.879377	-0.072202	-0.698862	0.882215	0.147052	-0.606874	1.202953	0.059048	-0.563909	1.217967	-0.035682	-0.602577	1.138767	0.056643	-0.573817	0.691795	-0.202009	-0.546809	0.720041	0.302641							-0.348586	0.595764	0.118103	-0.237571	0.081497	0.184178	-0.238144	0.086212	0.143268	-0.233586	0.083355	-0.092892	0.409403	0.076561	0.006121
7691	64.091667	-0.752855	0.654756	0.149522	-0.749720	0.667500	-0.050331	-0.700953	0.879390	-0.072222	-0.698795	0.882240	0.147031	-0.606721	1.202945	0.059034	-0.563746	1.217948	-0.035709	-0.602452	1.138743	0.056611	-0.573920	0.691609	-0.201962	-0.546787	0.720040	0.302642							-0.348545	0.595780	0.118137	-0.237573	0.081489	0.184174	-0.238146	0.086199	0.143262	-0.233671	0.083504	-0.093073	0.409391	0.076546	0.006119
7692	64.100000	-0.752840	0.654765	0.149511	-0.749665	0.667499	-0.050320	-0.700864	0.879410	-0.072274	-0.698732	0.882271	0.147015	-0.606581	1.202948	0.059015	-0.563582	1.217933	-0.035737	-0.602293	1.138697	0.056540	-0.573745	0.691765	-0.202037	-0.546759	0.720047	0.302642							-0.348523	0.595777	0.118163	-0.237576	0.081488	0.184172	-0.238148	0.086192	0.143257	-0.233592	0.083347	-0.092905	0.409388	0.076536	0.006117
7693	64.108333	-0.752703	0.654762	0.149305	-0.749646	0.667514	-0.050328	-0.700782	0.879422	-0.072298	-0.698664	0.882299	0.146992	-0.606420	1.202933	0.058963	-0.563409	1.217915	-0.035756	-0.602145	1.138724	0.056522	-0.573708	0.691752	-0.202047	-0.546728	0.720054	0.302647							-0.348497	0.595774	0.118177	-0.237575	0.081475	0.184165	-0.238145	0.086184	0.143249	-0.233663	0.083495	-0.093087	0.409385	0.076534	0.006112
7694	64.116667	-0.752799	0.654824	0.149508	-0.749629	0.667531	-0.050333	-0.700702	0.879436	-0.072320	-0.698596	0.882325	0.146969	-0.606253	1.202929	0.058925	-0.563235	1.217902	-0.035781	-0.601997	1.138742	0.056498	-0.573671	0.691735	-0.202057	-0.546698	0.720057	0.302644							-0.348472	0.595780	0.118190	-0.237573	0.081482	0.184164	-0.238144	0.086202	0.143253	-0.233646	0.083333	-0.092898	0.409379	0.076536	0.006114
7695	64.125000	-0.752770	0.654881	0.149508	-0.749636	0.667569	-0.050332	-0.700599	0.879487	-0.072327	-0.698500	0.882348	0.146931	-0.606079	1.202976	0.058902	-0.563056	1.217895	-0.035807	-0.601849	1.138745	0.056460	-0.573630	0.691724	-0.202063	-0.546669	0.720065	0.302646							-0.348446	0.595790	0.118208	-0.237572	0.081489	0.184166	-0.238097	0.086233	0.143237	-0.233606	0.083350	-0.092905	0.409378	0.076545	0.006112
7696	64.133333	-0.752742	0.654895	0.149488	-0.749580	0.667573	-0.050343	-0.700541	0.879467	-0.072370	-0.698238	0.882290	0.146762	-0.605880	1.202964	0.058842	-0.562862	1.217889	-0.035841	-0.601699	1.138752	0.056420	-0.573588	0.691711	-0.202064	-0.546639	0.720078	0.302649							-0.348422	0.595805	0.118219	-0.237570	0.081493	0.184167	-0.238143	0.086220	0.143263	-0.233591	0.083360	-0.092896	0.409370	0.076550	0.006112
7697	64.141667	-0.752593	0.654871	0.149265	-0.749555	0.667595	-0.050344	-0.700457	0.879482	-0.072394	-0.698235	0.882333	0.146782	-0.605715	1.202986	0.058818	-0.562611	1.217883	-0.035927	-0.601563	1.138742	0.056422	-0.573543	0.691689	-0.202060	-0.546611	0.720079	0.302647							-0.348408	0.595815	0.118232	-0.237573	0.081501	0.184172	-0.238138	0.086222	0.143267	-0.233590	0.083372	-0.092899	0.409367	0.076549	0.006115
7698	64.150000	-0.752584	0.654906	0.149271	-0.749525	0.667613	-0.050347	-0.700347	0.879530	-0.072400	-0.698236	0.882378	0.146806	-0.605541	1.203033	0.058797	-0.562406	1.217876	-0.035958	-0.601405	1.138787	0.056350	-0.573500	0.691674	-0.202064	-0.546587	0.720087	0.302651							-0.348398	0.595814	0.118236	-0.237572	0.081504	0.184175	-0.238144	0.086215	0.143268	-0.233823	0.083405	-0.092722	0.409366	0.076546	0.006117
7699	64.158333	-0.752578	0.654905	0.149317	-0.749493	0.667625	-0.050353	-0.700271	0.879516	-0.072432	-0.698164	0.882395	0.146770	-0.605331	1.203045	0.058730	-0.562202	1.217867	-0.035983	-0.601236	1.138762	0.056266	-0.573456	0.691646	-0.202064	-0.546560	0.720087	0.302648							-0.348389	0.595804	0.118232	-0.237571	0.081496	0.184177	-0.238140	0.086213	0.143263	-0.233590	0.083397	-0.092927	0.409364	0.076540	0.006113
7700	64.166667	-0.752587	0.654957	0.149398	-0.749464	0.667635	-0.050358	-0.700199	0.879498	-0.072455	-0.698112	0.882416	0.146761	-0.605148	1.203065	0.058691	-0.561998	1.217852	-0.036019	-0.601072	1.138794	0.056233	-0.573412	0.691629	-0.202069	-0.546537	0.720095	0.302648							-0.348383	0.595785	0.118218	-0.237573	0.081487	0.184172	-0.238141	0.086202	0.143258	-0.233589	0.083355	-0.092912	0.409355	0.076535	0.006105
7701	64.175000	-0.752557	0.654981	0.149382	-0.749434	0.667651	-0.050365	-0.700081	0.879535	-0.072521	-0.698011	0.882423	0.146731	-0.604954	1.203069	0.058622	-0.561796	1.217832	-0.036052	-0.600917	1.138821	0.056194	-0.573368	0.691606	-0.202074	-0.546509	0.720092	0.302646							-0.348325	0.595793	0.118261	-0.237576	0.081483	0.184168	-0.238144	0.086194	0.143249	-0.233586	0.083353	-0.092914	0.409352	0.076528	0.006107
7702	64.183333	-0.752526	0.655007	0.149369	-0.749406	0.667669	-0.050370	-0.699998	0.879540	-0.072541	-0.697980	0.882459	0.146721	-0.604754	1.203119	0.058584	-0.561571	1.217811	-0.036111	-0.600751	1.138870	0.056168	-0.573321	0.691586	-0.202080	-0.546481	0.720095	0.302642							-0.348314	0.595773	0.118244	-0.237576	0.081480	0.184168	-0.238145	0.086191	0.143249	-0.233589	0.083347	-0.092916	0.409351	0.076527	0.006101
7703	64.191667	-0.752512	0.655040	0.149363	-0.749380	0.667686	-0.050376	-0.699931	0.879534	-0.072518	-0.697909	0.882477	0.146704	-0.604574	1.203113	0.058543	-0.561373	1.217809	-0.036147	-0.600591	1.138886	0.056139	-0.573408	0.691394	-0.202024	-0.546452	0.720090	0.302635							-0.348299	0.595753	0.118233	-0.237573	0.081477	0.184163	-0.238144	0.086194	0.143248	-0.233614	0.083327	-0.092916	0.409345	0.076527	0.006098
7704	64.200000	-0.752461	0.655053	0.149333	-0.749357	0.667709	-0.050384	-0.699838	0.879568	-0.072539	-0.697842	0.882506	0.146678	-0.604374	1.203142	0.058499	-0.561185	1.217808	-0.036180	-0.600433	1.138899	0.056129	-0.573359	0.691378	-0.202028	-0.546422	0.720095	0.302632							-0.348283	0.595741	0.118219	-0.237572	0.081484	0.184161	-0.238145	0.086199	0.143249	-0.233587	0.083348	-0.092902	0.409340	0.076532	0.006098
7705	64.208333	-0.752427	0.655077	0.149320	-0.749328	0.667742	-0.050343	-0.699739	0.879587	-0.072598	-0.697767	0.882534	0.146649	-0.604193	1.203151	0.058478	-0.560977	1.217805	-0.036238	-0.600255	1.138908	0.056086	-0.573244	0.691453	-0.202068	-0.546392	0.720082	0.302622							-0.348266	0.595737	0.118210	-0.237571	0.081489	0.184169	-0.238136	0.086211	0.143261	-0.233666	0.083489	-0.093083	0.409336	0.076535	0.006099
7706	64.216667	-0.752394	0.655103	0.149309	-0.749306	0.667753	-0.050382	-0.699621	0.879632	-0.072665	-0.697634	0.882549	0.146594	-0.604019	1.203140	0.058453	-0.560809	1.217819	-0.036225	-0.600175	1.138911	0.056285	-0.573266	0.691346	-0.202041	-0.546365	0.720085	0.302622							-0.348257	0.595735	0.118201	-0.237574	0.081489	0.184175	-0.238138	0.086214	0.143271	-0.233612	0.083339	-0.092902	0.409339	0.076534	0.006107
7707	64.225000	-0.752362	0.655125	0.149296	-0.749273	0.667773	-0.050382	-0.699552	0.879638	-0.072631	-0.697567	0.882584	0.146576	-0.603837	1.203170	0.058409	-0.560577	1.217821	-0.036307	-0.599926	1.138897	0.055978	-0.573223	0.691331	-0.202050	-0.546336	0.720090	0.302615							-0.348248	0.595730	0.118179	-0.237574	0.081492	0.184177	-0.238143	0.086212	0.143274	-0.233603	0.083349	-0.092902	0.409333	0.076527	0.006107
7708	64.233333	-0.752325	0.655153	0.149290	-0.749246	0.667796	-0.050378	-0.699461	0.879657	-0.072652	-0.697255	0.882543	0.146403	-0.603658	1.203166	0.058367	-0.560401	1.217820	-0.036329	-0.599773	1.138900	0.055945	-0.573175	0.691312	-0.202060	-0.546304	0.720097	0.302610							-0.348244	0.595721	0.118149	-0.237576	0.081492	0.184169	-0.238146	0.086206	0.143262	-0.233586	0.083365	-0.092908	0.409335	0.076524	0.006108
7709	64.241667	-0.752297	0.655181	0.149279	-0.749194	0.667850	-0.050327	-0.699351	0.879685	-0.072730	-0.697301	0.882632	0.146480	-0.603496	1.203162	0.058350	-0.560239	1.217810	-0.036341	-0.599614	1.138908	0.055911	-0.573138	0.691295	-0.202082	-0.546269	0.720101	0.302600							-0.348244	0.595711	0.118110	-0.237576	0.081489	0.184172	-0.238145	0.086196	0.143256	-0.233678	0.083485	-0.093099	0.409332	0.076523	0.006105
7710	64.250000	-0.752264	0.655209	0.149269	-0.749178	0.667845	-0.050372	-0.699272	0.879688	-0.072751	-0.697225	0.882704	0.146478	-0.603305	1.203150	0.058306	-0.560069	1.217800	-0.036361	-0.599464	1.138903	0.055885	-0.573099	0.691274	-0.202102	-0.546230	0.720115	0.302591							-0.348248	0.595707	0.118071	-0.237572	0.081481	0.184167	-0.238150	0.086191	0.143246	-0.233588	0.083355	-0.092914	0.409332	0.076520	0.006103
7711	64.258333	-0.752230	0.655240	0.149262	-0.749146	0.667878	-0.050369	-0.699176	0.879703	-0.072792	-0.697138	0.882712	0.146437	-0.603143	1.203144	0.058284	-0.559913	1.217786	-0.036381	-0.599300	1.138893	0.055846	-0.573063	0.691245	-0.202120	-0.546184	0.720128	0.302587							-0.348249	0.595697	0.118025	-0.237576	0.081480	0.184160	-0.238148	0.086193	0.143247	-0.233592	0.083353	-0.092914	0.409331	0.076524	0.006103
7712	64.266667	-0.752199	0.655268	0.149251	-0.749113	0.667893	-0.050367	-0.699089	0.879720	-0.072790	-0.697027	0.882726	0.146394	-0.602980	1.203138	0.058260	-0.559755	1.217775	-0.036412	-0.599130	1.138886	0.055813	-0.573032	0.691221	-0.202144	-0.546132	0.720135	0.302580							-0.348250	0.595684	0.117975	-0.237577	0.081482	0.184157	-0.238143	0.086194	0.143247	-0.233590	0.083349	-0.092902	0.409332	0.076522	0.006097
7713	64.275000	-0.752165	0.655289	0.149229	-0.749031	0.667933	-0.050338	-0.698969	0.879770	-0.072816	-0.696940	0.882812	0.146396	-0.602809	1.203134	0.058226	-0.559584	1.217757	-0.036465	-0.598977	1.138884	0.055782	-0.572999	0.691200	-0.202165	-0.546078	0.720144	0.302573							-0.348252	0.595681	0.117938	-0.237573	0.081485	0.184160	-0.238142	0.086203	0.143252	-0.233667	0.083482	-0.093079	0.409331	0.076527	0.006100
7714	64.283333	-0.752131	0.655309	0.149216	-0.749043	0.667955	-0.050364	-0.698890	0.879782	-0.072830	-0.696859	0.882879	0.146403	-0.602642	1.203133	0.058193	-0.559388	1.217747	-0.036544	-0.598824	1.138883	0.055757	-0.572967	0.691171	-0.202182	-0.546018	0.720155	0.302569							-0.348250	0.595676	0.117903	-0.237574	0.081489	0.184163	-0.238143	0.086205	0.143255	-0.233610	0.083324	-0.092900	0.409332	0.076530	0.006099
7715	64.291667	-0.752095	0.655330	0.149199	-0.748983	0.667955	-0.050368	-0.698791	0.879794	-0.072848	-0.696758	0.882880	0.146370	-0.602485	1.203138	0.058157	-0.559235	1.217723	-0.036575	-0.598682	1.138858	0.055747	-0.572939	0.691151	-0.202196	-0.545957	0.720166	0.302569							-0.348249	0.595656	0.117870	-0.237573	0.081493	0.184165	-0.238142	0.086212	0.143266	-0.233586	0.083350	-0.092895	0.409325	0.076524	0.006098
7716	64.300000	-0.752061	0.655355	0.149182	-0.748990	0.668002	-0.050365	-0.698707	0.879804	-0.072860	-0.696681	0.882944	0.146378	-0.602295	1.203135	0.058084	-0.559077	1.217708	-0.036611	-0.598539	1.138866	0.055691	-0.572909	0.691129	-0.202209	-0.545894	0.720173	0.302565							-0.348246	0.595645	0.117844	-0.237577	0.081490	0.184164	-0.238142	0.086210	0.143264	-0.233609	0.083332	-0.092906	0.409325	0.076524	0.006095
7717	64.308333	-0.752022	0.655379	0.149169	-0.748964	0.668017	-0.050370	-0.698630	0.879802	-0.072887	-0.696582	0.882960	0.146361	-0.602138	1.203134	0.058051	-0.558926	1.217678	-0.036652	-0.598383	1.138850	0.055634	-0.572881	0.691110	-0.202220	-0.545831	0.720181	0.302564							-0.348257	0.595595	0.117771	-0.237577	0.081482	0.184163	-0.238143	0.086206	0.143256	-0.233588	0.083349	-0.092899	0.409322	0.076523	0.006095
7718	64.316667	-0.751991	0.655398	0.149146	-0.748940	0.668034	-0.050377	-0.698533	0.879834	-0.072877	-0.696477	0.882996	0.146347	-0.601978	1.203132	0.058000	-0.558767	1.217661	-0.036699	-0.598213	1.138856	0.055571	-0.572850	0.691091	-0.202234	-0.545772	0.720186	0.302563							-0.348216	0.595617	0.117798	-0.237576	0.081487	0.184162	-0.238148	0.086198	0.143250	-0.233587	0.083342	-0.092894	0.409320	0.076528	0.006094
7719	64.325000	-0.751951	0.655421	0.149143	-0.748764	0.667988	-0.050419	-0.698449	0.879847	-0.072885	-0.696355	0.883012	0.146320	-0.601820	1.203126	0.057959	-0.558611	1.217628	-0.036746	-0.598063	1.138846	0.055532	-0.572826	0.691068	-0.202241	-0.545712	0.720182	0.302555							-0.348180	0.595586	0.117774	-0.237573	0.081480	0.184157	-0.238146	0.086190	0.143241	-0.233587	0.083353	-0.092900	0.409313	0.076527	0.006089
7720	64.333333	-0.751920	0.655441	0.149132	-0.748848	0.668121	-0.050302	-0.698369	0.879861	-0.072898	-0.696236	0.883022	0.146284	-0.601657	1.203108	0.057908	-0.558436	1.217595	-0.036807	-0.597913	1.138836	0.055494	-0.572801	0.691048	-0.202252	-0.545657	0.720179	0.302550							-0.348157	0.595572	0.117749	-0.237574	0.081479	0.184151	-0.238150	0.086186	0.143243	-0.233608	0.083337	-0.092911	0.409315	0.076531	0.006087
7721	64.341667	-0.751887	0.655456	0.149121	-0.748835	0.668074	-0.050396	-0.698276	0.879882	-0.072941	-0.696157	0.883047	0.146283	-0.601500	1.203105	0.057867	-0.558276	1.217547	-0.036868	-0.597805	1.138825	0.055578	-0.572775	0.691022	-0.202262	-0.545607	0.720181	0.302547							-0.348132	0.595559	0.117732	-0.237573	0.081479	0.184152	-0.238148	0.086189	0.143241	-0.233602	0.083341	-0.092901	0.409315	0.076531	0.006091
7722	64.350000	-0.751860	0.655471	0.149114	-0.748764	0.668073	-0.050391	-0.698203	0.879895	-0.072944	-0.696072	0.883071	0.146273	-0.601317	1.203095	0.057807	-0.558112	1.217531	-0.036933	-0.597615	1.138825	0.055440	-0.572755	0.691004	-0.202272	-0.545560	0.720180	0.302546							-0.348110	0.595550	0.117717	-0.237572	0.081484	0.184154	-0.238145	0.086197	0.143244	-0.233589	0.083356	-0.092897	0.409317	0.076528	0.006090
7723	64.358333	-0.751827	0.655489	0.149107	-0.748698	0.668072	-0.050416	-0.698137	0.879906	-0.072954	-0.695992	0.883096	0.146265	-0.601142	1.203097	0.057749	-0.557962	1.217511	-0.036976	-0.597470	1.138820	0.055418	-0.572734	0.690982	-0.202279	-0.545515	0.720171	0.302541							-0.348086	0.595543	0.117696	-0.237572	0.081492	0.184160	-0.238141	0.086200	0.143253	-0.233607	0.083333	-0.092889	0.409315	0.076527	0.006090
7724	64.366667	-0.751796	0.655504	0.149103	-0.748670	0.668085	-0.050418	-0.698050	0.879952	-0.072929	-0.695909	0.883117	0.146258	-0.600978	1.203103	0.057720	-0.557807	1.217478	-0.036997	-0.597316	1.138839	0.055400	-0.572718	0.690964	-0.202290	-0.545473	0.720164	0.302535							-0.348067	0.595533	0.117666	-0.237569	0.081491	0.184163	-0.238144	0.086201	0.143264	-0.233601	0.083327	-0.092905	0.409315	0.076519	0.006091
7725	64.375000	-0.751767	0.655540	0.149106	-0.748617	0.668090	-0.050416	-0.698006	0.879932	-0.072960	-0.695832	0.883150	0.146262	-0.600802	1.203112	0.057688	-0.557619	1.217467	-0.037062	-0.597185	1.138844	0.055470	-0.572702	0.690946	-0.202300	-0.545429	0.720156	0.302527							-0.348059	0.595506	0.117632	-0.237573	0.081491	0.184165	-0.238143	0.086197	0.143256	-0.233582	0.083341	-0.092902	0.409316	0.076516	0.006087
7726	64.383333	-0.751738	0.655551	0.149097	-0.748565	0.668096	-0.050414	-0.697943	0.879947	-0.072961	-0.695755	0.883184	0.146265	-0.600642	1.203112	0.057673	-0.557469	1.217457	-0.037081	-0.597002	1.138824	0.055308	-0.572689	0.690934	-0.202305	-0.545389	0.720157	0.302519							-0.348037	0.595503	0.117610	-0.237573	0.081491	0.184156	-0.238147	0.086189	0.143248	-0.233628	0.083327	-0.092897	0.409313	0.076510	0.006084
7727	64.391667	-0.751715	0.655595	0.149108	-0.748500	0.668179	-0.050381	-0.697874	0.879983	-0.072946	-0.695682	0.883217	0.146267	-0.600479	1.203131	0.057668	-0.557318	1.217450	-0.037106	-0.596866	1.138827	0.055327	-0.572676	0.690923	-0.202312	-0.545356	0.720154	0.302508							-0.348038	0.595476	0.117577	-0.237577	0.081484	0.184156	-0.238145	0.086191	0.143245	-0.233690	0.083478	-0.093081	0.409310	0.076520	0.006087
7728	64.400000	-0.751647	0.655615	0.149088	-0.748534	0.668133	-0.050405	-0.697825	0.879983	-0.072962	-0.695609	0.883246	0.146271	-0.600283	1.203139	0.057646	-0.557165	1.217451	-0.037119	-0.596715	1.138866	0.055276	-0.572670	0.690905	-0.202314	-0.545317	0.720155	0.302495							-0.348038	0.595452	0.117542	-0.237575	0.081483	0.184150	-0.238149	0.086188	0.143234	-0.233587	0.083368	-0.092911	0.409309	0.076529	0.006090
7729	64.408333	-0.751656	0.655634	0.149096	-0.748517	0.668148	-0.050401	-0.697754	0.880015	-0.072944	-0.695524	0.883262	0.146248	-0.600121	1.203166	0.057630	-0.556983	1.217460	-0.037196	-0.596653	1.138860	0.055474	-0.572665	0.690890	-0.202325	-0.545285	0.720155	0.302489							-0.348039	0.595441	0.117506	-0.237573	0.081482	0.184146	-0.238147	0.086185	0.143231	-0.233589	0.083366	-0.092909	0.409305	0.076527	0.006093
7730	64.416667	-0.751632	0.655647	0.149094	-0.748506	0.668161	-0.050402	-0.697677	0.880045	-0.072929	-0.695426	0.883285	0.146235	-0.599958	1.203184	0.057623	-0.556841	1.217439	-0.037199	-0.596522	1.138895	0.055493	-0.572666	0.690880	-0.202336	-0.545256	0.720156	0.302484							-0.348039	0.595434	0.117473	-0.237571	0.081480	0.184143	-0.238143	0.086182	0.143229	-0.233590	0.083362	-0.092901	0.409300	0.076528	0.006097
7731	64.425000	-0.751609	0.655676	0.149093	-0.748550	0.668190	-0.050386	-0.697625	0.880060	-0.072932	-0.695255	0.883264	0.146158	-0.599779	1.203182	0.057594	-0.556693	1.217426	-0.037218	-0.596308	1.138890	0.055251	-0.572669	0.690861	-0.202345	-0.545222	0.720157	0.302480							-0.348033	0.595425	0.117448	-0.237574	0.081487	0.184149	-0.238140	0.086192	0.143243	-0.233679	0.083478	-0.093088	0.409308	0.076523	0.006090
7732	64.433333	-0.751588	0.655666	0.149077	-0.748466	0.668174	-0.050397	-0.697569	0.880071	-0.072934	-0.695087	0.883249	0.146080	-0.599617	1.203195	0.057574	-0.556508	1.217424	-0.037265	-0.596164	1.138901	0.055245	-0.572672	0.690844	-0.202354	-0.545189	0.720151	0.302480							-0.348029	0.595415	0.117424	-0.237573	0.081488	0.184154	-0.238142	0.086200	0.143248	-0.233586	0.083343	-0.092897	0.409306	0.076520	0.006088
7733	64.441667	-0.751573	0.655673	0.149073	-0.748459	0.668179	-0.050392	-0.697517	0.880078	-0.072931	-0.695149	0.883305	0.146167	-0.599453	1.203226	0.057565	-0.556366	1.217404	-0.037265	-0.596015	1.138917	0.055221	-0.572674	0.690827	-0.202365	-0.545149	0.720140	0.302472							-0.348016	0.595396	0.117404	-0.237573	0.081492	0.184153	-0.238140	0.086200	0.143248	-0.233583	0.083351	-0.092907	0.409303	0.076511	0.006088
7734	64.450000	-0.751556	0.655686	0.149070	-0.748448	0.668183	-0.050391	-0.697459	0.880093	-0.072933	-0.695084	0.883327	0.146168	-0.599296	1.203228	0.057563	-0.556226	1.217398	-0.037269	-0.595867	1.138913	0.055193	-0.572677	0.690808	-0.202368	-0.545117	0.720134	0.302464							-0.348004	0.595375	0.117382	-0.237574	0.081482	0.184146	-0.238141	0.086197	0.143243	-0.233581	0.083337	-0.092905	0.409309	0.076510	0.006077
7735	64.458333	-0.751537	0.655734	0.149088	-0.748439	0.668195	-0.050390	-0.697408	0.880111	-0.072929	-0.695016	0.883352	0.146175	-0.599122	1.203225	0.057536	-0.556082	1.217405	-0.037285	-0.595742	1.138915	0.055185	-0.572682	0.690805	-0.202377	-0.545081	0.720133	0.302460							-0.348008	0.595316	0.117317	-0.237575	0.081483	0.184151	-0.238145	0.086192	0.143237	-0.233673	0.083472	-0.093100	0.409304	0.076509	0.006077
7736	64.466667	-0.751486	0.655685	0.149029	-0.748435	0.668204	-0.050389	-0.697380	0.880087	-0.072949	-0.694957	0.883379	0.146178	-0.598982	1.203232	0.057535	-0.555938	1.217395	-0.037301	-0.595615	1.138885	0.055147	-0.572685	0.690787	-0.202376	-0.545044	0.720124	0.302449							-0.347995	0.595294	0.117304	-0.237576	0.081478	0.184149	-0.238149	0.086187	0.143233	-0.233582	0.083356	-0.092916	0.409303	0.076514	0.006083
7737	64.475000	-0.751516	0.655744	0.149077	-0.748430	0.668218	-0.050384	-0.697306	0.880146	-0.072918	-0.694897	0.883401	0.146181	-0.598840	1.203226	0.057529	-0.555799	1.217387	-0.037300	-0.595499	1.138898	0.055156	-0.572685	0.690778	-0.202380	-0.545012	0.720115	0.302440							-0.347967	0.595299	0.117315	-0.237577	0.081479	0.184147	-0.238148	0.086188	0.143230	-0.233584	0.083367	-0.092910	0.409299	0.076522	0.006090
7738	64.483333	-0.751504	0.655773	0.149086	-0.748385	0.668284	-0.050357	-0.697257	0.880162	-0.072913	-0.694831	0.883423	0.146185	-0.598704	1.203218	0.057516	-0.555655	1.217382	-0.037316	-0.595373	1.138879	0.055143	-0.572688	0.690760	-0.202384	-0.544973	0.720108	0.302431							-0.347967	0.595264	0.117278	-0.237575	0.081485	0.184142	-0.238148	0.086179	0.143230	-0.233584	0.083364	-0.092903	0.409300	0.076525	0.006094
7739	64.491667	-0.751496	0.655761	0.149068	-0.748416	0.668237	-0.050384	-0.697202	0.880182	-0.072932	-0.694790	0.883451	0.146192	-0.598571	1.203218	0.057516	-0.555515	1.217362	-0.037339	-0.595254	1.138899	0.055140	-0.572688	0.690749	-0.202396	-0.544940	0.720097	0.302427							-0.347957	0.595255	0.117263	-0.237572	0.081488	0.184143	-0.238147	0.086184	0.143235	-0.233608	0.083343	-0.092911	0.409296	0.076527	0.006096
7740	64.500000	-0.751447	0.655718	0.149019	-0.748365	0.668297	-0.050354	-0.697162	0.880188	-0.072915	-0.694754	0.883526	0.146222	-0.598436	1.203216	0.057517	-0.555368	1.217348	-0.037352	-0.595133	1.138936	0.055150	-0.572693	0.690728	-0.202411	-0.544908	0.720090	0.302424							-0.347948	0.595252	0.117251	-0.237575	0.081497	0.184145	-0.238145	0.086198	0.143241	-0.233583	0.083367	-0.092904	0.409296	0.076523	0.006097
7741	64.508333	-0.751457	0.655757	0.149039	-0.748390	0.668261	-0.050341	-0.697109	0.880197	-0.072931	-0.694676	0.883531	0.146218	-0.598305	1.203218	0.057516	-0.555243	1.217327	-0.037357	-0.594990	1.138895	0.055107	-0.572693	0.690712	-0.202426	-0.544880	0.720079	0.302422							-0.347945	0.595240	0.117240	-0.237571	0.081489	0.184152	-0.238143	0.086201	0.143246	-0.233586	0.083359	-0.092905	0.409296	0.076517	0.006095
7742	64.516667	-0.751439	0.655780	0.149039	-0.748345	0.668302	-0.050356	-0.697045	0.880233	-0.072940	-0.694645	0.883563	0.146231	-0.598154	1.203210	0.057484	-0.555120	1.217319	-0.037365	-0.594877	1.138918	0.055107	-0.572696	0.690696	-0.202441	-0.544846	0.720069	0.302421							-0.347936	0.595223	0.117226	-0.237576	0.081492	0.184156	-0.238147	0.086195	0.143246	-0.233611	0.083330	-0.092919	0.409298	0.076507	0.006090
7743	64.525000	-0.751436	0.655771	0.149029	-0.748374	0.668253	-0.050387	-0.697011	0.880219	-0.072940	-0.694594	0.883577	0.146232	-0.598028	1.203215	0.057462	-0.554987	1.217297	-0.037411	-0.594766	1.138942	0.055112	-0.572695	0.690688	-0.202453	-0.544817	0.720061	0.302420							-0.347998	0.595163	0.117138	-0.237575	0.081483	0.184152	-0.238147	0.086192	0.143242	-0.233588	0.083348	-0.092913	0.409298	0.076498	0.006088
7744	64.533333	-0.751441	0.655816	0.149054	-0.748359	0.668292	-0.050302	-0.696964	0.880235	-0.072930	-0.694495	0.883579	0.146215	-0.597914	1.203208	0.057448	-0.554874	1.217287	-0.037407	-0.594664	1.138971	0.055123	-0.572691	0.690678	-0.202459	-0.544792	0.720049	0.302413							-0.347990	0.595146	0.117122	-0.237577	0.081476	0.184148	-0.238150	0.086186	0.143230	-0.233585	0.083352	-0.092915	0.409299	0.076501	0.006082
7745	64.541667	-0.751403	0.655813	0.149032	-0.748405	0.668302	-0.050364	-0.696930	0.880247	-0.072913	-0.694452	0.883599	0.146222	-0.597795	1.203230	0.057453	-0.554760	1.217284	-0.037409	-0.594575	1.138936	0.055111	-0.572678	0.690673	-0.202534	-0.544762	0.720046	0.302410							-0.347983	0.595133	0.117110	-0.237582	0.081476	0.184151	-0.238153	0.086177	0.143227	-0.233590	0.083349	-0.092909	0.409296	0.076505	0.006089
7746	64.550000	-0.751410	0.655836	0.149053	-0.748445	0.668346	-0.050344	-0.696885	0.880264	-0.072929	-0.694411	0.883613	0.146220	-0.597681	1.203249	0.057458	-0.554648	1.217270	-0.037400	-0.594485	1.138939	0.055115	-0.572671	0.690677	-0.202465	-0.544736	0.720044	0.302413							-0.347945	0.595140	0.117135	-0.237575	0.081480	0.184146	-0.238154	0.086173	0.143229	-0.233588	0.083347	-0.092902	0.409291	0.076514	0.006098
7747	64.558333	-0.751377	0.655835	0.149033	-0.748342	0.668293	-0.050384	-0.696844	0.880277	-0.072934	-0.694400	0.883637	0.146234	-0.597580	1.203248	0.057465	-0.554524	1.217272	-0.037413	-0.594386	1.138958	0.055087	-0.572658	0.690678	-0.202469	-0.544715	0.720042	0.302409							-0.347932	0.595135	0.117121	-0.237584	0.081484	0.184150	-0.238151	0.086185	0.143234	-0.233593	0.083357	-0.092900	0.409288	0.076518	0.006102
7748	64.566667	-0.751351	0.655787	0.148992	-0.748298	0.668352	-0.050357	-0.696779	0.880323	-0.072911	-0.694310	0.883628	0.146204	-0.597481	1.203256	0.057471	-0.554436	1.217267	-0.037400	-0.594315	1.138979	0.055130	-0.572640	0.690677	-0.202474	-0.544698	0.720034	0.302408							-0.347925	0.595125	0.117109	-0.237577	0.081489	0.184146	-0.238148	0.086190	0.143236	-0.233636	0.083336	-0.092888	0.409285	0.076524	0.006106
7749	64.575000	-0.751357	0.655856	0.149029	-0.748285	0.668356	-0.050364	-0.696735	0.880328	-0.072925	-0.694277	0.883638	0.146200	-0.597388	1.203245	0.057471	-0.554305	1.217260	-0.037421	-0.594236	1.138934	0.055125	-0.572609	0.690663	-0.202549	-0.544681	0.720029	0.302405							-0.347913	0.595116	0.117105	-0.237578	0.081486	0.184150	-0.238145	0.086189	0.143239	-0.233620	0.083335	-0.092900	0.409290	0.076526	0.006100
7750	64.583333	-0.751356	0.655866	0.149035	-0.748312	0.668309	-0.050397	-0.696720	0.880294	-0.072963	-0.694238	0.883647	0.146193	-0.597295	1.203252	0.057475	-0.554227	1.217234	-0.037405	-0.594162	1.138937	0.055110	-0.572592	0.690663	-0.202486	-0.544664	0.720025	0.302405							-0.347894	0.595105	0.117103	-0.237575	0.081485	0.184150	-0.238145	0.086193	0.143245	-0.233583	0.083355	-0.092906	0.409294	0.076522	0.006094
7751	64.591667	-0.751316	0.655856	0.149005	-0.748299	0.668315	-0.050398	-0.696655	0.880337	-0.072945	-0.694212	0.883678	0.146204	-0.597215	1.203229	0.057475	-0.554132	1.217245	-0.037410	-0.594174	1.138967	0.055372	-0.572568	0.690660	-0.202495	-0.544645	0.720012	0.302402							-0.347879	0.595089	0.117104	-0.237572	0.081485	0.184152	-0.238143	0.086199	0.143244	-0.233592	0.083344	-0.092919	0.409302	0.076515	0.006090
7752	64.600000	-0.751302	0.655867	0.149000	-0.748290	0.668349	-0.050312	-0.696614	0.880344	-0.072943	-0.694182	0.883687	0.146202	-0.597138	1.203249	0.057490	-0.554059	1.217236	-0.037400	-0.594013	1.138961	0.055159	-0.572547	0.690660	-0.202500	-0.544631	0.720005	0.302401							-0.347857	0.595075	0.117111	-0.237567	0.081483	0.184147	-0.238134	0.086197	0.143243	-0.233582	0.083356	-0.092915	0.409305	0.076520	0.006086
7753	64.608333	-0.751284	0.655874	0.149001	-0.748303	0.668386	-0.050365	-0.696593	0.880339	-0.072952	-0.694153	0.883698	0.146202	-0.597053	1.203245	0.057486	-0.553990	1.217233	-0.037389	-0.593955	1.138923	0.055110	-0.572520	0.690657	-0.202496	-0.544618	0.719996	0.302398							-0.347831	0.595062	0.117121	-0.237571	0.081480	0.184156	-0.238142	0.086195	0.143242	-0.233596	0.083342	-0.092916	0.409310	0.076526	0.006088
7754	64.616667	-0.751273	0.655886	0.149003	-0.748265	0.668345	-0.050392	-0.696571	0.880333	-0.072962	-0.694074	0.883680	0.146160	-0.596996	1.203253	0.057509	-0.553920	1.217225	-0.037367	-0.593872	1.138965	0.055129	-0.572498	0.690657	-0.202493	-0.544608	0.719984	0.302393							-0.347811	0.595043	0.117124	-0.237575	0.081485	0.184156	-0.238142	0.086189	0.143236	-0.233588	0.083357	-0.092918	0.409319	0.076529	0.006094
7755	64.625000	-0.751257	0.655892	0.148997	-0.748238	0.668378	-0.050377	-0.696527	0.880361	-0.072949	-0.694075	0.883698	0.146184	-0.596930	1.203246	0.057509	-0.553850	1.217238	-0.037355	-0.593814	1.138948	0.055121	-0.572474	0.690657	-0.202489	-0.544598	0.719976	0.302392							-0.347796	0.595037	0.117130	-0.237572	0.081480	0.184151	-0.238150	0.086187	0.143237	-0.233586	0.083358	-0.092904	0.409317	0.076536	0.006105
7756	64.633333	-0.751243	0.655903	0.148997	-0.748298	0.668467	-0.050328	-0.696488	0.880385	-0.072937	-0.694082	0.883719	0.146205	-0.596852	1.203245	0.057501	-0.553792	1.217232	-0.037346	-0.593758	1.138956	0.055146	-0.572445	0.690648	-0.202625	-0.544588	0.719970	0.302397							-0.347786	0.595032	0.117138	-0.237579	0.081477	0.184151	-0.238147	0.086181	0.143241	-0.233590	0.083352	-0.092900	0.409318	0.076543	0.006113
7757	64.641667	-0.751234	0.655906	0.148998	-0.748320	0.668433	-0.050349	-0.696480	0.880352	-0.072963	-0.694010	0.883697	0.146165	-0.596805	1.203248	0.057510	-0.553739	1.217231	-0.037333	-0.593737	1.138961	0.055181	-0.572433	0.690664	-0.202488	-0.544580	0.719967	0.302398							-0.347782	0.595032	0.117149	-0.237580	0.081481	0.184158	-0.238150	0.086190	0.143247	-0.233588	0.083355	-0.092905	0.409320	0.076542	0.006119
7758	64.650000	-0.751229	0.655912	0.148993	-0.748303	0.668436	-0.050351	-0.696456	0.880351	-0.072964	-0.693982	0.883694	0.146142	-0.596752	1.203266	0.057519	-0.553687	1.217225	-0.037325	-0.593748	1.138940	0.055322	-0.572414	0.690661	-0.202492	-0.544569	0.719964	0.302409							-0.347778	0.595029	0.117158	-0.237575	0.081484	0.184166	-0.238148	0.086194	0.143254	-0.233590	0.083352	-0.092902	0.409325	0.076544	0.006115
7759	64.658333	-0.751219	0.655914	0.148990	-0.748195	0.668380	-0.050404	-0.696403	0.880391	-0.072948	-0.693962	0.883690	0.146142	-0.596724	1.203240	0.057524	-0.553638	1.217223	-0.037317	-0.593647	1.138946	0.055143	-0.572396	0.690670	-0.202500	-0.544563	0.719957	0.302407							-0.347774	0.595021	0.117173	-0.237577	0.081478	0.184161	-0.238145	0.086196	0.143251	-0.233595	0.083343	-0.092915	0.409330	0.076540	0.006109
7760	64.666667	-0.751214	0.655917	0.148985	-0.748248	0.668484	-0.050332	-0.696379	0.880392	-0.072948	-0.693945	0.883693	0.146141	-0.596686	1.203248	0.057536	-0.553596	1.217217	-0.037307	-0.593620	1.138938	0.055186	-0.572376	0.690671	-0.202503	-0.544558	0.719950	0.302410							-0.347766	0.595018	0.117194	-0.237572	0.081480	0.184157	-0.238152	0.086196	0.143246	-0.233608	0.083336	-0.092927	0.409340	0.076543	0.006102
7761	64.675000	-0.751210	0.655921	0.148984	-0.748181	0.668387	-0.050395	-0.696384	0.880363	-0.072965	-0.693938	0.883697	0.146160	-0.596641	1.203257	0.057544	-0.553561	1.217217	-0.037292	-0.593573	1.138969	0.055204	-0.572363	0.690678	-0.202505	-0.544551	0.719947	0.302417							-0.347757	0.595021	0.117217	-0.237575	0.081483	0.184167	-0.238146	0.086198	0.143258	-0.233606	0.083330	-0.092920	0.409348	0.076541	0.006111
7762	64.683333	-0.751211	0.655918	0.148983	-0.748173	0.668395	-0.050393	-0.696364	0.880371	-0.072957	-0.693914	0.883691	0.146149	-0.596626	1.203250	0.057574	-0.553524	1.217214	-0.037276	-0.593544	1.138955	0.055200	-0.572350	0.690686	-0.202502	-0.544551	0.719940	0.302422							-0.347748	0.595021	0.117229	-0.237575	0.081479	0.184160	-0.238141	0.086194	0.143257	-0.233580	0.083360	-0.092913	0.409356	0.076546	0.006119
7763	64.691667	-0.751210	0.655921	0.148985	-0.748220	0.668437	-0.050330	-0.696328	0.880421	-0.072923	-0.693903	0.883696	0.146156	-0.596606	1.203241	0.057591	-0.553495	1.217209	-0.037255	-0.593522	1.138947	0.055215	-0.572338	0.690689	-0.202498	-0.544550	0.719936	0.302430							-0.347742	0.595023	0.117244	-0.237568	0.081477	0.184158	-0.238144	0.086191	0.143246	-0.233581	0.083361	-0.092915	0.409365	0.076554	0.006126
7764	64.700000	-0.751208	0.655927	0.148984	-0.748173	0.668405	-0.050389	-0.696335	0.880392	-0.072935	-0.693902	0.883708	0.146183	-0.596585	1.203240	0.057605	-0.553473	1.217204	-0.037240	-0.593495	1.138943	0.055240	-0.572329	0.690692	-0.202490	-0.544554	0.719931	0.302434							-0.347743	0.595035	0.117254	-0.237573	0.081473	0.184152	-0.238144	0.086179	0.143249	-0.233583	0.083354	-0.092909	0.409374	0.076566	0.006126
7765	64.708333	-0.751213	0.655925	0.148986	-0.748221	0.668435	-0.050367	-0.696322	0.880398	-0.072932	-0.693908	0.883710	0.146184	-0.596569	1.203220	0.057627	-0.553460	1.217198	-0.037218	-0.593488	1.138933	0.055273	-0.572324	0.690701	-0.202486	-0.544564	0.719923	0.302446							-0.347740	0.595044	0.117262	-0.237573	0.081483	0.184156	-0.238149	0.086187	0.143243	-0.233622	0.083342	-0.092905	0.409384	0.076572	0.006129
7766	64.716667	-0.751218	0.655920	0.148982	-0.748272	0.668477	-0.050267	-0.696285	0.880439	-0.072906	-0.693879	0.883698	0.146174	-0.596555	1.203210	0.057649	-0.553440	1.217190	-0.037200	-0.593469	1.138909	0.055287	-0.572322	0.690706	-0.202483	-0.544574	0.719917	0.302455							-0.347746	0.595058	0.117266	-0.237574	0.081486	0.184160	-0.238142	0.086196	0.143253	-0.233586	0.083353	-0.092905	0.409388	0.076580	0.006129
7767	64.725000	-0.751228	0.655916	0.148984	-0.748197	0.668469	-0.050339	-0.696274	0.880441	-0.072901	-0.693871	0.883693	0.146177	-0.596540	1.203198	0.057669	-0.553428	1.217184	-0.037176	-0.593445	1.138908	0.055291	-0.572322	0.690711	-0.202483	-0.544589	0.719903	0.302466							-0.347757	0.595062	0.117245	-0.237570	0.081489	0.184159	-0.238143	0.086203	0.143248	-0.233585	0.083350	-0.092906	0.409396	0.076583	0.006129
7768	64.733333	-0.751235	0.655908	0.148982	-0.748187	0.668393	-0.050386	-0.696289	0.880407	-0.072922	-0.693865	0.883689	0.146185	-0.596529	1.203186	0.057689	-0.553417	1.217165	-0.037155	-0.593433	1.138918	0.055340	-0.572325	0.690706	-0.202477	-0.544602	0.719876	0.302473							-0.347772	0.595047	0.117203	-0.237571	0.081490	0.184165	-0.238144	0.086207	0.143251	-0.233582	0.083342	-0.092907	0.409407	0.076588	0.006120
7769	64.741667	-0.751242	0.655903	0.148989	-0.748285	0.668447	-0.050341	-0.696254	0.880448	-0.072888	-0.693892	0.883690	0.146216	-0.596517	1.203173	0.057717	-0.553402	1.217157	-0.037128	-0.593430	1.138866	0.055348	-0.572326	0.690708	-0.202476	-0.544615	0.719854	0.302485							-0.347792	0.595008	0.117188	-0.237576	0.081489	0.184167	-0.238142	0.086205	0.143253	-0.233609	0.083324	-0.092917	0.409417	0.076589	0.006116
7770	64.750000	-0.751246	0.655842	0.148960	-0.748204	0.668398	-0.050293	-0.696249	0.880460	-0.072877	-0.693908	0.883693	0.146235	-0.596506	1.203172	0.057756	-0.553395	1.217155	-0.037101	-0.593409	1.138892	0.055389	-0.572332	0.690712	-0.202466	-0.544628	0.719834	0.302494							-0.347804	0.594992	0.117173	-0.237574	0.081486	0.184164	-0.238144	0.086200	0.143251	-0.233584	0.083341	-0.092907	0.409427	0.076583	0.006117
7771	64.758333	-0.751261	0.655891	0.148996	-0.748197	0.668406	-0.050358	-0.696261	0.880453	-0.072883	-0.693902	0.883681	0.146225	-0.596491	1.203159	0.057782	-0.553379	1.217152	-0.037068	-0.593446	1.138890	0.055541	-0.572331	0.690722	-0.202462	-0.544637	0.719813	0.302506							-0.347819	0.594986	0.117165	-0.237577	0.081479	0.184156	-0.238148	0.086190	0.143245	-0.233584	0.083357	-0.092910	0.409436	0.076595	0.006128
7772	64.766667	-0.751267	0.655887	0.149004	-0.748221	0.668383	-0.050367	-0.696246	0.880485	-0.072853	-0.693878	0.883677	0.146241	-0.596478	1.203154	0.057820	-0.553363	1.217155	-0.037032	-0.593389	1.138885	0.055440	-0.572335	0.690735	-0.202452	-0.544649	0.719790	0.302516							-0.347839	0.594997	0.117156	-0.237579	0.081481	0.184153	-0.238152	0.086177	0.143244	-0.233584	0.083362	-0.092908	0.409448	0.076604	0.006130
7773	64.775000	-0.751285	0.655882	0.149015	-0.748308	0.668464	-0.050313	-0.696249	0.880497	-0.072839	-0.693914	0.883683	0.146270	-0.596470	1.203153	0.057854	-0.553351	1.217180	-0.036987	-0.593391	1.138846	0.055458	-0.572330	0.690744	-0.202436	-0.544664	0.719777	0.302521							-0.347849	0.595007	0.117152	-0.237579	0.081477	0.184151	-0.238155	0.086179	0.143242	-0.233600	0.083352	-0.092910	0.409458	0.076621	0.006137
7774	64.783333	-0.751287	0.655828	0.148984	-0.748213	0.668423	-0.050333	-0.696255	0.880503	-0.072828	-0.693905	0.883672	0.146259	-0.596453	1.203167	0.057876	-0.553328	1.217160	-0.036968	-0.593372	1.138881	0.055499	-0.572332	0.690749	-0.202427	-0.544681	0.719757	0.302531							-0.347860	0.595008	0.117150	-0.237576	0.081478	0.184147	-0.238151	0.086184	0.143238	-0.233589	0.083371	-0.092902	0.409469	0.076635	0.006143
7775	64.791667	-0.751307	0.655869	0.149019	-0.748281	0.668424	-0.050327	-0.696266	0.880487	-0.072835	-0.693913	0.883669	0.146276	-0.596450	1.203131	0.057911	-0.553312	1.217170	-0.036924	-0.593373	1.138855	0.055516	-0.572324	0.690761	-0.202423	-0.544690	0.719750	0.302540							-0.347869	0.595013	0.117155	-0.237575	0.081482	0.184151	-0.238149	0.086194	0.143246	-0.233585	0.083364	-0.092899	0.409488	0.076648	0.006134
7776	64.800000	-0.751317	0.655854	0.149023	-0.748351	0.668423	-0.050312	-0.696251	0.880506	-0.072815	-0.693894	0.883652	0.146285	-0.596438	1.203134	0.057940	-0.553297	1.217153	-0.036892	-0.593371	1.138828	0.055534	-0.572323	0.690763	-0.202421	-0.544705	0.719731	0.302548							-0.347879	0.595016	0.117158	-0.237578	0.081491	0.184167	-0.238147	0.086208	0.143249	-0.233819	0.083398	-0.092721	0.409502	0.076657	0.006134
7777	64.808333	-0.751344	0.655849	0.149038	-0.748297	0.668403	-0.050317	-0.696257	0.880505	-0.072811	-0.693925	0.883655	0.146301	-0.596432	1.203111	0.057972	-0.553287	1.217174	-0.036844	-0.593361	1.138820	0.055560	-0.572324	0.690766	-0.202416	-0.544722	0.719710	0.302553							-0.347887	0.595006	0.117165	-0.237575	0.081487	0.184169	-0.238142	0.086206	0.143255	-0.233672	0.083476	-0.093094	0.409524	0.076659	0.006136
7778	64.816667	-0.751345	0.655826	0.149028	-0.748242	0.668388	-0.050320	-0.696256	0.880509	-0.072802	-0.693929	0.883644	0.146302	-0.596424	1.203088	0.057996	-0.553267	1.217140	-0.036823	-0.593357	1.138840	0.055600	-0.572330	0.690766	-0.202415	-0.544735	0.719690	0.302559							-0.347895	0.594995	0.117177	-0.237573	0.081488	0.184170	-0.238139	0.086195	0.143255	-0.233601	0.083321	-0.092913	0.409543	0.076659	0.006132
7779	64.825000	-0.751370	0.655824	0.149046	-0.748287	0.668337	-0.050347	-0.696270	0.880502	-0.072808	-0.693904	0.883625	0.146302	-0.596418	1.203089	0.058039	-0.553246	1.217151	-0.036776	-0.593352	1.138792	0.055605	-0.572337	0.690771	-0.202408	-0.544753	0.719666	0.302565							-0.347903	0.594993	0.117190	-0.237575	0.081483	0.184159	-0.238147	0.086194	0.143251	-0.233582	0.083343	-0.092906	0.409568	0.076675	0.006131
7780	64.833333	-0.751399	0.655830	0.149061	-0.748388	0.668400	-0.050300	-0.696261	0.880535	-0.072778	-0.693942	0.883631	0.146325	-0.596417	1.203087	0.058069	-0.553244	1.217171	-0.036737	-0.593350	1.138787	0.055629	-0.572359	0.690779	-0.202394	-0.544769	0.719651	0.302573							-0.347910	0.594992	0.117203	-0.237574	0.081476	0.184156	-0.238148	0.086188	0.143251	-0.233609	0.083330	-0.092916	0.409586	0.076689	0.006133
7781	64.841667	-0.751397	0.655820	0.149057	-0.748338	0.668394	-0.050304	-0.696263	0.880545	-0.072760	-0.693928	0.883610	0.146326	-0.596417	1.203058	0.058110	-0.553226	1.217152	-0.036695	-0.593390	1.138787	0.055776	-0.572379	0.690790	-0.202384	-0.544785	0.719633	0.302588							-0.347913	0.594988	0.117214	-0.237578	0.081476	0.184151	-0.238151	0.086178	0.143240	-0.233588	0.083355	-0.092903	0.409604	0.076707	0.006140
7782	64.850000	-0.751396	0.655811	0.149053	-0.748323	0.668343	-0.050332	-0.696289	0.880526	-0.072739	-0.693921	0.883616	0.146341	-0.596423	1.203027	0.058130	-0.553215	1.217157	-0.036649	-0.593419	1.138789	0.055924	-0.572393	0.690799	-0.202371	-0.544802	0.719619	0.302599							-0.347917	0.594993	0.117229	-0.237573	0.081473	0.184144	-0.238152	0.086185	0.143235	-0.233634	0.083340	-0.092888	0.409609	0.076728	0.006147
7783	64.858333	-0.751416	0.655816	0.149070	-0.748373	0.668367	-0.050311	-0.696263	0.880561	-0.072728	-0.693947	0.883619	0.146377	-0.596416	1.203049	0.058182	-0.553213	1.217135	-0.036619	-0.593341	1.138750	0.055723	-0.572404	0.690807	-0.202367	-0.544820	0.719604	0.302616							-0.347921	0.594994	0.117233	-0.237578	0.081484	0.184149	-0.238158	0.086187	0.143238	-0.233602	0.083364	-0.092906	0.409625	0.076740	0.006148
7784	64.866667	-0.751439	0.655821	0.149083	-0.748335	0.668329	-0.050330	-0.696262	0.880561	-0.072718	-0.693928	0.883573	0.146355	-0.596419	1.203029	0.058216	-0.553230	1.217136	-0.036526	-0.593369	1.138733	0.055784	-0.572408	0.690814	-0.202367	-0.544841	0.719587	0.302631							-0.347919	0.594996	0.117244	-0.237578	0.081488	0.184153	-0.238157	0.086195	0.143243	-0.233593	0.083372	-0.092903	0.409637	0.076752	0.006153
7785	64.875000	-0.751430	0.655770	0.149061	-0.748341	0.668320	-0.050330	-0.696259	0.880562	-0.072713	-0.693973	0.883599	0.146400	-0.596420	1.202999	0.058272	-0.553228	1.217115	-0.036491	-0.593355	1.138710	0.055848	-0.572409	0.690819	-0.202372	-0.544859	0.719567	0.302644							-0.347916	0.594998	0.117271	-0.237580	0.081492	0.184160	-0.238148	0.086204	0.143248	-0.233599	0.083357	-0.092909	0.409654	0.076759	0.006148
7786	64.883333	-0.751453	0.655792	0.149097	-0.748345	0.668312	-0.050328	-0.696275	0.880530	-0.072715	-0.693922	0.883578	0.146365	-0.596425	1.202970	0.058321	-0.553223	1.217096	-0.036449	-0.593403	1.138657	0.056017	-0.572400	0.690819	-0.202386	-0.544877	0.719544	0.302657							-0.347911	0.595001	0.117322	-0.237578	0.081490	0.184163	-0.238150	0.086213	0.143254	-0.233608	0.083335	-0.092911	0.409668	0.076766	0.006138
7787	64.891667	-0.751464	0.655778	0.149094	-0.748397	0.668332	-0.050305	-0.696258	0.880548	-0.072717	-0.693925	0.883571	0.146366	-0.596445	1.202960	0.058385	-0.553206	1.217108	-0.036406	-0.593324	1.138676	0.055880	-0.572391	0.690817	-0.202403	-0.544896	0.719519	0.302670							-0.347912	0.595002	0.117376	-0.237581	0.081493	0.184172	-0.238148	0.086212	0.143255	-0.233590	0.083343	-0.092915	0.409681	0.076762	0.006139
7788	64.900000	-0.751471	0.655771	0.149100	-0.748444	0.668356	-0.050281	-0.696239	0.880567	-0.072717	-0.693967	0.883556	0.146384	-0.596440	1.202958	0.058420	-0.553189	1.217138	-0.036355	-0.593344	1.138665	0.055896	-0.572388	0.690815	-0.202419	-0.544917	0.719497	0.302679							-0.347855	0.595040	0.117504	-0.237579	0.081490	0.184164	-0.238146	0.086197	0.143246	-0.233607	0.083324	-0.092922	0.409694	0.076767	0.006136
7789	64.908333	-0.751466	0.655719	0.149064	-0.748344	0.668323	-0.050306	-0.696245	0.880563	-0.072720	-0.693922	0.883565	0.146354	-0.596441	1.202938	0.058451	-0.553173	1.217138	-0.036309	-0.593328	1.138642	0.055905	-0.572377	0.690815	-0.202435	-0.544938	0.719480	0.302688							-0.347836	0.595053	0.117592	-0.237579	0.081479	0.184154	-0.238146	0.086196	0.143244	-0.233595	0.083338	-0.092917	0.409705	0.076779	0.006136
7790	64.916667	-0.751495	0.655733	0.149094	-0.748372	0.668303	-0.050311	-0.696223	0.880594	-0.072720	-0.693920	0.883571	0.146353	-0.596446	1.202919	0.058482	-0.553160	1.217138	-0.036271	-0.593341	1.138627	0.055945	-0.572366	0.690823	-0.202446	-0.544952	0.719462	0.302692							-0.347815	0.595063	0.117677	-0.237578	0.081474	0.184145	-0.238151	0.086184	0.143238	-0.233589	0.083357	-0.092910	0.409714	0.076789	0.006137
7791	64.925000	-0.751504	0.655759	0.149104	-0.748425	0.668341	-0.050284	-0.696212	0.880605	-0.072716	-0.693946	0.883571	0.146366	-0.596443	1.202913	0.058514	-0.553145	1.217178	-0.036222	-0.593334	1.138637	0.055950	-0.572376	0.690831	-0.202448	-0.544970	0.719459	0.302701							-0.347794	0.595057	0.117730	-0.237578	0.081484	0.184145	-0.238151	0.086185	0.143235	-0.233614	0.083343	-0.092914	0.409716	0.076810	0.006146
7792	64.933333	-0.751506	0.655777	0.149122	-0.748388	0.668321	-0.050299	-0.696199	0.880619	-0.072717	-0.693963	0.883580	0.146370	-0.596438	1.202922	0.058540	-0.553127	1.217188	-0.036183	-0.593328	1.138633	0.055970	-0.572378	0.690840	-0.202447	-0.544983	0.719459	0.302704							-0.347779	0.595045	0.117768	-0.237576	0.081487	0.184152	-0.238151	0.086190	0.143240	-0.233584	0.083373	-0.092903	0.409723	0.076825	0.006153
7793	64.941667	-0.751510	0.655743	0.149098	-0.748385	0.668332	-0.050255	-0.696198	0.880610	-0.072715	-0.693936	0.883598	0.146365	-0.596438	1.202897	0.058558	-0.553114	1.217168	-0.036163	-0.593334	1.138571	0.055994	-0.572395	0.690836	-0.202453	-0.544998	0.719459	0.302712							-0.347764	0.595037	0.117813	-0.237581	0.081492	0.184157	-0.238147	0.086201	0.143248	-0.233592	0.083369	-0.092899	0.409727	0.076832	0.006149
7794	64.950000	-0.751505	0.655774	0.149123	-0.748387	0.668321	-0.050292	-0.696166	0.880625	-0.072719	-0.693903	0.883584	0.146337	-0.596439	1.202885	0.058579	-0.553102	1.217189	-0.036125	-0.593310	1.138602	0.056053	-0.572408	0.690837	-0.202466	-0.545008	0.719462	0.302718							-0.347753	0.595027	0.117857	-0.237580	0.081492	0.184169	-0.238156	0.086207	0.143256	-0.233592	0.083369	-0.092900	0.409731	0.076829	0.006149
7795	64.958333	-0.751497	0.655773	0.149118	-0.748402	0.668367	-0.050260	-0.696160	0.880604	-0.072723	-0.693902	0.883585	0.146330	-0.596439	1.202866	0.058587	-0.553093	1.217181	-0.036110	-0.593293	1.138593	0.056042	-0.572423	0.690830	-0.202494	-0.545017	0.719456	0.302714							-0.347741	0.595017	0.117892	-0.237578	0.081495	0.184177	-0.238145	0.086212	0.143264	-0.233663	0.083494	-0.093084	0.409741	0.076824	0.006146
7796	64.966667	-0.751496	0.655735	0.149094	-0.748328	0.668355	-0.050269	-0.696132	0.880617	-0.072730	-0.693891	0.883582	0.146323	-0.596437	1.202847	0.058591	-0.553078	1.217173	-0.036098	-0.593258	1.138572	0.055999	-0.572429	0.690819	-0.202524	-0.545020	0.719449	0.302712							-0.347731	0.594995	0.117925	-0.237573	0.081495	0.184181	-0.238147	0.086211	0.143270	-0.233588	0.083349	-0.092906	0.409745	0.076829	0.006140
7797	64.975000	-0.751481	0.655751	0.149099	-0.748362	0.668302	-0.050289	-0.696105	0.880618	-0.072751	-0.693881	0.883584	0.146314	-0.596426	1.202818	0.058576	-0.553063	1.217150	-0.036099	-0.593273	1.138506	0.056031	-0.572419	0.690817	-0.202556	-0.545022	0.719443	0.302710							-0.347730	0.594976	0.117937	-0.237576	0.081487	0.184173	-0.238144	0.086203	0.143261	-0.233583	0.083348	-0.092910	0.409752	0.076822	0.006133
7798	64.983333	-0.751471	0.655770	0.149105	-0.748348	0.668326	-0.050210	-0.696096	0.880614	-0.072731	-0.693873	0.883581	0.146306	-0.596438	1.202811	0.058582	-0.553045	1.217123	-0.036098	-0.593274	1.138517	0.056032	-0.572405	0.690808	-0.202579	-0.545016	0.719438	0.302707							-0.347726	0.594957	0.117934	-0.237576	0.081477	0.184157	-0.238148	0.086190	0.143253	-0.233744	0.083620	-0.093283	0.409758	0.076829	0.006129
7799	64.991667	-0.751465	0.655778	0.149106	-0.748420	0.668390	-0.050242	-0.696073	0.880616	-0.072731	-0.693867	0.883580	0.146299	-0.596429	1.202780	0.058562	-0.553027	1.217125	-0.036096	-0.593256	1.138519	0.056023	-0.572383	0.690791	-0.202723	-0.544997	0.719441	0.302705							-0.347729	0.594931	0.117916	-0.237575	0.081478	0.184153	-0.238152	0.086179	0.143243	-0.233654	0.083507	-0.093075	0.409762	0.076837	0.006127
7800	65.000000	-0.751462	0.655746	0.149082	-0.748344	0.668311	-0.050287	-0.696056	0.880622	-0.072730	-0.693857	0.883596	0.146300	-0.596418	1.202755	0.058538	-0.553009	1.217107	-0.036101	-0.593234	1.138459	0.055968	-0.572385	0.690809	-0.202590	-0.544973	0.719449	0.302702							-0.347726	0.594909	0.117895	-0.237578	0.081474	0.184145	-0.238155	0.086176	0.143239	-0.233587	0.083360	-0.092907	0.409766	0.076851	0.006131
7801	65.008333	-0.751433	0.655737	0.149065	-0.748342	0.668318	-0.050284	-0.696051	0.880611	-0.072727	-0.693866	0.883611	0.146305	-0.596410	1.202748	0.058528	-0.552987	1.217097	-0.036103	-0.593241	1.138465	0.055983	-0.572372	0.690804	-0.202655	-0.544939	0.719449	0.302694							-0.347725	0.594874	0.117855	-0.237575	0.081485	0.184157	-0.238152	0.086198	0.143250	-0.233610	0.083363	-0.092902	0.409766	0.076868	0.006132
7802	65.016667	-0.751444	0.655793	0.149100	-0.748431	0.668383	-0.050245	-0.696045	0.880590	-0.072764	-0.693869	0.883621	0.146308	-0.596403	1.202739	0.058518	-0.552964	1.217120	-0.036097	-0.593227	1.138460	0.055968	-0.572376	0.690813	-0.202587	-0.544908	0.719460	0.302688							-0.347719	0.594851	0.117826	-0.237579	0.081487	0.184167	-0.238151	0.086207	0.143252	-0.233723	0.083645	-0.093256	0.409768	0.076877	0.006128
7803	65.025000	-0.751417	0.655763	0.149071	-0.748379	0.668364	-0.050228	-0.696014	0.880622	-0.072741	-0.693844	0.883612	0.146298	-0.596403	1.202738	0.058518	-0.552942	1.217081	-0.036113	-0.593205	1.138430	0.055931	-0.572364	0.690787	-0.202721	-0.544881	0.719456	0.302672							-0.347701	0.594850	0.117825	-0.237579	0.081503	0.184179	-0.238144	0.086215	0.143265	-0.233583	0.083372	-0.092907	0.409770	0.076878	0.006123
7804	65.033333	-0.751426	0.655758	0.149073	-0.748326	0.668319	-0.050289	-0.696005	0.880616	-0.072752	-0.693841	0.883611	0.146275	-0.596376	1.202711	0.058495	-0.552922	1.217069	-0.036114	-0.593169	1.138428	0.055953	-0.572352	0.690776	-0.202730	-0.544858	0.719457	0.302662							-0.347681	0.594856	0.117843	-0.237575	0.081497	0.184183	-0.238146	0.086213	0.143277	-0.233584	0.083363	-0.092911	0.409769	0.076877	0.006112
7805	65.041667	-0.751421	0.655768	0.149084	-0.748369	0.668346	-0.050272	-0.695996	0.880612	-0.072760	-0.693804	0.883603	0.146272	-0.596363	1.202696	0.058478	-0.552892	1.217062	-0.036118	-0.593160	1.138411	0.055916	-0.572344	0.690777	-0.202668	-0.544840	0.719451	0.302650							-0.347645	0.594873	0.117872	-0.237577	0.081496	0.184187	-0.238147	0.086214	0.143277	-0.233607	0.083340	-0.092924	0.409766	0.076875	0.006098
7806	65.050000	-0.751419	0.655794	0.149097	-0.748289	0.668365	-0.050270	-0.695989	0.880610	-0.072769	-0.693820	0.883608	0.146256	-0.596345	1.202677	0.058469	-0.552867	1.217076	-0.036114	-0.593142	1.138402	0.055888	-0.572323	0.690757	-0.202738	-0.544830	0.719453	0.302646							-0.347568	0.594912	0.117945	-0.237574	0.081490	0.184176	-0.238145	0.086211	0.143269	-0.233589	0.083356	-0.092918	0.409764	0.076877	0.006087
7807	65.058333	-0.751405	0.655769	0.149075	-0.748318	0.668331	-0.050252	-0.695977	0.880613	-0.072791	-0.693819	0.883616	0.146260	-0.596332	1.202680	0.058476	-0.552845	1.217058	-0.036123	-0.593130	1.138383	0.055882	-0.572314	0.690754	-0.202661	-0.544814	0.719453	0.302646							-0.347544	0.594904	0.117968	-0.237576	0.081484	0.184168	-0.238145	0.086197	0.143261	-0.233584	0.083355	-0.092915	0.409769	0.076876	0.006083
7808	65.066667	-0.751373	0.655728	0.149042	-0.748323	0.668319	-0.050288	-0.695983	0.880610	-0.072776	-0.693806	0.883617	0.146245	-0.596308	1.202657	0.058459	-0.552820	1.217044	-0.036125	-0.593090	1.138369	0.055921	-0.572307	0.690750	-0.202580	-0.544797	0.719456	0.302647							-0.347536	0.594895	0.117982	-0.237574	0.081476	0.184162	-0.238147	0.086184	0.143259	-0.233632	0.083337	-0.092906	0.409768	0.076879	0.006075
7809	65.075000	-0.751403	0.655786	0.149091	-0.748368	0.668363	-0.050234	-0.695981	0.880607	-0.072779	-0.693787	0.883617	0.146234	-0.596281	1.202658	0.058464	-0.552796	1.217057	-0.036121	-0.593079	1.138383	0.055893	-0.572306	0.690748	-0.202565	-0.544784	0.719464	0.302654							-0.347515	0.594899	0.117998	-0.237573	0.081473	0.184162	-0.238150	0.086185	0.143255	-0.233585	0.083361	-0.092914	0.409772	0.076888	0.006073
7810	65.083333	-0.751394	0.655812	0.149100	-0.748291	0.668374	-0.050266	-0.695979	0.880606	-0.072779	-0.693804	0.883632	0.146232	-0.596257	1.202657	0.058456	-0.552765	1.217071	-0.036113	-0.593065	1.138384	0.055868	-0.572309	0.690737	-0.202540	-0.544769	0.719485	0.302663							-0.347518	0.594901	0.117990	-0.237576	0.081476	0.184170	-0.238149	0.086194	0.143258	-0.233583	0.083364	-0.092909	0.409769	0.076899	0.006071
7811	65.091667	-0.751356	0.655774	0.149059	-0.748353	0.668380	-0.050264	-0.695963	0.880621	-0.072823	-0.693802	0.883635	0.146221	-0.596233	1.202662	0.058456	-0.552744	1.217058	-0.036123	-0.593043	1.138384	0.055888	-0.572314	0.690732	-0.202524	-0.544764	0.719509	0.302666							-0.347504	0.594937	0.117990	-0.237571	0.081489	0.184177	-0.238144	0.086207	0.143269	-0.233582	0.083370	-0.092909	0.409771	0.076906	0.006067
7812	65.100000	-0.751376	0.655816	0.149092	-0.748330	0.668327	-0.050297	-0.695973	0.880609	-0.072836	-0.693804	0.883635	0.146207	-0.596209	1.202665	0.058450	-0.552725	1.217062	-0.036124	-0.593035	1.138384	0.055858	-0.572322	0.690721	-0.202510	-0.544755	0.719533	0.302669							-0.347524	0.594947	0.117969	-0.237577	0.081495	0.184197	-0.238147	0.086222	0.143285	-0.233580	0.083368	-0.092914	0.409771	0.076909	0.006061
7813	65.108333	-0.751371	0.655814	0.149083	-0.748397	0.668418	-0.050226	-0.695979	0.880606	-0.072836	-0.693784	0.883626	0.146179	-0.596192	1.202661	0.058440	-0.552707	1.217052	-0.036139	-0.593019	1.138381	0.055844	-0.572335	0.690710	-0.202498	-0.544757	0.719546	0.302668							-0.347524	0.594979	0.117961	-0.237578	0.081496	0.184196	-0.238147	0.086217	0.143289	-0.233698	0.083383	-0.092833	0.409763	0.076909	0.006043
7814	65.116667	-0.751338	0.655799	0.149056	-0.748293	0.668365	-0.050296	-0.696000	0.880585	-0.072841	-0.693811	0.883631	0.146170	-0.596178	1.202654	0.058422	-0.552692	1.217048	-0.036158	-0.593004	1.138376	0.055834	-0.572344	0.690701	-0.202489	-0.544765	0.719554	0.302666							-0.347535	0.594997	0.117935	-0.237579	0.081497	0.184195	-0.238145	0.086218	0.143288	-0.233603	0.083334	-0.092929	0.409749	0.076905	0.006021
7815	65.125000	-0.751336	0.655796	0.149052	-0.748330	0.668314	-0.050323	-0.696020	0.880560	-0.072870	-0.693799	0.883622	0.146137	-0.596167	1.202642	0.058400	-0.552676	1.217024	-0.036182	-0.592991	1.138371	0.055828	-0.572351	0.690687	-0.202474	-0.544779	0.719565	0.302664							-0.347567	0.594998	0.117908	-0.237580	0.081491	0.184190	-0.238147	0.086206	0.143283	-0.233583	0.083367	-0.092937	0.409729	0.076904	0.005999
7816	65.133333	-0.751333	0.655801	0.149048	-0.748337	0.668313	-0.050329	-0.696021	0.880576	-0.072871	-0.693831	0.883627	0.146125	-0.596162	1.202629	0.058373	-0.552665	1.217002	-0.036211	-0.592999	1.138352	0.055771	-0.572359	0.690678	-0.202461	-0.544796	0.719568	0.302661							-0.347581	0.595012	0.117882	-0.237576	0.081473	0.184177	-0.238153	0.086188	0.143278	-0.233586	0.083364	-0.092932	0.409714	0.076904	0.005987
7817	65.141667	-0.751333	0.655799	0.149047	-0.748386	0.668354	-0.050275	-0.696035	0.880570	-0.072887	-0.693810	0.883622	0.146089	-0.596158	1.202607	0.058308	-0.552653	1.217004	-0.036237	-0.592996	1.138338	0.055749	-0.572364	0.690670	-0.202447	-0.544811	0.719573	0.302652							-0.347602	0.595028	0.117852	-0.237575	0.081471	0.184174	-0.238149	0.086186	0.143269	-0.233607	0.083345	-0.092941	0.409698	0.076908	0.005964
7818	65.150000	-0.751323	0.655750	0.149017	-0.748315	0.668356	-0.050311	-0.696055	0.880565	-0.072902	-0.693830	0.883626	0.146072	-0.596141	1.202602	0.058249	-0.552646	1.217001	-0.036271	-0.592999	1.138331	0.055696	-0.572363	0.690659	-0.202428	-0.544827	0.719582	0.302643							-0.347608	0.595035	0.117821	-0.237576	0.081472	0.184170	-0.238152	0.086176	0.143266	-0.233587	0.083369	-0.092929	0.409683	0.076909	0.005945
7819	65.158333	-0.751330	0.655774	0.149023	-0.748360	0.668305	-0.050340	-0.696069	0.880560	-0.072933	-0.693851	0.883628	0.146053	-0.596151	1.202596	0.058201	-0.552615	1.216982	-0.036363	-0.593008	1.138326	0.055652	-0.572361	0.690649	-0.202419	-0.544830	0.719592	0.302624							-0.347641	0.595048	0.117794	-0.237579	0.081476	0.184178	-0.238148	0.086194	0.143268	-0.233589	0.083372	-0.092925	0.409656	0.076926	0.005913
7820	65.166667	-0.751365	0.655809	0.149055	-0.748329	0.668348	-0.050320	-0.696098	0.880543	-0.072934	-0.693874	0.883632	0.146037	-0.596164	1.202592	0.058151	-0.552611	1.216954	-0.036417	-0.593024	1.138318	0.055600	-0.572356	0.690634	-0.202411	-0.544832	0.719609	0.302600							-0.347630	0.595077	0.117774	-0.237578	0.081488	0.184184	-0.238144	0.086212	0.143276	-0.233612	0.083345	-0.092931	0.409630	0.076932	0.005886
7821	65.175000	-0.751342	0.655768	0.149012	-0.748357	0.668315	-0.050343	-0.696117	0.880528	-0.072980	-0.693904	0.883634	0.146017	-0.596190	1.202583	0.058081	-0.552607	1.216931	-0.036482	-0.593043	1.138317	0.055554	-0.572347	0.690612	-0.202407	-0.544835	0.719628	0.302576							-0.347649	0.595059	0.117710	-0.237578	0.081487	0.184194	-0.238145	0.086219	0.143282	-0.233591	0.083355	-0.092934	0.409607	0.076933	0.005862
7822	65.183333	-0.751346	0.655741	0.148986	-0.748382	0.668279	-0.050375	-0.696153	0.880513	-0.072979	-0.693935	0.883631	0.145998	-0.596214	1.202577	0.058020	-0.552612	1.216902	-0.036542	-0.593069	1.138312	0.055503	-0.572344	0.690596	-0.202416	-0.544836	0.719646	0.302538							-0.347641	0.595081	0.117699	-0.237577	0.081496	0.184194	-0.238144	0.086225	0.143289	-0.233589	0.083349	-0.092932	0.409582	0.076937	0.005832
7823	65.191667	-0.751364	0.655779	0.149003	-0.748393	0.668280	-0.050343	-0.696194	0.880476	-0.073005	-0.693965	0.883630	0.145975	-0.596255	1.202589	0.057936	-0.552635	1.216877	-0.036608	-0.593102	1.138292	0.055439	-0.572335	0.690578	-0.202422	-0.544839	0.719663	0.302506							-0.347644	0.595061	0.117626	-0.237580	0.081496	0.184198	-0.238142	0.086223	0.143294	-0.233581	0.083353	-0.092939	0.409564	0.076936	0.005804
7824	65.200000	-0.751382	0.655772	0.148994	-0.748472	0.668278	-0.050393	-0.696201	0.880479	-0.073073	-0.694003	0.883623	0.145952	-0.596303	1.202579	0.057865	-0.552698	1.216848	-0.036647	-0.593151	1.138295	0.055405	-0.572336	0.690562	-0.202430	-0.544840	0.719681	0.302477							-0.347619	0.595083	0.117603	-0.237578	0.081488	0.184191	-0.238148	0.086214	0.143285	-0.233603	0.083341	-0.092946	0.409550	0.076935	0.005780
7825	65.208333	-0.751412	0.655777	0.149003	-0.748449	0.668267	-0.050367	-0.696249	0.880468	-0.073038	-0.694043	0.883607	0.145922	-0.596371	1.202543	0.057802	-0.552729	1.216812	-0.036721	-0.593200	1.138284	0.055358	-0.572335	0.690547	-0.202438	-0.544847	0.719688	0.302447							-0.347640	0.595070	0.117551	-0.237576	0.081481	0.184186	-0.238148	0.086203	0.143277	-0.233580	0.083404	-0.092966	0.409532	0.076936	0.005763
7826	65.216667	-0.751409	0.655713	0.148954	-0.748439	0.668227	-0.050421	-0.696289	0.880457	-0.073059	-0.694089	0.883614	0.145901	-0.596439	1.202543	0.057733	-0.552772	1.216787	-0.036794	-0.593258	1.138233	0.055281	-0.572341	0.690531	-0.202442	-0.544852	0.719702	0.302414							-0.347641	0.595068	0.117520	-0.237574	0.081470	0.184176	-0.238148	0.086189	0.143271	-0.233583	0.083371	-0.092936	0.409523	0.076943	0.005750
7827	65.225000	-0.751444	0.655761	0.148998	-0.748489	0.668228	-0.050424	-0.696328	0.880446	-0.073080	-0.694156	0.883610	0.145889	-0.596553	1.202491	0.057692	-0.552877	1.216754	-0.036833	-0.593316	1.138205	0.055234	-0.572350	0.690521	-0.202451	-0.544862	0.719716	0.302390							-0.347622	0.595088	0.117520	-0.237578	0.081466	0.184175	-0.238149	0.086187	0.143269	-0.233597	0.083369	-0.092949	0.409519	0.076953	0.005735
7828	65.233333	-0.751484	0.655761	0.149013	-0.748430	0.668259	-0.050404	-0.696373	0.880429	-0.073104	-0.694191	0.883579	0.145840	-0.596648	1.202454	0.057624	-0.552970	1.216715	-0.036896	-0.593384	1.138173	0.055192	-0.572359	0.690503	-0.202463	-0.544876	0.719729	0.302371							-0.347665	0.595065	0.117481	-0.237576	0.081464	0.184173	-0.238147	0.086190	0.143261	-0.233604	0.083362	-0.092951	0.409516	0.076953	0.005728
7829	65.241667	-0.751466	0.655689	0.148958	-0.748467	0.668215	-0.050431	-0.696414	0.880408	-0.073158	-0.694246	0.883603	0.145829	-0.596745	1.202419	0.057549	-0.553055	1.216683	-0.036962	-0.593466	1.138138	0.055141	-0.572372	0.690488	-0.202469	-0.544890	0.719749	0.302350							-0.347647	0.595098	0.117506	-0.237580	0.081479	0.184186	-0.238146	0.086202	0.143271	-0.233586	0.083377	-0.092936	0.409514	0.076962	0.005718
7830	65.250000	-0.751475	0.655673	0.148949	-0.748505	0.668168	-0.050454	-0.696471	0.880384	-0.073158	-0.694313	0.883559	0.145790	-0.596894	1.202374	0.057505	-0.553180	1.216650	-0.037007	-0.593621	1.138090	0.055259	-0.572383	0.690472	-0.202487	-0.544912	0.719765	0.302331							-0.347657	0.595115	0.117506	-0.237581	0.081487	0.184196	-0.238146	0.086207	0.143277	-0.233581	0.083375	-0.092942	0.409518	0.076964	0.005709
7831	65.258333	-0.751533	0.655697	0.148995	-0.748523	0.668147	-0.050469	-0.696519	0.880357	-0.073219	-0.694416	0.883570	0.145792	-0.597033	1.202317	0.057435	-0.553301	1.216621	-0.037077	-0.593656	1.138040	0.055020	-0.572329	0.690539	-0.202533	-0.544930	0.719774	0.302307							-0.347670	0.595131	0.117497	-0.237580	0.081492	0.184199	-0.238151	0.086219	0.143290	-0.233618	0.083346	-0.092948	0.409518	0.076963	0.005699
7832	65.266667	-0.751562	0.655665	0.148974	-0.748610	0.668155	-0.050475	-0.696579	0.880334	-0.073216	-0.694504	0.883564	0.145772	-0.597194	1.202272	0.057376	-0.553441	1.216558	-0.037153	-0.593769	1.138022	0.054959	-0.572274	0.690612	-0.202737	-0.544955	0.719786	0.302277							-0.347690	0.595144	0.117462	-0.237572	0.081494	0.184196	-0.238150	0.086215	0.143289	-0.233605	0.083341	-0.092952	0.409517	0.076961	0.005697
7833	65.275000	-0.751561	0.655638	0.148960	-0.748631	0.668132	-0.050487	-0.696660	0.880293	-0.073249	-0.694575	0.883530	0.145736	-0.597352	1.202225	0.057307	-0.553609	1.216512	-0.037208	-0.593904	1.137922	0.054874	-0.572348	0.690495	-0.202629	-0.544980	0.719790	0.302241							-0.347708	0.595142	0.117430	-0.237577	0.081487	0.184191	-0.238150	0.086203	0.143286	-0.233594	0.083349	-0.092955	0.409515	0.076964	0.005689
7834	65.283333	-0.751602	0.655635	0.148976	-0.748658	0.668118	-0.050495	-0.696720	0.880284	-0.073261	-0.694649	0.883529	0.145719	-0.597518	1.202188	0.057235	-0.553772	1.216464	-0.037286	-0.594064	1.137864	0.054820	-0.572300	0.690573	-0.202595	-0.545006	0.719792	0.302206							-0.347728	0.595135	0.117394	-0.237580	0.081481	0.184179	-0.238145	0.086198	0.143279	-0.233634	0.083338	-0.092947	0.409517	0.076965	0.005682
7835	65.291667	-0.751634	0.655617	0.148982	-0.748753	0.668130	-0.050486	-0.696801	0.880263	-0.073278	-0.694731	0.883498	0.145690	-0.597697	1.202135	0.057160	-0.553949	1.216421	-0.037356	-0.594210	1.137821	0.054772	-0.572320	0.690565	-0.202607	-0.545042	0.719797	0.302173							-0.347765	0.595119	0.117324	-0.237579	0.081472	0.184175	-0.238148	0.086192	0.143268	-0.233597	0.083358	-0.092954	0.409519	0.076975	0.005678
7836	65.300000	-0.751671	0.655610	0.148986	-0.748789	0.668111	-0.050491	-0.696905	0.880206	-0.073342	-0.694825	0.883471	0.145690	-0.597894	1.202095	0.057084	-0.554140	1.216384	-0.037429	-0.594361	1.137792	0.054723	-0.572336	0.690551	-0.202606	-0.545073	0.719810	0.302141							-0.347811	0.595098	0.117253	-0.237573	0.081467	0.184168	-0.238148	0.086193	0.143267	-0.233555	0.083471	-0.092983	0.409518	0.076980	0.005674
7837	65.308333	-0.751701	0.655586	0.148989	-0.748724	0.668046	-0.050517	-0.696998	0.880189	-0.073308	-0.694907	0.883448	0.145662	-0.598095	1.202061	0.057002	-0.554333	1.216353	-0.037503	-0.594521	1.137751	0.054667	-0.572359	0.690548	-0.202685	-0.545108	0.719825	0.302108							-0.347843	0.595078	0.117191	-0.237576	0.081472	0.184174	-0.238148	0.086189	0.143265	-0.233594	0.083375	-0.092951	0.409520	0.076993	0.005670
7838	65.316667	-0.751733	0.655556	0.148990	-0.748854	0.668064	-0.050502	-0.697097	0.880148	-0.073365	-0.694996	0.883425	0.145637	-0.598313	1.202003	0.056907	-0.554563	1.216320	-0.037563	-0.594690	1.137725	0.054609	-0.572387	0.690532	-0.202607	-0.545137	0.719847	0.302088							-0.347879	0.595052	0.117127	-0.237579	0.081474	0.184174	-0.238147	0.086198	0.143264	-0.233580	0.083383	-0.092946	0.409531	0.077001	0.005663
7839	65.325000	-0.751770	0.655536	0.148997	-0.748873	0.668024	-0.050520	-0.697199	0.880110	-0.073375	-0.695101	0.883409	0.145642	-0.598528	1.201979	0.056812	-0.554781	1.216277	-0.037649	-0.594877	1.137702	0.054545	-0.572479	0.690425	-0.202646	-0.545169	0.719868	0.302059							-0.347912	0.595026	0.117057	-0.237579	0.081487	0.184183	-0.238147	0.086212	0.143279	-0.233597	0.083365	-0.092945	0.409528	0.077003	0.005656
7840	65.333333	-0.751811	0.655503	0.148999	-0.748956	0.668018	-0.050485	-0.697313	0.880069	-0.073333	-0.695197	0.883376	0.145625	-0.598761	1.201935	0.056717	-0.554998	1.216250	-0.037735	-0.595070	1.137663	0.054460	-0.572451	0.690497	-0.202602	-0.545199	0.719888	0.302031							-0.347949	0.595006	0.116983	-0.237579	0.081494	0.184195	-0.238145	0.086218	0.143280	-0.233552	0.083465	-0.092982	0.409534	0.077009	0.005656
7841	65.341667	-0.751855	0.655470	0.148997	-0.748958	0.667949	-0.050525	-0.697441	0.880011	-0.073353	-0.695303	0.883347	0.145610	-0.599010	1.201884	0.056616	-0.555227	1.216216	-0.037832	-0.595282	1.137622	0.054429	-0.572630	0.690301	-0.202533	-0.545229	0.719910	0.302003							-0.347986	0.594983	0.116921	-0.237581	0.081500	0.184190	-0.238146	0.086224	0.143287	-0.233587	0.083358	-0.092940	0.409535	0.077006	0.005650
7842	65.350000	-0.751890	0.655439	0.149010	-0.748999	0.667952	-0.050476	-0.697539	0.879986	-0.073412	-0.695411	0.883315	0.145593	-0.599261	1.201845	0.056515	-0.555464	1.216178	-0.037929	-0.595470	1.137565	0.054308	-0.572680	0.690274	-0.202525	-0.545257	0.719924	0.301975							-0.348019	0.594958	0.116859	-0.237580	0.081494	0.184189	-0.238151	0.086211	0.143285	-0.233608	0.083332	-0.092950	0.409537	0.077006	0.005645
7843	65.358333	-0.751941	0.655412	0.149018	-0.749047	0.667880	-0.050530	-0.697683	0.879929	-0.073390	-0.695542	0.883290	0.145594	-0.599532	1.201806	0.056414	-0.555723	1.216138	-0.038027	-0.595722	1.137542	0.054260	-0.572657	0.690336	-0.202696	-0.545288	0.719932	0.301948							-0.348040	0.594943	0.116812	-0.237580	0.081484	0.184178	-0.238148	0.086198	0.143273	-0.233598	0.083348	-0.092952	0.409536	0.077004	0.005640
7844	65.366667	-0.751993	0.655383	0.149030	-0.749113	0.667852	-0.050519	-0.697800	0.879906	-0.073418	-0.695677	0.883269	0.145589	-0.599798	1.201760	0.056315	-0.555985	1.216101	-0.038124	-0.595955	1.137529	0.054209	-0.572772	0.690216	-0.202641	-0.545323	0.719943	0.301915							-0.348061	0.594926	0.116774	-0.237578	0.081479	0.184166	-0.238151	0.086192	0.143260	-0.233610	0.083345	-0.092954	0.409536	0.077012	0.005629
7845	65.375000	-0.752045	0.655350	0.149044	-0.749159	0.667817	-0.050520	-0.697951	0.879852	-0.073385	-0.695862	0.883272	0.145635	-0.600103	1.201752	0.056262	-0.556277	1.216040	-0.038203	-0.596194	1.137481	0.054105	-0.572838	0.690198	-0.202552	-0.545363	0.719964	0.301896							-0.348102	0.594906	0.116727	-0.237578	0.081467	0.184165	-0.238152	0.086182	0.143256	-0.233614	0.083356	-0.092939	0.409537	0.077021	0.005624
7846	65.383333	-0.752096	0.655317	0.149063	-0.749209	0.667782	-0.050517	-0.698074	0.879831	-0.073417	-0.695992	0.883239	0.145632	-0.600391	1.201715	0.056164	-0.556561	1.216002	-0.038290	-0.596432	1.137475	0.054066	-0.572899	0.690185	-0.202468	-0.545406	0.719985	0.301878							-0.348140	0.594888	0.116695	-0.237573	0.081469	0.184163	-0.238156	0.086186	0.143257	-0.233589	0.083370	-0.092941	0.409526	0.077029	0.005609
7847	65.391667	-0.752157	0.655283	0.149079	-0.749245	0.667765	-0.050502	-0.698269	0.879757	-0.073352	-0.696133	0.883209	0.145635	-0.600693	1.201677	0.056078	-0.556852	1.215961	-0.038374	-0.596672	1.137449	0.054009	-0.572953	0.690153	-0.202587	-0.545462	0.720011	0.301873							-0.348148	0.594887	0.116704	-0.237577	0.081477	0.184169	-0.238151	0.086200	0.143263	-0.233585	0.083380	-0.092940	0.409493	0.077045	0.005571
7848	65.400000	-0.752214	0.655246	0.149089	-0.749317	0.667694	-0.050519	-0.698445	0.879677	-0.073366	-0.696270	0.883171	0.145629	-0.600988	1.201650	0.055973	-0.557152	1.215895	-0.038465	-0.596925	1.137418	0.053945	-0.573018	0.690135	-0.202572	-0.545521	0.720038	0.301867							-0.348156	0.594892	0.116725	-0.237584	0.081491	0.184186	-0.238153	0.086213	0.143276	-0.233582	0.083374	-0.092933	0.409461	0.077046	0.005538
7849	65.408333	-0.752272	0.655197	0.149099	-0.749375	0.667651	-0.050521	-0.698575	0.879666	-0.073412	-0.696413	0.883129	0.145628	-0.601318	1.201569	0.055894	-0.557472	1.215866	-0.038550	-0.597209	1.137379	0.053871	-0.573100	0.690115	-0.202495	-0.545583	0.720071	0.301868							-0.348203	0.594905	0.116745	-0.237581	0.081503	0.184192	-0.238150	0.086222	0.143286	-0.233585	0.083378	-0.092939	0.409421	0.077057	0.005519
7850	65.416667	-0.752335	0.655145	0.149109	-0.749434	0.667599	-0.050521	-0.698739	0.879610	-0.073414	-0.696645	0.883123	0.145673	-0.601655	1.201530	0.055811	-0.557796	1.215835	-0.038650	-0.597488	1.137357	0.053841	-0.573174	0.690082	-0.202552	-0.545641	0.720096	0.301870							-0.348222	0.594909	0.116769	-0.237579	0.081499	0.184189	-0.238150	0.086221	0.143292	-0.233583	0.083368	-0.092940	0.409393	0.077057	0.005495
7851	65.425000	-0.752391	0.655088	0.149120	-0.749501	0.667545	-0.050523	-0.698925	0.879553	-0.073355	-0.696785	0.883063	0.145665	-0.601989	1.201502	0.055731	-0.558122	1.215775	-0.038745	-0.597778	1.137292	0.053774	-0.573182	0.690168	-0.202590	-0.545702	0.720115	0.301861							-0.348247	0.594916	0.116796	-0.237584	0.081502	0.184191	-0.238146	0.086222	0.143288	-0.233648	0.083509	-0.093124	0.409370	0.077048	0.005472
7852	65.433333	-0.752451	0.655038	0.149129	-0.749481	0.667440	-0.050561	-0.699108	0.879477	-0.073390	-0.697022	0.883052	0.145726	-0.602324	1.201480	0.055646	-0.558444	1.215697	-0.038854	-0.598138	1.137200	0.053901	-0.573319	0.690050	-0.202533	-0.545765	0.720129	0.301854							-0.348273	0.594926	0.116821	-0.237578	0.081489	0.184179	-0.238147	0.086207	0.143274	-0.233591	0.083360	-0.092952	0.409346	0.077050	0.005449
7853	65.441667	-0.752519	0.654991	0.149150	-0.749667	0.667459	-0.050497	-0.699302	0.879436	-0.073327	-0.697141	0.882961	0.145701	-0.602659	1.201444	0.055543	-0.558764	1.215655	-0.038963	-0.598377	1.137167	0.053625	-0.573404	0.690048	-0.202381	-0.545831	0.720142	0.301845							-0.348303	0.594942	0.116841	-0.237583	0.081479	0.184174	-0.238154	0.086189	0.143270	-0.233722	0.083372	-0.092861	0.409331	0.077048	0.005422
7854	65.450000	-0.752579	0.654896	0.149137	-0.749704	0.667409	-0.050484	-0.699473	0.879414	-0.073358	-0.697319	0.882876	0.145690	-0.603003	1.201386	0.055442	-0.559131	1.215606	-0.039018	-0.598689	1.137147	0.053572	-0.573341	0.690221	-0.202582	-0.545900	0.720161	0.301837							-0.348327	0.594963	0.116864	-0.237581	0.081471	0.184167	-0.238157	0.086195	0.143263	-0.233566	0.083628	-0.093015	0.409317	0.077059	0.005408
7855	65.458333	-0.752680	0.654890	0.149201	-0.749787	0.667313	-0.050523	-0.699710	0.879332	-0.073300	-0.697528	0.882863	0.145727	-0.603347	1.201369	0.055365	-0.559499	1.215570	-0.039091	-0.598997	1.137145	0.053524	-0.573487	0.690112	-0.202515	-0.545971	0.720171	0.301827							-0.348358	0.594987	0.116882	-0.237581	0.081477	0.184172	-0.238153	0.086192	0.143264	-0.233588	0.083369	-0.092946	0.409314	0.077064	0.005397
7856	65.466667	-0.752775	0.654828	0.149228	-0.749801	0.667218	-0.050542	-0.699923	0.879270	-0.073293	-0.697736	0.882843	0.145749	-0.603685	1.201358	0.055248	-0.559832	1.215538	-0.039193	-0.599299	1.137118	0.053457	-0.573499	0.690202	-0.202530	-0.546044	0.720195	0.301827							-0.348386	0.595019	0.116906	-0.237580	0.081478	0.184177	-0.238155	0.086202	0.143275	-0.233590	0.083377	-0.092945	0.409320	0.077087	0.005387
7857	65.475000	-0.752857	0.654791	0.149255	-0.749960	0.667192	-0.050542	-0.700118	0.879243	-0.073276	-0.697976	0.882781	0.145776	-0.604051	1.201346	0.055161	-0.560175	1.215507	-0.039294	-0.599629	1.137130	0.053438	-0.573578	0.690186	-0.202420	-0.546123	0.720223	0.301829							-0.348419	0.595049	0.116917	-0.237581	0.081492	0.184189	-0.238151	0.086223	0.143284	-0.233609	0.083366	-0.092955	0.409327	0.077094	0.005380
7858	65.483333	-0.752945	0.654714	0.149259	-0.750150	0.667170	-0.050475	-0.700347	0.879182	-0.073268	-0.698183	0.882725	0.145789	-0.604426	1.201343	0.055079	-0.560517	1.215477	-0.039397	-0.599969	1.137122	0.053386	-0.573657	0.690176	-0.202464	-0.546203	0.720249	0.301833							-0.348453	0.595072	0.116928	-0.237580	0.081501	0.184196	-0.238148	0.086236	0.143292	-0.233588	0.083381	-0.092944	0.409326	0.077110	0.005376
7859	65.491667	-0.752932	0.654580	0.149077	-0.750139	0.667040	-0.050527	-0.700582	0.879118	-0.073253	-0.698404	0.882668	0.145825	-0.604775	1.201317	0.054976	-0.560896	1.215406	-0.039474	-0.600295	1.137113	0.053330	-0.573736	0.690157	-0.202281	-0.546285	0.720260	0.301829							-0.348486	0.595092	0.116936	-0.237582	0.081510	0.184204	-0.238148	0.086236	0.143296	-0.233586	0.083379	-0.092947	0.409329	0.077117	0.005371
7860	65.500000	-0.753021	0.654509	0.149090	-0.750292	0.666998	-0.050527	-0.700835	0.879053	-0.073204	-0.698627	0.882598	0.145840	-0.605147	1.201267	0.054877	-0.561235	1.215350	-0.039593	-0.600628	1.137092	0.053289	-0.573818	0.690156	-0.202413	-0.546369	0.720267	0.301834							-0.348513	0.595107	0.116954	-0.237581	0.081505	0.184199	-0.238151	0.086228	0.143296	-0.233604	0.083352	-0.092958	0.409332	0.077123	0.005365
7861	65.508333	-0.753119	0.654435	0.149102	-0.750383	0.666921	-0.050532	-0.701067	0.879005	-0.073171	-0.698815	0.882511	0.145829	-0.605519	1.201264	0.054795	-0.561621	1.215284	-0.039677	-0.600973	1.137054	0.053211	-0.573894	0.690153	-0.202305	-0.546453	0.720262	0.301834							-0.348542	0.595116	0.116966	-0.237582	0.081495	0.184190	-0.238104	0.086238	0.143269	-0.233659	0.083634	-0.093173	0.409333	0.077115	0.005349
7862	65.516667	-0.753214	0.654365	0.149120	-0.750474	0.666843	-0.050537	-0.701317	0.878945	-0.073140	-0.699175	0.882506	0.145956	-0.605910	1.201250	0.054728	-0.562025	1.215218	-0.039747	-0.601335	1.137064	0.053215	-0.573977	0.690139	-0.202197	-0.546534	0.720256	0.301835							-0.348567	0.595127	0.116983	-0.237586	0.081486	0.184188	-0.238156	0.086207	0.143285	-0.233612	0.083357	-0.092966	0.409335	0.077124	0.005342
7863	65.525000	-0.753413	0.654327	0.149327	-0.750573	0.666768	-0.050542	-0.701581	0.878891	-0.073107	-0.699416	0.882441	0.145976	-0.606276	1.201253	0.054671	-0.562421	1.215145	-0.039834	-0.601690	1.137046	0.053175	-0.574050	0.690139	-0.202164	-0.546612	0.720241	0.301832							-0.348592	0.595128	0.116991	-0.237583	0.081483	0.184185	-0.238160	0.086197	0.143274	-0.233616	0.083364	-0.092955	0.409343	0.077118	0.005331
7864	65.533333	-0.753518	0.654251	0.149345	-0.750649	0.666719	-0.050517	-0.701845	0.878836	-0.073083	-0.699677	0.882377	0.145998	-0.606669	1.201265	0.054634	-0.562820	1.215101	-0.039931	-0.602033	1.137027	0.053158	-0.574130	0.690131	-0.202131	-0.546691	0.720225	0.301834							-0.348616	0.595134	0.117000	-0.237586	0.081472	0.184172	-0.238161	0.086195	0.143274	-0.233617	0.083357	-0.092967	0.409347	0.077128	0.005317
7865	65.541667	-0.753623	0.654174	0.149368	-0.750776	0.666614	-0.050558	-0.702120	0.878767	-0.073060	-0.700020	0.882309	0.146068	-0.607045	1.201270	0.054583	-0.563174	1.215094	-0.040047	-0.602420	1.137072	0.053208	-0.574212	0.690132	-0.202096	-0.546772	0.720214	0.301836							-0.348658	0.595156	0.116997	-0.237582	0.081480	0.184179	-0.238160	0.086211	0.143277	-0.233602	0.083363	-0.092957	0.409348	0.077131	0.005307
7866	65.550000	-0.753726	0.654097	0.149388	-0.750880	0.666533	-0.050563	-0.702411	0.878703	-0.073037	-0.700294	0.882194	0.146069	-0.607411	1.201303	0.054540	-0.563667	1.215018	-0.040014	-0.602780	1.137100	0.053207	-0.574295	0.690134	-0.202061	-0.546851	0.720203	0.301839							-0.348714	0.595181	0.116986	-0.237587	0.081503	0.184194	-0.238158	0.086225	0.143287	-0.233592	0.083377	-0.092949	0.409333	0.077153	0.005305
7867	65.558333	-0.753876	0.654023	0.149439	-0.751020	0.666469	-0.050563	-0.702683	0.878665	-0.073027	-0.700584	0.882115	0.146085	-0.607783	1.201327	0.054482	-0.564073	1.214979	-0.040107	-0.603164	1.137116	0.053205	-0.574386	0.690140	-0.202039	-0.546937	0.720197	0.301839							-0.348786	0.595188	0.116930	-0.237588	0.081507	0.184203	-0.238155	0.086233	0.143293	-0.233604	0.083374	-0.092955	0.409313	0.077170	0.005267
7868	65.566667	-0.753992	0.653928	0.149454	-0.751141	0.666378	-0.050584	-0.702955	0.878630	-0.073009	-0.700954	0.882051	0.146126	-0.608198	1.201358	0.054447	-0.564498	1.214947	-0.040185	-0.603558	1.137119	0.053219	-0.574481	0.690141	-0.202011	-0.547017	0.720182	0.301839							-0.348865	0.595177	0.116851	-0.237590	0.081510	0.184198	-0.238155	0.086237	0.143295	-0.233612	0.083362	-0.092958	0.409275	0.077181	0.005225
7869	65.575000	-0.754101	0.653799	0.149450	-0.751309	0.666305	-0.050548	-0.703292	0.878519	-0.072970	-0.701301	0.882012	0.146208	-0.608578	1.201390	0.054411	-0.564965	1.214869	-0.040199	-0.603948	1.137156	0.053289	-0.574584	0.690146	-0.201995	-0.547106	0.720163	0.301833							-0.348945	0.595147	0.116752	-0.237591	0.081513	0.184200	-0.238152	0.086241	0.143298	-0.233602	0.083368	-0.092956	0.409234	0.077188	0.005209
7870	65.583333	-0.754110	0.653643	0.149241	-0.751417	0.666217	-0.050545	-0.703618	0.878444	-0.072889	-0.701592	0.881929	0.146242	-0.608972	1.201420	0.054378	-0.565379	1.214877	-0.040326	-0.604313	1.137212	0.053271	-0.574684	0.690158	-0.201976	-0.547197	0.720142	0.301821							-0.349037	0.595109	0.116626	-0.237592	0.081505	0.184198	-0.238157	0.086220	0.143284	-0.233642	0.083349	-0.092945	0.409210	0.077192	0.005189
7871	65.591667	-0.754338	0.653582	0.149467	-0.751534	0.666125	-0.050552	-0.703922	0.878389	-0.072881	-0.701896	0.881841	0.146286	-0.609392	1.201450	0.054394	-0.565840	1.214828	-0.040386	-0.604733	1.137243	0.053310	-0.574790	0.690167	-0.201949	-0.547295	0.720127	0.301820							-0.349138	0.595065	0.116489	-0.237589	0.081494	0.184185	-0.238162	0.086218	0.143275	-0.233629	0.083356	-0.092955	0.409184	0.077187	0.005154
7872	65.600000	-0.754463	0.653495	0.149494	-0.751613	0.666076	-0.050515	-0.704238	0.878331	-0.072830	-0.702273	0.881787	0.146384	-0.609792	1.201496	0.054372	-0.566332	1.214782	-0.040446	-0.605147	1.137259	0.053336	-0.574902	0.690183	-0.201915	-0.547398	0.720106	0.301817							-0.349232	0.595054	0.116363	-0.237586	0.081488	0.184175	-0.238164	0.086207	0.143266	-0.233617	0.083358	-0.092968	0.409167	0.077174	0.005129
7873	65.608333	-0.754580	0.653403	0.149518	-0.751707	0.665924	-0.050556	-0.704583	0.878288	-0.072725	-0.702596	0.881705	0.146451	-0.610211	1.201546	0.054372	-0.566759	1.214787	-0.040602	-0.605565	1.137328	0.053408	-0.575015	0.690203	-0.201879	-0.547505	0.720097	0.301821							-0.349351	0.595051	0.116219	-0.237591	0.081492	0.184175	-0.238163	0.086207	0.143265	-0.233604	0.083370	-0.092964	0.409149	0.077180	0.005111
7874	65.616667	-0.754704	0.653311	0.149535	-0.751778	0.665801	-0.050577	-0.704947	0.878190	-0.072680	-0.702950	0.881633	0.146528	-0.610612	1.201586	0.054363	-0.567311	1.214779	-0.040639	-0.605975	1.137383	0.053474	-0.575134	0.690232	-0.201830	-0.547620	0.720088	0.301829							-0.349469	0.595070	0.116103	-0.237589	0.081491	0.184176	-0.238157	0.086215	0.143269	-0.233639	0.083361	-0.092942	0.409135	0.077179	0.005100
7875	65.625000	-0.754747	0.653171	0.149355	-0.751927	0.665764	-0.050539	-0.705260	0.878172	-0.072599	-0.703316	0.881496	0.146592	-0.611058	1.201631	0.054395	-0.567794	1.214712	-0.040768	-0.606388	1.137409	0.053541	-0.575265	0.690265	-0.201779	-0.547737	0.720081	0.301847							-0.349582	0.595100	0.115994	-0.237592	0.081503	0.184183	-0.238160	0.086226	0.143280	-0.233600	0.083382	-0.092942	0.409121	0.077185	0.005096
7876	65.633333	-0.755008	0.653072	0.149577	-0.752123	0.665632	-0.050542	-0.705633	0.878090	-0.072567	-0.703640	0.881367	0.146642	-0.611470	1.201676	0.054390	-0.568404	1.214638	-0.040805	-0.606838	1.137467	0.053653	-0.575397	0.690297	-0.201719	-0.547859	0.720068	0.301862							-0.349703	0.595128	0.115897	-0.237592	0.081516	0.184193	-0.238159	0.086243	0.143291	-0.233611	0.083364	-0.092957	0.409111	0.077189	0.005091
7877	65.641667	-0.755137	0.652973	0.149596	-0.752307	0.665537	-0.050558	-0.706004	0.878005	-0.072463	-0.703938	0.881258	0.146695	-0.611935	1.201735	0.054421	-0.569003	1.214462	-0.040727	-0.607255	1.137506	0.053737	-0.575541	0.690338	-0.201656	-0.547986	0.720056	0.301887							-0.349875	0.595107	0.115744	-0.237588	0.081524	0.184200	-0.238157	0.086249	0.143296	-0.233615	0.083373	-0.092946	0.409103	0.077193	0.005084
7878	65.650000	-0.755166	0.652795	0.149372	-0.752460	0.665445	-0.050550	-0.706341	0.877961	-0.072392	-0.704399	0.881202	0.146860	-0.612396	1.201787	0.054468	-0.569457	1.214516	-0.040976	-0.607719	1.137542	0.053826	-0.575697	0.690386	-0.201594	-0.548113	0.720042	0.301915							-0.349999	0.595124	0.115653	-0.237592	0.081521	0.184199	-0.238158	0.086241	0.143293	-0.233638	0.083360	-0.092941	0.408816	0.077473	0.004996
7879	65.658333	-0.755425	0.652714	0.149589	-0.752576	0.665359	-0.050540	-0.706737	0.877878	-0.072258	-0.704770	0.881112	0.146949	-0.612839	1.201828	0.054460	-0.570112	1.214443	-0.040993	-0.608159	1.137568	0.053914	-0.575867	0.690440	-0.201526	-0.548241	0.720024	0.301952							-0.350120	0.595141	0.115564	-0.237592	0.081509	0.184192	-0.238160	0.086232	0.143286	-0.233618	0.083369	-0.092969	0.409081	0.077189	0.005060
7880	65.666667	-0.755467	0.652565	0.149411	-0.752722	0.665239	-0.050551	-0.707089	0.877830	-0.072181	-0.705003	0.880971	0.146949	-0.613329	1.201858	0.054519	-0.570792	1.214222	-0.040907	-0.608597	1.137612	0.054039	-0.576047	0.690490	-0.201449	-0.548365	0.720008	0.301991							-0.350260	0.595153	0.115483	-0.237593	0.081503	0.184184	-0.238161	0.086223	0.143279	-0.233604	0.083387	-0.092963	0.408793	0.077462	0.004958
7881	65.675000	-0.755616	0.652457	0.149441	-0.752860	0.665142	-0.050545	-0.707481	0.877754	-0.072087	-0.705481	0.880946	0.147186	-0.613806	1.201874	0.054552	-0.571376	1.214225	-0.041073	-0.609071	1.137632	0.054177	-0.576222	0.690549	-0.201360	-0.548495	0.719990	0.302035							-0.350278	0.595194	0.115347	-0.237593	0.081503	0.184180	-0.238167	0.086215	0.143270	-0.233622	0.083379	-0.092956	0.408916	0.077327	0.004974
7882	65.683333	-0.755768	0.652349	0.149479	-0.753036	0.665128	-0.050441	-0.707833	0.877719	-0.072057	-0.705815	0.880854	0.147280	-0.614333	1.201872	0.054626	-0.572073	1.214127	-0.041091	-0.609527	1.137624	0.054291	-0.576401	0.690605	-0.201268	-0.548621	0.719975	0.302082							-0.350302	0.595242	0.115207	-0.237592	0.081500	0.184167	-0.238168	0.086213	0.143262	-0.233619	0.083378	-0.092974	0.408761	0.077470	0.004916
7883	65.691667	-0.755957	0.652236	0.149531	-0.753191	0.664973	-0.050527	-0.708219	0.877664	-0.071915	-0.706193	0.880738	0.147395	-0.614838	1.201904	0.054680	-0.572789	1.213932	-0.041000	-0.610008	1.137668	0.054459	-0.576576	0.690671	-0.201179	-0.548744	0.719968	0.302140							-0.350426	0.595267	0.115132	-0.237591	0.081508	0.184173	-0.238163	0.086222	0.143269	-0.233598	0.083391	-0.092953	0.408735	0.077475	0.004890
7884	65.700000	-0.756113	0.652099	0.149548	-0.753391	0.664886	-0.050472	-0.708634	0.877555	-0.071832	-0.706541	0.880617	0.147496	-0.615368	1.201906	0.054728	-0.573496	1.213830	-0.041034	-0.610476	1.137667	0.054588	-0.576756	0.690740	-0.201096	-0.548868	0.719974	0.302206							-0.350573	0.595252	0.115033	-0.237587	0.081516	0.184182	-0.238165	0.086242	0.143277	-0.233596	0.083390	-0.092944	0.408981	0.077202	0.004950
7885	65.708333	-0.756266	0.651961	0.149570	-0.753522	0.664803	-0.050450	-0.708990	0.877525	-0.071734	-0.706910	0.880530	0.147612	-0.615901	1.201880	0.054775	-0.574084	1.213835	-0.041244	-0.610989	1.137673	0.054717	-0.576937	0.690808	-0.201028	-0.548995	0.719974	0.302276							-0.350718	0.595268	0.114954	-0.237588	0.081522	0.184185	-0.238161	0.086246	0.143281	-0.233596	0.083393	-0.092950	0.408676	0.077485	0.004854
7886	65.716667	-0.756412	0.651843	0.149605	-0.753681	0.664687	-0.050436	-0.709382	0.877466	-0.071560	-0.707312	0.880453	0.147755	-0.616434	1.201849	0.054779	-0.574755	1.213734	-0.041320	-0.611465	1.137673	0.054806	-0.577113	0.690865	-0.200958	-0.549111	0.719979	0.302351							-0.350865	0.595293	0.114878	-0.237589	0.081533	0.184194	-0.238152	0.086256	0.143288	-0.233565	0.083484	-0.092983	0.408643	0.077482	0.004828
7887	65.725000	-0.756558	0.651721	0.149640	-0.753828	0.664582	-0.050419	-0.709736	0.877405	-0.071491	-0.707624	0.880348	0.147881	-0.617003	1.201869	0.054834	-0.575428	1.213628	-0.041352	-0.611986	1.137658	0.054945	-0.577291	0.690929	-0.200886	-0.549223	0.719979	0.302423							-0.351020	0.595314	0.114803	-0.237587	0.081532	0.184199	-0.238154	0.086258	0.143292	-0.233618	0.083383	-0.092947	0.408739	0.077332	0.004847
7888	65.733333	-0.756726	0.651626	0.149714	-0.754037	0.664512	-0.050380	-0.710111	0.877346	-0.071348	-0.707913	0.880238	0.147988	-0.617555	1.201819	0.054843	-0.576091	1.213545	-0.041428	-0.612506	1.137672	0.055059	-0.577468	0.691026	-0.200985	-0.549326	0.719981	0.302494							-0.351169	0.595357	0.114744	-0.237584	0.081526	0.184188	-0.238157	0.086245	0.143283	-0.233618	0.083381	-0.092958	0.408563	0.077461	0.004789
7889	65.741667	-0.756876	0.651495	0.149747	-0.754213	0.664421	-0.050366	-0.710476	0.877274	-0.071267	-0.708284	0.880158	0.148163	-0.618143	1.201826	0.054873	-0.576776	1.213418	-0.041480	-0.613010	1.137636	0.055134	-0.577643	0.691090	-0.200908	-0.549429	0.719976	0.302556							-0.351319	0.595395	0.114694	-0.237588	0.081514	0.184184	-0.238111	0.086260	0.143258	-0.233613	0.083437	-0.092969	0.408524	0.077450	0.004760
7890	65.750000	-0.756907	0.651269	0.149555	-0.754284	0.664281	-0.050342	-0.710850	0.877210	-0.071130	-0.708584	0.880067	0.148308	-0.618703	1.201793	0.054844	-0.577457	1.213314	-0.041554	-0.613548	1.137624	0.055268	-0.577820	0.691162	-0.200829	-0.549530	0.719985	0.302620							-0.351463	0.595448	0.114655	-0.237588	0.081509	0.184184	-0.238160	0.086235	0.143274	-0.233605	0.083408	-0.092957	0.408483	0.077436	0.004732
7891	65.758333	-0.757059	0.651177	0.149607	-0.754484	0.664233	-0.050296	-0.711221	0.877158	-0.070979	-0.708912	0.879987	0.148461	-0.619320	1.201769	0.054863	-0.578174	1.213193	-0.041571	-0.614054	1.137608	0.055315	-0.578012	0.691231	-0.200663	-0.549631	0.719994	0.302684							-0.351600	0.595495	0.114620	-0.237588	0.081518	0.184176	-0.238158	0.086234	0.143267	-0.233619	0.083403	-0.092954	0.408446	0.077431	0.004707
7892	65.766667	-0.757215	0.651077	0.149657	-0.754642	0.664147	-0.050291	-0.711574	0.877117	-0.070863	-0.709234	0.879905	0.148610	-0.619911	1.201719	0.054834	-0.578829	1.213038	-0.041700	-0.614573	1.137557	0.055391	-0.578195	0.691299	-0.200490	-0.549735	0.720013	0.302752							-0.351725	0.595549	0.114606	-0.237589	0.081521	0.184175	-0.237952	0.086069	0.143073	-0.233605	0.083412	-0.092946	0.408402	0.077418	0.004688
7893	65.775000	-0.757486	0.651054	0.149929	-0.754787	0.664040	-0.050270	-0.711948	0.877051	-0.070691	-0.709566	0.879752	0.148738	-0.620528	1.201648	0.054817	-0.579658	1.212769	-0.041579	-0.615087	1.137498	0.055471	-0.578365	0.691378	-0.200394	-0.549835	0.720018	0.302822							-0.351852	0.595597	0.114589	-0.237584	0.081529	0.184186	-0.238055	0.086161	0.143173	-0.233605	0.083413	-0.092944	0.408363	0.077412	0.004673
7894	65.783333	-0.757627	0.650932	0.149972	-0.754930	0.663934	-0.050252	-0.712287	0.877003	-0.070581	-0.709693	0.879607	0.148768	-0.621128	1.201567	0.054766	-0.580425	1.212507	-0.041468	-0.615606	1.137436	0.055540	-0.578528	0.691454	-0.200296	-0.549940	0.720022	0.302892							-0.351973	0.595640	0.114574	-0.237589	0.081535	0.184192	-0.237949	0.086088	0.143085	-0.233604	0.083407	-0.092937	0.408320	0.077405	0.004656
7895	65.791667	-0.757794	0.650842	0.150050	-0.755099	0.663857	-0.050221	-0.712650	0.876904	-0.070475	-0.710160	0.879563	0.149020	-0.621801	1.201483	0.054717	-0.581120	1.212319	-0.041550	-0.616126	1.137362	0.055584	-0.578703	0.691477	-0.200087	-0.550041	0.720026	0.302963							-0.352095	0.595669	0.114553	-0.237590	0.081541	0.184202	-0.237949	0.086093	0.143091	-0.233615	0.083393	-0.092941	0.408282	0.077393	0.004641
7896	65.800000	-0.757927	0.650728	0.150108	-0.755265	0.663786	-0.050192	-0.712979	0.876850	-0.070359	-0.710442	0.879467	0.149149	-0.622387	1.201383	0.054688	-0.581775	1.212149	-0.041652	-0.616652	1.137208	0.055619	-0.578868	0.691494	-0.199878	-0.550137	0.720010	0.303033							-0.352211	0.595693	0.114522	-0.237588	0.081539	0.184201	-0.237944	0.086092	0.143098	-0.233628	0.083380	-0.092945	0.408247	0.077371	0.004635
7897	65.808333	-0.758059	0.650592	0.150139	-0.755438	0.663712	-0.050138	-0.713293	0.876799	-0.070256	-0.710668	0.879340	0.149251	-0.623002	1.201292	0.054629	-0.582442	1.211939	-0.041763	-0.617158	1.137189	0.055701	-0.578999	0.691598	-0.199880	-0.550237	0.719994	0.303096							-0.352339	0.595709	0.114484	-0.237590	0.081533	0.184207	-0.237948	0.086083	0.143092	-0.233749	0.083707	-0.093323	0.408215	0.077356	0.004631
7898	65.816667	-0.758185	0.650518	0.150213	-0.755567	0.663622	-0.050115	-0.713641	0.876706	-0.070143	-0.711076	0.879293	0.149463	-0.623600	1.201187	0.054560	-0.583117	1.211744	-0.041820	-0.617651	1.137086	0.055723	-0.579116	0.691703	-0.199885	-0.550331	0.719971	0.303156							-0.352466	0.595740	0.114437	-0.237590	0.081524	0.184197	-0.237948	0.086074	0.143088	-0.233652	0.083381	-0.092938	0.408191	0.077334	0.004621
7899	65.825000	-0.758309	0.650409	0.150258	-0.755664	0.663587	-0.050054	-0.713951	0.876688	-0.069997	-0.711376	0.879208	0.149611	-0.624204	1.201108	0.054521	-0.583769	1.211576	-0.041903	-0.618225	1.136982	0.055865	-0.579225	0.691765	-0.199787	-0.550418	0.719948	0.303218							-0.352580	0.595799	0.114399	-0.237590	0.081520	0.184189	-0.237945	0.086067	0.143078	-0.233632	0.083389	-0.092954	0.408167	0.077324	0.004604
7900	65.833333	-0.758433	0.650314	0.150309	-0.755814	0.663459	-0.050083	-0.714242	0.876662	-0.069896	-0.711705	0.879124	0.149787	-0.624833	1.201034	0.054472	-0.584389	1.211391	-0.042012	-0.618717	1.136907	0.055826	-0.579321	0.691829	-0.199691	-0.550493	0.719927	0.303288							-0.352686	0.595863	0.114350	-0.237585	0.081517	0.184181	-0.237949	0.086061	0.143069	-0.233610	0.083416	-0.092943	0.408137	0.077306	0.004585
7901	65.841667	-0.758540	0.650165	0.150314	-0.755930	0.663383	-0.050068	-0.714579	0.876584	-0.069761	-0.711987	0.878977	0.149901	-0.625441	1.200904	0.054356	-0.585034	1.211188	-0.042097	-0.619219	1.136822	0.055849	-0.579394	0.691893	-0.199590	-0.550569	0.719901	0.303358							-0.352783	0.595928	0.114315	-0.237581	0.081526	0.184181	-0.237943	0.086071	0.143068	-0.233631	0.083402	-0.092935	0.408109	0.077305	0.004576
7902	65.850000	-0.758664	0.650043	0.150348	-0.756052	0.663291	-0.050039	-0.714870	0.876544	-0.069641	-0.712273	0.878880	0.150034	-0.625981	1.200790	0.054240	-0.585649	1.210963	-0.042212	-0.619697	1.136742	0.055860	-0.579460	0.691964	-0.199491	-0.550652	0.719881	0.303431							-0.352872	0.595995	0.114281	-0.237580	0.081533	0.184189	-0.237937	0.086083	0.143079	-0.233603	0.083419	-0.092934	0.408079	0.077290	0.004573
7903	65.858333	-0.758791	0.649952	0.150407	-0.756211	0.663231	-0.050037	-0.715175	0.876470	-0.069570	-0.712462	0.878709	0.150095	-0.626652	1.200666	0.054216	-0.586302	1.210755	-0.042272	-0.620212	1.136642	0.055926	-0.579512	0.692029	-0.199397	-0.550729	0.719845	0.303509							-0.352959	0.596048	0.114255	-0.237577	0.081537	0.184197	-0.237935	0.086094	0.143091	-0.233614	0.083402	-0.092937	0.408046	0.077279	0.004564
7904	65.866667	-0.758921	0.649850	0.150469	-0.756357	0.663161	-0.050008	-0.715468	0.876400	-0.069457	-0.712851	0.878632	0.150302	-0.627218	1.200560	0.054179	-0.586773	1.210642	-0.042575	-0.620697	1.136547	0.055947	-0.579555	0.692093	-0.199301	-0.550805	0.719808	0.303586							-0.353045	0.596103	0.114231	-0.237582	0.081537	0.184206	-0.237942	0.086090	0.143099	-0.233604	0.083406	-0.092935	0.408008	0.077268	0.004559
7905	65.875000	-0.759033	0.649741	0.150515	-0.756438	0.663078	-0.050023	-0.715744	0.876351	-0.069358	-0.713083	0.878499	0.150374	-0.627795	1.200440	0.054082	-0.587424	1.210369	-0.042568	-0.621204	1.136404	0.055952	-0.579587	0.692161	-0.199221	-0.550879	0.719772	0.303662							-0.353126	0.596145	0.114213	-0.237581	0.081541	0.184212	-0.237934	0.086101	0.143108	-0.233656	0.083583	-0.093130	0.407976	0.077248	0.004548
7906	65.883333	-0.759149	0.649636	0.150563	-0.756540	0.663026	-0.050008	-0.716007	0.876306	-0.069256	-0.713265	0.878323	0.150405	-0.628467	1.200300	0.053955	-0.588060	1.210099	-0.042569	-0.621685	1.136298	0.055995	-0.579626	0.692118	-0.198932	-0.550955	0.719731	0.303733							-0.353207	0.596187	0.114194	-0.237580	0.081531	0.184207	-0.237930	0.086097	0.143105	-0.233651	0.083382	-0.092931	0.407945	0.077232	0.004535
7907	65.891667	-0.759257	0.649527	0.150604	-0.756640	0.662954	-0.049994	-0.716261	0.876265	-0.069177	-0.713718	0.878317	0.150685	-0.628955	1.200157	0.053891	-0.588644	1.209899	-0.042662	-0.622148	1.136157	0.055958	-0.579717	0.692105	-0.198833	-0.551029	0.719692	0.303793							-0.353283	0.596229	0.114183	-0.237584	0.081529	0.184202	-0.237937	0.086088	0.143095	-0.233628	0.083380	-0.092951	0.407906	0.077205	0.004525
7908	65.900000	-0.759375	0.649437	0.150654	-0.756771	0.662850	-0.050037	-0.716550	0.876204	-0.069052	-0.714021	0.878187	0.150795	-0.629596	1.200048	0.053773	-0.589174	1.209700	-0.042779	-0.622644	1.136107	0.056016	-0.579799	0.692097	-0.198735	-0.551105	0.719660	0.303853							-0.353363	0.596269	0.114174	-0.237582	0.081519	0.184190	-0.237933	0.086076	0.143081	-0.233606	0.083396	-0.092944	0.407876	0.077191	0.004507
7909	65.908333	-0.759489	0.649348	0.150697	-0.756777	0.662718	-0.050085	-0.716759	0.876199	-0.069036	-0.714074	0.878011	0.150742	-0.630080	1.199943	0.053740	-0.589722	1.209509	-0.042809	-0.623121	1.135980	0.056028	-0.579655	0.692364	-0.198703	-0.551179	0.719627	0.303905							-0.353443	0.596305	0.114158	-0.237580	0.081522	0.184182	-0.237934	0.086076	0.143077	-0.233608	0.083412	-0.092941	0.407850	0.077178	0.004494
7910	65.916667	-0.759647	0.649215	0.150731	-0.756984	0.662708	-0.050045	-0.717022	0.876136	-0.068969	-0.714587	0.878024	0.151030	-0.630721	1.199834	0.053601	-0.590246	1.209348	-0.042875	-0.623610	1.135898	0.056072	-0.579652	0.692458	-0.198628	-0.551252	0.719610	0.303974							-0.353523	0.596341	0.114146	-0.237578	0.081524	0.184182	-0.237941	0.086065	0.143070	-0.233610	0.083416	-0.092935	0.407826	0.077174	0.004487
7911	65.925000	-0.759766	0.649115	0.150761	-0.757048	0.662617	-0.050097	-0.717249	0.876112	-0.068874	-0.714839	0.877932	0.151114	-0.631218	1.199749	0.053552	-0.590709	1.209178	-0.042950	-0.624047	1.135823	0.056063	-0.579642	0.692558	-0.198554	-0.551328	0.719596	0.304032							-0.353621	0.596361	0.114109	-0.237576	0.081531	0.184192	-0.237927	0.086087	0.143086	-0.233605	0.083418	-0.092929	0.407799	0.077175	0.004487
7912	65.933333	-0.759882	0.649019	0.150793	-0.757139	0.662528	-0.050116	-0.717471	0.876089	-0.068826	-0.714963	0.877764	0.151076	-0.631673	1.199657	0.053492	-0.591166	1.209018	-0.043002	-0.624493	1.135736	0.056043	-0.579628	0.692649	-0.198481	-0.551390	0.719600	0.304089							-0.353714	0.596383	0.114066	-0.237574	0.081538	0.184197	-0.237924	0.086099	0.143096	-0.233603	0.083425	-0.092928	0.407779	0.077169	0.004485
7913	65.941667	-0.759996	0.648920	0.150829	-0.757266	0.662476	-0.050122	-0.717690	0.876058	-0.068776	-0.715173	0.877650	0.151127	-0.632251	1.199576	0.053443	-0.591520	1.208994	-0.043208	-0.624964	1.135693	0.056037	-0.579611	0.692743	-0.198419	-0.551454	0.719600	0.304144							-0.353820	0.596400	0.114011	-0.237574	0.081545	0.184209	-0.237928	0.086103	0.143104	-0.233618	0.083453	-0.092938	0.407767	0.077160	0.004483
7914	65.950000	-0.760109	0.648821	0.150866	-0.757400	0.662423	-0.050132	-0.717938	0.875983	-0.068750	-0.715660	0.877669	0.151367	-0.632766	1.199486	0.053350	-0.591898	1.208908	-0.043306	-0.625394	1.135576	0.056017	-0.579591	0.692838	-0.198364	-0.551508	0.719615	0.304202							-0.353927	0.596414	0.113952	-0.237575	0.081540	0.184212	-0.237930	0.086098	0.143103	-0.233611	0.083413	-0.092929	0.407749	0.077148	0.004481
7915	65.958333	-0.760232	0.648736	0.150898	-0.757522	0.662360	-0.050141	-0.718123	0.875972	-0.068708	-0.715801	0.877539	0.151381	-0.633157	1.199395	0.053320	-0.592323	1.208784	-0.043312	-0.625838	1.135505	0.056052	-0.579565	0.692925	-0.198316	-0.551556	0.719628	0.304237							-0.354034	0.596434	0.113904	-0.237573	0.081538	0.184203	-0.237932	0.086085	0.143099	-0.233644	0.083385	-0.092936	0.407730	0.077142	0.004467
7916	65.966667	-0.760353	0.648652	0.150933	-0.757654	0.662300	-0.050148	-0.718335	0.875928	-0.068682	-0.715940	0.877407	0.151368	-0.633609	1.199325	0.053269	-0.592691	1.208671	-0.043340	-0.626245	1.135447	0.056061	-0.579543	0.693009	-0.198271	-0.551603	0.719647	0.304274							-0.354139	0.596466	0.113865	-0.237579	0.081539	0.184204	-0.237938	0.086080	0.143094	-0.233612	0.083401	-0.092940	0.407710	0.077133	0.004454
7917	65.975000	-0.760471	0.648532	0.150948	-0.757734	0.662271	-0.050141	-0.718503	0.875944	-0.068626	-0.716411	0.877455	0.151601	-0.634092	1.199254	0.053245	-0.593077	1.208569	-0.043302	-0.626668	1.135380	0.056061	-0.579519	0.693103	-0.198233	-0.551649	0.719680	0.304310							-0.354247	0.596503	0.113832	-0.237577	0.081526	0.184191	-0.237936	0.086075	0.143078	-0.233647	0.083379	-0.092939	0.407703	0.077123	0.004443
7918	65.983333	-0.760649	0.648456	0.151002	-0.757872	0.662165	-0.050193	-0.718743	0.875864	-0.068571	-0.716650	0.877395	0.151662	-0.634544	1.199122	0.053204	-0.593585	1.208374	-0.043073	-0.627075	1.135293	0.056084	-0.579498	0.693187	-0.198195	-0.551697	0.719710	0.304343							-0.354359	0.596545	0.113803	-0.237570	0.081523	0.184178	-0.237939	0.086062	0.143069	-0.233609	0.083403	-0.092940	0.407692	0.077117	0.004431
7919	65.991667	-0.760774	0.648377	0.151043	-0.757980	0.662103	-0.050217	-0.718926	0.875859	-0.068555	-0.716782	0.877260	0.151642	-0.634972	1.199047	0.053208	-0.593833	1.208358	-0.043150	-0.627437	1.135220	0.056098	-0.579480	0.693270	-0.198157	-0.551746	0.719754	0.304387							-0.354476	0.596599	0.113769	-0.237571	0.081523	0.184179	-0.237937	0.086065	0.143070	-0.233613	0.083409	-0.092931	0.407675	0.077115	0.004429
7920	66.000000	-0.760913	0.648297	0.151070	-0.758088	0.662044	-0.050235	-0.719095	0.875848	-0.068535	-0.716932	0.877167	0.151646	-0.635429	1.198930	0.053238	-0.594077	1.208352	-0.043217	-0.627815	1.135093	0.056100	-0.579464	0.693353	-0.198118	-0.551793	0.719791	0.304434							-0.354602	0.596651	0.113734	-0.237574	0.081537	0.184191	-0.237940	0.086072	0.143081	-0.233609	0.083422	-0.092922	0.407658	0.077120	0.004435
7921	66.008333	-0.760972	0.648183	0.151042	-0.758223	0.661994	-0.050252	-0.719282	0.875810	-0.068489	-0.717381	0.877185	0.151856	-0.635919	1.198812	0.053201	-0.594474	1.208210	-0.043021	-0.628225	1.134923	0.056027	-0.579449	0.693429	-0.198090	-0.551844	0.719839	0.304488							-0.354732	0.596681	0.113691	-0.237572	0.081540	0.184202	-0.237935	0.086089	0.143092	-0.233646	0.083402	-0.092917	0.407644	0.077123	0.004435
7922	66.016667	-0.761192	0.648093	0.151115	-0.758327	0.661908	-0.050299	-0.719458	0.875769	-0.068497	-0.717598	0.877130	0.151900	-0.636232	1.198657	0.053257	-0.594832	1.208075	-0.042828	-0.628503	1.134811	0.056127	-0.579445	0.693490	-0.198068	-0.551891	0.719882	0.304538							-0.354859	0.596708	0.113645	-0.237573	0.081548	0.184211	-0.237930	0.086101	0.143098	-0.233611	0.083422	-0.092911	0.407631	0.077122	0.004433
7923	66.025000	-0.761331	0.647994	0.151136	-0.758471	0.661835	-0.050310	-0.719621	0.875747	-0.068495	-0.717796	0.877074	0.151937	-0.636596	1.198453	0.053246	-0.595117	1.208005	-0.042747	-0.628816	1.134649	0.056125	-0.579434	0.693547	-0.198057	-0.551937	0.719920	0.304581							-0.354982	0.596730	0.113615	-0.237568	0.081547	0.184212	-0.237927	0.086094	0.143097	-0.233613	0.083416	-0.092917	0.407615	0.077120	0.004424
7924	66.033333	-0.761469	0.647898	0.151160	-0.758490	0.661686	-0.050391	-0.719774	0.875729	-0.068500	-0.717762	0.876908	0.151800	-0.636988	1.198269	0.053336	-0.595375	1.207933	-0.042655	-0.629153	1.134435	0.056161	-0.579434	0.693598	-0.198051	-0.551994	0.719959	0.304621							-0.355092	0.596749	0.113593	-0.237568	0.081546	0.184208	-0.237928	0.086093	0.143095	-0.233657	0.083389	-0.092913	0.407601	0.077114	0.004415
7925	66.041667	-0.761576	0.647786	0.151103	-0.758673	0.661706	-0.050401	-0.719923	0.875720	-0.068479	-0.718052	0.876911	0.151888	-0.637395	1.198099	0.053382	-0.595658	1.207878	-0.042496	-0.629430	1.134313	0.056210	-0.579436	0.693639	-0.198051	-0.552057	0.719992	0.304663							-0.355181	0.596772	0.113592	-0.237566	0.081541	0.184201	-0.237932	0.086080	0.143086	-0.233623	0.083398	-0.092933	0.407607	0.077118	0.004319
7926	66.050000	-0.761675	0.647624	0.151017	-0.758842	0.661581	-0.050426	-0.720064	0.875718	-0.068460	-0.718439	0.876959	0.152069	-0.637739	1.197886	0.053468	-0.595887	1.207808	-0.042380	-0.629693	1.134143	0.056226	-0.579427	0.693686	-0.198054	-0.552120	0.720024	0.304695							-0.355271	0.596786	0.113590	-0.237564	0.081530	0.184196	-0.237937	0.086071	0.143080	-0.233617	0.083405	-0.092929	0.407570	0.077100	0.004385
7927	66.058333	-0.761810	0.647550	0.151046	-0.758973	0.661512	-0.050463	-0.720196	0.875704	-0.068524	-0.718588	0.876946	0.152096	-0.638098	1.197692	0.053484	-0.596081	1.207747	-0.042262	-0.629948	1.133929	0.056225	-0.579428	0.693726	-0.198051	-0.552190	0.720052	0.304722							-0.355350	0.596814	0.113613	-0.237565	0.081529	0.184190	-0.237934	0.086066	0.143076	-0.233682	0.083544	-0.093105	0.407562	0.077098	0.004370
7928	66.066667	-0.761950	0.647475	0.151078	-0.759096	0.661448	-0.050500	-0.720345	0.875671	-0.068531	-0.718745	0.876900	0.152105	-0.638374	1.197480	0.053578	-0.596157	1.207799	-0.042319	-0.630212	1.133725	0.056253	-0.579429	0.693768	-0.198055	-0.552267	0.720078	0.304750							-0.355435	0.596823	0.113628	-0.237563	0.081529	0.184189	-0.237936	0.086062	0.143077	-0.233661	0.083376	-0.092909	0.407552	0.077097	0.004361
7929	66.075000	-0.762084	0.647421	0.151117	-0.759221	0.661385	-0.050533	-0.720452	0.875699	-0.068487	-0.718880	0.876870	0.152117	-0.638698	1.197265	0.053645	-0.596343	1.207752	-0.042135	-0.630435	1.133522	0.056273	-0.579431	0.693811	-0.198061	-0.552345	0.720115	0.304783							-0.355512	0.596865	0.113667	-0.237563	0.081529	0.184195	-0.237934	0.086070	0.143080	-0.233626	0.083401	-0.092921	0.407539	0.077100	0.004356
7930	66.083333	-0.762206	0.647323	0.151134	-0.759408	0.661356	-0.050555	-0.720580	0.875673	-0.068506	-0.718891	0.876795	0.152013	-0.639000	1.197064	0.053699	-0.596479	1.207700	-0.042002	-0.630498	1.133187	0.056165	-0.579436	0.693857	-0.198069	-0.552423	0.720145	0.304815							-0.355608	0.596896	0.113686	-0.237564	0.081539	0.184210	-0.237936	0.086079	0.143091	-0.233614	0.083417	-0.092912	0.407530	0.077108	0.004356
7931	66.091667	-0.762432	0.647304	0.151345	-0.759515	0.661263	-0.050598	-0.720661	0.875695	-0.068566	-0.719008	0.876772	0.152021	-0.639261	1.196879	0.053723	-0.596576	1.207693	-0.041878	-0.630862	1.133130	0.056242	-0.579443	0.693895	-0.198081	-0.552498	0.720182	0.304843							-0.355708	0.596934	0.113693	-0.237565	0.081548	0.184218	-0.237934	0.086095	0.143108	-0.233613	0.083431	-0.092910	0.407533	0.077132	0.004276
7932	66.100000	-0.762558	0.647218	0.151368	-0.759629	0.661198	-0.050638	-0.720767	0.875701	-0.068540	-0.719328	0.876829	0.152170	-0.639513	1.196687	0.053741	-0.596766	1.207591	-0.041562	-0.630896	1.132898	0.056116	-0.579450	0.693924	-0.198093	-0.552570	0.720206	0.304866							-0.355804	0.596971	0.113695	-0.237568	0.081552	0.184223	-0.237935	0.086104	0.143105	-0.233641	0.083410	-0.092920	0.407498	0.077128	0.004345
7933	66.108333	-0.762596	0.647112	0.151227	-0.759732	0.661131	-0.050682	-0.720848	0.875715	-0.068575	-0.719430	0.876815	0.152181	-0.639766	1.196511	0.053792	-0.596804	1.207530	-0.041451	-0.631063	1.132666	0.056036	-0.579445	0.694060	-0.198313	-0.552632	0.720228	0.304885							-0.355973	0.597195	0.113696	-0.237566	0.081554	0.184222	-0.237938	0.086092	0.143105	-0.233632	0.083407	-0.092922	0.407492	0.077122	0.004334
7934	66.116667	-0.762711	0.647054	0.151252	-0.759835	0.661071	-0.050719	-0.720919	0.875724	-0.068604	-0.719532	0.876807	0.152198	-0.639983	1.196345	0.053806	-0.596881	1.207545	-0.041255	-0.631245	1.132529	0.056004	-0.579449	0.694084	-0.198328	-0.552689	0.720240	0.304896							-0.356078	0.597220	0.113676	-0.237565	0.081546	0.184211	-0.237937	0.086088	0.143101	-0.233621	0.083421	-0.092926	0.407482	0.077121	0.004319
7935	66.125000	-0.762816	0.646994	0.151267	-0.759933	0.661022	-0.050723	-0.720983	0.875742	-0.068611	-0.719620	0.876804	0.152244	-0.640182	1.196200	0.053831	-0.596874	1.207542	-0.041132	-0.631599	1.132493	0.056057	-0.579460	0.694111	-0.198339	-0.552740	0.720249	0.304911							-0.356165	0.597249	0.113669	-0.237563	0.081542	0.184211	-0.237945	0.086076	0.143097	-0.233620	0.083416	-0.092926	0.407479	0.077115	0.004307
7936	66.133333	-0.762917	0.646945	0.151283	-0.760020	0.660971	-0.050790	-0.721055	0.875765	-0.068559	-0.719689	0.876788	0.152268	-0.640368	1.196062	0.053857	-0.596852	1.207538	-0.041008	-0.631860	1.132211	0.055933	-0.579467	0.694144	-0.198347	-0.552789	0.720251	0.304925							-0.356240	0.597285	0.113670	-0.237561	0.081540	0.184209	-0.237946	0.086066	0.143095	-0.233641	0.083402	-0.092936	0.407508	0.077124	0.004150
7937	66.141667	-0.763017	0.646879	0.151286	-0.760048	0.660898	-0.050844	-0.721113	0.875779	-0.068587	-0.719771	0.876774	0.152291	-0.640528	1.195932	0.053861	-0.596827	1.207514	-0.040883	-0.631869	1.132208	0.056052	-0.579468	0.694178	-0.198354	-0.552832	0.720245	0.304943							-0.356350	0.597351	0.113600	-0.237563	0.081537	0.184211	-0.237942	0.086070	0.143094	-0.233619	0.083418	-0.092920	0.407464	0.077110	0.004283
7938	66.150000	-0.763110	0.646860	0.151320	-0.760069	0.660832	-0.050895	-0.721162	0.875802	-0.068611	-0.719841	0.876759	0.152310	-0.640672	1.195778	0.053834	-0.596791	1.207502	-0.040766	-0.631981	1.132095	0.056033	-0.579464	0.694219	-0.198359	-0.552879	0.720249	0.304963							-0.356449	0.597415	0.113540	-0.237559	0.081545	0.184217	-0.237939	0.086077	0.143103	-0.233611	0.083420	-0.092914	0.407456	0.077114	0.004278
7939	66.158333	-0.763183	0.646819	0.151334	-0.760167	0.660829	-0.050926	-0.721210	0.875827	-0.068593	-0.719902	0.876739	0.152332	-0.640806	1.195660	0.053855	-0.596766	1.207508	-0.040653	-0.632078	1.131940	0.055998	-0.579458	0.694261	-0.198366	-0.552911	0.720244	0.304992							-0.356484	0.597439	0.113590	-0.237560	0.081546	0.184219	-0.237941	0.086087	0.143113	-0.233609	0.083421	-0.092911	0.407485	0.077131	0.004133
7940	66.166667	-0.763257	0.646782	0.151355	-0.760260	0.660839	-0.050910	-0.721249	0.875860	-0.068575	-0.719821	0.876657	0.152239	-0.640951	1.195527	0.053926	-0.596720	1.207521	-0.040529	-0.632161	1.131810	0.055963	-0.579450	0.694308	-0.198369	-0.552944	0.720239	0.305021							-0.356509	0.597456	0.113640	-0.237560	0.081558	0.184227	-0.237938	0.086107	0.143121	-0.233610	0.083424	-0.092909	0.407435	0.077122	0.004271
7941	66.175000	-0.763310	0.646722	0.151357	-0.760280	0.660787	-0.050943	-0.721268	0.875880	-0.068625	-0.719872	0.876646	0.152266	-0.641055	1.195438	0.053951	-0.596709	1.207534	-0.040402	-0.632248	1.131721	0.055962	-0.579431	0.694370	-0.198381	-0.552961	0.720243	0.305055							-0.356524	0.597475	0.113688	-0.237564	0.081553	0.184234	-0.237941	0.086108	0.143122	-0.233613	0.083417	-0.092912	0.407448	0.077133	0.004198
7942	66.183333	-0.763363	0.646714	0.151393	-0.760344	0.660785	-0.050967	-0.721286	0.875910	-0.068625	-0.719913	0.876636	0.152284	-0.641151	1.195364	0.053978	-0.596514	1.207669	-0.040505	-0.632329	1.131652	0.055961	-0.579411	0.694430	-0.198386	-0.552973	0.720241	0.305082							-0.356533	0.597482	0.113719	-0.237563	0.081561	0.184238	-0.237948	0.086099	0.143122	-0.233612	0.083421	-0.092924	0.407421	0.077124	0.004262
7943	66.191667	-0.763403	0.646697	0.151417	-0.760363	0.660773	-0.050993	-0.721295	0.875940	-0.068595	-0.719949	0.876625	0.152320	-0.641250	1.195290	0.054032	-0.596454	1.207685	-0.040378	-0.632406	1.131596	0.055963	-0.579380	0.694498	-0.198398	-0.552971	0.720242	0.305101							-0.356538	0.597489	0.113725	-0.237567	0.081551	0.184231	-0.237951	0.086091	0.143116	-0.233642	0.083405	-0.092944	0.407428	0.077124	0.004187
7944	66.200000	-0.763431	0.646642	0.151414	-0.760375	0.660765	-0.051016	-0.721294	0.875971	-0.068606	-0.719975	0.876618	0.152356	-0.641317	1.195245	0.054069	-0.596574	1.207605	-0.040019	-0.632483	1.131518	0.055964	-0.579495	0.694397	-0.198351	-0.552958	0.720235	0.305114							-0.356533	0.597500	0.113722	-0.237567	0.081543	0.184225	-0.237951	0.086079	0.143105	-0.233644	0.083400	-0.092942	0.407401	0.077108	0.004247
7945	66.208333	-0.763454	0.646638	0.151433	-0.760413	0.660788	-0.051031	-0.721291	0.876009	-0.068567	-0.719991	0.876612	0.152393	-0.641416	1.195215	0.054158	-0.596551	1.207640	-0.039889	-0.632469	1.131451	0.055959	-0.579304	0.694601	-0.198311	-0.552932	0.720229	0.305124							-0.356524	0.597503	0.113700	-0.237564	0.081536	0.184219	-0.237949	0.086072	0.143102	-0.233698	0.083556	-0.093115	0.407392	0.077109	0.004239
7946	66.216667	-0.763479	0.646685	0.151481	-0.760379	0.660780	-0.051055	-0.721275	0.876047	-0.068565	-0.719994	0.876608	0.152435	-0.641498	1.195194	0.054247	-0.596517	1.207682	-0.039763	-0.632445	1.131410	0.055959	-0.579242	0.694737	-0.198414	-0.552900	0.720239	0.305140							-0.356509	0.597517	0.113681	-0.237564	0.081538	0.184220	-0.237945	0.086073	0.143105	-0.233615	0.083436	-0.092937	0.407421	0.077129	0.004091
7947	66.225000	-0.763489	0.646651	0.151480	-0.760384	0.660828	-0.051058	-0.721256	0.876082	-0.068501	-0.720184	0.876677	0.152618	-0.641548	1.195174	0.054330	-0.596486	1.207730	-0.039632	-0.632500	1.131383	0.056019	-0.579173	0.694821	-0.198412	-0.552853	0.720235	0.305148							-0.356477	0.597525	0.113658	-0.237562	0.081542	0.184218	-0.237940	0.086085	0.143108	-0.233617	0.083426	-0.092923	0.407392	0.077116	0.004156
7948	66.233333	-0.763465	0.646644	0.151476	-0.760406	0.660849	-0.051073	-0.721224	0.876115	-0.068476	-0.719970	0.876587	0.152525	-0.641569	1.195164	0.054411	-0.596452	1.207783	-0.039504	-0.632719	1.131425	0.056239	-0.579095	0.694908	-0.198416	-0.552800	0.720236	0.305159							-0.356447	0.597527	0.113637	-0.237560	0.081544	0.184230	-0.237938	0.086094	0.143119	-0.233613	0.083422	-0.092912	0.407362	0.077106	0.004226
7949	66.241667	-0.763458	0.646654	0.151486	-0.760277	0.660816	-0.051138	-0.721155	0.876182	-0.068474	-0.720038	0.876618	0.152633	-0.641608	1.195147	0.054516	-0.596447	1.207826	-0.039332	-0.632758	1.131420	0.056329	-0.579007	0.694999	-0.198419	-0.552751	0.720239	0.305179							-0.356411	0.597520	0.113617	-0.237560	0.081552	0.184227	-0.237935	0.086099	0.143115	-0.233606	0.083418	-0.092916	0.407354	0.077110	0.004218
7950	66.250000	-0.763443	0.646711	0.151528	-0.760246	0.660837	-0.051155	-0.721099	0.876230	-0.068434	-0.719901	0.876577	0.152607	-0.641667	1.195129	0.054693	-0.596468	1.207850	-0.039132	-0.632783	1.131418	0.056415	-0.578913	0.695086	-0.198422	-0.552691	0.720234	0.305193							-0.356372	0.597509	0.113603	-0.237556	0.081555	0.184233	-0.237931	0.086105	0.143121	-0.233628	0.083397	-0.092932	0.407341	0.077111	0.004211
7951	66.258333	-0.763412	0.646702	0.151528	-0.760215	0.660857	-0.051169	-0.721065	0.876245	-0.068414	-0.719853	0.876581	0.152657	-0.641681	1.195098	0.054794	-0.596447	1.207881	-0.039008	-0.632798	1.131392	0.056491	-0.578793	0.695185	-0.198425	-0.552625	0.720230	0.305211							-0.356336	0.597495	0.113592	-0.237557	0.081558	0.184237	-0.237935	0.086097	0.143121	-0.233617	0.083399	-0.092935	0.407331	0.077103	0.004203
7952	66.266667	-0.763377	0.646693	0.151529	-0.760189	0.660879	-0.051181	-0.720985	0.876306	-0.068392	-0.719795	0.876590	0.152708	-0.641713	1.195058	0.054900	-0.596459	1.207898	-0.038867	-0.632796	1.131356	0.056603	-0.578686	0.695268	-0.198418	-0.552555	0.720232	0.305237							-0.356196	0.597397	0.113757	-0.237561	0.081553	0.184229	-0.237939	0.086089	0.143113	-0.233744	0.083700	-0.093294	0.407321	0.077105	0.004192
7953	66.275000	-0.763353	0.646745	0.151569	-0.760143	0.660933	-0.051162	-0.720918	0.876352	-0.068352	-0.719724	0.876603	0.152759	-0.641764	1.194997	0.055015	-0.596451	1.207930	-0.038738	-0.632796	1.131312	0.056675	-0.578734	0.695186	-0.198381	-0.552449	0.720232	0.305245							-0.356221	0.597407	0.113590	-0.237553	0.081541	0.184219	-0.237935	0.086074	0.143106	-0.233608	0.083412	-0.092937	0.407308	0.077101	0.004179
7954	66.283333	-0.763321	0.646797	0.151604	-0.760128	0.660941	-0.051182	-0.720847	0.876401	-0.068334	-0.719618	0.876610	0.152796	-0.641791	1.194931	0.055118	-0.596440	1.207956	-0.038611	-0.632785	1.131256	0.056752	-0.578507	0.695427	-0.198452	-0.552303	0.720240	0.305242							-0.356215	0.597337	0.113299	-0.237552	0.081533	0.184210	-0.237935	0.086064	0.143097	-0.233636	0.083402	-0.092943	0.407291	0.077102	0.004167
7955	66.291667	-0.763280	0.646797	0.151613	-0.760107	0.660997	-0.051157	-0.720754	0.876458	-0.068289	-0.719528	0.876632	0.152850	-0.641855	1.194831	0.055258	-0.596423	1.207937	-0.038505	-0.632766	1.131184	0.056796	-0.578469	0.695513	-0.198556	-0.552110	0.720242	0.305220							-0.356241	0.597103	0.113059	-0.237553	0.081533	0.184209	-0.237935	0.086066	0.143093	-0.233612	0.083424	-0.092933	0.407284	0.077103	0.004160
7956	66.300000	-0.763238	0.646844	0.151655	-0.760067	0.661015	-0.051163	-0.720671	0.876514	-0.068254	-0.719424	0.876654	0.152901	-0.641865	1.194705	0.055311	-0.596433	1.207952	-0.038330	-0.632730	1.131074	0.056879	-0.578450	0.695593	-0.198660	-0.551888	0.720243	0.305176							-0.356181	0.596612	0.112843	-0.237553	0.081538	0.184212	-0.237931	0.086083	0.143098	-0.233614	0.083436	-0.092922	0.407270	0.077117	0.004157
7957	66.308333	-0.763190	0.646868	0.151683	-0.760012	0.661052	-0.051145	-0.720571	0.876567	-0.068215	-0.719312	0.876676	0.152956	-0.641895	1.194633	0.055373	-0.596397	1.207955	-0.038241	-0.632717	1.130943	0.056892	-0.578449	0.695653	-0.198698	-0.551645	0.720240	0.305104							-0.356184	0.596334	0.112558	-0.237563	0.081547	0.184220	-0.237932	0.086088	0.143107	-0.233647	0.083415	-0.092916	0.407262	0.077114	0.004150
7958	66.316667	-0.763143	0.646892	0.151707	-0.760022	0.661113	-0.051112	-0.720467	0.876624	-0.068182	-0.719350	0.876752	0.153125	-0.641910	1.194550	0.055415	-0.596349	1.207923	-0.038145	-0.632684	1.130838	0.056871	-0.578440	0.695701	-0.198741	-0.551396	0.720235	0.305027							-0.356212	0.596138	0.112262	-0.237560	0.081549	0.184223	-0.237932	0.086090	0.143104	-0.233609	0.083427	-0.092923	0.407256	0.077108	0.004133
7959	66.325000	-0.763092	0.646912	0.151725	-0.759982	0.661142	-0.051100	-0.720352	0.876673	-0.068143	-0.719250	0.876819	0.153218	-0.641930	1.194437	0.055452	-0.596283	1.207886	-0.038088	-0.632650	1.130727	0.056888	-0.578424	0.695747	-0.198801	-0.551167	0.720238	0.304979							-0.356238	0.596045	0.112015	-0.237564	0.081543	0.184217	-0.237937	0.086085	0.143107	-0.233603	0.083414	-0.092928	0.407242	0.077104	0.004125
7960	66.333333	-0.763040	0.646937	0.151748	-0.759926	0.661200	-0.051048	-0.720236	0.876721	-0.068098	-0.719105	0.876846	0.153276	-0.641936	1.194319	0.055433	-0.596207	1.207864	-0.038031	-0.632609	1.130627	0.056873	-0.578399	0.695789	-0.198866	-0.550944	0.720258	0.304954							-0.356252	0.596023	0.111833	-0.237564	0.081545	0.184224	-0.237943	0.086081	0.143106	-0.233608	0.083402	-0.092925	0.407237	0.077102	0.004115
7961	66.341667	-0.762994	0.646968	0.151772	-0.759859	0.661170	-0.051098	-0.720081	0.876820	-0.068049	-0.718987	0.876899	0.153360	-0.641928	1.194217	0.055396	-0.596121	1.207864	-0.037973	-0.632550	1.130544	0.056845	-0.578359	0.695807	-0.198766	-0.550725	0.720291	0.304956							-0.356227	0.596041	0.111756	-0.237562	0.081542	0.184223	-0.237938	0.086079	0.143109	-0.233724	0.083425	-0.092840	0.407246	0.077114	0.004032
7962	66.350000	-0.762942	0.647002	0.151791	-0.759870	0.661239	-0.051057	-0.719961	0.876876	-0.068015	-0.718866	0.876957	0.153444	-0.641953	1.194107	0.055420	-0.596017	1.207805	-0.037953	-0.632457	1.130634	0.057015	-0.578316	0.695846	-0.198825	-0.550529	0.720326	0.304977							-0.356174	0.596078	0.111733	-0.237561	0.081542	0.184222	-0.237933	0.086075	0.143105	-0.233630	0.083388	-0.092934	0.407216	0.077107	0.004092
7963	66.358333	-0.762895	0.647041	0.151804	-0.759833	0.661280	-0.051042	-0.719841	0.876928	-0.067962	-0.718628	0.876986	0.153477	-0.641935	1.193983	0.055362	-0.595889	1.207766	-0.037932	-0.632422	1.130365	0.056761	-0.578267	0.695884	-0.198864	-0.550341	0.720373	0.305023							-0.356106	0.596112	0.111763	-0.237553	0.081534	0.184211	-0.237935	0.086065	0.143102	-0.233675	0.083546	-0.093094	0.407209	0.077116	0.004075
7964	66.366667	-0.762848	0.647070	0.151813	-0.759704	0.661259	-0.051072	-0.719730	0.876987	-0.067915	-0.718417	0.877062	0.153536	-0.641927	1.193871	0.055310	-0.595759	1.207724	-0.037926	-0.632349	1.130271	0.056703	-0.578216	0.695925	-0.198887	-0.550184	0.720411	0.305084							-0.356017	0.596118	0.111826	-0.237550	0.081535	0.184211	-0.237929	0.086061	0.143096	-0.233613	0.083415	-0.092900	0.407232	0.077142	0.003930
7965	66.375000	-0.762803	0.647111	0.151831	-0.759741	0.661361	-0.051029	-0.719627	0.877034	-0.067842	-0.718138	0.877079	0.153522	-0.641859	1.193756	0.055181	-0.595589	1.207685	-0.037952	-0.632227	1.130124	0.056578	-0.578167	0.695958	-0.198880	-0.550041	0.720451	0.305161							-0.355931	0.596092	0.111889	-0.237551	0.081537	0.184210	-0.237931	0.086077	0.143102	-0.233729	0.083443	-0.092809	0.407221	0.077147	0.003920
7966	66.383333	-0.762759	0.647142	0.151834	-0.759712	0.661419	-0.051008	-0.719505	0.877101	-0.067828	-0.717917	0.877120	0.153531	-0.641797	1.193641	0.055085	-0.595377	1.207657	-0.038035	-0.632110	1.130031	0.056466	-0.578116	0.695989	-0.198854	-0.549911	0.720483	0.305238							-0.355862	0.596048	0.111933	-0.237559	0.081541	0.184216	-0.237932	0.086081	0.143103	-0.233596	0.083516	-0.092912	0.407181	0.077136	0.004047
7967	66.391667	-0.762703	0.647182	0.151836	-0.759631	0.661442	-0.051034	-0.719383	0.877155	-0.067796	-0.717789	0.877195	0.153615	-0.641764	1.193562	0.054913	-0.595183	1.207646	-0.038056	-0.631997	1.129981	0.056342	-0.578072	0.696014	-0.198829	-0.549780	0.720517	0.305319							-0.355809	0.596013	0.111959	-0.237556	0.081542	0.184210	-0.237930	0.086084	0.143099	-0.233610	0.083414	-0.092889	0.407194	0.077152	0.003963
7968	66.400000	-0.762642	0.647219	0.151833	-0.759620	0.661510	-0.051001	-0.719257	0.877214	-0.067762	-0.717669	0.877277	0.153702	-0.641726	1.193511	0.054781	-0.594974	1.207637	-0.038078	-0.631900	1.129907	0.056219	-0.578018	0.696032	-0.198801	-0.549651	0.720547	0.305397							-0.355760	0.595981	0.111976	-0.237558	0.081547	0.184214	-0.237935	0.086086	0.143104	-0.233658	0.083383	-0.092880	0.407210	0.077173	0.003883
7969	66.408333	-0.762581	0.647275	0.151834	-0.759563	0.661549	-0.051006	-0.719097	0.877309	-0.067727	-0.717501	0.877355	0.153764	-0.641636	1.193480	0.054653	-0.594744	1.207637	-0.038124	-0.631802	1.129886	0.056069	-0.578031	0.695955	-0.198748	-0.549523	0.720591	0.305471							-0.355716	0.595954	0.112009	-0.237563	0.081546	0.184217	-0.237934	0.086076	0.143096	-0.233634	0.083375	-0.092911	0.407214	0.077173	0.003872
7970	66.416667	-0.762520	0.647324	0.151832	-0.759506	0.661588	-0.051011	-0.718953	0.877360	-0.067714	-0.717330	0.877431	0.153822	-0.641526	1.193470	0.054472	-0.594478	1.207646	-0.038203	-0.631656	1.129873	0.055917	-0.577892	0.696071	-0.198920	-0.549398	0.720618	0.305534							-0.355659	0.595935	0.112048	-0.237562	0.081543	0.184212	-0.237937	0.086076	0.143088	-0.233609	0.083396	-0.092905	0.407225	0.077197	0.003864
7971	66.425000	-0.762453	0.647373	0.151830	-0.759417	0.661665	-0.051011	-0.718816	0.877418	-0.067649	-0.717050	0.877432	0.153781	-0.641415	1.193476	0.054345	-0.594242	1.207678	-0.038238	-0.631526	1.129849	0.055773	-0.577814	0.696061	-0.198741	-0.549283	0.720635	0.305592							-0.355578	0.595910	0.112109	-0.237566	0.081533	0.184204	-0.237937	0.086070	0.143089	-0.233706	0.083534	-0.093085	0.407232	0.077214	0.003922
7972	66.433333	-0.762384	0.647422	0.151831	-0.759390	0.661687	-0.051007	-0.718681	0.877454	-0.067667	-0.716987	0.877525	0.153888	-0.641273	1.193490	0.054207	-0.593995	1.207715	-0.038319	-0.631406	1.129884	0.055653	-0.577737	0.696067	-0.198734	-0.549190	0.720640	0.305633							-0.355479	0.595868	0.112178	-0.237568	0.081528	0.184193	-0.237937	0.086059	0.143084	-0.233641	0.083375	-0.092907	0.407279	0.077236	0.003842
7973	66.441667	-0.762296	0.647476	0.151823	-0.759273	0.661715	-0.051031	-0.718542	0.877501	-0.067627	-0.716625	0.877484	0.153758	-0.641044	1.193500	0.054097	-0.593711	1.207712	-0.038422	-0.631271	1.129904	0.055537	-0.577657	0.696082	-0.198728	-0.549106	0.720640	0.305668							-0.355352	0.595831	0.112280	-0.237563	0.081525	0.184190	-0.237934	0.086064	0.143083	-0.233615	0.083404	-0.092899	0.407305	0.077275	0.003895
7974	66.450000	-0.762211	0.647487	0.151792	-0.759161	0.661743	-0.051047	-0.718397	0.877547	-0.067597	-0.716646	0.877569	0.153891	-0.640895	1.193523	0.053951	-0.593429	1.207726	-0.038508	-0.631154	1.129905	0.055431	-0.577577	0.696117	-0.198897	-0.549040	0.720634	0.305699							-0.355199	0.595809	0.112405	-0.237564	0.081527	0.184186	-0.237929	0.086073	0.143083	-0.233661	0.083400	-0.092891	0.407371	0.077332	0.003819
7975	66.458333	-0.762155	0.647584	0.151828	-0.759099	0.661790	-0.051044	-0.718241	0.877606	-0.067597	-0.716510	0.877603	0.153903	-0.640734	1.193553	0.053829	-0.593174	1.207727	-0.038581	-0.630976	1.129919	0.055293	-0.577491	0.696141	-0.198906	-0.548984	0.720613	0.305720							-0.355059	0.595777	0.112517	-0.237562	0.081532	0.184193	-0.237933	0.086071	0.143088	-0.233610	0.083415	-0.092899	0.407443	0.077398	0.003802
7976	66.466667	-0.762080	0.647621	0.151828	-0.759035	0.661841	-0.051025	-0.718108	0.877620	-0.067626	-0.716350	0.877620	0.153898	-0.640621	1.193588	0.053648	-0.592901	1.207719	-0.038661	-0.630791	1.129955	0.055156	-0.577398	0.696164	-0.198920	-0.548940	0.720587	0.305731							-0.354920	0.595755	0.112629	-0.237563	0.081543	0.184194	-0.237932	0.086078	0.143087	-0.233608	0.083415	-0.092899	0.407524	0.077477	0.003775
7977	66.475000	-0.762015	0.647663	0.151823	-0.758969	0.661888	-0.051014	-0.717952	0.877677	-0.067596	-0.716216	0.877640	0.153891	-0.640431	1.193630	0.053496	-0.592594	1.207722	-0.038797	-0.630644	1.129991	0.055059	-0.577299	0.696179	-0.198930	-0.548902	0.720550	0.305730							-0.354788	0.595759	0.112733	-0.237562	0.081540	0.184203	-0.237932	0.086075	0.143090	-0.233608	0.083404	-0.092902	0.407604	0.077571	0.003803
7978	66.483333	-0.761937	0.647705	0.151821	-0.758905	0.661931	-0.050997	-0.717798	0.877722	-0.067600	-0.716062	0.877687	0.153882	-0.640230	1.193683	0.053357	-0.592308	1.207717	-0.038875	-0.630485	1.130085	0.055001	-0.577192	0.696191	-0.198946	-0.548876	0.720501	0.305723							-0.354666	0.595816	0.112848	-0.237563	0.081537	0.184205	-0.237926	0.086067	0.143089	-0.233747	0.083688	-0.093263	0.407719	0.077679	0.003683
7979	66.491667	-0.761867	0.647747	0.151812	-0.758835	0.661972	-0.050982	-0.717635	0.877775	-0.067626	-0.715948	0.877712	0.153881	-0.640027	1.193780	0.053291	-0.592007	1.207739	-0.038963	-0.630321	1.130165	0.054924	-0.577077	0.696200	-0.198953	-0.548859	0.720446	0.305709							-0.354560	0.595840	0.112907	-0.237566	0.081537	0.184201	-0.237932	0.086066	0.143089	-0.233610	0.083393	-0.092912	0.407800	0.077800	0.003580
7980	66.500000	-0.761790	0.647787	0.151791	-0.758763	0.662012	-0.050970	-0.717508	0.877791	-0.067653	-0.715845	0.877737	0.153882	-0.639699	1.193904	0.053203	-0.591712	1.207720	-0.039026	-0.630146	1.130245	0.054833	-0.576958	0.696207	-0.198957	-0.548851	0.720382	0.305685							-0.354463	0.595861	0.112965	-0.237567	0.081534	0.184201	-0.237927	0.086061	0.143087	-0.233626	0.083374	-0.092924	0.407876	0.077914	0.003479
7981	66.508333	-0.761724	0.647830	0.151763	-0.758694	0.662049	-0.050959	-0.717371	0.877846	-0.067649	-0.715556	0.877679	0.153738	-0.639482	1.193981	0.053053	-0.591352	1.207745	-0.039173	-0.629952	1.130364	0.054704	-0.576844	0.696213	-0.198972	-0.548859	0.720316	0.305666							-0.354358	0.595893	0.113043	-0.237559	0.081524	0.184187	-0.237922	0.086057	0.143080	-0.233609	0.083398	-0.092912	0.407903	0.077964	0.003448
7982	66.516667	-0.761647	0.647871	0.151735	-0.758628	0.662083	-0.050953	-0.717234	0.877898	-0.067648	-0.715592	0.877759	0.153824	-0.639289	1.194118	0.052926	-0.591035	1.207759	-0.039243	-0.629757	1.130488	0.054647	-0.576730	0.696216	-0.198982	-0.548881	0.720249	0.305644							-0.354298	0.595885	0.113057	-0.237559	0.081517	0.184186	-0.237922	0.086055	0.143073	-0.233658	0.083375	-0.092903	0.407930	0.078010	0.003448
7983	66.525000	-0.761591	0.647903	0.151692	-0.758559	0.662126	-0.050953	-0.717135	0.877897	-0.067691	-0.715507	0.877788	0.153811	-0.638997	1.194229	0.052805	-0.590699	1.207766	-0.039327	-0.629562	1.130563	0.054588	-0.576619	0.696210	-0.198909	-0.548914	0.720182	0.305623							-0.354239	0.595880	0.113074	-0.237561	0.081523	0.184182	-0.237921	0.086052	0.143072	-0.233617	0.083386	-0.092912	0.407961	0.078097	0.003418
7984	66.533333	-0.761531	0.647927	0.151651	-0.758506	0.662152	-0.050959	-0.717017	0.877926	-0.067707	-0.715422	0.877812	0.153793	-0.638700	1.194334	0.052694	-0.590366	1.207776	-0.039407	-0.629379	1.130649	0.054505	-0.576516	0.696206	-0.198840	-0.548954	0.720127	0.305605							-0.354203	0.595864	0.113075	-0.237562	0.081529	0.184184	-0.237920	0.086056	0.143072	-0.233608	0.083396	-0.092913	0.407986	0.078178	0.003371
7985	66.541667	-0.761488	0.647948	0.151612	-0.758432	0.662173	-0.050962	-0.716883	0.878001	-0.067702	-0.715338	0.877843	0.153780	-0.638430	1.194426	0.052615	-0.590003	1.207783	-0.039528	-0.629154	1.130710	0.054432	-0.576422	0.696208	-0.198849	-0.548993	0.720075	0.305601							-0.354185	0.595823	0.113049	-0.237560	0.081528	0.184191	-0.237920	0.086070	0.143076	-0.233670	0.083544	-0.093091	0.408015	0.078310	0.003246
7986	66.550000	-0.761450	0.647967	0.151575	-0.758256	0.662124	-0.051024	-0.716746	0.878045	-0.067745	-0.715233	0.877864	0.153757	-0.638130	1.194512	0.052521	-0.589653	1.207783	-0.039612	-0.628917	1.130753	0.054336	-0.576338	0.696217	-0.198868	-0.549021	0.720032	0.305590							-0.354179	0.595782	0.113017	-0.237564	0.081532	0.184192	-0.237923	0.086077	0.143079	-0.233600	0.083406	-0.092918	0.408035	0.078438	0.003097
7987	66.558333	-0.761386	0.647969	0.151516	-0.758335	0.662194	-0.050996	-0.716644	0.878080	-0.067763	-0.715163	0.877899	0.153743	-0.637819	1.194590	0.052418	-0.589319	1.207781	-0.039665	-0.628688	1.130854	0.054257	-0.576267	0.696218	-0.198881	-0.549044	0.719990	0.305575							-0.354194	0.595728	0.112969	-0.237568	0.081535	0.184199	-0.237923	0.086070	0.143081	-0.233608	0.083389	-0.092922	0.408057	0.078593	0.002915
7988	66.566667	-0.761401	0.648005	0.151509	-0.758298	0.662212	-0.050988	-0.716515	0.878144	-0.067758	-0.715138	0.877987	0.153783	-0.637525	1.194669	0.052322	-0.588977	1.207776	-0.039708	-0.628464	1.130980	0.054246	-0.576215	0.696223	-0.198896	-0.549057	0.719962	0.305559							-0.354212	0.595695	0.112917	-0.237566	0.081532	0.184200	-0.237928	0.086068	0.143086	-0.233603	0.083402	-0.092923	0.408084	0.078769	0.002719
7989	66.575000	-0.761394	0.648018	0.151483	-0.758280	0.662228	-0.051010	-0.716428	0.878167	-0.067789	-0.715056	0.877997	0.153740	-0.637227	1.194736	0.052249	-0.588588	1.207737	-0.039837	-0.628251	1.131028	0.054164	-0.576171	0.696225	-0.198911	-0.549059	0.719932	0.305541							-0.354248	0.595671	0.112870	-0.237566	0.081527	0.184193	-0.237929	0.086063	0.143081	-0.233602	0.083406	-0.092922	0.408126	0.078943	0.002530
7990	66.583333	-0.761391	0.648033	0.151447	-0.758227	0.662203	-0.051044	-0.716346	0.878190	-0.067815	-0.714977	0.878008	0.153702	-0.636888	1.194788	0.052121	-0.588248	1.207722	-0.039887	-0.627996	1.131030	0.054110	-0.576141	0.696229	-0.198929	-0.549054	0.719911	0.305521							-0.354252	0.595694	0.112867	-0.237563	0.081525	0.184192	-0.237920	0.086055	0.143081	-0.233842	0.083439	-0.092738	0.408171	0.079122	0.002330
7991	66.591667	-0.761387	0.648033	0.151409	-0.758308	0.662263	-0.050992	-0.716261	0.878232	-0.067836	-0.714938	0.878077	0.153703	-0.636593	1.194835	0.052059	-0.587892	1.207707	-0.039948	-0.627759	1.131051	0.054017	-0.576123	0.696232	-0.198949	-0.549047	0.719899	0.305501							-0.354269	0.595716	0.112870	-0.237565	0.081529	0.184184	-0.237922	0.086062	0.143072	-0.233614	0.083393	-0.092919	0.408226	0.079293	0.002147
7992	66.600000	-0.761399	0.648049	0.151381	-0.758275	0.662252	-0.051001	-0.716155	0.878313	-0.067841	-0.714692	0.878045	0.153538	-0.636289	1.194892	0.052015	-0.587554	1.207670	-0.040010	-0.627552	1.131189	0.053965	-0.576111	0.696258	-0.199134	-0.549037	0.719896	0.305479							-0.354274	0.595741	0.112882	-0.237567	0.081528	0.184181	-0.237922	0.086069	0.143072	-0.233600	0.083396	-0.092910	0.408275	0.079443	0.001977
7993	66.608333	-0.761417	0.648043	0.151357	-0.758241	0.662238	-0.051022	-0.716087	0.878339	-0.067871	-0.714623	0.878080	0.153495	-0.635974	1.194951	0.051908	-0.587183	1.207678	-0.040107	-0.627300	1.131224	0.053915	-0.576101	0.696246	-0.198995	-0.549034	0.719899	0.305476							-0.354280	0.595764	0.112906	-0.237564	0.081525	0.184178	-0.237928	0.086068	0.143068	-0.233668	0.083540	-0.093094	0.408339	0.079579	0.001812
7994	66.616667	-0.761426	0.648040	0.151330	-0.758305	0.662255	-0.051033	-0.715994	0.878405	-0.067884	-0.714562	0.878125	0.153468	-0.635702	1.195009	0.051873	-0.586839	1.207672	-0.040162	-0.627060	1.131267	0.053807	-0.576095	0.696262	-0.199026	-0.549034	0.719912	0.305479							-0.354284	0.595779	0.112929	-0.237564	0.081536	0.184180	-0.237925	0.086063	0.143071	-0.233603	0.083385	-0.092917	0.408392	0.079711	0.001675
7995	66.625000	-0.761554	0.648105	0.151517	-0.758334	0.662282	-0.050979	-0.715919	0.878448	-0.067925	-0.714608	0.878195	0.153493	-0.635376	1.195074	0.051765	-0.586481	1.207650	-0.040223	-0.626840	1.131306	0.053748	-0.576088	0.696267	-0.199047	-0.549039	0.719928	0.305484							-0.354300	0.595792	0.112950	-0.237568	0.081539	0.184191	-0.237928	0.086071	0.143078	-0.233606	0.083434	-0.092932	0.408446	0.079852	0.001546
7996	66.633333	-0.761566	0.648109	0.151506	-0.758297	0.662249	-0.050997	-0.715850	0.878497	-0.067903	-0.714660	0.878314	0.153564	-0.635074	1.195155	0.051675	-0.586145	1.207650	-0.040276	-0.626624	1.131318	0.053655	-0.576086	0.696297	-0.199238	-0.549047	0.719955	0.305500							-0.354323	0.595798	0.112966	-0.237571	0.081538	0.184193	-0.237934	0.086068	0.143080	-0.233746	0.083684	-0.093277	0.408503	0.079990	0.001417
7997	66.641667	-0.761573	0.648116	0.151498	-0.758331	0.662268	-0.050972	-0.715780	0.878552	-0.067921	-0.714601	0.878370	0.153553	-0.634767	1.195221	0.051574	-0.585781	1.207650	-0.040362	-0.626390	1.131389	0.053586	-0.576079	0.696279	-0.199093	-0.549042	0.719978	0.305513							-0.354353	0.595802	0.112963	-0.237576	0.081536	0.184197	-0.237936	0.086069	0.143082	-0.233609	0.083404	-0.092921	0.408558	0.080135	0.001275
7998	66.650000	-0.761586	0.648123	0.151496	-0.758390	0.662313	-0.050927	-0.715715	0.878600	-0.067937	-0.714546	0.878430	0.153543	-0.634451	1.195295	0.051457	-0.585426	1.207661	-0.040446	-0.626162	1.131482	0.053516	-0.576074	0.696283	-0.199106	-0.549031	0.720011	0.305516							-0.354382	0.595794	0.112952	-0.237582	0.081539	0.184198	-0.237940	0.086061	0.143080	-0.233636	0.083386	-0.092925	0.408610	0.080282	0.001124
7999	66.658333	-0.761593	0.648129	0.151492	-0.758351	0.662287	-0.050931	-0.715650	0.878659	-0.067942	-0.714484	0.878486	0.153531	-0.634158	1.195388	0.051381	-0.585104	1.207671	-0.040505	-0.625965	1.131574	0.053449	-0.576076	0.696289	-0.199199	-0.549019	0.720049	0.305518							-0.354413	0.595788	0.112933	-0.237577	0.081531	0.184193	-0.237937	0.086067	0.143078	-0.233588	0.083546	-0.092948	0.408654	0.080431	0.000965
8000	66.666667	-0.761602	0.648132	0.151482	-0.758381	0.662283	-0.050936	-0.715593	0.878679	-0.068001	-0.714375	0.878530	0.153494	-0.633880	1.195465	0.051308	-0.584794	1.207671	-0.040559	-0.625787	1.131638	0.053380	-0.576074	0.696272	-0.199129	-0.548996	0.720093	0.305516							-0.354442	0.595778	0.112912	-0.237574	0.081528	0.184186	-0.237933	0.086068	0.143073	-0.233610	0.083412	-0.092917	0.408694	0.080567	0.000805
8001	66.675000	-0.761599	0.648130	0.151473	-0.758344	0.662267	-0.050939	-0.715523	0.878739	-0.067966	-0.714273	0.878590	0.153484	-0.633574	1.195565	0.051246	-0.584460	1.207693	-0.040647	-0.625606	1.131680	0.053290	-0.576072	0.696256	-0.199127	-0.548968	0.720129	0.305507							-0.354469	0.595768	0.112884	-0.237574	0.081530	0.184185	-0.237931	0.086073	0.143071	-0.233619	0.083396	-0.092911	0.408720	0.080686	0.000651
8002	66.683333	-0.761598	0.648124	0.151464	-0.758346	0.662248	-0.050959	-0.715477	0.878745	-0.067975	-0.714183	0.878649	0.153479	-0.633351	1.195622	0.051128	-0.584136	1.207685	-0.040745	-0.625413	1.131732	0.053191	-0.576072	0.696232	-0.199126	-0.548934	0.720173	0.305502							-0.354496	0.595753	0.112865	-0.237570	0.081536	0.184190	-0.237931	0.086071	0.143079	-0.233600	0.083402	-0.092912	0.408743	0.080785	0.000502
8003	66.691667	-0.761598	0.648122	0.151455	-0.758373	0.662274	-0.050901	-0.715409	0.878782	-0.067994	-0.714118	0.878688	0.153476	-0.633120	1.195668	0.051050	-0.583880	1.207669	-0.040817	-0.625222	1.131750	0.053090	-0.576076	0.696203	-0.199116	-0.548901	0.720212	0.305497							-0.354523	0.595744	0.112856	-0.237567	0.081538	0.184192	-0.237935	0.086076	0.143083	-0.233605	0.083399	-0.092913	0.408753	0.080855	0.000365
8004	66.700000	-0.761597	0.648116	0.151449	-0.758327	0.662235	-0.050911	-0.715377	0.878783	-0.067969	-0.714051	0.878728	0.153481	-0.632891	1.195704	0.050971	-0.583612	1.207645	-0.040898	-0.625076	1.131833	0.053000	-0.576086	0.696177	-0.199114	-0.548866	0.720243	0.305493							-0.354542	0.595743	0.112859	-0.237570	0.081541	0.184203	-0.237936	0.086078	0.143090	-0.233608	0.083400	-0.092914	0.408757	0.080905	0.000244
8005	66.708333	-0.761590	0.648114	0.151446	-0.758376	0.662264	-0.050873	-0.715304	0.878822	-0.067989	-0.713987	0.878775	0.153489	-0.632673	1.195746	0.050855	-0.583388	1.207625	-0.040974	-0.624929	1.131860	0.052936	-0.576096	0.696143	-0.199100	-0.548822	0.720274	0.305490							-0.354559	0.595732	0.112858	-0.237575	0.081541	0.184206	-0.237937	0.086073	0.143092	-0.233601	0.083392	-0.092918	0.408748	0.080942	0.000133
8006	66.716667	-0.761582	0.648116	0.151451	-0.758315	0.662233	-0.050905	-0.715264	0.878840	-0.067954	-0.713917	0.878822	0.153498	-0.632443	1.195780	0.050714	-0.583139	1.207608	-0.041095	-0.624764	1.131858	0.052839	-0.576104	0.696107	-0.199091	-0.548781	0.720306	0.305480							-0.354569	0.595745	0.112884	-0.237574	0.081534	0.184204	-0.237938	0.086068	0.143097	-0.233742	0.083687	-0.093280	0.408731	0.080964	0.000040
8007	66.725000	-0.761578	0.648122	0.151455	-0.758334	0.662252	-0.050839	-0.715245	0.878815	-0.067968	-0.713854	0.878877	0.153507	-0.632262	1.195816	0.050633	-0.582936	1.207596	-0.041183	-0.624631	1.131882	0.052788	-0.576119	0.696075	-0.199078	-0.548737	0.720330	0.305468							-0.354572	0.595755	0.112888	-0.237571	0.081535	0.184204	-0.237937	0.086071	0.143093	-0.233647	0.083379	-0.092920	0.408708	0.080971	-0.000035
8008	66.733333	-0.761576	0.648129	0.151460	-0.758400	0.662307	-0.050782	-0.715184	0.878868	-0.067962	-0.713789	0.878931	0.153508	-0.632098	1.195857	0.050565	-0.582748	1.207586	-0.041267	-0.624462	1.131928	0.052686	-0.576133	0.696035	-0.199066	-0.548689	0.720360	0.305456							-0.354580	0.595770	0.112894	-0.237576	0.081541	0.184202	-0.237934	0.086070	0.143080	-0.233604	0.083412	-0.092919	0.408682	0.080961	-0.000092
8009	66.741667	-0.761562	0.648141	0.151454	-0.758294	0.662250	-0.050801	-0.715131	0.878883	-0.067960	-0.713538	0.878935	0.153385	-0.631930	1.195885	0.050458	-0.582569	1.207597	-0.041338	-0.624337	1.132003	0.052609	-0.576146	0.695993	-0.199056	-0.548638	0.720403	0.305433							-0.354594	0.595778	0.112896	-0.237573	0.081532	0.184193	-0.237933	0.086078	0.143083	-0.233678	0.083552	-0.093101	0.408647	0.080934	-0.000137
8010	66.750000	-0.761550	0.648155	0.151453	-0.758277	0.662259	-0.050775	-0.715083	0.878894	-0.067967	-0.713460	0.878995	0.153377	-0.631789	1.195916	0.050367	-0.582407	1.207605	-0.041417	-0.624231	1.132014	0.052521	-0.576158	0.695956	-0.199051	-0.548585	0.720460	0.305414							-0.354610	0.595783	0.112893	-0.237569	0.081535	0.184196	-0.237932	0.086079	0.143080	-0.233611	0.083403	-0.092914	0.408609	0.080892	-0.000163
8011	66.758333	-0.761529	0.648151	0.151441	-0.758347	0.662329	-0.050711	-0.715061	0.878866	-0.067982	-0.713505	0.879065	0.153447	-0.631643	1.195941	0.050217	-0.582255	1.207611	-0.041494	-0.624138	1.132031	0.052433	-0.576175	0.695913	-0.199051	-0.548536	0.720514	0.305388							-0.354631	0.595781	0.112893	-0.237570	0.081536	0.184190	-0.237930	0.086082	0.143077	-0.233616	0.083392	-0.092920	0.408564	0.080833	-0.000178
8012	66.766667	-0.761488	0.648130	0.151397	-0.758323	0.662337	-0.050689	-0.714984	0.878910	-0.067971	-0.713295	0.879124	0.153374	-0.631527	1.195962	0.050126	-0.582084	1.207617	-0.041599	-0.624029	1.132111	0.052379	-0.576185	0.695873	-0.199050	-0.548481	0.720584	0.305363							-0.354654	0.595780	0.112898	-0.237566	0.081539	0.184196	-0.237928	0.086082	0.143085	-0.233599	0.083397	-0.092919	0.408513	0.080755	-0.000177
8013	66.775000	-0.761497	0.648162	0.151425	-0.758237	0.662315	-0.050678	-0.714911	0.878923	-0.067991	-0.713387	0.879261	0.153505	-0.631430	1.195977	0.050037	-0.581944	1.207631	-0.041714	-0.623940	1.132067	0.052260	-0.576200	0.695836	-0.199052	-0.548423	0.720667	0.305343							-0.354688	0.595776	0.112902	-0.237572	0.081536	0.184199	-0.237934	0.086077	0.143084	-0.233602	0.083393	-0.092921	0.408461	0.080665	-0.000155
8014	66.783333	-0.761478	0.648170	0.151417	-0.758215	0.662330	-0.050655	-0.714866	0.878919	-0.067957	-0.713303	0.879332	0.153514	-0.631346	1.195997	0.049956	-0.581839	1.207646	-0.041777	-0.623856	1.132058	0.052172	-0.576217	0.695804	-0.199047	-0.548361	0.720747	0.305324							-0.354719	0.595783	0.112918	-0.237564	0.081532	0.184205	-0.237929	0.086073	0.143095	-0.233605	0.083388	-0.092922	0.408396	0.080556	-0.000114
8015	66.791667	-0.761463	0.648186	0.151420	-0.758192	0.662344	-0.050632	-0.714818	0.878904	-0.067962	-0.713199	0.879422	0.153529	-0.631273	1.196008	0.049862	-0.581740	1.207674	-0.041854	-0.623737	1.132073	0.052020	-0.576235	0.695770	-0.199041	-0.548298	0.720838	0.305307							-0.354723	0.595814	0.112947	-0.237571	0.081531	0.184208	-0.237930	0.086070	0.143095	-0.233736	0.083410	-0.092837	0.408328	0.080447	-0.000069
8016	66.800000	-0.761408	0.648198	0.151389	-0.758235	0.662390	-0.050597	-0.714725	0.878949	-0.067965	-0.713065	0.879506	0.153528	-0.631207	1.196031	0.049770	-0.581649	1.207702	-0.041932	-0.623669	1.132150	0.051927	-0.576256	0.695735	-0.199031	-0.548234	0.720933	0.305287							-0.354738	0.595844	0.112976	-0.237572	0.081530	0.184208	-0.237931	0.086068	0.143093	-0.233603	0.083404	-0.092921	0.408252	0.080332	-0.000021
8017	66.808333	-0.761396	0.648216	0.151378	-0.758160	0.662369	-0.050605	-0.714686	0.878932	-0.067935	-0.712950	0.879584	0.153515	-0.631131	1.196052	0.049609	-0.581572	1.207730	-0.042025	-0.623618	1.132128	0.051811	-0.576273	0.695705	-0.199026	-0.548168	0.721032	0.305259							-0.354726	0.595890	0.113031	-0.237572	0.081530	0.184200	-0.237928	0.086072	0.143090	-0.233609	0.083405	-0.092923	0.408171	0.080197	0.000033
8018	66.816667	-0.761421	0.648233	0.151391	-0.758144	0.662382	-0.050603	-0.714639	0.878928	-0.067885	-0.712840	0.879665	0.153528	-0.631070	1.196101	0.049501	-0.581499	1.207755	-0.042120	-0.623573	1.132141	0.051680	-0.576299	0.695670	-0.199019	-0.548099	0.721129	0.305234							-0.354706	0.595939	0.113091	-0.237570	0.081528	0.184198	-0.237927	0.086073	0.143087	-0.233630	0.083382	-0.092930	0.408082	0.080057	0.000088
8019	66.825000	-0.761381	0.648225	0.151353	-0.758130	0.662390	-0.050599	-0.714580	0.878923	-0.067868	-0.712759	0.879761	0.153546	-0.631014	1.196123	0.049376	-0.581387	1.207797	-0.042286	-0.623537	1.132214	0.051551	-0.576308	0.695646	-0.199014	-0.548015	0.721234	0.305207							-0.354677	0.595987	0.113173	-0.237564	0.081539	0.184200	-0.237926	0.086076	0.143093	-0.233603	0.083408	-0.092920	0.407978	0.079893	0.000157
8020	66.833333	-0.761366	0.648242	0.151346	-0.758115	0.662397	-0.050595	-0.714491	0.878939	-0.067899	-0.712466	0.879796	0.153440	-0.630966	1.196136	0.049244	-0.581328	1.207790	-0.042401	-0.623496	1.132268	0.051431	-0.576319	0.695611	-0.199009	-0.547930	0.721335	0.305182							-0.354628	0.596050	0.113293	-0.237563	0.081533	0.184200	-0.237931	0.086075	0.143096	-0.233609	0.083404	-0.092921	0.407877	0.079710	0.000213
8021	66.841667	-0.761368	0.648241	0.151331	-0.758100	0.662403	-0.050598	-0.714435	0.878916	-0.067871	-0.712320	0.879877	0.153438	-0.630938	1.196160	0.049114	-0.581285	1.207802	-0.042549	-0.623438	1.132268	0.051293	-0.576311	0.695589	-0.199011	-0.547837	0.721436	0.305162							-0.354606	0.596029	0.113321	-0.237564	0.081532	0.184207	-0.237929	0.086077	0.143097	-0.233630	0.083389	-0.092916	0.407750	0.079500	0.000289
8022	66.850000	-0.761367	0.648302	0.151364	-0.758080	0.662414	-0.050593	-0.714384	0.878896	-0.067828	-0.712307	0.879968	0.153513	-0.630916	1.196173	0.048968	-0.581261	1.207771	-0.042691	-0.623409	1.132281	0.051198	-0.576313	0.695565	-0.199019	-0.547744	0.721527	0.305143							-0.354564	0.596034	0.113386	-0.237562	0.081539	0.184214	-0.237926	0.086076	0.143096	-0.233603	0.083406	-0.092933	0.407602	0.079252	0.000381
8023	66.858333	-0.761356	0.648266	0.151327	-0.758064	0.662425	-0.050587	-0.714320	0.878898	-0.067792	-0.712286	0.880124	0.153612	-0.630883	1.196183	0.048755	-0.581209	1.207753	-0.042868	-0.623339	1.132303	0.051050	-0.576299	0.695535	-0.199016	-0.547634	0.721617	0.305128							-0.354531	0.596040	0.113430	-0.237567	0.081531	0.184216	-0.237926	0.086068	0.143098	-0.233599	0.083404	-0.092928	0.407417	0.078970	0.000490
8024	66.866667	-0.761350	0.648275	0.151325	-0.758005	0.662488	-0.050528	-0.714253	0.878903	-0.067762	-0.712127	0.880200	0.153622	-0.630869	1.196185	0.048593	-0.581155	1.207723	-0.043047	-0.623296	1.132342	0.050932	-0.576284	0.695514	-0.199020	-0.547514	0.721709	0.305117							-0.354509	0.596017	0.113430	-0.237569	0.081534	0.184218	-0.237929	0.086079	0.143101	-0.233599	0.083401	-0.092928	0.407213	0.078670	0.000604
8025	66.875000	-0.761347	0.648304	0.151346	-0.758028	0.662450	-0.050570	-0.714224	0.878859	-0.067744	-0.712006	0.880289	0.153647	-0.630854	1.196173	0.048410	-0.581129	1.207670	-0.043210	-0.623270	1.132261	0.050720	-0.576260	0.695484	-0.199029	-0.547380	0.721794	0.305111							-0.354496	0.596012	0.113429	-0.237570	0.081535	0.184216	-0.237923	0.086077	0.143097	-0.233672	0.083544	-0.093107	0.406986	0.078388	0.000719
8026	66.883333	-0.761339	0.648349	0.151368	-0.758008	0.662465	-0.050562	-0.714180	0.878847	-0.067714	-0.711866	0.880361	0.153673	-0.630838	1.196149	0.048217	-0.581101	1.207612	-0.043392	-0.623231	1.132246	0.050603	-0.576235	0.695460	-0.199041	-0.547240	0.721876	0.305106							-0.354495	0.595986	0.113388	-0.237566	0.081537	0.184209	-0.237926	0.086075	0.143099	-0.233626	0.083390	-0.092941	0.406797	0.078177	0.000813
8027	66.891667	-0.761318	0.648313	0.151340	-0.757987	0.662483	-0.050551	-0.714118	0.878865	-0.067667	-0.711768	0.880420	0.153709	-0.630801	1.196127	0.047983	-0.581055	1.207542	-0.043610	-0.623179	1.132251	0.050455	-0.576211	0.695422	-0.199045	-0.547089	0.721953	0.305107							-0.354498	0.595975	0.113359	-0.237567	0.081540	0.184207	-0.237928	0.086086	0.143095	-0.233629	0.083393	-0.092931	0.406666	0.078041	0.000876
8028	66.900000	-0.761300	0.648324	0.151350	-0.757966	0.662500	-0.050536	-0.714106	0.878815	-0.067650	-0.711671	0.880479	0.153745	-0.630791	1.196101	0.047766	-0.581014	1.207449	-0.043849	-0.623137	1.132194	0.050303	-0.576187	0.695390	-0.199050	-0.546933	0.722027	0.305118							-0.354500	0.595968	0.113329	-0.237566	0.081545	0.184210	-0.237929	0.086086	0.143102	-0.233742	0.083693	-0.093290	0.406579	0.077935	0.000927
8029	66.908333	-0.761286	0.648388	0.151399	-0.757925	0.662507	-0.050533	-0.714068	0.878798	-0.067611	-0.711574	0.880514	0.153788	-0.630779	1.196066	0.047577	-0.581002	1.207384	-0.044056	-0.623071	1.132164	0.050146	-0.576166	0.695349	-0.199052	-0.546773	0.722082	0.305131							-0.354501	0.595967	0.113318	-0.237567	0.081537	0.184212	-0.237929	0.086083	0.143101	-0.233608	0.083404	-0.092934	0.406529	0.077858	0.000953
8030	66.916667	-0.761263	0.648397	0.151414	-0.757884	0.662518	-0.050526	-0.714036	0.878776	-0.067574	-0.711484	0.880547	0.153830	-0.630766	1.196030	0.047394	-0.580989	1.207256	-0.044247	-0.623008	1.132129	0.049995	-0.576152	0.695308	-0.199055	-0.546615	0.722130	0.305152							-0.354494	0.595944	0.113278	-0.237564	0.081531	0.184211	-0.237931	0.086077	0.143107	-0.233623	0.083386	-0.092942	0.406492	0.077792	0.000963
8031	66.925000	-0.761225	0.648355	0.151387	-0.757870	0.662577	-0.050486	-0.713997	0.878773	-0.067525	-0.711393	0.880575	0.153873	-0.630740	1.195995	0.047186	-0.580991	1.207144	-0.044442	-0.622961	1.132043	0.049835	-0.576144	0.695266	-0.199050	-0.546462	0.722175	0.305169							-0.354478	0.595957	0.113275	-0.237562	0.081525	0.184214	-0.237928	0.086066	0.143100	-0.233600	0.083404	-0.092938	0.406452	0.077743	0.000970
8032	66.933333	-0.761194	0.648427	0.151445	-0.757876	0.662560	-0.050461	-0.713999	0.878720	-0.067450	-0.711306	0.880599	0.153906	-0.630730	1.195926	0.047034	-0.580953	1.207048	-0.044688	-0.622909	1.132101	0.049700	-0.576138	0.695217	-0.199038	-0.546321	0.722205	0.305187							-0.354454	0.595946	0.113244	-0.237564	0.081521	0.184213	-0.237927	0.086071	0.143099	-0.233606	0.083405	-0.092937	0.406407	0.077691	0.000970
8033	66.941667	-0.761157	0.648445	0.151465	-0.757818	0.662563	-0.050475	-0.713949	0.878724	-0.067469	-0.711142	0.880591	0.153884	-0.630675	1.195904	0.046816	-0.580951	1.206946	-0.044886	-0.622831	1.132056	0.049590	-0.576147	0.695171	-0.199021	-0.546193	0.722232	0.305207							-0.354417	0.595951	0.113230	-0.237559	0.081528	0.184212	-0.237924	0.086067	0.143099	-0.233626	0.083387	-0.092943	0.406353	0.077641	0.000985
8034	66.950000	-0.761119	0.648461	0.151473	-0.757839	0.662592	-0.050429	-0.713893	0.878742	-0.067413	-0.710972	0.880580	0.153861	-0.630621	1.195869	0.046604	-0.580909	1.206860	-0.045100	-0.622761	1.132021	0.049481	-0.576158	0.695123	-0.199002	-0.546074	0.722263	0.305230							-0.354367	0.595960	0.113223	-0.237558	0.081533	0.184210	-0.237918	0.086069	0.143104	-0.233600	0.083396	-0.092931	0.406292	0.077591	0.000992
8035	66.958333	-0.761074	0.648449	0.151469	-0.757818	0.662601	-0.050420	-0.713875	0.878705	-0.067401	-0.710904	0.880597	0.153889	-0.630600	1.195850	0.046452	-0.580894	1.206766	-0.045287	-0.622711	1.132019	0.049361	-0.576178	0.695081	-0.198986	-0.545975	0.722275	0.305244							-0.354312	0.595964	0.113225	-0.237559	0.081540	0.184208	-0.237917	0.086083	0.143101	-0.233613	0.083390	-0.092933	0.406235	0.077545	0.001000
8036	66.966667	-0.761031	0.648488	0.151505	-0.757760	0.662602	-0.050441	-0.713849	0.878670	-0.067388	-0.710839	0.880605	0.153912	-0.630530	1.195840	0.046237	-0.580855	1.206643	-0.045530	-0.622645	1.132000	0.049211	-0.576201	0.695034	-0.198970	-0.545886	0.722285	0.305262							-0.354250	0.595964	0.113229	-0.237560	0.081547	0.184205	-0.237914	0.086083	0.143094	-0.233602	0.083400	-0.092927	0.406176	0.077498	0.001004
8037	66.975000	-0.761002	0.648501	0.151513	-0.757744	0.662609	-0.050430	-0.713822	0.878651	-0.067366	-0.710780	0.880614	0.153943	-0.630474	1.195826	0.046085	-0.580839	1.206546	-0.045716	-0.622570	1.131980	0.049114	-0.576233	0.694986	-0.198959	-0.545815	0.722279	0.305271							-0.354188	0.595958	0.113244	-0.237556	0.081543	0.184202	-0.237915	0.086080	0.143088	-0.233608	0.083396	-0.092937	0.406113	0.077433	0.000999
8038	66.983333	-0.760969	0.648521	0.151531	-0.757746	0.662656	-0.050357	-0.713767	0.878666	-0.067312	-0.710718	0.880619	0.153968	-0.630407	1.195817	0.045939	-0.580810	1.206437	-0.045894	-0.622439	1.132004	0.048998	-0.576261	0.694937	-0.198956	-0.545755	0.722263	0.305274							-0.354126	0.595939	0.113257	-0.237552	0.081531	0.184196	-0.237920	0.086068	0.143087	-0.233600	0.083406	-0.092937	0.406052	0.077382	0.000984
8039	66.991667	-0.760940	0.648524	0.151541	-0.757707	0.662656	-0.050401	-0.713747	0.878634	-0.067305	-0.710652	0.880617	0.153988	-0.630307	1.195805	0.045775	-0.580785	1.206353	-0.046083	-0.622350	1.132003	0.048916	-0.576286	0.694893	-0.198951	-0.545712	0.722246	0.305273							-0.354072	0.595933	0.113281	-0.237556	0.081521	0.184197	-0.237921	0.086059	0.143083	-0.233625	0.083385	-0.092926	0.405986	0.077335	0.000978
8040	67.000000	-0.760917	0.648534	0.151554	-0.757700	0.662633	-0.050391	-0.713739	0.878609	-0.067296	-0.710769	0.880698	0.154139	-0.630209	1.195799	0.045586	-0.580710	1.206257	-0.046305	-0.622266	1.131988	0.048849	-0.576310	0.694855	-0.198948	-0.545681	0.722222	0.305269							-0.354016	0.595927	0.113301	-0.237559	0.081518	0.184199	-0.237920	0.086052	0.143082	-0.233621	0.083384	-0.092935	0.405921	0.077310	0.000965
8041	67.008333	-0.760900	0.648555	0.151563	-0.757712	0.662654	-0.050364	-0.713694	0.878621	-0.067245	-0.710720	0.880705	0.154152	-0.630112	1.195796	0.045460	-0.580656	1.206170	-0.046532	-0.622182	1.131983	0.048762	-0.576328	0.694816	-0.198951	-0.545660	0.722208	0.305256							-0.353971	0.595935	0.113319	-0.237559	0.081517	0.184198	-0.237920	0.086057	0.143083	-0.233614	0.083393	-0.092928	0.405858	0.077280	0.000950
8042	67.016667	-0.760881	0.648573	0.151570	-0.757681	0.662660	-0.050374	-0.713652	0.878639	-0.067234	-0.710668	0.880715	0.154166	-0.630017	1.195786	0.045337	-0.580640	1.206035	-0.046681	-0.622086	1.131987	0.048690	-0.576343	0.694783	-0.198954	-0.545648	0.722197	0.305244							-0.353933	0.595942	0.113330	-0.237560	0.081524	0.184196	-0.237922	0.086066	0.143084	-0.233656	0.083375	-0.092906	0.405799	0.077262	0.000930
8043	67.025000	-0.760875	0.648594	0.151572	-0.757673	0.662675	-0.050371	-0.713644	0.878601	-0.067239	-0.710631	0.880727	0.154174	-0.629917	1.195776	0.045204	-0.580610	1.205928	-0.046839	-0.621982	1.131968	0.048616	-0.576356	0.694748	-0.198954	-0.545649	0.722175	0.305225							-0.353906	0.595944	0.113333	-0.237563	0.081531	0.184189	-0.237919	0.086069	0.143077	-0.233636	0.083387	-0.092911	0.405746	0.077254	0.000910
8044	67.033333	-0.760858	0.648606	0.151580	-0.757650	0.662682	-0.050385	-0.713611	0.878596	-0.067254	-0.710594	0.880739	0.154181	-0.629788	1.195742	0.045057	-0.580566	1.205819	-0.046991	-0.621867	1.131944	0.048549	-0.576366	0.694711	-0.198956	-0.545655	0.722160	0.305214							-0.353879	0.595950	0.113328	-0.237561	0.081538	0.184189	-0.237916	0.086069	0.143072	-0.233633	0.083386	-0.092924	0.405697	0.077246	0.000891
8045	67.041667	-0.760861	0.648611	0.151567	-0.757673	0.662696	-0.050372	-0.713560	0.878633	-0.067234	-0.710564	0.880746	0.154178	-0.629655	1.195737	0.044905	-0.580499	1.205720	-0.047168	-0.621736	1.131937	0.048471	-0.576369	0.694683	-0.198960	-0.545664	0.722136	0.305200							-0.353865	0.595947	0.113327	-0.237559	0.081538	0.184184	-0.237921	0.086075	0.143077	-0.233609	0.083397	-0.092916	0.405665	0.077232	0.000869
8046	67.050000	-0.760856	0.648622	0.151565	-0.757657	0.662695	-0.050393	-0.713548	0.878589	-0.067269	-0.710533	0.880745	0.154173	-0.629522	1.195743	0.044770	-0.580434	1.205620	-0.047349	-0.621593	1.131968	0.048422	-0.576365	0.694650	-0.198962	-0.545678	0.722101	0.305180							-0.353855	0.595941	0.113318	-0.237563	0.081541	0.184186	-0.237928	0.086074	0.143072	-0.233745	0.083675	-0.093265	0.405634	0.077225	0.000851
8047	67.058333	-0.760851	0.648617	0.151551	-0.757648	0.662696	-0.050401	-0.713514	0.878585	-0.067263	-0.710508	0.880743	0.154162	-0.629405	1.195755	0.044686	-0.580339	1.205523	-0.047522	-0.621470	1.131980	0.048374	-0.576362	0.694623	-0.198971	-0.545698	0.722065	0.305167							-0.353838	0.595926	0.113317	-0.237561	0.081532	0.184188	-0.237920	0.086065	0.143073	-0.233619	0.083380	-0.092922	0.405617	0.077215	0.000830
8048	67.066667	-0.760842	0.648619	0.151549	-0.757625	0.662696	-0.050422	-0.713454	0.878621	-0.067266	-0.710486	0.880739	0.154152	-0.629275	1.195766	0.044591	-0.580256	1.205433	-0.047657	-0.621353	1.132005	0.048324	-0.576357	0.694595	-0.198977	-0.545714	0.722022	0.305146							-0.353818	0.595917	0.113316	-0.237561	0.081525	0.184189	-0.237923	0.086051	0.143073	-0.233624	0.083369	-0.092918	0.405598	0.077200	0.000817
8049	67.075000	-0.760835	0.648622	0.151535	-0.757638	0.662700	-0.050419	-0.713417	0.878618	-0.067284	-0.710476	0.880735	0.154135	-0.629126	1.195780	0.044496	-0.580182	1.205359	-0.047785	-0.621245	1.132019	0.048276	-0.576341	0.694565	-0.198984	-0.545740	0.721982	0.305132							-0.353802	0.595915	0.113323	-0.237562	0.081519	0.184189	-0.237919	0.086051	0.143074	-0.233603	0.083394	-0.092913	0.405584	0.077197	0.000811
8050	67.083333	-0.760841	0.648619	0.151520	-0.757633	0.662704	-0.050427	-0.713407	0.878582	-0.067327	-0.710466	0.880732	0.154120	-0.628973	1.195819	0.044365	-0.580121	1.205279	-0.047913	-0.621128	1.132035	0.048248	-0.576328	0.694542	-0.198992	-0.545769	0.721953	0.305120							-0.353781	0.595913	0.113331	-0.237563	0.081522	0.184192	-0.237921	0.086062	0.143080	-0.233603	0.083397	-0.092907	0.405572	0.077198	0.000805
8051	67.091667	-0.760835	0.648624	0.151511	-0.757624	0.662707	-0.050440	-0.713360	0.878606	-0.067335	-0.710456	0.880729	0.154100	-0.628838	1.195845	0.044280	-0.579993	1.205223	-0.048088	-0.621008	1.132016	0.048163	-0.576315	0.694521	-0.199012	-0.545812	0.721907	0.305106							-0.353749	0.595950	0.113379	-0.237562	0.081523	0.184188	-0.237917	0.086069	0.143080	-0.233636	0.083382	-0.092913	0.405561	0.077199	0.000808
8052	67.100000	-0.760835	0.648634	0.151504	-0.757608	0.662705	-0.050460	-0.713334	0.878589	-0.067371	-0.710409	0.880665	0.154027	-0.628706	1.195862	0.044208	-0.579924	1.205150	-0.048201	-0.620848	1.132029	0.048100	-0.576295	0.694497	-0.199029	-0.545860	0.721872	0.305098							-0.353732	0.595936	0.113377	-0.237562	0.081529	0.184184	-0.237920	0.086074	0.143078	-0.233606	0.083406	-0.092908	0.405552	0.077200	0.000806
8053	67.108333	-0.760839	0.648638	0.151497	-0.757647	0.662713	-0.050449	-0.713288	0.878604	-0.067390	-0.710446	0.880723	0.154053	-0.628545	1.195849	0.044106	-0.579810	1.205059	-0.048317	-0.620735	1.132051	0.048049	-0.576287	0.694465	-0.199046	-0.545921	0.721833	0.305095							-0.353704	0.595946	0.113419	-0.237562	0.081536	0.184183	-0.237922	0.086074	0.143071	-0.233603	0.083405	-0.092912	0.405545	0.077189	0.000809
8054	67.116667	-0.760850	0.648642	0.151481	-0.757624	0.662704	-0.050476	-0.713239	0.878620	-0.067412	-0.710398	0.880658	0.153968	-0.628407	1.195877	0.044043	-0.579726	1.204991	-0.048416	-0.620611	1.132040	0.048052	-0.576275	0.694435	-0.199070	-0.545992	0.721800	0.305095							-0.353675	0.595951	0.113473	-0.237565	0.081534	0.184183	-0.237921	0.086072	0.143073	-0.233603	0.083397	-0.092926	0.405539	0.077182	0.000809
8055	67.125000	-0.760849	0.648638	0.151467	-0.757608	0.662697	-0.050497	-0.713205	0.878616	-0.067444	-0.710379	0.880639	0.153915	-0.628275	1.195858	0.043981	-0.579644	1.204943	-0.048516	-0.620489	1.132071	0.048012	-0.576273	0.694404	-0.199090	-0.546071	0.721757	0.305095							-0.353644	0.595960	0.113548	-0.237567	0.081535	0.184191	-0.237924	0.086067	0.143076	-0.233626	0.083380	-0.092930	0.405528	0.077167	0.000813
8056	67.133333	-0.760847	0.648639	0.151452	-0.757612	0.662699	-0.050504	-0.713167	0.878610	-0.067477	-0.710415	0.880691	0.153930	-0.628104	1.195877	0.043897	-0.579559	1.204895	-0.048606	-0.620378	1.132073	0.047963	-0.576271	0.694370	-0.199119	-0.546150	0.721712	0.305088							-0.353628	0.595936	0.113587	-0.237566	0.081535	0.184197	-0.237928	0.086067	0.143083	-0.233627	0.083374	-0.092925	0.405517	0.077167	0.000809
8057	67.141667	-0.760949	0.648660	0.151627	-0.757586	0.662722	-0.050523	-0.713145	0.878590	-0.067528	-0.710366	0.880630	0.153840	-0.627994	1.195904	0.043863	-0.579457	1.204836	-0.048695	-0.620277	1.132133	0.047933	-0.576262	0.694345	-0.199140	-0.546245	0.721673	0.305074							-0.353611	0.595934	0.113637	-0.237565	0.081529	0.184203	-0.237930	0.086065	0.143084	-0.233604	0.083394	-0.092922	0.405505	0.077151	0.000806
8058	67.150000	-0.760949	0.648665	0.151615	-0.757606	0.662702	-0.050534	-0.713120	0.878572	-0.067571	-0.710358	0.880628	0.153801	-0.627873	1.195933	0.043859	-0.579349	1.204805	-0.048787	-0.620173	1.132162	0.047918	-0.576251	0.694310	-0.199162	-0.546337	0.721640	0.305058							-0.353590	0.595963	0.113712	-0.237566	0.081524	0.184194	-0.237920	0.086068	0.143092	-0.233657	0.083360	-0.092906	0.405497	0.077149	0.000797
8059	67.158333	-0.760931	0.648683	0.151614	-0.757585	0.662714	-0.050526	-0.713074	0.878593	-0.067599	-0.710356	0.880633	0.153761	-0.627741	1.195959	0.043823	-0.579257	1.204784	-0.048846	-0.620072	1.132183	0.047885	-0.576254	0.694288	-0.199190	-0.546429	0.721607	0.305036							-0.353579	0.595973	0.113738	-0.237564	0.081519	0.184194	-0.237921	0.086062	0.143082	-0.233617	0.083382	-0.092923	0.405488	0.077148	0.000794
8060	67.166667	-0.760937	0.648706	0.151606	-0.757554	0.662765	-0.050560	-0.713021	0.878609	-0.067684	-0.710389	0.880696	0.153773	-0.627587	1.195967	0.043768	-0.579142	1.204763	-0.048927	-0.619964	1.132209	0.047881	-0.576248	0.694258	-0.199213	-0.546514	0.721582	0.305010							-0.353574	0.595963	0.113727	-0.237563	0.081529	0.184189	-0.237921	0.086066	0.143082	-0.233605	0.083398	-0.092924	0.405471	0.077151	0.000787
8061	67.175000	-0.760929	0.648721	0.151598	-0.757591	0.662720	-0.050564	-0.713006	0.878597	-0.067665	-0.710346	0.880651	0.153696	-0.627478	1.196017	0.043780	-0.579059	1.204753	-0.048966	-0.619850	1.132237	0.047865	-0.576240	0.694227	-0.199228	-0.546591	0.721553	0.304974							-0.353548	0.595978	0.113756	-0.237563	0.081528	0.184186	-0.237919	0.086066	0.143076	-0.233673	0.083546	-0.093100	0.405464	0.077154	0.000785
8062	67.183333	-0.760925	0.648733	0.151591	-0.757561	0.662723	-0.050591	-0.712985	0.878582	-0.067703	-0.710339	0.880659	0.153666	-0.627336	1.196065	0.043721	-0.578972	1.204740	-0.049008	-0.619725	1.132267	0.047854	-0.576233	0.694202	-0.199254	-0.546664	0.721520	0.304939							-0.353517	0.595993	0.113790	-0.237565	0.081531	0.184187	-0.237918	0.086074	0.143077	-0.233629	0.083390	-0.092934	0.405457	0.077152	0.000779
8063	67.191667	-0.760909	0.648732	0.151588	-0.757539	0.662761	-0.050561	-0.712926	0.878606	-0.067753	-0.710333	0.880660	0.153637	-0.627185	1.196077	0.043691	-0.578889	1.204728	-0.049036	-0.619633	1.132281	0.047847	-0.576225	0.694175	-0.199267	-0.546736	0.721496	0.304902							-0.353488	0.595973	0.113797	-0.237565	0.081533	0.184194	-0.237923	0.086067	0.143081	-0.233605	0.083407	-0.092926	0.405447	0.077150	0.000781
8064	67.200000	-0.760908	0.648736	0.151582	-0.757572	0.662756	-0.050575	-0.712915	0.878569	-0.067767	-0.710150	0.880613	0.153489	-0.627065	1.196090	0.043690	-0.578823	1.204708	-0.049062	-0.619540	1.132289	0.047849	-0.576218	0.694152	-0.199280	-0.546803	0.721465	0.304868							-0.353459	0.595951	0.113804	-0.237566	0.081540	0.184200	-0.237926	0.086070	0.143089	-0.233610	0.083395	-0.092919	0.405440	0.077143	0.000778
8065	67.208333	-0.760912	0.648736	0.151570	-0.757548	0.662729	-0.050604	-0.712856	0.878599	-0.067787	-0.710225	0.880631	0.153512	-0.626965	1.196099	0.043710	-0.578741	1.204698	-0.049083	-0.619439	1.132289	0.047841	-0.576209	0.694124	-0.199290	-0.546869	0.721436	0.304827							-0.353428	0.595938	0.113840	-0.237566	0.081537	0.184206	-0.237927	0.086078	0.143094	-0.233603	0.083389	-0.092922	0.405436	0.077143	0.000779
8066	67.216667	-0.760901	0.648736	0.151565	-0.757528	0.662730	-0.050619	-0.712803	0.878618	-0.067885	-0.710295	0.880655	0.153539	-0.626861	1.196108	0.043729	-0.578654	1.204690	-0.049098	-0.619343	1.132290	0.047828	-0.576199	0.694101	-0.199299	-0.546931	0.721403	0.304788							-0.353391	0.595930	0.113869	-0.237564	0.081532	0.184209	-0.237922	0.086075	0.143093	-0.233619	0.083377	-0.092931	0.405434	0.077140	0.000774
8067	67.225000	-0.760895	0.648743	0.151555	-0.757534	0.662746	-0.050588	-0.712778	0.878609	-0.067910	-0.710201	0.880631	0.153453	-0.626719	1.196154	0.043661	-0.578585	1.204690	-0.049118	-0.619262	1.132307	0.047831	-0.576187	0.694074	-0.199307	-0.546989	0.721368	0.304750							-0.353367	0.595905	0.113871	-0.237560	0.081531	0.184203	-0.237919	0.086071	0.143092	-0.233612	0.083384	-0.092922	0.405430	0.077136	0.000770
8068	67.233333	-0.760898	0.648748	0.151547	-0.757545	0.662743	-0.050612	-0.712759	0.878617	-0.067873	-0.710100	0.880607	0.153367	-0.626593	1.196185	0.043637	-0.578518	1.204687	-0.049132	-0.619183	1.132328	0.047827	-0.576178	0.694053	-0.199314	-0.547049	0.721338	0.304723							-0.353343	0.595890	0.113866	-0.237561	0.081528	0.184197	-0.237916	0.086068	0.143084	-0.233599	0.083389	-0.092917	0.405427	0.077131	0.000768
8069	67.241667	-0.760888	0.648756	0.151547	-0.757541	0.662747	-0.050618	-0.712729	0.878601	-0.067927	-0.710088	0.880612	0.153348	-0.626517	1.196203	0.043671	-0.578437	1.204694	-0.049164	-0.619092	1.132356	0.047835	-0.576167	0.694032	-0.199320	-0.547103	0.721301	0.304696							-0.353320	0.595906	0.113903	-0.237558	0.081521	0.184184	-0.237917	0.086063	0.143076	-0.233614	0.083394	-0.092927	0.405426	0.077127	0.000767
8070	67.250000	-0.760878	0.648771	0.151549	-0.757537	0.662750	-0.050624	-0.712661	0.878641	-0.067964	-0.710069	0.880617	0.153335	-0.626414	1.196225	0.043691	-0.578367	1.204693	-0.049194	-0.619011	1.132360	0.047871	-0.576157	0.694019	-0.199327	-0.547150	0.721271	0.304685							-0.353298	0.595884	0.113883	-0.237556	0.081520	0.184187	-0.237915	0.086066	0.143074	-0.233601	0.083406	-0.092921	0.405421	0.077130	0.000766
8071	67.258333	-0.760880	0.648775	0.151546	-0.757513	0.662774	-0.050628	-0.712649	0.878630	-0.067948	-0.710053	0.880619	0.153324	-0.626306	1.196236	0.043709	-0.578325	1.204687	-0.049168	-0.618921	1.132397	0.047883	-0.576152	0.693993	-0.199329	-0.547205	0.721242	0.304683							-0.353283	0.595896	0.113917	-0.237560	0.081528	0.184181	-0.237921	0.086062	0.143075	-0.233609	0.083401	-0.092915	0.405418	0.077132	0.000771
8072	67.266667	-0.760878	0.648781	0.151540	-0.757498	0.662750	-0.050652	-0.712630	0.878609	-0.067984	-0.710022	0.880611	0.153305	-0.626197	1.196241	0.043732	-0.578260	1.204684	-0.049185	-0.618843	1.132398	0.047909	-0.576150	0.693970	-0.199328	-0.547254	0.721208	0.304689							-0.353269	0.595880	0.113929	-0.237562	0.081523	0.184189	-0.237921	0.086057	0.143079	-0.233656	0.083379	-0.092906	0.405416	0.077122	0.000781
8073	67.275000	-0.760871	0.648778	0.151534	-0.757524	0.662756	-0.050640	-0.712584	0.878630	-0.068004	-0.710061	0.880622	0.153328	-0.626098	1.196237	0.043763	-0.578199	1.204679	-0.049171	-0.618756	1.132387	0.047953	-0.576143	0.693954	-0.199335	-0.547300	0.721169	0.304687							-0.353259	0.595902	0.113961	-0.237564	0.081535	0.184195	-0.237921	0.086072	0.143082	-0.233642	0.083375	-0.092918	0.405413	0.077130	0.000775
8074	67.283333	-0.760863	0.648788	0.151537	-0.757484	0.662776	-0.050598	-0.712564	0.878613	-0.068017	-0.710096	0.880633	0.153347	-0.625995	1.196232	0.043797	-0.578149	1.204681	-0.049162	-0.618677	1.132376	0.047985	-0.576146	0.693927	-0.199342	-0.547338	0.721129	0.304686							-0.353280	0.595857	0.113867	-0.237562	0.081543	0.184203	-0.237920	0.086076	0.143086	-0.233627	0.083371	-0.092923	0.405412	0.077129	0.000777
8075	67.291667	-0.760856	0.648792	0.151531	-0.757488	0.662791	-0.050636	-0.712523	0.878639	-0.068049	-0.710089	0.880669	0.153356	-0.625907	1.196246	0.043837	-0.578083	1.204692	-0.049152	-0.618546	1.132403	0.047971	-0.576143	0.693914	-0.199425	-0.547369	0.721091	0.304687							-0.353311	0.595800	0.113810	-0.237564	0.081542	0.184202	-0.237915	0.086078	0.143087	-0.233607	0.083391	-0.092911	0.405411	0.077131	0.000771
8076	67.300000	-0.760855	0.648793	0.151520	-0.757498	0.662780	-0.050631	-0.712472	0.878673	-0.068058	-0.710028	0.880647	0.153309	-0.625816	1.196261	0.043871	-0.578007	1.204716	-0.049139	-0.618466	1.132412	0.047994	-0.576149	0.693882	-0.199348	-0.547391	0.721057	0.304677							-0.353360	0.595731	0.113692	-0.237562	0.081538	0.184196	-0.237918	0.086077	0.143082	-0.233608	0.083393	-0.092907	0.405406	0.077130	0.000765
8077	67.308333	-0.760844	0.648811	0.151533	-0.757460	0.662793	-0.050613	-0.712451	0.878668	-0.068072	-0.710018	0.880692	0.153323	-0.625730	1.196275	0.043913	-0.577952	1.204740	-0.049097	-0.618395	1.132420	0.048012	-0.576166	0.693857	-0.199360	-0.547398	0.721022	0.304663							-0.353435	0.595666	0.113493	-0.237558	0.081526	0.184182	-0.237913	0.086073	0.143073	-0.233614	0.083383	-0.092911	0.405406	0.077128	0.000754
8078	67.316667	-0.760831	0.648813	0.151531	-0.757478	0.662800	-0.050614	-0.712402	0.878695	-0.068088	-0.710006	0.880743	0.153338	-0.625636	1.196306	0.043988	-0.577862	1.204773	-0.049068	-0.618322	1.132430	0.048028	-0.576188	0.693828	-0.199375	-0.547393	0.720998	0.304642							-0.353545	0.595571	0.113278	-0.237560	0.081524	0.184176	-0.237916	0.086052	0.143065	-0.233608	0.083389	-0.092909	0.405407	0.077132	0.000749
8079	67.325000	-0.760829	0.648818	0.151534	-0.757461	0.662814	-0.050611	-0.712378	0.878671	-0.068133	-0.709954	0.880757	0.153320	-0.625557	1.196324	0.044020	-0.577818	1.204809	-0.049015	-0.618246	1.132452	0.048053	-0.576227	0.693805	-0.199393	-0.547373	0.720978	0.304621							-0.353630	0.595468	0.113069	-0.237562	0.081526	0.184172	-0.237918	0.086052	0.143059	-0.233608	0.083393	-0.092908	0.405404	0.077129	0.000749
8080	67.333333	-0.760822	0.648823	0.151540	-0.757431	0.662805	-0.050615	-0.712337	0.878679	-0.068138	-0.709841	0.880697	0.153231	-0.625489	1.196343	0.044099	-0.577733	1.204854	-0.049004	-0.618172	1.132470	0.048070	-0.576267	0.693779	-0.199412	-0.547347	0.720966	0.304598							-0.353710	0.595390	0.112894	-0.237560	0.081526	0.184174	-0.237919	0.086058	0.143063	-0.233660	0.083368	-0.092900	0.405402	0.077133	0.000747
8081	67.341667	-0.760812	0.648831	0.151537	-0.757421	0.662814	-0.050609	-0.712286	0.878706	-0.068104	-0.709812	0.880742	0.153254	-0.625388	1.196363	0.044136	-0.577660	1.204913	-0.048963	-0.618098	1.132480	0.048086	-0.576311	0.693752	-0.199423	-0.547313	0.720958	0.304577							-0.353763	0.595368	0.112773	-0.237562	0.081531	0.184186	-0.237922	0.086063	0.143072	-0.233619	0.083387	-0.092916	0.405397	0.077130	0.000750
8082	67.350000	-0.760801	0.648839	0.151535	-0.757449	0.662851	-0.050572	-0.712249	0.878693	-0.068138	-0.709779	0.880787	0.153279	-0.625289	1.196374	0.044176	-0.577579	1.204957	-0.048935	-0.618015	1.132557	0.048130	-0.576352	0.693734	-0.199445	-0.547279	0.720952	0.304555							-0.353795	0.595369	0.112692	-0.237563	0.081536	0.184196	-0.237918	0.086064	0.143080	-0.233607	0.083392	-0.092908	0.405395	0.077135	0.000748
8083	67.358333	-0.760787	0.648885	0.151552	-0.757441	0.662858	-0.050568	-0.712201	0.878718	-0.068118	-0.709702	0.880772	0.153253	-0.625196	1.196375	0.044218	-0.577545	1.204967	-0.048819	-0.617934	1.132539	0.048135	-0.576378	0.693712	-0.199461	-0.547253	0.720951	0.304541							-0.353802	0.595389	0.112672	-0.237562	0.081541	0.184202	-0.237919	0.086082	0.143083	-0.233675	0.083531	-0.093081	0.405394	0.077138	0.000748
8084	67.366667	-0.760778	0.648894	0.151545	-0.757432	0.662868	-0.050565	-0.712146	0.878747	-0.068098	-0.709623	0.880767	0.153224	-0.625102	1.196372	0.044261	-0.577470	1.205001	-0.048788	-0.617855	1.132518	0.048141	-0.576399	0.693696	-0.199473	-0.547224	0.720950	0.304532							-0.353768	0.595427	0.112705	-0.237563	0.081540	0.184199	-0.237919	0.086078	0.143084	-0.233603	0.083392	-0.092897	0.405393	0.077143	0.000749
8085	67.375000	-0.760763	0.648911	0.151543	-0.757406	0.662866	-0.050553	-0.712105	0.878757	-0.068092	-0.709578	0.880805	0.153254	-0.625015	1.196367	0.044294	-0.577374	1.205022	-0.048779	-0.617772	1.132500	0.048171	-0.576411	0.693678	-0.199480	-0.547208	0.720942	0.304530							-0.353719	0.595444	0.112773	-0.237557	0.081538	0.184196	-0.237919	0.086074	0.143081	-0.233603	0.083391	-0.092890	0.405391	0.077133	0.000747
8086	67.383333	-0.760747	0.648922	0.151536	-0.757411	0.662883	-0.050566	-0.712060	0.878764	-0.068089	-0.709491	0.880801	0.153229	-0.624934	1.196361	0.044332	-0.577288	1.205020	-0.048763	-0.617690	1.132507	0.048200	-0.576419	0.693662	-0.199476	-0.547197	0.720932	0.304535							-0.353655	0.595455	0.112866	-0.237555	0.081530	0.184192	-0.237920	0.086060	0.143075	-0.233738	0.083675	-0.093247	0.405388	0.077126	0.000740
8087	67.391667	-0.760618	0.648898	0.151329	-0.757402	0.662889	-0.050566	-0.712016	0.878778	-0.068082	-0.709336	0.880801	0.153179	-0.624854	1.196346	0.044362	-0.577221	1.205039	-0.048680	-0.617595	1.132497	0.048225	-0.576421	0.693649	-0.199475	-0.547189	0.720918	0.304549							-0.353571	0.595481	0.112967	-0.237554	0.081521	0.184176	-0.237914	0.086055	0.143064	-0.233726	0.083412	-0.092809	0.405391	0.077124	0.000737
8088	67.400000	-0.760714	0.648943	0.151522	-0.757395	0.662904	-0.050516	-0.711967	0.878790	-0.068076	-0.709355	0.880828	0.153233	-0.624769	1.196326	0.044391	-0.577094	1.205039	-0.048713	-0.617508	1.132440	0.048239	-0.576417	0.693633	-0.199469	-0.547187	0.720906	0.304572							-0.353494	0.595506	0.113063	-0.237549	0.081520	0.184170	-0.237921	0.086043	0.143059	-0.233848	0.083423	-0.092723	0.405387	0.077120	0.000737
8089	67.408333	-0.760579	0.648924	0.151323	-0.757371	0.662908	-0.050569	-0.711923	0.878785	-0.068090	-0.709102	0.880816	0.153123	-0.624686	1.196305	0.044425	-0.577014	1.205044	-0.048687	-0.617374	1.132448	0.048231	-0.576410	0.693621	-0.199459	-0.547181	0.720899	0.304605							-0.353450	0.595509	0.113131	-0.237554	0.081529	0.184180	-0.237919	0.086050	0.143065	-0.233613	0.083390	-0.092905	0.405389	0.077124	0.000738
8090	67.416667	-0.760558	0.648940	0.151319	-0.757292	0.662887	-0.050584	-0.711871	0.878775	-0.068104	-0.709028	0.880836	0.153124	-0.624602	1.196294	0.044451	-0.576923	1.205090	-0.048656	-0.617287	1.132432	0.048242	-0.576401	0.693611	-0.199455	-0.547173	0.720887	0.304642							-0.353419	0.595502	0.113178	-0.237554	0.081535	0.184185	-0.237918	0.086062	0.143069	-0.233614	0.083388	-0.092904	0.405386	0.077122	0.000742
8091	67.425000	-0.760540	0.648953	0.151311	-0.757335	0.662937	-0.050571	-0.711784	0.878830	-0.068074	-0.709107	0.880915	0.153236	-0.624516	1.196278	0.044476	-0.576834	1.205078	-0.048631	-0.617192	1.132397	0.048272	-0.576384	0.693599	-0.199451	-0.547160	0.720874	0.304679							-0.353405	0.595471	0.113199	-0.237559	0.081538	0.184190	-0.237916	0.086075	0.143072	-0.233678	0.083543	-0.093064	0.405389	0.077132	0.000743
8092	67.433333	-0.760519	0.648966	0.151301	-0.757326	0.662957	-0.050515	-0.711713	0.878851	-0.068077	-0.709014	0.880944	0.153231	-0.624417	1.196257	0.044497	-0.576745	1.205105	-0.048603	-0.617108	1.132396	0.048264	-0.576364	0.693585	-0.199456	-0.547142	0.720850	0.304712							-0.353389	0.595449	0.113210	-0.237555	0.081541	0.184191	-0.237918	0.086077	0.143075	-0.233632	0.083374	-0.092912	0.405389	0.077131	0.000746
8093	67.441667	-0.760500	0.648991	0.151301	-0.757297	0.662977	-0.050563	-0.711639	0.878872	-0.068076	-0.709000	0.880966	0.153246	-0.624328	1.196241	0.044528	-0.576648	1.205105	-0.048561	-0.617015	1.132371	0.048273	-0.576344	0.693574	-0.199459	-0.547124	0.720825	0.304740							-0.353394	0.595425	0.113198	-0.237557	0.081539	0.184197	-0.237915	0.086079	0.143079	-0.233635	0.083387	-0.092898	0.405386	0.077133	0.000743
8094	67.450000	-0.760473	0.649008	0.151304	-0.757215	0.662962	-0.050567	-0.711584	0.878866	-0.068074	-0.708907	0.880996	0.153240	-0.624213	1.196226	0.044547	-0.576532	1.205126	-0.048556	-0.616912	1.132313	0.048316	-0.576319	0.693563	-0.199463	-0.547101	0.720791	0.304766							-0.353421	0.595383	0.113160	-0.237555	0.081531	0.184195	-0.237916	0.086075	0.143085	-0.233608	0.083398	-0.092901	0.405388	0.077132	0.000748
8095	67.458333	-0.760450	0.649030	0.151309	-0.757255	0.663021	-0.050545	-0.711474	0.878922	-0.068080	-0.708789	0.880985	0.153223	-0.624131	1.196208	0.044594	-0.576471	1.205134	-0.048503	-0.616816	1.132338	0.048327	-0.576292	0.693553	-0.199470	-0.547079	0.720755	0.304778							-0.353421	0.595384	0.113156	-0.237553	0.081531	0.184189	-0.237911	0.086064	0.143075	-0.233696	0.083518	-0.093085	0.405384	0.077124	0.000745
8096	67.466667	-0.760380	0.649050	0.151288	-0.757231	0.663045	-0.050536	-0.711382	0.878946	-0.068081	-0.708727	0.880996	0.153227	-0.624017	1.196194	0.044610	-0.576351	1.205159	-0.048495	-0.616708	1.132366	0.048376	-0.576266	0.693540	-0.199475	-0.547059	0.720723	0.304780							-0.353428	0.595367	0.113143	-0.237551	0.081527	0.184186	-0.237918	0.086051	0.143074	-0.233561	0.083672	-0.092963	0.405385	0.077120	0.000745
8097	67.475000	-0.760381	0.649062	0.151306	-0.757174	0.663051	-0.050536	-0.711277	0.878970	-0.068122	-0.708629	0.881036	0.153231	-0.623928	1.196181	0.044649	-0.576264	1.205166	-0.048446	-0.616631	1.132341	0.048344	-0.576234	0.693528	-0.199479	-0.547042	0.720698	0.304786							-0.353447	0.595338	0.113131	-0.237550	0.081520	0.184182	-0.237916	0.086047	0.143068	-0.233628	0.083380	-0.092901	0.405381	0.077120	0.000740
8098	67.483333	-0.760338	0.649066	0.151293	-0.757116	0.663055	-0.050536	-0.711174	0.878989	-0.068124	-0.708499	0.881072	0.153214	-0.623837	1.196164	0.044686	-0.576162	1.205173	-0.048392	-0.616529	1.132295	0.048387	-0.576205	0.693519	-0.199486	-0.547029	0.720674	0.304785							-0.353448	0.595321	0.113127	-0.237549	0.081516	0.184181	-0.237911	0.086050	0.143067	-0.233652	0.083374	-0.092906	0.405382	0.077121	0.000740
8099	67.491667	-0.760321	0.649103	0.151305	-0.757089	0.663081	-0.050535	-0.711059	0.879027	-0.068112	-0.708402	0.881097	0.153213	-0.623748	1.196141	0.044730	-0.576067	1.205192	-0.048347	-0.616429	1.132227	0.048356	-0.576175	0.693510	-0.199494	-0.547018	0.720664	0.304782							-0.353415	0.595351	0.113148	-0.237553	0.081528	0.184186	-0.237914	0.086054	0.143068	-0.233615	0.083379	-0.092922	0.405381	0.077121	0.000737
8100	67.500000	-0.760277	0.649118	0.151290	-0.757060	0.663103	-0.050531	-0.710968	0.879031	-0.068122	-0.708346	0.881132	0.153221	-0.623665	1.196110	0.044792	-0.575995	1.205199	-0.048288	-0.616330	1.132202	0.048392	-0.576148	0.693501	-0.199503	-0.547009	0.720656	0.304783							-0.353419	0.595342	0.113136	-0.237555	0.081533	0.184203	-0.237914	0.086068	0.143073	-0.233601	0.083390	-0.092917	0.405380	0.077128	0.000740
8101	67.508333	-0.760349	0.649183	0.151486	-0.757028	0.663129	-0.050531	-0.710842	0.879079	-0.068110	-0.708146	0.881114	0.153134	-0.623582	1.196077	0.044853	-0.575905	1.205219	-0.048226	-0.616235	1.132163	0.048447	-0.576118	0.693504	-0.199592	-0.546997	0.720641	0.304785							-0.353408	0.595343	0.113136	-0.237555	0.081542	0.184203	-0.237913	0.086076	0.143084	-0.233607	0.083391	-0.092913	0.405378	0.077131	0.000741
8102	67.516667	-0.760224	0.649156	0.151275	-0.757022	0.663189	-0.050495	-0.710714	0.879125	-0.068099	-0.707951	0.881109	0.153059	-0.623498	1.196030	0.044912	-0.575854	1.205225	-0.048122	-0.616127	1.132124	0.048478	-0.576087	0.693488	-0.199523	-0.546980	0.720619	0.304788							-0.353381	0.595371	0.113160	-0.237554	0.081542	0.184197	-0.237916	0.086078	0.143085	-0.233624	0.083375	-0.092921	0.405377	0.077127	0.000744
8103	67.525000	-0.760301	0.649217	0.151475	-0.756966	0.663217	-0.050489	-0.710598	0.879155	-0.068097	-0.707955	0.881179	0.153129	-0.623414	1.195991	0.044978	-0.575764	1.205263	-0.048091	-0.615982	1.132054	0.048456	-0.576054	0.693472	-0.199533	-0.546955	0.720596	0.304795							-0.353355	0.595372	0.113176	-0.237555	0.081536	0.184197	-0.237914	0.086072	0.143082	-0.233611	0.083396	-0.092910	0.405374	0.077124	0.000743
8104	67.533333	-0.760278	0.649241	0.151472	-0.756863	0.663178	-0.050538	-0.710498	0.879137	-0.068124	-0.707827	0.881218	0.153115	-0.623330	1.195951	0.045038	-0.575697	1.205281	-0.047997	-0.615892	1.132052	0.048513	-0.576017	0.693455	-0.199551	-0.546932	0.720570	0.304803							-0.353345	0.595348	0.113175	-0.237556	0.081531	0.184190	-0.237912	0.086057	0.143078	-0.233608	0.083391	-0.092903	0.405370	0.077117	0.000741
8105	67.541667	-0.760250	0.649267	0.151469	-0.756865	0.663219	-0.050534	-0.710348	0.879201	-0.068110	-0.707707	0.881252	0.153101	-0.623265	1.195905	0.045117	-0.575607	1.205305	-0.047919	-0.615794	1.131984	0.048502	-0.575979	0.693430	-0.199560	-0.546896	0.720546	0.304811							-0.353459	0.595287	0.113223	-0.237555	0.081518	0.184181	-0.237914	0.086049	0.143069	-0.233634	0.083389	-0.092906	0.405374	0.077117	0.000740
8106	67.550000	-0.760219	0.649294	0.151465	-0.756892	0.663290	-0.050496	-0.710217	0.879226	-0.068118	-0.707584	0.881285	0.153089	-0.623164	1.195878	0.045161	-0.575511	1.205350	-0.047856	-0.615696	1.131956	0.048520	-0.575946	0.693422	-0.199735	-0.546856	0.720523	0.304822							-0.353547	0.595259	0.113303	-0.237555	0.081519	0.184180	-0.237911	0.086046	0.143060	-0.233610	0.083402	-0.092914	0.405374	0.077122	0.000737
8107	67.558333	-0.760194	0.649344	0.151474	-0.756850	0.663320	-0.050491	-0.710057	0.879272	-0.068148	-0.707465	0.881319	0.153079	-0.623056	1.195857	0.045217	-0.575420	1.205391	-0.047786	-0.615500	1.131884	0.048470	-0.575898	0.693384	-0.199584	-0.546813	0.720509	0.304838							-0.353530	0.595248	0.113313	-0.237553	0.081519	0.184179	-0.237914	0.086051	0.143064	-0.233621	0.083383	-0.092913	0.405375	0.077119	0.000739
8108	67.566667	-0.760157	0.649343	0.151452	-0.756812	0.663351	-0.050492	-0.709935	0.879283	-0.068172	-0.707347	0.881357	0.153064	-0.622941	1.195841	0.045278	-0.575302	1.205436	-0.047696	-0.615311	1.131814	0.048427	-0.575850	0.693367	-0.199597	-0.546767	0.720502	0.304856							-0.353525	0.595224	0.113301	-0.237554	0.081527	0.184183	-0.237914	0.086054	0.143060	-0.233628	0.083363	-0.092912	0.405373	0.077119	0.000745
8109	67.575000	-0.760133	0.649391	0.151459	-0.756776	0.663380	-0.050490	-0.709790	0.879330	-0.068174	-0.707224	0.881392	0.153046	-0.622844	1.195809	0.045340	-0.575197	1.205491	-0.047614	-0.615369	1.131913	0.048625	-0.575802	0.693360	-0.199770	-0.546722	0.720495	0.304874							-0.353506	0.595204	0.113300	-0.237558	0.081529	0.184193	-0.237908	0.086068	0.143074	-0.233686	0.083573	-0.093088	0.405381	0.077123	0.000749
8110	67.583333	-0.760094	0.649443	0.151468	-0.756695	0.663403	-0.050519	-0.709636	0.879378	-0.068177	-0.706922	0.881376	0.152901	-0.622715	1.195791	0.045428	-0.575087	1.205540	-0.047531	-0.615265	1.131866	0.048626	-0.575751	0.693327	-0.199628	-0.546674	0.720490	0.304897							-0.353500	0.595217	0.113311	-0.237554	0.081539	0.184199	-0.237912	0.086075	0.143084	-0.233624	0.083360	-0.092902	0.405380	0.077124	0.000754
8111	67.591667	-0.760001	0.649399	0.151329	-0.756671	0.663444	-0.050499	-0.709516	0.879393	-0.068200	-0.706893	0.881456	0.152960	-0.622599	1.195766	0.045509	-0.574983	1.205571	-0.047457	-0.615117	1.131872	0.048698	-0.575702	0.693331	-0.199805	-0.546618	0.720479	0.304921							-0.353483	0.595209	0.113316	-0.237556	0.081538	0.184207	-0.237912	0.086079	0.143094	-0.233604	0.083383	-0.092892	0.405380	0.077122	0.000756
8112	67.600000	-0.759911	0.649466	0.151257	-0.756612	0.663474	-0.050513	-0.709395	0.879410	-0.068219	-0.706862	0.881530	0.153013	-0.622475	1.195750	0.045583	-0.574869	1.205609	-0.047389	-0.614990	1.131868	0.048734	-0.575639	0.693325	-0.199824	-0.546562	0.720463	0.304933							-0.353469	0.595192	0.113317	-0.237553	0.081537	0.184203	-0.237915	0.086070	0.143097	-0.233760	0.083647	-0.093254	0.405384	0.077119	0.000756
8113	67.608333	-0.759871	0.649504	0.151253	-0.756572	0.663507	-0.050512	-0.709232	0.879478	-0.068247	-0.706723	0.881561	0.152980	-0.622333	1.195752	0.045646	-0.574717	1.205642	-0.047305	-0.614861	1.131863	0.048762	-0.575572	0.693314	-0.199845	-0.546505	0.720451	0.304936							-0.353439	0.595170	0.113323	-0.237554	0.081528	0.184191	-0.237910	0.086058	0.143081	-0.233604	0.083387	-0.092895	0.405380	0.077110	0.000752
8114	67.616667	-0.759830	0.649541	0.151250	-0.756525	0.663537	-0.050511	-0.709071	0.879531	-0.068294	-0.706542	0.881533	0.152901	-0.622185	1.195740	0.045711	-0.574573	1.205703	-0.047262	-0.614731	1.131860	0.048784	-0.575498	0.693306	-0.199866	-0.546449	0.720443	0.304941							-0.353397	0.595158	0.113350	-0.237552	0.081515	0.184179	-0.237917	0.086049	0.143069	-0.233604	0.083385	-0.092896	0.405377	0.077107	0.000746
8115	67.625000	-0.759787	0.649580	0.151247	-0.756451	0.663554	-0.050514	-0.708961	0.879549	-0.068263	-0.706464	0.881630	0.152936	-0.622003	1.195756	0.045744	-0.574375	1.205738	-0.047214	-0.614561	1.131883	0.048779	-0.575425	0.693300	-0.199881	-0.546387	0.720445	0.304941							-0.353375	0.595101	0.113328	-0.237557	0.081508	0.184177	-0.237912	0.086044	0.143063	-0.233607	0.083389	-0.092900	0.405374	0.077111	0.000743
8116	67.633333	-0.759740	0.649614	0.151233	-0.756438	0.663627	-0.050501	-0.708836	0.879581	-0.068274	-0.706347	0.881668	0.152925	-0.621835	1.195779	0.045792	-0.574180	1.205826	-0.047161	-0.614427	1.131914	0.048795	-0.575354	0.693291	-0.199890	-0.546319	0.720448	0.304940							-0.353332	0.595072	0.113319	-0.237558	0.081511	0.184175	-0.237913	0.086051	0.143052	-0.233606	0.083389	-0.092896	0.405376	0.077114	0.000739
8117	67.641667	-0.759805	0.649681	0.151421	-0.756392	0.663654	-0.050499	-0.708703	0.879621	-0.068283	-0.706205	0.881733	0.152907	-0.621667	1.195812	0.045803	-0.573968	1.205884	-0.047110	-0.614274	1.131927	0.048791	-0.575283	0.693284	-0.199899	-0.546251	0.720457	0.304942							-0.353305	0.595052	0.113307	-0.237553	0.081520	0.184177	-0.237915	0.086049	0.143059	-0.233606	0.083384	-0.092893	0.405375	0.077122	0.000742
8118	67.650000	-0.759655	0.649662	0.151215	-0.756340	0.663656	-0.050506	-0.708590	0.879630	-0.068306	-0.705902	0.881667	0.152736	-0.621485	1.195832	0.045843	-0.573759	1.205933	-0.047071	-0.614118	1.131942	0.048762	-0.575211	0.693267	-0.199903	-0.546177	0.720465	0.304943							-0.353287	0.595015	0.113273	-0.237559	0.081521	0.184182	-0.237913	0.086064	0.143068	-0.233593	0.083484	-0.092916	0.405373	0.077125	0.000741
8119	67.658333	-0.759715	0.649726	0.151399	-0.756296	0.663710	-0.050493	-0.708453	0.879665	-0.068361	-0.705783	0.881696	0.152716	-0.621286	1.195852	0.045822	-0.573534	1.205962	-0.047042	-0.613953	1.131951	0.048741	-0.575149	0.693255	-0.199905	-0.546104	0.720471	0.304943							-0.353272	0.594983	0.113237	-0.237558	0.081536	0.184194	-0.237911	0.086073	0.143077	-0.233604	0.083379	-0.092886	0.405371	0.077127	0.000752
8120	67.666667	-0.759662	0.649751	0.151387	-0.756249	0.663740	-0.050482	-0.708314	0.879713	-0.068375	-0.705821	0.881801	0.152809	-0.621078	1.195861	0.045772	-0.573247	1.206005	-0.047057	-0.613786	1.131958	0.048711	-0.575091	0.693241	-0.199912	-0.546023	0.720468	0.304944							-0.353258	0.594949	0.113203	-0.237561	0.081541	0.184206	-0.237910	0.086082	0.143087	-0.233604	0.083378	-0.092886	0.405372	0.077127	0.000755
8121	67.675000	-0.759618	0.649779	0.151379	-0.756178	0.663790	-0.050454	-0.708188	0.879737	-0.068382	-0.705707	0.881832	0.152793	-0.620883	1.195865	0.045738	-0.572990	1.206014	-0.047070	-0.613619	1.131928	0.048640	-0.575036	0.693224	-0.199918	-0.545947	0.720458	0.304938							-0.353244	0.594920	0.113166	-0.237558	0.081537	0.184200	-0.237914	0.086075	0.143086	-0.233606	0.083382	-0.092888	0.405374	0.077118	0.000752
8122	67.683333	-0.759573	0.649810	0.151369	-0.756087	0.663766	-0.050487	-0.708055	0.879769	-0.068380	-0.705589	0.881859	0.152783	-0.620692	1.195870	0.045694	-0.572720	1.206042	-0.047074	-0.613408	1.131961	0.048558	-0.574981	0.693194	-0.199771	-0.545865	0.720443	0.304932							-0.353233	0.594895	0.113126	-0.237557	0.081524	0.184186	-0.237912	0.086059	0.143082	-0.233604	0.083377	-0.092891	0.405375	0.077117	0.000747
8123	67.691667	-0.759473	0.649834	0.151273	-0.756042	0.663795	-0.050480	-0.707916	0.879813	-0.068388	-0.705477	0.881892	0.152771	-0.620492	1.195875	0.045614	-0.572466	1.206057	-0.047086	-0.613244	1.131953	0.048510	-0.574983	0.693096	-0.199821	-0.545782	0.720428	0.304917							-0.353229	0.594871	0.113074	-0.237557	0.081509	0.184181	-0.237909	0.086047	0.143066	-0.233649	0.083354	-0.092881	0.405375	0.077112	0.000736
8124	67.700000	-0.759374	0.649850	0.151176	-0.755981	0.663859	-0.050427	-0.707781	0.879859	-0.068390	-0.705372	0.881925	0.152762	-0.620290	1.195888	0.045539	-0.572205	1.206073	-0.047104	-0.613084	1.131957	0.048422	-0.574872	0.693180	-0.199790	-0.545702	0.720424	0.304908							-0.353226	0.594857	0.113024	-0.237552	0.081505	0.184171	-0.237910	0.086042	0.143060	-0.233624	0.083357	-0.092900	0.405374	0.077112	0.000730
8125	67.708333	-0.759306	0.649865	0.151133	-0.755959	0.663866	-0.050474	-0.707644	0.879917	-0.068371	-0.705258	0.881956	0.152729	-0.620091	1.195891	0.045455	-0.571908	1.206104	-0.047152	-0.612920	1.131968	0.048352	-0.574798	0.693193	-0.199875	-0.545623	0.720435	0.304907							-0.353225	0.594852	0.112979	-0.237553	0.081506	0.184168	-0.237910	0.086040	0.143050	-0.233601	0.083379	-0.092893	0.405375	0.077116	0.000727
8126	67.716667	-0.759299	0.649917	0.151162	-0.755921	0.663902	-0.050473	-0.707508	0.879969	-0.068407	-0.705161	0.881999	0.152723	-0.619902	1.195896	0.045378	-0.571632	1.206128	-0.047167	-0.612721	1.131973	0.048240	-0.574741	0.693213	-0.199971	-0.545544	0.720452	0.304906							-0.353219	0.594851	0.112937	-0.237555	0.081518	0.184172	-0.237901	0.086055	0.143062	-0.233972	0.083636	-0.093059	0.405375	0.077124	0.000729
8127	67.725000	-0.759284	0.649970	0.151228	-0.755881	0.663945	-0.050444	-0.707347	0.880062	-0.068430	-0.704961	0.882000	0.152641	-0.619725	1.195899	0.045315	-0.571356	1.206135	-0.047198	-0.612587	1.131955	0.048158	-0.574680	0.693224	-0.199984	-0.545468	0.720467	0.304904							-0.353213	0.594846	0.112906	-0.237556	0.081525	0.184174	-0.237898	0.086069	0.143070	-0.233617	0.083370	-0.092890	0.405377	0.077128	0.000737
8128	67.733333	-0.759272	0.650010	0.151301	-0.755849	0.663963	-0.050467	-0.707240	0.880082	-0.068442	-0.704807	0.882020	0.152566	-0.619548	1.195896	0.045258	-0.571083	1.206145	-0.047247	-0.612391	1.131948	0.048048	-0.574752	0.693059	-0.199794	-0.545392	0.720488	0.304903							-0.353201	0.594848	0.112881	-0.237557	0.081538	0.184185	-0.237912	0.086068	0.143076	-0.233607	0.083375	-0.092882	0.405370	0.077127	0.000740
8129	67.741667	-0.759237	0.650039	0.151293	-0.755819	0.663994	-0.050460	-0.707111	0.880126	-0.068461	-0.704848	0.882096	0.152628	-0.619347	1.195867	0.045138	-0.570828	1.206139	-0.047273	-0.612234	1.131934	0.047977	-0.574547	0.693243	-0.199952	-0.545315	0.720505	0.304904							-0.353180	0.594840	0.112866	-0.237562	0.081541	0.184192	-0.237910	0.086076	0.143086	-0.233600	0.083374	-0.092878	0.405369	0.077136	0.000745
8130	67.750000	-0.759200	0.650064	0.151291	-0.755790	0.664019	-0.050456	-0.706948	0.880197	-0.068489	-0.704718	0.882126	0.152587	-0.619168	1.195850	0.045083	-0.570585	1.206135	-0.047298	-0.612054	1.131928	0.047918	-0.574609	0.693067	-0.199988	-0.545248	0.720520	0.304905							-0.353154	0.594830	0.112850	-0.237564	0.081537	0.184191	-0.237909	0.086082	0.143086	-0.233840	0.083425	-0.092705	0.405370	0.077131	0.000748
8131	67.758333	-0.759161	0.650092	0.151282	-0.755763	0.664045	-0.050426	-0.706829	0.880226	-0.068513	-0.704623	0.882182	0.152580	-0.618998	1.195821	0.045024	-0.570370	1.206106	-0.047316	-0.611878	1.131851	0.047814	-0.574404	0.693253	-0.200093	-0.545177	0.720523	0.304899							-0.353155	0.594797	0.112815	-0.237562	0.081524	0.184176	-0.237910	0.086070	0.143075	-0.233616	0.083371	-0.092893	0.405373	0.077128	0.000736
8132	67.766667	-0.759130	0.650123	0.151270	-0.755737	0.664057	-0.050458	-0.706709	0.880252	-0.068544	-0.704513	0.882191	0.152521	-0.618873	1.195767	0.045034	-0.570156	1.206077	-0.047335	-0.611696	1.131801	0.047744	-0.574452	0.693058	-0.200057	-0.545111	0.720524	0.304894							-0.353128	0.594768	0.112787	-0.237564	0.081501	0.184167	-0.237915	0.086039	0.143057	-0.233603	0.083374	-0.092894	0.405368	0.077121	0.000729
8133	67.775000	-0.759094	0.650143	0.151257	-0.755711	0.664071	-0.050461	-0.706590	0.880280	-0.068574	-0.704427	0.882230	0.152494	-0.618712	1.195749	0.044947	-0.569940	1.206062	-0.047377	-0.611536	1.131809	0.047705	-0.574251	0.693228	-0.200163	-0.545055	0.720525	0.304897							-0.353108	0.594738	0.112764	-0.237560	0.081495	0.184156	-0.237908	0.086041	0.143045	-0.233601	0.083382	-0.092907	0.405371	0.077114	0.000727
8134	67.783333	-0.759062	0.650215	0.151271	-0.755682	0.664088	-0.050466	-0.706444	0.880337	-0.068607	-0.704340	0.882263	0.152464	-0.618540	1.195705	0.044887	-0.569734	1.206037	-0.047399	-0.611374	1.131783	0.047668	-0.574312	0.693023	-0.200125	-0.545005	0.720534	0.304903							-0.353089	0.594717	0.112743	-0.237562	0.081496	0.184147	-0.237918	0.086035	0.143034	-0.233606	0.083375	-0.092903	0.405373	0.077115	0.000721
8135	67.791667	-0.758982	0.650175	0.151139	-0.755654	0.664112	-0.050444	-0.706345	0.880342	-0.068633	-0.704172	0.882281	0.152377	-0.618384	1.195657	0.044838	-0.569541	1.206018	-0.047457	-0.611224	1.131739	0.047622	-0.574117	0.693180	-0.200222	-0.544953	0.720537	0.304902							-0.353075	0.594698	0.112722	-0.237561	0.081507	0.184155	-0.237914	0.086048	0.143048	-0.233601	0.083414	-0.092923	0.405378	0.077116	0.000733
8136	67.800000	-0.759002	0.650211	0.151218	-0.755622	0.664132	-0.050469	-0.706241	0.880341	-0.068690	-0.704189	0.882416	0.152450	-0.618217	1.195594	0.044769	-0.569372	1.205984	-0.047473	-0.611067	1.131673	0.047589	-0.574063	0.693156	-0.200245	-0.544917	0.720540	0.304912							-0.353065	0.594681	0.112710	-0.237562	0.081527	0.184168	-0.237912	0.086053	0.143055	-0.233599	0.083384	-0.092896	0.405377	0.077121	0.000746
8137	67.808333	-0.758981	0.650254	0.151220	-0.755592	0.664150	-0.050471	-0.706131	0.880375	-0.068698	-0.703995	0.882372	0.152309	-0.618087	1.195525	0.044751	-0.569212	1.205921	-0.047479	-0.610899	1.131607	0.047550	-0.574143	0.692943	-0.200198	-0.544893	0.720542	0.304914							-0.353064	0.594669	0.112695	-0.237561	0.081531	0.184173	-0.237906	0.086069	0.143070	-0.233745	0.083658	-0.093254	0.405378	0.077121	0.000757
8138	67.816667	-0.758960	0.650292	0.151224	-0.755530	0.664154	-0.050445	-0.706015	0.880406	-0.068707	-0.703962	0.882405	0.152308	-0.617962	1.195450	0.044732	-0.569067	1.205862	-0.047498	-0.610729	1.131508	0.047508	-0.574116	0.692915	-0.200216	-0.544873	0.720537	0.304915							-0.353062	0.594660	0.112683	-0.237559	0.081534	0.184178	-0.237907	0.086075	0.143074	-0.233591	0.083375	-0.092887	0.405377	0.077126	0.000759
8139	67.825000	-0.758942	0.650265	0.151185	-0.755533	0.664185	-0.050469	-0.705949	0.880375	-0.068759	-0.703891	0.882465	0.152299	-0.617830	1.195336	0.044731	-0.568928	1.205800	-0.047512	-0.610578	1.131425	0.047490	-0.573954	0.693066	-0.200308	-0.544857	0.720515	0.304905							-0.353066	0.594651	0.112671	-0.237564	0.081536	0.184176	-0.237908	0.086074	0.143074	-0.233608	0.083363	-0.092891	0.405374	0.077127	0.000763
8140	67.833333	-0.758924	0.650324	0.151204	-0.755464	0.664187	-0.050502	-0.705830	0.880427	-0.068763	-0.703827	0.882493	0.152270	-0.617702	1.195277	0.044711	-0.568754	1.205747	-0.047552	-0.610420	1.131369	0.047476	-0.573940	0.693036	-0.200328	-0.544851	0.720492	0.304891							-0.353065	0.594633	0.112657	-0.237563	0.081527	0.184175	-0.237916	0.086055	0.143051	-0.233596	0.083382	-0.092890	0.405371	0.077118	0.000762
8141	67.841667	-0.758909	0.650346	0.151195	-0.755463	0.664219	-0.050456	-0.705754	0.880439	-0.068791	-0.703772	0.882524	0.152247	-0.617541	1.195244	0.044632	-0.568618	1.205697	-0.047558	-0.610267	1.131289	0.047418	-0.573929	0.693003	-0.200341	-0.544836	0.720473	0.304872							-0.353061	0.594615	0.112637	-0.237565	0.081509	0.184153	-0.237916	0.086049	0.143046	-0.233602	0.083376	-0.092896	0.405373	0.077111	0.000749
8142	67.850000	-0.758887	0.650313	0.151152	-0.755463	0.664232	-0.050470	-0.705706	0.880413	-0.068842	-0.703699	0.882542	0.152203	-0.617367	1.195178	0.044607	-0.568437	1.205656	-0.047584	-0.610122	1.131257	0.047379	-0.573921	0.692968	-0.200352	-0.544819	0.720450	0.304842							-0.353055	0.594595	0.112611	-0.237566	0.081502	0.184143	-0.237912	0.086042	0.143032	-0.233621	0.083357	-0.092909	0.405369	0.077106	0.000735
8143	67.858333	-0.758869	0.650331	0.151138	-0.755422	0.664242	-0.050488	-0.705647	0.880428	-0.068878	-0.703668	0.882580	0.152180	-0.617210	1.195171	0.044530	-0.568258	1.205647	-0.047598	-0.609947	1.131260	0.047314	-0.573910	0.692942	-0.200362	-0.544801	0.720449	0.304820							-0.353044	0.594581	0.112585	-0.237569	0.081503	0.184137	-0.237921	0.086037	0.143023	-0.233615	0.083367	-0.092909	0.405365	0.077109	0.000732
8144	67.866667	-0.758847	0.650386	0.151149	-0.755380	0.664248	-0.050505	-0.705549	0.880494	-0.068929	-0.703615	0.882606	0.152142	-0.617071	1.195149	0.044493	-0.568058	1.205631	-0.047677	-0.609797	1.131192	0.047248	-0.573898	0.692919	-0.200371	-0.544776	0.720461	0.304792							-0.353013	0.594592	0.112592	-0.237570	0.081512	0.184140	-0.237915	0.086052	0.143034	-0.233598	0.083379	-0.092899	0.405365	0.077114	0.000737
8145	67.875000	-0.758825	0.650399	0.151139	-0.755362	0.664265	-0.050518	-0.705531	0.880475	-0.068918	-0.703572	0.882631	0.152112	-0.616921	1.195100	0.044396	-0.567909	1.205607	-0.047685	-0.609660	1.131177	0.047197	-0.573888	0.692887	-0.200311	-0.544730	0.720474	0.304760							-0.352924	0.594641	0.112675	-0.237570	0.081520	0.184151	-0.237916	0.086058	0.143047	-0.233603	0.083375	-0.092894	0.405363	0.077114	0.000741
8146	67.883333	-0.758804	0.650364	0.151101	-0.755339	0.664270	-0.050502	-0.705518	0.880439	-0.068968	-0.703537	0.882660	0.152080	-0.616803	1.195094	0.044401	-0.567696	1.205579	-0.047767	-0.609515	1.131217	0.047165	-0.573880	0.692857	-0.200263	-0.544677	0.720485	0.304713							-0.352810	0.594692	0.112811	-0.237571	0.081528	0.184167	-0.237919	0.086065	0.143061	-0.233573	0.083474	-0.092928	0.405362	0.077119	0.000746
8147	67.891667	-0.758779	0.650400	0.151108	-0.755319	0.664292	-0.050488	-0.705469	0.880463	-0.068966	-0.703501	0.882678	0.152057	-0.616664	1.195067	0.044319	-0.567522	1.205550	-0.047803	-0.609383	1.131152	0.047114	-0.573877	0.692835	-0.200297	-0.544629	0.720494	0.304657							-0.352686	0.594727	0.112935	-0.237575	0.081532	0.184174	-0.237922	0.086066	0.143067	-0.233598	0.083376	-0.092891	0.405366	0.077120	0.000751
8148	67.900000	-0.758758	0.650440	0.151117	-0.755277	0.664282	-0.050506	-0.705449	0.880449	-0.068983	-0.703471	0.882696	0.152040	-0.616520	1.195034	0.044233	-0.567347	1.205517	-0.047828	-0.609259	1.131131	0.047044	-0.574012	0.692647	-0.200286	-0.544586	0.720499	0.304589							-0.352584	0.594739	0.113006	-0.237570	0.081530	0.184172	-0.237923	0.086060	0.143064	-0.233599	0.083376	-0.092887	0.405361	0.077118	0.000752
8149	67.908333	-0.758736	0.650435	0.151100	-0.755300	0.664331	-0.050459	-0.705425	0.880448	-0.069018	-0.703445	0.882715	0.152019	-0.616360	1.195007	0.044141	-0.567191	1.205477	-0.047879	-0.609118	1.131071	0.046949	-0.573939	0.692704	-0.200360	-0.544558	0.720504	0.304528							-0.352494	0.594752	0.113047	-0.237569	0.081521	0.184164	-0.237925	0.086052	0.143049	-0.233607	0.083363	-0.092895	0.405362	0.077122	0.000742
8150	67.916667	-0.758716	0.650478	0.151104	-0.755272	0.664287	-0.050484	-0.705457	0.880381	-0.069030	-0.703425	0.882731	0.152002	-0.616257	1.194985	0.044072	-0.567045	1.205435	-0.047935	-0.608986	1.131045	0.046869	-0.573862	0.692762	-0.200442	-0.544533	0.720517	0.304475							-0.352446	0.594736	0.113061	-0.237571	0.081509	0.184159	-0.237922	0.086047	0.143041	-0.233617	0.083357	-0.092903	0.405359	0.077116	0.000734
8151	67.925000	-0.758695	0.650487	0.151097	-0.755188	0.664252	-0.050513	-0.705439	0.880399	-0.069025	-0.703402	0.882745	0.151991	-0.616150	1.194961	0.043970	-0.566890	1.205389	-0.048011	-0.608878	1.131062	0.046809	-0.573917	0.692655	-0.200491	-0.544506	0.720543	0.304451							-0.352426	0.594724	0.113046	-0.237572	0.081505	0.184150	-0.237920	0.086041	0.143029	-0.233595	0.083372	-0.092893	0.405359	0.077117	0.000727
8152	67.933333	-0.758678	0.650498	0.151092	-0.755233	0.664281	-0.050505	-0.705438	0.880381	-0.069094	-0.703383	0.882755	0.151974	-0.616046	1.194937	0.043862	-0.566706	1.205354	-0.048122	-0.608784	1.131041	0.046746	-0.573958	0.692547	-0.200545	-0.544477	0.720575	0.304445							-0.352468	0.594690	0.112954	-0.237568	0.081500	0.184140	-0.237926	0.086029	0.143029	-0.233619	0.083349	-0.092895	0.405358	0.077118	0.000722
8153	67.941667	-0.758659	0.650483	0.151075	-0.755246	0.664280	-0.050504	-0.705446	0.880372	-0.069088	-0.703380	0.882758	0.151946	-0.615963	1.194894	0.043807	-0.566586	1.205294	-0.048171	-0.608700	1.130998	0.046677	-0.573848	0.692604	-0.200649	-0.544433	0.720616	0.304455							-0.352527	0.594664	0.112843	-0.237568	0.081506	0.184145	-0.237922	0.086039	0.143033	-0.233609	0.083356	-0.092891	0.405359	0.077119	0.000721
8154	67.950000	-0.758649	0.650509	0.151083	-0.755258	0.664273	-0.050496	-0.705475	0.880337	-0.069077	-0.703376	0.882764	0.151921	-0.615892	1.194831	0.043753	-0.566482	1.205222	-0.048216	-0.608617	1.130898	0.046649	-0.573729	0.692663	-0.200747	-0.544383	0.720666	0.304479							-0.352583	0.594643	0.112740	-0.237574	0.081522	0.184156	-0.237928	0.086055	0.143050	-0.233597	0.083381	-0.092887	0.405356	0.077123	0.000728
8155	67.958333	-0.758633	0.650506	0.151079	-0.755240	0.664261	-0.050516	-0.705485	0.880312	-0.069151	-0.703358	0.882764	0.151891	-0.615845	1.194736	0.043703	-0.566414	1.205145	-0.048263	-0.608533	1.130830	0.046575	-0.573754	0.692554	-0.200771	-0.544319	0.720702	0.304495							-0.352623	0.594631	0.112655	-0.237571	0.081525	0.184170	-0.237926	0.086056	0.143061	-0.233597	0.083379	-0.092884	0.405353	0.077127	0.000734
8156	67.966667	-0.758623	0.650512	0.151078	-0.755244	0.664253	-0.050515	-0.705504	0.880289	-0.069176	-0.703356	0.882769	0.151886	-0.615788	1.194640	0.043642	-0.566361	1.205058	-0.048302	-0.608437	1.130751	0.046548	-0.573659	0.692614	-0.200829	-0.544262	0.720735	0.304497							-0.352627	0.594645	0.112594	-0.237576	0.081518	0.184178	-0.237931	0.086059	0.143068	-0.233622	0.083349	-0.092890	0.405353	0.077127	0.000736
8157	67.975000	-0.758618	0.650514	0.151081	-0.755267	0.664244	-0.050509	-0.705547	0.880237	-0.069176	-0.703261	0.882719	0.151770	-0.615744	1.194537	0.043571	-0.566334	1.204980	-0.048352	-0.608355	1.130635	0.046508	-0.573656	0.692583	-0.200840	-0.544217	0.720747	0.304481							-0.352639	0.594631	0.112537	-0.237578	0.081524	0.184178	-0.237933	0.086058	0.143061	-0.233607	0.083365	-0.092889	0.405351	0.077126	0.000730
8158	67.983333	-0.758613	0.650520	0.151080	-0.755207	0.664203	-0.050538	-0.705574	0.880221	-0.069182	-0.703377	0.882772	0.151822	-0.615708	1.194440	0.043500	-0.566307	1.204905	-0.048409	-0.608298	1.130544	0.046448	-0.573671	0.692557	-0.200843	-0.544192	0.720766	0.304461							-0.352635	0.594622	0.112488	-0.237581	0.081521	0.184173	-0.237934	0.086050	0.143049	-0.233596	0.083370	-0.092895	0.405349	0.077129	0.000724
8159	67.991667	-0.758613	0.650522	0.151083	-0.755296	0.664231	-0.050513	-0.705578	0.880240	-0.069251	-0.703393	0.882779	0.151799	-0.615692	1.194360	0.043443	-0.566281	1.204833	-0.048459	-0.608251	1.130467	0.046395	-0.573702	0.692524	-0.200834	-0.544180	0.720782	0.304439							-0.352618	0.594608	0.112445	-0.237573	0.081511	0.184154	-0.237934	0.086038	0.143037	-0.233597	0.083375	-0.092898	0.405348	0.077126	0.000715
8160	68.000000	-0.758618	0.650516	0.151085	-0.755322	0.664226	-0.050505	-0.705647	0.880200	-0.069223	-0.703385	0.882769	0.151765	-0.615683	1.194289	0.043382	-0.566258	1.204783	-0.048518	-0.608208	1.130402	0.046355	-0.573738	0.692487	-0.200823	-0.544180	0.720789	0.304417							-0.352599	0.594594	0.112404	-0.237576	0.081513	0.184142	-0.237927	0.086034	0.143032	-0.233601	0.083371	-0.092894	0.405350	0.077126	0.000709
8161	68.008333	-0.758629	0.650464	0.151063	-0.755333	0.664219	-0.050502	-0.705691	0.880181	-0.069260	-0.703235	0.882675	0.151608	-0.615679	1.194248	0.043330	-0.566263	1.204710	-0.048564	-0.608140	1.130356	0.046296	-0.573777	0.692445	-0.200815	-0.544200	0.720800	0.304406							-0.352621	0.594550	0.112329	-0.237573	0.081511	0.184140	-0.237931	0.086036	0.143028	-0.233610	0.083364	-0.092898	0.405347	0.077129	0.000707
8162	68.016667	-0.758640	0.650453	0.151068	-0.755344	0.664211	-0.050502	-0.705712	0.880190	-0.069297	-0.703436	0.882769	0.151738	-0.615666	1.194212	0.043222	-0.566260	1.204669	-0.048623	-0.608125	1.130365	0.046235	-0.573818	0.692400	-0.200807	-0.544220	0.720807	0.304399							-0.352633	0.594518	0.112251	-0.237571	0.081512	0.184135	-0.237930	0.086043	0.143023	-0.233597	0.083375	-0.092893	0.405349	0.077128	0.000707
8163	68.025000	-0.758652	0.650487	0.151096	-0.755334	0.664203	-0.050507	-0.705764	0.880164	-0.069308	-0.703475	0.882768	0.151734	-0.615678	1.194195	0.043165	-0.566283	1.204626	-0.048683	-0.608130	1.130336	0.046195	-0.573872	0.692364	-0.200803	-0.544248	0.720814	0.304382							-0.352632	0.594480	0.112176	-0.237575	0.081517	0.184143	-0.237929	0.086040	0.143036	-0.233596	0.083376	-0.092889	0.405343	0.077131	0.000712
8164	68.033333	-0.758670	0.650475	0.151094	-0.755371	0.664181	-0.050507	-0.705854	0.880100	-0.069263	-0.703504	0.882758	0.151725	-0.615701	1.194168	0.043117	-0.566308	1.204594	-0.048738	-0.608148	1.130281	0.046144	-0.573929	0.692324	-0.200782	-0.544275	0.720818	0.304359							-0.352661	0.594469	0.112121	-0.237573	0.081522	0.184157	-0.237932	0.086055	0.143048	-0.233596	0.083377	-0.092886	0.405345	0.077135	0.000717
8165	68.041667	-0.758694	0.650435	0.151077	-0.755391	0.664162	-0.050509	-0.705878	0.880102	-0.069287	-0.703561	0.882754	0.151728	-0.615734	1.194142	0.043084	-0.566337	1.204549	-0.048815	-0.608171	1.130269	0.046129	-0.573981	0.692294	-0.200769	-0.544306	0.720823	0.304328							-0.352677	0.594464	0.112090	-0.237578	0.081527	0.184173	-0.237935	0.086064	0.143059	-0.233609	0.083363	-0.092887	0.405338	0.077134	0.000719
8166	68.050000	-0.758714	0.650443	0.151081	-0.755411	0.664144	-0.050515	-0.705928	0.880069	-0.069321	-0.703595	0.882743	0.151712	-0.615783	1.194106	0.043051	-0.566385	1.204488	-0.048891	-0.608188	1.130187	0.046135	-0.574041	0.692268	-0.200750	-0.544350	0.720820	0.304285							-0.352710	0.594448	0.112034	-0.237579	0.081529	0.184177	-0.237933	0.086063	0.143056	-0.233643	0.083353	-0.092880	0.405337	0.077138	0.000715
8167	68.058333	-0.758733	0.650433	0.151071	-0.755442	0.664126	-0.050526	-0.706001	0.880027	-0.069330	-0.703646	0.882727	0.151701	-0.615865	1.194047	0.043036	-0.566487	1.204414	-0.048929	-0.608234	1.130179	0.046097	-0.574117	0.692236	-0.200731	-0.544401	0.720813	0.304238							-0.352745	0.594437	0.111968	-0.237572	0.081528	0.184163	-0.237932	0.086054	0.143048	-0.233608	0.083364	-0.092906	0.405335	0.077134	0.000707
8168	68.066667	-0.758761	0.650381	0.151042	-0.755513	0.664118	-0.050504	-0.706078	0.879998	-0.069289	-0.703789	0.882750	0.151742	-0.615937	1.193988	0.043010	-0.566633	1.204335	-0.048928	-0.608264	1.130133	0.046091	-0.574184	0.692208	-0.200716	-0.544458	0.720800	0.304202							-0.352786	0.594424	0.111906	-0.237578	0.081527	0.184153	-0.237935	0.086045	0.143034	-0.233601	0.083368	-0.092904	0.405332	0.077130	0.000695
8169	68.075000	-0.758782	0.650378	0.151047	-0.755509	0.664087	-0.050514	-0.706149	0.879963	-0.069341	-0.703836	0.882724	0.151706	-0.616037	1.193912	0.043041	-0.566735	1.204276	-0.049032	-0.608295	1.130045	0.046134	-0.574256	0.692188	-0.200710	-0.544520	0.720789	0.304178							-0.352823	0.594417	0.111867	-0.237576	0.081519	0.184140	-0.237928	0.086039	0.143024	-0.233586	0.083428	-0.092917	0.405329	0.077131	0.000691
8170	68.083333	-0.758803	0.650380	0.151057	-0.755505	0.664097	-0.050541	-0.706190	0.879977	-0.069357	-0.703903	0.882713	0.151707	-0.616106	1.193863	0.043025	-0.566890	1.204213	-0.049022	-0.608384	1.129997	0.046174	-0.574329	0.692168	-0.200704	-0.544583	0.720778	0.304162							-0.352848	0.594415	0.111850	-0.237578	0.081506	0.184128	-0.237932	0.086032	0.143025	-0.233596	0.083378	-0.092897	0.405330	0.077132	0.000691
8171	68.091667	-0.758833	0.650363	0.151057	-0.755547	0.664062	-0.050544	-0.706283	0.879933	-0.069367	-0.703946	0.882682	0.151675	-0.616189	1.193829	0.043017	-0.567002	1.204155	-0.049062	-0.608442	1.129980	0.046151	-0.574398	0.692149	-0.200695	-0.544648	0.720763	0.304148							-0.352862	0.594430	0.111861	-0.237573	0.081515	0.184135	-0.237929	0.086037	0.143030	-0.233598	0.083379	-0.092896	0.405329	0.077137	0.000688
8172	68.100000	-0.758864	0.650293	0.151035	-0.755632	0.664035	-0.050518	-0.706376	0.879894	-0.069371	-0.704070	0.882634	0.151684	-0.616300	1.193755	0.043026	-0.567096	1.204072	-0.049150	-0.608517	1.129881	0.046176	-0.574466	0.692126	-0.200691	-0.544712	0.720757	0.304144							-0.352867	0.594443	0.111890	-0.237581	0.081514	0.184146	-0.237926	0.086049	0.143038	-0.233600	0.083389	-0.092896	0.405322	0.077136	0.000694
8173	68.108333	-0.758886	0.650265	0.151033	-0.755662	0.664013	-0.050489	-0.706455	0.879869	-0.069382	-0.704141	0.882609	0.151669	-0.616382	1.193629	0.042978	-0.567148	1.204062	-0.049359	-0.608585	1.129808	0.046192	-0.574593	0.692028	-0.200661	-0.544774	0.720747	0.304130							-0.352866	0.594449	0.111918	-0.237576	0.081520	0.184158	-0.237931	0.086050	0.143050	-0.233621	0.083372	-0.092888	0.405324	0.077137	0.000699
8174	68.116667	-0.758915	0.650238	0.151024	-0.755686	0.663980	-0.050519	-0.706538	0.879843	-0.069392	-0.704188	0.882610	0.151648	-0.616497	1.193515	0.042955	-0.567328	1.203895	-0.049434	-0.608647	1.129706	0.046218	-0.574576	0.692105	-0.200686	-0.544836	0.720735	0.304114							-0.352857	0.594455	0.111940	-0.237582	0.081529	0.184166	-0.237937	0.086056	0.143048	-0.233830	0.083421	-0.092721	0.405317	0.077141	0.000698
8175	68.125000	-0.758949	0.650223	0.151028	-0.755697	0.663951	-0.050544	-0.706632	0.879809	-0.069399	-0.704295	0.882559	0.151645	-0.616657	1.193371	0.042928	-0.567595	1.203711	-0.049463	-0.608716	1.129553	0.046246	-0.574623	0.692101	-0.200689	-0.544892	0.720729	0.304095							-0.352859	0.594473	0.111952	-0.237582	0.081529	0.184172	-0.237933	0.086069	0.143055	-0.233610	0.083367	-0.092905	0.405319	0.077141	0.000692
8176	68.133333	-0.758980	0.650200	0.151024	-0.755751	0.663935	-0.050533	-0.706706	0.879807	-0.069407	-0.704322	0.882467	0.151570	-0.616815	1.193194	0.042887	-0.567845	1.203502	-0.049531	-0.608764	1.129387	0.046266	-0.574665	0.692091	-0.200688	-0.544950	0.720721	0.304076							-0.352866	0.594489	0.111949	-0.237584	0.081530	0.184170	-0.237926	0.086070	0.143054	-0.233595	0.083378	-0.092910	0.405319	0.077144	0.000684
8177	68.141667	-0.759013	0.650184	0.151022	-0.755771	0.663936	-0.050542	-0.706783	0.879791	-0.069412	-0.704341	0.882442	0.151517	-0.617025	1.192984	0.042871	-0.568154	1.203223	-0.049531	-0.608856	1.129203	0.046325	-0.574706	0.692084	-0.200692	-0.545003	0.720705	0.304053							-0.352877	0.594497	0.111942	-0.237582	0.081527	0.184150	-0.237930	0.086060	0.143043	-0.233598	0.083375	-0.092907	0.405318	0.077136	0.000675
8178	68.150000	-0.759043	0.650167	0.151021	-0.755831	0.663895	-0.050556	-0.706898	0.879747	-0.069367	-0.704354	0.882414	0.151465	-0.617228	1.192780	0.042825	-0.568512	1.202906	-0.049522	-0.608932	1.129036	0.046365	-0.574746	0.692074	-0.200700	-0.545060	0.720686	0.304029							-0.352895	0.594508	0.111932	-0.237577	0.081518	0.184135	-0.237930	0.086049	0.143031	-0.233733	0.083659	-0.093259	0.405311	0.077141	0.000666
8179	68.158333	-0.759073	0.650145	0.151022	-0.755870	0.663869	-0.050561	-0.706974	0.879717	-0.069414	-0.704441	0.882385	0.151454	-0.617429	1.192564	0.042766	-0.568823	1.202646	-0.049639	-0.609021	1.128817	0.046441	-0.574787	0.692061	-0.200699	-0.545130	0.720666	0.304022							-0.352917	0.594520	0.111936	-0.237576	0.081518	0.184129	-0.237931	0.086046	0.143029	-0.233600	0.083388	-0.092908	0.405307	0.077139	0.000667
8180	68.166667	-0.759105	0.650122	0.151032	-0.755911	0.663843	-0.050560	-0.707049	0.879695	-0.069420	-0.704521	0.882350	0.151442	-0.617701	1.192378	0.042759	-0.569176	1.202412	-0.049753	-0.609139	1.128666	0.046478	-0.574827	0.692051	-0.200698	-0.545202	0.720640	0.304023							-0.352944	0.594529	0.111937	-0.237578	0.081520	0.184141	-0.237928	0.086051	0.143036	-0.233593	0.083391	-0.092904	0.405302	0.077136	0.000671
8181	68.175000	-0.759139	0.650089	0.151033	-0.755922	0.663844	-0.050565	-0.707105	0.879679	-0.069428	-0.704781	0.882372	0.151552	-0.617951	1.192198	0.042635	-0.569522	1.202171	-0.049869	-0.609314	1.128533	0.046521	-0.574861	0.692036	-0.200697	-0.545278	0.720605	0.304020							-0.352973	0.594537	0.111947	-0.237577	0.081519	0.184147	-0.237927	0.086056	0.143048	-0.233605	0.083379	-0.092905	0.405301	0.077139	0.000672
8182	68.183333	-0.759172	0.650054	0.151027	-0.755979	0.663786	-0.050575	-0.707193	0.879628	-0.069430	-0.704842	0.882335	0.151533	-0.618224	1.192053	0.042540	-0.569864	1.201929	-0.050015	-0.609465	1.128365	0.046469	-0.574894	0.692020	-0.200687	-0.545361	0.720575	0.304023							-0.353000	0.594538	0.111942	-0.237575	0.081532	0.184151	-0.237935	0.086056	0.143048	-0.233838	0.083423	-0.092716	0.405300	0.077141	0.000669
8183	68.191667	-0.759203	0.650047	0.151040	-0.756011	0.663754	-0.050579	-0.707258	0.879593	-0.069437	-0.704965	0.882308	0.151534	-0.618483	1.191896	0.042416	-0.570200	1.201740	-0.050169	-0.609650	1.128238	0.046444	-0.574924	0.691996	-0.200672	-0.545445	0.720543	0.304027							-0.353030	0.594538	0.111937	-0.237581	0.081534	0.184169	-0.237930	0.086073	0.143057	-0.233597	0.083382	-0.092900	0.405295	0.077144	0.000674
8184	68.200000	-0.759237	0.650003	0.151027	-0.756038	0.663729	-0.050587	-0.707292	0.879595	-0.069443	-0.705022	0.882265	0.151510	-0.618800	1.191783	0.042331	-0.570518	1.201581	-0.050334	-0.609834	1.128163	0.046392	-0.574953	0.691972	-0.200648	-0.545528	0.720497	0.304023							-0.353038	0.594542	0.111940	-0.237576	0.081538	0.184177	-0.237935	0.086080	0.143061	-0.233600	0.083377	-0.092909	0.405295	0.077148	0.000669
8185	68.208333	-0.759269	0.649980	0.151030	-0.756097	0.663722	-0.050587	-0.707390	0.879538	-0.069419	-0.705099	0.882227	0.151495	-0.619081	1.191691	0.042150	-0.570870	1.201402	-0.050474	-0.610052	1.128068	0.046338	-0.574977	0.691947	-0.200622	-0.545605	0.720460	0.304007							-0.353044	0.594557	0.111950	-0.237582	0.081534	0.184168	-0.237929	0.086070	0.143052	-0.233597	0.083383	-0.092914	0.405291	0.077147	0.000663
8186	68.216667	-0.759295	0.649958	0.151030	-0.756156	0.663716	-0.050586	-0.707460	0.879503	-0.069452	-0.705182	0.882194	0.151483	-0.619370	1.191612	0.042000	-0.571192	1.201244	-0.050631	-0.610277	1.127965	0.046275	-0.575008	0.691927	-0.200602	-0.545681	0.720433	0.303991							-0.353038	0.594578	0.111965	-0.237579	0.081526	0.184149	-0.237940	0.086052	0.143039	-0.233603	0.083383	-0.092908	0.405288	0.077144	0.000659
8187	68.225000	-0.759320	0.649945	0.151040	-0.756153	0.663688	-0.050599	-0.707534	0.879469	-0.069455	-0.705265	0.882157	0.151462	-0.619707	1.191524	0.041876	-0.571528	1.201111	-0.050804	-0.610514	1.127920	0.046228	-0.575033	0.691902	-0.200573	-0.545762	0.720390	0.303971							-0.353029	0.594602	0.111984	-0.237581	0.081522	0.184146	-0.237936	0.086055	0.143039	-0.233603	0.083388	-0.092909	0.405289	0.077141	0.000654
8188	68.233333	-0.759338	0.649919	0.151047	-0.756211	0.663685	-0.050596	-0.707604	0.879435	-0.069460	-0.705349	0.882117	0.151449	-0.620060	1.191414	0.041766	-0.571877	1.200981	-0.050968	-0.610928	1.127820	0.046052	-0.575055	0.691870	-0.200542	-0.545847	0.720352	0.303948							-0.353017	0.594611	0.112008	-0.237582	0.081526	0.184141	-0.237933	0.086044	0.143028	-0.233651	0.083369	-0.092894	0.405283	0.077136	0.000658
8189	68.241667	-0.759375	0.649916	0.151066	-0.756230	0.663670	-0.050598	-0.707688	0.879394	-0.069472	-0.705441	0.882074	0.151433	-0.620383	1.191307	0.041607	-0.572237	1.200821	-0.051121	-0.611176	1.127754	0.045968	-0.575082	0.691845	-0.200519	-0.545932	0.720329	0.303938							-0.352997	0.594618	0.112040	-0.237575	0.081518	0.184143	-0.237931	0.086048	0.143043	-0.233612	0.083379	-0.092899	0.405282	0.077137	0.000660
8190	68.250000	-0.759374	0.649892	0.151057	-0.756253	0.663658	-0.050602	-0.707768	0.879345	-0.069484	-0.705531	0.882029	0.151417	-0.620746	1.191204	0.041466	-0.572630	1.200700	-0.051272	-0.611213	1.127717	0.046056	-0.575107	0.691818	-0.200502	-0.546024	0.720307	0.303930							-0.353002	0.594643	0.112087	-0.237576	0.081523	0.184151	-0.237937	0.086046	0.143049	-0.233601	0.083392	-0.092888	0.405281	0.077137	0.000661
8191	68.258333	-0.759390	0.649876	0.151063	-0.756266	0.663642	-0.050611	-0.707841	0.879291	-0.069499	-0.705622	0.881983	0.151401	-0.621051	1.191083	0.041316	-0.572991	1.200590	-0.051404	-0.611463	1.127568	0.045967	-0.575133	0.691782	-0.200490	-0.546107	0.720292	0.303917							-0.352970	0.594642	0.112117	-0.237579	0.081526	0.184162	-0.237938	0.086057	0.143050	-0.233601	0.083384	-0.092890	0.405282	0.077142	0.000662
8192	68.266667	-0.759398	0.649858	0.151068	-0.756280	0.663627	-0.050625	-0.707917	0.879237	-0.069518	-0.705579	0.881853	0.151266	-0.621403	1.190962	0.041250	-0.573373	1.200480	-0.051529	-0.611856	1.127463	0.045814	-0.575153	0.691749	-0.200485	-0.546192	0.720276	0.303908							-0.352958	0.594676	0.112163	-0.237579	0.081528	0.184164	-0.237930	0.086069	0.143057	-0.233623	0.083351	-0.092900	0.405281	0.077144	0.000656
8193	68.275000	-0.759408	0.649850	0.151069	-0.756272	0.663584	-0.050653	-0.707993	0.879182	-0.069541	-0.705685	0.881797	0.151245	-0.621767	1.190857	0.041169	-0.573743	1.200357	-0.051640	-0.612108	1.127353	0.045757	-0.575177	0.691716	-0.200487	-0.546274	0.720272	0.303905							-0.352962	0.594674	0.112176	-0.237577	0.081533	0.184166	-0.237938	0.086058	0.143048	-0.233690	0.083490	-0.093079	0.405285	0.077145	0.000656
8194	68.283333	-0.759418	0.649838	0.151077	-0.756303	0.663575	-0.050647	-0.708099	0.879095	-0.069547	-0.705835	0.881771	0.151268	-0.622125	1.190772	0.041131	-0.574164	1.200291	-0.051712	-0.612380	1.127318	0.045756	-0.575188	0.691686	-0.200488	-0.546353	0.720274	0.303905							-0.352946	0.594698	0.112223	-0.237575	0.081529	0.184168	-0.237932	0.086064	0.143047	-0.233620	0.083351	-0.092905	0.405282	0.077148	0.000651
8195	68.291667	-0.759426	0.649827	0.151083	-0.756308	0.663573	-0.050647	-0.708149	0.879073	-0.069570	-0.706092	0.881750	0.151333	-0.622463	1.190704	0.041116	-0.574565	1.200244	-0.051764	-0.612431	1.127314	0.045896	-0.575205	0.691672	-0.200491	-0.546425	0.720271	0.303897							-0.352933	0.594708	0.112276	-0.237572	0.081534	0.184159	-0.237927	0.086058	0.143043	-0.233598	0.083375	-0.092896	0.405282	0.077151	0.000647
8196	68.300000	-0.759469	0.649837	0.151126	-0.756301	0.663548	-0.050678	-0.708259	0.879005	-0.069516	-0.706208	0.881722	0.151335	-0.622792	1.190659	0.041116	-0.574959	1.200229	-0.051807	-0.612681	1.127272	0.045899	-0.575218	0.691653	-0.200494	-0.546495	0.720272	0.303884							-0.352920	0.594721	0.112332	-0.237571	0.081526	0.184151	-0.237926	0.086053	0.143040	-0.233601	0.083378	-0.092894	0.405281	0.077154	0.000636
8197	68.308333	-0.759402	0.649794	0.151016	-0.756348	0.663538	-0.050652	-0.708338	0.878942	-0.069580	-0.706311	0.881678	0.151311	-0.623092	1.190636	0.041162	-0.575414	1.200233	-0.051753	-0.612919	1.127223	0.045911	-0.575236	0.691646	-0.200495	-0.546559	0.720292	0.303877							-0.352906	0.594739	0.112393	-0.237569	0.081516	0.184141	-0.237929	0.086039	0.143039	-0.233608	0.083373	-0.092893	0.405283	0.077148	0.000637
8198	68.316667	-0.759366	0.649764	0.150931	-0.756364	0.663524	-0.050647	-0.708405	0.878916	-0.069601	-0.706414	0.881634	0.151280	-0.623379	1.190631	0.041223	-0.575797	1.200308	-0.051740	-0.613200	1.127209	0.045990	-0.575259	0.691639	-0.200495	-0.546626	0.720317	0.303864							-0.352892	0.594753	0.112453	-0.237570	0.081511	0.184149	-0.237921	0.086061	0.143051	-0.233598	0.083397	-0.092878	0.405275	0.077150	0.000636
8199	68.325000	-0.759389	0.649758	0.150953	-0.756335	0.663473	-0.050632	-0.708514	0.878838	-0.069606	-0.706543	0.881631	0.151282	-0.623690	1.190636	0.041337	-0.576218	1.200348	-0.051713	-0.613439	1.127284	0.046088	-0.575286	0.691628	-0.200489	-0.546689	0.720344	0.303847							-0.352878	0.594772	0.112510	-0.237571	0.081519	0.184163	-0.237925	0.086047	0.143052	-0.233612	0.083383	-0.092881	0.405278	0.077151	0.000638
8200	68.333333	-0.759488	0.649768	0.151116	-0.756388	0.663490	-0.050651	-0.708621	0.878791	-0.069574	-0.706631	0.881566	0.151222	-0.623980	1.190634	0.041457	-0.576638	1.200385	-0.051661	-0.613669	1.127292	0.046155	-0.575316	0.691613	-0.200485	-0.546749	0.720388	0.303834							-0.352868	0.594790	0.112559	-0.237566	0.081524	0.184164	-0.237929	0.086051	0.143049	-0.233759	0.083645	-0.093241	0.405279	0.077145	0.000637
8201	68.341667	-0.759504	0.649755	0.151116	-0.756402	0.663474	-0.050654	-0.708737	0.878730	-0.069656	-0.706744	0.881537	0.151191	-0.624260	1.190624	0.041564	-0.577055	1.200427	-0.051606	-0.613917	1.127244	0.046235	-0.575347	0.691601	-0.200478	-0.546800	0.720428	0.303815							-0.352861	0.594812	0.112602	-0.237569	0.081528	0.184170	-0.237932	0.086056	0.143054	-0.233612	0.083370	-0.092882	0.405278	0.077153	0.000638
8202	68.350000	-0.759421	0.649698	0.150919	-0.756323	0.663392	-0.050701	-0.708832	0.878704	-0.069681	-0.706850	0.881505	0.151155	-0.624581	1.190570	0.041734	-0.577519	1.200444	-0.051522	-0.614160	1.127201	0.046332	-0.575380	0.691594	-0.200473	-0.546845	0.720465	0.303797							-0.352855	0.594827	0.112641	-0.237573	0.081538	0.184177	-0.237928	0.086066	0.143049	-0.233649	0.083344	-0.092867	0.405283	0.077153	0.000639
8203	68.358333	-0.759459	0.649692	0.150935	-0.756394	0.663406	-0.050687	-0.708965	0.878659	-0.069669	-0.706995	0.881501	0.151153	-0.624871	1.190539	0.041854	-0.577926	1.200475	-0.051479	-0.614363	1.127162	0.046458	-0.575414	0.691581	-0.200465	-0.546888	0.720506	0.303778							-0.352861	0.594841	0.112664	-0.237570	0.081536	0.184171	-0.237926	0.086061	0.143054	-0.233612	0.083353	-0.092875	0.405280	0.077154	0.000645
8204	68.366667	-0.759501	0.649684	0.150949	-0.756471	0.663419	-0.050663	-0.709104	0.878599	-0.069700	-0.707132	0.881492	0.151160	-0.625159	1.190472	0.041974	-0.578380	1.200505	-0.051414	-0.614581	1.127166	0.046555	-0.575457	0.691570	-0.200450	-0.546931	0.720542	0.303755							-0.352868	0.594851	0.112685	-0.237570	0.081536	0.184163	-0.237927	0.086057	0.143049	-0.233608	0.083387	-0.092843	0.405285	0.077155	0.000650
8205	68.375000	-0.759534	0.649665	0.150954	-0.756415	0.663330	-0.050712	-0.709226	0.878557	-0.069699	-0.707174	0.881424	0.151085	-0.625432	1.190466	0.042129	-0.578812	1.200553	-0.051307	-0.614802	1.127123	0.046697	-0.575507	0.691556	-0.200440	-0.546972	0.720564	0.303726							-0.352883	0.594851	0.112697	-0.237566	0.081527	0.184159	-0.237924	0.086061	0.143054	-0.233600	0.083416	-0.092884	0.405286	0.077146	0.000657
8206	68.383333	-0.759569	0.649638	0.150954	-0.756556	0.663367	-0.050676	-0.709341	0.878508	-0.069699	-0.707371	0.881424	0.151143	-0.625695	1.190494	0.042283	-0.579196	1.200612	-0.051239	-0.615046	1.127119	0.046827	-0.575562	0.691535	-0.200430	-0.547010	0.720583	0.303696							-0.352896	0.594853	0.112704	-0.237567	0.081520	0.184161	-0.237924	0.086043	0.143054	-0.233595	0.083379	-0.092862	0.405286	0.077133	0.000665
8207	68.391667	-0.759606	0.649607	0.150950	-0.756606	0.663322	-0.050693	-0.709460	0.878451	-0.069703	-0.707474	0.881384	0.151138	-0.625956	1.190494	0.042444	-0.579590	1.200688	-0.051164	-0.615267	1.127157	0.046920	-0.575629	0.691508	-0.200421	-0.547051	0.720600	0.303676							-0.352719	0.594839	0.112543	-0.237568	0.081515	0.184162	-0.237924	0.086042	0.143051	-0.233680	0.083507	-0.093042	0.405290	0.077127	0.000667
8208	68.400000	-0.759651	0.649576	0.150945	-0.756632	0.663244	-0.050730	-0.709579	0.878386	-0.069703	-0.707570	0.881328	0.151125	-0.626164	1.190518	0.042580	-0.579927	1.200762	-0.051091	-0.615491	1.127160	0.047000	-0.575704	0.691480	-0.200415	-0.547093	0.720617	0.303660							-0.352731	0.594848	0.112575	-0.237564	0.081507	0.184169	-0.237924	0.086043	0.143057	-0.233621	0.083356	-0.092869	0.405294	0.077121	0.000675
8209	68.408333	-0.759757	0.649553	0.151034	-0.756689	0.663201	-0.050746	-0.709717	0.878310	-0.069714	-0.707704	0.881255	0.151122	-0.626376	1.190541	0.042685	-0.580277	1.200849	-0.050984	-0.615695	1.127193	0.047100	-0.575777	0.691454	-0.200409	-0.547140	0.720628	0.303641							-0.352733	0.594912	0.112690	-0.237562	0.081517	0.184173	-0.237921	0.086055	0.143053	-0.233598	0.083371	-0.092861	0.405297	0.077120	0.000674
8210	68.416667	-0.759855	0.649496	0.151111	-0.756746	0.663162	-0.050759	-0.709842	0.878271	-0.069732	-0.707805	0.881213	0.151107	-0.626604	1.190551	0.042834	-0.580627	1.200908	-0.050896	-0.615892	1.127226	0.047206	-0.575860	0.691429	-0.200397	-0.547197	0.720640	0.303634							-0.352747	0.594915	0.112726	-0.237567	0.081531	0.184185	-0.237921	0.086066	0.143065	-0.233597	0.083374	-0.092865	0.405301	0.077122	0.000684
8211	68.425000	-0.759850	0.649495	0.151026	-0.756802	0.663118	-0.050768	-0.710018	0.878189	-0.069721	-0.707916	0.881173	0.151087	-0.626824	1.190535	0.043008	-0.580941	1.200945	-0.050831	-0.616070	1.127191	0.047301	-0.575950	0.691395	-0.200384	-0.547264	0.720651	0.303624							-0.352756	0.594971	0.112847	-0.237565	0.081543	0.184181	-0.237925	0.086075	0.143069	-0.233665	0.083515	-0.093043	0.405301	0.077122	0.000691
8212	68.433333	-0.759953	0.649442	0.151107	-0.756898	0.663095	-0.050735	-0.710163	0.878142	-0.069759	-0.708029	0.881136	0.151068	-0.626904	1.190479	0.043116	-0.581255	1.200971	-0.050761	-0.616236	1.127202	0.047424	-0.576023	0.691373	-0.200375	-0.547344	0.720663	0.303621							-0.352776	0.594983	0.112893	-0.237564	0.081545	0.184177	-0.237926	0.086067	0.143068	-0.233602	0.083378	-0.092866	0.405296	0.077126	0.000696
8213	68.441667	-0.759991	0.649458	0.151136	-0.756938	0.663077	-0.050697	-0.710305	0.878107	-0.069769	-0.708056	0.881074	0.150986	-0.627201	1.190463	0.043300	-0.581609	1.201005	-0.050602	-0.616377	1.127151	0.047520	-0.576113	0.691351	-0.200362	-0.547422	0.720668	0.303622							-0.352793	0.595047	0.113011	-0.237563	0.081538	0.184176	-0.237926	0.086061	0.143066	-0.233600	0.083380	-0.092863	0.405298	0.077125	0.000705
8214	68.450000	-0.760034	0.649389	0.151111	-0.757000	0.663016	-0.050731	-0.710441	0.878078	-0.069776	-0.708259	0.881089	0.151034	-0.627411	1.190411	0.043468	-0.581908	1.201050	-0.050517	-0.616538	1.127117	0.047676	-0.576210	0.691335	-0.200355	-0.547508	0.720679	0.303625							-0.352811	0.595094	0.113091	-0.237564	0.081529	0.184174	-0.237928	0.086057	0.143065	-0.233630	0.083357	-0.092865	0.405296	0.077121	0.000707
8215	68.458333	-0.760070	0.649359	0.151111	-0.757052	0.662976	-0.050729	-0.710578	0.878047	-0.069783	-0.708222	0.880997	0.150898	-0.627573	1.190331	0.043640	-0.582212	1.201041	-0.050408	-0.616650	1.127046	0.047791	-0.576306	0.691313	-0.200360	-0.547595	0.720698	0.303633							-0.352830	0.595144	0.113150	-0.237561	0.081521	0.184167	-0.237926	0.086043	0.143057	-0.233598	0.083528	-0.092881	0.405297	0.077113	0.000707
8216	68.466667	-0.760111	0.649333	0.151106	-0.757106	0.662939	-0.050727	-0.710711	0.878020	-0.069789	-0.708515	0.881018	0.151001	-0.627732	1.190238	0.043875	-0.582539	1.201040	-0.050276	-0.616737	1.126985	0.047928	-0.576403	0.691292	-0.200374	-0.547685	0.720724	0.303638							-0.352856	0.595203	0.113230	-0.237565	0.081514	0.184167	-0.237921	0.086053	0.143056	-0.233606	0.083389	-0.092862	0.405305	0.077108	0.000709
8217	68.475000	-0.760145	0.649305	0.151102	-0.757164	0.662948	-0.050686	-0.710836	0.877990	-0.069797	-0.708629	0.880997	0.150992	-0.627875	1.190165	0.044087	-0.582766	1.201167	-0.050266	-0.616826	1.126910	0.048087	-0.576501	0.691271	-0.200386	-0.547777	0.720747	0.303634							-0.352884	0.595258	0.113300	-0.237557	0.081521	0.184168	-0.237922	0.086045	0.143052	-0.233605	0.083387	-0.092863	0.405304	0.077105	0.000706
8218	68.483333	-0.760191	0.649260	0.151085	-0.757219	0.662867	-0.050749	-0.710991	0.877933	-0.069755	-0.708739	0.880965	0.150962	-0.628011	1.190095	0.044302	-0.583212	1.201092	-0.049938	-0.616891	1.126868	0.048267	-0.576605	0.691253	-0.200406	-0.547873	0.720780	0.303633							-0.352918	0.595302	0.113366	-0.237560	0.081528	0.184173	-0.237921	0.086041	0.143052	-0.233627	0.083352	-0.092874	0.405309	0.077098	0.000703
8219	68.491667	-0.760232	0.649251	0.151092	-0.757308	0.662856	-0.050721	-0.711085	0.877916	-0.069811	-0.708882	0.880983	0.150990	-0.628138	1.190039	0.044521	-0.583476	1.201132	-0.049801	-0.616890	1.126754	0.048375	-0.576699	0.691244	-0.200430	-0.547975	0.720820	0.303628							-0.352946	0.595389	0.113463	-0.237558	0.081532	0.184176	-0.237923	0.086053	0.143052	-0.233607	0.083418	-0.092885	0.405308	0.077102	0.000708
8220	68.500000	-0.760277	0.649208	0.151078	-0.757312	0.662797	-0.050789	-0.711178	0.877919	-0.069816	-0.709012	0.880991	0.151003	-0.628250	1.190000	0.044744	-0.583771	1.201180	-0.049613	-0.617098	1.126772	0.048591	-0.576792	0.691237	-0.200452	-0.548077	0.720855	0.303618							-0.352997	0.595416	0.113492	-0.237558	0.081543	0.184177	-0.237922	0.086062	0.143053	-0.233604	0.083378	-0.092871	0.405313	0.077107	0.000715
8221	68.508333	-0.760323	0.649160	0.151067	-0.757403	0.662765	-0.050729	-0.711311	0.877874	-0.069780	-0.709096	0.880938	0.150966	-0.628368	1.189993	0.044944	-0.584027	1.201240	-0.049471	-0.617176	1.126727	0.048745	-0.576870	0.691249	-0.200487	-0.548172	0.720890	0.303613							-0.353056	0.595465	0.113522	-0.237559	0.081546	0.184176	-0.237922	0.086060	0.143059	-0.233616	0.083363	-0.092870	0.405314	0.077107	0.000719
8222	68.516667	-0.760251	0.649100	0.150864	-0.757453	0.662730	-0.050726	-0.711404	0.877863	-0.069800	-0.709183	0.880883	0.150929	-0.628481	1.189984	0.045148	-0.584270	1.201301	-0.049327	-0.617074	1.126655	0.048749	-0.576940	0.691251	-0.200515	-0.548268	0.720922	0.303608							-0.353120	0.595515	0.113535	-0.237562	0.081542	0.184176	-0.237926	0.086061	0.143069	-0.233848	0.083416	-0.092684	0.405317	0.077106	0.000723
8223	68.525000	-0.760272	0.649060	0.150851	-0.757504	0.662694	-0.050721	-0.711475	0.877880	-0.069803	-0.709288	0.880857	0.150921	-0.628550	1.189955	0.045414	-0.584505	1.201360	-0.049173	-0.617255	1.126662	0.048948	-0.576957	0.691290	-0.200638	-0.548354	0.720944	0.303594							-0.353204	0.595550	0.113507	-0.237557	0.081532	0.184169	-0.237921	0.086048	0.143057	-0.233608	0.083390	-0.092867	0.405318	0.077109	0.000727
8224	68.533333	-0.760436	0.649065	0.151081	-0.757530	0.662674	-0.050762	-0.711536	0.877902	-0.069810	-0.709280	0.880787	0.150823	-0.628616	1.189895	0.045674	-0.584770	1.201408	-0.049000	-0.617427	1.126682	0.049120	-0.576949	0.691320	-0.200598	-0.548430	0.720971	0.303589							-0.353307	0.595576	0.113452	-0.237553	0.081526	0.184165	-0.237919	0.086042	0.143049	-0.233613	0.083390	-0.092863	0.405322	0.077107	0.000725
8225	68.541667	-0.760479	0.649053	0.151070	-0.757599	0.662634	-0.050724	-0.711619	0.877896	-0.069795	-0.709468	0.880802	0.150874	-0.628690	1.189837	0.045857	-0.584996	1.201452	-0.048870	-0.617289	1.126540	0.049155	-0.576928	0.691380	-0.200792	-0.548498	0.720998	0.303571							-0.353421	0.595578	0.113376	-0.237556	0.081530	0.184166	-0.237922	0.086040	0.143044	-0.233674	0.083536	-0.093039	0.405322	0.077106	0.000720
8226	68.550000	-0.760406	0.648989	0.150857	-0.757647	0.662604	-0.050727	-0.711690	0.877887	-0.069829	-0.709471	0.880737	0.150782	-0.628758	1.189758	0.046038	-0.585212	1.201496	-0.048743	-0.617314	1.126428	0.049295	-0.576867	0.691429	-0.200823	-0.548548	0.721029	0.303563							-0.353558	0.595561	0.113274	-0.237551	0.081531	0.184159	-0.237921	0.086042	0.143036	-0.233625	0.083377	-0.092876	0.405329	0.077109	0.000718
8227	68.558333	-0.760443	0.648963	0.150851	-0.757692	0.662582	-0.050735	-0.711745	0.877900	-0.069856	-0.709747	0.880793	0.150894	-0.628830	1.189694	0.046232	-0.585429	1.201511	-0.048594	-0.617458	1.126435	0.049537	-0.576776	0.691463	-0.200683	-0.548581	0.721050	0.303549							-0.353696	0.595531	0.113142	-0.237555	0.081531	0.184156	-0.237921	0.086041	0.143031	-0.233605	0.083390	-0.092868	0.405328	0.077101	0.000716
8228	68.566667	-0.760580	0.648977	0.151048	-0.757701	0.662589	-0.050781	-0.711769	0.877944	-0.069893	-0.709836	0.880773	0.150864	-0.628917	1.189617	0.046467	-0.585661	1.201525	-0.048430	-0.617561	1.126401	0.049719	-0.576671	0.691519	-0.200699	-0.548608	0.721087	0.303540							-0.353820	0.595502	0.112988	-0.237552	0.081535	0.184157	-0.237923	0.086043	0.143034	-0.233608	0.083378	-0.092867	0.405327	0.077103	0.000716
8229	68.575000	-0.760502	0.648923	0.150845	-0.757767	0.662553	-0.050747	-0.711846	0.877942	-0.069876	-0.709920	0.880757	0.150833	-0.628941	1.189534	0.046620	-0.585836	1.201530	-0.048310	-0.617556	1.126315	0.049825	-0.576561	0.691571	-0.200707	-0.548620	0.721124	0.303530							-0.353919	0.595491	0.112857	-0.237553	0.081543	0.184159	-0.237926	0.086049	0.143039	-0.233692	0.083524	-0.093064	0.405332	0.077096	0.000725
8230	68.583333	-0.760524	0.648912	0.150843	-0.757800	0.662543	-0.050750	-0.711893	0.877952	-0.069931	-0.710005	0.880736	0.150801	-0.628950	1.189457	0.046773	-0.585987	1.201535	-0.048201	-0.617539	1.126268	0.049951	-0.576435	0.691626	-0.200710	-0.548627	0.721157	0.303513							-0.353998	0.595498	0.112734	-0.237557	0.081545	0.184160	-0.237928	0.086044	0.143039	-0.233634	0.083369	-0.092880	0.405325	0.077101	0.000728
8231	68.591667	-0.760544	0.648904	0.150845	-0.757823	0.662539	-0.050753	-0.711935	0.877964	-0.069945	-0.710092	0.880721	0.150781	-0.628962	1.189417	0.046970	-0.586124	1.201539	-0.048062	-0.617508	1.126228	0.050086	-0.576303	0.691679	-0.200698	-0.548625	0.721193	0.303487							-0.354056	0.595530	0.112651	-0.237554	0.081543	0.184160	-0.237928	0.086043	0.143042	-0.233614	0.083393	-0.092871	0.405323	0.077105	0.000732
8232	68.600000	-0.760559	0.648897	0.150848	-0.757844	0.662534	-0.050752	-0.711980	0.877986	-0.069907	-0.710176	0.880705	0.150756	-0.628959	1.189356	0.047166	-0.586238	1.201532	-0.047922	-0.617465	1.126138	0.050216	-0.576171	0.691733	-0.200695	-0.548617	0.721230	0.303455							-0.354132	0.595538	0.112527	-0.237555	0.081536	0.184152	-0.237924	0.086041	0.143037	-0.233991	0.083644	-0.093027	0.405324	0.077105	0.000733
8233	68.608333	-0.760620	0.648913	0.150945	-0.757849	0.662524	-0.050751	-0.712023	0.877968	-0.069989	-0.710276	0.880672	0.150733	-0.628902	1.189300	0.047330	-0.586339	1.201507	-0.047784	-0.617202	1.125971	0.050272	-0.576037	0.691784	-0.200686	-0.548607	0.721272	0.303419							-0.354177	0.595559	0.112407	-0.237555	0.081533	0.184154	-0.237925	0.086039	0.143033	-0.233682	0.083536	-0.093035	0.405324	0.077102	0.000732
8234	68.616667	-0.760673	0.648851	0.150983	-0.757896	0.662532	-0.050717	-0.712088	0.877923	-0.070008	-0.710354	0.880667	0.150705	-0.628945	1.189260	0.047480	-0.586400	1.201476	-0.047665	-0.617110	1.125957	0.050476	-0.575905	0.691833	-0.200679	-0.548598	0.721315	0.303379							-0.354221	0.595574	0.112305	-0.237551	0.081526	0.184147	-0.237924	0.086043	0.143025	-0.233596	0.083495	-0.092878	0.405327	0.077099	0.000727
8235	68.625000	-0.760690	0.648906	0.151019	-0.757845	0.662509	-0.050751	-0.712098	0.877933	-0.070039	-0.710466	0.880641	0.150682	-0.628805	1.189137	0.047661	-0.586452	1.201421	-0.047515	-0.616992	1.125881	0.050637	-0.575775	0.691879	-0.200664	-0.548588	0.721368	0.303344							-0.354254	0.595586	0.112208	-0.237554	0.081528	0.184145	-0.237919	0.086037	0.143019	-0.233607	0.083392	-0.092851	0.405331	0.077099	0.000730
8236	68.633333	-0.760699	0.648894	0.151002	-0.757830	0.662502	-0.050755	-0.712154	0.877873	-0.070062	-0.710543	0.880634	0.150652	-0.628691	1.189011	0.047909	-0.586504	1.201344	-0.047350	-0.616854	1.125799	0.050813	-0.575652	0.691923	-0.200646	-0.548586	0.721420	0.303313							-0.354289	0.595598	0.112123	-0.237547	0.081533	0.184147	-0.237919	0.086037	0.143025	-0.233751	0.083693	-0.093171	0.405335	0.077091	0.000733
8237	68.641667	-0.760716	0.648889	0.150993	-0.757812	0.662502	-0.050760	-0.712172	0.877858	-0.070090	-0.710636	0.880596	0.150615	-0.628521	1.188898	0.048127	-0.586544	1.201245	-0.047209	-0.616671	1.125703	0.051042	-0.575542	0.691963	-0.200613	-0.548596	0.721473	0.303288							-0.354319	0.595610	0.112048	-0.237552	0.081541	0.184147	-0.237921	0.086040	0.143028	-0.233663	0.083585	-0.093042	0.405334	0.077094	0.000736
8238	68.650000	-0.760695	0.648871	0.150951	-0.757732	0.662564	-0.050750	-0.712190	0.877845	-0.070117	-0.710735	0.880558	0.150586	-0.628374	1.188787	0.048390	-0.586587	1.201152	-0.047065	-0.616479	1.125612	0.051296	-0.575442	0.691997	-0.200576	-0.548607	0.721520	0.303264							-0.354344	0.595623	0.111990	-0.237551	0.081536	0.184149	-0.237918	0.086042	0.143032	-0.233590	0.083483	-0.092873	0.405330	0.077093	0.000744
8239	68.658333	-0.760679	0.648869	0.150914	-0.757759	0.662506	-0.050768	-0.712235	0.877796	-0.070161	-0.710774	0.880466	0.150501	-0.628214	1.188747	0.048642	-0.586538	1.201148	-0.047017	-0.616292	1.125531	0.051547	-0.575366	0.692027	-0.200535	-0.548629	0.721561	0.303249							-0.354365	0.595621	0.111939	-0.237552	0.081544	0.184158	-0.237920	0.086045	0.143040	-0.233747	0.083677	-0.093184	0.405330	0.077091	0.000751
8240	68.666667	-0.760659	0.648871	0.150881	-0.757730	0.662516	-0.050774	-0.712284	0.877759	-0.070192	-0.710727	0.880431	0.150397	-0.628024	1.188754	0.048873	-0.586507	1.201176	-0.046943	-0.616112	1.125576	0.051811	-0.575303	0.692055	-0.200484	-0.548664	0.721584	0.303231							-0.354371	0.595636	0.111915	-0.237553	0.081542	0.184157	-0.237926	0.086048	0.143036	-0.233616	0.083380	-0.092841	0.405330	0.077096	0.000749
8241	68.675000	-0.760629	0.648845	0.150837	-0.757696	0.662528	-0.050776	-0.712331	0.877739	-0.070200	-0.710804	0.880400	0.150367	-0.627776	1.188832	0.049129	-0.586561	1.201108	-0.046587	-0.615953	1.125647	0.052025	-0.575267	0.692070	-0.200439	-0.548716	0.721591	0.303212							-0.354373	0.595647	0.111906	-0.237555	0.081534	0.184151	-0.237924	0.086044	0.143035	-0.233705	0.083517	-0.093015	0.405330	0.077097	0.000750
8242	68.683333	-0.760588	0.648869	0.150823	-0.757665	0.662536	-0.050782	-0.712342	0.877757	-0.070211	-0.710878	0.880378	0.150342	-0.627581	1.188947	0.049416	-0.586457	1.201176	-0.046420	-0.615989	1.125868	0.052329	-0.575253	0.692085	-0.200392	-0.548782	0.721581	0.303199							-0.354364	0.595659	0.111907	-0.237551	0.081530	0.184143	-0.237917	0.086039	0.143021	-0.233615	0.083387	-0.092842	0.405330	0.077093	0.000749
8243	68.691667	-0.760579	0.648880	0.150809	-0.757641	0.662545	-0.050791	-0.712391	0.877722	-0.070249	-0.711115	0.880393	0.150427	-0.627370	1.189093	0.049594	-0.586365	1.201266	-0.046248	-0.615863	1.125991	0.052490	-0.575248	0.692088	-0.200343	-0.548863	0.721555	0.303190							-0.354355	0.595655	0.111917	-0.237551	0.081533	0.184146	-0.237917	0.086038	0.143021	-0.233682	0.083526	-0.093014	0.405329	0.077091	0.000748
8244	68.700000	-0.760577	0.648888	0.150805	-0.757622	0.662548	-0.050794	-0.712433	0.877696	-0.070283	-0.711162	0.880370	0.150398	-0.627132	1.189238	0.049752	-0.586241	1.201347	-0.046112	-0.615732	1.126121	0.052645	-0.575269	0.692078	-0.200302	-0.548954	0.721525	0.303194							-0.354335	0.595674	0.111960	-0.237556	0.081532	0.184147	-0.237917	0.086040	0.143028	-0.233745	0.083676	-0.093194	0.405329	0.077089	0.000742
8245	68.708333	-0.760572	0.648882	0.150803	-0.757610	0.662549	-0.050796	-0.712444	0.877703	-0.070286	-0.711200	0.880350	0.150378	-0.626923	1.189357	0.049965	-0.586116	1.201445	-0.046014	-0.615601	1.126213	0.052766	-0.575311	0.692065	-0.200265	-0.549056	0.721470	0.303188							-0.354314	0.595669	0.112005	-0.237555	0.081536	0.184150	-0.237919	0.086043	0.143030	-0.233609	0.083402	-0.092805	0.405331	0.077091	0.000748
8246	68.716667	-0.760566	0.648872	0.150802	-0.757607	0.662547	-0.050796	-0.712452	0.877719	-0.070283	-0.711231	0.880326	0.150364	-0.626723	1.189461	0.050101	-0.585874	1.201638	-0.046101	-0.615480	1.126311	0.052900	-0.575366	0.692043	-0.200237	-0.549162	0.721409	0.303194							-0.354283	0.595666	0.112068	-0.237556	0.081532	0.184154	-0.237919	0.086035	0.143041	-0.233741	0.083664	-0.093187	0.405329	0.077087	0.000751
8247	68.725000	-0.760568	0.648862	0.150803	-0.757612	0.662541	-0.050791	-0.712475	0.877689	-0.070302	-0.711247	0.880309	0.150353	-0.626510	1.189594	0.050145	-0.585696	1.201745	-0.046086	-0.615369	1.126414	0.052975	-0.575429	0.692010	-0.200205	-0.549260	0.721336	0.303191							-0.354261	0.595659	0.112124	-0.237555	0.081533	0.184160	-0.237920	0.086040	0.143048	-0.233604	0.083372	-0.092828	0.405334	0.077086	0.000756
8248	68.733333	-0.760574	0.648853	0.150813	-0.757624	0.662531	-0.050786	-0.712492	0.877665	-0.070319	-0.711254	0.880291	0.150349	-0.626345	1.189718	0.050236	-0.585553	1.201813	-0.046012	-0.615261	1.126533	0.053034	-0.575507	0.691975	-0.200179	-0.549351	0.721267	0.303187							-0.354235	0.595633	0.112170	-0.237555	0.081533	0.184165	-0.237921	0.086046	0.143048	-0.233656	0.083354	-0.092817	0.405333	0.077093	0.000757
8249	68.741667	-0.760571	0.648838	0.150818	-0.757615	0.662548	-0.050771	-0.712482	0.877674	-0.070304	-0.711255	0.880277	0.150356	-0.626165	1.189870	0.050254	-0.585506	1.201738	-0.045789	-0.615169	1.126652	0.053095	-0.575588	0.691945	-0.200161	-0.549424	0.721192	0.303173							-0.354197	0.595619	0.112211	-0.237554	0.081534	0.184164	-0.237916	0.086045	0.143043	-0.233674	0.083526	-0.093008	0.405334	0.077097	0.000755
8250	68.750000	-0.760596	0.648846	0.150838	-0.757613	0.662570	-0.050759	-0.712467	0.877683	-0.070283	-0.711241	0.880262	0.150360	-0.626026	1.190032	0.050321	-0.585340	1.201785	-0.045779	-0.615110	1.126732	0.053110	-0.575667	0.691906	-0.200145	-0.549484	0.721121	0.303156							-0.354166	0.595597	0.112229	-0.237555	0.081527	0.184161	-0.237915	0.086052	0.143043	-0.233598	0.083384	-0.092825	0.405331	0.077101	0.000755
8251	68.758333	-0.760609	0.648840	0.150854	-0.757689	0.662501	-0.050771	-0.712486	0.877640	-0.070299	-0.711220	0.880251	0.150381	-0.625868	1.190139	0.050304	-0.585147	1.201812	-0.045785	-0.614869	1.126789	0.053029	-0.575746	0.691869	-0.200134	-0.549527	0.721046	0.303133							-0.354139	0.595592	0.112264	-0.237554	0.081531	0.184158	-0.237916	0.086050	0.143038	-0.233607	0.083390	-0.092814	0.405333	0.077101	0.000743
8252	68.766667	-0.760626	0.648837	0.150872	-0.757712	0.662491	-0.050769	-0.712476	0.877629	-0.070286	-0.711197	0.880245	0.150399	-0.625703	1.190210	0.050244	-0.584963	1.201821	-0.045802	-0.614794	1.126883	0.053009	-0.575839	0.691825	-0.200127	-0.549558	0.720976	0.303109							-0.354122	0.595546	0.112225	-0.237552	0.081529	0.184155	-0.237919	0.086045	0.143032	-0.233611	0.083377	-0.092828	0.405330	0.077098	0.000733
8253	68.775000	-0.760645	0.648831	0.150894	-0.757718	0.662496	-0.050783	-0.712443	0.877660	-0.070244	-0.711169	0.880245	0.150420	-0.625550	1.190266	0.050122	-0.584763	1.201804	-0.045866	-0.614714	1.126897	0.052985	-0.575899	0.691794	-0.200121	-0.549573	0.720902	0.303098							-0.354105	0.595523	0.112208	-0.237555	0.081531	0.184151	-0.237920	0.086040	0.143036	-0.233673	0.083531	-0.092991	0.405331	0.077096	0.000731
8254	68.783333	-0.760666	0.648821	0.150910	-0.757703	0.662538	-0.050745	-0.712436	0.877658	-0.070223	-0.710953	0.880181	0.150316	-0.625465	1.190259	0.050130	-0.584447	1.201904	-0.046116	-0.614593	1.126900	0.052946	-0.575961	0.691766	-0.200125	-0.549575	0.720835	0.303088							-0.354099	0.595482	0.112169	-0.237555	0.081532	0.184161	-0.237926	0.086046	0.143044	-0.233589	0.083480	-0.092849	0.405326	0.077099	0.000728
8255	68.791667	-0.760675	0.648780	0.150903	-0.757780	0.662464	-0.050749	-0.712442	0.877619	-0.070230	-0.710905	0.880179	0.150336	-0.625373	1.190252	0.050079	-0.584307	1.201868	-0.046146	-0.614487	1.126893	0.052941	-0.576019	0.691735	-0.200121	-0.549557	0.720785	0.303084							-0.354105	0.595449	0.112132	-0.237559	0.081536	0.184161	-0.237934	0.086036	0.143048	-0.233693	0.083566	-0.093017	0.405323	0.077099	0.000722
8256	68.800000	-0.760700	0.648813	0.150936	-0.757793	0.662460	-0.050739	-0.712432	0.877626	-0.070185	-0.711048	0.880248	0.150493	-0.625277	1.190241	0.050037	-0.584167	1.201830	-0.046171	-0.614393	1.126875	0.052919	-0.576072	0.691711	-0.200122	-0.549521	0.720738	0.303091							-0.354105	0.595419	0.112085	-0.237563	0.081540	0.184162	-0.237926	0.086040	0.143049	-0.233772	0.083653	-0.093197	0.405319	0.077104	0.000721
8257	68.808333	-0.760709	0.648808	0.150940	-0.757774	0.662489	-0.050722	-0.712400	0.877650	-0.070187	-0.710910	0.880230	0.150450	-0.625176	1.190243	0.049975	-0.584030	1.201794	-0.046191	-0.614317	1.126865	0.052892	-0.576116	0.691684	-0.200126	-0.549471	0.720699	0.303101							-0.354113	0.595395	0.112022	-0.237563	0.081539	0.184169	-0.237931	0.086048	0.143049	-0.233660	0.083666	-0.093045	0.405318	0.077112	0.000718
8258	68.816667	-0.760713	0.648806	0.150941	-0.757809	0.662457	-0.050720	-0.712385	0.877655	-0.070180	-0.710766	0.880217	0.150408	-0.625101	1.190230	0.049951	-0.583887	1.201757	-0.046206	-0.614239	1.126886	0.052884	-0.576158	0.691667	-0.200129	-0.549412	0.720677	0.303118							-0.354124	0.595381	0.111962	-0.237562	0.081537	0.184168	-0.237932	0.086055	0.143051	-0.233591	0.083486	-0.092876	0.405317	0.077121	0.000714
8259	68.825000	-0.760725	0.648818	0.150951	-0.757810	0.662457	-0.050707	-0.712362	0.877669	-0.070156	-0.710776	0.880254	0.150479	-0.625015	1.190233	0.049928	-0.583887	1.201611	-0.046030	-0.614164	1.126854	0.052864	-0.576189	0.691656	-0.200136	-0.549345	0.720664	0.303129							-0.354134	0.595376	0.111896	-0.237563	0.081535	0.184165	-0.237928	0.086056	0.143041	-0.233614	0.083390	-0.092843	0.405316	0.077122	0.000707
8260	68.833333	-0.760706	0.648808	0.150941	-0.757806	0.662461	-0.050700	-0.712308	0.877732	-0.070109	-0.710788	0.880286	0.150548	-0.624891	1.190225	0.049894	-0.583742	1.201584	-0.046040	-0.614095	1.126871	0.052859	-0.576212	0.691642	-0.200140	-0.549271	0.720656	0.303148							-0.354147	0.595370	0.111839	-0.237562	0.081542	0.184158	-0.237925	0.086050	0.143038	-0.233610	0.083386	-0.092843	0.405321	0.077118	0.000709
8261	68.841667	-0.760693	0.648816	0.150932	-0.757818	0.662472	-0.050677	-0.712286	0.877733	-0.070103	-0.710655	0.880304	0.150530	-0.624861	1.190241	0.049866	-0.583635	1.201574	-0.046031	-0.614055	1.126882	0.052976	-0.576235	0.691647	-0.200147	-0.549195	0.720650	0.303160							-0.354155	0.595356	0.111793	-0.237558	0.081535	0.184161	-0.237925	0.086049	0.143036	-0.233674	0.083534	-0.093022	0.405321	0.077121	0.000701
8262	68.850000	-0.760682	0.648825	0.150922	-0.757826	0.662481	-0.050651	-0.712269	0.877746	-0.070014	-0.710660	0.880341	0.150601	-0.624741	1.190248	0.049885	-0.583531	1.201568	-0.046023	-0.613954	1.126834	0.052863	-0.576250	0.691647	-0.200150	-0.549121	0.720642	0.303177							-0.354163	0.595336	0.111743	-0.237558	0.081529	0.184163	-0.237928	0.086041	0.143043	-0.233606	0.083384	-0.092842	0.405318	0.077111	0.000702
8263	68.858333	-0.760663	0.648832	0.150915	-0.757764	0.662475	-0.050683	-0.712194	0.877797	-0.070050	-0.710635	0.880418	0.150672	-0.624672	1.190260	0.049884	-0.583434	1.201574	-0.046013	-0.613893	1.126873	0.052848	-0.576265	0.691662	-0.200156	-0.549044	0.720650	0.303202							-0.354169	0.595313	0.111696	-0.237557	0.081534	0.184160	-0.237928	0.086038	0.143042	-0.233605	0.083391	-0.092827	0.405319	0.077112	0.000700
8264	68.866667	-0.760636	0.648846	0.150902	-0.757746	0.662485	-0.050673	-0.712155	0.877821	-0.070033	-0.710524	0.880384	0.150642	-0.624698	1.190285	0.049851	-0.583352	1.201579	-0.045997	-0.613827	1.126898	0.052892	-0.576278	0.691682	-0.200165	-0.548972	0.720655	0.303226							-0.354170	0.595305	0.111651	-0.237553	0.081537	0.184157	-0.237924	0.086041	0.143041	-0.233604	0.083404	-0.092817	0.405317	0.077111	0.000699
8265	68.875000	-0.760612	0.648862	0.150887	-0.757700	0.662512	-0.050689	-0.712110	0.877842	-0.070010	-0.710477	0.880454	0.150711	-0.624626	1.190319	0.049841	-0.583278	1.201591	-0.045983	-0.613771	1.126941	0.052923	-0.576283	0.691700	-0.200169	-0.548898	0.720656	0.303253							-0.354169	0.595297	0.111627	-0.237557	0.081542	0.184161	-0.237929	0.086045	0.143045	-0.233600	0.083433	-0.092861	0.405315	0.077114	0.000702
8266	68.883333	-0.760583	0.648876	0.150879	-0.757689	0.662520	-0.050657	-0.712059	0.877864	-0.069988	-0.710388	0.880464	0.150728	-0.624464	1.190346	0.049874	-0.583210	1.201607	-0.045964	-0.613716	1.126955	0.052925	-0.576280	0.691720	-0.200172	-0.548826	0.720659	0.303279							-0.354159	0.595297	0.111612	-0.237558	0.081533	0.184160	-0.237922	0.086055	0.143047	-0.233612	0.083385	-0.092849	0.405314	0.077124	0.000706
8267	68.891667	-0.760549	0.648899	0.150872	-0.757660	0.662538	-0.050643	-0.712027	0.877874	-0.069943	-0.710310	0.880476	0.150752	-0.624390	1.190377	0.049837	-0.583138	1.201627	-0.045947	-0.613669	1.126997	0.052939	-0.576272	0.691747	-0.200172	-0.548754	0.720651	0.303297							-0.354131	0.595295	0.111600	-0.237557	0.081533	0.184164	-0.237922	0.086053	0.143043	-0.233615	0.083384	-0.092848	0.405312	0.077127	0.000704
8268	68.900000	-0.760482	0.648901	0.150852	-0.757625	0.662557	-0.050631	-0.711939	0.877938	-0.069968	-0.710231	0.880485	0.150776	-0.624328	1.190420	0.049846	-0.583072	1.201655	-0.045930	-0.613622	1.127069	0.052979	-0.576259	0.691770	-0.200171	-0.548686	0.720650	0.303320							-0.354093	0.595276	0.111573	-0.237560	0.081538	0.184160	-0.237921	0.086045	0.143037	-0.233616	0.083389	-0.092852	0.405313	0.077127	0.000706
8269	68.908333	-0.760476	0.648942	0.150861	-0.757589	0.662580	-0.050618	-0.711904	0.877947	-0.069870	-0.710152	0.880491	0.150800	-0.624306	1.190508	0.049918	-0.582999	1.201677	-0.045915	-0.613661	1.127147	0.053039	-0.576240	0.691790	-0.200166	-0.548622	0.720631	0.303333							-0.354066	0.595189	0.111476	-0.237561	0.081533	0.184162	-0.237923	0.086044	0.143036	-0.233615	0.083389	-0.092852	0.405315	0.077126	0.000708
8270	68.916667	-0.760441	0.648961	0.150859	-0.757555	0.662602	-0.050607	-0.711839	0.877950	-0.069906	-0.710073	0.880497	0.150822	-0.624260	1.190576	0.049834	-0.582917	1.201727	-0.045908	-0.613529	1.127120	0.053005	-0.576216	0.691819	-0.200166	-0.548556	0.720602	0.303338							-0.354013	0.595131	0.111417	-0.237559	0.081527	0.184163	-0.237929	0.086044	0.143038	-0.233611	0.083389	-0.092847	0.405319	0.077123	0.000711
8271	68.925000	-0.760394	0.648976	0.150851	-0.757515	0.662633	-0.050570	-0.711739	0.878003	-0.069898	-0.709967	0.880489	0.150815	-0.624200	1.190636	0.049879	-0.582722	1.201846	-0.046091	-0.613620	1.127271	0.053074	-0.576194	0.691830	-0.200153	-0.548505	0.720578	0.303337							-0.353974	0.595063	0.111327	-0.237558	0.081529	0.184158	-0.237925	0.086030	0.143039	-0.233609	0.083405	-0.092842	0.405317	0.077116	0.000710
8272	68.933333	-0.760367	0.649003	0.150858	-0.757486	0.662644	-0.050593	-0.711665	0.878015	-0.069884	-0.709920	0.880507	0.150851	-0.624139	1.190688	0.049921	-0.582614	1.201878	-0.046117	-0.613549	1.127302	0.053076	-0.576157	0.691846	-0.200145	-0.548443	0.720546	0.303331							-0.353943	0.595001	0.111223	-0.237556	0.081530	0.184161	-0.237923	0.086027	0.143041	-0.233610	0.083389	-0.092853	0.405321	0.077109	0.000711
8273	68.941667	-0.760329	0.649027	0.150847	-0.757448	0.662668	-0.050585	-0.711616	0.878003	-0.069860	-0.709723	0.880493	0.150790	-0.624015	1.190683	0.049933	-0.582538	1.201895	-0.046120	-0.613484	1.127329	0.053093	-0.576125	0.691858	-0.200129	-0.548397	0.720513	0.303324							-0.353928	0.594941	0.111109	-0.237556	0.081531	0.184153	-0.237923	0.086037	0.143041	-0.233672	0.083530	-0.093037	0.405321	0.077112	0.000707
8274	68.950000	-0.760302	0.649045	0.150845	-0.757414	0.662689	-0.050577	-0.711504	0.878057	-0.069858	-0.709738	0.880550	0.150872	-0.623896	1.190672	0.049942	-0.582470	1.201894	-0.046117	-0.613414	1.127350	0.053104	-0.576067	0.691877	-0.200120	-0.548356	0.720484	0.303317							-0.353915	0.594892	0.110999	-0.237552	0.081531	0.184153	-0.237917	0.086037	0.143034	-0.233600	0.083385	-0.092862	0.405323	0.077112	0.000706
8275	68.958333	-0.760268	0.649073	0.150844	-0.757361	0.662725	-0.050523	-0.711423	0.878077	-0.069843	-0.709661	0.880558	0.150882	-0.623902	1.190720	0.049916	-0.582464	1.201828	-0.046025	-0.613338	1.127363	0.053118	-0.576021	0.691888	-0.200109	-0.548322	0.720447	0.303307							-0.353914	0.594856	0.110891	-0.237551	0.081532	0.184158	-0.237911	0.086040	0.143033	-0.233672	0.083523	-0.093036	0.405321	0.077116	0.000704
8276	68.966667	-0.760234	0.649102	0.150841	-0.757344	0.662744	-0.050562	-0.711369	0.878078	-0.069775	-0.709396	0.880474	0.150739	-0.623745	1.190702	0.049944	-0.582301	1.201881	-0.046148	-0.613262	1.127377	0.053129	-0.575962	0.691905	-0.200099	-0.548293	0.720419	0.303308							-0.353921	0.594824	0.110804	-0.237548	0.081536	0.184155	-0.237911	0.086050	0.143026	-0.233605	0.083460	-0.092892	0.405325	0.077122	0.000708
8277	68.975000	-0.760204	0.649130	0.150845	-0.757283	0.662780	-0.050554	-0.711255	0.878122	-0.069796	-0.709446	0.880563	0.150853	-0.623755	1.190745	0.049911	-0.582291	1.201838	-0.046059	-0.613227	1.127399	0.053239	-0.575887	0.691921	-0.200089	-0.548280	0.720392	0.303314							-0.353940	0.594790	0.110723	-0.237549	0.081536	0.184151	-0.237910	0.086048	0.143032	-0.233609	0.083382	-0.092856	0.405323	0.077122	0.000712
8278	68.983333	-0.760177	0.649152	0.150850	-0.757280	0.662826	-0.050538	-0.711144	0.878160	-0.069814	-0.709356	0.880577	0.150857	-0.623592	1.190718	0.049940	-0.582282	1.201758	-0.045971	-0.613220	1.127299	0.053017	-0.575816	0.691936	-0.200089	-0.548271	0.720364	0.303326							-0.353949	0.594772	0.110677	-0.237550	0.081535	0.184157	-0.237909	0.086042	0.143037	-0.233632	0.083366	-0.092860	0.405321	0.077125	0.000713
8279	68.991667	-0.760151	0.649177	0.150849	-0.757245	0.662851	-0.050534	-0.711063	0.878172	-0.069786	-0.709279	0.880599	0.150858	-0.623602	1.190765	0.049906	-0.582207	1.201749	-0.045972	-0.613073	1.127396	0.053077	-0.575729	0.691944	-0.199999	-0.548265	0.720341	0.303346							-0.353958	0.594748	0.110648	-0.237553	0.081525	0.184154	-0.237916	0.086038	0.143036	-0.233583	0.083527	-0.092882	0.405320	0.077118	0.000718
8280	69.000000	-0.760122	0.649215	0.150856	-0.757149	0.662845	-0.050545	-0.710946	0.878211	-0.069810	-0.709198	0.880619	0.150854	-0.623431	1.190741	0.049929	-0.582001	1.201864	-0.046160	-0.612946	1.127463	0.053170	-0.575648	0.691954	-0.199921	-0.548257	0.720315	0.303365							-0.353959	0.594729	0.110645	-0.237551	0.081528	0.184158	-0.237915	0.086033	0.143038	-0.233610	0.083395	-0.092850	0.405323	0.077116	0.000723
8281	69.008333	-0.760096	0.649217	0.150836	-0.757114	0.662872	-0.050545	-0.710830	0.878230	-0.069812	-0.709105	0.880629	0.150821	-0.623335	1.190755	0.049902	-0.581926	1.201848	-0.046175	-0.612848	1.127440	0.053161	-0.575629	0.691952	-0.200080	-0.548256	0.720292	0.303382							-0.353948	0.594723	0.110662	-0.237550	0.081530	0.184159	-0.237916	0.086033	0.143040	-0.233606	0.083391	-0.092846	0.405322	0.077114	0.000719
8282	69.016667	-0.760071	0.649232	0.150827	-0.757079	0.662897	-0.050548	-0.710716	0.878252	-0.069825	-0.709025	0.880648	0.150814	-0.623220	1.190744	0.049849	-0.581853	1.201815	-0.046196	-0.612738	1.127446	0.053164	-0.575570	0.691944	-0.200082	-0.548244	0.720273	0.303396							-0.353891	0.594796	0.110773	-0.237550	0.081534	0.184168	-0.237915	0.086040	0.143039	-0.233612	0.083388	-0.092852	0.405324	0.077112	0.000721
8283	69.025000	-0.760041	0.649262	0.150818	-0.757044	0.662918	-0.050548	-0.710601	0.878271	-0.069845	-0.708944	0.880673	0.150792	-0.623130	1.190711	0.049832	-0.581781	1.201764	-0.046218	-0.612638	1.127410	0.053153	-0.575534	0.691932	-0.200099	-0.548219	0.720247	0.303403							-0.353851	0.594911	0.110966	-0.237552	0.081524	0.184156	-0.237910	0.086041	0.143038	-0.233676	0.083521	-0.093031	0.405329	0.077105	0.000716
8284	69.033333	-0.760013	0.649290	0.150815	-0.757009	0.662948	-0.050546	-0.710479	0.878291	-0.069858	-0.708854	0.880696	0.150771	-0.623059	1.190650	0.049856	-0.581704	1.201708	-0.046245	-0.612521	1.127381	0.053147	-0.575500	0.691917	-0.200127	-0.548213	0.720220	0.303407							-0.353814	0.594905	0.111067	-0.237553	0.081521	0.184153	-0.237909	0.086039	0.143032	-0.233610	0.083378	-0.092866	0.405329	0.077107	0.000716
8285	69.041667	-0.759990	0.649303	0.150803	-0.756970	0.662974	-0.050540	-0.710360	0.878323	-0.069871	-0.708770	0.880726	0.150753	-0.622972	1.190595	0.049834	-0.581627	1.201658	-0.046316	-0.612209	1.127221	0.053032	-0.575460	0.691908	-0.200151	-0.548237	0.720196	0.303418							-0.353783	0.594894	0.111133	-0.237550	0.081519	0.184153	-0.237913	0.086040	0.143030	-0.233702	0.083547	-0.093051	0.405331	0.077106	0.000716
8286	69.050000	-0.759966	0.649337	0.150808	-0.756937	0.663007	-0.050530	-0.710213	0.878392	-0.069885	-0.708691	0.880770	0.150743	-0.622971	1.190610	0.049746	-0.581544	1.201581	-0.046372	-0.612093	1.127172	0.053022	-0.575416	0.691904	-0.200172	-0.548266	0.720195	0.303448							-0.353790	0.594900	0.111184	-0.237553	0.081525	0.184154	-0.237909	0.086037	0.143029	-0.233745	0.083659	-0.093217	0.405333	0.077108	0.000720
8287	69.058333	-0.759950	0.649355	0.150802	-0.756907	0.663037	-0.050520	-0.710118	0.878375	-0.069898	-0.708413	0.880734	0.150597	-0.622906	1.190538	0.049740	-0.581478	1.201508	-0.046416	-0.611976	1.127107	0.053013	-0.575369	0.691885	-0.200193	-0.548289	0.720192	0.303494							-0.353802	0.594899	0.111212	-0.237554	0.081526	0.184159	-0.237914	0.086037	0.143037	-0.233593	0.083433	-0.092868	0.405329	0.077112	0.000727
8288	69.066667	-0.759934	0.649371	0.150794	-0.756874	0.663066	-0.050508	-0.709977	0.878418	-0.069885	-0.708313	0.880776	0.150587	-0.622903	1.190474	0.049652	-0.581387	1.201439	-0.046483	-0.611856	1.127045	0.052999	-0.575317	0.691871	-0.200221	-0.548299	0.720198	0.303546							-0.353798	0.594894	0.111264	-0.237548	0.081529	0.184162	-0.237915	0.086041	0.143046	-0.233606	0.083387	-0.092846	0.405331	0.077118	0.000731
8289	69.075000	-0.759916	0.649386	0.150787	-0.756823	0.663101	-0.050484	-0.709826	0.878470	-0.069890	-0.708330	0.880844	0.150652	-0.622780	1.190387	0.049532	-0.581385	1.201294	-0.046442	-0.611730	1.126953	0.052942	-0.575275	0.691846	-0.200256	-0.548299	0.720187	0.303588							-0.353779	0.594873	0.111341	-0.237546	0.081541	0.184170	-0.237915	0.086051	0.143053	-0.233670	0.083538	-0.093023	0.405332	0.077120	0.000728
8290	69.083333	-0.759897	0.649444	0.150802	-0.756795	0.663152	-0.050438	-0.709693	0.878486	-0.069894	-0.708228	0.880881	0.150639	-0.622690	1.190340	0.049494	-0.581379	1.201161	-0.046404	-0.611614	1.126911	0.052921	-0.575223	0.691811	-0.200289	-0.548296	0.720168	0.303613							-0.353747	0.594853	0.111406	-0.237551	0.081534	0.184168	-0.237908	0.086052	0.143057	-0.233736	0.083677	-0.093199	0.405331	0.077122	0.000724
8291	69.091667	-0.759876	0.649418	0.150772	-0.756811	0.663172	-0.050448	-0.709579	0.878484	-0.069909	-0.708129	0.880923	0.150615	-0.622588	1.190301	0.049437	-0.581297	1.201108	-0.046457	-0.611536	1.126899	0.053004	-0.575173	0.691777	-0.200323	-0.548288	0.720142	0.303627							-0.353828	0.594805	0.111530	-0.237545	0.081536	0.184170	-0.237907	0.086054	0.143051	-0.233593	0.083436	-0.092854	0.405331	0.077117	0.000725
8292	69.100000	-0.759846	0.649430	0.150769	-0.756677	0.663127	-0.050480	-0.709444	0.878517	-0.069931	-0.708028	0.880956	0.150588	-0.622494	1.190300	0.049445	-0.581205	1.201074	-0.046522	-0.611365	1.126861	0.052850	-0.575126	0.691732	-0.200341	-0.548288	0.720115	0.303627							-0.353906	0.594767	0.111656	-0.237548	0.081530	0.184170	-0.237907	0.086054	0.143049	-0.233605	0.083392	-0.092845	0.405332	0.077116	0.000716
8293	69.108333	-0.759825	0.649487	0.150787	-0.756696	0.663198	-0.050459	-0.709286	0.878556	-0.069985	-0.707936	0.880996	0.150566	-0.622278	1.190239	0.049377	-0.580976	1.201156	-0.046772	-0.611211	1.126869	0.052773	-0.575088	0.691696	-0.200349	-0.548287	0.720101	0.303640							-0.353879	0.594755	0.111720	-0.237549	0.081523	0.184165	-0.237905	0.086049	0.143049	-0.233606	0.083373	-0.092840	0.405331	0.077112	0.000717
8294	69.116667	-0.759804	0.649508	0.150795	-0.756689	0.663249	-0.050406	-0.709174	0.878551	-0.070013	-0.707841	0.881043	0.150541	-0.622065	1.190200	0.049365	-0.580862	1.201149	-0.046824	-0.611077	1.126876	0.052708	-0.575048	0.691658	-0.200348	-0.548282	0.720098	0.303646							-0.353866	0.594734	0.111778	-0.237553	0.081525	0.184167	-0.237908	0.086053	0.143047	-0.233748	0.083660	-0.093200	0.405335	0.077107	0.000714
8295	69.125000	-0.759771	0.649514	0.150793	-0.756638	0.663283	-0.050383	-0.709038	0.878572	-0.070034	-0.707736	0.881088	0.150489	-0.621969	1.190182	0.049294	-0.580767	1.201132	-0.046856	-0.610951	1.126855	0.052673	-0.575013	0.691616	-0.200343	-0.548274	0.720103	0.303655							-0.353857	0.594712	0.111838	-0.237552	0.081525	0.184169	-0.237916	0.086049	0.143053	-0.233611	0.083371	-0.092844	0.405330	0.077115	0.000718
8296	69.133333	-0.759754	0.649524	0.150793	-0.756442	0.663250	-0.050432	-0.708885	0.878628	-0.070032	-0.707641	0.881141	0.150459	-0.621909	1.190146	0.049281	-0.580670	1.201123	-0.046900	-0.610809	1.126795	0.052594	-0.574974	0.691572	-0.200336	-0.548270	0.720118	0.303666							-0.353859	0.594691	0.111887	-0.237555	0.081536	0.184173	-0.237917	0.086057	0.143059	-0.233604	0.083378	-0.092846	0.405331	0.077119	0.000721
8297	69.141667	-0.759731	0.649595	0.150825	-0.756476	0.663361	-0.050340	-0.708769	0.878623	-0.070095	-0.707571	0.881231	0.150437	-0.621736	1.190141	0.049142	-0.580549	1.201126	-0.047006	-0.610685	1.126813	0.052598	-0.574935	0.691520	-0.200328	-0.548262	0.720141	0.303680							-0.353861	0.594685	0.111927	-0.237555	0.081542	0.184189	-0.237917	0.086062	0.143073	-0.233678	0.083513	-0.093030	0.405331	0.077122	0.000728
8298	69.150000	-0.759705	0.649621	0.150833	-0.756408	0.663396	-0.050333	-0.708660	0.878615	-0.070090	-0.707483	0.881307	0.150424	-0.621616	1.190116	0.049125	-0.580567	1.201014	-0.046878	-0.610548	1.126799	0.052561	-0.574886	0.691469	-0.200325	-0.548252	0.720175	0.303690							-0.353877	0.594675	0.111960	-0.237558	0.081538	0.184191	-0.237914	0.086067	0.143075	-0.233603	0.083390	-0.092849	0.405331	0.077122	0.000732
8299	69.158333	-0.759683	0.649649	0.150825	-0.756337	0.663436	-0.050309	-0.708509	0.878650	-0.070090	-0.707302	0.881368	0.150365	-0.621502	1.190087	0.049137	-0.580377	1.201109	-0.047097	-0.610397	1.126717	0.052511	-0.574840	0.691415	-0.200326	-0.548234	0.720207	0.303699							-0.353891	0.594677	0.111982	-0.237551	0.081542	0.184191	-0.237912	0.086070	0.143073	-0.233599	0.083391	-0.092858	0.405334	0.077119	0.000730
8300	69.166667	-0.759662	0.649678	0.150826	-0.756266	0.663495	-0.050279	-0.708376	0.878645	-0.070111	-0.707169	0.881438	0.150324	-0.621452	1.190127	0.049078	-0.580311	1.201110	-0.047139	-0.610217	1.126696	0.052479	-0.574796	0.691354	-0.200323	-0.548210	0.720239	0.303709							-0.353911	0.594670	0.112000	-0.237555	0.081542	0.184192	-0.237910	0.086072	0.143075	-0.233594	0.083415	-0.092848	0.405332	0.077120	0.000722
8301	69.175000	-0.759614	0.649698	0.150811	-0.756173	0.663498	-0.050288	-0.708244	0.878627	-0.070167	-0.707066	0.881493	0.150291	-0.621234	1.190069	0.049085	-0.580314	1.201061	-0.047080	-0.610069	1.126726	0.052444	-0.574756	0.691298	-0.200328	-0.548177	0.720276	0.303709							-0.353931	0.594659	0.112004	-0.237551	0.081528	0.184191	-0.237905	0.086068	0.143072	-0.233594	0.083390	-0.092892	0.405335	0.077114	0.000719
8302	69.183333	-0.759564	0.649716	0.150789	-0.756076	0.663510	-0.050239	-0.708098	0.878621	-0.070168	-0.706963	0.881554	0.150257	-0.621036	1.190053	0.049122	-0.580316	1.201030	-0.047020	-0.609939	1.126719	0.052416	-0.574721	0.691237	-0.200322	-0.548139	0.720307	0.303714							-0.353951	0.594652	0.112003	-0.237549	0.081522	0.184186	-0.237909	0.086071	0.143076	-0.233622	0.083372	-0.092916	0.405339	0.077114	0.000716
8303	69.191667	-0.759527	0.649750	0.150767	-0.755993	0.663563	-0.050267	-0.707947	0.878607	-0.070246	-0.706852	0.881609	0.150224	-0.620898	1.190056	0.049098	-0.580288	1.201027	-0.047009	-0.609823	1.126739	0.052379	-0.574698	0.691186	-0.200327	-0.548092	0.720350	0.303724							-0.353966	0.594650	0.111993	-0.237550	0.081527	0.184185	-0.237901	0.086070	0.143078	-0.233645	0.083366	-0.092920	0.405341	0.077117	0.000712
8304	69.200000	-0.759506	0.649805	0.150769	-0.755885	0.663666	-0.050192	-0.707807	0.878600	-0.070272	-0.706747	0.881664	0.150187	-0.620785	1.190074	0.049091	-0.580187	1.201105	-0.047089	-0.609724	1.126760	0.052324	-0.574678	0.691137	-0.200334	-0.548040	0.720388	0.303729							-0.353975	0.594656	0.111984	-0.237550	0.081529	0.184189	-0.237904	0.086074	0.143085	-0.233615	0.083368	-0.092946	0.405343	0.077116	0.000713
8305	69.208333	-0.759431	0.649834	0.150727	-0.755876	0.663640	-0.050268	-0.707672	0.878601	-0.070274	-0.706447	0.881638	0.150007	-0.620711	1.190104	0.049052	-0.580134	1.201151	-0.047120	-0.609617	1.126810	0.052300	-0.574667	0.691095	-0.200345	-0.547984	0.720421	0.303733							-0.353970	0.594648	0.111986	-0.237552	0.081537	0.184197	-0.237910	0.086075	0.143087	-0.233605	0.083382	-0.092959	0.405341	0.077119	0.000717
8306	69.216667	-0.759359	0.649872	0.150707	-0.755822	0.663680	-0.050264	-0.707537	0.878594	-0.070322	-0.706462	0.881723	0.150051	-0.620652	1.190138	0.049059	-0.580081	1.201196	-0.047148	-0.609660	1.126900	0.052286	-0.574665	0.691054	-0.200365	-0.547917	0.720446	0.303728							-0.353950	0.594637	0.111995	-0.237553	0.081542	0.184208	-0.237910	0.086084	0.143096	-0.233585	0.083408	-0.092975	0.405344	0.077141	0.000718
8307	69.225000	-0.759295	0.649919	0.150681	-0.755768	0.663717	-0.050266	-0.707394	0.878611	-0.070351	-0.706351	0.881767	0.150017	-0.620550	1.190153	0.049011	-0.580043	1.201247	-0.047183	-0.609508	1.126871	0.052250	-0.574661	0.691024	-0.200394	-0.547845	0.720467	0.303716							-0.353909	0.594620	0.112013	-0.237553	0.081536	0.184205	-0.237906	0.086082	0.143090	-0.233615	0.083381	-0.092974	0.405348	0.077143	0.000711
8308	69.233333	-0.759218	0.649966	0.150658	-0.755682	0.663802	-0.050188	-0.707255	0.878630	-0.070385	-0.706215	0.881798	0.149973	-0.620451	1.190166	0.048948	-0.580017	1.201285	-0.047210	-0.609495	1.126909	0.052233	-0.574664	0.690989	-0.200433	-0.547775	0.720475	0.303693							-0.353849	0.594611	0.112026	-0.237551	0.081530	0.184202	-0.237901	0.086077	0.143081	-0.233580	0.083407	-0.092987	0.405354	0.077144	0.000703
8309	69.241667	-0.759142	0.650010	0.150635	-0.755668	0.663777	-0.050262	-0.707149	0.878619	-0.070389	-0.706095	0.881829	0.149945	-0.620382	1.190186	0.048983	-0.579970	1.201359	-0.047264	-0.609405	1.126930	0.052195	-0.574666	0.690956	-0.200487	-0.547696	0.720475	0.303663							-0.353788	0.594582	0.112041	-0.237547	0.081520	0.184200	-0.237905	0.086071	0.143078	-0.233579	0.083410	-0.093002	0.405334	0.077133	0.000775
8310	69.250000	-0.759058	0.650051	0.150615	-0.755625	0.663804	-0.050261	-0.707019	0.878642	-0.070445	-0.705974	0.881857	0.149921	-0.620230	1.190193	0.049094	-0.579963	1.201391	-0.047276	-0.609328	1.126930	0.052153	-0.574667	0.690929	-0.200548	-0.547616	0.720456	0.303626							-0.353709	0.594561	0.112047	-0.237551	0.081511	0.184196	-0.237905	0.086065	0.143075	-0.233570	0.083422	-0.093032	0.405311	0.077122	0.000852
8311	69.258333	-0.758982	0.650095	0.150588	-0.755581	0.663823	-0.050266	-0.706914	0.878649	-0.070471	-0.705855	0.881880	0.149895	-0.620151	1.190191	0.049090	-0.579950	1.201425	-0.047302	-0.609248	1.126928	0.052137	-0.574668	0.690902	-0.200608	-0.547525	0.720448	0.303590							-0.353628	0.594533	0.112038	-0.237550	0.081512	0.184188	-0.237900	0.086061	0.143064	-0.233595	0.083391	-0.093044	0.405311	0.077113	0.000848
8312	69.266667	-0.758903	0.650154	0.150579	-0.755544	0.663844	-0.050273	-0.706832	0.878666	-0.070438	-0.705558	0.881852	0.149752	-0.620057	1.190163	0.049069	-0.579946	1.201454	-0.047328	-0.609161	1.126954	0.052121	-0.574673	0.690879	-0.200674	-0.547431	0.720430	0.303549							-0.353549	0.594510	0.112013	-0.237550	0.081512	0.184183	-0.237900	0.086056	0.143065	-0.233597	0.083382	-0.093053	0.405311	0.077117	0.000851
8313	69.275000	-0.758834	0.650195	0.150559	-0.755511	0.663864	-0.050275	-0.706730	0.878675	-0.070511	-0.705501	0.881879	0.149768	-0.619995	1.190139	0.049078	-0.579965	1.201473	-0.047342	-0.609095	1.126901	0.052120	-0.574679	0.690859	-0.200731	-0.547334	0.720408	0.303509							-0.353470	0.594486	0.111974	-0.237552	0.081514	0.184174	-0.237903	0.086060	0.143061	-0.233583	0.083393	-0.093048	0.405314	0.077121	0.000855
8314	69.283333	-0.758767	0.650240	0.150540	-0.755484	0.663884	-0.050279	-0.706656	0.878691	-0.070525	-0.705436	0.881901	0.149770	-0.619953	1.190112	0.049152	-0.579993	1.201480	-0.047353	-0.609007	1.126900	0.052110	-0.574688	0.690841	-0.200781	-0.547235	0.720389	0.303469							-0.353393	0.594462	0.111926	-0.237546	0.081519	0.184177	-0.237900	0.086071	0.143065	-0.233595	0.083391	-0.093052	0.405317	0.077122	0.000855
8315	69.291667	-0.758699	0.650310	0.150545	-0.755418	0.663886	-0.050294	-0.706589	0.878712	-0.070559	-0.705348	0.881956	0.149789	-0.619901	1.190053	0.049111	-0.580075	1.201469	-0.047339	-0.608929	1.126856	0.052112	-0.574700	0.690820	-0.200828	-0.547127	0.720371	0.303428							-0.353320	0.594448	0.111877	-0.237547	0.081527	0.184177	-0.237907	0.086070	0.143067	-0.233701	0.083419	-0.092956	0.405319	0.077127	0.000863
8316	69.300000	-0.758603	0.650288	0.150471	-0.755393	0.663897	-0.050327	-0.706545	0.878718	-0.070547	-0.705229	0.881999	0.149793	-0.619853	1.189974	0.049135	-0.580130	1.201450	-0.047349	-0.608857	1.126807	0.052115	-0.574717	0.690798	-0.200874	-0.547021	0.720347	0.303380							-0.353253	0.594433	0.111820	-0.237549	0.081529	0.184177	-0.237900	0.086071	0.143061	-0.233570	0.083407	-0.093025	0.405321	0.077127	0.000869
8317	69.308333	-0.758540	0.650318	0.150461	-0.755376	0.663901	-0.050313	-0.706501	0.878727	-0.070554	-0.705094	0.881983	0.149762	-0.619822	1.189909	0.049128	-0.580182	1.201433	-0.047373	-0.608788	1.126753	0.052117	-0.574728	0.690765	-0.200920	-0.546909	0.720316	0.303324							-0.353192	0.594417	0.111754	-0.237549	0.081517	0.184171	-0.237902	0.086062	0.143056	-0.233594	0.083401	-0.093017	0.405319	0.077124	0.000866
8318	69.316667	-0.758498	0.650395	0.150475	-0.755359	0.663905	-0.050303	-0.706464	0.878733	-0.070559	-0.704964	0.881962	0.149725	-0.619803	1.189844	0.049167	-0.580249	1.201408	-0.047397	-0.608568	1.126536	0.052024	-0.574739	0.690734	-0.200974	-0.546803	0.720286	0.303270							-0.353134	0.594395	0.111672	-0.237553	0.081503	0.184162	-0.237899	0.086046	0.143038	-0.233596	0.083389	-0.093024	0.405321	0.077117	0.000859
8319	69.325000	-0.758458	0.650399	0.150442	-0.755347	0.663927	-0.050305	-0.706416	0.878747	-0.070605	-0.704867	0.881995	0.149721	-0.619800	1.189749	0.049221	-0.580309	1.201363	-0.047413	-0.608663	1.126581	0.052087	-0.574756	0.690697	-0.201021	-0.546695	0.720256	0.303216							-0.353076	0.594384	0.111603	-0.237553	0.081502	0.184150	-0.237900	0.086034	0.143029	-0.233579	0.083431	-0.093042	0.405318	0.077112	0.000859
8320	69.333333	-0.758413	0.650395	0.150410	-0.755314	0.663906	-0.050384	-0.706399	0.878738	-0.070625	-0.704773	0.881981	0.149697	-0.619778	1.189682	0.049219	-0.580369	1.201337	-0.047446	-0.608605	1.126527	0.052066	-0.574767	0.690661	-0.201063	-0.546589	0.720224	0.303156							-0.353025	0.594375	0.111522	-0.237556	0.081495	0.184140	-0.237910	0.086028	0.143030	-0.233592	0.083373	-0.093020	0.405364	0.077137	0.000692
8321	69.341667	-0.758389	0.650468	0.150420	-0.755302	0.663908	-0.050406	-0.706384	0.878751	-0.070606	-0.704588	0.881960	0.149620	-0.619760	1.189621	0.049213	-0.580419	1.201321	-0.047485	-0.608532	1.126433	0.052016	-0.574784	0.690629	-0.201090	-0.546487	0.720197	0.303101							-0.352979	0.594350	0.111437	-0.237558	0.081499	0.184132	-0.237909	0.086036	0.143022	-0.233573	0.083401	-0.093010	0.405338	0.077127	0.000780
8322	69.350000	-0.758364	0.650489	0.150405	-0.755266	0.663937	-0.050422	-0.706359	0.878761	-0.070649	-0.704415	0.881936	0.149539	-0.619743	1.189563	0.049204	-0.580465	1.201311	-0.047529	-0.608500	1.126397	0.052021	-0.574796	0.690594	-0.201113	-0.546388	0.720173	0.303050							-0.352950	0.594319	0.111335	-0.237557	0.081500	0.184125	-0.237905	0.086039	0.143011	-0.233596	0.083379	-0.093013	0.405359	0.077137	0.000708
8323	69.358333	-0.758331	0.650483	0.150376	-0.755286	0.663912	-0.050432	-0.706363	0.878732	-0.070682	-0.704519	0.881963	0.149606	-0.619728	1.189532	0.049172	-0.580510	1.201282	-0.047563	-0.608415	1.126369	0.051956	-0.574804	0.690560	-0.201116	-0.546308	0.720163	0.303006							-0.352920	0.594311	0.111254	-0.237561	0.081511	0.184120	-0.237910	0.086040	0.143007	-0.233582	0.083385	-0.092992	0.405359	0.077133	0.000715
8324	69.366667	-0.758308	0.650528	0.150388	-0.755287	0.663915	-0.050447	-0.706368	0.878720	-0.070672	-0.704507	0.882034	0.149638	-0.619684	1.189531	0.049117	-0.580531	1.201301	-0.047615	-0.608372	1.126365	0.051908	-0.574812	0.690529	-0.201120	-0.546226	0.720147	0.302959							-0.352895	0.594312	0.111178	-0.237562	0.081514	0.184120	-0.237906	0.086047	0.143008	-0.233567	0.083399	-0.092976	0.405359	0.077130	0.000726
8325	69.375000	-0.758279	0.650546	0.150374	-0.755298	0.663916	-0.050429	-0.706336	0.878746	-0.070708	-0.704461	0.882032	0.149611	-0.619653	1.189540	0.049099	-0.580527	1.201339	-0.047670	-0.608321	1.126350	0.051808	-0.574818	0.690487	-0.201127	-0.546164	0.720149	0.302927							-0.352919	0.594306	0.111101	-0.237564	0.081516	0.184118	-0.237908	0.086044	0.143011	-0.233582	0.083388	-0.092966	0.405361	0.077129	0.000729
8326	69.383333	-0.758258	0.650551	0.150367	-0.755300	0.663911	-0.050474	-0.706334	0.878719	-0.070774	-0.704421	0.882036	0.149580	-0.619602	1.189583	0.049012	-0.580508	1.201394	-0.047731	-0.608146	1.126301	0.051675	-0.574816	0.690451	-0.201145	-0.546106	0.720159	0.302899							-0.352861	0.594309	0.111050	-0.237561	0.081508	0.184119	-0.237907	0.086045	0.143000	-0.233591	0.083379	-0.092962	0.405361	0.077119	0.000730
8327	69.391667	-0.758237	0.650565	0.150364	-0.755309	0.663905	-0.050492	-0.706365	0.878677	-0.070809	-0.704370	0.882025	0.149528	-0.619549	1.189666	0.048915	-0.580457	1.201471	-0.047811	-0.608204	1.126422	0.051626	-0.574804	0.690406	-0.201176	-0.546060	0.720170	0.302863							-0.352870	0.594292	0.110971	-0.237561	0.081502	0.184111	-0.237906	0.086032	0.142994	-0.233574	0.083390	-0.092948	0.405363	0.077109	0.000738
8328	69.400000	-0.758223	0.650570	0.150354	-0.755321	0.663900	-0.050513	-0.706383	0.878649	-0.070849	-0.704298	0.882004	0.149434	-0.619488	1.189756	0.048797	-0.580274	1.201640	-0.048081	-0.608268	1.126560	0.051564	-0.574782	0.690361	-0.201209	-0.546020	0.720197	0.302832							-0.352900	0.594229	0.110836	-0.237559	0.081503	0.184098	-0.237908	0.086021	0.142988	-0.233569	0.083380	-0.092936	0.405361	0.077103	0.000742
8329	69.408333	-0.758208	0.650584	0.150349	-0.755333	0.663893	-0.050502	-0.706399	0.878619	-0.070904	-0.704322	0.882013	0.149390	-0.619434	1.189840	0.048704	-0.580165	1.201766	-0.048244	-0.608268	1.126647	0.051442	-0.574754	0.690322	-0.201250	-0.545998	0.720234	0.302805							-0.352914	0.594227	0.110761	-0.237562	0.081498	0.184094	-0.237908	0.086023	0.142984	-0.233608	0.083358	-0.092940	0.405361	0.077104	0.000739
8330	69.416667	-0.758204	0.650592	0.150345	-0.755330	0.663890	-0.050553	-0.706430	0.878581	-0.070943	-0.704296	0.881956	0.149278	-0.619389	1.189982	0.048593	-0.580093	1.201843	-0.048340	-0.608272	1.126738	0.051316	-0.574720	0.690286	-0.201287	-0.545985	0.720283	0.302784							-0.352932	0.594236	0.110703	-0.237563	0.081503	0.184088	-0.237907	0.086033	0.142973	-0.233578	0.083375	-0.092934	0.405362	0.077110	0.000737
8331	69.425000	-0.758198	0.650606	0.150346	-0.755356	0.663896	-0.050553	-0.706477	0.878522	-0.070995	-0.704386	0.882025	0.149282	-0.619332	1.190101	0.048443	-0.579977	1.201921	-0.048503	-0.608286	1.126883	0.051193	-0.574685	0.690241	-0.201311	-0.545993	0.720348	0.302760							-0.352950	0.594246	0.110670	-0.237567	0.081511	0.184091	-0.237910	0.086033	0.142980	-0.233582	0.083378	-0.092933	0.405362	0.077113	0.000747
8332	69.433333	-0.758198	0.650610	0.150342	-0.755335	0.663885	-0.050580	-0.706502	0.878492	-0.071068	-0.704450	0.882038	0.149231	-0.619387	1.190239	0.048326	-0.579879	1.201991	-0.048611	-0.608282	1.126962	0.051038	-0.574655	0.690203	-0.201333	-0.546004	0.720410	0.302740							-0.352971	0.594261	0.110656	-0.237566	0.081509	0.184100	-0.237907	0.086039	0.142981	-0.233606	0.083361	-0.092931	0.405356	0.077119	0.000750
8333	69.441667	-0.758204	0.650611	0.150345	-0.755337	0.663878	-0.050558	-0.706585	0.878396	-0.071082	-0.704514	0.882037	0.149179	-0.619277	1.190364	0.048186	-0.579777	1.202065	-0.048733	-0.608298	1.127112	0.050948	-0.574632	0.690156	-0.201344	-0.546035	0.720478	0.302720							-0.352985	0.594280	0.110672	-0.237563	0.081512	0.184103	-0.237910	0.086042	0.142992	-0.233591	0.083380	-0.092929	0.405360	0.077119	0.000756
8334	69.450000	-0.758210	0.650609	0.150349	-0.755327	0.663867	-0.050602	-0.706637	0.878356	-0.071085	-0.704591	0.882035	0.149121	-0.619250	1.190503	0.048014	-0.579755	1.202025	-0.048675	-0.608314	1.127231	0.050811	-0.574621	0.690111	-0.201354	-0.546085	0.720538	0.302700							-0.353004	0.594302	0.110700	-0.237568	0.081514	0.184117	-0.237914	0.086040	0.143001	-0.233712	0.083669	-0.093272	0.405360	0.077121	0.000758
8335	69.458333	-0.758232	0.650595	0.150345	-0.755328	0.663861	-0.050612	-0.706690	0.878293	-0.071190	-0.704652	0.881999	0.149039	-0.619159	1.190647	0.047798	-0.579631	1.202088	-0.048800	-0.608309	1.127364	0.050662	-0.574623	0.690058	-0.201350	-0.546144	0.720600	0.302679							-0.353024	0.594323	0.110741	-0.237570	0.081510	0.184125	-0.237910	0.086034	0.143006	-0.233575	0.083392	-0.092919	0.405363	0.077117	0.000758
8336	69.466667	-0.758258	0.650577	0.150336	-0.755332	0.663848	-0.050623	-0.706756	0.878230	-0.071237	-0.704723	0.881962	0.148945	-0.619099	1.190755	0.047666	-0.579491	1.202145	-0.048932	-0.608307	1.127497	0.050527	-0.574636	0.689997	-0.201353	-0.546219	0.720665	0.302657							-0.353050	0.594323	0.110766	-0.237562	0.081516	0.184128	-0.237913	0.086040	0.143009	-0.233571	0.083386	-0.092922	0.405371	0.077108	0.000757
8337	69.475000	-0.758288	0.650561	0.150323	-0.755329	0.663851	-0.050630	-0.706849	0.878146	-0.071302	-0.704823	0.881955	0.148877	-0.619018	1.190935	0.047446	-0.579335	1.202203	-0.049079	-0.608344	1.127620	0.050359	-0.574653	0.689925	-0.201346	-0.546302	0.720722	0.302629							-0.353047	0.594391	0.110853	-0.237561	0.081502	0.184119	-0.237907	0.086029	0.143008	-0.233663	0.083506	-0.093117	0.405368	0.077105	0.000749
8338	69.483333	-0.758320	0.650542	0.150305	-0.755358	0.663826	-0.050657	-0.706910	0.878100	-0.071368	-0.704935	0.881951	0.148810	-0.618956	1.191085	0.047273	-0.579105	1.202253	-0.049285	-0.608372	1.127751	0.050194	-0.574686	0.689856	-0.201339	-0.546383	0.720781	0.302598							-0.353071	0.594406	0.110881	-0.237558	0.081501	0.184119	-0.237904	0.086035	0.143003	-0.233709	0.083661	-0.093296	0.405375	0.077104	0.000745
8339	69.491667	-0.758355	0.650524	0.150293	-0.755379	0.663807	-0.050666	-0.707020	0.878005	-0.071420	-0.704928	0.881915	0.148660	-0.618873	1.191273	0.047114	-0.578928	1.202331	-0.049428	-0.608399	1.127926	0.050041	-0.574724	0.689800	-0.201413	-0.546475	0.720846	0.302569							-0.353101	0.594420	0.110901	-0.237555	0.081510	0.184118	-0.237903	0.086037	0.143007	-0.233596	0.083362	-0.092940	0.405372	0.077112	0.000739
8340	69.500000	-0.758396	0.650504	0.150282	-0.755372	0.663828	-0.050652	-0.707115	0.877943	-0.071472	-0.705247	0.881974	0.148735	-0.618847	1.191455	0.046868	-0.578735	1.202414	-0.049570	-0.608431	1.128090	0.049860	-0.574767	0.689749	-0.201488	-0.546563	0.720911	0.302544							-0.353124	0.594441	0.110926	-0.237549	0.081516	0.184122	-0.237901	0.086046	0.143011	-0.233590	0.083354	-0.092955	0.405376	0.077117	0.000742
8341	69.508333	-0.758432	0.650484	0.150279	-0.755431	0.663767	-0.050678	-0.707218	0.877879	-0.071520	-0.705387	0.881960	0.148684	-0.618734	1.191746	0.046617	-0.578479	1.202557	-0.049740	-0.608477	1.128366	0.049699	-0.574809	0.689698	-0.201481	-0.546649	0.720968	0.302513							-0.353155	0.594456	0.110956	-0.237554	0.081520	0.184134	-0.237901	0.086054	0.143022	-0.233597	0.083358	-0.092954	0.405375	0.077125	0.000747
8342	69.516667	-0.758476	0.650456	0.150272	-0.755463	0.663741	-0.050680	-0.707330	0.877811	-0.071566	-0.705533	0.881944	0.148642	-0.618732	1.192073	0.046402	-0.578183	1.202769	-0.049895	-0.608540	1.128628	0.049490	-0.574860	0.689654	-0.201477	-0.546735	0.721022	0.302480							-0.353186	0.594467	0.110985	-0.237549	0.081526	0.184152	-0.237902	0.086059	0.143038	-0.233577	0.083383	-0.092946	0.405374	0.077126	0.000755
8343	69.525000	-0.758512	0.650400	0.150263	-0.755500	0.663714	-0.050636	-0.707450	0.877747	-0.071605	-0.705696	0.881923	0.148607	-0.618552	1.192394	0.046238	-0.577876	1.202960	-0.050002	-0.608615	1.128893	0.049311	-0.574908	0.689615	-0.201475	-0.546824	0.721076	0.302443							-0.353226	0.594483	0.111013	-0.237554	0.081523	0.184166	-0.237903	0.086063	0.143047	-0.233572	0.083392	-0.092948	0.405375	0.077128	0.000751
8344	69.533333	-0.758566	0.650393	0.150279	-0.755534	0.663667	-0.050679	-0.707574	0.877684	-0.071641	-0.705845	0.881899	0.148558	-0.618499	1.192724	0.046002	-0.577542	1.203141	-0.050140	-0.608694	1.129196	0.049106	-0.574960	0.689556	-0.201318	-0.546917	0.721128	0.302408							-0.353259	0.594494	0.111044	-0.237553	0.081512	0.184172	-0.237906	0.086050	0.143058	-0.233595	0.083379	-0.092964	0.405374	0.077123	0.000755
8345	69.541667	-0.758604	0.650337	0.150258	-0.755595	0.663637	-0.050662	-0.707702	0.877625	-0.071680	-0.706002	0.881882	0.148528	-0.618315	1.193001	0.045859	-0.577206	1.203347	-0.050254	-0.608762	1.129441	0.048935	-0.575027	0.689546	-0.201485	-0.547006	0.721188	0.302365							-0.353292	0.594510	0.111078	-0.237555	0.081506	0.184169	-0.237907	0.086050	0.143052	-0.233593	0.083383	-0.092962	0.405371	0.077117	0.000745
8346	69.550000	-0.758647	0.650290	0.150240	-0.755620	0.663589	-0.050686	-0.707837	0.877572	-0.071720	-0.706151	0.881862	0.148488	-0.618235	1.193281	0.045520	-0.576889	1.203550	-0.050355	-0.608818	1.129673	0.048748	-0.575095	0.689513	-0.201493	-0.547103	0.721243	0.302316							-0.353327	0.594531	0.111113	-0.237555	0.081513	0.184171	-0.237910	0.086052	0.143049	-0.233575	0.083391	-0.092968	0.405367	0.077118	0.000740
8347	69.558333	-0.758713	0.650289	0.150251	-0.755667	0.663544	-0.050696	-0.707970	0.877517	-0.071770	-0.706293	0.881843	0.148424	-0.618184	1.193522	0.045438	-0.576576	1.203691	-0.050452	-0.608856	1.129883	0.048545	-0.575175	0.689491	-0.201499	-0.547197	0.721301	0.302282							-0.353358	0.594563	0.111172	-0.237554	0.081513	0.184155	-0.237906	0.086053	0.143036	-0.233592	0.083379	-0.092980	0.405368	0.077111	0.000728
8348	69.566667	-0.758789	0.650260	0.150253	-0.755701	0.663490	-0.050713	-0.708132	0.877441	-0.071827	-0.706501	0.881852	0.148429	-0.618091	1.193733	0.045249	-0.576218	1.203841	-0.050591	-0.608885	1.130074	0.048340	-0.575273	0.689453	-0.201340	-0.547294	0.721363	0.302254							-0.353396	0.594585	0.111214	-0.237551	0.081518	0.184146	-0.237901	0.086060	0.143037	-0.233603	0.083369	-0.092989	0.405368	0.077114	0.000728
8349	69.575000	-0.758811	0.650205	0.150222	-0.755814	0.663476	-0.050673	-0.708275	0.877396	-0.071835	-0.706652	0.881837	0.148397	-0.617970	1.193936	0.045027	-0.575891	1.203986	-0.050640	-0.608893	1.130316	0.048188	-0.575361	0.689450	-0.201419	-0.547394	0.721408	0.302220							-0.353442	0.594608	0.111256	-0.237553	0.081521	0.184150	-0.237902	0.086064	0.143043	-0.233602	0.083363	-0.092981	0.405370	0.077123	0.000731
8350	69.583333	-0.758905	0.650190	0.150257	-0.755778	0.663390	-0.050706	-0.708423	0.877361	-0.071845	-0.706800	0.881825	0.148367	-0.617848	1.194154	0.044797	-0.575532	1.204159	-0.050697	-0.608933	1.130509	0.048033	-0.575463	0.689429	-0.201327	-0.547495	0.721458	0.302202							-0.353491	0.594638	0.111296	-0.237551	0.081524	0.184160	-0.237900	0.086076	0.143060	-0.233572	0.083394	-0.092971	0.405375	0.077131	0.000744
8351	69.591667	-0.758962	0.650164	0.150272	-0.755923	0.663428	-0.050623	-0.708573	0.877317	-0.071886	-0.706939	0.881807	0.148338	-0.617760	1.194358	0.044694	-0.575180	1.204300	-0.050736	-0.608891	1.130589	0.047808	-0.575569	0.689406	-0.201313	-0.547599	0.721488	0.302183							-0.353535	0.594665	0.111325	-0.237555	0.081530	0.184178	-0.237898	0.086079	0.143066	-0.233583	0.083393	-0.092968	0.405379	0.077131	0.000749
8352	69.600000	-0.759025	0.650144	0.150286	-0.755991	0.663385	-0.050655	-0.708724	0.877272	-0.071927	-0.707102	0.881764	0.148312	-0.617674	1.194522	0.044580	-0.574818	1.204422	-0.050794	-0.609019	1.130792	0.047680	-0.575674	0.689391	-0.201298	-0.547704	0.721509	0.302161							-0.353580	0.594691	0.111337	-0.237556	0.081531	0.184180	-0.237904	0.086066	0.143065	-0.233574	0.083403	-0.092959	0.405375	0.077130	0.000754
8353	69.608333	-0.759086	0.650118	0.150300	-0.756056	0.663333	-0.050660	-0.708869	0.877252	-0.071957	-0.707237	0.881739	0.148279	-0.617627	1.194683	0.044481	-0.574468	1.204583	-0.050808	-0.609048	1.130939	0.047529	-0.575788	0.689372	-0.201284	-0.547803	0.721521	0.302127							-0.353624	0.594724	0.111341	-0.237553	0.081527	0.184184	-0.237898	0.086070	0.143067	-0.233585	0.083391	-0.092953	0.405380	0.077127	0.000758
8354	69.616667	-0.759145	0.650090	0.150303	-0.756043	0.663234	-0.050627	-0.708979	0.877263	-0.071964	-0.707365	0.881710	0.148246	-0.617524	1.194832	0.044284	-0.574154	1.204706	-0.050804	-0.609082	1.131060	0.047404	-0.575898	0.689356	-0.201268	-0.547903	0.721526	0.302093							-0.353662	0.594754	0.111333	-0.237552	0.081524	0.184169	-0.237899	0.086069	0.143059	-0.233576	0.083397	-0.092944	0.405375	0.077127	0.000750
8355	69.625000	-0.759202	0.650057	0.150300	-0.756243	0.663283	-0.050639	-0.709113	0.877225	-0.071998	-0.707447	0.881710	0.148201	-0.617468	1.194939	0.044178	-0.573870	1.204825	-0.050789	-0.609112	1.131176	0.047281	-0.576014	0.689338	-0.201262	-0.548003	0.721523	0.302055							-0.353687	0.594782	0.111311	-0.237551	0.081526	0.184159	-0.237905	0.086059	0.143043	-0.233591	0.083386	-0.092959	0.405372	0.077128	0.000741
8356	69.633333	-0.759256	0.650030	0.150304	-0.756202	0.663179	-0.050730	-0.709246	0.877189	-0.072036	-0.707594	0.881650	0.148175	-0.617407	1.195053	0.044047	-0.573589	1.204931	-0.050745	-0.609151	1.131313	0.047197	-0.576109	0.689329	-0.201255	-0.548100	0.721512	0.302014							-0.353708	0.594806	0.111292	-0.237549	0.081524	0.184140	-0.237892	0.086063	0.143036	-0.233603	0.083370	-0.092968	0.405369	0.077127	0.000736
8357	69.641667	-0.759310	0.650006	0.150313	-0.756288	0.663157	-0.050737	-0.709365	0.877163	-0.072044	-0.707659	0.881556	0.148094	-0.617353	1.195144	0.043953	-0.573270	1.205074	-0.050712	-0.609194	1.131405	0.047100	-0.576193	0.689322	-0.201248	-0.548190	0.721489	0.301983							-0.353729	0.594829	0.111286	-0.237553	0.081527	0.184135	-0.237901	0.086063	0.143029	-0.233606	0.083385	-0.092959	0.405367	0.077127	0.000730
8358	69.650000	-0.759351	0.649979	0.150326	-0.756368	0.663152	-0.050656	-0.709479	0.877139	-0.072042	-0.707817	0.881556	0.148129	-0.617349	1.195238	0.043954	-0.572858	1.205303	-0.050878	-0.609255	1.131477	0.047023	-0.576285	0.689314	-0.201244	-0.548274	0.721455	0.301960							-0.353743	0.594854	0.111276	-0.237554	0.081523	0.184139	-0.237904	0.086063	0.143027	-0.233606	0.083367	-0.092962	0.405368	0.077132	0.000725
8359	69.658333	-0.759393	0.649958	0.150335	-0.756407	0.663101	-0.050746	-0.709579	0.877126	-0.072069	-0.707936	0.881516	0.148124	-0.617337	1.195315	0.043923	-0.572676	1.205363	-0.050697	-0.609211	1.131484	0.046894	-0.576346	0.689319	-0.201235	-0.548364	0.721420	0.301941							-0.353672	0.594887	0.111202	-0.237557	0.081526	0.184147	-0.237901	0.086065	0.143040	-0.233605	0.083373	-0.092959	0.405365	0.077131	0.000741
8360	69.666667	-0.759421	0.649943	0.150345	-0.756443	0.663073	-0.050751	-0.709678	0.877105	-0.072071	-0.708027	0.881476	0.148114	-0.617327	1.195393	0.043896	-0.572503	1.205417	-0.050505	-0.609170	1.131487	0.046781	-0.576389	0.689335	-0.201229	-0.548440	0.721369	0.301919							-0.353596	0.594915	0.111121	-0.237557	0.081531	0.184156	-0.237907	0.086054	0.143046	-0.233605	0.083372	-0.092955	0.405372	0.077132	0.000749
8361	69.675000	-0.759453	0.649927	0.150354	-0.756468	0.663062	-0.050722	-0.709761	0.877096	-0.072082	-0.708112	0.881430	0.148106	-0.617348	1.195487	0.043922	-0.572281	1.205534	-0.050408	-0.609244	1.131581	0.046734	-0.576424	0.689351	-0.201225	-0.548511	0.721322	0.301897							-0.353607	0.594918	0.111096	-0.237558	0.081528	0.184161	-0.237911	0.086051	0.143041	-0.233577	0.083402	-0.092949	0.405371	0.077131	0.000751
8362	69.683333	-0.759475	0.649917	0.150353	-0.756493	0.663030	-0.050774	-0.709842	0.877090	-0.072095	-0.708197	0.881383	0.148089	-0.617338	1.195538	0.043930	-0.572072	1.205668	-0.050290	-0.609300	1.131597	0.046669	-0.576450	0.689371	-0.201227	-0.548586	0.721272	0.301877							-0.353613	0.594919	0.111053	-0.237557	0.081523	0.184158	-0.237913	0.086056	0.143039	-0.233817	0.083450	-0.092777	0.405375	0.077129	0.000754
8363	69.691667	-0.759500	0.649906	0.150350	-0.756514	0.663018	-0.050791	-0.709919	0.877064	-0.072122	-0.708264	0.881336	0.148071	-0.617382	1.195560	0.043937	-0.571758	1.205852	-0.050335	-0.609371	1.131608	0.046632	-0.576461	0.689398	-0.201240	-0.548652	0.721218	0.301845							-0.353615	0.594925	0.111015	-0.237557	0.081526	0.184150	-0.237905	0.086061	0.143027	-0.233579	0.083397	-0.092945	0.405376	0.077130	0.000749
8364	69.700000	-0.759427	0.649855	0.150163	-0.756530	0.663008	-0.050811	-0.709962	0.877080	-0.072122	-0.708327	0.881292	0.148058	-0.617426	1.195566	0.043889	-0.571607	1.205920	-0.050218	-0.609436	1.131595	0.046602	-0.576467	0.689429	-0.201252	-0.548720	0.721157	0.301811							-0.353617	0.594929	0.110979	-0.237554	0.081529	0.184137	-0.237906	0.086056	0.143018	-0.233715	0.083687	-0.093304	0.405374	0.077136	0.000747
8365	69.708333	-0.759534	0.649873	0.150327	-0.756557	0.663014	-0.050808	-0.710018	0.877061	-0.072141	-0.708378	0.881252	0.148050	-0.617513	1.195494	0.043943	-0.571475	1.205995	-0.050083	-0.609494	1.131573	0.046599	-0.576455	0.689465	-0.201265	-0.548785	0.721100	0.301795							-0.353615	0.594943	0.110957	-0.237549	0.081529	0.184127	-0.237895	0.086064	0.143018	-0.233576	0.083438	-0.092975	0.405374	0.077131	0.000741
8366	69.716667	-0.759542	0.649867	0.150320	-0.756558	0.662985	-0.050832	-0.710036	0.877079	-0.072131	-0.708415	0.881212	0.148045	-0.617604	1.195421	0.043981	-0.571342	1.206052	-0.049953	-0.609566	1.131522	0.046610	-0.576445	0.689512	-0.201275	-0.548855	0.721044	0.301787							-0.353614	0.594951	0.110959	-0.237548	0.081531	0.184128	-0.237894	0.086056	0.143016	-0.233576	0.083398	-0.092947	0.405372	0.077131	0.000744
8367	69.725000	-0.759547	0.649864	0.150325	-0.756563	0.662978	-0.050836	-0.710059	0.877093	-0.072129	-0.708451	0.881181	0.148054	-0.617663	1.195326	0.044012	-0.571350	1.206028	-0.049648	-0.609718	1.131481	0.046658	-0.576426	0.689561	-0.201278	-0.548914	0.720978	0.301786							-0.353603	0.594961	0.110973	-0.237547	0.081527	0.184131	-0.237899	0.086050	0.143022	-0.233577	0.083398	-0.092951	0.405374	0.077133	0.000746
8368	69.733333	-0.759450	0.649821	0.150131	-0.756518	0.663030	-0.050802	-0.710068	0.877112	-0.072115	-0.708471	0.881151	0.148069	-0.617845	1.195233	0.044085	-0.571343	1.205993	-0.049375	-0.609866	1.131382	0.046756	-0.576407	0.689612	-0.201277	-0.548974	0.720924	0.301803							-0.353591	0.594962	0.111001	-0.237549	0.081521	0.184144	-0.237899	0.086050	0.143022	-0.233603	0.083372	-0.092955	0.405373	0.077126	0.000751
8369	69.741667	-0.759449	0.649827	0.150133	-0.756556	0.662977	-0.050828	-0.710067	0.877120	-0.072109	-0.708478	0.881125	0.148088	-0.617982	1.195064	0.044133	-0.571312	1.205987	-0.049207	-0.609933	1.131180	0.046778	-0.576387	0.689676	-0.201278	-0.549026	0.720870	0.301820							-0.353577	0.594969	0.111027	-0.237551	0.081518	0.184159	-0.237904	0.086042	0.143034	-0.233582	0.083394	-0.092942	0.405375	0.077129	0.000759
8370	69.750000	-0.759446	0.649827	0.150127	-0.756541	0.662982	-0.050820	-0.710031	0.877164	-0.072072	-0.708470	0.881099	0.148103	-0.618150	1.194898	0.044241	-0.571312	1.205970	-0.049038	-0.609987	1.131062	0.046846	-0.576364	0.689739	-0.201274	-0.549068	0.720824	0.301835							-0.353571	0.594962	0.111041	-0.237551	0.081526	0.184168	-0.237899	0.086043	0.143039	-0.233574	0.083397	-0.092945	0.405377	0.077135	0.000757
8371	69.758333	-0.759438	0.649829	0.150114	-0.756511	0.663037	-0.050791	-0.709986	0.877199	-0.072042	-0.708451	0.881077	0.148122	-0.618365	1.194703	0.044398	-0.571370	1.205935	-0.048775	-0.610084	1.130926	0.046882	-0.576340	0.689803	-0.201271	-0.549105	0.720773	0.301856							-0.353557	0.594961	0.111029	-0.237550	0.081524	0.184159	-0.237898	0.086053	0.143037	-0.233584	0.083389	-0.092958	0.405379	0.077135	0.000752
8372	69.766667	-0.759540	0.649870	0.150301	-0.756499	0.663011	-0.050817	-0.709957	0.877196	-0.072035	-0.708418	0.881055	0.148135	-0.618546	1.194527	0.044505	-0.571405	1.205925	-0.048588	-0.610115	1.130749	0.047039	-0.576317	0.689875	-0.201270	-0.549137	0.720717	0.301876							-0.353555	0.594952	0.111017	-0.237546	0.081527	0.184145	-0.237900	0.086055	0.143026	-0.233574	0.083389	-0.092955	0.405383	0.077133	0.000752
8373	69.775000	-0.759417	0.649847	0.150090	-0.756472	0.663033	-0.050808	-0.709863	0.877269	-0.071965	-0.708375	0.881042	0.148162	-0.618713	1.194306	0.044594	-0.571444	1.205922	-0.048389	-0.610164	1.130558	0.047131	-0.576289	0.689935	-0.201262	-0.549166	0.720657	0.301901							-0.353551	0.594944	0.111001	-0.237547	0.081526	0.184135	-0.237898	0.086054	0.143016	-0.233583	0.083383	-0.092963	0.405383	0.077134	0.000749
8374	69.783333	-0.759411	0.649862	0.150087	-0.756447	0.663059	-0.050798	-0.709780	0.877313	-0.071924	-0.708323	0.881031	0.148191	-0.618893	1.194107	0.044771	-0.571548	1.205891	-0.048095	-0.610207	1.130357	0.047254	-0.576258	0.690010	-0.201257	-0.549187	0.720587	0.301932							-0.353552	0.594928	0.110991	-0.237542	0.081525	0.184127	-0.237896	0.086057	0.143009	-0.233572	0.083405	-0.092972	0.405384	0.077142	0.000750
8375	69.791667	-0.759451	0.649900	0.150196	-0.756403	0.663110	-0.050768	-0.709692	0.877366	-0.071895	-0.708259	0.881023	0.148233	-0.619099	1.193875	0.045010	-0.571672	1.205874	-0.047821	-0.610238	1.130124	0.047401	-0.576229	0.690078	-0.201244	-0.549207	0.720497	0.301978							-0.353555	0.594920	0.111000	-0.237549	0.081523	0.184128	-0.237895	0.086045	0.143014	-0.233587	0.083398	-0.092974	0.405386	0.077137	0.000749
8376	69.800000	-0.759494	0.649940	0.150316	-0.756395	0.663119	-0.050762	-0.709597	0.877424	-0.071866	-0.708184	0.881015	0.148278	-0.619273	1.193631	0.045168	-0.571782	1.205857	-0.047568	-0.610270	1.129954	0.047576	-0.576192	0.690148	-0.201223	-0.549228	0.720412	0.302035							-0.353561	0.594903	0.111020	-0.237550	0.081520	0.184135	-0.237893	0.086045	0.143020	-0.233583	0.083403	-0.092964	0.405384	0.077135	0.000761
8377	69.808333	-0.759476	0.649958	0.150325	-0.756367	0.663157	-0.050694	-0.709504	0.877480	-0.071794	-0.708143	0.881030	0.148350	-0.619456	1.193362	0.045502	-0.571967	1.205834	-0.047232	-0.610293	1.129724	0.047760	-0.576149	0.690218	-0.201197	-0.549242	0.720325	0.302091							-0.353565	0.594893	0.111044	-0.237550	0.081521	0.184144	-0.237903	0.086039	0.143024	-0.233587	0.083402	-0.092967	0.405390	0.077139	0.000765
8378	69.816667	-0.759449	0.649977	0.150339	-0.756342	0.663197	-0.050628	-0.709405	0.877543	-0.071719	-0.708000	0.881019	0.148379	-0.619605	1.193093	0.045808	-0.572133	1.205815	-0.046904	-0.610310	1.129472	0.047970	-0.576105	0.690290	-0.201157	-0.549258	0.720248	0.302162							-0.353570	0.594891	0.111071	-0.237554	0.081519	0.184158	-0.237905	0.086033	0.143035	-0.233577	0.083405	-0.092958	0.405388	0.077138	0.000766
8379	69.825000	-0.759366	0.649983	0.150242	-0.756309	0.663225	-0.050647	-0.709270	0.877626	-0.071666	-0.707920	0.881027	0.148437	-0.619869	1.192819	0.046116	-0.572347	1.205800	-0.046513	-0.610347	1.129172	0.048221	-0.576063	0.690354	-0.201113	-0.549267	0.720180	0.302236							-0.353576	0.594883	0.111073	-0.237553	0.081519	0.184162	-0.237902	0.086046	0.143036	-0.233586	0.083393	-0.092956	0.405390	0.077135	0.000772
8380	69.833333	-0.759394	0.650017	0.150345	-0.756275	0.663254	-0.050669	-0.709133	0.877703	-0.071611	-0.707660	0.880957	0.148364	-0.620125	1.192521	0.046486	-0.572558	1.205802	-0.046139	-0.610352	1.128903	0.048490	-0.576019	0.690413	-0.201068	-0.549265	0.720108	0.302309							-0.353582	0.594875	0.111072	-0.237549	0.081528	0.184154	-0.237902	0.086057	0.143033	-0.233581	0.083395	-0.092949	0.405391	0.077137	0.000770
8381	69.841667	-0.759370	0.650033	0.150344	-0.756190	0.663280	-0.050645	-0.708998	0.877766	-0.071552	-0.707652	0.881019	0.148524	-0.620248	1.192214	0.046852	-0.572791	1.205797	-0.045702	-0.610368	1.128654	0.048769	-0.575956	0.690480	-0.201017	-0.549252	0.720032	0.302367							-0.353570	0.594883	0.111066	-0.237549	0.081530	0.184144	-0.237896	0.086058	0.143025	-0.233571	0.083389	-0.092952	0.405390	0.077141	0.000759
8382	69.850000	-0.759334	0.650052	0.150347	-0.756243	0.663366	-0.050535	-0.708856	0.877822	-0.071483	-0.707336	0.880940	0.148443	-0.620413	1.191908	0.047344	-0.573044	1.205788	-0.045261	-0.610329	1.128333	0.049133	-0.575901	0.690528	-0.200966	-0.549227	0.719960	0.302436							-0.353563	0.594879	0.111055	-0.237547	0.081530	0.184128	-0.237891	0.086053	0.143014	-0.233577	0.083377	-0.092946	0.405394	0.077143	0.000751
8383	69.858333	-0.759301	0.650075	0.150360	-0.756187	0.663397	-0.050574	-0.708710	0.877883	-0.071381	-0.707341	0.881005	0.148609	-0.620637	1.191578	0.047831	-0.573357	1.205782	-0.044754	-0.610326	1.128068	0.049493	-0.575850	0.690577	-0.200916	-0.549186	0.719877	0.302508							-0.353545	0.594872	0.111045	-0.237544	0.081530	0.184121	-0.237890	0.086054	0.143012	-0.233587	0.083377	-0.092955	0.405391	0.077146	0.000747
8384	69.866667	-0.759262	0.650092	0.150373	-0.756075	0.663408	-0.050559	-0.708553	0.877940	-0.071274	-0.707164	0.881005	0.148676	-0.620784	1.191260	0.048418	-0.573699	1.205773	-0.044214	-0.610319	1.127776	0.049906	-0.575790	0.690627	-0.200862	-0.549137	0.719805	0.302581							-0.353532	0.594858	0.111038	-0.237542	0.081528	0.184133	-0.237895	0.086049	0.143018	-0.233595	0.083373	-0.092951	0.405390	0.077147	0.000756
8385	69.875000	-0.759214	0.650119	0.150394	-0.755985	0.663457	-0.050530	-0.708357	0.878014	-0.071235	-0.707003	0.881008	0.148761	-0.620919	1.190879	0.048979	-0.574034	1.205793	-0.043661	-0.610264	1.127442	0.050403	-0.575726	0.690674	-0.200802	-0.549072	0.719732	0.302656							-0.353516	0.594840	0.111032	-0.237546	0.081519	0.184139	-0.237896	0.086042	0.143027	-0.233574	0.083391	-0.092942	0.405391	0.077144	0.000757
8386	69.883333	-0.759162	0.650143	0.150417	-0.755934	0.663465	-0.050449	-0.708189	0.878062	-0.071144	-0.706842	0.881014	0.148848	-0.621081	1.190556	0.049684	-0.574429	1.205805	-0.043023	-0.610198	1.127153	0.050873	-0.575650	0.690720	-0.200741	-0.549001	0.719662	0.302733							-0.353495	0.594821	0.111032	-0.237546	0.081509	0.184145	-0.237894	0.086038	0.143027	-0.233598	0.083380	-0.092946	0.405397	0.077137	0.000765
8387	69.891667	-0.759103	0.650169	0.150427	-0.755871	0.663563	-0.050441	-0.708032	0.878096	-0.071002	-0.706676	0.881021	0.148939	-0.621254	1.190225	0.050403	-0.574811	1.205826	-0.042420	-0.610103	1.126854	0.051425	-0.575564	0.690767	-0.200676	-0.548930	0.719602	0.302815							-0.353635	0.594811	0.111203	-0.237547	0.081508	0.184154	-0.237892	0.086035	0.143034	-0.233582	0.083387	-0.092942	0.405396	0.077138	0.000770
8388	69.900000	-0.759043	0.650200	0.150444	-0.755775	0.663644	-0.050363	-0.707842	0.878168	-0.070895	-0.706483	0.881023	0.149022	-0.621362	1.189918	0.051089	-0.575204	1.205879	-0.041771	-0.610064	1.126616	0.052002	-0.575475	0.690826	-0.200602	-0.548856	0.719551	0.302896							-0.353610	0.594806	0.111225	-0.237549	0.081516	0.184159	-0.237900	0.086039	0.143037	-0.233566	0.083393	-0.092935	0.405401	0.077142	0.000769
8389	69.908333	-0.758973	0.650230	0.150456	-0.755702	0.663703	-0.050341	-0.707665	0.878225	-0.070797	-0.706304	0.881029	0.149105	-0.621448	1.189636	0.051839	-0.575588	1.205947	-0.041102	-0.609962	1.126301	0.052560	-0.575377	0.690881	-0.200536	-0.548774	0.719493	0.302980							-0.353576	0.594811	0.111260	-0.237544	0.081522	0.184155	-0.237892	0.086048	0.143027	-0.233568	0.083393	-0.092935	0.405400	0.077146	0.000770
8390	69.916667	-0.758906	0.650290	0.150464	-0.755634	0.663743	-0.050357	-0.707477	0.878292	-0.070735	-0.706121	0.881045	0.149202	-0.621520	1.189350	0.052619	-0.575979	1.206009	-0.040420	-0.609853	1.126048	0.053184	-0.575279	0.690943	-0.200469	-0.548697	0.719434	0.303071							-0.353528	0.594810	0.111310	-0.237542	0.081526	0.184146	-0.237891	0.086059	0.143026	-0.233567	0.083386	-0.092934	0.405402	0.077147	0.000769
8391	69.925000	-0.758763	0.650287	0.150412	-0.755531	0.663804	-0.050343	-0.707297	0.878350	-0.070596	-0.705900	0.881032	0.149274	-0.621620	1.189048	0.053423	-0.576366	1.206098	-0.039712	-0.609788	1.125797	0.053733	-0.575176	0.691016	-0.200402	-0.548622	0.719372	0.303156							-0.353475	0.594799	0.111369	-0.237537	0.081525	0.184139	-0.237883	0.086058	0.143027	-0.233646	0.083513	-0.093119	0.405403	0.077148	0.000768
8392	69.933333	-0.758696	0.650328	0.150430	-0.755465	0.663882	-0.050291	-0.707109	0.878414	-0.070490	-0.705678	0.881025	0.149351	-0.621689	1.188743	0.054199	-0.576766	1.206159	-0.039020	-0.609700	1.125589	0.054338	-0.575067	0.691094	-0.200336	-0.548544	0.719295	0.303244							-0.353418	0.594782	0.111437	-0.237535	0.081526	0.184137	-0.237880	0.086056	0.143040	-0.233706	0.083659	-0.093290	0.405409	0.077146	0.000762
8393	69.941667	-0.758620	0.650414	0.150484	-0.755332	0.663936	-0.050275	-0.706906	0.878503	-0.070350	-0.705490	0.881070	0.149482	-0.621765	1.188441	0.055010	-0.577169	1.206190	-0.038302	-0.609557	1.125306	0.054959	-0.574971	0.691174	-0.200269	-0.548469	0.719223	0.303343							-0.353356	0.594771	0.111508	-0.237536	0.081514	0.184139	-0.237883	0.086036	0.143028	-0.233580	0.083364	-0.092932	0.405407	0.077141	0.000770
8394	69.950000	-0.758541	0.650458	0.150501	-0.755235	0.664010	-0.050222	-0.706681	0.878585	-0.070247	-0.705263	0.881139	0.149612	-0.621824	1.188080	0.055846	-0.577568	1.206232	-0.037611	-0.609408	1.124948	0.055565	-0.574885	0.691265	-0.200206	-0.548388	0.719139	0.303442							-0.353294	0.594760	0.111572	-0.237530	0.081509	0.184148	-0.237881	0.086033	0.143032	-0.233590	0.083353	-0.092938	0.405403	0.077133	0.000772
8395	69.958333	-0.758450	0.650527	0.150546	-0.755151	0.664114	-0.050150	-0.706483	0.878665	-0.070094	-0.705051	0.881139	0.149729	-0.621870	1.187753	0.056646	-0.577875	1.206379	-0.037063	-0.609304	1.124676	0.056162	-0.574802	0.691363	-0.200145	-0.548302	0.719053	0.303532							-0.353244	0.594753	0.111619	-0.237537	0.081502	0.184161	-0.237879	0.086035	0.143043	-0.233656	0.083505	-0.093118	0.405408	0.077143	0.000776
8396	69.966667	-0.758369	0.650612	0.150583	-0.754920	0.664139	-0.050130	-0.706275	0.878744	-0.070001	-0.704809	0.881166	0.149838	-0.621885	1.187425	0.057380	-0.578280	1.206402	-0.036373	-0.609147	1.124354	0.056780	-0.574724	0.691466	-0.200079	-0.548216	0.718984	0.303621							-0.353203	0.594752	0.111645	-0.237532	0.081510	0.184170	-0.237880	0.086038	0.143045	-0.233566	0.083383	-0.092927	0.405413	0.077145	0.000780
8397	69.975000	-0.758178	0.650643	0.150400	-0.754923	0.664283	-0.050036	-0.706047	0.878851	-0.069870	-0.704608	0.881195	0.149952	-0.621948	1.187113	0.058176	-0.578709	1.206394	-0.035637	-0.608981	1.124249	0.057475	-0.574659	0.691569	-0.200021	-0.548126	0.718906	0.303707							-0.353166	0.594748	0.111657	-0.237534	0.081517	0.184171	-0.237881	0.086047	0.143042	-0.233575	0.083375	-0.092931	0.405415	0.077146	0.000782
8398	69.983333	-0.758093	0.650708	0.150409	-0.754834	0.664366	-0.049988	-0.705841	0.878920	-0.069735	-0.704407	0.881221	0.150067	-0.621886	1.186738	0.059022	-0.579214	1.206347	-0.034773	-0.608801	1.124035	0.058187	-0.574597	0.691675	-0.199965	-0.548035	0.718836	0.303785							-0.353136	0.594735	0.111661	-0.237533	0.081523	0.184162	-0.237880	0.086054	0.143040	-0.233587	0.083362	-0.092935	0.405415	0.077154	0.000783
8399	69.991667	-0.758118	0.650807	0.150624	-0.754744	0.664452	-0.049941	-0.705595	0.879030	-0.069594	-0.704046	0.881190	0.150114	-0.621892	1.186467	0.059750	-0.579438	1.206491	-0.034309	-0.608615	1.123659	0.058500	-0.574543	0.691791	-0.199986	-0.547949	0.718768	0.303853							-0.353117	0.594718	0.111659	-0.237536	0.081528	0.184154	-0.237875	0.086059	0.143043	-0.233559	0.083373	-0.092920	0.405423	0.077156	0.000785
8400	70.000000	-0.758027	0.650858	0.150626	-0.754661	0.664550	-0.049782	-0.705347	0.879132	-0.069477	-0.703773	0.881203	0.150220	-0.621866	1.186217	0.060396	-0.579709	1.206613	-0.033766	-0.608473	1.123340	0.059072	-0.574477	0.691900	-0.199850	-0.547860	0.718700	0.303925							-0.353099	0.594701	0.111651	-0.237537	0.081517	0.184146	-0.237880	0.086054	0.143038	-0.233559	0.083377	-0.092924	0.405422	0.077152	0.000783
8401	70.008333	-0.757827	0.650880	0.150443	-0.754549	0.664622	-0.049833	-0.705098	0.879224	-0.069348	-0.703515	0.881220	0.150331	-0.621881	1.185988	0.061164	-0.580018	1.206677	-0.033109	-0.608306	1.123249	0.059609	-0.574419	0.692010	-0.199795	-0.547778	0.718631	0.303998							-0.353077	0.594689	0.111656	-0.237535	0.081510	0.184146	-0.237878	0.086049	0.143047	-0.233585	0.083353	-0.092933	0.405426	0.077149	0.000784
8402	70.016667	-0.757730	0.650973	0.150472	-0.754439	0.664715	-0.049771	-0.704850	0.879308	-0.069231	-0.703252	0.881241	0.150445	-0.621842	1.185767	0.061859	-0.580407	1.206606	-0.032345	-0.608110	1.123048	0.060009	-0.574351	0.692121	-0.199739	-0.547686	0.718567	0.304071							-0.353052	0.594673	0.111656	-0.237531	0.081504	0.184157	-0.237882	0.086028	0.143046	-0.233584	0.083354	-0.092935	0.405428	0.077138	0.000790
8403	70.025000	-0.757729	0.651080	0.150675	-0.754318	0.664827	-0.049710	-0.704568	0.879426	-0.069090	-0.702915	0.881250	0.150526	-0.621826	1.185579	0.062505	-0.580672	1.206669	-0.031700	-0.607948	1.122868	0.060589	-0.574284	0.692246	-0.199684	-0.547595	0.718521	0.304146							-0.353014	0.594678	0.111674	-0.237535	0.081499	0.184161	-0.237883	0.086034	0.143053	-0.233629	0.083513	-0.093103	0.405429	0.077141	0.000792
8404	70.033333	-0.757523	0.651116	0.150499	-0.754094	0.664965	-0.049635	-0.704288	0.879536	-0.069004	-0.702597	0.881266	0.150614	-0.621777	1.185398	0.063120	-0.580884	1.206759	-0.031143	-0.607784	1.122697	0.061060	-0.574215	0.692371	-0.199622	-0.547490	0.718481	0.304223							-0.352992	0.594663	0.111653	-0.237535	0.081505	0.184161	-0.237884	0.086030	0.143046	-0.233560	0.083376	-0.092923	0.405432	0.077143	0.000792
8405	70.041667	-0.757466	0.651260	0.150668	-0.754085	0.665060	-0.049579	-0.704057	0.879611	-0.068842	-0.702331	0.881327	0.150732	-0.621695	1.185216	0.063708	-0.581076	1.206818	-0.030613	-0.607593	1.122701	0.061631	-0.574143	0.692490	-0.199557	-0.547373	0.718438	0.304302							-0.352972	0.594649	0.111610	-0.237534	0.081506	0.184169	-0.237880	0.086046	0.143051	-0.233582	0.083358	-0.092927	0.405432	0.077148	0.000795
8406	70.050000	-0.757352	0.651348	0.150659	-0.753940	0.665148	-0.049552	-0.703774	0.879739	-0.068722	-0.702053	0.881351	0.150826	-0.621621	1.185056	0.064279	-0.581221	1.206888	-0.030111	-0.607367	1.122472	0.061949	-0.574060	0.692614	-0.199491	-0.547242	0.718410	0.304370							-0.352959	0.594633	0.111540	-0.237534	0.081511	0.184169	-0.237883	0.086041	0.143045	-0.233556	0.083378	-0.092915	0.405437	0.077154	0.000798
8407	70.058333	-0.757226	0.651439	0.150653	-0.753808	0.665250	-0.049539	-0.703502	0.879820	-0.068642	-0.701740	0.881453	0.150948	-0.621525	1.184905	0.064784	-0.581247	1.207049	-0.029769	-0.607199	1.122366	0.062314	-0.573956	0.692732	-0.199424	-0.547094	0.718390	0.304438							-0.352960	0.594615	0.111439	-0.237530	0.081517	0.184162	-0.237879	0.086045	0.143044	-0.233624	0.083519	-0.093088	0.405439	0.077160	0.000797
8408	70.066667	-0.757099	0.651525	0.150638	-0.753669	0.665347	-0.049520	-0.703219	0.879918	-0.068532	-0.701398	0.881476	0.151006	-0.621410	1.184781	0.065250	-0.581272	1.207191	-0.029396	-0.606956	1.122250	0.062734	-0.573848	0.692846	-0.199357	-0.546924	0.718373	0.304500							-0.352960	0.594594	0.111333	-0.237528	0.081518	0.184156	-0.237877	0.086051	0.143046	-0.233791	0.083412	-0.092737	0.405438	0.077160	0.000799
8409	70.075000	-0.756963	0.651618	0.150628	-0.753536	0.665454	-0.049477	-0.702953	0.879991	-0.068445	-0.701098	0.881511	0.151084	-0.621299	1.184676	0.065703	-0.581461	1.207138	-0.028779	-0.606849	1.122130	0.063002	-0.573724	0.692956	-0.199296	-0.546741	0.718348	0.304553							-0.352955	0.594574	0.111213	-0.237526	0.081510	0.184153	-0.237871	0.086043	0.143048	-0.233549	0.083411	-0.092934	0.405444	0.077161	0.000799
8410	70.083333	-0.756826	0.651699	0.150617	-0.753394	0.665593	-0.049415	-0.702652	0.880096	-0.068327	-0.700773	0.881531	0.151150	-0.621165	1.184616	0.066145	-0.581495	1.207232	-0.028356	-0.606505	1.122165	0.063419	-0.573596	0.693065	-0.199238	-0.546545	0.718337	0.304600							-0.352948	0.594560	0.111116	-0.237527	0.081503	0.184156	-0.237874	0.086034	0.143048	-0.233548	0.083366	-0.092912	0.405445	0.077158	0.000799
8411	70.091667	-0.756677	0.651811	0.150620	-0.753229	0.665709	-0.049366	-0.702358	0.880144	-0.068258	-0.700463	0.881565	0.151225	-0.621015	1.184582	0.066546	-0.581331	1.207530	-0.028198	-0.606338	1.122131	0.063714	-0.573450	0.693174	-0.199190	-0.546331	0.718329	0.304636							-0.352952	0.594577	0.111037	-0.237528	0.081501	0.184154	-0.237876	0.086023	0.143044	-0.233550	0.083366	-0.092909	0.405451	0.077150	0.000804
8412	70.100000	-0.756515	0.651929	0.150622	-0.753063	0.665833	-0.049318	-0.702027	0.880246	-0.068201	-0.700100	0.881585	0.151252	-0.620864	1.184581	0.066939	-0.581329	1.207673	-0.027809	-0.606088	1.122188	0.064027	-0.573309	0.693282	-0.199145	-0.546113	0.718327	0.304674							-0.352946	0.594566	0.110940	-0.237530	0.081493	0.184149	-0.237867	0.086034	0.143045	-0.233568	0.083340	-0.092919	0.405452	0.077152	0.000796
8413	70.108333	-0.756332	0.652028	0.150593	-0.752853	0.665951	-0.049247	-0.701723	0.880316	-0.068087	-0.699771	0.881633	0.151315	-0.620716	1.184648	0.067324	-0.581247	1.207857	-0.027487	-0.605866	1.122213	0.064189	-0.573159	0.693404	-0.199106	-0.545889	0.718337	0.304708							-0.352912	0.594551	0.110860	-0.237534	0.081495	0.184147	-0.237875	0.086026	0.143027	-0.233619	0.083505	-0.093088	0.405453	0.077153	0.000801
8414	70.116667	-0.756144	0.652140	0.150564	-0.752655	0.666163	-0.049161	-0.701391	0.880394	-0.068012	-0.699421	0.881690	0.151366	-0.620543	1.184755	0.067664	-0.581141	1.208086	-0.027169	-0.605844	1.122221	0.064357	-0.573002	0.693539	-0.199072	-0.545676	0.718373	0.304756							-0.352896	0.594549	0.110777	-0.237533	0.081496	0.184144	-0.237877	0.086027	0.143017	-0.233546	0.083359	-0.092903	0.405456	0.077163	0.000804
8415	70.125000	-0.755960	0.652347	0.150589	-0.752468	0.666287	-0.049153	-0.701012	0.880515	-0.067953	-0.699046	0.881725	0.151387	-0.620368	1.184863	0.067948	-0.581046	1.208389	-0.026900	-0.605521	1.122459	0.064689	-0.572891	0.693613	-0.199020	-0.545466	0.718431	0.304820							-0.352889	0.594496	0.110649	-0.237534	0.081502	0.184135	-0.237876	0.086033	0.143017	-0.233564	0.083357	-0.092903	0.405459	0.077166	0.000806
8416	70.133333	-0.755766	0.652493	0.150578	-0.752269	0.666437	-0.049128	-0.700640	0.880593	-0.067888	-0.698686	0.881852	0.151461	-0.620159	1.185007	0.068205	-0.580903	1.208576	-0.026577	-0.605412	1.122398	0.064683	-0.572766	0.693688	-0.198975	-0.545261	0.718507	0.304890							-0.352871	0.594446	0.110531	-0.237530	0.081503	0.184123	-0.237879	0.086028	0.143012	-0.233552	0.083367	-0.092897	0.405464	0.077170	0.000806
8417	70.141667	-0.755552	0.652653	0.150562	-0.752031	0.666583	-0.049091	-0.700263	0.880664	-0.067832	-0.698293	0.881863	0.151467	-0.619969	1.185091	0.068434	-0.580732	1.208781	-0.026357	-0.605033	1.122714	0.064994	-0.572429	0.694016	-0.199029	-0.545045	0.718579	0.304951							-0.352831	0.594410	0.110456	-0.237532	0.081510	0.184124	-0.237876	0.086019	0.143009	-0.233549	0.083365	-0.092893	0.405461	0.077169	0.000813
8418	70.150000	-0.755340	0.652804	0.150547	-0.751740	0.666802	-0.048975	-0.699836	0.880760	-0.067788	-0.697904	0.881912	0.151501	-0.619785	1.185197	0.068669	-0.580682	1.208851	-0.025977	-0.604844	1.122822	0.065186	-0.572210	0.694182	-0.199035	-0.544823	0.718660	0.305013							-0.352783	0.594381	0.110388	-0.237532	0.081502	0.184120	-0.237877	0.086016	0.143017	-0.233554	0.083363	-0.092889	0.405466	0.077172	0.000815
8419	70.158333	-0.755074	0.652950	0.150505	-0.751597	0.666909	-0.048981	-0.699421	0.880826	-0.067718	-0.697446	0.881909	0.151488	-0.619575	1.185314	0.068817	-0.580585	1.209020	-0.025702	-0.604748	1.122840	0.065245	-0.572034	0.694271	-0.199016	-0.544588	0.718739	0.305064							-0.352723	0.594359	0.110329	-0.237527	0.081494	0.184114	-0.237871	0.086004	0.143011	-0.233548	0.083357	-0.092887	0.405472	0.077166	0.000816
8420	70.166667	-0.754853	0.653132	0.150497	-0.751404	0.667122	-0.048899	-0.699007	0.880869	-0.067712	-0.697047	0.881934	0.151522	-0.619385	1.185436	0.068984	-0.580388	1.209291	-0.025660	-0.604372	1.123040	0.065426	-0.571849	0.694364	-0.198993	-0.544349	0.718814	0.305107							-0.352665	0.594330	0.110260	-0.237523	0.081490	0.184112	-0.237866	0.086004	0.143003	-0.233544	0.083350	-0.092882	0.405479	0.077165	0.000820
8421	70.175000	-0.754607	0.653307	0.150467	-0.751156	0.667284	-0.048876	-0.698532	0.880949	-0.067701	-0.696597	0.881944	0.151503	-0.619185	1.185616	0.069111	-0.580048	1.209548	-0.025620	-0.604155	1.123281	0.065562	-0.571454	0.694704	-0.199043	-0.544107	0.718884	0.305138							-0.352620	0.594306	0.110182	-0.237520	0.081482	0.184108	-0.237871	0.085998	0.142996	-0.233619	0.083476	-0.093058	0.405483	0.077170	0.000818
8422	70.183333	-0.754329	0.653503	0.150434	-0.750832	0.667421	-0.048884	-0.698064	0.881006	-0.067680	-0.696142	0.881955	0.151492	-0.618959	1.185794	0.069205	-0.579833	1.209864	-0.025647	-0.604228	1.123511	0.065708	-0.571331	0.694735	-0.198995	-0.543865	0.718958	0.305177							-0.352577	0.594289	0.110104	-0.237519	0.081477	0.184100	-0.237862	0.085996	0.142988	-0.233543	0.083334	-0.092866	0.405486	0.077164	0.000819
8423	70.191667	-0.753993	0.653729	0.150366	-0.750587	0.667616	-0.048857	-0.697564	0.881072	-0.067703	-0.695719	0.882001	0.151496	-0.618753	1.185983	0.069280	-0.579606	1.209981	-0.025441	-0.603868	1.123594	0.065769	-0.570923	0.695088	-0.199037	-0.543621	0.719025	0.305224							-0.352540	0.594276	0.110025	-0.237519	0.081483	0.184100	-0.237861	0.085993	0.142978	-0.233669	0.083349	-0.092773	0.405492	0.077169	0.000823
8424	70.200000	-0.753667	0.653966	0.150311	-0.750319	0.667836	-0.048824	-0.697030	0.881189	-0.067656	-0.695210	0.882007	0.151432	-0.618557	1.186131	0.069364	-0.579430	1.210158	-0.025331	-0.603599	1.123836	0.065817	-0.570647	0.695293	-0.199032	-0.543368	0.719094	0.305273							-0.352501	0.594268	0.109944	-0.237516	0.081480	0.184099	-0.237861	0.085990	0.142979	-0.233514	0.083436	-0.092877	0.405495	0.077173	0.000824
8425	70.208333	-0.753290	0.654195	0.150219	-0.749939	0.668027	-0.048800	-0.696480	0.881313	-0.067645	-0.694760	0.882071	0.151399	-0.618383	1.186306	0.069446	-0.579233	1.210307	-0.025297	-0.603381	1.123963	0.065879	-0.570369	0.695505	-0.199025	-0.543118	0.719162	0.305329							-0.352467	0.594256	0.109863	-0.237518	0.081483	0.184095	-0.237860	0.085990	0.142981	-0.233534	0.083333	-0.092850	0.405497	0.077179	0.000833
8426	70.216667	-0.752889	0.654452	0.150130	-0.749506	0.668230	-0.048797	-0.695955	0.881415	-0.067623	-0.694239	0.882107	0.151313	-0.618207	1.186439	0.069519	-0.579048	1.210438	-0.025281	-0.603119	1.124105	0.065982	-0.570214	0.695561	-0.198969	-0.542854	0.719229	0.305385							-0.352429	0.594244	0.109773	-0.237515	0.081480	0.184097	-0.237857	0.085987	0.142983	-0.233530	0.083332	-0.092850	0.405501	0.077177	0.000832
8427	70.225000	-0.752504	0.654752	0.150061	-0.749255	0.668561	-0.048714	-0.695371	0.881580	-0.067633	-0.693794	0.882220	0.151303	-0.617993	1.186516	0.069519	-0.578883	1.210535	-0.025247	-0.602862	1.124084	0.065907	-0.569850	0.695866	-0.198996	-0.542583	0.719278	0.305430							-0.352385	0.594215	0.109669	-0.237517	0.081471	0.184089	-0.237858	0.085980	0.142983	-0.233535	0.083355	-0.092823	0.405507	0.077179	0.000833
8428	70.233333	-0.752057	0.655009	0.149949	-0.748901	0.668835	-0.048677	-0.694770	0.881791	-0.067613	-0.693270	0.882334	0.151232	-0.617801	1.186550	0.069539	-0.578707	1.210611	-0.025237	-0.602467	1.124324	0.066066	-0.569474	0.696170	-0.199022	-0.542297	0.719334	0.305464							-0.352333	0.594176	0.109560	-0.237519	0.081464	0.184089	-0.237860	0.085967	0.142971	-0.233536	0.083325	-0.092852	0.405506	0.077187	0.000827
8429	70.241667	-0.751652	0.655310	0.149868	-0.748438	0.669055	-0.048707	-0.694176	0.881982	-0.067613	-0.692831	0.882456	0.151211	-0.617642	1.186515	0.069536	-0.578589	1.210633	-0.025223	-0.602170	1.124259	0.066081	-0.569287	0.696237	-0.198964	-0.541999	0.719379	0.305474							-0.352252	0.594140	0.109464	-0.237520	0.081462	0.184079	-0.237858	0.085971	0.142963	-0.233606	0.083474	-0.093030	0.405508	0.077189	0.000828
8430	70.250000	-0.751240	0.655631	0.149796	-0.748118	0.669395	-0.048642	-0.693560	0.882215	-0.067595	-0.692383	0.882600	0.151178	-0.617489	1.186426	0.069547	-0.578493	1.210620	-0.025216	-0.601946	1.124242	0.066159	-0.568959	0.696462	-0.198949	-0.541695	0.719427	0.305469							-0.352172	0.594061	0.109338	-0.237515	0.081459	0.184069	-0.237852	0.085980	0.142954	-0.233564	0.083300	-0.092852	0.405514	0.077188	0.000827
8431	70.258333	-0.750815	0.655885	0.149696	-0.747707	0.669646	-0.048640	-0.692914	0.882448	-0.067580	-0.691860	0.882697	0.151098	-0.617312	1.186291	0.069558	-0.578414	1.210575	-0.025217	-0.601649	1.124079	0.066127	-0.568555	0.696761	-0.198955	-0.541393	0.719481	0.305444							-0.352056	0.594001	0.109239	-0.237513	0.081461	0.184071	-0.237852	0.085977	0.142951	-0.233678	0.083599	-0.093202	0.405519	0.077191	0.000831
8432	70.266667	-0.750448	0.656140	0.149613	-0.747293	0.669896	-0.048633	-0.692276	0.882653	-0.067552	-0.691388	0.882829	0.151059	-0.617142	1.186149	0.069567	-0.578329	1.210518	-0.025212	-0.601163	1.124003	0.066188	-0.568137	0.697042	-0.198949	-0.541096	0.719535	0.305414							-0.351931	0.593947	0.109138	-0.237512	0.081456	0.184063	-0.238063	0.086145	0.143146	-0.233669	0.083607	-0.093191	0.405524	0.077193	0.000830
8433	70.275000	-0.750073	0.656429	0.149552	-0.746930	0.670198	-0.048576	-0.691637	0.882834	-0.067547	-0.690845	0.882920	0.150970	-0.616987	1.185979	0.069605	-0.578276	1.210421	-0.025207	-0.600748	1.123857	0.066241	-0.567782	0.697227	-0.198930	-0.540806	0.719584	0.305380							-0.351787	0.593901	0.109030	-0.237509	0.081460	0.184064	-0.238056	0.086137	0.143150	-0.233529	0.083310	-0.092829	0.405529	0.077193	0.000838
8434	70.283333	-0.749713	0.656674	0.149466	-0.746481	0.670455	-0.048544	-0.690977	0.883017	-0.067518	-0.690379	0.883041	0.150918	-0.616813	1.185849	0.069610	-0.578216	1.210365	-0.025203	-0.600379	1.123773	0.066320	-0.567425	0.697392	-0.198914	-0.540515	0.719639	0.305351							-0.351640	0.593840	0.108919	-0.237509	0.081454	0.184066	-0.238057	0.086131	0.143153	-0.233530	0.083299	-0.092827	0.405539	0.077185	0.000844
8435	70.291667	-0.749373	0.656923	0.149404	-0.746107	0.670798	-0.048451	-0.690297	0.883175	-0.067542	-0.689842	0.883114	0.150841	-0.616613	1.185711	0.069667	-0.578164	1.210307	-0.025190	-0.599997	1.123734	0.066345	-0.567170	0.697378	-0.198861	-0.540233	0.719668	0.305325							-0.351499	0.593763	0.108799	-0.237507	0.081458	0.184066	-0.238062	0.086127	0.143158	-0.233568	0.083541	-0.093026	0.405541	0.077190	0.000851
8436	70.300000	-0.748975	0.657166	0.149325	-0.745722	0.671043	-0.048440	-0.689657	0.883267	-0.067510	-0.689382	0.883165	0.150791	-0.616412	1.185647	0.069727	-0.578093	1.210287	-0.025172	-0.599816	1.123577	0.066286	-0.566789	0.697509	-0.198857	-0.539959	0.719688	0.305298							-0.351349	0.593691	0.108689	-0.237511	0.081447	0.184061	-0.238065	0.086123	0.143155	-0.233662	0.083590	-0.093183	0.405541	0.077195	0.000852
8437	70.308333	-0.748614	0.657486	0.149300	-0.745221	0.671307	-0.048439	-0.688997	0.883334	-0.067536	-0.688823	0.883170	0.150665	-0.616214	1.185623	0.069815	-0.578006	1.210301	-0.025149	-0.599362	1.123709	0.066524	-0.566335	0.697705	-0.198864	-0.539689	0.719702	0.305283							-0.351179	0.593622	0.108589	-0.237515	0.081444	0.184063	-0.238063	0.086122	0.143148	-0.233639	0.083315	-0.092732	0.405547	0.077192	0.000854
8438	70.316667	-0.748224	0.657786	0.149249	-0.744761	0.671597	-0.048448	-0.688323	0.883416	-0.067548	-0.688371	0.883214	0.150616	-0.616009	1.185629	0.069905	-0.577918	1.210324	-0.025105	-0.598988	1.123776	0.066695	-0.565868	0.697895	-0.198869	-0.539427	0.719712	0.305280							-0.351000	0.593548	0.108499	-0.237514	0.081442	0.184058	-0.238059	0.086119	0.143142	-0.233526	0.083324	-0.092791	0.405555	0.077196	0.000852
8439	70.325000	-0.747752	0.658081	0.149170	-0.744317	0.671936	-0.048377	-0.687653	0.883462	-0.067622	-0.687821	0.883211	0.150492	-0.615783	1.185657	0.070041	-0.577838	1.210368	-0.025050	-0.598739	1.123877	0.066797	-0.565531	0.697929	-0.198827	-0.539172	0.719749	0.305292							-0.350826	0.593439	0.108405	-0.237510	0.081439	0.184056	-0.238062	0.086114	0.143139	-0.233568	0.083580	-0.093026	0.405560	0.077197	0.000857
8440	70.333333	-0.747323	0.658446	0.149157	-0.743806	0.672224	-0.048410	-0.686999	0.883513	-0.067653	-0.687362	0.883249	0.150430	-0.615551	1.185686	0.070185	-0.577763	1.210413	-0.024977	-0.598356	1.123831	0.066904	-0.565199	0.697971	-0.198780	-0.538904	0.719787	0.305311							-0.350639	0.593347	0.108343	-0.237514	0.081441	0.184055	-0.238060	0.086111	0.143132	-0.233529	0.083305	-0.092819	0.405564	0.077200	0.000861
8441	70.341667	-0.746838	0.658762	0.149083	-0.743336	0.672550	-0.048376	-0.686374	0.883534	-0.067666	-0.686820	0.883241	0.150320	-0.615335	1.185675	0.070344	-0.577709	1.210447	-0.024884	-0.598001	1.123922	0.067109	-0.564732	0.698166	-0.198761	-0.538638	0.719841	0.305337							-0.350438	0.593273	0.108316	-0.237511	0.081437	0.184049	-0.238062	0.086114	0.143136	-0.233536	0.083299	-0.092804	0.405573	0.077200	0.000868
8442	70.350000	-0.746355	0.659126	0.149036	-0.742786	0.672833	-0.048407	-0.685756	0.883566	-0.067719	-0.686423	0.883294	0.150284	-0.615098	1.185633	0.070535	-0.577676	1.210444	-0.024792	-0.597800	1.123819	0.067168	-0.564384	0.698218	-0.198699	-0.538364	0.719897	0.305368							-0.350257	0.593175	0.108264	-0.237508	0.081437	0.184041	-0.238067	0.086104	0.143132	-0.233524	0.083290	-0.092809	0.405579	0.077202	0.000873
8443	70.358333	-0.745870	0.659422	0.148962	-0.742210	0.673128	-0.048405	-0.685125	0.883642	-0.067705	-0.685839	0.883271	0.150143	-0.614833	1.185545	0.070690	-0.577662	1.210438	-0.024670	-0.597383	1.123717	0.067254	-0.563840	0.698501	-0.198683	-0.538076	0.719965	0.305399							-0.350064	0.593115	0.108227	-0.237512	0.081443	0.184042	-0.238065	0.086103	0.143135	-0.233592	0.083423	-0.092983	0.405583	0.077199	0.000876
8444	70.366667	-0.745395	0.659716	0.148890	-0.741754	0.673466	-0.048393	-0.684525	0.883694	-0.067742	-0.685355	0.883298	0.150077	-0.614613	1.185458	0.070908	-0.577669	1.210429	-0.024515	-0.596899	1.123837	0.067635	-0.563416	0.698640	-0.198629	-0.537764	0.720036	0.305432							-0.349874	0.593069	0.108177	-0.237517	0.081445	0.184042	-0.238070	0.086100	0.143129	-0.233525	0.083276	-0.092807	0.405587	0.077201	0.000883
8445	70.375000	-0.744935	0.660043	0.148850	-0.741253	0.673766	-0.048378	-0.683927	0.883790	-0.067738	-0.684857	0.883353	0.149994	-0.614366	1.185354	0.071140	-0.577644	1.210400	-0.024400	-0.596636	1.123616	0.067679	-0.563062	0.698696	-0.198557	-0.537432	0.720116	0.305465							-0.349697	0.593034	0.108110	-0.237514	0.081435	0.184035	-0.238066	0.086103	0.143123	-0.233534	0.083272	-0.092796	0.405589	0.077200	0.000882
8446	70.383333	-0.744467	0.660324	0.148796	-0.740748	0.674076	-0.048338	-0.683333	0.883892	-0.067744	-0.684370	0.883358	0.149897	-0.614107	1.185282	0.071309	-0.577609	1.210401	-0.024275	-0.596058	1.123757	0.067959	-0.562692	0.698756	-0.198492	-0.537093	0.720212	0.305499							-0.349518	0.593006	0.108047	-0.237515	0.081427	0.184025	-0.238066	0.086094	0.143112	-0.233661	0.083553	-0.093160	0.405598	0.077203	0.000877
8447	70.391667	-0.744046	0.660633	0.148762	-0.740224	0.674352	-0.048324	-0.682803	0.883962	-0.067765	-0.683892	0.883442	0.149847	-0.613851	1.185232	0.071566	-0.577545	1.210407	-0.024144	-0.595672	1.123692	0.068145	-0.562135	0.699056	-0.198481	-0.536733	0.720311	0.305546							-0.349327	0.592986	0.108012	-0.237515	0.081423	0.184028	-0.238061	0.086093	0.143106	-0.233520	0.083262	-0.092799	0.405601	0.077201	0.000883
8448	70.400000	-0.743580	0.660938	0.148713	-0.739789	0.674684	-0.048293	-0.682251	0.884070	-0.067771	-0.683420	0.883488	0.149789	-0.613571	1.185191	0.071768	-0.577469	1.210435	-0.024019	-0.595313	1.123681	0.068315	-0.561705	0.699192	-0.198429	-0.536360	0.720422	0.305591							-0.349139	0.592959	0.107980	-0.237512	0.081423	0.184030	-0.238055	0.086088	0.143111	-0.233526	0.083278	-0.092761	0.405613	0.077206	0.000892
8449	70.408333	-0.743148	0.661230	0.148674	-0.739318	0.674958	-0.048286	-0.681709	0.884177	-0.067824	-0.682994	0.883562	0.149741	-0.613291	1.185199	0.071943	-0.577385	1.210442	-0.023869	-0.594986	1.123706	0.068566	-0.561381	0.699179	-0.198341	-0.535953	0.720523	0.305638							-0.348938	0.592936	0.107942	-0.237511	0.081417	0.184031	-0.238056	0.086079	0.143112	-0.233529	0.083257	-0.092784	0.405621	0.077204	0.000896
8450	70.416667	-0.742675	0.661556	0.148638	-0.738833	0.675238	-0.048271	-0.681197	0.884256	-0.067822	-0.682481	0.883579	0.149652	-0.613041	1.185163	0.072157	-0.577266	1.210498	-0.023787	-0.594647	1.123754	0.068712	-0.560956	0.699310	-0.198297	-0.535536	0.720623	0.305691							-0.348725	0.592904	0.107902	-0.237508	0.081416	0.184027	-0.238061	0.086077	0.143121	-0.233585	0.083798	-0.093192	0.405627	0.077209	0.000907
8451	70.425000	-0.742242	0.661835	0.148613	-0.738332	0.675502	-0.048251	-0.680709	0.884321	-0.067802	-0.682059	0.883643	0.149622	-0.612762	1.185200	0.072325	-0.577171	1.210531	-0.023656	-0.594291	1.123763	0.068839	-0.560466	0.699519	-0.198290	-0.535119	0.720721	0.305746							-0.348501	0.592855	0.107866	-0.237510	0.081416	0.184030	-0.238053	0.086076	0.143126	-0.233586	0.083403	-0.092948	0.405633	0.077210	0.000916
8452	70.433333	-0.741801	0.662116	0.148573	-0.737929	0.675781	-0.048257	-0.680222	0.884377	-0.067836	-0.681558	0.883667	0.149544	-0.612490	1.185215	0.072468	-0.577071	1.210568	-0.023536	-0.593949	1.123810	0.068953	-0.559977	0.699723	-0.198293	-0.534696	0.720828	0.305804							-0.348260	0.592799	0.107831	-0.237508	0.081415	0.184028	-0.238057	0.086068	0.143120	-0.233544	0.083237	-0.092779	0.405642	0.077205	0.000916
8453	70.441667	-0.741338	0.662368	0.148491	-0.737510	0.676060	-0.048270	-0.679748	0.884444	-0.067851	-0.681157	0.883711	0.149534	-0.612226	1.185209	0.072567	-0.576937	1.210609	-0.023437	-0.593650	1.123842	0.069090	-0.559645	0.699742	-0.198319	-0.534262	0.720918	0.305855							-0.348023	0.592741	0.107816	-0.237508	0.081410	0.184023	-0.238056	0.086069	0.143115	-0.233505	0.083299	-0.092782	0.405652	0.077203	0.000919
8454	70.450000	-0.740918	0.662690	0.148480	-0.737020	0.676305	-0.048248	-0.679278	0.884505	-0.067858	-0.680654	0.883706	0.149464	-0.611966	1.185230	0.072674	-0.576797	1.210659	-0.023356	-0.593351	1.123873	0.069206	-0.559183	0.699933	-0.198408	-0.533824	0.721008	0.305909							-0.347805	0.592656	0.107772	-0.237504	0.081411	0.184020	-0.238063	0.086068	0.143116	-0.233656	0.083524	-0.093125	0.405655	0.077207	0.000924
8455	70.458333	-0.740495	0.662938	0.148435	-0.736645	0.676530	-0.048261	-0.678843	0.884552	-0.067815	-0.680239	0.883741	0.149456	-0.611707	1.185292	0.072785	-0.576638	1.210723	-0.023297	-0.593110	1.123824	0.069199	-0.558862	0.699964	-0.198311	-0.533362	0.721076	0.305948							-0.347601	0.592567	0.107709	-0.237507	0.081408	0.184018	-0.238059	0.086065	0.143104	-0.233518	0.083246	-0.092748	0.405663	0.077207	0.000924
8456	70.466667	-0.740081	0.663234	0.148431	-0.736234	0.676798	-0.048237	-0.678381	0.884617	-0.067872	-0.679815	0.883765	0.149444	-0.611454	1.185308	0.072859	-0.576453	1.210798	-0.023256	-0.592764	1.123938	0.069333	-0.558532	0.699974	-0.198350	-0.532915	0.721155	0.305989							-0.347399	0.592474	0.107629	-0.237503	0.081404	0.184018	-0.238053	0.086061	0.143102	-0.233656	0.083530	-0.093117	0.405672	0.077205	0.000930
8457	70.475000	-0.739699	0.663450	0.148413	-0.735845	0.677031	-0.048182	-0.677968	0.884650	-0.067863	-0.679356	0.883762	0.149402	-0.611187	1.185351	0.072904	-0.576249	1.210855	-0.023230	-0.592465	1.124001	0.069372	-0.558113	0.700163	-0.198307	-0.532457	0.721210	0.306036							-0.347125	0.592121	0.107468	-0.237504	0.081399	0.184012	-0.238056	0.086061	0.143103	-0.233656	0.083530	-0.093090	0.405680	0.077208	0.000937
8458	70.483333	-0.739315	0.663673	0.148389	-0.735478	0.677251	-0.048212	-0.677548	0.884713	-0.067864	-0.678944	0.883788	0.149399	-0.610937	1.185356	0.072977	-0.576048	1.210907	-0.023184	-0.592197	1.124049	0.069422	-0.557693	0.700323	-0.198249	-0.531987	0.721277	0.306066							-0.346920	0.592029	0.107354	-0.237503	0.081402	0.184009	-0.238059	0.086058	0.143108	-0.233653	0.083517	-0.093097	0.405685	0.077212	0.000944
8459	70.491667	-0.738954	0.663897	0.148386	-0.735154	0.677450	-0.048172	-0.677181	0.884734	-0.067867	-0.678533	0.883832	0.149370	-0.610697	1.185349	0.073013	-0.575803	1.210921	-0.023198	-0.591919	1.124039	0.069465	-0.557365	0.700399	-0.198244	-0.531507	0.721332	0.306086							-0.346755	0.591854	0.107127	-0.237507	0.081404	0.184006	-0.238059	0.086054	0.143104	-0.233520	0.083248	-0.092718	0.405690	0.077217	0.000952
8460	70.500000	-0.738661	0.664146	0.148413	-0.734770	0.677613	-0.048167	-0.676802	0.884784	-0.067874	-0.678167	0.883851	0.149358	-0.610442	1.185316	0.073029	-0.575584	1.210905	-0.023182	-0.591631	1.124035	0.069490	-0.557170	0.700300	-0.198201	-0.531037	0.721384	0.306096							-0.346573	0.591728	0.106938	-0.237512	0.081405	0.184008	-0.238060	0.086049	0.143101	-0.233516	0.083257	-0.092703	0.405699	0.077216	0.000952
8461	70.508333	-0.738350	0.664321	0.148391	-0.734503	0.677785	-0.048082	-0.676438	0.884844	-0.067903	-0.677798	0.883882	0.149339	-0.610191	1.185262	0.073021	-0.575379	1.210855	-0.023165	-0.591325	1.123990	0.069514	-0.556866	0.700345	-0.198200	-0.530559	0.721440	0.306089							-0.346394	0.591621	0.106735	-0.237509	0.081400	0.183997	-0.238059	0.086049	0.143091	-0.233562	0.083478	-0.092939	0.405705	0.077224	0.000948
8462	70.516667	-0.738048	0.664495	0.148384	-0.734168	0.677923	-0.048110	-0.676117	0.884860	-0.067931	-0.677434	0.883916	0.149301	-0.609967	1.185165	0.073084	-0.575188	1.210834	-0.023140	-0.590994	1.123878	0.069474	-0.556576	0.700376	-0.198205	-0.530093	0.721483	0.306068							-0.346208	0.591509	0.106517	-0.237510	0.081402	0.183997	-0.238065	0.086055	0.143083	-0.233519	0.083232	-0.092740	0.405707	0.077226	0.000942
8463	70.525000	-0.737744	0.664675	0.148381	-0.733930	0.678090	-0.048074	-0.675791	0.884895	-0.067948	-0.677112	0.883947	0.149248	-0.609717	1.185094	0.073126	-0.575017	1.210777	-0.023105	-0.590739	1.124011	0.069739	-0.556308	0.700390	-0.198208	-0.529630	0.721521	0.306041							-0.346035	0.591360	0.106269	-0.237512	0.081396	0.183999	-0.238060	0.086042	0.143082	-0.233521	0.083234	-0.092722	0.405716	0.077223	0.000949
8464	70.533333	-0.737515	0.664854	0.148407	-0.733764	0.678286	-0.047879	-0.675455	0.884976	-0.067948	-0.676727	0.884010	0.149206	-0.609438	1.184974	0.073149	-0.574847	1.210733	-0.023067	-0.590339	1.123762	0.069636	-0.555928	0.700549	-0.198254	-0.529183	0.721557	0.306012							-0.345852	0.591209	0.106019	-0.237509	0.081395	0.183998	-0.238057	0.086052	0.143079	-0.233520	0.083243	-0.092703	0.405722	0.077215	0.000959
8465	70.541667	-0.737279	0.665035	0.148430	-0.733512	0.678401	-0.047942	-0.675140	0.885024	-0.067977	-0.676418	0.884062	0.149169	-0.609225	1.184876	0.073238	-0.574673	1.210713	-0.023020	-0.590070	1.123606	0.069538	-0.555686	0.700544	-0.198271	-0.528761	0.721594	0.305958							-0.345658	0.591107	0.105829	-0.237510	0.081390	0.183997	-0.238060	0.086036	0.143080	-0.233641	0.083553	-0.093100	0.405726	0.077215	0.000965
8466	70.550000	-0.737022	0.665170	0.148409	-0.733303	0.678537	-0.047979	-0.674850	0.885066	-0.067994	-0.676066	0.884104	0.149116	-0.608988	1.184785	0.073298	-0.574491	1.210671	-0.022975	-0.589728	1.123619	0.069659	-0.555468	0.700538	-0.198292	-0.528349	0.721637	0.305906							-0.345455	0.590995	0.105636	-0.237509	0.081384	0.183995	-0.238056	0.086040	0.143086	-0.233514	0.083215	-0.092718	0.405733	0.077215	0.000973
8467	70.558333	-0.736735	0.665265	0.148235	-0.733130	0.678662	-0.047940	-0.674558	0.885118	-0.068056	-0.675766	0.884168	0.149095	-0.608742	1.184686	0.073382	-0.574318	1.210660	-0.022924	-0.589448	1.123536	0.069692	-0.555293	0.700532	-0.198315	-0.527960	0.721673	0.305845							-0.345263	0.590903	0.105450	-0.237512	0.081391	0.183997	-0.238058	0.086035	0.143087	-0.233515	0.083221	-0.092699	0.405740	0.077213	0.000980
8468	70.566667	-0.736633	0.665462	0.148434	-0.732909	0.678743	-0.047921	-0.674274	0.885173	-0.068079	-0.675511	0.884243	0.149082	-0.608490	1.184583	0.073444	-0.574149	1.210654	-0.022862	-0.589192	1.123407	0.069678	-0.555263	0.700372	-0.198307	-0.527577	0.721704	0.305783							-0.345085	0.590824	0.105264	-0.237515	0.081383	0.183991	-0.238064	0.086029	0.143092	-0.233515	0.083218	-0.092720	0.405742	0.077216	0.000980
8469	70.575000	-0.736527	0.665548	0.148389	-0.732745	0.678883	-0.047944	-0.674027	0.885204	-0.068111	-0.675114	0.884248	0.148989	-0.608260	1.184463	0.073497	-0.573966	1.210647	-0.022813	-0.588860	1.123377	0.069672	-0.555075	0.700431	-0.198347	-0.527203	0.721733	0.305712							-0.344951	0.590679	0.105024	-0.237511	0.081389	0.183984	-0.238062	0.086030	0.143084	-0.233569	0.083413	-0.092890	0.405745	0.077217	0.000980
8470	70.583333	-0.736344	0.665750	0.148473	-0.732527	0.678948	-0.047953	-0.673802	0.885226	-0.068149	-0.674864	0.884318	0.148973	-0.608003	1.184374	0.073544	-0.573787	1.210634	-0.022764	-0.588574	1.123248	0.069646	-0.555025	0.700343	-0.198361	-0.526848	0.721764	0.305640							-0.344794	0.590576	0.104809	-0.237511	0.081389	0.183982	-0.238064	0.086034	0.143078	-0.233520	0.083244	-0.092698	0.405746	0.077218	0.000980
8471	70.591667	-0.736228	0.665844	0.148465	-0.732414	0.679057	-0.047923	-0.673551	0.885280	-0.068187	-0.674560	0.884381	0.148947	-0.607727	1.184282	0.073578	-0.573612	1.210589	-0.022716	-0.588298	1.123176	0.069668	-0.554925	0.700321	-0.198387	-0.526506	0.721791	0.305571							-0.344664	0.590483	0.104588	-0.237515	0.081394	0.183982	-0.238065	0.086037	0.143073	-0.233526	0.083243	-0.092700	0.405746	0.077226	0.000980
8472	70.600000	-0.736156	0.665778	0.148159	-0.732264	0.679168	-0.047876	-0.673341	0.885291	-0.068220	-0.674291	0.884442	0.148904	-0.607455	1.184170	0.073568	-0.573408	1.210592	-0.022666	-0.588033	1.123177	0.069717	-0.554830	0.700300	-0.198422	-0.526178	0.721826	0.305503							-0.344536	0.590403	0.104388	-0.237516	0.081391	0.183981	-0.238068	0.086037	0.143074	-0.233526	0.083226	-0.092736	0.405751	0.077228	0.000977
8473	70.608333	-0.735934	0.665943	0.148265	-0.732204	0.679188	-0.047941	-0.673175	0.885280	-0.068230	-0.674003	0.884464	0.148837	-0.607201	1.184099	0.073648	-0.573210	1.210547	-0.022631	-0.587743	1.123013	0.069663	-0.554740	0.700271	-0.198454	-0.525851	0.721861	0.305429							-0.344411	0.590314	0.104176	-0.237515	0.081396	0.183986	-0.238068	0.086041	0.143077	-0.233613	0.083356	-0.092908	0.405755	0.077230	0.000979
8474	70.616667	-0.735927	0.666042	0.148426	-0.732222	0.679317	-0.047871	-0.672965	0.885321	-0.068307	-0.673755	0.884504	0.148798	-0.606932	1.184017	0.073648	-0.572972	1.210525	-0.022619	-0.587485	1.122908	0.069646	-0.554654	0.700248	-0.198488	-0.525535	0.721892	0.305352							-0.344289	0.590213	0.103990	-0.237517	0.081393	0.183991	-0.238071	0.086044	0.143083	-0.233522	0.083249	-0.092706	0.405762	0.077235	0.000980
8475	70.625000	-0.735886	0.666095	0.148434	-0.732161	0.679376	-0.047850	-0.672803	0.885330	-0.068346	-0.673538	0.884547	0.148768	-0.606661	1.183945	0.073674	-0.572749	1.210503	-0.022617	-0.587220	1.122869	0.069668	-0.554587	0.700216	-0.198532	-0.525223	0.721910	0.305262							-0.344192	0.590030	0.103763	-0.237513	0.081401	0.183997	-0.238070	0.086049	0.143087	-0.233579	0.083424	-0.092925	0.405767	0.077235	0.000981
8476	70.633333	-0.735819	0.666124	0.148414	-0.732108	0.679431	-0.047831	-0.672649	0.885341	-0.068382	-0.673328	0.884590	0.148735	-0.606411	1.183843	0.073657	-0.572505	1.210447	-0.022690	-0.586941	1.122771	0.069568	-0.554520	0.700188	-0.198589	-0.524938	0.721926	0.305178							-0.344088	0.589872	0.103580	-0.237514	0.081402	0.183997	-0.238074	0.086041	0.143094	-0.233659	0.083507	-0.093089	0.405773	0.077241	0.000983
8477	70.641667	-0.735771	0.666163	0.148405	-0.732094	0.679425	-0.047885	-0.672518	0.885347	-0.068427	-0.673120	0.884619	0.148685	-0.606172	1.183780	0.073638	-0.572297	1.210346	-0.022737	-0.586737	1.122844	0.069669	-0.554467	0.700143	-0.198647	-0.524670	0.721908	0.305083							-0.343972	0.589734	0.103437	-0.237520	0.081401	0.183993	-0.238071	0.086049	0.143088	-0.233521	0.083234	-0.092720	0.405779	0.077244	0.000976
8478	70.650000	-0.735719	0.666211	0.148382	-0.732060	0.679459	-0.047903	-0.672388	0.885359	-0.068506	-0.672929	0.884645	0.148637	-0.605931	1.183714	0.073572	-0.572045	1.210325	-0.022785	-0.586393	1.122607	0.069427	-0.554424	0.700100	-0.198717	-0.524407	0.721883	0.304978							-0.343835	0.589613	0.103311	-0.237518	0.081402	0.183989	-0.238077	0.086047	0.143078	-0.233520	0.083221	-0.092744	0.405785	0.077250	0.000969
8479	70.658333	-0.735656	0.666260	0.148356	-0.732009	0.679506	-0.047925	-0.672250	0.885379	-0.068539	-0.672711	0.884666	0.148574	-0.605665	1.183658	0.073454	-0.571779	1.210297	-0.022879	-0.586251	1.122508	0.069254	-0.554389	0.700055	-0.198789	-0.524163	0.721848	0.304870							-0.343712	0.589467	0.103179	-0.237520	0.081397	0.183990	-0.238074	0.086049	0.143078	-0.233590	0.083367	-0.092927	0.405791	0.077253	0.000964
8480	70.666667	-0.735578	0.666305	0.148329	-0.731983	0.679527	-0.047915	-0.672149	0.885368	-0.068598	-0.672522	0.884690	0.148518	-0.605403	1.183633	0.073308	-0.571525	1.210279	-0.022964	-0.585933	1.122568	0.069136	-0.554362	0.700011	-0.198856	-0.523948	0.721819	0.304758							-0.343601	0.589308	0.103034	-0.237521	0.081397	0.183995	-0.238073	0.086050	0.143076	-0.233659	0.083507	-0.093106	0.405796	0.077255	0.000966
8481	70.675000	-0.735508	0.666364	0.148310	-0.731940	0.679565	-0.047923	-0.672048	0.885375	-0.068652	-0.672359	0.884713	0.148474	-0.605161	1.183690	0.073249	-0.571242	1.210312	-0.023063	-0.585749	1.122713	0.069171	-0.554348	0.699963	-0.198922	-0.523757	0.721784	0.304651							-0.343475	0.589167	0.102916	-0.237519	0.081399	0.184004	-0.238073	0.086054	0.143088	-0.233540	0.083218	-0.092757	0.405799	0.077261	0.000970
8482	70.683333	-0.735434	0.666421	0.148290	-0.731824	0.679596	-0.047873	-0.671923	0.885418	-0.068695	-0.672158	0.884733	0.148391	-0.604915	1.183672	0.073055	-0.570922	1.210349	-0.023238	-0.585489	1.122578	0.068859	-0.554210	0.700070	-0.199026	-0.523585	0.721754	0.304528							-0.343356	0.589043	0.102812	-0.237521	0.081399	0.184012	-0.238072	0.086056	0.143101	-0.233511	0.083361	-0.092752	0.405803	0.077260	0.000976
8483	70.691667	-0.735343	0.666488	0.148263	-0.731777	0.679633	-0.047880	-0.671816	0.885434	-0.068787	-0.672017	0.884767	0.148334	-0.604671	1.183716	0.072896	-0.570664	1.210362	-0.023352	-0.585371	1.122520	0.068633	-0.554260	0.699957	-0.199069	-0.523442	0.721740	0.304396							-0.343238	0.588929	0.102695	-0.237521	0.081407	0.184013	-0.238073	0.086061	0.143107	-0.233578	0.083430	-0.092943	0.405804	0.077259	0.000983
8484	70.700000	-0.735293	0.666600	0.148278	-0.731721	0.679661	-0.047953	-0.671739	0.885414	-0.068842	-0.671881	0.884810	0.148272	-0.604428	1.183761	0.072714	-0.570405	1.210417	-0.023486	-0.585081	1.122625	0.068499	-0.554190	0.699992	-0.199144	-0.523324	0.721741	0.304259							-0.343131	0.588826	0.102583	-0.237521	0.081402	0.184021	-0.238070	0.086057	0.143115	-0.233659	0.083525	-0.093110	0.405805	0.077259	0.000987
8485	70.708333	-0.735231	0.666665	0.148266	-0.731635	0.679778	-0.047891	-0.671608	0.885456	-0.068964	-0.671709	0.884848	0.148174	-0.604175	1.183871	0.072579	-0.570106	1.210471	-0.023684	-0.584896	1.122663	0.068291	-0.554247	0.699879	-0.199187	-0.523227	0.721770	0.304114							-0.343032	0.588734	0.102470	-0.237521	0.081409	0.184025	-0.238074	0.086060	0.143122	-0.233574	0.083428	-0.092944	0.405807	0.077256	0.000990
8486	70.716667	-0.735219	0.666609	0.148119	-0.731628	0.679761	-0.047967	-0.671530	0.885438	-0.069001	-0.671554	0.884890	0.148069	-0.603974	1.183870	0.072287	-0.569849	1.210505	-0.023877	-0.584734	1.122683	0.068127	-0.554177	0.699916	-0.199269	-0.523145	0.721811	0.303962							-0.342936	0.588642	0.102363	-0.237518	0.081402	0.184025	-0.238075	0.086058	0.143119	-0.233524	0.083232	-0.092763	0.405812	0.077255	0.000988
8487	70.725000	-0.735108	0.666803	0.148226	-0.731540	0.679808	-0.047985	-0.671410	0.885460	-0.069124	-0.671423	0.884952	0.147965	-0.603774	1.183922	0.072103	-0.569608	1.210531	-0.024059	-0.584569	1.122709	0.067977	-0.554172	0.699882	-0.199335	-0.523084	0.721858	0.303802							-0.342824	0.588567	0.102275	-0.237522	0.081399	0.184022	-0.238072	0.086052	0.143113	-0.233653	0.083251	-0.092681	0.405813	0.077247	0.000986
8488	70.733333	-0.735042	0.666866	0.148198	-0.731522	0.679879	-0.047953	-0.671291	0.885475	-0.069244	-0.671245	0.884992	0.147810	-0.603548	1.183967	0.071891	-0.569348	1.210548	-0.024327	-0.584338	1.122713	0.067721	-0.554159	0.699841	-0.199398	-0.523031	0.721923	0.303640							-0.342740	0.588467	0.102168	-0.237523	0.081397	0.184020	-0.238075	0.086048	0.143111	-0.233529	0.083328	-0.092815	0.405816	0.077245	0.000981
8489	70.741667	-0.734956	0.666930	0.148170	-0.731454	0.679908	-0.047981	-0.671192	0.885459	-0.069363	-0.671125	0.885069	0.147691	-0.603343	1.183987	0.071628	-0.569149	1.210544	-0.024534	-0.584222	1.122796	0.067448	-0.554132	0.699804	-0.199459	-0.522981	0.721996	0.303480							-0.342646	0.588422	0.102116	-0.237517	0.081396	0.184019	-0.238075	0.086054	0.143111	-0.233527	0.083230	-0.092783	0.405820	0.077251	0.000986
8490	70.750000	-0.734870	0.666987	0.148140	-0.731381	0.679939	-0.048010	-0.671063	0.885480	-0.069459	-0.670996	0.885149	0.147551	-0.603194	1.183995	0.071388	-0.568965	1.210537	-0.024750	-0.584085	1.122822	0.067253	-0.554096	0.699756	-0.199512	-0.522926	0.722076	0.303314							-0.342558	0.588385	0.102061	-0.237523	0.081398	0.184023	-0.238076	0.086059	0.143112	-0.233665	0.083533	-0.093152	0.405822	0.077255	0.000995
8491	70.758333	-0.734805	0.667054	0.148130	-0.731314	0.679985	-0.048008	-0.670908	0.885512	-0.069601	-0.670834	0.885247	0.147411	-0.603022	1.184041	0.071116	-0.568746	1.210552	-0.025073	-0.584002	1.123115	0.067309	-0.554047	0.699708	-0.199563	-0.522854	0.722158	0.303144							-0.342481	0.588367	0.102011	-0.237522	0.081407	0.184031	-0.238075	0.086069	0.143116	-0.233531	0.083233	-0.092794	0.405824	0.077260	0.001001
8492	70.766667	-0.734746	0.667122	0.148115	-0.731234	0.680066	-0.047933	-0.670765	0.885515	-0.069749	-0.670699	0.885361	0.147264	-0.602842	1.184068	0.070791	-0.568586	1.210544	-0.025342	-0.583746	1.122795	0.066680	-0.553984	0.699642	-0.199609	-0.522772	0.722260	0.302974							-0.342424	0.588329	0.101933	-0.237520	0.081411	0.184031	-0.238073	0.086075	0.143121	-0.233658	0.083533	-0.093147	0.405830	0.077266	0.001002
8493	70.775000	-0.734681	0.667182	0.148100	-0.731177	0.680085	-0.047957	-0.670622	0.885523	-0.069883	-0.670545	0.885443	0.147091	-0.602733	1.184045	0.070508	-0.568405	1.210528	-0.025677	-0.583619	1.122822	0.066366	-0.553908	0.699567	-0.199663	-0.522667	0.722369	0.302812							-0.342374	0.588308	0.101880	-0.237522	0.081411	0.184024	-0.238077	0.086074	0.143119	-0.233655	0.083534	-0.093146	0.405827	0.077264	0.001007
8494	70.783333	-0.734631	0.667233	0.148075	-0.731103	0.680104	-0.048017	-0.670480	0.885515	-0.070078	-0.670384	0.885520	0.146889	-0.602537	1.184216	0.070373	-0.568249	1.210502	-0.026010	-0.583487	1.122800	0.066033	-0.553817	0.699479	-0.199722	-0.522556	0.722488	0.302648							-0.342337	0.588281	0.101822	-0.237520	0.081410	0.184024	-0.238074	0.086071	0.143118	-0.233751	0.083288	-0.092613	0.405828	0.077266	0.001005
8495	70.791667	-0.734583	0.667278	0.148047	-0.731013	0.680142	-0.048033	-0.670325	0.885512	-0.070248	-0.670283	0.885628	0.146709	-0.602464	1.183992	0.069762	-0.568087	1.210474	-0.026415	-0.583346	1.122798	0.065669	-0.553704	0.699375	-0.199788	-0.522424	0.722619	0.302486							-0.342314	0.588261	0.101767	-0.237524	0.081414	0.184015	-0.238077	0.086072	0.143109	-0.233516	0.083247	-0.092793	0.405831	0.077264	0.001004
8496	70.800000	-0.734529	0.667319	0.148012	-0.730966	0.680149	-0.047996	-0.670177	0.885499	-0.070440	-0.670172	0.885727	0.146516	-0.602367	1.183962	0.069389	-0.567953	1.210398	-0.026803	-0.583325	1.122625	0.065110	-0.553581	0.699267	-0.199863	-0.522290	0.722760	0.302326							-0.342304	0.588240	0.101704	-0.237525	0.081411	0.184011	-0.238078	0.086067	0.143104	-0.233537	0.083219	-0.092806	0.405834	0.077262	0.000995
8497	70.808333	-0.734473	0.667359	0.147976	-0.730831	0.680184	-0.048059	-0.670032	0.885461	-0.070661	-0.670052	0.885825	0.146296	-0.602272	1.183917	0.068947	-0.567843	1.210311	-0.027220	-0.583180	1.122681	0.064810	-0.553511	0.699064	-0.199922	-0.522151	0.722922	0.302187							-0.342296	0.588223	0.101658	-0.237526	0.081405	0.184004	-0.238077	0.086063	0.143095	-0.233584	0.083375	-0.092981	0.405837	0.077259	0.000991
8498	70.816667	-0.734414	0.667401	0.147939	-0.730790	0.680231	-0.048069	-0.669862	0.885444	-0.070928	-0.669887	0.885905	0.146020	-0.602158	1.183813	0.068464	-0.567748	1.210220	-0.027661	-0.582963	1.122711	0.064511	-0.553310	0.699007	-0.200026	-0.522017	0.723092	0.302055							-0.342285	0.588213	0.101628	-0.237527	0.081402	0.184006	-0.238077	0.086055	0.143096	-0.233744	0.083270	-0.092623	0.405836	0.077258	0.000996
8499	70.825000	-0.734334	0.667446	0.147896	-0.730633	0.680268	-0.048062	-0.669708	0.885406	-0.071151	-0.669785	0.886016	0.145791	-0.602063	1.183850	0.068051	-0.567649	1.210118	-0.028145	-0.582883	1.122665	0.064136	-0.553288	0.698700	-0.200072	-0.521891	0.723281	0.301938							-0.342274	0.588214	0.101620	-0.237529	0.081404	0.184007	-0.238079	0.086052	0.143097	-0.233536	0.083207	-0.092814	0.405842	0.077254	0.000999
8500	70.833333	-0.734262	0.667500	0.147858	-0.730582	0.680264	-0.048137	-0.669553	0.885355	-0.071386	-0.669685	0.886111	0.145547	-0.601990	1.183770	0.067534	-0.567544	1.210040	-0.028648	-0.582754	1.122566	0.063660	-0.553125	0.698508	-0.200290	-0.521772	0.723477	0.301833							-0.342258	0.588217	0.101631	-0.237525	0.081400	0.184006	-0.238082	0.086059	0.143097	-0.233514	0.083227	-0.092799	0.405845	0.077259	0.001004
8501	70.841667	-0.734238	0.667578	0.147859	-0.730478	0.680288	-0.048197	-0.669407	0.885274	-0.071672	-0.669599	0.886243	0.145305	-0.601905	1.183715	0.066995	-0.567447	1.209908	-0.029167	-0.582646	1.122577	0.063184	-0.552966	0.698331	-0.200397	-0.521662	0.723676	0.301730							-0.342243	0.588231	0.101649	-0.237530	0.081405	0.184010	-0.238081	0.086061	0.143103	-0.233628	0.083247	-0.092709	0.405848	0.077259	0.001011
8502	70.850000	-0.734191	0.667633	0.147832	-0.730416	0.680316	-0.048234	-0.669252	0.885217	-0.071900	-0.669517	0.886363	0.145038	-0.601839	1.183707	0.066488	-0.567332	1.209816	-0.029750	-0.582573	1.122568	0.062716	-0.552801	0.698143	-0.200515	-0.521560	0.723893	0.301627							-0.342230	0.588246	0.101663	-0.237526	0.081417	0.184016	-0.238083	0.086063	0.143109	-0.233505	0.083230	-0.092794	0.405850	0.077264	0.001012
8503	70.858333	-0.734146	0.667681	0.147799	-0.730351	0.680352	-0.048201	-0.669099	0.885121	-0.072226	-0.669387	0.886442	0.144728	-0.601741	1.183723	0.065921	-0.567260	1.209730	-0.030291	-0.582486	1.122512	0.062198	-0.552654	0.697974	-0.200519	-0.521458	0.724128	0.301524							-0.342227	0.588260	0.101659	-0.237529	0.081414	0.184007	-0.238083	0.086065	0.143109	-0.233508	0.083277	-0.092808	0.405858	0.077270	0.001015
8504	70.866667	-0.734111	0.667728	0.147768	-0.730290	0.680357	-0.048314	-0.668947	0.885027	-0.072535	-0.669276	0.886539	0.144425	-0.601673	1.183725	0.065329	-0.567133	1.209650	-0.030903	-0.582512	1.122349	0.061528	-0.552365	0.697917	-0.200688	-0.521364	0.724369	0.301415							-0.342226	0.588266	0.101647	-0.237527	0.081410	0.184006	-0.238082	0.086064	0.143097	-0.233642	0.083518	-0.093147	0.405860	0.077270	0.001017
8505	70.875000	-0.734082	0.667774	0.147729	-0.730231	0.680371	-0.048322	-0.668827	0.884881	-0.072863	-0.669208	0.886638	0.144126	-0.601599	1.183739	0.064743	-0.567031	1.209567	-0.031495	-0.582332	1.122567	0.061145	-0.552212	0.697691	-0.200822	-0.521275	0.724613	0.301287							-0.342235	0.588270	0.101626	-0.237530	0.081403	0.183993	-0.238088	0.086056	0.143093	-0.233691	0.083397	-0.092885	0.405863	0.077272	0.001013
8506	70.883333	-0.734029	0.667812	0.147665	-0.730137	0.680409	-0.048391	-0.668692	0.884767	-0.073171	-0.669149	0.886737	0.143825	-0.601513	1.183786	0.064116	-0.566901	1.209500	-0.032149	-0.582255	1.122579	0.060665	-0.552175	0.697308	-0.200919	-0.521199	0.724855	0.301141							-0.342244	0.588281	0.101601	-0.237531	0.081401	0.183986	-0.238087	0.086044	0.143077	-0.233534	0.083203	-0.092802	0.405868	0.077270	0.001007
8507	70.891667	-0.734030	0.667879	0.147643	-0.730104	0.680391	-0.048427	-0.668559	0.884619	-0.073505	-0.669037	0.886794	0.143450	-0.601431	1.183840	0.063490	-0.566772	1.209428	-0.032814	-0.582013	1.122573	0.059921	-0.552014	0.697060	-0.201047	-0.521126	0.725113	0.300969							-0.342254	0.588300	0.101568	-0.237535	0.081402	0.183981	-0.238090	0.086047	0.143072	-0.233574	0.083363	-0.092972	0.405869	0.077272	0.001006
8508	70.900000	-0.734079	0.667839	0.147470	-0.730043	0.680402	-0.048438	-0.668460	0.884441	-0.073802	-0.669002	0.886890	0.143124	-0.601328	1.183908	0.062815	-0.566631	1.209378	-0.033496	-0.582081	1.122711	0.059431	-0.551853	0.696814	-0.201184	-0.521062	0.725383	0.300790							-0.342264	0.588324	0.101534	-0.237538	0.081407	0.183982	-0.238090	0.086047	0.143068	-0.233505	0.083220	-0.092797	0.405869	0.077272	0.001012
8509	70.908333	-0.733994	0.667932	0.147455	-0.729967	0.680409	-0.048550	-0.668323	0.884314	-0.074159	-0.668996	0.887016	0.142813	-0.601234	1.183995	0.062129	-0.566482	1.209342	-0.034194	-0.582001	1.122776	0.058823	-0.551704	0.696568	-0.201319	-0.521001	0.725643	0.300597							-0.342264	0.588365	0.101511	-0.237542	0.081412	0.183984	-0.238093	0.086054	0.143074	-0.233515	0.083201	-0.092799	0.405868	0.077271	0.001011
8510	70.916667	-0.733900	0.668039	0.147433	-0.729884	0.680424	-0.048677	-0.668218	0.884161	-0.074475	-0.668937	0.887103	0.142445	-0.601118	1.184094	0.061404	-0.566313	1.209326	-0.034934	-0.582005	1.122864	0.058239	-0.551564	0.696327	-0.201453	-0.520949	0.725920	0.300389							-0.342264	0.588401	0.101487	-0.237542	0.081415	0.183985	-0.238093	0.086065	0.143077	-0.233510	0.083241	-0.092769	0.405866	0.077274	0.001017
8511	70.925000	-0.733904	0.668067	0.147301	-0.729694	0.680415	-0.048775	-0.668127	0.883997	-0.074818	-0.668866	0.887203	0.142078	-0.600999	1.184207	0.060659	-0.566171	1.209291	-0.035656	-0.581859	1.122933	0.057521	-0.551363	0.696174	-0.201612	-0.520901	0.726200	0.300172							-0.342261	0.588433	0.101456	-0.237540	0.081427	0.183986	-0.238095	0.086069	0.143081	-0.233570	0.083356	-0.092971	0.405867	0.077278	0.001014
8512	70.933333	-0.733864	0.668108	0.147190	-0.729621	0.680426	-0.048895	-0.668041	0.883848	-0.075156	-0.668832	0.887336	0.141734	-0.600897	1.184299	0.059933	-0.565995	1.209270	-0.036432	-0.581801	1.123051	0.056869	-0.551177	0.696029	-0.201777	-0.520845	0.726472	0.299949							-0.342253	0.588455	0.101422	-0.237539	0.081428	0.183985	-0.238094	0.086072	0.143081	-0.233636	0.083495	-0.093144	0.405865	0.077281	0.001006
8513	70.941667	-0.733727	0.668247	0.147179	-0.729621	0.680461	-0.048950	-0.667925	0.883761	-0.075488	-0.668792	0.887470	0.141391	-0.600767	1.184429	0.059155	-0.565818	1.209244	-0.037193	-0.581742	1.123155	0.056191	-0.551185	0.695643	-0.201884	-0.520780	0.726750	0.299702							-0.342245	0.588476	0.101363	-0.237541	0.081417	0.183980	-0.238093	0.086063	0.143071	-0.233618	0.083236	-0.092697	0.405862	0.077277	0.001007
8514	70.950000	-0.733657	0.668323	0.147094	-0.729445	0.680490	-0.049026	-0.667830	0.883656	-0.075873	-0.668752	0.887603	0.141039	-0.600660	1.184541	0.058422	-0.565654	1.209200	-0.037969	-0.581680	1.123234	0.055535	-0.551074	0.695424	-0.202035	-0.520720	0.727029	0.299452							-0.342236	0.588490	0.101297	-0.237541	0.081418	0.183979	-0.238094	0.086056	0.143065	-0.233498	0.083211	-0.092793	0.405861	0.077278	0.001003
8515	70.958333	-0.733668	0.668405	0.146984	-0.729313	0.680415	-0.049200	-0.667747	0.883570	-0.076210	-0.668712	0.887729	0.140660	-0.600531	1.184657	0.057624	-0.565478	1.209175	-0.038779	-0.581621	1.123391	0.054873	-0.550968	0.695198	-0.202252	-0.520655	0.727307	0.299197							-0.342233	0.588496	0.101234	-0.237538	0.081407	0.183977	-0.238094	0.086052	0.143068	-0.233498	0.083215	-0.092793	0.405863	0.077276	0.001004
8516	70.966667	-0.733631	0.668426	0.146822	-0.729254	0.680422	-0.049285	-0.667672	0.883498	-0.076557	-0.668632	0.887855	0.140273	-0.600407	1.184782	0.056864	-0.565315	1.209156	-0.039564	-0.581504	1.123447	0.054119	-0.550885	0.695018	-0.202352	-0.520588	0.727587	0.298936							-0.342220	0.588517	0.101178	-0.237538	0.081410	0.183982	-0.238095	0.086041	0.143073	-0.233492	0.083216	-0.092794	0.405858	0.077275	0.001002
8517	70.975000	-0.733481	0.668581	0.146804	-0.729167	0.680474	-0.049362	-0.667596	0.883426	-0.076969	-0.668594	0.887999	0.139895	-0.600260	1.184891	0.056039	-0.565130	1.209113	-0.040411	-0.581407	1.123541	0.053404	-0.550799	0.694823	-0.202522	-0.520500	0.727873	0.298669							-0.342214	0.588537	0.101119	-0.237541	0.081404	0.183978	-0.238099	0.086046	0.143070	-0.233484	0.083262	-0.092802	0.405861	0.077273	0.001009
8518	70.983333	-0.733423	0.668707	0.146715	-0.729182	0.680425	-0.049450	-0.667527	0.883356	-0.077331	-0.668556	0.888146	0.139520	-0.600158	1.184996	0.055253	-0.564982	1.209075	-0.041203	-0.581333	1.123653	0.052758	-0.550713	0.694640	-0.202708	-0.520418	0.728159	0.298393							-0.342208	0.588567	0.101047	-0.237542	0.081411	0.183986	-0.238100	0.086054	0.143080	-0.233629	0.083490	-0.093147	0.405861	0.077273	0.001011
8519	70.991667	-0.733344	0.668761	0.146579	-0.729153	0.680427	-0.049595	-0.667493	0.883261	-0.077710	-0.668467	0.888273	0.139090	-0.599988	1.185126	0.054416	-0.564810	1.209028	-0.042051	-0.581232	1.123737	0.052012	-0.550496	0.694590	-0.203075	-0.520330	0.728455	0.298130							-0.342213	0.588603	0.100954	-0.237545	0.081422	0.183990	-0.238100	0.086064	0.143082	-0.233558	0.083350	-0.092969	0.405858	0.077277	0.001017
8520	71.000000	-0.733291	0.668883	0.146493	-0.729147	0.680456	-0.049718	-0.667398	0.883227	-0.078133	-0.668419	0.888412	0.138694	-0.599862	1.185244	0.053666	-0.564673	1.208969	-0.042820	-0.581138	1.123863	0.051296	-0.550423	0.694411	-0.203148	-0.520231	0.728748	0.297863							-0.342226	0.588649	0.100845	-0.237546	0.081421	0.183991	-0.238102	0.086065	0.143083	-0.233488	0.083224	-0.092759	0.405855	0.077285	0.001021
8521	71.008333	-0.733241	0.668955	0.146379	-0.729132	0.680471	-0.049799	-0.667352	0.883156	-0.078511	-0.668380	0.888565	0.138316	-0.599735	1.185392	0.052889	-0.564484	1.208949	-0.043680	-0.581062	1.123986	0.050637	-0.550347	0.694221	-0.203369	-0.520115	0.729036	0.297587							-0.342247	0.588696	0.100718	-0.237551	0.081421	0.183985	-0.238106	0.086063	0.143081	-0.233490	0.083203	-0.092788	0.405859	0.077277	0.001019
8522	71.016667	-0.733193	0.669031	0.146263	-0.729139	0.680453	-0.049928	-0.667333	0.883051	-0.078888	-0.668300	0.888711	0.137913	-0.599582	1.185512	0.052071	-0.564324	1.208923	-0.044478	-0.580971	1.124062	0.049948	-0.550274	0.694036	-0.203604	-0.520001	0.729325	0.297315							-0.342269	0.588734	0.100579	-0.237550	0.081412	0.183979	-0.238105	0.086056	0.143064	-0.233495	0.083207	-0.092794	0.405858	0.077276	0.001018
8523	71.025000	-0.733158	0.669173	0.146182	-0.729156	0.680425	-0.050081	-0.667299	0.882965	-0.079346	-0.668225	0.888835	0.137503	-0.599454	1.185643	0.051306	-0.564149	1.208874	-0.045307	-0.580879	1.124172	0.049250	-0.550215	0.693833	-0.203850	-0.519883	0.729610	0.297044							-0.342291	0.588769	0.100420	-0.237551	0.081415	0.183967	-0.238110	0.086043	0.143056	-0.233493	0.083207	-0.092793	0.405859	0.077270	0.001017
8524	71.033333	-0.733129	0.669274	0.146065	-0.729152	0.680437	-0.050154	-0.667255	0.882912	-0.079700	-0.668129	0.888953	0.137094	-0.599316	1.185746	0.050552	-0.563997	1.208822	-0.046073	-0.580780	1.124275	0.048543	-0.550287	0.693471	-0.204065	-0.519755	0.729902	0.296767							-0.342325	0.588800	0.100244	-0.237553	0.081411	0.183956	-0.238115	0.086036	0.143040	-0.233498	0.083227	-0.092769	0.405858	0.077268	0.001020
8525	71.041667	-0.733100	0.669361	0.145943	-0.729174	0.680393	-0.050338	-0.667250	0.882796	-0.080139	-0.668087	0.889089	0.136713	-0.599163	1.185783	0.049734	-0.563800	1.208743	-0.046911	-0.580713	1.124328	0.047853	-0.550242	0.693248	-0.204305	-0.519620	0.730195	0.296488							-0.342375	0.588803	0.100030	-0.237555	0.081414	0.183951	-0.238112	0.086041	0.143037	-0.233504	0.083201	-0.092805	0.405853	0.077267	0.001020
8526	71.050000	-0.733078	0.669452	0.145823	-0.729183	0.680376	-0.050475	-0.667240	0.882709	-0.080490	-0.667984	0.889182	0.136301	-0.599013	1.185856	0.048997	-0.563647	1.208656	-0.047652	-0.580648	1.124331	0.047204	-0.550082	0.693173	-0.204594	-0.519476	0.730482	0.296202							-0.342418	0.588818	0.099812	-0.237558	0.081414	0.183943	-0.238119	0.086042	0.143029	-0.233629	0.083495	-0.093158	0.405852	0.077262	0.001022
8527	71.058333	-0.733039	0.669518	0.145693	-0.729116	0.680292	-0.050651	-0.667250	0.882585	-0.080872	-0.667915	0.889292	0.135920	-0.598857	1.185834	0.048234	-0.563462	1.208558	-0.048446	-0.580431	1.124355	0.046488	-0.550130	0.692863	-0.204836	-0.519326	0.730754	0.295914							-0.342454	0.588822	0.099589	-0.237561	0.081425	0.183945	-0.238121	0.086045	0.143029	-0.233491	0.083221	-0.092792	0.405846	0.077272	0.001023
[truncated: 6,259 more rows]
[truncated: 126 more columns]
