# Supplementary material for: Musical improvisation enhances interpersonal coordination in subsequent conversation: Motor and speech evidence
Source: PLoS One. 2021 Apr 15;16(4):e0250166. doi: 10.1371/journal.pone.0250166 (PMC8049323; doi:10.1371/journal.pone.0250166)
Supplement: S1 File — (ZIP) [file pone.0250166.s004.zip › HB condition/EDITED_PC 235 T2.csv]

Format Version	1.21	Take Name	PC 235 T2	Capture Frame Rate	180.000000	Export Frame Rate	120.000000	Capture Start Time	2018-07-17 03.42.55 PM	Total Frames in Take	111184	Total Exported Frames	74123	Rotation Type	Quaternion	Length Units	Meters	Coordinate Space	Global
		Marker	Marker	Marker	Marker	Marker	Marker	Marker	Marker	Marker	Marker	Marker	Marker	Marker	Marker	Marker	Marker	Marker	Marker	Marker	Marker	Marker	Marker	Marker	Marker	Marker	Marker	Marker	Marker	Marker	Marker	Marker	Marker	Marker	Marker	Marker	Marker	Marker	Marker	Marker	Marker	Marker	Marker	Marker	Marker	Marker	Marker	Marker	Marker
		Unlabeled:5000	Unlabeled:5000	Unlabeled:5000	Unlabeled:5001	Unlabeled:5001	Unlabeled:5001	Unlabeled:5002	Unlabeled:5002	Unlabeled:5002	Unlabeled:5003	Unlabeled:5003	Unlabeled:5003	Unlabeled:5004	Unlabeled:5004	Unlabeled:5004	Unlabeled:5005	Unlabeled:5005	Unlabeled:5005	Unlabeled:5006	Unlabeled:5006	Unlabeled:5006	Unlabeled:5007	Unlabeled:5007	Unlabeled:5007	Unlabeled:5008	Unlabeled:5008	Unlabeled:5008	Unlabeled:5009	Unlabeled:5009	Unlabeled:5009	Unlabeled:5010	Unlabeled:5010	Unlabeled:5010	Unlabeled:5011	Unlabeled:5011	Unlabeled:5011	Unlabeled:5012	Unlabeled:5012	Unlabeled:5012	Unlabeled:5013	Unlabeled:5013	Unlabeled:5013	Unlabeled:5014	Unlabeled:5014	Unlabeled:5014	Unlabeled:5015	Unlabeled:5015	Unlabeled:5015
		8392B20CF49E35701388	8392B20CF49E35701388	8392B20CF49E35701388	8392B20CF49E35701389	8392B20CF49E35701389	8392B20CF49E35701389	8392B20CF49E3570138A	8392B20CF49E3570138A	8392B20CF49E3570138A	8392B20CF49E3570138B	8392B20CF49E3570138B	8392B20CF49E3570138B	8392B20CF49E3570138C	8392B20CF49E3570138C	8392B20CF49E3570138C	8392B20CF49E3570138D	8392B20CF49E3570138D	8392B20CF49E3570138D	8392B20CF49E3570138E	8392B20CF49E3570138E	8392B20CF49E3570138E	8392B20CF49E3570138F	8392B20CF49E3570138F	8392B20CF49E3570138F	8392B20CF49E35701390	8392B20CF49E35701390	8392B20CF49E35701390	8392B20CF49E35701391	8392B20CF49E35701391	8392B20CF49E35701391	8392B20CF49E35701392	8392B20CF49E35701392	8392B20CF49E35701392	8392B20CF49E35701393	8392B20CF49E35701393	8392B20CF49E35701393	8392B20CF49E35701394	8392B20CF49E35701394	8392B20CF49E35701394	8392B20CF49E35701395	8392B20CF49E35701395	8392B20CF49E35701395	8392B20CF49E35701396	8392B20CF49E35701396	8392B20CF49E35701396	8392B20CF49E35701397	8392B20CF49E35701397	8392B20CF49E35701397
		Position	Position	Position	Position	Position	Position	Position	Position	Position	Position	Position	Position	Position	Position	Position	Position	Position	Position	Position	Position	Position	Position	Position	Position	Position	Position	Position	Position	Position	Position	Position	Position	Position	Position	Position	Position	Position	Position	Position	Position	Position	Position	Position	Position	Position	Position	Position	Position
Frame	Time	X	Y	Z	X	Y	Z	X	Y	Z	X	Y	Z	X	Y	Z	X	Y	Z	X	Y	Z	X	Y	Z	X	Y	Z	X	Y	Z	X	Y	Z	X	Y	Z	X	Y	Z	X	Y	Z	X	Y	Z	X	Y	Z
14408	120.066667	-0.826690	0.630293	0.005001	-0.794686	0.616188	0.190246	-0.715229	0.857897	-0.004065	-0.691034	0.861862	0.188754	-0.609633	0.692916	-0.163550	-0.618866	1.122746	0.040529	-0.583314	1.122208	0.139394	-0.562336	0.715393	0.317142	-0.559336	1.062843	0.135922	-0.356933	0.646432	-0.022287	-0.341376	0.668480	0.118178	-0.332525	0.635922	0.135356	-0.222280	0.069730	0.039694	-0.131759	0.330745	-0.225921	-0.120457	0.303346	-0.194564	0.398558	0.069538	-0.182090
14409	120.075000	-0.826688	0.630281	0.004995	-0.794661	0.616185	0.190253	-0.715223	0.857903	-0.004089	-0.691058	0.861871	0.188759	-0.609631	0.692924	-0.163562	-0.618709	1.122940	0.040511	-0.583171	1.122324	0.139385	-0.562305	0.715458	0.317155	-0.559273	1.062917	0.135894	-0.356943	0.646439	-0.022294	-0.341435	0.668495	0.118179	-0.332524	0.635940	0.135347	-0.222282	0.069722	0.039695	-0.131772	0.330743	-0.225924	-0.120477	0.303347	-0.194572	0.398560	0.069552	-0.182096
14410	120.083333	-0.826687	0.630275	0.004985	-0.794680	0.616151	0.190242	-0.715251	0.857894	-0.004071	-0.691087	0.861874	0.188765	-0.609628	0.692935	-0.163575	-0.618521	1.123137	0.040350	-0.582994	1.122450	0.139394	-0.562312	0.715540	0.317214	-0.559207	1.063017	0.135856	-0.356949	0.646450	-0.022297	-0.341402	0.668520	0.118167	-0.332524	0.635964	0.135340	-0.222285	0.069727	0.039697	-0.131780	0.330748	-0.225935	-0.120487	0.303356	-0.194580	0.398556	0.069546	-0.182092
14411	120.091667	-0.826686	0.630277	0.004986	-0.794682	0.616171	0.190252	-0.715267	0.857890	-0.004094	-0.691125	0.861881	0.188769	-0.609606	0.692946	-0.163587	-0.618325	1.123461	0.040458	-0.582813	1.122648	0.139361	-0.562246	0.715568	0.317176	-0.559139	1.063141	0.135813	-0.356955	0.646458	-0.022303	-0.341423	0.668530	0.118142	-0.332526	0.635988	0.135331	-0.222281	0.069726	0.039704	-0.131796	0.330748	-0.225942	-0.120489	0.303365	-0.194583	0.398552	0.069546	-0.182099
14412	120.100000	-0.826690	0.630275	0.004989	-0.794716	0.616163	0.190257	-0.715349	0.857848	-0.004068	-0.691208	0.861885	0.188784	-0.609585	0.692956	-0.163591	-0.618092	1.123795	0.040400	-0.582598	1.122846	0.139327	-0.562207	0.715633	0.317192	-0.559062	1.063292	0.135759	-0.356959	0.646466	-0.022308	-0.341403	0.668566	0.118136	-0.332527	0.636011	0.135325	-0.222279	0.069718	0.039705	-0.131803	0.330755	-0.225951	-0.118989	0.304362	-0.195441	0.398558	0.069542	-0.182105
14413	120.108333	-0.826690	0.630257	0.004984	-0.794660	0.616116	0.190269	-0.715374	0.857861	-0.004124	-0.691196	0.861821	0.188729	-0.609624	0.692978	-0.163597	-0.617828	1.124183	0.040350	-0.582355	1.123106	0.139266	-0.562201	0.715764	0.317286	-0.558996	1.063478	0.135703	-0.356959	0.646481	-0.022310	-0.341426	0.668569	0.118111	-0.332525	0.636036	0.135308	-0.222366	0.069683	0.039676	-0.131813	0.330764	-0.225958	-0.120496	0.303391	-0.194614	0.398574	0.069503	-0.182026
14414	120.116667	-0.826699	0.630240	0.004983	-0.794666	0.616134	0.190288	-0.715401	0.857889	-0.004138	-0.691197	0.861762	0.188667	-0.609623	0.692999	-0.163599	-0.617535	1.124647	0.040287	-0.582074	1.123401	0.139211	-0.562054	0.715656	0.317090	-0.558914	1.063705	0.135651	-0.356958	0.646498	-0.022313	-0.341377	0.668599	0.118090	-0.332526	0.636059	0.135296	-0.222276	0.069716	0.039713	-0.131820	0.330767	-0.225964	-0.120504	0.303397	-0.194620	0.398565	0.069560	-0.182107
14415	120.125000	-0.826750	0.630241	0.004992	-0.794738	0.616132	0.190289	-0.715520	0.857843	-0.004124	-0.691438	0.861900	0.188796	-0.609625	0.693024	-0.163601	-0.617197	1.125162	0.040208	-0.581794	1.123761	0.139128	-0.562067	0.715894	0.317267	-0.558869	1.063969	0.135547	-0.356959	0.646518	-0.022315	-0.341403	0.668634	0.118093	-0.332521	0.636087	0.135282	-0.222275	0.069721	0.039719	-0.131815	0.330771	-0.225973	-0.120498	0.303407	-0.194632	0.398565	0.069562	-0.182113
14416	120.133333	-0.826714	0.630204	0.004975	-0.794718	0.616083	0.190292	-0.715651	0.857798	-0.004110	-0.691538	0.861902	0.188797	-0.609628	0.693053	-0.163603	-0.616822	1.125724	0.040090	-0.581476	1.124176	0.139055	-0.562033	0.715997	0.317303	-0.558801	1.064266	0.135445	-0.356960	0.646536	-0.022323	-0.341403	0.668660	0.118072	-0.332514	0.636110	0.135264	-0.222276	0.069727	0.039713	-0.131813	0.330781	-0.225986	-0.120487	0.303421	-0.194657	0.398566	0.069560	-0.182117
14417	120.141667	-0.826772	0.630195	0.004986	-0.794750	0.616093	0.190308	-0.715724	0.857812	-0.004141	-0.691662	0.861926	0.188811	-0.609631	0.693080	-0.163610	-0.616404	1.126369	0.039986	-0.581096	1.124618	0.138939	-0.562030	0.716087	0.317359	-0.558731	1.064599	0.135353	-0.356964	0.646554	-0.022329	-0.341416	0.668666	0.118039	-0.332509	0.636139	0.135250	-0.222358	0.069668	0.039668	-0.131807	0.330788	-0.225995	-0.120478	0.303425	-0.194657	0.398559	0.069559	-0.182118
14418	120.150000	-0.826836	0.630181	0.004997	-0.794715	0.616061	0.190318	-0.715877	0.857753	-0.004158	-0.691783	0.861896	0.188794	-0.609645	0.693118	-0.163618	-0.615934	1.127047	0.039860	-0.580705	1.125109	0.138846	-0.561954	0.716155	0.317325	-0.558657	1.064971	0.135249	-0.356969	0.646580	-0.022333	-0.341366	0.668698	0.118010	-0.332499	0.636165	0.135238	-0.222269	0.069710	0.039703	-0.131793	0.330804	-0.226011	-0.120464	0.303440	-0.194661	0.398566	0.069563	-0.182120
14419	120.158333	-0.826806	0.630131	0.004977	-0.794786	0.616035	0.190320	-0.716011	0.857738	-0.004146	-0.691936	0.861899	0.188818	-0.609660	0.693159	-0.163619	-0.615473	1.127815	0.039673	-0.580261	1.125658	0.138712	-0.561916	0.716244	0.317349	-0.558578	1.065390	0.135137	-0.356977	0.646606	-0.022342	-0.341396	0.668725	0.118004	-0.332494	0.636197	0.135229	-0.222261	0.069720	0.039700	-0.131774	0.330813	-0.226018	-0.119696	0.303938	-0.195078	0.398566	0.069557	-0.182123
14420	120.166667	-0.826871	0.630104	0.004997	-0.794809	0.615995	0.190336	-0.716178	0.857731	-0.004132	-0.692089	0.861892	0.188826	-0.609682	0.693199	-0.163621	-0.614957	1.128633	0.039482	-0.579758	1.126220	0.138561	-0.561804	0.716154	0.317186	-0.558472	1.065819	0.135025	-0.356984	0.646631	-0.022345	-0.341366	0.668731	0.117969	-0.332491	0.636216	0.135218	-0.222260	0.069719	0.039704	-0.131753	0.330833	-0.226025	-0.120427	0.303465	-0.194664	0.398558	0.069537	-0.182113
14421	120.175000	-0.826807	0.630043	0.004960	-0.794839	0.615955	0.190364	-0.716312	0.857736	-0.004156	-0.692279	0.861869	0.188829	-0.609744	0.693253	-0.163617	-0.614325	1.129449	0.039286	-0.579269	1.126887	0.138441	-0.561871	0.716440	0.317412	-0.558328	1.066280	0.134918	-0.356993	0.646663	-0.022351	-0.341411	0.668748	0.117961	-0.332489	0.636238	0.135205	-0.222436	0.069641	0.039619	-0.131727	0.330849	-0.226031	-0.120380	0.303499	-0.194675	0.398563	0.069548	-0.182118
14422	120.183333	-0.826936	0.630031	0.004985	-0.794871	0.615922	0.190375	-0.716471	0.857750	-0.004177	-0.692506	0.861875	0.188858	-0.609756	0.693302	-0.163618	-0.613659	1.130298	0.039100	-0.578613	1.127481	0.138220	-0.561853	0.716514	0.317428	-0.558171	1.066759	0.134769	-0.357005	0.646698	-0.022355	-0.341374	0.668772	0.117937	-0.332493	0.636264	0.135193	-0.222431	0.069652	0.039620	-0.131704	0.330865	-0.226031	-0.120347	0.303529	-0.194682	0.398569	0.069561	-0.182123
14423	120.191667	-0.826979	0.629978	0.004993	-0.794920	0.615864	0.190414	-0.716749	0.857676	-0.004146	-0.692720	0.861863	0.188867	-0.609811	0.693368	-0.163591	-0.612938	1.131165	0.038866	-0.577995	1.128154	0.138043	-0.561894	0.716591	0.317499	-0.557973	1.067251	0.134601	-0.357062	0.646701	-0.022318	-0.341404	0.668799	0.117930	-0.332501	0.636279	0.135176	-0.222253	0.069740	0.039707	-0.131682	0.330892	-0.226037	-0.119566	0.304039	-0.195113	0.398567	0.069567	-0.182124
14424	120.200000	-0.827028	0.629928	0.004993	-0.794963	0.615808	0.190440	-0.716975	0.857660	-0.004125	-0.692964	0.861828	0.188876	-0.609879	0.693415	-0.163575	-0.612203	1.132052	0.038637	-0.577328	1.128808	0.137819	-0.561863	0.716699	0.317497	-0.557775	1.067745	0.134433	-0.357126	0.646701	-0.022295	-0.341409	0.668815	0.117901	-0.332524	0.636303	0.135156	-0.222254	0.069736	0.039705	-0.131663	0.330910	-0.226037	-0.120289	0.303569	-0.194685	0.398566	0.069571	-0.182121
14425	120.208333	-0.827086	0.629881	0.004989	-0.795015	0.615730	0.190476	-0.717166	0.857683	-0.004104	-0.693187	0.861831	0.188881	-0.609994	0.693449	-0.163559	-0.611413	1.132921	0.038390	-0.576657	1.129447	0.137606	-0.561886	0.716752	0.317501	-0.557586	1.068227	0.134246	-0.357152	0.646735	-0.022312	-0.341483	0.668831	0.117884	-0.332546	0.636321	0.135137	-0.222347	0.069691	0.039651	-0.131628	0.330940	-0.226033	-0.119513	0.304082	-0.195103	0.398556	0.069558	-0.182118
14426	120.216667	-0.827142	0.629814	0.004991	-0.795077	0.615691	0.190486	-0.717348	0.857700	-0.004152	-0.693402	0.861841	0.188886	-0.610121	0.693469	-0.163537	-0.610593	1.133755	0.038122	-0.575969	1.130061	0.137352	-0.561923	0.716800	0.317499	-0.557571	1.068704	0.134168	-0.357187	0.646764	-0.022337	-0.341504	0.668866	0.117868	-0.332574	0.636341	0.135118	-0.222265	0.069729	0.039692	-0.131598	0.330963	-0.226023	-0.118749	0.304578	-0.195512	0.398559	0.069564	-0.182131
14427	120.225000	-0.827013	0.629637	0.004979	-0.795160	0.615639	0.190510	-0.717629	0.857633	-0.004115	-0.693609	0.861889	0.188902	-0.610234	0.693477	-0.163502	-0.609767	1.134517	0.037809	-0.575302	1.130592	0.137103	-0.562029	0.716845	0.317532	-0.557307	1.069060	0.133921	-0.357230	0.646793	-0.022363	-0.341546	0.668881	0.117846	-0.332616	0.636369	0.135099	-0.222267	0.069723	0.039687	-0.131596	0.330969	-0.226032	-0.118747	0.304611	-0.195483	0.398559	0.069556	-0.182139
14428	120.233333	-0.827076	0.629588	0.004980	-0.795284	0.615627	0.190547	-0.717838	0.857628	-0.004116	-0.693861	0.861896	0.188913	-0.610361	0.693472	-0.163459	-0.609045	1.135303	0.037510	-0.574631	1.131058	0.136864	-0.562149	0.716878	0.317557	-0.557027	1.069362	0.133670	-0.357280	0.646819	-0.022387	-0.341661	0.668881	0.117830	-0.332663	0.636398	0.135088	-0.222262	0.069723	0.039691	-0.131563	0.331013	-0.226009	-0.118708	0.304648	-0.195494	0.398545	0.069535	-0.182129
14429	120.241667	-0.827249	0.629578	0.004980	-0.795342	0.615567	0.190584	-0.717975	0.857683	-0.004161	-0.694055	0.861934	0.188905	-0.610505	0.693445	-0.163409	-0.608092	1.135688	0.037230	-0.573968	1.131339	0.136622	-0.562242	0.716983	0.317571	-0.556807	1.069530	0.133481	-0.357253	0.646902	-0.022489	-0.341690	0.668917	0.117823	-0.332721	0.636425	0.135077	-0.222260	0.069727	0.039695	-0.131562	0.331033	-0.225994	-0.118692	0.304677	-0.195466	0.398550	0.069541	-0.182127
14430	120.250000	-0.827417	0.629586	0.004978	-0.795397	0.615504	0.190619	-0.718156	0.857689	-0.004174	-0.694202	0.861999	0.188884	-0.610667	0.693391	-0.163345	-0.607297	1.136027	0.036980	-0.573322	1.131490	0.136419	-0.562354	0.717012	0.317547	-0.556532	1.069557	0.133300	-0.357320	0.646927	-0.022500	-0.341760	0.668928	0.117805	-0.332789	0.636449	0.135073	-0.222260	0.069723	0.039699	-0.131548	0.331081	-0.225979	-0.118682	0.304722	-0.195454	0.398564	0.069559	-0.182138
14431	120.258333	-0.827325	0.629444	0.004981	-0.795449	0.615462	0.190629	-0.718339	0.857693	-0.004160	-0.694361	0.862032	0.188858	-0.610841	0.693311	-0.163271	-0.606551	1.136106	0.036755	-0.572735	1.131388	0.136209	-0.562497	0.716967	0.317480	-0.556165	1.069403	0.133112	-0.357402	0.646944	-0.022515	-0.341862	0.668955	0.117810	-0.332867	0.636474	0.135074	-0.222255	0.069734	0.039704	-0.131551	0.331122	-0.225952	-0.118678	0.304769	-0.195431	0.398559	0.069557	-0.182133
14432	120.266667	-0.827425	0.629402	0.004982	-0.795583	0.615468	0.190660	-0.718439	0.857727	-0.004235	-0.694498	0.862068	0.188815	-0.611034	0.693205	-0.163183	-0.605898	1.136006	0.036597	-0.572159	1.131119	0.136099	-0.562640	0.716972	0.317440	-0.555894	1.069107	0.133015	-0.357493	0.646951	-0.022532	-0.341927	0.668978	0.117799	-0.332954	0.636498	0.135060	-0.222252	0.069743	0.039709	-0.131561	0.331162	-0.225932	-0.118685	0.304816	-0.195411	0.398561	0.069558	-0.182129
14433	120.275000	-0.827489	0.629361	0.004969	-0.795637	0.615463	0.190688	-0.718511	0.857741	-0.004289	-0.694576	0.862112	0.188754	-0.611246	0.693050	-0.163095	-0.605355	1.135684	0.036487	-0.571665	1.130680	0.135984	-0.562788	0.716984	0.317411	-0.555278	1.068677	0.132804	-0.357596	0.646950	-0.022550	-0.342011	0.669002	0.117803	-0.333055	0.636510	0.135051	-0.222251	0.069750	0.039705	-0.131585	0.331209	-0.225909	-0.118702	0.304860	-0.195378	0.398563	0.069562	-0.182130
14434	120.283333	-0.827578	0.629338	0.004954	-0.795713	0.615459	0.190707	-0.718545	0.857752	-0.004358	-0.694620	0.862155	0.188676	-0.611514	0.692846	-0.163009	-0.604904	1.135206	0.036418	-0.571238	1.130087	0.135910	-0.562948	0.716974	0.317372	-0.554819	1.068157	0.132699	-0.357708	0.646936	-0.022581	-0.342132	0.669012	0.117795	-0.333163	0.636522	0.135044	-0.222252	0.069751	0.039700	-0.131615	0.331251	-0.225885	-0.118729	0.304915	-0.195343	0.398564	0.069562	-0.182145
14435	120.291667	-0.827659	0.629302	0.004930	-0.795789	0.615457	0.190722	-0.718574	0.857695	-0.004414	-0.694583	0.862219	0.188584	-0.611758	0.692633	-0.162912	-0.604559	1.134555	0.036383	-0.570927	1.129377	0.135885	-0.563139	0.716829	0.317274	-0.554094	1.067489	0.132430	-0.357828	0.646906	-0.022615	-0.342282	0.669012	0.117788	-0.333281	0.636530	0.135035	-0.222255	0.069745	0.039691	-0.131650	0.331292	-0.225863	-0.118759	0.304952	-0.195320	0.398570	0.069483	-0.182057
14436	120.300000	-0.827737	0.629281	0.004912	-0.795883	0.615462	0.190726	-0.718437	0.857755	-0.004541	-0.694544	0.862251	0.188489	-0.612005	0.692386	-0.162805	-0.604308	1.133805	0.036367	-0.570695	1.128557	0.135875	-0.563332	0.716712	0.317198	-0.553558	1.066771	0.132314	-0.357951	0.646869	-0.022654	-0.342365	0.669019	0.117775	-0.333398	0.636538	0.135030	-0.222256	0.069755	0.039677	-0.131702	0.331331	-0.225839	-0.118799	0.305000	-0.195295	0.398564	0.069548	-0.182149
14437	120.308333	-0.827807	0.629275	0.004892	-0.796008	0.615487	0.190725	-0.718299	0.857754	-0.004648	-0.694443	0.862272	0.188374	-0.612193	0.692132	-0.162698	-0.604172	1.132921	0.036381	-0.570559	1.127660	0.135891	-0.563516	0.716578	0.317122	-0.553076	1.065964	0.132165	-0.358073	0.646822	-0.022683	-0.342482	0.669023	0.117771	-0.333517	0.636550	0.135034	-0.222262	0.069757	0.039681	-0.131755	0.331369	-0.225812	-0.118856	0.305033	-0.195267	0.398559	0.069543	-0.182147
14438	120.316667	-0.827863	0.629282	0.004869	-0.796063	0.615515	0.190723	-0.718155	0.857701	-0.004735	-0.694293	0.862280	0.188258	-0.612368	0.691872	-0.162590	-0.604238	1.132017	0.036426	-0.570490	1.126646	0.135937	-0.563696	0.716431	0.317042	-0.552601	1.065104	0.132056	-0.358192	0.646769	-0.022707	-0.342626	0.669032	0.117788	-0.333633	0.636550	0.135031	-0.222263	0.069772	0.039685	-0.131825	0.331403	-0.225785	-0.118960	0.305059	-0.195209	0.398541	0.069527	-0.182135
14439	120.325000	-0.827902	0.629310	0.004841	-0.796123	0.615576	0.190707	-0.717881	0.857725	-0.004886	-0.694095	0.862295	0.188150	-0.612566	0.691610	-0.162504	-0.604169	1.130833	0.036481	-0.570535	1.125545	0.135993	-0.563881	0.716216	0.316923	-0.552156	1.064146	0.131979	-0.358304	0.646711	-0.022732	-0.342736	0.669031	0.117786	-0.333738	0.636552	0.135036	-0.222267	0.069781	0.039692	-0.131896	0.331421	-0.225766	-0.120494	0.304119	-0.194373	0.398550	0.069537	-0.182136
14440	120.333333	-0.827925	0.629357	0.004811	-0.796167	0.615664	0.190673	-0.717633	0.857709	-0.004969	-0.693815	0.862311	0.188008	-0.612699	0.691373	-0.162414	-0.604308	1.129589	0.036574	-0.570642	1.124306	0.136062	-0.564047	0.716040	0.316810	-0.551899	1.063135	0.132007	-0.358404	0.646639	-0.022752	-0.342829	0.669020	0.117795	-0.333832	0.636536	0.135037	-0.222272	0.069792	0.039695	-0.131972	0.331437	-0.225751	-0.119209	0.305017	-0.195164	0.398549	0.069547	-0.182138
14441	120.341667	-0.828193	0.629561	0.004787	-0.796233	0.615741	0.190699	-0.717214	0.857774	-0.005183	-0.693528	0.862337	0.187887	-0.612757	0.691167	-0.162340	-0.604553	1.128172	0.036694	-0.570838	1.122964	0.136167	-0.564192	0.715891	0.316700	-0.551456	1.061998	0.131926	-0.358480	0.646567	-0.022767	-0.342907	0.669002	0.117799	-0.333908	0.636513	0.135036	-0.222272	0.069798	0.039686	-0.132077	0.331444	-0.225746	-0.119296	0.305026	-0.195177	0.398545	0.069539	-0.182131
14442	120.350000	-0.828166	0.629656	0.004749	-0.796167	0.615835	0.190611	-0.716860	0.857750	-0.005332	-0.693192	0.862353	0.187744	-0.612806	0.690970	-0.162295	-0.604890	1.126641	0.036846	-0.571138	1.121512	0.136333	-0.564322	0.715690	0.316546	-0.551002	1.060778	0.131855	-0.358541	0.646485	-0.022788	-0.342964	0.668977	0.117803	-0.333968	0.636481	0.135036	-0.222270	0.069798	0.039684	-0.132182	0.331445	-0.225765	-0.119409	0.305027	-0.195171	0.398534	0.069528	-0.182130
14443	120.358333	-0.828068	0.629732	0.004686	-0.796126	0.615954	0.190566	-0.716442	0.857762	-0.005466	-0.692784	0.862390	0.187596	-0.612778	0.690817	-0.162289	-0.605311	1.124973	0.037015	-0.571487	1.119936	0.136493	-0.564361	0.715623	0.316402	-0.550398	1.059535	0.131731	-0.358568	0.646417	-0.022810	-0.343053	0.668927	0.117800	-0.334002	0.636440	0.135029	-0.222360	0.069754	0.039640	-0.132298	0.331447	-0.225791	-0.120877	0.304132	-0.194419	0.398542	0.069543	-0.182142
14444	120.366667	-0.828036	0.629887	0.004660	-0.796045	0.616096	0.190495	-0.715954	0.857787	-0.005654	-0.692357	0.862397	0.187424	-0.612699	0.690695	-0.162309	-0.605803	1.123224	0.037222	-0.571879	1.118276	0.136647	-0.564382	0.715495	0.316215	-0.549942	1.058228	0.131681	-0.358573	0.646347	-0.022828	-0.343041	0.668902	0.117799	-0.334020	0.636408	0.135026	-0.222449	0.069704	0.039593	-0.132445	0.331430	-0.225840	-0.121000	0.304119	-0.194469	0.398541	0.069536	-0.182146
14445	120.375000	-0.827818	0.629991	0.004583	-0.795927	0.616228	0.190445	-0.715433	0.857834	-0.005841	-0.691865	0.862426	0.187252	-0.612552	0.690603	-0.162376	-0.606330	1.121361	0.037434	-0.572341	1.116559	0.136855	-0.564395	0.715397	0.316070	-0.549502	1.056880	0.131655	-0.358546	0.646289	-0.022846	-0.342984	0.668902	0.117808	-0.334006	0.636392	0.135015	-0.222273	0.069775	0.039676	-0.132579	0.331419	-0.225895	-0.119680	0.305095	-0.195388	0.398534	0.069525	-0.182140
14446	120.383333	-0.827555	0.630094	0.004543	-0.795763	0.616418	0.190408	-0.714864	0.857879	-0.006033	-0.691241	0.862344	0.186982	-0.612350	0.690552	-0.162482	-0.606874	1.119467	0.037533	-0.572844	1.114803	0.137046	-0.564402	0.715385	0.315992	-0.549096	1.055523	0.131645	-0.358487	0.646241	-0.022862	-0.343017	0.668875	0.117794	-0.333972	0.636387	0.135003	-0.222277	0.069774	0.039685	-0.132713	0.331404	-0.225968	-0.119817	0.305017	-0.195420	0.398537	0.069534	-0.182140
14447	120.391667	-0.827326	0.630265	0.004485	-0.795610	0.616609	0.190341	-0.714226	0.857980	-0.006273	-0.690830	0.862519	0.186915	-0.612064	0.690528	-0.162634	-0.607470	1.117584	0.037939	-0.573389	1.113033	0.137299	-0.564215	0.715174	0.315634	-0.548729	1.054184	0.131637	-0.358396	0.646203	-0.022879	-0.342865	0.668905	0.117787	-0.333906	0.636395	0.134988	-0.222280	0.069770	0.039698	-0.132878	0.331385	-0.226004	-0.120659	0.304521	-0.195093	0.398549	0.069480	-0.182058
14448	120.400000	-0.827111	0.630472	0.004450	-0.795447	0.616808	0.190268	-0.713619	0.858035	-0.006477	-0.690285	0.862607	0.186766	-0.611692	0.690537	-0.162833	-0.608058	1.115738	0.038221	-0.573932	1.111315	0.137519	-0.564114	0.715331	0.315614	-0.548414	1.052884	0.131622	-0.358276	0.646167	-0.022899	-0.342761	0.668920	0.117771	-0.333810	0.636404	0.134967	-0.222278	0.069772	0.039706	-0.133001	0.331340	-0.226120	-0.119962	0.305209	-0.195599	0.398527	0.069516	-0.182120
14449	120.408333	-0.826964	0.630740	0.004404	-0.795259	0.617092	0.190191	-0.713063	0.858034	-0.006643	-0.689708	0.862630	0.186577	-0.611305	0.690593	-0.163079	-0.608732	1.114002	0.038480	-0.574529	1.109676	0.137749	-0.563907	0.715297	0.315432	-0.548196	1.051647	0.131646	-0.358120	0.646132	-0.022929	-0.342628	0.668940	0.117746	-0.333685	0.636419	0.134935	-0.222273	0.069768	0.039715	-0.133113	0.331310	-0.226219	-0.120860	0.304572	-0.195322	0.398531	0.069524	-0.182119
14450	120.416667	-0.826852	0.631046	0.004376	-0.794954	0.617289	0.190072	-0.712422	0.858110	-0.006826	-0.689134	0.862714	0.186426	-0.610865	0.690656	-0.163393	-0.609376	1.112356	0.038630	-0.575137	1.108096	0.137948	-0.563682	0.715382	0.315349	-0.548073	1.050457	0.131683	-0.357946	0.646097	-0.022967	-0.342451	0.668947	0.117690	-0.333531	0.636429	0.134898	-0.222266	0.069769	0.039717	-0.133220	0.331273	-0.226337	-0.121744	0.303925	-0.195066	0.398535	0.069530	-0.182118
14451	120.425000	-0.826340	0.631180	0.004279	-0.794682	0.617517	0.190002	-0.711786	0.858177	-0.007039	-0.688555	0.862758	0.186256	-0.610367	0.690789	-0.163732	-0.610046	1.110731	0.038927	-0.575792	1.106562	0.138190	-0.563423	0.715578	0.315369	-0.548071	1.049337	0.131751	-0.357844	0.645979	-0.022909	-0.342276	0.668955	0.117645	-0.333353	0.636440	0.134849	-0.222346	0.069718	0.039671	-0.133295	0.331243	-0.226525	-0.121072	0.304385	-0.195671	0.398537	0.069528	-0.182118
14452	120.433333	-0.826014	0.631389	0.004229	-0.794388	0.617742	0.189931	-0.711124	0.858274	-0.007264	-0.687970	0.862826	0.186103	-0.609809	0.690940	-0.164119	-0.610682	1.109144	0.039140	-0.576461	1.105044	0.138418	-0.563116	0.715811	0.315415	-0.547936	1.047927	0.131568	-0.357640	0.645933	-0.022959	-0.342085	0.668958	0.117599	-0.333163	0.636442	0.134797	-0.222251	0.069748	0.039705	-0.133388	0.331216	-0.226678	-0.120426	0.304841	-0.196261	0.398543	0.069526	-0.182123
14453	120.441667	-0.825775	0.631676	0.004184	-0.794143	0.617979	0.189846	-0.710574	0.858262	-0.007391	-0.687309	0.862828	0.185876	-0.609215	0.691101	-0.164550	-0.611327	1.107625	0.039345	-0.577126	1.103545	0.138609	-0.562784	0.715993	0.315482	-0.547974	1.046811	0.131631	-0.357314	0.645973	-0.023126	-0.341889	0.668952	0.117545	-0.332954	0.636444	0.134768	-0.222237	0.069732	0.039697	-0.133467	0.331213	-0.226850	-0.121205	0.304344	-0.196067	0.398532	0.069498	-0.182116
14454	120.450000	-0.825333	0.631836	0.004136	-0.793815	0.618212	0.189760	-0.709922	0.858353	-0.007626	-0.686812	0.862963	0.185799	-0.608582	0.691280	-0.165017	-0.611983	1.106130	0.039550	-0.577794	1.102062	0.138837	-0.562352	0.716184	0.315502	-0.547671	1.045365	0.131363	-0.357070	0.645933	-0.023179	-0.341703	0.668930	0.117492	-0.332741	0.636437	0.134727	-0.222228	0.069723	0.039692	-0.133552	0.331179	-0.227048	-0.121994	0.303844	-0.195865	0.398521	0.069493	-0.182115
14455	120.458333	-0.825024	0.632084	0.004088	-0.793478	0.618397	0.189668	-0.709413	0.858334	-0.007747	-0.686269	0.863008	0.185634	-0.607871	0.691470	-0.165510	-0.612640	1.104670	0.039768	-0.578441	1.100566	0.139038	-0.561810	0.716447	0.315547	-0.547677	1.044236	0.131319	-0.356867	0.645862	-0.023170	-0.341411	0.668958	0.117463	-0.332505	0.636441	0.134693	-0.222314	0.069675	0.039651	-0.133612	0.331177	-0.227226	-0.121263	0.304420	-0.196468	0.398537	0.069517	-0.182129
14456	120.466667	-0.824863	0.632395	0.004049	-0.793164	0.618588	0.189603	-0.708860	0.858368	-0.007930	-0.685753	0.863079	0.185503	-0.607178	0.691661	-0.166017	-0.613300	1.103273	0.039988	-0.579111	1.099118	0.139254	-0.561244	0.716664	0.315588	-0.547447	1.042866	0.131055	-0.356660	0.645793	-0.023157	-0.341156	0.668944	0.117405	-0.332265	0.636439	0.134658	-0.222398	0.069635	0.039614	-0.133643	0.331184	-0.227401	-0.120516	0.304935	-0.197182	0.398523	0.069497	-0.182117
14457	120.475000	-0.824480	0.632578	0.004004	-0.792947	0.618836	0.189579	-0.708305	0.858414	-0.008108	-0.685267	0.863162	0.185378	-0.606499	0.691837	-0.166567	-0.613972	1.101935	0.040166	-0.579767	1.097659	0.139414	-0.560718	0.716943	0.315775	-0.547748	1.042021	0.131190	-0.356413	0.645760	-0.023193	-0.340935	0.668938	0.117376	-0.332028	0.636431	0.134619	-0.222215	0.069715	0.039706	-0.133648	0.331197	-0.227573	-0.122018	0.303834	-0.196467	0.398517	0.069505	-0.182111
14458	120.483333	-0.824112	0.632737	0.003995	-0.792635	0.619051	0.189518	-0.707838	0.858433	-0.008207	-0.684796	0.863239	0.185249	-0.605770	0.692006	-0.167102	-0.614612	1.100657	0.040357	-0.580436	1.096266	0.139588	-0.560145	0.717180	0.315920	-0.547875	1.040960	0.131115	-0.356058	0.645807	-0.023340	-0.340728	0.668913	0.117337	-0.331793	0.636415	0.134582	-0.222395	0.069630	0.039622	-0.133608	0.331216	-0.227781	-0.121983	0.303854	-0.196663	0.398509	0.069506	-0.182108
14459	120.491667	-0.823818	0.632921	0.003992	-0.792314	0.619216	0.189537	-0.707381	0.858422	-0.008420	-0.684330	0.863315	0.185119	-0.605051	0.692156	-0.167658	-0.615243	1.099460	0.040459	-0.581138	1.094956	0.139729	-0.559481	0.717487	0.316106	-0.548180	1.039988	0.131120	-0.355812	0.645778	-0.023375	-0.340414	0.668924	0.117313	-0.331555	0.636384	0.134542	-0.222300	0.069665	0.039664	-0.133561	0.331248	-0.227946	-0.120425	0.305023	-0.197698	0.398513	0.069518	-0.182111
14460	120.500000	-0.823495	0.633081	0.003975	-0.792005	0.619377	0.189512	-0.706953	0.858430	-0.008548	-0.683916	0.863357	0.184995	-0.604343	0.692281	-0.168205	-0.615823	1.098331	0.040481	-0.581763	1.093637	0.139812	-0.558896	0.717704	0.316331	-0.548533	1.039009	0.131105	-0.355669	0.645662	-0.023295	-0.340190	0.668908	0.117290	-0.331325	0.636362	0.134504	-0.222206	0.069693	0.039696	-0.133501	0.331295	-0.228100	-0.120430	0.304860	-0.197833	0.398506	0.069505	-0.182110
14461	120.508333	-0.823324	0.633288	0.003991	-0.791839	0.619616	0.189540	-0.706470	0.858465	-0.008660	-0.683520	0.863402	0.184886	-0.603686	0.692377	-0.168763	-0.616403	1.097307	0.040623	-0.582391	1.092337	0.139888	-0.558256	0.717973	0.316578	-0.548926	1.038001	0.131064	-0.355448	0.645630	-0.023312	-0.339950	0.668888	0.117262	-0.331116	0.636337	0.134471	-0.222206	0.069673	0.039691	-0.133430	0.331353	-0.228248	-0.121796	0.303967	-0.197170	0.398513	0.069516	-0.182119
14462	120.516667	-0.822942	0.633355	0.003988	-0.791640	0.619771	0.189555	-0.706093	0.858454	-0.008701	-0.683157	0.863444	0.184788	-0.603012	0.692453	-0.169300	-0.616906	1.096357	0.040640	-0.583033	1.091075	0.139974	-0.557523	0.718241	0.316771	-0.549338	1.036962	0.130992	-0.355249	0.645599	-0.023319	-0.339783	0.668863	0.117246	-0.330929	0.636317	0.134442	-0.222200	0.069657	0.039679	-0.133343	0.331437	-0.228389	-0.120247	0.304975	-0.198163	0.398522	0.069518	-0.182128
14463	120.525000	-0.822845	0.633544	0.003991	-0.791338	0.619892	0.189561	-0.705782	0.858416	-0.008879	-0.682830	0.863502	0.184673	-0.602394	0.692488	-0.169836	-0.617452	1.095414	0.040753	-0.583564	1.089820	0.140007	-0.556925	0.718505	0.317109	-0.549761	1.035905	0.130867	-0.355074	0.645576	-0.023331	-0.339597	0.668868	0.117255	-0.330764	0.636301	0.134434	-0.222189	0.069645	0.039678	-0.133252	0.331537	-0.228516	-0.120125	0.305146	-0.198328	0.398515	0.069492	-0.182113
14464	120.533333	-0.822779	0.633726	0.003997	-0.791174	0.620031	0.189622	-0.705518	0.858388	-0.008971	-0.682569	0.863540	0.184575	-0.601837	0.692516	-0.170346	-0.617775	1.094439	0.040625	-0.584102	1.088584	0.140028	-0.556253	0.718725	0.317363	-0.550181	1.034840	0.130716	-0.354921	0.645560	-0.023337	-0.339467	0.668860	0.117260	-0.330625	0.636290	0.134434	-0.222185	0.069648	0.039683	-0.133156	0.331648	-0.228621	-0.119992	0.305329	-0.198478	0.398525	0.069519	-0.182125
14465	120.541667	-0.822441	0.633715	0.003987	-0.791012	0.620134	0.189643	-0.705205	0.858408	-0.009124	-0.682323	0.863564	0.184453	-0.601320	0.692518	-0.170836	-0.618276	1.093586	0.040717	-0.584758	1.087337	0.140048	-0.555704	0.719032	0.317798	-0.550619	1.033778	0.130520	-0.354804	0.645539	-0.023339	-0.339350	0.668849	0.117263	-0.330519	0.636280	0.134426	-0.222176	0.069638	0.039689	-0.133052	0.331781	-0.228711	-0.119764	0.305626	-0.198471	0.398528	0.069504	-0.182113
14466	120.550000	-0.822493	0.633888	0.004003	-0.790868	0.620220	0.189651	-0.705063	0.858272	-0.009229	-0.682172	0.863645	0.184369	-0.600835	0.692507	-0.171295	-0.618713	1.092739	0.040550	-0.585397	1.086069	0.140014	-0.555019	0.719252	0.318038	-0.551065	1.032733	0.130281	-0.354717	0.645520	-0.023339	-0.339289	0.668855	0.117285	-0.330425	0.636276	0.134432	-0.222339	0.069560	0.039608	-0.132943	0.331938	-0.228789	-0.119644	0.305696	-0.198680	0.398536	0.069516	-0.182119
14467	120.558333	-0.822410	0.633936	0.004003	-0.790792	0.620304	0.189677	-0.704885	0.858217	-0.009336	-0.682043	0.863689	0.184244	-0.600398	0.692465	-0.171719	-0.619178	1.091992	0.040508	-0.586045	1.084853	0.139985	-0.554461	0.719493	0.318380	-0.551533	1.031701	0.130026	-0.354670	0.645497	-0.023336	-0.339251	0.668865	0.117292	-0.330372	0.636286	0.134432	-0.222160	0.069645	0.039689	-0.132831	0.332115	-0.228835	-0.119523	0.305788	-0.198707	0.398535	0.069524	-0.182120
14468	120.566667	-0.822351	0.633974	0.004004	-0.790747	0.620373	0.189697	-0.704753	0.858152	-0.009496	-0.681956	0.863748	0.184142	-0.600098	0.692398	-0.172123	-0.619644	1.091268	0.040468	-0.586695	1.083658	0.139962	-0.553994	0.719805	0.318833	-0.552012	1.030710	0.129769	-0.354652	0.645476	-0.023333	-0.339215	0.668872	0.117273	-0.330340	0.636317	0.134438	-0.222160	0.069655	0.039684	-0.132709	0.332310	-0.228864	-0.119401	0.305891	-0.198755	0.398526	0.069506	-0.182114
14469	120.575000	-0.822135	0.633896	0.003983	-0.790804	0.620480	0.189721	-0.704605	0.858130	-0.009662	-0.681766	0.863719	0.183942	-0.599743	0.692319	-0.172474	-0.620055	1.090621	0.040382	-0.587329	1.082487	0.139891	-0.553517	0.719990	0.319145	-0.552507	1.029736	0.129509	-0.354671	0.645466	-0.023325	-0.339269	0.668908	0.117274	-0.330338	0.636354	0.134434	-0.222249	0.069601	0.039637	-0.132624	0.332471	-0.228882	-0.120738	0.305136	-0.197898	0.398529	0.069511	-0.182120
14470	120.583333	-0.822215	0.633956	0.003969	-0.790740	0.620455	0.189716	-0.704590	0.858047	-0.009762	-0.681778	0.863842	0.183885	-0.599495	0.692220	-0.172795	-0.620648	1.089999	0.040428	-0.587974	1.081383	0.139814	-0.553070	0.720172	0.319451	-0.553028	1.028822	0.129263	-0.354723	0.645467	-0.023312	-0.339318	0.668936	0.117258	-0.330356	0.636396	0.134439	-0.222341	0.069551	0.039589	-0.132538	0.332638	-0.228880	-0.120645	0.305282	-0.197883	0.398530	0.069525	-0.182142
14471	120.591667	-0.822325	0.633974	0.003984	-0.790761	0.620493	0.189734	-0.704578	0.857978	-0.009914	-0.681780	0.863847	0.183736	-0.599310	0.692102	-0.173056	-0.620859	1.089432	0.040192	-0.588598	1.080371	0.139787	-0.552682	0.720378	0.319754	-0.553559	1.027925	0.129051	-0.354810	0.645475	-0.023274	-0.339384	0.668968	0.117251	-0.330401	0.636452	0.134454	-0.222159	0.069638	0.039659	-0.132475	0.332781	-0.228852	-0.119118	0.306361	-0.198681	0.398527	0.069513	-0.182144
14472	120.600000	-0.822095	0.633797	0.003905	-0.790999	0.620594	0.189750	-0.704568	0.857954	-0.010067	-0.681877	0.863849	0.183634	-0.599220	0.691958	-0.173294	-0.621228	1.088887	0.040168	-0.589228	1.079400	0.139752	-0.552335	0.720577	0.320049	-0.554115	1.027084	0.128871	-0.354920	0.645493	-0.023225	-0.339478	0.669008	0.117256	-0.330463	0.636520	0.134485	-0.222167	0.069639	0.039648	-0.132427	0.332923	-0.228812	-0.119116	0.306462	-0.198607	0.398519	0.069503	-0.182148
14473	120.608333	-0.822332	0.633858	0.003965	-0.790892	0.620461	0.189723	-0.704664	0.857839	-0.010184	-0.681705	0.863736	0.183366	-0.599120	0.691818	-0.173456	-0.621553	1.088419	0.040029	-0.589871	1.078463	0.139702	-0.552068	0.720717	0.320294	-0.554513	1.026197	0.128631	-0.355048	0.645526	-0.023142	-0.339584	0.669052	0.117283	-0.330550	0.636575	0.134531	-0.222257	0.069610	0.039608	-0.132401	0.333039	-0.228746	-0.119071	0.306656	-0.198559	0.398529	0.069528	-0.182154
14474	120.616667	-0.822496	0.633839	0.003968	-0.790973	0.620431	0.189725	-0.704796	0.857726	-0.010299	-0.681828	0.863711	0.183231	-0.599054	0.691673	-0.173575	-0.621935	1.087931	0.039922	-0.590538	1.077586	0.139705	-0.551798	0.720902	0.320500	-0.554883	1.025360	0.128381	-0.355193	0.645575	-0.023046	-0.339704	0.669095	0.117325	-0.330651	0.636639	0.134593	-0.222165	0.069659	0.039647	-0.132380	0.333152	-0.228654	-0.119096	0.306670	-0.198408	0.398512	0.069514	-0.182146
14475	120.625000	-0.822420	0.633667	0.003946	-0.791095	0.620394	0.189727	-0.704937	0.857662	-0.010453	-0.681970	0.863687	0.183102	-0.599064	0.691533	-0.173632	-0.622303	1.087548	0.039951	-0.591203	1.076752	0.139734	-0.551691	0.721034	0.320736	-0.555322	1.024726	0.128237	-0.355341	0.645637	-0.022938	-0.339845	0.669126	0.117376	-0.330753	0.636691	0.134661	-0.222168	0.069674	0.039648	-0.132395	0.333224	-0.228554	-0.119792	0.306294	-0.197903	0.398518	0.069505	-0.182134
14476	120.633333	-0.822568	0.633564	0.003941	-0.791226	0.620352	0.189722	-0.705126	0.857604	-0.010504	-0.682139	0.863657	0.182977	-0.599111	0.691396	-0.173641	-0.622708	1.087154	0.039957	-0.591802	1.075998	0.139739	-0.551683	0.721169	0.320992	-0.555752	1.024142	0.128107	-0.355493	0.645703	-0.022830	-0.339989	0.669154	0.117431	-0.330863	0.636738	0.134738	-0.222178	0.069683	0.039649	-0.132448	0.333282	-0.228403	-0.119114	0.306803	-0.198210	0.398528	0.069529	-0.182147
14477	120.641667	-0.822816	0.633550	0.003879	-0.791437	0.620308	0.189732	-0.705312	0.857549	-0.010673	-0.682364	0.863596	0.182858	-0.599210	0.691277	-0.173601	-0.623078	1.086878	0.039975	-0.592395	1.075344	0.139771	-0.551685	0.721240	0.321119	-0.556178	1.023625	0.127991	-0.355654	0.645763	-0.022712	-0.340115	0.669184	0.117498	-0.330983	0.636785	0.134821	-0.222177	0.069676	0.039650	-0.132505	0.333301	-0.228279	-0.119861	0.306393	-0.197668	0.398526	0.069516	-0.182141
14478	120.650000	-0.822963	0.633433	0.003851	-0.791565	0.620223	0.189703	-0.705526	0.857490	-0.010807	-0.682593	0.863518	0.182725	-0.599343	0.691171	-0.173523	-0.623419	1.086642	0.039935	-0.592969	1.074761	0.139799	-0.551642	0.721233	0.321074	-0.556622	1.023155	0.127871	-0.355822	0.645827	-0.022601	-0.340272	0.669228	0.117578	-0.331105	0.636825	0.134894	-0.222182	0.069672	0.039653	-0.132578	0.333293	-0.228146	-0.119163	0.306984	-0.198055	0.398518	0.069500	-0.182140
14479	120.658333	-0.823102	0.633311	0.003783	-0.791723	0.620120	0.189660	-0.705777	0.857414	-0.010904	-0.682764	0.863395	0.182536	-0.599515	0.691086	-0.173405	-0.623778	1.086478	0.039959	-0.593497	1.074241	0.139819	-0.551899	0.721277	0.321235	-0.557062	1.022759	0.127788	-0.355986	0.645892	-0.022499	-0.340440	0.669263	0.117640	-0.331227	0.636878	0.134973	-0.222183	0.069668	0.039645	-0.132675	0.333266	-0.227985	-0.119985	0.306373	-0.197418	0.398515	0.069501	-0.182142
14480	120.666667	-0.823041	0.633076	0.003725	-0.791869	0.620028	0.189626	-0.706042	0.857365	-0.011039	-0.683133	0.863433	0.182504	-0.599754	0.691013	-0.173248	-0.624113	1.086415	0.039991	-0.594045	1.073808	0.139825	-0.552103	0.721320	0.321256	-0.557534	1.022403	0.127695	-0.356147	0.645956	-0.022400	-0.340612	0.669306	0.117700	-0.331242	0.637088	0.135151	-0.222185	0.069660	0.039645	-0.132780	0.333219	-0.227828	-0.120822	0.305871	-0.196788	0.398517	0.069497	-0.182152
14481	120.675000	-0.823295	0.633021	0.003665	-0.792010	0.619901	0.189550	-0.706320	0.857337	-0.011095	-0.683438	0.863394	0.182402	-0.599996	0.690969	-0.173065	-0.624453	1.086372	0.039913	-0.594576	1.073481	0.139902	-0.552385	0.721277	0.321192	-0.558014	1.022123	0.127616	-0.356305	0.646026	-0.022311	-0.340671	0.669371	0.117722	-0.331363	0.637158	0.135201	-0.222190	0.069675	0.039646	-0.132900	0.333133	-0.227672	-0.120935	0.305809	-0.196613	0.398506	0.069487	-0.182143
14482	120.683333	-0.823432	0.632900	0.003615	-0.792209	0.619813	0.189488	-0.706612	0.857305	-0.011181	-0.684031	0.863523	0.182482	-0.600257	0.690947	-0.172864	-0.624782	1.086472	0.039953	-0.595100	1.073234	0.139926	-0.552716	0.721294	0.321126	-0.558538	1.021902	0.127550	-0.356454	0.646100	-0.022231	-0.340810	0.669438	0.117748	-0.331493	0.637235	0.135242	-0.222187	0.069672	0.039656	-0.133002	0.333050	-0.227510	-0.121047	0.305711	-0.196422	0.398507	0.069488	-0.182137
14483	120.691667	-0.823544	0.632766	0.003551	-0.792373	0.619705	0.189460	-0.706916	0.857292	-0.011273	-0.684277	0.863411	0.182333	-0.600546	0.690951	-0.172650	-0.625101	1.086629	0.039974	-0.595530	1.072952	0.139867	-0.553110	0.721187	0.320950	-0.559060	1.021777	0.127527	-0.356586	0.646170	-0.022179	-0.341035	0.669507	0.117786	-0.331627	0.637323	0.135273	-0.222191	0.069695	0.039670	-0.133089	0.332963	-0.227342	-0.121154	0.305633	-0.196244	0.398508	0.069515	-0.182145
14484	120.700000	-0.823659	0.632653	0.003495	-0.792542	0.619603	0.189391	-0.707275	0.857230	-0.011311	-0.684525	0.863306	0.182188	-0.600884	0.690975	-0.172426	-0.625454	1.086839	0.040098	-0.596094	1.072995	0.140041	-0.553547	0.721145	0.320775	-0.559602	1.021693	0.127497	-0.356716	0.646229	-0.022144	-0.341185	0.669577	0.117777	-0.331763	0.637420	0.135286	-0.222367	0.069612	0.039589	-0.133174	0.332863	-0.227172	-0.119870	0.306435	-0.196868	0.398505	0.069509	-0.182142
14485	120.708333	-0.823739	0.632512	0.003439	-0.792723	0.619507	0.189386	-0.707594	0.857222	-0.011408	-0.685122	0.863400	0.182251	-0.601198	0.691033	-0.172183	-0.625738	1.087140	0.040047	-0.596448	1.072781	0.139911	-0.553986	0.721075	0.320500	-0.560137	1.021664	0.127471	-0.356851	0.646297	-0.022149	-0.341321	0.669654	0.117745	-0.331900	0.637529	0.135293	-0.222191	0.069698	0.039670	-0.133261	0.332756	-0.227004	-0.120634	0.305919	-0.196300	0.398494	0.069499	-0.182147
14486	120.716667	-0.823742	0.632310	0.003329	-0.792922	0.619419	0.189357	-0.707943	0.857228	-0.011463	-0.685384	0.863217	0.182070	-0.601530	0.691092	-0.171960	-0.626037	1.087554	0.040207	-0.596894	1.072856	0.139983	-0.554519	0.721011	0.320237	-0.560700	1.021700	0.127476	-0.357001	0.646363	-0.022202	-0.341469	0.669728	0.117728	-0.332053	0.637623	0.135300	-0.222189	0.069704	0.039660	-0.133337	0.332657	-0.226842	-0.119987	0.306292	-0.196551	0.398494	0.069500	-0.182159
14487	120.725000	-0.823965	0.632248	0.003343	-0.793066	0.619289	0.189307	-0.708323	0.857228	-0.011479	-0.685759	0.863194	0.182033	-0.601928	0.691167	-0.171754	-0.626382	1.087902	0.040199	-0.597372	1.073024	0.140098	-0.555007	0.720733	0.319734	-0.561278	1.021780	0.127512	-0.357129	0.646390	-0.022309	-0.341663	0.669801	0.117752	-0.332186	0.637688	0.135294	-0.222188	0.069697	0.039654	-0.133424	0.332560	-0.226633	-0.121460	0.305320	-0.195525	0.398504	0.069518	-0.182182
14488	120.733333	-0.824168	0.632151	0.003299	-0.793198	0.619179	0.189273	-0.708704	0.857196	-0.011535	-0.686180	0.863170	0.181989	-0.602240	0.691256	-0.171542	-0.626648	1.088464	0.040341	-0.597842	1.073239	0.140181	-0.555633	0.720666	0.319429	-0.561896	1.021902	0.127562	-0.357230	0.646411	-0.022407	-0.341718	0.669916	0.117729	-0.332306	0.637762	0.135268	-0.222367	0.069612	0.039565	-0.133457	0.332466	-0.226495	-0.120099	0.306152	-0.196159	0.398489	0.069484	-0.182184
14489	120.741667	-0.824233	0.631978	0.003258	-0.793359	0.619068	0.189247	-0.709096	0.857199	-0.011525	-0.686634	0.863088	0.181952	-0.602581	0.691352	-0.171349	-0.626908	1.088982	0.040395	-0.598366	1.073639	0.140368	-0.556302	0.720753	0.319221	-0.562548	1.022074	0.127637	-0.357332	0.646463	-0.022458	-0.341906	0.669982	0.117621	-0.332437	0.637872	0.135206	-0.222277	0.069656	0.039599	-0.133476	0.332371	-0.226333	-0.120118	0.306077	-0.195949	0.398482	0.069484	-0.182186
14490	120.750000	-0.824354	0.631843	0.003218	-0.793500	0.618913	0.189247	-0.709505	0.857193	-0.011551	-0.687064	0.863051	0.181917	-0.602941	0.691474	-0.171146	-0.627164	1.089552	0.040442	-0.598923	1.074088	0.140577	-0.556935	0.720641	0.318823	-0.563537	1.022542	0.127974	-0.357436	0.646537	-0.022497	-0.342107	0.670061	0.117511	-0.332579	0.638003	0.135154	-0.222192	0.069702	0.039641	-0.133460	0.332290	-0.226171	-0.120114	0.306014	-0.195765	0.398483	0.069488	-0.182183
14491	120.758333	-0.824603	0.631760	0.003192	-0.793629	0.618755	0.189192	-0.709906	0.857188	-0.011528	-0.687563	0.863021	0.181927	-0.603294	0.691594	-0.170976	-0.627419	1.090217	0.040581	-0.599460	1.074437	0.140646	-0.557663	0.720581	0.318512	-0.563873	1.022503	0.127802	-0.357547	0.646622	-0.022517	-0.342275	0.670177	0.117410	-0.332724	0.638146	0.135091	-0.222282	0.069671	0.039602	-0.133422	0.332198	-0.226033	-0.120055	0.306029	-0.195637	0.398477	0.069488	-0.182182
14492	120.766667	-0.824725	0.631617	0.003159	-0.793801	0.618655	0.189144	-0.710345	0.857144	-0.011510	-0.688017	0.862980	0.181913	-0.603580	0.691723	-0.170817	-0.627648	1.090855	0.040661	-0.600000	1.074833	0.140721	-0.558248	0.720471	0.318025	-0.564530	1.022764	0.127885	-0.357649	0.646703	-0.022553	-0.342387	0.670323	0.117335	-0.332862	0.638286	0.135030	-0.222370	0.069640	0.039569	-0.133377	0.332128	-0.225891	-0.120021	0.305904	-0.195429	0.398479	0.069491	-0.182175
14493	120.775000	-0.824846	0.631451	0.003131	-0.793912	0.618481	0.189149	-0.710765	0.857099	-0.011577	-0.688515	0.862905	0.181926	-0.603901	0.691832	-0.170686	-0.627887	1.091536	0.040724	-0.600428	1.075284	0.140842	-0.558965	0.720346	0.317647	-0.565183	1.023044	0.127942	-0.357743	0.646764	-0.022605	-0.342582	0.670361	0.117196	-0.332990	0.638398	0.134961	-0.222193	0.069727	0.039647	-0.133292	0.332075	-0.225769	-0.121388	0.304941	-0.194439	0.398483	0.069502	-0.182182
14494	120.783333	-0.825054	0.631328	0.003138	-0.794124	0.618374	0.189166	-0.711210	0.857093	-0.011546	-0.689025	0.862864	0.181947	-0.604173	0.691955	-0.170559	-0.628101	1.092270	0.040866	-0.600826	1.075755	0.140932	-0.559625	0.720272	0.317257	-0.565821	1.023362	0.128005	-0.357828	0.646818	-0.022667	-0.342731	0.670435	0.117094	-0.333111	0.638499	0.134886	-0.222193	0.069725	0.039646	-0.133186	0.332035	-0.225645	-0.121269	0.304937	-0.194310	0.398486	0.069492	-0.182178
14495	120.791667	-0.825016	0.631077	0.003121	-0.794252	0.618224	0.189159	-0.711651	0.857051	-0.011531	-0.689475	0.862779	0.181933	-0.604424	0.692062	-0.170463	-0.628299	1.093027	0.040946	-0.601192	1.076249	0.140998	-0.560207	0.720134	0.316775	-0.566455	1.023695	0.128075	-0.357906	0.646865	-0.022741	-0.342836	0.670493	0.116977	-0.333230	0.638588	0.134819	-0.222190	0.069724	0.039639	-0.133081	0.332015	-0.225516	-0.119683	0.305979	-0.194989	0.398486	0.069500	-0.182183
14496	120.800000	-0.825165	0.630927	0.003124	-0.794391	0.618051	0.189137	-0.712104	0.857005	-0.011505	-0.689978	0.862786	0.181992	-0.604696	0.692160	-0.170376	-0.628418	1.093785	0.040905	-0.601566	1.076793	0.141109	-0.560901	0.720047	0.316443	-0.567059	1.024048	0.128143	-0.357983	0.646902	-0.022808	-0.342996	0.670545	0.116893	-0.333346	0.638669	0.134746	-0.222190	0.069719	0.039631	-0.132940	0.332019	-0.225395	-0.119494	0.306118	-0.194840	0.398480	0.069488	-0.182190
14497	120.808333	-0.825303	0.630754	0.003118	-0.794644	0.617979	0.189164	-0.712561	0.856987	-0.011448	-0.690495	0.862723	0.182036	-0.604910	0.692258	-0.170304	-0.628587	1.094541	0.041038	-0.601892	1.077335	0.141199	-0.561442	0.719874	0.315950	-0.567767	1.024511	0.128304	-0.358056	0.646941	-0.022876	-0.343096	0.670590	0.116794	-0.333456	0.638737	0.134680	-0.222185	0.069718	0.039622	-0.132774	0.332015	-0.225291	-0.119153	0.306242	-0.194681	0.398487	0.069491	-0.182196
14498	120.816667	-0.825437	0.630572	0.003106	-0.794732	0.617760	0.189151	-0.712960	0.856982	-0.011465	-0.690983	0.862608	0.182037	-0.605174	0.692351	-0.170248	-0.628731	1.095311	0.041181	-0.602192	1.077894	0.141273	-0.561985	0.719610	0.315442	-0.568225	1.024798	0.128293	-0.358124	0.646976	-0.022931	-0.343183	0.670630	0.116703	-0.333567	0.638803	0.134629	-0.222355	0.069629	0.039540	-0.132564	0.332042	-0.225234	-0.118775	0.306393	-0.194540	0.398490	0.069493	-0.182200
14499	120.825000	-0.825564	0.630409	0.003102	-0.794857	0.617603	0.189146	-0.713482	0.856869	-0.011400	-0.691452	0.862550	0.182061	-0.605314	0.692439	-0.170193	-0.628800	1.096096	0.041183	-0.602456	1.078474	0.141374	-0.562680	0.719719	0.315372	-0.568973	1.025360	0.128515	-0.358183	0.647013	-0.022987	-0.343298	0.670672	0.116636	-0.333669	0.638856	0.134573	-0.222180	0.069715	0.039614	-0.132346	0.332102	-0.225129	-0.118655	0.306311	-0.194497	0.398499	0.069500	-0.182202
14500	120.833333	-0.825769	0.630267	0.003101	-0.794996	0.617446	0.189141	-0.713875	0.856884	-0.011394	-0.691917	0.862496	0.182109	-0.605557	0.692502	-0.170162	-0.628933	1.096877	0.041368	-0.602695	1.079051	0.141477	-0.563229	0.719566	0.315028	-0.569467	1.025734	0.128578	-0.358155	0.647124	-0.023146	-0.343487	0.670703	0.116588	-0.333899	0.638752	0.134396	-0.222184	0.069718	0.039617	-0.132116	0.332187	-0.225033	-0.118418	0.306467	-0.194301	0.398502	0.069516	-0.182210
14501	120.841667	-0.825994	0.630127	0.003105	-0.795166	0.617250	0.189143	-0.714334	0.856809	-0.011351	-0.692439	0.862445	0.182163	-0.605753	0.692576	-0.170121	-0.629024	1.097665	0.041428	-0.602933	1.079658	0.141596	-0.563727	0.719464	0.314746	-0.569946	1.026143	0.128650	-0.358208	0.647166	-0.023194	-0.343570	0.670734	0.116515	-0.333940	0.638875	0.134418	-0.222182	0.069722	0.039619	-0.131916	0.332265	-0.224976	-0.118242	0.306534	-0.194202	0.398499	0.069506	-0.182194
14502	120.850000	-0.826147	0.629958	0.003091	-0.795338	0.617095	0.189165	-0.714843	0.856717	-0.011281	-0.692889	0.862389	0.182192	-0.605937	0.692658	-0.170060	-0.629124	1.098476	0.041578	-0.603144	1.080270	0.141715	-0.564197	0.719388	0.314490	-0.570431	1.026559	0.128710	-0.358255	0.647204	-0.023246	-0.343649	0.670757	0.116445	-0.333974	0.638999	0.134443	-0.222352	0.069644	0.039535	-0.131724	0.332376	-0.224910	-0.117983	0.306702	-0.194167	0.398498	0.069500	-0.182180
14503	120.858333	-0.826343	0.629792	0.003116	-0.795473	0.616932	0.189161	-0.715247	0.856694	-0.011257	-0.693396	0.862334	0.182248	-0.606120	0.692719	-0.170015	-0.629202	1.099284	0.041635	-0.603341	1.080881	0.141810	-0.564600	0.719283	0.314212	-0.570906	1.026983	0.128768	-0.358305	0.647242	-0.023289	-0.343791	0.670797	0.116407	-0.334073	0.639034	0.134408	-0.222181	0.069737	0.039607	-0.131518	0.332484	-0.224834	-0.117914	0.306631	-0.194096	0.398505	0.069515	-0.182182
14504	120.866667	-0.826353	0.629544	0.003124	-0.795632	0.616774	0.189141	-0.715645	0.856668	-0.011244	-0.693862	0.862261	0.182289	-0.606307	0.692780	-0.169969	-0.629302	1.100121	0.041807	-0.603522	1.081499	0.141908	-0.565047	0.719170	0.314019	-0.571375	1.027415	0.128836	-0.358443	0.647200	-0.023229	-0.343882	0.670822	0.116362	-0.334171	0.639063	0.134370	-0.222182	0.069739	0.039593	-0.131306	0.332605	-0.224760	-0.117674	0.306824	-0.193976	0.398496	0.069507	-0.182169
14505	120.875000	-0.826407	0.629351	0.003110	-0.795791	0.616634	0.189141	-0.716223	0.856549	-0.011253	-0.694312	0.862218	0.182327	-0.606516	0.692827	-0.169915	-0.629382	1.100965	0.041928	-0.603710	1.082132	0.142049	-0.565412	0.719113	0.313858	-0.571854	1.027855	0.128895	-0.358460	0.647270	-0.023316	-0.343990	0.670844	0.116319	-0.334328	0.639012	0.134277	-0.222177	0.069751	0.039580	-0.131013	0.332785	-0.224690	-0.117640	0.306930	-0.194002	0.398512	0.069536	-0.182179
14506	120.883333	-0.826609	0.629211	0.003117	-0.795959	0.616490	0.189121	-0.716612	0.856507	-0.011228	-0.694750	0.862167	0.182358	-0.606720	0.692879	-0.169859	-0.629428	1.101789	0.041942	-0.603887	1.082786	0.142149	-0.565742	0.719054	0.313717	-0.572337	1.028298	0.128950	-0.358485	0.647340	-0.023392	-0.344097	0.670865	0.116279	-0.334364	0.639115	0.134315	-0.222177	0.069747	0.039567	-0.130720	0.332976	-0.224622	-0.117355	0.307100	-0.193880	0.398505	0.069503	-0.182163
14507	120.891667	-0.826763	0.629083	0.003106	-0.796102	0.616355	0.189116	-0.716975	0.856504	-0.011201	-0.695177	0.862075	0.182365	-0.606908	0.692953	-0.169776	-0.629532	1.102645	0.042198	-0.604028	1.083403	0.142270	-0.566040	0.718995	0.313602	-0.572812	1.028751	0.129031	-0.358645	0.647287	-0.023309	-0.344211	0.670889	0.116248	-0.334588	0.638996	0.134168	-0.222173	0.069741	0.039554	-0.130566	0.333141	-0.224580	-0.117218	0.307195	-0.193940	0.398508	0.069521	-0.182175
14508	120.900000	-0.826916	0.628940	0.003082	-0.796248	0.616220	0.189109	-0.717379	0.856415	-0.011157	-0.695602	0.861970	0.182370	-0.607093	0.693017	-0.169702	-0.629584	1.103455	0.042324	-0.604170	1.084023	0.142378	-0.566306	0.718943	0.313518	-0.573270	1.029188	0.129128	-0.358731	0.647322	-0.023323	-0.344327	0.670918	0.116225	-0.334572	0.639190	0.134281	-0.222174	0.069743	0.039544	-0.130429	0.333312	-0.224537	-0.117069	0.307428	-0.193818	0.398500	0.069502	-0.182160
14509	120.908333	-0.827040	0.628809	0.003063	-0.796391	0.616088	0.189103	-0.717721	0.856388	-0.011134	-0.696027	0.861997	0.182472	-0.607297	0.693088	-0.169614	-0.629587	1.104253	0.042392	-0.604284	1.084639	0.142490	-0.566420	0.718660	0.313201	-0.573720	1.029621	0.129222	-0.358820	0.647353	-0.023312	-0.344443	0.670953	0.116215	-0.334736	0.639160	0.134219	-0.222168	0.069751	0.039548	-0.130299	0.333490	-0.224500	-0.116991	0.307532	-0.193841	0.398502	0.069492	-0.182152
14510	120.916667	-0.827268	0.628726	0.003045	-0.796616	0.615977	0.189105	-0.718054	0.856364	-0.011106	-0.696531	0.861985	0.182551	-0.607449	0.693169	-0.169510	-0.629603	1.104991	0.042570	-0.604391	1.085200	0.142603	-0.566706	0.718800	0.313349	-0.574124	1.030044	0.129322	-0.358908	0.647385	-0.023298	-0.344554	0.670992	0.116211	-0.334895	0.639132	0.134161	-0.222169	0.069755	0.039550	-0.130177	0.333659	-0.224454	-0.116939	0.307612	-0.193848	0.398505	0.069498	-0.182147
14511	120.925000	-0.827419	0.628616	0.003046	-0.796779	0.615858	0.189094	-0.718316	0.856379	-0.011135	-0.696896	0.861929	0.182596	-0.607674	0.693224	-0.169421	-0.629579	1.105691	0.042687	-0.604465	1.085766	0.142748	-0.566888	0.718773	0.313343	-0.574478	1.030435	0.129416	-0.358995	0.647422	-0.023282	-0.344694	0.671012	0.116200	-0.335001	0.639181	0.134174	-0.222165	0.069763	0.039552	-0.130098	0.333806	-0.224359	-0.116783	0.307887	-0.193688	0.398504	0.069500	-0.182137
14512	120.933333	-0.827528	0.628501	0.003025	-0.796902	0.615736	0.189084	-0.718627	0.856346	-0.011111	-0.697201	0.861875	0.182596	-0.607841	0.693290	-0.169317	-0.629535	1.106343	0.042805	-0.604491	1.086294	0.142866	-0.567140	0.718787	0.313447	-0.574774	1.030795	0.129509	-0.359082	0.647456	-0.023259	-0.344794	0.671049	0.116204	-0.335095	0.639232	0.134186	-0.222163	0.069764	0.039557	-0.130013	0.333943	-0.224309	-0.116735	0.308006	-0.193636	0.398526	0.069518	-0.182142
14513	120.941667	-0.827639	0.628381	0.003006	-0.797077	0.615633	0.189064	-0.718996	0.856254	-0.011038	-0.697533	0.861800	0.182610	-0.608006	0.693364	-0.169201	-0.629477	1.106952	0.042919	-0.604494	1.086746	0.142959	-0.567180	0.718702	0.313333	-0.575023	1.031138	0.129600	-0.359161	0.647491	-0.023231	-0.344900	0.671086	0.116226	-0.335183	0.639257	0.134203	-0.222167	0.069772	0.039552	-0.129926	0.334065	-0.224257	-0.116691	0.308064	-0.193656	0.398503	0.069493	-0.182125
14514	120.950000	-0.827736	0.628281	0.002984	-0.797195	0.615527	0.189056	-0.719276	0.856235	-0.011009	-0.697716	0.861608	0.182521	-0.608174	0.693431	-0.169081	-0.629357	1.107530	0.042896	-0.604469	1.087209	0.143075	-0.567285	0.718674	0.313337	-0.575236	1.031476	0.129676	-0.359148	0.647600	-0.023305	-0.344987	0.671109	0.116249	-0.335143	0.639435	0.134351	-0.222170	0.069767	0.039548	-0.129848	0.334174	-0.224208	-0.116654	0.308113	-0.193686	0.398503	0.069491	-0.182127
14515	120.958333	-0.827781	0.628154	0.002978	-0.797306	0.615427	0.189047	-0.719484	0.856280	-0.011005	-0.698181	0.861712	0.182696	-0.608356	0.693480	-0.168961	-0.629319	1.108083	0.043147	-0.604429	1.087639	0.143161	-0.567502	0.718788	0.313566	-0.575425	1.031794	0.129753	-0.359214	0.647629	-0.023271	-0.345076	0.671120	0.116283	-0.335211	0.639443	0.134380	-0.222174	0.069765	0.039539	-0.129789	0.334264	-0.224159	-0.116682	0.308196	-0.193559	0.398505	0.069505	-0.182139
14516	120.966667	-0.827927	0.628075	0.002942	-0.797389	0.615285	0.189063	-0.719748	0.856263	-0.010970	-0.698475	0.861667	0.182729	-0.608495	0.693536	-0.168827	-0.629218	1.108622	0.043255	-0.604332	1.087965	0.143162	-0.567596	0.718785	0.313618	-0.575594	1.032103	0.129827	-0.359273	0.647659	-0.023233	-0.345111	0.671121	0.116306	-0.335267	0.639451	0.134416	-0.222174	0.069752	0.039530	-0.129764	0.334333	-0.224132	-0.116716	0.308164	-0.193554	0.398507	0.069513	-0.182144
14517	120.975000	-0.827924	0.627932	0.002954	-0.797490	0.615170	0.189035	-0.720077	0.856194	-0.010875	-0.698690	0.861626	0.182759	-0.608644	0.693576	-0.168697	-0.629091	1.109128	0.043357	-0.604302	1.088433	0.143317	-0.567672	0.718778	0.313676	-0.575760	1.032412	0.129921	-0.359320	0.647683	-0.023194	-0.345159	0.671124	0.116340	-0.335314	0.639451	0.134445	-0.222264	0.069714	0.039490	-0.129743	0.334383	-0.224084	-0.116618	0.308280	-0.193543	0.398492	0.069488	-0.182139
14518	120.983333	-0.828004	0.627849	0.002951	-0.797608	0.615072	0.189023	-0.720250	0.856243	-0.010885	-0.698937	0.861572	0.182802	-0.608824	0.693615	-0.168564	-0.628964	1.109640	0.043470	-0.604188	1.088789	0.143355	-0.567739	0.718764	0.313729	-0.575891	1.032714	0.130022	-0.359363	0.647707	-0.023155	-0.345250	0.671130	0.116401	-0.335348	0.639455	0.134481	-0.222173	0.069757	0.039539	-0.129705	0.334422	-0.224045	-0.116621	0.308390	-0.193364	0.398489	0.069479	-0.182130
14519	120.991667	-0.828071	0.627777	0.002953	-0.797720	0.615004	0.189045	-0.720502	0.856192	-0.010816	-0.699131	0.861491	0.182809	-0.608948	0.693652	-0.168422	-0.628799	1.110110	0.043533	-0.604136	1.089258	0.143506	-0.567794	0.718754	0.313782	-0.575983	1.033011	0.130116	-0.359396	0.647732	-0.023121	-0.345250	0.671135	0.116424	-0.335378	0.639476	0.134526	-0.222170	0.069760	0.039547	-0.129709	0.334440	-0.223997	-0.116658	0.308338	-0.193380	0.398497	0.069483	-0.182135
14520	121.000000	-0.828131	0.627710	0.002952	-0.797838	0.614952	0.189060	-0.720730	0.856163	-0.010750	-0.699335	0.861455	0.182843	-0.609133	0.693687	-0.168288	-0.628779	1.110581	0.043723	-0.604052	1.089729	0.143655	-0.567851	0.718745	0.313838	-0.576054	1.033318	0.130193	-0.359429	0.647760	-0.023089	-0.345237	0.671202	0.116493	-0.335397	0.639487	0.134555	-0.222164	0.069765	0.039546	-0.129701	0.334447	-0.223955	-0.116614	0.308333	-0.193414	0.398507	0.069509	-0.182138
14521	121.008333	-0.828288	0.627700	0.002970	-0.797890	0.614881	0.189062	-0.720930	0.856167	-0.010685	-0.699483	0.861368	0.182846	-0.609202	0.693725	-0.168152	-0.628468	1.111062	0.043652	-0.603929	1.090122	0.143708	-0.567850	0.718730	0.313830	-0.576120	1.033644	0.130267	-0.359454	0.647783	-0.023065	-0.345283	0.671161	0.116476	-0.335405	0.639498	0.134576	-0.222252	0.069730	0.039503	-0.129694	0.334429	-0.223907	-0.116616	0.308327	-0.193378	0.398503	0.069488	-0.182132
14522	121.016667	-0.828442	0.627692	0.002985	-0.797941	0.614823	0.189071	-0.721129	0.856143	-0.010668	-0.699752	0.861394	0.182950	-0.609372	0.693750	-0.168030	-0.628328	1.111553	0.043807	-0.603799	1.090539	0.143798	-0.567989	0.718756	0.313977	-0.576168	1.033968	0.130341	-0.359473	0.647805	-0.023043	-0.345317	0.671180	0.116515	-0.335412	0.639514	0.134599	-0.222332	0.069689	0.039452	-0.129678	0.334413	-0.223869	-0.116628	0.308391	-0.193197	0.398500	0.069489	-0.182132
14523	121.025000	-0.828446	0.627624	0.002965	-0.798000	0.614776	0.189090	-0.721296	0.856156	-0.010597	-0.699920	0.861355	0.182989	-0.609476	0.693781	-0.167913	-0.628152	1.112029	0.043877	-0.603681	1.091006	0.143907	-0.568034	0.718736	0.314006	-0.576223	1.034305	0.130417	-0.359500	0.647826	-0.023025	-0.345293	0.671215	0.116535	-0.335416	0.639526	0.134613	-0.222156	0.069775	0.039535	-0.129672	0.334384	-0.223834	-0.116629	0.308350	-0.193151	0.398510	0.069498	-0.182139
14524	121.033333	-0.828493	0.627566	0.002983	-0.798040	0.614714	0.189105	-0.721471	0.856140	-0.010542	-0.700073	0.861331	0.183032	-0.609577	0.693811	-0.167799	-0.627975	1.112541	0.043960	-0.603530	1.091447	0.143943	-0.567995	0.718677	0.313931	-0.576267	1.034649	0.130499	-0.359520	0.647845	-0.023011	-0.345274	0.671182	0.116500	-0.335415	0.639536	0.134627	-0.222156	0.069766	0.039529	-0.129674	0.334353	-0.223795	-0.116704	0.308190	-0.193201	0.398505	0.069486	-0.182137
14525	121.041667	-0.828544	0.627523	0.003009	-0.798082	0.614672	0.189127	-0.721608	0.856137	-0.010506	-0.700231	0.861289	0.183079	-0.609680	0.693843	-0.167685	-0.627762	1.113041	0.044029	-0.603384	1.091915	0.144032	-0.568038	0.718650	0.313948	-0.576304	1.034985	0.130574	-0.359578	0.647822	-0.022952	-0.345276	0.671218	0.116533	-0.335423	0.639540	0.134626	-0.222142	0.069761	0.039525	-0.129655	0.334329	-0.223764	-0.116620	0.308255	-0.193147	0.398498	0.069487	-0.182139
14526	121.050000	-0.828598	0.627488	0.003047	-0.798116	0.614608	0.189156	-0.721752	0.856134	-0.010443	-0.700346	0.861270	0.183126	-0.609745	0.693892	-0.167569	-0.627693	1.113642	0.044048	-0.603192	1.092243	0.143978	-0.568083	0.718617	0.313960	-0.576330	1.035340	0.130641	-0.359549	0.647860	-0.022985	-0.345278	0.671255	0.116568	-0.335424	0.639552	0.134635	-0.222135	0.069749	0.039522	-0.129662	0.334297	-0.223737	-0.116619	0.308268	-0.193041	0.398515	0.069515	-0.182160
14527	121.058333	-0.828423	0.627328	0.003088	-0.798172	0.614568	0.189177	-0.721882	0.856129	-0.010388	-0.700429	0.861193	0.183156	-0.609828	0.693922	-0.167468	-0.627467	1.114173	0.044119	-0.603035	1.092885	0.144189	-0.568173	0.718587	0.314015	-0.576344	1.035691	0.130709	-0.359649	0.647810	-0.022885	-0.345287	0.671263	0.116569	-0.335493	0.639491	0.134579	-0.222213	0.069701	0.039489	-0.129630	0.334297	-0.223699	-0.116638	0.308201	-0.193048	0.398509	0.069503	-0.182146
14528	121.066667	-0.828449	0.627302	0.003125	-0.798228	0.614515	0.189214	-0.722003	0.856127	-0.010336	-0.700637	0.861230	0.183283	-0.609938	0.693959	-0.167371	-0.627222	1.114698	0.044180	-0.602828	1.093370	0.144265	-0.568254	0.718586	0.314070	-0.576337	1.036044	0.130776	-0.359580	0.647891	-0.022971	-0.345293	0.671281	0.116570	-0.335440	0.639574	0.134640	-0.222283	0.069650	0.039450	-0.129600	0.334293	-0.223664	-0.116650	0.308143	-0.193066	0.398517	0.069514	-0.182151
14529	121.075000	-0.828633	0.627351	0.003177	-0.798248	0.614487	0.189261	-0.722119	0.856128	-0.010270	-0.700757	0.861175	0.183339	-0.610021	0.693996	-0.167278	-0.626953	1.115230	0.044173	-0.602592	1.093794	0.144237	-0.568225	0.718513	0.313973	-0.576320	1.036414	0.130838	-0.359626	0.647872	-0.022916	-0.345332	0.671248	0.116530	-0.335575	0.639445	0.134517	-0.222094	0.069727	0.039548	-0.129562	0.334289	-0.223636	-0.116550	0.308266	-0.192930	0.398502	0.069500	-0.182137
14530	121.083333	-0.828624	0.627285	0.003183	-0.798266	0.614460	0.189319	-0.722243	0.856114	-0.010185	-0.700839	0.861181	0.183409	-0.610106	0.694022	-0.167205	-0.626690	1.115769	0.044290	-0.602371	1.094390	0.144350	-0.568366	0.718465	0.314041	-0.576283	1.036789	0.130890	-0.359673	0.647850	-0.022864	-0.345304	0.671315	0.116572	-0.335578	0.639461	0.134522	-0.222074	0.069713	0.039547	-0.129515	0.334302	-0.223607	-0.116510	0.308267	-0.192899	0.398516	0.069520	-0.182147
14531	121.091667	-0.828709	0.627324	0.003228	-0.798287	0.614389	0.189329	-0.722342	0.856105	-0.010124	-0.700929	0.861165	0.183477	-0.610127	0.694051	-0.167134	-0.626399	1.116333	0.044340	-0.602118	1.094844	0.144346	-0.568420	0.718441	0.314042	-0.576227	1.037181	0.130944	-0.359641	0.647903	-0.022902	-0.345313	0.671329	0.116575	-0.335587	0.639479	0.134530	-0.222056	0.069699	0.039562	-0.129464	0.334317	-0.223578	-0.116470	0.308279	-0.192861	0.398503	0.069493	-0.182138
14532	121.100000	-0.828655	0.627258	0.003264	-0.798300	0.614352	0.189368	-0.722430	0.856127	-0.010019	-0.701013	0.861150	0.183543	-0.610143	0.694081	-0.167075	-0.626083	1.116885	0.044376	-0.601855	1.095430	0.144450	-0.568478	0.718411	0.314037	-0.576157	1.037566	0.130997	-0.359605	0.647954	-0.022940	-0.345323	0.671338	0.116580	-0.335602	0.639493	0.134540	-0.222033	0.069683	0.039573	-0.129405	0.334338	-0.223546	-0.116504	0.308159	-0.192917	0.398504	0.069495	-0.182136
14533	121.108333	-0.828717	0.627227	0.003306	-0.798320	0.614356	0.189438	-0.722502	0.856133	-0.010020	-0.701123	0.861104	0.183603	-0.610217	0.694114	-0.167043	-0.625811	1.117471	0.044435	-0.601562	1.095978	0.144500	-0.568454	0.718321	0.313919	-0.576093	1.037980	0.131056	-0.359691	0.647898	-0.022831	-0.345334	0.671344	0.116594	-0.335613	0.639496	0.134558	-0.222093	0.069611	0.039544	-0.129352	0.334378	-0.223498	-0.116374	0.308321	-0.192791	0.398507	0.069496	-0.182141
14534	121.116667	-0.828741	0.627207	0.003333	-0.798322	0.614283	0.189499	-0.722626	0.856089	-0.009939	-0.701206	0.861084	0.183665	-0.610219	0.694123	-0.166967	-0.625498	1.118063	0.044471	-0.601250	1.096532	0.144544	-0.568594	0.718368	0.314046	-0.576020	1.038408	0.131116	-0.359702	0.647908	-0.022814	-0.345353	0.671342	0.116613	-0.335630	0.639499	0.134577	-0.221978	0.069624	0.039598	-0.129272	0.334418	-0.223481	-0.116326	0.308358	-0.192748	0.398505	0.069489	-0.182141
14535	121.125000	-0.828773	0.627195	0.003362	-0.798348	0.614216	0.189502	-0.722702	0.856120	-0.009836	-0.701305	0.861100	0.183759	-0.610290	0.694168	-0.166954	-0.625069	1.118644	0.044480	-0.600929	1.097034	0.144534	-0.568649	0.718321	0.314036	-0.575979	1.038889	0.131232	-0.359708	0.647926	-0.022788	-0.345374	0.671342	0.116642	-0.335587	0.639577	0.134664	-0.222034	0.069553	0.039577	-0.129199	0.334469	-0.223438	-0.116266	0.308364	-0.192777	0.398503	0.069489	-0.182135
14536	121.133333	-0.828805	0.627180	0.003392	-0.798378	0.614184	0.189530	-0.722787	0.856127	-0.009776	-0.701389	0.861105	0.183827	-0.610290	0.694195	-0.166893	-0.624735	1.119274	0.044538	-0.600575	1.097671	0.144615	-0.568708	0.718294	0.314043	-0.575901	1.039357	0.131314	-0.359718	0.647948	-0.022762	-0.345394	0.671338	0.116678	-0.335673	0.639511	0.134640	-0.222100	0.069489	0.039556	-0.129123	0.334537	-0.223396	-0.116216	0.308446	-0.192681	0.398502	0.069492	-0.182132
14537	121.141667	-0.828842	0.627153	0.003404	-0.798418	0.614185	0.189582	-0.722822	0.856168	-0.009785	-0.701393	0.861028	0.183821	-0.610353	0.694211	-0.166855	-0.624333	1.119892	0.044579	-0.600226	1.098226	0.144611	-0.568707	0.718252	0.313987	-0.575781	1.039848	0.131385	-0.359730	0.647969	-0.022734	-0.345423	0.671343	0.116715	-0.335699	0.639511	0.134672	-0.222068	0.069480	0.039571	-0.129046	0.334607	-0.223364	-0.116104	0.308584	-0.192713	0.398494	0.069492	-0.182119
14538	121.150000	-0.828876	0.627123	0.003416	-0.798460	0.614152	0.189604	-0.722954	0.856140	-0.009670	-0.701542	0.861091	0.183940	-0.610482	0.694240	-0.166869	-0.623919	1.120524	0.044618	-0.599823	1.098893	0.144668	-0.568831	0.718243	0.314082	-0.575570	1.040224	0.131401	-0.359744	0.647992	-0.022706	-0.345460	0.671344	0.116752	-0.335730	0.639508	0.134710	-0.221863	0.069554	0.039667	-0.128971	0.334688	-0.223339	-0.116069	0.308498	-0.192773	0.398494	0.069493	-0.182120
14539	121.158333	-0.828915	0.627110	0.003433	-0.798511	0.614087	0.189585	-0.723049	0.856133	-0.009622	-0.701626	0.861086	0.183988	-0.610483	0.694255	-0.166814	-0.623493	1.121193	0.044668	-0.599437	1.099403	0.144619	-0.568892	0.718216	0.314106	-0.575696	1.041029	0.131682	-0.359723	0.648051	-0.022722	-0.345502	0.671347	0.116785	-0.335773	0.639512	0.134742	-0.221932	0.069501	0.039635	-0.128890	0.334763	-0.223312	-0.116013	0.308568	-0.192749	0.398495	0.069483	-0.182118
14540	121.166667	-0.828956	0.627091	0.003442	-0.798561	0.614092	0.189617	-0.723072	0.856192	-0.009622	-0.701742	0.861051	0.184031	-0.610486	0.694266	-0.166764	-0.623046	1.121845	0.044696	-0.599026	1.100068	0.144715	-0.568948	0.718184	0.314136	-0.575423	1.041385	0.131636	-0.359791	0.648043	-0.022656	-0.345549	0.671340	0.116820	-0.335820	0.639507	0.134776	-0.221992	0.069443	0.039605	-0.128815	0.334855	-0.223294	-0.115868	0.308876	-0.192713	0.398487	0.069486	-0.182113
14541	121.175000	-0.828995	0.627062	0.003443	-0.798620	0.614057	0.189627	-0.723188	0.856160	-0.009562	-0.701840	0.861043	0.184077	-0.610592	0.694297	-0.166783	-0.622571	1.122501	0.044745	-0.598575	1.100774	0.144778	-0.568973	0.718155	0.314150	-0.575320	1.041951	0.131791	-0.359823	0.648059	-0.022627	-0.345616	0.671329	0.116849	-0.335872	0.639505	0.134811	-0.221972	0.069421	0.039604	-0.128741	0.334952	-0.223277	-0.115802	0.308957	-0.192712	0.398493	0.069487	-0.182127
14542	121.183333	-0.829032	0.627026	0.003454	-0.798674	0.613980	0.189604	-0.723305	0.856132	-0.009507	-0.701937	0.861032	0.184115	-0.610630	0.694311	-0.166759	-0.622098	1.123144	0.044799	-0.598114	1.101365	0.144782	-0.569056	0.718115	0.314227	-0.575141	1.042428	0.131821	-0.359858	0.648075	-0.022601	-0.345654	0.671331	0.116889	-0.335926	0.639499	0.134847	-0.221959	0.069410	0.039609	-0.128670	0.335050	-0.223266	-0.115801	0.308909	-0.192603	0.398483	0.069468	-0.182126
14543	121.191667	-0.829057	0.626982	0.003462	-0.798751	0.613937	0.189601	-0.723354	0.856175	-0.009494	-0.702045	0.861030	0.184158	-0.610622	0.694328	-0.166705	-0.621589	1.123805	0.044843	-0.597612	1.102072	0.144872	-0.569105	0.718090	0.314279	-0.575290	1.043277	0.132254	-0.359897	0.648083	-0.022577	-0.345722	0.671294	0.116884	-0.335918	0.639577	0.134937	-0.221939	0.069389	0.039616	-0.128607	0.335138	-0.223248	-0.115776	0.308897	-0.192687	0.398479	0.069455	-0.182123
14544	121.200000	-0.829106	0.626944	0.003465	-0.798809	0.613890	0.189602	-0.723470	0.856154	-0.009450	-0.702142	0.861004	0.184177	-0.610647	0.694329	-0.166664	-0.621070	1.124413	0.044887	-0.597113	1.102665	0.144873	-0.569211	0.718061	0.314381	-0.575106	1.043770	0.132339	-0.359852	0.648158	-0.022633	-0.345764	0.671332	0.116950	-0.336034	0.639507	0.134910	-0.221925	0.069376	0.039626	-0.128543	0.335238	-0.223241	-0.115711	0.309072	-0.192551	0.398473	0.069459	-0.182131
14545	121.208333	-0.829150	0.626907	0.003481	-0.798947	0.613896	0.189636	-0.723551	0.856162	-0.009446	-0.702266	0.861018	0.184228	-0.610761	0.694356	-0.166663	-0.620543	1.125013	0.044925	-0.596582	1.103380	0.145021	-0.569229	0.717980	0.314368	-0.574898	1.044226	0.132448	-0.359931	0.648139	-0.022557	-0.345816	0.671346	0.116980	-0.336087	0.639517	0.134940	-0.221914	0.069372	0.039628	-0.128476	0.335334	-0.223228	-0.115670	0.309112	-0.192598	0.398475	0.069467	-0.182122
14546	121.216667	-0.829206	0.626897	0.003470	-0.799003	0.613857	0.189639	-0.723622	0.856197	-0.009402	-0.702375	0.861003	0.184263	-0.610809	0.694367	-0.166623	-0.620042	1.125574	0.044980	-0.596087	1.103883	0.144998	-0.569258	0.717901	0.314359	-0.574670	1.044688	0.132562	-0.360014	0.648121	-0.022481	-0.345871	0.671358	0.117013	-0.336136	0.639528	0.134976	-0.221900	0.069366	0.039628	-0.128432	0.335434	-0.223216	-0.115623	0.309234	-0.192525	0.398469	0.069463	-0.182115
14547	121.225000	-0.829284	0.626895	0.003480	-0.799059	0.613828	0.189643	-0.723683	0.856267	-0.009381	-0.702457	0.861016	0.184281	-0.610844	0.694383	-0.166568	-0.619545	1.126119	0.045054	-0.595517	1.104523	0.145137	-0.569375	0.717854	0.314437	-0.574400	1.045119	0.132658	-0.359968	0.648196	-0.022545	-0.345956	0.671353	0.117050	-0.336180	0.639536	0.135004	-0.221890	0.069375	0.039641	-0.128386	0.335516	-0.223212	-0.115599	0.309265	-0.192578	0.398463	0.069470	-0.182115
14548	121.233333	-0.829295	0.626851	0.003488	-0.799119	0.613810	0.189649	-0.723774	0.856245	-0.009312	-0.702551	0.861013	0.184304	-0.610883	0.694396	-0.166516	-0.619083	1.126623	0.045124	-0.595014	1.104948	0.145094	-0.569494	0.717801	0.314509	-0.574121	1.045550	0.132742	-0.360007	0.648212	-0.022520	-0.345989	0.671357	0.117079	-0.336224	0.639539	0.135036	-0.221879	0.069370	0.039649	-0.128387	0.335614	-0.223174	-0.115565	0.309385	-0.192516	0.398469	0.069471	-0.182113
14549	121.241667	-0.829545	0.626937	0.003505	-0.799168	0.613782	0.189655	-0.723817	0.856275	-0.009310	-0.702623	0.861009	0.184321	-0.610946	0.694384	-0.166462	-0.618615	1.127104	0.045184	-0.594471	1.105475	0.145153	-0.569595	0.717664	0.314505	-0.573824	1.045953	0.132833	-0.360049	0.648218	-0.022495	-0.346057	0.671364	0.117135	-0.336272	0.639526	0.135069	-0.221868	0.069365	0.039652	-0.128374	0.335675	-0.223165	-0.115551	0.309448	-0.192515	0.398463	0.069470	-0.182115
14550	121.250000	-0.829547	0.626898	0.003495	-0.799217	0.613756	0.189664	-0.723845	0.856309	-0.009278	-0.702693	0.861018	0.184349	-0.611038	0.694360	-0.166406	-0.618167	1.127547	0.045241	-0.593960	1.105997	0.145230	-0.569687	0.717581	0.314523	-0.573526	1.046341	0.132931	-0.360094	0.648217	-0.022471	-0.346102	0.671353	0.117174	-0.336197	0.639662	0.135231	-0.221860	0.069347	0.039661	-0.128340	0.335752	-0.223148	-0.115474	0.309476	-0.192645	0.398458	0.069464	-0.182112
14551	121.258333	-0.829625	0.626895	0.003499	-0.799337	0.613766	0.189673	-0.723800	0.856383	-0.009308	-0.702731	0.861024	0.184357	-0.611073	0.694335	-0.166329	-0.617728	1.127980	0.045308	-0.593446	1.106461	0.145310	-0.569785	0.717459	0.314519	-0.573227	1.046726	0.133044	-0.360137	0.648211	-0.022456	-0.346153	0.671337	0.117214	-0.336248	0.639648	0.135260	-0.221858	0.069340	0.039665	-0.128355	0.335788	-0.223149	-0.115512	0.309535	-0.192568	0.398465	0.069462	-0.182118
14552	121.266667	-0.829463	0.626779	0.003479	-0.799484	0.613822	0.189702	-0.723868	0.856332	-0.009287	-0.702784	0.861004	0.184368	-0.611163	0.694309	-0.166281	-0.617304	1.128386	0.045357	-0.592946	1.106941	0.145329	-0.569880	0.717367	0.314529	-0.572898	1.047046	0.133064	-0.360182	0.648207	-0.022442	-0.346209	0.671321	0.117247	-0.336301	0.639632	0.135289	-0.221851	0.069320	0.039663	-0.128341	0.335837	-0.223136	-0.115543	0.309604	-0.192511	0.398470	0.069451	-0.182126
14553	121.275000	-0.829384	0.626721	0.003460	-0.799410	0.613701	0.189669	-0.723878	0.856350	-0.009244	-0.702814	0.860998	0.184380	-0.611240	0.694255	-0.166236	-0.616879	1.128735	0.045386	-0.592411	1.107426	0.145368	-0.569984	0.717214	0.314505	-0.572659	1.047475	0.133237	-0.360227	0.648194	-0.022436	-0.346258	0.671308	0.117275	-0.336349	0.639618	0.135306	-0.221845	0.069310	0.039666	-0.128348	0.335863	-0.223139	-0.115552	0.309622	-0.192493	0.398467	0.069448	-0.182129
14554	121.283333	-0.829414	0.626711	0.003459	-0.799449	0.613683	0.189665	-0.723858	0.856382	-0.009240	-0.702832	0.860992	0.184386	-0.611304	0.694215	-0.166177	-0.616468	1.129078	0.045408	-0.591949	1.107826	0.145361	-0.570081	0.717144	0.314512	-0.572399	1.047828	0.133328	-0.360265	0.648183	-0.022429	-0.346303	0.671300	0.117298	-0.336395	0.639608	0.135328	-0.221840	0.069311	0.039665	-0.128346	0.335889	-0.223123	-0.115571	0.309641	-0.192482	0.398466	0.069447	-0.182128
14555	121.291667	-0.829443	0.626719	0.003450	-0.799479	0.613677	0.189664	-0.723772	0.856471	-0.009278	-0.702832	0.860993	0.184384	-0.611422	0.694185	-0.166107	-0.616064	1.129394	0.045392	-0.591471	1.108288	0.145408	-0.570174	0.717037	0.314485	-0.572123	1.048157	0.133422	-0.360301	0.648172	-0.022422	-0.346330	0.671294	0.117305	-0.336435	0.639603	0.135340	-0.221837	0.069323	0.039669	-0.128375	0.335886	-0.223131	-0.115565	0.309653	-0.192489	0.398467	0.069452	-0.182133
14556	121.300000	-0.829468	0.626725	0.003445	-0.799514	0.613677	0.189664	-0.723797	0.856425	-0.009264	-0.702822	0.861006	0.184385	-0.611481	0.694153	-0.166046	-0.615675	1.129654	0.045379	-0.591039	1.108626	0.145321	-0.570282	0.716863	0.314421	-0.571859	1.048451	0.133484	-0.360336	0.648158	-0.022427	-0.346375	0.671294	0.117328	-0.336468	0.639596	0.135350	-0.221832	0.069335	0.039671	-0.128362	0.335914	-0.223109	-0.115578	0.309661	-0.192476	0.398468	0.069453	-0.182127
14557	121.308333	-0.829485	0.626741	0.003441	-0.799532	0.613687	0.189659	-0.723752	0.856462	-0.009238	-0.702796	0.861026	0.184387	-0.611515	0.694117	-0.165994	-0.615319	1.129898	0.045359	-0.590580	1.109009	0.145352	-0.570382	0.716754	0.314376	-0.571569	1.048693	0.133496	-0.360365	0.648146	-0.022431	-0.346400	0.671296	0.117338	-0.336496	0.639590	0.135357	-0.221830	0.069345	0.039672	-0.128393	0.335909	-0.223112	-0.115614	0.309605	-0.192519	0.398469	0.069465	-0.182127
14558	121.316667	-0.829501	0.626751	0.003435	-0.799546	0.613697	0.189653	-0.723626	0.856567	-0.009250	-0.702751	0.861046	0.184390	-0.611543	0.694076	-0.165943	-0.614997	1.130111	0.045338	-0.590204	1.109244	0.145302	-0.570475	0.716663	0.314333	-0.571311	1.048972	0.133598	-0.360391	0.648123	-0.022434	-0.346417	0.671292	0.117350	-0.336519	0.639577	0.135357	-0.221825	0.069352	0.039664	-0.128409	0.335905	-0.223103	-0.115558	0.309631	-0.192590	0.398467	0.069464	-0.182129
14559	121.325000	-0.829506	0.626777	0.003421	-0.799559	0.613719	0.189651	-0.723553	0.856599	-0.009233	-0.702530	0.860963	0.184279	-0.611628	0.694018	-0.165910	-0.614698	1.130250	0.045305	-0.589814	1.109517	0.145291	-0.570560	0.716577	0.314285	-0.571058	1.049171	0.133614	-0.360407	0.648099	-0.022452	-0.346433	0.671281	0.117354	-0.336544	0.639558	0.135361	-0.221833	0.069349	0.039672	-0.128447	0.335890	-0.223109	-0.115652	0.309641	-0.192451	0.398463	0.069467	-0.182135
14560	121.333333	-0.829500	0.626790	0.003423	-0.799563	0.613744	0.189652	-0.723501	0.856586	-0.009214	-0.702606	0.861099	0.184405	-0.611667	0.693983	-0.165852	-0.614433	1.130355	0.045248	-0.589454	1.109754	0.145244	-0.570635	0.716497	0.314236	-0.570778	1.049371	0.133643	-0.360425	0.648074	-0.022473	-0.346442	0.671262	0.117360	-0.336555	0.639532	0.135360	-0.221836	0.069338	0.039662	-0.128467	0.335888	-0.223112	-0.115660	0.309632	-0.192478	0.398460	0.069466	-0.182147
14561	121.341667	-0.829611	0.626882	0.003415	-0.799545	0.613764	0.189639	-0.723402	0.856605	-0.009159	-0.702480	0.861152	0.184420	-0.611652	0.693938	-0.165826	-0.614224	1.130428	0.045209	-0.589069	1.110006	0.145226	-0.570700	0.716430	0.314189	-0.570507	1.049533	0.133665	-0.360431	0.648045	-0.022489	-0.346448	0.671239	0.117362	-0.336569	0.639508	0.135357	-0.221842	0.069332	0.039661	-0.128475	0.335860	-0.223112	-0.115660	0.309549	-0.192598	0.398456	0.069463	-0.182151
14562	121.350000	-0.829723	0.626992	0.003405	-0.799534	0.613803	0.189634	-0.723244	0.856690	-0.009186	-0.702382	0.861147	0.184411	-0.611642	0.693867	-0.165777	-0.614048	1.130434	0.045163	-0.588804	1.110080	0.145120	-0.570746	0.716365	0.314139	-0.570225	1.049655	0.133662	-0.360429	0.648017	-0.022513	-0.346448	0.671221	0.117365	-0.336573	0.639483	0.135354	-0.221849	0.069323	0.039658	-0.128498	0.335818	-0.223130	-0.115701	0.309581	-0.192490	0.398457	0.069451	-0.182156
14563	121.358333	-0.829745	0.627047	0.003416	-0.799509	0.613844	0.189623	-0.723124	0.856676	-0.009161	-0.702223	0.861200	0.184417	-0.611671	0.693824	-0.165745	-0.613914	1.130360	0.045100	-0.588505	1.110264	0.145116	-0.570776	0.716273	0.314078	-0.569946	1.049744	0.133671	-0.360416	0.647986	-0.022532	-0.346436	0.671206	0.117366	-0.336567	0.639462	0.135344	-0.221849	0.069329	0.039653	-0.128525	0.335787	-0.223133	-0.115712	0.309553	-0.192495	0.398458	0.069457	-0.182157
14564	121.366667	-0.829749	0.627107	0.003427	-0.799474	0.613894	0.189612	-0.722989	0.856690	-0.009139	-0.702063	0.861225	0.184419	-0.611661	0.693767	-0.165693	-0.613796	1.130232	0.045018	-0.588278	1.110350	0.145056	-0.570792	0.716184	0.314027	-0.569669	1.049803	0.133685	-0.360390	0.647960	-0.022553	-0.346417	0.671196	0.117363	-0.336548	0.639447	0.135341	-0.221847	0.069332	0.039658	-0.128526	0.335757	-0.223129	-0.115734	0.309434	-0.192612	0.398459	0.069458	-0.182152
14565	121.375000	-0.829689	0.627156	0.003427	-0.799431	0.613948	0.189599	-0.722822	0.856711	-0.009135	-0.701858	0.861251	0.184395	-0.611604	0.693734	-0.165687	-0.613736	1.130037	0.044943	-0.588094	1.110357	0.144998	-0.570774	0.716138	0.314001	-0.569389	1.049835	0.133698	-0.360358	0.647929	-0.022575	-0.346388	0.671190	0.117366	-0.336521	0.639439	0.135333	-0.221844	0.069344	0.039668	-0.128542	0.335724	-0.223140	-0.115691	0.309437	-0.192631	0.398465	0.069461	-0.182144
14566	121.383333	-0.829481	0.627160	0.003397	-0.799326	0.614003	0.189597	-0.722644	0.856744	-0.009134	-0.701642	0.861274	0.184373	-0.611607	0.693678	-0.165679	-0.613730	1.129773	0.044863	-0.587935	1.110321	0.144936	-0.570737	0.716086	0.313982	-0.569065	1.049827	0.133713	-0.360320	0.647901	-0.022605	-0.346354	0.671182	0.117363	-0.336487	0.639427	0.135321	-0.221839	0.069354	0.039671	-0.128522	0.335701	-0.223157	-0.115727	0.309469	-0.192509	0.398470	0.069461	-0.182142
14567	121.391667	-0.829507	0.627267	0.003419	-0.799273	0.614075	0.189598	-0.722420	0.856782	-0.009127	-0.701433	0.861296	0.184376	-0.611544	0.693650	-0.165679	-0.613793	1.129442	0.044776	-0.587810	1.110227	0.144823	-0.570666	0.716076	0.314000	-0.568720	1.049822	0.133714	-0.360282	0.647875	-0.022629	-0.346315	0.671167	0.117355	-0.336446	0.639411	0.135310	-0.221843	0.069351	0.039680	-0.128537	0.335673	-0.223173	-0.115729	0.309400	-0.192595	0.398468	0.069457	-0.182136
14568	121.400000	-0.829354	0.627310	0.003404	-0.799202	0.614131	0.189588	-0.722169	0.856854	-0.009079	-0.701214	0.861319	0.184382	-0.611506	0.693610	-0.165693	-0.613918	1.129039	0.044691	-0.587728	1.110109	0.144713	-0.570588	0.716000	0.313995	-0.568338	1.049789	0.133671	-0.360243	0.647844	-0.022655	-0.346266	0.671158	0.117350	-0.336406	0.639395	0.135293	-0.221845	0.069342	0.039684	-0.128551	0.335652	-0.223203	-0.115730	0.309334	-0.192678	0.398473	0.069457	-0.182138
14569	121.408333	-0.829160	0.627324	0.003360	-0.799134	0.614207	0.189587	-0.721932	0.856852	-0.009141	-0.700882	0.861282	0.184323	-0.611413	0.693573	-0.165706	-0.614113	1.128596	0.044611	-0.587684	1.109939	0.144634	-0.570386	0.715969	0.313955	-0.567911	1.049686	0.133578	-0.360241	0.647779	-0.022631	-0.346217	0.671144	0.117340	-0.336350	0.639372	0.135279	-0.221850	0.069338	0.039675	-0.128531	0.335646	-0.223233	-0.115718	0.309361	-0.192652	0.398468	0.069463	-0.182143
14570	121.416667	-0.828993	0.627349	0.003333	-0.799083	0.614323	0.189552	-0.721698	0.856868	-0.009119	-0.700653	0.861347	0.184365	-0.611343	0.693525	-0.165736	-0.614347	1.128128	0.044526	-0.587666	1.109729	0.144552	-0.570242	0.715882	0.313961	-0.567485	1.049577	0.133465	-0.360241	0.647706	-0.022612	-0.346160	0.671126	0.117326	-0.336295	0.639352	0.135259	-0.221858	0.069333	0.039674	-0.128483	0.335623	-0.223305	-0.115701	0.309385	-0.192621	0.398469	0.069467	-0.182154
14571	121.425000	-0.828985	0.627504	0.003393	-0.798947	0.614362	0.189541	-0.721409	0.856890	-0.009167	-0.700393	0.861392	0.184385	-0.611194	0.693501	-0.165766	-0.614623	1.127619	0.044435	-0.587690	1.109501	0.144454	-0.570070	0.715896	0.314036	-0.567107	1.049490	0.133386	-0.360190	0.647665	-0.022635	-0.346098	0.671102	0.117316	-0.336228	0.639328	0.135246	-0.221860	0.069325	0.039661	-0.128492	0.335604	-0.223339	-0.115702	0.309284	-0.192774	0.398465	0.069464	-0.182149
14572	121.433333	-0.828974	0.627628	0.003401	-0.798871	0.614515	0.189544	-0.721122	0.856890	-0.009173	-0.700108	0.861417	0.184374	-0.611066	0.693474	-0.165822	-0.614931	1.127088	0.044333	-0.587739	1.109255	0.144337	-0.569875	0.715855	0.314073	-0.566749	1.049391	0.133303	-0.360128	0.647623	-0.022656	-0.346024	0.671080	0.117304	-0.336157	0.639301	0.135233	-0.221865	0.069332	0.039654	-0.128456	0.335599	-0.223361	-0.115662	0.309362	-0.192694	0.398463	0.069455	-0.182138
14573	121.441667	-0.828868	0.627736	0.003414	-0.798702	0.614548	0.189504	-0.720758	0.856968	-0.009216	-0.699786	0.861415	0.184351	-0.610929	0.693451	-0.165892	-0.615247	1.126572	0.044218	-0.587830	1.109037	0.144214	-0.569659	0.715837	0.314138	-0.566458	1.049306	0.133240	-0.360055	0.647582	-0.022676	-0.345927	0.671050	0.117294	-0.336132	0.639191	0.135164	-0.221873	0.069352	0.039651	-0.128424	0.335592	-0.223397	-0.115610	0.309308	-0.192796	0.398458	0.069470	-0.182145
14574	121.450000	-0.828659	0.627789	0.003409	-0.798587	0.614642	0.189493	-0.720507	0.856932	-0.009190	-0.699479	0.861443	0.184354	-0.610772	0.693433	-0.165971	-0.615567	1.126038	0.044083	-0.587948	1.108840	0.144092	-0.569418	0.715827	0.314213	-0.566214	1.049212	0.133183	-0.359974	0.647539	-0.022692	-0.345825	0.671018	0.117287	-0.336108	0.639074	0.135089	-0.221877	0.069357	0.039658	-0.128384	0.335573	-0.223434	-0.115610	0.309330	-0.192762	0.398460	0.069459	-0.182132
14575	121.458333	-0.828769	0.628020	0.003419	-0.798469	0.614738	0.189475	-0.720197	0.856924	-0.009201	-0.699183	0.861463	0.184357	-0.610600	0.693432	-0.166055	-0.615895	1.125503	0.043929	-0.588086	1.108632	0.143921	-0.569216	0.715840	0.314345	-0.566028	1.049146	0.133137	-0.359887	0.647499	-0.022710	-0.345728	0.670988	0.117291	-0.335954	0.639116	0.135151	-0.221876	0.069365	0.039660	-0.128357	0.335554	-0.223467	-0.115610	0.309214	-0.192901	0.398459	0.069461	-0.182127
14576	121.466667	-0.828620	0.628123	0.003418	-0.798355	0.614828	0.189463	-0.719877	0.856921	-0.009209	-0.698860	0.861472	0.184337	-0.610378	0.693449	-0.166130	-0.616214	1.124956	0.043757	-0.588265	1.108469	0.143758	-0.568955	0.715854	0.314440	-0.565884	1.049074	0.133103	-0.359796	0.647462	-0.022730	-0.345595	0.670982	0.117303	-0.335792	0.639151	0.135203	-0.221875	0.069364	0.039659	-0.128323	0.335547	-0.223510	-0.115595	0.309170	-0.192960	0.398464	0.069463	-0.182129
14577	121.475000	-0.828358	0.628144	0.003434	-0.798231	0.614938	0.189431	-0.719548	0.856953	-0.009219	-0.698554	0.861511	0.184332	-0.610205	0.693457	-0.166238	-0.616529	1.124439	0.043572	-0.588453	1.108321	0.143608	-0.568612	0.715881	0.314491	-0.565776	1.049013	0.133072	-0.359705	0.647420	-0.022748	-0.345507	0.670944	0.117308	-0.335691	0.639112	0.135197	-0.221877	0.069349	0.039658	-0.128292	0.335547	-0.223563	-0.115526	0.309278	-0.192895	0.398465	0.069458	-0.182132
14578	121.483333	-0.828335	0.628310	0.003437	-0.798063	0.615022	0.189433	-0.719178	0.857015	-0.009283	-0.698249	0.861539	0.184306	-0.609966	0.693481	-0.166336	-0.616862	1.123904	0.043381	-0.588654	1.108170	0.143449	-0.568322	0.715919	0.314603	-0.565685	1.048959	0.133033	-0.359523	0.647457	-0.022860	-0.345390	0.670928	0.117311	-0.335588	0.639076	0.135188	-0.221881	0.069342	0.039652	-0.128273	0.335531	-0.223616	-0.115494	0.309274	-0.192958	0.398460	0.069457	-0.182141
14579	121.491667	-0.828156	0.628405	0.003431	-0.797927	0.615115	0.189397	-0.718922	0.856990	-0.009241	-0.697945	0.861605	0.184295	-0.609752	0.693500	-0.166466	-0.617201	1.123370	0.043102	-0.588882	1.108008	0.143273	-0.568010	0.715923	0.314686	-0.565602	1.048914	0.132987	-0.359425	0.647423	-0.022867	-0.345286	0.670899	0.117314	-0.335485	0.639046	0.135188	-0.221880	0.069335	0.039642	-0.128265	0.335545	-0.223665	-0.115395	0.309301	-0.193236	0.398466	0.069448	-0.182142
14580	121.500000	-0.827854	0.628432	0.003428	-0.797796	0.615232	0.189388	-0.718569	0.857064	-0.009323	-0.697662	0.861643	0.184273	-0.609537	0.693542	-0.166576	-0.617575	1.122871	0.042969	-0.589130	1.107870	0.143088	-0.567757	0.716107	0.314937	-0.565539	1.048890	0.132933	-0.359327	0.647396	-0.022872	-0.345179	0.670884	0.117321	-0.335380	0.639026	0.135186	-0.221876	0.069330	0.039633	-0.128230	0.335545	-0.223764	-0.115373	0.309372	-0.193344	0.398468	0.069453	-0.182143
14581	121.508333	-0.827723	0.628545	0.003426	-0.797649	0.615317	0.189352	-0.718364	0.857041	-0.009280	-0.697352	0.861679	0.184233	-0.609263	0.693605	-0.166679	-0.617945	1.122399	0.042769	-0.589381	1.107754	0.142911	-0.567448	0.716182	0.315059	-0.565506	1.048875	0.132872	-0.359226	0.647373	-0.022871	-0.345076	0.670873	0.117329	-0.335272	0.639016	0.135193	-0.221874	0.069337	0.039639	-0.128226	0.335570	-0.223827	-0.115336	0.309394	-0.193432	0.398463	0.069452	-0.182133
14582	121.516667	-0.827674	0.628701	0.003431	-0.797564	0.615435	0.189357	-0.718090	0.857067	-0.009335	-0.697102	0.861726	0.184227	-0.609030	0.693664	-0.166795	-0.618324	1.121969	0.042561	-0.589641	1.107659	0.142737	-0.567139	0.716267	0.315186	-0.565498	1.048888	0.132797	-0.359124	0.647351	-0.022863	-0.344971	0.670868	0.117338	-0.335166	0.639007	0.135205	-0.221875	0.069347	0.039648	-0.128229	0.335581	-0.223881	-0.115352	0.309401	-0.193469	0.398466	0.069463	-0.182135
14583	121.525000	-0.827540	0.628821	0.003439	-0.797361	0.615497	0.189310	-0.717790	0.857160	-0.009355	-0.696850	0.861759	0.184211	-0.608836	0.693721	-0.166919	-0.618685	1.121538	0.042276	-0.589939	1.107582	0.142529	-0.566754	0.716312	0.315206	-0.565524	1.048914	0.132728	-0.359117	0.647248	-0.022745	-0.344850	0.670860	0.117352	-0.335068	0.639001	0.135219	-0.221875	0.069343	0.039658	-0.128243	0.335601	-0.223935	-0.115341	0.309415	-0.193549	0.398465	0.069459	-0.182118
14584	121.533333	-0.827444	0.628924	0.003464	-0.797252	0.615596	0.189297	-0.717523	0.857233	-0.009378	-0.696473	0.861683	0.184078	-0.608590	0.693776	-0.167033	-0.619057	1.121181	0.042123	-0.590215	1.107538	0.142329	-0.566522	0.716547	0.315490	-0.565573	1.048955	0.132642	-0.358930	0.647305	-0.022827	-0.344758	0.670866	0.117381	-0.334971	0.638999	0.135231	-0.221879	0.069349	0.039668	-0.128255	0.335610	-0.223990	-0.115362	0.309419	-0.193588	0.398459	0.069465	-0.182113
14585	121.541667	-0.827336	0.629041	0.003482	-0.797172	0.615769	0.189299	-0.717357	0.857237	-0.009323	-0.696318	0.861816	0.184137	-0.608336	0.693839	-0.167141	-0.619400	1.120824	0.041897	-0.590496	1.107528	0.142146	-0.566239	0.716660	0.315624	-0.565644	1.049021	0.132578	-0.358919	0.647213	-0.022707	-0.344639	0.670851	0.117387	-0.334944	0.638919	0.135187	-0.221884	0.069343	0.039675	-0.128274	0.335608	-0.224037	-0.115365	0.309351	-0.193642	0.398465	0.069467	-0.182113
14586	121.550000	-0.827229	0.629133	0.003501	-0.797053	0.615783	0.189290	-0.717147	0.857279	-0.009354	-0.696162	0.861904	0.184170	-0.608142	0.693884	-0.167257	-0.619730	1.120507	0.041667	-0.590789	1.107533	0.141942	-0.565956	0.716773	0.315755	-0.565721	1.049092	0.132514	-0.358818	0.647192	-0.022679	-0.344546	0.670835	0.117418	-0.334798	0.638980	0.135272	-0.221884	0.069329	0.039673	-0.128290	0.335591	-0.224087	-0.115429	0.309249	-0.193621	0.398470	0.069469	-0.182116
14587	121.558333	-0.827090	0.629216	0.003499	-0.796978	0.615905	0.189249	-0.716916	0.857345	-0.009385	-0.695988	0.861991	0.184179	-0.607875	0.693924	-0.167357	-0.620032	1.120206	0.041411	-0.591054	1.107573	0.141739	-0.565683	0.716894	0.315893	-0.565804	1.049194	0.132448	-0.358720	0.647173	-0.022656	-0.344428	0.670842	0.117454	-0.334714	0.638972	0.135302	-0.221889	0.069319	0.039660	-0.128323	0.335571	-0.224141	-0.115416	0.309307	-0.193738	0.398477	0.069472	-0.182123
14588	121.566667	-0.826988	0.629307	0.003520	-0.796845	0.615987	0.189254	-0.716713	0.857414	-0.009417	-0.695838	0.862063	0.184181	-0.607672	0.693952	-0.167459	-0.620334	1.119956	0.041187	-0.591310	1.107631	0.141538	-0.565410	0.717093	0.316066	-0.565891	1.049316	0.132387	-0.358627	0.647153	-0.022631	-0.344375	0.670805	0.117470	-0.334632	0.638955	0.135331	-0.221891	0.069310	0.039655	-0.128353	0.335542	-0.224186	-0.115416	0.309424	-0.193734	0.398486	0.069475	-0.182129
14589	121.575000	-0.826784	0.629322	0.003523	-0.796760	0.616059	0.189245	-0.716617	0.857412	-0.009388	-0.695673	0.862139	0.184175	-0.607482	0.693981	-0.167538	-0.620623	1.119748	0.040974	-0.591538	1.107711	0.141314	-0.565126	0.717185	0.316143	-0.565977	1.049464	0.132321	-0.358544	0.647138	-0.022599	-0.344264	0.670813	0.117516	-0.334553	0.638943	0.135361	-0.221883	0.069306	0.039646	-0.128392	0.335515	-0.224241	-0.115478	0.309282	-0.193769	0.398498	0.069483	-0.182112
14590	121.583333	-0.826663	0.629363	0.003543	-0.796675	0.616119	0.189248	-0.716497	0.857446	-0.009385	-0.695552	0.862178	0.184171	-0.607255	0.694014	-0.167603	-0.620884	1.119579	0.040753	-0.591766	1.107843	0.141117	-0.564933	0.717310	0.316314	-0.566072	1.049641	0.132270	-0.358469	0.647129	-0.022560	-0.344191	0.670803	0.117552	-0.334476	0.638942	0.135400	-0.221877	0.069312	0.039645	-0.128423	0.335504	-0.224264	-0.115459	0.309392	-0.193815	0.398523	0.069525	-0.182118
14591	121.591667	-0.826634	0.629432	0.003568	-0.796611	0.616175	0.189255	-0.716395	0.857488	-0.009399	-0.695459	0.862219	0.184179	-0.607133	0.694025	-0.167676	-0.621114	1.119468	0.040542	-0.591969	1.108011	0.140942	-0.564720	0.717403	0.316429	-0.566178	1.049839	0.132228	-0.358406	0.647119	-0.022525	-0.344124	0.670801	0.117591	-0.334414	0.638931	0.135430	-0.221879	0.069320	0.039656	-0.128486	0.335500	-0.224252	-0.115558	0.309200	-0.193889	0.398530	0.069524	-0.182095
14592	121.600000	-0.826580	0.629468	0.003590	-0.796497	0.616160	0.189233	-0.716301	0.857547	-0.009412	-0.695388	0.862254	0.184194	-0.606964	0.694051	-0.167721	-0.621322	1.119400	0.040343	-0.592152	1.108239	0.140766	-0.564370	0.717381	0.316327	-0.566277	1.050060	0.132190	-0.358354	0.647104	-0.022491	-0.344066	0.670791	0.117620	-0.334353	0.638924	0.135459	-0.221874	0.069320	0.039665	-0.128542	0.335471	-0.224280	-0.115494	0.309363	-0.193884	0.398560	0.069587	-0.182105
14593	121.608333	-0.826574	0.629505	0.003619	-0.796495	0.616219	0.189268	-0.716336	0.857509	-0.009318	-0.695346	0.862281	0.184222	-0.606855	0.694047	-0.167777	-0.621507	1.119357	0.040150	-0.592302	1.108503	0.140603	-0.564308	0.717597	0.316636	-0.566384	1.050313	0.132161	-0.358313	0.647092	-0.022456	-0.344022	0.670785	0.117653	-0.334308	0.638915	0.135486	-0.221875	0.069317	0.039675	-0.128557	0.335445	-0.224285	-0.115560	0.309256	-0.193823	0.398603	0.069628	-0.182113
14594	121.616667	-0.826493	0.629487	0.003636	-0.796503	0.616265	0.189303	-0.716319	0.857521	-0.009317	-0.695322	0.862305	0.184259	-0.606796	0.694051	-0.167808	-0.621662	1.119392	0.039966	-0.592435	1.108788	0.140437	-0.564172	0.717718	0.316797	-0.566501	1.050583	0.132130	-0.358284	0.647087	-0.022428	-0.343988	0.670786	0.117676	-0.334267	0.638908	0.135506	-0.221875	0.069309	0.039688	-0.128567	0.335420	-0.224279	-0.115532	0.309310	-0.193883	0.398639	0.069687	-0.182135
14595	121.625000	-0.826577	0.629527	0.003665	-0.796420	0.616210	0.189286	-0.716322	0.857546	-0.009298	-0.695331	0.862318	0.184295	-0.606727	0.694051	-0.167825	-0.621784	1.119485	0.039767	-0.592544	1.109130	0.140270	-0.564043	0.717772	0.316884	-0.566636	1.050886	0.132090	-0.358263	0.647082	-0.022406	-0.343995	0.670778	0.117697	-0.334243	0.638912	0.135527	-0.221877	0.069315	0.039684	-0.128575	0.335392	-0.224263	-0.115547	0.309248	-0.193912	0.398712	0.069761	-0.182210
14596	121.633333	-0.826528	0.629486	0.003682	-0.796416	0.616208	0.189310	-0.716388	0.857532	-0.009202	-0.695365	0.862320	0.184334	-0.606719	0.694034	-0.167847	-0.621863	1.119644	0.039557	-0.592627	1.109539	0.140107	-0.563933	0.717819	0.316972	-0.566786	1.051204	0.132068	-0.358252	0.647083	-0.022386	-0.343956	0.670788	0.117704	-0.334228	0.638921	0.135540	-0.221881	0.069316	0.039673	-0.128568	0.335360	-0.224232	-0.115547	0.309251	-0.193834	0.398804	0.069867	-0.182363
14597	121.641667	-0.826578	0.629469	0.003703	-0.796509	0.616219	0.189345	-0.716466	0.857524	-0.009167	-0.695428	0.862309	0.184370	-0.606717	0.694040	-0.167818	-0.621898	1.119852	0.039358	-0.592665	1.109970	0.139927	-0.563854	0.717863	0.317055	-0.566960	1.051559	0.132059	-0.358254	0.647086	-0.022373	-0.343962	0.670796	0.117711	-0.334232	0.638932	0.135552	-0.221880	0.069310	0.039662	-0.128552	0.335339	-0.224189	-0.115579	0.309153	-0.193733	0.398935	0.070002	-0.182586
14598	121.650000	-0.826587	0.629421	0.003723	-0.796530	0.616180	0.189360	-0.716508	0.857540	-0.009212	-0.695507	0.862292	0.184408	-0.606739	0.694025	-0.167790	-0.621894	1.120107	0.039153	-0.592689	1.110472	0.139733	-0.563794	0.717892	0.317121	-0.567148	1.051942	0.132061	-0.358268	0.647093	-0.022358	-0.343975	0.670805	0.117713	-0.334241	0.638948	0.135555	-0.221881	0.069304	0.039653	-0.128520	0.335323	-0.224134	-0.115536	0.309207	-0.193740	0.399086	0.070181	-0.182873
14599	121.658333	-0.826634	0.629375	0.003744	-0.796573	0.616116	0.189371	-0.716630	0.857518	-0.009174	-0.695611	0.862266	0.184447	-0.606833	0.694020	-0.167740	-0.621836	1.120418	0.038951	-0.592668	1.110995	0.139561	-0.563764	0.717909	0.317178	-0.567319	1.052355	0.132058	-0.358296	0.647112	-0.022355	-0.343989	0.670813	0.117704	-0.334265	0.638963	0.135563	-0.221884	0.069312	0.039655	-0.128498	0.335312	-0.224069	-0.115531	0.309153	-0.193715	0.399294	0.070437	-0.183209
14600	121.666667	-0.826693	0.629318	0.003761	-0.796622	0.616045	0.189382	-0.716846	0.857420	-0.009102	-0.695729	0.862231	0.184489	-0.606982	0.694010	-0.167674	-0.621751	1.120790	0.038739	-0.592613	1.111547	0.139390	-0.563708	0.717931	0.317182	-0.567470	1.052776	0.132049	-0.358339	0.647137	-0.022344	-0.344043	0.670836	0.117719	-0.334303	0.638983	0.135568	-0.221884	0.069315	0.039663	-0.128477	0.335291	-0.224016	-0.115597	0.309026	-0.193477	0.399587	0.070654	-0.183430
14601	121.675000	-0.826898	0.629318	0.003789	-0.796675	0.615949	0.189426	-0.717012	0.857385	-0.009038	-0.695871	0.862193	0.184537	-0.607107	0.693997	-0.167598	-0.621617	1.121187	0.038553	-0.592495	1.112117	0.139230	-0.563813	0.717980	0.317316	-0.567586	1.053208	0.132041	-0.358396	0.647161	-0.022338	-0.344089	0.670854	0.117718	-0.334350	0.639002	0.135572	-0.221885	0.069314	0.039671	-0.128445	0.335291	-0.223951	-0.115601	0.308960	-0.193446	0.399905	0.071115	-0.183968
14602	121.683333	-0.827009	0.629250	0.003827	-0.796740	0.615884	0.189428	-0.717188	0.857341	-0.008970	-0.696050	0.862118	0.184583	-0.607200	0.693990	-0.167504	-0.621467	1.121615	0.038385	-0.592349	1.112736	0.139072	-0.563875	0.718046	0.317401	-0.567671	1.053663	0.132028	-0.358464	0.647190	-0.022337	-0.344145	0.670877	0.117717	-0.334412	0.639030	0.135572	-0.221888	0.069319	0.039681	-0.128409	0.335289	-0.223878	-0.115605	0.308905	-0.193418	0.400260	0.071590	-0.184550
14603	121.691667	-0.827093	0.629158	0.003834	-0.796842	0.615806	0.189445	-0.717375	0.857292	-0.008917	-0.696175	0.861996	0.184586	-0.607427	0.693957	-0.167416	-0.621276	1.122089	0.038208	-0.592121	1.113318	0.138890	-0.563885	0.717932	0.317280	-0.567728	1.054157	0.132013	-0.358540	0.647210	-0.022331	-0.344231	0.670889	0.117709	-0.334481	0.639048	0.135573	-0.221889	0.069325	0.039683	-0.128383	0.335286	-0.223807	-0.115528	0.309030	-0.193336	0.400679	0.071978	-0.185073
14604	121.700000	-0.827183	0.629057	0.003831	-0.796944	0.615669	0.189462	-0.717570	0.857238	-0.008871	-0.696450	0.862009	0.184694	-0.607616	0.693922	-0.167309	-0.621067	1.122583	0.038032	-0.591906	1.113970	0.138736	-0.564028	0.717949	0.317346	-0.567762	1.054661	0.131990	-0.358623	0.647233	-0.022330	-0.344327	0.670905	0.117696	-0.334555	0.639068	0.135565	-0.221889	0.069329	0.039679	-0.128347	0.335277	-0.223730	-0.115559	0.308892	-0.193265	0.401099	0.072482	-0.185819
14605	121.708333	-0.827365	0.628963	0.003831	-0.797018	0.615555	0.189450	-0.717770	0.857222	-0.008842	-0.696649	0.861931	0.184714	-0.607824	0.693867	-0.167201	-0.620840	1.123145	0.037874	-0.591661	1.114643	0.138560	-0.564225	0.717909	0.317378	-0.567807	1.055201	0.131962	-0.358716	0.647252	-0.022339	-0.344393	0.670937	0.117686	-0.334636	0.639103	0.135561	-0.221895	0.069331	0.039668	-0.128317	0.335277	-0.223664	-0.115452	0.308969	-0.193206	0.401570	0.072905	-0.186584
14606	121.716667	-0.827502	0.628844	0.003845	-0.797120	0.615477	0.189452	-0.717993	0.857208	-0.008807	-0.696874	0.861920	0.184761	-0.608046	0.693814	-0.167067	-0.620581	1.123714	0.037711	-0.591377	1.115332	0.138397	-0.564393	0.717873	0.317347	-0.567997	1.056040	0.132208	-0.358809	0.647274	-0.022352	-0.344470	0.670975	0.117672	-0.334721	0.639127	0.135553	-0.221899	0.069332	0.039663	-0.128297	0.335265	-0.223595	-0.115441	0.308964	-0.193128	0.402054	0.073307	-0.187410
14607	121.725000	-0.827610	0.628731	0.003829	-0.797196	0.615356	0.189438	-0.718311	0.857112	-0.008745	-0.697100	0.861853	0.184766	-0.608309	0.693733	-0.166941	-0.620289	1.124315	0.037522	-0.591100	1.116066	0.138250	-0.564582	0.717836	0.317309	-0.567907	1.056323	0.131939	-0.358907	0.647302	-0.022371	-0.344592	0.670980	0.117644	-0.334922	0.639003	0.135421	-0.221895	0.069332	0.039654	-0.128271	0.335247	-0.223531	-0.115480	0.309001	-0.192908	0.402530	0.073650	-0.188312
14608	121.733333	-0.827721	0.628628	0.003818	-0.797325	0.615288	0.189432	-0.718570	0.857081	-0.008670	-0.697369	0.861841	0.184820	-0.608578	0.693645	-0.166807	-0.619985	1.124945	0.037355	-0.590806	1.116808	0.138085	-0.564805	0.717727	0.317225	-0.568104	1.057197	0.132195	-0.359001	0.647323	-0.022383	-0.344686	0.671002	0.117631	-0.334887	0.639186	0.135536	-0.221895	0.069334	0.039652	-0.128253	0.335234	-0.223470	-0.115520	0.308868	-0.192954	0.403008	0.074009	-0.189284
14609	121.741667	-0.827761	0.628480	0.003818	-0.797438	0.615192	0.189422	-0.718805	0.857060	-0.008639	-0.697624	0.861839	0.184851	-0.608833	0.693561	-0.166647	-0.619658	1.125568	0.037185	-0.590472	1.117533	0.137914	-0.565043	0.717686	0.317144	-0.568159	1.057770	0.132206	-0.359012	0.647422	-0.022499	-0.344800	0.671030	0.117636	-0.335090	0.639051	0.135402	-0.221898	0.069338	0.039661	-0.128244	0.335215	-0.223417	-0.115422	0.308928	-0.192921	0.403495	0.074307	-0.190338
14610	121.750000	-0.827811	0.628334	0.003822	-0.797582	0.615097	0.189406	-0.718992	0.857088	-0.008658	-0.697857	0.861792	0.184851	-0.609102	0.693484	-0.166479	-0.619313	1.126181	0.037015	-0.590148	1.118250	0.137768	-0.565299	0.717616	0.317033	-0.568051	1.058039	0.131947	-0.359106	0.647441	-0.022515	-0.344861	0.671038	0.117601	-0.335177	0.639074	0.135387	-0.221898	0.069351	0.039666	-0.128245	0.335196	-0.223365	-0.115480	0.308965	-0.192710	0.404008	0.074463	-0.191256
14611	121.758333	-0.827888	0.628207	0.003794	-0.797758	0.615047	0.189434	-0.719278	0.857021	-0.008612	-0.698121	0.861762	0.184873	-0.609421	0.693393	-0.166332	-0.618959	1.126749	0.036851	-0.589819	1.118939	0.137609	-0.565564	0.717559	0.316927	-0.568217	1.058844	0.132210	-0.359206	0.647462	-0.022539	-0.344974	0.671061	0.117594	-0.335149	0.639239	0.135493	-0.221905	0.069355	0.039670	-0.128253	0.335177	-0.223313	-0.115529	0.308836	-0.192777	0.404482	0.074736	-0.192485
14612	121.766667	-0.828020	0.628115	0.003802	-0.797876	0.614959	0.189420	-0.719540	0.856945	-0.008609	-0.698236	0.861615	0.184768	-0.609687	0.693298	-0.166171	-0.618591	1.127270	0.036673	-0.589456	1.119574	0.137464	-0.565839	0.717495	0.316804	-0.568238	1.059340	0.132214	-0.359306	0.647473	-0.022572	-0.345065	0.671073	0.117564	-0.335243	0.639252	0.135462	-0.221906	0.069363	0.039670	-0.128281	0.335155	-0.223267	-0.115457	0.308897	-0.192763	0.405022	0.074898	-0.193609
14613	121.775000	-0.828195	0.628020	0.003788	-0.797990	0.614849	0.189393	-0.719765	0.856932	-0.008515	-0.698623	0.861722	0.184888	-0.609980	0.693218	-0.165995	-0.618240	1.127718	0.036529	-0.589121	1.120151	0.137308	-0.566124	0.717430	0.316672	-0.568219	1.059760	0.132215	-0.359413	0.647478	-0.022607	-0.345152	0.671089	0.117524	-0.335338	0.639269	0.135421	-0.221910	0.069365	0.039668	-0.128299	0.335129	-0.223232	-0.115570	0.308809	-0.192689	0.405518	0.075032	-0.194807
14614	121.783333	-0.828276	0.627902	0.003763	-0.798097	0.614773	0.189386	-0.719962	0.856900	-0.008536	-0.698847	0.861697	0.184878	-0.610220	0.693125	-0.165833	-0.617899	1.128103	0.036384	-0.588773	1.120645	0.137197	-0.566427	0.717286	0.316494	-0.568170	1.060136	0.132200	-0.359521	0.647485	-0.022650	-0.345242	0.671109	0.117479	-0.335435	0.639280	0.135376	-0.221916	0.069368	0.039658	-0.128335	0.335108	-0.223203	-0.115608	0.308791	-0.192656	0.406027	0.075187	-0.196019
14615	121.791667	-0.828549	0.627879	0.003755	-0.798243	0.614723	0.189399	-0.720169	0.856860	-0.008528	-0.699082	0.861686	0.184878	-0.610504	0.693017	-0.165694	-0.617581	1.128428	0.036222	-0.588448	1.121085	0.137031	-0.566731	0.717193	0.316335	-0.568096	1.060472	0.132189	-0.359722	0.647407	-0.022599	-0.345330	0.671130	0.117429	-0.335533	0.639304	0.135323	-0.221918	0.069362	0.039648	-0.128390	0.335071	-0.223168	-0.115642	0.308775	-0.192631	0.406547	0.075401	-0.197294
14616	121.800000	-0.828694	0.627788	0.003745	-0.798339	0.614652	0.189388	-0.720339	0.856873	-0.008478	-0.699256	0.861687	0.184847	-0.610776	0.692916	-0.165559	-0.617293	1.128690	0.036098	-0.588148	1.121461	0.136890	-0.567038	0.717085	0.316173	-0.568003	1.060761	0.132173	-0.359831	0.647407	-0.022651	-0.345448	0.671136	0.117375	-0.335625	0.639326	0.135276	-0.221928	0.069364	0.039639	-0.128456	0.335029	-0.223156	-0.115669	0.308855	-0.192470	0.407076	0.075554	-0.198386
14617	121.808333	-0.828774	0.627704	0.003715	-0.798412	0.614576	0.189371	-0.720476	0.856846	-0.008514	-0.699423	0.861681	0.184820	-0.611018	0.692821	-0.165413	-0.617036	1.128903	0.035978	-0.587846	1.121780	0.136788	-0.567342	0.716980	0.316015	-0.567982	1.061027	0.132206	-0.359936	0.647403	-0.022698	-0.345501	0.671182	0.117341	-0.335713	0.639355	0.135237	-0.221927	0.069371	0.039644	-0.128516	0.334992	-0.223129	-0.115689	0.308851	-0.192567	0.407624	0.075767	-0.199465
14618	121.816667	-0.828847	0.627626	0.003680	-0.798512	0.614538	0.189361	-0.720595	0.856828	-0.008513	-0.699620	0.861678	0.184815	-0.611253	0.692727	-0.165277	-0.616790	1.129055	0.035826	-0.587577	1.122061	0.136626	-0.567663	0.716796	0.315818	-0.567962	1.061246	0.132223	-0.360045	0.647398	-0.022744	-0.345582	0.671211	0.117301	-0.335797	0.639382	0.135191	-0.221932	0.069372	0.039648	-0.128580	0.334952	-0.223111	-0.115781	0.308708	-0.192587	0.408157	0.076024	-0.200490
14619	121.825000	-0.828903	0.627543	0.003673	-0.798585	0.614479	0.189330	-0.720637	0.856853	-0.008548	-0.699752	0.861659	0.184780	-0.611520	0.692613	-0.165170	-0.616597	1.129126	0.035706	-0.587354	1.122262	0.136499	-0.567967	0.716659	0.315645	-0.567748	1.061403	0.132152	-0.360136	0.647390	-0.022791	-0.345661	0.671236	0.117267	-0.335935	0.639327	0.135098	-0.221933	0.069385	0.039652	-0.128646	0.334925	-0.223100	-0.115872	0.308678	-0.192511	0.408741	0.076368	-0.201598
14620	121.833333	-0.828955	0.627473	0.003664	-0.798678	0.614456	0.189322	-0.720697	0.856833	-0.008558	-0.699846	0.861670	0.184748	-0.611718	0.692507	-0.165061	-0.616433	1.129131	0.035591	-0.587166	1.122406	0.136382	-0.568268	0.716520	0.315473	-0.567712	1.061500	0.132160	-0.360230	0.647385	-0.022842	-0.345766	0.671232	0.117222	-0.336069	0.639266	0.135000	-0.221934	0.069393	0.039654	-0.128715	0.334898	-0.223088	-0.115848	0.308912	-0.192484	0.409284	0.076659	-0.202424
14621	121.841667	-0.828990	0.627411	0.003592	-0.798734	0.614432	0.189304	-0.720783	0.856771	-0.008545	-0.699916	0.861669	0.184716	-0.611896	0.692419	-0.164962	-0.616303	1.129047	0.035476	-0.587020	1.122480	0.136267	-0.568548	0.716387	0.315319	-0.567500	1.061543	0.132083	-0.360307	0.647364	-0.022894	-0.345822	0.671247	0.117197	-0.336016	0.639429	0.135092	-0.221939	0.069400	0.039653	-0.128783	0.334867	-0.223089	-0.116010	0.308678	-0.192422	0.409781	0.076988	-0.203150
14622	121.850000	-0.829076	0.627390	0.003615	-0.798784	0.614376	0.189262	-0.720722	0.856815	-0.008587	-0.699958	0.861672	0.184682	-0.612063	0.692339	-0.164870	-0.616215	1.128907	0.035360	-0.586907	1.122506	0.136174	-0.568828	0.716196	0.315124	-0.567460	1.061537	0.132092	-0.360379	0.647347	-0.022944	-0.345897	0.671238	0.117160	-0.336196	0.639277	0.134934	-0.221938	0.069399	0.039648	-0.128855	0.334835	-0.223091	-0.116010	0.308761	-0.192602	0.410284	0.077343	-0.203796
14623	121.858333	-0.829052	0.627350	0.003557	-0.798825	0.614380	0.189250	-0.720722	0.856779	-0.008584	-0.699969	0.861653	0.184647	-0.612226	0.692264	-0.164803	-0.616171	1.128679	0.035236	-0.586843	1.122420	0.136062	-0.569083	0.716057	0.314955	-0.567314	1.061474	0.132045	-0.360436	0.647324	-0.022993	-0.345959	0.671202	0.117098	-0.336140	0.639418	0.135017	-0.221849	0.069441	0.039677	-0.128922	0.334803	-0.223103	-0.116062	0.308782	-0.192549	0.410715	0.077675	-0.204325
14624	121.866667	-0.829143	0.627380	0.003563	-0.798861	0.614390	0.189234	-0.720678	0.856770	-0.008582	-0.699939	0.861662	0.184618	-0.612370	0.692195	-0.164746	-0.616167	1.128386	0.035132	-0.586797	1.122266	0.135929	-0.569311	0.715942	0.314802	-0.566970	1.061380	0.131912	-0.360484	0.647306	-0.023035	-0.346001	0.671226	0.117092	-0.336316	0.639255	0.134861	-0.221938	0.069393	0.039631	-0.128991	0.334776	-0.223125	-0.116207	0.308636	-0.192375	0.411093	0.078010	-0.204748
14625	121.875000	-0.829191	0.627411	0.003541	-0.798908	0.614413	0.189230	-0.720600	0.856760	-0.008595	-0.699897	0.861643	0.184590	-0.612452	0.692142	-0.164705	-0.616233	1.128022	0.035043	-0.586800	1.122071	0.135837	-0.569512	0.715801	0.314644	-0.566960	1.061264	0.131958	-0.360420	0.647364	-0.023188	-0.346062	0.671227	0.117086	-0.336233	0.639396	0.134950	-0.221940	0.069397	0.039631	-0.129057	0.334749	-0.223152	-0.116220	0.308558	-0.192566	0.411389	0.078319	-0.205025
14626	121.883333	-0.829157	0.627414	0.003522	-0.798870	0.614388	0.189178	-0.720430	0.856824	-0.008643	-0.699808	0.861653	0.184570	-0.612506	0.692100	-0.164675	-0.616349	1.127613	0.034965	-0.586833	1.121832	0.135760	-0.569683	0.715678	0.314496	-0.566750	1.061142	0.131903	-0.360435	0.647337	-0.023235	-0.346084	0.671218	0.117064	-0.336260	0.639381	0.134922	-0.221947	0.069398	0.039632	-0.129123	0.334714	-0.223181	-0.116298	0.308529	-0.192587	0.411614	0.078612	-0.205195
14627	121.891667	-0.829145	0.627466	0.003502	-0.798860	0.614426	0.189159	-0.720315	0.856804	-0.008615	-0.699680	0.861614	0.184513	-0.612525	0.692068	-0.164657	-0.616529	1.127174	0.034916	-0.586902	1.121564	0.135687	-0.569809	0.715619	0.314387	-0.566502	1.060973	0.131834	-0.360472	0.647265	-0.023220	-0.346090	0.671206	0.117046	-0.336274	0.639362	0.134895	-0.221951	0.069402	0.039641	-0.129175	0.334681	-0.223219	-0.116286	0.308674	-0.192662	0.411778	0.078882	-0.205215
14628	121.900000	-0.829114	0.627488	0.003482	-0.798914	0.614537	0.189167	-0.720172	0.856775	-0.008678	-0.699561	0.861613	0.184496	-0.612509	0.692042	-0.164662	-0.616753	1.126691	0.034907	-0.587110	1.121317	0.135711	-0.569905	0.715559	0.314294	-0.566069	1.060798	0.131667	-0.360497	0.647194	-0.023201	-0.346077	0.671185	0.117029	-0.336270	0.639335	0.134871	-0.221957	0.069409	0.039651	-0.129226	0.334649	-0.223259	-0.116405	0.308534	-0.192526	0.411895	0.079141	-0.205111
14629	121.908333	-0.829033	0.627530	0.003449	-0.798753	0.614476	0.189096	-0.719969	0.856820	-0.008665	-0.699412	0.861610	0.184481	-0.612456	0.692032	-0.164691	-0.616986	1.126188	0.034883	-0.587154	1.120959	0.135632	-0.569884	0.715358	0.314056	-0.565990	1.060558	0.131671	-0.360456	0.647159	-0.023238	-0.346052	0.671164	0.117010	-0.336243	0.639308	0.134849	-0.221960	0.069415	0.039651	-0.129306	0.334625	-0.223258	-0.116396	0.308583	-0.192646	0.411978	0.079382	-0.204896
14630	121.916667	-0.829009	0.627604	0.003450	-0.798702	0.614550	0.189074	-0.719827	0.856789	-0.008658	-0.699243	0.861606	0.184463	-0.612322	0.692037	-0.164735	-0.617244	1.125664	0.034871	-0.587238	1.120625	0.135536	-0.569900	0.715278	0.313964	-0.565756	1.060365	0.131635	-0.360403	0.647125	-0.023269	-0.346008	0.671141	0.116991	-0.336207	0.639267	0.134819	-0.221959	0.069420	0.039656	-0.129328	0.334589	-0.223332	-0.116409	0.308541	-0.192868	0.412025	0.079601	-0.204613
14631	121.925000	-0.828896	0.627649	0.003413	-0.798609	0.614614	0.189074	-0.719622	0.856819	-0.008674	-0.699039	0.861636	0.184451	-0.612220	0.692041	-0.164812	-0.617517	1.125125	0.034866	-0.587425	1.120318	0.135550	-0.569865	0.715211	0.313897	-0.565544	1.060182	0.131600	-0.360335	0.647081	-0.023300	-0.345919	0.671100	0.116957	-0.336268	0.639081	0.134667	-0.221963	0.069415	0.039653	-0.129373	0.334541	-0.223403	-0.116448	0.308504	-0.192764	0.412045	0.079799	-0.204290
14632	121.933333	-0.828893	0.627748	0.003409	-0.798505	0.614653	0.189051	-0.719407	0.856847	-0.008688	-0.698850	0.861641	0.184437	-0.612040	0.692060	-0.164898	-0.617788	1.124597	0.034867	-0.587623	1.120009	0.135566	-0.569799	0.715148	0.313849	-0.565337	1.059974	0.131563	-0.360253	0.647041	-0.023329	-0.345841	0.671072	0.116944	-0.336071	0.639195	0.134765	-0.221965	0.069407	0.039648	-0.129392	0.334505	-0.223464	-0.116506	0.308388	-0.192771	0.412046	0.079969	-0.203938
14633	121.941667	-0.828927	0.627901	0.003386	-0.798438	0.614762	0.189026	-0.719130	0.856908	-0.008723	-0.698630	0.861654	0.184417	-0.611863	0.692085	-0.165012	-0.618064	1.124057	0.034868	-0.587693	1.119647	0.135481	-0.569705	0.715124	0.313851	-0.565180	1.059792	0.131555	-0.360111	0.647045	-0.023415	-0.345731	0.671049	0.116927	-0.335977	0.639161	0.134743	-0.221962	0.069401	0.039639	-0.129380	0.334466	-0.223569	-0.116467	0.308401	-0.192968	0.412016	0.080062	-0.203560
14634	121.950000	-0.828825	0.627975	0.003384	-0.798329	0.614802	0.188969	-0.718916	0.856902	-0.008738	-0.698367	0.861678	0.184400	-0.611658	0.692109	-0.165144	-0.618324	1.123516	0.034860	-0.587847	1.119314	0.135452	-0.569587	0.715116	0.313870	-0.564886	1.059638	0.131488	-0.360050	0.646969	-0.023383	-0.345608	0.671034	0.116915	-0.335868	0.639130	0.134713	-0.221968	0.069388	0.039637	-0.129352	0.334425	-0.223668	-0.116507	0.308346	-0.193133	0.411976	0.080140	-0.203164
14635	121.958333	-0.828712	0.628057	0.003384	-0.798218	0.614915	0.188974	-0.718687	0.856915	-0.008739	-0.698136	0.861670	0.184377	-0.611440	0.692158	-0.165272	-0.618598	1.123024	0.034883	-0.588032	1.119022	0.135430	-0.569405	0.715122	0.313893	-0.564932	1.059400	0.131553	-0.359934	0.646935	-0.023411	-0.345491	0.671010	0.116899	-0.335751	0.639097	0.134692	-0.221959	0.069385	0.039640	-0.129335	0.334385	-0.223742	-0.116420	0.308369	-0.193065	0.411914	0.080139	-0.202687
14636	121.966667	-0.828597	0.628161	0.003402	-0.798058	0.614968	0.188945	-0.718461	0.856946	-0.008704	-0.697880	0.861706	0.184385	-0.611211	0.692215	-0.165411	-0.618875	1.122531	0.034915	-0.588192	1.118702	0.135434	-0.569110	0.715123	0.313835	-0.564835	1.059219	0.131566	-0.359722	0.646989	-0.023547	-0.345364	0.670987	0.116890	-0.335620	0.639063	0.134671	-0.221783	0.069480	0.039722	-0.129305	0.334347	-0.223803	-0.116428	0.308266	-0.193076	0.411812	0.080119	-0.202137
14637	121.975000	-0.828417	0.628233	0.003383	-0.797952	0.615072	0.188913	-0.718229	0.856952	-0.008698	-0.697624	0.861727	0.184400	-0.610945	0.692268	-0.165559	-0.619146	1.122029	0.034939	-0.588364	1.118398	0.135449	-0.568939	0.715182	0.313992	-0.564649	1.059053	0.131562	-0.359600	0.646963	-0.023574	-0.345259	0.670939	0.116868	-0.335487	0.639028	0.134655	-0.221963	0.069396	0.039653	-0.129264	0.334316	-0.223870	-0.116395	0.308133	-0.193270	0.411657	0.080018	-0.201407
14638	121.983333	-0.828243	0.628321	0.003408	-0.797758	0.615144	0.188871	-0.717973	0.856972	-0.008689	-0.697361	0.861745	0.184425	-0.610683	0.692330	-0.165708	-0.619308	1.121529	0.035047	-0.588640	1.118173	0.135553	-0.568494	0.715112	0.313849	-0.564599	1.058812	0.131586	-0.359569	0.646849	-0.023488	-0.345144	0.670880	0.116846	-0.335353	0.638991	0.134643	-0.221962	0.069407	0.039664	-0.129215	0.334278	-0.223923	-0.116338	0.308184	-0.193196	0.411444	0.079791	-0.200375
14639	121.991667	-0.827939	0.628335	0.003428	-0.797621	0.615254	0.188882	-0.717720	0.857018	-0.008647	-0.697060	0.861762	0.184449	-0.610446	0.692390	-0.165863	-0.619580	1.121072	0.035098	-0.588687	1.117819	0.135507	-0.568251	0.715309	0.314122	-0.564500	1.058640	0.131610	-0.359451	0.646805	-0.023510	-0.345000	0.670840	0.116840	-0.335213	0.638945	0.134627	-0.221966	0.069401	0.039668	-0.129154	0.334242	-0.223977	-0.116276	0.308088	-0.193322	0.411210	0.079537	-0.199269
14640	122.000000	-0.827809	0.628433	0.003445	-0.797440	0.615302	0.188917	-0.717474	0.857052	-0.008624	-0.696800	0.861780	0.184492	-0.610222	0.692448	-0.166012	-0.619855	1.120633	0.035185	-0.588837	1.117549	0.135531	-0.567912	0.715390	0.314255	-0.564394	1.058473	0.131642	-0.359328	0.646763	-0.023525	-0.344864	0.670788	0.116825	-0.335082	0.638886	0.134608	-0.221974	0.069400	0.039669	-0.129093	0.334216	-0.224033	-0.116220	0.307998	-0.193459	0.410941	0.079256	-0.198016
14641	122.008333	-0.827688	0.628525	0.003474	-0.797333	0.615424	0.188901	-0.717247	0.857092	-0.008574	-0.696548	0.861813	0.184553	-0.609932	0.692487	-0.166170	-0.620109	1.120218	0.035260	-0.588964	1.117275	0.135570	-0.567585	0.715486	0.314457	-0.564209	1.058341	0.131660	-0.359202	0.646726	-0.023552	-0.344665	0.670730	0.116784	-0.334951	0.638835	0.134591	-0.221971	0.069386	0.039666	-0.129026	0.334178	-0.224089	-0.116162	0.307948	-0.193509	0.410637	0.078914	-0.196556
14642	122.016667	-0.827567	0.628616	0.003507	-0.797206	0.615499	0.188915	-0.717047	0.857081	-0.008540	-0.696137	0.861699	0.184480	-0.609714	0.692519	-0.166321	-0.620352	1.119812	0.035332	-0.589073	1.117021	0.135620	-0.567164	0.715552	0.314572	-0.564195	1.058180	0.131730	-0.359087	0.646690	-0.023578	-0.344554	0.670671	0.116774	-0.334823	0.638789	0.134576	-0.221979	0.069374	0.039663	-0.128968	0.334145	-0.224141	-0.116105	0.307912	-0.193565	0.410327	0.078526	-0.194941
14643	122.025000	-0.827557	0.628769	0.003527	-0.797087	0.615562	0.188929	-0.716854	0.857088	-0.008477	-0.696014	0.861849	0.184651	-0.609514	0.692555	-0.166442	-0.620584	1.119445	0.035435	-0.589161	1.116770	0.135691	-0.566768	0.715650	0.314767	-0.563992	1.058033	0.131709	-0.358967	0.646658	-0.023594	-0.344403	0.670651	0.116781	-0.334703	0.638740	0.134567	-0.221976	0.069370	0.039661	-0.128901	0.334124	-0.224191	-0.116011	0.307892	-0.193671	0.409980	0.078180	-0.193264
14644	122.033333	-0.827461	0.628870	0.003574	-0.796969	0.615619	0.188947	-0.716670	0.857090	-0.008436	-0.695757	0.861893	0.184744	-0.609279	0.692597	-0.166538	-0.620800	1.119074	0.035535	-0.589240	1.116558	0.135747	-0.566452	0.715730	0.315046	-0.563951	1.057867	0.131773	-0.358856	0.646632	-0.023614	-0.344290	0.670610	0.116785	-0.334578	0.638693	0.134551	-0.221984	0.069370	0.039665	-0.128844	0.334107	-0.224246	-0.115955	0.307858	-0.193715	0.409665	0.077700	-0.191321
14645	122.041667	-0.827372	0.628951	0.003616	-0.796808	0.615663	0.188976	-0.716471	0.857127	-0.008376	-0.695468	0.861782	0.184730	-0.609094	0.692613	-0.166637	-0.621011	1.118785	0.035668	-0.589348	1.116368	0.135848	-0.565989	0.715840	0.315233	-0.563690	1.057788	0.131776	-0.358708	0.646641	-0.023684	-0.344177	0.670571	0.116780	-0.334474	0.638651	0.134540	-0.221985	0.069371	0.039667	-0.128783	0.334091	-0.224293	-0.115900	0.307849	-0.193774	0.409362	0.077363	-0.189462
14646	122.050000	-0.827278	0.629004	0.003665	-0.796712	0.615718	0.188998	-0.716296	0.857163	-0.008305	-0.695321	0.861846	0.184876	-0.608925	0.692605	-0.166739	-0.621194	1.118513	0.035790	-0.589437	1.116211	0.135962	-0.565524	0.715890	0.315387	-0.563553	1.057689	0.131838	-0.358658	0.646573	-0.023639	-0.344065	0.670535	0.116782	-0.334363	0.638607	0.134531	-0.221985	0.069370	0.039676	-0.128731	0.334083	-0.224341	-0.115810	0.307949	-0.193705	0.409129	0.076901	-0.187408
14647	122.058333	-0.827204	0.629062	0.003717	-0.796606	0.615754	0.189041	-0.716227	0.857116	-0.008180	-0.695103	0.861847	0.184968	-0.608793	0.692594	-0.166794	-0.621361	1.118267	0.035924	-0.589400	1.116047	0.136047	-0.565111	0.715972	0.315619	-0.563546	1.057561	0.131907	-0.358574	0.646539	-0.023650	-0.343961	0.670493	0.116786	-0.334259	0.638557	0.134524	-0.221982	0.069376	0.039687	-0.128685	0.334063	-0.224392	-0.115806	0.307814	-0.193870	0.408853	0.076469	-0.185512
14648	122.066667	-0.827110	0.629093	0.003747	-0.796423	0.615747	0.189058	-0.716069	0.857150	-0.008127	-0.694894	0.861848	0.185062	-0.608677	0.692580	-0.166842	-0.621515	1.118067	0.036067	-0.589340	1.115903	0.136103	-0.564786	0.716074	0.315943	-0.563517	1.057468	0.131993	-0.358405	0.646588	-0.023768	-0.343858	0.670450	0.116791	-0.334163	0.638500	0.134510	-0.221806	0.069464	0.039775	-0.128644	0.334053	-0.224453	-0.115766	0.307804	-0.193925	0.408648	0.076047	-0.183651
14649	122.075000	-0.827091	0.629152	0.003812	-0.796346	0.615791	0.189113	-0.716006	0.857122	-0.008009	-0.694652	0.861745	0.185090	-0.608567	0.692554	-0.166857	-0.621650	1.117941	0.036232	-0.589312	1.115822	0.136196	-0.564407	0.716109	0.316146	-0.563261	1.057454	0.132008	-0.358336	0.646551	-0.023773	-0.343745	0.670399	0.116792	-0.334070	0.638446	0.134503	-0.221991	0.069374	0.039700	-0.128557	0.334079	-0.224487	-0.115704	0.307851	-0.193917	0.408388	0.075273	-0.181613
14650	122.083333	-0.827143	0.629217	0.003893	-0.796275	0.615829	0.189165	-0.715967	0.857093	-0.007898	-0.694417	0.861671	0.185131	-0.608524	0.692517	-0.166868	-0.621739	1.117804	0.036251	-0.589253	1.115766	0.136305	-0.563955	0.716114	0.316261	-0.563168	1.057423	0.132075	-0.358369	0.646429	-0.023667	-0.343711	0.670360	0.116816	-0.333981	0.638393	0.134494	-0.222000	0.069368	0.039698	-0.128542	0.334052	-0.224567	-0.115709	0.307771	-0.194026	0.408200	0.074765	-0.179842
14651	122.091667	-0.827095	0.629237	0.003935	-0.796220	0.615811	0.189183	-0.715895	0.857112	-0.007804	-0.694396	0.861786	0.185355	-0.608495	0.692483	-0.166855	-0.621813	1.117785	0.036452	-0.589172	1.115749	0.136404	-0.563614	0.716156	0.316469	-0.563079	1.057426	0.132155	-0.358321	0.646399	-0.023672	-0.343568	0.670313	0.116787	-0.333911	0.638338	0.134478	-0.222002	0.069355	0.039691	-0.128520	0.334043	-0.224629	-0.115663	0.307812	-0.194031	0.408075	0.074223	-0.178131
14652	122.100000	-0.827091	0.629273	0.003998	-0.796170	0.615821	0.189228	-0.715898	0.857088	-0.007659	-0.694139	0.861632	0.185348	-0.608446	0.692458	-0.166800	-0.621872	1.117783	0.036663	-0.589181	1.115832	0.136569	-0.563300	0.716217	0.316674	-0.562987	1.057451	0.132244	-0.358284	0.646375	-0.023684	-0.343502	0.670274	0.116786	-0.333846	0.638290	0.134464	-0.222010	0.069357	0.039686	-0.128509	0.334040	-0.224690	-0.115683	0.307736	-0.194139	0.407971	0.073704	-0.176569
14653	122.108333	-0.826985	0.629262	0.004033	-0.796123	0.615854	0.189308	-0.715889	0.857077	-0.007549	-0.694171	0.861748	0.185582	-0.608517	0.692415	-0.166751	-0.621875	1.117854	0.036809	-0.588961	1.115850	0.136580	-0.563010	0.716254	0.316862	-0.562905	1.057507	0.132319	-0.358262	0.646364	-0.023689	-0.343508	0.670244	0.116809	-0.333791	0.638251	0.134460	-0.222015	0.069355	0.039694	-0.128508	0.334042	-0.224748	-0.115611	0.307861	-0.194099	0.407903	0.073252	-0.175188
14654	122.116667	-0.827071	0.629312	0.004123	-0.796070	0.615810	0.189383	-0.715898	0.857073	-0.007416	-0.694116	0.861722	0.185717	-0.608574	0.692398	-0.166665	-0.621855	1.117940	0.036953	-0.588920	1.116008	0.136745	-0.562737	0.716289	0.317046	-0.562824	1.057579	0.132409	-0.358257	0.646359	-0.023693	-0.343413	0.670212	0.116791	-0.333746	0.638221	0.134454	-0.222020	0.069367	0.039699	-0.128520	0.334051	-0.224800	-0.115597	0.307867	-0.194186	0.407854	0.072845	-0.174018
14655	122.125000	-0.827080	0.629327	0.004190	-0.796058	0.615820	0.189434	-0.715903	0.857093	-0.007322	-0.694022	0.861735	0.185837	-0.608660	0.692379	-0.166554	-0.621803	1.118072	0.037076	-0.588694	1.116135	0.136792	-0.562590	0.716356	0.317308	-0.562745	1.057691	0.132496	-0.358263	0.646359	-0.023691	-0.343389	0.670182	0.116799	-0.333715	0.638187	0.134457	-0.222021	0.069370	0.039703	-0.128542	0.334056	-0.224858	-0.115616	0.307829	-0.194307	0.407675	0.072293	-0.172849
14656	122.133333	-0.827091	0.629333	0.004257	-0.796027	0.615789	0.189509	-0.715995	0.857050	-0.007165	-0.693974	0.861717	0.185953	-0.608734	0.692378	-0.166415	-0.621714	1.118261	0.037191	-0.588436	1.116318	0.136844	-0.562389	0.716350	0.317436	-0.562671	1.057831	0.132589	-0.358278	0.646359	-0.023690	-0.343368	0.670153	0.116809	-0.333693	0.638154	0.134450	-0.222026	0.069377	0.039711	-0.128577	0.334058	-0.224910	-0.115718	0.307745	-0.194389	0.407577	0.071886	-0.171981
14657	122.141667	-0.827110	0.629329	0.004322	-0.796022	0.615773	0.189576	-0.716000	0.857122	-0.007090	-0.693913	0.861620	0.186013	-0.608902	0.692362	-0.166288	-0.621593	1.118510	0.037284	-0.588214	1.116550	0.136910	-0.562230	0.716356	0.317565	-0.562605	1.057996	0.132674	-0.358312	0.646363	-0.023685	-0.343365	0.670123	0.116810	-0.333688	0.638122	0.134445	-0.221942	0.069413	0.039760	-0.128622	0.334055	-0.224959	-0.115721	0.307804	-0.194407	0.407448	0.071513	-0.171374
14658	122.150000	-0.827137	0.629316	0.004389	-0.796013	0.615746	0.189638	-0.716122	0.857090	-0.006893	-0.693948	0.861696	0.186183	-0.609057	0.692368	-0.166136	-0.621422	1.118777	0.037241	-0.587985	1.116841	0.136965	-0.562104	0.716386	0.317698	-0.562549	1.058193	0.132756	-0.358351	0.646378	-0.023689	-0.343364	0.670098	0.116810	-0.333686	0.638093	0.134440	-0.222038	0.069366	0.039720	-0.128676	0.334054	-0.225015	-0.115722	0.307791	-0.194550	0.407334	0.071234	-0.170917
14659	122.158333	-0.827170	0.629310	0.004441	-0.796029	0.615729	0.189701	-0.716161	0.857142	-0.006844	-0.693902	0.861619	0.186239	-0.609226	0.692371	-0.165978	-0.621257	1.119191	0.037438	-0.587731	1.117191	0.137026	-0.561945	0.716361	0.317710	-0.562520	1.058439	0.132821	-0.358395	0.646388	-0.023693	-0.343353	0.670086	0.116810	-0.333695	0.638062	0.134427	-0.222040	0.069361	0.039715	-0.128740	0.334037	-0.225086	-0.115780	0.307832	-0.194538	0.407257	0.071123	-0.170748
14660	122.166667	-0.827206	0.629292	0.004498	-0.796045	0.615704	0.189757	-0.716259	0.857167	-0.006718	-0.694018	0.861673	0.186421	-0.609450	0.692383	-0.165813	-0.621065	1.119596	0.037490	-0.587481	1.117575	0.137058	-0.561950	0.716378	0.317856	-0.562507	1.058716	0.132895	-0.358354	0.646492	-0.023815	-0.343427	0.670062	0.116817	-0.333704	0.638042	0.134420	-0.221871	0.069443	0.039790	-0.128780	0.334017	-0.225166	-0.115853	0.307848	-0.194512	0.407190	0.071092	-0.170767
14661	122.175000	-0.827138	0.629222	0.004549	-0.796067	0.615673	0.189807	-0.716408	0.857156	-0.006578	-0.694057	0.861661	0.186531	-0.609640	0.692395	-0.165639	-0.620832	1.120054	0.037463	-0.587282	1.118050	0.137109	-0.561937	0.716350	0.317900	-0.562513	1.059024	0.132972	-0.358409	0.646519	-0.023819	-0.343388	0.670053	0.116798	-0.333722	0.638026	0.134409	-0.221962	0.069402	0.039745	-0.128876	0.333994	-0.225207	-0.115917	0.307834	-0.194558	0.407118	0.071002	-0.170885
14662	122.183333	-0.827298	0.629269	0.004600	-0.796102	0.615647	0.189856	-0.716490	0.857219	-0.006473	-0.694110	0.861647	0.186637	-0.609839	0.692419	-0.165459	-0.620619	1.120552	0.037564	-0.586953	1.118501	0.137104	-0.561869	0.716324	0.317852	-0.562536	1.059371	0.133060	-0.358555	0.646465	-0.023713	-0.343405	0.670051	0.116795	-0.333746	0.638013	0.134397	-0.222055	0.069360	0.039708	-0.128983	0.333969	-0.225250	-0.116002	0.307816	-0.194590	0.407016	0.070899	-0.171070
14663	122.191667	-0.827129	0.629131	0.004648	-0.796138	0.615617	0.189904	-0.716646	0.857204	-0.006347	-0.694188	0.861642	0.186757	-0.610036	0.692458	-0.165261	-0.620345	1.121054	0.037484	-0.586684	1.118994	0.137083	-0.562005	0.716304	0.317954	-0.562556	1.059746	0.133147	-0.358526	0.646588	-0.023822	-0.343437	0.670024	0.116762	-0.333775	0.638014	0.134388	-0.222057	0.069369	0.039714	-0.129081	0.333944	-0.225280	-0.116108	0.307739	-0.194697	0.406913	0.070803	-0.171325
14664	122.200000	-0.827196	0.629122	0.004693	-0.796179	0.615583	0.189951	-0.716807	0.857191	-0.006233	-0.694262	0.861623	0.186851	-0.610249	0.692488	-0.165073	-0.620095	1.121613	0.037559	-0.586419	1.119532	0.137078	-0.562082	0.716235	0.317934	-0.562576	1.060141	0.133242	-0.358584	0.646622	-0.023823	-0.343522	0.670055	0.116803	-0.333817	0.638011	0.134375	-0.221884	0.069464	0.039801	-0.129182	0.333925	-0.225309	-0.116167	0.307786	-0.194664	0.406791	0.070668	-0.171607
14665	122.208333	-0.827265	0.629095	0.004739	-0.796270	0.615559	0.190017	-0.716938	0.857210	-0.006097	-0.694361	0.861608	0.186947	-0.610476	0.692518	-0.164894	-0.619833	1.122192	0.037571	-0.586123	1.120080	0.137096	-0.562148	0.716166	0.317871	-0.562603	1.060560	0.133294	-0.358651	0.646652	-0.023819	-0.343513	0.670056	0.116779	-0.333922	0.637936	0.134305	-0.221982	0.069434	0.039767	-0.129291	0.333891	-0.225325	-0.116310	0.307643	-0.194820	0.406639	0.070526	-0.171933
14666	122.216667	-0.827329	0.629062	0.004780	-0.796273	0.615498	0.190039	-0.717006	0.857281	-0.006035	-0.694462	0.861587	0.187036	-0.610654	0.692560	-0.164710	-0.619553	1.122773	0.037576	-0.585854	1.120652	0.137117	-0.562234	0.716096	0.317792	-0.562627	1.060973	0.133368	-0.358716	0.646675	-0.023822	-0.343565	0.670050	0.116769	-0.334028	0.637858	0.134232	-0.222075	0.069393	0.039734	-0.129403	0.333846	-0.225340	-0.116438	0.307605	-0.194801	0.406476	0.070375	-0.172264
14667	122.225000	-0.827459	0.629054	0.004821	-0.796367	0.615464	0.190105	-0.717222	0.857241	-0.005860	-0.694457	0.861421	0.187002	-0.610883	0.692593	-0.164545	-0.619262	1.123369	0.037564	-0.585562	1.121220	0.137079	-0.562452	0.716054	0.317832	-0.562654	1.061414	0.133453	-0.358870	0.646614	-0.023719	-0.343654	0.670053	0.116768	-0.334087	0.637854	0.134217	-0.222086	0.069386	0.039731	-0.129507	0.333798	-0.225348	-0.116506	0.307623	-0.194744	0.406329	0.070246	-0.172627
14668	122.233333	-0.827500	0.629015	0.004845	-0.796455	0.615435	0.190149	-0.717365	0.857253	-0.005765	-0.694576	0.861397	0.187076	-0.611105	0.692631	-0.164383	-0.618974	1.123981	0.037550	-0.585379	1.121862	0.137143	-0.562610	0.715984	0.317773	-0.562697	1.061853	0.133544	-0.358929	0.646628	-0.023723	-0.343728	0.670041	0.116751	-0.334136	0.637850	0.134203	-0.222096	0.069384	0.039729	-0.129609	0.333736	-0.225354	-0.116570	0.307625	-0.194684	0.406208	0.070092	-0.173003
14669	122.241667	-0.827530	0.628964	0.004851	-0.796505	0.615382	0.190175	-0.717456	0.857297	-0.005738	-0.694855	0.861528	0.187290	-0.611208	0.692662	-0.164235	-0.618681	1.124574	0.037543	-0.584999	1.122401	0.137068	-0.562788	0.715912	0.317704	-0.562756	1.062312	0.133637	-0.358988	0.646649	-0.023734	-0.343735	0.670056	0.116737	-0.334192	0.637849	0.134180	-0.222104	0.069366	0.039722	-0.129703	0.333670	-0.225342	-0.116727	0.307484	-0.194724	0.406194	0.070028	-0.173448
14670	122.250000	-0.827621	0.628946	0.004875	-0.796556	0.615336	0.190194	-0.717533	0.857340	-0.005711	-0.694967	0.861500	0.187344	-0.611360	0.692695	-0.164110	-0.618385	1.125182	0.037506	-0.584708	1.122972	0.137029	-0.562991	0.715772	0.317587	-0.562840	1.062764	0.133719	-0.359038	0.646673	-0.023745	-0.343779	0.670059	0.116716	-0.334236	0.637852	0.134164	-0.222113	0.069365	0.039718	-0.129811	0.333589	-0.225325	-0.116873	0.307336	-0.194751	0.406199	0.070003	-0.173874
14671	122.258333	-0.827724	0.628946	0.004884	-0.796609	0.615278	0.190202	-0.717719	0.857291	-0.005578	-0.695078	0.861477	0.187393	-0.611526	0.692720	-0.164005	-0.618105	1.125756	0.037498	-0.584449	1.123567	0.137024	-0.563194	0.715685	0.317493	-0.562906	1.063215	0.133830	-0.359088	0.646685	-0.023753	-0.343806	0.670061	0.116698	-0.334279	0.637858	0.134156	-0.222035	0.069415	0.039763	-0.129873	0.333519	-0.225303	-0.116859	0.307416	-0.194703	0.406143	0.069945	-0.174205
14672	122.266667	-0.827773	0.628919	0.004885	-0.796632	0.615191	0.190187	-0.717789	0.857320	-0.005573	-0.695189	0.861453	0.187438	-0.611678	0.692739	-0.163906	-0.617827	1.126332	0.037493	-0.584194	1.124152	0.137015	-0.563343	0.715585	0.317339	-0.562981	1.063646	0.133937	-0.359130	0.646703	-0.023760	-0.343862	0.670067	0.116698	-0.334321	0.637863	0.134151	-0.222125	0.069375	0.039731	-0.129959	0.333436	-0.225270	-0.116872	0.307388	-0.194577	0.406093	0.069905	-0.174515
14673	122.275000	-0.827734	0.628852	0.004876	-0.796717	0.615131	0.190231	-0.717852	0.857359	-0.005554	-0.695298	0.861432	0.187480	-0.611782	0.692771	-0.163810	-0.617552	1.126879	0.037509	-0.583925	1.124677	0.137037	-0.563590	0.715481	0.317266	-0.563057	1.064066	0.134056	-0.359173	0.646719	-0.023765	-0.343898	0.670073	0.116700	-0.334300	0.637942	0.134210	-0.222130	0.069381	0.039745	-0.130023	0.333378	-0.225200	-0.117026	0.307173	-0.194641	0.406059	0.069867	-0.174781
14674	122.283333	-0.827978	0.628927	0.004903	-0.796781	0.615118	0.190204	-0.717899	0.857393	-0.005527	-0.695427	0.861383	0.187512	-0.611875	0.692804	-0.163730	-0.617292	1.127366	0.037521	-0.583673	1.125188	0.137047	-0.563832	0.715390	0.317198	-0.563121	1.064456	0.134181	-0.359207	0.646730	-0.023765	-0.343933	0.670075	0.116701	-0.334279	0.638018	0.134274	-0.222135	0.069390	0.039754	-0.130053	0.333317	-0.225155	-0.117024	0.307228	-0.194644	0.406021	0.069820	-0.175012
14675	122.291667	-0.827981	0.628901	0.004866	-0.796809	0.615083	0.190224	-0.717999	0.857363	-0.005467	-0.695385	0.861237	0.187418	-0.611950	0.692819	-0.163683	-0.617048	1.127789	0.037542	-0.583416	1.125642	0.137061	-0.563987	0.715168	0.316969	-0.563145	1.064798	0.134318	-0.359243	0.646732	-0.023772	-0.343950	0.670063	0.116693	-0.334312	0.638012	0.134276	-0.222140	0.069390	0.039761	-0.130050	0.333263	-0.225101	-0.117013	0.307152	-0.194473	0.405996	0.069786	-0.175217
14676	122.300000	-0.828131	0.628964	0.004827	-0.796850	0.615026	0.190223	-0.717999	0.857418	-0.005485	-0.695614	0.861340	0.187555	-0.612004	0.692844	-0.163629	-0.616811	1.128124	0.037571	-0.583164	1.126001	0.137131	-0.564136	0.714943	0.316746	-0.563137	1.065075	0.134432	-0.359278	0.646732	-0.023779	-0.343994	0.670060	0.116704	-0.334344	0.638001	0.134276	-0.222146	0.069383	0.039768	-0.130070	0.333212	-0.225056	-0.117064	0.307033	-0.194472	0.405965	0.069754	-0.175397
14677	122.308333	-0.828107	0.628893	0.004808	-0.796914	0.614998	0.190203	-0.718023	0.857431	-0.005481	-0.695703	0.861350	0.187574	-0.612037	0.692866	-0.163605	-0.616611	1.128392	0.037637	-0.582932	1.126299	0.137171	-0.564405	0.715008	0.316825	-0.563179	1.065316	0.134612	-0.359306	0.646719	-0.023784	-0.344026	0.670051	0.116701	-0.334385	0.637984	0.134266	-0.222154	0.069376	0.039763	-0.130037	0.333180	-0.224984	-0.117059	0.306990	-0.194411	0.405937	0.069706	-0.175541
14678	122.316667	-0.828074	0.628834	0.004781	-0.796971	0.614974	0.190180	-0.718031	0.857444	-0.005480	-0.695787	0.861306	0.187572	-0.612051	0.692883	-0.163595	-0.616441	1.128573	0.037701	-0.582721	1.126512	0.137201	-0.564649	0.714902	0.316790	-0.563009	1.065454	0.134671	-0.359327	0.646708	-0.023794	-0.344057	0.670042	0.116695	-0.334423	0.637972	0.134257	-0.222163	0.069366	0.039758	-0.130029	0.333128	-0.224946	-0.117033	0.306955	-0.194341	0.405912	0.069665	-0.175659
14679	122.325000	-0.828092	0.628829	0.004749	-0.796972	0.614974	0.190158	-0.718077	0.857405	-0.005437	-0.695833	0.861296	0.187565	-0.612043	0.692906	-0.163594	-0.616316	1.128642	0.037775	-0.582548	1.126630	0.137259	-0.564826	0.714809	0.316705	-0.562899	1.065542	0.134765	-0.359345	0.646693	-0.023793	-0.344086	0.670032	0.116698	-0.334452	0.637969	0.134262	-0.222076	0.069408	0.039795	-0.129975	0.333101	-0.224869	-0.116959	0.307002	-0.194218	0.405890	0.069640	-0.175758
14680	122.333333	-0.828098	0.628825	0.004716	-0.797036	0.614939	0.190132	-0.718038	0.857425	-0.005452	-0.695870	0.861285	0.187550	-0.612017	0.692926	-0.163607	-0.616224	1.128636	0.037858	-0.582377	1.126656	0.137312	-0.564990	0.714716	0.316628	-0.562769	1.065570	0.134856	-0.359356	0.646678	-0.023801	-0.344112	0.670032	0.116702	-0.334482	0.637953	0.134262	-0.222174	0.069365	0.039753	-0.129911	0.333082	-0.224799	-0.116958	0.306904	-0.194206	0.405873	0.069620	-0.175834
14681	122.341667	-0.827943	0.628759	0.004665	-0.797056	0.614934	0.190111	-0.717950	0.857463	-0.005512	-0.695881	0.861273	0.187539	-0.611970	0.692949	-0.163631	-0.616178	1.128562	0.037962	-0.582253	1.126622	0.137417	-0.565123	0.714565	0.316494	-0.562708	1.065568	0.134990	-0.359356	0.646660	-0.023797	-0.344130	0.670024	0.116707	-0.334507	0.637951	0.134269	-0.222180	0.069367	0.039761	-0.129846	0.333061	-0.224725	-0.116914	0.306888	-0.194135	0.405859	0.069594	-0.175879
14682	122.350000	-0.828099	0.628860	0.004648	-0.797094	0.614981	0.190065	-0.717905	0.857456	-0.005521	-0.695874	0.861267	0.187524	-0.611905	0.692968	-0.163663	-0.616172	1.128428	0.038069	-0.582173	1.126533	0.137472	-0.565228	0.714474	0.316395	-0.562482	1.065496	0.135004	-0.359349	0.646643	-0.023787	-0.344210	0.669998	0.116717	-0.334526	0.637948	0.134287	-0.222181	0.069375	0.039772	-0.129727	0.333072	-0.224636	-0.116759	0.307032	-0.193938	0.405844	0.069571	-0.175907
14683	122.358333	-0.828011	0.628826	0.004594	-0.797089	0.614970	0.190053	-0.717810	0.857469	-0.005524	-0.695845	0.861257	0.187511	-0.611797	0.692990	-0.163703	-0.616196	1.128230	0.038168	-0.582143	1.126416	0.137567	-0.565339	0.714387	0.316338	-0.562337	1.065412	0.135077	-0.359331	0.646623	-0.023775	-0.344155	0.670008	0.116745	-0.334536	0.637932	0.134307	-0.222187	0.069384	0.039786	-0.129662	0.333060	-0.224571	-0.116701	0.307025	-0.193851	0.405832	0.069559	-0.175923
14684	122.366667	-0.827915	0.628827	0.004551	-0.797082	0.614966	0.190033	-0.717720	0.857467	-0.005517	-0.695786	0.861273	0.187498	-0.611698	0.693005	-0.163752	-0.616259	1.128006	0.038274	-0.582138	1.126269	0.137664	-0.565433	0.714303	0.316289	-0.562188	1.065306	0.135147	-0.359304	0.646592	-0.023756	-0.344154	0.669990	0.116769	-0.334544	0.637915	0.134327	-0.222187	0.069377	0.039797	-0.129568	0.333072	-0.224517	-0.116729	0.306864	-0.193893	0.405823	0.069541	-0.175934
14685	122.375000	-0.827882	0.628868	0.004509	-0.797087	0.615029	0.189984	-0.717575	0.857494	-0.005579	-0.695717	0.861250	0.187477	-0.611577	0.693017	-0.163812	-0.616361	1.127727	0.038371	-0.582172	1.126091	0.137745	-0.565466	0.714141	0.316154	-0.562052	1.065182	0.135202	-0.359264	0.646569	-0.023739	-0.344151	0.669966	0.116791	-0.334542	0.637888	0.134349	-0.222192	0.069371	0.039793	-0.129457	0.333079	-0.224478	-0.116658	0.306870	-0.193832	0.405814	0.069529	-0.175936
14686	122.383333	-0.827843	0.628913	0.004466	-0.797076	0.615059	0.189959	-0.717439	0.857507	-0.005605	-0.695497	0.861103	0.187338	-0.611481	0.693018	-0.163888	-0.616504	1.127444	0.038476	-0.582239	1.125877	0.137801	-0.565619	0.714179	0.316273	-0.561917	1.065037	0.135260	-0.359220	0.646536	-0.023710	-0.344140	0.669936	0.116819	-0.334534	0.637855	0.134376	-0.222020	0.069448	0.039875	-0.129368	0.333100	-0.224427	-0.116473	0.307042	-0.193671	0.405807	0.069514	-0.175931
14687	122.391667	-0.827872	0.629002	0.004402	-0.797023	0.615105	0.189942	-0.717284	0.857510	-0.005656	-0.695545	0.861234	0.187444	-0.611295	0.693045	-0.163947	-0.616677	1.127120	0.038594	-0.582326	1.125636	0.137888	-0.565652	0.714132	0.316256	-0.561842	1.064864	0.135333	-0.359172	0.646502	-0.023683	-0.344149	0.669899	0.116850	-0.334572	0.637749	0.134341	-0.222199	0.069349	0.039792	-0.129270	0.333124	-0.224387	-0.116410	0.306991	-0.193695	0.405801	0.069509	-0.175932
14688	122.400000	-0.827991	0.629137	0.004374	-0.797024	0.615125	0.189891	-0.717064	0.857583	-0.005697	-0.695416	0.861182	0.187397	-0.611137	0.693065	-0.164017	-0.616875	1.126784	0.038713	-0.582432	1.125366	0.137981	-0.565605	0.714078	0.316182	-0.561791	1.064686	0.135411	-0.359119	0.646474	-0.023654	-0.344085	0.669879	0.116884	-0.334601	0.637644	0.134315	-0.222200	0.069347	0.039789	-0.129181	0.333152	-0.224354	-0.116438	0.306911	-0.193674	0.405796	0.069502	-0.175934
14689	122.408333	-0.827888	0.629173	0.004349	-0.796961	0.615166	0.189873	-0.716941	0.857556	-0.005705	-0.695330	0.861225	0.187418	-0.610960	0.693093	-0.164094	-0.617092	1.126423	0.038817	-0.582557	1.125112	0.138053	-0.565638	0.714076	0.316245	-0.561511	1.064530	0.135357	-0.359052	0.646448	-0.023623	-0.344079	0.669839	0.116915	-0.334444	0.637768	0.134472	-0.222029	0.069430	0.039865	-0.129081	0.333175	-0.224332	-0.116302	0.306996	-0.193608	0.405791	0.069494	-0.175936
14690	122.416667	-0.827659	0.629136	0.004315	-0.796849	0.615161	0.189837	-0.716812	0.857523	-0.005732	-0.695210	0.861224	0.187414	-0.610747	0.693128	-0.164172	-0.617335	1.126059	0.038936	-0.582694	1.124850	0.138127	-0.565590	0.714069	0.316259	-0.561392	1.064377	0.135392	-0.358985	0.646414	-0.023581	-0.343967	0.669817	0.116941	-0.334516	0.637584	0.134396	-0.222026	0.069439	0.039876	-0.128994	0.333196	-0.224304	-0.116164	0.307084	-0.193556	0.405784	0.069483	-0.175930
14691	122.425000	-0.827638	0.629227	0.004268	-0.796819	0.615225	0.189825	-0.716622	0.857566	-0.005745	-0.695078	0.861240	0.187412	-0.610567	0.693168	-0.164266	-0.617585	1.125710	0.039066	-0.582839	1.124594	0.138215	-0.565515	0.714072	0.316287	-0.561355	1.064207	0.135463	-0.358904	0.646394	-0.023553	-0.343937	0.669798	0.116996	-0.334463	0.637559	0.134428	-0.222114	0.069399	0.039841	-0.128917	0.333214	-0.224288	-0.116092	0.307087	-0.193547	0.405777	0.069480	-0.175921
14692	122.433333	-0.827475	0.629239	0.004242	-0.796777	0.615284	0.189810	-0.716421	0.857613	-0.005776	-0.694936	0.861259	0.187420	-0.610353	0.693221	-0.164339	-0.617836	1.125334	0.039169	-0.583009	1.124364	0.138335	-0.565410	0.714089	0.316326	-0.561350	1.064043	0.135547	-0.358818	0.646371	-0.023519	-0.343866	0.669771	0.117033	-0.334396	0.637522	0.134462	-0.222209	0.069365	0.039813	-0.128855	0.333233	-0.224252	-0.116020	0.307084	-0.193534	0.405776	0.069464	-0.175911
14693	122.441667	-0.827403	0.629308	0.004220	-0.796716	0.615351	0.189813	-0.716290	0.857600	-0.005753	-0.694824	0.861250	0.187432	-0.610157	0.693269	-0.164427	-0.618088	1.125000	0.039268	-0.583238	1.124160	0.138429	-0.565278	0.714120	0.316373	-0.561154	1.063937	0.135536	-0.358632	0.646427	-0.023601	-0.343770	0.669737	0.117051	-0.334318	0.637493	0.134489	-0.222209	0.069355	0.039813	-0.128778	0.333230	-0.224242	-0.115956	0.307069	-0.193532	0.405768	0.069463	-0.175905
14694	122.450000	-0.827327	0.629376	0.004208	-0.796611	0.615423	0.189823	-0.716161	0.857586	-0.005722	-0.694664	0.861291	0.187455	-0.609964	0.693319	-0.164512	-0.618340	1.124659	0.039357	-0.583373	1.123917	0.138452	-0.565130	0.714162	0.316432	-0.561124	1.063799	0.135584	-0.358626	0.646316	-0.023466	-0.343668	0.669707	0.117065	-0.334233	0.637461	0.134515	-0.222044	0.069450	0.039889	-0.128702	0.333227	-0.224240	-0.115894	0.307063	-0.193533	0.405757	0.069463	-0.175894
14695	122.458333	-0.827310	0.629489	0.004206	-0.796527	0.615485	0.189810	-0.715983	0.857632	-0.005737	-0.694522	0.861312	0.187483	-0.609774	0.693363	-0.164602	-0.618577	1.124331	0.039388	-0.583546	1.123715	0.138529	-0.564850	0.714202	0.316398	-0.561111	1.063680	0.135645	-0.358528	0.646291	-0.023442	-0.343592	0.669684	0.117097	-0.334134	0.637432	0.134532	-0.222221	0.069352	0.039809	-0.128635	0.333216	-0.224238	-0.115814	0.307002	-0.193611	0.405750	0.069455	-0.175892
14696	122.466667	-0.827235	0.629554	0.004210	-0.796448	0.615543	0.189809	-0.715815	0.857682	-0.005749	-0.694219	0.861185	0.187378	-0.609593	0.693407	-0.164687	-0.618842	1.124059	0.039552	-0.583731	1.123522	0.138583	-0.564768	0.714267	0.316584	-0.561113	1.063552	0.135702	-0.358425	0.646269	-0.023425	-0.343466	0.669650	0.117083	-0.334030	0.637407	0.134545	-0.222231	0.069347	0.039798	-0.128544	0.333211	-0.224241	-0.115696	0.306963	-0.193774	0.405740	0.069444	-0.175887
14697	122.475000	-0.827157	0.629629	0.004221	-0.796285	0.615556	0.189788	-0.715753	0.857642	-0.005676	-0.694111	0.861282	0.187455	-0.609403	0.693471	-0.164755	-0.619089	1.123794	0.039633	-0.583929	1.123357	0.138683	-0.564574	0.714353	0.316678	-0.561135	1.063456	0.135752	-0.358329	0.646251	-0.023413	-0.343360	0.669622	0.117091	-0.333924	0.637380	0.134560	-0.222231	0.069347	0.039795	-0.128470	0.333193	-0.224260	-0.115668	0.306967	-0.193682	0.405741	0.069448	-0.175890
14698	122.483333	-0.827079	0.629699	0.004240	-0.796195	0.615616	0.189796	-0.715620	0.857659	-0.005685	-0.694019	0.861383	0.187536	-0.609225	0.693526	-0.164810	-0.619329	1.123557	0.039703	-0.584123	1.123206	0.138735	-0.564364	0.714520	0.316807	-0.561169	1.063375	0.135803	-0.358241	0.646228	-0.023391	-0.343255	0.669593	0.117105	-0.333822	0.637352	0.134575	-0.222057	0.069447	0.039871	-0.128430	0.333174	-0.224249	-0.115613	0.306909	-0.193749	0.405736	0.069441	-0.175885
14699	122.491667	-0.827011	0.629766	0.004261	-0.796112	0.615670	0.189810	-0.715470	0.857707	-0.005658	-0.693863	0.861413	0.187570	-0.609077	0.693575	-0.164871	-0.619570	1.123332	0.039778	-0.584331	1.123092	0.138775	-0.564156	0.714623	0.316907	-0.561346	1.063256	0.135892	-0.358160	0.646206	-0.023368	-0.343121	0.669578	0.117137	-0.333663	0.637395	0.134664	-0.222238	0.069356	0.039795	-0.128382	0.333149	-0.224258	-0.115613	0.306858	-0.193737	0.405732	0.069443	-0.175879
14700	122.500000	-0.826938	0.629843	0.004290	-0.796033	0.615723	0.189834	-0.715397	0.857693	-0.005606	-0.693729	0.861480	0.187637	-0.608946	0.693621	-0.164925	-0.619801	1.123132	0.039828	-0.584526	1.122985	0.138824	-0.563935	0.714745	0.317021	-0.561274	1.063255	0.135888	-0.358085	0.646192	-0.023345	-0.343027	0.669538	0.117163	-0.333513	0.637430	0.134755	-0.222074	0.069458	0.039882	-0.128334	0.333120	-0.224263	-0.115534	0.306856	-0.193774	0.405728	0.069432	-0.175880
14701	122.508333	-0.826876	0.629905	0.004320	-0.795959	0.615777	0.189865	-0.715289	0.857709	-0.005571	-0.693566	0.861495	0.187669	-0.608832	0.693659	-0.164961	-0.620043	1.122978	0.039915	-0.584770	1.122914	0.138917	-0.563710	0.714861	0.317137	-0.561407	1.063195	0.135947	-0.358023	0.646177	-0.023324	-0.342965	0.669487	0.117180	-0.333439	0.637391	0.134775	-0.222168	0.069424	0.039845	-0.128291	0.333094	-0.224304	-0.115595	0.306767	-0.193764	0.405727	0.069434	-0.175869
14702	122.516667	-0.826788	0.629951	0.004333	-0.795895	0.615834	0.189898	-0.715175	0.857759	-0.005517	-0.693427	0.861533	0.187728	-0.608738	0.693681	-0.165005	-0.620257	1.122852	0.039979	-0.585001	1.122883	0.139013	-0.563467	0.715066	0.317299	-0.561536	1.063135	0.136002	-0.357965	0.646158	-0.023307	-0.342874	0.669460	0.117206	-0.333365	0.637353	0.134794	-0.222087	0.069475	0.039889	-0.128250	0.333064	-0.224344	-0.115438	0.306989	-0.193752	0.405724	0.069425	-0.175858
14703	122.525000	-0.826760	0.630019	0.004390	-0.795776	0.615880	0.189938	-0.715103	0.857769	-0.005464	-0.693298	0.861585	0.187800	-0.608644	0.693722	-0.165017	-0.620453	1.122755	0.040030	-0.585112	1.122818	0.139031	-0.563233	0.715181	0.317421	-0.561548	1.063164	0.136028	-0.357919	0.646145	-0.023290	-0.342807	0.669426	0.117215	-0.333305	0.637310	0.134795	-0.222274	0.069386	0.039803	-0.128237	0.333039	-0.224369	-0.115510	0.306790	-0.193844	0.405723	0.069420	-0.175861
14704	122.533333	-0.826720	0.630071	0.004427	-0.795703	0.615916	0.189965	-0.715043	0.857776	-0.005407	-0.693178	0.861630	0.187877	-0.608606	0.693741	-0.165032	-0.620649	1.122669	0.040086	-0.585326	1.122804	0.139111	-0.562989	0.715291	0.317546	-0.561562	1.063203	0.136053	-0.357879	0.646134	-0.023279	-0.342751	0.669394	0.117218	-0.333249	0.637275	0.134799	-0.222107	0.069483	0.039870	-0.128230	0.333017	-0.224400	-0.115493	0.306818	-0.193711	0.405719	0.069411	-0.175855
14705	122.541667	-0.826647	0.630092	0.004458	-0.795733	0.616021	0.190019	-0.714992	0.857787	-0.005338	-0.693063	0.861637	0.187931	-0.608574	0.693763	-0.165019	-0.620822	1.122620	0.040129	-0.585356	1.122729	0.139068	-0.562751	0.715394	0.317667	-0.561639	1.063216	0.136076	-0.357843	0.646132	-0.023273	-0.342694	0.669367	0.117215	-0.333204	0.637243	0.134792	-0.222113	0.069484	0.039865	-0.128234	0.332997	-0.224428	-0.115496	0.306795	-0.193740	0.405719	0.069413	-0.175855
14706	122.550000	-0.826655	0.630145	0.004501	-0.795615	0.616002	0.190046	-0.714971	0.857777	-0.005249	-0.692955	0.861691	0.188005	-0.608556	0.693774	-0.164993	-0.620986	1.122595	0.040197	-0.585479	1.122729	0.139103	-0.562457	0.715495	0.317736	-0.561720	1.063233	0.136118	-0.357811	0.646126	-0.023268	-0.342641	0.669342	0.117214	-0.333154	0.637218	0.134786	-0.222294	0.069398	0.039783	-0.128251	0.332983	-0.224454	-0.115573	0.306651	-0.193886	0.405712	0.069414	-0.175848
14707	122.558333	-0.826513	0.630118	0.004519	-0.795672	0.616111	0.190104	-0.714934	0.857785	-0.005216	-0.692864	0.861682	0.188056	-0.608558	0.693785	-0.164959	-0.621114	1.122595	0.040244	-0.585654	1.122792	0.139164	-0.562291	0.715620	0.317937	-0.561863	1.063243	0.136171	-0.357790	0.646123	-0.023269	-0.342574	0.669319	0.117205	-0.333109	0.637194	0.134786	-0.222215	0.069443	0.039809	-0.128279	0.332974	-0.224495	-0.115542	0.306720	-0.193964	0.405707	0.069418	-0.175853
14708	122.566667	-0.826490	0.630129	0.004563	-0.795618	0.616088	0.190136	-0.714909	0.857791	-0.005186	-0.692788	0.861684	0.188119	-0.608572	0.693789	-0.164914	-0.621228	1.122617	0.040281	-0.585792	1.122869	0.139242	-0.562065	0.715733	0.318074	-0.561874	1.063317	0.136187	-0.357770	0.646128	-0.023269	-0.342516	0.669298	0.117196	-0.333069	0.637177	0.134785	-0.222133	0.069501	0.039849	-0.128313	0.332962	-0.224522	-0.115555	0.306767	-0.193843	0.405708	0.069412	-0.175846
14709	122.575000	-0.826545	0.630176	0.004605	-0.795490	0.616046	0.190170	-0.714882	0.857821	-0.005148	-0.692732	0.861685	0.188176	-0.608577	0.693804	-0.164832	-0.621311	1.122697	0.040324	-0.585742	1.122876	0.139192	-0.561864	0.715801	0.318200	-0.562077	1.063325	0.136262	-0.357767	0.646125	-0.023262	-0.342471	0.669289	0.117207	-0.333036	0.637160	0.134788	-0.222135	0.069510	0.039849	-0.128355	0.332968	-0.224560	-0.115620	0.306705	-0.193948	0.405704	0.069418	-0.175840
14710	122.583333	-0.826499	0.630171	0.004614	-0.795473	0.616053	0.190209	-0.714866	0.857849	-0.005106	-0.692691	0.861692	0.188231	-0.608630	0.693809	-0.164763	-0.621372	1.122784	0.040363	-0.585774	1.122989	0.139239	-0.561684	0.715860	0.318314	-0.562154	1.063408	0.136307	-0.357767	0.646130	-0.023258	-0.342459	0.669289	0.117236	-0.333006	0.637140	0.134791	-0.222316	0.069437	0.039769	-0.128403	0.332962	-0.224595	-0.115685	0.306653	-0.194047	0.405706	0.069424	-0.175834
14711	122.591667	-0.826576	0.630205	0.004674	-0.795459	0.616057	0.190250	-0.714955	0.857787	-0.005022	-0.692665	0.861702	0.188285	-0.608688	0.693800	-0.164691	-0.621411	1.122915	0.040398	-0.585791	1.123107	0.139258	-0.561527	0.715923	0.318427	-0.562076	1.063566	0.136294	-0.357774	0.646130	-0.023251	-0.342407	0.669256	0.117231	-0.332990	0.637113	0.134788	-0.222236	0.069489	0.039805	-0.128466	0.332959	-0.224637	-0.115695	0.306710	-0.194028	0.405707	0.069417	-0.175840
14712	122.600000	-0.826545	0.630189	0.004700	-0.795607	0.616166	0.190308	-0.715007	0.857776	-0.004952	-0.692522	0.861586	0.188237	-0.608788	0.693811	-0.164598	-0.621427	1.123074	0.040417	-0.585786	1.123239	0.139272	-0.561391	0.715963	0.318521	-0.562136	1.063676	0.136310	-0.357791	0.646132	-0.023245	-0.342386	0.669233	0.117246	-0.332981	0.637086	0.134788	-0.222150	0.069536	0.039843	-0.128518	0.332954	-0.224684	-0.115710	0.306778	-0.194014	0.405704	0.069410	-0.175829
14713	122.608333	-0.826621	0.630216	0.004718	-0.795490	0.616084	0.190324	-0.715018	0.857811	-0.004926	-0.692656	0.861735	0.188394	-0.608876	0.693807	-0.164517	-0.621413	1.123269	0.040432	-0.585741	1.123396	0.139286	-0.561235	0.716077	0.318613	-0.562342	1.063758	0.136382	-0.357813	0.646142	-0.023246	-0.342390	0.669220	0.117265	-0.332978	0.637056	0.134784	-0.222241	0.069492	0.039795	-0.128607	0.332929	-0.224732	-0.115755	0.306777	-0.194069	0.405704	0.069416	-0.175835
14714	122.616667	-0.826655	0.630213	0.004745	-0.795458	0.616063	0.190340	-0.715039	0.857846	-0.004896	-0.692680	0.861760	0.188468	-0.608968	0.693805	-0.164436	-0.621381	1.123520	0.040444	-0.585680	1.123580	0.139295	-0.561116	0.716114	0.318658	-0.562400	1.063898	0.136377	-0.357840	0.646150	-0.023242	-0.342371	0.669198	0.117269	-0.332979	0.637028	0.134786	-0.222154	0.069536	0.039825	-0.128663	0.332922	-0.224775	-0.115860	0.306637	-0.194248	0.405709	0.069411	-0.175834
14715	122.625000	-0.826679	0.630208	0.004764	-0.795630	0.616160	0.190397	-0.715176	0.857794	-0.004791	-0.692624	0.861682	0.188444	-0.609090	0.693806	-0.164358	-0.621311	1.123798	0.040441	-0.585660	1.123843	0.139325	-0.561105	0.716108	0.318748	-0.562390	1.064085	0.136355	-0.357869	0.646160	-0.023243	-0.342387	0.669185	0.117289	-0.332990	0.637001	0.134784	-0.222245	0.069494	0.039781	-0.128735	0.332906	-0.224819	-0.115884	0.306691	-0.194221	0.405704	0.069406	-0.175835
14716	122.633333	-0.826707	0.630198	0.004774	-0.795645	0.616148	0.190424	-0.715241	0.857802	-0.004759	-0.692745	0.861746	0.188560	-0.609220	0.693810	-0.164278	-0.621224	1.124088	0.040437	-0.585509	1.124072	0.139267	-0.561040	0.716224	0.318839	-0.562382	1.064286	0.136338	-0.357910	0.646175	-0.023243	-0.342382	0.669169	0.117295	-0.333007	0.636979	0.134786	-0.222160	0.069539	0.039818	-0.128799	0.332905	-0.224852	-0.115908	0.306748	-0.194201	0.405704	0.069398	-0.175833
14717	122.641667	-0.826730	0.630183	0.004782	-0.795510	0.616026	0.190410	-0.715273	0.857850	-0.004751	-0.692780	0.861774	0.188613	-0.609326	0.693823	-0.164197	-0.621109	1.124426	0.040423	-0.585384	1.124345	0.139263	-0.561012	0.716265	0.318879	-0.562443	1.064492	0.136342	-0.357946	0.646197	-0.023242	-0.342424	0.669167	0.117326	-0.333024	0.636969	0.134794	-0.222249	0.069499	0.039783	-0.128861	0.332901	-0.224878	-0.116027	0.306677	-0.194354	0.405705	0.069406	-0.175827
14718	122.650000	-0.826760	0.630166	0.004787	-0.795530	0.616013	0.190418	-0.715362	0.857859	-0.004708	-0.692687	0.861618	0.188523	-0.609439	0.693845	-0.164118	-0.620964	1.124771	0.040399	-0.585240	1.124656	0.139224	-0.560948	0.716293	0.318857	-0.562493	1.064709	0.136353	-0.357983	0.646218	-0.023241	-0.342440	0.669163	0.117340	-0.333048	0.636960	0.134801	-0.222167	0.069553	0.039825	-0.128919	0.332909	-0.224894	-0.116093	0.306627	-0.194340	0.405707	0.069402	-0.175826
14719	122.658333	-0.826796	0.630153	0.004795	-0.795569	0.615990	0.190449	-0.715515	0.857814	-0.004609	-0.692916	0.861753	0.188699	-0.609547	0.693871	-0.164042	-0.620810	1.125129	0.040353	-0.585079	1.124957	0.139183	-0.560885	0.716153	0.318704	-0.562536	1.064932	0.136358	-0.358019	0.646242	-0.023244	-0.342439	0.669153	0.117330	-0.333081	0.636955	0.134800	-0.222171	0.069556	0.039833	-0.128985	0.332899	-0.224918	-0.116110	0.306753	-0.194224	0.405703	0.069404	-0.175819
14720	122.666667	-0.826832	0.630132	0.004792	-0.795591	0.615977	0.190452	-0.715590	0.857842	-0.004574	-0.692990	0.861759	0.188741	-0.609654	0.693903	-0.163971	-0.620617	1.125509	0.040296	-0.584899	1.125279	0.139152	-0.560922	0.716188	0.318733	-0.562573	1.065174	0.136372	-0.358057	0.646268	-0.023246	-0.342467	0.669156	0.117336	-0.333112	0.636950	0.134801	-0.222171	0.069561	0.039835	-0.129038	0.332907	-0.224925	-0.116155	0.306770	-0.194245	0.405703	0.069407	-0.175821
14721	122.675000	-0.826871	0.630116	0.004792	-0.795638	0.615954	0.190482	-0.715645	0.857878	-0.004601	-0.693061	0.861773	0.188769	-0.609752	0.693948	-0.163893	-0.620431	1.125895	0.040256	-0.584692	1.125607	0.139082	-0.560987	0.716300	0.318812	-0.562599	1.065428	0.136370	-0.358092	0.646296	-0.023252	-0.342511	0.669164	0.117348	-0.333153	0.636943	0.134791	-0.222349	0.069474	0.039751	-0.129061	0.332921	-0.224921	-0.116208	0.306765	-0.194331	0.405706	0.069412	-0.175824
14722	122.683333	-0.826911	0.630095	0.004789	-0.795726	0.615940	0.190489	-0.715814	0.857815	-0.004531	-0.693156	0.861760	0.188799	-0.609846	0.693996	-0.163818	-0.620232	1.126281	0.040196	-0.584493	1.125939	0.139027	-0.561164	0.716388	0.318960	-0.562618	1.065693	0.136347	-0.358128	0.646325	-0.023260	-0.342553	0.669177	0.117352	-0.333188	0.636941	0.134785	-0.222177	0.069569	0.039821	-0.129117	0.332914	-0.224934	-0.116236	0.306778	-0.194237	0.405709	0.069409	-0.175821
14723	122.691667	-0.826950	0.630072	0.004786	-0.795709	0.615909	0.190503	-0.715914	0.857826	-0.004513	-0.693240	0.861759	0.188815	-0.609985	0.694026	-0.163772	-0.620012	1.126679	0.040136	-0.584298	1.126308	0.138949	-0.561109	0.716334	0.318779	-0.562630	1.065958	0.136336	-0.358168	0.646350	-0.023272	-0.342556	0.669179	0.117337	-0.333230	0.636940	0.134774	-0.222179	0.069576	0.039813	-0.129143	0.332921	-0.224935	-0.116271	0.306775	-0.194237	0.405705	0.069409	-0.175829
14724	122.700000	-0.826982	0.630048	0.004779	-0.795744	0.615888	0.190509	-0.715934	0.857901	-0.004540	-0.693331	0.861758	0.188828	-0.610016	0.694078	-0.163720	-0.619775	1.127074	0.040060	-0.584068	1.126656	0.138887	-0.561308	0.716460	0.318935	-0.562636	1.066211	0.136307	-0.358208	0.646381	-0.023280	-0.342616	0.669199	0.117352	-0.333268	0.636947	0.134770	-0.222183	0.069573	0.039805	-0.129181	0.332909	-0.224940	-0.116298	0.306788	-0.194239	0.405701	0.069404	-0.175829
14725	122.708333	-0.827021	0.630024	0.004769	-0.795861	0.615868	0.190499	-0.716097	0.857844	-0.004496	-0.693354	0.861688	0.188767	-0.610092	0.694117	-0.163678	-0.619545	1.127453	0.039975	-0.583845	1.127009	0.138827	-0.561318	0.716417	0.318792	-0.562632	1.066463	0.136297	-0.358205	0.646443	-0.023338	-0.342646	0.669207	0.117352	-0.333304	0.636950	0.134763	-0.222358	0.069493	0.039722	-0.129183	0.332916	-0.224917	-0.116366	0.306675	-0.194332	0.405704	0.069401	-0.175828
14726	122.716667	-0.827054	0.630002	0.004756	-0.795841	0.615837	0.190511	-0.716191	0.857830	-0.004540	-0.693531	0.861762	0.188854	-0.610159	0.694153	-0.163648	-0.619302	1.127817	0.039883	-0.583615	1.127314	0.138717	-0.561436	0.716437	0.318768	-0.562626	1.066716	0.136284	-0.358290	0.646433	-0.023292	-0.342649	0.669204	0.117339	-0.333337	0.636953	0.134766	-0.222187	0.069578	0.039807	-0.129199	0.332912	-0.224903	-0.116335	0.306770	-0.194209	0.405701	0.069406	-0.175833
14727	122.725000	-0.827086	0.629981	0.004744	-0.795898	0.615817	0.190505	-0.716271	0.857867	-0.004503	-0.693621	0.861758	0.188839	-0.610224	0.694192	-0.163632	-0.619045	1.128131	0.039732	-0.583381	1.127640	0.138636	-0.561602	0.716398	0.318743	-0.562608	1.066945	0.136267	-0.358242	0.646533	-0.023390	-0.342741	0.669205	0.117365	-0.333373	0.636955	0.134771	-0.222274	0.069547	0.039765	-0.129214	0.332898	-0.224894	-0.116345	0.306767	-0.194191	0.405700	0.069405	-0.175830
14728	122.733333	-0.827116	0.629960	0.004732	-0.795932	0.615805	0.190509	-0.716362	0.857867	-0.004477	-0.693731	0.861781	0.188856	-0.610281	0.694227	-0.163620	-0.618797	1.128474	0.039723	-0.583147	1.127934	0.138558	-0.561682	0.716365	0.318633	-0.562576	1.067153	0.136246	-0.358270	0.646558	-0.023388	-0.342743	0.669222	0.117375	-0.333408	0.636953	0.134780	-0.222189	0.069593	0.039813	-0.129223	0.332884	-0.224876	-0.116343	0.306754	-0.194160	0.405698	0.069407	-0.175826
14729	122.741667	-0.827144	0.629945	0.004713	-0.795986	0.615782	0.190502	-0.716420	0.857887	-0.004511	-0.693839	0.861773	0.188838	-0.610332	0.694256	-0.163614	-0.618549	1.128735	0.039633	-0.582896	1.128162	0.138491	-0.561813	0.716344	0.318565	-0.562507	1.067321	0.136226	-0.358284	0.646582	-0.023401	-0.342769	0.669218	0.117391	-0.333439	0.636950	0.134791	-0.222372	0.069500	0.039733	-0.129192	0.332884	-0.224831	-0.116359	0.306696	-0.194194	0.405695	0.069402	-0.175821
14730	122.750000	-0.827172	0.629933	0.004698	-0.796011	0.615766	0.190499	-0.716465	0.857902	-0.004549	-0.693936	0.861767	0.188824	-0.610376	0.694278	-0.163612	-0.618298	1.128947	0.039542	-0.582666	1.128356	0.138419	-0.562047	0.716332	0.318585	-0.562424	1.067456	0.136194	-0.358374	0.646519	-0.023309	-0.342862	0.669187	0.117393	-0.333470	0.636940	0.134794	-0.222194	0.069596	0.039810	-0.129191	0.332854	-0.224814	-0.116322	0.306741	-0.194100	0.405698	0.069401	-0.175822
14731	122.758333	-0.827193	0.629918	0.004681	-0.796033	0.615753	0.190491	-0.716507	0.857909	-0.004573	-0.694016	0.861773	0.188802	-0.610415	0.694296	-0.163617	-0.618062	1.129099	0.039465	-0.582413	1.128491	0.138316	-0.562141	0.716317	0.318472	-0.562323	1.067560	0.136152	-0.358291	0.646617	-0.023430	-0.342820	0.669211	0.117408	-0.333493	0.636936	0.134807	-0.222196	0.069589	0.039803	-0.129149	0.332845	-0.224756	-0.116392	0.306573	-0.194151	0.405692	0.069393	-0.175820
14732	122.766667	-0.827213	0.629912	0.004664	-0.795973	0.615707	0.190482	-0.716555	0.857904	-0.004562	-0.694082	0.861780	0.188776	-0.610485	0.694315	-0.163617	-0.617849	1.129200	0.039386	-0.582184	1.128605	0.138228	-0.562239	0.716299	0.318355	-0.562195	1.067616	0.136097	-0.358284	0.646634	-0.023444	-0.342909	0.669186	0.117414	-0.333517	0.636934	0.134810	-0.222195	0.069595	0.039804	-0.129110	0.332814	-0.224703	-0.116280	0.306679	-0.193986	0.405695	0.069396	-0.175821
14733	122.775000	-0.827181	0.629878	0.004648	-0.796063	0.615737	0.190477	-0.716519	0.857951	-0.004655	-0.694130	0.861791	0.188745	-0.610464	0.694316	-0.163629	-0.617660	1.129246	0.039315	-0.581964	1.128629	0.138174	-0.562418	0.716242	0.318289	-0.562055	1.067643	0.136037	-0.358275	0.646643	-0.023461	-0.342858	0.669209	0.117428	-0.333537	0.636935	0.134825	-0.222283	0.069556	0.039768	-0.129064	0.332773	-0.224635	-0.116239	0.306650	-0.193920	0.405694	0.069401	-0.175821
14734	122.783333	-0.827240	0.629891	0.004627	-0.796069	0.615735	0.190470	-0.716546	0.857925	-0.004660	-0.694144	0.861834	0.188718	-0.610473	0.694311	-0.163645	-0.617476	1.129240	0.039237	-0.581789	1.128641	0.138089	-0.562598	0.716271	0.318273	-0.561919	1.067637	0.135976	-0.358266	0.646650	-0.023473	-0.342876	0.669208	0.117440	-0.333557	0.636937	0.134840	-0.222198	0.069600	0.039806	-0.129006	0.332735	-0.224563	-0.116203	0.306599	-0.193839	0.405696	0.069397	-0.175817
14735	122.791667	-0.827241	0.629903	0.004611	-0.796073	0.615741	0.190461	-0.716530	0.857924	-0.004694	-0.694181	0.861827	0.188685	-0.610471	0.694294	-0.163666	-0.617317	1.129176	0.039133	-0.581643	1.128607	0.138004	-0.562625	0.716152	0.318030	-0.561786	1.067592	0.135908	-0.358260	0.646636	-0.023487	-0.342892	0.669208	0.117450	-0.333571	0.636940	0.134855	-0.222201	0.069600	0.039804	-0.128948	0.332682	-0.224480	-0.116194	0.306442	-0.193878	0.405692	0.069394	-0.175823
14736	122.800000	-0.827250	0.629901	0.004589	-0.796077	0.615747	0.190451	-0.716498	0.857922	-0.004728	-0.694178	0.861841	0.188651	-0.610460	0.694271	-0.163688	-0.617184	1.129081	0.039049	-0.581518	1.128519	0.137941	-0.562846	0.716218	0.318098	-0.561655	1.067519	0.135841	-0.358253	0.646621	-0.023504	-0.342976	0.669181	0.117452	-0.333589	0.636939	0.134864	-0.222380	0.069513	0.039740	-0.128881	0.332629	-0.224401	-0.116123	0.306491	-0.193650	0.405696	0.069396	-0.175825
14737	122.808333	-0.827156	0.629864	0.004573	-0.796075	0.615768	0.190445	-0.716415	0.857952	-0.004790	-0.694130	0.861885	0.188623	-0.610443	0.694235	-0.163718	-0.617082	1.128949	0.038967	-0.581470	1.128468	0.137897	-0.562899	0.716152	0.317929	-0.561512	1.067430	0.135774	-0.358254	0.646595	-0.023519	-0.342952	0.669190	0.117451	-0.333605	0.636944	0.134861	-0.222292	0.069557	0.039779	-0.128822	0.332574	-0.224317	-0.116086	0.306383	-0.193628	0.405697	0.069403	-0.175832
14738	122.816667	-0.827227	0.629936	0.004548	-0.796070	0.615792	0.190427	-0.716381	0.857924	-0.004797	-0.694107	0.861880	0.188590	-0.610419	0.694191	-0.163755	-0.617013	1.128767	0.038905	-0.581329	1.128290	0.137751	-0.563007	0.716161	0.317882	-0.561357	1.067326	0.135705	-0.358256	0.646571	-0.023543	-0.342964	0.669195	0.117446	-0.333618	0.636944	0.134858	-0.222206	0.069601	0.039821	-0.128761	0.332518	-0.224236	-0.116045	0.306273	-0.193607	0.405694	0.069393	-0.175832
14739	122.825000	-0.827218	0.629964	0.004525	-0.796059	0.615817	0.190416	-0.716301	0.857915	-0.004856	-0.694041	0.861892	0.188546	-0.610403	0.694129	-0.163796	-0.616961	1.128563	0.038827	-0.581261	1.128155	0.137685	-0.563080	0.716150	0.317811	-0.561207	1.067216	0.135632	-0.358249	0.646546	-0.023569	-0.342987	0.669203	0.117438	-0.333632	0.636944	0.134839	-0.222205	0.069598	0.039814	-0.128697	0.332458	-0.224149	-0.115990	0.306272	-0.193446	0.405695	0.069410	-0.175836
14740	122.833333	-0.827119	0.629941	0.004504	-0.796047	0.615841	0.190402	-0.716196	0.857924	-0.004915	-0.693964	0.861904	0.188497	-0.610387	0.694069	-0.163836	-0.616934	1.128340	0.038767	-0.581211	1.128000	0.137605	-0.563136	0.716140	0.317754	-0.561215	1.067100	0.135641	-0.358330	0.646430	-0.023487	-0.342941	0.669227	0.117426	-0.333639	0.636956	0.134831	-0.222205	0.069603	0.039809	-0.128633	0.332396	-0.224062	-0.115936	0.306270	-0.193274	0.405697	0.069407	-0.175832
14741	122.841667	-0.827136	0.629998	0.004479	-0.796024	0.615884	0.190376	-0.716056	0.857934	-0.004979	-0.693842	0.861948	0.188455	-0.610320	0.694014	-0.163869	-0.616925	1.128112	0.038700	-0.581182	1.127837	0.137536	-0.563109	0.716116	0.317633	-0.560913	1.066955	0.135468	-0.358322	0.646398	-0.023505	-0.342940	0.669240	0.117409	-0.333642	0.636961	0.134810	-0.222289	0.069564	0.039765	-0.128571	0.332327	-0.223976	-0.115880	0.306208	-0.193181	0.405693	0.069414	-0.175829
14742	122.850000	-0.827150	0.630051	0.004459	-0.795990	0.615925	0.190355	-0.715958	0.857901	-0.005008	-0.693621	0.861809	0.188292	-0.610239	0.693955	-0.163907	-0.616925	1.127857	0.038635	-0.581165	1.127635	0.137456	-0.563166	0.716124	0.317643	-0.560761	1.066811	0.135387	-0.358300	0.646361	-0.023527	-0.342934	0.669247	0.117394	-0.333632	0.636963	0.134793	-0.222201	0.069605	0.039808	-0.128512	0.332254	-0.223891	-0.115815	0.306163	-0.193309	0.405693	0.069408	-0.175823
14743	122.858333	-0.827120	0.630083	0.004443	-0.795950	0.615944	0.190341	-0.715828	0.857885	-0.005081	-0.693638	0.861966	0.188379	-0.610199	0.693896	-0.163956	-0.616946	1.127587	0.038573	-0.581161	1.127447	0.137385	-0.563147	0.716127	0.317611	-0.560620	1.066660	0.135299	-0.358281	0.646321	-0.023545	-0.342958	0.669234	0.117375	-0.333622	0.636972	0.134787	-0.222204	0.069604	0.039807	-0.128449	0.332180	-0.223809	-0.115787	0.306080	-0.193003	0.405699	0.069411	-0.175828
14744	122.866667	-0.827082	0.630109	0.004425	-0.795928	0.615994	0.190330	-0.715690	0.857869	-0.005110	-0.693538	0.861965	0.188346	-0.610156	0.693842	-0.164002	-0.616969	1.127299	0.038510	-0.581164	1.127251	0.137319	-0.563108	0.716132	0.317587	-0.560642	1.066508	0.135305	-0.358253	0.646283	-0.023565	-0.342908	0.669249	0.117361	-0.333604	0.636975	0.134776	-0.222380	0.069518	0.039743	-0.128390	0.332100	-0.223726	-0.115740	0.306011	-0.192921	0.405700	0.069405	-0.175823
14745	122.875000	-0.827041	0.630147	0.004404	-0.795875	0.616038	0.190323	-0.715474	0.857926	-0.005201	-0.693393	0.861995	0.188311	-0.610019	0.693803	-0.164046	-0.617012	1.127010	0.038452	-0.581233	1.127076	0.137290	-0.563047	0.716151	0.317574	-0.560417	1.066351	0.135194	-0.358216	0.646242	-0.023574	-0.342876	0.669248	0.117356	-0.333573	0.636981	0.134774	-0.222204	0.069598	0.039822	-0.128338	0.332026	-0.223657	-0.115674	0.305915	-0.192924	0.405699	0.069399	-0.175833
14746	122.883333	-0.826993	0.630186	0.004395	-0.795757	0.616072	0.190321	-0.715324	0.857914	-0.005241	-0.693242	0.862028	0.188283	-0.609936	0.693764	-0.164098	-0.617055	1.126718	0.038405	-0.581188	1.126858	0.137149	-0.562972	0.716180	0.317574	-0.560205	1.066223	0.135090	-0.358176	0.646203	-0.023587	-0.342842	0.669244	0.117345	-0.333537	0.636983	0.134773	-0.222202	0.069594	0.039827	-0.128282	0.331956	-0.223583	-0.115672	0.305852	-0.192761	0.405703	0.069395	-0.175838
14747	122.891667	-0.826945	0.630233	0.004384	-0.795712	0.616119	0.190308	-0.715222	0.857866	-0.005246	-0.693099	0.862048	0.188257	-0.609871	0.693728	-0.164158	-0.617111	1.126425	0.038343	-0.581199	1.126663	0.137084	-0.562877	0.716218	0.317584	-0.560123	1.066083	0.135054	-0.358127	0.646170	-0.023594	-0.342813	0.669222	0.117330	-0.333495	0.636976	0.134767	-0.222297	0.069550	0.039790	-0.128217	0.331894	-0.223523	-0.115655	0.305722	-0.192761	0.405702	0.069404	-0.175842
14748	122.900000	-0.826891	0.630288	0.004375	-0.795832	0.616304	0.190334	-0.715085	0.857852	-0.005250	-0.692938	0.862076	0.188215	-0.609742	0.693704	-0.164220	-0.617172	1.126154	0.038315	-0.581209	1.126490	0.137027	-0.562766	0.716262	0.317605	-0.560063	1.065923	0.135018	-0.358074	0.646144	-0.023598	-0.342715	0.669225	0.117329	-0.333442	0.636977	0.134772	-0.222207	0.069600	0.039829	-0.128222	0.331817	-0.223484	-0.115536	0.305853	-0.192733	0.405699	0.069411	-0.175840
14749	122.908333	-0.826659	0.630272	0.004344	-0.795589	0.616248	0.190296	-0.714925	0.857864	-0.005298	-0.692705	0.862034	0.188129	-0.609630	0.693689	-0.164280	-0.617218	1.125892	0.038270	-0.581216	1.126337	0.136975	-0.562636	0.716318	0.317630	-0.559852	1.065839	0.134932	-0.358014	0.646119	-0.023596	-0.342669	0.669218	0.117348	-0.333388	0.636954	0.134770	-0.222211	0.069594	0.039827	-0.128162	0.331769	-0.223446	-0.115550	0.305692	-0.192813	0.405702	0.069407	-0.175842
14750	122.916667	-0.826613	0.630343	0.004350	-0.795523	0.616310	0.190287	-0.714767	0.857883	-0.005347	-0.692586	0.862137	0.188161	-0.609475	0.693682	-0.164348	-0.617277	1.125629	0.038220	-0.581213	1.126183	0.136934	-0.562493	0.716381	0.317672	-0.559794	1.065734	0.134911	-0.357953	0.646095	-0.023595	-0.342618	0.669204	0.117365	-0.333332	0.636936	0.134777	-0.222209	0.069593	0.039828	-0.128176	0.331700	-0.223426	-0.115524	0.305533	-0.192716	0.405698	0.069411	-0.175839
14751	122.925000	-0.826622	0.630476	0.004341	-0.795544	0.616443	0.190295	-0.714587	0.857931	-0.005395	-0.692428	0.862167	0.188146	-0.609392	0.693689	-0.164413	-0.617346	1.125413	0.038214	-0.581205	1.126065	0.136881	-0.562328	0.716448	0.317730	-0.559515	1.065681	0.134788	-0.357887	0.646079	-0.023595	-0.342524	0.669175	0.117363	-0.333263	0.636918	0.134785	-0.222214	0.069589	0.039829	-0.128132	0.331676	-0.223416	-0.115559	0.305556	-0.192664	0.405699	0.069421	-0.175848
14752	122.933333	-0.826634	0.630597	0.004331	-0.795409	0.616477	0.190254	-0.714401	0.857982	-0.005445	-0.692273	0.862203	0.188131	-0.609276	0.693699	-0.164477	-0.617405	1.125208	0.038199	-0.581189	1.125961	0.136831	-0.562054	0.716523	0.317719	-0.559541	1.065603	0.134807	-0.357818	0.646055	-0.023590	-0.342454	0.669146	0.117381	-0.333199	0.636893	0.134792	-0.222216	0.069585	0.039840	-0.128163	0.331619	-0.223422	-0.115484	0.305647	-0.192663	0.405694	0.069418	-0.175848
14753	122.941667	-0.826595	0.630675	0.004342	-0.795320	0.616514	0.190283	-0.714328	0.857934	-0.005424	-0.692128	0.862267	0.188137	-0.609099	0.693695	-0.164554	-0.617455	1.125024	0.038166	-0.581171	1.125865	0.136797	-0.561934	0.716638	0.317892	-0.559259	1.065572	0.134696	-0.357748	0.646025	-0.023588	-0.342381	0.669130	0.117391	-0.333128	0.636870	0.134804	-0.222210	0.069585	0.039838	-0.128144	0.331598	-0.223441	-0.115525	0.305459	-0.192769	0.405697	0.069411	-0.175862
14754	122.950000	-0.826490	0.630728	0.004334	-0.795248	0.616552	0.190268	-0.714179	0.857945	-0.005453	-0.691966	0.862300	0.188121	-0.608970	0.693703	-0.164623	-0.617496	1.124834	0.038031	-0.581140	1.125781	0.136734	-0.561725	0.716751	0.317995	-0.559143	1.065527	0.134644	-0.357679	0.645992	-0.023585	-0.342281	0.669129	0.117414	-0.333059	0.636850	0.134812	-0.222213	0.069582	0.039841	-0.128152	0.331573	-0.223470	-0.115577	0.305359	-0.192766	0.405690	0.069404	-0.175865
14755	122.958333	-0.826247	0.630693	0.004339	-0.795151	0.616622	0.190292	-0.714018	0.857971	-0.005468	-0.691803	0.862307	0.188093	-0.608819	0.693712	-0.164691	-0.617551	1.124733	0.038077	-0.581104	1.125743	0.136696	-0.561507	0.716838	0.318073	-0.559027	1.065525	0.134605	-0.357616	0.645968	-0.023577	-0.342240	0.669094	0.117412	-0.332988	0.636835	0.134820	-0.222297	0.069534	0.039799	-0.128136	0.331571	-0.223506	-0.115520	0.305454	-0.192792	0.405696	0.069405	-0.175877
14756	122.966667	-0.826170	0.630753	0.004347	-0.795114	0.616714	0.190295	-0.713870	0.857994	-0.005480	-0.691648	0.862344	0.188081	-0.608707	0.693720	-0.164763	-0.617604	1.124640	0.038132	-0.581063	1.125717	0.136655	-0.561153	0.716723	0.317895	-0.558925	1.065524	0.134567	-0.357550	0.645945	-0.023574	-0.342169	0.669085	0.117416	-0.332918	0.636825	0.134826	-0.222203	0.069579	0.039840	-0.128147	0.331553	-0.223561	-0.115541	0.305446	-0.192936	0.405701	0.069407	-0.175878
14757	122.975000	-0.826102	0.630813	0.004352	-0.794993	0.616735	0.190272	-0.713745	0.858001	-0.005495	-0.691487	0.862412	0.188087	-0.608541	0.693723	-0.164832	-0.617626	1.124569	0.038117	-0.581063	1.125749	0.136652	-0.560995	0.716976	0.318141	-0.558824	1.065541	0.134540	-0.357488	0.645930	-0.023567	-0.342068	0.669097	0.117431	-0.332851	0.636811	0.134828	-0.222285	0.069536	0.039794	-0.128173	0.331560	-0.223621	-0.115583	0.305326	-0.192911	0.405700	0.069392	-0.175875
14758	122.983333	-0.826047	0.630867	0.004356	-0.794890	0.616794	0.190270	-0.713630	0.858010	-0.005509	-0.691332	0.862433	0.188065	-0.608451	0.693708	-0.164911	-0.617648	1.124516	0.038106	-0.580959	1.125746	0.136566	-0.560854	0.717132	0.318340	-0.558738	1.065561	0.134507	-0.357433	0.645914	-0.023562	-0.342000	0.669092	0.117435	-0.332785	0.636800	0.134833	-0.222196	0.069573	0.039829	-0.128156	0.331581	-0.223664	-0.115555	0.305434	-0.192838	0.405701	0.069393	-0.175883
14759	122.991667	-0.826041	0.630947	0.004355	-0.794869	0.616862	0.190254	-0.713491	0.858039	-0.005549	-0.691191	0.862444	0.188049	-0.608317	0.693709	-0.164963	-0.617668	1.124483	0.038105	-0.580894	1.125756	0.136540	-0.560631	0.717277	0.318452	-0.558708	1.065572	0.134502	-0.357380	0.645899	-0.023555	-0.341956	0.669072	0.117434	-0.332728	0.636781	0.134830	-0.222284	0.069539	0.039787	-0.128200	0.331578	-0.223742	-0.115582	0.305396	-0.192976	0.405701	0.069398	-0.175881
14760	123.000000	-0.826138	0.631054	0.004383	-0.794781	0.616895	0.190281	-0.713438	0.857989	-0.005565	-0.691069	0.862501	0.188067	-0.608234	0.693695	-0.165026	-0.617672	1.124467	0.038102	-0.580828	1.125830	0.136528	-0.560318	0.717249	0.318357	-0.558576	1.065627	0.134441	-0.357330	0.645883	-0.023548	-0.341882	0.669064	0.117448	-0.332675	0.636766	0.134837	-0.222198	0.069584	0.039828	-0.128219	0.331609	-0.223805	-0.115563	0.305486	-0.193200	0.405690	0.069391	-0.175871
14761	123.008333	-0.826054	0.631065	0.004389	-0.794734	0.616938	0.190292	-0.713339	0.858018	-0.005539	-0.690951	0.862525	0.188073	-0.608093	0.693687	-0.165072	-0.617679	1.124464	0.038104	-0.580727	1.125844	0.136466	-0.560229	0.717434	0.318618	-0.558475	1.065664	0.134422	-0.357290	0.645860	-0.023539	-0.341850	0.669038	0.117453	-0.332620	0.636739	0.134839	-0.222202	0.069585	0.039835	-0.128230	0.331647	-0.223867	-0.115617	0.305393	-0.193201	0.405695	0.069397	-0.175876
14762	123.016667	-0.825888	0.631020	0.004396	-0.794712	0.617009	0.190281	-0.713254	0.858011	-0.005552	-0.690832	0.862547	0.188078	-0.608009	0.693666	-0.165123	-0.617658	1.124451	0.037992	-0.580618	1.125911	0.136410	-0.560045	0.717506	0.318700	-0.558406	1.065699	0.134392	-0.357258	0.645839	-0.023533	-0.341865	0.668991	0.117458	-0.332577	0.636715	0.134840	-0.222205	0.069585	0.039835	-0.128233	0.331691	-0.223929	-0.115587	0.305536	-0.193157	0.405690	0.069402	-0.175879
14763	123.025000	-0.825916	0.631088	0.004404	-0.794659	0.617027	0.190306	-0.713193	0.857993	-0.005539	-0.690707	0.862587	0.188085	-0.607938	0.693637	-0.165172	-0.617666	1.124480	0.038119	-0.580497	1.125946	0.136398	-0.559842	0.717586	0.318749	-0.558399	1.065726	0.134408	-0.357235	0.645818	-0.023534	-0.341756	0.669000	0.117476	-0.332545	0.636688	0.134848	-0.222387	0.069494	0.039759	-0.128278	0.331709	-0.224018	-0.115641	0.305459	-0.193370	0.405682	0.069399	-0.175877
14764	123.033333	-0.825943	0.631133	0.004406	-0.794637	0.617074	0.190306	-0.713118	0.857995	-0.005553	-0.690464	0.862454	0.187951	-0.607880	0.693595	-0.165215	-0.617632	1.124497	0.038113	-0.580386	1.125988	0.136350	-0.559732	0.717642	0.318854	-0.558238	1.065774	0.134356	-0.357216	0.645790	-0.023534	-0.341793	0.668942	0.117468	-0.332512	0.636662	0.134842	-0.222210	0.069580	0.039828	-0.128348	0.331722	-0.224112	-0.115627	0.305601	-0.193324	0.405682	0.069390	-0.175878
14765	123.041667	-0.825889	0.631124	0.004422	-0.794590	0.617093	0.190309	-0.713054	0.857983	-0.005555	-0.690506	0.862609	0.188077	-0.607846	0.693549	-0.165255	-0.617576	1.124497	0.037993	-0.580262	1.126061	0.136331	-0.559596	0.717693	0.318914	-0.558151	1.065818	0.134333	-0.357210	0.645772	-0.023544	-0.341699	0.668957	0.117473	-0.332493	0.636638	0.134831	-0.222214	0.069578	0.039826	-0.128365	0.331757	-0.224183	-0.115643	0.305648	-0.193416	0.405675	0.069383	-0.175876
14766	123.050000	-0.825835	0.631111	0.004433	-0.794531	0.617128	0.190332	-0.713017	0.857971	-0.005492	-0.690391	0.862660	0.188077	-0.607879	0.693507	-0.165279	-0.617558	1.124544	0.038110	-0.580127	1.126120	0.136295	-0.559380	0.717764	0.318895	-0.558046	1.065870	0.134323	-0.357210	0.645753	-0.023551	-0.341681	0.668942	0.117466	-0.332477	0.636622	0.134818	-0.222210	0.069585	0.039823	-0.128378	0.331795	-0.224259	-0.115711	0.305572	-0.193625	0.405669	0.069395	-0.175876
14767	123.058333	-0.825880	0.631162	0.004440	-0.794510	0.617125	0.190343	-0.712958	0.857959	-0.005538	-0.690345	0.862656	0.188083	-0.607819	0.693460	-0.165298	-0.617507	1.124569	0.038114	-0.579985	1.126176	0.136258	-0.559268	0.717816	0.318943	-0.557947	1.065918	0.134296	-0.357210	0.645736	-0.023566	-0.341670	0.668929	0.117461	-0.332463	0.636601	0.134809	-0.222299	0.069538	0.039775	-0.128444	0.331819	-0.224331	-0.115684	0.305707	-0.193562	0.405667	0.069387	-0.175869
14768	123.066667	-0.825925	0.631199	0.004441	-0.794503	0.617179	0.190346	-0.712913	0.857966	-0.005516	-0.690271	0.862680	0.188090	-0.607827	0.693425	-0.165301	-0.617451	1.124588	0.038108	-0.579840	1.126230	0.136217	-0.559265	0.717835	0.319047	-0.557842	1.065970	0.134279	-0.357216	0.645718	-0.023582	-0.341667	0.668915	0.117453	-0.332460	0.636580	0.134796	-0.222210	0.069580	0.039809	-0.128473	0.331853	-0.224403	-0.115692	0.305746	-0.193647	0.405667	0.069376	-0.175870
14769	123.075000	-0.825885	0.631179	0.004451	-0.794524	0.617207	0.190357	-0.712869	0.857960	-0.005546	-0.690209	0.862698	0.188098	-0.607881	0.693373	-0.165294	-0.617369	1.124570	0.037983	-0.579688	1.126299	0.136176	-0.559178	0.717929	0.319122	-0.557733	1.066011	0.134256	-0.357227	0.645714	-0.023595	-0.341666	0.668908	0.117445	-0.332462	0.636569	0.134788	-0.222209	0.069586	0.039811	-0.128491	0.331892	-0.224461	-0.115716	0.305780	-0.193709	0.405669	0.069380	-0.175868
14770	123.083333	-0.825847	0.631159	0.004462	-0.794486	0.617213	0.190371	-0.712765	0.858018	-0.005571	-0.690128	0.862745	0.188103	-0.607944	0.693329	-0.165283	-0.617326	1.124634	0.038094	-0.579536	1.126364	0.136132	-0.559031	0.717921	0.319056	-0.557624	1.066055	0.134243	-0.357244	0.645700	-0.023598	-0.341671	0.668898	0.117446	-0.332466	0.636557	0.134780	-0.222199	0.069601	0.039819	-0.128546	0.331918	-0.224512	-0.115742	0.305810	-0.193771	0.405672	0.069385	-0.175859
14771	123.091667	-0.825939	0.631218	0.004461	-0.794488	0.617227	0.190380	-0.712767	0.857981	-0.005551	-0.690091	0.862745	0.188109	-0.607958	0.693284	-0.165253	-0.617246	1.124638	0.038083	-0.579376	1.126407	0.136080	-0.558986	0.717937	0.319075	-0.557588	1.066074	0.134255	-0.357262	0.645688	-0.023608	-0.341680	0.668890	0.117444	-0.332475	0.636547	0.134775	-0.222285	0.069550	0.039778	-0.128585	0.331951	-0.224567	-0.115775	0.305843	-0.193828	0.405677	0.069378	-0.175856
14772	123.100000	-0.825950	0.631221	0.004462	-0.794458	0.617211	0.190372	-0.712774	0.857948	-0.005534	-0.690061	0.862748	0.188111	-0.607980	0.693242	-0.165227	-0.617170	1.124616	0.038037	-0.579217	1.126442	0.136024	-0.559045	0.717910	0.319146	-0.557410	1.066118	0.134209	-0.357287	0.645680	-0.023620	-0.341695	0.668877	0.117441	-0.332488	0.636537	0.134764	-0.222197	0.069589	0.039816	-0.128632	0.331980	-0.224616	-0.115812	0.305878	-0.193890	0.405679	0.069376	-0.175857
14773	123.108333	-0.825957	0.631229	0.004465	-0.794491	0.617248	0.190390	-0.712717	0.857982	-0.005537	-0.690005	0.862777	0.188109	-0.608096	0.693188	-0.165199	-0.617100	1.124590	0.038010	-0.579129	1.126521	0.136008	-0.558987	0.717991	0.319154	-0.557448	1.066115	0.134241	-0.357316	0.645679	-0.023631	-0.341746	0.668857	0.117422	-0.332506	0.636533	0.134757	-0.222195	0.069593	0.039814	-0.128679	0.332012	-0.224667	-0.115857	0.305897	-0.193933	0.405681	0.069381	-0.175863
14774	123.116667	-0.825886	0.631191	0.004474	-0.794496	0.617259	0.190393	-0.712658	0.858023	-0.005577	-0.689959	0.862808	0.188102	-0.608098	0.693154	-0.165160	-0.617033	1.124537	0.037979	-0.578954	1.126497	0.135912	-0.558943	0.717960	0.319085	-0.557333	1.066125	0.134210	-0.357346	0.645679	-0.023640	-0.341733	0.668870	0.117422	-0.332522	0.636536	0.134746	-0.222374	0.069504	0.039730	-0.128735	0.332026	-0.224709	-0.115902	0.305926	-0.193983	0.405680	0.069380	-0.175864
14775	123.125000	-0.825980	0.631240	0.004458	-0.794510	0.617269	0.190392	-0.712675	0.858005	-0.005549	-0.689927	0.862830	0.188092	-0.608162	0.693114	-0.165123	-0.616977	1.124469	0.037945	-0.578904	1.126544	0.135911	-0.559013	0.717939	0.319098	-0.557075	1.066148	0.134115	-0.357379	0.645679	-0.023654	-0.341750	0.668875	0.117415	-0.332547	0.636527	0.134737	-0.222285	0.069558	0.039762	-0.128795	0.332037	-0.224751	-0.115981	0.305875	-0.194098	0.405683	0.069379	-0.175860
14776	123.133333	-0.825992	0.631249	0.004456	-0.794517	0.617289	0.190388	-0.712667	0.858007	-0.005557	-0.689893	0.862847	0.188086	-0.608225	0.693078	-0.165087	-0.616933	1.124384	0.037899	-0.578754	1.126478	0.135797	-0.559082	0.717982	0.319144	-0.556956	1.066132	0.134072	-0.357407	0.645679	-0.023663	-0.341772	0.668878	0.117405	-0.332573	0.636522	0.134723	-0.222198	0.069611	0.039799	-0.128859	0.332039	-0.224792	-0.116057	0.305821	-0.194208	0.405674	0.069384	-0.175865
14777	123.141667	-0.825962	0.631233	0.004454	-0.794532	0.617305	0.190391	-0.712650	0.858031	-0.005580	-0.689864	0.862870	0.188077	-0.608335	0.693032	-0.165059	-0.616899	1.124269	0.037858	-0.578676	1.126439	0.135739	-0.559043	0.717917	0.319001	-0.556834	1.066100	0.134033	-0.357437	0.645680	-0.023678	-0.341796	0.668879	0.117398	-0.332597	0.636527	0.134710	-0.222292	0.069566	0.039759	-0.128917	0.332035	-0.224828	-0.116069	0.305944	-0.194089	0.405680	0.069382	-0.175870
14778	123.150000	-0.826011	0.631281	0.004453	-0.794537	0.617316	0.190392	-0.712574	0.858066	-0.005602	-0.689838	0.862887	0.188071	-0.608393	0.693001	-0.165020	-0.616864	1.124131	0.037825	-0.578603	1.126382	0.135686	-0.559093	0.717922	0.318982	-0.556859	1.066020	0.134060	-0.357459	0.645680	-0.023680	-0.341816	0.668878	0.117398	-0.332621	0.636516	0.134706	-0.222385	0.069527	0.039721	-0.128970	0.332020	-0.224861	-0.116075	0.306040	-0.194183	0.405674	0.069386	-0.175873
14779	123.158333	-0.825982	0.631243	0.004446	-0.794584	0.617325	0.190375	-0.712575	0.858055	-0.005568	-0.689815	0.862884	0.188057	-0.608440	0.692960	-0.164987	-0.616826	1.123968	0.037707	-0.578550	1.126302	0.135623	-0.559193	0.717916	0.318993	-0.556615	1.065994	0.133957	-0.357484	0.645676	-0.023685	-0.341832	0.668876	0.117403	-0.332642	0.636515	0.134707	-0.222298	0.069568	0.039769	-0.129026	0.332004	-0.224869	-0.116187	0.305919	-0.194121	0.405676	0.069377	-0.175870
14780	123.166667	-0.825945	0.631219	0.004443	-0.794558	0.617329	0.190394	-0.712599	0.857997	-0.005590	-0.689778	0.862900	0.188045	-0.608482	0.692926	-0.164955	-0.616796	1.123792	0.037597	-0.578495	1.126204	0.135538	-0.559293	0.717912	0.319003	-0.556517	1.065926	0.133913	-0.357500	0.645666	-0.023683	-0.341927	0.668834	0.117389	-0.332659	0.636511	0.134710	-0.222215	0.069613	0.039814	-0.129090	0.331987	-0.224870	-0.116235	0.305904	-0.194128	0.405679	0.069386	-0.175869
14781	123.175000	-0.825955	0.631229	0.004441	-0.794580	0.617342	0.190380	-0.712494	0.858062	-0.005651	-0.689748	0.862902	0.188008	-0.608516	0.692890	-0.164934	-0.616824	1.123639	0.037699	-0.578471	1.126108	0.135491	-0.559290	0.717848	0.318873	-0.556421	1.065850	0.133876	-0.357512	0.645662	-0.023682	-0.341859	0.668865	0.117410	-0.332669	0.636510	0.134710	-0.222215	0.069609	0.039815	-0.129140	0.331963	-0.224872	-0.116283	0.305882	-0.194129	0.405672	0.069383	-0.175872
14782	123.183333	-0.825961	0.631222	0.004433	-0.794558	0.617344	0.190376	-0.712463	0.858062	-0.005683	-0.689718	0.862898	0.187963	-0.608531	0.692844	-0.164919	-0.616823	1.123477	0.037662	-0.578458	1.126012	0.135447	-0.559332	0.717819	0.318800	-0.556335	1.065780	0.133838	-0.357518	0.645653	-0.023680	-0.341862	0.668865	0.117412	-0.332684	0.636507	0.134714	-0.222216	0.069611	0.039814	-0.129190	0.331931	-0.224866	-0.116327	0.305872	-0.194143	0.405673	0.069385	-0.175875
14783	123.191667	-0.825960	0.631226	0.004424	-0.794618	0.617350	0.190363	-0.712483	0.858027	-0.005654	-0.689699	0.862905	0.187926	-0.608538	0.692809	-0.164922	-0.616848	1.123311	0.037621	-0.578467	1.125893	0.135394	-0.559462	0.717786	0.318802	-0.556270	1.065707	0.133796	-0.357524	0.645648	-0.023684	-0.341868	0.668857	0.117411	-0.332688	0.636499	0.134710	-0.222217	0.069606	0.039810	-0.129231	0.331910	-0.224864	-0.116455	0.305692	-0.194252	0.405679	0.069388	-0.175879
14784	123.200000	-0.825956	0.631246	0.004423	-0.794553	0.617356	0.190357	-0.712437	0.858016	-0.005759	-0.689676	0.862917	0.187883	-0.608534	0.692776	-0.164927	-0.616884	1.123183	0.037575	-0.578485	1.125801	0.135349	-0.559497	0.717798	0.318737	-0.556214	1.065641	0.133754	-0.357524	0.645644	-0.023691	-0.341873	0.668856	0.117408	-0.332691	0.636490	0.134703	-0.222216	0.069608	0.039805	-0.129268	0.331882	-0.224858	-0.116380	0.305825	-0.194135	0.405672	0.069395	-0.175878
14785	123.208333	-0.825989	0.631272	0.004406	-0.794548	0.617371	0.190347	-0.712393	0.858022	-0.005781	-0.689656	0.862931	0.187839	-0.608519	0.692738	-0.164945	-0.616912	1.123038	0.037534	-0.578522	1.125706	0.135311	-0.559549	0.717804	0.318692	-0.556184	1.065567	0.133702	-0.357519	0.645634	-0.023688	-0.341915	0.668840	0.117399	-0.332695	0.636492	0.134702	-0.222213	0.069608	0.039802	-0.129289	0.331851	-0.224853	-0.116475	0.305711	-0.194180	0.405680	0.069392	-0.175876
14786	123.216667	-0.826015	0.631292	0.004392	-0.794538	0.617390	0.190332	-0.712389	0.857985	-0.005790	-0.689631	0.862947	0.187795	-0.608454	0.692696	-0.164978	-0.616950	1.122913	0.037492	-0.578566	1.125601	0.135268	-0.559556	0.717771	0.318580	-0.556152	1.065501	0.133648	-0.357508	0.645627	-0.023695	-0.341872	0.668857	0.117403	-0.332693	0.636492	0.134701	-0.222211	0.069600	0.039802	-0.129301	0.331826	-0.224846	-0.116421	0.305777	-0.194118	0.405687	0.069379	-0.175877
14787	123.225000	-0.825920	0.631254	0.004389	-0.794536	0.617394	0.190312	-0.712343	0.857984	-0.005837	-0.689511	0.862894	0.187684	-0.608435	0.692672	-0.165011	-0.616992	1.122793	0.037433	-0.578623	1.125507	0.135235	-0.559627	0.717737	0.318529	-0.556139	1.065420	0.133590	-0.357492	0.645612	-0.023694	-0.341868	0.668857	0.117405	-0.332686	0.636492	0.134707	-0.222211	0.069604	0.039811	-0.129305	0.331805	-0.224839	-0.116486	0.305665	-0.194164	0.405683	0.069386	-0.175876
14788	123.233333	-0.825902	0.631262	0.004381	-0.794508	0.617429	0.190311	-0.712235	0.858026	-0.005930	-0.689534	0.862981	0.187701	-0.608364	0.692645	-0.165061	-0.617050	1.122694	0.037400	-0.578688	1.125421	0.135198	-0.559632	0.717801	0.318480	-0.556132	1.065344	0.133533	-0.357477	0.645601	-0.023693	-0.341862	0.668859	0.117404	-0.332681	0.636500	0.134711	-0.222208	0.069602	0.039820	-0.129305	0.331784	-0.224830	-0.116413	0.305739	-0.194093	0.405683	0.069385	-0.175875
14789	123.241667	-0.825965	0.631319	0.004362	-0.794486	0.617449	0.190286	-0.712239	0.857988	-0.005930	-0.689530	0.862980	0.187658	-0.608314	0.692628	-0.165115	-0.617106	1.122602	0.037365	-0.578819	1.125365	0.135199	-0.559657	0.717820	0.318435	-0.556136	1.065293	0.133481	-0.357452	0.645589	-0.023698	-0.341884	0.668844	0.117397	-0.332666	0.636505	0.134714	-0.222297	0.069561	0.039782	-0.129281	0.331766	-0.224813	-0.116472	0.305623	-0.194133	0.405690	0.069386	-0.175879
14790	123.250000	-0.825946	0.631330	0.004351	-0.794469	0.617463	0.190272	-0.712215	0.857964	-0.005973	-0.689379	0.862879	0.187513	-0.608256	0.692618	-0.165172	-0.617167	1.122521	0.037334	-0.578958	1.125316	0.135203	-0.559675	0.717847	0.318393	-0.556149	1.065242	0.133427	-0.357431	0.645581	-0.023700	-0.341828	0.668865	0.117407	-0.332648	0.636513	0.134714	-0.222211	0.069611	0.039828	-0.129266	0.331753	-0.224798	-0.116525	0.305521	-0.194165	0.405691	0.069387	-0.175882
14791	123.258333	-0.825925	0.631353	0.004343	-0.794452	0.617478	0.190253	-0.712167	0.857980	-0.006025	-0.689481	0.863016	0.187589	-0.608192	0.692607	-0.165237	-0.617224	1.122447	0.037273	-0.578983	1.125226	0.135140	-0.559730	0.717901	0.318420	-0.556174	1.065199	0.133384	-0.357402	0.645574	-0.023706	-0.341811	0.668872	0.117399	-0.332631	0.636525	0.134716	-0.222209	0.069609	0.039821	-0.129237	0.331747	-0.224792	-0.116397	0.305630	-0.194111	0.405690	0.069391	-0.175890
14792	123.266667	-0.825872	0.631356	0.004313	-0.794431	0.617492	0.190231	-0.712119	0.857996	-0.006080	-0.689468	0.863033	0.187554	-0.608125	0.692607	-0.165305	-0.617289	1.122387	0.037237	-0.579005	1.125115	0.135071	-0.559726	0.717941	0.318391	-0.556332	1.065102	0.133380	-0.357370	0.645574	-0.023715	-0.341791	0.668881	0.117388	-0.332612	0.636532	0.134712	-0.222208	0.069604	0.039813	-0.129203	0.331738	-0.224782	-0.116347	0.305680	-0.194025	0.405682	0.069392	-0.175880
14793	123.275000	-0.825864	0.631354	0.004307	-0.794403	0.617504	0.190199	-0.712141	0.857963	-0.006074	-0.689468	0.863049	0.187519	-0.608057	0.692606	-0.165371	-0.617357	1.122361	0.037241	-0.579079	1.125086	0.135061	-0.559648	0.717961	0.318297	-0.556301	1.065107	0.133330	-0.357335	0.645577	-0.023724	-0.341774	0.668889	0.117382	-0.332593	0.636541	0.134704	-0.222212	0.069602	0.039809	-0.129164	0.331745	-0.224767	-0.116400	0.305524	-0.194129	0.405685	0.069396	-0.175888
14794	123.283333	-0.825863	0.631348	0.004305	-0.794394	0.617504	0.190198	-0.712172	0.857927	-0.006063	-0.689469	0.863047	0.187484	-0.607988	0.692610	-0.165432	-0.617411	1.122322	0.037198	-0.579155	1.125047	0.135041	-0.559683	0.718026	0.318369	-0.556399	1.065058	0.133320	-0.357302	0.645580	-0.023728	-0.341753	0.668892	0.117377	-0.332574	0.636545	0.134705	-0.222214	0.069601	0.039807	-0.129119	0.331762	-0.224757	-0.116408	0.305495	-0.194099	0.405682	0.069393	-0.175890
14795	123.291667	-0.825847	0.631362	0.004301	-0.794378	0.617507	0.190185	-0.712138	0.857949	-0.006133	-0.689479	0.863062	0.187463	-0.607921	0.692615	-0.165491	-0.617471	1.122311	0.037183	-0.579216	1.125020	0.135034	-0.559648	0.718060	0.318372	-0.556369	1.065076	0.133271	-0.357274	0.645585	-0.023731	-0.341807	0.668860	0.117357	-0.332556	0.636551	0.134701	-0.222214	0.069595	0.039815	-0.129075	0.331770	-0.224742	-0.116222	0.305696	-0.193981	0.405677	0.069401	-0.175888
14796	123.300000	-0.825835	0.631356	0.004297	-0.794361	0.617499	0.190171	-0.712185	0.857914	-0.006113	-0.689491	0.863064	0.187435	-0.607861	0.692626	-0.165552	-0.617534	1.122327	0.037201	-0.579272	1.125002	0.135030	-0.559608	0.718093	0.318381	-0.556335	1.065099	0.133234	-0.357247	0.645591	-0.023734	-0.341718	0.668897	0.117371	-0.332538	0.636553	0.134702	-0.222212	0.069594	0.039822	-0.129015	0.331784	-0.224723	-0.116169	0.305699	-0.193956	0.405679	0.069392	-0.175884
14797	123.308333	-0.825820	0.631328	0.004284	-0.794352	0.617498	0.190156	-0.712179	0.857919	-0.006173	-0.689515	0.863063	0.187410	-0.607807	0.692632	-0.165603	-0.617582	1.122345	0.037196	-0.579319	1.124996	0.135023	-0.559523	0.718110	0.318351	-0.556371	1.065110	0.133210	-0.357218	0.645590	-0.023735	-0.341703	0.668900	0.117372	-0.332515	0.636561	0.134707	-0.222215	0.069589	0.039823	-0.128958	0.331792	-0.224704	-0.116226	0.305563	-0.194045	0.405683	0.069387	-0.175885
14798	123.316667	-0.825819	0.631330	0.004283	-0.794342	0.617492	0.190142	-0.712207	0.857910	-0.006191	-0.689541	0.863060	0.187392	-0.607764	0.692639	-0.165651	-0.617617	1.122369	0.037161	-0.579355	1.125021	0.135018	-0.559515	0.718148	0.318417	-0.556415	1.065132	0.133191	-0.357205	0.645588	-0.023726	-0.341686	0.668909	0.117370	-0.332498	0.636568	0.134707	-0.222212	0.069591	0.039824	-0.128900	0.331813	-0.224693	-0.116103	0.305605	-0.194077	0.405677	0.069388	-0.175881
14799	123.325000	-0.825815	0.631309	0.004276	-0.794345	0.617482	0.190138	-0.712225	0.857916	-0.006210	-0.689564	0.863055	0.187370	-0.607735	0.692636	-0.165706	-0.617657	1.122450	0.037177	-0.579399	1.125081	0.135021	-0.559471	0.718168	0.318433	-0.556465	1.065163	0.133174	-0.357195	0.645595	-0.023727	-0.341659	0.668910	0.117356	-0.332483	0.636576	0.134701	-0.222214	0.069598	0.039831	-0.128856	0.331832	-0.224650	-0.116008	0.305742	-0.193907	0.405671	0.069394	-0.175874
14800	123.333333	-0.825813	0.631299	0.004277	-0.794343	0.617472	0.190122	-0.712279	0.857901	-0.006216	-0.689604	0.863048	0.187346	-0.607710	0.692649	-0.165749	-0.617675	1.122541	0.037173	-0.579418	1.125131	0.134995	-0.559434	0.718189	0.318454	-0.556653	1.065176	0.133214	-0.357187	0.645601	-0.023734	-0.341667	0.668922	0.117362	-0.332472	0.636580	0.134694	-0.222385	0.069506	0.039752	-0.128773	0.331843	-0.224661	-0.115960	0.305760	-0.193893	0.405668	0.069386	-0.175872
14801	123.341667	-0.825820	0.631266	0.004263	-0.794437	0.617515	0.190129	-0.712352	0.857859	-0.006232	-0.689642	0.863046	0.187336	-0.607702	0.692653	-0.165777	-0.617696	1.122651	0.037159	-0.579488	1.125249	0.135023	-0.559400	0.718202	0.318474	-0.556587	1.065278	0.133156	-0.357187	0.645608	-0.023736	-0.341666	0.668929	0.117353	-0.332469	0.636593	0.134687	-0.222211	0.069590	0.039825	-0.128737	0.331868	-0.224642	-0.115912	0.305779	-0.193888	0.405672	0.069381	-0.175876
14802	123.350000	-0.825829	0.631247	0.004258	-0.794367	0.617441	0.190113	-0.712406	0.857862	-0.006237	-0.689568	0.862908	0.187218	-0.607704	0.692660	-0.165796	-0.617708	1.122789	0.037136	-0.579446	1.125340	0.134977	-0.559372	0.718217	0.318497	-0.556666	1.065361	0.133143	-0.357192	0.645617	-0.023750	-0.341639	0.668928	0.117324	-0.332474	0.636600	0.134677	-0.222210	0.069590	0.039820	-0.128699	0.331902	-0.224621	-0.115872	0.305799	-0.193876	0.405668	0.069387	-0.175878
14803	123.358333	-0.825781	0.631202	0.004249	-0.794467	0.617483	0.190118	-0.712423	0.857889	-0.006246	-0.689733	0.863043	0.187327	-0.607727	0.692666	-0.165805	-0.617703	1.122946	0.037122	-0.579450	1.125464	0.134957	-0.559359	0.718228	0.318516	-0.556814	1.065445	0.133181	-0.357204	0.645630	-0.023757	-0.341683	0.668942	0.117333	-0.332481	0.636608	0.134665	-0.222210	0.069588	0.039814	-0.128662	0.331931	-0.224620	-0.115805	0.305885	-0.193907	0.405668	0.069381	-0.175871
14804	123.366667	-0.825857	0.631205	0.004254	-0.794407	0.617407	0.190102	-0.712514	0.857856	-0.006238	-0.689688	0.862902	0.187222	-0.607755	0.692668	-0.165806	-0.617691	1.123092	0.037105	-0.579446	1.125594	0.134939	-0.559355	0.718237	0.318535	-0.556830	1.065567	0.133166	-0.357211	0.645649	-0.023773	-0.341700	0.668950	0.117326	-0.332500	0.636615	0.134656	-0.222207	0.069585	0.039814	-0.128632	0.331956	-0.224611	-0.115802	0.305861	-0.193867	0.405672	0.069378	-0.175879
14805	123.375000	-0.825883	0.631184	0.004257	-0.794417	0.617385	0.190093	-0.712576	0.857852	-0.006229	-0.689804	0.862967	0.187283	-0.607795	0.692687	-0.165780	-0.617663	1.123242	0.037065	-0.579434	1.125726	0.134911	-0.559327	0.718248	0.318527	-0.556909	1.065667	0.133169	-0.357235	0.645659	-0.023778	-0.341725	0.668957	0.117320	-0.332518	0.636626	0.134655	-0.222208	0.069589	0.039813	-0.128613	0.331988	-0.224609	-0.115841	0.305766	-0.193991	0.405670	0.069386	-0.175875
14806	123.383333	-0.825909	0.631158	0.004258	-0.794460	0.617335	0.190092	-0.712570	0.857914	-0.006262	-0.689961	0.863033	0.187365	-0.607852	0.692677	-0.165772	-0.617626	1.123402	0.037023	-0.579409	1.125869	0.134889	-0.559370	0.718247	0.318565	-0.556980	1.065759	0.133166	-0.357264	0.645671	-0.023778	-0.341719	0.668957	0.117292	-0.332545	0.636631	0.134656	-0.222210	0.069597	0.039812	-0.128600	0.332013	-0.224600	-0.115776	0.305918	-0.193855	0.405673	0.069390	-0.175881
14807	123.391667	-0.825944	0.631137	0.004272	-0.794474	0.617332	0.190111	-0.712682	0.857874	-0.006227	-0.690032	0.863028	0.187373	-0.607916	0.692688	-0.165722	-0.617590	1.123551	0.037003	-0.579373	1.125987	0.134860	-0.559396	0.718256	0.318575	-0.557186	1.065832	0.133226	-0.357293	0.645680	-0.023776	-0.341780	0.668975	0.117306	-0.332574	0.636649	0.134651	-0.222296	0.069554	0.039775	-0.128609	0.332028	-0.224594	-0.115755	0.305992	-0.193895	0.405673	0.069388	-0.175877
14808	123.400000	-0.825975	0.631098	0.004276	-0.794569	0.617310	0.190119	-0.712800	0.857839	-0.006189	-0.690102	0.863027	0.187387	-0.607990	0.692681	-0.165677	-0.617535	1.123688	0.036955	-0.579443	1.126168	0.134914	-0.559383	0.718244	0.318516	-0.557081	1.065940	0.133126	-0.357328	0.645698	-0.023780	-0.341812	0.668987	0.117309	-0.332601	0.636657	0.134653	-0.222210	0.069612	0.039815	-0.128624	0.332041	-0.224593	-0.115802	0.305951	-0.193851	0.405676	0.069393	-0.175883
14809	123.408333	-0.826021	0.631066	0.004279	-0.794557	0.617266	0.190123	-0.712880	0.857829	-0.006196	-0.690184	0.863013	0.187400	-0.608078	0.692674	-0.165626	-0.617488	1.123810	0.036871	-0.579301	1.126211	0.134781	-0.559492	0.718234	0.318557	-0.557118	1.066007	0.133093	-0.357372	0.645707	-0.023771	-0.341865	0.668988	0.117305	-0.332641	0.636668	0.134652	-0.222208	0.069611	0.039817	-0.128660	0.332042	-0.224591	-0.115854	0.305899	-0.193908	0.405675	0.069389	-0.175879
14810	123.416667	-0.825974	0.630975	0.004292	-0.794587	0.617248	0.190137	-0.712902	0.857892	-0.006194	-0.690244	0.863026	0.187413	-0.608166	0.692657	-0.165572	-0.617475	1.123922	0.036882	-0.579272	1.126308	0.134750	-0.559560	0.718234	0.318541	-0.557156	1.066058	0.133073	-0.357418	0.645720	-0.023772	-0.341884	0.669003	0.117307	-0.332681	0.636674	0.134646	-0.222211	0.069607	0.039807	-0.128705	0.332034	-0.224592	-0.115873	0.305950	-0.193848	0.405676	0.069383	-0.175880
14811	123.425000	-0.826018	0.630942	0.004299	-0.794686	0.617234	0.190137	-0.713064	0.857826	-0.006124	-0.690325	0.863012	0.187425	-0.608309	0.692634	-0.165527	-0.617437	1.124017	0.036852	-0.579296	1.126400	0.134760	-0.559609	0.718233	0.318494	-0.557198	1.066109	0.133059	-0.357461	0.645728	-0.023774	-0.341924	0.669015	0.117304	-0.332716	0.636685	0.134645	-0.222303	0.069558	0.039772	-0.128765	0.332027	-0.224607	-0.115941	0.305893	-0.193913	0.405671	0.069388	-0.175888
14812	123.433333	-0.826062	0.630910	0.004306	-0.794690	0.617179	0.190129	-0.713133	0.857830	-0.006124	-0.690381	0.863028	0.187439	-0.608363	0.692622	-0.165449	-0.617403	1.124092	0.036821	-0.579217	1.126441	0.134699	-0.559669	0.718229	0.318447	-0.557241	1.066153	0.133059	-0.357510	0.645734	-0.023771	-0.341962	0.669024	0.117302	-0.332755	0.636693	0.134645	-0.222215	0.069598	0.039808	-0.128836	0.332013	-0.224618	-0.116057	0.305823	-0.193951	0.405672	0.069383	-0.175888
14813	123.441667	-0.826106	0.630886	0.004310	-0.794766	0.617187	0.190151	-0.713175	0.857861	-0.006127	-0.690456	0.863011	0.187447	-0.608484	0.692595	-0.165390	-0.617366	1.124143	0.036786	-0.579205	1.126497	0.134673	-0.559811	0.718218	0.318466	-0.557278	1.066183	0.133058	-0.357559	0.645745	-0.023773	-0.342046	0.669011	0.117290	-0.332802	0.636706	0.134645	-0.222305	0.069554	0.039768	-0.128919	0.331997	-0.224628	-0.116057	0.305928	-0.193867	0.405674	0.069384	-0.175891
14814	123.450000	-0.826149	0.630857	0.004326	-0.794803	0.617157	0.190166	-0.713208	0.857886	-0.006133	-0.690508	0.863025	0.187455	-0.608606	0.692575	-0.165331	-0.617331	1.124178	0.036756	-0.579197	1.126533	0.134657	-0.559948	0.718247	0.318489	-0.557304	1.066204	0.133064	-0.357604	0.645752	-0.023770	-0.342048	0.669034	0.117298	-0.332850	0.636720	0.134644	-0.222217	0.069595	0.039809	-0.129002	0.331980	-0.224638	-0.116127	0.305924	-0.193882	0.405672	0.069369	-0.175878
14815	123.458333	-0.826278	0.630879	0.004341	-0.794844	0.617144	0.190164	-0.713343	0.857819	-0.006074	-0.690585	0.863006	0.187457	-0.608683	0.692558	-0.165253	-0.617306	1.124200	0.036745	-0.579188	1.126544	0.134638	-0.559953	0.718192	0.318348	-0.557326	1.066203	0.133063	-0.357657	0.645760	-0.023766	-0.342101	0.669038	0.117294	-0.332884	0.636728	0.134643	-0.222307	0.069558	0.039780	-0.129093	0.331959	-0.224643	-0.116279	0.305820	-0.193939	0.405667	0.069384	-0.175893
14816	123.466667	-0.826237	0.630814	0.004346	-0.794896	0.617122	0.190186	-0.713384	0.857822	-0.006092	-0.690654	0.862990	0.187461	-0.608793	0.692547	-0.165177	-0.617291	1.124210	0.036732	-0.579182	1.126527	0.134633	-0.560046	0.718173	0.318309	-0.557331	1.066188	0.133046	-0.357706	0.645768	-0.023761	-0.342124	0.669058	0.117295	-0.332927	0.636742	0.134641	-0.222225	0.069605	0.039816	-0.129169	0.331936	-0.224670	-0.116345	0.305767	-0.194041	0.405671	0.069387	-0.175889
14817	123.475000	-0.826283	0.630796	0.004352	-0.794927	0.617105	0.190202	-0.713407	0.857844	-0.006080	-0.690701	0.863008	0.187490	-0.608886	0.692530	-0.165108	-0.617283	1.124187	0.036719	-0.579178	1.126513	0.134628	-0.560163	0.718121	0.318271	-0.557329	1.066166	0.133035	-0.357754	0.645774	-0.023760	-0.342222	0.669044	0.117281	-0.332965	0.636756	0.134637	-0.222222	0.069618	0.039820	-0.129261	0.331913	-0.224671	-0.116498	0.305707	-0.194022	0.405667	0.069392	-0.175882
14818	123.483333	-0.826483	0.630865	0.004364	-0.794951	0.617088	0.190214	-0.713496	0.857791	-0.006036	-0.690732	0.863016	0.187495	-0.608966	0.692517	-0.165054	-0.617280	1.124171	0.036717	-0.579177	1.126478	0.134630	-0.560264	0.718156	0.318282	-0.557322	1.066139	0.133026	-0.357793	0.645781	-0.023768	-0.342225	0.669067	0.117279	-0.333001	0.636769	0.134626	-0.222223	0.069621	0.039824	-0.129351	0.331879	-0.224688	-0.116442	0.305861	-0.193935	0.405669	0.069395	-0.175886
14819	123.491667	-0.826502	0.630841	0.004369	-0.794984	0.617054	0.190245	-0.713480	0.857823	-0.006068	-0.690731	0.862922	0.187440	-0.609038	0.692506	-0.165008	-0.617265	1.124133	0.036653	-0.579182	1.126450	0.134636	-0.560297	0.718132	0.318195	-0.557316	1.066115	0.133031	-0.357827	0.645777	-0.023778	-0.342249	0.669073	0.117268	-0.333026	0.636774	0.134617	-0.222310	0.069568	0.039777	-0.129437	0.331839	-0.224696	-0.116579	0.305741	-0.194013	0.405670	0.069392	-0.175890
14820	123.500000	-0.826528	0.630827	0.004369	-0.794934	0.616983	0.190243	-0.713534	0.857789	-0.006036	-0.690834	0.862977	0.187510	-0.609093	0.692497	-0.164972	-0.617250	1.124080	0.036580	-0.579195	1.126417	0.134643	-0.560273	0.717953	0.317970	-0.557310	1.066084	0.133032	-0.357858	0.645778	-0.023793	-0.342277	0.669079	0.117253	-0.333051	0.636772	0.134600	-0.222227	0.069613	0.039810	-0.129531	0.331809	-0.224706	-0.116594	0.305798	-0.193975	0.405675	0.069384	-0.175899
14821	123.508333	-0.826552	0.630803	0.004371	-0.794986	0.617029	0.190234	-0.713504	0.857824	-0.006090	-0.690845	0.862984	0.187513	-0.609134	0.692492	-0.164950	-0.617294	1.124064	0.036741	-0.579208	1.126377	0.134660	-0.560411	0.718095	0.318121	-0.557300	1.066059	0.133046	-0.357884	0.645781	-0.023808	-0.342292	0.669082	0.117236	-0.333066	0.636785	0.134593	-0.222228	0.069613	0.039810	-0.129598	0.331777	-0.224723	-0.116665	0.305769	-0.193989	0.405671	0.069391	-0.175910
14822	123.516667	-0.826670	0.630825	0.004408	-0.795079	0.617040	0.190300	-0.713565	0.857775	-0.006064	-0.690891	0.862991	0.187536	-0.609169	0.692494	-0.164936	-0.617315	1.124021	0.036766	-0.579225	1.126334	0.134688	-0.560447	0.718104	0.318102	-0.557277	1.066034	0.133059	-0.357904	0.645785	-0.023823	-0.342301	0.669086	0.117221	-0.333079	0.636790	0.134583	-0.222226	0.069610	0.039805	-0.129682	0.331740	-0.224754	-0.116722	0.305743	-0.194015	0.405670	0.069390	-0.175915
14823	123.525000	-0.826600	0.630806	0.004386	-0.795067	0.617036	0.190279	-0.713584	0.857781	-0.006045	-0.690758	0.862844	0.187410	-0.609182	0.692506	-0.164935	-0.617354	1.123977	0.036802	-0.579310	1.126325	0.134753	-0.560481	0.718092	0.318086	-0.557269	1.066000	0.133081	-0.357912	0.645789	-0.023832	-0.342293	0.669105	0.117215	-0.333080	0.636798	0.134572	-0.222226	0.069615	0.039806	-0.129732	0.331714	-0.224768	-0.116820	0.305640	-0.194100	0.405673	0.069388	-0.175919
14824	123.533333	-0.826562	0.630800	0.004377	-0.795022	0.617028	0.190255	-0.713598	0.857787	-0.006028	-0.690908	0.862961	0.187533	-0.609182	0.692523	-0.164935	-0.617388	1.123932	0.036844	-0.579284	1.126271	0.134749	-0.560544	0.718034	0.318085	-0.557266	1.065969	0.133109	-0.357918	0.645797	-0.023840	-0.342308	0.669101	0.117200	-0.333080	0.636807	0.134566	-0.222228	0.069619	0.039811	-0.129786	0.331699	-0.224787	-0.116799	0.305711	-0.194057	0.405678	0.069397	-0.175916
14825	123.541667	-0.826600	0.630813	0.004389	-0.795059	0.617050	0.190264	-0.713584	0.857812	-0.006048	-0.690922	0.862984	0.187547	-0.609199	0.692564	-0.164938	-0.617445	1.123898	0.036881	-0.579329	1.126249	0.134786	-0.560495	0.718064	0.318048	-0.557277	1.065969	0.133134	-0.357912	0.645797	-0.023845	-0.342302	0.669104	0.117192	-0.333071	0.636808	0.134552	-0.222224	0.069622	0.039812	-0.129820	0.331693	-0.224804	-0.117175	0.305480	-0.194240	0.405677	0.069400	-0.175917
14826	123.550000	-0.826556	0.630809	0.004384	-0.795088	0.617081	0.190267	-0.713590	0.857813	-0.006060	-0.690919	0.862960	0.187536	-0.609155	0.692589	-0.164964	-0.617494	1.123884	0.036926	-0.579374	1.126212	0.134838	-0.560485	0.718066	0.318053	-0.557296	1.065970	0.133163	-0.357899	0.645812	-0.023847	-0.342287	0.669105	0.117189	-0.333055	0.636810	0.134551	-0.222399	0.069536	0.039737	-0.129850	0.331685	-0.224822	-0.117235	0.305352	-0.194282	0.405679	0.069407	-0.175929
14827	123.558333	-0.826479	0.630798	0.004394	-0.795017	0.617042	0.190243	-0.713563	0.857853	-0.006074	-0.690896	0.862969	0.187537	-0.609125	0.692634	-0.164993	-0.617557	1.123858	0.036971	-0.579428	1.126197	0.134877	-0.560461	0.718054	0.318046	-0.557321	1.065961	0.133187	-0.357882	0.645816	-0.023856	-0.342245	0.669130	0.117191	-0.333040	0.636812	0.134538	-0.222313	0.069576	0.039775	-0.129861	0.331679	-0.224842	-0.117249	0.305346	-0.194306	0.405677	0.069400	-0.175917
14828	123.566667	-0.826260	0.630709	0.004360	-0.794985	0.617043	0.190238	-0.713530	0.857888	-0.006089	-0.690905	0.862949	0.187545	-0.609137	0.692687	-0.165018	-0.617625	1.123833	0.037000	-0.579485	1.126180	0.134917	-0.560340	0.717908	0.317875	-0.557329	1.065954	0.133226	-0.357863	0.645823	-0.023872	-0.342255	0.669108	0.117168	-0.333022	0.636807	0.134528	-0.222223	0.069621	0.039818	-0.129867	0.331681	-0.224864	-0.118662	0.304437	-0.193508	0.405667	0.069409	-0.175917
14829	123.575000	-0.826500	0.630841	0.004372	-0.794963	0.617028	0.190239	-0.713598	0.857833	-0.006028	-0.690902	0.862968	0.187565	-0.609028	0.692734	-0.165068	-0.617692	1.123810	0.037067	-0.579545	1.126165	0.134945	-0.560383	0.718069	0.318069	-0.557352	1.065964	0.133258	-0.357840	0.645829	-0.023883	-0.342230	0.669101	0.117161	-0.333003	0.636803	0.134516	-0.222224	0.069612	0.039810	-0.129851	0.331677	-0.224883	-0.117940	0.304879	-0.193949	0.405669	0.069406	-0.175925
14830	123.583333	-0.826463	0.630845	0.004373	-0.794916	0.617012	0.190200	-0.713556	0.857857	-0.006074	-0.690881	0.862932	0.187555	-0.608958	0.692802	-0.165110	-0.617756	1.123781	0.037117	-0.579607	1.126162	0.134999	-0.560333	0.718061	0.318078	-0.557372	1.065971	0.133320	-0.357811	0.645826	-0.023896	-0.342209	0.669093	0.117147	-0.332975	0.636791	0.134500	-0.222221	0.069606	0.039812	-0.129825	0.331677	-0.224901	-0.117218	0.305336	-0.194363	0.405668	0.069390	-0.175933
14831	123.591667	-0.826274	0.630765	0.004354	-0.794919	0.617031	0.190200	-0.713516	0.857891	-0.006071	-0.690776	0.862874	0.187501	-0.608890	0.692848	-0.165181	-0.617829	1.123746	0.037151	-0.579685	1.126152	0.135066	-0.560309	0.718028	0.318112	-0.557397	1.065983	0.133344	-0.357781	0.645825	-0.023907	-0.342167	0.669092	0.117140	-0.332949	0.636784	0.134488	-0.222318	0.069554	0.039768	-0.129771	0.331693	-0.224909	-0.117897	0.304873	-0.193963	0.405671	0.069394	-0.175940
14832	123.600000	-0.826247	0.630773	0.004344	-0.794921	0.617056	0.190194	-0.713466	0.857923	-0.006100	-0.690809	0.862933	0.187567	-0.608812	0.692907	-0.165238	-0.617899	1.123715	0.037188	-0.579746	1.126140	0.135105	-0.560215	0.718018	0.318108	-0.557407	1.065980	0.133386	-0.357745	0.645821	-0.023909	-0.342153	0.669074	0.117124	-0.332924	0.636775	0.134477	-0.222226	0.069606	0.039809	-0.129748	0.331684	-0.224925	-0.118564	0.304414	-0.193564	0.405679	0.069383	-0.175932
14833	123.608333	-0.826222	0.630788	0.004337	-0.794902	0.617056	0.190183	-0.713524	0.857861	-0.006035	-0.690757	0.862843	0.187520	-0.608699	0.692968	-0.165294	-0.617954	1.123678	0.037239	-0.579803	1.126142	0.135151	-0.560147	0.718045	0.318143	-0.557429	1.066004	0.133435	-0.357706	0.645820	-0.023913	-0.342106	0.669073	0.117134	-0.332891	0.636763	0.134477	-0.222224	0.069602	0.039811	-0.129676	0.331714	-0.224929	-0.118511	0.304430	-0.193569	0.405676	0.069392	-0.175928
14834	123.616667	-0.826196	0.630801	0.004333	-0.794886	0.617057	0.190170	-0.713505	0.857874	-0.006035	-0.690805	0.862881	0.187581	-0.608622	0.693028	-0.165346	-0.618012	1.123642	0.037284	-0.579859	1.126140	0.135197	-0.560082	0.718032	0.318171	-0.557451	1.066009	0.133476	-0.357664	0.645815	-0.023910	-0.342058	0.669075	0.117137	-0.332858	0.636758	0.134476	-0.222223	0.069605	0.039819	-0.129633	0.331733	-0.224938	-0.118445	0.304453	-0.193579	0.405673	0.069387	-0.175924
14835	123.625000	-0.826174	0.630811	0.004323	-0.794869	0.617060	0.190163	-0.713475	0.857893	-0.006041	-0.690785	0.862865	0.187588	-0.608560	0.693078	-0.165397	-0.618070	1.123595	0.037331	-0.579916	1.126101	0.135230	-0.560043	0.718030	0.318226	-0.557454	1.066010	0.133519	-0.357624	0.645814	-0.023904	-0.342040	0.669058	0.117141	-0.332820	0.636738	0.134472	-0.222222	0.069614	0.039823	-0.129564	0.331766	-0.224936	-0.117686	0.304933	-0.193992	0.405674	0.069406	-0.175925
14836	123.633333	-0.826155	0.630809	0.004316	-0.794826	0.617066	0.190155	-0.713463	0.857886	-0.006035	-0.690730	0.862879	0.187593	-0.608504	0.693123	-0.165444	-0.618126	1.123541	0.037376	-0.579971	1.126081	0.135273	-0.560006	0.718028	0.318282	-0.557447	1.066010	0.133564	-0.357586	0.645814	-0.023907	-0.341997	0.669053	0.117146	-0.332789	0.636723	0.134468	-0.222219	0.069615	0.039821	-0.129497	0.331784	-0.224951	-0.116814	0.305699	-0.194368	0.405676	0.069405	-0.175911
14837	123.641667	-0.826135	0.630829	0.004301	-0.794826	0.617062	0.190138	-0.713435	0.857892	-0.006055	-0.690728	0.862853	0.187598	-0.608413	0.693153	-0.165497	-0.618189	1.123476	0.037434	-0.580019	1.126051	0.135311	-0.559927	0.718001	0.318277	-0.557444	1.066004	0.133613	-0.357552	0.645812	-0.023905	-0.341973	0.669041	0.117151	-0.332759	0.636708	0.134471	-0.222306	0.069564	0.039776	-0.129431	0.331810	-0.224960	-0.117366	0.305171	-0.193908	0.405677	0.069401	-0.175920
14838	123.650000	-0.826119	0.630833	0.004288	-0.794829	0.617053	0.190127	-0.713408	0.857900	-0.006076	-0.690725	0.862824	0.187608	-0.608330	0.693173	-0.165548	-0.618206	1.123397	0.037342	-0.580064	1.126019	0.135351	-0.559853	0.717971	0.318272	-0.557438	1.065995	0.133639	-0.357525	0.645808	-0.023908	-0.341949	0.669028	0.117154	-0.332736	0.636689	0.134468	-0.222217	0.069594	0.039811	-0.129367	0.331835	-0.224971	-0.116549	0.305650	-0.194337	0.405682	0.069395	-0.175926
14839	123.658333	-0.826100	0.630828	0.004287	-0.794803	0.617061	0.190118	-0.713370	0.857920	-0.006066	-0.690711	0.862827	0.187623	-0.608274	0.693187	-0.165586	-0.618286	1.123336	0.037517	-0.580098	1.125988	0.135391	-0.559870	0.717936	0.318339	-0.557425	1.065983	0.133687	-0.357503	0.645802	-0.023911	-0.341930	0.669010	0.117153	-0.332720	0.636676	0.134467	-0.222216	0.069596	0.039808	-0.129307	0.331859	-0.224975	-0.116370	0.305848	-0.194224	0.405675	0.069392	-0.175935
14840	123.666667	-0.826087	0.630821	0.004283	-0.794786	0.617059	0.190112	-0.713396	0.857882	-0.006030	-0.690693	0.862805	0.187622	-0.608227	0.693191	-0.165618	-0.618331	1.123270	0.037566	-0.580127	1.125958	0.135439	-0.559781	0.717907	0.318299	-0.557409	1.065968	0.133726	-0.357486	0.645791	-0.023910	-0.341918	0.669001	0.117152	-0.332704	0.636666	0.134468	-0.222213	0.069594	0.039795	-0.129256	0.331880	-0.224973	-0.116327	0.305859	-0.194218	0.405684	0.069380	-0.175920
14841	123.675000	-0.826170	0.630874	0.004286	-0.794782	0.617038	0.190100	-0.713366	0.857889	-0.006066	-0.690684	0.862798	0.187636	-0.608196	0.693193	-0.165643	-0.618375	1.123212	0.037630	-0.580146	1.125915	0.135482	-0.559756	0.717916	0.318338	-0.557384	1.065949	0.133777	-0.357478	0.645790	-0.023907	-0.341912	0.668997	0.117163	-0.332699	0.636660	0.134476	-0.222218	0.069593	0.039802	-0.129202	0.331905	-0.224967	-0.116385	0.305726	-0.194322	0.405671	0.069389	-0.175941
14842	123.683333	-0.826078	0.630822	0.004287	-0.794815	0.617046	0.190103	-0.713365	0.857889	-0.006026	-0.690674	0.862790	0.187648	-0.608177	0.693194	-0.165654	-0.618419	1.123159	0.037700	-0.580163	1.125873	0.135531	-0.559737	0.717893	0.318358	-0.557362	1.065921	0.133813	-0.357474	0.645787	-0.023899	-0.341912	0.668994	0.117171	-0.332695	0.636655	0.134488	-0.222217	0.069601	0.039807	-0.129169	0.331925	-0.224955	-0.116311	0.305769	-0.194321	0.405668	0.069390	-0.175936
14843	123.691667	-0.826085	0.630820	0.004293	-0.794806	0.617045	0.190107	-0.713378	0.857862	-0.006009	-0.690664	0.862780	0.187661	-0.608167	0.693186	-0.165655	-0.618453	1.123091	0.037763	-0.580169	1.125845	0.135576	-0.559784	0.717889	0.318431	-0.557327	1.065905	0.133850	-0.357477	0.645783	-0.023882	-0.341937	0.668986	0.117182	-0.332705	0.636651	0.134496	-0.222216	0.069599	0.039813	-0.129139	0.331957	-0.224945	-0.116272	0.305883	-0.194273	0.405664	0.069394	-0.175926
14844	123.700000	-0.826260	0.630915	0.004314	-0.794800	0.617039	0.190112	-0.713373	0.857851	-0.005997	-0.690660	0.862769	0.187674	-0.608171	0.693178	-0.165647	-0.618489	1.123028	0.037820	-0.580170	1.125812	0.135627	-0.559744	0.717815	0.318371	-0.557292	1.065895	0.133888	-0.357483	0.645782	-0.023873	-0.341927	0.668993	0.117203	-0.332712	0.636650	0.134513	-0.222217	0.069612	0.039816	-0.129117	0.331989	-0.224935	-0.116355	0.305755	-0.194274	0.405661	0.069387	-0.175919
14845	123.708333	-0.826092	0.630826	0.004300	-0.794838	0.617027	0.190108	-0.713364	0.857853	-0.005971	-0.690659	0.862759	0.187687	-0.608183	0.693160	-0.165631	-0.618513	1.122983	0.037869	-0.580191	1.125804	0.135674	-0.559754	0.717821	0.318399	-0.557274	1.065891	0.133940	-0.357496	0.645779	-0.023859	-0.341941	0.668990	0.117219	-0.332727	0.636641	0.134521	-0.222390	0.069522	0.039740	-0.129114	0.332007	-0.224925	-0.116302	0.305813	-0.194274	0.405669	0.069394	-0.175914
14846	123.716667	-0.826102	0.630818	0.004306	-0.794848	0.617014	0.190110	-0.713369	0.857823	-0.005985	-0.690652	0.862745	0.187700	-0.608249	0.693140	-0.165603	-0.618531	1.122944	0.037906	-0.580201	1.125816	0.135735	-0.559838	0.717740	0.318428	-0.557250	1.065894	0.133984	-0.357513	0.645775	-0.023845	-0.342035	0.668942	0.117213	-0.332742	0.636640	0.134533	-0.222215	0.069602	0.039811	-0.129112	0.332025	-0.224919	-0.116191	0.305990	-0.194160	0.405660	0.069394	-0.175907
14847	123.725000	-0.826112	0.630793	0.004324	-0.794861	0.617004	0.190110	-0.713372	0.857813	-0.005977	-0.690654	0.862736	0.187710	-0.608223	0.693108	-0.165581	-0.618533	1.122896	0.037943	-0.580183	1.125787	0.135746	-0.559836	0.717745	0.318421	-0.557228	1.065897	0.134040	-0.357527	0.645766	-0.023831	-0.341990	0.668965	0.117240	-0.332760	0.636628	0.134550	-0.222216	0.069606	0.039811	-0.129122	0.332031	-0.224905	-0.116195	0.306002	-0.194152	0.405661	0.069397	-0.175912
14848	123.733333	-0.826125	0.630789	0.004333	-0.794856	0.616953	0.190138	-0.713356	0.857821	-0.005972	-0.690660	0.862721	0.187722	-0.608254	0.693078	-0.165548	-0.618531	1.122848	0.037983	-0.580183	1.125792	0.135795	-0.559852	0.717709	0.318397	-0.557196	1.065911	0.134095	-0.357548	0.645765	-0.023819	-0.341991	0.668971	0.117265	-0.332775	0.636623	0.134572	-0.222214	0.069593	0.039808	-0.129138	0.332034	-0.224896	-0.116360	0.305811	-0.194246	0.405664	0.069388	-0.175917
14849	123.741667	-0.826142	0.630778	0.004347	-0.794872	0.616964	0.190119	-0.713368	0.857797	-0.005970	-0.690659	0.862710	0.187738	-0.608284	0.693047	-0.165505	-0.618520	1.122782	0.038023	-0.580163	1.125794	0.135827	-0.559901	0.717678	0.318403	-0.557146	1.065911	0.134138	-0.357567	0.645754	-0.023793	-0.342008	0.668957	0.117284	-0.332797	0.636610	0.134590	-0.222390	0.069503	0.039732	-0.129162	0.332023	-0.224888	-0.116269	0.305931	-0.194199	0.405664	0.069385	-0.175917
14850	123.750000	-0.826156	0.630770	0.004363	-0.794906	0.616970	0.190132	-0.713394	0.857785	-0.005932	-0.690662	0.862706	0.187757	-0.608318	0.693015	-0.165456	-0.618510	1.122723	0.038067	-0.580132	1.125778	0.135866	-0.559882	0.717548	0.318268	-0.557081	1.065888	0.134179	-0.357587	0.645748	-0.023770	-0.342106	0.668908	0.117292	-0.332813	0.636611	0.134615	-0.222219	0.069589	0.039812	-0.129193	0.332007	-0.224871	-0.116381	0.305912	-0.194292	0.405667	0.069388	-0.175921
14851	123.758333	-0.826173	0.630768	0.004380	-0.794911	0.616946	0.190159	-0.713388	0.857803	-0.005886	-0.690597	0.862634	0.187718	-0.608363	0.692985	-0.165399	-0.618485	1.122651	0.038067	-0.580085	1.125744	0.135908	-0.559999	0.717659	0.318424	-0.556997	1.065889	0.134221	-0.357606	0.645749	-0.023743	-0.342038	0.668947	0.117335	-0.332829	0.636601	0.134635	-0.222305	0.069547	0.039780	-0.129231	0.331983	-0.224856	-0.116370	0.305837	-0.194237	0.405675	0.069381	-0.175921
14852	123.766667	-0.826194	0.630754	0.004397	-0.794936	0.616960	0.190165	-0.713412	0.857770	-0.005884	-0.690676	0.862700	0.187800	-0.608448	0.692965	-0.165338	-0.618485	1.122606	0.038178	-0.580041	1.125720	0.135952	-0.559977	0.717495	0.318264	-0.556910	1.065877	0.134267	-0.357624	0.645747	-0.023715	-0.342081	0.668925	0.117350	-0.332843	0.636597	0.134658	-0.222220	0.069605	0.039823	-0.129276	0.331964	-0.224841	-0.116352	0.305940	-0.194099	0.405677	0.069387	-0.175922
14853	123.775000	-0.826208	0.630763	0.004417	-0.794947	0.616954	0.190173	-0.713388	0.857799	-0.005887	-0.690690	0.862671	0.187815	-0.608488	0.692940	-0.165277	-0.618467	1.122555	0.038244	-0.579994	1.125692	0.135997	-0.560023	0.717473	0.318265	-0.556831	1.065865	0.134309	-0.357641	0.645758	-0.023695	-0.342122	0.668917	0.117377	-0.332856	0.636595	0.134676	-0.222223	0.069606	0.039830	-0.129325	0.331941	-0.224835	-0.116469	0.305831	-0.194144	0.405687	0.069389	-0.175912
14854	123.783333	-0.826223	0.630759	0.004434	-0.794923	0.616914	0.190168	-0.713424	0.857792	-0.005796	-0.690694	0.862679	0.187837	-0.608527	0.692918	-0.165226	-0.618447	1.122521	0.038307	-0.579943	1.125677	0.136043	-0.560066	0.717445	0.318257	-0.556762	1.065856	0.134359	-0.357655	0.645762	-0.023677	-0.342158	0.668909	0.117393	-0.332865	0.636594	0.134695	-0.222225	0.069614	0.039826	-0.129381	0.331912	-0.224834	-0.116461	0.305893	-0.194083	0.405686	0.069399	-0.175927
14855	123.791667	-0.826237	0.630753	0.004450	-0.794964	0.616915	0.190208	-0.713434	0.857783	-0.005798	-0.690704	0.862665	0.187853	-0.608528	0.692889	-0.165179	-0.618419	1.122474	0.038304	-0.579939	1.125695	0.136131	-0.560240	0.717531	0.318460	-0.556706	1.065852	0.134403	-0.357673	0.645764	-0.023665	-0.342098	0.668943	0.117411	-0.332877	0.636594	0.134705	-0.222313	0.069566	0.039789	-0.129455	0.331894	-0.224829	-0.116589	0.305732	-0.194214	0.405691	0.069402	-0.175937
14856	123.800000	-0.826247	0.630744	0.004460	-0.794963	0.616886	0.190229	-0.713466	0.857755	-0.005799	-0.690708	0.862647	0.187870	-0.608605	0.692870	-0.165132	-0.618396	1.122481	0.038423	-0.579830	1.125663	0.136149	-0.560302	0.717487	0.318484	-0.556652	1.065858	0.134460	-0.357691	0.645765	-0.023664	-0.342123	0.668930	0.117412	-0.332884	0.636594	0.134709	-0.222224	0.069615	0.039817	-0.129518	0.331878	-0.224831	-0.116560	0.305873	-0.194114	0.405690	0.069409	-0.175954
14857	123.808333	-0.826265	0.630736	0.004470	-0.795014	0.616900	0.190253	-0.713427	0.857797	-0.005779	-0.690649	0.862579	0.187834	-0.608636	0.692849	-0.165092	-0.618371	1.122473	0.038486	-0.579786	1.125670	0.136195	-0.560332	0.717448	0.318485	-0.556607	1.065869	0.134514	-0.357703	0.645761	-0.023658	-0.342134	0.668926	0.117417	-0.332896	0.636593	0.134715	-0.222225	0.069600	0.039811	-0.129578	0.331865	-0.224840	-0.116610	0.305846	-0.194129	0.405702	0.069409	-0.175975
14858	123.816667	-0.826259	0.630724	0.004488	-0.795011	0.616858	0.190274	-0.713464	0.857765	-0.005757	-0.690582	0.862490	0.187789	-0.608668	0.692830	-0.165055	-0.618356	1.122484	0.038561	-0.579846	1.125768	0.136305	-0.560249	0.717301	0.318312	-0.556556	1.065888	0.134561	-0.357714	0.645761	-0.023651	-0.342140	0.668924	0.117420	-0.332903	0.636592	0.134722	-0.222224	0.069597	0.039815	-0.129621	0.331859	-0.224848	-0.116648	0.305849	-0.194149	0.405705	0.069427	-0.176009
14859	123.825000	-0.826265	0.630722	0.004504	-0.795054	0.616882	0.190301	-0.713453	0.857788	-0.005750	-0.690646	0.862549	0.187873	-0.608697	0.692821	-0.165019	-0.618338	1.122497	0.038539	-0.579695	1.125715	0.136281	-0.560299	0.717339	0.318397	-0.556535	1.065907	0.134600	-0.357723	0.645766	-0.023640	-0.342127	0.668928	0.117434	-0.332954	0.636516	0.134669	-0.222228	0.069595	0.039813	-0.129670	0.331847	-0.224860	-0.116685	0.305841	-0.194158	0.405715	0.069440	-0.176023
14860	123.833333	-0.826262	0.630717	0.004520	-0.794972	0.616838	0.190285	-0.713434	0.857808	-0.005738	-0.690720	0.862634	0.187978	-0.608724	0.692813	-0.164983	-0.618332	1.122557	0.038649	-0.579660	1.125795	0.136320	-0.560397	0.717333	0.318494	-0.556515	1.065937	0.134638	-0.357725	0.645767	-0.023630	-0.342140	0.668919	0.117442	-0.332900	0.636587	0.134734	-0.222230	0.069604	0.039820	-0.129725	0.331826	-0.224874	-0.118527	0.304546	-0.193524	0.405727	0.069438	-0.176024
14861	123.841667	-0.826276	0.630722	0.004532	-0.795018	0.616869	0.190298	-0.713514	0.857778	-0.005618	-0.690641	0.862547	0.187938	-0.608743	0.692813	-0.164954	-0.618321	1.122618	0.038704	-0.579626	1.125822	0.136357	-0.560412	0.717301	0.318499	-0.556515	1.065980	0.134690	-0.357726	0.645779	-0.023629	-0.342120	0.668931	0.117461	-0.332891	0.636588	0.134745	-0.222229	0.069610	0.039822	-0.129744	0.331821	-0.224883	-0.118535	0.304551	-0.193540	0.405731	0.069453	-0.176040
14862	123.850000	-0.826302	0.630728	0.004569	-0.795015	0.616842	0.190307	-0.713528	0.857785	-0.005583	-0.690562	0.862462	0.187906	-0.608752	0.692833	-0.164915	-0.618303	1.122673	0.038748	-0.579600	1.125880	0.136395	-0.560421	0.717273	0.318505	-0.556522	1.066017	0.134725	-0.357722	0.645790	-0.023621	-0.342095	0.668943	0.117477	-0.332886	0.636578	0.134752	-0.222227	0.069619	0.039829	-0.129761	0.331813	-0.224886	-0.116757	0.305823	-0.194186	0.405744	0.069465	-0.176050
14863	123.858333	-0.826266	0.630723	0.004557	-0.794966	0.616834	0.190302	-0.713505	0.857840	-0.005617	-0.690703	0.862599	0.188073	-0.608770	0.692841	-0.164902	-0.618298	1.122720	0.038784	-0.579588	1.125933	0.136420	-0.560383	0.717195	0.318447	-0.556531	1.066056	0.134773	-0.357721	0.645793	-0.023621	-0.342100	0.668925	0.117473	-0.332872	0.636573	0.134753	-0.222223	0.069621	0.039828	-0.129766	0.331804	-0.224895	-0.118560	0.304537	-0.193551	0.405749	0.069469	-0.176054
14864	123.866667	-0.826308	0.630718	0.004581	-0.794986	0.616864	0.190285	-0.713558	0.857793	-0.005514	-0.690683	0.862602	0.188113	-0.608781	0.692844	-0.164899	-0.618293	1.122753	0.038821	-0.579573	1.125985	0.136449	-0.560328	0.717180	0.318422	-0.556529	1.066101	0.134819	-0.357718	0.645798	-0.023628	-0.342108	0.668912	0.117466	-0.332868	0.636567	0.134750	-0.222223	0.069624	0.039821	-0.129756	0.331803	-0.224910	-0.118559	0.304522	-0.193557	0.405761	0.069467	-0.176056
14865	123.875000	-0.826344	0.630769	0.004561	-0.795022	0.616850	0.190333	-0.713566	0.857805	-0.005474	-0.690531	0.862437	0.188014	-0.608781	0.692874	-0.164878	-0.618287	1.122776	0.038863	-0.579618	1.126045	0.136519	-0.560345	0.717176	0.318488	-0.556531	1.066131	0.134859	-0.357708	0.645796	-0.023635	-0.342099	0.668897	0.117463	-0.332852	0.636551	0.134742	-0.222224	0.069608	0.039820	-0.129738	0.331807	-0.224919	-0.118550	0.304515	-0.193572	0.405769	0.069472	-0.176067
14866	123.883333	-0.826260	0.630719	0.004566	-0.794999	0.616825	0.190325	-0.713569	0.857807	-0.005440	-0.690679	0.862558	0.188180	-0.608788	0.692898	-0.164871	-0.618297	1.122821	0.038903	-0.579549	1.126062	0.136530	-0.560276	0.717125	0.318463	-0.556543	1.066164	0.134900	-0.357701	0.645795	-0.023643	-0.342094	0.668883	0.117452	-0.332841	0.636540	0.134739	-0.222221	0.069596	0.039817	-0.129716	0.331811	-0.224929	-0.118521	0.304529	-0.193588	0.405770	0.069476	-0.176070
14867	123.891667	-0.826274	0.630721	0.004582	-0.794992	0.616832	0.190333	-0.713569	0.857847	-0.005433	-0.690579	0.862488	0.188154	-0.608796	0.692919	-0.164872	-0.618300	1.122842	0.038937	-0.579568	1.126101	0.136554	-0.560278	0.717116	0.318536	-0.556563	1.066200	0.134952	-0.357694	0.645797	-0.023655	-0.342086	0.668869	0.117443	-0.332838	0.636526	0.134725	-0.222226	0.069591	0.039817	-0.129648	0.331850	-0.224931	-0.117746	0.305140	-0.193984	0.405778	0.069478	-0.176075
14868	123.900000	-0.826257	0.630723	0.004578	-0.794967	0.616840	0.190304	-0.713584	0.857830	-0.005370	-0.690636	0.862555	0.188258	-0.608802	0.692940	-0.164867	-0.618307	1.122874	0.038971	-0.579583	1.126138	0.136593	-0.560271	0.717106	0.318613	-0.556592	1.066231	0.135007	-0.357689	0.645803	-0.023665	-0.342084	0.668862	0.117435	-0.332834	0.636522	0.134717	-0.222218	0.069593	0.039812	-0.129616	0.331881	-0.224941	-0.118446	0.304581	-0.193612	0.405783	0.069484	-0.176068
14869	123.908333	-0.826334	0.630776	0.004581	-0.794971	0.616801	0.190333	-0.713588	0.857837	-0.005341	-0.690652	0.862514	0.188290	-0.608806	0.692987	-0.164842	-0.618318	1.122902	0.039016	-0.579585	1.126163	0.136647	-0.560150	0.717037	0.318547	-0.556625	1.066258	0.135053	-0.357683	0.645820	-0.023678	-0.342062	0.668874	0.117434	-0.332826	0.636520	0.134705	-0.222313	0.069552	0.039780	-0.129590	0.331905	-0.224945	-0.117511	0.305249	-0.193930	0.405791	0.069494	-0.176051
14870	123.916667	-0.826245	0.630739	0.004587	-0.795026	0.616832	0.190359	-0.713534	0.857895	-0.005367	-0.690640	0.862502	0.188321	-0.608811	0.693024	-0.164830	-0.618334	1.122938	0.039056	-0.579600	1.126200	0.136687	-0.560106	0.717010	0.318580	-0.556654	1.066288	0.135104	-0.357679	0.645834	-0.023688	-0.342038	0.668885	0.117429	-0.332818	0.636528	0.134691	-0.222220	0.069608	0.039821	-0.129546	0.331936	-0.224954	-0.116575	0.305926	-0.194252	0.405792	0.069505	-0.176044
14871	123.925000	-0.826244	0.630736	0.004590	-0.794952	0.616805	0.190318	-0.713573	0.857885	-0.005314	-0.690615	0.862508	0.188352	-0.608874	0.693053	-0.164826	-0.618357	1.122975	0.039093	-0.579624	1.126235	0.136723	-0.560144	0.716992	0.318696	-0.556688	1.066316	0.135151	-0.357680	0.645845	-0.023696	-0.342068	0.668877	0.117413	-0.332871	0.636457	0.134626	-0.222224	0.069613	0.039820	-0.129500	0.331980	-0.224957	-0.118299	0.304700	-0.193629	0.405796	0.069500	-0.176023
14872	123.933333	-0.826199	0.630723	0.004584	-0.795021	0.616821	0.190356	-0.713603	0.857867	-0.005263	-0.690467	0.862335	0.188245	-0.608872	0.693085	-0.164825	-0.618373	1.123002	0.039136	-0.579663	1.126263	0.136760	-0.560032	0.716983	0.318665	-0.556728	1.066337	0.135198	-0.357681	0.645852	-0.023704	-0.342034	0.668901	0.117413	-0.332922	0.636383	0.134556	-0.222223	0.069614	0.039822	-0.129438	0.332003	-0.224992	-0.118265	0.304729	-0.193635	0.405788	0.069504	-0.176021
14873	123.941667	-0.826228	0.630736	0.004580	-0.794987	0.616816	0.190325	-0.713604	0.857872	-0.005236	-0.690623	0.862455	0.188401	-0.608876	0.693113	-0.164822	-0.618398	1.123015	0.039123	-0.579695	1.126290	0.136804	-0.559992	0.716920	0.318669	-0.556772	1.066363	0.135243	-0.357683	0.645857	-0.023719	-0.342043	0.668887	0.117404	-0.332798	0.636531	0.134662	-0.222224	0.069611	0.039815	-0.129398	0.332033	-0.225003	-0.116479	0.305950	-0.194336	0.405795	0.069501	-0.176013
14874	123.950000	-0.826219	0.630734	0.004573	-0.795017	0.616814	0.190353	-0.713589	0.857947	-0.005245	-0.690618	0.862436	0.188427	-0.608868	0.693139	-0.164821	-0.618437	1.123069	0.039212	-0.579734	1.126318	0.136848	-0.559959	0.716889	0.318695	-0.556823	1.066385	0.135290	-0.357682	0.645854	-0.023723	-0.342057	0.668872	0.117392	-0.332792	0.636520	0.134653	-0.222227	0.069611	0.039814	-0.129356	0.332057	-0.225010	-0.116422	0.306034	-0.194281	0.405788	0.069495	-0.176007
14875	123.958333	-0.826215	0.630730	0.004570	-0.794953	0.616802	0.190297	-0.713637	0.857885	-0.005168	-0.690609	0.862441	0.188467	-0.608838	0.693157	-0.164817	-0.618466	1.123105	0.039257	-0.579795	1.126361	0.136925	-0.560023	0.716869	0.318805	-0.556890	1.066412	0.135353	-0.357680	0.645855	-0.023729	-0.342056	0.668861	0.117389	-0.332789	0.636511	0.134649	-0.222222	0.069602	0.039807	-0.129320	0.332084	-0.225032	-0.116391	0.306045	-0.194291	0.405790	0.069476	-0.175999
14876	123.966667	-0.826207	0.630727	0.004564	-0.794936	0.616761	0.190312	-0.713546	0.857934	-0.005207	-0.690469	0.862284	0.188371	-0.608802	0.693176	-0.164812	-0.618490	1.123119	0.039174	-0.579844	1.126390	0.136974	-0.560006	0.716866	0.318846	-0.556963	1.066438	0.135420	-0.357677	0.645856	-0.023728	-0.342023	0.668866	0.117403	-0.332785	0.636497	0.134652	-0.222226	0.069597	0.039808	-0.129289	0.332106	-0.225044	-0.116362	0.306064	-0.194304	0.405780	0.069471	-0.175994
14877	123.975000	-0.826207	0.630734	0.004560	-0.794936	0.616760	0.190309	-0.713574	0.857916	-0.005172	-0.690629	0.862407	0.188526	-0.608799	0.693200	-0.164806	-0.618523	1.123173	0.039277	-0.579900	1.126422	0.137023	-0.559926	0.716803	0.318776	-0.557044	1.066447	0.135475	-0.357674	0.645853	-0.023717	-0.342019	0.668858	0.117407	-0.332782	0.636485	0.134656	-0.222226	0.069591	0.039805	-0.129255	0.332132	-0.225045	-0.116434	0.305921	-0.194423	0.405778	0.069463	-0.175973
14878	123.983333	-0.826201	0.630737	0.004559	-0.794937	0.616754	0.190307	-0.713668	0.857912	-0.005088	-0.690637	0.862396	0.188543	-0.608847	0.693212	-0.164799	-0.618559	1.123237	0.039397	-0.579948	1.126446	0.137075	-0.559918	0.716756	0.318780	-0.557121	1.066475	0.135541	-0.357665	0.645860	-0.023710	-0.342052	0.668834	0.117407	-0.332781	0.636483	0.134665	-0.222223	0.069595	0.039807	-0.129236	0.332157	-0.225044	-0.116310	0.306108	-0.194309	0.405767	0.069461	-0.175960
14879	123.991667	-0.826206	0.630745	0.004560	-0.794963	0.616751	0.190312	-0.713615	0.857905	-0.005102	-0.690644	0.862389	0.188560	-0.608785	0.693229	-0.164795	-0.618588	1.123263	0.039440	-0.579997	1.126472	0.137129	-0.560005	0.716747	0.318876	-0.557177	1.066490	0.135598	-0.357660	0.645869	-0.023701	-0.342035	0.668850	0.117421	-0.332776	0.636486	0.134670	-0.222218	0.069603	0.039810	-0.129220	0.332186	-0.225041	-0.116369	0.306034	-0.194364	0.405756	0.069457	-0.175934
14880	124.000000	-0.826211	0.630752	0.004561	-0.794905	0.616717	0.190290	-0.713606	0.857923	-0.005104	-0.690655	0.862381	0.188578	-0.608776	0.693256	-0.164775	-0.618619	1.123293	0.039485	-0.580049	1.126480	0.137165	-0.560026	0.716691	0.318869	-0.557222	1.066506	0.135653	-0.357654	0.645882	-0.023687	-0.342023	0.668865	0.117432	-0.332776	0.636494	0.134683	-0.222216	0.069615	0.039813	-0.129210	0.332210	-0.225038	-0.116346	0.306030	-0.194428	0.405750	0.069441	-0.175905
14881	124.008333	-0.826211	0.630752	0.004558	-0.794946	0.616734	0.190307	-0.713579	0.857949	-0.005102	-0.690669	0.862368	0.188598	-0.608768	0.693263	-0.164775	-0.618644	1.123315	0.039530	-0.580094	1.126492	0.137243	-0.560034	0.716688	0.318886	-0.557284	1.066512	0.135704	-0.357652	0.645888	-0.023675	-0.342063	0.668851	0.117442	-0.332834	0.636427	0.134634	-0.222216	0.069620	0.039813	-0.129204	0.332223	-0.225026	-0.116311	0.306102	-0.194359	0.405744	0.069432	-0.175882
14882	124.016667	-0.826216	0.630745	0.004557	-0.794953	0.616723	0.190310	-0.713557	0.857978	-0.005094	-0.690682	0.862358	0.188618	-0.608758	0.693272	-0.164779	-0.618660	1.123340	0.039569	-0.580137	1.126490	0.137274	-0.560065	0.716630	0.318878	-0.557352	1.066517	0.135754	-0.357654	0.645888	-0.023659	-0.342055	0.668853	0.117446	-0.332781	0.636501	0.134700	-0.222217	0.069624	0.039812	-0.129207	0.332228	-0.225023	-0.116290	0.306160	-0.194291	0.405732	0.069425	-0.175862
14883	124.025000	-0.826304	0.630783	0.004559	-0.794930	0.616682	0.190314	-0.713630	0.857924	-0.005014	-0.690698	0.862347	0.188642	-0.608740	0.693288	-0.164772	-0.618676	1.123360	0.039601	-0.580238	1.126529	0.137358	-0.560094	0.716597	0.318878	-0.557411	1.066520	0.135803	-0.357653	0.645891	-0.023654	-0.342047	0.668861	0.117462	-0.332785	0.636496	0.134717	-0.222216	0.069620	0.039810	-0.129210	0.332217	-0.225012	-0.116295	0.306163	-0.194281	0.405723	0.069413	-0.175844
14884	124.033333	-0.826218	0.630729	0.004555	-0.794964	0.616701	0.190318	-0.713616	0.857933	-0.005028	-0.690715	0.862330	0.188664	-0.608722	0.693324	-0.164756	-0.618688	1.123378	0.039635	-0.580332	1.126582	0.137430	-0.560132	0.716566	0.318883	-0.557465	1.066518	0.135849	-0.357660	0.645889	-0.023636	-0.342037	0.668867	0.117481	-0.332796	0.636495	0.134729	-0.222219	0.069604	0.039811	-0.129213	0.332209	-0.224999	-0.116448	0.305967	-0.194371	0.405719	0.069399	-0.175828
14885	124.041667	-0.826226	0.630727	0.004555	-0.795054	0.616727	0.190353	-0.713606	0.857956	-0.005000	-0.690734	0.862316	0.188688	-0.608695	0.693346	-0.164757	-0.618696	1.123395	0.039669	-0.580275	1.126515	0.137425	-0.560172	0.716507	0.318866	-0.557517	1.066528	0.135906	-0.357668	0.645885	-0.023617	-0.342059	0.668849	0.117493	-0.332865	0.636414	0.134685	-0.222219	0.069596	0.039810	-0.129226	0.332195	-0.224982	-0.116351	0.306075	-0.194309	0.405717	0.069396	-0.175822
14886	124.050000	-0.826239	0.630718	0.004559	-0.794989	0.616683	0.190329	-0.713687	0.857956	-0.004943	-0.690754	0.862307	0.188718	-0.608700	0.693372	-0.164755	-0.618699	1.123412	0.039701	-0.580305	1.126523	0.137458	-0.560216	0.716502	0.318885	-0.557561	1.066539	0.135968	-0.357676	0.645887	-0.023596	-0.342087	0.668834	0.117501	-0.332938	0.636335	0.134643	-0.222219	0.069594	0.039814	-0.129236	0.332176	-0.224968	-0.116333	0.306118	-0.194226	0.405716	0.069397	-0.175820
14887	124.058333	-0.826320	0.630779	0.004561	-0.795025	0.616647	0.190356	-0.713647	0.857961	-0.004949	-0.690777	0.862299	0.188739	-0.608689	0.693409	-0.164748	-0.618699	1.123428	0.039739	-0.580381	1.126568	0.137540	-0.560261	0.716444	0.318864	-0.557598	1.066549	0.136023	-0.357684	0.645896	-0.023579	-0.342064	0.668857	0.117536	-0.332949	0.636336	0.134664	-0.222222	0.069598	0.039810	-0.129251	0.332159	-0.224938	-0.116346	0.306104	-0.194201	0.405719	0.069397	-0.175819
14888	124.066667	-0.826248	0.630737	0.004566	-0.795095	0.616701	0.190367	-0.713647	0.857989	-0.004918	-0.690801	0.862286	0.188754	-0.608650	0.693461	-0.164716	-0.618696	1.123453	0.039768	-0.580358	1.126547	0.137547	-0.560309	0.716414	0.318867	-0.557637	1.066559	0.136070	-0.357693	0.645914	-0.023558	-0.342077	0.668860	0.117557	-0.332961	0.636332	0.134685	-0.222228	0.069609	0.039819	-0.129269	0.332143	-0.224914	-0.116494	0.305910	-0.194281	0.405718	0.069405	-0.175812
14889	124.075000	-0.826255	0.630743	0.004572	-0.795121	0.616715	0.190358	-0.713645	0.858023	-0.004924	-0.690822	0.862284	0.188770	-0.608680	0.693492	-0.164721	-0.618692	1.123474	0.039803	-0.580401	1.126583	0.137645	-0.560358	0.716387	0.318864	-0.557664	1.066568	0.136112	-0.357703	0.645927	-0.023536	-0.342149	0.668838	0.117566	-0.332972	0.636333	0.134699	-0.222229	0.069615	0.039818	-0.129287	0.332138	-0.224871	-0.116375	0.306091	-0.194153	0.405722	0.069415	-0.175811
14890	124.083333	-0.826267	0.630747	0.004574	-0.795140	0.616730	0.190352	-0.713697	0.858007	-0.004871	-0.690852	0.862276	0.188790	-0.608648	0.693547	-0.164688	-0.618682	1.123496	0.039834	-0.580412	1.126566	0.137657	-0.560399	0.716362	0.318866	-0.557694	1.066571	0.136153	-0.357711	0.645946	-0.023523	-0.342136	0.668847	0.117582	-0.332986	0.636340	0.134716	-0.222228	0.069627	0.039813	-0.129298	0.332131	-0.224862	-0.116441	0.305958	-0.194256	0.405717	0.069419	-0.175810
14891	124.091667	-0.826239	0.630732	0.004580	-0.795105	0.616653	0.190383	-0.713680	0.858036	-0.004890	-0.690875	0.862277	0.188815	-0.608667	0.693588	-0.164679	-0.618663	1.123523	0.039862	-0.580427	1.126561	0.137697	-0.560442	0.716331	0.318866	-0.557716	1.066565	0.136191	-0.357723	0.645959	-0.023505	-0.342147	0.668844	0.117598	-0.332997	0.636334	0.134729	-0.222230	0.069620	0.039821	-0.129319	0.332128	-0.224825	-0.116450	0.305960	-0.194234	0.405728	0.069419	-0.175817
14892	124.100000	-0.826320	0.630760	0.004609	-0.795140	0.616673	0.190396	-0.713644	0.858109	-0.004864	-0.690892	0.862276	0.188843	-0.608657	0.693625	-0.164661	-0.618642	1.123543	0.039894	-0.580427	1.126584	0.137743	-0.560483	0.716305	0.318868	-0.557728	1.066554	0.136226	-0.357734	0.645965	-0.023485	-0.342132	0.668857	0.117621	-0.333014	0.636334	0.134744	-0.222410	0.069525	0.039738	-0.129330	0.332123	-0.224790	-0.116450	0.305945	-0.194199	0.405735	0.069430	-0.175828
14893	124.108333	-0.826297	0.630741	0.004588	-0.795148	0.616665	0.190404	-0.713651	0.858123	-0.004828	-0.690909	0.862265	0.188875	-0.608662	0.693661	-0.164650	-0.618612	1.123573	0.039921	-0.580435	1.126573	0.137793	-0.560511	0.716277	0.318875	-0.557747	1.066553	0.136271	-0.357740	0.645968	-0.023476	-0.342172	0.668828	0.117625	-0.332967	0.636394	0.134810	-0.222318	0.069556	0.039773	-0.129324	0.332104	-0.224774	-0.116411	0.306061	-0.194047	0.405746	0.069428	-0.175833
14894	124.116667	-0.826452	0.630842	0.004586	-0.795098	0.616596	0.190402	-0.713704	0.858077	-0.004801	-0.690929	0.862258	0.188909	-0.608665	0.693697	-0.164633	-0.618586	1.123590	0.039962	-0.580426	1.126560	0.137826	-0.560536	0.716254	0.318883	-0.557755	1.066544	0.136315	-0.357747	0.645969	-0.023468	-0.342183	0.668823	0.117636	-0.333031	0.636314	0.134767	-0.222231	0.069598	0.039814	-0.129329	0.332098	-0.224744	-0.116542	0.305887	-0.194112	0.405751	0.069431	-0.175850
14895	124.125000	-0.826384	0.630798	0.004597	-0.795134	0.616618	0.190415	-0.713729	0.858114	-0.004676	-0.690940	0.862263	0.188944	-0.608672	0.693735	-0.164614	-0.618549	1.123631	0.040000	-0.580410	1.126601	0.137877	-0.560555	0.716233	0.318889	-0.557762	1.066539	0.136355	-0.357751	0.645975	-0.023452	-0.342185	0.668824	0.117654	-0.332988	0.636385	0.134835	-0.222226	0.069605	0.039813	-0.129318	0.332086	-0.224715	-0.116494	0.305900	-0.194112	0.405771	0.069440	-0.175857
14896	124.133333	-0.826265	0.630734	0.004607	-0.795171	0.616641	0.190424	-0.713670	0.858169	-0.004729	-0.690954	0.862254	0.188972	-0.608711	0.693780	-0.164590	-0.618511	1.123663	0.040043	-0.580385	1.126615	0.137929	-0.560515	0.716204	0.318836	-0.557767	1.066542	0.136398	-0.357751	0.645981	-0.023438	-0.342192	0.668828	0.117672	-0.333043	0.636309	0.134790	-0.222224	0.069596	0.039818	-0.129307	0.332086	-0.224692	-0.116392	0.306032	-0.193964	0.405788	0.069454	-0.175868
14897	124.141667	-0.826323	0.630757	0.004631	-0.795178	0.616627	0.190428	-0.713696	0.858159	-0.004654	-0.690942	0.862209	0.188982	-0.608695	0.693820	-0.164568	-0.618465	1.123719	0.040089	-0.580349	1.126635	0.137982	-0.560587	0.716196	0.318918	-0.557767	1.066558	0.136463	-0.357749	0.645991	-0.023422	-0.342192	0.668823	0.117683	-0.333048	0.636311	0.134808	-0.222223	0.069613	0.039820	-0.129289	0.332086	-0.224675	-0.116388	0.306041	-0.193951	0.405813	0.069478	-0.175887
14898	124.150000	-0.826456	0.630853	0.004622	-0.795123	0.616555	0.190420	-0.713731	0.858115	-0.004629	-0.690962	0.862209	0.189021	-0.608713	0.693856	-0.164543	-0.618415	1.123771	0.040139	-0.580311	1.126663	0.138036	-0.560597	0.716172	0.318936	-0.557770	1.066590	0.136524	-0.357747	0.646007	-0.023410	-0.342191	0.668826	0.117702	-0.333048	0.636312	0.134823	-0.222220	0.069612	0.039825	-0.129272	0.332091	-0.224655	-0.116512	0.305889	-0.194024	0.405840	0.069502	-0.175904
14899	124.158333	-0.826458	0.630849	0.004626	-0.795157	0.616569	0.190429	-0.713678	0.858179	-0.004582	-0.690956	0.862174	0.189031	-0.608709	0.693901	-0.164511	-0.618364	1.123839	0.040196	-0.580261	1.126715	0.138101	-0.560567	0.716136	0.318937	-0.557764	1.066610	0.136582	-0.357744	0.646023	-0.023393	-0.342176	0.668835	0.117727	-0.333050	0.636307	0.134843	-0.222220	0.069618	0.039822	-0.129260	0.332114	-0.224642	-0.116489	0.305898	-0.194012	0.405866	0.069535	-0.175935
14900	124.166667	-0.826454	0.630854	0.004636	-0.795185	0.616587	0.190432	-0.713671	0.858218	-0.004589	-0.690970	0.862188	0.189069	-0.608709	0.693924	-0.164497	-0.618310	1.123908	0.040249	-0.580202	1.126752	0.138166	-0.560593	0.716108	0.318997	-0.557758	1.066637	0.136649	-0.357738	0.646029	-0.023379	-0.342192	0.668819	0.117739	-0.333048	0.636297	0.134856	-0.222395	0.069534	0.039744	-0.129251	0.332128	-0.224634	-0.116343	0.306083	-0.193916	0.405889	0.069566	-0.175984
14901	124.175000	-0.826375	0.630805	0.004645	-0.795163	0.616539	0.190427	-0.713707	0.858155	-0.004535	-0.690908	0.862094	0.189026	-0.608707	0.693950	-0.164476	-0.618247	1.123964	0.040308	-0.580144	1.126790	0.138223	-0.560589	0.716063	0.319032	-0.557741	1.066656	0.136716	-0.357744	0.646033	-0.023362	-0.342189	0.668800	0.117759	-0.333050	0.636279	0.134871	-0.222222	0.069622	0.039820	-0.129235	0.332152	-0.224635	-0.116405	0.306011	-0.193958	0.405920	0.069575	-0.176117
14902	124.183333	-0.826481	0.630861	0.004667	-0.795191	0.616562	0.190432	-0.713698	0.858189	-0.004467	-0.690989	0.862166	0.189112	-0.608703	0.693970	-0.164458	-0.618188	1.124026	0.040379	-0.580079	1.126826	0.138286	-0.560583	0.716015	0.319062	-0.557720	1.066679	0.136775	-0.357750	0.646035	-0.023343	-0.342186	0.668784	0.117783	-0.333051	0.636254	0.134884	-0.222229	0.069612	0.039818	-0.129222	0.332163	-0.224635	-0.116322	0.306104	-0.193911	0.405943	0.069603	-0.176347
14903	124.191667	-0.826398	0.630814	0.004676	-0.795204	0.616574	0.190418	-0.713665	0.858233	-0.004471	-0.690996	0.862160	0.189128	-0.608702	0.693986	-0.164438	-0.618133	1.124086	0.040441	-0.580014	1.126863	0.138341	-0.560577	0.715960	0.319089	-0.557684	1.066707	0.136845	-0.357751	0.646029	-0.023330	-0.342181	0.668766	0.117800	-0.333045	0.636236	0.134898	-0.222317	0.069561	0.039775	-0.129205	0.332172	-0.224639	-0.116378	0.306028	-0.193965	0.405967	0.069607	-0.176643
14904	124.200000	-0.826243	0.630744	0.004661	-0.795189	0.616557	0.190425	-0.713694	0.858222	-0.004419	-0.690999	0.862154	0.189144	-0.608703	0.693997	-0.164418	-0.618084	1.124152	0.040524	-0.579942	1.126900	0.138400	-0.560522	0.715889	0.319049	-0.557644	1.066721	0.136907	-0.357749	0.646031	-0.023316	-0.342175	0.668752	0.117817	-0.333042	0.636219	0.134911	-0.222234	0.069608	0.039810	-0.129189	0.332185	-0.224645	-0.116299	0.306122	-0.193918	0.405989	0.069618	-0.176995
14905	124.208333	-0.826256	0.630745	0.004679	-0.795138	0.616486	0.190409	-0.713682	0.858235	-0.004413	-0.690914	0.862054	0.189077	-0.608704	0.694005	-0.164394	-0.618010	1.124195	0.040563	-0.579878	1.126931	0.138458	-0.560577	0.715868	0.319129	-0.557616	1.066749	0.136970	-0.357751	0.646021	-0.023304	-0.342156	0.668746	0.117835	-0.333029	0.636200	0.134925	-0.222234	0.069605	0.039810	-0.129173	0.332191	-0.224647	-0.116288	0.306120	-0.193916	0.406004	0.069638	-0.177394
14906	124.216667	-0.826262	0.630753	0.004691	-0.795191	0.616541	0.190416	-0.713671	0.858248	-0.004409	-0.690992	0.862145	0.189171	-0.608703	0.694009	-0.164371	-0.617952	1.124255	0.040641	-0.579812	1.126957	0.138509	-0.560576	0.715824	0.319141	-0.557587	1.066760	0.137027	-0.357745	0.646018	-0.023294	-0.342162	0.668724	0.117850	-0.333026	0.636186	0.134936	-0.222234	0.069605	0.039809	-0.129162	0.332201	-0.224648	-0.116280	0.306118	-0.193912	0.406021	0.069662	-0.177827
14907	124.225000	-0.826291	0.630778	0.004703	-0.795187	0.616536	0.190411	-0.713629	0.858283	-0.004370	-0.690981	0.862142	0.189186	-0.608733	0.694029	-0.164330	-0.617877	1.124308	0.040701	-0.579741	1.126974	0.138563	-0.560560	0.715770	0.319118	-0.557547	1.066769	0.137081	-0.357736	0.646016	-0.023288	-0.342158	0.668719	0.117860	-0.333018	0.636174	0.134945	-0.222229	0.069610	0.039815	-0.129148	0.332214	-0.224652	-0.116337	0.306046	-0.193963	0.406044	0.069699	-0.178283
14908	124.233333	-0.826288	0.630783	0.004711	-0.795178	0.616538	0.190409	-0.713634	0.858269	-0.004341	-0.690939	0.862083	0.189163	-0.608713	0.694021	-0.164315	-0.617805	1.124340	0.040756	-0.579675	1.126995	0.138645	-0.560515	0.715671	0.319042	-0.557506	1.066775	0.137137	-0.357730	0.646018	-0.023278	-0.342153	0.668707	0.117871	-0.333019	0.636159	0.134953	-0.222227	0.069612	0.039817	-0.129136	0.332226	-0.224651	-0.116257	0.306136	-0.193921	0.406081	0.069717	-0.178788
14909	124.241667	-0.826421	0.630880	0.004707	-0.795152	0.616499	0.190407	-0.713608	0.858275	-0.004326	-0.690879	0.862040	0.189142	-0.608718	0.694018	-0.164287	-0.617726	1.124359	0.040793	-0.579588	1.126996	0.138666	-0.560594	0.715701	0.319158	-0.557449	1.066774	0.137182	-0.357669	0.646063	-0.023328	-0.342154	0.668695	0.117882	-0.333016	0.636150	0.134961	-0.222225	0.069612	0.039819	-0.129122	0.332244	-0.224657	-0.116243	0.306157	-0.193934	0.406141	0.069705	-0.179233
14910	124.250000	-0.826395	0.630883	0.004702	-0.795176	0.616527	0.190419	-0.713589	0.858254	-0.004354	-0.690786	0.861952	0.189089	-0.608724	0.694019	-0.164267	-0.617646	1.124397	0.040830	-0.579525	1.126996	0.138702	-0.560559	0.715596	0.319078	-0.557403	1.066756	0.137216	-0.357708	0.646020	-0.023267	-0.342153	0.668686	0.117893	-0.333016	0.636138	0.134967	-0.222221	0.069611	0.039818	-0.129117	0.332270	-0.224664	-0.116229	0.306184	-0.193940	0.406207	0.069660	-0.179668
14911	124.258333	-0.826247	0.630796	0.004728	-0.795174	0.616530	0.190422	-0.713555	0.858287	-0.004297	-0.690892	0.862080	0.189208	-0.608724	0.694013	-0.164249	-0.617574	1.124417	0.040879	-0.579466	1.126993	0.138753	-0.560569	0.715555	0.319075	-0.557352	1.066746	0.137254	-0.357702	0.646012	-0.023260	-0.342141	0.668687	0.117907	-0.333025	0.636123	0.134969	-0.222219	0.069599	0.039816	-0.129112	0.332281	-0.224664	-0.116224	0.306202	-0.193951	0.406234	0.069823	-0.180361
14912	124.266667	-0.826232	0.630796	0.004726	-0.795119	0.616476	0.190418	-0.713522	0.858294	-0.004284	-0.690852	0.862053	0.189201	-0.608728	0.694008	-0.164237	-0.617487	1.124407	0.040877	-0.579396	1.126983	0.138779	-0.560632	0.715527	0.319129	-0.557308	1.066722	0.137277	-0.357700	0.646010	-0.023256	-0.342160	0.668668	0.117908	-0.333027	0.636112	0.134972	-0.222220	0.069615	0.039820	-0.129113	0.332296	-0.224674	-0.116220	0.306229	-0.193974	0.406289	0.069858	-0.180902
14913	124.275000	-0.826212	0.630801	0.004736	-0.795140	0.616508	0.190421	-0.713492	0.858296	-0.004275	-0.690849	0.862092	0.189235	-0.608722	0.693998	-0.164227	-0.617395	1.124407	0.040821	-0.579339	1.126959	0.138806	-0.560628	0.715474	0.319091	-0.557263	1.066686	0.137290	-0.357655	0.646049	-0.023307	-0.342164	0.668660	0.117917	-0.333035	0.636097	0.134977	-0.222216	0.069604	0.039812	-0.129116	0.332311	-0.224681	-0.116232	0.306233	-0.193963	0.406360	0.069783	-0.181294
14914	124.283333	-0.826201	0.630802	0.004750	-0.795166	0.616541	0.190431	-0.713458	0.858294	-0.004264	-0.690814	0.862084	0.189239	-0.608720	0.693985	-0.164222	-0.617339	1.124433	0.040931	-0.579272	1.126909	0.138838	-0.560672	0.715433	0.319107	-0.557214	1.066643	0.137291	-0.357610	0.646089	-0.023363	-0.342171	0.668652	0.117920	-0.333041	0.636094	0.134980	-0.222213	0.069605	0.039810	-0.129124	0.332323	-0.224693	-0.116378	0.306067	-0.194067	0.406404	0.069810	-0.181798
14915	124.291667	-0.826201	0.630817	0.004737	-0.795161	0.616542	0.190428	-0.713426	0.858293	-0.004255	-0.690771	0.862058	0.189222	-0.608718	0.693977	-0.164219	-0.617267	1.124419	0.040941	-0.579224	1.126873	0.138850	-0.560688	0.715399	0.319100	-0.557154	1.066610	0.137312	-0.357707	0.645997	-0.023248	-0.342177	0.668648	0.117924	-0.333046	0.636085	0.134979	-0.222389	0.069518	0.039738	-0.129134	0.332323	-0.224696	-0.116245	0.306238	-0.193984	0.406400	0.069938	-0.182438
14916	124.300000	-0.826362	0.630920	0.004739	-0.795097	0.616489	0.190419	-0.713396	0.858295	-0.004243	-0.690728	0.862034	0.189215	-0.608718	0.693960	-0.164213	-0.617186	1.124401	0.040928	-0.579178	1.126847	0.138870	-0.560700	0.715361	0.319087	-0.557118	1.066575	0.137313	-0.357705	0.645991	-0.023253	-0.342181	0.668643	0.117930	-0.333046	0.636082	0.134985	-0.222218	0.069608	0.039824	-0.129145	0.332321	-0.224707	-0.116264	0.306242	-0.193999	0.406439	0.069948	-0.182901
14917	124.308333	-0.826164	0.630820	0.004743	-0.795145	0.616549	0.190423	-0.713375	0.858291	-0.004218	-0.690713	0.862063	0.189244	-0.608717	0.693941	-0.164217	-0.617122	1.124388	0.040926	-0.579136	1.126794	0.138871	-0.560691	0.715333	0.319056	-0.557074	1.066523	0.137302	-0.357709	0.645983	-0.023259	-0.342182	0.668642	0.117932	-0.333046	0.636079	0.134979	-0.222223	0.069606	0.039826	-0.129156	0.332322	-0.224718	-0.116279	0.306228	-0.194004	0.406477	0.069882	-0.183230
14918	124.316667	-0.826179	0.630837	0.004745	-0.795081	0.616507	0.190413	-0.713335	0.858295	-0.004226	-0.690676	0.862069	0.189242	-0.608719	0.693925	-0.164218	-0.617054	1.124364	0.040922	-0.579098	1.126758	0.138875	-0.560733	0.715304	0.319069	-0.557034	1.066499	0.137302	-0.357709	0.645975	-0.023266	-0.342180	0.668644	0.117927	-0.333049	0.636081	0.134973	-0.222222	0.069611	0.039827	-0.129177	0.332316	-0.224728	-0.116341	0.306116	-0.194125	0.406507	0.069824	-0.183515
14919	124.325000	-0.826175	0.630845	0.004751	-0.795105	0.616542	0.190419	-0.713310	0.858302	-0.004225	-0.690634	0.862045	0.189224	-0.608743	0.693909	-0.164209	-0.616984	1.124336	0.040909	-0.579061	1.126722	0.138878	-0.560715	0.715272	0.319030	-0.556964	1.066466	0.137314	-0.357707	0.645966	-0.023268	-0.342177	0.668643	0.117926	-0.333045	0.636078	0.134977	-0.222226	0.069611	0.039817	-0.129195	0.332316	-0.224739	-0.116316	0.306214	-0.194025	0.406526	0.069814	-0.183819
14920	124.333333	-0.826126	0.630841	0.004752	-0.795073	0.616519	0.190411	-0.713286	0.858321	-0.004200	-0.690613	0.862061	0.189231	-0.608712	0.693886	-0.164206	-0.616917	1.124302	0.040900	-0.579024	1.126690	0.138885	-0.560748	0.715243	0.319044	-0.556920	1.066435	0.137314	-0.357702	0.645960	-0.023272	-0.342173	0.668639	0.117924	-0.333038	0.636067	0.134973	-0.222228	0.069610	0.039813	-0.129209	0.332319	-0.224752	-0.116458	0.306055	-0.194130	0.406540	0.069800	-0.184063
14921	124.341667	-0.826153	0.630864	0.004766	-0.795116	0.616590	0.190424	-0.713225	0.858353	-0.004239	-0.690576	0.862057	0.189228	-0.608709	0.693871	-0.164203	-0.616842	1.124287	0.040819	-0.578985	1.126660	0.138878	-0.560748	0.715212	0.319033	-0.556893	1.066398	0.137281	-0.357695	0.645950	-0.023270	-0.342146	0.668638	0.117928	-0.333032	0.636053	0.134965	-0.222230	0.069610	0.039811	-0.129230	0.332312	-0.224763	-0.116406	0.306134	-0.194099	0.406543	0.069836	-0.184310
14922	124.350000	-0.826144	0.630881	0.004758	-0.794969	0.616507	0.190381	-0.713240	0.858326	-0.004214	-0.690538	0.862063	0.189224	-0.608756	0.693862	-0.164186	-0.616780	1.124290	0.040874	-0.578949	1.126630	0.138873	-0.560747	0.715179	0.319025	-0.556825	1.066383	0.137295	-0.357685	0.645935	-0.023271	-0.342149	0.668619	0.117923	-0.333024	0.636045	0.134964	-0.222406	0.069516	0.039727	-0.129248	0.332314	-0.224780	-0.116344	0.306223	-0.194067	0.406539	0.069880	-0.184507
14923	124.358333	-0.826131	0.630887	0.004763	-0.795028	0.616558	0.190399	-0.713183	0.858361	-0.004234	-0.690483	0.862013	0.189198	-0.608700	0.693834	-0.164185	-0.616711	1.124260	0.040854	-0.578912	1.126605	0.138868	-0.560742	0.715154	0.319020	-0.556881	1.066344	0.137318	-0.357671	0.645928	-0.023275	-0.342139	0.668605	0.117922	-0.333011	0.636035	0.134970	-0.222226	0.069609	0.039805	-0.129261	0.332308	-0.224791	-0.116419	0.306142	-0.194133	0.406527	0.069856	-0.184544
14924	124.366667	-0.826115	0.630887	0.004765	-0.795029	0.616554	0.190409	-0.713190	0.858321	-0.004206	-0.690468	0.862034	0.189218	-0.608693	0.693816	-0.164176	-0.616634	1.124218	0.040688	-0.578880	1.126583	0.138859	-0.560733	0.715125	0.319018	-0.556778	1.066324	0.137261	-0.357658	0.645922	-0.023284	-0.342099	0.668613	0.117932	-0.332995	0.636030	0.134972	-0.222223	0.069597	0.039804	-0.129270	0.332296	-0.224802	-0.116413	0.306094	-0.194237	0.406520	0.069838	-0.184526
14925	124.375000	-0.826102	0.630894	0.004770	-0.795025	0.616591	0.190403	-0.713085	0.858378	-0.004250	-0.690433	0.862024	0.189212	-0.608689	0.693802	-0.164161	-0.616584	1.124235	0.040810	-0.578845	1.126563	0.138852	-0.560721	0.715098	0.319017	-0.556812	1.066306	0.137301	-0.357643	0.645914	-0.023284	-0.342110	0.668600	0.117934	-0.332983	0.636022	0.134968	-0.222219	0.069604	0.039805	-0.129277	0.332290	-0.224811	-0.116462	0.306066	-0.194227	0.406507	0.069803	-0.184476
14926	124.383333	-0.826130	0.630905	0.004797	-0.794969	0.616575	0.190385	-0.713129	0.858299	-0.004204	-0.690398	0.862019	0.189205	-0.608689	0.693777	-0.164156	-0.616520	1.124226	0.040796	-0.578812	1.126549	0.138847	-0.560652	0.715057	0.318959	-0.556710	1.066296	0.137258	-0.357629	0.645911	-0.023286	-0.342101	0.668585	0.117922	-0.332969	0.636014	0.134968	-0.222223	0.069600	0.039813	-0.129277	0.332280	-0.224822	-0.116368	0.306207	-0.194131	0.406503	0.069775	-0.184455
14927	124.391667	-0.826085	0.630901	0.004778	-0.794951	0.616542	0.190393	-0.713063	0.858328	-0.004227	-0.690375	0.861996	0.189199	-0.608690	0.693756	-0.164154	-0.616461	1.124210	0.040777	-0.578780	1.126545	0.138844	-0.560693	0.715042	0.319024	-0.556752	1.066286	0.137310	-0.357619	0.645904	-0.023291	-0.342088	0.668580	0.117923	-0.332956	0.636011	0.134966	-0.222215	0.069607	0.039817	-0.129288	0.332270	-0.224831	-0.116375	0.306198	-0.194144	0.406469	0.069743	-0.184429
14928	124.400000	-0.826074	0.630905	0.004776	-0.795037	0.616624	0.190420	-0.713073	0.858304	-0.004188	-0.690349	0.861985	0.189184	-0.608691	0.693738	-0.164150	-0.616388	1.124196	0.040634	-0.578751	1.126547	0.138841	-0.560681	0.715013	0.319028	-0.556660	1.066286	0.137273	-0.357615	0.645901	-0.023294	-0.342050	0.668597	0.117932	-0.332944	0.636005	0.134959	-0.222211	0.069609	0.039819	-0.129298	0.332269	-0.224850	-0.116439	0.306071	-0.194289	0.406451	0.069711	-0.184412
14929	124.408333	-0.826068	0.630911	0.004778	-0.794947	0.616588	0.190390	-0.712975	0.858363	-0.004263	-0.690327	0.861979	0.189170	-0.608695	0.693722	-0.164147	-0.616348	1.124237	0.040751	-0.578730	1.126550	0.138834	-0.560666	0.714988	0.319032	-0.556649	1.066287	0.137269	-0.357608	0.645895	-0.023301	-0.342054	0.668587	0.117926	-0.332936	0.636001	0.134954	-0.222214	0.069611	0.039820	-0.129302	0.332271	-0.224864	-0.116427	0.306128	-0.194237	0.406429	0.069682	-0.184402
14930	124.416667	-0.826061	0.630922	0.004779	-0.794942	0.616599	0.190391	-0.712953	0.858366	-0.004274	-0.690292	0.861952	0.189130	-0.608701	0.693706	-0.164148	-0.616282	1.124219	0.040599	-0.578709	1.126556	0.138828	-0.560657	0.714962	0.319035	-0.556643	1.066287	0.137256	-0.357608	0.645895	-0.023315	-0.342065	0.668573	0.117911	-0.332929	0.635991	0.134941	-0.222391	0.069515	0.039744	-0.129312	0.332279	-0.224884	-0.116410	0.306195	-0.194187	0.406404	0.069669	-0.184389
14931	124.425000	-0.826223	0.631022	0.004776	-0.794953	0.616593	0.190399	-0.712972	0.858330	-0.004263	-0.690210	0.861892	0.189057	-0.608708	0.693689	-0.164156	-0.616238	1.124299	0.040705	-0.578695	1.126551	0.138812	-0.560648	0.714944	0.319037	-0.556712	1.066267	0.137273	-0.357610	0.645891	-0.023325	-0.342050	0.668578	0.117909	-0.332922	0.635995	0.134935	-0.222212	0.069607	0.039816	-0.129324	0.332285	-0.224905	-0.116543	0.306018	-0.194322	0.406388	0.069641	-0.184385
14932	124.433333	-0.826219	0.631027	0.004775	-0.794933	0.616608	0.190382	-0.712915	0.858364	-0.004301	-0.690280	0.861991	0.189115	-0.608713	0.693672	-0.164165	-0.616194	1.124320	0.040665	-0.578685	1.126547	0.138792	-0.560644	0.714931	0.319034	-0.556631	1.066264	0.137220	-0.357613	0.645887	-0.023339	-0.342036	0.668584	0.117901	-0.332922	0.635996	0.134925	-0.222215	0.069601	0.039814	-0.129336	0.332302	-0.224932	-0.116469	0.306093	-0.194368	0.406369	0.069627	-0.184379
14933	124.441667	-0.826031	0.630926	0.004773	-0.794924	0.616612	0.190368	-0.712902	0.858357	-0.004310	-0.690261	0.861985	0.189085	-0.608724	0.693653	-0.164171	-0.616154	1.124339	0.040629	-0.578681	1.126529	0.138770	-0.560643	0.714921	0.319024	-0.556623	1.066251	0.137180	-0.357614	0.645888	-0.023351	-0.342069	0.668572	0.117885	-0.332925	0.635998	0.134915	-0.222304	0.069559	0.039771	-0.129340	0.332314	-0.224960	-0.116452	0.306172	-0.194327	0.406346	0.069601	-0.184364
14934	124.450000	-0.826023	0.630931	0.004771	-0.794867	0.616559	0.190356	-0.712970	0.858283	-0.004270	-0.690229	0.862018	0.189069	-0.608731	0.693637	-0.164181	-0.616114	1.124354	0.040597	-0.578674	1.126513	0.138752	-0.560646	0.714918	0.319014	-0.556780	1.066220	0.137231	-0.357618	0.645891	-0.023373	-0.342075	0.668576	0.117872	-0.332928	0.636006	0.134913	-0.222393	0.069514	0.039725	-0.129338	0.332327	-0.224989	-0.116565	0.306063	-0.194386	0.406332	0.069583	-0.184349
14935	124.458333	-0.826196	0.631031	0.004769	-0.794909	0.616581	0.190364	-0.712951	0.858293	-0.004287	-0.690160	0.861913	0.188978	-0.608734	0.693619	-0.164187	-0.616063	1.124359	0.040480	-0.578678	1.126494	0.138729	-0.560654	0.714915	0.319004	-0.556632	1.066212	0.137111	-0.357620	0.645885	-0.023379	-0.342066	0.668586	0.117866	-0.332932	0.636012	0.134896	-0.222306	0.069557	0.039772	-0.129350	0.332345	-0.224998	-0.116564	0.306073	-0.194406	0.406315	0.069570	-0.184344
14936	124.466667	-0.826015	0.630929	0.004767	-0.794914	0.616626	0.190341	-0.712886	0.858344	-0.004330	-0.690078	0.861859	0.188903	-0.608741	0.693604	-0.164192	-0.616059	1.124373	0.040510	-0.578685	1.126474	0.138704	-0.560664	0.714920	0.318990	-0.556636	1.066198	0.137086	-0.357622	0.645881	-0.023386	-0.342085	0.668583	0.117850	-0.332938	0.636017	0.134888	-0.222215	0.069603	0.039811	-0.129340	0.332346	-0.225022	-0.116485	0.306140	-0.194443	0.406304	0.069552	-0.184336
14937	124.475000	-0.826015	0.630933	0.004765	-0.794914	0.616630	0.190337	-0.712890	0.858343	-0.004333	-0.690222	0.861997	0.189016	-0.608755	0.693579	-0.164206	-0.616043	1.124389	0.040481	-0.578694	1.126465	0.138686	-0.560675	0.714924	0.318970	-0.556724	1.066178	0.137079	-0.357623	0.645880	-0.023399	-0.342088	0.668590	0.117840	-0.332942	0.636023	0.134876	-0.222309	0.069568	0.039769	-0.129340	0.332358	-0.225033	-0.116424	0.306273	-0.194323	0.406290	0.069532	-0.184319
14938	124.483333	-0.826193	0.631032	0.004770	-0.794863	0.616580	0.190334	-0.712972	0.858276	-0.004287	-0.690219	0.861995	0.188999	-0.608764	0.693566	-0.164206	-0.616029	1.124401	0.040452	-0.578714	1.126451	0.138669	-0.560695	0.714857	0.318924	-0.556817	1.066167	0.137098	-0.357627	0.645880	-0.023411	-0.342097	0.668593	0.117828	-0.332944	0.636033	0.134867	-0.222221	0.069610	0.039808	-0.129351	0.332371	-0.225021	-0.116417	0.306282	-0.194334	0.406279	0.069513	-0.184306
14939	124.491667	-0.826197	0.631028	0.004766	-0.794919	0.616638	0.190337	-0.712940	0.858307	-0.004318	-0.690069	0.861883	0.188867	-0.608777	0.693542	-0.164214	-0.616027	1.124412	0.040415	-0.578737	1.126445	0.138648	-0.560695	0.714934	0.318938	-0.556690	1.066161	0.136995	-0.357626	0.645876	-0.023419	-0.342103	0.668598	0.117817	-0.332950	0.636030	0.134856	-0.222215	0.069611	0.039803	-0.129339	0.332376	-0.225027	-0.116470	0.306155	-0.194475	0.406267	0.069497	-0.184296
14940	124.500000	-0.826020	0.630921	0.004771	-0.794916	0.616642	0.190338	-0.712910	0.858337	-0.004347	-0.690211	0.862064	0.188999	-0.608788	0.693517	-0.164219	-0.616026	1.124422	0.040385	-0.578764	1.126437	0.138626	-0.560704	0.714938	0.318924	-0.556719	1.066161	0.136967	-0.357625	0.645874	-0.023425	-0.342078	0.668622	0.117814	-0.332955	0.636033	0.134844	-0.222217	0.069606	0.039805	-0.129309	0.332381	-0.225054	-0.116536	0.306108	-0.194457	0.406254	0.069483	-0.184285
14941	124.508333	-0.826027	0.630916	0.004777	-0.794889	0.616608	0.190331	-0.713003	0.858262	-0.004302	-0.690217	0.862036	0.188970	-0.608801	0.693493	-0.164214	-0.616029	1.124430	0.040348	-0.578803	1.126428	0.138603	-0.560712	0.714939	0.318909	-0.556822	1.066145	0.136988	-0.357629	0.645873	-0.023434	-0.342118	0.668599	0.117796	-0.332962	0.636039	0.134840	-0.222298	0.069558	0.039770	-0.129315	0.332401	-0.225041	-0.116470	0.306222	-0.194395	0.406247	0.069475	-0.184280
14942	124.516667	-0.826206	0.631009	0.004778	-0.794868	0.616573	0.190329	-0.713002	0.858249	-0.004311	-0.690079	0.861881	0.188819	-0.608818	0.693472	-0.164215	-0.616042	1.124420	0.040312	-0.578845	1.126417	0.138583	-0.560584	0.714742	0.318636	-0.556769	1.066144	0.136944	-0.357633	0.645875	-0.023444	-0.342133	0.668604	0.117785	-0.332966	0.636046	0.134832	-0.222209	0.069603	0.039805	-0.129312	0.332425	-0.225051	-0.116524	0.306142	-0.194473	0.406238	0.069463	-0.184270
14943	124.525000	-0.826213	0.630999	0.004779	-0.794921	0.616619	0.190332	-0.712934	0.858304	-0.004379	-0.690232	0.862020	0.188931	-0.608846	0.693439	-0.164225	-0.616066	1.124423	0.040274	-0.578891	1.126403	0.138555	-0.560744	0.714899	0.318862	-0.556833	1.066128	0.136890	-0.357643	0.645882	-0.023452	-0.342126	0.668622	0.117779	-0.332972	0.636061	0.134823	-0.222206	0.069600	0.039807	-0.129296	0.332442	-0.225069	-0.116379	0.306347	-0.194375	0.406232	0.069448	-0.184261
14944	124.533333	-0.826219	0.630992	0.004783	-0.794922	0.616612	0.190325	-0.713019	0.858225	-0.004335	-0.690245	0.861989	0.188902	-0.608861	0.693431	-0.164212	-0.616091	1.124418	0.040229	-0.578947	1.126389	0.138528	-0.560750	0.714934	0.318863	-0.556879	1.066122	0.136863	-0.357654	0.645881	-0.023459	-0.342151	0.668623	0.117760	-0.332981	0.636076	0.134815	-0.222209	0.069604	0.039806	-0.129283	0.332454	-0.225088	-0.116376	0.306368	-0.194380	0.406251	0.069344	-0.184102
14945	124.541667	-0.826032	0.630872	0.004782	-0.794874	0.616554	0.190319	-0.713040	0.858221	-0.004347	-0.690187	0.861933	0.188833	-0.608884	0.693401	-0.164211	-0.616129	1.124418	0.040201	-0.579009	1.126372	0.138501	-0.560775	0.714895	0.318836	-0.556902	1.066121	0.136849	-0.357661	0.645894	-0.023472	-0.342163	0.668638	0.117748	-0.332988	0.636092	0.134802	-0.222206	0.069609	0.039805	-0.129297	0.332483	-0.225078	-0.116405	0.306325	-0.194462	0.406220	0.069446	-0.184265
14946	124.550000	-0.826224	0.630977	0.004779	-0.794879	0.616553	0.190320	-0.713060	0.858219	-0.004356	-0.690290	0.862017	0.188894	-0.608908	0.693375	-0.164214	-0.616168	1.124410	0.040163	-0.579084	1.126360	0.138468	-0.560787	0.714928	0.318837	-0.556978	1.066109	0.136798	-0.357673	0.645903	-0.023478	-0.342174	0.668649	0.117740	-0.332997	0.636106	0.134787	-0.222208	0.069618	0.039805	-0.129301	0.332511	-0.225088	-0.116371	0.306405	-0.194408	0.406221	0.069446	-0.184275
14947	124.558333	-0.826145	0.630914	0.004779	-0.794935	0.616606	0.190326	-0.713004	0.858274	-0.004420	-0.690302	0.861985	0.188861	-0.608935	0.693357	-0.164208	-0.616223	1.124406	0.040139	-0.579151	1.126342	0.138446	-0.560809	0.714926	0.318823	-0.557029	1.066098	0.136771	-0.357677	0.645904	-0.023479	-0.342180	0.668663	0.117733	-0.333005	0.636119	0.134784	-0.222206	0.069616	0.039801	-0.129291	0.332519	-0.225113	-0.116406	0.306356	-0.194483	0.406216	0.069443	-0.184277
14948	124.566667	-0.826065	0.630851	0.004777	-0.794940	0.616600	0.190330	-0.713098	0.858202	-0.004399	-0.690322	0.861985	0.188849	-0.608952	0.693348	-0.164190	-0.616283	1.124401	0.040119	-0.579221	1.126331	0.138430	-0.560829	0.714923	0.318809	-0.557081	1.066089	0.136744	-0.357688	0.645910	-0.023486	-0.342192	0.668668	0.117724	-0.333009	0.636126	0.134780	-0.222381	0.069527	0.039718	-0.129305	0.332532	-0.225114	-0.116378	0.306436	-0.194430	0.406203	0.069437	-0.184290
14949	124.575000	-0.826157	0.630889	0.004779	-0.794896	0.616534	0.190326	-0.713132	0.858200	-0.004378	-0.690355	0.861995	0.188848	-0.608984	0.693318	-0.164189	-0.616343	1.124395	0.040096	-0.579294	1.126309	0.138417	-0.560852	0.714915	0.318798	-0.557142	1.066084	0.136725	-0.357697	0.645915	-0.023495	-0.342202	0.668675	0.117721	-0.333023	0.636137	0.134773	-0.222294	0.069570	0.039759	-0.129311	0.332541	-0.225127	-0.116455	0.306343	-0.194486	0.406199	0.069432	-0.184296
14950	124.583333	-0.826076	0.630822	0.004784	-0.795036	0.616616	0.190367	-0.713173	0.858180	-0.004360	-0.690389	0.862010	0.188846	-0.609010	0.693287	-0.164191	-0.616415	1.124393	0.040078	-0.579374	1.126282	0.138397	-0.560871	0.714918	0.318789	-0.557207	1.066086	0.136704	-0.357711	0.645914	-0.023497	-0.342212	0.668678	0.117715	-0.333033	0.636139	0.134769	-0.222203	0.069603	0.039795	-0.129329	0.332546	-0.225136	-0.116453	0.306322	-0.194578	0.406193	0.069435	-0.184302
14951	124.591667	-0.826080	0.630811	0.004783	-0.794963	0.616568	0.190331	-0.713185	0.858173	-0.004402	-0.690416	0.861992	0.188819	-0.609030	0.693274	-0.164178	-0.616492	1.124399	0.040057	-0.579461	1.126306	0.138381	-0.560897	0.714919	0.318771	-0.557280	1.066093	0.136688	-0.357717	0.645919	-0.023502	-0.342237	0.668694	0.117716	-0.333040	0.636156	0.134765	-0.222205	0.069611	0.039796	-0.129328	0.332560	-0.225160	-0.116434	0.306392	-0.194517	0.406201	0.069374	-0.184224
14952	124.600000	-0.826089	0.630802	0.004785	-0.794917	0.616498	0.190318	-0.713209	0.858162	-0.004447	-0.690443	0.861973	0.188789	-0.609111	0.693260	-0.164166	-0.616576	1.124389	0.040040	-0.579552	1.126324	0.138372	-0.560920	0.714926	0.318753	-0.557354	1.066109	0.136673	-0.357724	0.645928	-0.023506	-0.342237	0.668699	0.117700	-0.333048	0.636172	0.134764	-0.222201	0.069611	0.039793	-0.129346	0.332572	-0.225150	-0.116409	0.306468	-0.194455	0.406190	0.069420	-0.184306
14953	124.608333	-0.826098	0.630787	0.004784	-0.795036	0.616547	0.190354	-0.713250	0.858153	-0.004444	-0.690498	0.862003	0.188791	-0.609077	0.693234	-0.164166	-0.616661	1.124403	0.040014	-0.579691	1.126348	0.138385	-0.560964	0.714872	0.318709	-0.557437	1.066129	0.136648	-0.357734	0.645933	-0.023503	-0.342253	0.668711	0.117695	-0.333059	0.636190	0.134764	-0.222197	0.069610	0.039796	-0.129354	0.332581	-0.225153	-0.116448	0.306418	-0.194527	0.406182	0.069422	-0.184303
14954	124.616667	-0.826114	0.630777	0.004788	-0.794991	0.616525	0.190324	-0.713303	0.858123	-0.004487	-0.690542	0.862007	0.188776	-0.609099	0.693223	-0.164162	-0.616756	1.124451	0.040004	-0.579737	1.126339	0.138335	-0.560992	0.714886	0.318690	-0.557536	1.066143	0.136617	-0.357740	0.645941	-0.023499	-0.342266	0.668729	0.117692	-0.333069	0.636204	0.134762	-0.222198	0.069619	0.039796	-0.129347	0.332585	-0.225172	-0.116484	0.306366	-0.194598	0.406184	0.069420	-0.184297
14955	124.625000	-0.826128	0.630761	0.004791	-0.795001	0.616519	0.190324	-0.713341	0.858142	-0.004457	-0.690577	0.861995	0.188748	-0.609120	0.693215	-0.164152	-0.616855	1.124476	0.039987	-0.579836	1.126388	0.138327	-0.561011	0.714972	0.318702	-0.557632	1.066174	0.136604	-0.357751	0.645948	-0.023492	-0.342281	0.668739	0.117694	-0.333081	0.636217	0.134763	-0.222196	0.069618	0.039796	-0.129363	0.332597	-0.225155	-0.116529	0.306345	-0.194582	0.406190	0.069369	-0.184225
14956	124.633333	-0.826147	0.630747	0.004795	-0.794953	0.616463	0.190317	-0.713389	0.858136	-0.004464	-0.690622	0.861981	0.188719	-0.609138	0.693205	-0.164147	-0.616954	1.124523	0.039973	-0.579938	1.126416	0.138317	-0.561044	0.714994	0.318686	-0.557737	1.066200	0.136584	-0.357758	0.645950	-0.023487	-0.342292	0.668746	0.117691	-0.333091	0.636227	0.134762	-0.222197	0.069619	0.039797	-0.129371	0.332597	-0.225136	-0.116427	0.306518	-0.194463	0.406175	0.069411	-0.184297
14957	124.641667	-0.826169	0.630737	0.004801	-0.795075	0.616511	0.190356	-0.713438	0.858114	-0.004504	-0.690684	0.862011	0.188729	-0.609154	0.693197	-0.164151	-0.617051	1.124559	0.039958	-0.580040	1.126436	0.138299	-0.561083	0.714981	0.318652	-0.557840	1.066225	0.136567	-0.357767	0.645959	-0.023489	-0.342307	0.668755	0.117683	-0.333106	0.636237	0.134757	-0.222291	0.069574	0.039764	-0.129375	0.332600	-0.225132	-0.116569	0.306323	-0.194559	0.406173	0.069410	-0.184304
14958	124.650000	-0.826167	0.630715	0.004791	-0.795110	0.616531	0.190360	-0.713484	0.858120	-0.004487	-0.690717	0.861981	0.188691	-0.609168	0.693191	-0.164155	-0.617152	1.124595	0.039939	-0.580139	1.126481	0.138286	-0.561111	0.715036	0.318642	-0.557942	1.066258	0.136549	-0.357775	0.645965	-0.023488	-0.342320	0.668766	0.117677	-0.333119	0.636253	0.134756	-0.222201	0.069611	0.039796	-0.129372	0.332598	-0.225124	-0.116493	0.306377	-0.194571	0.406171	0.069406	-0.184309
14959	124.658333	-0.826183	0.630694	0.004786	-0.795061	0.616468	0.190337	-0.713539	0.858092	-0.004526	-0.690764	0.861977	0.188675	-0.609187	0.693190	-0.164160	-0.617248	1.124626	0.039918	-0.580245	1.126518	0.138264	-0.561140	0.715061	0.318626	-0.558050	1.066294	0.136534	-0.357780	0.645973	-0.023493	-0.342369	0.668766	0.117669	-0.333135	0.636269	0.134747	-0.222292	0.069564	0.039756	-0.129377	0.332584	-0.225118	-0.116438	0.306495	-0.194434	0.406168	0.069405	-0.184310
14960	124.666667	-0.826195	0.630677	0.004784	-0.795088	0.616447	0.190339	-0.713567	0.858083	-0.004563	-0.690835	0.862005	0.188676	-0.609201	0.693183	-0.164166	-0.617340	1.124654	0.039900	-0.580351	1.126551	0.138233	-0.561173	0.715084	0.318608	-0.558151	1.066325	0.136517	-0.357786	0.645984	-0.023501	-0.342350	0.668789	0.117654	-0.333034	0.636434	0.134856	-0.222201	0.069611	0.039791	-0.129374	0.332579	-0.225112	-0.116388	0.306595	-0.194491	0.406170	0.069402	-0.184317
14961	124.675000	-0.826226	0.630664	0.004793	-0.795125	0.616456	0.190348	-0.713630	0.858080	-0.004559	-0.690889	0.862001	0.188658	-0.609217	0.693180	-0.164175	-0.617438	1.124678	0.039874	-0.580449	1.126580	0.138206	-0.561206	0.715075	0.318575	-0.558253	1.066357	0.136489	-0.357796	0.645993	-0.023507	-0.342382	0.668808	0.117652	-0.333163	0.636301	0.134737	-0.222200	0.069616	0.039786	-0.129377	0.332576	-0.225107	-0.116472	0.306450	-0.194601	0.406167	0.069403	-0.184323
14962	124.683333	-0.826224	0.630637	0.004781	-0.795167	0.616436	0.190324	-0.713690	0.858064	-0.004559	-0.690925	0.861965	0.188610	-0.609240	0.693176	-0.164179	-0.617540	1.124718	0.039849	-0.580547	1.126609	0.138178	-0.561226	0.715136	0.318574	-0.558356	1.066394	0.136464	-0.357803	0.646002	-0.023513	-0.342405	0.668828	0.117653	-0.333175	0.636322	0.134729	-0.222199	0.069626	0.039784	-0.129383	0.332564	-0.225092	-0.116498	0.306345	-0.194537	0.406166	0.069407	-0.184326
14963	124.691667	-0.826282	0.630626	0.004806	-0.795071	0.616385	0.190320	-0.713755	0.858039	-0.004595	-0.690977	0.861964	0.188594	-0.609265	0.693169	-0.164184	-0.617635	1.124754	0.039820	-0.580644	1.126634	0.138154	-0.561249	0.715157	0.318558	-0.558458	1.066422	0.136436	-0.357815	0.646020	-0.023521	-0.342397	0.668833	0.117624	-0.333189	0.636338	0.134721	-0.222195	0.069630	0.039787	-0.129383	0.332565	-0.225081	-0.116446	0.306485	-0.194382	0.406165	0.069405	-0.184323
14964	124.700000	-0.826263	0.630588	0.004805	-0.795139	0.616380	0.190348	-0.713804	0.858032	-0.004620	-0.691038	0.861964	0.188582	-0.609293	0.693162	-0.164189	-0.617730	1.124792	0.039790	-0.580739	1.126659	0.138131	-0.561291	0.715108	0.318516	-0.558564	1.066446	0.136410	-0.357830	0.646031	-0.023530	-0.342409	0.668852	0.117615	-0.333201	0.636351	0.134718	-0.222375	0.069534	0.039711	-0.129389	0.332575	-0.225071	-0.116582	0.306303	-0.194481	0.406162	0.069414	-0.184324
14965	124.708333	-0.826283	0.630565	0.004798	-0.795203	0.616389	0.190334	-0.713841	0.858046	-0.004642	-0.691090	0.861966	0.188570	-0.609325	0.693152	-0.164193	-0.617828	1.124831	0.039759	-0.580835	1.126689	0.138099	-0.561306	0.715201	0.318529	-0.558670	1.066481	0.136382	-0.357843	0.646038	-0.023532	-0.342424	0.668858	0.117608	-0.333212	0.636362	0.134706	-0.222192	0.069626	0.039791	-0.129391	0.332574	-0.225058	-0.116525	0.306396	-0.194508	0.406158	0.069416	-0.184330
14966	124.716667	-0.826336	0.630553	0.004812	-0.795218	0.616403	0.190363	-0.713953	0.858028	-0.004587	-0.691143	0.861964	0.188557	-0.609399	0.693118	-0.164207	-0.617929	1.124873	0.039726	-0.580933	1.126724	0.138071	-0.561332	0.715227	0.318513	-0.558766	1.066515	0.136355	-0.357856	0.646040	-0.023538	-0.342436	0.668867	0.117597	-0.333228	0.636375	0.134695	-0.222189	0.069621	0.039790	-0.129391	0.332571	-0.225046	-0.116448	0.306490	-0.194348	0.406177	0.069303	-0.184168
14967	124.725000	-0.826335	0.630511	0.004807	-0.795180	0.616320	0.190340	-0.714012	0.857979	-0.004643	-0.691219	0.861951	0.188540	-0.609399	0.693113	-0.164189	-0.618033	1.124913	0.039714	-0.581032	1.126760	0.138039	-0.561363	0.715249	0.318491	-0.558958	1.066532	0.136356	-0.357874	0.646046	-0.023548	-0.342454	0.668875	0.117582	-0.333126	0.636539	0.134808	-0.222369	0.069534	0.039704	-0.129390	0.332560	-0.225030	-0.116446	0.306493	-0.194334	0.406156	0.069406	-0.184330
14968	124.733333	-0.826368	0.630494	0.004806	-0.795246	0.616338	0.190335	-0.714092	0.857948	-0.004661	-0.691264	0.861966	0.188524	-0.609440	0.693088	-0.164183	-0.618095	1.124910	0.039502	-0.581133	1.126793	0.138003	-0.561399	0.715272	0.318462	-0.558992	1.066570	0.136286	-0.357889	0.646049	-0.023562	-0.342472	0.668890	0.117567	-0.333136	0.636551	0.134793	-0.222368	0.069536	0.039702	-0.129390	0.332550	-0.225017	-0.116579	0.306307	-0.194405	0.406154	0.069397	-0.184321
14969	124.741667	-0.826451	0.630482	0.004800	-0.795267	0.616326	0.190329	-0.714081	0.857997	-0.004710	-0.691323	0.861964	0.188498	-0.609484	0.693061	-0.164176	-0.618219	1.124969	0.039617	-0.581237	1.126828	0.137963	-0.561432	0.715301	0.318434	-0.559095	1.066611	0.136255	-0.357905	0.646051	-0.023572	-0.342501	0.668905	0.117558	-0.333148	0.636570	0.134788	-0.222186	0.069626	0.039782	-0.129379	0.332535	-0.225002	-0.116507	0.306380	-0.194347	0.406155	0.069395	-0.184324
14970	124.750000	-0.826478	0.630461	0.004793	-0.795285	0.616309	0.190322	-0.714217	0.857913	-0.004699	-0.691380	0.861962	0.188470	-0.609563	0.693022	-0.164183	-0.618323	1.125009	0.039571	-0.581340	1.126862	0.137923	-0.561470	0.715331	0.318405	-0.559210	1.066650	0.136226	-0.357921	0.646052	-0.023582	-0.342504	0.668907	0.117532	-0.333160	0.636588	0.134776	-0.222189	0.069629	0.039782	-0.129373	0.332522	-0.224986	-0.116432	0.306454	-0.194281	0.406156	0.069397	-0.184325
14971	124.758333	-0.826528	0.630452	0.004793	-0.795301	0.616292	0.190317	-0.714244	0.857921	-0.004763	-0.691442	0.861956	0.188441	-0.609594	0.693000	-0.164158	-0.618411	1.125027	0.039512	-0.581462	1.126903	0.137862	-0.561440	0.715262	0.318245	-0.559321	1.066676	0.136189	-0.357936	0.646059	-0.023599	-0.342534	0.668923	0.117525	-0.333179	0.636597	0.134766	-0.222184	0.069631	0.039780	-0.129357	0.332508	-0.224972	-0.116527	0.306287	-0.194372	0.406155	0.069389	-0.184320
14972	124.766667	-0.826519	0.630414	0.004783	-0.795317	0.616306	0.190337	-0.714314	0.857910	-0.004745	-0.691497	0.861953	0.188416	-0.609660	0.692969	-0.164151	-0.618508	1.125056	0.039474	-0.581576	1.126930	0.137815	-0.561547	0.715385	0.318346	-0.559427	1.066707	0.136154	-0.357955	0.646062	-0.023607	-0.342535	0.668928	0.117506	-0.333196	0.636613	0.134750	-0.222188	0.069627	0.039783	-0.129348	0.332508	-0.224960	-0.116420	0.306442	-0.194251	0.406173	0.069289	-0.184155
14973	124.775000	-0.826580	0.630403	0.004781	-0.795272	0.616204	0.190293	-0.714398	0.857868	-0.004768	-0.691600	0.861951	0.188404	-0.609690	0.692955	-0.164126	-0.618598	1.125080	0.039428	-0.581685	1.126946	0.137799	-0.561546	0.715389	0.318266	-0.559533	1.066728	0.136117	-0.357969	0.646069	-0.023615	-0.342584	0.668935	0.117501	-0.333212	0.636626	0.134743	-0.222186	0.069631	0.039787	-0.129337	0.332504	-0.224945	-0.116479	0.306361	-0.194277	0.406150	0.069390	-0.184314
14974	124.783333	-0.826636	0.630389	0.004782	-0.795347	0.616251	0.190310	-0.714454	0.857847	-0.004835	-0.691616	0.861953	0.188354	-0.609752	0.692940	-0.164105	-0.618685	1.125097	0.039362	-0.581788	1.126979	0.137731	-0.561621	0.715431	0.318288	-0.559645	1.066737	0.136058	-0.357987	0.646071	-0.023628	-0.342597	0.668958	0.117491	-0.333229	0.636629	0.134727	-0.222357	0.069542	0.039712	-0.129332	0.332517	-0.224943	-0.116407	0.306455	-0.194229	0.406147	0.069399	-0.184313
14975	124.791667	-0.826661	0.630368	0.004772	-0.795365	0.616242	0.190309	-0.714502	0.857836	-0.004843	-0.691711	0.861953	0.188346	-0.609797	0.692914	-0.164093	-0.618781	1.125118	0.039311	-0.581893	1.126996	0.137685	-0.561661	0.715414	0.318233	-0.559815	1.066749	0.136053	-0.358003	0.646079	-0.023638	-0.342610	0.668971	0.117479	-0.333246	0.636642	0.134711	-0.222185	0.069630	0.039783	-0.129332	0.332513	-0.224933	-0.116491	0.306321	-0.194318	0.406145	0.069394	-0.184320
14976	124.800000	-0.826682	0.630347	0.004768	-0.795315	0.616170	0.190289	-0.714547	0.857812	-0.004891	-0.691767	0.861958	0.188316	-0.609841	0.692892	-0.164088	-0.618873	1.125138	0.039255	-0.581998	1.127013	0.137635	-0.561695	0.715471	0.318219	-0.559987	1.066752	0.136047	-0.358022	0.646086	-0.023659	-0.342629	0.668986	0.117458	-0.333263	0.636659	0.134690	-0.222188	0.069634	0.039779	-0.129334	0.332520	-0.224933	-0.116402	0.306473	-0.194224	0.406139	0.069393	-0.184318
14977	124.808333	-0.826680	0.630325	0.004748	-0.795361	0.616188	0.190288	-0.714598	0.857805	-0.004881	-0.691815	0.861959	0.188279	-0.609875	0.692862	-0.164088	-0.618947	1.125141	0.039133	-0.582101	1.127026	0.137591	-0.561731	0.715487	0.318184	-0.560008	1.066775	0.135955	-0.358036	0.646086	-0.023677	-0.342632	0.668988	0.117424	-0.333278	0.636668	0.134669	-0.222274	0.069590	0.039733	-0.129333	0.332519	-0.224936	-0.116466	0.306381	-0.194266	0.406137	0.069399	-0.184324
14978	124.816667	-0.826709	0.630294	0.004739	-0.795403	0.616202	0.190287	-0.714576	0.857837	-0.004961	-0.691860	0.861957	0.188240	-0.609907	0.692832	-0.164093	-0.619055	1.125155	0.039143	-0.582201	1.127034	0.137538	-0.561767	0.715509	0.318144	-0.560036	1.066799	0.135861	-0.358053	0.646091	-0.023697	-0.342659	0.669002	0.117407	-0.333291	0.636683	0.134652	-0.222190	0.069639	0.039769	-0.129335	0.332522	-0.224940	-0.116403	0.306466	-0.194219	0.406140	0.069392	-0.184324
14979	124.825000	-0.826724	0.630273	0.004728	-0.795416	0.616192	0.190274	-0.714681	0.857751	-0.004951	-0.691900	0.861957	0.188205	-0.609967	0.692806	-0.164107	-0.619141	1.125157	0.039092	-0.582292	1.127041	0.137489	-0.561816	0.715493	0.318090	-0.560258	1.066788	0.135885	-0.358066	0.646085	-0.023715	-0.342660	0.669012	0.117379	-0.333299	0.636698	0.134642	-0.222186	0.069637	0.039768	-0.129336	0.332510	-0.224936	-0.116471	0.306368	-0.194261	0.406138	0.069391	-0.184326
14980	124.833333	-0.826740	0.630256	0.004718	-0.795423	0.616179	0.190261	-0.714710	0.857738	-0.004989	-0.691940	0.861956	0.188170	-0.609960	0.692777	-0.164114	-0.619236	1.125162	0.039039	-0.582386	1.127045	0.137446	-0.561844	0.715538	0.318069	-0.560334	1.066801	0.135845	-0.358078	0.646081	-0.023732	-0.342660	0.669017	0.117353	-0.333307	0.636713	0.134627	-0.222357	0.069543	0.039688	-0.129336	0.332502	-0.224936	-0.116404	0.306451	-0.194210	0.406138	0.069394	-0.184326
14981	124.841667	-0.826746	0.630231	0.004708	-0.795437	0.616166	0.190255	-0.714753	0.857708	-0.005038	-0.691978	0.861958	0.188136	-0.609980	0.692753	-0.164129	-0.619320	1.125115	0.038932	-0.582477	1.127054	0.137390	-0.561890	0.715528	0.318015	-0.560351	1.066823	0.135760	-0.358086	0.646078	-0.023747	-0.342685	0.669033	0.117343	-0.333318	0.636725	0.134615	-0.222356	0.069544	0.039694	-0.129341	0.332500	-0.224941	-0.116413	0.306444	-0.194212	0.406143	0.069392	-0.184325
14982	124.850000	-0.826757	0.630215	0.004697	-0.795446	0.616162	0.190246	-0.714714	0.857757	-0.005106	-0.692010	0.861958	0.188103	-0.609995	0.692732	-0.164150	-0.619413	1.125150	0.038944	-0.582574	1.127060	0.137337	-0.561934	0.715513	0.317957	-0.560368	1.066849	0.135670	-0.358092	0.646086	-0.023756	-0.342714	0.669048	0.117341	-0.333330	0.636739	0.134600	-0.222179	0.069639	0.039774	-0.129354	0.332492	-0.224942	-0.116553	0.306282	-0.194310	0.406145	0.069388	-0.184322
14983	124.858333	-0.826768	0.630201	0.004687	-0.795454	0.616160	0.190239	-0.714826	0.857672	-0.005078	-0.692046	0.861964	0.188068	-0.610007	0.692712	-0.164173	-0.619493	1.125160	0.038897	-0.582657	1.127053	0.137281	-0.561966	0.715540	0.317918	-0.560510	1.066838	0.135653	-0.358100	0.646085	-0.023775	-0.342707	0.669058	0.117310	-0.333339	0.636750	0.134583	-0.222175	0.069641	0.039778	-0.129359	0.332491	-0.224945	-0.116444	0.306393	-0.194269	0.406146	0.069386	-0.184315
14984	124.866667	-0.826778	0.630185	0.004677	-0.795400	0.616102	0.190212	-0.714847	0.857694	-0.005068	-0.692075	0.861972	0.188035	-0.610013	0.692693	-0.164198	-0.619568	1.125119	0.038729	-0.582734	1.127065	0.137238	-0.561990	0.715631	0.317912	-0.560645	1.066813	0.135624	-0.358104	0.646090	-0.023796	-0.342732	0.669077	0.117295	-0.333347	0.636763	0.134563	-0.222350	0.069553	0.039696	-0.129362	0.332490	-0.224950	-0.116419	0.306452	-0.194224	0.406144	0.069385	-0.184313
14985	124.875000	-0.826783	0.630168	0.004664	-0.795469	0.616159	0.190219	-0.714849	0.857677	-0.005173	-0.692104	0.861979	0.188001	-0.610017	0.692669	-0.164230	-0.619646	1.125128	0.038736	-0.582809	1.127039	0.137183	-0.562024	0.715623	0.317851	-0.560559	1.066858	0.135495	-0.358101	0.646090	-0.023814	-0.342723	0.669084	0.117264	-0.333352	0.636772	0.134537	-0.222259	0.069602	0.039732	-0.129374	0.332493	-0.224960	-0.116570	0.306283	-0.194323	0.406145	0.069388	-0.184319
14986	124.883333	-0.826792	0.630155	0.004651	-0.795475	0.616162	0.190206	-0.714913	0.857628	-0.005170	-0.692129	0.861985	0.187967	-0.610020	0.692648	-0.164266	-0.619734	1.125140	0.038734	-0.582883	1.127023	0.137119	-0.562054	0.715612	0.317792	-0.560615	1.066848	0.135433	-0.358108	0.646086	-0.023836	-0.342746	0.669101	0.117252	-0.333359	0.636785	0.134520	-0.222174	0.069644	0.039769	-0.129381	0.332495	-0.224969	-0.116576	0.306280	-0.194336	0.406141	0.069394	-0.184321
14987	124.891667	-0.826802	0.630139	0.004644	-0.795527	0.616179	0.190194	-0.714920	0.857617	-0.005221	-0.692150	0.861991	0.187932	-0.610022	0.692628	-0.164302	-0.619802	1.125108	0.038673	-0.582950	1.127028	0.137066	-0.562070	0.715670	0.317769	-0.560807	1.066823	0.135432	-0.358107	0.646090	-0.023867	-0.342779	0.669095	0.117211	-0.333365	0.636792	0.134494	-0.222171	0.069643	0.039772	-0.129393	0.332486	-0.224974	-0.116443	0.306454	-0.194258	0.406145	0.069387	-0.184323
14988	124.900000	-0.826806	0.630123	0.004634	-0.795415	0.616088	0.190165	-0.714926	0.857608	-0.005276	-0.692170	0.861990	0.187897	-0.610021	0.692601	-0.164338	-0.619872	1.125083	0.038614	-0.583015	1.127033	0.137015	-0.562083	0.715725	0.317749	-0.560715	1.066847	0.135306	-0.358111	0.646085	-0.023895	-0.342759	0.669119	0.117197	-0.333372	0.636806	0.134475	-0.222345	0.069548	0.039688	-0.129403	0.332486	-0.224986	-0.116584	0.306287	-0.194352	0.406140	0.069392	-0.184323
14989	124.908333	-0.826813	0.630110	0.004624	-0.795483	0.616144	0.190175	-0.714895	0.857638	-0.005341	-0.692188	0.861989	0.187860	-0.610056	0.692576	-0.164379	-0.619941	1.125063	0.038548	-0.583076	1.127004	0.136940	-0.562100	0.715714	0.317700	-0.560830	1.066828	0.135266	-0.358117	0.646081	-0.023921	-0.342766	0.669126	0.117166	-0.333381	0.636820	0.134446	-0.222256	0.069592	0.039726	-0.129412	0.332470	-0.224992	-0.116457	0.306444	-0.194271	0.406139	0.069394	-0.184327
14990	124.916667	-0.826817	0.630101	0.004615	-0.795482	0.616144	0.190159	-0.714907	0.857628	-0.005372	-0.692201	0.862002	0.187830	-0.610029	0.692557	-0.164406	-0.620005	1.125045	0.038491	-0.583131	1.126991	0.136879	-0.562118	0.715710	0.317653	-0.560947	1.066816	0.135228	-0.358126	0.646078	-0.023946	-0.342770	0.669141	0.117141	-0.333392	0.636828	0.134416	-0.222170	0.069638	0.039770	-0.129417	0.332458	-0.224998	-0.116516	0.306314	-0.194417	0.406138	0.069392	-0.184330
14991	124.925000	-0.826827	0.630100	0.004605	-0.795533	0.616173	0.190154	-0.714975	0.857577	-0.005363	-0.692210	0.862011	0.187798	-0.610097	0.692534	-0.164445	-0.620068	1.125030	0.038435	-0.583187	1.127011	0.136837	-0.562114	0.715797	0.317650	-0.560972	1.066835	0.135179	-0.358135	0.646073	-0.023972	-0.342766	0.669148	0.117104	-0.333396	0.636840	0.134395	-0.222260	0.069597	0.039731	-0.129418	0.332445	-0.225005	-0.116523	0.306390	-0.194357	0.406146	0.069341	-0.184245
14992	124.933333	-0.826830	0.630095	0.004599	-0.795482	0.616159	0.190150	-0.715022	0.857542	-0.005392	-0.692218	0.862021	0.187768	-0.610104	0.692518	-0.164470	-0.620126	1.125011	0.038383	-0.583223	1.127008	0.136762	-0.562118	0.715827	0.317630	-0.560857	1.066877	0.135054	-0.358140	0.646073	-0.023999	-0.342790	0.669167	0.117084	-0.333401	0.636850	0.134369	-0.222347	0.069561	0.039691	-0.129418	0.332437	-0.225010	-0.116479	0.306412	-0.194279	0.406137	0.069388	-0.184322
14993	124.941667	-0.826831	0.630092	0.004589	-0.795484	0.616169	0.190144	-0.714950	0.857613	-0.005452	-0.692215	0.862031	0.187738	-0.610057	0.692500	-0.164483	-0.620181	1.124999	0.038323	-0.583263	1.127031	0.136705	-0.562115	0.715852	0.317606	-0.560886	1.066902	0.135005	-0.358143	0.646067	-0.024023	-0.342791	0.669165	0.117062	-0.333405	0.636856	0.134344	-0.222174	0.069648	0.039759	-0.129422	0.332427	-0.225016	-0.116503	0.306337	-0.194346	0.406133	0.069388	-0.184327
14994	124.950000	-0.826834	0.630091	0.004586	-0.795476	0.616178	0.190143	-0.715006	0.857563	-0.005427	-0.692215	0.862049	0.187724	-0.610133	0.692476	-0.164506	-0.620234	1.124987	0.038272	-0.583297	1.127036	0.136635	-0.562110	0.715876	0.317579	-0.560907	1.066926	0.134958	-0.358146	0.646062	-0.024046	-0.342763	0.669159	0.117021	-0.333405	0.636856	0.134321	-0.222175	0.069649	0.039754	-0.129419	0.332421	-0.225026	-0.116476	0.306398	-0.194290	0.406137	0.069382	-0.184327
14995	124.958333	-0.826821	0.630078	0.004572	-0.795445	0.616152	0.190129	-0.715023	0.857534	-0.005455	-0.692218	0.862044	0.187692	-0.610144	0.692452	-0.164512	-0.620274	1.124963	0.038221	-0.583329	1.127077	0.136613	-0.562056	0.715878	0.317513	-0.560990	1.066922	0.134938	-0.358146	0.646059	-0.024063	-0.342798	0.669154	0.117002	-0.333406	0.636855	0.134302	-0.222258	0.069605	0.039713	-0.129422	0.332422	-0.225033	-0.116474	0.306400	-0.194299	0.406137	0.069387	-0.184329
14996	124.966667	-0.826832	0.630079	0.004581	-0.795471	0.616188	0.190127	-0.714957	0.857576	-0.005528	-0.692192	0.862054	0.187649	-0.610162	0.692427	-0.164521	-0.620314	1.124937	0.038171	-0.583334	1.127058	0.136521	-0.562080	0.715914	0.317551	-0.560926	1.066949	0.134855	-0.358150	0.646053	-0.024082	-0.342798	0.669167	0.116998	-0.333404	0.636858	0.134284	-0.222166	0.069643	0.039757	-0.129415	0.332422	-0.225066	-0.116530	0.306273	-0.194444	0.406139	0.069389	-0.184336
14997	124.975000	-0.826835	0.630076	0.004579	-0.795469	0.616186	0.190127	-0.714978	0.857550	-0.005530	-0.692194	0.862059	0.187631	-0.610127	0.692396	-0.164529	-0.620358	1.124910	0.038121	-0.583352	1.127067	0.136455	-0.562060	0.715932	0.317542	-0.561060	1.066927	0.134869	-0.358151	0.646041	-0.024098	-0.342823	0.669145	0.116975	-0.333397	0.636858	0.134274	-0.222255	0.069599	0.039722	-0.129417	0.332418	-0.225078	-0.116567	0.306246	-0.194444	0.406143	0.069387	-0.184326
14998	124.983333	-0.826836	0.630075	0.004581	-0.795401	0.616122	0.190114	-0.715001	0.857526	-0.005527	-0.692189	0.862065	0.187611	-0.610142	0.692370	-0.164532	-0.620390	1.124880	0.038079	-0.583364	1.127080	0.136392	-0.561963	0.715913	0.317435	-0.561053	1.066936	0.134824	-0.358153	0.646028	-0.024111	-0.342855	0.669124	0.116954	-0.333393	0.636863	0.134265	-0.222163	0.069641	0.039761	-0.129419	0.332421	-0.225094	-0.116471	0.306409	-0.194333	0.406148	0.069388	-0.184325
14999	124.991667	-0.826822	0.630066	0.004568	-0.795432	0.616156	0.190114	-0.715031	0.857485	-0.005564	-0.692138	0.862058	0.187547	-0.610178	0.692341	-0.164526	-0.620396	1.124848	0.037965	-0.583366	1.127089	0.136334	-0.561982	0.715946	0.317484	-0.560965	1.066964	0.134751	-0.358151	0.646022	-0.024120	-0.342852	0.669128	0.116946	-0.333392	0.636865	0.134257	-0.222246	0.069594	0.039718	-0.129426	0.332423	-0.225105	-0.116594	0.306282	-0.194490	0.406150	0.069394	-0.184325
15000	125.000000	-0.826835	0.630074	0.004581	-0.795456	0.616194	0.190123	-0.714946	0.857557	-0.005642	-0.692145	0.862068	0.187528	-0.610165	0.692305	-0.164530	-0.620435	1.124823	0.037989	-0.583351	1.127090	0.136283	-0.562003	0.715982	0.317530	-0.560875	1.066987	0.134668	-0.358151	0.646018	-0.024127	-0.342792	0.669173	0.116964	-0.333387	0.636872	0.134249	-0.222332	0.069558	0.039691	-0.129430	0.332435	-0.225117	-0.116538	0.306290	-0.194494	0.406149	0.069402	-0.184329
15001	125.008333	-0.826838	0.630075	0.004578	-0.795418	0.616177	0.190116	-0.714933	0.857550	-0.005666	-0.692134	0.862082	0.187498	-0.610205	0.692278	-0.164528	-0.620460	1.124794	0.037941	-0.583352	1.127096	0.136217	-0.561993	0.716001	0.317522	-0.561001	1.066961	0.134674	-0.358150	0.646012	-0.024136	-0.342819	0.669153	0.116942	-0.333385	0.636877	0.134241	-0.222156	0.069653	0.039761	-0.129435	0.332427	-0.225118	-0.116552	0.306318	-0.194423	0.406158	0.069349	-0.184246
15002	125.016667	-0.826811	0.630063	0.004563	-0.795441	0.616226	0.190125	-0.715009	0.857471	-0.005634	-0.692111	0.862102	0.187473	-0.610240	0.692242	-0.164530	-0.620480	1.124778	0.037885	-0.583341	1.127097	0.136150	-0.561977	0.716026	0.317513	-0.560980	1.066964	0.134610	-0.358151	0.645999	-0.024140	-0.342788	0.669174	0.116951	-0.333385	0.636872	0.134234	-0.222156	0.069654	0.039763	-0.129453	0.332427	-0.225100	-0.116491	0.306412	-0.194374	0.406147	0.069398	-0.184329
15003	125.025000	-0.826834	0.630071	0.004579	-0.795435	0.616242	0.190122	-0.714955	0.857494	-0.005677	-0.692012	0.862033	0.187373	-0.610196	0.692192	-0.164539	-0.620491	1.124747	0.037832	-0.583309	1.127082	0.136054	-0.561868	0.716008	0.317385	-0.560800	1.066985	0.134475	-0.358147	0.645999	-0.024154	-0.342820	0.669150	0.116929	-0.333380	0.636874	0.134232	-0.222244	0.069610	0.039725	-0.129445	0.332422	-0.225136	-0.116635	0.306220	-0.194499	0.406144	0.069387	-0.184327
15004	125.033333	-0.826831	0.630069	0.004575	-0.795426	0.616258	0.190122	-0.714902	0.857522	-0.005717	-0.692054	0.862114	0.187410	-0.610206	0.692144	-0.164546	-0.620501	1.124718	0.037745	-0.583300	1.127083	0.135980	-0.561958	0.716079	0.317496	-0.560761	1.066997	0.134416	-0.358146	0.645993	-0.024164	-0.342849	0.669120	0.116914	-0.333382	0.636870	0.134235	-0.222333	0.069564	0.039683	-0.129459	0.332425	-0.225145	-0.116640	0.306224	-0.194512	0.406141	0.069389	-0.184334
15005	125.041667	-0.826829	0.630076	0.004574	-0.795388	0.616235	0.190111	-0.714940	0.857473	-0.005683	-0.691991	0.862155	0.187390	-0.610216	0.692103	-0.164553	-0.620524	1.124692	0.037703	-0.583284	1.127079	0.135911	-0.561858	0.716084	0.317387	-0.560808	1.066987	0.134384	-0.358147	0.645978	-0.024168	-0.342818	0.669141	0.116927	-0.333378	0.636866	0.134235	-0.222160	0.069645	0.039758	-0.129465	0.332422	-0.225158	-0.116547	0.306340	-0.194475	0.406137	0.069388	-0.184332
15006	125.050000	-0.826825	0.630083	0.004574	-0.795345	0.616214	0.190097	-0.714970	0.857443	-0.005688	-0.691989	0.862166	0.187383	-0.610271	0.692047	-0.164571	-0.620533	1.124660	0.037624	-0.583272	1.127083	0.135838	-0.561843	0.716119	0.317376	-0.560732	1.067020	0.134273	-0.358147	0.645968	-0.024179	-0.342850	0.669120	0.116914	-0.333375	0.636867	0.134231	-0.222155	0.069643	0.039756	-0.129485	0.332422	-0.225163	-0.116536	0.306404	-0.194419	0.406138	0.069384	-0.184326
15007	125.058333	-0.826819	0.630093	0.004573	-0.795399	0.616290	0.190102	-0.714892	0.857462	-0.005732	-0.691922	0.862189	0.187353	-0.610234	0.692011	-0.164565	-0.620547	1.124591	0.037514	-0.583249	1.127087	0.135773	-0.561818	0.716159	0.317369	-0.560674	1.067011	0.134229	-0.358143	0.645964	-0.024185	-0.342849	0.669124	0.116909	-0.333374	0.636879	0.134231	-0.222245	0.069604	0.039715	-0.129500	0.332430	-0.225178	-0.116548	0.306409	-0.194425	0.406130	0.069384	-0.184324
15008	125.066667	-0.826813	0.630103	0.004578	-0.795390	0.616309	0.190099	-0.714885	0.857456	-0.005702	-0.691911	0.862177	0.187332	-0.610240	0.691967	-0.164571	-0.620556	1.124574	0.037500	-0.583234	1.127092	0.135702	-0.561797	0.716195	0.317363	-0.560659	1.067033	0.134165	-0.358144	0.645957	-0.024191	-0.342851	0.669129	0.116901	-0.333377	0.636885	0.134226	-0.222160	0.069648	0.039753	-0.129518	0.332434	-0.225184	-0.116681	0.306241	-0.194550	0.406135	0.069391	-0.184332
15009	125.075000	-0.826808	0.630115	0.004584	-0.795318	0.616264	0.190090	-0.714866	0.857450	-0.005753	-0.691852	0.862225	0.187318	-0.610300	0.691919	-0.164580	-0.620570	1.124543	0.037446	-0.583216	1.127105	0.135635	-0.561764	0.716235	0.317362	-0.560635	1.067045	0.134105	-0.358143	0.645948	-0.024198	-0.342850	0.669137	0.116891	-0.333378	0.636888	0.134219	-0.222250	0.069608	0.039707	-0.129527	0.332434	-0.225184	-0.116566	0.306421	-0.194438	0.406132	0.069388	-0.184325
15010	125.083333	-0.826798	0.630121	0.004586	-0.795363	0.616347	0.190099	-0.714830	0.857436	-0.005768	-0.691841	0.862212	0.187300	-0.610303	0.691876	-0.164575	-0.620579	1.124505	0.037395	-0.583193	1.127118	0.135570	-0.561729	0.716268	0.317368	-0.560600	1.067069	0.134060	-0.358140	0.645940	-0.024206	-0.342787	0.669188	0.116907	-0.333375	0.636894	0.134202	-0.222332	0.069575	0.039663	-0.129530	0.332433	-0.225186	-0.116570	0.306419	-0.194445	0.406134	0.069385	-0.184323
15011	125.091667	-0.826790	0.630131	0.004591	-0.795353	0.616365	0.190104	-0.714747	0.857478	-0.005818	-0.691779	0.862258	0.187283	-0.610286	0.691848	-0.164572	-0.620592	1.124471	0.037336	-0.583173	1.127128	0.135497	-0.561712	0.716301	0.317392	-0.560569	1.067081	0.133991	-0.358135	0.645928	-0.024219	-0.342814	0.669170	0.116882	-0.333367	0.636894	0.134190	-0.222156	0.069660	0.039739	-0.129533	0.332430	-0.225184	-0.116648	0.306308	-0.194596	0.406138	0.069387	-0.184328
15012	125.100000	-0.826779	0.630141	0.004595	-0.795342	0.616379	0.190108	-0.714714	0.857471	-0.005833	-0.691742	0.862275	0.187270	-0.610265	0.691821	-0.164562	-0.620601	1.124430	0.037283	-0.583149	1.127143	0.135424	-0.561635	0.716363	0.317387	-0.560530	1.067097	0.133936	-0.358127	0.645922	-0.024226	-0.342772	0.669194	0.116889	-0.333363	0.636904	0.134186	-0.222156	0.069659	0.039739	-0.129530	0.332417	-0.225181	-0.116626	0.306279	-0.194572	0.406143	0.069382	-0.184331
15013	125.108333	-0.826745	0.630132	0.004583	-0.795319	0.616392	0.190104	-0.714741	0.857425	-0.005765	-0.691698	0.862284	0.187249	-0.610308	0.691774	-0.164574	-0.620608	1.124390	0.037224	-0.583122	1.127146	0.135351	-0.561598	0.716359	0.317380	-0.560485	1.067101	0.133878	-0.358127	0.645905	-0.024230	-0.342819	0.669151	0.116852	-0.333346	0.636906	0.134180	-0.222156	0.069658	0.039752	-0.129531	0.332408	-0.225181	-0.116576	0.306386	-0.194437	0.406151	0.069339	-0.184254
15014	125.116667	-0.826758	0.630146	0.004601	-0.795309	0.616402	0.190106	-0.714650	0.857450	-0.005869	-0.691681	0.862259	0.187228	-0.610304	0.691739	-0.164577	-0.620611	1.124328	0.037161	-0.583176	1.127200	0.135320	-0.561553	0.716412	0.317409	-0.560435	1.067108	0.133817	-0.358121	0.645900	-0.024239	-0.342804	0.669153	0.116848	-0.333329	0.636911	0.134178	-0.222323	0.069568	0.039675	-0.129534	0.332399	-0.225187	-0.116581	0.306378	-0.194446	0.406142	0.069380	-0.184334
15015	125.125000	-0.826749	0.630157	0.004607	-0.795295	0.616411	0.190101	-0.714648	0.857427	-0.005844	-0.691621	0.862299	0.187214	-0.610269	0.691711	-0.164571	-0.620615	1.124290	0.037107	-0.583094	1.127177	0.135216	-0.561517	0.716417	0.317408	-0.560388	1.067121	0.133765	-0.358116	0.645890	-0.024240	-0.342757	0.669174	0.116866	-0.333313	0.636909	0.134177	-0.222150	0.069656	0.039746	-0.129536	0.332388	-0.225192	-0.116672	0.306222	-0.194565	0.406142	0.069382	-0.184334
15016	125.133333	-0.826740	0.630164	0.004611	-0.795222	0.616362	0.190090	-0.714662	0.857368	-0.005864	-0.691581	0.862310	0.187198	-0.610331	0.691689	-0.164571	-0.620621	1.124233	0.037052	-0.583013	1.127158	0.135113	-0.561527	0.716477	0.317492	-0.560336	1.067133	0.133718	-0.358112	0.645881	-0.024237	-0.342767	0.669154	0.116857	-0.333294	0.636915	0.134186	-0.222147	0.069657	0.039746	-0.129541	0.332387	-0.225199	-0.116590	0.306376	-0.194456	0.406139	0.069387	-0.184340
15017	125.141667	-0.826726	0.630175	0.004610	-0.795259	0.616441	0.190091	-0.714617	0.857406	-0.005828	-0.691477	0.862257	0.187119	-0.610244	0.691658	-0.164584	-0.620623	1.124191	0.037010	-0.582975	1.127172	0.135050	-0.561443	0.716474	0.317440	-0.560274	1.067148	0.133675	-0.358103	0.645874	-0.024238	-0.342751	0.669151	0.116859	-0.333280	0.636907	0.134188	-0.222147	0.069661	0.039743	-0.129537	0.332390	-0.225205	-0.116592	0.306376	-0.194454	0.406139	0.069384	-0.184330
15018	125.150000	-0.826711	0.630184	0.004611	-0.795247	0.616459	0.190091	-0.714521	0.857445	-0.005931	-0.691511	0.862335	0.187165	-0.610208	0.691636	-0.164585	-0.620632	1.124139	0.036969	-0.582919	1.127169	0.135009	-0.561417	0.716486	0.317457	-0.560221	1.067163	0.133631	-0.358094	0.645871	-0.024239	-0.342736	0.669150	0.116869	-0.333265	0.636904	0.134198	-0.222324	0.069571	0.039661	-0.129544	0.332400	-0.225215	-0.116592	0.306396	-0.194478	0.406133	0.069383	-0.184331
15019	125.158333	-0.826704	0.630199	0.004617	-0.795236	0.616476	0.190100	-0.714483	0.857448	-0.005942	-0.691474	0.862349	0.187157	-0.610195	0.691610	-0.164596	-0.620639	1.124090	0.036937	-0.582887	1.127201	0.134946	-0.561373	0.716401	0.317387	-0.560164	1.067181	0.133597	-0.358086	0.645863	-0.024237	-0.342687	0.669159	0.116888	-0.333248	0.636892	0.134199	-0.222242	0.069618	0.039698	-0.129545	0.332414	-0.225225	-0.116590	0.306390	-0.194479	0.406129	0.069385	-0.184335
15020	125.166667	-0.826693	0.630216	0.004619	-0.795216	0.616525	0.190126	-0.714525	0.857379	-0.005904	-0.691435	0.862364	0.187145	-0.610234	0.691578	-0.164612	-0.620643	1.124038	0.036888	-0.582856	1.127217	0.134884	-0.561417	0.716471	0.317503	-0.560103	1.067206	0.133567	-0.358079	0.645851	-0.024235	-0.342702	0.669136	0.116880	-0.333239	0.636884	0.134208	-0.222156	0.069662	0.039736	-0.129542	0.332421	-0.225225	-0.116579	0.306400	-0.194486	0.406132	0.069380	-0.184337
15021	125.175000	-0.826625	0.630208	0.004611	-0.795203	0.616545	0.190131	-0.714444	0.857431	-0.005942	-0.691320	0.862309	0.187061	-0.610190	0.691560	-0.164614	-0.620647	1.123993	0.036859	-0.582806	1.127226	0.134841	-0.561354	0.716554	0.317520	-0.560045	1.067222	0.133527	-0.358065	0.645847	-0.024229	-0.342687	0.669133	0.116886	-0.333229	0.636882	0.134213	-0.222240	0.069615	0.039704	-0.129540	0.332442	-0.225237	-0.116606	0.306418	-0.194617	0.406126	0.069375	-0.184329
15022	125.183333	-0.826663	0.630245	0.004625	-0.795193	0.616528	0.190102	-0.714376	0.857454	-0.005979	-0.691203	0.862247	0.186975	-0.610149	0.691543	-0.164616	-0.620653	1.123940	0.036824	-0.582759	1.127234	0.134801	-0.561361	0.716579	0.317558	-0.559986	1.067242	0.133489	-0.358056	0.645836	-0.024228	-0.342616	0.669174	0.116927	-0.333216	0.636883	0.134226	-0.222329	0.069577	0.039665	-0.129534	0.332454	-0.225247	-0.116713	0.306239	-0.194618	0.406125	0.069377	-0.184328
15023	125.191667	-0.826652	0.630256	0.004628	-0.795111	0.616504	0.190093	-0.714409	0.857387	-0.005927	-0.691321	0.862395	0.187090	-0.610157	0.691511	-0.164633	-0.620664	1.123899	0.036789	-0.582731	1.127273	0.134739	-0.561341	0.716595	0.317559	-0.559926	1.067271	0.133456	-0.358050	0.645824	-0.024221	-0.342632	0.669152	0.116921	-0.333205	0.636877	0.134230	-0.222242	0.069619	0.039701	-0.129530	0.332468	-0.225257	-0.116639	0.306340	-0.194573	0.406127	0.069379	-0.184327
15024	125.200000	-0.826532	0.630219	0.004603	-0.795169	0.616581	0.190121	-0.714355	0.857373	-0.006012	-0.691275	0.862402	0.187059	-0.610105	0.691493	-0.164646	-0.620671	1.123865	0.036753	-0.582695	1.127302	0.134691	-0.561329	0.716614	0.317560	-0.559876	1.067306	0.133426	-0.358043	0.645811	-0.024213	-0.342651	0.669127	0.116913	-0.333201	0.636883	0.134242	-0.222324	0.069575	0.039658	-0.129527	0.332483	-0.225266	-0.116568	0.306444	-0.194525	0.406126	0.069373	-0.184319
15025	125.208333	-0.826676	0.630314	0.004625	-0.795157	0.616591	0.190111	-0.714337	0.857368	-0.005998	-0.691220	0.862413	0.187021	-0.610135	0.691462	-0.164666	-0.620681	1.123825	0.036715	-0.582657	1.127331	0.134637	-0.561302	0.716590	0.317507	-0.559829	1.067327	0.133391	-0.358032	0.645799	-0.024207	-0.342615	0.669153	0.116938	-0.333191	0.636879	0.134257	-0.222232	0.069621	0.039698	-0.129512	0.332501	-0.225273	-0.116695	0.306278	-0.194653	0.406128	0.069370	-0.184322
15026	125.216667	-0.826535	0.630252	0.004624	-0.795170	0.616620	0.190053	-0.714306	0.857354	-0.006015	-0.691168	0.862426	0.186992	-0.610051	0.691443	-0.164677	-0.620679	1.123780	0.036655	-0.582625	1.127344	0.134586	-0.561324	0.716577	0.317510	-0.559781	1.067356	0.133364	-0.358026	0.645786	-0.024204	-0.342633	0.669131	0.116936	-0.333187	0.636877	0.134263	-0.222143	0.069662	0.039731	-0.129508	0.332524	-0.225283	-0.116606	0.306354	-0.194675	0.406132	0.069377	-0.184324
15027	125.225000	-0.826519	0.630271	0.004629	-0.795063	0.616572	0.190059	-0.714256	0.857384	-0.006016	-0.691153	0.862436	0.186986	-0.610079	0.691421	-0.164700	-0.620690	1.123756	0.036632	-0.582569	1.127369	0.134508	-0.561310	0.716675	0.317549	-0.559869	1.067335	0.133390	-0.358021	0.645774	-0.024191	-0.342623	0.669126	0.116942	-0.333183	0.636876	0.134281	-0.222149	0.069662	0.039728	-0.129496	0.332543	-0.225282	-0.116571	0.306432	-0.194610	0.406130	0.069376	-0.184325
15028	125.233333	-0.826462	0.630247	0.004628	-0.795037	0.616614	0.190042	-0.714218	0.857383	-0.006056	-0.691136	0.862448	0.186976	-0.610052	0.691402	-0.164715	-0.620700	1.123731	0.036615	-0.582533	1.127383	0.134456	-0.561305	0.716692	0.317545	-0.559821	1.067370	0.133370	-0.358014	0.645762	-0.024181	-0.342623	0.669122	0.116952	-0.333185	0.636866	0.134281	-0.222147	0.069662	0.039731	-0.129494	0.332564	-0.225284	-0.116537	0.306513	-0.194548	0.406139	0.069377	-0.184325
15029	125.241667	-0.826414	0.630244	0.004623	-0.795087	0.616639	0.190099	-0.714204	0.857367	-0.006067	-0.691071	0.862456	0.186941	-0.609994	0.691389	-0.164728	-0.620699	1.123691	0.036597	-0.582492	1.127398	0.134416	-0.561329	0.716724	0.317567	-0.559635	1.067426	0.133283	-0.358009	0.645751	-0.024176	-0.342589	0.669138	0.116975	-0.333180	0.636867	0.134297	-0.222233	0.069622	0.039694	-0.129481	0.332585	-0.225280	-0.116630	0.306378	-0.194673	0.406139	0.069380	-0.184327
15030	125.250000	-0.826491	0.630299	0.004637	-0.795037	0.616602	0.190053	-0.714150	0.857378	-0.006129	-0.691043	0.862468	0.186919	-0.609938	0.691379	-0.164741	-0.620694	1.123648	0.036549	-0.582455	1.127406	0.134366	-0.561321	0.716641	0.317492	-0.559583	1.067450	0.133262	-0.358003	0.645748	-0.024166	-0.342552	0.669157	0.117003	-0.333177	0.636859	0.134300	-0.222322	0.069580	0.039663	-0.129477	0.332594	-0.225274	-0.116580	0.306412	-0.194670	0.406136	0.069383	-0.184330
15031	125.258333	-0.826441	0.630298	0.004629	-0.795019	0.616656	0.190065	-0.714117	0.857379	-0.006153	-0.691014	0.862479	0.186886	-0.609969	0.691353	-0.164766	-0.620691	1.123618	0.036515	-0.582414	1.127437	0.134318	-0.561312	0.716737	0.317525	-0.559605	1.067458	0.133253	-0.358000	0.645740	-0.024156	-0.342598	0.669113	0.116985	-0.333173	0.636854	0.134313	-0.222323	0.069573	0.039660	-0.129475	0.332606	-0.225255	-0.116587	0.306450	-0.194596	0.406135	0.069380	-0.184326
15032	125.266667	-0.826553	0.630353	0.004649	-0.795064	0.616675	0.190091	-0.714086	0.857383	-0.006157	-0.691014	0.862530	0.186877	-0.609944	0.691335	-0.164788	-0.620685	1.123587	0.036478	-0.582376	1.127453	0.134263	-0.561316	0.716757	0.317516	-0.559491	1.067509	0.133189	-0.357991	0.645726	-0.024151	-0.342516	0.669145	0.116999	-0.333169	0.636856	0.134327	-0.222151	0.069667	0.039731	-0.129466	0.332602	-0.225264	-0.116623	0.306471	-0.194716	0.406131	0.069384	-0.184331
15033	125.275000	-0.826514	0.630375	0.004632	-0.795053	0.616696	0.190091	-0.714074	0.857358	-0.006185	-0.690970	0.862508	0.186814	-0.609860	0.691313	-0.164800	-0.620675	1.123562	0.036436	-0.582391	1.127515	0.134256	-0.561262	0.716767	0.317452	-0.559427	1.067522	0.133157	-0.357988	0.645721	-0.024142	-0.342545	0.669130	0.117006	-0.333163	0.636856	0.134337	-0.222320	0.069582	0.039645	-0.129470	0.332601	-0.225257	-0.116591	0.306447	-0.194581	0.406129	0.069389	-0.184330
15034	125.283333	-0.826405	0.630326	0.004645	-0.795019	0.616691	0.190025	-0.713952	0.857421	-0.006292	-0.690948	0.862521	0.186776	-0.609841	0.691287	-0.164819	-0.620663	1.123546	0.036389	-0.582301	1.127507	0.134162	-0.561332	0.716711	0.317456	-0.559405	1.067548	0.133106	-0.357984	0.645715	-0.024138	-0.342528	0.669151	0.117036	-0.333160	0.636854	0.134348	-0.222145	0.069671	0.039723	-0.129476	0.332599	-0.225258	-0.116582	0.306410	-0.194647	0.406124	0.069378	-0.184320
15035	125.291667	-0.826401	0.630331	0.004634	-0.794991	0.616701	0.190054	-0.713991	0.857350	-0.006300	-0.690927	0.862538	0.186744	-0.609815	0.691245	-0.164852	-0.620649	1.123535	0.036341	-0.582257	1.127524	0.134102	-0.561322	0.716816	0.317489	-0.559431	1.067549	0.133085	-0.357985	0.645704	-0.024133	-0.342538	0.669127	0.117028	-0.333161	0.636858	0.134359	-0.222146	0.069673	0.039726	-0.129484	0.332603	-0.225236	-0.116504	0.306586	-0.194543	0.406126	0.069378	-0.184321
15036	125.300000	-0.826432	0.630365	0.004650	-0.794987	0.616710	0.190071	-0.713894	0.857409	-0.006366	-0.690927	0.862591	0.186731	-0.609782	0.691210	-0.164869	-0.620631	1.123526	0.036294	-0.582221	1.127540	0.134039	-0.561271	0.716837	0.317424	-0.559325	1.067582	0.133005	-0.357980	0.645692	-0.024127	-0.342576	0.669113	0.117033	-0.333160	0.636854	0.134369	-0.222147	0.069664	0.039728	-0.129485	0.332601	-0.225241	-0.116670	0.306354	-0.194618	0.406125	0.069365	-0.184315
15037	125.308333	-0.826434	0.630388	0.004646	-0.794979	0.616724	0.190078	-0.713946	0.857343	-0.006352	-0.690894	0.862571	0.186672	-0.609773	0.691180	-0.164894	-0.620613	1.123525	0.036241	-0.582183	1.127553	0.133977	-0.561336	0.716866	0.317464	-0.559293	1.067603	0.132953	-0.357981	0.645681	-0.024121	-0.342555	0.669131	0.117049	-0.333166	0.636861	0.134374	-0.222148	0.069661	0.039733	-0.129497	0.332610	-0.225227	-0.116630	0.306395	-0.194625	0.406123	0.069373	-0.184323
15038	125.316667	-0.826334	0.630350	0.004659	-0.794992	0.616778	0.190059	-0.713919	0.857339	-0.006387	-0.690899	0.862626	0.186659	-0.609760	0.691146	-0.164910	-0.620590	1.123528	0.036181	-0.582128	1.127584	0.133882	-0.561340	0.716904	0.317448	-0.559258	1.067626	0.132902	-0.357980	0.645673	-0.024119	-0.342586	0.669116	0.117040	-0.333170	0.636867	0.134383	-0.222322	0.069563	0.039658	-0.129523	0.332625	-0.225212	-0.116536	0.306571	-0.194502	0.406125	0.069364	-0.184326
15039	125.325000	-0.826333	0.630353	0.004656	-0.794979	0.616774	0.190069	-0.713898	0.857336	-0.006445	-0.690886	0.862647	0.186614	-0.609747	0.691123	-0.164931	-0.620565	1.123509	0.036049	-0.582098	1.127607	0.133812	-0.561353	0.716944	0.317433	-0.559234	1.067641	0.132823	-0.357975	0.645671	-0.024112	-0.342512	0.669155	0.117051	-0.333172	0.636878	0.134389	-0.222143	0.069654	0.039735	-0.129526	0.332634	-0.225216	-0.116495	0.306671	-0.194561	0.406127	0.069370	-0.184326
15040	125.333333	-0.826312	0.630353	0.004655	-0.794966	0.616771	0.190076	-0.713893	0.857311	-0.006521	-0.690884	0.862670	0.186564	-0.609735	0.691091	-0.164945	-0.620545	1.123546	0.036039	-0.582069	1.127634	0.133732	-0.561363	0.716980	0.317416	-0.559213	1.067664	0.132748	-0.357970	0.645668	-0.024105	-0.342541	0.669177	0.117070	-0.333176	0.636895	0.134399	-0.222318	0.069570	0.039658	-0.129545	0.332639	-0.225198	-0.116557	0.306584	-0.194499	0.406123	0.069371	-0.184324
15041	125.341667	-0.826284	0.630376	0.004644	-0.794956	0.616788	0.190044	-0.713870	0.857334	-0.006528	-0.690868	0.862671	0.186495	-0.609720	0.691063	-0.164964	-0.620520	1.123560	0.035949	-0.582047	1.127661	0.133648	-0.561347	0.717032	0.317363	-0.559197	1.067686	0.132677	-0.357965	0.645665	-0.024104	-0.342540	0.669187	0.117075	-0.333172	0.636899	0.134405	-0.222147	0.069670	0.039729	-0.129561	0.332638	-0.225191	-0.116618	0.306462	-0.194621	0.406121	0.069373	-0.184327
15042	125.350000	-0.826290	0.630385	0.004647	-0.794980	0.616832	0.190033	-0.713846	0.857318	-0.006618	-0.690870	0.862706	0.186448	-0.609704	0.691035	-0.164981	-0.620494	1.123577	0.035847	-0.582028	1.127682	0.133557	-0.561394	0.717076	0.317365	-0.559188	1.067703	0.132592	-0.357960	0.645660	-0.024106	-0.342513	0.669186	0.117058	-0.333171	0.636911	0.134410	-0.222143	0.069673	0.039723	-0.129568	0.332644	-0.225188	-0.116515	0.306692	-0.194559	0.406117	0.069371	-0.184328
15043	125.358333	-0.826268	0.630375	0.004606	-0.794967	0.616821	0.190029	-0.713798	0.857337	-0.006703	-0.690850	0.862701	0.186359	-0.609717	0.690983	-0.165022	-0.620453	1.123570	0.035715	-0.582018	1.127705	0.133451	-0.561409	0.717121	0.317342	-0.559181	1.067718	0.132502	-0.357951	0.645654	-0.024097	-0.342509	0.669190	0.117064	-0.333174	0.636919	0.134422	-0.222145	0.069670	0.039728	-0.129560	0.332628	-0.225203	-0.116586	0.306573	-0.194473	0.406122	0.069373	-0.184332
15044	125.366667	-0.826248	0.630382	0.004611	-0.794971	0.616847	0.190008	-0.713829	0.857300	-0.006704	-0.690839	0.862703	0.186291	-0.609698	0.690948	-0.165049	-0.620428	1.123584	0.035596	-0.582009	1.127731	0.133345	-0.561363	0.717173	0.317263	-0.559180	1.067728	0.132404	-0.357945	0.645643	-0.024088	-0.342508	0.669193	0.117074	-0.333170	0.636924	0.134434	-0.222319	0.069581	0.039643	-0.129558	0.332614	-0.225188	-0.116641	0.306432	-0.194599	0.406120	0.069375	-0.184340
15045	125.375000	-0.826241	0.630385	0.004602	-0.794969	0.616858	0.190002	-0.713808	0.857288	-0.006800	-0.690850	0.862741	0.186244	-0.609701	0.690907	-0.165072	-0.620391	1.123609	0.035479	-0.581998	1.127747	0.133240	-0.561440	0.717206	0.317290	-0.559182	1.067740	0.132309	-0.357940	0.645630	-0.024083	-0.342521	0.669194	0.117089	-0.333169	0.636922	0.134438	-0.222146	0.069661	0.039729	-0.129568	0.332606	-0.225156	-0.116614	0.306484	-0.194510	0.406120	0.069382	-0.184343
15046	125.383333	-0.826256	0.630389	0.004589	-0.794965	0.616869	0.190001	-0.713793	0.857273	-0.006862	-0.690833	0.862742	0.186166	-0.609707	0.690872	-0.165099	-0.620363	1.123620	0.035359	-0.581997	1.127773	0.133126	-0.561459	0.717253	0.317261	-0.559188	1.067755	0.132210	-0.357936	0.645621	-0.024080	-0.342503	0.669191	0.117085	-0.333169	0.636923	0.134442	-0.222148	0.069663	0.039731	-0.129568	0.332595	-0.225141	-0.116591	0.306535	-0.194423	0.406124	0.069380	-0.184342
15047	125.391667	-0.826231	0.630377	0.004579	-0.794966	0.616887	0.189993	-0.713787	0.857257	-0.006958	-0.690851	0.862791	0.186121	-0.609639	0.690815	-0.165143	-0.620330	1.123635	0.035232	-0.582035	1.127817	0.133027	-0.561400	0.717243	0.317126	-0.559200	1.067768	0.132105	-0.357927	0.645611	-0.024081	-0.342504	0.669200	0.117082	-0.333170	0.636929	0.134445	-0.222147	0.069658	0.039731	-0.129554	0.332592	-0.225127	-0.116649	0.306444	-0.194468	0.406126	0.069378	-0.184347
15048	125.400000	-0.826230	0.630389	0.004572	-0.794963	0.616905	0.189984	-0.713780	0.857248	-0.007023	-0.690849	0.862814	0.186054	-0.609626	0.690767	-0.165178	-0.620299	1.123655	0.035101	-0.581979	1.127810	0.132858	-0.561364	0.717320	0.317063	-0.559209	1.067786	0.132004	-0.357928	0.645601	-0.024080	-0.342534	0.669215	0.117098	-0.333171	0.636935	0.134441	-0.222323	0.069585	0.039650	-0.129543	0.332596	-0.225113	-0.116617	0.306418	-0.194533	0.406130	0.069382	-0.184345
15049	125.408333	-0.826228	0.630384	0.004557	-0.794960	0.616916	0.189972	-0.713763	0.857233	-0.007086	-0.690842	0.862800	0.185965	-0.609612	0.690719	-0.165217	-0.620259	1.123659	0.034940	-0.581974	1.127833	0.132729	-0.561499	0.717433	0.317188	-0.559207	1.067809	0.131899	-0.357927	0.645594	-0.024092	-0.342551	0.669200	0.117068	-0.333172	0.636946	0.134435	-0.222144	0.069671	0.039724	-0.129538	0.332597	-0.225100	-0.116585	0.306487	-0.194457	0.406128	0.069379	-0.184346
15050	125.416667	-0.826230	0.630382	0.004544	-0.794954	0.616929	0.189950	-0.713754	0.857216	-0.007153	-0.690848	0.862809	0.185888	-0.609598	0.690664	-0.165259	-0.620227	1.123671	0.034799	-0.581971	1.127847	0.132597	-0.561521	0.717456	0.317142	-0.559230	1.067819	0.131770	-0.357927	0.645583	-0.024101	-0.342518	0.669225	0.117055	-0.333177	0.636959	0.134422	-0.222142	0.069673	0.039725	-0.129528	0.332597	-0.225087	-0.116561	0.306554	-0.194378	0.406129	0.069387	-0.184349
15051	125.425000	-0.826166	0.630333	0.004494	-0.794947	0.616940	0.189925	-0.713712	0.857226	-0.007235	-0.690774	0.862781	0.185758	-0.609585	0.690613	-0.165302	-0.620193	1.123672	0.034651	-0.581971	1.127853	0.132465	-0.561528	0.717531	0.317122	-0.559225	1.067821	0.131642	-0.357931	0.645571	-0.024117	-0.342545	0.669238	0.117054	-0.333183	0.636973	0.134422	-0.222233	0.069630	0.039687	-0.129512	0.332606	-0.225078	-0.116608	0.306474	-0.194409	0.406131	0.069387	-0.184347
15052	125.433333	-0.826228	0.630364	0.004513	-0.794955	0.616931	0.189928	-0.713742	0.857171	-0.007293	-0.690849	0.862842	0.185737	-0.609574	0.690554	-0.165352	-0.620161	1.123678	0.034505	-0.581965	1.127869	0.132333	-0.561543	0.717546	0.317068	-0.559249	1.067824	0.131510	-0.357932	0.645555	-0.024132	-0.342540	0.669236	0.117028	-0.333190	0.636979	0.134412	-0.222146	0.069661	0.039731	-0.129501	0.332607	-0.225074	-0.116577	0.306426	-0.194488	0.406131	0.069387	-0.184352
15053	125.441667	-0.826228	0.630352	0.004498	-0.794933	0.616926	0.189903	-0.713735	0.857142	-0.007359	-0.690825	0.862873	0.185659	-0.609563	0.690501	-0.165403	-0.620125	1.123690	0.034345	-0.581951	1.127869	0.132175	-0.561556	0.717584	0.317025	-0.559256	1.067833	0.131382	-0.357941	0.645543	-0.024154	-0.342588	0.669230	0.117011	-0.333197	0.636991	0.134398	-0.222318	0.069566	0.039655	-0.129484	0.332600	-0.225062	-0.116510	0.306564	-0.194344	0.406133	0.069386	-0.184346
15054	125.450000	-0.826247	0.630326	0.004466	-0.794947	0.616954	0.189878	-0.713667	0.857181	-0.007476	-0.690848	0.862925	0.185617	-0.609516	0.690436	-0.165456	-0.620091	1.123704	0.034187	-0.581953	1.127890	0.131995	-0.561571	0.717623	0.316985	-0.559263	1.067838	0.131250	-0.357943	0.645529	-0.024179	-0.342556	0.669254	0.116997	-0.333208	0.637001	0.134378	-0.222144	0.069656	0.039735	-0.129464	0.332603	-0.225057	-0.116439	0.306660	-0.194401	0.406135	0.069385	-0.184345
15055	125.458333	-0.826236	0.630322	0.004456	-0.794947	0.616967	0.189861	-0.713742	0.857099	-0.007488	-0.690710	0.862790	0.185415	-0.609512	0.690379	-0.165512	-0.620055	1.123715	0.034013	-0.581959	1.127918	0.131870	-0.561574	0.717737	0.316972	-0.559340	1.067833	0.131148	-0.357943	0.645527	-0.024204	-0.342594	0.669272	0.116986	-0.333216	0.637015	0.134357	-0.222141	0.069656	0.039739	-0.129443	0.332602	-0.225049	-0.116542	0.306472	-0.194364	0.406134	0.069392	-0.184347
15056	125.466667	-0.826243	0.630320	0.004439	-0.794954	0.616986	0.189846	-0.713745	0.857073	-0.007549	-0.690823	0.862906	0.185424	-0.609503	0.690312	-0.165566	-0.620027	1.123741	0.033858	-0.581946	1.127941	0.131710	-0.561600	0.717724	0.316891	-0.559282	1.067864	0.130994	-0.357948	0.645516	-0.024239	-0.342606	0.669286	0.116957	-0.333223	0.637030	0.134325	-0.222314	0.069571	0.039659	-0.129426	0.332600	-0.225041	-0.116592	0.306390	-0.194409	0.406137	0.069390	-0.184347
15057	125.475000	-0.826266	0.630309	0.004408	-0.794955	0.617000	0.189822	-0.713753	0.857052	-0.007612	-0.690850	0.862942	0.185377	-0.609523	0.690242	-0.165627	-0.619996	1.123766	0.033696	-0.581934	1.127970	0.131557	-0.561611	0.717776	0.316833	-0.559291	1.067889	0.130850	-0.357953	0.645515	-0.024273	-0.342645	0.669287	0.116906	-0.333234	0.637043	0.134288	-0.222141	0.069661	0.039730	-0.129404	0.332591	-0.225036	-0.116442	0.306561	-0.194319	0.406135	0.069393	-0.184356
15058	125.483333	-0.826269	0.630281	0.004377	-0.794960	0.617011	0.189800	-0.713697	0.857077	-0.007746	-0.690836	0.862955	0.185288	-0.609545	0.690173	-0.165689	-0.619964	1.123795	0.033537	-0.581917	1.128000	0.131405	-0.561625	0.717828	0.316781	-0.559294	1.067910	0.130710	-0.357957	0.645503	-0.024311	-0.342632	0.669330	0.116876	-0.333237	0.637066	0.134250	-0.222137	0.069667	0.039720	-0.129385	0.332595	-0.225041	-0.116422	0.306560	-0.194312	0.406137	0.069393	-0.184354
15059	125.491667	-0.826257	0.630264	0.004361	-0.794962	0.617017	0.189779	-0.713779	0.857002	-0.007732	-0.690840	0.862969	0.185223	-0.609546	0.690113	-0.165743	-0.619924	1.123838	0.033377	-0.581894	1.128032	0.131254	-0.561544	0.717903	0.316661	-0.559298	1.067937	0.130568	-0.357965	0.645498	-0.024345	-0.342639	0.669344	0.116839	-0.333248	0.637086	0.134218	-0.222137	0.069675	0.039719	-0.129380	0.332591	-0.225042	-0.116436	0.306511	-0.194368	0.406140	0.069399	-0.184354
15060	125.500000	-0.826281	0.630250	0.004335	-0.794963	0.617019	0.189760	-0.713789	0.856969	-0.007791	-0.690843	0.862969	0.185157	-0.609553	0.690051	-0.165795	-0.619871	1.123873	0.033202	-0.581847	1.128066	0.131070	-0.561632	0.717934	0.316678	-0.559301	1.067967	0.130427	-0.357967	0.645484	-0.024385	-0.342700	0.669311	0.116780	-0.333256	0.637104	0.134193	-0.222137	0.069677	0.039722	-0.129372	0.332593	-0.225049	-0.116398	0.306567	-0.194318	0.406145	0.069402	-0.184353
15061	125.508333	-0.826278	0.630227	0.004317	-0.794959	0.617018	0.189742	-0.713815	0.856925	-0.007874	-0.690874	0.863026	0.185125	-0.609571	0.689989	-0.165844	-0.619811	1.123936	0.033036	-0.581818	1.128131	0.130912	-0.561634	0.718010	0.316647	-0.559297	1.068009	0.130274	-0.357980	0.645471	-0.024425	-0.342715	0.669317	0.116743	-0.333265	0.637112	0.134155	-0.222137	0.069668	0.039722	-0.129367	0.332591	-0.225065	-0.116392	0.306567	-0.194335	0.406145	0.069401	-0.184353
15062	125.516667	-0.826301	0.630213	0.004300	-0.794957	0.617010	0.189726	-0.713826	0.856910	-0.007906	-0.690883	0.863036	0.185068	-0.609584	0.689933	-0.165888	-0.619751	1.124018	0.032873	-0.581770	1.128201	0.130758	-0.561545	0.718061	0.316518	-0.559292	1.068058	0.130126	-0.357991	0.645461	-0.024467	-0.342729	0.669327	0.116697	-0.333274	0.637124	0.134117	-0.222138	0.069661	0.039725	-0.129364	0.332580	-0.225073	-0.116387	0.306568	-0.194347	0.406142	0.069401	-0.184355
15063	125.525000	-0.826308	0.630197	0.004283	-0.794957	0.616985	0.189686	-0.713865	0.856871	-0.007973	-0.690885	0.863019	0.185001	-0.609604	0.689877	-0.165928	-0.619673	1.124150	0.032708	-0.581705	1.128294	0.130608	-0.561580	0.718133	0.316516	-0.559297	1.068129	0.129963	-0.358002	0.645453	-0.024506	-0.342708	0.669360	0.116666	-0.333277	0.637142	0.134071	-0.222225	0.069617	0.039688	-0.129364	0.332567	-0.225086	-0.116434	0.306427	-0.194491	0.406147	0.069403	-0.184356
15064	125.533333	-0.826317	0.630177	0.004265	-0.794964	0.617022	0.189703	-0.713928	0.856835	-0.008034	-0.690890	0.863004	0.184939	-0.609625	0.689829	-0.165965	-0.619576	1.124325	0.032512	-0.581625	1.128411	0.130444	-0.561619	0.718212	0.316514	-0.559291	1.068218	0.129798	-0.358010	0.645446	-0.024547	-0.342752	0.669351	0.116597	-0.333283	0.637170	0.134033	-0.222135	0.069655	0.039726	-0.129368	0.332556	-0.225096	-0.116391	0.306542	-0.194357	0.406143	0.069408	-0.184359
15065	125.541667	-0.826329	0.630158	0.004253	-0.794963	0.617025	0.189695	-0.713942	0.856804	-0.008056	-0.690921	0.863042	0.184910	-0.609655	0.689779	-0.166000	-0.619456	1.124606	0.032345	-0.581555	1.128587	0.130282	-0.561559	0.718269	0.316419	-0.559293	1.068329	0.129593	-0.358021	0.645446	-0.024589	-0.342759	0.669373	0.116544	-0.333290	0.637193	0.133981	-0.222138	0.069668	0.039718	-0.129376	0.332540	-0.225110	-0.116403	0.306525	-0.194369	0.406150	0.069403	-0.184352
15066	125.550000	-0.826345	0.630138	0.004240	-0.794967	0.617027	0.189681	-0.713923	0.856804	-0.008185	-0.690942	0.863023	0.184851	-0.609681	0.689730	-0.166030	-0.619294	1.124950	0.032167	-0.581352	1.128774	0.130104	-0.561493	0.718333	0.316317	-0.559292	1.068490	0.129380	-0.358028	0.645451	-0.024638	-0.342770	0.669397	0.116479	-0.333293	0.637222	0.133929	-0.222310	0.069590	0.039634	-0.129386	0.332520	-0.225127	-0.116404	0.306510	-0.194377	0.406144	0.069404	-0.184351
15067	125.558333	-0.826361	0.630105	0.004230	-0.794970	0.616996	0.189660	-0.714013	0.856722	-0.008213	-0.690985	0.863013	0.184809	-0.609711	0.689688	-0.166067	-0.619115	1.125448	0.031958	-0.581187	1.129095	0.129911	-0.561496	0.718416	0.316297	-0.559290	1.068743	0.129164	-0.358045	0.645451	-0.024678	-0.342750	0.669418	0.116411	-0.333299	0.637250	0.133876	-0.222218	0.069639	0.039666	-0.129405	0.332506	-0.225148	-0.116513	0.306338	-0.194515	0.406144	0.069394	-0.184348
15068	125.566667	-0.826378	0.630066	0.004224	-0.794977	0.616996	0.189673	-0.714153	0.856617	-0.008214	-0.691032	0.862996	0.184769	-0.609742	0.689643	-0.166104	-0.618899	1.126059	0.031751	-0.580991	1.129509	0.129710	-0.561489	0.718508	0.316282	-0.559323	1.069080	0.128950	-0.358057	0.645456	-0.024719	-0.342784	0.669450	0.116365	-0.333304	0.637290	0.133829	-0.222139	0.069680	0.039703	-0.129413	0.332480	-0.225189	-0.116438	0.306479	-0.194417	0.406144	0.069388	-0.184342
15069	125.575000	-0.826384	0.630013	0.004217	-0.794983	0.616944	0.189656	-0.714212	0.856574	-0.008295	-0.691096	0.862977	0.184724	-0.609760	0.689603	-0.166147	-0.618630	1.126859	0.031539	-0.580732	1.130079	0.129487	-0.561301	0.718502	0.316044	-0.559397	1.069525	0.128733	-0.358074	0.645461	-0.024757	-0.342794	0.669485	0.116306	-0.333304	0.637328	0.133781	-0.222132	0.069678	0.039711	-0.129438	0.332479	-0.225216	-0.116422	0.306534	-0.194487	0.406144	0.069395	-0.184348
15070	125.583333	-0.826420	0.629973	0.004219	-0.794990	0.616895	0.189644	-0.714364	0.856471	-0.008317	-0.691170	0.862959	0.184680	-0.609812	0.689570	-0.166192	-0.618280	1.127802	0.031269	-0.580430	1.130782	0.129289	-0.561392	0.718798	0.316270	-0.559520	1.070070	0.128537	-0.358094	0.645467	-0.024798	-0.342751	0.669503	0.116221	-0.333311	0.637373	0.133727	-0.222129	0.069668	0.039709	-0.129461	0.332467	-0.225242	-0.116527	0.306356	-0.194607	0.406140	0.069400	-0.184354
15071	125.591667	-0.826449	0.629925	0.004217	-0.794983	0.616867	0.189656	-0.714501	0.856408	-0.008349	-0.691266	0.862954	0.184646	-0.609851	0.689538	-0.166244	-0.617846	1.128864	0.030974	-0.580085	1.131600	0.129016	-0.561211	0.718725	0.315991	-0.559695	1.070729	0.128362	-0.358111	0.645477	-0.024842	-0.342788	0.669550	0.116167	-0.333311	0.637421	0.133679	-0.222130	0.069662	0.039705	-0.129499	0.332467	-0.225275	-0.116523	0.306424	-0.194573	0.406139	0.069384	-0.184347
15072	125.600000	-0.826479	0.629876	0.004219	-0.795011	0.616875	0.189686	-0.714659	0.856350	-0.008379	-0.691378	0.862951	0.184601	-0.609897	0.689534	-0.166279	-0.617341	1.130063	0.030651	-0.579721	1.132570	0.128741	-0.561306	0.719045	0.316223	-0.559884	1.071469	0.128181	-0.358130	0.645498	-0.024888	-0.342819	0.669597	0.116116	-0.333306	0.637474	0.133627	-0.222127	0.069668	0.039703	-0.129530	0.332473	-0.225302	-0.116518	0.306499	-0.194531	0.406130	0.069386	-0.184345
15073	125.608333	-0.826569	0.629863	0.004226	-0.795027	0.616824	0.189658	-0.714850	0.856296	-0.008374	-0.691484	0.862888	0.184526	-0.609955	0.689536	-0.166310	-0.616751	1.131377	0.030299	-0.579253	1.133591	0.128433	-0.561226	0.719176	0.316157	-0.560050	1.072276	0.127960	-0.358144	0.645522	-0.024931	-0.342827	0.669641	0.116050	-0.333311	0.637522	0.133569	-0.222129	0.069672	0.039693	-0.129562	0.332461	-0.225324	-0.116673	0.306314	-0.194667	0.406127	0.069387	-0.184341
15074	125.616667	-0.826564	0.629784	0.004237	-0.795047	0.616801	0.189660	-0.715042	0.856261	-0.008409	-0.691716	0.862958	0.184560	-0.610021	0.689551	-0.166347	-0.616099	1.132752	0.029919	-0.578733	1.134675	0.128146	-0.561113	0.719228	0.316009	-0.560174	1.073129	0.127739	-0.358160	0.645552	-0.024973	-0.342785	0.669685	0.115956	-0.333309	0.637575	0.133507	-0.222126	0.069682	0.039689	-0.129607	0.332459	-0.225346	-0.116616	0.306378	-0.194708	0.406128	0.069390	-0.184345
15075	125.625000	-0.826576	0.629730	0.004233	-0.795068	0.616775	0.189671	-0.715236	0.856239	-0.008440	-0.691893	0.862970	0.184534	-0.610122	0.689567	-0.166378	-0.615377	1.134131	0.029488	-0.578148	1.135768	0.127745	-0.561191	0.719484	0.316167	-0.560289	1.073997	0.127448	-0.358180	0.645584	-0.025015	-0.342819	0.669737	0.115905	-0.333314	0.637634	0.133458	-0.222216	0.069646	0.039644	-0.129638	0.332456	-0.225372	-0.116519	0.306589	-0.194661	0.406125	0.069390	-0.184343
15076	125.633333	-0.826677	0.629709	0.004238	-0.795184	0.616798	0.189700	-0.715448	0.856215	-0.008473	-0.692105	0.863015	0.184532	-0.610191	0.689593	-0.166392	-0.614580	1.135468	0.029048	-0.577486	1.136826	0.127358	-0.561011	0.719521	0.315938	-0.560355	1.074821	0.127146	-0.358197	0.645623	-0.025058	-0.342855	0.669788	0.115854	-0.333314	0.637687	0.133408	-0.222298	0.069611	0.039598	-0.129664	0.332443	-0.225394	-0.116597	0.306483	-0.194609	0.406130	0.069391	-0.184342
15077	125.641667	-0.826762	0.629675	0.004241	-0.795174	0.616734	0.189691	-0.715761	0.856127	-0.008437	-0.692292	0.863014	0.184488	-0.610295	0.689618	-0.166402	-0.613748	1.136666	0.028522	-0.576807	1.137783	0.126956	-0.561137	0.719861	0.316185	-0.560377	1.075503	0.126853	-0.358221	0.645667	-0.025101	-0.342813	0.669825	0.115781	-0.333322	0.637741	0.133362	-0.222213	0.069645	0.039639	-0.129689	0.332428	-0.225408	-0.116754	0.306297	-0.194734	0.406130	0.069388	-0.184341
15078	125.650000	-0.826845	0.629641	0.004241	-0.795248	0.616728	0.189702	-0.716007	0.856121	-0.008445	-0.692516	0.863061	0.184476	-0.610420	0.689627	-0.166401	-0.612870	1.137655	0.028006	-0.576106	1.138530	0.126544	-0.561130	0.719999	0.316168	-0.560505	1.076045	0.126681	-0.358247	0.645712	-0.025141	-0.342832	0.669866	0.115738	-0.333335	0.637794	0.133332	-0.222125	0.069681	0.039673	-0.129724	0.332417	-0.225423	-0.117072	0.306073	-0.194789	0.406128	0.069377	-0.184339
15079	125.658333	-0.826896	0.629578	0.004232	-0.795283	0.616668	0.189703	-0.716253	0.856138	-0.008455	-0.692738	0.863116	0.184431	-0.610603	0.689602	-0.166397	-0.611915	1.138269	0.027507	-0.575388	1.138946	0.126150	-0.561148	0.720118	0.316160	-0.560370	1.076275	0.126458	-0.358275	0.645750	-0.025186	-0.342909	0.669910	0.115711	-0.333357	0.637846	0.133298	-0.222211	0.069641	0.039631	-0.129731	0.332420	-0.225433	-0.117719	0.305777	-0.194391	0.406130	0.069378	-0.184339
15080	125.666667	-0.826949	0.629514	0.004224	-0.795363	0.616663	0.189720	-0.716416	0.856212	-0.008510	-0.692862	0.863055	0.184264	-0.610766	0.689558	-0.166371	-0.611001	1.138540	0.027081	-0.574717	1.139094	0.125806	-0.561184	0.720217	0.316145	-0.559935	1.076240	0.126140	-0.358319	0.645788	-0.025229	-0.342942	0.669955	0.115675	-0.333384	0.637895	0.133269	-0.222123	0.069682	0.039668	-0.129789	0.332418	-0.225451	-0.118497	0.305199	-0.194013	0.406127	0.069369	-0.184335
15081	125.675000	-0.827018	0.629467	0.004220	-0.795431	0.616640	0.189722	-0.716634	0.856218	-0.008536	-0.693207	0.863257	0.184307	-0.610965	0.689460	-0.166308	-0.610168	1.138424	0.026732	-0.574070	1.138854	0.125538	-0.561259	0.720289	0.316135	-0.559663	1.075981	0.126015	-0.358373	0.645821	-0.025269	-0.342942	0.669993	0.115617	-0.333434	0.637947	0.133244	-0.222213	0.069644	0.039624	-0.129839	0.332442	-0.225438	-0.116772	0.306432	-0.194717	0.406123	0.069372	-0.184337
15082	125.683333	-0.827093	0.629420	0.004216	-0.795511	0.616623	0.189726	-0.716841	0.856196	-0.008571	-0.693380	0.863323	0.184211	-0.611177	0.689313	-0.166240	-0.609465	1.138065	0.026473	-0.573485	1.138312	0.125317	-0.561354	0.720324	0.316120	-0.559011	1.075518	0.125592	-0.358444	0.645844	-0.025314	-0.343005	0.670038	0.115594	-0.333495	0.637986	0.133222	-0.222119	0.069693	0.039653	-0.129882	0.332488	-0.225417	-0.116669	0.306656	-0.194720	0.406121	0.069370	-0.184332
15083	125.691667	-0.827183	0.629367	0.004207	-0.795600	0.616604	0.189730	-0.716901	0.856250	-0.008649	-0.693505	0.863381	0.184102	-0.611446	0.689090	-0.166160	-0.608970	1.137453	0.026356	-0.572956	1.137570	0.125181	-0.561485	0.720302	0.316101	-0.558173	1.074888	0.125261	-0.358542	0.645851	-0.025366	-0.343157	0.670081	0.115601	-0.333636	0.637954	0.133150	-0.222211	0.069659	0.039617	-0.129910	0.332517	-0.225435	-0.117647	0.305983	-0.194330	0.406124	0.069371	-0.184329
15084	125.700000	-0.827280	0.629315	0.004193	-0.795694	0.616586	0.189735	-0.716909	0.856286	-0.008749	-0.693607	0.863452	0.184003	-0.611723	0.688810	-0.166080	-0.608589	1.136739	0.026303	-0.572464	1.136726	0.125093	-0.561631	0.720234	0.316081	-0.557223	1.074164	0.124905	-0.358667	0.645846	-0.025413	-0.343273	0.670110	0.115598	-0.333798	0.637903	0.133084	-0.222125	0.069707	0.039663	-0.129952	0.332574	-0.225413	-0.118576	0.305405	-0.193985	0.406119	0.069377	-0.184321
15085	125.708333	-0.827338	0.629229	0.004181	-0.795840	0.616556	0.189725	-0.716979	0.856193	-0.008800	-0.693616	0.863428	0.183839	-0.611982	0.688493	-0.165970	-0.608319	1.135908	0.026291	-0.572041	1.135786	0.125005	-0.561761	0.720091	0.315992	-0.556263	1.073431	0.124601	-0.358817	0.645815	-0.025442	-0.343392	0.670119	0.115585	-0.333811	0.638073	0.133202	-0.222213	0.069674	0.039621	-0.129989	0.332636	-0.225381	-0.116832	0.306693	-0.194660	0.406115	0.069374	-0.184318
15086	125.716667	-0.827408	0.629141	0.004161	-0.795914	0.616521	0.189726	-0.716938	0.856156	-0.008930	-0.693612	0.863434	0.183721	-0.612294	0.688141	-0.165870	-0.608064	1.134960	0.026250	-0.571711	1.134851	0.124954	-0.562020	0.719878	0.315988	-0.555231	1.072659	0.124256	-0.358987	0.645777	-0.025461	-0.343577	0.670139	0.115611	-0.333958	0.638095	0.133213	-0.222131	0.069718	0.039662	-0.129988	0.332718	-0.225342	-0.116799	0.306909	-0.194611	0.406112	0.069368	-0.184317
15087	125.725000	-0.827594	0.629124	0.004151	-0.796066	0.616512	0.189715	-0.716775	0.856116	-0.009073	-0.693556	0.863422	0.183604	-0.612505	0.687759	-0.165779	-0.607829	1.133913	0.026207	-0.571485	1.133842	0.124918	-0.562125	0.719504	0.315724	-0.554580	1.071827	0.124137	-0.359167	0.645724	-0.025470	-0.343749	0.670146	0.115617	-0.334110	0.638101	0.133207	-0.222132	0.069711	0.039663	-0.130059	0.332771	-0.225305	-0.116894	0.306884	-0.194499	0.406111	0.069371	-0.184319
15088	125.733333	-0.827678	0.629092	0.004095	-0.796148	0.616500	0.189694	-0.716660	0.856001	-0.009216	-0.693468	0.863404	0.183486	-0.612754	0.687387	-0.165683	-0.607591	1.132830	0.026179	-0.571324	1.132798	0.124876	-0.562392	0.719448	0.315796	-0.554027	1.070939	0.124057	-0.359355	0.645660	-0.025472	-0.343886	0.670149	0.115602	-0.334269	0.638118	0.133217	-0.222136	0.069712	0.039659	-0.130132	0.332842	-0.225211	-0.116937	0.306959	-0.194447	0.406112	0.069368	-0.184316
15089	125.741667	-0.827696	0.629008	0.004062	-0.796236	0.616503	0.189669	-0.716445	0.855978	-0.009277	-0.693298	0.863387	0.183354	-0.612936	0.687053	-0.165577	-0.607414	1.131692	0.026174	-0.571213	1.131722	0.124920	-0.562665	0.719235	0.315751	-0.553434	1.069986	0.123927	-0.359528	0.645588	-0.025472	-0.344054	0.670156	0.115603	-0.334434	0.638126	0.133218	-0.222315	0.069642	0.039575	-0.130170	0.332917	-0.225162	-0.117045	0.306948	-0.194430	0.406110	0.069359	-0.184308
15090	125.750000	-0.827761	0.629010	0.004003	-0.796312	0.616515	0.189639	-0.716218	0.855910	-0.009435	-0.693146	0.863381	0.183243	-0.613142	0.686746	-0.165493	-0.607310	1.130541	0.026221	-0.571099	1.130631	0.124956	-0.562958	0.719053	0.315711	-0.552852	1.069069	0.123843	-0.359674	0.645516	-0.025474	-0.344267	0.670165	0.115629	-0.334599	0.638127	0.133220	-0.222137	0.069731	0.039646	-0.130218	0.332977	-0.225114	-0.117054	0.307085	-0.194331	0.406109	0.069360	-0.184316
15091	125.758333	-0.827914	0.629083	0.003949	-0.796446	0.616593	0.189620	-0.715953	0.855862	-0.009582	-0.692954	0.863365	0.183108	-0.613179	0.686477	-0.165423	-0.607187	1.129340	0.026367	-0.571043	1.129521	0.125058	-0.563095	0.718852	0.315484	-0.552219	1.068130	0.123722	-0.359783	0.645445	-0.025475	-0.344341	0.670156	0.115602	-0.334729	0.638124	0.133209	-0.222317	0.069654	0.039565	-0.130264	0.333039	-0.225087	-0.117184	0.307003	-0.194430	0.406109	0.069357	-0.184311
15092	125.766667	-0.827819	0.629056	0.003884	-0.796481	0.616641	0.189572	-0.715663	0.855821	-0.009738	-0.692743	0.863364	0.182996	-0.613289	0.686236	-0.165384	-0.607223	1.128189	0.026484	-0.570990	1.128415	0.125141	-0.563342	0.718699	0.315376	-0.551596	1.067241	0.123606	-0.359859	0.645390	-0.025476	-0.344506	0.670152	0.115633	-0.334841	0.638108	0.133210	-0.222141	0.069744	0.039642	-0.130320	0.333082	-0.225065	-0.117160	0.307189	-0.194276	0.406107	0.069350	-0.184304
15093	125.775000	-0.827955	0.629192	0.003845	-0.796482	0.616703	0.189508	-0.715366	0.855802	-0.009838	-0.692486	0.863384	0.182890	-0.613228	0.686057	-0.165371	-0.607286	1.127038	0.026609	-0.570995	1.127343	0.125226	-0.563542	0.718497	0.315178	-0.550822	1.066419	0.123447	-0.359885	0.645345	-0.025465	-0.344551	0.670132	0.115629	-0.334910	0.638098	0.133219	-0.222146	0.069751	0.039646	-0.130382	0.333118	-0.225062	-0.117260	0.307156	-0.194345	0.406107	0.069353	-0.184307
15094	125.783333	-0.827765	0.629198	0.003763	-0.796465	0.616777	0.189444	-0.715042	0.855817	-0.009928	-0.692217	0.863411	0.182791	-0.613167	0.685935	-0.165380	-0.607361	1.125974	0.026739	-0.570993	1.126361	0.125341	-0.563707	0.718390	0.315007	-0.550354	1.065571	0.123400	-0.359870	0.645315	-0.025454	-0.344555	0.670114	0.115628	-0.334949	0.638088	0.133234	-0.222149	0.069752	0.039645	-0.130445	0.333129	-0.225070	-0.117352	0.307107	-0.194433	0.406107	0.069361	-0.184311
15095	125.791667	-0.827726	0.629308	0.003706	-0.796415	0.616867	0.189371	-0.714683	0.855857	-0.010077	-0.691941	0.863426	0.182679	-0.613018	0.685873	-0.165431	-0.607453	1.124986	0.026873	-0.570990	1.125443	0.125439	-0.563812	0.718309	0.314789	-0.549798	1.064882	0.123329	-0.359815	0.645292	-0.025439	-0.344505	0.670126	0.115645	-0.334949	0.638080	0.133245	-0.222145	0.069753	0.039646	-0.130518	0.333125	-0.225101	-0.117381	0.307178	-0.194415	0.406104	0.069353	-0.184307
15096	125.800000	-0.827591	0.629393	0.003651	-0.796277	0.616969	0.189249	-0.714362	0.855891	-0.010148	-0.691657	0.863462	0.182592	-0.612847	0.685849	-0.165537	-0.607545	1.124122	0.027041	-0.570957	1.124637	0.125563	-0.563970	0.718266	0.314654	-0.549265	1.064262	0.123262	-0.359729	0.645273	-0.025427	-0.344453	0.670115	0.115661	-0.334912	0.638076	0.133251	-0.222319	0.069664	0.039565	-0.130590	0.333104	-0.225147	-0.117394	0.307222	-0.194434	0.406111	0.069358	-0.184315
15097	125.808333	-0.827500	0.629529	0.003603	-0.796152	0.617045	0.189197	-0.714029	0.855941	-0.010258	-0.691343	0.863503	0.182499	-0.612601	0.685900	-0.165676	-0.607614	1.123391	0.027191	-0.570910	1.123970	0.125656	-0.564052	0.718249	0.314480	-0.548705	1.063817	0.123196	-0.359599	0.645261	-0.025424	-0.344425	0.670124	0.115693	-0.334829	0.638062	0.133263	-0.222144	0.069744	0.039650	-0.130671	0.333072	-0.225219	-0.117436	0.307200	-0.194565	0.406103	0.069351	-0.184315
15098	125.816667	-0.827290	0.629637	0.003552	-0.796028	0.617169	0.189130	-0.713694	0.856001	-0.010323	-0.691052	0.863557	0.182444	-0.612262	0.686002	-0.165834	-0.607665	1.122816	0.027341	-0.570859	1.123425	0.125795	-0.564023	0.718232	0.314236	-0.548340	1.063402	0.123197	-0.359451	0.645253	-0.025419	-0.344302	0.670124	0.115698	-0.334719	0.638059	0.133270	-0.222147	0.069734	0.039652	-0.130893	0.332977	-0.225423	-0.119356	0.305859	-0.193949	0.406105	0.069356	-0.184322
15099	125.825000	-0.827287	0.629903	0.003521	-0.795877	0.617343	0.189042	-0.713342	0.856108	-0.010375	-0.690740	0.863589	0.182370	-0.611952	0.686140	-0.166057	-0.607698	1.122417	0.027478	-0.570814	1.123080	0.125893	-0.564040	0.718273	0.314127	-0.548194	1.063080	0.123272	-0.359275	0.645244	-0.025428	-0.344130	0.670115	0.115681	-0.334584	0.638052	0.133273	-0.222144	0.069734	0.039658	-0.130978	0.332920	-0.225517	-0.117783	0.307029	-0.194753	0.406101	0.069356	-0.184326
15100	125.833333	-0.827039	0.630012	0.003458	-0.795665	0.617482	0.189002	-0.713048	0.856165	-0.010383	-0.690413	0.863626	0.182310	-0.611553	0.686304	-0.166314	-0.607718	1.122164	0.027610	-0.570767	1.122876	0.125984	-0.563976	0.718309	0.313994	-0.547851	1.062994	0.123274	-0.359078	0.645229	-0.025445	-0.343994	0.670102	0.115686	-0.334428	0.638039	0.133270	-0.222142	0.069729	0.039662	-0.131040	0.332853	-0.225639	-0.117673	0.307027	-0.194818	0.406098	0.069349	-0.184331
15101	125.841667	-0.826808	0.630165	0.003469	-0.795474	0.617612	0.188948	-0.712725	0.856223	-0.010492	-0.690138	0.863681	0.182301	-0.611125	0.686509	-0.166581	-0.607733	1.122127	0.027756	-0.570733	1.122844	0.126117	-0.563866	0.718404	0.313935	-0.547728	1.062984	0.123339	-0.358875	0.645218	-0.025464	-0.343814	0.670087	0.115666	-0.334260	0.638017	0.133249	-0.222143	0.069722	0.039665	-0.131099	0.332780	-0.225754	-0.117741	0.306888	-0.195024	0.406100	0.069355	-0.184331
15102	125.850000	-0.826449	0.630237	0.003447	-0.795247	0.617728	0.188922	-0.712420	0.856273	-0.010552	-0.689858	0.863730	0.182297	-0.610633	0.686736	-0.166871	-0.607732	1.122228	0.027879	-0.570674	1.122913	0.126212	-0.563585	0.718463	0.313758	-0.547655	1.063060	0.123403	-0.358666	0.645205	-0.025490	-0.343623	0.670059	0.115642	-0.334085	0.637983	0.133222	-0.222140	0.069715	0.039673	-0.131130	0.332715	-0.225874	-0.117882	0.306769	-0.195248	0.406098	0.069350	-0.184334
15103	125.858333	-0.826326	0.630428	0.003450	-0.794998	0.617804	0.188863	-0.712105	0.856379	-0.010514	-0.689561	0.863752	0.182284	-0.610209	0.686958	-0.167194	-0.607694	1.122479	0.027909	-0.570607	1.123106	0.126295	-0.563414	0.718588	0.313831	-0.547790	1.063213	0.123524	-0.358445	0.645187	-0.025513	-0.343382	0.670033	0.115606	-0.333894	0.637956	0.133199	-0.222225	0.069660	0.039631	-0.131166	0.332628	-0.226005	-0.117731	0.306805	-0.195361	0.406099	0.069356	-0.184341
15104	125.866667	-0.826105	0.630540	0.003470	-0.794804	0.617917	0.188855	-0.711889	0.856359	-0.010525	-0.689286	0.863757	0.182267	-0.609729	0.687178	-0.167537	-0.607665	1.122899	0.028073	-0.570533	1.123408	0.126376	-0.563116	0.718783	0.313892	-0.547690	1.063510	0.123519	-0.358227	0.645179	-0.025550	-0.343136	0.670005	0.115565	-0.333691	0.637927	0.133166	-0.222138	0.069696	0.039675	-0.131174	0.332553	-0.226131	-0.117702	0.306721	-0.195382	0.406100	0.069361	-0.184335
15105	125.875000	-0.825879	0.630670	0.003483	-0.794603	0.618008	0.188849	-0.711643	0.856418	-0.010495	-0.689036	0.863763	0.182278	-0.609277	0.687405	-0.167862	-0.607583	1.123434	0.028140	-0.570428	1.123836	0.126432	-0.562729	0.718884	0.313901	-0.547857	1.063834	0.123629	-0.358007	0.645173	-0.025590	-0.342949	0.669976	0.115539	-0.333467	0.637905	0.133128	-0.222132	0.069692	0.039674	-0.131141	0.332499	-0.226255	-0.117641	0.306702	-0.195539	0.406098	0.069358	-0.184334
15106	125.883333	-0.825572	0.630715	0.003519	-0.794364	0.618061	0.188844	-0.711423	0.856435	-0.010501	-0.688768	0.863804	0.182310	-0.608780	0.687613	-0.168194	-0.607450	1.124066	0.028198	-0.570298	1.124354	0.126495	-0.562293	0.718990	0.313934	-0.547931	1.064263	0.123683	-0.357797	0.645159	-0.025631	-0.342708	0.669948	0.115494	-0.333246	0.637879	0.133089	-0.222127	0.069689	0.039674	-0.131095	0.332454	-0.226377	-0.117611	0.306575	-0.195841	0.406107	0.069356	-0.184332
15107	125.891667	-0.825417	0.630826	0.003569	-0.794195	0.618132	0.188855	-0.711206	0.856490	-0.010492	-0.688558	0.863791	0.182344	-0.608353	0.687814	-0.168519	-0.607254	1.124748	0.028221	-0.570135	1.124880	0.126530	-0.561843	0.719131	0.314064	-0.548104	1.064676	0.123755	-0.357601	0.645135	-0.025675	-0.342537	0.669927	0.115462	-0.333031	0.637852	0.133046	-0.222118	0.069688	0.039660	-0.131002	0.332428	-0.226532	-0.117510	0.306622	-0.195794	0.406107	0.069357	-0.184334
15108	125.900000	-0.825224	0.630895	0.003627	-0.794031	0.618226	0.188902	-0.711068	0.856470	-0.010480	-0.688361	0.863789	0.182388	-0.607860	0.687997	-0.168844	-0.607006	1.125475	0.028232	-0.569946	1.125449	0.126568	-0.561423	0.719284	0.314281	-0.548423	1.065071	0.123911	-0.357420	0.645123	-0.025725	-0.342282	0.669896	0.115401	-0.332833	0.637820	0.133005	-0.222112	0.069680	0.039661	-0.130913	0.332434	-0.226648	-0.117445	0.306583	-0.195885	0.406110	0.069358	-0.184330
15109	125.908333	-0.825085	0.630966	0.003687	-0.793797	0.618255	0.188898	-0.710887	0.856551	-0.010412	-0.688133	0.863827	0.182432	-0.607479	0.688158	-0.169141	-0.606727	1.126230	0.028238	-0.569713	1.126045	0.126600	-0.560972	0.719396	0.314495	-0.548592	1.065510	0.124007	-0.357267	0.645103	-0.025765	-0.342068	0.669897	0.115373	-0.332653	0.637795	0.132953	-0.222106	0.069675	0.039656	-0.130801	0.332463	-0.226761	-0.117347	0.306531	-0.196072	0.406115	0.069362	-0.184337
15110	125.916667	-0.824944	0.631022	0.003756	-0.793670	0.618317	0.188934	-0.710792	0.856552	-0.010350	-0.687978	0.863836	0.182487	-0.607132	0.688300	-0.169420	-0.606415	1.126926	0.028127	-0.569456	1.126623	0.126640	-0.560315	0.719375	0.314473	-0.548717	1.065943	0.124061	-0.357139	0.645094	-0.025804	-0.341901	0.669886	0.115336	-0.332490	0.637777	0.132908	-0.222102	0.069674	0.039650	-0.130658	0.332520	-0.226880	-0.117289	0.306476	-0.196235	0.406117	0.069363	-0.184337
15111	125.925000	-0.824920	0.631116	0.003813	-0.793571	0.618365	0.188982	-0.710645	0.856623	-0.010324	-0.687841	0.863847	0.182554	-0.606846	0.688406	-0.169685	-0.606114	1.127700	0.028267	-0.569161	1.127155	0.126621	-0.559976	0.719647	0.314975	-0.548725	1.066384	0.124085	-0.357040	0.645074	-0.025837	-0.341789	0.669864	0.115302	-0.332354	0.637754	0.132865	-0.222194	0.069630	0.039604	-0.130510	0.332603	-0.226974	-0.117092	0.306649	-0.196255	0.406119	0.069369	-0.184349
15112	125.933333	-0.824865	0.631156	0.003879	-0.793410	0.618402	0.189033	-0.710617	0.856608	-0.010198	-0.687715	0.863856	0.182615	-0.606576	0.688523	-0.169885	-0.605759	1.128391	0.028273	-0.568843	1.127685	0.126647	-0.559446	0.719710	0.315191	-0.548871	1.066757	0.124197	-0.356964	0.645065	-0.025862	-0.341676	0.669857	0.115287	-0.332241	0.637739	0.132835	-0.222106	0.069670	0.039640	-0.130357	0.332706	-0.227051	-0.117017	0.306636	-0.196384	0.406120	0.069372	-0.184343
15113	125.941667	-0.824823	0.631208	0.003937	-0.793349	0.618430	0.189073	-0.710549	0.856621	-0.010171	-0.687603	0.863864	0.182674	-0.606396	0.688577	-0.170057	-0.605335	1.128979	0.028269	-0.568501	1.128108	0.126673	-0.558992	0.719780	0.315498	-0.548761	1.067043	0.124207	-0.356926	0.645054	-0.025876	-0.341628	0.669837	0.115272	-0.332170	0.637718	0.132814	-0.222192	0.069630	0.039594	-0.130195	0.332832	-0.227105	-0.116624	0.307050	-0.196435	0.406116	0.069377	-0.184344
15114	125.950000	-0.824803	0.631242	0.003987	-0.793337	0.618493	0.189095	-0.710491	0.856643	-0.010105	-0.687503	0.863874	0.182731	-0.606271	0.688604	-0.170186	-0.604862	1.129423	0.028251	-0.568136	1.128410	0.126708	-0.558473	0.719655	0.315620	-0.548765	1.067236	0.124321	-0.356906	0.645038	-0.025884	-0.341628	0.669810	0.115288	-0.332124	0.637700	0.132808	-0.222107	0.069674	0.039633	-0.130060	0.332969	-0.227113	-0.116476	0.307176	-0.196484	0.406112	0.069382	-0.184343
15115	125.958333	-0.824800	0.631261	0.004024	-0.793315	0.618486	0.189137	-0.710377	0.856718	-0.010070	-0.687418	0.863886	0.182789	-0.606222	0.688585	-0.170262	-0.604352	1.129638	0.028280	-0.567699	1.128519	0.126773	-0.558165	0.719891	0.316147	-0.548665	1.067246	0.124435	-0.356918	0.645023	-0.025885	-0.341542	0.669786	0.115287	-0.332108	0.637664	0.132824	-0.222105	0.069679	0.039618	-0.129927	0.333109	-0.227145	-0.116401	0.307223	-0.196452	0.406118	0.069385	-0.184346
15116	125.966667	-0.824817	0.631275	0.004053	-0.793310	0.618477	0.189179	-0.710373	0.856681	-0.009998	-0.687334	0.863898	0.182834	-0.606223	0.688527	-0.170289	-0.603865	1.129675	0.028353	-0.567268	1.128458	0.126851	-0.557810	0.719905	0.316469	-0.548599	1.067075	0.124613	-0.356952	0.645002	-0.025880	-0.341556	0.669750	0.115326	-0.332117	0.637623	0.132847	-0.222102	0.069674	0.039610	-0.129822	0.333252	-0.227143	-0.116297	0.307359	-0.196450	0.406114	0.069385	-0.184344
15117	125.975000	-0.824836	0.631282	0.004069	-0.793368	0.618493	0.189196	-0.710298	0.856716	-0.009936	-0.687247	0.863913	0.182871	-0.606291	0.688424	-0.170264	-0.603418	1.129488	0.028480	-0.566804	1.128180	0.126984	-0.557538	0.719844	0.316775	-0.548212	1.066775	0.124710	-0.357018	0.644984	-0.025863	-0.341612	0.669717	0.115399	-0.332155	0.637572	0.132896	-0.222104	0.069681	0.039605	-0.129721	0.333389	-0.227143	-0.116379	0.307338	-0.196575	0.406120	0.069388	-0.184348
15118	125.983333	-0.824874	0.631284	0.004071	-0.793391	0.618497	0.189223	-0.710227	0.856716	-0.009885	-0.687156	0.863922	0.182899	-0.606408	0.688284	-0.170196	-0.603029	1.129106	0.028677	-0.566329	1.127674	0.127115	-0.557340	0.719840	0.317151	-0.547668	1.066314	0.124765	-0.357101	0.644957	-0.025830	-0.341742	0.669669	0.115487	-0.332216	0.637515	0.132951	-0.222109	0.069683	0.039603	-0.129645	0.333523	-0.227124	-0.116143	0.307615	-0.196428	0.406131	0.069385	-0.184344
15119	125.991667	-0.824927	0.631261	0.004089	-0.793488	0.618513	0.189236	-0.710127	0.856725	-0.009858	-0.686985	0.863866	0.182858	-0.606596	0.688102	-0.170073	-0.602704	1.128524	0.028938	-0.565872	1.126980	0.127325	-0.557155	0.719744	0.317429	-0.546897	1.065718	0.124748	-0.357215	0.644941	-0.025791	-0.341762	0.669638	0.115563	-0.332362	0.637396	0.132972	-0.222105	0.069690	0.039596	-0.129613	0.333664	-0.227078	-0.116121	0.307751	-0.196374	0.406126	0.069387	-0.184343
15120	126.000000	-0.824965	0.631239	0.004089	-0.793589	0.618524	0.189243	-0.709993	0.856735	-0.009864	-0.686932	0.863928	0.182922	-0.606827	0.687895	-0.169911	-0.602427	1.127796	0.029235	-0.565442	1.126190	0.127574	-0.556968	0.719621	0.317631	-0.546224	1.065038	0.124846	-0.357348	0.644918	-0.025730	-0.341888	0.669607	0.115674	-0.332408	0.637428	0.133114	-0.222105	0.069691	0.039595	-0.129470	0.333862	-0.226938	-0.116117	0.307884	-0.196337	0.406127	0.069388	-0.184350
15121	126.008333	-0.825046	0.631243	0.004080	-0.793698	0.618529	0.189243	-0.709837	0.856749	-0.009827	-0.686758	0.863917	0.182900	-0.607083	0.687665	-0.169691	-0.602210	1.126973	0.029586	-0.565044	1.125334	0.127870	-0.556922	0.719456	0.317869	-0.545342	1.064306	0.124844	-0.357504	0.644904	-0.025662	-0.342044	0.669582	0.115797	-0.332530	0.637391	0.133207	-0.222110	0.069696	0.039596	-0.129469	0.334004	-0.226915	-0.116209	0.307932	-0.196365	0.406138	0.069390	-0.184349
15122	126.016667	-0.825125	0.631227	0.004059	-0.793792	0.618536	0.189241	-0.709626	0.856793	-0.009825	-0.686499	0.863795	0.182793	-0.607374	0.687413	-0.169453	-0.602016	1.126071	0.029927	-0.564675	1.124412	0.128142	-0.557022	0.719245	0.318149	-0.544479	1.063564	0.124892	-0.357664	0.644893	-0.025586	-0.342224	0.669565	0.115923	-0.332669	0.637367	0.133303	-0.222114	0.069699	0.039600	-0.129542	0.334140	-0.226870	-0.116222	0.308151	-0.196269	0.406162	0.069292	-0.184193
15123	126.025000	-0.825218	0.631251	0.004032	-0.793945	0.618567	0.189253	-0.709413	0.856795	-0.009829	-0.686453	0.863897	0.182891	-0.607645	0.687158	-0.169175	-0.601854	1.125154	0.030282	-0.564357	1.123488	0.128441	-0.557087	0.719049	0.318317	-0.543727	1.062804	0.124994	-0.357832	0.644887	-0.025488	-0.342379	0.669556	0.116055	-0.332818	0.637354	0.133420	-0.222118	0.069707	0.039606	-0.129657	0.334252	-0.226818	-0.116542	0.308081	-0.196426	0.406145	0.069396	-0.184348
15124	126.033333	-0.825334	0.631304	0.004003	-0.794090	0.618654	0.189215	-0.709169	0.856789	-0.009866	-0.686278	0.863915	0.182890	-0.607907	0.686915	-0.168865	-0.601698	1.124227	0.030526	-0.564054	1.122567	0.128745	-0.557200	0.718814	0.318438	-0.543021	1.062051	0.125125	-0.358000	0.644883	-0.025383	-0.342536	0.669549	0.116181	-0.332978	0.637343	0.133539	-0.222123	0.069709	0.039608	-0.129812	0.334346	-0.226760	-0.116777	0.308166	-0.196472	0.406150	0.069400	-0.184353
15125	126.041667	-0.825366	0.631323	0.003969	-0.794176	0.618665	0.189198	-0.708880	0.856834	-0.009888	-0.686060	0.863863	0.182853	-0.608228	0.686685	-0.168571	-0.601631	1.123366	0.031055	-0.563787	1.121678	0.129052	-0.557334	0.718594	0.318487	-0.542509	1.061314	0.125315	-0.358160	0.644876	-0.025273	-0.342689	0.669553	0.116310	-0.333134	0.637329	0.133648	-0.222214	0.069672	0.039568	-0.129990	0.334422	-0.226714	-0.117727	0.307649	-0.195906	0.406152	0.069404	-0.184359
15126	126.050000	-0.825610	0.631481	0.003921	-0.794252	0.618683	0.189175	-0.708614	0.856815	-0.009887	-0.685839	0.863886	0.182849	-0.608463	0.686476	-0.168266	-0.601556	1.122524	0.031438	-0.563552	1.120849	0.129377	-0.557564	0.718369	0.318554	-0.541759	1.060672	0.125389	-0.358297	0.644873	-0.025160	-0.342780	0.669599	0.116464	-0.333283	0.637322	0.133751	-0.222132	0.069719	0.039605	-0.130197	0.334477	-0.226663	-0.118631	0.307231	-0.195456	0.406147	0.069397	-0.184355
15127	126.058333	-0.825596	0.631523	0.003865	-0.794335	0.618770	0.189104	-0.708291	0.856852	-0.009922	-0.685583	0.863821	0.182807	-0.608661	0.686305	-0.167969	-0.601517	1.121730	0.031765	-0.563381	1.120117	0.129730	-0.557746	0.718131	0.318485	-0.541272	1.060030	0.125588	-0.358414	0.644884	-0.025049	-0.342938	0.669593	0.116561	-0.333421	0.637322	0.133853	-0.222138	0.069723	0.039610	-0.130645	0.334434	-0.226673	-0.117990	0.307857	-0.195723	0.406148	0.069402	-0.184363
15128	126.066667	-0.825563	0.631568	0.003811	-0.794441	0.618831	0.189045	-0.707957	0.856892	-0.009964	-0.685351	0.863809	0.182803	-0.608824	0.686188	-0.167668	-0.601467	1.121007	0.032047	-0.563218	1.119435	0.130041	-0.558006	0.717882	0.318418	-0.540740	1.059499	0.125739	-0.358506	0.644897	-0.024947	-0.343014	0.669620	0.116672	-0.333541	0.637325	0.133947	-0.222141	0.069729	0.039617	-0.130890	0.334404	-0.226663	-0.117459	0.308282	-0.196116	0.406143	0.069401	-0.184372
15129	126.075000	-0.825548	0.631647	0.003764	-0.794413	0.618885	0.189005	-0.707635	0.856921	-0.009984	-0.685122	0.863814	0.182812	-0.608932	0.686118	-0.167419	-0.601460	1.120413	0.032514	-0.563075	1.118809	0.130341	-0.558287	0.717662	0.318317	-0.540343	1.059005	0.125932	-0.358557	0.644918	-0.024848	-0.343108	0.669603	0.116751	-0.333633	0.637321	0.134033	-0.222325	0.069636	0.039540	-0.131169	0.334331	-0.226616	-0.117583	0.308407	-0.195974	0.406142	0.069400	-0.184376
15130	126.083333	-0.825582	0.631762	0.003741	-0.794413	0.618945	0.188962	-0.707305	0.856963	-0.009994	-0.684884	0.863824	0.182825	-0.608982	0.686094	-0.167207	-0.601427	1.119859	0.032781	-0.562943	1.118310	0.130633	-0.558558	0.717469	0.318187	-0.540008	1.058569	0.126134	-0.358579	0.644939	-0.024748	-0.343163	0.669608	0.116845	-0.333810	0.637169	0.134005	-0.222156	0.069720	0.039632	-0.131429	0.334246	-0.226592	-0.117836	0.308323	-0.195956	0.406139	0.069394	-0.184376
15131	126.091667	-0.825439	0.631843	0.003690	-0.794363	0.618990	0.188918	-0.706986	0.857016	-0.009997	-0.684597	0.863771	0.182776	-0.608977	0.686132	-0.167019	-0.601402	1.119461	0.033157	-0.562842	1.117882	0.130947	-0.558845	0.717294	0.318037	-0.539731	1.058220	0.126361	-0.358565	0.644964	-0.024659	-0.343135	0.669628	0.116932	-0.333832	0.637167	0.134083	-0.222157	0.069716	0.039637	-0.131717	0.334127	-0.226575	-0.118266	0.307997	-0.196040	0.406135	0.069395	-0.184374
15132	126.100000	-0.825343	0.631960	0.003672	-0.794326	0.619089	0.188875	-0.706651	0.857098	-0.009994	-0.684334	0.863765	0.182776	-0.608912	0.686193	-0.166897	-0.601380	1.119116	0.033403	-0.562738	1.117554	0.131248	-0.559090	0.717110	0.317822	-0.539480	1.057963	0.126592	-0.358520	0.644978	-0.024577	-0.343117	0.669629	0.117000	-0.333825	0.637169	0.134149	-0.222163	0.069725	0.039643	-0.131985	0.333987	-0.226556	-0.118466	0.307980	-0.196102	0.406131	0.069398	-0.184373
15133	126.108333	-0.825060	0.631996	0.003624	-0.794324	0.619218	0.188851	-0.706348	0.857155	-0.010003	-0.684119	0.863807	0.182825	-0.608786	0.686291	-0.166855	-0.601383	1.118947	0.033853	-0.562660	1.117337	0.131522	-0.559381	0.716940	0.317650	-0.539336	1.057775	0.126794	-0.358437	0.644983	-0.024509	-0.343109	0.669609	0.117047	-0.333775	0.637170	0.134208	-0.222161	0.069721	0.039660	-0.132229	0.333840	-0.226534	-0.118579	0.307961	-0.195942	0.406127	0.069396	-0.184364
15134	126.116667	-0.824950	0.632134	0.003627	-0.794151	0.619249	0.188804	-0.706042	0.857246	-0.009969	-0.683877	0.863812	0.182848	-0.608548	0.686445	-0.166847	-0.601368	1.118854	0.034151	-0.562584	1.117211	0.131804	-0.559593	0.716877	0.317476	-0.539205	1.057688	0.127031	-0.358333	0.644985	-0.024463	-0.342980	0.669634	0.117087	-0.333704	0.637166	0.134251	-0.222159	0.069720	0.039672	-0.132445	0.333672	-0.226519	-0.120652	0.306446	-0.195275	0.406127	0.069387	-0.184352
15135	126.125000	-0.824871	0.632309	0.003614	-0.794025	0.619351	0.188787	-0.705763	0.857331	-0.009947	-0.683629	0.863841	0.182887	-0.608291	0.686619	-0.166922	-0.601355	1.118882	0.034456	-0.562529	1.117242	0.132094	-0.559629	0.716604	0.317020	-0.539121	1.057719	0.127264	-0.358199	0.644978	-0.024432	-0.342873	0.669623	0.117103	-0.333597	0.637165	0.134270	-0.222157	0.069714	0.039675	-0.132647	0.333473	-0.226546	-0.120137	0.306795	-0.195763	0.406129	0.069379	-0.184357
15136	126.133333	-0.824705	0.632445	0.003613	-0.793813	0.619415	0.188746	-0.705510	0.857460	-0.009900	-0.683409	0.863843	0.182932	-0.608046	0.686808	-0.167055	-0.601315	1.119046	0.034723	-0.562458	1.117371	0.132341	-0.559866	0.716641	0.316980	-0.539087	1.057835	0.127511	-0.358053	0.644970	-0.024421	-0.342717	0.669604	0.117090	-0.333472	0.637158	0.134281	-0.222328	0.069619	0.039600	-0.132800	0.333304	-0.226576	-0.120983	0.306111	-0.195342	0.406122	0.069365	-0.184357
15137	126.141667	-0.824546	0.632579	0.003627	-0.793661	0.619498	0.188737	-0.705213	0.857557	-0.009851	-0.683118	0.863759	0.182927	-0.607644	0.687032	-0.167253	-0.601257	1.119330	0.034975	-0.562383	1.117601	0.132585	-0.560029	0.716577	0.316873	-0.539104	1.058053	0.127782	-0.357877	0.644969	-0.024418	-0.342573	0.669582	0.117075	-0.333329	0.637142	0.134269	-0.222241	0.069653	0.039641	-0.132881	0.333130	-0.226646	-0.120411	0.306372	-0.195799	0.406119	0.069364	-0.184359
15138	126.150000	-0.824386	0.632707	0.003656	-0.793499	0.619578	0.188747	-0.705006	0.857602	-0.009821	-0.682958	0.863856	0.183077	-0.607226	0.687297	-0.167461	-0.601184	1.119720	0.035237	-0.562287	1.117958	0.132835	-0.560082	0.716518	0.316727	-0.539161	1.058335	0.128072	-0.357688	0.644962	-0.024430	-0.342413	0.669555	0.117061	-0.333182	0.637117	0.134252	-0.222156	0.069692	0.039689	-0.132944	0.332973	-0.226696	-0.119808	0.306643	-0.196267	0.406121	0.069364	-0.184360
15139	126.158333	-0.824128	0.632773	0.003685	-0.793519	0.619762	0.188797	-0.704799	0.857705	-0.009689	-0.682776	0.863842	0.183172	-0.606801	0.687560	-0.167723	-0.601063	1.120183	0.035373	-0.562215	1.118410	0.133083	-0.559996	0.716420	0.316518	-0.539258	1.058693	0.128337	-0.357499	0.644949	-0.024462	-0.342210	0.669542	0.117047	-0.333015	0.637086	0.134223	-0.222148	0.069681	0.039689	-0.132971	0.332841	-0.226763	-0.119834	0.306506	-0.196333	0.406116	0.069369	-0.184366
15140	126.166667	-0.823896	0.632873	0.003720	-0.793134	0.619666	0.188802	-0.704584	0.857831	-0.009635	-0.682602	0.863825	0.183279	-0.606365	0.687847	-0.168019	-0.600959	1.120784	0.035682	-0.562112	1.118909	0.133297	-0.559930	0.716355	0.316433	-0.539379	1.059101	0.128600	-0.357317	0.644944	-0.024497	-0.342108	0.669477	0.117013	-0.332844	0.637046	0.134188	-0.222149	0.069677	0.039692	-0.132967	0.332727	-0.226828	-0.121211	0.305499	-0.195602	0.406111	0.069366	-0.184365
15141	126.175000	-0.823824	0.632996	0.003790	-0.792976	0.619723	0.188861	-0.704457	0.857844	-0.009485	-0.682456	0.863801	0.183390	-0.605942	0.688126	-0.168332	-0.600815	1.121438	0.035888	-0.562002	1.119494	0.133507	-0.559862	0.716315	0.316472	-0.539539	1.059586	0.128891	-0.357136	0.644936	-0.024542	-0.341923	0.669446	0.116979	-0.332673	0.637012	0.134146	-0.222236	0.069630	0.039660	-0.132926	0.332656	-0.226909	-0.121168	0.305421	-0.195697	0.406108	0.069364	-0.184362
15142	126.183333	-0.823581	0.633065	0.003816	-0.792739	0.619731	0.188889	-0.704244	0.857974	-0.009419	-0.682316	0.863771	0.183504	-0.605484	0.688426	-0.168638	-0.600652	1.122124	0.035961	-0.561866	1.120141	0.133730	-0.559665	0.716227	0.316449	-0.539716	1.060103	0.129173	-0.356964	0.644927	-0.024589	-0.341686	0.669437	0.116948	-0.332512	0.636975	0.134098	-0.222149	0.069671	0.039698	-0.132852	0.332616	-0.226993	-0.121097	0.305374	-0.195789	0.406106	0.069364	-0.184361
15143	126.191667	-0.823519	0.633178	0.003871	-0.792602	0.619764	0.188938	-0.704177	0.857991	-0.009234	-0.682189	0.863738	0.183622	-0.605076	0.688715	-0.168955	-0.600475	1.122960	0.036256	-0.561730	1.120843	0.133902	-0.559440	0.716150	0.316501	-0.539938	1.060671	0.129465	-0.356809	0.644929	-0.024636	-0.341530	0.669403	0.116901	-0.332355	0.636932	0.134047	-0.222228	0.069623	0.039663	-0.132755	0.332612	-0.227086	-0.120237	0.305868	-0.196290	0.406100	0.069367	-0.184362
15144	126.200000	-0.823408	0.633258	0.003917	-0.792454	0.619793	0.188996	-0.704084	0.858046	-0.009113	-0.682083	0.863708	0.183743	-0.604686	0.688987	-0.169287	-0.600227	1.123741	0.036403	-0.561571	1.121556	0.134078	-0.559193	0.716078	0.316598	-0.540178	1.061237	0.129779	-0.356662	0.644931	-0.024686	-0.341387	0.669360	0.116852	-0.332211	0.636892	0.134005	-0.222144	0.069664	0.039702	-0.132587	0.332692	-0.227153	-0.120840	0.305419	-0.195972	0.406100	0.069364	-0.184359
15145	126.208333	-0.823415	0.633404	0.003943	-0.792345	0.619818	0.189044	-0.703985	0.858122	-0.009023	-0.681986	0.863672	0.183873	-0.604293	0.689270	-0.169560	-0.599934	1.124495	0.036555	-0.561379	1.122254	0.134270	-0.558904	0.716008	0.316750	-0.540399	1.061755	0.130099	-0.356529	0.644917	-0.024727	-0.341266	0.669311	0.116821	-0.332089	0.636842	0.133968	-0.222142	0.069669	0.039694	-0.132451	0.332728	-0.227261	-0.119941	0.305958	-0.196471	0.406098	0.069357	-0.184363
15146	126.216667	-0.823334	0.633459	0.003983	-0.792246	0.619829	0.189082	-0.703917	0.858186	-0.008886	-0.681899	0.863640	0.184008	-0.603951	0.689527	-0.169835	-0.599615	1.125186	0.036690	-0.561155	1.122854	0.134436	-0.558595	0.715938	0.316932	-0.540582	1.062206	0.130409	-0.356418	0.644907	-0.024757	-0.341162	0.669263	0.116806	-0.331976	0.636786	0.133934	-0.222135	0.069659	0.039694	-0.132239	0.332848	-0.227361	-0.119065	0.306509	-0.196946	0.406093	0.069362	-0.184372
15147	126.225000	-0.823271	0.633502	0.004022	-0.792243	0.619901	0.189139	-0.703875	0.858245	-0.008739	-0.681829	0.863608	0.184150	-0.603648	0.689753	-0.170073	-0.599286	1.125750	0.036863	-0.560905	1.123352	0.134660	-0.558250	0.715858	0.317126	-0.540657	1.062551	0.130698	-0.356324	0.644896	-0.024769	-0.341087	0.669204	0.116808	-0.331888	0.636722	0.133922	-0.222230	0.069608	0.039646	-0.132040	0.332968	-0.227425	-0.119549	0.306156	-0.196638	0.406090	0.069352	-0.184371
15148	126.233333	-0.823219	0.633532	0.004061	-0.792075	0.619836	0.189163	-0.703844	0.858305	-0.008581	-0.681770	0.863581	0.184295	-0.603371	0.689958	-0.170281	-0.598962	1.126201	0.037058	-0.560615	1.123677	0.134863	-0.557959	0.715779	0.317398	-0.540646	1.062804	0.130940	-0.356246	0.644881	-0.024769	-0.341055	0.669125	0.116819	-0.331809	0.636656	0.133933	-0.222142	0.069641	0.039688	-0.131841	0.333100	-0.227475	-0.120051	0.305824	-0.196273	0.406095	0.069358	-0.184371
15149	126.241667	-0.823198	0.633566	0.004092	-0.792047	0.619831	0.189191	-0.703822	0.858356	-0.008445	-0.681714	0.863555	0.184453	-0.603162	0.690132	-0.170442	-0.598665	1.126476	0.037277	-0.560320	1.123874	0.135077	-0.557625	0.715735	0.317678	-0.540497	1.062931	0.131167	-0.356196	0.644878	-0.024747	-0.340996	0.669065	0.116860	-0.331750	0.636582	0.133950	-0.222140	0.069649	0.039688	-0.131624	0.333251	-0.227513	-0.119826	0.305967	-0.196317	0.406095	0.069356	-0.184361
15150	126.250000	-0.823190	0.633594	0.004130	-0.792122	0.619879	0.189230	-0.703800	0.858419	-0.008335	-0.681664	0.863530	0.184600	-0.603000	0.690277	-0.170566	-0.598379	1.126634	0.037526	-0.559986	1.123931	0.135328	-0.557269	0.715649	0.317917	-0.540288	1.062962	0.131357	-0.356157	0.644873	-0.024716	-0.340954	0.669003	0.116917	-0.331711	0.636507	0.133984	-0.222138	0.069641	0.039685	-0.131382	0.333425	-0.227540	-0.119615	0.306115	-0.196345	0.406095	0.069355	-0.184358
15151	126.258333	-0.823145	0.633581	0.004165	-0.792132	0.619861	0.189260	-0.703719	0.858544	-0.008208	-0.681610	0.863500	0.184732	-0.602885	0.690380	-0.170635	-0.598109	1.126672	0.037803	-0.559680	1.123860	0.135563	-0.557018	0.715573	0.318270	-0.540000	1.062880	0.131550	-0.356145	0.644874	-0.024675	-0.340938	0.668942	0.116988	-0.331693	0.636426	0.134028	-0.222222	0.069614	0.039644	-0.131166	0.333599	-0.227571	-0.117617	0.307588	-0.197003	0.406105	0.069361	-0.184356
15152	126.266667	-0.823218	0.633639	0.004186	-0.792073	0.619790	0.189272	-0.703721	0.858560	-0.008035	-0.681566	0.863469	0.184861	-0.602847	0.690447	-0.170660	-0.597842	1.126588	0.038089	-0.559372	1.123707	0.135816	-0.556773	0.715466	0.318613	-0.539690	1.062739	0.131760	-0.356152	0.644880	-0.024632	-0.340942	0.668884	0.117064	-0.331695	0.636347	0.134092	-0.222137	0.069659	0.039681	-0.130993	0.333783	-0.227551	-0.117442	0.307745	-0.197000	0.406106	0.069350	-0.184346
15153	126.275000	-0.823271	0.633657	0.004201	-0.792143	0.619775	0.189298	-0.703697	0.858597	-0.007882	-0.681510	0.863434	0.184987	-0.602857	0.690478	-0.170623	-0.597592	1.126411	0.038401	-0.559062	1.123475	0.136098	-0.556530	0.715371	0.318932	-0.539332	1.062533	0.131988	-0.356188	0.644879	-0.024581	-0.340973	0.668817	0.117161	-0.331719	0.636263	0.134158	-0.222136	0.069661	0.039679	-0.130822	0.333958	-0.227540	-0.117390	0.307755	-0.197166	0.406109	0.069361	-0.184355
15154	126.283333	-0.823315	0.633672	0.004214	-0.792228	0.619754	0.189334	-0.703648	0.858629	-0.007759	-0.681451	0.863396	0.185106	-0.602911	0.690480	-0.170535	-0.597351	1.126177	0.038722	-0.558767	1.123201	0.136386	-0.556246	0.715233	0.319170	-0.538964	1.062285	0.132228	-0.356241	0.644874	-0.024524	-0.340933	0.668797	0.117279	-0.331768	0.636179	0.134229	-0.222142	0.069658	0.039681	-0.130683	0.334118	-0.227510	-0.117172	0.307924	-0.197174	0.406114	0.069363	-0.184361
15155	126.291667	-0.823209	0.633569	0.004232	-0.792232	0.619725	0.189356	-0.703589	0.858651	-0.007662	-0.681393	0.863344	0.185229	-0.603018	0.690464	-0.170392	-0.597143	1.125889	0.039076	-0.558482	1.122898	0.136740	-0.556062	0.715081	0.319486	-0.538581	1.062011	0.132467	-0.356318	0.644868	-0.024452	-0.341093	0.668684	0.117367	-0.331830	0.636099	0.134310	-0.222323	0.069574	0.039594	-0.130563	0.334281	-0.227466	-0.116976	0.308297	-0.197010	0.406121	0.069355	-0.184363
15156	126.300000	-0.823217	0.633553	0.004230	-0.792341	0.619701	0.189354	-0.703528	0.858672	-0.007524	-0.681330	0.863286	0.185353	-0.603217	0.690429	-0.170190	-0.596961	1.125573	0.039458	-0.558199	1.122576	0.137080	-0.555922	0.714958	0.319818	-0.538168	1.061719	0.132721	-0.356410	0.644855	-0.024368	-0.341108	0.668652	0.117482	-0.331900	0.636032	0.134399	-0.222158	0.069654	0.039668	-0.130464	0.334428	-0.227413	-0.116911	0.308409	-0.196955	0.406119	0.069368	-0.184363
15157	126.308333	-0.823300	0.633566	0.004237	-0.792421	0.619672	0.189383	-0.703459	0.858701	-0.007411	-0.681272	0.863217	0.185467	-0.603348	0.690386	-0.169935	-0.596797	1.125212	0.039825	-0.557928	1.122229	0.137391	-0.555887	0.714746	0.320146	-0.537765	1.061442	0.133008	-0.356514	0.644850	-0.024272	-0.341194	0.668604	0.117592	-0.331984	0.635972	0.134498	-0.222162	0.069659	0.039671	-0.130394	0.334556	-0.227328	-0.116889	0.308514	-0.196875	0.406121	0.069367	-0.184366
15158	126.316667	-0.823375	0.633583	0.004239	-0.792483	0.619642	0.189393	-0.703399	0.858723	-0.007229	-0.681206	0.863149	0.185585	-0.603600	0.690324	-0.169665	-0.596658	1.124842	0.040226	-0.557667	1.121888	0.137727	-0.555805	0.714553	0.320387	-0.537366	1.061162	0.133285	-0.356621	0.644854	-0.024172	-0.341282	0.668569	0.117701	-0.332075	0.635923	0.134598	-0.222175	0.069672	0.039677	-0.130370	0.334641	-0.227243	-0.116887	0.308588	-0.196777	0.406124	0.069378	-0.184366
15159	126.325000	-0.823460	0.633608	0.004258	-0.792551	0.619609	0.189409	-0.703304	0.858758	-0.007139	-0.681172	0.863069	0.185729	-0.603820	0.690270	-0.169336	-0.596538	1.124459	0.040605	-0.557422	1.121535	0.138073	-0.555766	0.714341	0.320593	-0.536965	1.060878	0.133583	-0.356720	0.644862	-0.024064	-0.341424	0.668535	0.117820	-0.332152	0.635890	0.134692	-0.222269	0.069630	0.039640	-0.130374	0.334687	-0.227146	-0.116912	0.308616	-0.196684	0.406121	0.069378	-0.184353
15160	126.333333	-0.823483	0.633608	0.004247	-0.792610	0.619576	0.189423	-0.703190	0.858792	-0.007046	-0.681123	0.862976	0.185845	-0.604051	0.690229	-0.168986	-0.596429	1.124061	0.041002	-0.557203	1.121196	0.138459	-0.555762	0.714129	0.320766	-0.536595	1.060587	0.133864	-0.356812	0.644878	-0.023959	-0.341469	0.668521	0.117924	-0.332224	0.635864	0.134777	-0.222186	0.069673	0.039691	-0.130441	0.334705	-0.226995	-0.116955	0.308617	-0.196587	0.406121	0.069379	-0.184353
15161	126.341667	-0.823522	0.633630	0.004278	-0.792667	0.619547	0.189438	-0.703074	0.858846	-0.006923	-0.681031	0.862918	0.185962	-0.604282	0.690194	-0.168624	-0.596345	1.123678	0.041414	-0.556984	1.120855	0.138783	-0.555816	0.713935	0.320933	-0.536226	1.060310	0.134159	-0.356893	0.644898	-0.023864	-0.341530	0.668507	0.118021	-0.332285	0.635842	0.134863	-0.222191	0.069679	0.039696	-0.130482	0.334667	-0.226909	-0.117043	0.308541	-0.196456	0.406124	0.069385	-0.184352
15162	126.350000	-0.823553	0.633655	0.004281	-0.792732	0.619519	0.189452	-0.702980	0.858870	-0.006824	-0.680997	0.862821	0.186079	-0.604543	0.690168	-0.168261	-0.596276	1.123290	0.041824	-0.556759	1.120548	0.139129	-0.555819	0.713668	0.320953	-0.535836	1.060057	0.134481	-0.356968	0.644923	-0.023770	-0.341642	0.668470	0.118107	-0.332335	0.635815	0.134936	-0.222375	0.069592	0.039621	-0.130417	0.334635	-0.226705	-0.117195	0.308418	-0.196269	0.406124	0.069377	-0.184347
15163	126.358333	-0.823559	0.633688	0.004320	-0.792838	0.619538	0.189498	-0.702846	0.858931	-0.006692	-0.680929	0.862758	0.186199	-0.604735	0.690166	-0.167893	-0.596222	1.122930	0.042235	-0.556560	1.120266	0.139503	-0.555849	0.713338	0.320875	-0.535528	1.059820	0.134790	-0.357028	0.644947	-0.023685	-0.341669	0.668451	0.118184	-0.332367	0.635793	0.135001	-0.222205	0.069670	0.039703	-0.130572	0.334507	-0.226638	-0.117286	0.308312	-0.196154	0.406128	0.069372	-0.184349
15164	126.366667	-0.823593	0.633760	0.004352	-0.792828	0.619483	0.189552	-0.702736	0.858971	-0.006550	-0.680853	0.862699	0.186326	-0.604926	0.690189	-0.167530	-0.596182	1.122605	0.042650	-0.556374	1.120027	0.139873	-0.556126	0.713238	0.321136	-0.535198	1.059632	0.135110	-0.357068	0.644971	-0.023599	-0.341676	0.668437	0.118263	-0.332378	0.635773	0.135067	-0.222208	0.069659	0.039708	-0.130737	0.334340	-0.226560	-0.117507	0.307998	-0.196146	0.406129	0.069367	-0.184351
15165	126.375000	-0.823566	0.633799	0.004379	-0.792845	0.619519	0.189548	-0.702567	0.859084	-0.006440	-0.680769	0.862644	0.186452	-0.605118	0.690243	-0.167188	-0.596150	1.122316	0.043074	-0.556197	1.119815	0.140215	-0.556233	0.713006	0.321092	-0.534899	1.059473	0.135433	-0.357087	0.644990	-0.023524	-0.341630	0.668428	0.118332	-0.332389	0.635746	0.135127	-0.222209	0.069658	0.039715	-0.130835	0.334183	-0.226423	-0.117593	0.307851	-0.196024	0.406130	0.069363	-0.184350
15166	126.383333	-0.823558	0.633854	0.004425	-0.792831	0.619512	0.189579	-0.702401	0.859170	-0.006328	-0.680685	0.862597	0.186584	-0.605277	0.690317	-0.166861	-0.596125	1.122076	0.043494	-0.556025	1.119625	0.140567	-0.556312	0.712718	0.320944	-0.534621	1.059345	0.135767	-0.357088	0.645011	-0.023448	-0.341636	0.668395	0.118403	-0.332378	0.635716	0.135174	-0.222218	0.069646	0.039728	-0.130928	0.334006	-0.226278	-0.117671	0.307692	-0.195906	0.406135	0.069359	-0.184345
15167	126.391667	-0.823501	0.633942	0.004465	-0.792783	0.619499	0.189631	-0.702328	0.859207	-0.006145	-0.680591	0.862549	0.186710	-0.605330	0.690426	-0.166558	-0.596109	1.121851	0.043835	-0.555867	1.119535	0.140939	-0.556599	0.712572	0.321052	-0.534387	1.059273	0.136098	-0.357075	0.645032	-0.023385	-0.341552	0.668384	0.118448	-0.332354	0.635687	0.135224	-0.222216	0.069648	0.039738	-0.130974	0.333826	-0.226185	-0.117687	0.307646	-0.195734	0.406136	0.069376	-0.184349
15168	126.400000	-0.823438	0.634016	0.004503	-0.792736	0.619535	0.189646	-0.702194	0.859286	-0.006033	-0.680488	0.862488	0.186826	-0.605405	0.690552	-0.166297	-0.596105	1.121745	0.044300	-0.555721	1.119472	0.141260	-0.556762	0.712379	0.320980	-0.534182	1.059236	0.136417	-0.357050	0.645056	-0.023331	-0.341493	0.668376	0.118504	-0.332327	0.635663	0.135263	-0.222217	0.069654	0.039749	-0.131009	0.333645	-0.226090	-0.117831	0.307342	-0.195631	0.406134	0.069377	-0.184346
15169	126.408333	-0.823365	0.634102	0.004565	-0.792619	0.619509	0.189646	-0.702054	0.859385	-0.005879	-0.680388	0.862502	0.186990	-0.605460	0.690707	-0.166097	-0.596105	1.121665	0.044601	-0.555606	1.119475	0.141611	-0.556881	0.712210	0.320861	-0.534010	1.059260	0.136743	-0.357016	0.645082	-0.023290	-0.341479	0.668346	0.118543	-0.332281	0.635635	0.135293	-0.222310	0.069618	0.039720	-0.131023	0.333444	-0.225980	-0.117825	0.307247	-0.195456	0.406132	0.069379	-0.184339
15170	126.416667	-0.823487	0.634295	0.004633	-0.792526	0.619497	0.189704	-0.701941	0.859447	-0.005717	-0.680320	0.862475	0.187159	-0.605474	0.690877	-0.165941	-0.596126	1.121681	0.045045	-0.555510	1.119508	0.141949	-0.557078	0.712026	0.320800	-0.533874	1.059318	0.137061	-0.356967	0.645101	-0.023258	-0.341459	0.668318	0.118572	-0.332240	0.635601	0.135309	-0.222225	0.069662	0.039764	-0.131045	0.333258	-0.225872	-0.117827	0.307136	-0.195268	0.406135	0.069376	-0.184345
15171	126.425000	-0.823220	0.634280	0.004678	-0.792452	0.619522	0.189739	-0.701809	0.859545	-0.005530	-0.680194	0.862477	0.187334	-0.605406	0.691077	-0.165833	-0.596158	1.121750	0.045419	-0.555425	1.119633	0.142252	-0.557202	0.711893	0.320713	-0.533791	1.059412	0.137371	-0.356912	0.645121	-0.023231	-0.341312	0.668300	0.118567	-0.332187	0.635576	0.135327	-0.222230	0.069658	0.039773	-0.131033	0.333084	-0.225783	-0.117819	0.307018	-0.195183	0.406130	0.069379	-0.184347
15172	126.433333	-0.823121	0.634362	0.004732	-0.792377	0.619539	0.189777	-0.701709	0.859602	-0.005364	-0.680097	0.862453	0.187514	-0.605305	0.691286	-0.165761	-0.596186	1.121875	0.045779	-0.555324	1.119770	0.142568	-0.557186	0.711741	0.320501	-0.533747	1.059542	0.137690	-0.356854	0.645143	-0.023212	-0.341261	0.668280	0.118578	-0.332136	0.635559	0.135338	-0.222233	0.069642	0.039773	-0.130997	0.332927	-0.225696	-0.117778	0.306906	-0.195120	0.406126	0.069379	-0.184354
15173	126.441667	-0.823050	0.634458	0.004806	-0.792301	0.619555	0.189820	-0.701589	0.859708	-0.005152	-0.680009	0.862397	0.187688	-0.605189	0.691508	-0.165749	-0.596194	1.122028	0.046053	-0.555265	1.119985	0.142857	-0.557308	0.711635	0.320494	-0.533754	1.059725	0.138019	-0.356781	0.645156	-0.023195	-0.341242	0.668262	0.118595	-0.332078	0.635537	0.135343	-0.222237	0.069642	0.039780	-0.130957	0.332804	-0.225615	-0.117781	0.306705	-0.194976	0.406144	0.069274	-0.184201
15174	126.450000	-0.823137	0.634650	0.004878	-0.792161	0.619553	0.189876	-0.701495	0.859773	-0.004985	-0.679925	0.862344	0.187871	-0.605087	0.691740	-0.165766	-0.596184	1.122269	0.046428	-0.555203	1.120228	0.143166	-0.557439	0.711500	0.320510	-0.533791	1.059932	0.138354	-0.356709	0.645178	-0.023175	-0.341138	0.668245	0.118594	-0.332018	0.635531	0.135346	-0.222243	0.069635	0.039777	-0.130894	0.332702	-0.225542	-0.117720	0.306609	-0.194886	0.406115	0.069372	-0.184360
15175	126.458333	-0.823060	0.634722	0.004952	-0.792085	0.619554	0.189925	-0.701417	0.859831	-0.004813	-0.679817	0.862314	0.188054	-0.604875	0.691970	-0.165814	-0.596174	1.122541	0.046720	-0.555151	1.120502	0.143433	-0.557395	0.711471	0.320485	-0.533846	1.060155	0.138693	-0.356620	0.645192	-0.023156	-0.341144	0.668238	0.118618	-0.331953	0.635517	0.135346	-0.222329	0.069584	0.039739	-0.130808	0.332640	-0.225477	-0.117767	0.306356	-0.194910	0.406112	0.069365	-0.184361
15176	126.466667	-0.822987	0.634790	0.005022	-0.792009	0.619557	0.189971	-0.701350	0.859896	-0.004616	-0.679713	0.862288	0.188238	-0.604617	0.692205	-0.165888	-0.596148	1.122787	0.046912	-0.555098	1.120792	0.143693	-0.557337	0.711380	0.320446	-0.533907	1.060391	0.139008	-0.356529	0.645211	-0.023135	-0.340994	0.668229	0.118613	-0.331879	0.635512	0.135360	-0.222242	0.069619	0.039784	-0.130701	0.332590	-0.225420	-0.117623	0.306333	-0.194841	0.406112	0.069360	-0.184352
15177	126.475000	-0.822739	0.634763	0.005073	-0.791957	0.619586	0.190021	-0.701296	0.859947	-0.004457	-0.679644	0.862228	0.188421	-0.604425	0.692427	-0.165992	-0.596146	1.123115	0.047301	-0.555032	1.121087	0.143982	-0.557316	0.711278	0.320503	-0.533965	1.060639	0.139298	-0.356434	0.645227	-0.023117	-0.340984	0.668215	0.118645	-0.331806	0.635488	0.135369	-0.222240	0.069623	0.039787	-0.130404	0.332609	-0.225275	-0.117377	0.306470	-0.194697	0.406105	0.069360	-0.184356
15178	126.483333	-0.822581	0.634775	0.005134	-0.791866	0.619584	0.190098	-0.701253	0.860009	-0.004263	-0.679567	0.862214	0.188626	-0.604177	0.692659	-0.166094	-0.596116	1.123424	0.047560	-0.554982	1.121388	0.144238	-0.557186	0.711208	0.320531	-0.534045	1.060900	0.139606	-0.356341	0.645234	-0.023103	-0.340903	0.668192	0.118667	-0.331730	0.635463	0.135383	-0.222239	0.069625	0.039791	-0.130261	0.332610	-0.225229	-0.117326	0.306309	-0.194771	0.406103	0.069364	-0.184355
15179	126.491667	-0.822792	0.634953	0.005221	-0.791803	0.619576	0.190140	-0.701216	0.860062	-0.004093	-0.679503	0.862170	0.188805	-0.603950	0.692869	-0.166205	-0.596063	1.123707	0.047753	-0.554926	1.121684	0.144471	-0.557055	0.711132	0.320634	-0.534124	1.061145	0.139897	-0.356239	0.645241	-0.023081	-0.340767	0.668158	0.118679	-0.331651	0.635425	0.135410	-0.222235	0.069624	0.039790	-0.130099	0.332626	-0.225190	-0.117288	0.306298	-0.194683	0.406110	0.069357	-0.184351
15180	126.500000	-0.822738	0.634987	0.005281	-0.791898	0.619663	0.190177	-0.701201	0.860122	-0.003893	-0.679444	0.862119	0.188984	-0.603731	0.693073	-0.166318	-0.596027	1.124025	0.048060	-0.554864	1.121966	0.144693	-0.556978	0.711013	0.320822	-0.534203	1.061369	0.140174	-0.356148	0.645242	-0.023048	-0.340748	0.668114	0.118732	-0.331579	0.635377	0.135444	-0.222237	0.069631	0.039792	-0.129959	0.332662	-0.225105	-0.118765	0.305211	-0.193905	0.406106	0.069366	-0.184353
15181	126.508333	-0.822680	0.635016	0.005334	-0.791694	0.619548	0.190219	-0.701182	0.860168	-0.003727	-0.679433	0.862045	0.189169	-0.603505	0.693255	-0.166434	-0.595955	1.124275	0.048267	-0.554797	1.122223	0.144907	-0.556764	0.710932	0.320961	-0.534285	1.061589	0.140459	-0.356067	0.645241	-0.023020	-0.340655	0.668058	0.118772	-0.331511	0.635317	0.135477	-0.222315	0.069576	0.039755	-0.129723	0.332716	-0.225102	-0.117703	0.305883	-0.194201	0.406108	0.069350	-0.184339
15182	126.516667	-0.822645	0.635037	0.005384	-0.791649	0.619533	0.190255	-0.701168	0.860218	-0.003573	-0.679372	0.862025	0.189336	-0.603296	0.693444	-0.166526	-0.595878	1.124481	0.048470	-0.554732	1.122461	0.145125	-0.556607	0.710815	0.321165	-0.534353	1.061765	0.140746	-0.355991	0.645241	-0.022983	-0.340570	0.667997	0.118814	-0.331449	0.635254	0.135517	-0.222229	0.069618	0.039797	-0.129534	0.332760	-0.225108	-0.116746	0.306490	-0.194690	0.406112	0.069352	-0.184343
15183	126.525000	-0.822619	0.635063	0.005419	-0.791626	0.619509	0.190288	-0.701130	0.860309	-0.003415	-0.679386	0.861971	0.189517	-0.603125	0.693615	-0.166599	-0.595794	1.124645	0.048672	-0.554685	1.122627	0.145361	-0.556363	0.710704	0.321333	-0.534385	1.061888	0.141015	-0.355933	0.645243	-0.022936	-0.340485	0.667951	0.118888	-0.331398	0.635179	0.135565	-0.222227	0.069607	0.039788	-0.129362	0.332828	-0.225092	-0.116596	0.306467	-0.194611	0.406111	0.069338	-0.184340
15184	126.533333	-0.822599	0.635087	0.005446	-0.791614	0.619483	0.190318	-0.701091	0.860389	-0.003291	-0.679374	0.861929	0.189670	-0.602982	0.693776	-0.166653	-0.595713	1.124736	0.048878	-0.554626	1.122730	0.145567	-0.556111	0.710631	0.321541	-0.534379	1.061970	0.141249	-0.355883	0.645243	-0.022888	-0.340514	0.667867	0.118966	-0.331354	0.635097	0.135623	-0.222231	0.069611	0.039789	-0.129207	0.332912	-0.225087	-0.116362	0.306678	-0.194499	0.406103	0.069341	-0.184344
15185	126.541667	-0.822593	0.635116	0.005467	-0.791616	0.619454	0.190340	-0.701146	0.860394	-0.003124	-0.679394	0.861881	0.189826	-0.602859	0.693929	-0.166673	-0.595652	1.124777	0.049103	-0.554560	1.122768	0.145783	-0.555962	0.710483	0.321826	-0.534337	1.062003	0.141474	-0.355844	0.645247	-0.022835	-0.340455	0.667811	0.119032	-0.331312	0.635035	0.135678	-0.222235	0.069603	0.039788	-0.129049	0.333018	-0.225076	-0.116208	0.306807	-0.194537	0.406101	0.069343	-0.184344
15186	126.550000	-0.822592	0.635137	0.005487	-0.791625	0.619426	0.190357	-0.701149	0.860427	-0.003008	-0.679380	0.861847	0.189953	-0.602777	0.694070	-0.166662	-0.595590	1.124768	0.049304	-0.554503	1.122784	0.145983	-0.555738	0.710434	0.322102	-0.534280	1.062004	0.141691	-0.355820	0.645248	-0.022772	-0.340373	0.667767	0.119111	-0.331283	0.634965	0.135736	-0.222240	0.069608	0.039789	-0.128922	0.333133	-0.225079	-0.116070	0.306954	-0.194594	0.406099	0.069341	-0.184341
15187	126.558333	-0.822598	0.635149	0.005506	-0.791649	0.619394	0.190378	-0.701139	0.860491	-0.002858	-0.679387	0.861805	0.190072	-0.602757	0.694184	-0.166627	-0.595528	1.124719	0.049506	-0.554456	1.122737	0.146190	-0.555494	0.710294	0.322278	-0.534220	1.061977	0.141907	-0.355813	0.645257	-0.022715	-0.340389	0.667702	0.119193	-0.331269	0.634895	0.135792	-0.222239	0.069608	0.039790	-0.128784	0.333258	-0.225077	-0.116012	0.306951	-0.194557	0.406094	0.069346	-0.184352
15188	126.566667	-0.822615	0.635170	0.005509	-0.791847	0.619458	0.190408	-0.701107	0.860565	-0.002763	-0.679417	0.861738	0.190182	-0.602704	0.694291	-0.166559	-0.595475	1.124645	0.049722	-0.554433	1.122677	0.146425	-0.555315	0.710179	0.322527	-0.534131	1.061935	0.142155	-0.355819	0.645268	-0.022655	-0.340410	0.667643	0.119278	-0.331262	0.634830	0.135856	-0.222245	0.069615	0.039795	-0.128683	0.333386	-0.225080	-0.115876	0.307148	-0.194642	0.406095	0.069338	-0.184349
15189	126.575000	-0.822626	0.635184	0.005518	-0.791723	0.619336	0.190402	-0.701090	0.860608	-0.002660	-0.679423	0.861703	0.190284	-0.602718	0.694374	-0.166466	-0.595432	1.124525	0.049923	-0.554398	1.122594	0.146625	-0.555086	0.709924	0.322609	-0.534079	1.061864	0.142363	-0.355845	0.645268	-0.022596	-0.340394	0.667598	0.119349	-0.331267	0.634771	0.135914	-0.222328	0.069577	0.039751	-0.128623	0.333498	-0.225087	-0.115917	0.307126	-0.194771	0.406090	0.069344	-0.184353
15190	126.583333	-0.822647	0.635188	0.005534	-0.791774	0.619279	0.190388	-0.701089	0.860629	-0.002562	-0.679402	0.861696	0.190383	-0.602754	0.694442	-0.166351	-0.595404	1.124398	0.050147	-0.554376	1.122504	0.146831	-0.555093	0.709938	0.323072	-0.534022	1.061777	0.142579	-0.355881	0.645271	-0.022531	-0.340349	0.667573	0.119427	-0.331286	0.634720	0.135972	-0.222248	0.069618	0.039788	-0.128592	0.333590	-0.225109	-0.115885	0.307217	-0.194784	0.406091	0.069350	-0.184355
15191	126.591667	-0.822678	0.635202	0.005542	-0.791947	0.619383	0.190436	-0.701058	0.860674	-0.002465	-0.679402	0.861662	0.190475	-0.602816	0.694496	-0.166214	-0.595379	1.124251	0.050359	-0.554340	1.122374	0.147063	-0.554976	0.709807	0.323275	-0.533941	1.061677	0.142794	-0.355930	0.645275	-0.022466	-0.340428	0.667525	0.119504	-0.331315	0.634670	0.136030	-0.222246	0.069623	0.039779	-0.128569	0.333682	-0.225107	-0.115864	0.307253	-0.194670	0.406091	0.069342	-0.184352
15192	126.600000	-0.822697	0.635211	0.005531	-0.791857	0.619259	0.190402	-0.701027	0.860712	-0.002393	-0.679429	0.861601	0.190560	-0.602893	0.694541	-0.166065	-0.595364	1.124075	0.050588	-0.554324	1.122233	0.147325	-0.554732	0.709550	0.323228	-0.533854	1.061561	0.143010	-0.355987	0.645275	-0.022400	-0.340483	0.667499	0.119589	-0.331346	0.634630	0.136087	-0.222248	0.069622	0.039778	-0.128564	0.333765	-0.225118	-0.115850	0.307395	-0.194592	0.406089	0.069345	-0.184360
15193	126.608333	-0.822764	0.635224	0.005562	-0.791889	0.619234	0.190425	-0.700970	0.860764	-0.002343	-0.679426	0.861571	0.190646	-0.602981	0.694572	-0.165903	-0.595357	1.123885	0.050804	-0.554321	1.122093	0.147540	-0.554825	0.709547	0.323608	-0.533766	1.061438	0.143218	-0.356049	0.645273	-0.022336	-0.340525	0.667477	0.119660	-0.331392	0.634598	0.136137	-0.222246	0.069619	0.039780	-0.128598	0.333824	-0.225118	-0.115936	0.307371	-0.194754	0.406097	0.069346	-0.184365
15194	126.616667	-0.822544	0.635127	0.005536	-0.791933	0.619203	0.190421	-0.700911	0.860835	-0.002251	-0.679396	0.861577	0.190746	-0.603067	0.694612	-0.165717	-0.595370	1.123704	0.051044	-0.554321	1.121941	0.147757	-0.554731	0.709428	0.323690	-0.533688	1.061319	0.143425	-0.356111	0.645276	-0.022272	-0.340515	0.667452	0.119700	-0.331431	0.634577	0.136188	-0.222248	0.069627	0.039777	-0.128654	0.333861	-0.225107	-0.115994	0.307346	-0.194717	0.406094	0.069351	-0.184365
15195	126.625000	-0.822593	0.635134	0.005546	-0.791973	0.619193	0.190433	-0.700899	0.860838	-0.002161	-0.679404	0.861509	0.190815	-0.603220	0.694627	-0.165552	-0.595387	1.123513	0.051260	-0.554327	1.121760	0.147971	-0.554727	0.709306	0.323806	-0.533605	1.061175	0.143626	-0.356172	0.645280	-0.022220	-0.340606	0.667452	0.119777	-0.331478	0.634553	0.136227	-0.222250	0.069624	0.039780	-0.128724	0.333891	-0.225104	-0.116017	0.307435	-0.194660	0.406102	0.069353	-0.184365
15196	126.633333	-0.822581	0.635121	0.005534	-0.791983	0.619175	0.190414	-0.700853	0.860865	-0.002107	-0.679408	0.861496	0.190908	-0.603320	0.694649	-0.165378	-0.595402	1.123328	0.051477	-0.554335	1.121594	0.148181	-0.554679	0.709111	0.323769	-0.533539	1.061059	0.143834	-0.356224	0.645291	-0.022177	-0.340642	0.667445	0.119827	-0.331523	0.634544	0.136269	-0.222426	0.069539	0.039716	-0.128825	0.333890	-0.225102	-0.116063	0.307510	-0.194597	0.406107	0.069350	-0.184362
15197	126.641667	-0.822588	0.635141	0.005546	-0.792028	0.619166	0.190436	-0.700811	0.860902	-0.002040	-0.679388	0.861472	0.190979	-0.603379	0.694695	-0.165194	-0.595420	1.123148	0.051621	-0.554372	1.121462	0.148401	-0.554855	0.709092	0.324012	-0.533480	1.060932	0.144019	-0.356268	0.645303	-0.022131	-0.340670	0.667450	0.119870	-0.331551	0.634536	0.136301	-0.222252	0.069630	0.039795	-0.128928	0.333886	-0.225087	-0.116204	0.307387	-0.194720	0.406111	0.069358	-0.184365
15198	126.650000	-0.822608	0.635153	0.005546	-0.792050	0.619159	0.190441	-0.700776	0.860941	-0.001936	-0.679362	0.861451	0.191055	-0.603472	0.694730	-0.165027	-0.595467	1.123001	0.051893	-0.554391	1.121316	0.148601	-0.554858	0.708999	0.323984	-0.533439	1.060822	0.144200	-0.356304	0.645322	-0.022097	-0.340632	0.667434	0.119882	-0.331585	0.634529	0.136332	-0.222252	0.069636	0.039795	-0.129042	0.333866	-0.225066	-0.116271	0.307385	-0.194740	0.406113	0.069365	-0.184361
15199	126.658333	-0.822838	0.635285	0.005562	-0.792068	0.619164	0.190456	-0.700738	0.860959	-0.001889	-0.679337	0.861431	0.191126	-0.603552	0.694774	-0.164878	-0.595504	1.122850	0.052107	-0.554419	1.121186	0.148792	-0.554936	0.708863	0.323956	-0.533394	1.060717	0.144374	-0.356330	0.645328	-0.022064	-0.340702	0.667445	0.119940	-0.331599	0.634515	0.136353	-0.222338	0.069597	0.039762	-0.129160	0.333847	-0.225040	-0.116377	0.307521	-0.194564	0.406116	0.069367	-0.184371
15200	126.666667	-0.822884	0.635307	0.005597	-0.792067	0.619157	0.190460	-0.700694	0.861011	-0.001824	-0.679316	0.861417	0.191205	-0.603654	0.694815	-0.164741	-0.595524	1.122679	0.052200	-0.554440	1.121071	0.148988	-0.555116	0.708757	0.324008	-0.533354	1.060620	0.144544	-0.356348	0.645343	-0.022039	-0.340704	0.667435	0.119966	-0.331611	0.634500	0.136363	-0.222254	0.069629	0.039804	-0.129285	0.333827	-0.225009	-0.116540	0.307431	-0.194463	0.406127	0.069366	-0.184368
15201	126.675000	-0.822867	0.635346	0.005600	-0.792068	0.619163	0.190477	-0.700632	0.861079	-0.001742	-0.679259	0.861415	0.191274	-0.603697	0.694876	-0.164613	-0.595562	1.122597	0.052434	-0.554461	1.120963	0.149196	-0.555175	0.708678	0.323925	-0.533326	1.060551	0.144715	-0.356359	0.645347	-0.022022	-0.340699	0.667425	0.119983	-0.331616	0.634485	0.136374	-0.222345	0.069586	0.039766	-0.129410	0.333799	-0.224955	-0.116629	0.307458	-0.194465	0.406125	0.069380	-0.184374
15202	126.683333	-0.822781	0.635335	0.005607	-0.792064	0.619167	0.190498	-0.700628	0.861085	-0.001652	-0.679248	0.861403	0.191362	-0.603727	0.694947	-0.164504	-0.595614	1.122530	0.052691	-0.554493	1.120896	0.149383	-0.555239	0.708588	0.323830	-0.533303	1.060490	0.144879	-0.356362	0.645349	-0.022008	-0.340686	0.667414	0.119993	-0.331614	0.634468	0.136377	-0.222258	0.069619	0.039814	-0.129533	0.333766	-0.224899	-0.116764	0.307375	-0.194381	0.406130	0.069381	-0.184375
15203	126.691667	-0.822856	0.635405	0.005644	-0.792039	0.619172	0.190515	-0.700548	0.861178	-0.001597	-0.679210	0.861373	0.191431	-0.603782	0.695015	-0.164427	-0.595634	1.122450	0.052799	-0.554515	1.120843	0.149546	-0.555388	0.708465	0.323769	-0.533281	1.060449	0.145031	-0.356358	0.645368	-0.022009	-0.340672	0.667411	0.119998	-0.331605	0.634462	0.136373	-0.222351	0.069578	0.039780	-0.129627	0.333725	-0.224847	-0.116860	0.307335	-0.194326	0.406137	0.069386	-0.184376
15204	126.700000	-0.822830	0.635431	0.005672	-0.792021	0.619186	0.190536	-0.700569	0.861167	-0.001480	-0.679177	0.861361	0.191507	-0.603756	0.695098	-0.164368	-0.595649	1.122403	0.052890	-0.554533	1.120813	0.149704	-0.555528	0.708402	0.323741	-0.533272	1.060436	0.145184	-0.356349	0.645381	-0.022012	-0.340650	0.667413	0.119988	-0.331592	0.634466	0.136364	-0.222262	0.069625	0.039820	-0.129706	0.333691	-0.224795	-0.117029	0.307161	-0.194393	0.406141	0.069402	-0.184381
15205	126.708333	-0.822769	0.635459	0.005674	-0.791997	0.619196	0.190558	-0.700505	0.861252	-0.001427	-0.679146	0.861361	0.191590	-0.603751	0.695192	-0.164336	-0.595693	1.122411	0.053114	-0.554547	1.120806	0.149845	-0.555619	0.708338	0.323660	-0.533273	1.060440	0.145330	-0.356336	0.645396	-0.022024	-0.340632	0.667421	0.119971	-0.331573	0.634470	0.136346	-0.222265	0.069633	0.039820	-0.129788	0.333662	-0.224721	-0.117088	0.307128	-0.194356	0.406145	0.069396	-0.184376
15206	126.716667	-0.822685	0.635465	0.005695	-0.791970	0.619207	0.190580	-0.700464	0.861307	-0.001377	-0.679113	0.861344	0.191662	-0.603725	0.695289	-0.164318	-0.595736	1.122437	0.053339	-0.554557	1.120820	0.149984	-0.555615	0.708237	0.323476	-0.533282	1.060455	0.145463	-0.356316	0.645421	-0.022037	-0.340611	0.667434	0.119946	-0.331560	0.634479	0.136320	-0.222262	0.069635	0.039821	-0.129809	0.333646	-0.224672	-0.117045	0.307256	-0.194192	0.406148	0.069403	-0.184374
15207	126.725000	-0.822748	0.635530	0.005744	-0.791941	0.619220	0.190597	-0.700507	0.861288	-0.001252	-0.679096	0.861343	0.191749	-0.603689	0.695394	-0.164320	-0.595764	1.122475	0.053491	-0.554570	1.120861	0.150132	-0.555727	0.708180	0.323447	-0.533293	1.060496	0.145606	-0.356292	0.645435	-0.022051	-0.340588	0.667442	0.119920	-0.331534	0.634494	0.136298	-0.222353	0.069593	0.039785	-0.129858	0.333631	-0.224646	-0.117141	0.307110	-0.194282	0.406149	0.069405	-0.184368
15208	126.733333	-0.822724	0.635563	0.005767	-0.791911	0.619234	0.190621	-0.700489	0.861337	-0.001179	-0.679075	0.861341	0.191836	-0.603640	0.695503	-0.164344	-0.595766	1.122515	0.053507	-0.554583	1.120918	0.150265	-0.555780	0.708078	0.323350	-0.533315	1.060549	0.145739	-0.356270	0.645448	-0.022070	-0.340563	0.667446	0.119898	-0.331512	0.634494	0.136268	-0.222265	0.069628	0.039824	-0.129852	0.333647	-0.224614	-0.117133	0.307128	-0.194249	0.406154	0.069405	-0.184366
15209	126.741667	-0.822632	0.635569	0.005768	-0.791870	0.619251	0.190651	-0.700470	0.861377	-0.001134	-0.679056	0.861352	0.191910	-0.603571	0.695608	-0.164374	-0.595795	1.122603	0.053687	-0.554592	1.120987	0.150385	-0.555780	0.708115	0.323317	-0.533347	1.060606	0.145862	-0.356244	0.645457	-0.022086	-0.340538	0.667449	0.119873	-0.331490	0.634494	0.136246	-0.222264	0.069627	0.039821	-0.129794	0.333685	-0.224578	-0.117077	0.307228	-0.194149	0.406150	0.069403	-0.184367
15210	126.750000	-0.822662	0.635628	0.005811	-0.791842	0.619246	0.190664	-0.700485	0.861409	-0.001047	-0.678895	0.861195	0.191856	-0.603489	0.695721	-0.164414	-0.595820	1.122711	0.053865	-0.554594	1.121068	0.150495	-0.555774	0.708078	0.323255	-0.533382	1.060673	0.145971	-0.356216	0.645460	-0.022103	-0.340513	0.667444	0.119856	-0.331465	0.634495	0.136227	-0.222264	0.069624	0.039817	-0.129741	0.333724	-0.224551	-0.117001	0.307347	-0.194050	0.406160	0.069408	-0.184374
15211	126.758333	-0.822457	0.635558	0.005806	-0.791822	0.619269	0.190694	-0.700489	0.861442	-0.000962	-0.678953	0.861266	0.191996	-0.603428	0.695834	-0.164464	-0.595827	1.122841	0.053973	-0.554594	1.121166	0.150597	-0.555803	0.708067	0.323268	-0.533432	1.060753	0.146084	-0.356189	0.645476	-0.022117	-0.340490	0.667440	0.119839	-0.331444	0.634487	0.136214	-0.222267	0.069612	0.039820	-0.129674	0.333795	-0.224502	-0.116982	0.307332	-0.194081	0.406153	0.069405	-0.184366
15212	126.766667	-0.822291	0.635517	0.005813	-0.791813	0.619254	0.190697	-0.700498	0.861477	-0.000879	-0.679011	0.861335	0.192133	-0.603361	0.695945	-0.164507	-0.595829	1.122963	0.054061	-0.554599	1.121267	0.150682	-0.555760	0.708009	0.323219	-0.533492	1.060840	0.146185	-0.356160	0.645485	-0.022127	-0.340466	0.667436	0.119832	-0.331425	0.634485	0.136199	-0.222265	0.069614	0.039824	-0.129566	0.333866	-0.224490	-0.116853	0.307468	-0.193986	0.406157	0.069406	-0.184360
15213	126.775000	-0.822550	0.635670	0.005851	-0.791752	0.619242	0.190744	-0.700511	0.861505	-0.000823	-0.679001	0.861329	0.192201	-0.603298	0.696050	-0.164550	-0.595823	1.123095	0.054142	-0.554601	1.121369	0.150761	-0.555747	0.708043	0.323292	-0.533556	1.060924	0.146284	-0.356127	0.645496	-0.022138	-0.340443	0.667428	0.119822	-0.331400	0.634477	0.136194	-0.222263	0.069621	0.039825	-0.129446	0.333961	-0.224447	-0.116771	0.307534	-0.193937	0.406159	0.069404	-0.184357
15214	126.783333	-0.822547	0.635689	0.005854	-0.791647	0.619165	0.190726	-0.700522	0.861524	-0.000769	-0.678998	0.861322	0.192265	-0.603237	0.696142	-0.164587	-0.595822	1.123216	0.054223	-0.554602	1.121498	0.150846	-0.555674	0.708017	0.323293	-0.533623	1.061007	0.146381	-0.356098	0.645508	-0.022145	-0.340422	0.667419	0.119819	-0.331373	0.634475	0.136196	-0.222262	0.069623	0.039825	-0.129319	0.334058	-0.224397	-0.116672	0.307629	-0.193898	0.406156	0.069405	-0.184357
15215	126.791667	-0.822461	0.635673	0.005850	-0.791730	0.619271	0.190765	-0.700523	0.861566	-0.000753	-0.679002	0.861312	0.192315	-0.603205	0.696229	-0.164620	-0.595814	1.123321	0.054278	-0.554614	1.121603	0.150926	-0.555637	0.707982	0.323356	-0.533686	1.061091	0.146469	-0.356073	0.645517	-0.022145	-0.340405	0.667409	0.119826	-0.331357	0.634456	0.136192	-0.222259	0.069623	0.039820	-0.129175	0.334193	-0.224333	-0.116630	0.307645	-0.193897	0.406160	0.069399	-0.184354
15216	126.800000	-0.822431	0.635676	0.005844	-0.791860	0.619367	0.190819	-0.700549	0.861559	-0.000689	-0.679008	0.861297	0.192356	-0.603177	0.696304	-0.164647	-0.595805	1.123417	0.054332	-0.554623	1.121698	0.151000	-0.555583	0.707950	0.323430	-0.533751	1.061177	0.146553	-0.356054	0.645523	-0.022143	-0.340392	0.667395	0.119833	-0.331340	0.634444	0.136201	-0.222258	0.069630	0.039822	-0.129037	0.334326	-0.224274	-0.116485	0.307816	-0.193801	0.406159	0.069397	-0.184350
15217	126.808333	-0.822478	0.635698	0.005862	-0.791696	0.619222	0.190822	-0.700560	0.861577	-0.000665	-0.679022	0.861285	0.192396	-0.603110	0.696365	-0.164659	-0.595794	1.123502	0.054385	-0.554624	1.121781	0.151046	-0.555442	0.708000	0.323497	-0.533798	1.061230	0.146631	-0.356038	0.645526	-0.022136	-0.340344	0.667380	0.119837	-0.331328	0.634419	0.136210	-0.222259	0.069629	0.039819	-0.128906	0.334464	-0.224225	-0.116389	0.307926	-0.193752	0.406152	0.069396	-0.184357
15218	126.816667	-0.822528	0.635716	0.005874	-0.791728	0.619266	0.190818	-0.700556	0.861617	-0.000649	-0.679035	0.861273	0.192422	-0.603063	0.696403	-0.164679	-0.595769	1.123540	0.054302	-0.554628	1.121846	0.151094	-0.555348	0.707997	0.323590	-0.533845	1.061278	0.146700	-0.356027	0.645521	-0.022119	-0.340369	0.667358	0.119872	-0.331314	0.634402	0.136230	-0.222256	0.069631	0.039818	-0.128774	0.334596	-0.224174	-0.116312	0.307961	-0.193813	0.406151	0.069389	-0.184355
15219	126.825000	-0.822476	0.635708	0.005851	-0.791710	0.619259	0.190841	-0.700590	0.861605	-0.000632	-0.679063	0.861251	0.192445	-0.603061	0.696447	-0.164676	-0.595776	1.123618	0.054469	-0.554637	1.121887	0.151139	-0.555323	0.707947	0.323730	-0.533882	1.061308	0.146758	-0.356026	0.645524	-0.022099	-0.340330	0.667337	0.119890	-0.331315	0.634372	0.136247	-0.222346	0.069575	0.039779	-0.128645	0.334748	-0.224102	-0.116218	0.308117	-0.193717	0.406143	0.069386	-0.184355
15220	126.833333	-0.822478	0.635703	0.005849	-0.791719	0.619247	0.190841	-0.700608	0.861616	-0.000624	-0.679071	0.861261	0.192458	-0.603021	0.696482	-0.164662	-0.595774	1.123666	0.054497	-0.554648	1.121912	0.151175	-0.555171	0.708025	0.323816	-0.533916	1.061325	0.146796	-0.356030	0.645521	-0.022080	-0.340366	0.667312	0.119929	-0.331310	0.634354	0.136275	-0.222263	0.069610	0.039814	-0.128549	0.334889	-0.224039	-0.116093	0.308292	-0.193659	0.406143	0.069381	-0.184355
15221	126.841667	-0.822514	0.635709	0.005837	-0.791713	0.619205	0.190868	-0.700626	0.861626	-0.000610	-0.679104	0.861256	0.192463	-0.603019	0.696500	-0.164643	-0.595766	1.123682	0.054465	-0.554664	1.121917	0.151202	-0.555123	0.708025	0.323946	-0.533944	1.061326	0.146824	-0.356037	0.645523	-0.022046	-0.340372	0.667299	0.119967	-0.331319	0.634330	0.136307	-0.222261	0.069613	0.039814	-0.128437	0.335026	-0.223986	-0.116018	0.308411	-0.193623	0.406134	0.069382	-0.184357
15222	126.850000	-0.822461	0.635688	0.005792	-0.791760	0.619208	0.190855	-0.700642	0.861630	-0.000600	-0.679113	0.861277	0.192467	-0.603028	0.696508	-0.164615	-0.595774	1.123660	0.054409	-0.554671	1.121903	0.151238	-0.555008	0.708021	0.323990	-0.533974	1.061324	0.146835	-0.355959	0.645613	-0.022134	-0.340333	0.667274	0.119975	-0.331323	0.634327	0.136339	-0.222260	0.069605	0.039810	-0.128340	0.335154	-0.223930	-0.115952	0.308519	-0.193580	0.406130	0.069379	-0.184356
15223	126.858333	-0.822480	0.635697	0.005780	-0.791802	0.619233	0.190803	-0.700659	0.861644	-0.000622	-0.679132	0.861287	0.192467	-0.603073	0.696499	-0.164586	-0.595806	1.123703	0.054549	-0.554719	1.121897	0.151228	-0.554955	0.707996	0.324051	-0.534003	1.061309	0.146840	-0.356017	0.645572	-0.022054	-0.340386	0.667285	0.120030	-0.331333	0.634313	0.136362	-0.222264	0.069615	0.039809	-0.128266	0.335269	-0.223889	-0.115896	0.308611	-0.193545	0.406123	0.069374	-0.184354
15224	126.866667	-0.822512	0.635701	0.005775	-0.791825	0.619256	0.190807	-0.700663	0.861640	-0.000631	-0.679148	0.861298	0.192468	-0.603072	0.696495	-0.164544	-0.595825	1.123696	0.054545	-0.554756	1.121860	0.151232	-0.554974	0.708100	0.324248	-0.534031	1.061283	0.146832	-0.356084	0.645533	-0.021972	-0.340406	0.667287	0.120055	-0.331345	0.634311	0.136392	-0.222266	0.069626	0.039814	-0.128181	0.335358	-0.223871	-0.115871	0.308601	-0.193617	0.406122	0.069374	-0.184353
15225	126.875000	-0.822500	0.635692	0.005750	-0.791832	0.619236	0.190816	-0.700675	0.861639	-0.000640	-0.679164	0.861309	0.192463	-0.603128	0.696474	-0.164512	-0.595830	1.123661	0.054468	-0.554798	1.121834	0.151224	-0.554928	0.708128	0.324309	-0.534049	1.061255	0.146826	-0.356101	0.645532	-0.021945	-0.340425	0.667292	0.120085	-0.331368	0.634311	0.136415	-0.222267	0.069631	0.039815	-0.128136	0.335425	-0.223825	-0.115833	0.308700	-0.193511	0.406112	0.069370	-0.184349
15226	126.883333	-0.822489	0.635692	0.005722	-0.791862	0.619258	0.190801	-0.700638	0.861675	-0.000688	-0.679172	0.861314	0.192460	-0.603137	0.696457	-0.164474	-0.595873	1.123629	0.054510	-0.554849	1.121788	0.151220	-0.554891	0.708159	0.324366	-0.534087	1.061212	0.146810	-0.356123	0.645535	-0.021926	-0.340444	0.667297	0.120106	-0.331390	0.634317	0.136442	-0.222268	0.069627	0.039814	-0.128120	0.335475	-0.223774	-0.115737	0.308765	-0.193546	0.406112	0.069369	-0.184343
15227	126.891667	-0.822536	0.635697	0.005736	-0.791887	0.619240	0.190786	-0.700686	0.861629	-0.000661	-0.679181	0.861325	0.192458	-0.603196	0.696425	-0.164442	-0.595904	1.123563	0.054471	-0.554905	1.121730	0.151202	-0.554863	0.708192	0.324412	-0.534116	1.061171	0.146785	-0.356140	0.645536	-0.021908	-0.340471	0.667300	0.120128	-0.331413	0.634322	0.136459	-0.222271	0.069624	0.039816	-0.128116	0.335507	-0.223739	-0.115808	0.308821	-0.193370	0.406110	0.069363	-0.184350
15228	126.900000	-0.822515	0.635682	0.005713	-0.791897	0.619242	0.190792	-0.700694	0.861621	-0.000651	-0.679187	0.861336	0.192454	-0.603257	0.696390	-0.164411	-0.595929	1.123451	0.054309	-0.554969	1.121666	0.151181	-0.554840	0.708224	0.324446	-0.534142	1.061104	0.146762	-0.356156	0.645534	-0.021885	-0.340486	0.667303	0.120147	-0.331436	0.634322	0.136477	-0.222274	0.069616	0.039817	-0.128122	0.335527	-0.223700	-0.115837	0.308730	-0.193441	0.406108	0.069358	-0.184348
15229	126.908333	-0.822534	0.635692	0.005715	-0.791888	0.619235	0.190819	-0.700695	0.861616	-0.000677	-0.679185	0.861346	0.192443	-0.603287	0.696359	-0.164378	-0.595996	1.123407	0.054394	-0.555045	1.121600	0.151150	-0.554827	0.708258	0.324467	-0.534157	1.061063	0.146728	-0.356168	0.645535	-0.021873	-0.340508	0.667313	0.120156	-0.331456	0.634333	0.136486	-0.222359	0.069569	0.039781	-0.128146	0.335515	-0.223663	-0.115867	0.308729	-0.193395	0.406107	0.069354	-0.184348
15230	126.916667	-0.822555	0.635701	0.005722	-0.791912	0.619248	0.190803	-0.700658	0.861650	-0.000742	-0.679204	0.861331	0.192429	-0.603311	0.696330	-0.164351	-0.596061	1.123322	0.054358	-0.555130	1.121510	0.151110	-0.554824	0.708322	0.324489	-0.534175	1.061013	0.146694	-0.356173	0.645541	-0.021861	-0.340523	0.667331	0.120165	-0.331469	0.634357	0.136500	-0.222271	0.069614	0.039817	-0.128221	0.335501	-0.223574	-0.115874	0.308812	-0.193252	0.406108	0.069357	-0.184347
15231	126.925000	-0.822561	0.635704	0.005721	-0.791900	0.619260	0.190811	-0.700690	0.861604	-0.000720	-0.679179	0.861371	0.192421	-0.603332	0.696302	-0.164326	-0.596118	1.123230	0.054290	-0.555222	1.121441	0.151063	-0.554826	0.708354	0.324482	-0.534235	1.060957	0.146625	-0.356176	0.645542	-0.021860	-0.340531	0.667349	0.120167	-0.331478	0.634371	0.136505	-0.222270	0.069620	0.039824	-0.128244	0.335451	-0.223566	-0.115920	0.308733	-0.193282	0.406110	0.069357	-0.184350
15232	126.933333	-0.822532	0.635695	0.005698	-0.791867	0.619231	0.190843	-0.700683	0.861593	-0.000737	-0.679176	0.861384	0.192406	-0.603347	0.696278	-0.164310	-0.596164	1.123094	0.054114	-0.555318	1.121376	0.151013	-0.554837	0.708394	0.324467	-0.534274	1.060910	0.146578	-0.356177	0.645540	-0.021857	-0.340535	0.667367	0.120162	-0.331481	0.634387	0.136504	-0.222267	0.069634	0.039821	-0.128297	0.335393	-0.223530	-0.115963	0.308720	-0.193181	0.406114	0.069347	-0.184347
15233	126.941667	-0.822549	0.635706	0.005708	-0.791890	0.619303	0.190835	-0.700670	0.861584	-0.000783	-0.679168	0.861398	0.192392	-0.603334	0.696260	-0.164290	-0.596250	1.123023	0.054104	-0.555422	1.121307	0.150952	-0.554810	0.708439	0.324408	-0.534304	1.060872	0.146528	-0.356179	0.645544	-0.021855	-0.340537	0.667384	0.120159	-0.331478	0.634408	0.136502	-0.222269	0.069631	0.039822	-0.128351	0.335319	-0.223500	-0.116020	0.308581	-0.193277	0.406114	0.069361	-0.184346
15234	126.950000	-0.822560	0.635711	0.005719	-0.791866	0.619310	0.190852	-0.700630	0.861610	-0.000826	-0.679156	0.861407	0.192377	-0.603360	0.696237	-0.164294	-0.596339	1.122949	0.054086	-0.555545	1.121248	0.150886	-0.554868	0.708460	0.324403	-0.534336	1.060835	0.146472	-0.356176	0.645548	-0.021861	-0.340530	0.667403	0.120152	-0.331477	0.634428	0.136501	-0.222269	0.069633	0.039832	-0.128409	0.335247	-0.223474	-0.116133	0.308562	-0.193063	0.406110	0.069358	-0.184346
15235	126.958333	-0.822543	0.635711	0.005713	-0.791803	0.619256	0.190834	-0.700675	0.861561	-0.000813	-0.679156	0.861405	0.192364	-0.603355	0.696219	-0.164300	-0.596428	1.122842	0.054012	-0.555653	1.121181	0.150835	-0.554884	0.708492	0.324365	-0.534425	1.060780	0.146404	-0.356175	0.645543	-0.021863	-0.340533	0.667410	0.120140	-0.331466	0.634439	0.136495	-0.222270	0.069632	0.039833	-0.128475	0.335155	-0.223471	-0.116194	0.308476	-0.193038	0.406113	0.069359	-0.184344
15236	126.966667	-0.822520	0.635703	0.005708	-0.791716	0.619209	0.190842	-0.700689	0.861521	-0.000852	-0.679140	0.861433	0.192356	-0.603347	0.696208	-0.164313	-0.596522	1.122759	0.053941	-0.555771	1.121130	0.150783	-0.554908	0.708526	0.324321	-0.534484	1.060744	0.146348	-0.356172	0.645534	-0.021871	-0.340524	0.667416	0.120131	-0.331459	0.634452	0.136488	-0.222271	0.069631	0.039833	-0.128566	0.335059	-0.223485	-0.116261	0.308400	-0.193034	0.406114	0.069355	-0.184348
15237	126.975000	-0.822511	0.635710	0.005712	-0.791851	0.619344	0.190876	-0.700627	0.861585	-0.000897	-0.679129	0.861442	0.192339	-0.603311	0.696203	-0.164331	-0.596626	1.122683	0.053880	-0.555888	1.121084	0.150727	-0.554841	0.708582	0.324222	-0.534554	1.060719	0.146291	-0.356164	0.645531	-0.021879	-0.340513	0.667425	0.120116	-0.331451	0.634461	0.136474	-0.222361	0.069573	0.039796	-0.128635	0.334975	-0.223498	-0.116315	0.308336	-0.193042	0.406113	0.069363	-0.184350
15238	126.983333	-0.822501	0.635714	0.005718	-0.791853	0.619335	0.190874	-0.700702	0.861511	-0.000869	-0.679123	0.861458	0.192322	-0.603321	0.696193	-0.164367	-0.596738	1.122616	0.053810	-0.556008	1.121052	0.150672	-0.554927	0.708606	0.324240	-0.534628	1.060706	0.146220	-0.356155	0.645529	-0.021892	-0.340504	0.667435	0.120100	-0.331445	0.634470	0.136457	-0.222274	0.069615	0.039840	-0.128699	0.334898	-0.223521	-0.116368	0.308272	-0.193061	0.406114	0.069367	-0.184353
15239	126.991667	-0.822531	0.635729	0.005741	-0.791792	0.619350	0.190923	-0.700694	0.861527	-0.000894	-0.679130	0.861461	0.192302	-0.603276	0.696193	-0.164392	-0.596845	1.122563	0.053748	-0.556125	1.121027	0.150618	-0.554932	0.708655	0.324197	-0.534704	1.060702	0.146175	-0.356143	0.645529	-0.021911	-0.340494	0.667444	0.120074	-0.331434	0.634489	0.136439	-0.222280	0.069619	0.039837	-0.128764	0.334839	-0.223554	-0.116411	0.308210	-0.193088	0.406115	0.069363	-0.184351
15240	127.000000	-0.822494	0.635718	0.005722	-0.791785	0.619389	0.190915	-0.700702	0.861502	-0.000960	-0.679118	0.861496	0.192280	-0.603226	0.696199	-0.164432	-0.596951	1.122521	0.053688	-0.556246	1.121010	0.150558	-0.554920	0.708774	0.324189	-0.534778	1.060706	0.146124	-0.356129	0.645529	-0.021932	-0.340486	0.667458	0.120045	-0.331424	0.634502	0.136410	-0.222276	0.069616	0.039837	-0.128815	0.334782	-0.223587	-0.116450	0.308168	-0.193118	0.406111	0.069368	-0.184351
15241	127.008333	-0.822518	0.635737	0.005743	-0.791770	0.619403	0.190921	-0.700671	0.861549	-0.000982	-0.679114	0.861509	0.192254	-0.603233	0.696190	-0.164487	-0.597060	1.122470	0.053562	-0.556360	1.121004	0.150502	-0.554872	0.708777	0.324087	-0.534855	1.060709	0.146060	-0.356117	0.645533	-0.021956	-0.340476	0.667472	0.120013	-0.331410	0.634521	0.136386	-0.222280	0.069621	0.039833	-0.128873	0.334734	-0.223638	-0.116477	0.308139	-0.193175	0.406116	0.069367	-0.184355
15242	127.016667	-0.822511	0.635741	0.005743	-0.791769	0.619404	0.190908	-0.700703	0.861513	-0.001020	-0.679112	0.861526	0.192229	-0.603230	0.696195	-0.164533	-0.597183	1.122473	0.053567	-0.556472	1.121006	0.150444	-0.554895	0.708835	0.324095	-0.534929	1.060723	0.146002	-0.356100	0.645540	-0.021983	-0.340466	0.667489	0.119983	-0.331401	0.634542	0.136359	-0.222279	0.069627	0.039832	-0.128917	0.334689	-0.223689	-0.116496	0.308113	-0.193233	0.406112	0.069370	-0.184352
15243	127.025000	-0.822477	0.635727	0.005724	-0.791681	0.619370	0.190904	-0.700725	0.861491	-0.001053	-0.679110	0.861544	0.192204	-0.603163	0.696199	-0.164589	-0.597280	1.122452	0.053446	-0.556596	1.121024	0.150378	-0.554865	0.708935	0.324087	-0.535010	1.060738	0.145944	-0.356088	0.645535	-0.022003	-0.340461	0.667499	0.119951	-0.331388	0.634550	0.136336	-0.222277	0.069623	0.039837	-0.128934	0.334665	-0.223750	-0.116551	0.308018	-0.193335	0.406123	0.069373	-0.184356
[truncated: 6,365 more rows]
[truncated: 1,497 more columns]
