# Supplementary material for: Musical improvisation enhances interpersonal coordination in subsequent conversation: Motor and speech evidence
Source: PLoS One. 2021 Apr 15;16(4):e0250166. doi: 10.1371/journal.pone.0250166 (PMC8049323; doi:10.1371/journal.pone.0250166)
Supplement: S1 File — (ZIP) [file pone.0250166.s004.zip › HB condition/EDITED_PC 227 T2.csv]

Format Version	1.21	Take Name	PC 227 T2	Capture Frame Rate	180.000000	Export Frame Rate	120.000000	Capture Start Time	2018-07-12 11.51.58 AM	Total Frames in Take	92465	Total Exported Frames	61644	Rotation Type	Quaternion	Length Units	Meters	Coordinate Space	Global
		Marker	Marker	Marker	Marker	Marker	Marker	Marker	Marker	Marker	Marker	Marker	Marker	Marker	Marker	Marker	Marker	Marker	Marker	Marker	Marker	Marker	Marker	Marker	Marker	Marker	Marker	Marker	Marker	Marker	Marker	Marker	Marker	Marker	Marker	Marker	Marker	Marker	Marker	Marker	Marker	Marker	Marker	Marker	Marker	Marker	Marker	Marker	Marker
		Unlabeled:5000	Unlabeled:5000	Unlabeled:5000	Unlabeled:5001	Unlabeled:5001	Unlabeled:5001	Unlabeled:5002	Unlabeled:5002	Unlabeled:5002	Unlabeled:5003	Unlabeled:5003	Unlabeled:5003	Unlabeled:5004	Unlabeled:5004	Unlabeled:5004	Unlabeled:5005	Unlabeled:5005	Unlabeled:5005	Unlabeled:5006	Unlabeled:5006	Unlabeled:5006	Unlabeled:5007	Unlabeled:5007	Unlabeled:5007	Unlabeled:5008	Unlabeled:5008	Unlabeled:5008	Unlabeled:5009	Unlabeled:5009	Unlabeled:5009	Unlabeled:5010	Unlabeled:5010	Unlabeled:5010	Unlabeled:5011	Unlabeled:5011	Unlabeled:5011	Unlabeled:5012	Unlabeled:5012	Unlabeled:5012	Unlabeled:5013	Unlabeled:5013	Unlabeled:5013	Unlabeled:5014	Unlabeled:5014	Unlabeled:5014	Unlabeled:5015	Unlabeled:5015	Unlabeled:5015
		8392B20CF49E35701388	8392B20CF49E35701388	8392B20CF49E35701388	8392B20CF49E35701389	8392B20CF49E35701389	8392B20CF49E35701389	8392B20CF49E3570138A	8392B20CF49E3570138A	8392B20CF49E3570138A	8392B20CF49E3570138B	8392B20CF49E3570138B	8392B20CF49E3570138B	8392B20CF49E3570138C	8392B20CF49E3570138C	8392B20CF49E3570138C	8392B20CF49E3570138D	8392B20CF49E3570138D	8392B20CF49E3570138D	8392B20CF49E3570138E	8392B20CF49E3570138E	8392B20CF49E3570138E	8392B20CF49E3570138F	8392B20CF49E3570138F	8392B20CF49E3570138F	8392B20CF49E35701390	8392B20CF49E35701390	8392B20CF49E35701390	8392B20CF49E35701391	8392B20CF49E35701391	8392B20CF49E35701391	8392B20CF49E35701392	8392B20CF49E35701392	8392B20CF49E35701392	8392B20CF49E35701393	8392B20CF49E35701393	8392B20CF49E35701393	8392B20CF49E35701394	8392B20CF49E35701394	8392B20CF49E35701394	8392B20CF49E35701395	8392B20CF49E35701395	8392B20CF49E35701395	8392B20CF49E35701396	8392B20CF49E35701396	8392B20CF49E35701396	8392B20CF49E35701397	8392B20CF49E35701397	8392B20CF49E35701397
		Position	Position	Position	Position	Position	Position	Position	Position	Position	Position	Position	Position	Position	Position	Position	Position	Position	Position	Position	Position	Position	Position	Position	Position	Position	Position	Position	Position	Position	Position	Position	Position	Position	Position	Position	Position	Position	Position	Position	Position	Position	Position	Position	Position	Position	Position	Position	Position
Frame	Time	X	Y	Z	X	Y	Z	X	Y	Z	X	Y	Z	X	Y	Z	X	Y	Z	X	Y	Z	X	Y	Z	X	Y	Z	X	Y	Z	X	Y	Z	X	Y	Z	X	Y	Z	X	Y	Z	X	Y	Z	X	Y	Z
14408	120.066667	-0.801205	0.588253	0.140089				-0.789535	0.792718	-0.049529	-0.781181	0.776181	0.165473	-0.610469	0.774345	-0.286489	-0.602457	1.140449	0.017007	-0.518790	0.737460	0.305124	-0.600859	1.126920	0.121372	-0.593781	1.063138	0.118401				-0.380652	0.884250	0.096196				-0.188783	0.065064	-0.158280	-0.165884	0.064896	0.204932	-0.154754	0.068049	0.176356	0.343505	0.074922	-0.109835
14409	120.075000	-0.801070	0.588108	0.139940				-0.789451	0.792770	-0.049554	-0.781122	0.776250	0.165448	-0.610333	0.774355	-0.286445	-0.602100	1.140680	0.016867	-0.518504	0.737465	0.304778	-0.600877	1.127077	0.121234	-0.593887	1.063284	0.118242				-0.382995	0.886301	0.096633				-0.188790	0.065066	-0.158271	-0.165900	0.064903	0.204960	-0.154760	0.068071	0.176388	0.343467	0.074911	-0.109824
14410	120.083333	-0.800916	0.587973	0.139799				-0.789372	0.792822	-0.049573	-0.781036	0.776162	0.165307	-0.610230	0.774326	-0.286471	-0.601739	1.140869	0.016714	-0.518348	0.737412	0.304424	-0.600929	1.127159	0.121002	-0.594017	1.063387	0.118034				-0.385553	0.888257	0.097109				-0.188791	0.065069	-0.158263	-0.165909	0.064908	0.204983	-0.154770	0.068082	0.176426	0.343422	0.074909	-0.109825
14411	120.091667	-0.801078	0.588112	0.139875				-0.789294	0.792860	-0.049589	-0.780908	0.776224	0.165320	-0.610153	0.774281	-0.286460	-0.601422	1.141067	0.016433	-0.518269	0.737353	0.303932	-0.601069	1.127263	0.120800	-0.594157	1.063442	0.117736				-0.388006	0.890110	0.097495				-0.188809	0.065098	-0.158287	-0.165916	0.064913	0.205011	-0.154776	0.068086	0.176452	0.343400	0.074885	-0.109825
14412	120.100000	-0.800867	0.587982	0.139736				-0.789218	0.792892	-0.049600	-0.780769	0.776330	0.165346	-0.610098	0.774213	-0.286463	-0.601138	1.141222	0.016196	-0.518239	0.737195	0.303274	-0.601248	1.127280	0.120552	-0.594334	1.063475	0.117442				-0.390409	0.891857	0.097796				-0.188785	0.065078	-0.158252	-0.165926	0.064915	0.205034	-0.154780	0.068098	0.176479	0.343384	0.074855	-0.109823
14413	120.108333	-0.800861	0.588017	0.139713				-0.789136	0.792908	-0.049626	-0.780601	0.776365	0.165294	-0.610072	0.774125	-0.286444	-0.600856	1.141321	0.015945	-0.518169	0.737066	0.302723	-0.601470	1.127249	0.120275	-0.594536	1.063461	0.117109				-0.392586	0.893395	0.097937				-0.188782	0.065066	-0.158238	-0.165927	0.064921	0.205053	-0.154780	0.068107	0.176495	0.343354	0.074844	-0.109822
14414	120.116667	-0.801183	0.588369	0.139927				-0.789043	0.792924	-0.049644	-0.780440	0.776306	0.165155	-0.610075	0.774015	-0.286493	-0.600595	1.141436	0.015639	-0.518083	0.737016	0.302384	-0.601746	1.127226	0.119968	-0.594740	1.063443	0.116761				-0.394600	0.894749	0.097929				-0.188781	0.065069	-0.158242	-0.165918	0.064906	0.205066	-0.154784	0.068105	0.176512	0.343319	0.074844	-0.109821
14415	120.125000	-0.801136	0.588409	0.139905				-0.788984	0.792939	-0.049682	-0.780213	0.776449	0.165177	-0.610094	0.773898	-0.286459	-0.600397	1.141491	0.015368	-0.518006	0.736843	0.301724	-0.602208	1.127181	0.119724	-0.594967	1.063356	0.116375				-0.396339	0.895897	0.097767				-0.188776	0.065072	-0.158236	-0.165920	0.064900	0.205073	-0.154783	0.068117	0.176532	0.343315	0.074825	-0.109816
14416	120.133333	-0.800703	0.588138	0.139653				-0.788893	0.792940	-0.049724	-0.779945	0.776242	0.164990	-0.610149	0.773768	-0.286491	-0.600064	1.141519	0.015098	-0.517900	0.736666	0.301161	-0.602533	1.127103	0.119394	-0.595187	1.063282	0.116001				-0.397887	0.896865	0.097482				-0.188775	0.065068	-0.158232	-0.165915	0.064895	0.205082	-0.154789	0.068115	0.176546	0.343303	0.074833	-0.109806
14417	120.141667	-0.800643	0.588189	0.139629				-0.788817	0.792933	-0.049787	-0.779914	0.776462	0.164999	-0.610219	0.773624	-0.286525	-0.600047	1.141542	0.014740	-0.517755	0.736425	0.300436	-0.602855	1.126987	0.119078	-0.595399	1.063194	0.115644				-0.399137	0.897660	0.097154				-0.188778	0.065066	-0.158229	-0.165918	0.064893	0.205093	-0.154784	0.068122	0.176562	0.343292	0.074841	-0.109796
14418	120.150000	-0.800581	0.588239	0.139612				-0.788737	0.792920	-0.049858	-0.779783	0.776421	0.164850	-0.610302	0.773479	-0.286565	-0.599927	1.141494	0.014450	-0.517641	0.736224	0.299815	-0.603183	1.126869	0.118759	-0.595582	1.063089	0.115266				-0.400406	0.898327	0.096718				-0.188776	0.065071	-0.158232	-0.165916	0.064886	0.205100	-0.154785	0.068118	0.176572	0.343305	0.074832	-0.109786
14419	120.158333	-0.800517	0.588287	0.139583				-0.788654	0.792903	-0.049949	-0.779584	0.776298	0.164674	-0.610395	0.773331	-0.286604	-0.599823	1.141425	0.014111	-0.517504	0.736031	0.299198	-0.603482	1.126732	0.118428	-0.595780	1.062966	0.114945				-0.401487	0.898888	0.096291				-0.188771	0.065063	-0.158234	-0.165916	0.064885	0.205098	-0.154781	0.068106	0.176573	0.343314	0.074837	-0.109780
14420	120.166667	-0.800450	0.588332	0.139550				-0.788568	0.792886	-0.050058	-0.779394	0.776168	0.164492	-0.610493	0.773195	-0.286646	-0.599762	1.141315	0.013830	-0.517357	0.735824	0.298587	-0.603786	1.126614	0.118060	-0.595964	1.062863	0.114633				-0.402501	0.899380	0.095871				-0.188773	0.065057	-0.158237	-0.165918	0.064891	0.205102	-0.154778	0.068103	0.176568	0.343350	0.074840	-0.109780
14421	120.175000	-0.800394	0.588378	0.139517				-0.788470	0.792845	-0.050149	-0.779385	0.776303	0.164455	-0.610592	0.773078	-0.286684	-0.599748	1.141295	0.013458	-0.517228	0.735602	0.297970	-0.604088	1.126519	0.117756	-0.596126	1.062791	0.114347				-0.403474	0.899798	0.095505				-0.188774	0.065052	-0.158245	-0.165913	0.064894	0.205101	-0.154774	0.068093	0.176562	0.343382	0.074860	-0.109777
14422	120.183333	-0.800737	0.588775	0.139738				-0.788374	0.792813	-0.050239	-0.779410	0.776542	0.164538	-0.610689	0.772977	-0.286727	-0.599748	1.141196	0.013148	-0.517120	0.735424	0.297362	-0.604365	1.126443	0.117431	-0.596260	1.062731	0.114035				-0.404409	0.900159	0.095177				-0.188806	0.065115	-0.158314	-0.165909	0.064890	0.205094	-0.154770	0.068090	0.176550	0.343430	0.074900	-0.109781
14423	120.191667	-0.800436	0.588575	0.139537				-0.788313	0.792816	-0.050342	-0.779307	0.776423	0.164369	-0.610779	0.772895	-0.286766	-0.599809	1.141068	0.012872	-0.517007	0.735188	0.296740	-0.604623	1.126389	0.117126	-0.596392	1.062697	0.113772				-0.405280	0.900457	0.094886				-0.188762	0.065055	-0.158248	-0.165908	0.064882	0.205087	-0.154768	0.068089	0.176534	0.343516	0.074936	-0.109772
14424	120.200000	-0.800540	0.588730	0.139587				-0.788211	0.792798	-0.050450	-0.779289	0.776519	0.164269	-0.610861	0.772829	-0.286811	-0.599851	1.140961	0.012557	-0.516917	0.734963	0.296130	-0.604822	1.126353	0.116791	-0.596533	1.062664	0.113544				-0.406107	0.900693	0.094598				-0.188769	0.065050	-0.158256	-0.165902	0.064875	0.205069	-0.154764	0.068084	0.176521	0.343620	0.074981	-0.109767
14425	120.208333	-0.800539	0.588833	0.139588				-0.788195	0.792816	-0.050544	-0.779292	0.776482	0.164142	-0.610928	0.772785	-0.286869	-0.599918	1.140854	0.012272	-0.516824	0.734755	0.295608	-0.605011	1.126360	0.116515	-0.596627	1.062689	0.113291				-0.406836	0.900841	0.094290				-0.188770	0.065042	-0.158262	-0.165897	0.064875	0.205060	-0.154756	0.068080	0.176509	0.343736	0.075041	-0.109767
14426	120.216667	-0.800447	0.588800	0.139518				-0.788136	0.792807	-0.050647	-0.779327	0.776517	0.164117	-0.610989	0.772748	-0.286935	-0.599956	1.140794	0.011942	-0.516766	0.734548	0.295114	-0.605172	1.126389	0.116195	-0.596727	1.062704	0.113063				-0.407473	0.900939	0.093989				-0.188766	0.065047	-0.158265	-0.165888	0.064865	0.205044	-0.154753	0.068071	0.176496	0.343874	0.075103	-0.109772
14427	120.225000	-0.800069	0.588603	0.139304				-0.788120	0.792800	-0.050745	-0.779222	0.776248	0.163795	-0.611035	0.772728	-0.287019	-0.600053	1.140731	0.011615	-0.516788	0.734287	0.294540	-0.605300	1.126416	0.115910	-0.596791	1.062737	0.112799				-0.408030	0.900964	0.093670				-0.188766	0.065035	-0.158276	-0.165881	0.064860	0.205027	-0.154745	0.068053	0.176475	0.344033	0.075171	-0.109765
14428	120.233333	-0.800024	0.588628	0.139269				-0.788196	0.792835	-0.050892	-0.779306	0.776366	0.163781	-0.611070	0.772720	-0.287117	-0.600170	1.140695	0.011262	-0.516848	0.734025	0.293984	-0.605390	1.126430	0.115596	-0.596869	1.062757	0.112609				-0.408527	0.900953	0.093365				-0.188769	0.065031	-0.158282	-0.165878	0.064864	0.205014	-0.154736	0.068034	0.176458	0.344213	0.075242	-0.109766
14429	120.241667	-0.800313	0.588880	0.139425				-0.788109	0.792763	-0.050937	-0.779315	0.776354	0.163692	-0.611104	0.772726	-0.287240	-0.600289	1.140596	0.010979	-0.516924	0.733829	0.293527	-0.605453	1.126453	0.115315	-0.596883	1.062807	0.112391				-0.408952	0.900894	0.093081				-0.188767	0.065026	-0.158297	-0.165874	0.064868	0.205005	-0.154729	0.068025	0.176438	0.344369	0.075306	-0.109754
14430	120.250000	-0.800274	0.588912	0.139399				-0.788141	0.792751	-0.051014	-0.779328	0.776443	0.163710	-0.611135	0.772741	-0.287373	-0.600413	1.140497	0.010674	-0.517033	0.733640	0.293067	-0.605505	1.126523	0.115069	-0.596892	1.062862	0.112194				-0.409342	0.900818	0.092869				-0.188767	0.065022	-0.158306	-0.165868	0.064875	0.204986	-0.154720	0.068021	0.176411	0.344475	0.075353	-0.109698
14431	120.258333	-0.799928	0.588711	0.139192				-0.788190	0.792736	-0.051073	-0.779330	0.776398	0.163596	-0.611166	0.772753	-0.287524	-0.600581	1.140394	0.010404	-0.517172	0.733475	0.292577	-0.605518	1.126578	0.114804	-0.596887	1.062918	0.112011				-0.409664	0.900693	0.092714				-0.188770	0.065017	-0.158310	-0.165864	0.064876	0.204976	-0.154715	0.068011	0.176391	0.344540	0.075394	-0.109620
14432	120.266667	-0.799908	0.588732	0.139171				-0.788322	0.792764	-0.051170	-0.779328	0.776358	0.163484	-0.611202	0.772765	-0.287688	-0.600750	1.140301	0.010158	-0.517343	0.733301	0.292076	-0.605515	1.126633	0.114515	-0.596873	1.062973	0.111834				-0.409885	0.900526	0.092603				-0.188771	0.065023	-0.158319	-0.165860	0.064876	0.204958	-0.154711	0.068011	0.176372	0.344579	0.075424	-0.109559
14433	120.275000	-0.800059	0.588859	0.139252				-0.788391	0.792742	-0.051206	-0.779325	0.776435	0.163488	-0.611238	0.772774	-0.287867	-0.600923	1.140242	0.009879	-0.517586	0.733202	0.291712	-0.605498	1.126689	0.114274	-0.596816	1.063021	0.111633				-0.409969	0.900294	0.092524				-0.188770	0.065028	-0.158330	-0.165851	0.064870	0.204937	-0.154706	0.068004	0.176351	0.344615	0.075455	-0.109560
14434	120.283333	-0.799858	0.588751	0.139151				-0.788465	0.792712	-0.051237	-0.779376	0.776527	0.163519	-0.611289	0.772770	-0.288057	-0.601129	1.140181	0.009651	-0.517818	0.733092	0.291315	-0.605444	1.126770	0.114040	-0.596770	1.063105	0.111464				-0.409924	0.900010	0.092461				-0.188769	0.065043	-0.158332	-0.165849	0.064863	0.204919	-0.154705	0.068001	0.176337	0.344650	0.075488	-0.109594
14435	120.291667	-0.799889	0.588764	0.139153				-0.788555	0.792667	-0.051277	-0.779404	0.776518	0.163434	-0.611348	0.772734	-0.288262	-0.601329	1.140150	0.009353	-0.518078	0.733028	0.290969	-0.605370	1.126893	0.113808	-0.596739	1.063221	0.111298				-0.409705	0.899662	0.092415				-0.188770	0.065032	-0.158331	-0.165849	0.064867	0.204910	-0.154706	0.067996	0.176323	0.344677	0.075528	-0.109638
14436	120.300000	-0.800224	0.588981	0.139334				-0.788692	0.792604	-0.051348	-0.779463	0.776613	0.163457	-0.611418	0.772673	-0.288475	-0.601542	1.140172	0.009081	-0.518345	0.732954	0.290643	-0.605289	1.127054	0.113556	-0.596709	1.063372	0.111128				-0.409370	0.899275	0.092336				-0.188820	0.065088	-0.158413	-0.165847	0.064865	0.204899	-0.154702	0.067976	0.176314	0.344699	0.075555	-0.109680
14437	120.308333	-0.800236	0.588971	0.139341				-0.788709	0.792477	-0.051353	-0.779482	0.776589	0.163335	-0.611501	0.772578	-0.288683	-0.601712	1.140201	0.008789	-0.518618	0.732946	0.290309	-0.605190	1.127244	0.113305	-0.596673	1.063529	0.110906				-0.408900	0.898833	0.092240				-0.188778	0.065026	-0.158347	-0.165847	0.064868	0.204887	-0.154700	0.067974	0.176294	0.344725	0.075571	-0.109717
14438	120.316667	-0.799934	0.588739	0.139163				-0.788823	0.792390	-0.051412	-0.779619	0.776690	0.163368	-0.611596	0.772461	-0.288889	-0.601856	1.140193	0.008501	-0.518880	0.732922	0.290083	-0.605069	1.127413	0.113012	-0.596644	1.063686	0.110690				-0.408329	0.898392	0.092154				-0.188782	0.065031	-0.158359	-0.165850	0.064873	0.204880	-0.154694	0.067962	0.176273	0.344745	0.075587	-0.109746
14439	120.325000	-0.799952	0.588712	0.139169				-0.788929	0.792283	-0.051477	-0.779720	0.776726	0.163308	-0.611710	0.772316	-0.289089	-0.601961	1.140209	0.008176	-0.519134	0.732960	0.289841	-0.604950	1.127591	0.112712	-0.596598	1.063829	0.110468				-0.407719	0.897922	0.092066				-0.188783	0.065026	-0.158365	-0.165847	0.064878	0.204872	-0.154692	0.067967	0.176259	0.344763	0.075599	-0.109762
14440	120.333333	-0.800324	0.588920	0.139365				-0.789077	0.792188	-0.051536	-0.779813	0.776657	0.163128	-0.611832	0.772143	-0.289273	-0.602185	1.140163	0.007861	-0.519418	0.733012	0.289657	-0.604817	1.127697	0.112379	-0.596534	1.063954	0.110226				-0.407085	0.897473	0.092003				-0.188779	0.065021	-0.158370	-0.165846	0.064875	0.204859	-0.154686	0.067959	0.176240	0.344785	0.075614	-0.109764
14441	120.341667	-0.800197	0.588784	0.139279				-0.789213	0.792087	-0.051594	-0.779936	0.776823	0.163187	-0.611982	0.771945	-0.289448	-0.602336	1.140138	0.007469	-0.519692	0.733097	0.289497	-0.604669	1.127786	0.112030	-0.596421	1.064020	0.109914				-0.406509	0.897088	0.091981				-0.188781	0.065025	-0.158380	-0.165841	0.064874	0.204843	-0.154690	0.067965	0.176225	0.344805	0.075629	-0.109770
14442	120.350000	-0.800072	0.588645	0.139193				-0.789351	0.791982	-0.051650	-0.780041	0.776881	0.163129	-0.612147	0.771725	-0.289608	-0.602505	1.140064	0.007095	-0.519972	0.733195	0.289240	-0.604519	1.127834	0.111692	-0.596309	1.064069	0.109625				-0.405993	0.896758	0.091968				-0.188785	0.065024	-0.158382	-0.165839	0.064875	0.204828	-0.154685	0.067970	0.176216	0.344827	0.075649	-0.109770
14443	120.358333	-0.800282	0.588722	0.139297				-0.789490	0.791877	-0.051712	-0.780131	0.776883	0.163008	-0.612342	0.771466	-0.289757	-0.602643	1.139986	0.006710	-0.520222	0.733320	0.289122	-0.604377	1.127866	0.111325	-0.596207	1.064080	0.109325				-0.405572	0.896478	0.091971				-0.188785	0.065031	-0.158378	-0.165838	0.064875	0.204827	-0.154684	0.067975	0.176218	0.344841	0.075669	-0.109768
14444	120.366667	-0.800485	0.588806	0.139397				-0.789626	0.791761	-0.051763	-0.780259	0.777039	0.163039	-0.612561	0.771182	-0.289908	-0.602647	1.139860	0.006352	-0.520483	0.733499	0.289210	-0.604225	1.127908	0.110945	-0.596070	1.064098	0.108985				-0.405243	0.896269	0.091991				-0.188833	0.065097	-0.158446	-0.165835	0.064871	0.204823	-0.154688	0.067975	0.176217	0.344858	0.075682	-0.109771
14445	120.375000	-0.800213	0.588544	0.139226				-0.789770	0.791648	-0.051816	-0.780278	0.776994	0.162929	-0.612799	0.770853	-0.290074	-0.602889	1.139784	0.005946	-0.520713	0.733681	0.289171	-0.604080	1.127957	0.110585	-0.595972	1.064157	0.108687				-0.405123	0.896133	0.091975				-0.188786	0.065040	-0.158374	-0.165840	0.064875	0.204827	-0.154686	0.067970	0.176217	0.344872	0.075690	-0.109774
14446	120.383333	-0.800663	0.588864	0.139483				-0.789920	0.791508	-0.051902	-0.780396	0.777063	0.162811	-0.613055	0.770501	-0.290178	-0.603131	1.139736	0.005521	-0.520907	0.733872	0.289093	-0.603938	1.128009	0.110210	-0.595846	1.064218	0.108324				-0.405091	0.896056	0.091918				-0.188792	0.065048	-0.158375	-0.165841	0.064882	0.204830	-0.154688	0.067966	0.176214	0.344873	0.075698	-0.109785
14447	120.391667	-0.800619	0.588711	0.139425				-0.790028	0.791375	-0.051976	-0.780416	0.777152	0.162824	-0.613315	0.770112	-0.290300	-0.603233	1.139652	0.005157	-0.521112	0.734161	0.289183	-0.603823	1.128116	0.109772	-0.595778	1.064309	0.108010				-0.405008	0.896062	0.091782				-0.188793	0.065046	-0.158376	-0.165847	0.064884	0.204840	-0.154691	0.067969	0.176223	0.344881	0.075694	-0.109792
14448	120.400000	-0.800662	0.588688	0.139432				-0.790163	0.791250	-0.052053	-0.780531	0.777350	0.162825	-0.613588	0.769691	-0.290403	-0.603354	1.139639	0.004697	-0.521270	0.734417	0.289278	-0.603700	1.128231	0.109352	-0.595723	1.064411	0.107685				-0.404904	0.896109	0.091560				-0.188790	0.065037	-0.158374	-0.165849	0.064888	0.204847	-0.154694	0.067971	0.176229	0.344885	0.075695	-0.109792
14449	120.408333	-0.800382	0.588425	0.139241				-0.790276	0.791116	-0.052126	-0.780521	0.777327	0.162697	-0.613875	0.769246	-0.290499	-0.603569	1.139629	0.004243	-0.521463	0.734670	0.289194	-0.603592	1.128363	0.108924	-0.595654	1.064534	0.107313				-0.404747	0.896169	0.091220				-0.188792	0.065041	-0.158378	-0.165850	0.064889	0.204842	-0.154693	0.067974	0.176227	0.344891	0.075703	-0.109808
14450	120.416667	-0.800731	0.588646	0.139426				-0.790383	0.790986	-0.052205	-0.780509	0.777311	0.162571	-0.614173	0.768773	-0.290579	-0.603782	1.139614	0.003787	-0.521571	0.734981	0.289212	-0.603497	1.128512	0.108493	-0.595617	1.064665	0.106963				-0.404532	0.896219	0.090794				-0.188796	0.065047	-0.158376	-0.165854	0.064894	0.204846	-0.154701	0.067986	0.176237	0.344890	0.075703	-0.109812
14451	120.425000	-0.800606	0.588509	0.139322				-0.790527	0.790851	-0.052291	-0.780642	0.777578	0.162552	-0.614473	0.768286	-0.290648	-0.603938	1.139648	0.003346	-0.521610	0.735322	0.289195	-0.603402	1.128682	0.108072	-0.595591	1.064832	0.106593				-0.404092	0.896318	0.090334				-0.188789	0.065042	-0.158367	-0.165852	0.064885	0.204852	-0.154701	0.067985	0.176243	0.344903	0.075711	-0.109810
14452	120.433333	-0.800473	0.588372	0.139217				-0.790624	0.790722	-0.052362	-0.780515	0.777497	0.162390	-0.614774	0.767787	-0.290729	-0.603977	1.139718	0.002910	-0.521609	0.735704	0.289175	-0.603330	1.128879	0.107632	-0.595574	1.065017	0.106234				-0.403723	0.896285	0.089732				-0.188789	0.065043	-0.158356	-0.165853	0.064888	0.204851	-0.154703	0.067995	0.176256	0.344908	0.075714	-0.109808
14453	120.441667	-0.800496	0.588356	0.139204				-0.790693	0.790583	-0.052440	-0.780619	0.777712	0.162330	-0.615069	0.767300	-0.290817	-0.604239	1.139772	0.002454	-0.521605	0.736180	0.289236	-0.603265	1.129069	0.107177	-0.595594	1.065218	0.105882				-0.403265	0.896213	0.089093				-0.188790	0.065055	-0.158345	-0.165852	0.064890	0.204862	-0.154708	0.067999	0.176266	0.344913	0.075716	-0.109806
14454	120.450000	-0.800824	0.588595	0.139377				-0.790761	0.790452	-0.052523	-0.780635	0.777833	0.162274	-0.615364	0.766818	-0.290913	-0.604378	1.139861	0.001984	-0.521513	0.736648	0.289210	-0.603201	1.129304	0.106739	-0.595608	1.065425	0.105505				-0.402797	0.896094	0.088432				-0.188791	0.065067	-0.158334	-0.165856	0.064891	0.204870	-0.154709	0.068002	0.176274	0.344915	0.075718	-0.109809
14455	120.458333	-0.800680	0.588471	0.139264				-0.790852	0.790329	-0.052605	-0.780585	0.777981	0.162223	-0.615657	0.766329	-0.291004	-0.604526	1.139925	0.001556	-0.521352	0.737157	0.289134	-0.603140	1.129523	0.106320	-0.595616	1.065634	0.105108				-0.402278	0.895953	0.087758				-0.188806	0.065096	-0.158358	-0.165856	0.064890	0.204876	-0.154709	0.068002	0.176280	0.344918	0.075723	-0.109818
14456	120.466667	-0.800521	0.588347	0.139151				-0.790912	0.790199	-0.052686	-0.780553	0.778069	0.162139	-0.615947	0.765838	-0.291112	-0.604662	1.140046	0.001102	-0.521157	0.737706	0.289069	-0.603135	1.129741	0.105843	-0.595632	1.065834	0.104695				-0.401715	0.895839	0.087060				-0.188783	0.065075	-0.158313	-0.165854	0.064893	0.204882	-0.154707	0.068000	0.176281	0.344914	0.075708	-0.109823
14457	120.475000	-0.800521	0.588360	0.139140				-0.791010	0.790083	-0.052758	-0.780461	0.778176	0.162062	-0.616250	0.765376	-0.291242	-0.604765	1.140142	0.000647	-0.520902	0.738271	0.288947	-0.603136	1.129952	0.105389	-0.595686	1.066039	0.104297				-0.401131	0.895660	0.086333				-0.188780	0.065070	-0.158300	-0.165857	0.064898	0.204893	-0.154704	0.068005	0.176286	0.344912	0.075714	-0.109829
14458	120.483333	-0.800517	0.588381	0.139126				-0.791127	0.789966	-0.052830	-0.780377	0.778305	0.162001	-0.616548	0.764901	-0.291424	-0.604886	1.140284	0.000171	-0.520585	0.738831	0.288672	-0.603152	1.130174	0.104918	-0.595758	1.066241	0.103889				-0.400485	0.895476	0.085588				-0.188826	0.065130	-0.158365	-0.165864	0.064896	0.204894	-0.154710	0.068009	0.176284	0.344906	0.075707	-0.109828
14459	120.491667	-0.800663	0.588520	0.139211				-0.791206	0.789851	-0.052886	-0.780180	0.778433	0.161984	-0.616839	0.764444	-0.291520	-0.604973	1.140401	-0.000285	-0.520182	0.739443	0.288617	-0.603191	1.130386	0.104458	-0.595847	1.066446	0.103433				-0.399793	0.895323	0.084850				-0.188778	0.065076	-0.158284	-0.165867	0.064890	0.204892	-0.154712	0.068009	0.176292	0.344896	0.075700	-0.109834
14460	120.500000	-0.800494	0.588424	0.139109				-0.791278	0.789732	-0.052936	-0.780108	0.778710	0.161971	-0.617147	0.763993	-0.291682	-0.605106	1.140597	-0.000789	-0.519772	0.739937	0.288287	-0.603265	1.130580	0.103976	-0.595968	1.066630	0.102976				-0.399105	0.895197	0.084088				-0.188781	0.065087	-0.158287	-0.165864	0.064885	0.204885	-0.154719	0.068011	0.176296	0.344889	0.075691	-0.109835
14461	120.508333	-0.800467	0.588442	0.139087				-0.791295	0.789594	-0.052986	-0.779864	0.778607	0.161781	-0.617450	0.763538	-0.291859	-0.605191	1.140801	-0.001326	-0.519309	0.740500	0.288130	-0.603375	1.130773	0.103456	-0.596120	1.066821	0.102480				-0.398392	0.895101	0.083346				-0.188779	0.065080	-0.158266	-0.165862	0.064886	0.204891	-0.154719	0.068012	0.176300	0.344877	0.075687	-0.109829
14462	120.516667	-0.800761	0.588710	0.139260				-0.791364	0.789477	-0.053024	-0.779744	0.778968	0.161881	-0.617731	0.763083	-0.292041	-0.605245	1.140927	-0.001783	-0.518775	0.741061	0.287905	-0.603489	1.130918	0.102912	-0.596266	1.066967	0.101943				-0.397828	0.895024	0.082518				-0.188824	0.065142	-0.158315	-0.165870	0.064889	0.204891	-0.154719	0.068015	0.176301	0.344861	0.075663	-0.109814
14463	120.525000	-0.800575	0.588611	0.139155				-0.791428	0.789360	-0.053064	-0.779540	0.779126	0.161899	-0.618009	0.762643	-0.292240	-0.605290	1.141110	-0.002428	-0.518243	0.741546	0.287531	-0.603640	1.131020	0.102338	-0.596426	1.067061	0.101333				-0.397266	0.894994	0.081734				-0.188798	0.065119	-0.158273	-0.165865	0.064887	0.204887	-0.154714	0.068003	0.176292	0.344835	0.075647	-0.109801
14464	120.533333	-0.800393	0.588512	0.139041				-0.791492	0.789244	-0.053100	-0.779348	0.779235	0.161875	-0.618276	0.762230	-0.292446	-0.605308	1.141216	-0.003040	-0.517659	0.742039	0.287244	-0.603808	1.131071	0.101740	-0.596583	1.067129	0.100721				-0.396758	0.895001	0.080933				-0.188777	0.065088	-0.158229	-0.165861	0.064893	0.204885	-0.154713	0.067999	0.176289	0.344809	0.075617	-0.109792
14465	120.541667	-0.800526	0.588670	0.139121				-0.791555	0.789134	-0.053133	-0.779259	0.779416	0.161939	-0.618524	0.761819	-0.292675	-0.605321	1.141254	-0.003637	-0.517089	0.742510	0.286943	-0.604014	1.131048	0.101118	-0.596729	1.067090	0.100036				-0.396365	0.895110	0.080148				-0.188802	0.065123	-0.158262	-0.165861	0.064892	0.204879	-0.154705	0.067996	0.176272	0.344769	0.075587	-0.109777
14466	120.550000	-0.800664	0.588821	0.139199				-0.791651	0.789031	-0.053182	-0.779005	0.779550	0.161921	-0.618749	0.761448	-0.292855	-0.605300	1.141246	-0.004276	-0.516403	0.742983	0.286679	-0.604208	1.130983	0.100506	-0.596856	1.067039	0.099376				-0.396053	0.895272	0.079394				-0.188816	0.065158	-0.158288	-0.165857	0.064891	0.204878	-0.154705	0.067993	0.176273	0.344729	0.075550	-0.109758
14467	120.558333	-0.800307	0.588611	0.138983				-0.791677	0.788952	-0.053191	-0.778736	0.779531	0.161831	-0.618968	0.761076	-0.293048	-0.605265	1.141169	-0.004876	-0.515739	0.743361	0.286177	-0.604410	1.130903	0.099878	-0.596997	1.066969	0.098764				-0.395842	0.895514	0.078740				-0.188770	0.065091	-0.158220	-0.165849	0.064885	0.204869	-0.154701	0.067993	0.176261	0.344685	0.075526	-0.109746
14468	120.566667	-0.800600	0.588878	0.139151				-0.791727	0.788876	-0.053226	-0.778220	0.779238	0.161411	-0.619183	0.760725	-0.293227	-0.605264	1.141134	-0.005535	-0.515095	0.743733	0.285734	-0.604617	1.130786	0.099264	-0.597109	1.066871	0.098154				-0.395719	0.895831	0.078055				-0.188776	0.065085	-0.158219	-0.165847	0.064884	0.204860	-0.154693	0.067988	0.176251	0.344640	0.075497	-0.109723
14469	120.575000	-0.800571	0.588912	0.139124				-0.791839	0.788820	-0.053260	-0.778333	0.779718	0.161690	-0.619403	0.760397	-0.293400	-0.605269	1.140991	-0.006071	-0.514377	0.744011	0.285235	-0.604780	1.130660	0.098664	-0.597173	1.066757	0.097584				-0.395727	0.896229	0.077244				-0.188769	0.065091	-0.158219	-0.165845	0.064882	0.204852	-0.154691	0.067990	0.176250	0.344595	0.075467	-0.109701
14470	120.583333	-0.800537	0.588942	0.139100				-0.791843	0.788742	-0.053303	-0.778090	0.779746	0.161621	-0.619623	0.760081	-0.293573	-0.605277	1.140848	-0.006576	-0.513652	0.744245	0.284544	-0.604956	1.130536	0.098120	-0.597217	1.066643	0.097019				-0.395808	0.896758	0.076599				-0.188770	0.065090	-0.158215	-0.165839	0.064883	0.204841	-0.154690	0.067992	0.176238	0.344549	0.075439	-0.109680
14471	120.591667	-0.800173	0.588739	0.138880				-0.791909	0.788705	-0.053326	-0.777847	0.779748	0.161531	-0.619846	0.759785	-0.293731	-0.605279	1.140746	-0.007169	-0.512968	0.744494	0.284135	-0.605093	1.130411	0.097593	-0.597261	1.066555	0.096524				-0.396040	0.897417	0.075964				-0.188769	0.065097	-0.158214	-0.165840	0.064878	0.204835	-0.154685	0.067975	0.176232	0.344509	0.075409	-0.109664
14472	120.600000	-0.800137	0.588772	0.138851				-0.791904	0.788640	-0.053373	-0.777697	0.779922	0.161543	-0.620075	0.759497	-0.293877	-0.605296	1.140622	-0.007669	-0.512328	0.744718	0.283591	-0.605222	1.130352	0.097119	-0.597316	1.066486	0.096088				-0.396378	0.898149	0.075378				-0.188776	0.065094	-0.158217	-0.165843	0.064880	0.204833	-0.154687	0.067964	0.176219	0.344466	0.075374	-0.109655
14473	120.608333	-0.800260	0.588927	0.138917				-0.791917	0.788593	-0.053424	-0.777524	0.779972	0.161495	-0.620305	0.759233	-0.294018	-0.605319	1.140503	-0.008120	-0.511689	0.744838	0.282954	-0.605314	1.130324	0.096632	-0.597332	1.066455	0.095666				-0.396893	0.898935	0.074742				-0.188773	0.065094	-0.158224	-0.165839	0.064874	0.204823	-0.154682	0.067957	0.176208	0.344417	0.075340	-0.109658
14474	120.616667	-0.800060	0.588860	0.138795				-0.791906	0.788536	-0.053482	-0.777248	0.779915	0.161404	-0.620526	0.758988	-0.294151	-0.605326	1.140422	-0.008592	-0.511051	0.744922	0.282257	-0.605361	1.130323	0.096194	-0.597336	1.066447	0.095266				-0.397417	0.899836	0.074242				-0.188769	0.065092	-0.158230	-0.165838	0.064875	0.204821	-0.154683	0.067947	0.176196	0.344363	0.075307	-0.109676
14475	120.625000	-0.800012	0.588901	0.138760				-0.791892	0.788495	-0.053540	-0.777184	0.780092	0.161398	-0.620732	0.758777	-0.294268	-0.605323	1.140331	-0.009062	-0.510497	0.745023	0.281643	-0.605390	1.130331	0.095744	-0.597324	1.066466	0.094894				-0.398061	0.900764	0.073754				-0.188776	0.065085	-0.158242	-0.165837	0.064873	0.204812	-0.154679	0.067947	0.176191	0.344313	0.075282	-0.109699
14476	120.633333	-0.799965	0.588947	0.138725				-0.791861	0.788457	-0.053612	-0.777001	0.780143	0.161344	-0.620943	0.758597	-0.294378	-0.605333	1.140256	-0.009477	-0.509977	0.745097	0.281032	-0.605398	1.130369	0.095350	-0.597310	1.066515	0.094578				-0.398785	0.901741	0.073294				-0.188773	0.065081	-0.158253	-0.165835	0.064878	0.204809	-0.154679	0.067944	0.176186	0.344253	0.075256	-0.109725
14477	120.641667	-0.800092	0.589109	0.138788				-0.791835	0.788435	-0.053677	-0.776867	0.780189	0.161241	-0.621139	0.758445	-0.294531	-0.605342	1.140153	-0.009829	-0.509470	0.745095	0.280288	-0.605360	1.130405	0.094974	-0.597263	1.066566	0.094254				-0.399588	0.902752	0.072889				-0.188766	0.065066	-0.158257	-0.165832	0.064867	0.204796	-0.154679	0.067946	0.176181	0.344193	0.075239	-0.109743
14478	120.650000	-0.799873	0.589041	0.138658				-0.791804	0.788421	-0.053736	-0.776754	0.780209	0.161173	-0.621323	0.758330	-0.294625	-0.605319	1.140116	-0.010263	-0.508990	0.745100	0.279656	-0.605323	1.130462	0.094580	-0.597198	1.066607	0.093941				-0.400466	0.903770	0.072531				-0.188763	0.065065	-0.158264	-0.165829	0.064869	0.204789	-0.154673	0.067946	0.176178	0.344122	0.075214	-0.109749
14479	120.658333	-0.799807	0.589097	0.138625				-0.791733	0.788398	-0.053792	-0.776687	0.780172	0.161066	-0.621485	0.758256	-0.294692	-0.605328	1.140036	-0.010608	-0.508581	0.745097	0.279045	-0.605262	1.130518	0.094248	-0.597126	1.066675	0.093692				-0.401387	0.904767	0.072228				-0.188768	0.065059	-0.158269	-0.165826	0.064866	0.204785	-0.154671	0.067938	0.176171	0.344055	0.075173	-0.109745
14480	120.666667	-0.799790	0.589160	0.138595				-0.791694	0.788391	-0.053845	-0.776600	0.780201	0.161011	-0.621630	0.758191	-0.294813	-0.605348	1.139969	-0.010922	-0.508239	0.745072	0.278484	-0.605167	1.130582	0.093928	-0.597036	1.066751	0.093443				-0.402345	0.905716	0.071967				-0.188817	0.065136	-0.158352	-0.165822	0.064864	0.204779	-0.154663	0.067930	0.176162	0.343985	0.075145	-0.109751
14481	120.675000	-0.799907	0.589346	0.138676				-0.791683	0.788375	-0.053909	-0.776466	0.780229	0.160943	-0.621748	0.758151	-0.294909	-0.605344	1.139863	-0.011210	-0.507913	0.745040	0.277921	-0.605056	1.130646	0.093645	-0.596917	1.066800	0.093208				-0.403313	0.906600	0.071725				-0.188785	0.065099	-0.158318	-0.165815	0.064861	0.204775	-0.154661	0.067925	0.176156	0.343918	0.075111	-0.109754
14482	120.683333	-0.799710	0.589252	0.138545				-0.791645	0.788366	-0.053955	-0.776386	0.780253	0.160899	-0.621849	0.758130	-0.295018	-0.605404	1.139850	-0.011522	-0.507601	0.744976	0.277325	-0.604948	1.130749	0.093363	-0.596793	1.066881	0.092999				-0.404262	0.907415	0.071497				-0.188763	0.065048	-0.158287	-0.165809	0.064861	0.204770	-0.154654	0.067919	0.176143	0.343848	0.075073	-0.109758
14483	120.691667	-0.799813	0.589397	0.138620				-0.791614	0.788361	-0.053983	-0.776276	0.780246	0.160827	-0.621938	0.758120	-0.295133	-0.605463	1.139826	-0.011767	-0.507373	0.744953	0.276877	-0.604806	1.130844	0.093098	-0.596660	1.066994	0.092816				-0.405142	0.908116	0.071245				-0.188761	0.065048	-0.158306	-0.165809	0.064863	0.204767	-0.154650	0.067915	0.176134	0.343786	0.075043	-0.109768
14484	120.700000	-0.799955	0.589595	0.138704				-0.791588	0.788355	-0.054012	-0.776247	0.780306	0.160825	-0.622010	0.758115	-0.295253	-0.605537	1.139811	-0.011987	-0.507153	0.744871	0.276395	-0.604652	1.130965	0.092883	-0.596524	1.067118	0.092661				-0.405941	0.908732	0.070991				-0.188808	0.065101	-0.158388	-0.165809	0.064859	0.204757	-0.154657	0.067912	0.176127	0.343729	0.075024	-0.109777
14485	120.708333	-0.799593	0.589347	0.138488				-0.791570	0.788344	-0.054031	-0.776161	0.780310	0.160773	-0.622073	0.758120	-0.295382	-0.605546	1.139783	-0.012173	-0.506967	0.744812	0.275959	-0.604507	1.131109	0.092768	-0.596378	1.067242	0.092542				-0.406580	0.909170	0.070702				-0.188765	0.065038	-0.158339	-0.165811	0.064861	0.204750	-0.154653	0.067909	0.176118	0.343684	0.075002	-0.109785
14486	120.716667	-0.799548	0.589371	0.138475				-0.791555	0.788334	-0.054044	-0.775939	0.780245	0.160609	-0.622122	0.758124	-0.295507	-0.605616	1.139783	-0.012327	-0.506854	0.744764	0.275605	-0.604385	1.131254	0.092685	-0.596227	1.067381	0.092461				-0.406937	0.909379	0.070344				-0.188765	0.065039	-0.158353	-0.165807	0.064861	0.204744	-0.154650	0.067907	0.176120	0.343647	0.074997	-0.109791
14487	120.725000	-0.799506	0.589379	0.138478				-0.791549	0.788325	-0.054051	-0.775906	0.780282	0.160597	-0.622151	0.758141	-0.295609	-0.605724	1.139796	-0.012500	-0.506732	0.744668	0.275170	-0.604197	1.131392	0.092553	-0.596061	1.067501	0.092421				-0.406842	0.909248	0.069894				-0.188762	0.065033	-0.158357	-0.165810	0.064849	0.204743	-0.154659	0.067904	0.176119	0.343621	0.074980	-0.109788
14488	120.733333	-0.799856	0.589683	0.138691				-0.791549	0.788314	-0.054055	-0.775825	0.780317	0.160569	-0.622177	0.758141	-0.295778	-0.605819	1.139778	-0.012601	-0.506553	0.744648	0.274968	-0.603979	1.131541	0.092469	-0.595874	1.067605	0.092384				-0.406487	0.908888	0.069438				-0.188765	0.065039	-0.158366	-0.165805	0.064855	0.204737	-0.154654	0.067896	0.176116	0.343601	0.074973	-0.109792
14489	120.741667	-0.799473	0.589415	0.138489				-0.791554	0.788306	-0.054048	-0.775766	0.780293	0.160554	-0.622185	0.758147	-0.295892	-0.605912	1.139740	-0.012676	-0.506445	0.744633	0.274705	-0.603757	1.131643	0.092402	-0.595658	1.067711	0.092351				-0.405865	0.908283	0.068986				-0.188766	0.065043	-0.158361	-0.165806	0.064855	0.204734	-0.154655	0.067894	0.176107	0.343590	0.074972	-0.109791
14490	120.750000	-0.799789	0.589654	0.138694				-0.791563	0.788285	-0.054039	-0.775789	0.780410	0.160604	-0.622197	0.758148	-0.296019	-0.605996	1.139698	-0.012743	-0.506411	0.744640	0.274455	-0.603492	1.131728	0.092361	-0.595442	1.067796	0.092340				-0.405073	0.907530	0.068580				-0.188763	0.065054	-0.158363	-0.165799	0.064853	0.204738	-0.154646	0.067882	0.176104	0.343580	0.074995	-0.109797
14491	120.758333	-0.799860	0.589741	0.138741				-0.791598	0.788274	-0.054026	-0.775813	0.780482	0.160647	-0.622199	0.758129	-0.296206	-0.606083	1.139608	-0.012783	-0.506266	0.744622	0.274172	-0.603224	1.131779	0.092292	-0.595215	1.067853	0.092341				-0.404117	0.906598	0.068263				-0.188786	0.065080	-0.158407	-0.165799	0.064856	0.204729	-0.154640	0.067876	0.176093	0.343612	0.074984	-0.109806
14492	120.766667	-0.799519	0.589437	0.138524				-0.791593	0.788234	-0.054029	-0.775698	0.780279	0.160541	-0.622196	0.758094	-0.296402	-0.606143	1.139506	-0.012848	-0.506135	0.744551	0.273863	-0.602961	1.131812	0.092222	-0.594988	1.067886	0.092342				-0.403072	0.905564	0.068023				-0.188764	0.065047	-0.158377	-0.165797	0.064858	0.204722	-0.154633	0.067875	0.176081	0.343643	0.074995	-0.109802
14493	120.775000	-0.799477	0.589411	0.138534				-0.791614	0.788197	-0.054020	-0.776023	0.780695	0.160865	-0.622180	0.758051	-0.296568	-0.606160	1.139398	-0.012920	-0.506025	0.744561	0.273724	-0.602686	1.131836	0.092140	-0.594758	1.067901	0.092319				-0.401955	0.904450	0.067877				-0.188759	0.065039	-0.158384	-0.165787	0.064860	0.204717	-0.154630	0.067878	0.176075	0.343699	0.075018	-0.109815
14494	120.783333	-0.799497	0.589396	0.138555				-0.791642	0.788166	-0.054013	-0.776036	0.780736	0.160878	-0.622148	0.758007	-0.296670	-0.606203	1.139303	-0.012978	-0.505925	0.744522	0.273573	-0.602426	1.131847	0.092068	-0.594538	1.067905	0.092287				-0.400780	0.903301	0.067782				-0.188765	0.065045	-0.158402	-0.165791	0.064853	0.204716	-0.154625	0.067881	0.176070	0.343771	0.075054	-0.109827
14495	120.791667	-0.799575	0.589397	0.138592				-0.791675	0.788134	-0.054013	-0.776016	0.780726	0.160874	-0.622101	0.757934	-0.296815	-0.606191	1.139154	-0.013007	-0.505842	0.744505	0.273568	-0.602082	1.131813	0.091937	-0.594322	1.067888	0.092247				-0.399511	0.902158	0.067698				-0.188762	0.065036	-0.158407	-0.165783	0.064856	0.204709	-0.154626	0.067880	0.176070	0.343870	0.075097	-0.109829
14496	120.800000	-0.799571	0.589364	0.138606				-0.791709	0.788113	-0.054012	-0.776089	0.780818	0.160886	-0.622048	0.757854	-0.296948	-0.606178	1.139052	-0.013116	-0.505803	0.744442	0.273471	-0.601915	1.131794	0.091860	-0.594104	1.067875	0.092168				-0.398210	0.901027	0.067666				-0.188767	0.065050	-0.158412	-0.165778	0.064856	0.204710	-0.154626	0.067878	0.176073	0.343998	0.075151	-0.109828
14497	120.808333	-0.799632	0.589356	0.138632				-0.791770	0.788111	-0.054006	-0.776153	0.780883	0.160902	-0.621988	0.757756	-0.297059	-0.606196	1.138980	-0.013273	-0.505789	0.744352	0.273406	-0.601678	1.131758	0.091733	-0.593882	1.067812	0.092069				-0.396860	0.899968	0.067574				-0.188766	0.065049	-0.158404	-0.165787	0.064860	0.204715	-0.154628	0.067879	0.176077	0.344146	0.075231	-0.109847
14498	120.816667	-0.799697	0.589344	0.138655				-0.791782	0.788088	-0.054017	-0.776109	0.780863	0.160908	-0.621935	0.757652	-0.297158	-0.606175	1.138835	-0.013386	-0.505811	0.744247	0.273361	-0.601442	1.131710	0.091592	-0.593655	1.067757	0.091938				-0.395502	0.898948	0.067509				-0.188765	0.065069	-0.158401	-0.165790	0.064858	0.204721	-0.154633	0.067879	0.176081	0.344291	0.075302	-0.109857
14499	120.825000	-0.799711	0.589313	0.138673				-0.791815	0.788082	-0.054013	-0.776244	0.781020	0.160938	-0.621897	0.757524	-0.297250	-0.606025	1.138618	-0.013501	-0.505907	0.744145	0.273409	-0.601219	1.131644	0.091434	-0.593454	1.067690	0.091815				-0.394102	0.898019	0.067392				-0.188768	0.065071	-0.158387	-0.165794	0.064863	0.204729	-0.154631	0.067880	0.176085	0.344392	0.075344	-0.109806
14500	120.833333	-0.799768	0.589293	0.138698				-0.791841	0.788080	-0.054010	-0.776267	0.781023	0.160891	-0.621874	0.757384	-0.297328	-0.606012	1.138521	-0.013689	-0.506005	0.744012	0.273427	-0.600990	1.131570	0.091252	-0.593244	1.067629	0.091688				-0.392668	0.897155	0.067262				-0.188770	0.065067	-0.158391	-0.165797	0.064866	0.204732	-0.154634	0.067879	0.176090	0.344467	0.075383	-0.109727
14501	120.841667	-0.799814	0.589279	0.138711				-0.791890	0.788091	-0.054000	-0.776279	0.781122	0.160937	-0.621873	0.757228	-0.297395	-0.605980	1.138390	-0.013861	-0.506124	0.743886	0.273494	-0.600581	1.131470	0.090987	-0.593014	1.067573	0.091538				-0.391199	0.896328	0.067072				-0.188766	0.065063	-0.158387	-0.165798	0.064865	0.204738	-0.154638	0.067886	0.176096	0.344508	0.075412	-0.109703
14502	120.850000	-0.799855	0.589255	0.138729				-0.791885	0.788074	-0.053994	-0.776335	0.781228	0.161007	-0.621883	0.757056	-0.297440	-0.605937	1.138251	-0.014034	-0.506250	0.743759	0.273594	-0.600550	1.131436	0.090914	-0.592793	1.067522	0.091389				-0.389696	0.895465	0.066854				-0.188768	0.065064	-0.158393	-0.165801	0.064865	0.204747	-0.154639	0.067891	0.176102	0.344545	0.075428	-0.109718
14503	120.858333	-0.799896	0.589239	0.138743				-0.791921	0.788094	-0.053975	-0.776322	0.781180	0.160911	-0.621909	0.756887	-0.297462	-0.605893	1.138132	-0.014209	-0.506367	0.743639	0.273709	-0.600244	1.131387	0.090682	-0.592585	1.067492	0.091258				-0.388144	0.894518	0.066522				-0.188770	0.065070	-0.158396	-0.165811	0.064866	0.204754	-0.154643	0.067898	0.176116	0.344569	0.075450	-0.109756
14504	120.866667	-0.799930	0.589225	0.138753				-0.791947	0.788117	-0.053954	-0.776304	0.781178	0.160859	-0.621943	0.756704	-0.297470	-0.605846	1.137995	-0.014424	-0.506485	0.743536	0.273869	-0.599927	1.131361	0.090438	-0.592377	1.067487	0.091142				-0.386542	0.893496	0.066121				-0.188770	0.065060	-0.158392	-0.165812	0.064864	0.204758	-0.154649	0.067905	0.176132	0.344585	0.075472	-0.109800
14505	120.875000	-0.799968	0.589208	0.138760				-0.791919	0.788112	-0.053948	-0.776259	0.781172	0.160847	-0.621973	0.756527	-0.297452	-0.605821	1.137881	-0.014584	-0.506624	0.743459	0.274087	-0.599715	1.131386	0.090279	-0.592164	1.067496	0.091024				-0.384856	0.892316	0.065627				-0.188769	0.065065	-0.158389	-0.165816	0.064875	0.204769	-0.154656	0.067918	0.176148	0.344587	0.075484	-0.109829
14506	120.883333	-0.799999	0.589192	0.138762				-0.791933	0.788133	-0.053934	-0.776274	0.781336	0.160917	-0.622006	0.756355	-0.297425	-0.605812	1.137757	-0.014742	-0.506739	0.743419	0.274448	-0.599493	1.131418	0.090095	-0.591958	1.067526	0.090910				-0.383001	0.891015	0.065017				-0.188768	0.065061	-0.158376	-0.165812	0.064875	0.204784	-0.154658	0.067924	0.176159	0.344592	0.075492	-0.109856
14507	120.891667	-0.800013	0.589188	0.138767				-0.791859	0.788117	-0.053942	-0.776277	0.781357	0.160908	-0.622041	0.756188	-0.297374	-0.605811	1.137674	-0.014923	-0.506845	0.743377	0.274749	-0.599397	1.131516	0.089969	-0.591779	1.067620	0.090842				-0.381137	0.889489	0.064242				-0.188772	0.065079	-0.158376	-0.165820	0.064874	0.204799	-0.154660	0.067922	0.176172	0.344593	0.075492	-0.109863
14508	120.900000	-0.800419	0.589528	0.139009				-0.791882	0.788153	-0.053930	-0.776261	0.781453	0.160961	-0.622076	0.756020	-0.297370	-0.605824	1.137576	-0.015100	-0.506919	0.743336	0.274987	-0.599115	1.131592	0.089735	-0.591619	1.067725	0.090790				-0.379062	0.887846	0.063335				-0.188774	0.065085	-0.158368	-0.165826	0.064880	0.204817	-0.154665	0.067923	0.176186	0.344596	0.075500	-0.109867
14509	120.908333	-0.800224	0.589348	0.138880				-0.791827	0.788147	-0.053938	-0.776239	0.781396	0.160907	-0.622111	0.755870	-0.297289	-0.605815	1.137433	-0.015312	-0.507032	0.743366	0.275287	-0.598952	1.131748	0.089559	-0.591461	1.067844	0.090725				-0.376720	0.885954	0.062180				-0.188773	0.065086	-0.158356	-0.165827	0.064876	0.204825	-0.154668	0.067927	0.176199	0.344601	0.075508	-0.109865
14510	120.916667	-0.800030	0.589200	0.138763				-0.791769	0.788137	-0.053952	-0.776220	0.781338	0.160849	-0.622139	0.755727	-0.297197	-0.605849	1.137338	-0.015523	-0.507140	0.743435	0.275563	-0.598806	1.131881	0.089305	-0.591316	1.067991	0.090657				-0.374263	0.883932	0.060894				-0.188777	0.065085	-0.158357	-0.165828	0.064876	0.204838	-0.154670	0.067929	0.176214	0.344604	0.075512	-0.109856
14511	120.925000	-0.800018	0.589214	0.138755				-0.791758	0.788154	-0.053959	-0.776217	0.781355	0.160780	-0.622156	0.755618	-0.297032	-0.605890	1.137226	-0.015727	-0.507198	0.743563	0.275768	-0.598683	1.132059	0.089106	-0.591184	1.068168	0.090608				-0.371750	0.881611	0.059519				-0.188778	0.065075	-0.158358	-0.165828	0.064866	0.204848	-0.154676	0.067937	0.176225	0.344616	0.075513	-0.109852
14512	120.933333	-0.800315	0.589417	0.138918				-0.791696	0.788143	-0.053979	-0.776315	0.781559	0.160903	-0.622178	0.755498	-0.296987	-0.605937	1.137088	-0.015935	-0.507221	0.743745	0.275941	-0.598555	1.132244	0.088911	-0.591039	1.068346	0.090543				-0.369089	0.879203	0.058072				-0.188778	0.065079	-0.158361	-0.165836	0.064861	0.204852	-0.154682	0.067940	0.176244	0.344624	0.075502	-0.109846
14513	120.941667	-0.799996	0.589235	0.138743				-0.791656	0.788143	-0.054000	-0.776265	0.781405	0.160780	-0.622189	0.755416	-0.296825	-0.605970	1.136903	-0.016159	-0.507156	0.743955	0.276046	-0.598441	1.132407	0.088678	-0.590935	1.068531	0.090540				-0.366483	0.876615	0.056613				-0.188771	0.065065	-0.158359	-0.165839	0.064864	0.204862	-0.154684	0.067954	0.176259	0.344624	0.075512	-0.109845
14514	120.950000	-0.799987	0.589241	0.138735				-0.791610	0.788144	-0.054016	-0.776377	0.781492	0.160778	-0.622194	0.755324	-0.296720	-0.606004	1.136686	-0.016377	-0.507093	0.744246	0.276276	-0.598353	1.132570	0.088410	-0.590818	1.068697	0.090512				-0.363878	0.873942	0.055186				-0.188774	0.065078	-0.158365	-0.165837	0.064868	0.204870	-0.154686	0.067948	0.176275	0.344622	0.075507	-0.109842
14515	120.958333	-0.799961	0.589244	0.138730				-0.791559	0.788141	-0.054024	-0.776385	0.781574	0.160848	-0.622191	0.755235	-0.296625	-0.606060	1.136536	-0.016669	-0.506902	0.744474	0.276356	-0.598264	1.132739	0.088171	-0.590695	1.068892	0.090492				-0.361338	0.871114	0.053890				-0.188766	0.065072	-0.158360	-0.165842	0.064857	0.204883	-0.154684	0.067953	0.176286	0.344616	0.075497	-0.109839
14516	120.966667	-0.799954	0.589249	0.138722				-0.791507	0.788142	-0.054028	-0.776386	0.781651	0.160930	-0.622172	0.755151	-0.296535	-0.606094	1.136298	-0.016933	-0.506692	0.744726	0.276457	-0.598164	1.132925	0.087924	-0.590548	1.069090	0.090450				-0.358850	0.868243	0.052809				-0.188808	0.065123	-0.158422	-0.165843	0.064864	0.204898	-0.154690	0.067954	0.176298	0.344602	0.075494	-0.109838
14517	120.975000	-0.799948	0.589249	0.138725				-0.791451	0.788131	-0.054013	-0.776398	0.781559	0.160898	-0.622129	0.755072	-0.296460	-0.606098	1.136040	-0.017277	-0.506424	0.744951	0.276481	-0.598060	1.133068	0.087602	-0.590401	1.069223	0.090368				-0.356537	0.865277	0.052109				-0.188761	0.065074	-0.158344	-0.165842	0.064863	0.204906	-0.154685	0.067951	0.176306	0.344586	0.075474	-0.109824
14518	120.983333	-0.799929	0.589249	0.138723				-0.791401	0.788122	-0.053985	-0.776412	0.781611	0.160935	-0.622070	0.755002	-0.296383	-0.606086	1.135745	-0.017620	-0.506121	0.745219	0.276486	-0.598016	1.133202	0.087243	-0.590277	1.069380	0.090271				-0.354335	0.862212	0.051656				-0.188760	0.065062	-0.158344	-0.165845	0.064863	0.204915	-0.154686	0.067957	0.176307	0.344571	0.075458	-0.109819
14519	120.991667	-0.799896	0.589258	0.138727				-0.791356	0.788113	-0.053942	-0.776379	0.781688	0.161072	-0.621985	0.754956	-0.296323	-0.606051	1.135408	-0.018055	-0.505803	0.745501	0.276477	-0.597991	1.133304	0.086818	-0.590164	1.069507	0.090110				-0.352355	0.859052	0.051569				-0.188758	0.065067	-0.158342	-0.165840	0.064857	0.204920	-0.154686	0.067952	0.176314	0.344549	0.075445	-0.109811
14520	121.000000	-0.799898	0.589282	0.138740				-0.791317	0.788105	-0.053888	-0.776414	0.781748	0.161170	-0.621893	0.754934	-0.296268	-0.606005	1.135079	-0.018534	-0.505443	0.745759	0.276352	-0.598005	1.133437	0.086397	-0.590097	1.069669	0.089936				-0.350601	0.856059	0.051606				-0.188759	0.065063	-0.158343	-0.165839	0.064855	0.204922	-0.154693	0.067967	0.176328	0.344523	0.075431	-0.109800
14521	121.008333	-0.799874	0.589286	0.138760				-0.791286	0.788104	-0.053825	-0.776397	0.781739	0.161204	-0.621783	0.754930	-0.296257	-0.605949	1.134757	-0.019044	-0.505061	0.746018	0.276116	-0.598081	1.133605	0.085881	-0.590093	1.069854	0.089720				-0.348805	0.853090	0.052041				-0.188766	0.065068	-0.158351	-0.165837	0.064852	0.204924	-0.154690	0.067968	0.176330	0.344499	0.075418	-0.109796
14522	121.016667	-0.799852	0.589306	0.138774				-0.791257	0.788105	-0.053754	-0.776334	0.781783	0.161282	-0.621667	0.754958	-0.296192	-0.605888	1.134452	-0.019589	-0.504669	0.746290	0.275813	-0.598177	1.133796	0.085329	-0.590129	1.070073	0.089481				-0.347270	0.850262	0.052554				-0.188766	0.065063	-0.158353	-0.165841	0.064850	0.204925	-0.154695	0.067967	0.176338	0.344465	0.075397	-0.109784
14523	121.025000	-0.799828	0.589326	0.138796				-0.791223	0.788102	-0.053683	-0.776306	0.781817	0.161355	-0.621548	0.754984	-0.296197	-0.605785	1.134182	-0.020184	-0.504340	0.746550	0.275512	-0.598468	1.134051	0.084819	-0.590213	1.070332	0.089216				-0.346074	0.847729	0.052944				-0.188793	0.065095	-0.158385	-0.165842	0.064847	0.204924	-0.154696	0.067966	0.176337	0.344449	0.075385	-0.109778
14524	121.033333	-0.799804	0.589348	0.138819				-0.791154	0.788101	-0.053603	-0.776315	0.781864	0.161447	-0.621439	0.755005	-0.296215	-0.605712	1.133978	-0.020848	-0.504067	0.746786	0.275193	-0.598588	1.134322	0.084224	-0.590323	1.070595	0.088910				-0.344927	0.845642	0.053537				-0.188767	0.065058	-0.158337	-0.165846	0.064848	0.204926	-0.154694	0.067953	0.176331	0.344417	0.075349	-0.109778
14525	121.041667	-0.799773	0.589356	0.138840				-0.791136	0.788094	-0.053536	-0.776272	0.781828	0.161444	-0.621341	0.755044	-0.296167	-0.605616	1.133785	-0.021506	-0.503934	0.746980	0.274936	-0.598742	1.134625	0.083549	-0.590471	1.070950	0.088587				-0.343665	0.844161	0.054067				-0.188762	0.065066	-0.158333	-0.165841	0.064843	0.204922	-0.154693	0.067947	0.176326	0.344383	0.075333	-0.109771
14526	121.050000	-0.799765	0.589386	0.138868				-0.791160	0.788093	-0.053479	-0.776189	0.781883	0.161508	-0.621263	0.755064	-0.296190	-0.605511	1.133613	-0.022175	-0.503875	0.747070	0.274678	-0.598894	1.134958	0.082880	-0.590637	1.071279	0.088217				-0.342890	0.843364	0.054650				-0.188766	0.065073	-0.158333	-0.165836	0.064842	0.204918	-0.154693	0.067944	0.176324	0.344342	0.075316	-0.109782
14527	121.058333	-0.799729	0.589411	0.138883				-0.791124	0.788091	-0.053403	-0.776149	0.781946	0.161604	-0.621208	0.755056	-0.296286	-0.605360	1.133391	-0.022896	-0.503940	0.747047	0.274517	-0.599048	1.135246	0.082172	-0.590800	1.071594	0.087803				-0.341608	0.843253	0.055823				-0.188786	0.065099	-0.158359	-0.165846	0.064840	0.204920	-0.154691	0.067942	0.176317	0.344300	0.075293	-0.109787
14528	121.066667	-0.799723	0.589424	0.138916				-0.791084	0.788097	-0.053316	-0.776043	0.782004	0.161680	-0.621177	0.755045	-0.296340	-0.605211	1.133182	-0.023649	-0.504072	0.746937	0.274409	-0.599227	1.135533	0.081409	-0.590978	1.071922	0.087383				-0.341131	0.843741	0.056983				-0.188765	0.065082	-0.158332	-0.165840	0.064839	0.204914	-0.154687	0.067936	0.176313	0.344258	0.075274	-0.109798
14529	121.075000	-0.799668	0.589450	0.138939				-0.791076	0.788110	-0.053227	-0.775885	0.782044	0.161737	-0.621172	0.755019	-0.296335	-0.605096	1.133052	-0.024466	-0.504264	0.746762	0.274365	-0.599414	1.135813	0.080627	-0.591082	1.072212	0.086844				-0.341011	0.844753	0.058518				-0.188763	0.065066	-0.158330	-0.165838	0.064835	0.204909	-0.154683	0.067940	0.176313	0.344223	0.075257	-0.109806
14530	121.083333	-0.800001	0.589829	0.139209				-0.791073	0.788132	-0.053135	-0.775701	0.782206	0.161921	-0.621197	0.754960	-0.296451	-0.604934	1.132905	-0.025270	-0.504502	0.746533	0.274384	-0.599601	1.136086	0.079833	-0.591333	1.072570	0.086403				-0.341112	0.846026	0.060266				-0.188770	0.065066	-0.158331	-0.165837	0.064837	0.204907	-0.154688	0.067942	0.176307	0.344194	0.075240	-0.109813
14531	121.091667	-0.799563	0.589516	0.138981				-0.791096	0.788170	-0.053028	-0.775520	0.782088	0.161889	-0.621253	0.754902	-0.296444	-0.604754	1.132707	-0.026025	-0.504779	0.746276	0.274494	-0.599731	1.136370	0.079034	-0.591507	1.072859	0.085882				-0.341704	0.847647	0.062088				-0.188788	0.065090	-0.158362	-0.165832	0.064836	0.204893	-0.154677	0.067943	0.176300	0.344166	0.075221	-0.109822
14532	121.100000	-0.799522	0.589552	0.139010				-0.791123	0.788203	-0.052921	-0.775382	0.782165	0.161953	-0.621343	0.754819	-0.296495	-0.604569	1.132557	-0.026880	-0.505119	0.746001	0.274704	-0.599737	1.136574	0.078158	-0.591663	1.073083	0.085335				-0.342503	0.849396	0.064043				-0.188772	0.065070	-0.158327	-0.165828	0.064834	0.204890	-0.154670	0.067933	0.176285	0.344135	0.075208	-0.109835
14533	121.108333	-0.799477	0.589593	0.139036				-0.791126	0.788215	-0.052824	-0.775205	0.782142	0.162025	-0.621471	0.754712	-0.296530	-0.604349	1.132344	-0.027651	-0.505479	0.745739	0.274922	-0.600012	1.136782	0.077442	-0.591789	1.073306	0.084799				-0.343613	0.851180	0.065939				-0.188769	0.065064	-0.158321	-0.165826	0.064823	0.204879	-0.154665	0.067910	0.176277	0.344097	0.075181	-0.109836
14534	121.116667	-0.799816	0.589955	0.139296				-0.791130	0.788225	-0.052735	-0.775041	0.782261	0.162148	-0.621625	0.754597	-0.296557	-0.604135	1.132153	-0.028469	-0.505883	0.745443	0.275128	-0.600105	1.136910	0.076623	-0.591882	1.073479	0.084251				-0.344899	0.853018	0.067746				-0.188811	0.065137	-0.158377	-0.165816	0.064816	0.204874	-0.154660	0.067903	0.176259	0.344061	0.075158	-0.109834
14535	121.125000	-0.799386	0.589674	0.139076				-0.791133	0.788233	-0.052667	-0.774922	0.782192	0.162105	-0.621803	0.754465	-0.296572	-0.603865	1.131856	-0.029141	-0.506304	0.745149	0.275239	-0.600142	1.137034	0.075885	-0.591940	1.073609	0.083741				-0.346468	0.854892	0.069282				-0.188791	0.065108	-0.158340	-0.165816	0.064822	0.204866	-0.154657	0.067900	0.176250	0.344013	0.075137	-0.109832
14536	121.133333	-0.799733	0.590019	0.139316				-0.791085	0.788240	-0.052608	-0.774877	0.782266	0.162143	-0.621999	0.754317	-0.296573	-0.603594	1.131618	-0.029834	-0.506813	0.744892	0.275405	-0.600159	1.137113	0.075180	-0.591954	1.073721	0.083260				-0.347836	0.856756	0.070835				-0.188773	0.065082	-0.158311	-0.165812	0.064815	0.204864	-0.154655	0.067891	0.176241	0.343966	0.075126	-0.109834
14537	121.141667	-0.799696	0.590048	0.139327				-0.791129	0.788243	-0.052590	-0.774760	0.782378	0.162202	-0.622207	0.754158	-0.296567	-0.603417	1.131429	-0.030509	-0.507347	0.744707	0.275737	-0.600102	1.137170	0.074536	-0.591916	1.073810	0.082824				-0.349445	0.858727	0.071927				-0.188773	0.065078	-0.158313	-0.165814	0.064816	0.204860	-0.154656	0.067890	0.176237	0.343929	0.075113	-0.109824
14538	121.150000	-0.799568	0.589940	0.139250				-0.791117	0.788245	-0.052591	-0.774736	0.782412	0.162198	-0.622425	0.753990	-0.296555	-0.603159	1.131205	-0.031081	-0.507870	0.744551	0.275904	-0.599994	1.137210	0.073956	-0.591829	1.073886	0.082435				-0.350806	0.860621	0.073025				-0.188769	0.065072	-0.158322	-0.165800	0.064809	0.204847	-0.154654	0.067889	0.176232	0.343896	0.075095	-0.109817
14539	121.158333	-0.799644	0.590084	0.139310				-0.791098	0.788238	-0.052629	-0.774698	0.782407	0.162062	-0.622656	0.753757	-0.296488	-0.602916	1.130928	-0.031558	-0.508398	0.744424	0.276073	-0.599837	1.137273	0.073495	-0.591702	1.073952	0.082113				-0.352533	0.862516	0.073620				-0.188775	0.065069	-0.158329	-0.165801	0.064807	0.204836	-0.154653	0.067890	0.176227	0.343871	0.075081	-0.109827
14540	121.166667	-0.799547	0.589967	0.139221				-0.791067	0.788234	-0.052686	-0.774627	0.782346	0.161853	-0.622869	0.753529	-0.296420	-0.602687	1.130721	-0.031921	-0.508930	0.744360	0.276287	-0.599651	1.137340	0.073042	-0.591538	1.074038	0.081814				-0.354002	0.864352	0.074097				-0.188781	0.065069	-0.158345	-0.165805	0.064812	0.204832	-0.154654	0.067881	0.176220	0.343849	0.075074	-0.109833
14541	121.175000	-0.799585	0.590042	0.139237				-0.791023	0.788230	-0.052771	-0.774796	0.782571	0.161953	-0.623050	0.753319	-0.296405	-0.602535	1.130603	-0.032323	-0.509369	0.744325	0.276393	-0.599393	1.137410	0.072673	-0.591363	1.074129	0.081612				-0.355664	0.866079	0.074191				-0.188773	0.065056	-0.158342	-0.165803	0.064805	0.204818	-0.154650	0.067877	0.176205	0.343849	0.075070	-0.109843
14542	121.183333	-0.799630	0.590107	0.139246				-0.790919	0.788198	-0.052894	-0.774862	0.782629	0.161851	-0.623218	0.753078	-0.296425	-0.602296	1.130444	-0.032587	-0.509691	0.744289	0.276410	-0.599138	1.137534	0.072406	-0.591170	1.074259	0.081456				-0.357377	0.867769	0.074025				-0.188781	0.065057	-0.158346	-0.165799	0.064808	0.204813	-0.154650	0.067872	0.176191	0.343853	0.075077	-0.109861
14543	121.191667	-0.799458	0.589952	0.139102				-0.790883	0.788202	-0.053009	-0.774933	0.782628	0.161653	-0.623361	0.752867	-0.296407	-0.602144	1.130413	-0.032853	-0.509920	0.744362	0.276468	-0.598826	1.137677	0.072132	-0.590965	1.074394	0.081324				-0.358993	0.869179	0.073680				-0.188775	0.065066	-0.158343	-0.165804	0.064815	0.204811	-0.154645	0.067866	0.176184	0.343871	0.075096	-0.109863
14544	121.200000	-0.799678	0.590108	0.139191				-0.790813	0.788184	-0.053147	-0.775002	0.782722	0.161534	-0.623492	0.752679	-0.296342	-0.601971	1.130387	-0.033038	-0.510079	0.744494	0.276557	-0.598486	1.137842	0.071949	-0.590754	1.074564	0.081226				-0.360522	0.870593	0.073377				-0.188769	0.065075	-0.158335	-0.165804	0.064819	0.204815	-0.154645	0.067873	0.176179	0.343912	0.075131	-0.109869
14545	121.208333	-0.799658	0.590042	0.139130				-0.790758	0.788173	-0.053286	-0.775050	0.782787	0.161399	-0.623548	0.752558	-0.296469	-0.601830	1.130424	-0.033173	-0.510094	0.744660	0.276556	-0.598127	1.138016	0.071760	-0.590555	1.074748	0.081177				-0.361974	0.871981	0.072812				-0.188773	0.065069	-0.158338	-0.165807	0.064819	0.204815	-0.154652	0.067882	0.176181	0.343984	0.075161	-0.109868
14546	121.216667	-0.799736	0.590093	0.139132				-0.790716	0.788156	-0.053424	-0.775216	0.782851	0.161350	-0.623610	0.752380	-0.296457	-0.601645	1.130419	-0.033236	-0.510020	0.744851	0.276518	-0.597788	1.138214	0.071620	-0.590337	1.074945	0.081111				-0.363403	0.873211	0.072185				-0.188765	0.065081	-0.158343	-0.165801	0.064823	0.204816	-0.154650	0.067894	0.176190	0.344072	0.075208	-0.109865
14547	121.225000	-0.799585	0.589913	0.138992				-0.790627	0.788110	-0.053567	-0.775254	0.782908	0.161197	-0.623637	0.752221	-0.296498	-0.601516	1.130521	-0.033360	-0.509849	0.745066	0.276432	-0.597385	1.138421	0.071522	-0.590139	1.075113	0.081060				-0.364545	0.874322	0.071437				-0.188773	0.065070	-0.158351	-0.165804	0.064821	0.204821	-0.154654	0.067892	0.176200	0.344198	0.075264	-0.109858
14548	121.233333	-0.799820	0.590056	0.139088				-0.790617	0.788068	-0.053712	-0.775323	0.782959	0.161092	-0.623632	0.752072	-0.296559	-0.601381	1.130652	-0.033455	-0.509626	0.745296	0.276303	-0.597017	1.138595	0.071411	-0.589786	1.075207	0.080875				-0.365783	0.875473	0.070468				-0.188778	0.065065	-0.158359	-0.165802	0.064822	0.204821	-0.154657	0.067896	0.176208	0.344305	0.075301	-0.109830
14549	121.241667	-0.799668	0.589871	0.138945				-0.790592	0.788034	-0.053823	-0.775383	0.783015	0.160996	-0.623621	0.751863	-0.296540	-0.601208	1.130738	-0.033525	-0.509299	0.745537	0.276112	-0.596669	1.138766	0.071291	-0.589672	1.075422	0.080917				-0.366821	0.876605	0.069337				-0.188778	0.065058	-0.158365	-0.165814	0.064826	0.204827	-0.154664	0.067902	0.176211	0.344398	0.075329	-0.109771
14550	121.250000	-0.799519	0.589679	0.138801				-0.790574	0.788001	-0.053924	-0.775440	0.783069	0.160915	-0.623548	0.751759	-0.296648	-0.601033	1.130833	-0.033591	-0.509066	0.745727	0.275735	-0.596282	1.138944	0.071221	-0.589413	1.075538	0.080804				-0.367737	0.877922	0.068254				-0.188779	0.065053	-0.158361	-0.165824	0.064824	0.204836	-0.154666	0.067897	0.176221	0.344454	0.075371	-0.109716
14551	121.258333	-0.799598	0.589674	0.138794				-0.790566	0.787974	-0.054008	-0.775485	0.783134	0.160850	-0.623448	0.751678	-0.296777	-0.600871	1.130962	-0.033676	-0.508765	0.746016	0.275651	-0.595943	1.139085	0.071131	-0.589341	1.075752	0.080813				-0.368603	0.879117	0.066895				-0.188784	0.065066	-0.158370	-0.165824	0.064825	0.204843	-0.154669	0.067897	0.176224	0.344514	0.075398	-0.109706
14552	121.266667	-0.799614	0.589638	0.138776				-0.790563	0.787952	-0.054078	-0.775474	0.783198	0.160774	-0.623338	0.751606	-0.296912	-0.600737	1.131147	-0.033814	-0.508468	0.746258	0.275384	-0.595629	1.139235	0.071019	-0.589181	1.075870	0.080714				-0.369615	0.880520	0.065370				-0.188783	0.065061	-0.158360	-0.165832	0.064832	0.204853	-0.154677	0.067899	0.176232	0.344556	0.075424	-0.109728
14553	121.275000	-0.799815	0.589747	0.138846				-0.790571	0.787931	-0.054134	-0.775524	0.783221	0.160702	-0.623206	0.751601	-0.297114	-0.600571	1.131277	-0.033886	-0.508137	0.746525	0.275084	-0.595327	1.139340	0.070919	-0.589038	1.075948	0.080590				-0.370816	0.881908	0.064050				-0.188804	0.065107	-0.158383	-0.165840	0.064834	0.204870	-0.154684	0.067919	0.176248	0.344579	0.075448	-0.109752
14554	121.283333	-0.799738	0.589636	0.138760				-0.790536	0.787901	-0.054189	-0.775539	0.783374	0.160752	-0.623068	0.751599	-0.297323	-0.600404	1.131370	-0.033965	-0.507766	0.746803	0.274781	-0.595054	1.139411	0.070799	-0.588883	1.075993	0.080410				-0.371981	0.883292	0.062905				-0.188783	0.065083	-0.158347	-0.165846	0.064845	0.204883	-0.154687	0.067928	0.176272	0.344585	0.075467	-0.109779
14555	121.291667	-0.799924	0.589800	0.138872				-0.790546	0.787881	-0.054228	-0.775503	0.783381	0.160648	-0.622950	0.751558	-0.297483	-0.600279	1.131490	-0.034153	-0.507317	0.747097	0.274450	-0.594829	1.139444	0.070654	-0.588765	1.076021	0.080246				-0.373326	0.884705	0.061893				-0.188783	0.065078	-0.158337	-0.165852	0.064842	0.204897	-0.154696	0.067940	0.176290	0.344589	0.075478	-0.109796
14556	121.300000	-0.800010	0.589833	0.138912				-0.790557	0.787866	-0.054261	-0.775437	0.783500	0.160671	-0.622839	0.751510	-0.297649	-0.600179	1.131597	-0.034316	-0.506842	0.747394	0.274152	-0.594640	1.139446	0.070487	-0.588658	1.076021	0.080045				-0.374786	0.886187	0.060932				-0.188778	0.065080	-0.158332	-0.165852	0.064844	0.204910	-0.154707	0.067954	0.176312	0.344590	0.075486	-0.109813
14557	121.308333	-0.799748	0.589635	0.138736				-0.790566	0.787840	-0.054293	-0.775315	0.783292	0.160464	-0.622740	0.751456	-0.297809	-0.600035	1.131626	-0.034445	-0.506256	0.747667	0.273759	-0.594511	1.139440	0.070336	-0.588573	1.076002	0.079831				-0.376179	0.887587	0.060042				-0.188829	0.065144	-0.158407	-0.165857	0.064844	0.204924	-0.154705	0.067956	0.176328	0.344592	0.075490	-0.109820
14558	121.316667	-0.799782	0.589648	0.138744				-0.790570	0.787813	-0.054324	-0.775301	0.783516	0.160507	-0.622660	0.751391	-0.297969	-0.599963	1.131703	-0.034631	-0.505697	0.747962	0.273439	-0.594392	1.139416	0.070158	-0.588501	1.075965	0.079600				-0.377721	0.889047	0.059148				-0.188783	0.065064	-0.158334	-0.165857	0.064840	0.204933	-0.154705	0.067963	0.176341	0.344602	0.075495	-0.109832
14559	121.325000	-0.799774	0.589662	0.138742				-0.790609	0.787794	-0.054339	-0.775239	0.783602	0.160569	-0.622599	0.751317	-0.298115	-0.599900	1.131781	-0.034877	-0.505136	0.748210	0.273048	-0.594306	1.139371	0.069983	-0.588444	1.075918	0.079382				-0.379036	0.890533	0.058366				-0.188786	0.065066	-0.158336	-0.165858	0.064840	0.204946	-0.154711	0.067962	0.176349	0.344620	0.075499	-0.109835
14560	121.333333	-0.799708	0.589653	0.138737				-0.790613	0.787760	-0.054349	-0.775140	0.783594	0.160507	-0.622557	0.751223	-0.298243	-0.599850	1.131805	-0.035052	-0.504528	0.748404	0.272626	-0.594252	1.139324	0.069816	-0.588385	1.075861	0.079157				-0.380362	0.892061	0.057609				-0.188778	0.065066	-0.158326	-0.165863	0.064829	0.204950	-0.154710	0.067952	0.176357	0.344641	0.075504	-0.109849
14561	121.341667	-0.799729	0.589690	0.138733				-0.790617	0.787726	-0.054348	-0.775009	0.783660	0.160518	-0.622543	0.751124	-0.298351	-0.599798	1.131783	-0.035210	-0.503978	0.748616	0.272218	-0.594232	1.139241	0.069617	-0.588346	1.075793	0.078937				-0.381716	0.893639	0.056912				-0.188779	0.065069	-0.158328	-0.165858	0.064832	0.204966	-0.154711	0.067953	0.176370	0.344650	0.075521	-0.109853
14562	121.350000	-0.799710	0.589706	0.138738				-0.790588	0.787688	-0.054341	-0.774896	0.783715	0.160536	-0.622541	0.751011	-0.298444	-0.599763	1.131797	-0.035436	-0.503434	0.748826	0.271773	-0.594240	1.139176	0.069396	-0.588295	1.075718	0.078678				-0.383071	0.895260	0.056275				-0.188783	0.065083	-0.158329	-0.165857	0.064831	0.204979	-0.154713	0.067958	0.176387	0.344666	0.075535	-0.109851
14563	121.358333	-0.799977	0.589991	0.138933				-0.790625	0.787671	-0.054319	-0.774745	0.783740	0.160527	-0.622585	0.750890	-0.298548	-0.599746	1.131770	-0.035654	-0.502901	0.748997	0.271333	-0.594269	1.139113	0.069187	-0.588296	1.075655	0.078469				-0.384463	0.896846	0.055700				-0.188803	0.065109	-0.158351	-0.165861	0.064827	0.204991	-0.154718	0.067968	0.176407	0.344678	0.075551	-0.109861
14564	121.366667	-0.799574	0.589746	0.138727				-0.790627	0.787636	-0.054300	-0.774631	0.783908	0.160651	-0.622656	0.750752	-0.298630	-0.599734	1.131748	-0.035893	-0.502425	0.749196	0.270942	-0.594311	1.139061	0.068975	-0.588276	1.075601	0.078233				-0.385771	0.898413	0.055232				-0.188779	0.065079	-0.158317	-0.165862	0.064828	0.204995	-0.154719	0.067979	0.176422	0.344691	0.075562	-0.109866
14565	121.375000	-0.799758	0.589944	0.138853				-0.790590	0.787594	-0.054288	-0.774482	0.783864	0.160572	-0.622759	0.750614	-0.298643	-0.599718	1.131688	-0.036084	-0.501959	0.749335	0.270375	-0.594354	1.139011	0.068771	-0.588261	1.075546	0.077987				-0.387096	0.899900	0.054823				-0.188781	0.065076	-0.158320	-0.165862	0.064817	0.205000	-0.154721	0.067970	0.176431	0.344696	0.075571	-0.109868
14566	121.383333	-0.800091	0.590229	0.139103				-0.790620	0.787568	-0.054272	-0.774308	0.783908	0.160573	-0.622895	0.750466	-0.298644	-0.599741	1.131656	-0.036332	-0.501497	0.749475	0.269783	-0.594391	1.138920	0.068498	-0.588248	1.075465	0.077725				-0.388394	0.901335	0.054461				-0.188778	0.065073	-0.158325	-0.165857	0.064813	0.205005	-0.154723	0.067970	0.176438	0.344706	0.075573	-0.109881
14567	121.391667	-0.799788	0.590122	0.138940				-0.790611	0.787530	-0.054257	-0.774146	0.783947	0.160576	-0.623055	0.750303	-0.298684	-0.599718	1.131590	-0.036622	-0.501031	0.749632	0.269220	-0.594466	1.138858	0.068255	-0.588268	1.075418	0.077497				-0.389601	0.902696	0.054191				-0.188780	0.065074	-0.158329	-0.165858	0.064814	0.205008	-0.154715	0.067963	0.176438	0.344712	0.075579	-0.109888
14568	121.400000	-0.799369	0.589874	0.138715				-0.790562	0.787477	-0.054254	-0.773873	0.783758	0.160448	-0.623228	0.750153	-0.298660	-0.599680	1.131452	-0.036847	-0.500614	0.749795	0.268719	-0.594545	1.138806	0.068013	-0.588274	1.075365	0.077244				-0.390777	0.904009	0.053921				-0.188784	0.065077	-0.158337	-0.165855	0.064817	0.205008	-0.154713	0.067959	0.176432	0.344711	0.075575	-0.109892
14569	121.408333	-0.799930	0.590332	0.139082				-0.790570	0.787440	-0.054254	-0.773775	0.783975	0.160558	-0.623411	0.749995	-0.298660	-0.599694	1.131375	-0.037161	-0.500170	0.749952	0.268113	-0.594641	1.138770	0.067740	-0.588297	1.075329	0.076991				-0.391845	0.905233	0.053680				-0.188782	0.065067	-0.158340	-0.165853	0.064812	0.205003	-0.154708	0.067948	0.176422	0.344718	0.075577	-0.109901
14570	121.416667	-0.799878	0.590365	0.139080				-0.790544	0.787421	-0.054233	-0.773619	0.783993	0.160563	-0.623587	0.749841	-0.298640	-0.599718	1.131322	-0.037463	-0.499745	0.750028	0.267445	-0.594741	1.138756	0.067451	-0.588333	1.075311	0.076729				-0.392869	0.906411	0.053428				-0.188777	0.065065	-0.158341	-0.165853	0.064811	0.205000	-0.154710	0.067941	0.176417	0.344727	0.075570	-0.109898
14571	121.425000	-0.799510	0.590212	0.138889				-0.790534	0.787399	-0.054229	-0.773435	0.784088	0.160607	-0.623771	0.749697	-0.298616	-0.599737	1.131273	-0.037720	-0.499403	0.750121	0.266859	-0.594846	1.138768	0.067182	-0.588400	1.075332	0.076498				-0.393780	0.907499	0.053139				-0.188800	0.065091	-0.158370	-0.165859	0.064813	0.204998	-0.154709	0.067949	0.176415	0.344727	0.075581	-0.109895
14572	121.433333	-0.799773	0.590446	0.139067				-0.790526	0.787377	-0.054225	-0.773330	0.784033	0.160536	-0.623949	0.749554	-0.298581	-0.599759	1.131208	-0.037974	-0.499087	0.750198	0.266147	-0.594972	1.138774	0.066921	-0.588474	1.075374	0.076279				-0.394610	0.908505	0.052812				-0.188816	0.065127	-0.158395	-0.165852	0.064816	0.204987	-0.154706	0.067957	0.176411	0.344727	0.075591	-0.109880
14573	121.441667	-0.799592	0.590412	0.138980				-0.790533	0.787348	-0.054238	-0.773246	0.784063	0.160526	-0.624130	0.749423	-0.298558	-0.599792	1.131148	-0.038265	-0.498778	0.750251	0.265603	-0.595106	1.138831	0.066607	-0.588567	1.075453	0.076071				-0.395211	0.909390	0.052433				-0.188778	0.065064	-0.158339	-0.165847	0.064811	0.204982	-0.154706	0.067949	0.176401	0.344727	0.075594	-0.109870
14574	121.450000	-0.799665	0.590557	0.139065				-0.790542	0.787313	-0.054252	-0.773144	0.784141	0.160534	-0.624305	0.749289	-0.298534	-0.599852	1.131117	-0.038584	-0.498501	0.750216	0.264910	-0.595234	1.138900	0.066306	-0.588656	1.075520	0.075816				-0.395742	0.910123	0.052023				-0.188773	0.065067	-0.158341	-0.165842	0.064808	0.204970	-0.154705	0.067940	0.176394	0.344725	0.075592	-0.109867
14575	121.458333	-0.799397	0.590454	0.138914				-0.790540	0.787276	-0.054267	-0.773062	0.784073	0.160476	-0.624479	0.749153	-0.298515	-0.599896	1.131039	-0.038824	-0.498306	0.750217	0.264322	-0.595392	1.138980	0.066013	-0.588784	1.075611	0.075609				-0.396046	0.910635	0.051575				-0.188773	0.065056	-0.158349	-0.165838	0.064805	0.204957	-0.154696	0.067929	0.176379	0.344726	0.075586	-0.109867
14576	121.466667	-0.798999	0.590206	0.138691				-0.790543	0.787234	-0.054282	-0.773072	0.784187	0.160492	-0.624645	0.749020	-0.298505	-0.599974	1.131044	-0.039117	-0.498115	0.750206	0.263725	-0.595542	1.139076	0.065757	-0.588922	1.075715	0.075415				-0.396121	0.911024	0.051085				-0.188783	0.065052	-0.158359	-0.165831	0.064797	0.204949	-0.154690	0.067916	0.176359	0.344718	0.075574	-0.109870
14577	121.475000	-0.799324	0.590485	0.138893				-0.790528	0.787153	-0.054325	-0.773010	0.784251	0.160524	-0.624805	0.748898	-0.298508	-0.600038	1.131018	-0.039365	-0.497887	0.750103	0.263051	-0.595697	1.139178	0.065502	-0.589058	1.075838	0.075232				-0.396080	0.911224	0.050646				-0.188781	0.065053	-0.158368	-0.165835	0.064798	0.204937	-0.154684	0.067909	0.176340	0.344718	0.075578	-0.109880
14578	121.483333	-0.799286	0.590516	0.138888				-0.790585	0.787154	-0.054303	-0.772984	0.784297	0.160547	-0.624956	0.748788	-0.298515	-0.600152	1.131031	-0.039599	-0.497747	0.750021	0.262371	-0.595843	1.139272	0.065251	-0.589203	1.075951	0.075069				-0.395942	0.911316	0.050239				-0.188778	0.065049	-0.158369	-0.165830	0.064795	0.204928	-0.154677	0.067903	0.176319	0.344718	0.075569	-0.109887
14579	121.491667	-0.798925	0.590281	0.138686				-0.790624	0.787110	-0.054307	-0.772928	0.784179	0.160444	-0.625093	0.748682	-0.298536	-0.600262	1.131006	-0.039792	-0.497609	0.749977	0.261928	-0.595995	1.139365	0.065048	-0.589334	1.076055	0.074918				-0.395726	0.911272	0.049909				-0.188780	0.065055	-0.158367	-0.165833	0.064802	0.204918	-0.154676	0.067896	0.176305	0.344717	0.075569	-0.109877
14580	121.500000	-0.799305	0.590603	0.138892				-0.790673	0.787072	-0.054303	-0.772876	0.784146	0.160443	-0.625216	0.748585	-0.298565	-0.600403	1.131038	-0.040019	-0.497501	0.749866	0.261340	-0.596109	1.139433	0.064846	-0.589479	1.076157	0.074782				-0.395420	0.911225	0.049594				-0.188786	0.065063	-0.158368	-0.165832	0.064797	0.204912	-0.154682	0.067893	0.176305	0.344706	0.075573	-0.109877
14581	121.508333	-0.799067	0.590434	0.138785				-0.790753	0.787050	-0.054295	-0.772872	0.784296	0.160489	-0.625330	0.748501	-0.298605	-0.600509	1.131000	-0.040184	-0.497457	0.749753	0.260759	-0.596264	1.139471	0.064643	-0.589617	1.076192	0.074611				-0.395158	0.911179	0.049351				-0.188779	0.065054	-0.158365	-0.165823	0.064796	0.204899	-0.154676	0.067891	0.176292	0.344700	0.075567	-0.109861
14582	121.516667	-0.798867	0.590307	0.138677				-0.790788	0.787004	-0.054301	-0.772920	0.784332	0.160469	-0.625430	0.748421	-0.298658	-0.600649	1.130961	-0.040381	-0.497443	0.749675	0.260353	-0.596426	1.139470	0.064439	-0.589724	1.076179	0.074409				-0.394943	0.911166	0.049158				-0.188782	0.065059	-0.158367	-0.165822	0.064799	0.204891	-0.154677	0.067891	0.176284	0.344696	0.075567	-0.109855
14583	121.525000	-0.798875	0.590315	0.138677				-0.790856	0.786962	-0.054309	-0.772911	0.784340	0.160482	-0.625530	0.748356	-0.298726	-0.600750	1.130875	-0.040580	-0.497451	0.749544	0.259868	-0.596594	1.139438	0.064278	-0.589848	1.076143	0.074255				-0.394742	0.911239	0.049006				-0.188779	0.065057	-0.158369	-0.165818	0.064801	0.204881	-0.154672	0.067895	0.176282	0.344681	0.075558	-0.109852
14584	121.533333	-0.799269	0.590637	0.138879				-0.790979	0.786953	-0.054305	-0.772896	0.784186	0.160390	-0.625618	0.748288	-0.298802	-0.600884	1.130778	-0.040738	-0.497462	0.749379	0.259357	-0.596767	1.139371	0.064085	-0.589961	1.076080	0.074102				-0.394577	0.911419	0.048864				-0.188781	0.065059	-0.158384	-0.165818	0.064799	0.204878	-0.154668	0.067892	0.176269	0.344669	0.075543	-0.109847
14585	121.541667	-0.799133	0.590468	0.138824				-0.791049	0.786916	-0.054322	-0.772913	0.784332	0.160418	-0.625705	0.748220	-0.298882	-0.601025	1.130664	-0.040911	-0.497537	0.749216	0.258967	-0.596917	1.139275	0.063920	-0.590066	1.076016	0.073974				-0.394599	0.911617	0.048783				-0.188780	0.065044	-0.158384	-0.165812	0.064795	0.204870	-0.154662	0.067879	0.176259	0.344653	0.075528	-0.109848
14586	121.550000	-0.798898	0.590320	0.138654				-0.791119	0.786886	-0.054341	-0.772934	0.784201	0.160339	-0.625792	0.748154	-0.298969	-0.601165	1.130579	-0.041054	-0.497626	0.749120	0.258783	-0.597089	1.139193	0.063780	-0.590174	1.075935	0.073834				-0.394797	0.911855	0.048729				-0.188782	0.065046	-0.158388	-0.165816	0.064801	0.204866	-0.154655	0.067873	0.176246	0.344631	0.075511	-0.109843
14587	121.558333	-0.798934	0.590315	0.138643				-0.791177	0.786848	-0.054374	-0.772988	0.784377	0.160385	-0.625876	0.748090	-0.299063	-0.601312	1.130513	-0.041159	-0.497749	0.748938	0.258392	-0.597225	1.139135	0.063650	-0.590273	1.075899	0.073713				-0.394981	0.912138	0.048661				-0.188780	0.065049	-0.158390	-0.165810	0.064796	0.204865	-0.154658	0.067877	0.176238	0.344612	0.075494	-0.109836
14588	121.566667	-0.799184	0.590445	0.138794				-0.791288	0.786844	-0.054388	-0.773066	0.784396	0.160379	-0.625957	0.748028	-0.299152	-0.601469	1.130456	-0.041256	-0.497890	0.748802	0.258055	-0.597375	1.139075	0.063519	-0.590374	1.075829	0.073575				-0.395204	0.912396	0.048561				-0.188786	0.065059	-0.158390	-0.165814	0.064802	0.204864	-0.154657	0.067874	0.176240	0.344587	0.075482	-0.109826
14589	121.575000	-0.799155	0.590447	0.138725				-0.791371	0.786827	-0.054402	-0.773071	0.784323	0.160303	-0.626041	0.747968	-0.299230	-0.601638	1.130450	-0.041376	-0.498008	0.748700	0.257815	-0.597508	1.139025	0.063417	-0.590465	1.075783	0.073461				-0.395444	0.912593	0.048460				-0.188783	0.065060	-0.158390	-0.165817	0.064797	0.204866	-0.154660	0.067875	0.176245	0.344564	0.075463	-0.109811
14590	121.583333	-0.798978	0.590264	0.138606				-0.791407	0.786788	-0.054430	-0.773123	0.784440	0.160315	-0.626128	0.747915	-0.299300	-0.601790	1.130375	-0.041444	-0.498109	0.748637	0.257614	-0.597634	1.138961	0.063342	-0.590549	1.075711	0.073357				-0.395676	0.912735	0.048345				-0.188787	0.065062	-0.158389	-0.165813	0.064805	0.204865	-0.154664	0.067882	0.176256	0.344543	0.075448	-0.109795
14591	121.591667	-0.799408	0.590568	0.138801				-0.791531	0.786791	-0.054454	-0.773198	0.784474	0.160294	-0.626224	0.747869	-0.299366	-0.601958	1.130291	-0.041480	-0.498178	0.748625	0.257454	-0.597758	1.138884	0.063265	-0.590625	1.075641	0.073273				-0.395930	0.912819	0.048225				-0.188785	0.065060	-0.158385	-0.165822	0.064802	0.204874	-0.154672	0.067889	0.176266	0.344525	0.075440	-0.109782
14592	121.600000	-0.799428	0.590564	0.138787				-0.791586	0.786753	-0.054502	-0.773245	0.784444	0.160238	-0.626318	0.747825	-0.299429	-0.602147	1.130244	-0.041622	-0.498224	0.748649	0.257319	-0.597887	1.138784	0.063188	-0.590701	1.075582	0.073202				-0.396140	0.912869	0.048096				-0.188790	0.065066	-0.158387	-0.165827	0.064804	0.204873	-0.154679	0.067901	0.176274	0.344505	0.075425	-0.109779
14593	121.608333	-0.799556	0.590595	0.138848				-0.791620	0.786711	-0.054560	-0.773265	0.784359	0.160141	-0.626407	0.747776	-0.299485	-0.602314	1.130163	-0.041694	-0.498240	0.748700	0.257212	-0.598020	1.138696	0.063107	-0.590779	1.075488	0.073121				-0.396330	0.912882	0.047941				-0.188791	0.065063	-0.158399	-0.165831	0.064808	0.204879	-0.154680	0.067902	0.176269	0.344488	0.075410	-0.109773
14594	121.616667	-0.799433	0.590464	0.138753				-0.791659	0.786656	-0.054622	-0.773275	0.784410	0.160088	-0.626497	0.747728	-0.299542	-0.602439	1.130016	-0.041684	-0.498241	0.748777	0.257136	-0.598153	1.138613	0.063043	-0.590873	1.075398	0.073057				-0.396514	0.912870	0.047769				-0.188793	0.065059	-0.158401	-0.165833	0.064808	0.204882	-0.154681	0.067906	0.176270	0.344466	0.075392	-0.109777
14595	121.625000	-0.799456	0.590449	0.138738				-0.791746	0.786624	-0.054683	-0.773408	0.784446	0.160082	-0.626577	0.747671	-0.299590	-0.602634	1.129969	-0.041797	-0.498237	0.748875	0.257077	-0.598294	1.138561	0.062989	-0.590968	1.075346	0.072992				-0.396687	0.912833	0.047569				-0.188790	0.065054	-0.158407	-0.165839	0.064809	0.204889	-0.154686	0.067906	0.176271	0.344440	0.075367	-0.109774
14596	121.633333	-0.799779	0.590664	0.138881				-0.791798	0.786579	-0.054742	-0.773468	0.784446	0.160026	-0.626651	0.747609	-0.299638	-0.602812	1.129950	-0.041881	-0.498235	0.749003	0.257046	-0.598429	1.138509	0.062912	-0.591065	1.075304	0.072924				-0.396832	0.912788	0.047359				-0.188790	0.065056	-0.158413	-0.165845	0.064816	0.204891	-0.154688	0.067902	0.176274	0.344413	0.075344	-0.109764
14597	121.641667	-0.799630	0.590495	0.138780				-0.791856	0.786538	-0.054800	-0.773534	0.784449	0.159965	-0.626720	0.747539	-0.299674	-0.602972	1.129933	-0.041956	-0.498213	0.749121	0.257050	-0.598563	1.138461	0.062847	-0.591167	1.075272	0.072859				-0.396985	0.912733	0.047141				-0.188809	0.065086	-0.158440	-0.165841	0.064815	0.204891	-0.154689	0.067906	0.176281	0.344381	0.075339	-0.109753
14598	121.650000	-0.799562	0.590471	0.138684				-0.791919	0.786502	-0.054852	-0.773608	0.784460	0.159904	-0.626783	0.747469	-0.299709	-0.603104	1.129859	-0.041960	-0.498277	0.749246	0.257044	-0.598696	1.138440	0.062791	-0.591282	1.075248	0.072793				-0.397156	0.912687	0.046919				-0.188780	0.065057	-0.158399	-0.165842	0.064816	0.204903	-0.154691	0.067915	0.176297	0.344356	0.075327	-0.109749
14599	121.658333	-0.799696	0.590549	0.138747				-0.792028	0.786467	-0.054910	-0.773681	0.784450	0.159826	-0.626841	0.747398	-0.299739	-0.603266	1.129856	-0.042025	-0.498275	0.749366	0.257005	-0.598850	1.138445	0.062719	-0.591391	1.075238	0.072691				-0.397360	0.912648	0.046735				-0.188786	0.065060	-0.158397	-0.165840	0.064817	0.204910	-0.154690	0.067917	0.176312	0.344335	0.075316	-0.109746
14600	121.666667	-0.799828	0.590636	0.138811				-0.792088	0.786425	-0.054951	-0.773747	0.784430	0.159737	-0.626899	0.747324	-0.299766	-0.603460	1.129911	-0.042152	-0.498348	0.749534	0.257096	-0.599009	1.138457	0.062645	-0.591542	1.075256	0.072626				-0.397606	0.912619	0.046576				-0.188830	0.065127	-0.158471	-0.165843	0.064813	0.204918	-0.154692	0.067921	0.176325	0.344316	0.075312	-0.109765
14601	121.675000	-0.799554	0.590422	0.138627				-0.792126	0.786376	-0.054990	-0.773871	0.784350	0.159616	-0.626956	0.747252	-0.299794	-0.603633	1.129906	-0.042215	-0.498392	0.749666	0.257124	-0.599189	1.138445	0.062572	-0.591692	1.075257	0.072532				-0.397935	0.912603	0.046488				-0.188780	0.065061	-0.158398	-0.165837	0.064815	0.204922	-0.154695	0.067932	0.176335	0.344301	0.075303	-0.109803
14602	121.683333	-0.799855	0.590610	0.138774				-0.792208	0.786324	-0.055033	-0.773874	0.784352	0.159544	-0.627010	0.747176	-0.299828	-0.603807	1.129900	-0.042283	-0.498444	0.749797	0.257166	-0.599359	1.138448	0.062484	-0.591840	1.075262	0.072416				-0.398335	0.912612	0.046451				-0.188786	0.065060	-0.158405	-0.165840	0.064809	0.204932	-0.154696	0.067923	0.176337	0.344284	0.075290	-0.109843
14603	121.691667	-0.799701	0.590554	0.138685				-0.792258	0.786275	-0.055062	-0.773910	0.784348	0.159498	-0.627062	0.747105	-0.299856	-0.603994	1.129960	-0.042415	-0.498530	0.749935	0.257255	-0.599548	1.138461	0.062384	-0.592009	1.075267	0.072291				-0.398734	0.912620	0.046433				-0.188782	0.065059	-0.158405	-0.165841	0.064808	0.204938	-0.154694	0.067917	0.176339	0.344268	0.075281	-0.109877
14604	121.700000	-0.799512	0.590404	0.138585				-0.792318	0.786228	-0.055085	-0.773888	0.784391	0.159469	-0.627127	0.747038	-0.299875	-0.604166	1.129993	-0.042510	-0.498622	0.750065	0.257352	-0.599749	1.138474	0.062284	-0.592198	1.075280	0.072191				-0.399109	0.912613	0.046417				-0.188782	0.065057	-0.158404	-0.165843	0.064800	0.204948	-0.154690	0.067913	0.176349	0.344250	0.075271	-0.109903
14605	121.708333	-0.799498	0.590411	0.138572				-0.792387	0.786175	-0.055101	-0.773969	0.784315	0.159440	-0.627188	0.746976	-0.299895	-0.604366	1.130034	-0.042590	-0.498715	0.750188	0.257475	-0.599956	1.138495	0.062205	-0.592398	1.075301	0.072090				-0.399439	0.912580	0.046383				-0.188785	0.065062	-0.158405	-0.165846	0.064797	0.204957	-0.154697	0.067919	0.176354	0.344225	0.075273	-0.109928
14606	121.716667	-0.799470	0.590413	0.138555				-0.792467	0.786125	-0.055100	-0.773995	0.784281	0.159427	-0.627249	0.746914	-0.299908	-0.604579	1.130113	-0.042680	-0.498809	0.750304	0.257607	-0.600166	1.138508	0.062134	-0.592611	1.075326	0.071995				-0.399689	0.912522	0.046321				-0.188785	0.065064	-0.158397	-0.165846	0.064798	0.204966	-0.154705	0.067926	0.176374	0.344201	0.075265	-0.109938
14607	121.725000	-0.799464	0.590454	0.138556				-0.792560	0.786070	-0.055090	-0.773946	0.784258	0.159412	-0.627321	0.746846	-0.299942	-0.604804	1.130193	-0.042726	-0.498917	0.750399	0.257738	-0.600375	1.138554	0.062084	-0.592835	1.075364	0.071919				-0.399831	0.912399	0.046221				-0.188790	0.065072	-0.158396	-0.165848	0.064793	0.204985	-0.154710	0.067926	0.176405	0.344184	0.075252	-0.109936
14608	121.733333	-0.799064	0.590186	0.138346				-0.792614	0.785986	-0.055077	-0.773981	0.784235	0.159472	-0.627396	0.746774	-0.299973	-0.605053	1.130294	-0.042797	-0.499038	0.750476	0.257875	-0.600644	1.138618	0.062056	-0.593088	1.075413	0.071884				-0.399868	0.912222	0.046114				-0.188790	0.065075	-0.158396	-0.165855	0.064784	0.205006	-0.154713	0.067941	0.176434	0.344159	0.075247	-0.109944
14609	121.741667	-0.799186	0.590317	0.138448				-0.792775	0.785943	-0.055042	-0.773895	0.784081	0.159389	-0.627488	0.746715	-0.299976	-0.605296	1.130329	-0.042764	-0.499179	0.750546	0.258037	-0.600862	1.138690	0.062024	-0.593275	1.075424	0.071773				-0.399773	0.911975	0.046000				-0.188787	0.065064	-0.158383	-0.165859	0.064789	0.205027	-0.154718	0.067952	0.176460	0.344137	0.075234	-0.109960
14610	121.750000	-0.798968	0.590198	0.138354				-0.792937	0.785882	-0.054993	-0.773846	0.784020	0.159436	-0.627590	0.746662	-0.299978	-0.605590	1.130454	-0.042856	-0.499301	0.750608	0.258165	-0.601097	1.138758	0.061991	-0.593487	1.075440	0.071666				-0.399576	0.911660	0.045888				-0.188779	0.065066	-0.158379	-0.165868	0.064785	0.205046	-0.154728	0.067966	0.176486	0.343840	0.075529	-0.110291
14611	121.758333	-0.798906	0.590206	0.138366				-0.792990	0.785766	-0.054974	-0.773837	0.783945	0.159441	-0.627714	0.746621	-0.299943	-0.605881	1.130521	-0.042886	-0.499430	0.750617	0.258257	-0.601359	1.138773	0.061942	-0.593900	1.075545	0.071726				-0.399261	0.911260	0.045772				-0.188785	0.065068	-0.158380	-0.165868	0.064781	0.205074	-0.154729	0.067964	0.176514	0.344068	0.075194	-0.109981
14612	121.766667	-0.798862	0.590213	0.138384				-0.793112	0.785692	-0.054924	-0.773878	0.783765	0.159372	-0.627856	0.746572	-0.299959	-0.606181	1.130560	-0.042907	-0.499586	0.750661	0.258516	-0.601626	1.138778	0.061934	-0.594173	1.075543	0.071687				-0.398838	0.910817	0.045660				-0.188778	0.065064	-0.158380	-0.165873	0.064773	0.205103	-0.154729	0.067973	0.176542	0.344021	0.075171	-0.109990
14613	121.775000	-0.798816	0.590217	0.138402				-0.793263	0.785620	-0.054868	-0.773838	0.783640	0.159354	-0.628027	0.746556	-0.299900	-0.606532	1.130509	-0.042822	-0.499809	0.750575	0.258373	-0.601959	1.138729	0.061978	-0.594449	1.075487	0.071677				-0.398297	0.910348	0.045575				-0.188776	0.065060	-0.158383	-0.165876	0.064766	0.205130	-0.154736	0.067976	0.176574	0.343979	0.075142	-0.109988
14614	121.783333	-0.798770	0.590223	0.138424				-0.793412	0.785556	-0.054795	-0.773825	0.783712	0.159529	-0.628211	0.746543	-0.299827	-0.606929	1.130529	-0.042842	-0.499965	0.750558	0.258436	-0.602264	1.138613	0.061998	-0.594714	1.075410	0.071663				-0.397653	0.909840	0.045481				-0.188772	0.065070	-0.158382	-0.165875	0.064761	0.205153	-0.154742	0.067984	0.176612	0.343668	0.075444	-0.110321
14615	121.791667	-0.798873	0.590352	0.138545				-0.793596	0.785550	-0.054668	-0.774027	0.783624	0.159572	-0.628427	0.746528	-0.299793	-0.607294	1.130443	-0.042750	-0.500171	0.750509	0.258641	-0.602633	1.138516	0.062038	-0.595004	1.075304	0.071659				-0.396894	0.909299	0.045358				-0.188775	0.065070	-0.158380	-0.165885	0.064767	0.205187	-0.154751	0.068002	0.176653	0.343754	0.075256	-0.110147
14616	121.800000	-0.798706	0.590224	0.138470				-0.793717	0.785488	-0.054572	-0.774080	0.783622	0.159726	-0.628657	0.746530	-0.299692	-0.607736	1.130399	-0.042739	-0.500333	0.750414	0.258644	-0.603054	1.138410	0.062093	-0.595293	1.075180	0.071638				-0.396029	0.908743	0.045235				-0.188773	0.065076	-0.158369	-0.165896	0.064766	0.205221	-0.154760	0.068016	0.176698	0.343572	0.075422	-0.110309
14617	121.808333	-0.798675	0.590222	0.138501				-0.793869	0.785442	-0.054458	-0.774104	0.783494	0.159735	-0.628920	0.746483	-0.299555	-0.608194	1.130389	-0.042700	-0.500529	0.750325	0.258713	-0.603474	1.138280	0.062145	-0.595590	1.075049	0.071621				-0.395041	0.908174	0.045068				-0.188774	0.065077	-0.158368	-0.165898	0.064762	0.205246	-0.154773	0.068040	0.176733	0.343791	0.075070	-0.109984
14618	121.816667	-0.798679	0.590222	0.138529				-0.794077	0.785424	-0.054329	-0.774127	0.783345	0.159739	-0.629206	0.746428	-0.299402	-0.608722	1.130382	-0.042643	-0.500725	0.750196	0.258747	-0.603910	1.138148	0.062213	-0.595915	1.074934	0.071640				-0.393934	0.907593	0.044878				-0.188767	0.065075	-0.158370	-0.165906	0.064766	0.205271	-0.154786	0.068050	0.176764	0.343746	0.075060	-0.110002
14619	121.825000	-0.798645	0.590203	0.138556				-0.794221	0.785372	-0.054215	-0.774145	0.783362	0.159893	-0.629478	0.746412	-0.299302	-0.609180	1.130297	-0.042502	-0.500926	0.750077	0.258777	-0.604378	1.138058	0.062324	-0.596191	1.074808	0.071607				-0.392745	0.907000	0.044608				-0.188766	0.065083	-0.158371	-0.165916	0.064770	0.205297	-0.154791	0.068066	0.176793	0.343710	0.075040	-0.110013
14620	121.833333	-0.798657	0.590193	0.138591				-0.794379	0.785320	-0.054092	-0.774161	0.783276	0.159959	-0.629751	0.746396	-0.299195	-0.609758	1.130320	-0.042458	-0.501134	0.749981	0.258804	-0.604886	1.137966	0.062396	-0.596612	1.074757	0.071684				-0.391481	0.906418	0.044297				-0.188772	0.065085	-0.158369	-0.165927	0.064777	0.205333	-0.154797	0.068083	0.176818	0.343677	0.075025	-0.110024
14621	121.841667	-0.798636	0.590172	0.138627				-0.794547	0.785270	-0.053979	-0.774240	0.783120	0.159978	-0.630016	0.746415	-0.299128	-0.610353	1.130347	-0.042354	-0.501289	0.749877	0.258836	-0.605417	1.137853	0.062509	-0.596920	1.074634	0.071671				-0.390211	0.905804	0.043914				-0.188772	0.065082	-0.158380	-0.165939	0.064780	0.205353	-0.154811	0.068096	0.176851	0.343655	0.075009	-0.110034
14622	121.850000	-0.798618	0.590136	0.138658				-0.794717	0.785219	-0.053865	-0.774296	0.783144	0.160174	-0.630279	0.746429	-0.299048	-0.610940	1.130332	-0.042214	-0.501536	0.749728	0.258693	-0.605963	1.137771	0.062660	-0.597372	1.074592	0.071794				-0.388963	0.905153	0.043500				-0.188774	0.065073	-0.158373	-0.165945	0.064776	0.205378	-0.154817	0.068112	0.176875	0.343638	0.074996	-0.110032
14623	121.858333	-0.798638	0.590118	0.138699				-0.794876	0.785166	-0.053756	-0.774341	0.783067	0.160253	-0.630564	0.746404	-0.298900	-0.611574	1.130318	-0.042025	-0.501716	0.749635	0.258660	-0.606521	1.137677	0.062795	-0.597777	1.074491	0.071864				-0.387704	0.904519	0.043074				-0.188774	0.065081	-0.158373	-0.165958	0.064780	0.205401	-0.154828	0.068123	0.176908	0.343638	0.074993	-0.110025
14624	121.866667	-0.798668	0.590090	0.138738				-0.795035	0.785117	-0.053647	-0.774393	0.782998	0.160342	-0.630853	0.746375	-0.298744	-0.612199	1.130304	-0.041859	-0.501911	0.749568	0.258699	-0.607103	1.137562	0.062951	-0.598048	1.074326	0.071835				-0.386450	0.903891	0.042610				-0.188771	0.065086	-0.158364	-0.165962	0.064776	0.205421	-0.154836	0.068138	0.176939	0.343649	0.074999	-0.110014
14625	121.875000	-0.798670	0.590054	0.138769				-0.795217	0.785077	-0.053530	-0.774441	0.782930	0.160432	-0.631150	0.746353	-0.298582	-0.612925	1.130328	-0.041716	-0.502050	0.749470	0.258536	-0.607665	1.137445	0.063145	-0.598595	1.074293	0.072027				-0.385219	0.903285	0.042135				-0.188772	0.065083	-0.158357	-0.165972	0.064785	0.205440	-0.154849	0.068153	0.176966	0.343677	0.075010	-0.109995
14626	121.883333	-0.798674	0.590009	0.138800				-0.795393	0.785034	-0.053420	-0.774489	0.782860	0.160522	-0.631437	0.746325	-0.298416	-0.613605	1.130344	-0.041564	-0.502155	0.749411	0.258495	-0.608256	1.137348	0.063343	-0.598871	1.074131	0.072033				-0.384038	0.902694	0.041677				-0.188768	0.065087	-0.158351	-0.165975	0.064787	0.205457	-0.154852	0.068165	0.176982	0.343705	0.075034	-0.109986
14627	121.891667	-0.798731	0.589984	0.138831				-0.795571	0.784984	-0.053306	-0.774616	0.782694	0.160564	-0.631767	0.746205	-0.298138	-0.614266	1.130329	-0.041365	-0.502264	0.749403	0.258532	-0.608841	1.137212	0.063502	-0.599401	1.074082	0.072251				-0.382896	0.902184	0.041286				-0.188770	0.065093	-0.158351	-0.165977	0.064783	0.205470	-0.154852	0.068174	0.176995	0.343755	0.075041	-0.109978
14628	121.900000	-0.798758	0.589945	0.138860				-0.795759	0.784935	-0.053191	-0.774676	0.782624	0.160667	-0.632047	0.746165	-0.297980	-0.614921	1.130296	-0.041180	-0.502312	0.749408	0.258529	-0.609411	1.137076	0.063751	-0.599778	1.073957	0.072344				-0.381812	0.901732	0.040957				-0.188774	0.065103	-0.158347	-0.165976	0.064783	0.205489	-0.154854	0.068181	0.177011	0.343806	0.075048	-0.109964
14629	121.908333	-0.798776	0.589894	0.138895				-0.796010	0.784899	-0.053062	-0.774696	0.782650	0.160876	-0.632315	0.746131	-0.297831	-0.615570	1.130231	-0.040928	-0.502311	0.749431	0.258522	-0.609976	1.136918	0.063948	-0.600108	1.073783	0.072440				-0.380856	0.901386	0.040714				-0.188764	0.065104	-0.158339	-0.165983	0.064793	0.205495	-0.154859	0.068191	0.177016	0.343846	0.075067	-0.109963
14630	121.916667	-0.799193	0.590158	0.139167				-0.796205	0.784840	-0.052946	-0.774781	0.782562	0.160955	-0.632524	0.746178	-0.297799	-0.616225	1.130226	-0.040774	-0.502271	0.749476	0.258522	-0.610368	1.136672	0.064054	-0.600551	1.073654	0.072620				-0.379950	0.901154	0.040551				-0.188767	0.065099	-0.158342	-0.165988	0.064786	0.205510	-0.154858	0.068195	0.177031	0.343893	0.075065	-0.109953
14631	121.925000	-0.798844	0.589793	0.138970				-0.796400	0.784785	-0.052821	-0.774875	0.782494	0.161074	-0.632774	0.746144	-0.297667	-0.616876	1.130169	-0.040525	-0.502187	0.749533	0.258499	-0.610902	1.136505	0.064290	-0.600893	1.073505	0.072750				-0.379213	0.901014	0.040482				-0.188769	0.065113	-0.158340	-0.165987	0.064791	0.205515	-0.154860	0.068195	0.177041	0.343915	0.075081	-0.109936
14632	121.933333	-0.798902	0.589744	0.139012				-0.796614	0.784728	-0.052687	-0.774968	0.782428	0.161231	-0.633016	0.746105	-0.297535	-0.617484	1.130073	-0.040273	-0.502090	0.749652	0.258646	-0.611413	1.136326	0.064532	-0.601250	1.073354	0.072917				-0.378553	0.901000	0.040490				-0.188769	0.065110	-0.158337	-0.165980	0.064796	0.205510	-0.154866	0.068198	0.177044	0.343932	0.075073	-0.109912
14633	121.941667	-0.798917	0.589685	0.139045				-0.796811	0.784675	-0.052573	-0.774995	0.782331	0.161284	-0.633245	0.746079	-0.297408	-0.618110	1.130030	-0.040011	-0.501932	0.749733	0.258578	-0.611920	1.136163	0.064779	-0.601589	1.073194	0.073069				-0.378029	0.901086	0.040597				-0.188764	0.065108	-0.158334	-0.165985	0.064797	0.205506	-0.154869	0.068193	0.177045	0.343935	0.075074	-0.109906
14634	121.950000	-0.799266	0.589834	0.139256				-0.797054	0.784641	-0.052448	-0.775097	0.782236	0.161424	-0.633467	0.746042	-0.297288	-0.618686	1.129970	-0.039703	-0.501793	0.749850	0.258561	-0.612408	1.136017	0.065045	-0.601902	1.073062	0.073218				-0.377497	0.901315	0.040896				-0.188771	0.065114	-0.158329	-0.165985	0.064793	0.205495	-0.154867	0.068196	0.177036	0.343926	0.075078	-0.109903
14635	121.958333	-0.798986	0.589571	0.139110				-0.797254	0.784578	-0.052341	-0.775194	0.781974	0.161391	-0.633726	0.745923	-0.297056	-0.619293	1.129995	-0.039537	-0.501652	0.750000	0.258581	-0.612857	1.135876	0.065289	-0.602214	1.072938	0.073383				-0.377157	0.901558	0.041217				-0.188770	0.065112	-0.158326	-0.165989	0.064792	0.205489	-0.154862	0.068190	0.177021	0.343918	0.075073	-0.109906
14636	121.966667	-0.799418	0.589850	0.139391				-0.797447	0.784516	-0.052236	-0.775306	0.782109	0.161633	-0.633922	0.745882	-0.296945	-0.619862	1.129984	-0.039268	-0.501470	0.750151	0.258531	-0.613293	1.135738	0.065530	-0.602516	1.072815	0.073533				-0.376943	0.901842	0.041561				-0.188764	0.065112	-0.158310	-0.165988	0.064801	0.205472	-0.154864	0.068191	0.177002	0.343903	0.075075	-0.109911
14637	121.975000	-0.799400	0.589734	0.139394				-0.797642	0.784448	-0.052136	-0.775408	0.782053	0.161726	-0.634113	0.745846	-0.296839	-0.620389	1.130036	-0.039025	-0.501305	0.750283	0.258395	-0.613699	1.135621	0.065769	-0.602661	1.072652	0.073562				-0.376819	0.902228	0.041878				-0.188763	0.065119	-0.158310	-0.165981	0.064805	0.205460	-0.154862	0.068191	0.176987	0.343894	0.075079	-0.109917
14638	121.983333	-0.799062	0.589389	0.139212				-0.797775	0.784318	-0.052094	-0.775531	0.781878	0.161739	-0.634294	0.745805	-0.296735	-0.620931	1.130088	-0.038765	-0.501145	0.750485	0.258523	-0.614085	1.135539	0.066022	-0.603087	1.072633	0.073835				-0.376776	0.902695	0.042185				-0.188770	0.065112	-0.158311	-0.165981	0.064801	0.205449	-0.154853	0.068177	0.176963	0.343887	0.075082	-0.109931
14639	121.991667	-0.799096	0.589331	0.139255				-0.797990	0.784289	-0.051968	-0.775698	0.781846	0.161859	-0.634450	0.745773	-0.296640	-0.621413	1.130137	-0.038529	-0.500986	0.750646	0.258466	-0.614440	1.135481	0.066278	-0.603292	1.072554	0.073927				-0.376821	0.903276	0.042436				-0.188768	0.065122	-0.158303	-0.165975	0.064801	0.205435	-0.154845	0.068177	0.176950	0.343884	0.075075	-0.109927
14640	122.000000	-0.799117	0.589264	0.139291				-0.798207	0.784242	-0.051872	-0.775837	0.781785	0.161951	-0.634597	0.745740	-0.296542	-0.621937	1.130277	-0.038292	-0.500830	0.750782	0.258332	-0.614813	1.135462	0.066532	-0.603505	1.072493	0.074017				-0.376937	0.903961	0.042667				-0.188770	0.065134	-0.158301	-0.165970	0.064808	0.205420	-0.154845	0.068168	0.176934	0.343882	0.075068	-0.109915
14641	122.008333	-0.799518	0.589517	0.139558				-0.798376	0.784174	-0.051786	-0.775935	0.781821	0.162127	-0.634715	0.745757	-0.296499	-0.622377	1.130334	-0.037973	-0.500758	0.750911	0.258169	-0.615121	1.135467	0.066772	-0.603855	1.072537	0.074228				-0.377261	0.904742	0.042830				-0.188762	0.065112	-0.158291	-0.165967	0.064810	0.205402	-0.154840	0.068164	0.176918	0.343884	0.075063	-0.109900
14642	122.016667	-0.799169	0.589148	0.139361				-0.798528	0.784101	-0.051714	-0.776074	0.781770	0.162197	-0.634864	0.745690	-0.296337	-0.622836	1.130494	-0.037726	-0.500704	0.751063	0.258103	-0.615454	1.135507	0.067007	-0.604059	1.072545	0.074339				-0.377705	0.905605	0.042989				-0.188764	0.065119	-0.158297	-0.165960	0.064806	0.205379	-0.154835	0.068153	0.176895	0.343883	0.075067	-0.109891
14643	122.025000	-0.799200	0.589099	0.139396				-0.798677	0.784024	-0.051647	-0.776196	0.781725	0.162259	-0.634958	0.745722	-0.296293	-0.623290	1.130714	-0.037563	-0.500715	0.751220	0.257995	-0.615729	1.135567	0.067225	-0.604308	1.072598	0.074486				-0.378278	0.906627	0.043206				-0.188766	0.065128	-0.158286	-0.165954	0.064806	0.205363	-0.154829	0.068146	0.176875	0.343887	0.075062	-0.109880
14644	122.033333	-0.799230	0.589052	0.139419				-0.798817	0.783945	-0.051591	-0.776318	0.781673	0.162304	-0.635042	0.745756	-0.296252	-0.623708	1.130896	-0.037325	-0.500726	0.751344	0.257835	-0.616163	1.135691	0.067533	-0.604682	1.072708	0.074727				-0.378982	0.907698	0.043401				-0.188758	0.065128	-0.158282	-0.165955	0.064807	0.205336	-0.154828	0.068140	0.176846	0.343888	0.075061	-0.109877
14645	122.041667	-0.799409	0.589134	0.139535				-0.798953	0.783871	-0.051539	-0.776515	0.781604	0.162335	-0.635131	0.745737	-0.296152	-0.624065	1.131010	-0.037107	-0.500810	0.751485	0.257752	-0.616252	1.135720	0.067675	-0.604839	1.072742	0.074827				-0.379800	0.908822	0.043594				-0.188761	0.065136	-0.158283	-0.165944	0.064806	0.205317	-0.154817	0.068129	0.176820	0.343883	0.075061	-0.109870
14646	122.050000	-0.799269	0.588957	0.139459				-0.799132	0.783818	-0.051480	-0.776688	0.781505	0.162338	-0.635215	0.745723	-0.296049	-0.624430	1.131141	-0.036912	-0.500898	0.751593	0.257638	-0.616495	1.135792	0.067881	-0.605124	1.072838	0.075017				-0.380707	0.909956	0.043781				-0.188762	0.065130	-0.158278	-0.165936	0.064802	0.205298	-0.154810	0.068115	0.176787	0.343874	0.075047	-0.109870
14647	122.058333	-0.799289	0.588904	0.139474				-0.799234	0.783724	-0.051457	-0.776800	0.781505	0.162417	-0.635289	0.745718	-0.295958	-0.624777	1.131258	-0.036692	-0.501009	0.751679	0.257409	-0.616713	1.135866	0.068035	-0.605325	1.072949	0.075153				-0.381673	0.911072	0.043926				-0.188758	0.065127	-0.158272	-0.165933	0.064810	0.205281	-0.154809	0.068108	0.176768	0.343858	0.075026	-0.109867
14648	122.066667	-0.799297	0.588855	0.139493				-0.799383	0.783660	-0.051424	-0.776899	0.781334	0.162363	-0.635359	0.745716	-0.295863	-0.625109	1.131363	-0.036515	-0.501136	0.751797	0.257324	-0.616940	1.135979	0.068216	-0.605534	1.073036	0.075262				-0.382676	0.912152	0.044045				-0.188755	0.065124	-0.158271	-0.165931	0.064823	0.205269	-0.154804	0.068099	0.176753	0.343844	0.075010	-0.109867
14649	122.075000	-0.799467	0.588945	0.139608				-0.799505	0.783580	-0.051399	-0.777062	0.781285	0.162410	-0.635440	0.745666	-0.295711	-0.625437	1.131533	-0.036428	-0.501310	0.751914	0.257308	-0.617128	1.136081	0.068338	-0.605739	1.073143	0.075387				-0.383695	0.913116	0.044115				-0.188759	0.065123	-0.158266	-0.165930	0.064819	0.205253	-0.154800	0.068094	0.176742	0.343804	0.074997	-0.109870
14650	122.083333	-0.799323	0.588759	0.139522				-0.799602	0.783459	-0.051415	-0.777154	0.781021	0.162328	-0.635518	0.745618	-0.295561	-0.625726	1.131656	-0.036309	-0.501452	0.751981	0.257242	-0.617312	1.136187	0.068443	-0.605925	1.073263	0.075492				-0.384732	0.913993	0.044155				-0.188749	0.065125	-0.158262	-0.165920	0.064810	0.205237	-0.154794	0.068090	0.176722	0.343765	0.074982	-0.109866
14651	122.091667	-0.799335	0.588711	0.139530				-0.799758	0.783421	-0.051362	-0.777358	0.781143	0.162451	-0.635568	0.745618	-0.295466	-0.626003	1.131748	-0.036226	-0.501605	0.752119	0.257238	-0.617488	1.136289	0.068522	-0.605967	1.073307	0.075473				-0.385738	0.914721	0.044151				-0.188750	0.065127	-0.158250	-0.165922	0.064818	0.205226	-0.154792	0.068085	0.176711	0.343719	0.074972	-0.109870
14652	122.100000	-0.799349	0.588662	0.139534				-0.799887	0.783335	-0.051351	-0.777542	0.781083	0.162490	-0.635620	0.745622	-0.295382	-0.626188	1.131761	-0.036101	-0.501738	0.752231	0.257209	-0.617643	1.136400	0.068590	-0.606249	1.073474	0.075654				-0.386676	0.915399	0.044147				-0.188753	0.065129	-0.158244	-0.165918	0.064815	0.205212	-0.154790	0.068087	0.176706	0.343671	0.074969	-0.109876
14653	122.108333	-0.799353	0.588611	0.139543				-0.800075	0.783269	-0.051332	-0.777727	0.780997	0.162510	-0.635674	0.745622	-0.295299	-0.626411	1.131746	-0.036129	-0.501910	0.752391	0.257345	-0.617780	1.136478	0.068619	-0.606369	1.073546	0.075712				-0.387669	0.915875	0.044057				-0.188754	0.065132	-0.158241	-0.165917	0.064809	0.205209	-0.154782	0.068078	0.176689	0.343628	0.074949	-0.109878
14654	122.116667	-0.799371	0.588543	0.139551				-0.800216	0.783163	-0.051332	-0.777846	0.781038	0.162630	-0.635728	0.745626	-0.295231	-0.626593	1.131678	-0.036164	-0.502105	0.752449	0.257337	-0.617899	1.136496	0.068603	-0.606477	1.073581	0.075750				-0.388752	0.916236	0.043875				-0.188748	0.065127	-0.158235	-0.165902	0.064795	0.205199	-0.154779	0.068059	0.176673	0.343582	0.074925	-0.109887
14655	122.125000	-0.799377	0.588488	0.139552				-0.800352	0.783037	-0.051351	-0.777853	0.780726	0.162459	-0.635795	0.745628	-0.295155	-0.626728	1.131500	-0.036212	-0.502279	0.752539	0.257415	-0.618049	1.136487	0.068515	-0.606455	1.073529	0.075657				-0.389739	0.916477	0.043673				-0.188752	0.065132	-0.158237	-0.165905	0.064794	0.205201	-0.154776	0.068055	0.176674	0.343540	0.074902	-0.109892
14656	122.133333	-0.799385	0.588422	0.139557				-0.800481	0.782902	-0.051373	-0.778255	0.780815	0.162635	-0.635832	0.745720	-0.295202	-0.626848	1.131297	-0.036287	-0.502472	0.752617	0.257505	-0.618213	1.136449	0.068415	-0.606579	1.073500	0.075639				-0.390701	0.916628	0.043424				-0.188757	0.065135	-0.158238	-0.165904	0.064795	0.205202	-0.154770	0.068051	0.176675	0.343506	0.074872	-0.109880
14657	122.141667	-0.799421	0.588360	0.139563				-0.800629	0.782795	-0.051374	-0.778428	0.780569	0.162512	-0.635922	0.745708	-0.295162	-0.626962	1.131081	-0.036459	-0.502702	0.752692	0.257639	-0.618401	1.136399	0.068252	-0.606803	1.073497	0.075632				-0.391609	0.916692	0.043146				-0.188754	0.065127	-0.158236	-0.165909	0.064804	0.205214	-0.154776	0.068058	0.176689	0.343479	0.074865	-0.109879
14658	122.150000	-0.799417	0.588281	0.139564				-0.800774	0.782700	-0.051379	-0.778627	0.780584	0.162564	-0.636016	0.745689	-0.295132	-0.627106	1.130856	-0.036696	-0.502948	0.752742	0.257784	-0.618592	1.136342	0.068010	-0.606908	1.073439	0.075481				-0.392594	0.916643	0.042790				-0.188752	0.065123	-0.158232	-0.165902	0.064805	0.205220	-0.154780	0.068060	0.176704	0.343467	0.074858	-0.109870
14659	122.158333	-0.799437	0.588215	0.139566				-0.800938	0.782629	-0.051375	-0.778837	0.780509	0.162556	-0.636111	0.745672	-0.295014	-0.627183	1.130586	-0.036917	-0.503209	0.752777	0.258050	-0.618818	1.136309	0.067772	-0.607178	1.073449	0.075396				-0.393632	0.916529	0.042405				-0.188745	0.065132	-0.158224	-0.165910	0.064804	0.205224	-0.154780	0.068074	0.176709	0.343462	0.074869	-0.109866
14660	122.166667	-0.799462	0.588146	0.139565				-0.801103	0.782568	-0.051377	-0.779042	0.780342	0.162451	-0.636207	0.745631	-0.294970	-0.627280	1.130376	-0.037307	-0.503510	0.752767	0.258225	-0.619076	1.136286	0.067495	-0.607337	1.073406	0.075176				-0.394697	0.916358	0.042016				-0.188744	0.065131	-0.158222	-0.165911	0.064800	0.205233	-0.154779	0.068081	0.176722	0.343474	0.074876	-0.109856
14661	122.175000	-0.799539	0.588084	0.139582				-0.801253	0.782497	-0.051380	-0.779258	0.780295	0.162541	-0.636300	0.745568	-0.294974	-0.627332	1.130035	-0.037594	-0.503832	0.752738	0.258431	-0.619346	1.136248	0.067094	-0.607726	1.073464	0.075092				-0.395825	0.916126	0.041670				-0.188745	0.065131	-0.158218	-0.165911	0.064802	0.205238	-0.154786	0.068086	0.176730	0.343500	0.074893	-0.109867
14662	122.183333	-0.799574	0.588004	0.139588				-0.801388	0.782418	-0.051395	-0.779473	0.780312	0.162578	-0.636377	0.745515	-0.294912	-0.627447	1.129804	-0.038011	-0.504174	0.752689	0.258656	-0.619616	1.136223	0.066702	-0.607865	1.073412	0.074781				-0.396993	0.915868	0.041421				-0.188737	0.065130	-0.158215	-0.165912	0.064799	0.205245	-0.154789	0.068081	0.176732	0.343541	0.074918	-0.109882
14663	122.191667	-0.799829	0.588082	0.139702				-0.801517	0.782344	-0.051410	-0.779753	0.780138	0.162486	-0.636450	0.745437	-0.294916	-0.627468	1.129419	-0.038384	-0.504550	0.752639	0.258927	-0.619924	1.136222	0.066274	-0.608286	1.073501	0.074656				-0.398238	0.915554	0.041263				-0.188739	0.065141	-0.158215	-0.165915	0.064795	0.205253	-0.154788	0.068087	0.176741	0.343600	0.074948	-0.109892
14664	122.200000	-0.799699	0.587849	0.139595				-0.801636	0.782262	-0.051422	-0.779914	0.780190	0.162578	-0.636518	0.745366	-0.294862	-0.627565	1.129173	-0.038869	-0.504905	0.752557	0.259164	-0.620235	1.136242	0.065867	-0.608564	1.073542	0.074429				-0.399453	0.915191	0.041208				-0.188734	0.065128	-0.158206	-0.165919	0.064795	0.205266	-0.154791	0.068093	0.176755	0.343682	0.074980	-0.109897
14665	122.208333	-0.799786	0.587766	0.139595				-0.801744	0.782153	-0.051459	-0.780133	0.779985	0.162449	-0.636590	0.745285	-0.294835	-0.627631	1.128849	-0.039286	-0.505305	0.752488	0.259427	-0.620556	1.136250	0.065380	-0.608848	1.073593	0.074194				-0.400635	0.914785	0.041223				-0.188733	0.065129	-0.158208	-0.165923	0.064803	0.205284	-0.154798	0.068102	0.176773	0.343779	0.075017	-0.109905
14666	122.216667	-0.799856	0.587679	0.139593				-0.801850	0.782053	-0.051490	-0.780316	0.780028	0.162535	-0.636672	0.745196	-0.294809	-0.627748	1.128623	-0.039754	-0.505686	0.752412	0.259780	-0.620857	1.136287	0.064929	-0.609135	1.073681	0.073958				-0.401765	0.914342	0.041297				-0.188733	0.065133	-0.158212	-0.165931	0.064812	0.205302	-0.154808	0.068123	0.176797	0.343894	0.075066	-0.109905
14667	122.225000	-0.800283	0.587847	0.139797				-0.801988	0.781997	-0.051493	-0.780302	0.779876	0.162432	-0.636765	0.745097	-0.294784	-0.627857	1.128315	-0.040129	-0.506125	0.752332	0.260144	-0.621169	1.136384	0.064523	-0.609282	1.073719	0.073630				-0.402751	0.913867	0.041414				-0.188740	0.065136	-0.158211	-0.165940	0.064818	0.205313	-0.154811	0.068137	0.176817	0.344032	0.075142	-0.109908
14668	122.233333	-0.800028	0.587509	0.139606				-0.802094	0.781954	-0.051485	-0.780670	0.779892	0.162448	-0.636866	0.744987	-0.294751	-0.627973	1.128110	-0.040573	-0.506539	0.752241	0.260470	-0.621452	1.136449	0.064089	-0.609559	1.073838	0.073430				-0.403612	0.913356	0.041512				-0.188784	0.065195	-0.158266	-0.165950	0.064817	0.205325	-0.154815	0.068153	0.176833	0.344184	0.075201	-0.109893
14669	122.241667	-0.800306	0.587614	0.139734				-0.802251	0.781910	-0.051503	-0.780875	0.779878	0.162394	-0.636978	0.744871	-0.294723	-0.628116	1.127893	-0.040931	-0.507004	0.752136	0.260722	-0.621731	1.136558	0.063699	-0.609807	1.073978	0.073238				-0.404362	0.912793	0.041619				-0.188745	0.065140	-0.158207	-0.165946	0.064822	0.205329	-0.154823	0.068160	0.176841	0.344281	0.075240	-0.109847
14670	122.250000	-0.800580	0.587729	0.139862				-0.802356	0.781865	-0.051525	-0.781065	0.779860	0.162362	-0.637092	0.744746	-0.294689	-0.628243	1.127639	-0.041254	-0.507430	0.752100	0.261153	-0.622001	1.136708	0.063368	-0.610040	1.074127	0.073052				-0.405030	0.912212	0.041735				-0.188749	0.065140	-0.158205	-0.165949	0.064821	0.205332	-0.154823	0.068166	0.176848	0.344348	0.075279	-0.109774
14671	122.258333	-0.800261	0.587343	0.139611				-0.802447	0.781818	-0.051557	-0.781287	0.779820	0.162288	-0.637229	0.744576	-0.294596	-0.628385	1.127499	-0.041576	-0.507913	0.752036	0.261476	-0.622221	1.136836	0.063040	-0.610255	1.074289	0.072916				-0.405578	0.911648	0.041914				-0.188750	0.065138	-0.158203	-0.165955	0.064820	0.205331	-0.154825	0.068169	0.176843	0.344370	0.075290	-0.109710
14672	122.266667	-0.800342	0.587306	0.139611				-0.802532	0.781776	-0.051601	-0.781480	0.779873	0.162277	-0.637318	0.744500	-0.294620	-0.628582	1.127381	-0.041876	-0.508440	0.751984	0.261840	-0.622413	1.136936	0.062699	-0.610454	1.074445	0.072792				-0.406047	0.911075	0.042145				-0.188749	0.065143	-0.158196	-0.165958	0.064825	0.205331	-0.154829	0.068176	0.176845	0.344386	0.075297	-0.109690
14673	122.275000	-0.800448	0.587273	0.139616				-0.802608	0.781732	-0.051651	-0.781693	0.779887	0.162257	-0.637471	0.744296	-0.294474	-0.628776	1.127266	-0.042101	-0.508972	0.751951	0.262127	-0.622586	1.137054	0.062447	-0.610616	1.074591	0.072668				-0.406365	0.910490	0.042438				-0.188752	0.065145	-0.158204	-0.165963	0.064836	0.205342	-0.154832	0.068182	0.176848	0.344400	0.075319	-0.109719
14674	122.283333	-0.800488	0.587228	0.139612				-0.802671	0.781688	-0.051710	-0.781893	0.779921	0.162201	-0.637575	0.744181	-0.294442	-0.628976	1.127158	-0.042251	-0.509484	0.751907	0.262475	-0.622757	1.137194	0.062217	-0.610766	1.074741	0.072549				-0.406529	0.909880	0.042759				-0.188751	0.065144	-0.158200	-0.165969	0.064849	0.205344	-0.154839	0.068193	0.176857	0.344418	0.075333	-0.109752
14675	122.291667	-0.800557	0.587194	0.139608				-0.802731	0.781646	-0.051774	-0.782058	0.779786	0.162018	-0.637678	0.744076	-0.294413	-0.629232	1.127231	-0.042514	-0.510093	0.751925	0.262911	-0.622901	1.137337	0.062027	-0.611058	1.074968	0.072543				-0.406479	0.909198	0.043063				-0.188753	0.065149	-0.158206	-0.165975	0.064851	0.205350	-0.154845	0.068204	0.176866	0.344442	0.075354	-0.109788
14676	122.300000	-0.800672	0.587175	0.139605				-0.802755	0.781561	-0.051871	-0.782225	0.779904	0.161984	-0.637771	0.743973	-0.294382	-0.629488	1.127295	-0.042655	-0.510718	0.751919	0.263352	-0.623043	1.137489	0.061863	-0.611212	1.075146	0.072435				-0.406203	0.908422	0.043352				-0.188750	0.065145	-0.158200	-0.165980	0.064863	0.205352	-0.154848	0.068219	0.176869	0.344469	0.075382	-0.109823
14677	122.308333	-0.800677	0.587130	0.139597				-0.802806	0.781518	-0.051939	-0.782283	0.779812	0.161792	-0.637854	0.743866	-0.294368	-0.629730	1.127393	-0.042809	-0.511336	0.751903	0.263709	-0.623186	1.137674	0.061697	-0.611368	1.075333	0.072334				-0.405648	0.907481	0.043589				-0.188746	0.065144	-0.158194	-0.165980	0.064862	0.205347	-0.154852	0.068224	0.176872	0.344492	0.075404	-0.109838
14678	122.316667	-0.801107	0.587378	0.139810				-0.802885	0.781515	-0.051975	-0.782540	0.779831	0.161744	-0.637929	0.743764	-0.294355	-0.630033	1.127544	-0.042849	-0.512011	0.751959	0.264292	-0.623322	1.137927	0.061638	-0.611389	1.075480	0.072140				-0.404868	0.906365	0.043731				-0.188745	0.065148	-0.158193	-0.165980	0.064863	0.205343	-0.154853	0.068219	0.176869	0.344514	0.075425	-0.109843
14679	122.325000	-0.800778	0.587079	0.139582				-0.802921	0.781431	-0.052072	-0.782723	0.779835	0.161678	-0.637999	0.743668	-0.294350	-0.630309	1.127724	-0.042883	-0.512696	0.751974	0.264797	-0.623419	1.138145	0.061549	-0.611601	1.075734	0.072118				-0.403753	0.905054	0.043848				-0.188749	0.065146	-0.158186	-0.165977	0.064854	0.205337	-0.154849	0.068209	0.176854	0.344540	0.075443	-0.109856
14680	122.333333	-0.800792	0.587055	0.139569				-0.803021	0.781385	-0.052145	-0.782800	0.779900	0.161591	-0.638058	0.743571	-0.294354	-0.630647	1.127967	-0.042964	-0.513427	0.751982	0.265242	-0.623499	1.138363	0.061486	-0.611805	1.075985	0.072088				-0.402369	0.903534	0.043877				-0.188746	0.065144	-0.158186	-0.165971	0.064854	0.205313	-0.154849	0.068205	0.176831	0.344572	0.075460	-0.109869
14681	122.341667	-0.800994	0.587187	0.139673				-0.803048	0.781295	-0.052241	-0.782922	0.779835	0.161467	-0.638122	0.743482	-0.294360	-0.631029	1.128218	-0.042975	-0.514169	0.752078	0.265992	-0.623591	1.138571	0.061443	-0.611793	1.076122	0.071904				-0.400679	0.901710	0.043812				-0.188751	0.065154	-0.158188	-0.165973	0.064858	0.205307	-0.154841	0.068197	0.176813	0.344590	0.075473	-0.109868
14682	122.350000	-0.800803	0.587034	0.139551				-0.803122	0.781227	-0.052329	-0.783104	0.779820	0.161361	-0.638188	0.743400	-0.294366	-0.631393	1.128521	-0.043010	-0.514985	0.752143	0.266708	-0.623715	1.138812	0.061425	-0.611925	1.076323	0.071826				-0.398716	0.899621	0.043677				-0.188747	0.065148	-0.158175	-0.165963	0.064861	0.205295	-0.154843	0.068189	0.176797	0.344613	0.075496	-0.109875
14683	122.358333	-0.800814	0.587038	0.139542				-0.803140	0.781102	-0.052460	-0.783207	0.779894	0.161310	-0.638259	0.743326	-0.294367	-0.631774	1.128788	-0.042967	-0.515814	0.752217	0.267449	-0.623816	1.139042	0.061414	-0.612063	1.076526	0.071752				-0.396432	0.897171	0.043455				-0.188769	0.065173	-0.158200	-0.165962	0.064857	0.205286	-0.154835	0.068183	0.176789	0.344641	0.075503	-0.109884
14684	122.366667	-0.800819	0.587048	0.139534				-0.803241	0.781046	-0.052541	-0.783272	0.779835	0.161139	-0.638340	0.743258	-0.294363	-0.632191	1.129107	-0.042977	-0.516649	0.752276	0.268147	-0.624106	1.139329	0.061520	-0.612218	1.076730	0.071674				-0.393932	0.894450	0.043198				-0.188745	0.065142	-0.158175	-0.165959	0.064862	0.205275	-0.154834	0.068180	0.176782	0.344660	0.075515	-0.109884
14685	122.375000	-0.800943	0.587182	0.139634				-0.803293	0.780947	-0.052659	-0.783229	0.779751	0.160933	-0.638443	0.743202	-0.294358	-0.632617	1.129421	-0.042952	-0.517562	0.752356	0.268920	-0.624053	1.139459	0.061388	-0.612392	1.076926	0.071595				-0.391180	0.891342	0.042900				-0.188747	0.065146	-0.158170	-0.165953	0.064868	0.205267	-0.154829	0.068173	0.176774	0.344671	0.075528	-0.109888
14686	122.383333	-0.800718	0.587045	0.139508				-0.803348	0.780840	-0.052789	-0.783578	0.779889	0.160899	-0.638573	0.743138	-0.294357	-0.633048	1.129692	-0.042913	-0.518508	0.752467	0.269754	-0.624195	1.139648	0.061377	-0.612709	1.077212	0.071634				-0.388248	0.887943	0.042572				-0.188741	0.065149	-0.158165	-0.165952	0.064863	0.205255	-0.154824	0.068170	0.176759	0.344673	0.075528	-0.109893
14687	122.391667	-0.800731	0.587071	0.139497				-0.803389	0.780713	-0.052937	-0.783488	0.779780	0.160657	-0.638718	0.743055	-0.294363	-0.633543	1.130020	-0.042931	-0.519492	0.752529	0.270641	-0.624390	1.139864	0.061380	-0.612887	1.077373	0.071532				-0.385098	0.884184	0.042196				-0.188739	0.065143	-0.158161	-0.165942	0.064859	0.205235	-0.154815	0.068158	0.176735	0.344672	0.075535	-0.109893
14688	122.400000	-0.800646	0.587067	0.139476				-0.803437	0.780590	-0.053095	-0.783781	0.779789	0.160497	-0.638890	0.742953	-0.294378	-0.633991	1.130281	-0.042936	-0.520463	0.752585	0.271507	-0.624595	1.140041	0.061341	-0.613070	1.077533	0.071417				-0.381790	0.880147	0.041804				-0.188734	0.065145	-0.158164	-0.165936	0.064855	0.205215	-0.154809	0.068142	0.176713	0.344675	0.075536	-0.109896
14689	122.408333	-0.800607	0.587078	0.139459				-0.803478	0.780462	-0.053259	-0.783991	0.779716	0.160270	-0.639082	0.742824	-0.294405	-0.634472	1.130519	-0.042958	-0.521476	0.752670	0.272462	-0.624808	1.140185	0.061304	-0.613205	1.077635	0.071229				-0.378287	0.875749	0.041387				-0.188730	0.065136	-0.158158	-0.165932	0.064856	0.205205	-0.154800	0.068124	0.176689	0.344672	0.075536	-0.109892
14690	122.416667	-0.800570	0.587089	0.139444				-0.803532	0.780353	-0.053406	-0.784057	0.779769	0.160105	-0.639257	0.742661	-0.294374	-0.634935	1.130737	-0.042964	-0.522484	0.752738	0.273377	-0.625052	1.140290	0.061224	-0.613485	1.077767	0.071130				-0.374630	0.871082	0.040986				-0.188762	0.065189	-0.158211	-0.165928	0.064845	0.205188	-0.154788	0.068113	0.176658	0.344669	0.075528	-0.109892
14691	122.425000	-0.800536	0.587098	0.139430				-0.803575	0.780227	-0.053582	-0.784172	0.779768	0.159939	-0.639484	0.742489	-0.294454	-0.635463	1.130938	-0.043123	-0.523517	0.752842	0.274339	-0.625307	1.140354	0.061146	-0.613544	1.077769	0.070838				-0.370884	0.866023	0.040662				-0.188749	0.065166	-0.158190	-0.165917	0.064846	0.205167	-0.154785	0.068098	0.176642	0.344676	0.075525	-0.109887
14692	122.433333	-0.800811	0.587358	0.139611				-0.803606	0.780102	-0.053751	-0.784320	0.779785	0.159801	-0.639720	0.742279	-0.294588	-0.635964	1.131048	-0.043187	-0.524562	0.752962	0.275327	-0.625599	1.140367	0.061010	-0.613745	1.077794	0.070642				-0.367004	0.860786	0.040351				-0.188724	0.065140	-0.158165	-0.165913	0.064849	0.205158	-0.154781	0.068092	0.176623	0.344673	0.075528	-0.109893
14693	122.441667	-0.800482	0.587110	0.139406				-0.803645	0.780023	-0.053882	-0.784436	0.779692	0.159642	-0.639938	0.742064	-0.294650	-0.636406	1.131016	-0.043255	-0.525548	0.753085	0.276223	-0.625911	1.140338	0.060898	-0.613985	1.077791	0.070488				-0.363036	0.855268	0.040157				-0.188723	0.065134	-0.158165	-0.165908	0.064847	0.205142	-0.154773	0.068085	0.176612	0.344670	0.075536	-0.109889
14694	122.450000	-0.800462	0.587110	0.139384				-0.803662	0.779856	-0.054103	-0.784590	0.779789	0.159530	-0.640150	0.741844	-0.294712	-0.636962	1.131082	-0.043470	-0.526623	0.753184	0.277049	-0.626240	1.140280	0.060801	-0.614228	1.077771	0.070327				-0.359038	0.849587	0.040064				-0.188721	0.065130	-0.158161	-0.165902	0.064849	0.205130	-0.154771	0.068088	0.176602	0.344666	0.075536	-0.109882
14695	122.458333	-0.800462	0.587115	0.139373				-0.803709	0.779775	-0.054244	-0.784702	0.779795	0.159339	-0.640361	0.741607	-0.294764	-0.637429	1.130979	-0.043628	-0.527581	0.753363	0.277993	-0.626641	1.140190	0.060639	-0.614254	1.077610	0.069985				-0.355047	0.843699	0.040361				-0.188721	0.065133	-0.158171	-0.165898	0.064852	0.205111	-0.154771	0.068084	0.176585	0.344663	0.075536	-0.109880
14696	122.466667	-0.800466	0.587110	0.139356				-0.803728	0.779653	-0.054422	-0.784852	0.779685	0.159059	-0.640561	0.741367	-0.294820	-0.637877	1.130794	-0.043815	-0.528408	0.753583	0.278994	-0.626908	1.139975	0.060333	-0.614432	1.077489	0.069738				-0.351099	0.837696	0.040737				-0.188722	0.065130	-0.158181	-0.165892	0.064846	0.205095	-0.154760	0.068078	0.176561	0.344646	0.075524	-0.109875
14697	122.475000	-0.800472	0.587109	0.139327				-0.803755	0.779562	-0.054590	-0.784940	0.779702	0.158870	-0.640737	0.741105	-0.294905	-0.638376	1.130589	-0.044048	-0.529360	0.753758	0.279888	-0.627376	1.139851	0.060155	-0.614597	1.077357	0.069486				-0.347205	0.831613	0.041367				-0.188720	0.065126	-0.158177	-0.165896	0.064851	0.205082	-0.154760	0.068068	0.176537	0.344637	0.075512	-0.109869
14698	122.483333	-0.800492	0.587099	0.139298				-0.803806	0.779474	-0.054769	-0.785092	0.779767	0.158724	-0.640873	0.740827	-0.294927	-0.638806	1.130270	-0.044256	-0.530254	0.753861	0.280699	-0.627841	1.139722	0.059966	-0.614759	1.077212	0.069225				-0.343359	0.825453	0.042176				-0.188725	0.065120	-0.158182	-0.165895	0.064848	0.205072	-0.154753	0.068059	0.176513	0.344621	0.075495	-0.109865
14699	122.491667	-0.800683	0.587226	0.139376				-0.803809	0.779380	-0.054950	-0.785226	0.779778	0.158555	-0.641041	0.740572	-0.295084	-0.639244	1.130012	-0.044633	-0.531039	0.754006	0.281671	-0.628216	1.139515	0.059611	-0.614929	1.077075	0.068928				-0.339583	0.819155	0.043217				-0.188722	0.065128	-0.158196	-0.165888	0.064854	0.205049	-0.154752	0.068043	0.176495	0.344594	0.075476	-0.109863
14700	122.500000	-0.800863	0.587348	0.139443				-0.803827	0.779289	-0.055134	-0.785222	0.779645	0.158256	-0.641181	0.740295	-0.295176	-0.639626	1.129628	-0.044924	-0.531800	0.754117	0.282652	-0.628616	1.139328	0.059261	-0.615111	1.076945	0.068629				-0.335966	0.812696	0.044352				-0.188723	0.065120	-0.158193	-0.165885	0.064852	0.205033	-0.154751	0.068039	0.176476	0.344574	0.075449	-0.109855
14701	122.508333	-0.800773	0.587189	0.139320				-0.803870	0.779236	-0.055282	-0.785500	0.779882	0.158243	-0.641305	0.740032	-0.295264	-0.640017	1.129297	-0.045385	-0.532580	0.754201	0.283577	-0.628989	1.139121	0.058841	-0.615297	1.076808	0.068309				-0.332399	0.806180	0.045763				-0.188721	0.065115	-0.158198	-0.165890	0.064857	0.205029	-0.154747	0.068046	0.176467	0.344542	0.075429	-0.109845
14702	122.516667	-0.800658	0.587057	0.139199				-0.803915	0.779191	-0.055424	-0.785614	0.779891	0.158081	-0.641424	0.739787	-0.295362	-0.640352	1.128904	-0.045830	-0.533360	0.754266	0.284507	-0.629399	1.138963	0.058383	-0.615482	1.076692	0.067964				-0.328986	0.799556	0.047271				-0.188718	0.065111	-0.158194	-0.165890	0.064862	0.205019	-0.154749	0.068042	0.176460	0.344513	0.075404	-0.109835
14703	122.525000	-0.800668	0.587042	0.139165				-0.803970	0.779172	-0.055527	-0.785737	0.779897	0.157907	-0.641530	0.739563	-0.295453	-0.640689	1.128522	-0.046290	-0.534257	0.754304	0.285373	-0.629799	1.138812	0.057899	-0.615666	1.076604	0.067598				-0.325771	0.792823	0.048946				-0.188720	0.065116	-0.158197	-0.165886	0.064866	0.205014	-0.154749	0.068050	0.176456	0.344477	0.075397	-0.109819
14704	122.533333	-0.800693	0.587023	0.139136				-0.804025	0.779157	-0.055624	-0.785853	0.779897	0.157739	-0.641636	0.739351	-0.295541	-0.640955	1.128060	-0.046777	-0.535038	0.754401	0.286321	-0.630174	1.138652	0.057380	-0.616013	1.076596	0.067333				-0.322631	0.786083	0.050742				-0.188719	0.065122	-0.158195	-0.165893	0.064875	0.205009	-0.154748	0.068055	0.176446	0.344455	0.075375	-0.109804
14705	122.541667	-0.800759	0.587008	0.139123				-0.804083	0.779132	-0.055720	-0.785919	0.779976	0.157639	-0.641712	0.739151	-0.295668	-0.641250	1.127699	-0.047332	-0.535779	0.754516	0.287341	-0.630532	1.138549	0.056809	-0.616058	1.076497	0.066853				-0.319990	0.779053	0.052476				-0.188744	0.065159	-0.158225	-0.165892	0.064874	0.205005	-0.154749	0.068048	0.176437	0.344436	0.075371	-0.109800
14706	122.550000	-0.800828	0.586994	0.139109				-0.804082	0.779037	-0.055862	-0.785981	0.780062	0.157558	-0.641772	0.738963	-0.295796	-0.641478	1.127264	-0.047898	-0.536449	0.754677	0.288350	-0.630874	1.138452	0.056250	-0.616245	1.076484	0.066493				-0.317472	0.771943	0.054189				-0.188722	0.065132	-0.158192	-0.165884	0.064881	0.204997	-0.154742	0.068044	0.176425	0.344412	0.075359	-0.109794
14707	122.558333	-0.800857	0.586984	0.139083				-0.804150	0.779042	-0.055911	-0.786076	0.780102	0.157501	-0.641829	0.738819	-0.295910	-0.641665	1.126824	-0.048378	-0.537150	0.754770	0.289165	-0.631095	1.138347	0.055607	-0.616473	1.076515	0.066167				-0.315288	0.764679	0.055678				-0.188721	0.065121	-0.158201	-0.165880	0.064868	0.204980	-0.154741	0.068029	0.176409	0.344397	0.075339	-0.109802
14708	122.566667	-0.800892	0.586965	0.139061				-0.804170	0.778998	-0.055992	-0.786129	0.780136	0.157405	-0.641869	0.738712	-0.295967	-0.641838	1.126386	-0.048929	-0.537722	0.754957	0.290062	-0.631451	1.138350	0.055107	-0.616688	1.076578	0.065882				-0.313284	0.757365	0.056985				-0.188721	0.065118	-0.158203	-0.165880	0.064863	0.204967	-0.154738	0.068023	0.176389	0.344370	0.075308	-0.109803
14709	122.575000	-0.800925	0.586934	0.139046				-0.804185	0.778958	-0.056061	-0.786193	0.780169	0.157338	-0.641887	0.738610	-0.296068	-0.642028	1.126021	-0.049510	-0.538210	0.755041	0.290751	-0.631545	1.138254	0.054415	-0.616686	1.076557	0.065426				-0.311990	0.750137	0.057848				-0.188722	0.065115	-0.158204	-0.165878	0.064866	0.204967	-0.154734	0.068019	0.176384	0.344346	0.075278	-0.109799
14710	122.583333	-0.800969	0.586916	0.139037				-0.804214	0.778944	-0.056108	-0.786257	0.780195	0.157280	-0.641894	0.738534	-0.296162	-0.642111	1.125570	-0.050012	-0.538596	0.755238	0.291525	-0.631789	1.138277	0.053837	-0.616805	1.076646	0.065090				-0.310948	0.742986	0.058367				-0.188717	0.065112	-0.158209	-0.165878	0.064867	0.204966	-0.154735	0.068023	0.176386	0.344314	0.075263	-0.109794
14711	122.591667	-0.800978	0.586919	0.139019				-0.804221	0.778915	-0.056162	-0.786348	0.780222	0.157272	-0.641886	0.738475	-0.296243	-0.642273	1.125211	-0.050565	-0.539162	0.755345	0.292136	-0.632063	1.138357	0.053323	-0.616928	1.076765	0.064790				-0.310371	0.736318	0.058675				-0.188720	0.065115	-0.158202	-0.165883	0.064878	0.204967	-0.154742	0.068035	0.176395	0.344275	0.075249	-0.109783
14712	122.600000	-0.800988	0.586908	0.139006				-0.804178	0.778867	-0.056210	-0.786409	0.780256	0.157227	-0.641867	0.738433	-0.296305	-0.642350	1.124764	-0.051045	-0.539753	0.755410	0.292612	-0.632167	1.138398	0.052748	-0.617020	1.076897	0.064502				-0.310324	0.730263	0.058729				-0.188722	0.065125	-0.158205	-0.165886	0.064885	0.204967	-0.154744	0.068040	0.176402	0.344244	0.075241	-0.109785
14713	122.608333	-0.801016	0.586896	0.138996				-0.804220	0.778872	-0.056253	-0.786475	0.780313	0.157175	-0.641826	0.738398	-0.296358	-0.642448	1.124404	-0.051535	-0.540322	0.755580	0.293230	-0.632300	1.138440	0.052173	-0.617080	1.077034	0.064231				-0.310685	0.724916	0.058411				-0.188723	0.065122	-0.158198	-0.165889	0.064894	0.204969	-0.154747	0.068049	0.176396	0.344211	0.075230	-0.109785
14714	122.616667	-0.801016	0.586886	0.138989				-0.804204	0.778837	-0.056296	-0.786526	0.780332	0.157136	-0.641779	0.738369	-0.296402	-0.642526	1.124030	-0.052051	-0.540931	0.755772	0.293838	-0.632402	1.138509	0.051613	-0.617138	1.077185	0.063972				-0.311342	0.720211	0.057863				-0.188719	0.065128	-0.158194	-0.165894	0.064897	0.204968	-0.154745	0.068050	0.176392	0.344177	0.075218	-0.109792
14715	122.625000	-0.801005	0.586897	0.138976				-0.804181	0.778805	-0.056350	-0.786615	0.780407	0.157102	-0.641711	0.738329	-0.296444	-0.642533	1.123617	-0.052448	-0.541655	0.755966	0.294375	-0.632514	1.138591	0.051088	-0.617187	1.077341	0.063746				-0.312212	0.716631	0.057322				-0.188723	0.065123	-0.158187	-0.165893	0.064891	0.204964	-0.154746	0.068047	0.176391	0.344134	0.075201	-0.109802
14716	122.633333	-0.801000	0.586885	0.138959				-0.804151	0.778766	-0.056411	-0.786705	0.780489	0.157065	-0.641627	0.738286	-0.296488	-0.642578	1.123257	-0.052847	-0.542399	0.756243	0.295069	-0.632601	1.138689	0.050606	-0.617225	1.077492	0.063531				-0.313296	0.713636	0.056636				-0.188721	0.065116	-0.158177	-0.165886	0.064890	0.204967	-0.154741	0.068038	0.176380	0.344101	0.075181	-0.109818
14717	122.641667	-0.801008	0.586882	0.138967				-0.804106	0.778718	-0.056482	-0.786746	0.780517	0.156980	-0.641533	0.738228	-0.296531	-0.642643	1.122952	-0.053337	-0.542837	0.756543	0.295720	-0.632648	1.138787	0.050152	-0.617249	1.077648	0.063325				-0.314736	0.711148	0.055815				-0.188744	0.065153	-0.158215	-0.165883	0.064875	0.204963	-0.154742	0.068022	0.176383	0.344068	0.075148	-0.109832
14718	122.650000	-0.801002	0.586880	0.138961				-0.804058	0.778670	-0.056552	-0.786794	0.780542	0.156893	-0.641429	0.738163	-0.296572	-0.642688	1.122614	-0.053687	-0.543410	0.756804	0.296315	-0.632693	1.138854	0.049688	-0.617256	1.077789	0.063109				-0.316350	0.708932	0.054880				-0.188725	0.065112	-0.158187	-0.165883	0.064881	0.204964	-0.154745	0.068019	0.176386	0.344025	0.075126	-0.109838
14719	122.658333	-0.800996	0.586876	0.138957				-0.803982	0.778610	-0.056626	-0.786934	0.780643	0.156872	-0.641308	0.738086	-0.296616	-0.642678	1.122252	-0.054057	-0.543610	0.757194	0.296983	-0.632771	1.138956	0.049309	-0.617319	1.077955	0.062998				-0.318467	0.707070	0.053485				-0.188717	0.065110	-0.158190	-0.165885	0.064872	0.204971	-0.154741	0.068025	0.176398	0.343986	0.075106	-0.109833
14720	122.666667	-0.800997	0.586858	0.138952				-0.803882	0.778509	-0.056737	-0.786969	0.780573	0.156712	-0.641180	0.738000	-0.296661	-0.642693	1.121923	-0.054361	-0.543831	0.757551	0.297570	-0.632691	1.139016	0.048916	-0.617225	1.078035	0.062778				-0.320809	0.705362	0.051901				-0.188713	0.065105	-0.158193	-0.165883	0.064878	0.204978	-0.154741	0.068039	0.176407	0.343944	0.075089	-0.109834
14721	122.675000	-0.801013	0.586858	0.138963				-0.803832	0.778458	-0.056792	-0.787152	0.780677	0.156721	-0.641045	0.737910	-0.296705	-0.642729	1.121631	-0.054646	-0.543962	0.757947	0.298190	-0.632798	1.139093	0.048594	-0.617187	1.078134	0.062630				-0.323416	0.703790	0.049984				-0.188708	0.065106	-0.158190	-0.165884	0.064884	0.204988	-0.154742	0.068048	0.176425	0.343903	0.075068	-0.109828
14722	122.683333	-0.801024	0.586835	0.138963				-0.803784	0.778400	-0.056845	-0.787235	0.780736	0.156711	-0.640907	0.737809	-0.296761	-0.642748	1.121343	-0.054898	-0.544005	0.758297	0.298719	-0.632727	1.139142	0.048267	-0.617130	1.078225	0.062495				-0.326068	0.702382	0.047880				-0.188698	0.065100	-0.158176	-0.165882	0.064885	0.204996	-0.154753	0.068060	0.176438	0.343858	0.075048	-0.109822
14723	122.691667	-0.801031	0.586812	0.138969				-0.803738	0.778347	-0.056902	-0.787400	0.780763	0.156669	-0.640764	0.737700	-0.296817	-0.642729	1.121021	-0.055132	-0.543903	0.758603	0.299100	-0.632507	1.139113	0.047875	-0.617060	1.078300	0.062374				-0.329192	0.701011	0.045349				-0.188697	0.065108	-0.158178	-0.165885	0.064884	0.205003	-0.154745	0.068059	0.176439	0.343811	0.075036	-0.109828
14724	122.700000	-0.801051	0.586778	0.138972				-0.803738	0.778319	-0.056943	-0.787504	0.780728	0.156574	-0.640611	0.737586	-0.296874	-0.642775	1.120766	-0.055365	-0.543736	0.758875	0.299376	-0.632596	1.139178	0.047658	-0.616970	1.078363	0.062252				-0.332296	0.699789	0.042698				-0.188690	0.065116	-0.158176	-0.165888	0.064883	0.205008	-0.154744	0.068058	0.176441	0.343769	0.075020	-0.109830
14725	122.708333	-0.801261	0.586882	0.139102				-0.803649	0.778243	-0.057014	-0.787632	0.780814	0.156567	-0.640463	0.737448	-0.296961	-0.642804	1.120536	-0.055574	-0.543521	0.759141	0.299548	-0.632524	1.139198	0.047405	-0.616888	1.078409	0.062120				-0.335371	0.698742	0.039926				-0.188687	0.065118	-0.158175	-0.165889	0.064883	0.205009	-0.154752	0.068055	0.176446	0.343735	0.075008	-0.109835
14726	122.716667	-0.801123	0.586723	0.139019				-0.803609	0.778190	-0.057078	-0.787799	0.780860	0.156523	-0.640320	0.737310	-0.297051	-0.642786	1.120303	-0.055791	-0.543261	0.759357	0.299599	-0.632435	1.139212	0.047158	-0.616809	1.078448	0.061993				-0.338493	0.697756	0.037070				-0.188687	0.065113	-0.158171	-0.165894	0.064877	0.205011	-0.154754	0.068052	0.176445	0.343713	0.074989	-0.109841
14727	122.725000	-0.801591	0.587061	0.139304				-0.803578	0.778149	-0.057134	-0.787919	0.780913	0.156477	-0.640186	0.737178	-0.297113	-0.642781	1.120070	-0.055985	-0.542973	0.759510	0.299499	-0.632366	1.139201	0.046889	-0.616744	1.078473	0.061858				-0.341872	0.696768	0.034095				-0.188685	0.065117	-0.158169	-0.165901	0.064874	0.205023	-0.154757	0.068057	0.176460	0.343691	0.074992	-0.109845
14728	122.733333	-0.801639	0.587032	0.139320				-0.803552	0.778119	-0.057192	-0.788027	0.780966	0.156426	-0.640068	0.737049	-0.297178	-0.642799	1.119900	-0.056249	-0.542687	0.759591	0.299293	-0.632154	1.139158	0.046583	-0.616688	1.078491	0.061702				-0.345285	0.695828	0.031105				-0.188680	0.065105	-0.158166	-0.165902	0.064873	0.205028	-0.154769	0.068065	0.176477	0.343685	0.074984	-0.109850
14729	122.741667	-0.801449	0.586771	0.139174				-0.803534	0.778099	-0.057244	-0.788104	0.781037	0.156377	-0.639964	0.736930	-0.297209	-0.642809	1.119753	-0.056472	-0.542445	0.759578	0.299011	-0.632207	1.139159	0.046327	-0.616637	1.078489	0.061511				-0.348651	0.695041	0.028162				-0.188682	0.065111	-0.158165	-0.165911	0.064886	0.205037	-0.154773	0.068081	0.176490	0.343690	0.074984	-0.109849
14730	122.750000	-0.801343	0.586628	0.139090				-0.803529	0.778092	-0.057293	-0.788207	0.781121	0.156352	-0.639877	0.736810	-0.297247	-0.642751	1.119516	-0.056664	-0.542174	0.759458	0.298550	-0.632235	1.139151	0.046074	-0.616602	1.078480	0.061317				-0.351875	0.694454	0.025367				-0.188682	0.065113	-0.158160	-0.165919	0.064896	0.205053	-0.154783	0.068102	0.176504	0.343708	0.074994	-0.109857
14731	122.758333	-0.801579	0.586737	0.139205				-0.803526	0.778104	-0.057326	-0.788256	0.781223	0.156328	-0.639812	0.736677	-0.297310	-0.642749	1.119428	-0.057025	-0.541980	0.759277	0.298071	-0.632210	1.139123	0.045797	-0.616570	1.078459	0.061072				-0.355148	0.694128	0.022813				-0.188681	0.065113	-0.158156	-0.165926	0.064900	0.205062	-0.154789	0.068113	0.176517	0.343736	0.075022	-0.109866
14732	122.766667	-0.801808	0.586850	0.139323				-0.803541	0.778133	-0.057344	-0.788330	0.781341	0.156339	-0.639765	0.736539	-0.297376	-0.642688	1.119306	-0.057309	-0.541855	0.758973	0.297527	-0.632186	1.139078	0.045473	-0.616682	1.078507	0.060913				-0.358259	0.694036	0.020461				-0.188682	0.065120	-0.158155	-0.165927	0.064904	0.205073	-0.154788	0.068120	0.176522	0.343774	0.075046	-0.109862
14733	122.775000	-0.801733	0.586734	0.139245				-0.803561	0.778168	-0.057360	-0.788319	0.781440	0.156317	-0.639747	0.736406	-0.297437	-0.642603	1.119168	-0.057583	-0.541737	0.758572	0.296845	-0.632152	1.139045	0.045136	-0.616520	1.078401	0.060523				-0.361109	0.694149	0.018492				-0.188683	0.065123	-0.158152	-0.165936	0.064910	0.205073	-0.154794	0.068119	0.176527	0.343835	0.075079	-0.109870
14734	122.783333	-0.801615	0.586612	0.139176				-0.803569	0.778165	-0.057398	-0.788291	0.781529	0.156298	-0.639752	0.736267	-0.297497	-0.642485	1.119038	-0.057910	-0.541658	0.758094	0.296123	-0.631982	1.138980	0.044755	-0.616499	1.078367	0.060229				-0.363656	0.694283	0.016798				-0.188683	0.065122	-0.158140	-0.165927	0.064907	0.205075	-0.154794	0.068120	0.176536	0.343908	0.075105	-0.109863
14735	122.791667	-0.801690	0.586613	0.139200				-0.803634	0.778244	-0.057368	-0.788344	0.781708	0.156388	-0.639787	0.736135	-0.297558	-0.642401	1.118978	-0.058311	-0.541647	0.757614	0.295481	-0.632082	1.138949	0.044433	-0.616476	1.078330	0.059904				-0.365605	0.694469	0.015405				-0.188686	0.065132	-0.158137	-0.165935	0.064912	0.205079	-0.154799	0.068127	0.176542	0.344000	0.075153	-0.109861
14736	122.800000	-0.801730	0.586614	0.139211				-0.803680	0.778279	-0.057371	-0.788267	0.781748	0.156336	-0.639848	0.736004	-0.297615	-0.642263	1.118910	-0.058684	-0.541630	0.757118	0.294811	-0.632027	1.138888	0.044046	-0.616463	1.078288	0.059566				-0.367058	0.694724	0.014293				-0.188689	0.065140	-0.158137	-0.165939	0.064906	0.205080	-0.154800	0.068132	0.176551	0.344096	0.075198	-0.109855
14737	122.808333	-0.801793	0.586622	0.139226				-0.803706	0.778270	-0.057426	-0.788256	0.781808	0.156292	-0.639938	0.735879	-0.297678	-0.642149	1.118795	-0.059027	-0.541625	0.756663	0.294222	-0.631810	1.138812	0.043586	-0.616445	1.078250	0.059223				-0.367854	0.695076	0.013497				-0.188686	0.065143	-0.158142	-0.165931	0.064903	0.205084	-0.154807	0.068139	0.176558	0.344161	0.075230	-0.109837
14738	122.816667	-0.801823	0.586629	0.139236				-0.803788	0.778343	-0.057400	-0.788264	0.781866	0.156290	-0.640050	0.735746	-0.297733	-0.642020	1.118776	-0.059506	-0.541647	0.756203	0.293679	-0.631741	1.138783	0.043195	-0.616409	1.078213	0.058866				-0.368008	0.695493	0.012916				-0.188684	0.065140	-0.158142	-0.165933	0.064904	0.205091	-0.154814	0.068145	0.176569	0.344208	0.075249	-0.109789
14739	122.825000	-0.801993	0.586738	0.139316				-0.803806	0.778334	-0.057450	-0.788171	0.781929	0.156278	-0.640181	0.735610	-0.297783	-0.641864	1.118710	-0.059872	-0.541621	0.755756	0.293107	-0.631653	1.138758	0.042799	-0.616361	1.078193	0.058502				-0.367398	0.696039	0.012577				-0.188683	0.065140	-0.158140	-0.165946	0.064915	0.205101	-0.154814	0.068157	0.176578	0.344218	0.075262	-0.109758
14740	122.833333	-0.801883	0.586644	0.139227				-0.803900	0.778414	-0.057428	-0.788118	0.781989	0.156259	-0.640333	0.735475	-0.297833	-0.641691	1.118615	-0.060287	-0.541616	0.755297	0.292559	-0.631540	1.138746	0.042401	-0.616301	1.078176	0.058151				-0.366209	0.696627	0.012452				-0.188684	0.065147	-0.158141	-0.165951	0.064920	0.205109	-0.154827	0.068164	0.176586	0.344232	0.075263	-0.109732
14741	122.841667	-0.801911	0.586663	0.139216				-0.803905	0.778400	-0.057478	-0.787994	0.781979	0.156204	-0.640480	0.735321	-0.297820	-0.641435	1.118504	-0.060588	-0.541582	0.754835	0.291952	-0.631480	1.138778	0.042050	-0.616213	1.078178	0.057820				-0.364458	0.697214	0.012628				-0.188689	0.065150	-0.158140	-0.165948	0.064927	0.205106	-0.154823	0.068165	0.176583	0.344235	0.075272	-0.109742
14742	122.850000	-0.801931	0.586683	0.139201				-0.803980	0.778479	-0.057452	-0.787933	0.781936	0.156118	-0.640688	0.735193	-0.297934	-0.641257	1.118486	-0.061038	-0.541596	0.754386	0.291405	-0.631229	1.138761	0.041610	-0.616099	1.078206	0.057501				-0.362268	0.697796	0.013017				-0.188692	0.065150	-0.158138	-0.165951	0.064925	0.205103	-0.154817	0.068162	0.176571	0.344245	0.075287	-0.109765
14743	122.858333	-0.801881	0.586691	0.139175				-0.804029	0.778508	-0.057474	-0.787836	0.782137	0.156232	-0.640876	0.735060	-0.297973	-0.641029	1.118440	-0.061425	-0.541561	0.753949	0.290780	-0.631017	1.138807	0.041236	-0.615949	1.078235	0.057156				-0.359566	0.698392	0.013650				-0.188692	0.065150	-0.158140	-0.165953	0.064924	0.205099	-0.154822	0.068153	0.176569	0.344264	0.075292	-0.109790
14744	122.866667	-0.801859	0.586713	0.139146				-0.804004	0.778498	-0.057519	-0.787703	0.782163	0.156184	-0.641067	0.734925	-0.298013	-0.640815	1.118390	-0.061805	-0.541520	0.753496	0.290096	-0.630787	1.138846	0.040846	-0.615774	1.078287	0.056844				-0.356745	0.698888	0.014517				-0.188692	0.065147	-0.158143	-0.165950	0.064922	0.205094	-0.154822	0.068147	0.176565	0.344273	0.075315	-0.109813
14745	122.875000	-0.801862	0.586767	0.139114				-0.804066	0.778570	-0.057516	-0.787585	0.782206	0.156151	-0.641256	0.734813	-0.298051	-0.640569	1.118366	-0.062150	-0.541462	0.753016	0.289356	-0.630501	1.138936	0.040485	-0.615580	1.078368	0.056543				-0.353360	0.699393	0.015566				-0.188692	0.065137	-0.158141	-0.165947	0.064917	0.205084	-0.154813	0.068147	0.176554	0.344283	0.075324	-0.109819
14746	122.883333	-0.801815	0.586813	0.139080				-0.804113	0.778632	-0.057522	-0.787370	0.782197	0.156037	-0.641437	0.734703	-0.298086	-0.640332	1.118363	-0.062488	-0.541392	0.752591	0.288624	-0.630228	1.139048	0.040099	-0.615371	1.078480	0.056239				-0.349883	0.699775	0.016843				-0.188693	0.065141	-0.158155	-0.165942	0.064906	0.205077	-0.154814	0.068135	0.176550	0.344290	0.075337	-0.109830
14747	122.891667	-0.801712	0.586856	0.139027				-0.804085	0.778650	-0.057573	-0.787282	0.782266	0.155982	-0.641604	0.734608	-0.298121	-0.640107	1.118360	-0.062765	-0.541326	0.752246	0.287983	-0.629909	1.139193	0.039741	-0.615152	1.078625	0.055968				-0.345971	0.700026	0.018301				-0.188694	0.065142	-0.158156	-0.165938	0.064909	0.205075	-0.154806	0.068136	0.176541	0.344297	0.075334	-0.109823
14748	122.900000	-0.801645	0.586917	0.138982				-0.803998	0.778615	-0.057673	-0.787100	0.782361	0.155905	-0.641737	0.734510	-0.298097	-0.639884	1.118426	-0.063113	-0.541187	0.751848	0.287181	-0.629575	1.139416	0.039443	-0.614910	1.078811	0.055701				-0.342021	0.700026	0.019934				-0.188694	0.065141	-0.158158	-0.165936	0.064912	0.205072	-0.154801	0.068133	0.176531	0.344306	0.075347	-0.109817
14749	122.908333	-0.801746	0.587086	0.139032				-0.803945	0.778633	-0.057744	-0.786983	0.782425	0.155848	-0.641883	0.734437	-0.298182	-0.639667	1.118482	-0.063404	-0.541075	0.751573	0.286512	-0.629206	1.139625	0.039103	-0.614653	1.079018	0.055447				-0.337673	0.699873	0.021845				-0.188694	0.065140	-0.158170	-0.165929	0.064905	0.205064	-0.154797	0.068127	0.176527	0.344311	0.075345	-0.109811
14750	122.916667	-0.801482	0.587043	0.138896				-0.803913	0.778657	-0.057803	-0.786852	0.782476	0.155786	-0.642016	0.734377	-0.298277	-0.639440	1.118533	-0.063725	-0.540920	0.751271	0.285780	-0.628846	1.139806	0.038740	-0.614370	1.079210	0.055205				-0.333457	0.699505	0.023942				-0.188686	0.065136	-0.158168	-0.165932	0.064911	0.205052	-0.154794	0.068116	0.176513	0.344323	0.075344	-0.109808
14751	122.925000	-0.801396	0.587108	0.138854				-0.803833	0.778666	-0.057885	-0.786733	0.782535	0.155717	-0.642104	0.734318	-0.298354	-0.639235	1.118580	-0.063953	-0.540760	0.751024	0.285098	-0.628434	1.140003	0.038415	-0.614075	1.079409	0.054967				-0.329094	0.699011	0.026345				-0.188687	0.065130	-0.158178	-0.165925	0.064911	0.205043	-0.154787	0.068100	0.176497	0.344338	0.075352	-0.109810
14752	122.933333	-0.801301	0.587170	0.138807				-0.803765	0.778679	-0.057953	-0.786606	0.782578	0.155646	-0.642178	0.734246	-0.298503	-0.638981	1.118554	-0.064121	-0.540605	0.750790	0.284414	-0.628044	1.140211	0.038137	-0.613768	1.079594	0.054734				-0.325090	0.698370	0.028777				-0.188686	0.065127	-0.158188	-0.165919	0.064901	0.205028	-0.154773	0.068085	0.176476	0.344349	0.075351	-0.109809
14753	122.941667	-0.801210	0.587241	0.138767				-0.803695	0.778712	-0.058002	-0.786432	0.782661	0.155614	-0.642220	0.734193	-0.298616	-0.638779	1.118593	-0.064432	-0.540450	0.750574	0.283701	-0.627606	1.140345	0.037778	-0.613430	1.079759	0.054485				-0.321587	0.697629	0.031027				-0.188685	0.065126	-0.158197	-0.165907	0.064897	0.205009	-0.154767	0.068073	0.176451	0.344343	0.075347	-0.109809
14754	122.950000	-0.801092	0.587325	0.138717				-0.803622	0.778744	-0.058044	-0.786242	0.782688	0.155534	-0.642240	0.734142	-0.298749	-0.638595	1.118619	-0.064657	-0.540373	0.750376	0.283056	-0.627158	1.140483	0.037457	-0.613071	1.079908	0.054253				-0.318366	0.697001	0.033127				-0.188679	0.065121	-0.158204	-0.165898	0.064888	0.204991	-0.154758	0.068063	0.176428	0.344337	0.075346	-0.109810
14755	122.958333	-0.800990	0.587396	0.138680				-0.803521	0.778756	-0.058097	-0.786039	0.782736	0.155432	-0.642238	0.734092	-0.298898	-0.638451	1.118680	-0.064955	-0.540304	0.750073	0.282296	-0.626768	1.140620	0.037177	-0.612713	1.080033	0.053993				-0.315371	0.696756	0.035216				-0.188676	0.065113	-0.158211	-0.165898	0.064887	0.204972	-0.154755	0.068054	0.176408	0.344329	0.075342	-0.109804
14756	122.966667	-0.800883	0.587477	0.138647				-0.803411	0.778772	-0.058144	-0.785840	0.782793	0.155381	-0.642222	0.734037	-0.299064	-0.638310	1.118687	-0.065227	-0.540359	0.749810	0.281663	-0.626348	1.140699	0.036854	-0.612341	1.080128	0.053740				-0.312560	0.696773	0.037343				-0.188676	0.065114	-0.158220	-0.165887	0.064886	0.204955	-0.154750	0.068047	0.176390	0.344317	0.075344	-0.109801
14757	122.975000	-0.800929	0.587690	0.138724				-0.803276	0.778798	-0.058183	-0.785588	0.782859	0.155298	-0.642175	0.733980	-0.299222	-0.638118	1.118637	-0.065501	-0.540539	0.749548	0.281165	-0.625944	1.140771	0.036559	-0.611935	1.080189	0.053457				-0.310287	0.697053	0.039207				-0.188674	0.065114	-0.158226	-0.165883	0.064880	0.204944	-0.154742	0.068033	0.176375	0.344302	0.075343	-0.109794
14758	122.983333	-0.801033	0.588016	0.138870				-0.803139	0.778820	-0.058209	-0.785345	0.782984	0.155303	-0.642122	0.733910	-0.299396	-0.637973	1.118574	-0.065765	-0.540784	0.749303	0.280741	-0.625667	1.140879	0.036344	-0.611520	1.080233	0.053177				-0.308175	0.697729	0.041169				-0.188673	0.065107	-0.158229	-0.165879	0.064882	0.204931	-0.154740	0.068022	0.176360	0.344294	0.075329	-0.109795
14759	122.991667	-0.800911	0.588105	0.138862				-0.802988	0.778856	-0.058224	-0.785009	0.783068	0.155189	-0.642062	0.733844	-0.299546	-0.637821	1.118470	-0.065980	-0.541187	0.749034	0.280418	-0.625083	1.140826	0.035945	-0.611069	1.080239	0.052868				-0.306410	0.698803	0.043104				-0.188675	0.065114	-0.158235	-0.165877	0.064885	0.204923	-0.154728	0.068007	0.176340	0.344281	0.075318	-0.109786
14760	123.000000	-0.800835	0.588206	0.138859				-0.802785	0.778882	-0.058242	-0.784726	0.783151	0.155144	-0.641995	0.733742	-0.299764	-0.637629	1.118344	-0.066225	-0.541675	0.748774	0.280256	-0.624657	1.140829	0.035642	-0.610612	1.080232	0.052559				-0.304967	0.700154	0.045025				-0.188672	0.065110	-0.158240	-0.165861	0.064878	0.204905	-0.154722	0.067988	0.176321	0.344270	0.075310	-0.109782
14761	123.008333	-0.800407	0.588075	0.138699				-0.802603	0.778921	-0.058253	-0.784344	0.783352	0.155177	-0.641930	0.733650	-0.299896	-0.637479	1.118241	-0.066535	-0.542100	0.748593	0.280252	-0.624189	1.140737	0.035283	-0.610108	1.080188	0.052227				-0.303927	0.701784	0.046931				-0.188670	0.065102	-0.158239	-0.165857	0.064862	0.204892	-0.154710	0.067965	0.176296	0.344257	0.075295	-0.109779
14762	123.016667	-0.800120	0.588086	0.138614				-0.802444	0.779015	-0.058216	-0.783989	0.783503	0.155202	-0.641874	0.733534	-0.300076	-0.637147	1.118032	-0.066715	-0.542629	0.748410	0.280363	-0.623705	1.140646	0.034943	-0.609575	1.080129	0.051901				-0.303205	0.703587	0.048819				-0.188675	0.065101	-0.158249	-0.165852	0.064859	0.204875	-0.154702	0.067955	0.176279	0.344241	0.075275	-0.109772
14763	123.025000	-0.799995	0.588220	0.138632				-0.802255	0.779098	-0.058175	-0.783632	0.783673	0.155182	-0.641822	0.733401	-0.300243	-0.637101	1.117945	-0.067063	-0.543410	0.748162	0.280472	-0.623202	1.140558	0.034616	-0.609001	1.080039	0.051557				-0.302741	0.705510	0.050764				-0.188691	0.065127	-0.158276	-0.165842	0.064854	0.204852	-0.154693	0.067945	0.176261	0.344215	0.075258	-0.109769
14764	123.033333	-0.799869	0.588359	0.138652				-0.802069	0.779191	-0.058131	-0.783248	0.783852	0.155243	-0.641788	0.733262	-0.300406	-0.636840	1.117769	-0.067292	-0.544203	0.748039	0.280758	-0.622668	1.140467	0.034302	-0.608389	1.079950	0.051214				-0.302643	0.707409	0.052547				-0.188669	0.065091	-0.158261	-0.165841	0.064839	0.204833	-0.154681	0.067941	0.176232	0.344185	0.075245	-0.109766
14765	123.041667	-0.799752	0.588496	0.138680				-0.801863	0.779282	-0.058076	-0.782852	0.784037	0.155254	-0.641775	0.733108	-0.300556	-0.636644	1.117596	-0.067486	-0.545100	0.747910	0.281064	-0.622152	1.140397	0.033998	-0.607820	1.079913	0.050946				-0.302787	0.709351	0.054324				-0.188673	0.065092	-0.158263	-0.165829	0.064843	0.204827	-0.154676	0.067933	0.176216	0.344153	0.075228	-0.109775
14766	123.050000	-0.799913	0.588861	0.138902				-0.801655	0.779370	-0.058015	-0.782366	0.784021	0.155169	-0.641763	0.732937	-0.300694	-0.636480	1.117468	-0.067724	-0.546058	0.747859	0.281421	-0.621608	1.140365	0.033744	-0.607206	1.079900	0.050689				-0.303133	0.711126	0.055930				-0.188668	0.065096	-0.158264	-0.165826	0.064842	0.204814	-0.154673	0.067925	0.176204	0.344134	0.075218	-0.109774
14767	123.058333	-0.799795	0.589028	0.138920				-0.801457	0.779478	-0.057940	-0.782048	0.784430	0.155326	-0.641783	0.732728	-0.300825	-0.636229	1.117346	-0.067966	-0.547141	0.747755	0.281808	-0.620919	1.140350	0.033438	-0.606335	1.079828	0.050288				-0.303741	0.712798	0.057430				-0.188691	0.065127	-0.158290	-0.165819	0.064843	0.204805	-0.154667	0.067912	0.176194	0.344094	0.075202	-0.109781
14768	123.066667	-0.799907	0.589314	0.139132				-0.801276	0.779612	-0.057844	-0.781647	0.784668	0.155333	-0.641818	0.732531	-0.300887	-0.636013	1.117221	-0.068127	-0.548276	0.747718	0.282221	-0.620189	1.140369	0.033148	-0.605576	1.079839	0.050008				-0.304434	0.714471	0.058970				-0.188669	0.065096	-0.158258	-0.165815	0.064836	0.204794	-0.154663	0.067895	0.176172	0.344064	0.075175	-0.109782
14769	123.075000	-0.799350	0.589209	0.138896				-0.801069	0.779716	-0.057794	-0.781288	0.784954	0.155401	-0.641870	0.732287	-0.300956	-0.635721	1.117131	-0.068330	-0.549528	0.747701	0.282713	-0.619418	1.140427	0.032870	-0.604853	1.079938	0.049798				-0.305486	0.715854	0.060249				-0.188671	0.065102	-0.158262	-0.165814	0.064834	0.204782	-0.154655	0.067880	0.176155	0.344036	0.075155	-0.109793
14770	123.083333	-0.799387	0.589481	0.139012				-0.800766	0.779751	-0.057814	-0.780941	0.785186	0.155368	-0.641933	0.731985	-0.301054	-0.635452	1.117071	-0.068501	-0.550832	0.747769	0.283221	-0.618612	1.140530	0.032575	-0.603973	1.080012	0.049481				-0.306733	0.717034	0.061390				-0.188674	0.065096	-0.158260	-0.165799	0.064827	0.204760	-0.154651	0.067862	0.176140	0.344005	0.075151	-0.109811
14771	123.091667	-0.798909	0.589384	0.138834				-0.800577	0.779905	-0.057767	-0.780621	0.785475	0.155398	-0.642015	0.731665	-0.301083	-0.635193	1.117068	-0.068658	-0.552241	0.747765	0.283776	-0.617766	1.140672	0.032293	-0.603166	1.080144	0.049207				-0.308052	0.717984	0.062461				-0.188677	0.065099	-0.158263	-0.165801	0.064815	0.204748	-0.154640	0.067863	0.176123	0.343967	0.075141	-0.109816
14772	123.100000	-0.798793	0.589546	0.138858				-0.800346	0.780009	-0.057769	-0.780322	0.785739	0.155364	-0.642119	0.731340	-0.301053	-0.634882	1.117094	-0.068861	-0.553673	0.747835	0.284326	-0.616904	1.140810	0.031944	-0.602365	1.080329	0.048940				-0.309801	0.718474	0.063288				-0.188679	0.065103	-0.158270	-0.165794	0.064811	0.204734	-0.154646	0.067854	0.176120	0.343940	0.075127	-0.109816
14773	123.108333	-0.798811	0.589793	0.138960				-0.800105	0.780105	-0.057796	-0.779963	0.785958	0.155224	-0.642220	0.730953	-0.301053	-0.634512	1.117071	-0.069051	-0.555175	0.747930	0.285030	-0.616072	1.141053	0.031636	-0.601650	1.080555	0.048720				-0.311634	0.718616	0.063944				-0.188681	0.065096	-0.158269	-0.165789	0.064808	0.204727	-0.154636	0.067855	0.176101	0.343910	0.075113	-0.109816
14774	123.116667	-0.798885	0.590111	0.139057				-0.799768	0.780117	-0.057894	-0.779729	0.786286	0.155198	-0.642325	0.730554	-0.301048	-0.634168	1.117121	-0.069304	-0.556709	0.748057	0.285801	-0.615212	1.141209	0.031206	-0.600799	1.080709	0.048358				-0.313686	0.718357	0.064396				-0.188680	0.065099	-0.158266	-0.165784	0.064806	0.204718	-0.154633	0.067850	0.176095	0.343873	0.075082	-0.109819
14775	123.125000	-0.798899	0.590321	0.139128				-0.799545	0.780228	-0.057931	-0.779466	0.786529	0.155129	-0.642427	0.730140	-0.301036	-0.633796	1.117134	-0.069577	-0.558247	0.748309	0.286634	-0.614273	1.141403	0.030793	-0.600137	1.081070	0.048220				-0.316024	0.717489	0.064514				-0.188683	0.065095	-0.158270	-0.165784	0.064808	0.204717	-0.154628	0.067844	0.176083	0.343834	0.075070	-0.109823
14776	123.133333	-0.798542	0.590204	0.139031				-0.799325	0.780318	-0.057979	-0.779159	0.786728	0.154995	-0.642528	0.729719	-0.301031	-0.633299	1.117087	-0.069813	-0.559773	0.748492	0.287487	-0.613502	1.141614	0.030418	-0.599377	1.081246	0.047877				-0.318599	0.716143	0.064459				-0.188689	0.065099	-0.158266	-0.165780	0.064815	0.204716	-0.154621	0.067840	0.176072	0.343793	0.075045	-0.109820
14777	123.141667	-0.798619	0.590486	0.139074				-0.799076	0.780379	-0.058055	-0.778950	0.786969	0.154919	-0.642619	0.729253	-0.301082	-0.632875	1.117100	-0.070207	-0.561296	0.748875	0.288457	-0.612555	1.141712	0.029873	-0.598641	1.081392	0.047489				-0.321481	0.714168	0.064204				-0.188703	0.065133	-0.158293	-0.165773	0.064812	0.204706	-0.154619	0.067832	0.176067	0.343754	0.075023	-0.109822
14778	123.150000	-0.798380	0.590395	0.139014				-0.798748	0.780359	-0.058198	-0.778692	0.787164	0.154756	-0.642698	0.728818	-0.301089	-0.632420	1.117103	-0.070631	-0.562755	0.749258	0.289431	-0.611782	1.141847	0.029375	-0.597917	1.081499	0.047066				-0.324580	0.711749	0.063889				-0.188683	0.065098	-0.158260	-0.165774	0.064812	0.204700	-0.154619	0.067822	0.176060	0.343719	0.075011	-0.109824
14779	123.158333	-0.798542	0.590665	0.139163				-0.798588	0.780478	-0.058243	-0.778494	0.787358	0.154673	-0.642772	0.728399	-0.301058	-0.631886	1.117034	-0.071091	-0.564192	0.749703	0.290437	-0.610968	1.141922	0.028854	-0.597208	1.081586	0.046598				-0.327711	0.708941	0.063610				-0.188692	0.065101	-0.158260	-0.165772	0.064806	0.204693	-0.154618	0.067819	0.176052	0.343683	0.074988	-0.109821
14780	123.166667	-0.798242	0.590563	0.138980				-0.798360	0.780522	-0.058346	-0.778284	0.787520	0.154534	-0.642824	0.727969	-0.301105	-0.631349	1.116957	-0.071543	-0.565527	0.750216	0.291465	-0.610151	1.141984	0.028295	-0.596501	1.081638	0.046109				-0.331179	0.705729	0.063336				-0.188693	0.065103	-0.158257	-0.165767	0.064801	0.204691	-0.154614	0.067814	0.176047	0.343659	0.074985	-0.109823
14781	123.175000	-0.798180	0.590637	0.138949				-0.798161	0.780577	-0.058455	-0.778098	0.787709	0.154420	-0.642866	0.727542	-0.301170	-0.630756	1.116869	-0.072058	-0.566874	0.750786	0.292524	-0.609363	1.142022	0.027728	-0.595821	1.081659	0.045595				-0.334707	0.702260	0.063162				-0.188690	0.065107	-0.158246	-0.165772	0.064798	0.204689	-0.154617	0.067818	0.176052	0.343632	0.074977	-0.109824
14782	123.183333	-0.798388	0.590926	0.139096				-0.797969	0.780631	-0.058569	-0.777915	0.787894	0.154327	-0.642884	0.727129	-0.301256	-0.630171	1.116798	-0.072633	-0.568138	0.751291	0.293479	-0.608585	1.142076	0.027134	-0.595166	1.081693	0.045058				-0.338285	0.698606	0.063087				-0.188686	0.065105	-0.158236	-0.165766	0.064796	0.204685	-0.154622	0.067819	0.176054	0.343610	0.074967	-0.109825
14783	123.191667	-0.798195	0.590883	0.138961				-0.797793	0.780684	-0.058691	-0.777728	0.788062	0.154150	-0.642880	0.726693	-0.301431	-0.629529	1.116659	-0.073187	-0.569456	0.751883	0.294449	-0.607836	1.142095	0.026476	-0.594540	1.081713	0.044509				-0.341967	0.694701	0.063145				-0.188690	0.065109	-0.158233	-0.165775	0.064799	0.204688	-0.154618	0.067825	0.176052	0.343594	0.074963	-0.109841
14784	123.200000	-0.798040	0.590877	0.138838				-0.797558	0.780661	-0.058873	-0.777570	0.788273	0.154016	-0.642855	0.726296	-0.301573	-0.628810	1.116511	-0.073767	-0.570580	0.752478	0.295494	-0.607108	1.142159	0.025844	-0.593944	1.081726	0.043938				-0.345641	0.690644	0.063318				-0.188688	0.065106	-0.158222	-0.165776	0.064799	0.204688	-0.154625	0.067822	0.176053	0.343590	0.074946	-0.109836
14785	123.208333	-0.798097	0.591085	0.138875				-0.797429	0.780745	-0.058994	-0.777352	0.788482	0.153841	-0.642809	0.725941	-0.301696	-0.628154	1.116423	-0.074422	-0.571902	0.753076	0.296487	-0.606240	1.142089	0.025053	-0.593379	1.081736	0.043360				-0.349251	0.686401	0.063653				-0.188714	0.065143	-0.158248	-0.165783	0.064808	0.204693	-0.154626	0.067827	0.176058	0.343571	0.074958	-0.109844
14786	123.216667	-0.797946	0.591070	0.138728				-0.797307	0.780839	-0.059129	-0.777137	0.788651	0.153620	-0.642754	0.725597	-0.301879	-0.627473	1.116319	-0.075151	-0.573085	0.753629	0.297412	-0.605550	1.142048	0.024317	-0.592857	1.081741	0.042767				-0.352788	0.681975	0.064148				-0.188697	0.065115	-0.158218	-0.165783	0.064811	0.204701	-0.154626	0.067827	0.176062	0.343582	0.074943	-0.109837
14787	123.225000	-0.797893	0.591170	0.138675				-0.797185	0.780940	-0.059284	-0.776974	0.788861	0.153458	-0.642662	0.725285	-0.302085	-0.626750	1.116205	-0.075843	-0.574252	0.754276	0.298327	-0.604923	1.142026	0.023574	-0.592357	1.081726	0.042165				-0.356256	0.677315	0.064854				-0.188699	0.065116	-0.158211	-0.165787	0.064813	0.204699	-0.154630	0.067827	0.176062	0.343583	0.074950	-0.109845
14788	123.233333	-0.797842	0.591269	0.138613				-0.797071	0.781043	-0.059442	-0.776806	0.789098	0.153296	-0.642561	0.725009	-0.302304	-0.625963	1.116003	-0.076519	-0.575392	0.754918	0.299182	-0.604303	1.142019	0.022913	-0.591881	1.081690	0.041569				-0.359568	0.672547	0.065767				-0.188697	0.065116	-0.158199	-0.165789	0.064814	0.204703	-0.154627	0.067831	0.176064	0.343596	0.074960	-0.109851
14789	123.241667	-0.797897	0.591497	0.138643				-0.796953	0.781166	-0.059604	-0.776605	0.789339	0.153154	-0.642433	0.724769	-0.302528	-0.625236	1.115902	-0.077277	-0.576554	0.755521	0.299968	-0.603803	1.142029	0.022270	-0.591447	1.081660	0.040993				-0.362651	0.667680	0.066944				-0.188702	0.065115	-0.158192	-0.165789	0.064812	0.204712	-0.154634	0.067836	0.176079	0.343622	0.074987	-0.109847
14790	123.250000	-0.797744	0.591495	0.138478				-0.796819	0.781286	-0.059780	-0.776394	0.789542	0.152935	-0.642289	0.724550	-0.302809	-0.624479	1.115734	-0.077946	-0.577695	0.756184	0.300702	-0.603204	1.141916	0.021516	-0.591016	1.081616	0.040417				-0.365559	0.662785	0.068334				-0.188710	0.065127	-0.158185	-0.165790	0.064810	0.204715	-0.154636	0.067847	0.176086	0.343664	0.075013	-0.109839
14791	123.258333	-0.797682	0.591611	0.138411				-0.796691	0.781421	-0.059958	-0.776216	0.789753	0.152756	-0.642125	0.724385	-0.303042	-0.623674	1.115547	-0.078595	-0.578815	0.756890	0.301350	-0.602658	1.141861	0.020870	-0.590611	1.081566	0.039898				-0.368176	0.657923	0.069978				-0.188709	0.065133	-0.158178	-0.165796	0.064812	0.204725	-0.154641	0.067853	0.176099	0.343720	0.075034	-0.109844
14792	123.266667	-0.797626	0.591731	0.138338				-0.796544	0.781554	-0.060141	-0.776006	0.789961	0.152503	-0.641948	0.724252	-0.303281	-0.622942	1.115398	-0.079265	-0.579983	0.757663	0.302106	-0.602141	1.141801	0.020301	-0.590209	1.081501	0.039397				-0.370556	0.653104	0.071810				-0.188712	0.065132	-0.158173	-0.165799	0.064812	0.204727	-0.154650	0.067853	0.176110	0.343785	0.075068	-0.109856
14793	123.275000	-0.797710	0.591966	0.138354				-0.796345	0.781671	-0.060372	-0.775798	0.790167	0.152301	-0.641757	0.724143	-0.303546	-0.622178	1.115244	-0.079845	-0.581107	0.758348	0.302680	-0.601689	1.141718	0.019716	-0.589831	1.081434	0.038922				-0.372591	0.648316	0.073921				-0.188713	0.065133	-0.158162	-0.165801	0.064819	0.204735	-0.154652	0.067867	0.176118	0.343866	0.075100	-0.109853
14794	123.283333	-0.797772	0.592202	0.138369				-0.796158	0.781822	-0.060579	-0.775621	0.790387	0.152077	-0.641566	0.724071	-0.303767	-0.621421	1.115110	-0.080421	-0.582260	0.759164	0.303366	-0.601233	1.141638	0.019192	-0.589474	1.081368	0.038512				-0.374350	0.643581	0.076255				-0.188712	0.065136	-0.158154	-0.165809	0.064822	0.204750	-0.154659	0.067875	0.176129	0.343974	0.075143	-0.109857
14795	123.291667	-0.797612	0.592206	0.138188				-0.795964	0.781955	-0.060810	-0.775440	0.790602	0.151846	-0.641357	0.724003	-0.304067	-0.620717	1.115013	-0.080916	-0.583318	0.759843	0.303834	-0.600816	1.141582	0.018783	-0.589119	1.081297	0.038116				-0.375600	0.639010	0.078678				-0.188713	0.065141	-0.158157	-0.165816	0.064832	0.204757	-0.154660	0.067873	0.176131	0.344077	0.075184	-0.109861
14796	123.300000	-0.797694	0.592445	0.138198				-0.795759	0.782090	-0.061053	-0.775224	0.790797	0.151573	-0.641133	0.723952	-0.304377	-0.620024	1.114946	-0.081366	-0.584416	0.760572	0.304379	-0.600407	1.141518	0.018400	-0.588781	1.081239	0.037770				-0.376527	0.634591	0.081280				-0.188715	0.065139	-0.158154	-0.165818	0.064834	0.204758	-0.154662	0.067880	0.176131	0.344158	0.075218	-0.109842
14797	123.308333	-0.797648	0.592568	0.138105				-0.795495	0.782182	-0.061352	-0.775030	0.790993	0.151290	-0.640900	0.723886	-0.304688	-0.619298	1.114912	-0.081778	-0.585457	0.761277	0.304782	-0.600003	1.141438	0.018064	-0.588469	1.081151	0.037451				-0.377031	0.630455	0.084033				-0.188720	0.065136	-0.158152	-0.165825	0.064837	0.204757	-0.154668	0.067887	0.176138	0.344221	0.075249	-0.109788
14798	123.316667	-0.797359	0.592505	0.137840				-0.795239	0.782314	-0.061613	-0.774853	0.791210	0.151039	-0.640658	0.723823	-0.305025	-0.618624	1.114929	-0.082119	-0.586477	0.761945	0.305084	-0.599631	1.141333	0.017769	-0.588175	1.081053	0.037163				-0.377254	0.626462	0.086838				-0.188712	0.065138	-0.158153	-0.165831	0.064835	0.204759	-0.154677	0.067893	0.176143	0.344255	0.075284	-0.109737
14799	123.325000	-0.797577	0.592861	0.137942				-0.795011	0.782450	-0.061884	-0.774674	0.791424	0.150760	-0.640390	0.723771	-0.305409	-0.617948	1.114989	-0.082438	-0.587537	0.762568	0.305450	-0.599280	1.141247	0.017564	-0.587903	1.080934	0.036906				-0.377127	0.622747	0.089755				-0.188737	0.065163	-0.158174	-0.165833	0.064841	0.204761	-0.154678	0.067901	0.176155	0.344291	0.075304	-0.109721
14800	123.333333	-0.797522	0.593070	0.137876				-0.794757	0.782572	-0.062175	-0.774506	0.791613	0.150455	-0.640119	0.723740	-0.305742	-0.617280	1.115108	-0.082749	-0.588581	0.763035	0.305557	-0.598952	1.141138	0.017388	-0.587646	1.080790	0.036668				-0.376757	0.619246	0.092800				-0.188716	0.065134	-0.158146	-0.165841	0.064841	0.204773	-0.154678	0.067909	0.176163	0.344311	0.075338	-0.109745
14801	123.341667	-0.797180	0.592902	0.137558				-0.794508	0.782695	-0.062468	-0.774320	0.791802	0.150117	-0.639839	0.723703	-0.306107	-0.616629	1.115246	-0.082947	-0.589655	0.763488	0.305715	-0.598726	1.141052	0.017356	-0.587394	1.080601	0.036433				-0.376091	0.616006	0.096060				-0.188720	0.065143	-0.158145	-0.165842	0.064840	0.204778	-0.154682	0.067908	0.176166	0.344326	0.075347	-0.109768
14802	123.350000	-0.797119	0.593035	0.137466				-0.794252	0.782812	-0.062771	-0.774158	0.792024	0.149827	-0.639534	0.723673	-0.306486	-0.615940	1.115367	-0.083112	-0.590819	0.763859	0.305950	-0.598519	1.140930	0.017354	-0.587179	1.080410	0.036259				-0.375267	0.613093	0.099327				-0.188717	0.065141	-0.158149	-0.165846	0.064842	0.204786	-0.154683	0.067905	0.176174	0.344338	0.075343	-0.109785
14803	123.358333	-0.797049	0.593158	0.137365				-0.793931	0.782874	-0.063110	-0.774029	0.792220	0.149520	-0.639205	0.723647	-0.306839	-0.615325	1.115626	-0.083257	-0.591980	0.764001	0.305859	-0.598053	1.140695	0.017261	-0.586959	1.080175	0.036096				-0.374344	0.610670	0.102526				-0.188720	0.065141	-0.158152	-0.165839	0.064849	0.204783	-0.154686	0.067898	0.176170	0.344335	0.075346	-0.109809
14804	123.366667	-0.796982	0.593293	0.137271				-0.793659	0.782994	-0.063411	-0.773903	0.792400	0.149211	-0.638897	0.723655	-0.307257	-0.614699	1.115891	-0.083384	-0.593133	0.764167	0.305901	-0.597781	1.140535	0.017373	-0.586746	1.079918	0.035954				-0.373318	0.608597	0.105817				-0.188719	0.065141	-0.158155	-0.165844	0.064851	0.204783	-0.154683	0.067900	0.176158	0.344333	0.075347	-0.109821
14805	123.375000	-0.797049	0.593535	0.137274				-0.793381	0.783093	-0.063718	-0.773737	0.792528	0.148862	-0.638564	0.723670	-0.307639	-0.614319	1.116207	-0.083450	-0.594490	0.764257	0.305862	-0.597598	1.140349	0.017528	-0.586530	1.079621	0.035837				-0.372316	0.606800	0.109353				-0.188715	0.065136	-0.158163	-0.165844	0.064855	0.204776	-0.154685	0.067897	0.176163	0.344336	0.075346	-0.109824
14806	123.383333	-0.797162	0.593842	0.137333				-0.793049	0.783160	-0.064046	-0.773606	0.792654	0.148555	-0.638220	0.723695	-0.308024	-0.613396	1.116420	-0.083343	-0.595829	0.764209	0.305711	-0.597373	1.140156	0.017777	-0.586334	1.079322	0.035773				-0.371270	0.605235	0.113018				-0.188709	0.065127	-0.158165	-0.165845	0.064856	0.204773	-0.154693	0.067901	0.176166	0.344336	0.075346	-0.109820
14807	123.391667	-0.797034	0.593863	0.137194				-0.792733	0.783228	-0.064356	-0.773485	0.792761	0.148235	-0.637865	0.723729	-0.308424	-0.612921	1.116807	-0.083375	-0.597199	0.764163	0.305681	-0.596970	1.139878	0.017914	-0.586027	1.078869	0.035566				-0.370075	0.604189	0.116652				-0.188707	0.065114	-0.158167	-0.165844	0.064853	0.204768	-0.154690	0.067906	0.176162	0.344334	0.075350	-0.109816
14808	123.400000	-0.796946	0.593973	0.137105				-0.792449	0.783292	-0.064670	-0.773360	0.792856	0.147930	-0.637511	0.723767	-0.308815	-0.612270	1.117134	-0.083313	-0.598633	0.764048	0.305455	-0.596720	1.139670	0.018196	-0.585836	1.078556	0.035558				-0.368861	0.603635	0.120154				-0.188708	0.065117	-0.158169	-0.165842	0.064849	0.204764	-0.154687	0.067904	0.176164	0.344331	0.075350	-0.109801
14809	123.408333	-0.796611	0.593889	0.136862				-0.792148	0.783353	-0.064954	-0.773209	0.792980	0.147666	-0.637139	0.723813	-0.309166	-0.611590	1.117453	-0.083083	-0.599993	0.764015	0.305348	-0.596602	1.139532	0.018645	-0.585667	1.078257	0.035606				-0.367727	0.603729	0.123325				-0.188701	0.065116	-0.158172	-0.165843	0.064850	0.204764	-0.154689	0.067906	0.176166	0.344336	0.075351	-0.109796
14810	123.416667	-0.796490	0.593989	0.136804				-0.791852	0.783406	-0.065233	-0.773058	0.793042	0.147390	-0.636782	0.723858	-0.309496	-0.610939	1.117854	-0.082967	-0.601394	0.763902	0.305048	-0.596349	1.139335	0.019020	-0.585510	1.077957	0.035672				-0.366864	0.604048	0.126213				-0.188700	0.065119	-0.158178	-0.165841	0.064849	0.204763	-0.154689	0.067898	0.176175	0.344338	0.075358	-0.109802
14811	123.425000	-0.796386	0.594082	0.136742				-0.791568	0.783466	-0.065501	-0.772914	0.793127	0.147098	-0.636418	0.723908	-0.309803	-0.610242	1.118230	-0.082720	-0.602657	0.763991	0.305140	-0.596135	1.139154	0.019417	-0.585393	1.077672	0.035768				-0.366212	0.604599	0.128803				-0.188698	0.065109	-0.158176	-0.165843	0.064847	0.204768	-0.154690	0.067893	0.176168	0.344342	0.075362	-0.109807
14812	123.433333	-0.796550	0.594381	0.136872				-0.791303	0.783522	-0.065748	-0.772804	0.793204	0.146877	-0.636067	0.723941	-0.310086	-0.609516	1.118636	-0.082509	-0.603858	0.763979	0.304951	-0.595916	1.138955	0.019851	-0.585304	1.077380	0.035897				-0.365629	0.605295	0.131172				-0.188696	0.065112	-0.158180	-0.165845	0.064839	0.204770	-0.154688	0.067884	0.176173	0.344343	0.075350	-0.109805
14813	123.441667	-0.796322	0.594348	0.136717				-0.791005	0.783541	-0.065996	-0.772689	0.793295	0.146683	-0.635728	0.723976	-0.310340	-0.608776	1.119032	-0.082243	-0.604893	0.763906	0.304710	-0.595729	1.138733	0.020228	-0.585244	1.077085	0.036044				-0.365156	0.606008	0.133240				-0.188692	0.065109	-0.158182	-0.165850	0.064842	0.204782	-0.154688	0.067882	0.176179	0.344340	0.075353	-0.109805
14814	123.450000	-0.796365	0.594523	0.136744				-0.790752	0.783556	-0.066245	-0.772542	0.793328	0.146459	-0.635402	0.723995	-0.310568	-0.607955	1.119406	-0.081973	-0.605745	0.763769	0.304285	-0.595559	1.138547	0.020697	-0.585221	1.076800	0.036187				-0.364730	0.606693	0.135101				-0.188693	0.065095	-0.158181	-0.165850	0.064843	0.204789	-0.154689	0.067890	0.176189	0.344341	0.075358	-0.109796
14815	123.458333	-0.796272	0.594637	0.136699				-0.790515	0.783607	-0.066436	-0.772421	0.793364	0.146200	-0.635080	0.723984	-0.310800	-0.607159	1.119853	-0.081730	-0.606411	0.763779	0.304236	-0.595413	1.138350	0.021121	-0.585216	1.076502	0.036327				-0.364266	0.607316	0.136687				-0.188690	0.065092	-0.158186	-0.165848	0.064834	0.204795	-0.154685	0.067890	0.176202	0.344349	0.075366	-0.109796
14816	123.466667	-0.795923	0.594471	0.136437				-0.790278	0.783630	-0.066654	-0.772332	0.793465	0.146027	-0.634768	0.723971	-0.310991	-0.606272	1.120291	-0.081553	-0.606924	0.763665	0.303878	-0.595279	1.138155	0.021586	-0.585254	1.076208	0.036477				-0.363721	0.607902	0.138115				-0.188688	0.065096	-0.158190	-0.165843	0.064827	0.204797	-0.154690	0.067895	0.176205	0.344360	0.075371	-0.109801
14817	123.475000	-0.795843	0.594553	0.136377				-0.790057	0.783605	-0.066910	-0.772234	0.793592	0.145864	-0.634477	0.723958	-0.311152	-0.605338	1.120694	-0.081260	-0.607253	0.763490	0.303395	-0.595164	1.137947	0.022008	-0.585399	1.075956	0.036672				-0.363091	0.608466	0.139406				-0.188686	0.065091	-0.158192	-0.165844	0.064830	0.204806	-0.154687	0.067903	0.176219	0.344373	0.075381	-0.109801
14818	123.483333	-0.796033	0.594865	0.136504				-0.789976	0.783724	-0.067043	-0.772135	0.793624	0.145659	-0.634197	0.723923	-0.311328	-0.604401	1.121188	-0.081074	-0.607385	0.763248	0.302919	-0.595073	1.137746	0.022410	-0.585426	1.075624	0.036704				-0.362454	0.608963	0.140549				-0.188684	0.065090	-0.158192	-0.165843	0.064831	0.204816	-0.154692	0.067910	0.176235	0.344389	0.075386	-0.109800
14819	123.491667	-0.795703	0.594719	0.136263				-0.789786	0.783753	-0.067247	-0.772090	0.793695	0.145458	-0.633943	0.723929	-0.311383	-0.603386	1.121650	-0.080853	-0.607375	0.762928	0.302319	-0.595009	1.137557	0.022786	-0.585636	1.075369	0.036835				-0.361794	0.609347	0.141589				-0.188683	0.065090	-0.158186	-0.165849	0.064835	0.204824	-0.154689	0.067910	0.176239	0.344397	0.075392	-0.109802
14820	123.500000	-0.795648	0.594797	0.136217				-0.789672	0.783811	-0.067424	-0.772052	0.793805	0.145278	-0.633686	0.723916	-0.311464	-0.602319	1.122139	-0.080748	-0.607288	0.762564	0.301761	-0.594953	1.137392	0.023196	-0.585737	1.075024	0.036801				-0.361116	0.609604	0.142542				-0.188679	0.065084	-0.158181	-0.165850	0.064835	0.204835	-0.154691	0.067905	0.176250	0.344410	0.075396	-0.109810
14821	123.508333	-0.795719	0.594941	0.136248				-0.789569	0.783860	-0.067596	-0.772066	0.793898	0.145169	-0.633458	0.723922	-0.311483	-0.601208	1.122595	-0.080531	-0.607062	0.762098	0.301125	-0.594909	1.137177	0.023462	-0.585932	1.074723	0.036783				-0.360433	0.609698	0.143371				-0.188680	0.065090	-0.158180	-0.165851	0.064833	0.204839	-0.154694	0.067907	0.176252	0.344418	0.075400	-0.109810
14822	123.516667	-0.795835	0.595219	0.136349				-0.789477	0.783910	-0.067757	-0.772074	0.793948	0.144997	-0.633247	0.723953	-0.311483	-0.600085	1.123086	-0.080418	-0.606762	0.761565	0.300488	-0.594879	1.136999	0.023722	-0.586171	1.074447	0.036757				-0.359739	0.609677	0.144097				-0.188679	0.065087	-0.158187	-0.165850	0.064831	0.204840	-0.154695	0.067900	0.176255	0.344432	0.075408	-0.109819
14823	123.525000	-0.795658	0.595040	0.136175				-0.789367	0.783957	-0.067920	-0.772112	0.793988	0.144864	-0.633066	0.724038	-0.311415	-0.598913	1.123578	-0.080301	-0.606406	0.760911	0.299743	-0.594856	1.136840	0.023990	-0.586552	1.074271	0.036791				-0.359020	0.609568	0.144638				-0.188678	0.065084	-0.158181	-0.165854	0.064829	0.204831	-0.154697	0.067900	0.176253	0.344438	0.075412	-0.109815
14824	123.533333	-0.795550	0.594992	0.136065				-0.789314	0.784034	-0.068063	-0.772174	0.794022	0.144746	-0.632893	0.724142	-0.311397	-0.597762	1.124111	-0.080259	-0.606010	0.760322	0.299284	-0.594845	1.136694	0.024225	-0.586833	1.074011	0.036685				-0.358271	0.609425	0.145066				-0.188678	0.065096	-0.158188	-0.165855	0.064833	0.204830	-0.154693	0.067901	0.176252	0.344445	0.075432	-0.109817
14825	123.541667	-0.795673	0.595101	0.136125				-0.789194	0.784070	-0.068222	-0.772241	0.794016	0.144633	-0.632726	0.724293	-0.311390	-0.596611	1.124611	-0.080121	-0.605563	0.759624	0.298663	-0.594845	1.136575	0.024445	-0.587141	1.073811	0.036640				-0.357486	0.609269	0.145376				-0.188680	0.065091	-0.158180	-0.165855	0.064834	0.204825	-0.154698	0.067904	0.176252	0.344454	0.075434	-0.109817
14826	123.550000	-0.795570	0.594983	0.136003				-0.789124	0.784150	-0.068350	-0.772322	0.793943	0.144517	-0.632561	0.724453	-0.311443	-0.595483	1.125055	-0.079924	-0.605104	0.758856	0.298110	-0.594842	1.136473	0.024704	-0.587434	1.073618	0.036586				-0.356660	0.609150	0.145616				-0.188676	0.065088	-0.158175	-0.165861	0.064839	0.204820	-0.154701	0.067915	0.176246	0.344460	0.075444	-0.109822
14827	123.558333	-0.795730	0.595059	0.136072				-0.789038	0.784242	-0.068464	-0.772391	0.793888	0.144406	-0.632403	0.724704	-0.311395	-0.594386	1.125478	-0.079696	-0.604665	0.758053	0.297517	-0.594842	1.136379	0.024974	-0.587719	1.073466	0.036677				-0.355808	0.609080	0.145815				-0.188681	0.065087	-0.158170	-0.165861	0.064841	0.204814	-0.154710	0.067919	0.176244	0.344464	0.075450	-0.109821
14828	123.566667	-0.795669	0.594907	0.135966				-0.789044	0.784385	-0.068538	-0.772509	0.793823	0.144387	-0.632241	0.724954	-0.311404	-0.593363	1.125838	-0.079385	-0.604296	0.757332	0.297280	-0.594819	1.136285	0.025331	-0.587926	1.073291	0.036804				-0.354967	0.609059	0.145974				-0.188684	0.065091	-0.158168	-0.165865	0.064852	0.204810	-0.154706	0.067919	0.176237	0.344478	0.075454	-0.109829
14829	123.575000	-0.795723	0.594859	0.135949				-0.788967	0.784496	-0.068605	-0.772581	0.793695	0.144329	-0.632062	0.725235	-0.311398	-0.592387	1.126090	-0.078971	-0.603921	0.756442	0.296689	-0.594778	1.136175	0.025768	-0.588091	1.073127	0.037089				-0.354131	0.609121	0.146096				-0.188680	0.065095	-0.158167	-0.165869	0.064857	0.204808	-0.154710	0.067916	0.176230	0.344492	0.075459	-0.109841
14830	123.583333	-0.795787	0.594799	0.135944				-0.788842	0.784584	-0.068669	-0.772684	0.793553	0.144329	-0.631860	0.725524	-0.311433	-0.591525	1.126308	-0.078446	-0.603541	0.755651	0.296379	-0.594691	1.136066	0.026311	-0.588197	1.072961	0.037494				-0.353370	0.609242	0.146187				-0.188677	0.065088	-0.158158	-0.165872	0.064854	0.204808	-0.154716	0.067909	0.176234	0.344502	0.075460	-0.109851
14831	123.591667	-0.795861	0.594741	0.135953				-0.788771	0.784717	-0.068682	-0.772750	0.793414	0.144347	-0.631644	0.725873	-0.311374	-0.590715	1.126416	-0.077809	-0.603307	0.754856	0.296268	-0.594560	1.135939	0.026920	-0.588217	1.072796	0.037957				-0.352660	0.609430	0.146273				-0.188675	0.065093	-0.158157	-0.165874	0.064860	0.204803	-0.154715	0.067918	0.176225	0.344514	0.075478	-0.109860
14832	123.600000	-0.795939	0.594681	0.135963				-0.788699	0.784854	-0.068690	-0.772819	0.793231	0.144371	-0.631415	0.726261	-0.311289	-0.590025	1.126567	-0.077100	-0.603006	0.754066	0.296033	-0.594398	1.135826	0.027619	-0.588207	1.072666	0.038563				-0.352012	0.609648	0.146369				-0.188681	0.065095	-0.158156	-0.165879	0.064865	0.204802	-0.154720	0.067917	0.176225	0.344525	0.075486	-0.109860
14833	123.608333	-0.796149	0.594740	0.136088				-0.788611	0.784999	-0.068660	-0.772863	0.793071	0.144397	-0.631154	0.726686	-0.311199	-0.589393	1.126666	-0.076354	-0.602736	0.753268	0.295858	-0.594230	1.135727	0.028388	-0.588165	1.072520	0.039229				-0.351444	0.609886	0.146469				-0.188684	0.065098	-0.158151	-0.165880	0.064868	0.204797	-0.154725	0.067921	0.176225	0.344532	0.075500	-0.109873
14834	123.616667	-0.796334	0.594754	0.136187				-0.788559	0.785166	-0.068619	-0.772920	0.792947	0.144515	-0.630868	0.727149	-0.311095	-0.588803	1.126741	-0.075516	-0.602519	0.752569	0.295835	-0.594014	1.135622	0.029191	-0.588071	1.072399	0.039922				-0.350913	0.610051	0.146535				-0.188679	0.065098	-0.158149	-0.165886	0.064868	0.204797	-0.154725	0.067929	0.176223	0.344544	0.075516	-0.109871
14835	123.625000	-0.796169	0.594508	0.136051				-0.788446	0.785340	-0.068538	-0.773011	0.792834	0.144653	-0.630543	0.727650	-0.310973	-0.588287	1.126836	-0.074678	-0.602326	0.751802	0.295857	-0.593806	1.135541	0.030037	-0.587968	1.072291	0.040712				-0.350492	0.610317	0.146668				-0.188684	0.065104	-0.158145	-0.165887	0.064882	0.204791	-0.154730	0.067940	0.176226	0.344558	0.075525	-0.109869
14836	123.633333	-0.796246	0.594452	0.136094				-0.788429	0.785551	-0.068430	-0.773080	0.792667	0.144804	-0.630186	0.728163	-0.310754	-0.587822	1.126952	-0.073834	-0.602161	0.751125	0.295971	-0.593576	1.135474	0.030916	-0.587828	1.072216	0.041504				-0.350124	0.610477	0.146748				-0.188683	0.065104	-0.158140	-0.165895	0.064888	0.204786	-0.154731	0.067938	0.176215	0.344575	0.075530	-0.109874
14837	123.641667	-0.796523	0.594517	0.136279				-0.788344	0.785735	-0.068313	-0.773128	0.792485	0.144921	-0.629850	0.728715	-0.310681	-0.587420	1.127063	-0.072900	-0.601975	0.750446	0.296057	-0.593303	1.135436	0.031817	-0.587673	1.072161	0.042322				-0.349826	0.610597	0.146784				-0.188684	0.065108	-0.158133	-0.165889	0.064887	0.204775	-0.154732	0.067927	0.176203	0.344584	0.075536	-0.109888
14838	123.650000	-0.796374	0.594343	0.136211				-0.788213	0.785896	-0.068186	-0.773184	0.792295	0.145051	-0.629490	0.729340	-0.310432	-0.587227	1.127275	-0.072067	-0.601880	0.749768	0.296188	-0.593025	1.135434	0.032757	-0.587479	1.072117	0.043126				-0.349588	0.610675	0.146807				-0.188684	0.065108	-0.158123	-0.165892	0.064893	0.204766	-0.154726	0.067923	0.176185	0.344597	0.075545	-0.109902
14839	123.658333	-0.796543	0.594340	0.136358				-0.788152	0.786109	-0.068005	-0.773247	0.792129	0.145231	-0.629096	0.729953	-0.310214	-0.586938	1.127451	-0.071116	-0.601779	0.749188	0.296520	-0.592714	1.135467	0.033735	-0.587278	1.072121	0.044011				-0.349426	0.610678	0.146807				-0.188686	0.065110	-0.158125	-0.165888	0.064894	0.204757	-0.154725	0.067912	0.176168	0.344605	0.075544	-0.109907
14840	123.666667	-0.796493	0.594224	0.136373				-0.788042	0.786297	-0.067812	-0.773339	0.791979	0.145488	-0.628691	0.730583	-0.309976	-0.586698	1.127629	-0.070144	-0.601707	0.748618	0.296910	-0.592376	1.135503	0.034723	-0.587038	1.072142	0.044895				-0.349305	0.610632	0.146788				-0.188687	0.065103	-0.158128	-0.165888	0.064890	0.204743	-0.154722	0.067900	0.176152	0.344612	0.075546	-0.109916
14841	123.675000	-0.796788	0.594375	0.136652				-0.787954	0.786478	-0.067598	-0.773470	0.791752	0.145694	-0.628282	0.731223	-0.309737	-0.586510	1.127836	-0.069163	-0.601637	0.748093	0.297299	-0.592019	1.135578	0.035705	-0.586779	1.072192	0.045797				-0.349237	0.610527	0.146751				-0.188693	0.065107	-0.158131	-0.165880	0.064883	0.204724	-0.154717	0.067897	0.176132	0.344619	0.075555	-0.109923
14842	123.683333	-0.796589	0.594089	0.136566				-0.787861	0.786643	-0.067364	-0.773603	0.791534	0.145919	-0.627867	0.731861	-0.309527	-0.586363	1.128049	-0.068171	-0.601557	0.747628	0.297877	-0.591671	1.135690	0.036712	-0.586502	1.072308	0.046758				-0.349208	0.610386	0.146697				-0.188688	0.065101	-0.158132	-0.165879	0.064881	0.204710	-0.154718	0.067892	0.176125	0.344626	0.075562	-0.109925
14843	123.691667	-0.796612	0.594027	0.136679				-0.787720	0.786800	-0.067127	-0.773707	0.791362	0.146163	-0.627432	0.732531	-0.309237	-0.586249	1.128251	-0.067165	-0.601662	0.747101	0.298352	-0.591274	1.135856	0.037765	-0.586205	1.072431	0.047715				-0.349234	0.610220	0.146637				-0.188693	0.065109	-0.158134	-0.165876	0.064889	0.204699	-0.154713	0.067889	0.176108	0.344628	0.075575	-0.109923
14844	123.700000	-0.796660	0.593972	0.136795				-0.787637	0.786974	-0.066841	-0.773802	0.791181	0.146420	-0.627008	0.733198	-0.308925	-0.586179	1.128470	-0.066164	-0.601685	0.746647	0.298854	-0.590866	1.136026	0.038787	-0.585894	1.072597	0.048682				-0.349297	0.610048	0.146574				-0.188693	0.065106	-0.158134	-0.165869	0.064885	0.204681	-0.154711	0.067888	0.176090	0.344630	0.075583	-0.109913
14845	123.708333	-0.796789	0.593993	0.137007				-0.787521	0.787101	-0.066555	-0.773917	0.791032	0.146771	-0.626580	0.733854	-0.308635	-0.586160	1.128695	-0.065180	-0.601771	0.746245	0.299454	-0.590474	1.136234	0.039799	-0.585568	1.072803	0.049708				-0.349401	0.609879	0.146505				-0.188696	0.065111	-0.158126	-0.165866	0.064887	0.204670	-0.154704	0.067875	0.176075	0.344631	0.075584	-0.109917
14846	123.716667	-0.796703	0.593856	0.137060				-0.787356	0.787212	-0.066256	-0.774056	0.790874	0.147103	-0.626148	0.734526	-0.308330	-0.586192	1.128905	-0.064139	-0.601860	0.745886	0.300059	-0.590056	1.136490	0.040841	-0.585220	1.073032	0.050702				-0.349533	0.609744	0.146465				-0.188698	0.065108	-0.158120	-0.165858	0.064882	0.204662	-0.154704	0.067867	0.176059	0.344635	0.075584	-0.109915
14847	123.725000	-0.796939	0.593957	0.137359				-0.787275	0.787341	-0.065936	-0.774150	0.790686	0.147446	-0.625714	0.735180	-0.308019	-0.586251	1.129121	-0.063172	-0.601889	0.745701	0.300811	-0.589628	1.136770	0.041853	-0.584888	1.073309	0.051724				-0.349686	0.609634	0.146455				-0.188696	0.065110	-0.158119	-0.165855	0.064887	0.204656	-0.154693	0.067859	0.176033	0.344633	0.075588	-0.109926
14848	123.733333	-0.797014	0.593982	0.137553				-0.787145	0.787429	-0.065605	-0.774202	0.790491	0.147812	-0.625275	0.735834	-0.307698	-0.586356	1.129332	-0.062183	-0.601994	0.745312	0.301233	-0.589202	1.137102	0.042827	-0.584585	1.073653	0.052766				-0.349819	0.609456	0.146448				-0.188698	0.065115	-0.158125	-0.165850	0.064882	0.204644	-0.154694	0.067845	0.176024	0.344635	0.075587	-0.109930
14849	123.741667	-0.796907	0.593793	0.137601				-0.787008	0.787533	-0.065230	-0.774302	0.790352	0.148229	-0.624854	0.736479	-0.307344	-0.586515	1.129517	-0.061221	-0.602026	0.745080	0.301763	-0.588801	1.137489	0.043793	-0.584274	1.074010	0.053791				-0.349956	0.609440	0.146548				-0.188693	0.065103	-0.158125	-0.165848	0.064877	0.204637	-0.154688	0.067839	0.176013	0.344638	0.075573	-0.109927
14850	123.750000	-0.796627	0.593468	0.137533				-0.787002	0.787673	-0.064817	-0.774345	0.790205	0.148702	-0.624423	0.737117	-0.306970	-0.586682	1.129710	-0.060326	-0.602030	0.744866	0.302274	-0.588376	1.137878	0.044715	-0.583969	1.074419	0.054805				-0.350068	0.609440	0.146696				-0.188694	0.065105	-0.158132	-0.165846	0.064872	0.204632	-0.154684	0.067837	0.176004	0.344633	0.075576	-0.109931
14851	123.758333	-0.797034	0.593699	0.137911				-0.786856	0.787731	-0.064393	-0.774354	0.789997	0.149147	-0.624001	0.737730	-0.306583	-0.586927	1.129833	-0.059435	-0.601993	0.744746	0.302979	-0.587999	1.138286	0.045544	-0.583664	1.074854	0.055787				-0.350121	0.609416	0.146880				-0.188695	0.065101	-0.158125	-0.165847	0.064867	0.204634	-0.154687	0.067839	0.176013	0.344630	0.075574	-0.109920
14852	123.766667	-0.797134	0.593684	0.138099				-0.786713	0.787808	-0.063911	-0.774347	0.789746	0.149595	-0.623607	0.738343	-0.306178	-0.587144	1.129951	-0.058599	-0.601966	0.744545	0.303497	-0.587624	1.138697	0.046303	-0.583386	1.075287	0.056758				-0.350143	0.609407	0.147107				-0.188688	0.065098	-0.158120	-0.165846	0.064864	0.204641	-0.154686	0.067841	0.176026	0.344619	0.075572	-0.109902
14853	123.775000	-0.797009	0.593529	0.138140				-0.786662	0.787900	-0.063395	-0.774414	0.789695	0.150182	-0.623244	0.738923	-0.305747	-0.587305	1.129974	-0.057885	-0.601969	0.744299	0.303885	-0.587259	1.139106	0.047023	-0.583084	1.075716	0.057637				-0.350129	0.609414	0.147388				-0.188689	0.065097	-0.158114	-0.165844	0.064871	0.204652	-0.154688	0.067843	0.176036	0.344603	0.075553	-0.109887
14854	123.783333	-0.797088	0.593515	0.138317				-0.786569	0.787989	-0.062877	-0.774398	0.789503	0.150651	-0.622897	0.739480	-0.305293	-0.587596	1.130014	-0.057283	-0.601936	0.744103	0.304449	-0.586934	1.139477	0.047624	-0.582804	1.076113	0.058465				-0.350082	0.609433	0.147694				-0.188688	0.065103	-0.158113	-0.165842	0.064869	0.204664	-0.154683	0.067844	0.176049	0.344577	0.075530	-0.109870
14855	123.791667	-0.797089	0.593462	0.138464				-0.786526	0.788077	-0.062353	-0.774449	0.789376	0.151238	-0.622538	0.740086	-0.304932	-0.587665	1.129849	-0.056618	-0.601877	0.744008	0.305198	-0.586628	1.139846	0.048146	-0.582561	1.076535	0.059280				-0.349988	0.609465	0.148033				-0.188685	0.065101	-0.158101	-0.165841	0.064864	0.204674	-0.154684	0.067841	0.176059	0.344545	0.075498	-0.109864
14856	123.800000	-0.797041	0.593355	0.138616				-0.786502	0.788178	-0.061800	-0.774445	0.789234	0.151731	-0.622270	0.740580	-0.304430	-0.587859	1.129747	-0.056134	-0.601771	0.743768	0.305612	-0.586338	1.140191	0.048577	-0.582305	1.076927	0.059969				-0.349850	0.609407	0.148363				-0.188690	0.065110	-0.158092	-0.165840	0.064861	0.204688	-0.154680	0.067843	0.176066	0.344498	0.075472	-0.109867
14857	123.808333	-0.797314	0.593482	0.138930				-0.786506	0.788259	-0.061269	-0.774507	0.789066	0.152254	-0.622097	0.740955	-0.303822	-0.588009	1.129513	-0.055667	-0.601762	0.743538	0.306046	-0.586036	1.140531	0.048968	-0.582084	1.077329	0.060656				-0.349712	0.609436	0.148768				-0.188692	0.065110	-0.158094	-0.165842	0.064862	0.204702	-0.154682	0.067846	0.176077	0.344454	0.075436	-0.109857
14858	123.816667	-0.797316	0.593435	0.139080				-0.786575	0.788363	-0.060735	-0.774508	0.788968	0.152787	-0.621912	0.741405	-0.303331	-0.588202	1.129335	-0.055301	-0.601724	0.743337	0.306557	-0.585777	1.140872	0.049267	-0.581885	1.077705	0.061290				-0.349590	0.609555	0.149244				-0.188693	0.065102	-0.158085	-0.165840	0.064856	0.204705	-0.154685	0.067854	0.176093	0.344402	0.075401	-0.109843
14859	123.825000	-0.797338	0.593387	0.139221				-0.786560	0.788428	-0.060208	-0.774619	0.788945	0.153405	-0.621742	0.741887	-0.302801	-0.588399	1.129122	-0.055047	-0.601698	0.743213	0.307156	-0.585548	1.141180	0.049481	-0.581684	1.078078	0.061825				-0.349456	0.609591	0.149672				-0.188692	0.065105	-0.158085	-0.165842	0.064851	0.204713	-0.154691	0.067854	0.176109	0.344353	0.075366	-0.109814
14860	123.833333	-0.797085	0.593174	0.139211				-0.786692	0.788525	-0.059674	-0.774680	0.788833	0.153939	-0.621590	0.742326	-0.302323	-0.588599	1.128831	-0.054710	-0.601563	0.743094	0.307654	-0.585325	1.141471	0.049633	-0.581510	1.078438	0.062321				-0.349323	0.609635	0.150086				-0.188700	0.065110	-0.158082	-0.165850	0.064845	0.204730	-0.154692	0.067862	0.176128	0.344306	0.075342	-0.109799
14861	123.841667	-0.797098	0.593147	0.139358				-0.786736	0.788578	-0.059173	-0.774737	0.788662	0.154417	-0.621513	0.742654	-0.301721	-0.588825	1.128537	-0.054551	-0.601540	0.743023	0.308224	-0.585105	1.141766	0.049790	-0.581369	1.078792	0.062801				-0.349201	0.609604	0.150473				-0.188697	0.065106	-0.158069	-0.165855	0.064848	0.204744	-0.154698	0.067870	0.176144	0.344270	0.075317	-0.109793
14862	123.850000	-0.797102	0.593036	0.139489				-0.786808	0.788631	-0.058673	-0.774819	0.788640	0.155017	-0.621516	0.742974	-0.301183	-0.589006	1.128162	-0.054396	-0.601523	0.742915	0.308743	-0.584940	1.142002	0.049848	-0.581216	1.079100	0.063200				-0.349104	0.609578	0.150863				-0.188697	0.065122	-0.158059	-0.165859	0.064843	0.204759	-0.154703	0.067869	0.176168	0.344236	0.075297	-0.109784
14863	123.858333	-0.797197	0.593060	0.139641				-0.786944	0.788687	-0.058181	-0.774882	0.788507	0.155517	-0.621374	0.743344	-0.300650	-0.589279	1.127806	-0.054330	-0.601533	0.742784	0.309116	-0.584812	1.142184	0.049777	-0.581115	1.079384	0.063574				-0.349073	0.609688	0.151292				-0.188699	0.065122	-0.158045	-0.165858	0.064841	0.204778	-0.154703	0.067866	0.176181	0.344207	0.075273	-0.109783
14864	123.866667	-0.797174	0.592913	0.139722				-0.787084	0.788733	-0.057704	-0.774961	0.788377	0.155991	-0.621316	0.743679	-0.300189	-0.589483	1.127336	-0.054236	-0.601511	0.742748	0.309656	-0.584671	1.142390	0.049762	-0.581006	1.079645	0.063862				-0.349066	0.609700	0.151639				-0.188701	0.065124	-0.158036	-0.165859	0.064842	0.204793	-0.154699	0.067871	0.176196	0.344168	0.075260	-0.109790
14865	123.875000	-0.797163	0.592816	0.139830				-0.787186	0.788771	-0.057222	-0.775019	0.788262	0.156478	-0.621339	0.743889	-0.299646	-0.589693	1.126910	-0.054275	-0.601425	0.742786	0.310301	-0.584565	1.142535	0.049609	-0.580917	1.079883	0.064091				-0.349096	0.609714	0.151933				-0.188706	0.065129	-0.158023	-0.165856	0.064835	0.204799	-0.154700	0.067868	0.176204	0.344137	0.075233	-0.109800
14866	123.883333	-0.796860	0.592429	0.139713				-0.787384	0.788819	-0.056764	-0.775079	0.788146	0.156944	-0.621384	0.744065	-0.299125	-0.589942	1.126472	-0.054365	-0.601420	0.742762	0.310722	-0.584496	1.142674	0.049434	-0.580855	1.080128	0.064329				-0.349161	0.609725	0.152201				-0.188700	0.065128	-0.158013	-0.165860	0.064832	0.204804	-0.154701	0.067868	0.176210	0.344109	0.075209	-0.109804
14867	123.891667	-0.796948	0.592347	0.139801				-0.787552	0.788856	-0.056322	-0.775138	0.788021	0.157387	-0.621415	0.744331	-0.298668	-0.590153	1.125982	-0.054422	-0.601404	0.742706	0.311315	-0.584439	1.142819	0.049231	-0.580787	1.080353	0.064469				-0.349258	0.609747	0.152443				-0.188706	0.065135	-0.158012	-0.165851	0.064827	0.204809	-0.154700	0.067879	0.176216	0.344079	0.075203	-0.109814
14868	123.900000	-0.796999	0.592264	0.139878				-0.787725	0.788894	-0.055895	-0.775283	0.787957	0.157905	-0.621465	0.744541	-0.298275	-0.590400	1.125482	-0.054491	-0.601351	0.742658	0.311775	-0.584385	1.142959	0.048987	-0.580742	1.080588	0.064637				-0.349373	0.609779	0.152670				-0.188705	0.065143	-0.158007	-0.165855	0.064829	0.204817	-0.154694	0.067886	0.176228	0.344049	0.075196	-0.109816
14869	123.908333	-0.797033	0.592169	0.139937				-0.787950	0.788945	-0.055495	-0.775334	0.787842	0.158282	-0.621546	0.744667	-0.297839	-0.590675	1.125063	-0.054661	-0.601287	0.742670	0.312425	-0.584329	1.143117	0.048794	-0.580643	1.080762	0.064692				-0.349502	0.609816	0.152880				-0.188709	0.065138	-0.158004	-0.165856	0.064825	0.204818	-0.154699	0.067892	0.176236	0.344033	0.075182	-0.109827
14870	123.916667	-0.797499	0.592431	0.140251				-0.788172	0.788988	-0.055121	-0.775405	0.787709	0.158659	-0.621650	0.744772	-0.297423	-0.590941	1.124597	-0.054814	-0.601265	0.742617	0.312851	-0.584322	1.143236	0.048503	-0.580675	1.081041	0.064841				-0.349611	0.609778	0.153054				-0.188713	0.065148	-0.158005	-0.165857	0.064828	0.204825	-0.154703	0.067894	0.176242	0.344014	0.075169	-0.109823
14871	123.925000	-0.797377	0.592186	0.140162				-0.788357	0.789004	-0.054755	-0.775492	0.787629	0.159031	-0.621884	0.744766	-0.296984	-0.591199	1.124150	-0.054933	-0.601241	0.742612	0.313437	-0.584292	1.143369	0.048254	-0.580675	1.081239	0.064935				-0.349723	0.609812	0.153225				-0.188712	0.065148	-0.157987	-0.165854	0.064833	0.204835	-0.154704	0.067906	0.176258	0.343990	0.075149	-0.109818
14872	123.933333	-0.797559	0.592169	0.140252				-0.788588	0.789040	-0.054397	-0.775539	0.787518	0.159335	-0.621922	0.744912	-0.296684	-0.591475	1.123705	-0.055080	-0.601161	0.742467	0.313727	-0.584287	1.143477	0.048014	-0.580662	1.081448	0.065025				-0.349838	0.609933	0.153432				-0.188711	0.065149	-0.157981	-0.165860	0.064841	0.204854	-0.154706	0.067906	0.176264	0.343972	0.075140	-0.109817
14873	123.941667	-0.797446	0.591976	0.140165				-0.788843	0.789080	-0.054066	-0.775561	0.787439	0.159677	-0.622085	0.744960	-0.296351	-0.591769	1.123286	-0.055157	-0.601123	0.742448	0.314211	-0.584292	1.143577	0.047816	-0.580652	1.081618	0.065112				-0.349928	0.609973	0.153592				-0.188715	0.065158	-0.157969	-0.165865	0.064835	0.204862	-0.154711	0.067903	0.176276	0.343943	0.075118	-0.109813
14874	123.950000	-0.797331	0.591770	0.140066				-0.789101	0.789120	-0.053757	-0.775581	0.787361	0.159999	-0.622269	0.744991	-0.296030	-0.592111	1.122935	-0.055222	-0.601052	0.742362	0.314512	-0.584332	1.143656	0.047592	-0.580651	1.081787	0.065213				-0.350003	0.610012	0.153739				-0.188720	0.065162	-0.157963	-0.165865	0.064839	0.204869	-0.154710	0.067909	0.176281	0.343916	0.075095	-0.109816
14875	123.958333	-0.797566	0.591848	0.140173				-0.789285	0.789137	-0.053473	-0.775576	0.787263	0.160257	-0.622543	0.744980	-0.295707	-0.592439	1.122622	-0.055261	-0.600958	0.742467	0.315063	-0.584363	1.143727	0.047443	-0.580636	1.081918	0.065251				-0.350062	0.610048	0.153858				-0.188720	0.065163	-0.157954	-0.165869	0.064835	0.204871	-0.154716	0.067914	0.176287	0.343886	0.075086	-0.109817
14876	123.966667	-0.797784	0.591933	0.140268				-0.789524	0.789166	-0.053208	-0.775556	0.787159	0.160492	-0.622774	0.744954	-0.295338	-0.592786	1.122397	-0.055320	-0.600867	0.742418	0.315329	-0.584417	1.143786	0.047316	-0.580659	1.082024	0.065280				-0.350110	0.610082	0.153944				-0.188727	0.065171	-0.157959	-0.165866	0.064837	0.204868	-0.154719	0.067919	0.176291	0.343856	0.075073	-0.109821
14877	123.975000	-0.797479	0.591601	0.140037				-0.789793	0.789205	-0.052968	-0.775578	0.787076	0.160742	-0.623011	0.745012	-0.295145	-0.593152	1.122280	-0.055384	-0.600871	0.742326	0.315450	-0.584512	1.143838	0.047200	-0.580723	1.082119	0.065278				-0.350151	0.610107	0.153996				-0.188726	0.065169	-0.157951	-0.165877	0.064834	0.204870	-0.154722	0.067924	0.176289	0.343822	0.075059	-0.109826
14878	123.983333	-0.797522	0.591550	0.140017				-0.790086	0.789261	-0.052755	-0.775561	0.786966	0.160928	-0.623265	0.745065	-0.294968	-0.593531	1.122233	-0.055450	-0.600847	0.742359	0.315752	-0.584644	1.143896	0.047104	-0.580838	1.082209	0.065250				-0.350186	0.610123	0.154000				-0.188730	0.065166	-0.157951	-0.165878	0.064836	0.204869	-0.154727	0.067931	0.176288	0.343790	0.075047	-0.109829
14879	123.991667	-0.797896	0.591830	0.140222				-0.790316	0.789269	-0.052580	-0.775523	0.786916	0.161111	-0.623560	0.745078	-0.294762	-0.593863	1.122264	-0.055464	-0.600774	0.742347	0.315903	-0.584819	1.143984	0.047050	-0.581010	1.082296	0.065203				-0.350216	0.610133	0.153950				-0.188733	0.065178	-0.157953	-0.165878	0.064841	0.204865	-0.154724	0.067931	0.176286	0.343753	0.075029	-0.109825
14880	124.000000	-0.797916	0.591814	0.140193				-0.790539	0.789280	-0.052434	-0.775508	0.786842	0.161284	-0.623867	0.745087	-0.294642	-0.594175	1.122371	-0.055507	-0.600682	0.742310	0.315995	-0.585053	1.144087	0.047000	-0.581226	1.082394	0.065145				-0.350244	0.610130	0.153855				-0.188737	0.065184	-0.157951	-0.165886	0.064847	0.204869	-0.154726	0.067935	0.176287	0.343727	0.075002	-0.109820
14881	124.008333	-0.797559	0.591504	0.139945				-0.790779	0.789294	-0.052320	-0.775401	0.786743	0.161344	-0.624203	0.745047	-0.294432	-0.594481	1.122576	-0.055504	-0.600585	0.742314	0.316051	-0.585341	1.144229	0.047027	-0.581505	1.082493	0.065112				-0.350261	0.610106	0.153690				-0.188741	0.065184	-0.157942	-0.165879	0.064847	0.204867	-0.154728	0.067930	0.176287	0.343696	0.074996	-0.109824
14882	124.016667	-0.797974	0.591950	0.140205				-0.791017	0.789312	-0.052227	-0.775323	0.786664	0.161432	-0.624556	0.745019	-0.294198	-0.594775	1.122865	-0.055439	-0.600488	0.742366	0.316078	-0.585639	1.144405	0.047112	-0.581813	1.082670	0.065166				-0.350268	0.610075	0.153483				-0.188748	0.065187	-0.157945	-0.165880	0.064855	0.204866	-0.154730	0.067921	0.176286	0.343669	0.074989	-0.109825
14883	124.025000	-0.797910	0.591908	0.140144				-0.791228	0.789309	-0.052163	-0.775206	0.786593	0.161461	-0.624891	0.745022	-0.294118	-0.595051	1.123230	-0.055364	-0.600364	0.742384	0.316015	-0.585959	1.144594	0.047261	-0.582129	1.082814	0.065184				-0.350257	0.610032	0.153213				-0.188743	0.065191	-0.157942	-0.165884	0.064849	0.204864	-0.154724	0.067916	0.176275	0.343643	0.074976	-0.109830
14884	124.033333	-0.797459	0.591561	0.139843				-0.791426	0.789300	-0.052130	-0.775108	0.786532	0.161485	-0.625306	0.745019	-0.294112	-0.595326	1.123644	-0.055249	-0.600196	0.742353	0.315719	-0.586310	1.144774	0.047457	-0.582490	1.082963	0.065239				-0.350234	0.609981	0.152892				-0.188749	0.065200	-0.157951	-0.165878	0.064847	0.204852	-0.154722	0.067913	0.176265	0.343624	0.074967	-0.109835
14885	124.041667	-0.797778	0.591882	0.140021				-0.791639	0.789301	-0.052116	-0.774963	0.786448	0.161429	-0.625623	0.745015	-0.294051	-0.595645	1.124186	-0.055022	-0.600061	0.742459	0.315593	-0.586677	1.144930	0.047700	-0.582856	1.083067	0.065261				-0.350176	0.609913	0.152500				-0.188748	0.065196	-0.157955	-0.165872	0.064836	0.204838	-0.154717	0.067915	0.176248	0.343617	0.074964	-0.109841
14886	124.050000	-0.797725	0.591966	0.140001				-0.791797	0.789267	-0.052133	-0.774832	0.786375	0.161364	-0.625945	0.745031	-0.294011	-0.595866	1.124657	-0.054816	-0.599975	0.742556	0.315539	-0.587084	1.145067	0.047984	-0.583251	1.083134	0.065286				-0.350105	0.609846	0.152097				-0.188750	0.065194	-0.157966	-0.165860	0.064833	0.204819	-0.154706	0.067904	0.176229	0.343608	0.074972	-0.109846
14887	124.058333	-0.797450	0.591855	0.139838				-0.792013	0.789261	-0.052160	-0.774772	0.786312	0.161348	-0.626330	0.745065	-0.294016	-0.596129	1.125292	-0.054657	-0.599829	0.742570	0.315228	-0.587523	1.145197	0.048284	-0.583727	1.083189	0.065356				-0.350008	0.609766	0.151660				-0.188748	0.065187	-0.157976	-0.165857	0.064825	0.204805	-0.154701	0.067891	0.176214	0.343611	0.074966	-0.109840
14888	124.066667	-0.797180	0.591755	0.139671				-0.792177	0.789221	-0.052210	-0.774669	0.786240	0.161225	-0.626702	0.745110	-0.294034	-0.596323	1.125824	-0.054441	-0.599704	0.742510	0.314818	-0.588017	1.145285	0.048600	-0.584216	1.083180	0.065357				-0.349893	0.609687	0.151179				-0.188745	0.065187	-0.157991	-0.165851	0.064828	0.204788	-0.154693	0.067882	0.176196	0.343607	0.074954	-0.109845
14889	124.075000	-0.797097	0.591803	0.139620				-0.792317	0.789175	-0.052295	-0.774599	0.786140	0.161101	-0.627059	0.745190	-0.294052	-0.596549	1.126450	-0.054218	-0.599618	0.742581	0.314624	-0.588524	1.145347	0.048928	-0.584728	1.083189	0.065389				-0.349717	0.609531	0.150641				-0.188746	0.065181	-0.157997	-0.165840	0.064826	0.204773	-0.154684	0.067869	0.176176	0.343606	0.074944	-0.109842
14890	124.083333	-0.797013	0.591848	0.139560				-0.792392	0.789097	-0.052415	-0.774540	0.786054	0.160964	-0.627401	0.745279	-0.294022	-0.596724	1.127065	-0.054025	-0.599480	0.742642	0.314412	-0.589055	1.145404	0.049277	-0.585270	1.083143	0.065407				-0.349565	0.609558	0.150178				-0.188740	0.065178	-0.158006	-0.165834	0.064825	0.204764	-0.154670	0.067855	0.176159	0.343602	0.074931	-0.109831
14891	124.091667	-0.797057	0.591995	0.139581				-0.792523	0.789042	-0.052536	-0.774534	0.785950	0.160807	-0.627749	0.745407	-0.294095	-0.596896	1.127695	-0.053780	-0.599434	0.742535	0.313919	-0.589590	1.145434	0.049641	-0.585815	1.083096	0.065418				-0.349394	0.609486	0.149679				-0.188740	0.065179	-0.158015	-0.165827	0.064828	0.204754	-0.154668	0.067849	0.176142	0.343589	0.074934	-0.109832
14892	124.100000	-0.796840	0.591924	0.139408				-0.792639	0.788987	-0.052683	-0.774582	0.785884	0.160691	-0.628081	0.745551	-0.294174	-0.597086	1.128341	-0.053521	-0.599438	0.742418	0.313486	-0.590168	1.145441	0.049976	-0.586385	1.083028	0.065425				-0.349195	0.609413	0.149143				-0.188738	0.065177	-0.158021	-0.165823	0.064834	0.204743	-0.154665	0.067845	0.176125	0.343578	0.074924	-0.109829
14893	124.108333	-0.797157	0.592305	0.139596				-0.792751	0.788909	-0.052873	-0.774573	0.785745	0.160464	-0.628377	0.745703	-0.294227	-0.597228	1.128964	-0.053238	-0.599388	0.742280	0.313084	-0.590733	1.145458	0.050400	-0.586951	1.082948	0.065443				-0.348993	0.609296	0.148592				-0.188738	0.065166	-0.158035	-0.165814	0.064830	0.204727	-0.154661	0.067836	0.176105	0.343564	0.074924	-0.109827
14894	124.116667	-0.797041	0.592221	0.139450				-0.792854	0.788850	-0.053058	-0.774661	0.785569	0.160229	-0.628599	0.745930	-0.294480	-0.597514	1.129605	-0.052997	-0.599432	0.742084	0.312661	-0.591286	1.145462	0.050847	-0.587556	1.082862	0.065521				-0.348826	0.609263	0.148067				-0.188737	0.065163	-0.158054	-0.165810	0.064823	0.204701	-0.154654	0.067830	0.176085	0.343554	0.074929	-0.109829
14895	124.125000	-0.796785	0.592096	0.139265				-0.792933	0.788774	-0.053267	-0.774752	0.785401	0.159944	-0.628890	0.745997	-0.294393	-0.597671	1.130206	-0.052605	-0.599463	0.741816	0.312154	-0.591841	1.145438	0.051288	-0.588117	1.082750	0.065578				-0.348631	0.609115	0.147497				-0.188731	0.065151	-0.158061	-0.165801	0.064817	0.204674	-0.154647	0.067808	0.176062	0.343530	0.074919	-0.109819
14896	124.133333	-0.796531	0.591950	0.139081				-0.793005	0.788687	-0.053500	-0.774793	0.785209	0.159653	-0.629106	0.746164	-0.294456	-0.597680	1.130783	-0.052288	-0.599554	0.741583	0.311827	-0.592382	1.145397	0.051739	-0.588670	1.082627	0.065666				-0.348439	0.608960	0.146912				-0.188734	0.065152	-0.158085	-0.165785	0.064811	0.204650	-0.154638	0.067797	0.176028	0.343528	0.074908	-0.109824
14897	124.141667	-0.796492	0.591944	0.139009				-0.793024	0.788563	-0.053796	-0.774976	0.785066	0.159437	-0.629308	0.746326	-0.294551	-0.597810	1.131301	-0.051878	-0.599602	0.741341	0.311543	-0.592909	1.145342	0.052259	-0.589144	1.082448	0.065759				-0.348301	0.608852	0.146333				-0.188727	0.065140	-0.158097	-0.165786	0.064805	0.204629	-0.154633	0.067775	0.176001	0.343515	0.074896	-0.109821
14898	124.150000	-0.796418	0.591915	0.138928				-0.793114	0.788476	-0.054072	-0.775200	0.784914	0.159183	-0.629473	0.746483	-0.294653	-0.597949	1.131816	-0.051465	-0.599781	0.740858	0.310842	-0.593438	1.145264	0.052768	-0.589731	1.082339	0.065988				-0.348170	0.608739	0.145737				-0.188725	0.065132	-0.158106	-0.165779	0.064803	0.204610	-0.154618	0.067761	0.175971	0.343509	0.074887	-0.109822
14899	124.158333	-0.796385	0.591887	0.138871				-0.793191	0.788402	-0.054349	-0.775449	0.784685	0.158861	-0.629611	0.746649	-0.294758	-0.598067	1.132272	-0.050984	-0.599916	0.740504	0.310476	-0.593896	1.145156	0.053321	-0.590221	1.082160	0.066182				-0.348065	0.608615	0.145135				-0.188718	0.065124	-0.158113	-0.165774	0.064810	0.204591	-0.154613	0.067749	0.175949	0.343507	0.074878	-0.109813
14900	124.166667	-0.796367	0.591847	0.138808				-0.793246	0.788288	-0.054662	-0.775684	0.784573	0.158649	-0.629717	0.746810	-0.294860	-0.598249	1.132787	-0.050556	-0.600159	0.740144	0.310133	-0.594356	1.145042	0.053880	-0.590671	1.081970	0.066385				-0.347992	0.608491	0.144549				-0.188717	0.065124	-0.158118	-0.165767	0.064825	0.204578	-0.154607	0.067746	0.175927	0.343498	0.074865	-0.109800
14901	124.175000	-0.796388	0.591797	0.138749				-0.793317	0.788203	-0.054935	-0.775931	0.784349	0.158368	-0.629792	0.746983	-0.294970	-0.598339	1.133142	-0.050000	-0.600330	0.739716	0.309639	-0.594766	1.144915	0.054481	-0.591105	1.081767	0.066663				-0.347945	0.608366	0.143947				-0.188707	0.065118	-0.158128	-0.165758	0.064818	0.204565	-0.154599	0.067746	0.175918	0.343498	0.074867	-0.109795
14902	124.183333	-0.796390	0.591739	0.138692				-0.793391	0.788128	-0.055190	-0.776175	0.784050	0.157965	-0.629838	0.747164	-0.295085	-0.598442	1.133576	-0.049524	-0.600624	0.739235	0.309118	-0.595161	1.144743	0.055072	-0.591510	1.081546	0.066940				-0.347938	0.608273	0.143369				-0.188701	0.065121	-0.158139	-0.165751	0.064821	0.204547	-0.154593	0.067744	0.175896	0.343497	0.074870	-0.109783
14903	124.191667	-0.796423	0.591660	0.138625				-0.793490	0.788066	-0.055419	-0.776532	0.783970	0.157808	-0.629856	0.747348	-0.295209	-0.598543	1.133901	-0.048937	-0.600958	0.738802	0.308816	-0.595515	1.144592	0.055722	-0.591884	1.081315	0.067236				-0.347966	0.608208	0.142854				-0.188698	0.065111	-0.158149	-0.165751	0.064820	0.204525	-0.154589	0.067740	0.175880	0.343489	0.074869	-0.109776
14904	124.200000	-0.796514	0.591605	0.138572				-0.793604	0.788003	-0.055641	-0.776851	0.783795	0.157617	-0.629844	0.747532	-0.295330	-0.598630	1.134220	-0.048353	-0.601245	0.738445	0.308630	-0.595851	1.144407	0.056321	-0.592237	1.081085	0.067547				-0.348023	0.608153	0.142354				-0.188692	0.065101	-0.158156	-0.165743	0.064816	0.204510	-0.154583	0.067738	0.175854	0.343499	0.074861	-0.109764
14905	124.208333	-0.796579	0.591519	0.138525				-0.793641	0.787898	-0.055878	-0.777152	0.783663	0.157421	-0.629808	0.747704	-0.295486	-0.598689	1.134497	-0.047789	-0.601677	0.737862	0.308041	-0.596143	1.144213	0.056937	-0.592565	1.080849	0.067871				-0.348111	0.608137	0.141918				-0.188692	0.065098	-0.158168	-0.165739	0.064814	0.204488	-0.154582	0.067723	0.175838	0.343499	0.074851	-0.109755
14906	124.216667	-0.796658	0.591435	0.138481				-0.793738	0.787824	-0.056085	-0.777509	0.783492	0.157198	-0.629754	0.747880	-0.295636	-0.598751	1.134811	-0.047257	-0.602044	0.737479	0.307886	-0.596414	1.144028	0.057551	-0.592886	1.080612	0.068214				-0.348213	0.608140	0.141544				-0.188693	0.065097	-0.158176	-0.165733	0.064814	0.204471	-0.154576	0.067715	0.175814	0.343498	0.074843	-0.109752
14907	124.225000	-0.796754	0.591324	0.138445				-0.793899	0.787764	-0.056287	-0.777852	0.783298	0.156984	-0.629667	0.748110	-0.295822	-0.598754	1.135021	-0.046667	-0.602539	0.736845	0.307268	-0.596667	1.143836	0.058195	-0.593174	1.080354	0.068544				-0.348338	0.608169	0.141255				-0.188696	0.065100	-0.158186	-0.165732	0.064819	0.204461	-0.154571	0.067706	0.175797	0.343496	0.074840	-0.109754
14908	124.233333	-0.796851	0.591216	0.138416				-0.794021	0.787701	-0.056473	-0.778161	0.783042	0.156724	-0.629571	0.748353	-0.295931	-0.598786	1.135219	-0.046105	-0.603029	0.736346	0.306958	-0.596897	1.143640	0.058755	-0.593458	1.080134	0.068899				-0.348475	0.608208	0.141019				-0.188698	0.065093	-0.158195	-0.165738	0.064826	0.204453	-0.154573	0.067711	0.175786	0.343496	0.074846	-0.109751
14909	124.241667	-0.797153	0.591241	0.138513				-0.794147	0.787656	-0.056636	-0.778596	0.782988	0.156650	-0.629512	0.748484	-0.295963	-0.598792	1.135480	-0.045548	-0.603511	0.735924	0.306797	-0.597103	1.143447	0.059331	-0.593718	1.079894	0.069226				-0.348624	0.608254	0.140850				-0.188698	0.065099	-0.158201	-0.165742	0.064839	0.204445	-0.154575	0.067713	0.175769	0.343492	0.074835	-0.109744
14910	124.250000	-0.797092	0.590971	0.138392				-0.794223	0.787588	-0.056802	-0.778989	0.782912	0.156564	-0.629397	0.748698	-0.296092	-0.598762	1.135662	-0.045036	-0.604023	0.735424	0.306551	-0.597278	1.143265	0.059918	-0.593972	1.079673	0.069575				-0.348779	0.608301	0.140735				-0.188703	0.065104	-0.158206	-0.165745	0.064847	0.204438	-0.154578	0.067720	0.175759	0.343476	0.074849	-0.109739
14911	124.258333	-0.797242	0.590829	0.138393				-0.794420	0.787573	-0.056945	-0.779355	0.782746	0.156392	-0.629310	0.748864	-0.296144	-0.598889	1.135922	-0.044564	-0.604622	0.734865	0.306213	-0.597450	1.143091	0.060501	-0.594240	1.079476	0.069954				-0.348941	0.608348	0.140681				-0.188700	0.065094	-0.158202	-0.165747	0.064856	0.204430	-0.154582	0.067733	0.175755	0.343475	0.074844	-0.109739
14912	124.266667	-0.797392	0.590690	0.138401				-0.794539	0.787520	-0.057096	-0.779738	0.782613	0.156255	-0.629223	0.749013	-0.296176	-0.598854	1.136056	-0.044041	-0.605175	0.734393	0.306025	-0.597591	1.142914	0.061035	-0.594460	1.079265	0.070285				-0.349103	0.608384	0.140665				-0.188704	0.065095	-0.158208	-0.165749	0.064863	0.204422	-0.154585	0.067735	0.175755	0.343474	0.074825	-0.109727
14913	124.275000	-0.797562	0.590554	0.138422				-0.794660	0.787502	-0.057172	-0.780068	0.782397	0.156120	-0.629139	0.749145	-0.296185	-0.598769	1.136181	-0.043488	-0.605735	0.733947	0.305878	-0.597720	1.142743	0.061575	-0.594680	1.079047	0.070653				-0.349276	0.608410	0.140701				-0.188703	0.065097	-0.158205	-0.165753	0.064864	0.204420	-0.154589	0.067747	0.175751	0.343466	0.074829	-0.109723
14914	124.283333	-0.797733	0.590403	0.138446				-0.794883	0.787476	-0.057265	-0.780501	0.782298	0.156077	-0.629054	0.749269	-0.296178	-0.598794	1.136286	-0.043006	-0.606239	0.733635	0.305903	-0.597825	1.142568	0.062128	-0.594879	1.078843	0.071025				-0.349457	0.608425	0.140771				-0.188705	0.065109	-0.158209	-0.165754	0.064858	0.204421	-0.154586	0.067752	0.175747	0.343471	0.074817	-0.109719
14915	124.291667	-0.797894	0.590232	0.138480				-0.795034	0.787430	-0.057335	-0.780957	0.782196	0.156100	-0.628969	0.749371	-0.296147	-0.598775	1.136358	-0.042528	-0.606787	0.733270	0.305942	-0.597906	1.142408	0.062672	-0.595065	1.078658	0.071430				-0.349648	0.608426	0.140865				-0.188706	0.065106	-0.158207	-0.165754	0.064856	0.204424	-0.154588	0.067752	0.175746	0.343469	0.074814	-0.109722
14916	124.300000	-0.798056	0.590057	0.138514				-0.795186	0.787380	-0.057387	-0.781333	0.782036	0.156007	-0.628884	0.749453	-0.296090	-0.598632	1.136329	-0.041933	-0.607230	0.733006	0.305978	-0.598007	1.142235	0.063166	-0.595231	1.078479	0.071802				-0.349839	0.608427	0.140983				-0.188738	0.065162	-0.158255	-0.165756	0.064861	0.204430	-0.154589	0.067740	0.175754	0.343483	0.074805	-0.109716
14917	124.308333	-0.798425	0.590017	0.138672				-0.795336	0.787321	-0.057416	-0.781571	0.781824	0.155882	-0.628809	0.749515	-0.296007	-0.598689	1.136344	-0.041489	-0.607764	0.732546	0.305767	-0.598067	1.142074	0.063607	-0.595381	1.078305	0.072184				-0.350019	0.608427	0.141134				-0.188707	0.065101	-0.158196	-0.165760	0.064864	0.204446	-0.154594	0.067744	0.175766	0.343484	0.074812	-0.109710
14918	124.316667	-0.798408	0.589698	0.138598				-0.795500	0.787262	-0.057416	-0.782149	0.781777	0.156054	-0.628738	0.749552	-0.295904	-0.598784	1.136402	-0.041113	-0.608219	0.732294	0.305960	-0.598141	1.141932	0.064082	-0.595542	1.078161	0.072578				-0.350191	0.608431	0.141305				-0.188702	0.065105	-0.158185	-0.165766	0.064876	0.204458	-0.154598	0.067762	0.175775	0.343473	0.074824	-0.109694
14919	124.325000	-0.798805	0.589683	0.138757				-0.795672	0.787204	-0.057395	-0.782504	0.781621	0.156038	-0.628674	0.749565	-0.295744	-0.598775	1.136342	-0.040701	-0.608656	0.731915	0.305890	-0.598199	1.141801	0.064505	-0.595702	1.078039	0.072971				-0.350364	0.608482	0.141520				-0.188705	0.065119	-0.158188	-0.165769	0.064877	0.204477	-0.154607	0.067776	0.175801	0.343491	0.074822	-0.109690
14920	124.333333	-0.798813	0.589341	0.138678				-0.795842	0.787138	-0.057351	-0.782896	0.781463	0.156107	-0.628647	0.749561	-0.295620	-0.598813	1.136287	-0.040299	-0.609045	0.731627	0.305995	-0.598255	1.141695	0.064911	-0.595842	1.077899	0.073304				-0.350512	0.608427	0.141727				-0.188705	0.065119	-0.158181	-0.165776	0.064883	0.204494	-0.154613	0.067794	0.175827	0.343501	0.074825	-0.109683
14921	124.341667	-0.798976	0.589149	0.138717				-0.795980	0.787047	-0.057275	-0.783338	0.781420	0.156245	-0.628617	0.749536	-0.295454	-0.598837	1.136149	-0.039928	-0.609537	0.731287	0.306054	-0.598356	1.141591	0.065246	-0.596002	1.077793	0.073647				-0.350663	0.608431	0.141994				-0.188711	0.065120	-0.158177	-0.165788	0.064890	0.204515	-0.154626	0.067817	0.175857	0.343505	0.074826	-0.109675
14922	124.350000	-0.799523	0.589253	0.138983				-0.796112	0.786953	-0.057191	-0.783758	0.781312	0.156352	-0.628587	0.749511	-0.295271	-0.598926	1.136090	-0.039682	-0.609891	0.731048	0.306222	-0.598455	1.141524	0.065590	-0.596178	1.077710	0.073985				-0.350820	0.608526	0.142307				-0.188715	0.065121	-0.158171	-0.165794	0.064890	0.204536	-0.154637	0.067830	0.175884	0.343512	0.074833	-0.109678
14923	124.358333	-0.799671	0.589021	0.138994				-0.796242	0.786853	-0.057084	-0.784135	0.781155	0.156399	-0.628602	0.749384	-0.294963	-0.599007	1.135904	-0.039386	-0.610186	0.730798	0.306313	-0.598574	1.141457	0.065829	-0.596343	1.077636	0.074272				-0.350935	0.608510	0.142603				-0.188706	0.065120	-0.158165	-0.165801	0.064886	0.204551	-0.154643	0.067841	0.175907	0.343522	0.074829	-0.109677
14924	124.366667	-0.799922	0.588924	0.139078				-0.796308	0.786728	-0.056976	-0.784508	0.781042	0.156550	-0.628565	0.749340	-0.294758	-0.599121	1.135729	-0.039163	-0.610478	0.730671	0.306642	-0.598716	1.141399	0.066027	-0.596537	1.077621	0.074583				-0.351034	0.608486	0.142911				-0.188710	0.065109	-0.158157	-0.165808	0.064887	0.204573	-0.154650	0.067844	0.175921	0.343528	0.074830	-0.109684
14925	124.375000	-0.799695	0.588425	0.138875				-0.796472	0.786653	-0.056819	-0.784923	0.780916	0.156648	-0.628525	0.749287	-0.294522	-0.599260	1.135557	-0.039015	-0.610707	0.730514	0.306804	-0.598906	1.141364	0.066188	-0.596705	1.077584	0.074826				-0.351133	0.608463	0.143244				-0.188711	0.065115	-0.158149	-0.165818	0.064888	0.204602	-0.154657	0.067853	0.175956	0.343542	0.074830	-0.109681
14926	124.383333	-0.799848	0.588251	0.138907				-0.796564	0.786550	-0.056657	-0.785252	0.780883	0.156882	-0.628478	0.749224	-0.294271	-0.599484	1.135371	-0.038830	-0.610908	0.730396	0.306994	-0.599088	1.141345	0.066333	-0.596897	1.077582	0.075107				-0.351230	0.608445	0.143601				-0.188711	0.065124	-0.158142	-0.165832	0.064899	0.204635	-0.154671	0.067875	0.175994	0.343560	0.074845	-0.109678
14927	124.391667	-0.800356	0.588337	0.139145				-0.796624	0.786438	-0.056480	-0.785485	0.780750	0.156995	-0.628399	0.749243	-0.294127	-0.599658	1.135116	-0.038696	-0.611025	0.730556	0.307645	-0.599266	1.141350	0.066432	-0.597064	1.077608	0.075331				-0.351314	0.608389	0.143967				-0.188707	0.065124	-0.158129	-0.165838	0.064903	0.204674	-0.154678	0.067894	0.176033	0.343587	0.074862	-0.109679
14928	124.400000	-0.800161	0.587923	0.138984				-0.796723	0.786347	-0.056273	-0.785920	0.780683	0.157258	-0.628371	0.749164	-0.293848	-0.599918	1.134929	-0.038650	-0.611174	0.730559	0.307973	-0.599457	1.141369	0.066499	-0.597243	1.077662	0.075548				-0.351394	0.608346	0.144331				-0.188705	0.065123	-0.158118	-0.165846	0.064908	0.204707	-0.154690	0.067920	0.176080	0.343622	0.074885	-0.109670
14929	124.408333	-0.800509	0.587936	0.139143				-0.796849	0.786289	-0.056047	-0.786091	0.780574	0.157421	-0.628366	0.749089	-0.293554	-0.600206	1.134740	-0.038603	-0.611356	0.730451	0.308064	-0.599669	1.141419	0.066556	-0.597414	1.077726	0.075752				-0.351494	0.608397	0.144742				-0.188706	0.065129	-0.158106	-0.165858	0.064920	0.204739	-0.154704	0.067945	0.176122	0.343663	0.074910	-0.109665
14930	124.416667	-0.800849	0.587973	0.139305				-0.796860	0.786177	-0.055843	-0.786280	0.780478	0.157622	-0.628379	0.749015	-0.293246	-0.600491	1.134496	-0.038534	-0.611351	0.730628	0.308584	-0.599885	1.141482	0.066564	-0.597578	1.077820	0.075946				-0.351598	0.608446	0.145163				-0.188705	0.065128	-0.158090	-0.165869	0.064926	0.204774	-0.154716	0.067976	0.176171	0.343721	0.074927	-0.109661
14931	124.425000	-0.800918	0.587741	0.139285				-0.796899	0.786098	-0.055598	-0.786375	0.780491	0.157902	-0.628446	0.748827	-0.292835	-0.600808	1.134267	-0.038550	-0.611481	0.730812	0.309116	-0.600129	1.141560	0.066550	-0.597748	1.077925	0.076103				-0.351691	0.608460	0.145565				-0.188706	0.065135	-0.158087	-0.165884	0.064930	0.204805	-0.154730	0.067997	0.176209	0.343771	0.074955	-0.109667
14932	124.433333	-0.800692	0.587410	0.139149				-0.796968	0.786034	-0.055333	-0.786380	0.780376	0.158069	-0.628498	0.748757	-0.292496	-0.601158	1.134062	-0.038573	-0.611616	0.730835	0.309331	-0.600357	1.141651	0.066486	-0.597902	1.078057	0.076230				-0.351788	0.608476	0.145957				-0.188708	0.065131	-0.158075	-0.165893	0.064932	0.204834	-0.154736	0.068011	0.176243	0.343831	0.074976	-0.109674
14933	124.441667	-0.800779	0.587307	0.139192				-0.797019	0.785959	-0.055067	-0.786584	0.780433	0.158428	-0.628525	0.748766	-0.292286	-0.601514	1.133808	-0.038608	-0.611652	0.730978	0.309671	-0.600593	1.141757	0.066383	-0.598059	1.078194	0.076351				-0.351895	0.608477	0.146346				-0.188707	0.065132	-0.158073	-0.165897	0.064927	0.204862	-0.154750	0.068015	0.176279	0.343892	0.074989	-0.109670
14934	124.450000	-0.800887	0.587219	0.139243				-0.797072	0.785894	-0.054793	-0.786642	0.780398	0.158728	-0.628601	0.748696	-0.291954	-0.601889	1.133543	-0.038681	-0.611651	0.731138	0.309963	-0.600830	1.141882	0.066267	-0.598219	1.078350	0.076453				-0.351991	0.608468	0.146743				-0.188710	0.065133	-0.158071	-0.165907	0.064921	0.204899	-0.154752	0.068024	0.176310	0.343946	0.074996	-0.109673
14935	124.458333	-0.801123	0.587310	0.139417				-0.797112	0.785836	-0.054508	-0.786674	0.780385	0.159020	-0.628691	0.748628	-0.291611	-0.602278	1.133358	-0.038831	-0.611644	0.731408	0.310520	-0.601074	1.142013	0.066111	-0.598366	1.078528	0.076511				-0.352071	0.608425	0.147137				-0.188714	0.065144	-0.158056	-0.165918	0.064925	0.204929	-0.154769	0.068042	0.176353	0.343974	0.075019	-0.109670
14936	124.466667	-0.800998	0.587093	0.139363				-0.797216	0.785816	-0.054199	-0.786758	0.780430	0.159371	-0.628819	0.748555	-0.291325	-0.602668	1.133137	-0.038985	-0.611612	0.731798	0.311228	-0.601314	1.142178	0.065957	-0.598511	1.078702	0.076543				-0.352159	0.608488	0.147560				-0.188714	0.065145	-0.158049	-0.165923	0.064927	0.204958	-0.154782	0.068059	0.176394	0.343999	0.075028	-0.109666
14937	124.475000	-0.801207	0.587190	0.139538				-0.797260	0.785769	-0.053898	-0.786671	0.780270	0.159495	-0.628992	0.748396	-0.290913	-0.603094	1.132897	-0.039116	-0.611632	0.731858	0.311281	-0.601574	1.142324	0.065773	-0.598655	1.078891	0.076556				-0.352239	0.608506	0.147964				-0.188715	0.065149	-0.158034	-0.165929	0.064927	0.204990	-0.154791	0.068077	0.176434	0.343999	0.075041	-0.109665
14938	124.483333	-0.801448	0.587296	0.139721				-0.797322	0.785724	-0.053582	-0.786587	0.780340	0.159867	-0.629101	0.748393	-0.290794	-0.603529	1.132685	-0.039310	-0.611495	0.732254	0.311944	-0.601849	1.142434	0.065513	-0.598811	1.079048	0.076538				-0.352315	0.608516	0.148355				-0.188712	0.065143	-0.158021	-0.165936	0.064917	0.205013	-0.154798	0.068100	0.176473	0.343992	0.075039	-0.109664
14939	124.491667	-0.801225	0.587051	0.139643				-0.797352	0.785670	-0.053272	-0.786542	0.780335	0.160143	-0.629271	0.748300	-0.290514	-0.603907	1.132427	-0.039482	-0.611507	0.732510	0.312324	-0.602115	1.142570	0.065289	-0.598944	1.079219	0.076494				-0.352378	0.608521	0.148736				-0.188716	0.065154	-0.158016	-0.165943	0.064930	0.205034	-0.154805	0.068111	0.176503	0.343969	0.075042	-0.109672
14940	124.500000	-0.801083	0.586921	0.139638				-0.797400	0.785612	-0.052967	-0.786634	0.780331	0.160438	-0.629457	0.748193	-0.290246	-0.604305	1.132139	-0.039650	-0.611468	0.732782	0.312716	-0.602378	1.142676	0.065041	-0.599077	1.079350	0.076426				-0.352424	0.608531	0.149101				-0.188707	0.065152	-0.158000	-0.165944	0.064930	0.205050	-0.154810	0.068119	0.176525	0.343943	0.075027	-0.109676
14941	124.508333	-0.801473	0.587171	0.139934				-0.797525	0.785569	-0.052663	-0.786535	0.780418	0.160783	-0.629666	0.748067	-0.289982	-0.604797	1.131932	-0.039920	-0.611324	0.733028	0.313015	-0.602666	1.142742	0.064744	-0.599210	1.079467	0.076341				-0.352441	0.608450	0.149397				-0.188710	0.065154	-0.158003	-0.165946	0.064918	0.205067	-0.154809	0.068115	0.176536	0.343919	0.075011	-0.109690
14942	124.516667	-0.801441	0.587098	0.139994				-0.797612	0.785485	-0.052364	-0.786493	0.780471	0.161113	-0.629934	0.747824	-0.289617	-0.605247	1.131650	-0.040128	-0.611171	0.733351	0.313459	-0.602931	1.142801	0.064491	-0.599324	1.079589	0.076246				-0.352483	0.608543	0.149750				-0.188708	0.065151	-0.157997	-0.165948	0.064907	0.205076	-0.154809	0.068110	0.176544	0.343886	0.074991	-0.109710
14943	124.525000	-0.801101	0.586808	0.139871				-0.797675	0.785367	-0.052105	-0.786457	0.780448	0.161411	-0.630190	0.747654	-0.289379	-0.605759	1.131435	-0.040427	-0.611151	0.733419	0.313604	-0.603198	1.142866	0.064189	-0.599451	1.079686	0.076148				-0.352491	0.608550	0.150052				-0.188709	0.065148	-0.157991	-0.165945	0.064903	0.205081	-0.154809	0.068109	0.176552	0.343849	0.074974	-0.109715
14944	124.533333	-0.801081	0.586764	0.139939				-0.797820	0.785313	-0.051813	-0.786382	0.780412	0.161674	-0.630432	0.747561	-0.289280	-0.606289	1.131214	-0.040654	-0.610992	0.733695	0.313911	-0.603458	1.142928	0.063935	-0.599571	1.079770	0.076032				-0.352497	0.608558	0.150330				-0.188709	0.065153	-0.157984	-0.165946	0.064908	0.205093	-0.154810	0.068111	0.176559	0.343810	0.074955	-0.109724
14945	124.541667	-0.801427	0.587014	0.140223				-0.797872	0.785178	-0.051577	-0.786216	0.780353	0.161860	-0.630722	0.747350	-0.289045	-0.606800	1.130992	-0.040881	-0.610737	0.734021	0.314304	-0.603717	1.142946	0.063629	-0.599690	1.079861	0.075920				-0.352484	0.608571	0.150559				-0.188707	0.065151	-0.157982	-0.165942	0.064902	0.205102	-0.154807	0.068116	0.176575	0.343753	0.074934	-0.109722
14946	124.550000	-0.801297	0.586854	0.140215				-0.797972	0.785063	-0.051334	-0.786145	0.780314	0.162095	-0.631029	0.747122	-0.288825	-0.607282	1.130771	-0.041129	-0.610644	0.734240	0.314475	-0.603947	1.142980	0.063358	-0.599797	1.079918	0.075772				-0.352461	0.608585	0.150749				-0.188708	0.065161	-0.157985	-0.165945	0.064899	0.205109	-0.154814	0.068128	0.176591	0.343696	0.074912	-0.109714
14947	124.558333	-0.800997	0.586669	0.140129				-0.798151	0.784968	-0.051091	-0.786118	0.780363	0.162359	-0.631377	0.746812	-0.288595	-0.607860	1.130617	-0.041360	-0.610447	0.734420	0.314640	-0.604194	1.142987	0.063057	-0.599905	1.079967	0.075621				-0.352433	0.608608	0.150896				-0.188711	0.065158	-0.157975	-0.165943	0.064901	0.205113	-0.154813	0.068132	0.176599	0.343621	0.074891	-0.109706
14948	124.566667	-0.801324	0.586930	0.140412				-0.798271	0.784837	-0.050894	-0.786060	0.780318	0.162517	-0.631739	0.746475	-0.288383	-0.608400	1.130447	-0.041584	-0.610233	0.734647	0.314755	-0.604428	1.143005	0.062785	-0.599999	1.080010	0.075451				-0.352405	0.608636	0.151000				-0.188707	0.065158	-0.157971	-0.165943	0.064894	0.205121	-0.154810	0.068128	0.176607	0.343542	0.074862	-0.109703
14949	124.575000	-0.801299	0.586914	0.140459				-0.798414	0.784697	-0.050720	-0.785973	0.780260	0.162640	-0.632102	0.746154	-0.288242	-0.608907	1.130239	-0.041791	-0.609982	0.734964	0.315094	-0.604636	1.143019	0.062513	-0.600101	1.080054	0.075261				-0.352381	0.608671	0.151062				-0.188706	0.065161	-0.157972	-0.165941	0.064889	0.205116	-0.154806	0.068113	0.176601	0.343452	0.074811	-0.109698
14950	124.583333	-0.800901	0.586617	0.140285				-0.798530	0.784561	-0.050544	-0.785929	0.780261	0.162784	-0.632471	0.745822	-0.288134	-0.609465	1.130140	-0.042068	-0.609811	0.735232	0.315292	-0.604844	1.143041	0.062243	-0.600207	1.080089	0.075052				-0.352365	0.608728	0.151093				-0.188707	0.065164	-0.157974	-0.165942	0.064882	0.205110	-0.154798	0.068098	0.176589	0.343336	0.074772	-0.109698
14951	124.591667	-0.801035	0.586738	0.140433				-0.798711	0.784388	-0.050453	-0.785953	0.780206	0.162899	-0.632833	0.745517	-0.288098	-0.609994	1.130018	-0.042334	-0.609656	0.735371	0.315182	-0.605045	1.143042	0.061942	-0.600310	1.080116	0.074836				-0.352374	0.608837	0.151106				-0.188713	0.065161	-0.157979	-0.165927	0.064870	0.205093	-0.154790	0.068075	0.176565	0.343219	0.074709	-0.109703
14952	124.600000	-0.801169	0.586870	0.140575				-0.798906	0.784268	-0.050321	-0.785869	0.780237	0.163008	-0.633205	0.745209	-0.288085	-0.610510	1.129892	-0.042607	-0.609508	0.735497	0.315023	-0.605249	1.143049	0.061634	-0.600416	1.080142	0.074599				-0.352405	0.609012	0.151127				-0.188711	0.065162	-0.157988	-0.165919	0.064866	0.205086	-0.154776	0.068062	0.176542	0.343092	0.074647	-0.109698
14953	124.608333	-0.801158	0.586846	0.140586				-0.799095	0.784142	-0.050226	-0.785866	0.780266	0.163164	-0.633616	0.744857	-0.288035	-0.611050	1.129788	-0.042885	-0.609330	0.735857	0.315257	-0.605443	1.143061	0.061323	-0.600523	1.080176	0.074324				-0.352441	0.609308	0.151209				-0.188711	0.065155	-0.157991	-0.165910	0.064858	0.205067	-0.154774	0.068056	0.176527	0.342949	0.074592	-0.109688
14954	124.616667	-0.800744	0.586564	0.140394				-0.799343	0.784023	-0.050142	-0.785838	0.780253	0.163214	-0.634037	0.744499	-0.288002	-0.611553	1.129717	-0.043221	-0.609276	0.735890	0.314902	-0.605645	1.143085	0.060994	-0.600639	1.080186	0.074019				-0.352438	0.609665	0.151325				-0.188712	0.065147	-0.157992	-0.165906	0.064859	0.205056	-0.154771	0.068061	0.176518	0.342799	0.074541	-0.109671
14955	124.625000	-0.800918	0.586699	0.140514				-0.799535	0.783893	-0.050094	-0.785834	0.780203	0.163194	-0.634482	0.744100	-0.287929	-0.612048	1.129646	-0.043534	-0.609274	0.736080	0.314860	-0.605841	1.143100	0.060657	-0.600693	1.080193	0.073656				-0.352417	0.610289	0.151614				-0.188705	0.065153	-0.157995	-0.165904	0.064866	0.205056	-0.154762	0.068063	0.176513	0.342511	0.074677	-0.109837
14956	124.633333	-0.801092	0.586831	0.140630				-0.799734	0.783768	-0.050068	-0.785827	0.780245	0.163236	-0.634940	0.743692	-0.287872	-0.612508	1.129527	-0.043832	-0.609270	0.736311	0.314909	-0.606027	1.143111	0.060291	-0.600895	1.080272	0.073381				-0.352358	0.610966	0.151899				-0.188705	0.065151	-0.157997	-0.165896	0.064870	0.205050	-0.154760	0.068063	0.176505	0.342231	0.074819	-0.110005
14957	124.641667	-0.800905	0.586684	0.140516				-0.799932	0.783642	-0.050065	-0.785840	0.780250	0.163216	-0.635383	0.743312	-0.287972	-0.613033	1.129489	-0.044217	-0.609482	0.736584	0.315162	-0.606248	1.143107	0.059883	-0.600934	1.080231	0.072926				-0.352285	0.611800	0.152203				-0.188703	0.065150	-0.157995	-0.165891	0.064873	0.205035	-0.154752	0.068059	0.176489	0.342089	0.074781	-0.109997
14958	124.650000	-0.800718	0.586523	0.140388				-0.800178	0.783543	-0.050072	-0.785870	0.780158	0.163082	-0.635834	0.742967	-0.288043	-0.613542	1.129447	-0.044586	-0.609766	0.736797	0.315314	-0.606451	1.143107	0.059503	-0.601132	1.080284	0.072628				-0.352237	0.612735	0.152467				-0.188702	0.065151	-0.157997	-0.165882	0.064871	0.205017	-0.154743	0.068039	0.176461	0.341970	0.074740	-0.110004
14959	124.658333	-0.801109	0.586814	0.140596				-0.800346	0.783412	-0.050127	-0.785878	0.780182	0.163013	-0.636289	0.742648	-0.288081	-0.614026	1.129338	-0.044971	-0.610098	0.737007	0.315437	-0.606691	1.143090	0.059065	-0.601272	1.080266	0.072234				-0.352198	0.613807	0.152614				-0.188707	0.065163	-0.158006	-0.165875	0.064866	0.205000	-0.154732	0.068017	0.176428	0.341864	0.074708	-0.110008
14960	124.666667	-0.801167	0.586817	0.140566				-0.800516	0.783281	-0.050207	-0.785887	0.780212	0.162930	-0.636736	0.742322	-0.288189	-0.614489	1.129258	-0.045389	-0.610461	0.737226	0.315560	-0.606915	1.143084	0.058645	-0.601386	1.080282	0.071794				-0.352124	0.614872	0.152597				-0.188711	0.065158	-0.158017	-0.165864	0.064852	0.204978	-0.154720	0.067996	0.176391	0.341769	0.074676	-0.110013
14961	124.675000	-0.800812	0.586511	0.140308				-0.800722	0.783174	-0.050318	-0.785889	0.780210	0.162826	-0.637185	0.742009	-0.288320	-0.614921	1.129175	-0.045841	-0.610945	0.737347	0.315393	-0.607165	1.143076	0.058152	-0.601551	1.080271	0.071389				-0.352092	0.616104	0.152460				-0.188715	0.065159	-0.158024	-0.165861	0.064855	0.204947	-0.154719	0.067988	0.176354	0.341701	0.074650	-0.110021
14962	124.683333	-0.800824	0.586516	0.140254				-0.800929	0.783076	-0.050451	-0.785921	0.780232	0.162723	-0.637621	0.741721	-0.288462	-0.615372	1.129095	-0.046320	-0.611295	0.737646	0.315653	-0.607393	1.143058	0.057655	-0.601695	1.080281	0.070942				-0.352043	0.617397	0.152237				-0.188718	0.065153	-0.158034	-0.165854	0.064855	0.204922	-0.154714	0.067981	0.176325	0.341649	0.074624	-0.110022
14963	124.691667	-0.801154	0.586761	0.140391				-0.801084	0.782976	-0.050600	-0.785954	0.780218	0.162553	-0.638039	0.741467	-0.288619	-0.615756	1.128989	-0.046764	-0.611778	0.737945	0.315816	-0.607613	1.143040	0.057178	-0.601824	1.080264	0.070475				-0.351944	0.618705	0.151924				-0.188719	0.065153	-0.158047	-0.165852	0.064863	0.204901	-0.154707	0.067981	0.176300	0.341608	0.074619	-0.110024
14964	124.700000	-0.801153	0.586722	0.140297				-0.801272	0.782943	-0.050723	-0.786006	0.780227	0.162393	-0.638440	0.741234	-0.288788	-0.616153	1.128890	-0.047246	-0.612276	0.738272	0.315992	-0.607796	1.142956	0.056662	-0.601788	1.080137	0.069871				-0.351854	0.620030	0.151654				-0.188717	0.065145	-0.158054	-0.165856	0.064870	0.204879	-0.154703	0.067990	0.176281	0.341580	0.074606	-0.110014
14965	124.708333	-0.800859	0.586551	0.140068				-0.801471	0.782903	-0.050878	-0.786004	0.780172	0.162162	-0.638834	0.741035	-0.288970	-0.616589	1.128737	-0.047679	-0.612803	0.738642	0.316145	-0.608004	1.142893	0.056187	-0.601995	1.080152	0.069495				-0.351673	0.621326	0.151244				-0.188717	0.065150	-0.158060	-0.165849	0.064880	0.204860	-0.154705	0.067988	0.176260	0.341566	0.074598	-0.110015
14966	124.716667	-0.801252	0.586877	0.140232				-0.801616	0.782840	-0.051067	-0.786065	0.780145	0.161952	-0.639204	0.740846	-0.289150	-0.617017	1.128636	-0.048195	-0.613318	0.739169	0.316518	-0.608222	1.142818	0.055699	-0.602068	1.080105	0.069041				-0.351515	0.622590	0.150729				-0.188719	0.065148	-0.158064	-0.165845	0.064889	0.204833	-0.154695	0.067980	0.176229	0.341554	0.074595	-0.110020
14967	124.725000	-0.801220	0.586847	0.140118				-0.801735	0.782798	-0.051236	-0.786027	0.780210	0.161764	-0.639553	0.740682	-0.289339	-0.617358	1.128475	-0.048633	-0.613663	0.739556	0.316609	-0.608424	1.142756	0.055184	-0.602013	1.079977	0.068450				-0.351557	0.623817	0.150098				-0.188720	0.065158	-0.158076	-0.165839	0.064891	0.204817	-0.154691	0.067963	0.176202	0.341551	0.074597	-0.110032
14968	124.733333	-0.800849	0.586609	0.139830				-0.801881	0.782758	-0.051432	-0.786087	0.780269	0.161606	-0.639897	0.740517	-0.289598	-0.617655	1.128300	-0.049084	-0.613914	0.740082	0.316842	-0.608621	1.142726	0.054704	-0.602247	1.080031	0.068103				-0.351736	0.625014	0.149290				-0.188721	0.065159	-0.158079	-0.165843	0.064886	0.204793	-0.154679	0.067944	0.176172	0.341559	0.074595	-0.110040
14969	124.741667	-0.800851	0.586644	0.139754				-0.801964	0.782678	-0.051673	-0.786091	0.780286	0.161394	-0.640221	0.740383	-0.289796	-0.617880	1.128238	-0.049649	-0.614061	0.740680	0.317161	-0.608842	1.142670	0.054123	-0.602211	1.079939	0.067490				-0.352107	0.626208	0.148209				-0.188723	0.065158	-0.158089	-0.165830	0.064878	0.204774	-0.154675	0.067923	0.176148	0.341571	0.074600	-0.110049
14970	124.750000	-0.801249	0.587008	0.139916				-0.802157	0.782719	-0.051826	-0.786141	0.780327	0.161166	-0.640530	0.740248	-0.289989	-0.618229	1.128185	-0.050169	-0.614086	0.741310	0.317466	-0.609057	1.142690	0.053600	-0.602335	1.079970	0.066994				-0.352638	0.627440	0.146847				-0.188719	0.065145	-0.158094	-0.165832	0.064868	0.204763	-0.154667	0.067909	0.176131	0.341597	0.074602	-0.110043
14971	124.758333	-0.800845	0.586733	0.139589				-0.802228	0.782665	-0.052048	-0.786190	0.780401	0.160921	-0.640836	0.740090	-0.290215	-0.618392	1.128130	-0.050719	-0.613937	0.741928	0.317689	-0.609271	1.142733	0.053031	-0.602563	1.080076	0.066544				-0.353314	0.628779	0.145146				-0.188720	0.065146	-0.158112	-0.165829	0.064871	0.204754	-0.154669	0.067911	0.176118	0.341637	0.074614	-0.110035
14972	124.766667	-0.800843	0.586786	0.139515				-0.802291	0.782600	-0.052275	-0.786235	0.780488	0.160683	-0.641127	0.739932	-0.290455	-0.618526	1.128077	-0.051312	-0.613571	0.742598	0.317980	-0.609500	1.142802	0.052434	-0.602838	1.080202	0.066071				-0.354070	0.630197	0.143214				-0.188721	0.065143	-0.158123	-0.165826	0.064880	0.204743	-0.154670	0.067920	0.176119	0.341685	0.074635	-0.110024
14973	124.775000	-0.800808	0.586832	0.139432				-0.802424	0.782539	-0.052502	-0.786295	0.780581	0.160469	-0.641398	0.739765	-0.290678	-0.618708	1.128062	-0.051941	-0.613196	0.743138	0.318042	-0.609761	1.142879	0.051804	-0.603004	1.080251	0.065438				-0.355034	0.631517	0.141012				-0.188722	0.065147	-0.158135	-0.165830	0.064890	0.204748	-0.154675	0.067933	0.176119	0.341742	0.074657	-0.110008
14974	124.783333	-0.801197	0.587209	0.139601				-0.802510	0.782472	-0.052714	-0.786366	0.780735	0.160315	-0.641671	0.739588	-0.290916	-0.618862	1.128069	-0.052564	-0.612590	0.743722	0.318109	-0.610051	1.142974	0.051173	-0.603335	1.080395	0.064908				-0.355857	0.633034	0.138760				-0.188727	0.065149	-0.158147	-0.165826	0.064897	0.204746	-0.154681	0.067945	0.176121	0.341818	0.074680	-0.109995
14975	124.791667	-0.800798	0.586930	0.139288				-0.802596	0.782390	-0.052927	-0.786430	0.780839	0.160115	-0.641929	0.739381	-0.291154	-0.618995	1.128028	-0.053258	-0.611947	0.744166	0.318006	-0.610356	1.143060	0.050480	-0.603581	1.080458	0.064226				-0.356626	0.634530	0.136389				-0.188722	0.065142	-0.158151	-0.165828	0.064900	0.204744	-0.154685	0.067946	0.176124	0.341905	0.074704	-0.109988
14976	124.800000	-0.800766	0.586967	0.139218				-0.802653	0.782260	-0.053167	-0.786498	0.780902	0.159868	-0.642174	0.739175	-0.291397	-0.619116	1.128020	-0.053978	-0.611277	0.744459	0.317662	-0.610696	1.143141	0.049760	-0.603982	1.080601	0.063652				-0.357329	0.636012	0.133975				-0.188725	0.065143	-0.158161	-0.165837	0.064900	0.204743	-0.154679	0.067944	0.176113	0.342006	0.074739	-0.109990
14977	124.808333	-0.800760	0.587018	0.139148				-0.802737	0.782157	-0.053367	-0.786559	0.780980	0.159624	-0.642395	0.738949	-0.291627	-0.619183	1.127982	-0.054714	-0.610473	0.744827	0.317474	-0.611067	1.143234	0.049042	-0.604296	1.080661	0.062939				-0.357887	0.637538	0.131731				-0.188720	0.065133	-0.158166	-0.165837	0.064894	0.204741	-0.154678	0.067930	0.176109	0.342123	0.074763	-0.109982
14978	124.816667	-0.800770	0.587057	0.139090				-0.802788	0.781991	-0.053609	-0.786633	0.781064	0.159385	-0.642605	0.738689	-0.291906	-0.619258	1.127944	-0.055532	-0.609671	0.744967	0.316881	-0.611470	1.143299	0.048248	-0.604634	1.080716	0.062189				-0.358405	0.638865	0.129375				-0.188718	0.065135	-0.158180	-0.165837	0.064890	0.204740	-0.154674	0.067918	0.176105	0.342264	0.074806	-0.109992
14979	124.825000	-0.800744	0.587082	0.139018				-0.802918	0.781902	-0.053788	-0.786728	0.781180	0.159221	-0.642801	0.738450	-0.292128	-0.619323	1.127934	-0.056346	-0.608811	0.745136	0.316372	-0.611871	1.143383	0.047460	-0.605140	1.080869	0.061547				-0.358561	0.640309	0.127309				-0.188715	0.065131	-0.158193	-0.165836	0.064882	0.204740	-0.154677	0.067921	0.176108	0.342568	0.074694	-0.109826
14980	124.833333	-0.800740	0.587113	0.138950				-0.803055	0.781806	-0.053964	-0.786821	0.781237	0.159000	-0.642992	0.738197	-0.292355	-0.619403	1.127892	-0.057146	-0.608035	0.745188	0.315690	-0.612338	1.143483	0.046631	-0.605673	1.081031	0.060878				-0.358622	0.641681	0.125276				-0.188711	0.065126	-0.158197	-0.165833	0.064878	0.204742	-0.154681	0.067921	0.176114	0.342909	0.074604	-0.109668
14981	124.841667	-0.800736	0.587127	0.138889				-0.803095	0.781632	-0.054187	-0.786912	0.781329	0.158827	-0.643171	0.737953	-0.292541	-0.619437	1.127806	-0.058013	-0.607275	0.745274	0.315015	-0.612799	1.143580	0.045803	-0.606160	1.081141	0.060139				-0.358282	0.643146	0.123559				-0.188729	0.065150	-0.158237	-0.165833	0.064884	0.204747	-0.154681	0.067936	0.176124	0.343144	0.074698	-0.109686
14982	124.850000	-0.800750	0.587132	0.138834				-0.803240	0.781491	-0.054390	-0.787041	0.781290	0.158544	-0.643352	0.737699	-0.292720	-0.619521	1.127775	-0.058880	-0.606528	0.745206	0.314189	-0.613292	1.143674	0.044928	-0.606674	1.081261	0.059405				-0.357813	0.644519	0.121933				-0.188708	0.065122	-0.158210	-0.165832	0.064894	0.204755	-0.154687	0.067948	0.176139	0.343410	0.074844	-0.109712
14983	124.858333	-0.800744	0.587125	0.138780				-0.803335	0.781340	-0.054567	-0.787109	0.781359	0.158358	-0.643528	0.737423	-0.292894	-0.619557	1.127641	-0.059737	-0.605819	0.745158	0.313317	-0.613817	1.143757	0.044048	-0.607190	1.081370	0.058643				-0.357082	0.645847	0.120577				-0.188704	0.065121	-0.158209	-0.165837	0.064898	0.204768	-0.154685	0.067959	0.176150	0.343726	0.074967	-0.109719
14984	124.866667	-0.800723	0.587110	0.138723				-0.803433	0.781182	-0.054734	-0.787173	0.781425	0.158192	-0.643708	0.737144	-0.293055	-0.619607	1.127554	-0.060657	-0.605158	0.745061	0.312466	-0.614339	1.143832	0.043160	-0.607721	1.081477	0.057908				-0.356136	0.647120	0.119435				-0.188707	0.065123	-0.158206	-0.165838	0.064902	0.204777	-0.154683	0.067960	0.176164	0.344026	0.075079	-0.109718
14985	124.875000	-0.800924	0.587253	0.138789				-0.803499	0.780998	-0.054910	-0.787211	0.781414	0.158031	-0.643890	0.736839	-0.293230	-0.619618	1.127353	-0.061488	-0.604542	0.744929	0.311641	-0.614863	1.143891	0.042293	-0.608248	1.081579	0.057172				-0.355000	0.648298	0.118540				-0.188701	0.065119	-0.158208	-0.165837	0.064903	0.204783	-0.154686	0.067957	0.176170	0.344279	0.075146	-0.109682
14986	124.883333	-0.800765	0.587080	0.138638				-0.803586	0.780797	-0.055097	-0.787275	0.781460	0.157888	-0.644083	0.736550	-0.293343	-0.619690	1.127181	-0.062358	-0.603927	0.744797	0.310713	-0.615388	1.143919	0.041380	-0.608770	1.081680	0.056476				-0.353596	0.649476	0.117936				-0.188700	0.065115	-0.158204	-0.165840	0.064908	0.204793	-0.154684	0.067952	0.176173	0.344400	0.075172	-0.109595
14987	124.891667	-0.800945	0.587210	0.138705				-0.803708	0.780676	-0.055208	-0.787303	0.781436	0.157744	-0.644289	0.736256	-0.293443	-0.619732	1.127020	-0.063248	-0.603366	0.744669	0.309891	-0.615901	1.143971	0.040520	-0.609269	1.081759	0.055777				-0.352139	0.650616	0.117563				-0.188697	0.065113	-0.158209	-0.165837	0.064896	0.204792	-0.154681	0.067945	0.176178	0.344411	0.075158	-0.109482
14988	124.900000	-0.801034	0.587215	0.138709				-0.803801	0.780526	-0.055339	-0.787295	0.781378	0.157589	-0.644513	0.735965	-0.293519	-0.619765	1.126739	-0.064031	-0.602820	0.744527	0.309013	-0.616376	1.143999	0.039675	-0.609739	1.081835	0.055100				-0.350601	0.651728	0.117459				-0.188699	0.065114	-0.158215	-0.165833	0.064887	0.204795	-0.154680	0.067948	0.176179	0.344374	0.075117	-0.109407
14989	124.908333	-0.800780	0.587046	0.138526				-0.803919	0.780431	-0.055414	-0.787356	0.781454	0.157507	-0.644742	0.735633	-0.293623	-0.619809	1.126477	-0.064844	-0.602346	0.744425	0.308276	-0.616870	1.144018	0.038840	-0.610192	1.081884	0.054438				-0.349090	0.652861	0.117540				-0.188701	0.065109	-0.158217	-0.165834	0.064885	0.204802	-0.154686	0.067957	0.176196	0.344328	0.075110	-0.109412
14990	124.916667	-0.800787	0.587041	0.138501				-0.804027	0.780307	-0.055513	-0.787303	0.781514	0.157441	-0.644988	0.735319	-0.293652	-0.619877	1.126173	-0.065652	-0.601856	0.744296	0.307501	-0.617332	1.144028	0.038049	-0.610629	1.081939	0.053814				-0.347474	0.653926	0.117733				-0.188702	0.065112	-0.158222	-0.165837	0.064888	0.204812	-0.154684	0.067967	0.176209	0.344303	0.075118	-0.109451
14991	124.925000	-0.801170	0.587351	0.138708				-0.804140	0.780271	-0.055529	-0.787283	0.781522	0.157356	-0.645247	0.735036	-0.293632	-0.619963	1.125929	-0.066419	-0.601392	0.744195	0.306791	-0.617816	1.144026	0.037219	-0.611020	1.082010	0.053204				-0.345974	0.654994	0.118140				-0.188702	0.065111	-0.158219	-0.165848	0.064894	0.204830	-0.154690	0.067988	0.176225	0.344304	0.075127	-0.109504
14992	124.933333	-0.801178	0.587356	0.138691				-0.804188	0.780176	-0.055591	-0.787134	0.781465	0.157191	-0.645505	0.734735	-0.293524	-0.620024	1.125592	-0.067112	-0.600940	0.744116	0.306128	-0.618266	1.144033	0.036446	-0.611424	1.082086	0.052678				-0.344501	0.656027	0.118670				-0.188698	0.065109	-0.158214	-0.165841	0.064902	0.204839	-0.154692	0.067996	0.176241	0.344323	0.075156	-0.109555
14993	124.941667	-0.800799	0.587059	0.138449				-0.804306	0.780107	-0.055630	-0.787132	0.781509	0.157113	-0.645826	0.734452	-0.293554	-0.620090	1.125247	-0.067757	-0.600502	0.744046	0.305522	-0.618686	1.144006	0.035725	-0.611791	1.082135	0.052165				-0.343029	0.656815	0.119217				-0.188699	0.065121	-0.158208	-0.165850	0.064905	0.204856	-0.154701	0.068000	0.176261	0.344355	0.075175	-0.109589
14994	124.950000	-0.801179	0.587374	0.138666				-0.804367	0.780034	-0.055661	-0.787120	0.781619	0.157138	-0.646140	0.734154	-0.293515	-0.620179	1.124879	-0.068369	-0.600061	0.743975	0.304902	-0.619089	1.143984	0.035045	-0.612118	1.082177	0.051683				-0.341565	0.657579	0.119937				-0.188696	0.065125	-0.158195	-0.165855	0.064906	0.204866	-0.154705	0.067995	0.176271	0.344392	0.075194	-0.109601
14995	124.958333	-0.801080	0.587264	0.138591				-0.804428	0.779984	-0.055675	-0.787057	0.781674	0.157110	-0.646471	0.733853	-0.293453	-0.620300	1.124608	-0.068984	-0.599681	0.743969	0.304458	-0.619441	1.143955	0.034439	-0.612399	1.082196	0.051229				-0.340128	0.658257	0.120803				-0.188715	0.065155	-0.158212	-0.165854	0.064902	0.204872	-0.154703	0.067996	0.176270	0.344427	0.075216	-0.109590
14996	124.966667	-0.800784	0.587110	0.138426				-0.804479	0.779932	-0.055689	-0.786962	0.781712	0.157067	-0.646818	0.733553	-0.293380	-0.620434	1.124324	-0.069587	-0.599261	0.743920	0.304080	-0.619789	1.143914	0.033839	-0.612653	1.082187	0.050800				-0.338719	0.658823	0.121803				-0.188696	0.065122	-0.158182	-0.165857	0.064895	0.204873	-0.154708	0.067988	0.176276	0.344466	0.075229	-0.109575
14997	124.975000	-0.800963	0.587282	0.138537				-0.804522	0.779892	-0.055698	-0.786901	0.781815	0.157086	-0.647172	0.733245	-0.293303	-0.620587	1.124032	-0.070054	-0.598956	0.743842	0.303524	-0.620109	1.143844	0.033269	-0.612857	1.082171	0.050367				-0.337386	0.659237	0.122752				-0.188695	0.065125	-0.158182	-0.165858	0.064894	0.204873	-0.154709	0.067993	0.176273	0.344504	0.075240	-0.109565
14998	124.983333	-0.801126	0.587454	0.138651				-0.804558	0.779859	-0.055699	-0.786772	0.781893	0.157070	-0.647548	0.732945	-0.293213	-0.620768	1.123777	-0.070543	-0.598626	0.743881	0.303150	-0.620407	1.143783	0.032749	-0.613050	1.082172	0.050007				-0.336107	0.659573	0.123745				-0.188697	0.065115	-0.158182	-0.165854	0.064889	0.204864	-0.154710	0.067990	0.176272	0.344538	0.075257	-0.109559
14999	124.991667	-0.801061	0.587417	0.138617				-0.804584	0.779835	-0.055687	-0.786656	0.781966	0.157012	-0.647924	0.732632	-0.293107	-0.620901	1.123504	-0.070961	-0.598326	0.743958	0.302904	-0.620674	1.143746	0.032324	-0.613196	1.082171	0.049639				-0.334973	0.659817	0.124838				-0.188700	0.065115	-0.158186	-0.165854	0.064885	0.204863	-0.154706	0.067999	0.176275	0.344557	0.075264	-0.109563
15000	125.000000	-0.800725	0.587223	0.138438				-0.804576	0.779767	-0.055699	-0.786601	0.781976	0.156972	-0.648315	0.732316	-0.292995	-0.621042	1.123264	-0.071360	-0.598030	0.744066	0.302662	-0.620884	1.143671	0.031879	-0.613316	1.082158	0.049304				-0.333954	0.659983	0.125922				-0.188706	0.065115	-0.158183	-0.165853	0.064886	0.204866	-0.154709	0.068000	0.176280	0.344566	0.075275	-0.109570
15001	125.008333	-0.800689	0.587252	0.138449				-0.804599	0.779753	-0.055662	-0.786465	0.782139	0.157012	-0.648723	0.731971	-0.292929	-0.621213	1.123130	-0.071741	-0.597726	0.744218	0.302427	-0.621085	1.143649	0.031486	-0.613435	1.082153	0.049032				-0.332941	0.660025	0.127163				-0.188704	0.065118	-0.158188	-0.165854	0.064890	0.204871	-0.154707	0.067996	0.176286	0.344558	0.075265	-0.109572
15002	125.016667	-0.801024	0.587598	0.138689				-0.804614	0.779738	-0.055622	-0.786367	0.782232	0.157018	-0.649135	0.731644	-0.292809	-0.621392	1.123015	-0.072096	-0.597460	0.744471	0.302335	-0.621264	1.143638	0.031191	-0.613532	1.082160	0.048742				-0.331988	0.659980	0.128377				-0.188704	0.065121	-0.158180	-0.165854	0.064890	0.204872	-0.154708	0.067993	0.176281	0.344546	0.075261	-0.109580
15003	125.025000	-0.800806	0.587481	0.138595				-0.804605	0.779705	-0.055592	-0.786268	0.782333	0.157033	-0.649565	0.731309	-0.292682	-0.621526	1.122877	-0.072325	-0.597208	0.744708	0.302257	-0.621431	1.143646	0.030857	-0.613598	1.082179	0.048469				-0.331098	0.659880	0.129683				-0.188706	0.065129	-0.158171	-0.165854	0.064890	0.204875	-0.154706	0.067992	0.176284	0.344538	0.075262	-0.109590
15004	125.033333	-0.800606	0.587367	0.138508				-0.804599	0.779668	-0.055558	-0.786174	0.782501	0.157115	-0.649980	0.730978	-0.292563	-0.621678	1.122812	-0.072620	-0.596979	0.744908	0.302177	-0.621551	1.143614	0.030499	-0.613667	1.082224	0.048235				-0.330351	0.659703	0.130816				-0.188701	0.065134	-0.158168	-0.165855	0.064894	0.204870	-0.154702	0.067985	0.176272	0.344536	0.075268	-0.109601
15005	125.041667	-0.800900	0.587661	0.138732				-0.804568	0.779608	-0.055546	-0.786078	0.782588	0.157129	-0.650376	0.730658	-0.292420	-0.621814	1.122784	-0.072874	-0.596783	0.745186	0.302192	-0.621639	1.143680	0.030288	-0.613707	1.082285	0.048018				-0.329856	0.659585	0.131979				-0.188702	0.065135	-0.158162	-0.165851	0.064886	0.204863	-0.154696	0.067977	0.176260	0.344531	0.075270	-0.109595
15006	125.050000	-0.800844	0.587736	0.138764				-0.804569	0.779586	-0.055496	-0.785955	0.782664	0.157091	-0.650745	0.730340	-0.292263	-0.621916	1.122785	-0.073078	-0.596630	0.745476	0.302296	-0.621697	1.143727	0.030024	-0.613725	1.082369	0.047819				-0.329259	0.659362	0.133174				-0.188702	0.065134	-0.158164	-0.165852	0.064880	0.204852	-0.154695	0.067973	0.176250	0.344537	0.075276	-0.109593
15007	125.058333	-0.800457	0.587494	0.138570				-0.804563	0.779536	-0.055469	-0.785848	0.782720	0.157086	-0.651070	0.730029	-0.292136	-0.621988	1.122796	-0.073252	-0.596418	0.745826	0.302484	-0.621739	1.143865	0.029891	-0.613725	1.082464	0.047633				-0.328677	0.659004	0.134324				-0.188699	0.065127	-0.158159	-0.165846	0.064873	0.204844	-0.154695	0.067968	0.176248	0.344543	0.075282	-0.109600
15008	125.066667	-0.800381	0.587523	0.138589				-0.804561	0.779482	-0.055449	-0.785772	0.782798	0.157108	-0.651363	0.729733	-0.292006	-0.622042	1.122853	-0.073440	-0.596357	0.746071	0.302484	-0.621711	1.143922	0.029645	-0.613709	1.082556	0.047444				-0.328242	0.658825	0.135444				-0.188696	0.065126	-0.158163	-0.165841	0.064862	0.204837	-0.154693	0.067969	0.176233	0.344546	0.075278	-0.109605
15009	125.075000	-0.800316	0.587561	0.138609				-0.804566	0.779423	-0.055437	-0.785683	0.782843	0.157102	-0.651616	0.729455	-0.291862	-0.622053	1.122929	-0.073611	-0.596298	0.746363	0.302662	-0.621693	1.144026	0.029466	-0.613697	1.082673	0.047307				-0.327849	0.658513	0.136576				-0.188695	0.065124	-0.158169	-0.165836	0.064863	0.204829	-0.154685	0.067958	0.176229	0.344548	0.075280	-0.109611
15010	125.083333	-0.800594	0.587861	0.138830				-0.804578	0.779365	-0.055431	-0.785596	0.782878	0.157092	-0.651839	0.729187	-0.291719	-0.622012	1.122995	-0.073789	-0.596258	0.746668	0.302866	-0.621664	1.144145	0.029305	-0.613684	1.082797	0.047184				-0.327391	0.658050	0.137582				-0.188701	0.065116	-0.158175	-0.165828	0.064861	0.204823	-0.154681	0.067946	0.176223	0.344541	0.075283	-0.109617
15011	125.091667	-0.800171	0.587646	0.138641				-0.804597	0.779304	-0.055442	-0.785456	0.782892	0.157050	-0.652028	0.728944	-0.291616	-0.621965	1.123148	-0.073947	-0.596218	0.747020	0.303078	-0.621627	1.144311	0.029187	-0.613690	1.082940	0.047076				-0.327081	0.657489	0.138541				-0.188697	0.065122	-0.158173	-0.165829	0.064861	0.204815	-0.154674	0.067936	0.176207	0.344536	0.075272	-0.109617
15012	125.100000	-0.800103	0.587689	0.138662				-0.804597	0.779240	-0.055468	-0.785382	0.782972	0.157086	-0.652194	0.728719	-0.291516	-0.621849	1.123320	-0.074081	-0.596199	0.747437	0.303353	-0.621558	1.144463	0.029019	-0.613701	1.083127	0.046972				-0.326840	0.656798	0.139435				-0.188696	0.065123	-0.158176	-0.165822	0.064860	0.204803	-0.154674	0.067923	0.176196	0.344524	0.075259	-0.109615
15013	125.108333	-0.800030	0.587749	0.138675				-0.804648	0.779248	-0.055438	-0.785320	0.782962	0.157011	-0.652351	0.728541	-0.291393	-0.621695	1.123480	-0.074153	-0.596162	0.747771	0.303540	-0.621495	1.144683	0.028901	-0.613751	1.083333	0.046877				-0.326662	0.655953	0.140326				-0.188702	0.065126	-0.158168	-0.165821	0.064856	0.204794	-0.154664	0.067916	0.176173	0.344512	0.075257	-0.109614
15014	125.116667	-0.799962	0.587801	0.138683				-0.804651	0.779185	-0.055483	-0.785259	0.782988	0.156981	-0.652494	0.728382	-0.291272	-0.621502	1.123663	-0.074207	-0.596154	0.748104	0.303785	-0.621431	1.144925	0.028790	-0.613820	1.083570	0.046800				-0.326550	0.655005	0.141169				-0.188698	0.065126	-0.158159	-0.165821	0.064852	0.204777	-0.154661	0.067911	0.176162	0.344497	0.075245	-0.109608
15015	125.125000	-0.799894	0.587859	0.138689				-0.804686	0.779167	-0.055501	-0.785238	0.783097	0.157020	-0.652609	0.728249	-0.291180	-0.621292	1.123945	-0.074286	-0.596130	0.748443	0.304040	-0.621368	1.145198	0.028758	-0.613870	1.083787	0.046701				-0.326505	0.654019	0.142112				-0.188702	0.065136	-0.158158	-0.165812	0.064849	0.204767	-0.154657	0.067906	0.176148	0.344478	0.075247	-0.109600
15016	125.133333	-0.799842	0.587910	0.138691				-0.804702	0.779141	-0.055532	-0.785193	0.783081	0.156954	-0.652707	0.728151	-0.291113	-0.621032	1.124171	-0.074363	-0.596091	0.748752	0.304288	-0.621259	1.145423	0.028705	-0.613931	1.084027	0.046681				-0.326447	0.652899	0.142875				-0.188706	0.065137	-0.158159	-0.165805	0.064841	0.204759	-0.154656	0.067902	0.176143	0.344462	0.075238	-0.109596
15017	125.141667	-0.799778	0.587949	0.138689				-0.804722	0.779111	-0.055584	-0.785184	0.783095	0.156889	-0.652776	0.728096	-0.291042	-0.620744	1.124456	-0.074406	-0.596015	0.749055	0.304577	-0.621178	1.145657	0.028693	-0.614001	1.084231	0.046684				-0.326407	0.651873	0.143930				-0.188701	0.065131	-0.158159	-0.165805	0.064839	0.204748	-0.154654	0.067895	0.176133	0.344449	0.075227	-0.109593
15018	125.150000	-0.799708	0.587986	0.138677				-0.804740	0.779076	-0.055651	-0.785189	0.783096	0.156811	-0.652820	0.728081	-0.291002	-0.620408	1.124693	-0.074346	-0.595915	0.749338	0.304848	-0.621082	1.145848	0.028698	-0.614074	1.084422	0.046718				-0.326257	0.650853	0.144890				-0.188703	0.065124	-0.158159	-0.165801	0.064827	0.204742	-0.154652	0.067892	0.176127	0.344426	0.075209	-0.109595
15019	125.158333	-0.799696	0.588024	0.138666				-0.804756	0.779036	-0.055747	-0.785236	0.783112	0.156714	-0.652822	0.728099	-0.291033	-0.620062	1.124914	-0.074267	-0.595859	0.749507	0.304881	-0.620986	1.146016	0.028788	-0.614114	1.084568	0.046751				-0.325999	0.649957	0.145960				-0.188702	0.065130	-0.158169	-0.165800	0.064831	0.204744	-0.154650	0.067879	0.176121	0.344406	0.075187	-0.109598
15020	125.166667	-0.799674	0.588060	0.138655				-0.804764	0.778998	-0.055858	-0.785288	0.783104	0.156595	-0.652797	0.728161	-0.291085	-0.619666	1.125182	-0.074220	-0.595713	0.749717	0.304988	-0.620861	1.146192	0.028903	-0.614162	1.084691	0.046817				-0.325628	0.649144	0.147096				-0.188699	0.065121	-0.158168	-0.165793	0.064828	0.204741	-0.154644	0.067874	0.176118	0.344390	0.075164	-0.109596
15021	125.175000	-0.799623	0.588088	0.138607				-0.804741	0.778948	-0.056014	-0.785360	0.783030	0.156369	-0.652733	0.728311	-0.291069	-0.619304	1.125472	-0.074090	-0.595502	0.749887	0.305024	-0.620783	1.146361	0.029024	-0.614246	1.084827	0.046901				-0.325156	0.648494	0.148389				-0.188703	0.065124	-0.158167	-0.165796	0.064830	0.204738	-0.154639	0.067866	0.176109	0.344373	0.075159	-0.109601
15022	125.183333	-0.799614	0.588110	0.138561				-0.804724	0.778912	-0.056187	-0.785443	0.783050	0.156235	-0.652630	0.728466	-0.291168	-0.618925	1.125816	-0.073939	-0.595237	0.750030	0.305019	-0.620719	1.146516	0.029180	-0.614359	1.084963	0.046995				-0.324574	0.647996	0.149755				-0.188700	0.065124	-0.158164	-0.165794	0.064833	0.204736	-0.154636	0.067860	0.176102	0.344354	0.075145	-0.109601
15023	125.191667	-0.799806	0.588260	0.138620				-0.804718	0.778926	-0.056364	-0.785569	0.782997	0.156024	-0.652464	0.728691	-0.291241	-0.618554	1.126157	-0.073781	-0.594903	0.750107	0.304980	-0.620677	1.146677	0.029364	-0.614533	1.085076	0.047100				-0.323925	0.647891	0.151316				-0.188695	0.065131	-0.158160	-0.165794	0.064836	0.204731	-0.154637	0.067866	0.176098	0.344343	0.075142	-0.109600
15024	125.200000	-0.800008	0.588407	0.138668				-0.804708	0.778955	-0.056551	-0.785711	0.782984	0.155853	-0.652268	0.728954	-0.291322	-0.618204	1.126571	-0.073619	-0.594534	0.750116	0.304897	-0.620674	1.146840	0.029594	-0.614711	1.085194	0.047208				-0.323225	0.647898	0.152845				-0.188697	0.065127	-0.158155	-0.165796	0.064841	0.204720	-0.154637	0.067879	0.176090	0.344326	0.075137	-0.109592
15025	125.208333	-0.799863	0.588274	0.138503				-0.804703	0.779023	-0.056744	-0.785889	0.782936	0.155662	-0.652027	0.729250	-0.291418	-0.617810	1.126878	-0.073359	-0.594120	0.750083	0.304813	-0.620678	1.146999	0.029883	-0.614914	1.085271	0.047331				-0.322398	0.648033	0.154390				-0.188696	0.065123	-0.158154	-0.165799	0.064843	0.204717	-0.154637	0.067887	0.176091	0.344309	0.075127	-0.109591
15026	125.216667	-0.799726	0.588120	0.138327				-0.804661	0.779059	-0.056980	-0.786049	0.782873	0.155448	-0.651750	0.729569	-0.291531	-0.617486	1.127264	-0.073103	-0.593658	0.749913	0.304655	-0.620725	1.147083	0.030178	-0.615133	1.085325	0.047531				-0.321456	0.648289	0.155900				-0.188696	0.065126	-0.158160	-0.165795	0.064841	0.204713	-0.154647	0.067889	0.176093	0.344294	0.075127	-0.109598
15027	125.225000	-0.799969	0.588239	0.138369				-0.804613	0.779122	-0.057216	-0.786244	0.782824	0.155242	-0.651396	0.729939	-0.291552	-0.617175	1.127536	-0.072792	-0.593184	0.749703	0.304507	-0.620824	1.147125	0.030526	-0.615338	1.085293	0.047714				-0.320420	0.648784	0.157372				-0.188700	0.065127	-0.158162	-0.165804	0.064847	0.204720	-0.154652	0.067896	0.176100	0.344278	0.075114	-0.109603
15028	125.233333	-0.800223	0.588356	0.138408				-0.804564	0.779198	-0.057454	-0.786440	0.782762	0.155043	-0.651038	0.730302	-0.291694	-0.616896	1.127864	-0.072480	-0.592699	0.749435	0.304356	-0.620932	1.147130	0.030909	-0.615557	1.085255	0.047967				-0.319335	0.649374	0.158770				-0.188701	0.065124	-0.158171	-0.165810	0.064856	0.204721	-0.154657	0.067898	0.176099	0.344264	0.075093	-0.109608
15029	125.241667	-0.800103	0.588169	0.138223				-0.804511	0.779280	-0.057693	-0.786654	0.782630	0.154802	-0.650670	0.730702	-0.291939	-0.616625	1.128079	-0.072026	-0.592181	0.749119	0.304247	-0.621057	1.147102	0.031386	-0.615750	1.085161	0.048242				-0.318206	0.650157	0.160053				-0.188703	0.065122	-0.158177	-0.165815	0.064856	0.204731	-0.154663	0.067896	0.176103	0.344246	0.075085	-0.109627
15030	125.250000	-0.799994	0.587974	0.138033				-0.804465	0.779372	-0.057919	-0.786857	0.782515	0.154597	-0.650263	0.731116	-0.292118	-0.616396	1.128300	-0.071587	-0.591732	0.748696	0.304006	-0.621215	1.147020	0.031844	-0.615932	1.085046	0.048535				-0.317032	0.650974	0.161190				-0.188693	0.065115	-0.158177	-0.165825	0.064861	0.204739	-0.154669	0.067898	0.176107	0.344227	0.075065	-0.109643
15031	125.258333	-0.800065	0.587925	0.137961				-0.804391	0.779452	-0.058139	-0.787019	0.782396	0.154410	-0.649849	0.731606	-0.292248	-0.616201	1.128538	-0.071097	-0.591295	0.748328	0.303964	-0.621383	1.146922	0.032375	-0.616131	1.084906	0.048934				-0.315768	0.651915	0.162271				-0.188706	0.065123	-0.158182	-0.165834	0.064871	0.204741	-0.154678	0.067912	0.176117	0.344209	0.075069	-0.109658
15032	125.266667	-0.800430	0.588085	0.138062				-0.804326	0.779561	-0.058332	-0.787231	0.782232	0.154247	-0.649439	0.732122	-0.292355	-0.616015	1.128771	-0.070555	-0.590867	0.747892	0.303758	-0.621574	1.146833	0.032970	-0.616306	1.084757	0.049324				-0.314445	0.652933	0.163331				-0.188697	0.065126	-0.158178	-0.165847	0.064878	0.204750	-0.154682	0.067930	0.176135	0.344190	0.075070	-0.109666
15033	125.275000	-0.800202	0.587822	0.137824				-0.804263	0.779685	-0.058490	-0.787358	0.782068	0.154121	-0.648998	0.732649	-0.292453	-0.615869	1.128998	-0.069968	-0.590442	0.747369	0.303425	-0.621747	1.146728	0.033586	-0.616500	1.084608	0.049792				-0.313069	0.654032	0.164365				-0.188701	0.065120	-0.158174	-0.165846	0.064887	0.204754	-0.154692	0.067942	0.176143	0.344178	0.075067	-0.109677
15034	125.283333	-0.800274	0.587771	0.137769				-0.804183	0.779800	-0.058639	-0.787407	0.781830	0.153910	-0.648591	0.733212	-0.292609	-0.615761	1.129234	-0.069340	-0.590038	0.746833	0.303071	-0.621930	1.146645	0.034257	-0.616650	1.084478	0.050260				-0.311692	0.655264	0.165362				-0.188700	0.065117	-0.158170	-0.165847	0.064888	0.204761	-0.154695	0.067949	0.176160	0.344158	0.075063	-0.109685
15035	125.291667	-0.800350	0.587737	0.137724				-0.804106	0.779923	-0.058746	-0.787618	0.781705	0.153891	-0.648169	0.733788	-0.292719	-0.615649	1.129487	-0.068670	-0.589675	0.746385	0.302960	-0.622103	1.146587	0.034961	-0.616827	1.084391	0.050816				-0.310402	0.656688	0.166559				-0.188697	0.065119	-0.158169	-0.165853	0.064889	0.204776	-0.154693	0.067958	0.176171	0.344148	0.075062	-0.109702
15036	125.300000	-0.800352	0.587687	0.137685				-0.804031	0.780051	-0.058831	-0.787741	0.781433	0.153769	-0.647750	0.734368	-0.292872	-0.615586	1.129733	-0.067936	-0.589313	0.745826	0.302684	-0.622254	1.146533	0.035715	-0.616979	1.084291	0.051383				-0.309159	0.658381	0.167722				-0.188696	0.065110	-0.158168	-0.165851	0.064888	0.204784	-0.154697	0.067959	0.176186	0.344135	0.075053	-0.109719
15037	125.308333	-0.800379	0.587644	0.137658				-0.803860	0.780097	-0.058932	-0.787780	0.781309	0.153774	-0.647336	0.734994	-0.292942	-0.615515	1.130000	-0.067189	-0.588982	0.745169	0.302335	-0.622420	1.146490	0.036488	-0.617138	1.084215	0.051995				-0.308005	0.660501	0.168955				-0.188689	0.065109	-0.158176	-0.165851	0.064890	0.204795	-0.154701	0.067960	0.176197	0.344126	0.075046	-0.109735
15038	125.316667	-0.800389	0.587606	0.137640				-0.803860	0.780304	-0.058904	-0.787833	0.781090	0.153733	-0.646929	0.735630	-0.292989	-0.615422	1.130267	-0.066477	-0.588723	0.744606	0.302125	-0.622559	1.146437	0.037254	-0.617235	1.084134	0.052590				-0.306922	0.663022	0.170281				-0.188694	0.065107	-0.158189	-0.165851	0.064892	0.204815	-0.154700	0.067966	0.176206	0.344115	0.075017	-0.109745
15039	125.325000	-0.800389	0.587591	0.137645				-0.803764	0.780441	-0.058898	-0.787868	0.780927	0.153751	-0.646521	0.736265	-0.292991	-0.615384	1.130526	-0.065675	-0.588552	0.743923	0.302012	-0.622657	1.146398	0.038087	-0.617325	1.084045	0.053256				-0.305770	0.666003	0.171907				-0.188690	0.065100	-0.158183	-0.165852	0.064892	0.204823	-0.154700	0.067962	0.176219	0.344105	0.075022	-0.109763
15040	125.333333	-0.800378	0.587578	0.137658				-0.803638	0.780566	-0.058879	-0.787889	0.780757	0.153797	-0.646144	0.736931	-0.293027	-0.615329	1.130818	-0.064867	-0.588517	0.743218	0.301743	-0.622717	1.146354	0.038961	-0.617380	1.083962	0.053947				-0.304933	0.669149	0.173130				-0.188690	0.065103	-0.158184	-0.165861	0.064890	0.204832	-0.154704	0.067971	0.176234	0.344093	0.075021	-0.109774
15041	125.341667	-0.800369	0.587570	0.137688				-0.803574	0.780727	-0.058809	-0.787896	0.780586	0.153873	-0.645773	0.737570	-0.293050	-0.615270	1.131010	-0.063968	-0.588528	0.742408	0.301380	-0.622756	1.146276	0.039835	-0.617365	1.083857	0.054660				-0.304228	0.672760	0.174364				-0.188689	0.065108	-0.158183	-0.165861	0.064889	0.204839	-0.154711	0.067976	0.176247	0.344080	0.075018	-0.109771
15042	125.350000	-0.800323	0.587562	0.137725				-0.803499	0.780893	-0.058725	-0.787896	0.780378	0.153954	-0.645418	0.738246	-0.292934	-0.615196	1.131203	-0.063096	-0.588599	0.741680	0.301276	-0.622745	1.146185	0.040752	-0.617307	1.083733	0.055397				-0.303659	0.676737	0.175681				-0.188682	0.065107	-0.158182	-0.165860	0.064893	0.204837	-0.154710	0.067984	0.176249	0.344065	0.075013	-0.109764
15043	125.358333	-0.800277	0.587558	0.137778				-0.803460	0.781103	-0.058570	-0.787913	0.780166	0.154060	-0.645073	0.738900	-0.292800	-0.615153	1.131408	-0.062178	-0.588927	0.740843	0.300968	-0.622728	1.146109	0.041714	-0.617224	1.083606	0.056188				-0.303412	0.680925	0.177051				-0.188686	0.065107	-0.158182	-0.165860	0.064882	0.204841	-0.154712	0.067984	0.176258	0.344046	0.075011	-0.109762
15044	125.366667	-0.800231	0.587542	0.137834				-0.803392	0.781268	-0.058432	-0.787931	0.780058	0.154317	-0.644778	0.739568	-0.292712	-0.615085	1.131631	-0.061297	-0.589253	0.740223	0.301097	-0.622659	1.146004	0.042645	-0.617141	1.083472	0.056973				-0.303283	0.685250	0.178098				-0.188690	0.065113	-0.158182	-0.165857	0.064883	0.204845	-0.154707	0.067988	0.176260	0.344026	0.075008	-0.109760
15045	125.375000	-0.800188	0.587520	0.137903				-0.803317	0.781409	-0.058287	-0.787916	0.779873	0.154471	-0.644479	0.740158	-0.292613	-0.614977	1.131793	-0.060354	-0.589741	0.739481	0.300908	-0.622568	1.145921	0.043622	-0.617033	1.083365	0.057783				-0.303532	0.689835	0.179146				-0.188686	0.065106	-0.158178	-0.165860	0.064878	0.204856	-0.154704	0.067981	0.176266	0.344010	0.074996	-0.109756
15046	125.383333	-0.800144	0.587500	0.137978				-0.803250	0.781576	-0.058092	-0.787904	0.779635	0.154580	-0.644202	0.740760	-0.292441	-0.615063	1.132056	-0.059494	-0.590402	0.738716	0.300710	-0.622439	1.145856	0.044586	-0.616908	1.083263	0.058597				-0.304057	0.694454	0.180025				-0.188690	0.065109	-0.158186	-0.165852	0.064870	0.204862	-0.154704	0.067972	0.176265	0.343995	0.074978	-0.109760
15047	125.391667	-0.800110	0.587473	0.138061				-0.803173	0.781701	-0.057909	-0.787920	0.779437	0.154760	-0.643951	0.741351	-0.292164	-0.614921	1.132268	-0.058482	-0.591063	0.738038	0.300563	-0.622297	1.145819	0.045590	-0.616781	1.083176	0.059414				-0.304866	0.698963	0.180580				-0.188687	0.065099	-0.158193	-0.165856	0.064867	0.204866	-0.154696	0.067954	0.176266	0.343971	0.074968	-0.109769
15048	125.400000	-0.800077	0.587442	0.138149				-0.803093	0.781811	-0.057724	-0.787947	0.779244	0.154949	-0.643732	0.741901	-0.291979	-0.614872	1.132530	-0.057583	-0.591782	0.737415	0.300453	-0.622113	1.145785	0.046599	-0.616646	1.083115	0.060269				-0.305957	0.703539	0.180979				-0.188687	0.065092	-0.158191	-0.165846	0.064867	0.204867	-0.154694	0.067947	0.176265	0.343954	0.074954	-0.109779
15049	125.408333	-0.800065	0.587415	0.138254				-0.803026	0.781911	-0.057512	-0.788010	0.779075	0.155152	-0.643512	0.742417	-0.291743	-0.614671	1.132702	-0.056530	-0.592544	0.736859	0.300466	-0.621920	1.145763	0.047636	-0.616480	1.083037	0.061095				-0.307272	0.707967	0.181073				-0.188680	0.065088	-0.158191	-0.165842	0.064856	0.204867	-0.154687	0.067945	0.176262	0.343931	0.074947	-0.109781
15050	125.416667	-0.800034	0.587363	0.138346				-0.802890	0.781988	-0.057298	-0.788090	0.778889	0.155407	-0.643302	0.742888	-0.291487	-0.614625	1.133026	-0.055610	-0.593280	0.736401	0.300648	-0.621680	1.145753	0.048663	-0.616315	1.082960	0.061931				-0.308895	0.712242	0.180850				-0.188686	0.065087	-0.158193	-0.165827	0.064846	0.204859	-0.154678	0.067939	0.176264	0.343906	0.074949	-0.109784
15051	125.425000	-0.800041	0.587311	0.138453				-0.802850	0.782054	-0.057112	-0.788202	0.778668	0.155573	-0.643108	0.743303	-0.291252	-0.614343	1.133265	-0.054529	-0.594128	0.736004	0.300934	-0.621429	1.145750	0.049706	-0.616126	1.082927	0.062765				-0.310785	0.716374	0.180184				-0.188683	0.065101	-0.158194	-0.165834	0.064840	0.204857	-0.154678	0.067934	0.176264	0.343885	0.074938	-0.109773
15052	125.433333	-0.800037	0.587253	0.138540				-0.802779	0.782086	-0.056930	-0.788301	0.778557	0.155823	-0.642943	0.743724	-0.290888	-0.614353	1.133644	-0.053625	-0.594971	0.735597	0.301102	-0.621121	1.145732	0.050768	-0.615953	1.082882	0.063636				-0.312906	0.720156	0.179137				-0.188683	0.065096	-0.158188	-0.165828	0.064843	0.204851	-0.154676	0.067938	0.176258	0.343865	0.074925	-0.109764
15053	125.441667	-0.800052	0.587183	0.138635				-0.802757	0.782153	-0.056713	-0.788391	0.778326	0.155912	-0.642804	0.744074	-0.290559	-0.614140	1.133956	-0.052597	-0.595807	0.735209	0.301250	-0.620807	1.145720	0.051782	-0.615749	1.082817	0.064463				-0.315315	0.723503	0.177578				-0.188680	0.065100	-0.158187	-0.165825	0.064844	0.204848	-0.154673	0.067941	0.176259	0.343839	0.074922	-0.109762
15054	125.450000	-0.800074	0.587103	0.138717				-0.802708	0.782223	-0.056485	-0.788673	0.778220	0.156212	-0.642696	0.744384	-0.290216	-0.614053	1.134302	-0.051602	-0.596651	0.734875	0.301458	-0.620490	1.145753	0.052861	-0.615524	1.082751	0.065283				-0.317897	0.726460	0.175634				-0.188679	0.065107	-0.158187	-0.165818	0.064847	0.204852	-0.154671	0.067940	0.176263	0.343819	0.074913	-0.109764
15055	125.458333	-0.800109	0.587015	0.138798				-0.802737	0.782244	-0.056316	-0.788880	0.778079	0.156393	-0.642618	0.744644	-0.289859	-0.613846	1.134650	-0.050563	-0.597617	0.734745	0.301939	-0.620125	1.145740	0.053922	-0.615305	1.082698	0.066136				-0.320570	0.728994	0.173454				-0.188677	0.065102	-0.158181	-0.165822	0.064847	0.204854	-0.154669	0.067939	0.176256	0.343794	0.074900	-0.109763
15056	125.466667	-0.800151	0.586924	0.138882				-0.802683	0.782234	-0.056149	-0.789091	0.777931	0.156588	-0.642568	0.744866	-0.289503	-0.613748	1.135018	-0.049568	-0.598404	0.734460	0.302208	-0.619754	1.145744	0.055008	-0.615080	1.082662	0.066990				-0.323285	0.731064	0.171046				-0.188685	0.065098	-0.158188	-0.165819	0.064844	0.204850	-0.154660	0.067925	0.176237	0.343773	0.074881	-0.109771
15057	125.475000	-0.800599	0.587160	0.139195				-0.802672	0.782246	-0.055966	-0.789298	0.777834	0.156790	-0.642550	0.745048	-0.289120	-0.613539	1.135387	-0.048505	-0.599224	0.734293	0.302724	-0.619377	1.145745	0.056130	-0.614824	1.082587	0.067823				-0.325981	0.732358	0.168393				-0.188683	0.065094	-0.158191	-0.165810	0.064840	0.204838	-0.154662	0.067917	0.176232	0.343755	0.074875	-0.109777
15058	125.483333	-0.800277	0.586732	0.139021				-0.802706	0.782307	-0.055745	-0.789557	0.777630	0.156888	-0.642552	0.745199	-0.288738	-0.613470	1.135776	-0.047485	-0.599914	0.734259	0.303381	-0.618967	1.145714	0.057235	-0.614561	1.082507	0.068670				-0.328496	0.733236	0.165908				-0.188680	0.065096	-0.158191	-0.165812	0.064836	0.204832	-0.154656	0.067912	0.176224	0.343736	0.074868	-0.109780
15059	125.491667	-0.800359	0.586621	0.139087				-0.802711	0.782305	-0.055588	-0.789776	0.777572	0.157104	-0.642601	0.745326	-0.288382	-0.613283	1.136096	-0.046324	-0.600615	0.734301	0.304196	-0.618533	1.145679	0.058370	-0.614295	1.082421	0.069558				-0.330936	0.732602	0.162705				-0.188686	0.065097	-0.158185	-0.165820	0.064838	0.204835	-0.154663	0.067922	0.176224	0.343733	0.074870	-0.109774
15060	125.500000	-0.800861	0.586863	0.139411				-0.802765	0.782356	-0.055392	-0.789968	0.777488	0.157278	-0.642672	0.745420	-0.288036	-0.613255	1.136482	-0.045284	-0.601255	0.734367	0.305070	-0.618130	1.145657	0.059527	-0.614015	1.082326	0.070452				-0.333083	0.731439	0.159787				-0.188682	0.065100	-0.158176	-0.165817	0.064846	0.204831	-0.154666	0.067928	0.176236	0.343730	0.074868	-0.109765
15061	125.508333	-0.800730	0.586526	0.139309				-0.802783	0.782382	-0.055206	-0.790201	0.777298	0.157344	-0.642776	0.745479	-0.287732	-0.613099	1.136801	-0.044119	-0.601784	0.734372	0.305817	-0.617676	1.145605	0.060687	-0.613691	1.082219	0.071329				-0.334964	0.729967	0.157496				-0.188685	0.065106	-0.158169	-0.165822	0.064845	0.204837	-0.154670	0.067936	0.176242	0.343727	0.074872	-0.109760
15062	125.516667	-0.800690	0.586308	0.139282				-0.802913	0.782457	-0.054999	-0.790396	0.777234	0.157554	-0.642913	0.745542	-0.287398	-0.613117	1.137153	-0.043011	-0.602232	0.734410	0.306593	-0.617212	1.145536	0.061849	-0.613386	1.082113	0.072273				-0.336490	0.727656	0.155228				-0.188688	0.065111	-0.158159	-0.165826	0.064857	0.204844	-0.154674	0.067950	0.176250	0.343732	0.074875	-0.109751
15063	125.525000	-0.800985	0.586329	0.139438				-0.802945	0.782465	-0.054833	-0.790780	0.777236	0.157882	-0.643073	0.745557	-0.287180	-0.613070	1.137427	-0.041896	-0.602634	0.734562	0.307589	-0.616743	1.145443	0.063030	-0.613041	1.081960	0.073178				-0.337828	0.725116	0.153517				-0.188692	0.065115	-0.158145	-0.165831	0.064861	0.204856	-0.154684	0.067948	0.176252	0.343738	0.074879	-0.109748
15064	125.533333	-0.800902	0.586074	0.139383				-0.803030	0.782495	-0.054654	-0.790860	0.777086	0.157939	-0.643253	0.745581	-0.286945	-0.613022	1.137688	-0.040797	-0.602963	0.734581	0.308367	-0.616276	1.145316	0.064198	-0.612671	1.081795	0.074080				-0.339006	0.722317	0.152115				-0.188695	0.065122	-0.158138	-0.165838	0.064864	0.204856	-0.154685	0.067948	0.176252	0.343755	0.074880	-0.109749
15065	125.541667	-0.801203	0.586105	0.139545				-0.803049	0.782505	-0.054488	-0.791077	0.776920	0.158037	-0.643440	0.745600	-0.286740	-0.612960	1.137875	-0.039683	-0.603324	0.734724	0.309385	-0.615794	1.145149	0.065320	-0.612299	1.081599	0.074990				-0.340075	0.719317	0.150974				-0.188693	0.065119	-0.158136	-0.165835	0.064856	0.204859	-0.154688	0.067942	0.176245	0.343772	0.074878	-0.109759
15066	125.550000	-0.801134	0.585859	0.139487				-0.803184	0.782576	-0.054299	-0.791286	0.776906	0.158308	-0.643632	0.745628	-0.286548	-0.612995	1.137982	-0.038593	-0.603659	0.734639	0.310149	-0.615326	1.144953	0.066421	-0.611918	1.081367	0.075876				-0.341151	0.716370	0.150055				-0.188696	0.065115	-0.158135	-0.165832	0.064862	0.204855	-0.154683	0.067948	0.176246	0.343792	0.074878	-0.109756
15067	125.558333	-0.801249	0.585757	0.139537				-0.803262	0.782640	-0.054114	-0.791464	0.776846	0.158491	-0.643841	0.745690	-0.286325	-0.612990	1.138087	-0.037592	-0.604094	0.734699	0.311200	-0.614883	1.144697	0.067494	-0.611514	1.081057	0.076722				-0.342411	0.713576	0.149195				-0.188698	0.065125	-0.158130	-0.165837	0.064872	0.204859	-0.154685	0.067966	0.176249	0.343819	0.074894	-0.109758
15068	125.566667	-0.801807	0.585984	0.139826				-0.803302	0.782721	-0.053908	-0.791746	0.776865	0.158791	-0.644051	0.745740	-0.286160	-0.612882	1.138042	-0.036511	-0.604536	0.734453	0.311852	-0.614443	1.144405	0.068552	-0.611086	1.080729	0.077505				-0.343842	0.711022	0.148431				-0.188695	0.065135	-0.158122	-0.165839	0.064870	0.204870	-0.154691	0.067980	0.176261	0.343850	0.074906	-0.109749
15069	125.575000	-0.801486	0.585565	0.139644				-0.803391	0.782815	-0.053719	-0.791776	0.776597	0.158798	-0.644264	0.745804	-0.285987	-0.613028	1.138081	-0.035668	-0.605101	0.734377	0.312787	-0.614042	1.144072	0.069475	-0.610661	1.080372	0.078264				-0.345358	0.708582	0.147673				-0.188694	0.065139	-0.158114	-0.165844	0.064878	0.204874	-0.154701	0.067988	0.176283	0.343884	0.074933	-0.109745
15070	125.583333	-0.801591	0.585469	0.139690				-0.803541	0.782971	-0.053490	-0.791890	0.776531	0.159002	-0.644463	0.745884	-0.285806	-0.613018	1.137981	-0.034773	-0.605729	0.734183	0.313644	-0.613649	1.143697	0.070355	-0.610230	1.079991	0.078966				-0.347030	0.706440	0.147028				-0.188700	0.065147	-0.158104	-0.165854	0.064888	0.204889	-0.154712	0.068005	0.176301	0.343915	0.074949	-0.109736
15071	125.591667	-0.801721	0.585387	0.139738				-0.803608	0.783099	-0.053300	-0.791958	0.776525	0.159276	-0.644633	0.745975	-0.285598	-0.613034	1.137871	-0.034026	-0.606449	0.733757	0.314082	-0.613289	1.143327	0.071162	-0.609822	1.079586	0.079616				-0.348811	0.704492	0.146454				-0.188692	0.065150	-0.158089	-0.165857	0.064891	0.204901	-0.154714	0.068014	0.176316	0.343952	0.074969	-0.109733
15072	125.600000	-0.802175	0.585583	0.140001				-0.803666	0.783240	-0.053112	-0.792012	0.776489	0.159510	-0.644778	0.746082	-0.285363	-0.612851	1.137595	-0.033198	-0.607182	0.733596	0.314901	-0.612933	1.142939	0.071885	-0.609403	1.079156	0.080167				-0.350671	0.702670	0.145940				-0.188703	0.065161	-0.158082	-0.165864	0.064891	0.204912	-0.154719	0.068014	0.176323	0.343988	0.074974	-0.109735
15073	125.608333	-0.801875	0.585238	0.139819				-0.803714	0.783394	-0.052922	-0.791968	0.776285	0.159630	-0.644896	0.746186	-0.285061	-0.612856	1.137439	-0.032699	-0.608038	0.733427	0.315640	-0.612626	1.142531	0.072491	-0.609022	1.078763	0.080661				-0.352565	0.700974	0.145563				-0.188702	0.065159	-0.158069	-0.165868	0.064897	0.204921	-0.154723	0.068015	0.176328	0.344029	0.074994	-0.109735
15074	125.616667	-0.801962	0.585176	0.139852				-0.803785	0.783607	-0.052707	-0.791991	0.776321	0.159848	-0.644990	0.746288	-0.284700	-0.612709	1.137128	-0.032146	-0.608898	0.733167	0.316158	-0.612344	1.142155	0.072991	-0.608647	1.078392	0.081107				-0.354439	0.699226	0.145149				-0.188707	0.065163	-0.158071	-0.165877	0.064905	0.204931	-0.154726	0.068021	0.176342	0.344066	0.075005	-0.109735
15075	125.625000	-0.802007	0.585154	0.139878				-0.803807	0.783797	-0.052537	-0.791997	0.776246	0.160018	-0.645054	0.746392	-0.284269	-0.612602	1.136809	-0.031741	-0.609838	0.733050	0.316820	-0.612094	1.141800	0.073396	-0.608301	1.078017	0.081428				-0.356220	0.697501	0.144985				-0.188715	0.065166	-0.158071	-0.165877	0.064899	0.204935	-0.154732	0.068030	0.176347	0.344101	0.075020	-0.109735
15076	125.633333	-0.802061	0.585133	0.139902				-0.803813	0.783993	-0.052374	-0.791941	0.776055	0.160089	-0.645084	0.746459	-0.283818	-0.612523	1.136537	-0.031514	-0.610759	0.732844	0.317268	-0.611935	1.141495	0.073644	-0.608025	1.077736	0.081749				-0.357927	0.695655	0.144792				-0.188714	0.065167	-0.158069	-0.165879	0.064898	0.204937	-0.154739	0.068038	0.176360	0.344117	0.075035	-0.109727
15077	125.641667	-0.802089	0.585127	0.139911				-0.803793	0.784196	-0.052216	-0.791867	0.775956	0.160227	-0.645123	0.746524	-0.283174	-0.612395	1.136180	-0.031278	-0.611713	0.732747	0.317789	-0.611842	1.141272	0.073837	-0.607791	1.077526	0.081967				-0.359496	0.693706	0.144830				-0.188721	0.065167	-0.158071	-0.165885	0.064903	0.204942	-0.154745	0.068052	0.176373	0.344129	0.075046	-0.109708
15078	125.650000	-0.802114	0.585147	0.139920				-0.803782	0.784444	-0.052048	-0.791867	0.776052	0.160450	-0.645164	0.746535	-0.282502	-0.612285	1.135854	-0.031198	-0.612656	0.732665	0.318285	-0.611790	1.141132	0.073936	-0.607641	1.077415	0.082217				-0.361016	0.691693	0.144833				-0.188723	0.065163	-0.158061	-0.165889	0.064907	0.204956	-0.154751	0.068070	0.176388	0.344141	0.075044	-0.109677
15079	125.658333	-0.802305	0.585288	0.140031				-0.803704	0.784648	-0.051921	-0.791827	0.776026	0.160550	-0.645239	0.746489	-0.281775	-0.612168	1.135530	-0.031176	-0.613594	0.732651	0.318843	-0.611798	1.141091	0.073942	-0.607552	1.077398	0.082380				-0.362477	0.689566	0.144915				-0.188723	0.065177	-0.158063	-0.165897	0.064913	0.204963	-0.154757	0.068072	0.176409	0.344156	0.075062	-0.109671
15080	125.666667	-0.802133	0.585195	0.139928				-0.803599	0.784845	-0.051810	-0.791823	0.776096	0.160708	-0.645346	0.746399	-0.280924	-0.612076	1.135245	-0.031230	-0.614475	0.732552	0.319192	-0.611855	1.141131	0.073870	-0.607513	1.077463	0.082520				-0.363862	0.687393	0.145104				-0.188725	0.065178	-0.158059	-0.165901	0.064913	0.204975	-0.154760	0.068078	0.176423	0.344172	0.075070	-0.109664
15081	125.675000	-0.802125	0.585224	0.139917				-0.803449	0.785030	-0.051717	-0.791752	0.776078	0.160758	-0.645491	0.746232	-0.280036	-0.611957	1.134873	-0.031338	-0.615349	0.732528	0.319606	-0.611966	1.141240	0.073707	-0.607545	1.077621	0.082628				-0.365126	0.685085	0.145274				-0.188722	0.065181	-0.158055	-0.165907	0.064917	0.204990	-0.154765	0.068086	0.176429	0.344189	0.075075	-0.109662
15082	125.683333	-0.802106	0.585277	0.139917				-0.803322	0.785235	-0.051619	-0.791672	0.776069	0.160795	-0.645683	0.745981	-0.279162	-0.611851	1.134553	-0.031534	-0.616182	0.732524	0.319991	-0.612117	1.141407	0.073474	-0.607641	1.077817	0.082710				-0.366311	0.682705	0.145532				-0.188728	0.065189	-0.158059	-0.165912	0.064921	0.205002	-0.154768	0.068090	0.176435	0.344206	0.075084	-0.109664
15083	125.691667	-0.802077	0.585322	0.139907				-0.803082	0.785367	-0.051568	-0.791602	0.776093	0.160864	-0.645912	0.745698	-0.278154	-0.611764	1.134242	-0.031814	-0.616963	0.732537	0.320339	-0.612341	1.141611	0.073174	-0.607764	1.078094	0.082746				-0.367381	0.680271	0.145792				-0.188727	0.065188	-0.158067	-0.165913	0.064917	0.205001	-0.154772	0.068083	0.176433	0.344222	0.075084	-0.109661
15084	125.700000	-0.802040	0.585374	0.139900				-0.802828	0.785456	-0.051552	-0.791559	0.776170	0.160956	-0.646139	0.745364	-0.277200	-0.611694	1.133912	-0.032123	-0.617713	0.732573	0.320675	-0.612597	1.141859	0.072841	-0.607958	1.078396	0.082769				-0.368362	0.677747	0.146089				-0.188729	0.065182	-0.158076	-0.165912	0.064914	0.204995	-0.154772	0.068083	0.176432	0.344232	0.075086	-0.109664
15085	125.708333	-0.802201	0.585607	0.140023				-0.802641	0.785617	-0.051481	-0.791471	0.776191	0.160990	-0.646352	0.744987	-0.276286	-0.611546	1.133546	-0.032525	-0.618418	0.732640	0.320994	-0.612915	1.142106	0.072379	-0.608174	1.078716	0.082704				-0.369192	0.675098	0.146366				-0.188728	0.065172	-0.158082	-0.165909	0.064915	0.204994	-0.154769	0.068086	0.176427	0.344232	0.075088	-0.109657
15086	125.716667	-0.801948	0.585486	0.139892				-0.802367	0.785716	-0.051437	-0.791346	0.776217	0.161009	-0.646597	0.744629	-0.275408	-0.611448	1.133218	-0.032950	-0.619086	0.732735	0.321308	-0.613249	1.142367	0.071863	-0.608436	1.079066	0.082603				-0.369871	0.672423	0.146909				-0.188724	0.065167	-0.158092	-0.165910	0.064913	0.204991	-0.154773	0.068078	0.176432	0.344238	0.075086	-0.109657
15087	125.725000	-0.802046	0.585660	0.139987				-0.802134	0.785788	-0.051414	-0.791238	0.776227	0.161028	-0.646669	0.744271	-0.274588	-0.611291	1.132829	-0.033455	-0.619717	0.732859	0.321621	-0.613598	1.142647	0.071309	-0.608724	1.079425	0.082467				-0.370566	0.669640	0.147306				-0.188727	0.065167	-0.158099	-0.165907	0.064910	0.204982	-0.154770	0.068079	0.176425	0.344234	0.075089	-0.109647
15088	125.733333	-0.801812	0.585597	0.139894				-0.801882	0.785840	-0.051374	-0.791160	0.776253	0.161073	-0.646691	0.743962	-0.273755	-0.611256	1.132474	-0.034034	-0.620315	0.733008	0.321944	-0.613952	1.142882	0.070704	-0.609006	1.079729	0.082280				-0.371026	0.666857	0.147959				-0.188730	0.065160	-0.158101	-0.165900	0.064914	0.204984	-0.154763	0.068073	0.176427	0.344228	0.075094	-0.109650
15089	125.741667	-0.801930	0.585824	0.140022				-0.801627	0.785836	-0.051343	-0.791054	0.776261	0.161110	-0.646768	0.743685	-0.273113	-0.611040	1.132002	-0.034588	-0.620871	0.733236	0.322303	-0.614329	1.143059	0.070077	-0.609296	1.079993	0.082068				-0.371380	0.664015	0.148643				-0.188726	0.065155	-0.158101	-0.165902	0.064910	0.204987	-0.154761	0.068069	0.176430	0.344226	0.075089	-0.109652
15090	125.750000	-0.801658	0.585712	0.139918				-0.801384	0.785845	-0.051279	-0.790951	0.776262	0.161152	-0.646731	0.743461	-0.272412	-0.610860	1.131541	-0.035222	-0.621388	0.733476	0.322656	-0.614681	1.143150	0.069361	-0.609571	1.080190	0.081796				-0.371662	0.661134	0.149376				-0.188717	0.065166	-0.158099	-0.165888	0.064912	0.204985	-0.154754	0.068067	0.176423	0.344214	0.075093	-0.109658
15091	125.758333	-0.801519	0.585743	0.139924				-0.801205	0.785843	-0.051210	-0.790847	0.776212	0.161146	-0.646635	0.743255	-0.271854	-0.610635	1.131000	-0.035856	-0.621842	0.733655	0.322940	-0.615082	1.143171	0.068641	-0.609833	1.080305	0.081456				-0.371851	0.658291	0.150324				-0.188725	0.065160	-0.158100	-0.165887	0.064908	0.204979	-0.154748	0.068058	0.176412	0.344207	0.075091	-0.109663
15092	125.766667	-0.801427	0.585786	0.139948				-0.800983	0.785800	-0.051161	-0.790719	0.776252	0.161206	-0.646508	0.743039	-0.271432	-0.610382	1.130462	-0.036544	-0.622270	0.733910	0.323293	-0.615496	1.143132	0.067890	-0.610072	1.080337	0.081025				-0.371976	0.655463	0.151359				-0.188720	0.065158	-0.158097	-0.165886	0.064904	0.204978	-0.154741	0.068048	0.176401	0.344192	0.075079	-0.109666
15093	125.775000	-0.801334	0.585832	0.139973				-0.800775	0.785753	-0.051108	-0.790609	0.776245	0.161245	-0.646379	0.742924	-0.271116	-0.610140	1.129875	-0.037268	-0.622661	0.734159	0.323643	-0.615912	1.143017	0.067048	-0.610343	1.080293	0.080510				-0.372004	0.652676	0.152527				-0.188718	0.065145	-0.158101	-0.165877	0.064895	0.204964	-0.154732	0.068035	0.176385	0.344165	0.075062	-0.109678
15094	125.783333	-0.801235	0.585883	0.140007				-0.800568	0.785702	-0.051053	-0.790519	0.776159	0.161227	-0.646206	0.742819	-0.270898	-0.609887	1.129349	-0.038093	-0.623014	0.734409	0.324012	-0.616371	1.142865	0.066140	-0.610604	1.080231	0.079878				-0.371954	0.649911	0.153751				-0.188720	0.065146	-0.158112	-0.165868	0.064877	0.204951	-0.154725	0.068027	0.176371	0.344134	0.075048	-0.109691
15095	125.791667	-0.801316	0.586056	0.140138				-0.800456	0.785701	-0.050979	-0.790370	0.776080	0.161243	-0.646008	0.742751	-0.270784	-0.609556	1.128765	-0.039060	-0.623330	0.734638	0.324384	-0.616873	1.142673	0.065044	-0.610965	1.080152	0.079137				-0.371805	0.647214	0.155075				-0.188720	0.065142	-0.158115	-0.165862	0.064872	0.204941	-0.154722	0.068011	0.176359	0.344097	0.075020	-0.109707
15096	125.800000	-0.801062	0.585966	0.140082				-0.800297	0.785685	-0.050910	-0.790367	0.776242	0.161405	-0.645805	0.742711	-0.270765	-0.609192	1.128206	-0.040146	-0.623617	0.734875	0.324793	-0.617334	1.142425	0.063722	-0.611364	1.080011	0.078172				-0.371600	0.644427	0.156272				-0.188759	0.065199	-0.158170	-0.165860	0.064866	0.204932	-0.154713	0.068000	0.176347	0.344055	0.074995	-0.109721
15097	125.808333	-0.801136	0.586142	0.140219				-0.800129	0.785678	-0.050838	-0.790238	0.776226	0.161426	-0.645590	0.742703	-0.270838	-0.608731	1.127683	-0.041523	-0.623845	0.735142	0.325243	-0.617951	1.142154	0.062231	-0.611864	1.079819	0.076932				-0.371334	0.641659	0.157592				-0.188716	0.065134	-0.158111	-0.165851	0.064867	0.204927	-0.154706	0.067991	0.176340	0.344016	0.074984	-0.109738
15098	125.816667	-0.801198	0.586311	0.140367				-0.799963	0.785685	-0.050748	-0.790108	0.776297	0.161524	-0.645361	0.742712	-0.270979	-0.608174	1.127091	-0.043074	-0.624010	0.735446	0.325730	-0.618722	1.141835	0.060512	-0.612437	1.079559	0.075436				-0.371056	0.638776	0.158809				-0.188715	0.065137	-0.158101	-0.165848	0.064864	0.204930	-0.154699	0.067986	0.176335	0.343968	0.074957	-0.109753
15099	125.825000	-0.800991	0.586291	0.140357				-0.799795	0.785694	-0.050653	-0.789922	0.776228	0.161528	-0.645134	0.742701	-0.271194	-0.607426	1.126544	-0.044943	-0.624059	0.735795	0.326226	-0.619636	1.141422	0.058419	-0.613213	1.079232	0.073624				-0.370788	0.635716	0.159983				-0.188710	0.065142	-0.158087	-0.165847	0.064866	0.204930	-0.154697	0.067984	0.176336	0.343915	0.074939	-0.109753
15100	125.833333	-0.801072	0.586423	0.140469				-0.799672	0.785756	-0.050512	-0.789816	0.776481	0.161715	-0.644877	0.742652	-0.271399	-0.606282	1.125905	-0.046988	-0.624018	0.736212	0.326754	-0.620719	1.140981	0.056034	-0.614118	1.078912	0.071569				-0.370548	0.632500	0.161106				-0.188709	0.065149	-0.158073	-0.165837	0.064867	0.204937	-0.154690	0.067981	0.176331	0.343869	0.074927	-0.109757
15101	125.841667	-0.801031	0.586601	0.140581				-0.799480	0.785787	-0.050380	-0.789551	0.776730	0.161903	-0.644673	0.742540	-0.271813	-0.605030	1.125127	-0.049197	-0.623853	0.736665	0.327271	-0.621977	1.140591	0.053340	-0.615213	1.078674	0.069373				-0.370343	0.629008	0.162143				-0.188707	0.065150	-0.158062	-0.165836	0.064858	0.204933	-0.154689	0.067973	0.176339	0.343813	0.074904	-0.109758
15102	125.850000	-0.800937	0.586683	0.140620				-0.799334	0.785809	-0.050266	-0.789253	0.776794	0.161863	-0.644448	0.742374	-0.272207	-0.603609	1.124311	-0.051486	-0.623576	0.737159	0.327773	-0.623335	1.140302	0.050529	-0.616453	1.078541	0.067160				-0.370199	0.625405	0.163238				-0.188716	0.065158	-0.158062	-0.165826	0.064855	0.204928	-0.154689	0.067972	0.176336	0.343762	0.074878	-0.109758
15103	125.858333	-0.800488	0.586480	0.140412				-0.799186	0.785810	-0.050183	-0.788948	0.777054	0.162002	-0.644192	0.742141	-0.272481	-0.602082	1.123376	-0.053675	-0.623151	0.737665	0.328226	-0.624815	1.140188	0.047777	-0.617729	1.078540	0.064983				-0.370232	0.621694	0.164161				-0.188719	0.065147	-0.158057	-0.165834	0.064841	0.204928	-0.154684	0.067961	0.176332	0.343704	0.074840	-0.109750
15104	125.866667	-0.800433	0.586633	0.140431				-0.799030	0.785794	-0.050129	-0.788694	0.777389	0.162088	-0.644055	0.741879	-0.272876	-0.600568	1.122379	-0.055693	-0.622615	0.738196	0.328634	-0.626047	1.139888	0.044628	-0.618970	1.078648	0.062930				-0.370410	0.618276	0.164791				-0.188723	0.065155	-0.158066	-0.165830	0.064834	0.204917	-0.154684	0.067955	0.176325	0.343658	0.074808	-0.109752
15105	125.875000	-0.800677	0.587021	0.140655				-0.798833	0.785745	-0.050129	-0.788423	0.777664	0.162102	-0.643874	0.741575	-0.273219	-0.599148	1.121461	-0.057626	-0.621907	0.738725	0.329018	-0.627299	1.139955	0.042082	-0.620154	1.078873	0.061040				-0.370732	0.615852	0.164913				-0.188729	0.065152	-0.158061	-0.165828	0.064834	0.204913	-0.154686	0.067956	0.176312	0.343611	0.074797	-0.109757
15106	125.883333	-0.800243	0.586886	0.140441				-0.798654	0.785700	-0.050163	-0.788040	0.777693	0.161951	-0.643707	0.741246	-0.273539	-0.597819	1.120606	-0.059392	-0.621102	0.739205	0.329339	-0.628303	1.139955	0.039478	-0.621380	1.079116	0.059266				-0.371267	0.614510	0.164655				-0.188732	0.065156	-0.158059	-0.165837	0.064836	0.204901	-0.154691	0.067942	0.176298	0.343582	0.074769	-0.109759
15107	125.891667	-0.800195	0.587011	0.140431				-0.798424	0.785653	-0.050226	-0.787928	0.778101	0.161934	-0.643552	0.740949	-0.273790	-0.596724	1.119868	-0.060862	-0.620341	0.739499	0.329454	-0.629048	1.139859	0.036955	-0.622245	1.079437	0.057760				-0.371832	0.614252	0.164281				-0.188738	0.065165	-0.158058	-0.165849	0.064848	0.204892	-0.154693	0.067945	0.176270	0.343548	0.074761	-0.109770
15108	125.900000	-0.800141	0.587115	0.140414				-0.798131	0.785581	-0.050338	-0.787698	0.778342	0.161817	-0.643403	0.740677	-0.273990	-0.595876	1.119205	-0.062289	-0.619582	0.739724	0.329554	-0.629846	1.140003	0.034956	-0.623129	1.079754	0.056325				-0.372174	0.614507	0.163998				-0.188743	0.065176	-0.158053	-0.165852	0.064861	0.204874	-0.154701	0.067949	0.176251	0.343534	0.074762	-0.109775
15109	125.908333	-0.800215	0.587283	0.140456				-0.797904	0.785520	-0.050511	-0.787597	0.778509	0.161660	-0.643251	0.740428	-0.274181	-0.595019	1.118678	-0.063595	-0.618862	0.740003	0.329687	-0.630544	1.140080	0.032994	-0.623770	1.079947	0.054893				-0.372242	0.615089	0.163786				-0.188738	0.065174	-0.158042	-0.165853	0.064872	0.204869	-0.154701	0.067963	0.176245	0.343515	0.074764	-0.109777
15110	125.916667	-0.799998	0.587277	0.140328				-0.797651	0.785463	-0.050700	-0.787525	0.778619	0.161459	-0.643113	0.740241	-0.274260	-0.594281	1.118143	-0.064711	-0.618179	0.740346	0.329796	-0.631236	1.140179	0.031183	-0.624479	1.080204	0.053602				-0.372111	0.615757	0.163517				-0.188744	0.065184	-0.158044	-0.165854	0.064875	0.204869	-0.154705	0.067970	0.176257	0.343512	0.074758	-0.109772
15111	125.925000	-0.799978	0.587352	0.140270				-0.797365	0.785390	-0.050944	-0.787522	0.778709	0.161214	-0.642993	0.740129	-0.274268	-0.593563	1.117670	-0.065816	-0.617503	0.740840	0.330024	-0.631862	1.140267	0.029573	-0.625226	1.080524	0.052523				-0.371741	0.616395	0.163143				-0.188742	0.065181	-0.158052	-0.165856	0.064865	0.204902	-0.154709	0.067977	0.176297	0.343518	0.074769	-0.109780
15112	125.933333	-0.800314	0.587714	0.140410				-0.797034	0.785271	-0.051238	-0.787571	0.778764	0.160932	-0.642887	0.740057	-0.274224	-0.593017	1.117266	-0.066779	-0.616865	0.741266	0.329934	-0.632357	1.140285	0.027946	-0.625847	1.080786	0.051513				-0.371188	0.616942	0.162783				-0.188738	0.065174	-0.158050	-0.165859	0.064870	0.204926	-0.154714	0.067986	0.176335	0.343529	0.074781	-0.109778
15113	125.941667	-0.800093	0.587638	0.140186				-0.796736	0.785133	-0.051572	-0.787682	0.778682	0.160524	-0.642810	0.740044	-0.274109	-0.592623	1.116884	-0.067514	-0.616267	0.741862	0.330111	-0.632927	1.140407	0.026708	-0.626422	1.081026	0.050575				-0.370483	0.617339	0.162491				-0.188742	0.065173	-0.158060	-0.165864	0.064870	0.204947	-0.154722	0.067999	0.176370	0.343553	0.074780	-0.109770
15114	125.950000	-0.799874	0.587549	0.139956				-0.796496	0.784990	-0.051908	-0.787863	0.778724	0.160289	-0.642750	0.740056	-0.273957	-0.592265	1.116631	-0.068324	-0.615604	0.742451	0.330285	-0.633337	1.140471	0.025486	-0.626941	1.081265	0.049778				-0.369733	0.617606	0.162237				-0.188738	0.065158	-0.158063	-0.165863	0.064863	0.204958	-0.154723	0.068001	0.176378	0.343583	0.074786	-0.109770
15115	125.958333	-0.800267	0.587878	0.140051				-0.796197	0.784790	-0.052270	-0.788059	0.778685	0.159968	-0.642716	0.740079	-0.273813	-0.592143	1.116395	-0.068845	-0.615062	0.742973	0.330258	-0.633767	1.140568	0.024549	-0.627362	1.081440	0.049096				-0.368999	0.617703	0.162012				-0.188731	0.065161	-0.158070	-0.165863	0.064871	0.204958	-0.154723	0.067998	0.176375	0.343609	0.074805	-0.109774
15116	125.966667	-0.800233	0.587917	0.139923				-0.795985	0.784580	-0.052641	-0.788232	0.778539	0.159567	-0.642697	0.740090	-0.273724	-0.592155	1.116245	-0.069285	-0.614418	0.743568	0.330447	-0.634168	1.140689	0.023787	-0.627776	1.081685	0.048588				-0.368315	0.617679	0.161785				-0.188725	0.065161	-0.158075	-0.165856	0.064875	0.204948	-0.154712	0.067993	0.176356	0.343651	0.074809	-0.109762
15117	125.975000	-0.799955	0.587710	0.139647				-0.795793	0.784377	-0.052985	-0.788450	0.778427	0.159168	-0.642707	0.740118	-0.273506	-0.592215	1.116176	-0.069773	-0.613886	0.744024	0.330420	-0.634543	1.140867	0.023243	-0.628125	1.081925	0.048208				-0.367731	0.617584	0.161609				-0.188717	0.065152	-0.158066	-0.165855	0.064885	0.204925	-0.154704	0.067988	0.176333	0.343688	0.074830	-0.109758
15118	125.983333	-0.799757	0.587611	0.139449				-0.795698	0.784179	-0.053327	-0.788705	0.778353	0.158864	-0.642725	0.740117	-0.273379	-0.592425	1.116229	-0.070173	-0.613374	0.744440	0.330401	-0.634899	1.141095	0.022836	-0.628560	1.082181	0.047909				-0.367230	0.617362	0.161389				-0.188712	0.065142	-0.158052	-0.165845	0.064888	0.204910	-0.154693	0.067975	0.176310	0.343726	0.074842	-0.109753
15119	125.991667	-0.799702	0.587605	0.139353				-0.795560	0.783934	-0.053643	-0.788947	0.778239	0.158568	-0.642760	0.740086	-0.273279	-0.592791	1.116367	-0.070375	-0.612886	0.744851	0.330445	-0.635228	1.141386	0.022577	-0.628796	1.082551	0.047782				-0.366857	0.617042	0.161142				-0.188706	0.065149	-0.158057	-0.165841	0.064879	0.204896	-0.154687	0.067971	0.176294	0.343765	0.074859	-0.109752
15120	126.000000	-0.799941	0.587908	0.139472				-0.795418	0.783688	-0.053942	-0.789123	0.777981	0.158127	-0.642808	0.740032	-0.273197	-0.593268	1.116568	-0.070550	-0.612439	0.745300	0.330530	-0.635541	1.141724	0.022403	-0.629156	1.082898	0.047674				-0.366592	0.616687	0.160865				-0.188696	0.065140	-0.158056	-0.165832	0.064875	0.204882	-0.154685	0.067963	0.176284	0.343801	0.074870	-0.109746
15121	126.008333	-0.799582	0.587600	0.139194				-0.795422	0.783449	-0.054191	-0.789292	0.777844	0.157896	-0.642888	0.739957	-0.273175	-0.593821	1.116831	-0.070618	-0.611957	0.745661	0.330564	-0.635813	1.142071	0.022325	-0.629445	1.083286	0.047652				-0.366391	0.616304	0.160501				-0.188695	0.065143	-0.158060	-0.165836	0.064873	0.204876	-0.154683	0.067956	0.176280	0.343833	0.074890	-0.109748
15122	126.016667	-0.799563	0.587603	0.139145				-0.795411	0.783223	-0.054401	-0.789526	0.777855	0.157739	-0.642982	0.739865	-0.273191	-0.594429	1.117153	-0.070764	-0.611623	0.746041	0.330665	-0.636228	1.142567	0.022545	-0.629722	1.083706	0.047692				-0.366303	0.615996	0.160161				-0.188689	0.065128	-0.158064	-0.165832	0.064866	0.204866	-0.154680	0.067950	0.176267	0.343861	0.074902	-0.109758
15123	126.025000	-0.799717	0.587739	0.139222				-0.795417	0.782993	-0.054580	-0.789722	0.777788	0.157600	-0.643104	0.739751	-0.273260	-0.595092	1.117509	-0.070826	-0.611367	0.746334	0.330644	-0.636431	1.142869	0.022485	-0.630009	1.084051	0.047741				-0.366280	0.615770	0.159807				-0.188679	0.065130	-0.158065	-0.165826	0.064873	0.204849	-0.154674	0.067938	0.176252	0.343893	0.074917	-0.109764
15124	126.033333	-0.799857	0.587909	0.139318				-0.795452	0.782764	-0.054726	-0.789884	0.777713	0.157477	-0.643244	0.739629	-0.273364	-0.595847	1.117891	-0.070854	-0.611081	0.746653	0.330699	-0.636774	1.143217	0.022609	-0.630304	1.084377	0.047781				-0.366316	0.615666	0.159521				-0.188671	0.065118	-0.158054	-0.165827	0.064871	0.204831	-0.154668	0.067933	0.176228	0.343921	0.074940	-0.109773
15125	126.041667	-0.799495	0.587548	0.139082				-0.795597	0.782567	-0.054834	-0.789990	0.777587	0.157326	-0.643396	0.739482	-0.273509	-0.596625	1.118260	-0.070879	-0.610868	0.746994	0.330795	-0.637117	1.143526	0.022765	-0.630586	1.084620	0.047822				-0.366403	0.615580	0.159214				-0.188668	0.065119	-0.158054	-0.165825	0.064875	0.204822	-0.154665	0.067927	0.176208	0.343956	0.074949	-0.109771
15126	126.050000	-0.799906	0.587835	0.139320				-0.795737	0.782385	-0.054895	-0.790098	0.777505	0.157256	-0.643555	0.739328	-0.273684	-0.597382	1.118708	-0.071032	-0.610748	0.747284	0.330780	-0.637461	1.143765	0.022907	-0.630858	1.084808	0.047837				-0.366516	0.615555	0.158948				-0.188672	0.065128	-0.158053	-0.165813	0.064882	0.204816	-0.154656	0.067925	0.176193	0.343998	0.074972	-0.109767
15127	126.058333	-0.799568	0.587494	0.139107				-0.795905	0.782223	-0.054914	-0.790177	0.777406	0.157165	-0.643727	0.739139	-0.273871	-0.598161	1.119088	-0.071093	-0.610627	0.747609	0.330858	-0.637849	1.143962	0.023123	-0.631132	1.084954	0.047824				-0.366650	0.615580	0.158734				-0.188660	0.065119	-0.158035	-0.165808	0.064885	0.204802	-0.154657	0.067921	0.176186	0.344045	0.074989	-0.109755
15128	126.066667	-0.799587	0.587447	0.139124				-0.796154	0.782101	-0.054891	-0.790240	0.777320	0.157104	-0.643899	0.738902	-0.274132	-0.598974	1.119384	-0.071042	-0.610596	0.747867	0.330793	-0.638145	1.144040	0.023189	-0.631348	1.084979	0.047776				-0.366782	0.615638	0.158562				-0.188663	0.065129	-0.158035	-0.165811	0.064882	0.204799	-0.154660	0.067920	0.176182	0.344078	0.075006	-0.109739
15129	126.075000	-0.799667	0.587407	0.139152				-0.796368	0.781966	-0.054868	-0.790290	0.777409	0.157234	-0.644091	0.738645	-0.274314	-0.599719	1.119702	-0.071176	-0.610548	0.748217	0.330855	-0.638503	1.144135	0.023376	-0.631549	1.084985	0.047766				-0.366920	0.615713	0.158437				-0.188661	0.065129	-0.158035	-0.165805	0.064876	0.204796	-0.154654	0.067918	0.176180	0.344115	0.075005	-0.109722
15130	126.083333	-0.799751	0.587360	0.139184				-0.796606	0.781835	-0.054823	-0.790324	0.777407	0.157272	-0.644289	0.738355	-0.274509	-0.600478	1.120017	-0.071233	-0.610577	0.748452	0.330757	-0.638918	1.144243	0.023741	-0.631726	1.084966	0.047751				-0.367058	0.615786	0.158357				-0.188664	0.065129	-0.158039	-0.165805	0.064872	0.204797	-0.154662	0.067920	0.176184	0.344122	0.075015	-0.109704
15131	126.091667	-0.800009	0.587443	0.139332				-0.796816	0.781681	-0.054773	-0.790336	0.777427	0.157322	-0.644451	0.738022	-0.274734	-0.601173	1.120252	-0.071411	-0.610591	0.748676	0.330661	-0.639120	1.144132	0.023795	-0.631823	1.084845	0.047716				-0.367191	0.615785	0.158250				-0.188666	0.065136	-0.158042	-0.165805	0.064872	0.204793	-0.154660	0.067922	0.176183	0.344122	0.075005	-0.109694
15132	126.100000	-0.799920	0.587261	0.139275				-0.797137	0.781574	-0.054687	-0.790344	0.777455	0.157383	-0.644696	0.737657	-0.275004	-0.601905	1.120436	-0.071444	-0.610615	0.748930	0.330577	-0.639323	1.143993	0.023858	-0.631872	1.084700	0.047667				-0.367322	0.615812	0.158218				-0.188674	0.065139	-0.158044	-0.165813	0.064871	0.204793	-0.154659	0.067927	0.176172	0.344111	0.075001	-0.109691
15133	126.108333	-0.800368	0.587447	0.139540				-0.797426	0.781450	-0.054598	-0.790344	0.777499	0.157457	-0.644897	0.737275	-0.275195	-0.602590	1.120609	-0.071596	-0.610631	0.749118	0.330438	-0.639503	1.143872	0.023984	-0.631872	1.084528	0.047583				-0.367445	0.615809	0.158204				-0.188675	0.065142	-0.158045	-0.165814	0.064888	0.204795	-0.154659	0.067932	0.176166	0.344108	0.074996	-0.109689
15134	126.116667	-0.800465	0.587436	0.139613				-0.797739	0.781335	-0.054501	-0.790341	0.777551	0.157542	-0.645088	0.736872	-0.275358	-0.603254	1.120729	-0.071726	-0.610644	0.749306	0.330280	-0.639651	1.143744	0.024088	-0.631832	1.084300	0.047446				-0.367559	0.615789	0.158197				-0.188681	0.065146	-0.158043	-0.165815	0.064894	0.204794	-0.154662	0.067941	0.176163	0.344102	0.074989	-0.109697
15135	126.125000	-0.800389	0.587256	0.139567				-0.798098	0.781227	-0.054388	-0.790367	0.777676	0.157688	-0.645272	0.736458	-0.275418	-0.603852	1.120829	-0.071911	-0.610648	0.749497	0.330123	-0.639789	1.143597	0.024153	-0.631808	1.084101	0.047348				-0.367663	0.615749	0.158185				-0.188687	0.065153	-0.158044	-0.165822	0.064906	0.204797	-0.154664	0.067945	0.176167	0.344092	0.074990	-0.109705
15136	126.133333	-0.800321	0.587078	0.139522				-0.798404	0.781116	-0.054265	-0.790394	0.777717	0.157758	-0.645447	0.736025	-0.275510	-0.604369	1.120855	-0.071932	-0.610643	0.749674	0.329962	-0.639928	1.143463	0.024208	-0.631770	1.083909	0.047231				-0.367754	0.615694	0.158172				-0.188690	0.065164	-0.158047	-0.165826	0.064913	0.204801	-0.154669	0.067950	0.176173	0.344083	0.074987	-0.109708
15137	126.141667	-0.800427	0.587030	0.139573				-0.798775	0.780998	-0.054162	-0.790424	0.777789	0.157857	-0.645613	0.735573	-0.275543	-0.604930	1.120854	-0.072187	-0.610611	0.749843	0.329775	-0.640004	1.143347	0.024217	-0.631751	1.083816	0.047180				-0.367823	0.615630	0.158140				-0.188694	0.065166	-0.158049	-0.165824	0.064913	0.204802	-0.154672	0.067963	0.176175	0.344070	0.074970	-0.109711
15138	126.150000	-0.800534	0.586974	0.139615				-0.799070	0.780890	-0.054036	-0.790483	0.777794	0.157916	-0.645767	0.735075	-0.275587	-0.605430	1.120878	-0.072468	-0.610593	0.750031	0.329632	-0.640045	1.143273	0.024199	-0.631559	1.083680	0.047024				-0.367873	0.615567	0.158101				-0.188692	0.065166	-0.158050	-0.165827	0.064900	0.204806	-0.154677	0.067962	0.176196	0.344052	0.074955	-0.109717
15139	126.158333	-0.800635	0.586912	0.139654				-0.799424	0.780767	-0.053951	-0.790517	0.777906	0.158049	-0.645896	0.734578	-0.275471	-0.605957	1.120850	-0.072707	-0.610562	0.750223	0.329462	-0.640054	1.143269	0.024145	-0.631510	1.083648	0.046895				-0.367889	0.615516	0.158056				-0.188692	0.065163	-0.158057	-0.165831	0.064901	0.204816	-0.154685	0.067962	0.176203	0.344026	0.074942	-0.109716
15140	126.166667	-0.800732	0.586834	0.139684				-0.799783	0.780644	-0.053876	-0.790593	0.777998	0.158191	-0.645930	0.734086	-0.275232	-0.606542	1.120827	-0.072878	-0.610524	0.750417	0.329302	-0.640049	1.143414	0.024159	-0.631518	1.083730	0.046813				-0.367888	0.615469	0.158009				-0.188701	0.065168	-0.158062	-0.165838	0.064899	0.204821	-0.154686	0.067970	0.176212	0.343994	0.074923	-0.109716
15141	126.175000	-0.801027	0.586926	0.139830				-0.800113	0.780520	-0.053826	-0.790667	0.778033	0.158243	-0.645994	0.733599	-0.274873	-0.607028	1.120846	-0.073228	-0.610481	0.750612	0.329153	-0.640063	1.143508	0.024055	-0.631495	1.083827	0.046685				-0.367847	0.615452	0.157977				-0.188697	0.065168	-0.158069	-0.165836	0.064908	0.204833	-0.154684	0.067980	0.176217	0.343967	0.074913	-0.109726
15142	126.183333	-0.801321	0.587021	0.139971				-0.800443	0.780389	-0.053793	-0.790751	0.778091	0.158308	-0.646047	0.733095	-0.274566	-0.607549	1.120836	-0.073470	-0.610432	0.750816	0.329011	-0.640031	1.143642	0.023912	-0.631482	1.083996	0.046566				-0.367802	0.615446	0.157955				-0.188694	0.065175	-0.158077	-0.165839	0.064915	0.204842	-0.154689	0.067987	0.176227	0.343938	0.074897	-0.109717
15143	126.191667	-0.801369	0.586958	0.139984				-0.800738	0.780254	-0.053785	-0.790844	0.778074	0.158294	-0.646029	0.732583	-0.274165	-0.608057	1.120842	-0.073782	-0.610375	0.751022	0.328877	-0.639946	1.143970	0.023843	-0.631466	1.084218	0.046415				-0.367748	0.615451	0.157938				-0.188701	0.065169	-0.158080	-0.165852	0.064927	0.204854	-0.154693	0.067998	0.176236	0.343904	0.074896	-0.109710
15144	126.200000	-0.801024	0.586557	0.139744				-0.801033	0.780117	-0.053799	-0.790938	0.778043	0.158255	-0.645907	0.732000	-0.273704	-0.608572	1.120867	-0.074051	-0.610313	0.751230	0.328748	-0.639875	1.144312	0.023729	-0.631593	1.084612	0.046388				-0.367697	0.615450	0.157932				-0.188698	0.065168	-0.158092	-0.165844	0.064926	0.204861	-0.154691	0.068000	0.176247	0.343877	0.074884	-0.109706
15145	126.208333	-0.801496	0.586843	0.139991				-0.801319	0.779981	-0.053837	-0.791033	0.778038	0.158240	-0.645772	0.731465	-0.273270	-0.609084	1.120884	-0.074338	-0.610233	0.751443	0.328601	-0.639744	1.144622	0.023654	-0.631586	1.084940	0.046282				-0.367643	0.615481	0.157952				-0.188693	0.065162	-0.158098	-0.165847	0.064930	0.204864	-0.154691	0.068000	0.176253	0.343854	0.074863	-0.109700
15146	126.216667	-0.801553	0.586792	0.139993				-0.801609	0.779849	-0.053901	-0.791121	0.777990	0.158171	-0.645521	0.730886	-0.272736	-0.609553	1.120879	-0.074624	-0.610173	0.751651	0.328503	-0.639485	1.144919	0.023299	-0.631583	1.085345	0.046231				-0.367599	0.615455	0.157908				-0.188690	0.065159	-0.158110	-0.165854	0.064925	0.204862	-0.154699	0.068003	0.176260	0.343832	0.074844	-0.109700
15147	126.225000	-0.801166	0.586364	0.139697				-0.801984	0.779735	-0.053977	-0.791214	0.777954	0.158099	-0.645184	0.730236	-0.272228	-0.610007	1.120863	-0.074945	-0.610050	0.751879	0.328412	-0.639284	1.145321	0.023144	-0.631549	1.085693	0.046097				-0.367567	0.615452	0.157882				-0.188690	0.065159	-0.158131	-0.165849	0.064916	0.204856	-0.154694	0.067995	0.176256	0.343800	0.074834	-0.109699
15148	126.233333	-0.801620	0.586682	0.139929				-0.802265	0.779589	-0.054076	-0.791294	0.777922	0.158016	-0.644775	0.729513	-0.271687	-0.610401	1.120816	-0.075344	-0.609932	0.752122	0.328329	-0.639104	1.145698	0.022990	-0.631477	1.085973	0.045920				-0.367549	0.615503	0.157891				-0.188687	0.065154	-0.158151	-0.165846	0.064908	0.204853	-0.154696	0.067987	0.176254	0.343774	0.074826	-0.109718
15149	126.241667	-0.801230	0.586253	0.139622				-0.802526	0.779442	-0.054192	-0.791289	0.777837	0.157827	-0.644362	0.728788	-0.271184	-0.610833	1.120732	-0.075662	-0.609923	0.752332	0.328227	-0.638902	1.145929	0.022702	-0.631426	1.086278	0.045816				-0.367554	0.615455	0.157783				-0.188684	0.065143	-0.158160	-0.165840	0.064899	0.204850	-0.154697	0.067986	0.176246	0.343751	0.074817	-0.109723
15150	126.250000	-0.801583	0.586477	0.139777				-0.802756	0.779261	-0.054362	-0.791301	0.777762	0.157654	-0.643903	0.727961	-0.270654	-0.611233	1.120618	-0.075924	-0.609844	0.752588	0.328174	-0.638710	1.146200	0.022460	-0.631369	1.086581	0.045678				-0.367562	0.615460	0.157722				-0.188681	0.065144	-0.158179	-0.165844	0.064905	0.204844	-0.154696	0.067992	0.176241	0.343735	0.074812	-0.109725
15151	126.258333	-0.801263	0.586176	0.139518				-0.802989	0.779117	-0.054525	-0.791388	0.777787	0.157553	-0.643434	0.727053	-0.270037	-0.611652	1.120535	-0.076171	-0.609836	0.752808	0.328016	-0.638548	1.146500	0.022225	-0.631335	1.086876	0.045551				-0.367574	0.615523	0.157710				-0.188677	0.065135	-0.158187	-0.165847	0.064919	0.204854	-0.154697	0.067995	0.176248	0.343716	0.074815	-0.109720
15152	126.266667	-0.801332	0.586179	0.139476				-0.803209	0.778973	-0.054717	-0.791393	0.777739	0.157340	-0.643012	0.726101	-0.269430	-0.612024	1.120487	-0.076482	-0.609842	0.753027	0.327851	-0.638391	1.146732	0.021947	-0.631323	1.087168	0.045428				-0.367590	0.615537	0.157638				-0.188672	0.065140	-0.158206	-0.165848	0.064916	0.204852	-0.154692	0.067991	0.176244	0.343705	0.074818	-0.109730
15153	126.275000	-0.801618	0.586428	0.139632				-0.803411	0.778843	-0.054921	-0.791412	0.777744	0.157117	-0.642612	0.725040	-0.268794	-0.612326	1.120415	-0.076762	-0.609835	0.753282	0.327716	-0.638246	1.146964	0.021679	-0.631283	1.087460	0.045291				-0.367604	0.615563	0.157572				-0.188668	0.065137	-0.158218	-0.165850	0.064919	0.204847	-0.154695	0.067985	0.176241	0.343710	0.074815	-0.109727
15154	126.283333	-0.801251	0.586161	0.139369				-0.803565	0.778691	-0.055176	-0.791398	0.777734	0.156804	-0.642283	0.724014	-0.268187	-0.612630	1.120349	-0.077030	-0.609839	0.753565	0.327566	-0.638107	1.147209	0.021418	-0.631241	1.087708	0.045106				-0.367628	0.615596	0.157504				-0.188658	0.065135	-0.158239	-0.165843	0.064917	0.204845	-0.154688	0.067990	0.176237	0.343719	0.074825	-0.109731
15155	126.291667	-0.801415	0.586315	0.139432				-0.803660	0.778568	-0.055444	-0.791359	0.777765	0.156499	-0.641965	0.722933	-0.267559	-0.612855	1.120325	-0.077381	-0.609818	0.753940	0.327415	-0.637998	1.147410	0.021173	-0.631194	1.087945	0.044967				-0.367656	0.615635	0.157441				-0.188656	0.065124	-0.158256	-0.165844	0.064913	0.204842	-0.154689	0.067981	0.176232	0.343742	0.074837	-0.109727
15156	126.300000	-0.801210	0.586220	0.139276				-0.803690	0.778407	-0.055772	-0.791320	0.777818	0.156184	-0.641700	0.721899	-0.266999	-0.613039	1.120299	-0.077678	-0.609903	0.754212	0.327179	-0.637998	1.147655	0.021106	-0.631183	1.088186	0.044869				-0.367689	0.615687	0.157382				-0.188661	0.065118	-0.158286	-0.165838	0.064908	0.204823	-0.154683	0.067973	0.176215	0.343767	0.074836	-0.109736
15157	126.308333	-0.801358	0.586425	0.139336				-0.803717	0.778331	-0.056050	-0.791333	0.777900	0.155907	-0.641463	0.720927	-0.266383	-0.613223	1.120270	-0.077851	-0.609947	0.754571	0.326911	-0.637866	1.147715	0.020747	-0.631107	1.088310	0.044663				-0.367733	0.615693	0.157255				-0.188660	0.065105	-0.158311	-0.165838	0.064900	0.204816	-0.154686	0.067975	0.176204	0.343790	0.074852	-0.109747
15158	126.316667	-0.801141	0.586348	0.139171				-0.803687	0.778242	-0.056372	-0.791270	0.777994	0.155532	-0.641300	0.720065	-0.265800	-0.613332	1.120277	-0.078103	-0.610039	0.755037	0.326824	-0.637775	1.147777	0.020392	-0.631029	1.088432	0.044436				-0.367776	0.615764	0.157171				-0.188659	0.065102	-0.158324	-0.165842	0.064901	0.204808	-0.154686	0.067973	0.176193	0.343819	0.074863	-0.109737
15159	126.325000	-0.801275	0.586561	0.139216				-0.803617	0.778196	-0.056682	-0.791248	0.778139	0.155232	-0.641162	0.719289	-0.265248	-0.613386	1.120314	-0.078358	-0.610130	0.755383	0.326405	-0.637777	1.147885	0.020158	-0.630995	1.088569	0.044240				-0.367825	0.615836	0.157076				-0.188702	0.065158	-0.158407	-0.165837	0.064903	0.204808	-0.154688	0.067972	0.176189	0.343850	0.074882	-0.109743
15160	126.333333	-0.801403	0.586811	0.139273				-0.803490	0.778156	-0.057014	-0.791221	0.778304	0.154924	-0.641109	0.718617	-0.264861	-0.613405	1.120394	-0.078661	-0.610194	0.755858	0.326220	-0.637758	1.147978	0.019896	-0.630914	1.088672	0.043996				-0.367877	0.615898	0.156982				-0.188660	0.065109	-0.158357	-0.165845	0.064910	0.204805	-0.154690	0.067971	0.176184	0.343879	0.074893	-0.109733
15161	126.341667	-0.801154	0.586791	0.139107				-0.803332	0.778160	-0.057344	-0.791118	0.778436	0.154507	-0.641079	0.718090	-0.264333	-0.613389	1.120510	-0.078842	-0.610373	0.756218	0.325810	-0.637742	1.148107	0.019677	-0.630867	1.088815	0.043784				-0.367929	0.615951	0.156876				-0.188665	0.065104	-0.158367	-0.165845	0.064910	0.204802	-0.154693	0.067967	0.176183	0.343907	0.074906	-0.109727
15162	126.350000	-0.800905	0.586778	0.138940				-0.803143	0.778172	-0.057673	-0.791084	0.778640	0.154188	-0.641159	0.717730	-0.263973	-0.613354	1.120692	-0.079034	-0.610492	0.756623	0.325456	-0.637769	1.148250	0.019444	-0.630864	1.089000	0.043616				-0.367976	0.615994	0.156760				-0.188713	0.065169	-0.158457	-0.165850	0.064920	0.204798	-0.154693	0.067965	0.176171	0.343930	0.074911	-0.109717
15163	126.358333	-0.800974	0.587075	0.138967				-0.802843	0.778143	-0.058078	-0.791041	0.778847	0.153860	-0.641261	0.717498	-0.263622	-0.613212	1.120913	-0.079312	-0.610673	0.757025	0.325186	-0.637866	1.148467	0.019325	-0.630868	1.089174	0.043392				-0.368027	0.616026	0.156634				-0.188665	0.065096	-0.158394	-0.165845	0.064913	0.204784	-0.154694	0.067956	0.176166	0.343949	0.074919	-0.109719
15164	126.366667	-0.800703	0.587067	0.138771				-0.802607	0.778198	-0.058445	-0.790970	0.779044	0.153446	-0.641400	0.717378	-0.263309	-0.613073	1.121171	-0.079490	-0.610831	0.757389	0.324870	-0.637947	1.148727	0.019220	-0.630850	1.089315	0.043129				-0.368079	0.616120	0.156554				-0.188656	0.065085	-0.158410	-0.165841	0.064911	0.204776	-0.154695	0.067952	0.176161	0.343969	0.074923	-0.109720
15165	126.375000	-0.800794	0.587363	0.138782				-0.802333	0.778263	-0.058823	-0.790924	0.779212	0.153092	-0.641572	0.717383	-0.263054	-0.612960	1.121483	-0.079554	-0.611001	0.757709	0.324525	-0.637923	1.148896	0.018883	-0.630913	1.089581	0.042951				-0.368117	0.616166	0.156415				-0.188658	0.065079	-0.158421	-0.165845	0.064910	0.204767	-0.154692	0.067952	0.176149	0.343972	0.074939	-0.109733
15166	126.383333	-0.800856	0.587644	0.138781				-0.802059	0.778343	-0.059193	-0.790865	0.779379	0.152730	-0.641762	0.717468	-0.262839	-0.612796	1.121840	-0.079651	-0.611136	0.758053	0.324291	-0.637968	1.149175	0.018749	-0.630945	1.089809	0.042759				-0.368154	0.616203	0.156276				-0.188705	0.065135	-0.158510	-0.165841	0.064908	0.204759	-0.154688	0.067958	0.176140	0.343982	0.074956	-0.109751
15167	126.391667	-0.800747	0.587829	0.138689				-0.801717	0.778407	-0.059579	-0.790825	0.779521	0.152351	-0.641958	0.717637	-0.262676	-0.612574	1.122274	-0.079831	-0.611371	0.758266	0.323835	-0.638002	1.149458	0.018651	-0.631017	1.090100	0.042616				-0.368185	0.616241	0.156141				-0.188654	0.065063	-0.158449	-0.165842	0.064909	0.204759	-0.154688	0.067959	0.176138	0.343994	0.074958	-0.109761
15168	126.400000	-0.800275	0.587705	0.138374				-0.801420	0.778469	-0.059959	-0.790716	0.779565	0.151946	-0.642197	0.717886	-0.262623	-0.612345	1.122734	-0.079843	-0.611566	0.758469	0.323450	-0.638033	1.149764	0.018629	-0.631102	1.090379	0.042534				-0.368211	0.616280	0.156012				-0.188646	0.065056	-0.158456	-0.165842	0.064904	0.204765	-0.154684	0.067962	0.176141	0.344003	0.074973	-0.109765
15169	126.408333	-0.800146	0.587845	0.138262				-0.801113	0.778547	-0.060297	-0.790705	0.779719	0.151664	-0.642421	0.718211	-0.262525	-0.612195	1.123233	-0.079755	-0.611798	0.758633	0.323162	-0.638064	1.150062	0.018674	-0.631194	1.090634	0.042476				-0.368239	0.616332	0.155888				-0.188661	0.065086	-0.158486	-0.165844	0.064911	0.204773	-0.154692	0.067963	0.176146	0.344022	0.074986	-0.109765
15170	126.416667	-0.800025	0.587981	0.138152				-0.800868	0.778633	-0.060617	-0.790619	0.779787	0.151350	-0.642675	0.718629	-0.262497	-0.612045	1.123733	-0.079584	-0.611961	0.758793	0.322944	-0.638093	1.150362	0.018781	-0.631239	1.090809	0.042404				-0.368264	0.616333	0.155724				-0.188637	0.065057	-0.158448	-0.165848	0.064917	0.204780	-0.154691	0.067954	0.176161	0.344044	0.075005	-0.109767
15171	126.425000	-0.800090	0.588271	0.138162				-0.800547	0.778663	-0.060948	-0.790566	0.779810	0.151064	-0.642889	0.719077	-0.262546	-0.611860	1.124323	-0.079506	-0.612248	0.758797	0.322518	-0.638086	1.150615	0.018914	-0.631336	1.091082	0.042476				-0.368279	0.616397	0.155628				-0.188628	0.065054	-0.158446	-0.165848	0.064913	0.204782	-0.154695	0.067951	0.176168	0.344086	0.075026	-0.109762
15172	126.433333	-0.799791	0.588223	0.137940				-0.800334	0.778765	-0.061211	-0.790494	0.779792	0.150751	-0.643134	0.719606	-0.262742	-0.611775	1.124904	-0.079196	-0.612498	0.758801	0.322210	-0.638066	1.150811	0.019087	-0.631399	1.091265	0.042549				-0.368286	0.616465	0.155554				-0.188622	0.065046	-0.158444	-0.165853	0.064911	0.204790	-0.154692	0.067952	0.176166	0.344138	0.075061	-0.109769
15173	126.441667	-0.800058	0.588621	0.138062				-0.800098	0.778811	-0.061482	-0.790478	0.779727	0.150497	-0.643360	0.720167	-0.263057	-0.611674	1.125480	-0.078881	-0.612725	0.758782	0.321999	-0.638131	1.151180	0.019622	-0.631478	1.091427	0.042728				-0.368276	0.616591	0.155559				-0.188619	0.065038	-0.158450	-0.165851	0.064907	0.204785	-0.154696	0.067951	0.176174	0.344195	0.075088	-0.109760
15174	126.450000	-0.799977	0.588753	0.137973				-0.799933	0.778876	-0.061731	-0.790451	0.779567	0.150174	-0.643581	0.720818	-0.263328	-0.611552	1.126082	-0.078581	-0.613014	0.758603	0.321659	-0.638126	1.151397	0.020069	-0.631537	1.091571	0.042946				-0.368248	0.616652	0.155542				-0.188662	0.065095	-0.158530	-0.165845	0.064905	0.204784	-0.154690	0.067957	0.176173	0.344249	0.075123	-0.109748
15175	126.458333	-0.799507	0.588512	0.137644				-0.799682	0.778851	-0.062009	-0.790395	0.779487	0.149961	-0.643792	0.721515	-0.263764	-0.611507	1.126665	-0.078093	-0.613269	0.758375	0.321388	-0.638155	1.151656	0.020723	-0.631586	1.091681	0.043257				-0.368203	0.616650	0.155505				-0.188607	0.065024	-0.158452	-0.165843	0.064895	0.204784	-0.154693	0.067957	0.176170	0.344322	0.075179	-0.109735
15176	126.466667	-0.799397	0.588580	0.137540				-0.799551	0.778874	-0.062251	-0.790414	0.779389	0.149785	-0.643977	0.722222	-0.264338	-0.611546	1.127239	-0.077481	-0.613521	0.758095	0.321153	-0.638091	1.151774	0.021237	-0.631621	1.091752	0.043634				-0.368137	0.616683	0.155554				-0.188476	0.064967	-0.158476	-0.165843	0.064895	0.204786	-0.154688	0.067962	0.176168	0.344397	0.075229	-0.109718
15177	126.475000	-0.799290	0.588597	0.137453				-0.799468	0.778962	-0.062410	-0.790456	0.779205	0.149568	-0.644141	0.723022	-0.264905	-0.611588	1.127866	-0.076889	-0.613794	0.757781	0.321078	-0.638100	1.151978	0.022008	-0.631680	1.091845	0.044105				-0.368055	0.616730	0.155665				-0.188628	0.065045	-0.158476	-0.165843	0.064895	0.204788	-0.154689	0.067955	0.176170	0.344464	0.075271	-0.109705
15178	126.483333	-0.799583	0.588877	0.137577				-0.799377	0.779008	-0.062585	-0.790492	0.779012	0.149323	-0.644303	0.723880	-0.265539	-0.611617	1.128492	-0.076282	-0.614042	0.757381	0.320975	-0.638075	1.152121	0.022821	-0.631722	1.091841	0.044576				-0.367962	0.616760	0.155787				-0.188592	0.065003	-0.158424	-0.165839	0.064896	0.204793	-0.154687	0.067955	0.176173	0.344537	0.075298	-0.109718
15179	126.491667	-0.799369	0.588737	0.137415				-0.799304	0.779056	-0.062744	-0.790588	0.778818	0.149177	-0.644420	0.724757	-0.266321	-0.611760	1.129034	-0.075420	-0.614382	0.756867	0.320732	-0.637988	1.152124	0.023580	-0.631754	1.091829	0.045179				-0.367877	0.616752	0.155883				-0.188586	0.065004	-0.158405	-0.165840	0.064897	0.204794	-0.154680	0.067936	0.176184	0.344595	0.075331	-0.109748
15180	126.500000	-0.799159	0.588566	0.137251				-0.799245	0.779113	-0.062890	-0.790740	0.778603	0.149037	-0.644535	0.725698	-0.267015	-0.611843	1.129602	-0.074686	-0.614671	0.756361	0.320605	-0.638029	1.152282	0.024714	-0.631756	1.091769	0.045831				-0.367801	0.616745	0.155970				-0.188578	0.064994	-0.158392	-0.165844	0.064895	0.204804	-0.154683	0.067931	0.176196	0.344640	0.075371	-0.109781
15181	126.508333	-0.799346	0.588677	0.137309				-0.799201	0.779177	-0.063025	-0.790879	0.778423	0.148920	-0.644649	0.726666	-0.267831	-0.612071	1.130095	-0.073684	-0.614943	0.755850	0.320570	-0.637948	1.152276	0.025748	-0.631723	1.091665	0.046587				-0.367744	0.616730	0.156039				-0.188573	0.064996	-0.158389	-0.165837	0.064897	0.204803	-0.154682	0.067936	0.176197	0.344663	0.075388	-0.109806
15182	126.516667	-0.799572	0.588753	0.137369				-0.799106	0.779247	-0.063139	-0.791027	0.778192	0.148798	-0.644768	0.727649	-0.268649	-0.612299	1.130552	-0.072710	-0.615270	0.755265	0.320441	-0.637868	1.152214	0.026832	-0.631665	1.091526	0.047401				-0.367713	0.616717	0.156103				-0.188443	0.064959	-0.158420	-0.165837	0.064896	0.204799	-0.154681	0.067938	0.176195	0.344674	0.075407	-0.109830
15183	126.525000	-0.799605	0.588727	0.137343				-0.799124	0.779339	-0.063235	-0.791215	0.778007	0.148738	-0.644910	0.728679	-0.269425	-0.612469	1.130990	-0.071815	-0.615577	0.754671	0.320397	-0.637764	1.152093	0.028006	-0.631564	1.091360	0.048302				-0.367710	0.616701	0.156148				-0.188443	0.064954	-0.158417	-0.165837	0.064894	0.204790	-0.154685	0.067945	0.176184	0.344686	0.075422	-0.109847
15184	126.533333	-0.799651	0.588650	0.137318				-0.799092	0.779434	-0.063310	-0.791401	0.777797	0.148654	-0.645078	0.729710	-0.270234	-0.612745	1.131391	-0.070654	-0.615974	0.753996	0.320278	-0.637714	1.152040	0.029386	-0.631446	1.091165	0.049255				-0.367728	0.616696	0.156198				-0.188613	0.065050	-0.158453	-0.165837	0.064894	0.204786	-0.154684	0.067952	0.176175	0.344684	0.075441	-0.109866
15185	126.541667	-0.799735	0.588587	0.137315				-0.799079	0.779536	-0.063349	-0.791679	0.777623	0.148665	-0.645280	0.730781	-0.270953	-0.613063	1.131757	-0.069528	-0.616262	0.753394	0.320350	-0.637720	1.152039	0.030894	-0.631311	1.090966	0.050297				-0.367780	0.616701	0.156251				-0.188611	0.065048	-0.158444	-0.165834	0.064897	0.204783	-0.154685	0.067948	0.176166	0.344698	0.075454	-0.109875
15186	126.550000	-0.799824	0.588513	0.137325				-0.799029	0.779648	-0.063343	-0.791877	0.777392	0.148647	-0.645509	0.731841	-0.271681	-0.613376	1.132130	-0.068361	-0.616606	0.752701	0.320347	-0.637585	1.151869	0.032164	-0.631177	1.090765	0.051385				-0.367864	0.616711	0.156312				-0.188607	0.065055	-0.158434	-0.165840	0.064898	0.204775	-0.154686	0.067949	0.176160	0.344716	0.075461	-0.109875
15187	126.558333	-0.799531	0.588100	0.137103				-0.799078	0.779762	-0.063324	-0.792084	0.777209	0.148677	-0.645790	0.732920	-0.272306	-0.613741	1.132446	-0.067053	-0.616893	0.752066	0.320481	-0.637432	1.151699	0.033488	-0.631047	1.090570	0.052514				-0.367988	0.616735	0.156405				-0.188567	0.064993	-0.158351	-0.165844	0.064903	0.204781	-0.154691	0.067946	0.176172	0.344729	0.075479	-0.109879
15188	126.566667	-0.799628	0.587999	0.137119				-0.799060	0.779884	-0.063254	-0.792313	0.776978	0.148728	-0.646081	0.733977	-0.272934	-0.614121	1.132732	-0.065774	-0.617253	0.751368	0.320554	-0.637332	1.151582	0.034951	-0.630914	1.090363	0.053664				-0.368156	0.616789	0.156529				-0.188606	0.065057	-0.158403	-0.165851	0.064919	0.204787	-0.154697	0.067957	0.176179	0.344747	0.075486	-0.109876
15189	126.575000	-0.799739	0.587894	0.137152				-0.799103	0.780018	-0.063162	-0.792582	0.776817	0.148849	-0.646398	0.735049	-0.273380	-0.614485	1.133017	-0.064480	-0.617556	0.750680	0.320696	-0.637294	1.151540	0.036566	-0.630794	1.090156	0.054870				-0.368321	0.616796	0.156655				-0.188586	0.065039	-0.158360	-0.165858	0.064925	0.204792	-0.154699	0.067966	0.176186	0.344758	0.075497	-0.109879
15190	126.583333	-0.800233	0.588091	0.137418				-0.799217	0.780173	-0.063033	-0.792791	0.776633	0.148959	-0.646726	0.736070	-0.273878	-0.614861	1.133252	-0.063179	-0.617864	0.749987	0.320852	-0.637147	1.151310	0.037927	-0.630672	1.089924	0.056074				-0.368489	0.616827	0.156799				-0.188572	0.065009	-0.158324	-0.165862	0.064932	0.204792	-0.154703	0.067975	0.176187	0.344768	0.075512	-0.109890
15191	126.591667	-0.799983	0.587698	0.137237				-0.799283	0.780302	-0.062897	-0.793032	0.776401	0.149095	-0.647053	0.737090	-0.274195	-0.615276	1.133439	-0.061805	-0.618139	0.749293	0.321076	-0.637046	1.151123	0.039418	-0.630541	1.089667	0.057290				-0.368645	0.616848	0.156954				-0.188596	0.065038	-0.158351	-0.165863	0.064926	0.204793	-0.154702	0.067972	0.176183	0.344776	0.075511	-0.109899
15192	126.600000	-0.800488	0.587862	0.137504				-0.799359	0.780434	-0.062739	-0.793281	0.776235	0.149337	-0.647337	0.738068	-0.274340	-0.615659	1.133597	-0.060530	-0.618462	0.748555	0.321206	-0.636933	1.150887	0.040866	-0.630397	1.089403	0.058504				-0.368786	0.616865	0.157125				-0.188618	0.065059	-0.158385	-0.165861	0.064927	0.204790	-0.154704	0.067978	0.176173	0.344781	0.075515	-0.109912
15193	126.608333	-0.800604	0.587781	0.137572				-0.799451	0.780568	-0.062545	-0.793492	0.776012	0.149530	-0.647635	0.738991	-0.274567	-0.616029	1.133751	-0.059243	-0.618721	0.747839	0.321423	-0.636777	1.150711	0.042418	-0.630250	1.089085	0.059684				-0.368901	0.616867	0.157329				-0.188587	0.065007	-0.158325	-0.165860	0.064926	0.204790	-0.154704	0.067984	0.176168	0.344783	0.075517	-0.109923
15194	126.616667	-0.800347	0.587361	0.137402				-0.799570	0.780742	-0.062284	-0.793671	0.775798	0.149745	-0.647924	0.739880	-0.274565	-0.616423	1.133856	-0.057886	-0.619005	0.747137	0.321704	-0.636761	1.150543	0.043980	-0.630151	1.088817	0.060956				-0.368990	0.616858	0.157557				-0.188600	0.065010	-0.158321	-0.165865	0.064932	0.204795	-0.154706	0.067982	0.176173	0.344784	0.075519	-0.109920
15195	126.625000	-0.800470	0.587248	0.137476				-0.799691	0.780878	-0.062006	-0.793916	0.775557	0.150042	-0.648053	0.740666	-0.274478	-0.616829	1.133957	-0.056582	-0.619403	0.746343	0.321821	-0.636747	1.150304	0.045428	-0.630052	1.088526	0.062157				-0.369047	0.616857	0.157827				-0.188656	0.065078	-0.158380	-0.165867	0.064932	0.204796	-0.154711	0.067989	0.176179	0.344791	0.075518	-0.109916
15196	126.633333	-0.800560	0.587133	0.137546				-0.799784	0.781020	-0.061692	-0.794114	0.775351	0.150377	-0.648109	0.741337	-0.274350	-0.617278	1.134090	-0.055255	-0.619727	0.745609	0.322031	-0.636715	1.150025	0.046749	-0.629970	1.088252	0.063342				-0.369076	0.616770	0.158070				-0.188676	0.065091	-0.158360	-0.165871	0.064938	0.204800	-0.154709	0.067993	0.176186	0.344792	0.075522	-0.109904
15197	126.641667	-0.800663	0.587030	0.137628				-0.800003	0.781178	-0.061336	-0.794303	0.775120	0.150746	-0.648076	0.741890	-0.274083	-0.617725	1.134217	-0.054013	-0.620005	0.744887	0.322297	-0.636770	1.149790	0.048143	-0.629929	1.087971	0.064481				-0.369107	0.616763	0.158394				-0.188669	0.065081	-0.158315	-0.165870	0.064950	0.204809	-0.154722	0.067999	0.176202	0.344795	0.075526	-0.109895
15198	126.650000	-0.800743	0.586936	0.137707				-0.800195	0.781304	-0.060961	-0.794449	0.774836	0.151031	-0.648006	0.742293	-0.273912	-0.618161	1.134327	-0.052769	-0.620323	0.744119	0.322440	-0.636880	1.149603	0.049519	-0.629911	1.087704	0.065571				-0.369138	0.616775	0.158735				-0.188657	0.065064	-0.158274	-0.165881	0.064949	0.204823	-0.154728	0.068011	0.176217	0.344799	0.075536	-0.109896
15199	126.658333	-0.800996	0.586973	0.137910				-0.800382	0.781403	-0.060571	-0.794601	0.774592	0.151430	-0.647807	0.742553	-0.273523	-0.618683	1.134455	-0.051530	-0.620607	0.743388	0.322641	-0.637010	1.149397	0.050834	-0.629984	1.087483	0.066722				-0.369172	0.616865	0.159135				-0.188670	0.065082	-0.158316	-0.165879	0.064952	0.204825	-0.154726	0.068014	0.176218	0.344799	0.075541	-0.109899
15200	126.666667	-0.801240	0.587020	0.138124				-0.800550	0.781497	-0.060132	-0.794728	0.774386	0.151838	-0.647772	0.742704	-0.273197	-0.619167	1.134598	-0.050377	-0.620815	0.742708	0.322926	-0.637217	1.149228	0.052140	-0.630070	1.087248	0.067789				-0.369191	0.616915	0.159471				-0.188654	0.065046	-0.158320	-0.165872	0.064941	0.204817	-0.154714	0.068003	0.176211	0.344805	0.075543	-0.109908
15201	126.675000	-0.801126	0.586795	0.138124				-0.800802	0.781586	-0.059708	-0.794872	0.774164	0.152251	-0.647737	0.742791	-0.272740	-0.619678	1.134699	-0.049233	-0.621115	0.741937	0.322986	-0.637434	1.148999	0.053376	-0.630190	1.086994	0.068794				-0.369211	0.616943	0.159798				-0.188642	0.065034	-0.158343	-0.165874	0.064932	0.204816	-0.154715	0.068000	0.176206	0.344800	0.075535	-0.109922
15202	126.683333	-0.801353	0.586789	0.138322				-0.801000	0.781642	-0.059274	-0.795016	0.773974	0.152699	-0.647738	0.742815	-0.272125	-0.620188	1.134825	-0.048139	-0.621347	0.741225	0.323117	-0.637728	1.148819	0.054599	-0.630379	1.086798	0.069885				-0.369193	0.616975	0.160151				-0.188644	0.065026	-0.158368	-0.165873	0.064927	0.204818	-0.154717	0.067998	0.176210	0.344807	0.075533	-0.109926
15203	126.691667	-0.801248	0.586554	0.138339				-0.801219	0.781715	-0.058814	-0.795173	0.773674	0.153062	-0.648049	0.742770	-0.271469	-0.620779	1.134980	-0.047019	-0.621577	0.740527	0.323231	-0.638035	1.148633	0.055775	-0.630589	1.086558	0.070846				-0.369111	0.617041	0.160577				-0.188644	0.065030	-0.158385	-0.165868	0.064929	0.204825	-0.154716	0.067994	0.176220	0.344809	0.075530	-0.109925
15204	126.700000	-0.801535	0.586561	0.138563				-0.801416	0.781761	-0.058384	-0.795337	0.773438	0.153460	-0.648317	0.742702	-0.270599	-0.621376	1.135116	-0.045906	-0.621736	0.739888	0.323412	-0.638366	1.148456	0.056936	-0.630788	1.086339	0.071746				-0.368966	0.617106	0.161031				-0.188680	0.065087	-0.158455	-0.165873	0.064928	0.204832	-0.154714	0.067997	0.176232	0.344809	0.075529	-0.109914
15205	126.708333	-0.801189	0.586173	0.138495				-0.801572	0.781783	-0.057960	-0.795485	0.773339	0.153994	-0.648811	0.742594	-0.269665	-0.621928	1.135245	-0.044863	-0.622010	0.739119	0.323325	-0.638746	1.148294	0.058042	-0.631039	1.086141	0.072690				-0.368729	0.617195	0.161563				-0.188643	0.065043	-0.158385	-0.165867	0.064926	0.204839	-0.154714	0.067995	0.176244	0.344809	0.075536	-0.109914
15206	126.716667	-0.801245	0.586046	0.138630				-0.801712	0.781791	-0.057542	-0.795593	0.773024	0.154331	-0.649318	0.742437	-0.268576	-0.622518	1.135402	-0.043825	-0.622239	0.738413	0.323316	-0.639144	1.148129	0.059129	-0.631322	1.085949	0.073617				-0.368469	0.617339	0.162127				-0.188689	0.065106	-0.158451	-0.165865	0.064926	0.204851	-0.154717	0.068001	0.176254	0.344804	0.075544	-0.109899
15207	126.725000	-0.801499	0.586107	0.138899				-0.801875	0.781826	-0.057087	-0.795812	0.772870	0.154827	-0.649842	0.742253	-0.267496	-0.623038	1.135538	-0.042906	-0.622504	0.737699	0.323261	-0.639560	1.147979	0.060231	-0.631564	1.085746	0.074461				-0.368190	0.617523	0.162753				-0.188666	0.065092	-0.158412	-0.165870	0.064934	0.204852	-0.154716	0.068001	0.176258	0.344812	0.075555	-0.109898
15208	126.733333	-0.801321	0.585836	0.138922				-0.802020	0.781813	-0.056670	-0.795944	0.772646	0.155217	-0.650390	0.742010	-0.266309	-0.623600	1.135632	-0.041935	-0.622746	0.737064	0.323214	-0.639998	1.147787	0.061204	-0.631825	1.085530	0.075305				-0.367963	0.617828	0.163444				-0.188640	0.065055	-0.158383	-0.165858	0.064926	0.204847	-0.154710	0.067997	0.176249	0.344815	0.075563	-0.109908
15209	126.741667	-0.801346	0.585734	0.139058				-0.802200	0.781798	-0.056214	-0.796093	0.772320	0.155645	-0.651143	0.741737	-0.265160	-0.624161	1.135714	-0.041018	-0.623042	0.736419	0.323271	-0.640443	1.147587	0.062189	-0.632115	1.085340	0.076123				-0.367795	0.618374	0.164319				-0.188642	0.065054	-0.158399	-0.165859	0.064911	0.204841	-0.154701	0.067982	0.176236	0.344817	0.075556	-0.109918
15210	126.750000	-0.801361	0.585631	0.139189				-0.802348	0.781753	-0.055758	-0.796301	0.772181	0.156112	-0.651911	0.741429	-0.263971	-0.624725	1.135778	-0.040108	-0.623498	0.735709	0.323230	-0.640881	1.147385	0.063108	-0.632428	1.085148	0.076937				-0.367654	0.619130	0.165386				-0.188683	0.065106	-0.158491	-0.165847	0.064898	0.204834	-0.154692	0.067970	0.176228	0.344821	0.075555	-0.109932
15211	126.758333	-0.801622	0.585713	0.139458				-0.802589	0.781723	-0.055296	-0.796442	0.771927	0.156527	-0.652759	0.741101	-0.262913	-0.625293	1.135820	-0.039244	-0.624171	0.734936	0.323113	-0.641366	1.147173	0.064016	-0.632725	1.084922	0.077691				-0.367484	0.619953	0.166471				-0.188639	0.065042	-0.158435	-0.165844	0.064894	0.204830	-0.154689	0.067964	0.176230	0.344820	0.075553	-0.109938
15212	126.766667	-0.801443	0.585421	0.139467				-0.802780	0.781665	-0.054853	-0.796584	0.771749	0.157019	-0.653642	0.740758	-0.261911	-0.625801	1.135772	-0.038391	-0.624849	0.734383	0.323388	-0.641824	1.146933	0.064885	-0.633038	1.084695	0.078472				-0.367248	0.620832	0.167381				-0.188636	0.065030	-0.158443	-0.165839	0.064890	0.204833	-0.154684	0.067960	0.176229	0.344830	0.075544	-0.109939
15213	126.775000	-0.801521	0.585310	0.139603				-0.802964	0.781605	-0.054388	-0.796730	0.771525	0.157458	-0.654544	0.740452	-0.260882	-0.626332	1.135710	-0.037596	-0.625820	0.733659	0.323590	-0.642302	1.146654	0.065730	-0.633321	1.084427	0.079202				-0.366850	0.621874	0.168262				-0.188652	0.065061	-0.158476	-0.165833	0.064891	0.204836	-0.154681	0.067954	0.176231	0.344833	0.075547	-0.109932
15214	126.783333	-0.801571	0.585161	0.139740				-0.803162	0.781561	-0.053914	-0.796816	0.771330	0.157889	-0.655416	0.740145	-0.259934	-0.626856	1.135560	-0.036757	-0.626812	0.733132	0.323972	-0.642754	1.146350	0.066527	-0.633600	1.084134	0.079944				-0.366444	0.623060	0.168950				-0.188628	0.065034	-0.158438	-0.165831	0.064888	0.204839	-0.154678	0.067958	0.176229	0.344833	0.075550	-0.109933
15215	126.791667	-0.801637	0.585019	0.139858				-0.803379	0.781531	-0.053475	-0.796941	0.771062	0.158280	-0.656309	0.739849	-0.259217	-0.627290	1.135370	-0.036050	-0.627939	0.732584	0.324304	-0.643220	1.146038	0.067376	-0.633836	1.083793	0.080652				-0.366013	0.624379	0.169497				-0.188620	0.065043	-0.158419	-0.165825	0.064895	0.204844	-0.154671	0.067959	0.176225	0.344832	0.075559	-0.109923
15216	126.800000	-0.801716	0.584869	0.139976				-0.803552	0.781485	-0.053065	-0.797108	0.770955	0.158686	-0.657158	0.739631	-0.258524	-0.627719	1.135115	-0.035252	-0.628963	0.732300	0.325000	-0.643628	1.145649	0.068099	-0.634049	1.083450	0.081364				-0.365627	0.625790	0.169930				-0.188619	0.065052	-0.158402	-0.165819	0.064890	0.204848	-0.154667	0.067963	0.176219	0.344833	0.075572	-0.109921
15217	126.808333	-0.801829	0.584715	0.140091				-0.803678	0.781444	-0.052689	-0.797288	0.770816	0.159140	-0.657931	0.739495	-0.257949	-0.628043	1.134860	-0.034617	-0.629881	0.732142	0.325797	-0.643997	1.145233	0.068794	-0.634225	1.083094	0.082034				-0.365362	0.627285	0.170119				-0.188641	0.065094	-0.158426	-0.165813	0.064884	0.204837	-0.154660	0.067950	0.176210	0.344834	0.075576	-0.109925
15218	126.816667	-0.801931	0.584558	0.140203				-0.803855	0.781423	-0.052362	-0.797381	0.770450	0.159364	-0.658597	0.739414	-0.257420	-0.628360	1.134540	-0.033844	-0.630673	0.732059	0.326655	-0.644353	1.144870	0.069516	-0.634370	1.082714	0.082687				-0.365288	0.628819	0.170039				-0.188621	0.065067	-0.158387	-0.165806	0.064878	0.204827	-0.154658	0.067947	0.176193	0.344841	0.075573	-0.109933
15219	126.825000	-0.802008	0.584389	0.140312				-0.803972	0.781419	-0.052074	-0.797633	0.770351	0.159670	-0.659097	0.739386	-0.256933	-0.628641	1.134286	-0.033201	-0.631336	0.732282	0.327834	-0.644673	1.144549	0.070192	-0.634501	1.082417	0.083362				-0.365425	0.630505	0.169707				-0.188632	0.065069	-0.158388	-0.165805	0.064871	0.204816	-0.154649	0.067936	0.176184	0.344835	0.075574	-0.109936
15220	126.833333	-0.802474	0.584570	0.140652				-0.804083	0.781443	-0.051810	-0.797941	0.770311	0.160025	-0.659484	0.739386	-0.256459	-0.628940	1.134085	-0.032516	-0.631790	0.732539	0.328903	-0.644899	1.144245	0.070835	-0.634617	1.082185	0.084041				-0.365777	0.632321	0.169101				-0.188672	0.065122	-0.158467	-0.165803	0.064871	0.204808	-0.154644	0.067929	0.176178	0.344830	0.075568	-0.109935
15221	126.841667	-0.802199	0.584094	0.140514				-0.804175	0.781474	-0.051580	-0.798204	0.770061	0.160151	-0.659740	0.739402	-0.255958	-0.629165	1.133975	-0.031879	-0.632026	0.732886	0.330030	-0.645131	1.144107	0.071549	-0.634704	1.082040	0.084699				-0.366344	0.634341	0.168146				-0.188651	0.065080	-0.158431	-0.165801	0.064873	0.204802	-0.154646	0.067928	0.176170	0.344837	0.075559	-0.109937
15222	126.850000	-0.802300	0.583966	0.140599				-0.804315	0.781564	-0.051357	-0.798522	0.770025	0.160466	-0.659923	0.739425	-0.255503	-0.629347	1.133910	-0.031264	-0.632113	0.733260	0.331151	-0.645290	1.144063	0.072230	-0.634781	1.081986	0.085340				-0.367036	0.636687	0.167017				-0.188633	0.065054	-0.158393	-0.165803	0.064877	0.204797	-0.154650	0.067926	0.176176	0.344834	0.075555	-0.109936
15223	126.858333	-0.802405	0.583852	0.140670				-0.804373	0.781656	-0.051137	-0.798808	0.769948	0.160664	-0.660025	0.739404	-0.254968	-0.629620	1.133994	-0.030544	-0.632041	0.733560	0.332151	-0.645369	1.144139	0.072883	-0.634895	1.082057	0.085990				-0.367842	0.639459	0.165719				-0.188633	0.065055	-0.158395	-0.165808	0.064881	0.204806	-0.154653	0.067938	0.176182	0.344838	0.075558	-0.109927
15224	126.866667	-0.802517	0.583755	0.140729				-0.804484	0.781779	-0.050927	-0.799145	0.769789	0.160815	-0.660068	0.739368	-0.254360	-0.629839	1.134201	-0.029934	-0.631889	0.733792	0.333065	-0.645440	1.144331	0.073538	-0.635006	1.082222	0.086616				-0.368624	0.642689	0.164498				-0.188671	0.065116	-0.158451	-0.165820	0.064890	0.204825	-0.154661	0.067954	0.176191	0.344840	0.075569	-0.109924
15225	126.875000	-0.802670	0.583669	0.140785				-0.804624	0.781921	-0.050722	-0.799432	0.769804	0.161115	-0.660125	0.739293	-0.253743	-0.629976	1.134486	-0.029386	-0.631737	0.733982	0.333955	-0.645430	1.144598	0.074132	-0.635139	1.082486	0.087212				-0.369290	0.646343	0.163540				-0.188635	0.065069	-0.158364	-0.165816	0.064890	0.204834	-0.154669	0.067964	0.176210	0.344843	0.075568	-0.109922
15226	126.883333	-0.802768	0.583574	0.140826				-0.804778	0.782067	-0.050514	-0.799807	0.769904	0.161344	-0.660187	0.739185	-0.253097	-0.630131	1.134803	-0.028750	-0.631526	0.734128	0.334845	-0.645421	1.144978	0.074726	-0.635303	1.082824	0.087802				-0.369784	0.650307	0.162907				-0.188639	0.065093	-0.158362	-0.165832	0.064897	0.204850	-0.154672	0.067980	0.176230	0.344839	0.075587	-0.109921
15227	126.891667	-0.802903	0.583477	0.140867				-0.804938	0.782190	-0.050301	-0.800123	0.769908	0.161554	-0.660252	0.739052	-0.252399	-0.630236	1.135219	-0.028241	-0.631499	0.734156	0.335475	-0.645366	1.145396	0.075275	-0.635469	1.083197	0.088285				-0.369985	0.654611	0.162835				-0.188639	0.065090	-0.158344	-0.165836	0.064908	0.204865	-0.154689	0.068003	0.176251	0.344845	0.075584	-0.109925
15228	126.900000	-0.803050	0.583385	0.140911				-0.805072	0.782306	-0.050075	-0.800411	0.769816	0.161718	-0.660330	0.738887	-0.251654	-0.630502	1.135631	-0.027802	-0.631576	0.734138	0.335961	-0.645311	1.145841	0.075791	-0.635670	1.083574	0.088762				-0.369912	0.659124	0.163295				-0.188644	0.065086	-0.158345	-0.165852	0.064911	0.204879	-0.154700	0.068018	0.176273	0.344841	0.075589	-0.109936
15229	126.908333	-0.803237	0.583284	0.140964				-0.805325	0.782400	-0.049857	-0.800717	0.769882	0.162080	-0.660411	0.738711	-0.250861	-0.630435	1.136040	-0.027381	-0.631815	0.734081	0.336273	-0.645231	1.146221	0.076205	-0.635838	1.083943	0.089143				-0.369444	0.663838	0.164567				-0.188648	0.065090	-0.158344	-0.165856	0.064915	0.204897	-0.154710	0.068028	0.176296	0.344840	0.075585	-0.109938
15230	126.916667	-0.803381	0.583158	0.140991				-0.805540	0.782439	-0.049644	-0.800835	0.769590	0.162166	-0.660469	0.738531	-0.250012	-0.630330	1.136396	-0.026953	-0.632156	0.734020	0.336489	-0.645175	1.146628	0.076596	-0.636030	1.084283	0.089490				-0.368587	0.668639	0.166529				-0.188650	0.065089	-0.158346	-0.165867	0.064919	0.204919	-0.154719	0.068038	0.176324	0.344839	0.075577	-0.109939
15231	126.925000	-0.803525	0.583037	0.141024				-0.805822	0.782478	-0.049437	-0.801170	0.769616	0.162399	-0.660487	0.738336	-0.249140	-0.630401	1.136759	-0.026653	-0.632565	0.733957	0.336636	-0.645096	1.146970	0.076905	-0.636224	1.084610	0.089804				-0.367295	0.673289	0.169211				-0.188677	0.065123	-0.158384	-0.165877	0.064926	0.204938	-0.154735	0.068055	0.176347	0.344841	0.075573	-0.109937
15232	126.933333	-0.803662	0.582905	0.141046				-0.806069	0.782474	-0.049251	-0.801385	0.769418	0.162565	-0.660453	0.738141	-0.248253	-0.630468	1.137094	-0.026366	-0.633039	0.733867	0.336686	-0.645030	1.147331	0.077202	-0.636403	1.084916	0.090041				-0.365634	0.677824	0.172508				-0.188697	0.065146	-0.158412	-0.165885	0.064930	0.204955	-0.154743	0.068068	0.176372	0.344849	0.075571	-0.109936
15233	126.941667	-0.803831	0.582765	0.141076				-0.806310	0.782433	-0.049086	-0.801625	0.769287	0.162830	-0.660329	0.737949	-0.247357	-0.630392	1.137380	-0.026150	-0.633602	0.733726	0.336594	-0.645010	1.147690	0.077470	-0.636619	1.085237	0.090287				-0.363520	0.682141	0.176530				-0.188656	0.065099	-0.158340	-0.165895	0.064924	0.204983	-0.154753	0.068081	0.176408	0.344847	0.075576	-0.109934
15234	126.950000	-0.803952	0.582613	0.141098				-0.806679	0.782439	-0.048906	-0.801814	0.769142	0.163056	-0.660085	0.737782	-0.246518	-0.630372	1.137641	-0.025919	-0.634207	0.733548	0.336409	-0.644970	1.147990	0.077643	-0.636835	1.085523	0.090497				-0.361210	0.686181	0.180946				-0.188650	0.065107	-0.158326	-0.165903	0.064939	0.205003	-0.154762	0.068105	0.176438	0.344848	0.075583	-0.109931
15235	126.958333	-0.804265	0.582611	0.141232				-0.806991	0.782365	-0.048744	-0.802031	0.768928	0.163228	-0.659650	0.737568	-0.245759	-0.630354	1.137882	-0.025780	-0.634854	0.733287	0.336067	-0.644969	1.148324	0.077778	-0.637054	1.085782	0.090637				-0.358641	0.690105	0.185982				-0.188694	0.065167	-0.158378	-0.165914	0.064948	0.205027	-0.154772	0.068130	0.176469	0.344852	0.075587	-0.109924
15236	126.966667	-0.804492	0.582488	0.141293				-0.807358	0.782307	-0.048571	-0.802211	0.768625	0.163374	-0.659035	0.737287	-0.245131	-0.630344	1.138047	-0.025655	-0.635498	0.732964	0.335633	-0.645003	1.148585	0.077854	-0.637293	1.086051	0.090752				-0.355804	0.693942	0.191519				-0.188653	0.065115	-0.158308	-0.165919	0.064953	0.205046	-0.154783	0.068159	0.176496	0.344849	0.075590	-0.109918
15237	126.975000	-0.804372	0.582163	0.141179				-0.807688	0.782213	-0.048393	-0.802392	0.768296	0.163505	-0.658224	0.736986	-0.244553	-0.630381	1.138163	-0.025627	-0.636133	0.732651	0.335225	-0.645085	1.148829	0.077861	-0.637602	1.086304	0.090855				-0.352728	0.697656	0.197689				-0.188654	0.065123	-0.158309	-0.165924	0.064953	0.205064	-0.154786	0.068165	0.176517	0.344849	0.075592	-0.109923
15238	126.983333	-0.804482	0.582005	0.141205				-0.808074	0.782109	-0.048232	-0.802553	0.768043	0.163719	-0.657181	0.736620	-0.243902	-0.630473	1.138244	-0.025595	-0.636639	0.732198	0.334574	-0.645226	1.149066	0.077820	-0.637947	1.086539	0.090892				-0.349841	0.700729	0.203698				-0.188700	0.065184	-0.158374	-0.165929	0.064950	0.205086	-0.154799	0.068168	0.176535	0.344847	0.075584	-0.109926
15239	126.991667	-0.804578	0.581847	0.141234				-0.808416	0.781998	-0.048023	-0.802676	0.767697	0.163864	-0.655921	0.736202	-0.243324	-0.630574	1.138325	-0.025743	-0.637004	0.731680	0.333839	-0.645434	1.149319	0.077694	-0.638339	1.086762	0.090841				-0.346952	0.703548	0.210013				-0.188665	0.065125	-0.158320	-0.165925	0.064947	0.205089	-0.154798	0.068167	0.176553	0.344852	0.075577	-0.109935
15240	127.000000	-0.804689	0.581696	0.141277				-0.808900	0.781916	-0.047794	-0.802803	0.767446	0.164137	-0.654409	0.735799	-0.242747	-0.630722	1.138362	-0.025875	-0.637224	0.731119	0.333066	-0.645679	1.149545	0.077511	-0.638785	1.086988	0.090758				-0.344147	0.706121	0.216290				-0.188664	0.065117	-0.158322	-0.165928	0.064939	0.205109	-0.154796	0.068167	0.176568	0.344852	0.075572	-0.109947
15241	127.008333	-0.804826	0.581566	0.141308				-0.809286	0.781750	-0.047583	-0.802838	0.767043	0.164290	-0.652775	0.735354	-0.242154	-0.630879	1.138401	-0.026084	-0.637268	0.730545	0.332295	-0.645983	1.149768	0.077254	-0.639256	1.087201	0.090591				-0.341651	0.708281	0.222214				-0.188661	0.065121	-0.158319	-0.165925	0.064932	0.205117	-0.154793	0.068158	0.176583	0.344852	0.075579	-0.109943
15242	127.016667	-0.804840	0.581384	0.141325				-0.809667	0.781599	-0.047333	-0.802951	0.766869	0.164573	-0.650994	0.734931	-0.241574	-0.631068	1.138424	-0.026364	-0.637189	0.730003	0.331564	-0.646319	1.149984	0.076943	-0.639760	1.087433	0.090403				-0.339247	0.710399	0.228076				-0.188709	0.065189	-0.158393	-0.165927	0.064937	0.205136	-0.154797	0.068170	0.176603	0.344851	0.075579	-0.109943
15243	127.025000	-0.804914	0.581254	0.141361				-0.810050	0.781419	-0.047097	-0.803004	0.766450	0.164687	-0.649115	0.734562	-0.241151	-0.631235	1.138348	-0.026655	-0.636956	0.729486	0.330880	-0.646697	1.150149	0.076545	-0.640296	1.087614	0.090172				-0.337186	0.712209	0.233352				-0.188666	0.065127	-0.158317	-0.165928	0.064941	0.205153	-0.154797	0.068190	0.176619	0.344847	0.075595	-0.109936
15244	127.033333	-0.805021	0.581137	0.141398				-0.810439	0.781261	-0.046842	-0.802899	0.765912	0.164761	-0.647099	0.734198	-0.240665	-0.631386	1.138166	-0.027004	-0.636608	0.729042	0.330301	-0.647134	1.150280	0.076134	-0.640828	1.087781	0.089920				-0.335322	0.713958	0.238309				-0.188665	0.065137	-0.158318	-0.165925	0.064947	0.205166	-0.154796	0.068206	0.176644	0.344851	0.075602	-0.109926
15245	127.041667	-0.805006	0.581009	0.141416				-0.810747	0.781048	-0.046628	-0.803005	0.765870	0.165142	-0.645027	0.733942	-0.240407	-0.631599	1.137890	-0.027386	-0.636087	0.728730	0.329868	-0.647593	1.150328	0.075690	-0.641329	1.087861	0.089685				-0.333787	0.715509	0.242569				-0.188660	0.065132	-0.158319	-0.165924	0.064947	0.205172	-0.154794	0.068209	0.176645	0.344848	0.075605	-0.109928
15246	127.050000	-0.805360	0.581111	0.141617				-0.811011	0.780824	-0.046446	-0.802986	0.765584	0.165297	-0.642865	0.733750	-0.240171	-0.631665	1.137555	-0.027750	-0.635414	0.728564	0.329555	-0.648063	1.150310	0.075225	-0.641798	1.087892	0.089450				-0.332523	0.716895	0.246225				-0.188708	0.065190	-0.158396	-0.165914	0.064935	0.205172	-0.154792	0.068195	0.176651	0.344852	0.075605	-0.109936
15247	127.058333	-0.805211	0.580928	0.141545				-0.811247	0.780584	-0.046335	-0.803131	0.765575	0.165497	-0.640642	0.733631	-0.240084	-0.632029	1.137115	-0.028172	-0.634531	0.728591	0.329413	-0.648541	1.150285	0.074738	-0.642204	1.087937	0.089229				-0.331585	0.718085	0.248946				-0.188661	0.065119	-0.158336	-0.165913	0.064920	0.205170	-0.154778	0.068178	0.176649	0.344851	0.075588	-0.109937
15248	127.066667	-0.805042	0.580731	0.141449				-0.811473	0.780379	-0.046260	-0.803124	0.765167	0.165508	-0.638374	0.733563	-0.240125	-0.632107	1.136715	-0.028543	-0.633514	0.728762	0.329374	-0.649004	1.150277	0.074227	-0.642613	1.087975	0.088994				-0.330835	0.719194	0.250887				-0.188664	0.065112	-0.158353	-0.165905	0.064913	0.205170	-0.154777	0.068160	0.176655	0.344846	0.075586	-0.109944
15249	127.075000	-0.805030	0.580660	0.141443				-0.811545	0.780143	-0.046283	-0.803310	0.765238	0.165607	-0.636013	0.733553	-0.240137	-0.632393	1.136321	-0.028989	-0.632376	0.729130	0.329486	-0.649464	1.150323	0.073723	-0.643023	1.088107	0.088774				-0.330216	0.720235	0.251834				-0.188660	0.065106	-0.158364	-0.165897	0.064901	0.205173	-0.154775	0.068155	0.176648	0.344848	0.075587	-0.109936
15250	127.083333	-0.805383	0.580863	0.141637				-0.811604	0.779946	-0.046353	-0.803430	0.765099	0.165558	-0.633650	0.733662	-0.240197	-0.632601	1.136037	-0.029412	-0.631181	0.729625	0.329684	-0.649904	1.150399	0.073183	-0.643439	1.088287	0.088536				-0.329603	0.721144	0.251968				-0.188701	0.065161	-0.158441	-0.165896	0.064896	0.205170	-0.154767	0.068147	0.176649	0.344846	0.075590	-0.109938
15251	127.091667	-0.805193	0.580696	0.141507				-0.811627	0.779787	-0.046493	-0.803645	0.765000	0.165429	-0.631201	0.733790	-0.240350	-0.632800	1.135714	-0.029890	-0.630001	0.730247	0.330028	-0.650341	1.150541	0.072632	-0.643862	1.088473	0.088273				-0.328923	0.721847	0.251133				-0.188679	0.065134	-0.158413	-0.165887	0.064898	0.205163	-0.154755	0.068143	0.176642	0.344847	0.075594	-0.109925
15252	127.100000	-0.804986	0.580520	0.141358				-0.811501	0.779600	-0.046704	-0.803718	0.764713	0.165123	-0.628675	0.733946	-0.240334	-0.633028	1.135437	-0.030327	-0.628846	0.730931	0.330484	-0.650765	1.150712	0.072058	-0.644275	1.088729	0.087987				-0.328162	0.722407	0.249600				-0.188651	0.065095	-0.158376	-0.165891	0.064907	0.205168	-0.154753	0.068153	0.176632	0.344844	0.075603	-0.109916
15253	127.108333	-0.804983	0.580500	0.141320				-0.811440	0.779473	-0.046977	-0.804039	0.764802	0.164920	-0.626123	0.734164	-0.240338	-0.633255	1.135170	-0.030900	-0.627789	0.731655	0.331096	-0.651166	1.150886	0.071429	-0.644686	1.089001	0.087685				-0.327338	0.722826	0.247318				-0.188665	0.065134	-0.158414	-0.165880	0.064907	0.205150	-0.154754	0.068156	0.176625	0.344847	0.075607	-0.109908
15254	127.116667	-0.804940	0.580469	0.141270				-0.811299	0.779382	-0.047254	-0.804270	0.764909	0.164796	-0.623553	0.734287	-0.240267	-0.633438	1.134908	-0.031320	-0.626843	0.732403	0.331806	-0.651571	1.151068	0.070812	-0.645080	1.089245	0.087353				-0.326537	0.723185	0.244548				-0.188635	0.065091	-0.158383	-0.165880	0.064909	0.205136	-0.154752	0.068145	0.176608	0.344848	0.075603	-0.109905
15255	127.125000	-0.805086	0.580522	0.141298				-0.811155	0.779332	-0.047533	-0.804387	0.764826	0.164480	-0.621043	0.734286	-0.240115	-0.633635	1.134660	-0.031967	-0.625990	0.733159	0.332603	-0.651939	1.151201	0.070163	-0.645401	1.089445	0.086937				-0.325772	0.723347	0.241274				-0.188640	0.065087	-0.158393	-0.165874	0.064898	0.205122	-0.154742	0.068128	0.176588	0.344849	0.075602	-0.109905
15256	127.133333	-0.804903	0.580449	0.141165				-0.811001	0.779313	-0.047803	-0.804537	0.764755	0.164207	-0.618599	0.734201	-0.239785	-0.633734	1.134338	-0.032367	-0.625224	0.733923	0.333429	-0.652307	1.151338	0.069543	-0.645729	1.089640	0.086585				-0.325100	0.723420	0.237720				-0.188632	0.065081	-0.158406	-0.165873	0.064892	0.205108	-0.154737	0.068107	0.176567	0.344850	0.075589	-0.109915
15257	127.141667	-0.804893	0.580448	0.141107				-0.810744	0.779273	-0.048085	-0.804812	0.765046	0.164110	-0.616285	0.734005	-0.239349	-0.633829	1.134034	-0.032960	-0.624536	0.734690	0.334252	-0.652622	1.151399	0.068900	-0.646013	1.089810	0.086262				-0.324610	0.723260	0.233836				-0.188653	0.065096	-0.158443	-0.165873	0.064894	0.205097	-0.154736	0.068103	0.176554	0.344849	0.075583	-0.109910
15258	127.150000	-0.804890	0.580450	0.141049				-0.810563	0.779225	-0.048391	-0.804984	0.765123	0.163914	-0.614101	0.733747	-0.238749	-0.634083	1.133634	-0.033455	-0.623923	0.735468	0.335056	-0.652912	1.151446	0.068304	-0.646240	1.089948	0.085929				-0.324337	0.723014	0.229831				-0.188630	0.065052	-0.158413	-0.165868	0.064896	0.205089	-0.154738	0.068094	0.176546	0.344849	0.075587	-0.109910
15259	127.158333	-0.804919	0.580453	0.141000				-0.810477	0.779297	-0.048582	-0.805079	0.765025	0.163600	-0.612037	0.733542	-0.238225	-0.634062	1.133292	-0.034035	-0.623384	0.736236	0.335812	-0.653201	1.151436	0.067691	-0.646387	1.089972	0.085517				-0.324323	0.722545	0.225799				-0.188628	0.065065	-0.158422	-0.165865	0.064897	0.205080	-0.154730	0.068100	0.176534	0.344850	0.075588	-0.109906
15260	127.166667	-0.804923	0.580440	0.140949				-0.810321	0.779288	-0.048805	-0.805319	0.765139	0.163406	-0.610166	0.733163	-0.237496	-0.634071	1.132901	-0.034440	-0.622866	0.736967	0.336516	-0.653446	1.151375	0.067103	-0.646515	1.090032	0.085243				-0.324497	0.721950	0.222006				-0.188626	0.065054	-0.158419	-0.165863	0.064903	0.205076	-0.154731	0.068104	0.176527	0.344852	0.075598	-0.109903
15261	127.175000	-0.804962	0.580426	0.140906				-0.810258	0.779343	-0.048955	-0.805439	0.765200	0.163219	-0.608474	0.732781	-0.236773	-0.634091	1.132387	-0.034922	-0.622335	0.737560	0.337088	-0.653518	1.151232	0.066536	-0.646542	1.089961	0.084921				-0.324876	0.721246	0.218817				-0.188623	0.065058	-0.158417	-0.165872	0.064908	0.205069	-0.154737	0.068113	0.176517	0.344853	0.075613	-0.109912
15262	127.183333	-0.805003	0.580401	0.140865				-0.810151	0.779297	-0.049166	-0.805622	0.765382	0.163147	-0.606917	0.732375	-0.236047	-0.633939	1.131878	-0.035379	-0.621823	0.738018	0.337545	-0.653580	1.151057	0.066075	-0.646491	1.089814	0.084597				-0.325271	0.720527	0.216241				-0.188622	0.065059	-0.158413	-0.165871	0.064918	0.205069	-0.154740	0.068115	0.176515	0.344851	0.075615	-0.109907
15263	127.191667	-0.805078	0.580368	0.140838				-0.810104	0.779256	-0.049321	-0.805778	0.765470	0.163022	-0.605550	0.731943	-0.235410	-0.633806	1.131317	-0.035832	-0.621445	0.738274	0.337782	-0.653515	1.150745	0.065495	-0.646329	1.089621	0.084276				-0.325663	0.719905	0.214515				-0.188616	0.065067	-0.158409	-0.165873	0.064918	0.205058	-0.154738	0.068115	0.176512	0.344855	0.075612	-0.109909
15264	127.200000	-0.805142	0.580315	0.140812				-0.810034	0.779198	-0.049446	-0.805922	0.765595	0.162955	-0.604325	0.731495	-0.234750	-0.633602	1.130699	-0.036299	-0.621175	0.738519	0.338037	-0.653394	1.150409	0.064951	-0.646105	1.089370	0.083975				-0.326011	0.719444	0.213485				-0.188612	0.065054	-0.158401	-0.165876	0.064920	0.205049	-0.154741	0.068113	0.176508	0.344849	0.075609	-0.109911
15265	127.208333	-0.805197	0.580247	0.140791				-0.810060	0.779109	-0.049588	-0.806058	0.765635	0.162840	-0.603329	0.731018	-0.234209	-0.633386	1.130104	-0.036679	-0.621162	0.738501	0.337946	-0.653230	1.150060	0.064473	-0.645827	1.089074	0.083635				-0.326337	0.719303	0.213316				-0.188618	0.065053	-0.158407	-0.165880	0.064916	0.205052	-0.154741	0.068109	0.176505	0.344852	0.075600	-0.109921
15266	127.216667	-0.805273	0.580192	0.140770				-0.810054	0.779021	-0.049698	-0.806007	0.765435	0.162572	-0.602503	0.730531	-0.233640	-0.633095	1.129549	-0.037145	-0.621265	0.738507	0.337878	-0.653025	1.149737	0.064006	-0.645504	1.088776	0.083275				-0.326726	0.719449	0.213894				-0.188621	0.065053	-0.158408	-0.165884	0.064919	0.205054	-0.154740	0.068112	0.176505	0.344850	0.075597	-0.109920
15267	127.225000	-0.805345	0.580122	0.140759				-0.810058	0.778939	-0.049797	-0.806154	0.765553	0.162497	-0.601892	0.730035	-0.233165	-0.632813	1.129067	-0.037564	-0.621510	0.738522	0.337808	-0.652698	1.149439	0.063520	-0.645190	1.088579	0.082985				-0.327280	0.719990	0.215346				-0.188646	0.065084	-0.158445	-0.165886	0.064925	0.205060	-0.154752	0.068123	0.176512	0.344852	0.075603	-0.109923
15268	127.233333	-0.805748	0.580291	0.140938				-0.810071	0.778866	-0.049883	-0.806278	0.765769	0.162520	-0.601448	0.729577	-0.232668	-0.632448	1.128617	-0.037963	-0.621934	0.738395	0.337530	-0.652335	1.149221	0.063071	-0.644835	1.088385	0.082628				-0.328039	0.720957	0.217402				-0.188660	0.065110	-0.158470	-0.165885	0.064935	0.205063	-0.154758	0.068141	0.176523	0.344852	0.075609	-0.109919
15269	127.241667	-0.805652	0.580133	0.140839				-0.810079	0.778805	-0.049961	-0.806316	0.765768	0.162393	-0.601196	0.729166	-0.232330	-0.632077	1.128284	-0.038350	-0.622510	0.738159	0.337072	-0.651923	1.149101	0.062712	-0.644504	1.088284	0.082398				-0.329102	0.722613	0.220006				-0.188628	0.065056	-0.158391	-0.165897	0.064939	0.205072	-0.154762	0.068148	0.176527	0.344849	0.075619	-0.109917
15270	127.250000	-0.805550	0.579977	0.140744				-0.810083	0.778760	-0.050026	-0.806211	0.765653	0.162257	-0.601111	0.728795	-0.232083	-0.631640	1.127981	-0.038748	-0.623179	0.737860	0.336537	-0.651428	1.148945	0.062279	-0.644083	1.088171	0.082073				-0.330421	0.724946	0.222883				-0.188628	0.065073	-0.158388	-0.165896	0.064934	0.205080	-0.154764	0.068162	0.176532	0.344848	0.075617	-0.109916
15271	127.258333	-0.805597	0.579953	0.140742				-0.810077	0.778735	-0.050082	-0.806321	0.765892	0.162263	-0.601202	0.728462	-0.231835	-0.631236	1.127683	-0.038952	-0.623954	0.737660	0.336062	-0.650917	1.148932	0.062035	-0.643675	1.088157	0.081927				-0.332117	0.728083	0.225923				-0.188649	0.065100	-0.158402	-0.165903	0.064945	0.205094	-0.154770	0.068167	0.176546	0.344854	0.075613	-0.109905
15272	127.266667	-0.805633	0.579938	0.140744				-0.810049	0.778732	-0.050129	-0.806274	0.765917	0.162155	-0.601449	0.728164	-0.231740	-0.630821	1.127473	-0.039204	-0.624873	0.737344	0.335360	-0.650287	1.148865	0.061716	-0.643147	1.088110	0.081664				-0.334163	0.731654	0.228957				-0.188625	0.065074	-0.158362	-0.165901	0.064948	0.205098	-0.154776	0.068169	0.176560	0.344854	0.075614	-0.109908
15273	127.275000	-0.805650	0.579942	0.140748				-0.810014	0.778754	-0.050158	-0.806097	0.765952	0.162069	-0.601880	0.727921	-0.231760	-0.630386	1.127339	-0.039390	-0.625940	0.737046	0.334565	-0.649621	1.148935	0.061585	-0.642620	1.088177	0.081590				-0.336712	0.735488	0.231909				-0.188631	0.065071	-0.158356	-0.165908	0.064942	0.205112	-0.154772	0.068161	0.176576	0.344855	0.075606	-0.109905
15274	127.283333	-0.805674	0.579965	0.140764				-0.809948	0.778797	-0.050191	-0.806071	0.766176	0.162089	-0.602447	0.727738	-0.231881	-0.629928	1.127271	-0.039657	-0.627108	0.736760	0.333710	-0.648867	1.148970	0.061332	-0.642005	1.088228	0.081418				-0.339630	0.739309	0.234731				-0.188627	0.065080	-0.158353	-0.165908	0.064945	0.205117	-0.154780	0.068166	0.176591	0.344860	0.075595	-0.109904
15275	127.291667	-0.805651	0.579995	0.140742				-0.809813	0.778838	-0.050224	-0.805818	0.766263	0.162021	-0.603175	0.727622	-0.232099	-0.629498	1.127270	-0.039724	-0.628368	0.736526	0.332841	-0.648099	1.149142	0.061245	-0.641398	1.088380	0.081356				-0.343111	0.743266	0.237626				-0.188680	0.065138	-0.158432	-0.165911	0.064944	0.205134	-0.154785	0.068177	0.176601	0.344853	0.075588	-0.109908
15276	127.300000	-0.805627	0.580051	0.140732				-0.809710	0.778922	-0.050249	-0.805633	0.766509	0.161981	-0.604031	0.727586	-0.232421	-0.629212	1.127335	-0.039843	-0.629701	0.736319	0.331984	-0.647271	1.149316	0.061172	-0.640789	1.088618	0.081362				-0.346745	0.746571	0.239968				-0.188674	0.065127	-0.158428	-0.165916	0.064947	0.205144	-0.154793	0.068196	0.176620	0.344859	0.075596	-0.109905
15277	127.308333	-0.805615	0.580142	0.140720				-0.809586	0.779020	-0.050268	-0.805410	0.766607	0.161909	-0.605050	0.727612	-0.232919	-0.628580	1.127466	-0.039969	-0.631120	0.736163	0.331182	-0.646438	1.149600	0.061123	-0.640117	1.088796	0.081248				-0.350679	0.749498	0.242096				-0.188639	0.065068	-0.158359	-0.165925	0.064951	0.205156	-0.154797	0.068208	0.176637	0.344852	0.075599	-0.109909
15278	127.316667	-0.805527	0.580215	0.140699				-0.809438	0.779125	-0.050294	-0.805312	0.766879	0.161896	-0.606192	0.727716	-0.233354	-0.628231	1.127648	-0.039968	-0.632570	0.736034	0.330477	-0.645559	1.149861	0.061092	-0.639468	1.089015	0.081218				-0.354724	0.752092	0.244036				-0.188644	0.065079	-0.158367	-0.165919	0.064955	0.205167	-0.154795	0.068216	0.176639	0.344853	0.075603	-0.109912
15279	127.325000	-0.805453	0.580318	0.140686				-0.809253	0.779237	-0.050330	-0.804949	0.766953	0.161796	-0.607507	0.727879	-0.233941	-0.627639	1.127925	-0.040063	-0.634080	0.735932	0.329911	-0.644682	1.150157	0.061145	-0.638768	1.089316	0.081209				-0.358737	0.754131	0.245579				-0.188654	0.065097	-0.158385	-0.165924	0.064949	0.205173	-0.154799	0.068222	0.176651	0.344850	0.075608	-0.109909
15280	127.333333	-0.805363	0.580421	0.140663				-0.809037	0.779360	-0.050399	-0.804774	0.767375	0.161822	-0.608971	0.728123	-0.234607	-0.627226	1.128146	-0.040147	-0.635643	0.735868	0.329477	-0.643770	1.150393	0.061099	-0.638067	1.089515	0.081141				-0.362728	0.755861	0.246887				-0.188638	0.065073	-0.158352	-0.165930	0.064946	0.205182	-0.154807	0.068219	0.176667	0.344850	0.075611	-0.109909
15281	127.341667	-0.805275	0.580545	0.140634				-0.808759	0.779461	-0.050482	-0.804567	0.767486	0.161707	-0.610629	0.728395	-0.235344	-0.626714	1.128416	-0.040201	-0.637257	0.735864	0.329226	-0.642869	1.150649	0.061157	-0.637344	1.089728	0.081116				-0.366604	0.757192	0.247886				-0.188632	0.065076	-0.158341	-0.165935	0.064947	0.205198	-0.154806	0.068221	0.176686	0.344850	0.075604	-0.109909
15282	127.350000	-0.805180	0.580672	0.140599				-0.808468	0.779565	-0.050590	-0.804414	0.767772	0.161656	-0.612412	0.728767	-0.236051	-0.626219	1.128591	-0.040170	-0.638907	0.735924	0.329109	-0.641977	1.150813	0.061159	-0.636587	1.089837	0.081042				-0.370356	0.758206	0.248646				-0.188675	0.065139	-0.158406	-0.165937	0.064943	0.205209	-0.154811	0.068222	0.176703	0.344849	0.075603	-0.109907
15283	127.358333	-0.805066	0.580808	0.140554				-0.808175	0.779689	-0.050718	-0.804122	0.767924	0.161466	-0.614286	0.729403	-0.237128	-0.625664	1.128831	-0.040295	-0.640593	0.736135	0.329176	-0.641102	1.150935	0.061201	-0.635832	1.089958	0.081063				-0.373881	0.758740	0.249064				-0.188650	0.065107	-0.158369	-0.165937	0.064943	0.205224	-0.154810	0.068225	0.176716	0.344846	0.075601	-0.109904
15284	127.366667	-0.804932	0.580942	0.140493				-0.807865	0.779824	-0.050861	-0.803896	0.768086	0.161324	-0.616329	0.729984	-0.238082	-0.625121	1.129000	-0.040334	-0.642267	0.736467	0.329377	-0.640234	1.151001	0.061203	-0.635031	1.089971	0.080926				-0.377310	0.759047	0.249432				-0.188625	0.065070	-0.158342	-0.165939	0.064932	0.205229	-0.154806	0.068221	0.176726	0.344848	0.075608	-0.109915
15285	127.375000	-0.804836	0.581091	0.140440				-0.807508	0.779950	-0.051013	-0.803610	0.768280	0.161150	-0.618558	0.730562	-0.239104	-0.624545	1.129097	-0.040400	-0.643901	0.736948	0.329755	-0.639387	1.151008	0.061199	-0.634267	1.089948	0.080851				-0.380372	0.758691	0.249334				-0.188622	0.065064	-0.158336	-0.165936	0.064935	0.205239	-0.154808	0.068233	0.176739	0.344847	0.075607	-0.109919
15286	127.383333	-0.804711	0.581233	0.140372				-0.807187	0.780117	-0.051171	-0.803351	0.768465	0.160994	-0.620892	0.731188	-0.240153	-0.623913	1.129189	-0.040560	-0.645470	0.737536	0.330251	-0.638575	1.150941	0.061147	-0.633452	1.089828	0.080635				-0.383344	0.758121	0.249224				-0.188624	0.065063	-0.158340	-0.165933	0.064933	0.205246	-0.154806	0.068242	0.176740	0.344849	0.075612	-0.109920
15287	127.391667	-0.804547	0.581375	0.140299				-0.806871	0.780304	-0.051313	-0.803049	0.768716	0.160837	-0.623347	0.731890	-0.241430	-0.623249	1.129204	-0.040726	-0.646935	0.738247	0.330893	-0.637803	1.150784	0.060976	-0.632685	1.089634	0.080370				-0.386086	0.757089	0.248886				-0.188615	0.065053	-0.158336	-0.165934	0.064938	0.205243	-0.154805	0.068242	0.176741	0.344849	0.075606	-0.109916
15288	127.400000	-0.804402	0.581520	0.140226				-0.806509	0.780484	-0.051434	-0.802780	0.768948	0.160721	-0.625930	0.732570	-0.242831	-0.622500	1.129187	-0.041060	-0.648299	0.739052	0.331599	-0.637092	1.150597	0.060731	-0.631938	1.089400	0.080020				-0.388646	0.755724	0.248368				-0.188615	0.065034	-0.158340	-0.165929	0.064925	0.205243	-0.154797	0.068228	0.176744	0.344850	0.075607	-0.109917
15289	127.408333	-0.804266	0.581667	0.140161				-0.806202	0.780662	-0.051577	-0.802397	0.769121	0.160488	-0.628545	0.733322	-0.244184	-0.621668	1.129158	-0.041520	-0.649534	0.739967	0.332390	-0.636397	1.150272	0.060277	-0.631191	1.089046	0.079378				-0.390991	0.753958	0.247604				-0.188608	0.065035	-0.158338	-0.165922	0.064922	0.205243	-0.154798	0.068222	0.176743	0.344858	0.075603	-0.109920
15290	127.416667	-0.804123	0.581819	0.140097				-0.805839	0.780851	-0.051676	-0.802028	0.769308	0.160306	-0.631195	0.734063	-0.245719	-0.620697	1.129071	-0.042135	-0.650673	0.740929	0.333200	-0.635821	1.149981	0.059780	-0.630561	1.088705	0.078721				-0.393190	0.751869	0.246649				-0.188645	0.065098	-0.158398	-0.165924	0.064925	0.205251	-0.154798	0.068221	0.176748	0.344859	0.075601	-0.109921
15291	127.425000	-0.803991	0.581980	0.140034				-0.805562	0.781067	-0.051761	-0.801696	0.769685	0.160288	-0.633756	0.734860	-0.247115	-0.619599	1.128902	-0.042894	-0.651692	0.741939	0.334037	-0.635293	1.149556	0.058890	-0.629972	1.088259	0.077800				-0.395368	0.749560	0.245577				-0.188641	0.065101	-0.158383	-0.165923	0.064933	0.205252	-0.154799	0.068229	0.176756	0.344859	0.075613	-0.109922
15292	127.433333	-0.803845	0.582159	0.139990				-0.805297	0.781268	-0.051845	-0.801340	0.769971	0.160190	-0.636476	0.735628	-0.248709	-0.618392	1.128642	-0.043747	-0.652642	0.742962	0.334853	-0.634835	1.149131	0.057896	-0.629487	1.087844	0.076801				-0.397331	0.746790	0.244223				-0.188599	0.065052	-0.158322	-0.165926	0.064938	0.205258	-0.154803	0.068235	0.176763	0.344860	0.075625	-0.109925
15293	127.441667	-0.803712	0.582345	0.139950				-0.805056	0.781452	-0.051888	-0.800938	0.770233	0.160123	-0.639083	0.736394	-0.250291	-0.616986	1.128309	-0.044709	-0.653500	0.743987	0.335667	-0.634440	1.148741	0.056758	-0.629075	1.087510	0.075746				-0.399202	0.743657	0.242668				-0.188617	0.065078	-0.158351	-0.165925	0.064937	0.205256	-0.154800	0.068235	0.176751	0.344859	0.075625	-0.109923
15294	127.450000	-0.803577	0.582530	0.139926				-0.804824	0.781632	-0.051929	-0.800618	0.770705	0.160166	-0.641636	0.737191	-0.251840	-0.615505	1.127930	-0.045760	-0.654294	0.744969	0.336430	-0.634055	1.148369	0.055501	-0.628723	1.087184	0.074638				-0.401021	0.740264	0.240974				-0.188602	0.065043	-0.158316	-0.165925	0.064933	0.205245	-0.154801	0.068235	0.176740	0.344855	0.075630	-0.109926
15295	127.458333	-0.803631	0.582867	0.140028				-0.804574	0.781770	-0.051961	-0.800248	0.771037	0.160122	-0.644125	0.737961	-0.253406	-0.614100	1.127450	-0.046897	-0.655020	0.745907	0.337126	-0.633731	1.148166	0.054318	-0.628371	1.086928	0.073441				-0.402796	0.736713	0.239217				-0.188629	0.065071	-0.158356	-0.165924	0.064928	0.205239	-0.154797	0.068222	0.176731	0.344853	0.075631	-0.109933
15296	127.466667	-0.803319	0.582862	0.139907				-0.804407	0.781930	-0.051969	-0.799870	0.771366	0.160104	-0.646561	0.738711	-0.255021	-0.612487	1.126930	-0.048057	-0.655695	0.746796	0.337754	-0.633367	1.147915	0.053015	-0.628035	1.086656	0.072183				-0.404576	0.732873	0.237222				-0.188602	0.065046	-0.158321	-0.165917	0.064915	0.205227	-0.154786	0.068199	0.176714	0.344857	0.075621	-0.109935
15297	127.475000	-0.803190	0.583028	0.139894				-0.804257	0.782090	-0.051949	-0.799498	0.771731	0.160146	-0.648930	0.739504	-0.256483	-0.610953	1.126295	-0.049167	-0.656319	0.747611	0.338269	-0.632875	1.147569	0.051251	-0.627730	1.086568	0.071052				-0.406171	0.728744	0.234921				-0.188607	0.065040	-0.158324	-0.165914	0.064914	0.205211	-0.154784	0.068185	0.176694	0.344853	0.075618	-0.109941
15298	127.483333	-0.803433	0.583464	0.140112				-0.804153	0.782237	-0.051947	-0.799053	0.772048	0.160141	-0.651264	0.740291	-0.257897	-0.609444	1.125647	-0.050344	-0.656901	0.748376	0.338710	-0.632427	1.147356	0.049723	-0.627447	1.086517	0.069922				-0.407832	0.724629	0.232669				-0.188619	0.065046	-0.158331	-0.165907	0.064915	0.205200	-0.154783	0.068173	0.176684	0.344862	0.075604	-0.109932
15299	127.491667	-0.802979	0.583355	0.139908				-0.804095	0.782437	-0.051894	-0.798756	0.772392	0.160172	-0.653571	0.741073	-0.259234	-0.607918	1.125013	-0.051578	-0.657434	0.749021	0.339043	-0.631962	1.147288	0.048177	-0.627222	1.086534	0.068791				-0.409422	0.720357	0.230296				-0.188615	0.065047	-0.158326	-0.165900	0.064917	0.205184	-0.154778	0.068178	0.176669	0.344860	0.075609	-0.109928
15300	127.500000	-0.802919	0.583500	0.139925				-0.804004	0.782588	-0.051883	-0.798394	0.772720	0.160199	-0.655855	0.741847	-0.260489	-0.606397	1.124307	-0.052764	-0.657930	0.749588	0.339301	-0.631445	1.147247	0.046647	-0.627019	1.086610	0.067662				-0.411068	0.715949	0.227640				-0.188611	0.065049	-0.158320	-0.165899	0.064929	0.205173	-0.154778	0.068178	0.176655	0.344857	0.075614	-0.109930
15301	127.508333	-0.802830	0.583622	0.139919				-0.803941	0.782757	-0.051873	-0.798080	0.772976	0.160184	-0.658099	0.742605	-0.261582	-0.604973	1.123630	-0.053881	-0.658398	0.750011	0.339448	-0.631018	1.147392	0.045397	-0.626742	1.086771	0.066622				-0.412655	0.711496	0.224883				-0.188660	0.065108	-0.158378	-0.165896	0.064928	0.205156	-0.154770	0.068177	0.176632	0.344860	0.075614	-0.109930
15302	127.516667	-0.802769	0.583735	0.139924				-0.803852	0.782878	-0.051906	-0.797769	0.773238	0.160158	-0.660322	0.743391	-0.262580	-0.603621	1.122974	-0.054906	-0.658858	0.750341	0.339550	-0.630357	1.147329	0.043712	-0.626424	1.086925	0.065544				-0.414255	0.707100	0.222073				-0.188622	0.065069	-0.158317	-0.165891	0.064923	0.205144	-0.154759	0.068166	0.176612	0.344860	0.075622	-0.109933
15303	127.525000	-0.802745	0.583837	0.139939				-0.803838	0.783102	-0.051865	-0.797516	0.773467	0.160155	-0.662446	0.744142	-0.263396	-0.602246	1.122341	-0.056023	-0.659319	0.750541	0.339596	-0.629729	1.147377	0.042168	-0.626035	1.087189	0.064581				-0.415913	0.702945	0.219271				-0.188624	0.065073	-0.158318	-0.165890	0.064927	0.205123	-0.154755	0.068155	0.176590	0.344861	0.075629	-0.109935
15304	127.533333	-0.802737	0.583916	0.139948				-0.803795	0.783270	-0.051862	-0.797290	0.773738	0.160203	-0.664490	0.744849	-0.264211	-0.600952	1.121727	-0.057079	-0.659767	0.750655	0.339612	-0.629198	1.147664	0.041073	-0.625668	1.087489	0.063666				-0.417471	0.698913	0.216419				-0.188628	0.065070	-0.158321	-0.165883	0.064928	0.205107	-0.154753	0.068143	0.176570	0.344862	0.075622	-0.109932
15305	127.541667	-0.802913	0.584140	0.140082				-0.803753	0.783438	-0.051852	-0.797057	0.773960	0.160165	-0.666424	0.745601	-0.264894	-0.599778	1.121189	-0.058007	-0.660221	0.750691	0.339587	-0.628583	1.147849	0.039793	-0.625358	1.087757	0.062745				-0.418783	0.695079	0.213549				-0.188670	0.065132	-0.158392	-0.165889	0.064927	0.205093	-0.154752	0.068133	0.176549	0.344859	0.075626	-0.109933
15306	127.550000	-0.802704	0.584040	0.139960				-0.803707	0.783600	-0.051840	-0.796860	0.774179	0.160207	-0.668150	0.746261	-0.265529	-0.598657	1.120665	-0.058951	-0.660658	0.750671	0.339515	-0.627882	1.147977	0.038503	-0.625074	1.088062	0.061902				-0.420089	0.691659	0.210783				-0.188631	0.065085	-0.158332	-0.165884	0.064923	0.205070	-0.154749	0.068120	0.176527	0.344861	0.075613	-0.109930
15307	127.558333	-0.802740	0.584101	0.139970				-0.803660	0.783771	-0.051805	-0.796694	0.774345	0.160218	-0.669674	0.746904	-0.266022	-0.597620	1.120146	-0.059742	-0.661025	0.750615	0.339384	-0.627224	1.148091	0.037407	-0.624733	1.088312	0.061155				-0.420974	0.688083	0.207903				-0.188639	0.065087	-0.158341	-0.165879	0.064924	0.205057	-0.154745	0.068113	0.176504	0.344865	0.075607	-0.109934
15308	127.566667	-0.802750	0.584158	0.139974				-0.803640	0.783933	-0.051797	-0.796461	0.774483	0.160156	-0.671024	0.747474	-0.266634	-0.596660	1.119630	-0.060507	-0.661314	0.750564	0.339222	-0.626556	1.148154	0.036409	-0.624374	1.088497	0.060473				-0.422004	0.684736	0.204838				-0.188686	0.065147	-0.158414	-0.165877	0.064928	0.205038	-0.154743	0.068110	0.176485	0.344860	0.075608	-0.109936
15309	127.575000	-0.802774	0.584214	0.139965				-0.803588	0.784075	-0.051795	-0.796309	0.774638	0.160163	-0.672207	0.747982	-0.267101	-0.595884	1.119110	-0.061062	-0.661472	0.750490	0.339008	-0.625926	1.148189	0.035636	-0.623938	1.088585	0.059929				-0.422954	0.681195	0.201756				-0.188648	0.065088	-0.158352	-0.165888	0.064944	0.205031	-0.154749	0.068124	0.176466	0.344859	0.075614	-0.109932
15310	127.583333	-0.802779	0.584253	0.139944				-0.803530	0.784213	-0.051795	-0.796165	0.774812	0.160167	-0.673273	0.748437	-0.267619	-0.595214	1.118624	-0.061547	-0.661519	0.750402	0.338762	-0.625262	1.148099	0.034932	-0.623447	1.088598	0.059461				-0.424082	0.677636	0.198653				-0.188648	0.065098	-0.158347	-0.165891	0.064960	0.205020	-0.154753	0.068138	0.176457	0.344858	0.075619	-0.109930
15311	127.591667	-0.802824	0.584313	0.139946				-0.803460	0.784338	-0.051811	-0.796031	0.774984	0.160181	-0.674203	0.748788	-0.268132	-0.594676	1.118192	-0.062003	-0.661415	0.750284	0.338488	-0.624625	1.147958	0.034451	-0.622877	1.088535	0.059144				-0.425453	0.674082	0.195583				-0.188657	0.065100	-0.158349	-0.165891	0.064962	0.205014	-0.154754	0.068142	0.176449	0.344856	0.075628	-0.109927
15312	127.600000	-0.802856	0.584354	0.139931				-0.803320	0.784421	-0.051855	-0.795906	0.775156	0.160177	-0.675035	0.749077	-0.268574	-0.594240	1.117907	-0.062441	-0.661193	0.750135	0.338205	-0.623992	1.147832	0.034129	-0.622300	1.088422	0.058904				-0.426922	0.670601	0.192608				-0.188663	0.065099	-0.158359	-0.165895	0.064964	0.205004	-0.154757	0.068130	0.176430	0.344856	0.075626	-0.109927
15313	127.608333	-0.802867	0.584399	0.139915				-0.803260	0.784544	-0.051896	-0.795761	0.775300	0.160095	-0.675745	0.749284	-0.268873	-0.593986	1.117632	-0.062629	-0.660839	0.749951	0.337927	-0.623233	1.147535	0.033734	-0.621676	1.088258	0.058735				-0.428553	0.667057	0.189802				-0.188667	0.065104	-0.158367	-0.165902	0.064958	0.204989	-0.154755	0.068117	0.176417	0.344853	0.075614	-0.109928
15314	127.616667	-0.802854	0.584436	0.139872				-0.803084	0.784599	-0.051986	-0.795608	0.775449	0.159997	-0.676374	0.749439	-0.269087	-0.593811	1.117337	-0.062772	-0.660384	0.749747	0.337642	-0.622627	1.147349	0.033701	-0.621126	1.088044	0.058643				-0.429825	0.663547	0.186986				-0.188668	0.065104	-0.158374	-0.165901	0.064952	0.204978	-0.154756	0.068104	0.176405	0.344853	0.075613	-0.109928
15315	127.625000	-0.803095	0.584618	0.139968				-0.802938	0.784678	-0.052097	-0.795447	0.775680	0.159936	-0.676908	0.749506	-0.269206	-0.593647	1.117154	-0.063014	-0.659813	0.749530	0.337356	-0.622081	1.147160	0.033915	-0.620342	1.087731	0.058656				-0.430801	0.660318	0.184417				-0.188666	0.065102	-0.158377	-0.165902	0.064960	0.204977	-0.154760	0.068103	0.176401	0.344858	0.075609	-0.109920
15316	127.633333	-0.802909	0.584548	0.139834				-0.802754	0.784753	-0.052226	-0.795309	0.775834	0.159810	-0.677382	0.749509	-0.269235	-0.593641	1.116961	-0.063004	-0.659162	0.749314	0.337064	-0.621530	1.146907	0.034023	-0.619642	1.087449	0.058701				-0.431383	0.657091	0.181848				-0.188710	0.065159	-0.158448	-0.165902	0.064964	0.204975	-0.154766	0.068105	0.176399	0.344854	0.075613	-0.109920
15317	127.641667	-0.802837	0.584610	0.139781				-0.802557	0.784840	-0.052368	-0.795104	0.775961	0.159548	-0.677788	0.749441	-0.269153	-0.593731	1.116839	-0.062949	-0.658416	0.749087	0.336768	-0.620928	1.146582	0.034131	-0.619002	1.087172	0.058809				-0.431519	0.653899	0.179330				-0.188660	0.065088	-0.158387	-0.165904	0.064966	0.204969	-0.154763	0.068115	0.176393	0.344854	0.075613	-0.109917
15318	127.650000	-0.802809	0.584693	0.139746				-0.802354	0.784930	-0.052510	-0.794946	0.776098	0.159394	-0.678126	0.749314	-0.268979	-0.593835	1.116794	-0.062955	-0.657592	0.748857	0.336491	-0.620365	1.146258	0.034180	-0.618398	1.086916	0.058928				-0.431306	0.650691	0.176842				-0.188660	0.065084	-0.158398	-0.165898	0.064961	0.204962	-0.154760	0.068123	0.176391	0.344854	0.075607	-0.109917
15319	127.658333	-0.802773	0.584797	0.139716				-0.802081	0.784986	-0.052656	-0.794739	0.776366	0.159344	-0.678346	0.749093	-0.268642	-0.594001	1.116814	-0.062895	-0.656628	0.748558	0.336036	-0.619888	1.146093	0.034473	-0.617776	1.086696	0.059094				-0.430704	0.647278	0.174351				-0.188685	0.065124	-0.158437	-0.165902	0.064969	0.204967	-0.154770	0.068125	0.176391	0.344857	0.075614	-0.109923
15320	127.666667	-0.802684	0.584895	0.139684				-0.801813	0.785015	-0.052818	-0.794513	0.776561	0.159242	-0.678555	0.748829	-0.268303	-0.594199	1.116890	-0.062805	-0.655665	0.748324	0.335779	-0.619504	1.146055	0.034931	-0.617177	1.086483	0.059214				-0.429968	0.643893	0.172007				-0.188657	0.065087	-0.158401	-0.165912	0.064970	0.204976	-0.154769	0.068121	0.176395	0.344854	0.075618	-0.109919
15321	127.675000	-0.802587	0.585013	0.139652				-0.801616	0.785135	-0.052891	-0.794221	0.776615	0.159042	-0.678640	0.748459	-0.267812	-0.594441	1.117018	-0.062659	-0.654605	0.748102	0.335451	-0.619080	1.145982	0.035260	-0.616649	1.086366	0.059426				-0.429091	0.640252	0.169659				-0.188657	0.065101	-0.158412	-0.165909	0.064965	0.204972	-0.154771	0.068117	0.176401	0.344855	0.075622	-0.109917
15322	127.683333	-0.802528	0.585152	0.139628				-0.801333	0.785164	-0.053011	-0.794041	0.776943	0.159050	-0.678605	0.747955	-0.267164	-0.594709	1.117207	-0.062547	-0.653479	0.747908	0.335098	-0.618670	1.145880	0.035499	-0.616143	1.086258	0.059594				-0.428259	0.636630	0.167319				-0.188655	0.065090	-0.158420	-0.165908	0.064965	0.204969	-0.154768	0.068097	0.176398	0.344856	0.075608	-0.109917
15323	127.691667	-0.802358	0.585273	0.139587				-0.801096	0.785209	-0.053118	-0.793729	0.777092	0.158924	-0.678624	0.747404	-0.266471	-0.594987	1.117501	-0.062515	-0.652308	0.747703	0.334666	-0.618303	1.145888	0.035840	-0.615678	1.086259	0.059816				-0.427275	0.633266	0.165093				-0.188675	0.065107	-0.158462	-0.165910	0.064951	0.204965	-0.154767	0.068082	0.176391	0.344853	0.075608	-0.109919
15324	127.700000	-0.802580	0.585692	0.139765				-0.800864	0.785243	-0.053214	-0.793428	0.777239	0.158812	-0.678586	0.746773	-0.265642	-0.595327	1.117793	-0.062339	-0.651129	0.747489	0.334164	-0.617981	1.145934	0.036187	-0.615263	1.086227	0.059991				-0.426166	0.630336	0.162974				-0.188662	0.065088	-0.158449	-0.165902	0.064945	0.204963	-0.154760	0.068084	0.176381	0.344855	0.075606	-0.109925
15325	127.708333	-0.802095	0.585579	0.139516				-0.800636	0.785265	-0.053310	-0.793076	0.777313	0.158640	-0.678541	0.746049	-0.264720	-0.595683	1.118083	-0.062205	-0.649960	0.747230	0.333567	-0.617770	1.146008	0.036584	-0.614879	1.086140	0.060058				-0.424785	0.627994	0.161252				-0.188662	0.065079	-0.158457	-0.165899	0.064946	0.204968	-0.154757	0.068082	0.176381	0.344850	0.075614	-0.109935
15326	127.716667	-0.801967	0.585726	0.139497				-0.800414	0.785279	-0.053403	-0.792707	0.777528	0.158587	-0.678504	0.745318	-0.263741	-0.596051	1.118407	-0.062102	-0.648859	0.746995	0.333005	-0.617542	1.145996	0.036798	-0.614421	1.086123	0.060169				-0.423232	0.626127	0.159803				-0.188663	0.065072	-0.158460	-0.165896	0.064943	0.204971	-0.154759	0.068086	0.176373	0.344853	0.075624	-0.109943
15327	127.725000	-0.801794	0.585879	0.139468				-0.800178	0.785269	-0.053508	-0.792269	0.777650	0.158448	-0.678483	0.744612	-0.262598	-0.596358	1.118766	-0.062136	-0.647844	0.746794	0.332393	-0.617412	1.146021	0.037033	-0.614143	1.086058	0.060186				-0.421377	0.624733	0.158770				-0.188668	0.065069	-0.158457	-0.165903	0.064938	0.204963	-0.154759	0.068085	0.176367	0.344853	0.075626	-0.109943
15328	127.733333	-0.801593	0.586006	0.139437				-0.799961	0.785244	-0.053593	-0.791920	0.777806	0.158363	-0.678485	0.744001	-0.261492	-0.596761	1.119106	-0.062090	-0.646888	0.746740	0.331885	-0.617352	1.146007	0.037235	-0.613913	1.085953	0.060149				-0.419343	0.623680	0.157998				-0.188674	0.065076	-0.158458	-0.165902	0.064947	0.204956	-0.154762	0.068091	0.176370	0.344853	0.075628	-0.109937
15329	127.741667	-0.801430	0.586132	0.139420				-0.799658	0.785142	-0.053700	-0.791468	0.777972	0.158286	-0.678527	0.743484	-0.260443	-0.597105	1.119449	-0.062173	-0.645983	0.746626	0.331275	-0.617347	1.145981	0.037401	-0.613724	1.085829	0.060049				-0.417129	0.622921	0.157526				-0.188677	0.065067	-0.158440	-0.165906	0.064936	0.204954	-0.154766	0.068076	0.176375	0.344852	0.075627	-0.109930
15330	127.750000	-0.801231	0.586251	0.139400				-0.799448	0.785061	-0.053791	-0.791032	0.778120	0.158213	-0.678616	0.743117	-0.259453	-0.597469	1.119803	-0.062261	-0.645067	0.746785	0.330988	-0.617387	1.145939	0.037480	-0.613570	1.085695	0.059875				-0.414688	0.622329	0.157203				-0.188671	0.065063	-0.158435	-0.165907	0.064925	0.204957	-0.154763	0.068058	0.176383	0.344857	0.075620	-0.109924
15331	127.758333	-0.801465	0.586671	0.139601				-0.799280	0.784944	-0.053888	-0.790637	0.778203	0.158089	-0.678710	0.742914	-0.258482	-0.597835	1.120133	-0.062421	-0.644238	0.746932	0.330591	-0.617451	1.145865	0.037459	-0.613467	1.085556	0.059631				-0.412241	0.621829	0.157188				-0.188698	0.065088	-0.158476	-0.165902	0.064914	0.204958	-0.154759	0.068035	0.176388	0.344858	0.075614	-0.109924
15332	127.766667	-0.800909	0.586479	0.139332				-0.799076	0.784790	-0.053991	-0.790239	0.778309	0.157984	-0.678771	0.742860	-0.257504	-0.598198	1.120477	-0.062641	-0.643418	0.747171	0.330230	-0.617538	1.145751	0.037378	-0.613372	1.085412	0.059334				-0.409778	0.621308	0.157237				-0.188663	0.065055	-0.158439	-0.165890	0.064904	0.204955	-0.154748	0.068018	0.176387	0.344863	0.075610	-0.109924
15333	127.775000	-0.800761	0.586597	0.139305				-0.798920	0.784634	-0.054077	-0.789906	0.778339	0.157891	-0.678861	0.743052	-0.256571	-0.598547	1.120779	-0.062981	-0.642638	0.747367	0.329759	-0.617675	1.145648	0.037270	-0.613315	1.085226	0.058986				-0.407291	0.620826	0.157340				-0.188655	0.065043	-0.158432	-0.165878	0.064899	0.204957	-0.154733	0.068009	0.176380	0.344862	0.075613	-0.109927
15334	127.783333	-0.800597	0.586711	0.139296				-0.798772	0.784473	-0.054154	-0.789613	0.778451	0.157865	-0.678860	0.743332	-0.255750	-0.598918	1.121002	-0.063270	-0.641719	0.747625	0.329364	-0.617794	1.145455	0.037035	-0.613282	1.085024	0.058582				-0.404946	0.620493	0.157522				-0.188686	0.065093	-0.158503	-0.165862	0.064892	0.204950	-0.154717	0.068005	0.176374	0.344858	0.075627	-0.109930
15335	127.791667	-0.800455	0.586825	0.139308				-0.798594	0.784280	-0.054241	-0.789353	0.778523	0.157835	-0.678737	0.743756	-0.254894	-0.599404	1.121146	-0.063583	-0.640798	0.747939	0.329103	-0.618013	1.145367	0.036851	-0.613266	1.084859	0.058187				-0.402827	0.620271	0.157615				-0.188631	0.065026	-0.158422	-0.165847	0.064881	0.204933	-0.154705	0.067991	0.176356	0.344859	0.075629	-0.109935
15336	127.800000	-0.800610	0.587182	0.139532				-0.798472	0.784090	-0.054353	-0.789125	0.778592	0.157811	-0.678501	0.744268	-0.254097	-0.599720	1.121228	-0.063915	-0.639806	0.748242	0.328774	-0.618232	1.145251	0.036543	-0.613259	1.084677	0.057757				-0.400890	0.620129	0.157691				-0.188618	0.065026	-0.158419	-0.165831	0.064863	0.204912	-0.154688	0.067970	0.176330	0.344862	0.075636	-0.109944
15337	127.808333	-0.800428	0.587256	0.139562				-0.798355	0.783929	-0.054443	-0.788862	0.778604	0.157699	-0.678092	0.744815	-0.253472	-0.600071	1.121269	-0.064426	-0.638655	0.748586	0.328557	-0.618432	1.145109	0.036132	-0.613305	1.084592	0.057345				-0.399194	0.620091	0.157729				-0.188608	0.065032	-0.158403	-0.165824	0.064845	0.204895	-0.154678	0.067939	0.176313	0.344857	0.075634	-0.109947
15338	127.816667	-0.799889	0.587005	0.139373				-0.798251	0.783795	-0.054534	-0.788692	0.778609	0.157653	-0.677521	0.745387	-0.252947	-0.600470	1.121250	-0.064942	-0.637662	0.748821	0.328173	-0.618713	1.145082	0.035760	-0.613381	1.084561	0.056933				-0.397694	0.620158	0.157703				-0.188596	0.065044	-0.158388	-0.165820	0.064839	0.204876	-0.154666	0.067921	0.176296	0.344862	0.075636	-0.109942
15339	127.825000	-0.799752	0.587025	0.139403				-0.798153	0.783673	-0.054628	-0.788554	0.778623	0.157642	-0.676815	0.746028	-0.252579	-0.600967	1.121064	-0.065307	-0.636534	0.749087	0.327902	-0.618972	1.145085	0.035280	-0.613512	1.084581	0.056488				-0.396380	0.620307	0.157603				-0.188608	0.065077	-0.158402	-0.165814	0.064836	0.204869	-0.154659	0.067900	0.176283	0.344866	0.075633	-0.109935
15340	127.833333	-0.799649	0.587050	0.139428				-0.798092	0.783591	-0.054704	-0.788413	0.778563	0.157595	-0.675905	0.746696	-0.252236	-0.601416	1.120895	-0.065987	-0.635303	0.749414	0.327793	-0.619229	1.145083	0.034653	-0.613698	1.084695	0.056084				-0.395160	0.620485	0.157442				-0.188614	0.065118	-0.158413	-0.165805	0.064825	0.204853	-0.154657	0.067884	0.176264	0.344865	0.075628	-0.109938
15341	127.841667	-0.799546	0.587044	0.139448				-0.798162	0.783577	-0.054737	-0.788288	0.778465	0.157579	-0.674847	0.747420	-0.252136	-0.602000	1.120611	-0.066482	-0.634211	0.749656	0.327610	-0.619507	1.145160	0.033954	-0.613945	1.084860	0.055613				-0.393969	0.620721	0.157260				-0.188613	0.065129	-0.158408	-0.165799	0.064821	0.204842	-0.154642	0.067877	0.176242	0.344864	0.075628	-0.109942
15342	127.850000	-0.799461	0.587041	0.139460				-0.798228	0.783557	-0.054763	-0.788178	0.778449	0.157619	-0.673669	0.748191	-0.252266	-0.602563	1.120275	-0.067155	-0.633247	0.749820	0.327356	-0.619844	1.145349	0.033314	-0.614218	1.085098	0.055149				-0.392759	0.621003	0.157045				-0.188569	0.065085	-0.158344	-0.165791	0.064818	0.204834	-0.154631	0.067880	0.176216	0.344864	0.075633	-0.109951
15343	127.858333	-0.799474	0.587016	0.139477				-0.798351	0.783552	-0.054758	-0.788105	0.778415	0.157714	-0.672301	0.749057	-0.252433	-0.603167	1.119808	-0.067893	-0.632287	0.750007	0.327344	-0.620197	1.145511	0.032502	-0.614530	1.085367	0.054664				-0.391477	0.621395	0.156851				-0.188558	0.065084	-0.158334	-0.165783	0.064817	0.204826	-0.154630	0.067879	0.176210	0.344862	0.075634	-0.109948
15344	127.866667	-0.799457	0.586963	0.139486				-0.798507	0.783555	-0.054731	-0.788042	0.778276	0.157767	-0.670840	0.749961	-0.252696	-0.603805	1.119263	-0.068621	-0.631359	0.750264	0.327518	-0.620532	1.145646	0.031627	-0.614869	1.085680	0.054168				-0.390201	0.621892	0.156727				-0.188593	0.065146	-0.158393	-0.165776	0.064808	0.204822	-0.154627	0.067877	0.176197	0.344861	0.075638	-0.109949
15345	127.875000	-0.799495	0.586897	0.139500				-0.798681	0.783528	-0.054702	-0.788024	0.778126	0.157813	-0.669286	0.750931	-0.253065	-0.604210	1.118627	-0.069397	-0.630582	0.750437	0.327617	-0.620772	1.145730	0.030719	-0.615191	1.085881	0.053710				-0.388798	0.622523	0.156615				-0.188564	0.065120	-0.158350	-0.165770	0.064807	0.204818	-0.154617	0.067870	0.176198	0.344859	0.075637	-0.109948
15346	127.883333	-0.799556	0.586803	0.139514				-0.798909	0.783534	-0.054634	-0.788077	0.777998	0.157939	-0.667682	0.751914	-0.253570	-0.604571	1.117885	-0.070218	-0.629946	0.750554	0.327621	-0.621306	1.145964	0.030099	-0.615457	1.086023	0.053194				-0.387345	0.623298	0.156570				-0.188539	0.065096	-0.158306	-0.165770	0.064812	0.204817	-0.154620	0.067862	0.176199	0.344858	0.075639	-0.109946
15347	127.891667	-0.799673	0.586691	0.139535				-0.799176	0.783538	-0.054598	-0.788150	0.777866	0.158005	-0.665984	0.752956	-0.254065	-0.605043	1.117083	-0.070907	-0.629194	0.750827	0.327927	-0.621491	1.145788	0.029051	-0.615696	1.086089	0.052674				-0.385835	0.624264	0.156666				-0.188553	0.065142	-0.158334	-0.165766	0.064800	0.204817	-0.154618	0.067850	0.176198	0.344859	0.075623	-0.109928
15348	127.900000	-0.800094	0.586759	0.139720				-0.799427	0.783534	-0.054584	-0.788331	0.777772	0.158118	-0.664335	0.754011	-0.254678	-0.605642	1.116185	-0.071637	-0.628611	0.750974	0.327991	-0.621669	1.145631	0.028095	-0.615883	1.086159	0.052262				-0.384269	0.625375	0.156860				-0.188532	0.065125	-0.158303	-0.165771	0.064806	0.204820	-0.154618	0.067848	0.176198	0.344862	0.075619	-0.109930
15349	127.908333	-0.799917	0.586414	0.139560				-0.799645	0.783496	-0.054617	-0.788492	0.777638	0.158154	-0.662727	0.755064	-0.255436	-0.605969	1.115254	-0.072217	-0.627985	0.751279	0.328276	-0.621758	1.145414	0.027204	-0.616012	1.086170	0.051850				-0.382664	0.626708	0.157178				-0.188533	0.065141	-0.158300	-0.165778	0.064820	0.204813	-0.154627	0.067854	0.176195	0.344862	0.075618	-0.109926
15350	127.916667	-0.800479	0.586622	0.139812				-0.799887	0.783489	-0.054644	-0.788731	0.777493	0.158135	-0.661160	0.756115	-0.256225	-0.606176	1.114316	-0.072938	-0.627517	0.751456	0.328317	-0.621865	1.145286	0.026475	-0.616100	1.086179	0.051520				-0.381082	0.628205	0.157567				-0.188529	0.065149	-0.158293	-0.165783	0.064833	0.204815	-0.154629	0.067869	0.176191	0.344853	0.075616	-0.109931
15351	127.925000	-0.800477	0.586296	0.139679				-0.800085	0.783455	-0.054723	-0.789184	0.777469	0.158273	-0.659662	0.757187	-0.256975	-0.606589	1.113448	-0.073281	-0.626963	0.751708	0.328559	-0.621854	1.145016	0.025655	-0.616145	1.086194	0.051228				-0.379577	0.629884	0.158003				-0.188532	0.065149	-0.158295	-0.165785	0.064849	0.204805	-0.154633	0.067892	0.176179	0.344857	0.075628	-0.109937
15352	127.933333	-0.800439	0.585961	0.139535				-0.800372	0.783441	-0.054834	-0.789560	0.777405	0.158298	-0.658225	0.758209	-0.257770	-0.606957	1.112917	-0.073628	-0.626436	0.751930	0.328802	-0.622063	1.144947	0.025377	-0.616208	1.086132	0.050966				-0.378148	0.631666	0.158421				-0.188531	0.065151	-0.158294	-0.165793	0.064865	0.204804	-0.154632	0.067907	0.176169	0.344860	0.075632	-0.109946
15353	127.941667	-0.800658	0.585806	0.139516				-0.800579	0.783413	-0.054964	-0.789758	0.777239	0.158100	-0.656860	0.759190	-0.258556	-0.607450	1.112730	-0.073926	-0.626030	0.752000	0.328873	-0.622165	1.144877	0.025094	-0.616272	1.086126	0.050821				-0.376822	0.633605	0.158763				-0.188534	0.065150	-0.158295	-0.165794	0.064869	0.204800	-0.154641	0.067918	0.176163	0.344861	0.075630	-0.109952
15354	127.950000	-0.800876	0.585657	0.139494				-0.800776	0.783399	-0.055104	-0.790128	0.777096	0.157966	-0.655568	0.760087	-0.259355	-0.607926	1.112441	-0.074013	-0.625592	0.752112	0.329055	-0.622353	1.144880	0.024842	-0.616188	1.086190	0.050662				-0.375595	0.635652	0.158993				-0.188539	0.065157	-0.158300	-0.165796	0.064874	0.204797	-0.154651	0.067918	0.176168	0.344860	0.075621	-0.109951
15355	127.958333	-0.801275	0.585626	0.139559				-0.800963	0.783426	-0.055238	-0.790659	0.777272	0.158066	-0.654366	0.760908	-0.260020	-0.608555	1.112243	-0.074206	-0.625185	0.752236	0.329265	-0.622461	1.145055	0.024634	-0.616052	1.086496	0.050697				-0.374484	0.637852	0.159074				-0.188576	0.065225	-0.158355	-0.165808	0.064874	0.204810	-0.154657	0.067927	0.176183	0.344860	0.075628	-0.109951
15356	127.966667	-0.801341	0.585364	0.139423				-0.801178	0.783467	-0.055385	-0.791005	0.777170	0.157870	-0.653249	0.761651	-0.260555	-0.609256	1.112097	-0.074298	-0.624757	0.752313	0.329438	-0.622540	1.145339	0.024467	-0.615902	1.086938	0.050820				-0.373492	0.640167	0.159045				-0.188539	0.065170	-0.158293	-0.165821	0.064886	0.204821	-0.154670	0.067936	0.176201	0.344861	0.075629	-0.109944
15357	127.975000	-0.801577	0.585238	0.139378				-0.801348	0.783523	-0.055525	-0.791365	0.777228	0.157806	-0.652224	0.762236	-0.261045	-0.609894	1.111979	-0.074293	-0.624416	0.752337	0.329490	-0.622617	1.145676	0.024486	-0.615725	1.087346	0.050939				-0.372601	0.642606	0.158918				-0.188547	0.065181	-0.158302	-0.165832	0.064907	0.204832	-0.154679	0.067956	0.176213	0.344864	0.075629	-0.109937
15358	127.983333	-0.801855	0.585143	0.139354				-0.801513	0.783585	-0.055652	-0.791729	0.777253	0.157704	-0.651265	0.762709	-0.261446	-0.610554	1.111952	-0.074239	-0.624113	0.752367	0.329506	-0.622621	1.145880	0.024447	-0.615445	1.087662	0.051084				-0.371789	0.645070	0.158729				-0.188549	0.065175	-0.158298	-0.165846	0.064928	0.204842	-0.154693	0.067981	0.176233	0.344862	0.075632	-0.109942
15359	127.991667	-0.802254	0.585205	0.139430				-0.801659	0.783607	-0.055776	-0.792130	0.777304	0.157670	-0.650396	0.763042	-0.261750	-0.611228	1.111970	-0.074063	-0.623848	0.752366	0.329478	-0.622571	1.146092	0.024665	-0.615096	1.087967	0.051418				-0.371088	0.647554	0.158488				-0.188554	0.065173	-0.158308	-0.165860	0.064930	0.204858	-0.154707	0.068002	0.176244	0.344860	0.075635	-0.109945
15360	128.000000	-0.802668	0.585272	0.139509				-0.801830	0.783655	-0.055838	-0.792430	0.777252	0.157600	-0.649594	0.763260	-0.261975	-0.612091	1.111984	-0.073846	-0.623624	0.752354	0.329434	-0.622441	1.146208	0.024925	-0.614673	1.088150	0.051731				-0.370468	0.650001	0.158227				-0.188560	0.065185	-0.158325	-0.165870	0.064945	0.204868	-0.154713	0.068017	0.176258	0.344860	0.075633	-0.109952
15361	128.008333	-0.802798	0.585124	0.139442				-0.801988	0.783646	-0.055894	-0.792655	0.777173	0.157521	-0.648878	0.763336	-0.262090	-0.612892	1.112093	-0.073467	-0.623434	0.752309	0.329339	-0.622221	1.146358	0.025454	-0.614169	1.088246	0.052086				-0.369971	0.652371	0.157925				-0.188567	0.065178	-0.158335	-0.165872	0.064949	0.204882	-0.154728	0.068041	0.176273	0.344860	0.075632	-0.109961
15362	128.016667	-0.802651	0.584758	0.139212				-0.802126	0.783603	-0.055944	-0.792852	0.777036	0.157402	-0.648226	0.763291	-0.262117	-0.613677	1.112251	-0.073052	-0.623297	0.752260	0.329296	-0.621994	1.146407	0.025966	-0.613628	1.088289	0.052435				-0.369573	0.654663	0.157636				-0.188615	0.065235	-0.158410	-0.165882	0.064950	0.204900	-0.154743	0.068057	0.176297	0.344859	0.075626	-0.109953
15363	128.025000	-0.802786	0.584680	0.139189				-0.802310	0.783561	-0.055967	-0.793103	0.777012	0.157389	-0.647649	0.763057	-0.262091	-0.614467	1.112480	-0.072723	-0.623186	0.752211	0.329214	-0.621895	1.146409	0.026452	-0.613148	1.088272	0.052771				-0.369276	0.656828	0.157355				-0.188574	0.065185	-0.158353	-0.165895	0.064955	0.204918	-0.154754	0.068070	0.176331	0.344860	0.075623	-0.109951
15364	128.033333	-0.802890	0.584612	0.139168				-0.802438	0.783469	-0.055995	-0.793266	0.776952	0.157381	-0.647136	0.762676	-0.261954	-0.615272	1.112802	-0.072352	-0.623065	0.752084	0.329089	-0.621710	1.146584	0.027022	-0.612768	1.088378	0.053160				-0.369015	0.658853	0.157081				-0.188571	0.065182	-0.158350	-0.165910	0.064955	0.204940	-0.154764	0.068083	0.176363	0.344859	0.075624	-0.109943
15365	128.041667	-0.802999	0.584572	0.139144				-0.802549	0.783315	-0.056037	-0.793394	0.776890	0.157344	-0.646670	0.762077	-0.261823	-0.615968	1.113100	-0.071892	-0.622922	0.751930	0.328924	-0.621484	1.146773	0.027473	-0.612475	1.088547	0.053497				-0.368780	0.660708	0.156822				-0.188577	0.065192	-0.158353	-0.165920	0.064959	0.204965	-0.154779	0.068098	0.176396	0.344861	0.075619	-0.109932
15366	128.050000	-0.803071	0.584538	0.139120				-0.802647	0.783200	-0.055998	-0.793430	0.776854	0.157268	-0.646215	0.761277	-0.261780	-0.616647	1.113521	-0.071521	-0.622797	0.751755	0.328803	-0.621329	1.147053	0.027980	-0.612238	1.088740	0.053816				-0.368550	0.662410	0.156555				-0.188576	0.065201	-0.158349	-0.165925	0.064962	0.204986	-0.154786	0.068118	0.176427	0.344867	0.075621	-0.109927
15367	128.058333	-0.803126	0.584523	0.139090				-0.802841	0.783074	-0.055949	-0.793492	0.776843	0.157310	-0.645746	0.760279	-0.261642	-0.617303	1.114009	-0.071127	-0.622628	0.751520	0.328612	-0.621343	1.147375	0.028468	-0.612072	1.089001	0.054110				-0.368364	0.663890	0.156265				-0.188576	0.065208	-0.158345	-0.165939	0.064975	0.205011	-0.154791	0.068146	0.176451	0.344861	0.075632	-0.109931
15368	128.066667	-0.803156	0.584526	0.139066				-0.803009	0.782905	-0.055873	-0.793480	0.776828	0.157325	-0.645205	0.759098	-0.261697	-0.617921	1.114485	-0.070763	-0.622435	0.751246	0.328400	-0.621311	1.147708	0.028932	-0.611996	1.089293	0.054443				-0.368212	0.665216	0.155915				-0.188578	0.065207	-0.158344	-0.165946	0.064987	0.205036	-0.154804	0.068167	0.176475	0.344858	0.075636	-0.109933
15369	128.075000	-0.803155	0.584530	0.139049				-0.803193	0.782764	-0.055721	-0.793428	0.776818	0.157383	-0.644538	0.757797	-0.261739	-0.618612	1.115086	-0.070284	-0.622291	0.750912	0.328009	-0.621325	1.148038	0.029420	-0.611933	1.089566	0.054734				-0.368118	0.666338	0.155436				-0.188598	0.065226	-0.158383	-0.165946	0.064978	0.205051	-0.154804	0.068177	0.176495	0.344861	0.075638	-0.109947
15370	128.083333	-0.803131	0.584550	0.139041				-0.803469	0.782590	-0.055552	-0.793472	0.776822	0.157532	-0.643731	0.756403	-0.261933	-0.619357	1.115824	-0.069835	-0.622048	0.750607	0.327768	-0.621130	1.148396	0.029987	-0.611827	1.089787	0.055045				-0.368065	0.667259	0.154834				-0.188581	0.065201	-0.158356	-0.165945	0.064965	0.205069	-0.154808	0.068172	0.176518	0.344863	0.075632	-0.109953
15371	128.091667	-0.803077	0.584580	0.139043				-0.803725	0.782388	-0.055301	-0.793255	0.776676	0.157547	-0.642749	0.754938	-0.262232	-0.620177	1.116553	-0.069381	-0.621734	0.750270	0.327447	-0.620889	1.148784	0.030679	-0.611658	1.090028	0.055413				-0.368032	0.667982	0.154180				-0.188577	0.065189	-0.158360	-0.165947	0.064957	0.205088	-0.154811	0.068178	0.176545	0.344861	0.075632	-0.109956
15372	128.100000	-0.803011	0.584610	0.139052				-0.803998	0.782163	-0.055033	-0.793010	0.776756	0.157696	-0.641526	0.753519	-0.262503	-0.621089	1.117143	-0.068786	-0.621308	0.749981	0.327276	-0.620340	1.149228	0.031294	-0.611465	1.090327	0.055809				-0.368035	0.668461	0.153347				-0.188577	0.065192	-0.158365	-0.165946	0.064951	0.205110	-0.154819	0.068170	0.176580	0.344864	0.075625	-0.109956
15373	128.108333	-0.802932	0.584641	0.139068				-0.804301	0.781940	-0.054699	-0.792888	0.776750	0.157969	-0.640253	0.752104	-0.262834	-0.622124	1.117461	-0.068177	-0.620897	0.749645	0.326925	-0.619225	1.149877	0.031714	-0.611088	1.090842	0.056280				-0.368043	0.668713	0.152477				-0.188582	0.065188	-0.158363	-0.165942	0.064938	0.205127	-0.154816	0.068166	0.176607	0.344863	0.075621	-0.109944
15374	128.116667	-0.802843	0.584668	0.139090				-0.804656	0.781654	-0.054381	-0.792695	0.776718	0.158175	-0.638973	0.750746	-0.263308	-0.622988	1.117696	-0.067647	-0.620505	0.749223	0.326418	-0.618698	1.150251	0.032167	-0.610705	1.091136	0.056674				-0.368064	0.668728	0.151469				-0.188577	0.065197	-0.158360	-0.165938	0.064937	0.205138	-0.154813	0.068167	0.176620	0.344865	0.075617	-0.109938
15375	128.125000	-0.802728	0.584687	0.139104				-0.804969	0.781361	-0.054056	-0.792639	0.776768	0.158489	-0.637517	0.749530	-0.263677	-0.623690	1.118064	-0.067218	-0.619937	0.748896	0.326051	-0.618632	1.150466	0.032645	-0.610696	1.091291	0.057031				-0.368093	0.668478	0.150310				-0.188575	0.065194	-0.158356	-0.165938	0.064938	0.205144	-0.154811	0.068175	0.176631	0.344865	0.075634	-0.109941
15376	128.133333	-0.802607	0.584692	0.139122				-0.805282	0.781056	-0.053752	-0.792456	0.776797	0.158741	-0.636006	0.748452	-0.263952	-0.624308	1.118478	-0.066758	-0.619403	0.748474	0.325575	-0.618499	1.150711	0.033136	-0.610690	1.091403	0.057267				-0.368125	0.668010	0.149065				-0.188575	0.065195	-0.158358	-0.165940	0.064941	0.205147	-0.154805	0.068173	0.176626	0.344861	0.075638	-0.109944
15377	128.141667	-0.802728	0.584899	0.139287				-0.805610	0.780727	-0.053494	-0.792285	0.776682	0.158835	-0.634383	0.747649	-0.264410	-0.624997	1.119028	-0.066371	-0.618744	0.748136	0.325196	-0.618452	1.150828	0.033581	-0.610673	1.091424	0.057460				-0.368171	0.667300	0.147700				-0.188569	0.065183	-0.158361	-0.165929	0.064933	0.205151	-0.154796	0.068170	0.176621	0.344863	0.075647	-0.109961
15378	128.150000	-0.802429	0.584723	0.139187				-0.805828	0.780381	-0.053310	-0.792202	0.776666	0.158991	-0.632805	0.746876	-0.264616	-0.625773	1.119661	-0.066012	-0.618104	0.747698	0.324662	-0.618478	1.150910	0.034096	-0.610733	1.091513	0.057791				-0.368207	0.666392	0.146268				-0.188567	0.065178	-0.158365	-0.165925	0.064926	0.205143	-0.154789	0.068161	0.176615	0.344863	0.075647	-0.109961
15379	128.158333	-0.802438	0.584809	0.139292				-0.806037	0.780127	-0.053134	-0.792147	0.776625	0.159128	-0.631286	0.746171	-0.264855	-0.626572	1.120236	-0.065573	-0.617363	0.747343	0.324256	-0.618443	1.151004	0.034609	-0.610619	1.091483	0.057953				-0.368235	0.665264	0.144739				-0.188565	0.065175	-0.158379	-0.165918	0.064914	0.205145	-0.154783	0.068148	0.176606	0.344869	0.075643	-0.109962
15380	128.166667	-0.802177	0.584682	0.139226				-0.806208	0.779900	-0.052988	-0.792100	0.776625	0.159244	-0.629725	0.745695	-0.265168	-0.627347	1.120790	-0.065139	-0.616659	0.746952	0.323728	-0.618368	1.151113	0.035143	-0.610356	1.091344	0.058009				-0.368259	0.663987	0.143139				-0.188568	0.065156	-0.158377	-0.165908	0.064907	0.205142	-0.154770	0.068134	0.176605	0.344864	0.075636	-0.109963
15381	128.175000	-0.802536	0.585037	0.139521				-0.806362	0.779712	-0.052902	-0.792139	0.776557	0.159288	-0.628245	0.745279	-0.265462	-0.628051	1.121198	-0.064653	-0.615908	0.746608	0.323248	-0.618278	1.151185	0.035620	-0.610182	1.091321	0.058212				-0.368304	0.662589	0.141474				-0.188566	0.065155	-0.158385	-0.165896	0.064886	0.205128	-0.154767	0.068114	0.176601	0.344865	0.075633	-0.109957
15382	128.183333	-0.802045	0.584642	0.139269				-0.806451	0.779543	-0.052857	-0.792193	0.776591	0.159399	-0.626810	0.744925	-0.265765	-0.628772	1.121555	-0.064210	-0.615082	0.746365	0.322907	-0.618216	1.151233	0.036066	-0.609989	1.091297	0.058422				-0.368370	0.661137	0.139758				-0.188556	0.065153	-0.158373	-0.165893	0.064881	0.205122	-0.154763	0.068105	0.176589	0.344868	0.075631	-0.109947
15383	128.191667	-0.802014	0.584626	0.139272				-0.806489	0.779398	-0.052884	-0.792269	0.776549	0.159366	-0.625462	0.744697	-0.266085	-0.629507	1.121883	-0.063794	-0.614378	0.746039	0.322344	-0.618099	1.151309	0.036511	-0.609793	1.091295	0.058651				-0.368471	0.659684	0.137993				-0.188551	0.065149	-0.158375	-0.165889	0.064880	0.205105	-0.154756	0.068099	0.176574	0.344867	0.075634	-0.109945
15384	128.200000	-0.802008	0.584615	0.139275				-0.806460	0.779285	-0.052926	-0.792382	0.776503	0.159314	-0.624192	0.744565	-0.266413	-0.630182	1.122080	-0.063377	-0.613613	0.745805	0.321925	-0.617969	1.151352	0.036843	-0.609566	1.091305	0.058846				-0.368575	0.658344	0.136324				-0.188549	0.065139	-0.158371	-0.165890	0.064887	0.205093	-0.154750	0.068101	0.176549	0.344866	0.075637	-0.109944
15385	128.208333	-0.802187	0.584734	0.139366				-0.806493	0.779215	-0.053021	-0.792452	0.776430	0.159203	-0.623049	0.744498	-0.266726	-0.630810	1.122221	-0.063050	-0.612851	0.745640	0.321566	-0.617830	1.151389	0.037111	-0.609444	1.091474	0.059175				-0.368807	0.657158	0.134500				-0.188551	0.065149	-0.158373	-0.165884	0.064893	0.205075	-0.154741	0.068091	0.176522	0.344866	0.075643	-0.109951
15386	128.216667	-0.802026	0.584585	0.139247				-0.806468	0.779178	-0.053126	-0.792606	0.776589	0.159173	-0.622026	0.744488	-0.266939	-0.631413	1.122306	-0.062768	-0.612127	0.745390	0.321220	-0.617723	1.151413	0.037279	-0.609220	1.091493	0.059289				-0.369030	0.656145	0.132750				-0.188548	0.065137	-0.158372	-0.165879	0.064897	0.205055	-0.154739	0.068089	0.176503	0.344862	0.075636	-0.109956
15387	128.225000	-0.802052	0.584567	0.139230				-0.806407	0.779160	-0.053276	-0.792673	0.776535	0.158982	-0.621173	0.744516	-0.267130	-0.631967	1.122325	-0.062626	-0.611436	0.745198	0.320938	-0.617645	1.151428	0.037367	-0.609025	1.091515	0.059340				-0.369247	0.655363	0.131040				-0.188554	0.065137	-0.158382	-0.165877	0.064900	0.205045	-0.154735	0.068080	0.176483	0.344865	0.075641	-0.109960
15388	128.233333	-0.802552	0.584949	0.139501				-0.806256	0.779097	-0.053470	-0.792791	0.776588	0.158876	-0.620472	0.744539	-0.267261	-0.632405	1.122244	-0.062565	-0.610739	0.745071	0.320807	-0.617592	1.151445	0.037325	-0.608854	1.091545	0.059289				-0.369410	0.654800	0.129430				-0.188561	0.065130	-0.158384	-0.165873	0.064897	0.205029	-0.154734	0.068070	0.176468	0.344869	0.075629	-0.109963
15389	128.241667	-0.802134	0.584557	0.139190				-0.806192	0.779158	-0.053611	-0.792920	0.776649	0.158790	-0.620012	0.744546	-0.267325	-0.632760	1.122131	-0.062663	-0.610252	0.744868	0.320467	-0.617608	1.151485	0.037152	-0.608767	1.091620	0.059164				-0.369383	0.654457	0.127980				-0.188566	0.065129	-0.158391	-0.165873	0.064896	0.205022	-0.154735	0.068061	0.176462	0.344865	0.075628	-0.109961
15390	128.250000	-0.802164	0.584569	0.139152				-0.806224	0.779320	-0.053687	-0.793030	0.776732	0.158718	-0.619713	0.744523	-0.267328	-0.633023	1.121999	-0.062875	-0.609818	0.744758	0.320309	-0.617671	1.151536	0.036871	-0.608744	1.091716	0.058961				-0.369156	0.654290	0.126720				-0.188563	0.065133	-0.158391	-0.165879	0.064899	0.205016	-0.154736	0.068060	0.176457	0.344864	0.075620	-0.109945
15391	128.258333	-0.802429	0.584794	0.139247				-0.806140	0.779426	-0.053800	-0.793109	0.776892	0.158612	-0.619632	0.744459	-0.267263	-0.633155	1.121809	-0.063201	-0.609493	0.744650	0.320048	-0.617769	1.151622	0.036491	-0.608876	1.091851	0.058716				-0.368675	0.654446	0.125815				-0.188570	0.065134	-0.158381	-0.165879	0.064905	0.205011	-0.154747	0.068068	0.176448	0.344864	0.075631	-0.109946
15392	128.266667	-0.802677	0.584931	0.139300				-0.806078	0.779531	-0.053917	-0.793166	0.777033	0.158540	-0.619737	0.744369	-0.267164	-0.633214	1.121576	-0.063653	-0.609280	0.744604	0.319763	-0.617925	1.151686	0.035952	-0.609018	1.091999	0.058375				-0.367985	0.654972	0.125200				-0.188614	0.065197	-0.158435	-0.165884	0.064914	0.204999	-0.154747	0.068082	0.176439	0.344866	0.075634	-0.109946
15393	128.275000	-0.802314	0.584719	0.139025				-0.806061	0.779685	-0.053953	-0.793250	0.777207	0.158548	-0.620064	0.744249	-0.267006	-0.633198	1.121309	-0.064194	-0.609205	0.744612	0.319415	-0.618107	1.151704	0.035303	-0.609140	1.092141	0.057972				-0.367060	0.656067	0.124969				-0.188573	0.065142	-0.158363	-0.165890	0.064929	0.204994	-0.154745	0.068097	0.176416	0.344863	0.075642	-0.109949
15394	128.283333	-0.802367	0.584789	0.138985				-0.806096	0.779893	-0.053927	-0.793272	0.777336	0.158501	-0.620560	0.744103	-0.266814	-0.633073	1.121024	-0.064841	-0.609254	0.744611	0.319047	-0.618313	1.151781	0.034616	-0.609135	1.092249	0.057430				-0.365964	0.657736	0.125105				-0.188577	0.065142	-0.158358	-0.165897	0.064944	0.204987	-0.154752	0.068109	0.176405	0.344858	0.075646	-0.109953
15395	128.291667	-0.802601	0.584986	0.139047				-0.806082	0.780036	-0.053933	-0.793230	0.777523	0.158502	-0.621242	0.743947	-0.266588	-0.632846	1.120723	-0.065591	-0.609483	0.744642	0.318822	-0.618520	1.151863	0.033806	-0.609332	1.092415	0.056836				-0.364636	0.660128	0.125842				-0.188581	0.065143	-0.158358	-0.165902	0.064949	0.204989	-0.154755	0.068110	0.176403	0.344858	0.075646	-0.109954
15396	128.300000	-0.802901	0.585292	0.139175				-0.806116	0.780190	-0.053936	-0.793211	0.777728	0.158528	-0.622085	0.743780	-0.266313	-0.632580	1.120463	-0.066461	-0.609909	0.744564	0.318484	-0.618741	1.151942	0.032883	-0.609574	1.092586	0.056170				-0.363049	0.663013	0.127167				-0.188588	0.065132	-0.158362	-0.165906	0.064953	0.204982	-0.154756	0.068114	0.176396	0.344867	0.075635	-0.109964
15397	128.308333	-0.802665	0.585155	0.138994				-0.806121	0.780358	-0.053922	-0.793196	0.777971	0.158537	-0.623100	0.743599	-0.265959	-0.632181	1.120177	-0.067462	-0.610427	0.744528	0.318286	-0.618988	1.152017	0.031871	-0.609972	1.092801	0.055499				-0.361088	0.666448	0.129283				-0.188594	0.065138	-0.158364	-0.165904	0.064952	0.204977	-0.154763	0.068102	0.176408	0.344861	0.075634	-0.109964
15398	128.316667	-0.802895	0.585377	0.139076				-0.806103	0.780518	-0.053932	-0.793088	0.778170	0.158440	-0.624291	0.743398	-0.265513	-0.631715	1.119831	-0.068476	-0.611085	0.744276	0.317899	-0.619256	1.152098	0.030806	-0.610227	1.092931	0.054651				-0.358844	0.670224	0.131989				-0.188604	0.065130	-0.158369	-0.165901	0.064946	0.204976	-0.154765	0.068101	0.176409	0.344866	0.075633	-0.109960
15399	128.325000	-0.802684	0.585187	0.138858				-0.806024	0.780647	-0.054019	-0.793032	0.778383	0.158370	-0.625727	0.743148	-0.264959	-0.631196	1.119492	-0.069587	-0.611789	0.744129	0.317656	-0.619526	1.152148	0.029663	-0.610569	1.092995	0.053709				-0.356218	0.674510	0.135554				-0.188625	0.065158	-0.158403	-0.165906	0.064952	0.204978	-0.154770	0.068104	0.176414	0.344864	0.075626	-0.109953
15400	128.333333	-0.802524	0.585116	0.138693				-0.805902	0.780777	-0.054134	-0.792905	0.778448	0.158221	-0.627443	0.742737	-0.264053	-0.630597	1.119107	-0.070713	-0.612578	0.743994	0.317368	-0.619797	1.152204	0.028529	-0.610892	1.093129	0.052852				-0.353307	0.679149	0.139737				-0.188603	0.065135	-0.158364	-0.165908	0.064959	0.204977	-0.154776	0.068120	0.176417	0.344865	0.075632	-0.109951
15401	128.341667	-0.802562	0.585167	0.138614				-0.805732	0.780926	-0.054278	-0.792838	0.778715	0.158112	-0.629372	0.742382	-0.263212	-0.629941	1.118643	-0.071720	-0.613522	0.743849	0.316917	-0.620026	1.152213	0.027403	-0.611201	1.093280	0.052084				-0.350104	0.683969	0.144532				-0.188608	0.065132	-0.158359	-0.165911	0.064966	0.204978	-0.154778	0.068128	0.176416	0.344861	0.075647	-0.109953
15402	128.350000	-0.802563	0.585213	0.138521				-0.805487	0.781070	-0.054431	-0.792759	0.778960	0.157929	-0.631624	0.741880	-0.261908	-0.629270	1.118170	-0.072719	-0.614468	0.743709	0.316420	-0.620204	1.152229	0.026369	-0.611446	1.093416	0.051369				-0.346646	0.689062	0.150057				-0.188613	0.065147	-0.158364	-0.165914	0.064974	0.204980	-0.154775	0.068141	0.176408	0.344860	0.075656	-0.109954
15403	128.358333	-0.802945	0.585553	0.138649				-0.805252	0.781197	-0.054652	-0.792724	0.779111	0.157731	-0.634140	0.741332	-0.260481	-0.628633	1.117672	-0.073508	-0.615410	0.743710	0.316100	-0.620286	1.152206	0.025437	-0.611623	1.093552	0.050807				-0.343120	0.694455	0.156442				-0.188608	0.065138	-0.158359	-0.165918	0.064982	0.204982	-0.154772	0.068146	0.176410	0.344862	0.075655	-0.109956
15404	128.366667	-0.802569	0.585327	0.138332				-0.804863	0.781255	-0.054928	-0.792770	0.779263	0.157519	-0.636887	0.740711	-0.258824	-0.627979	1.117203	-0.074265	-0.616270	0.743627	0.315561	-0.620317	1.152204	0.024615	-0.611685	1.093667	0.050270				-0.339674	0.699968	0.163253				-0.188607	0.065125	-0.158357	-0.165920	0.064987	0.204988	-0.154774	0.068152	0.176416	0.344863	0.075646	-0.109953
[truncated: 6,204 more rows]
[truncated: 687 more columns]
