# Supplementary material for: Musical improvisation enhances interpersonal coordination in subsequent conversation: Motor and speech evidence
Source: PLoS One. 2021 Apr 15;16(4):e0250166. doi: 10.1371/journal.pone.0250166 (PMC8049323; doi:10.1371/journal.pone.0250166)
Supplement: S1 File — (ZIP) [file pone.0250166.s004.zip › HB condition/EDITED_PC 239 T2.csv]

Format Version	1.21	Take Name	PC 239 T2	Capture Frame Rate	180.000000	Export Frame Rate	120.000000	Capture Start Time	2018-07-18 12.40.05 AM	Total Frames in Take	134726	Total Exported Frames	89818	Rotation Type	Quaternion	Length Units	Meters	Coordinate Space	Global
		Marker	Marker	Marker	Marker	Marker	Marker	Marker	Marker	Marker	Marker	Marker	Marker	Marker	Marker	Marker	Marker	Marker	Marker	Marker	Marker	Marker	Marker	Marker	Marker	Marker	Marker	Marker	Marker	Marker	Marker	Marker	Marker	Marker	Marker	Marker	Marker	Marker	Marker	Marker	Marker	Marker	Marker	Marker	Marker	Marker	Marker	Marker	Marker
		Unlabeled:5000	Unlabeled:5000	Unlabeled:5000	Unlabeled:5001	Unlabeled:5001	Unlabeled:5001	Unlabeled:5002	Unlabeled:5002	Unlabeled:5002	Unlabeled:5003	Unlabeled:5003	Unlabeled:5003	Unlabeled:5004	Unlabeled:5004	Unlabeled:5004	Unlabeled:5005	Unlabeled:5005	Unlabeled:5005	Unlabeled:5006	Unlabeled:5006	Unlabeled:5006	Unlabeled:5007	Unlabeled:5007	Unlabeled:5007	Unlabeled:5008	Unlabeled:5008	Unlabeled:5008	Unlabeled:5009	Unlabeled:5009	Unlabeled:5009	Unlabeled:5010	Unlabeled:5010	Unlabeled:5010	Unlabeled:5011	Unlabeled:5011	Unlabeled:5011	Unlabeled:5012	Unlabeled:5012	Unlabeled:5012	Unlabeled:5013	Unlabeled:5013	Unlabeled:5013	Unlabeled:5014	Unlabeled:5014	Unlabeled:5014	Unlabeled:5015	Unlabeled:5015	Unlabeled:5015
		8392B20CF49E35701388	8392B20CF49E35701388	8392B20CF49E35701388	8392B20CF49E35701389	8392B20CF49E35701389	8392B20CF49E35701389	8392B20CF49E3570138A	8392B20CF49E3570138A	8392B20CF49E3570138A	8392B20CF49E3570138B	8392B20CF49E3570138B	8392B20CF49E3570138B	8392B20CF49E3570138C	8392B20CF49E3570138C	8392B20CF49E3570138C	8392B20CF49E3570138D	8392B20CF49E3570138D	8392B20CF49E3570138D	8392B20CF49E3570138E	8392B20CF49E3570138E	8392B20CF49E3570138E	8392B20CF49E3570138F	8392B20CF49E3570138F	8392B20CF49E3570138F	8392B20CF49E35701390	8392B20CF49E35701390	8392B20CF49E35701390	8392B20CF49E35701391	8392B20CF49E35701391	8392B20CF49E35701391	8392B20CF49E35701392	8392B20CF49E35701392	8392B20CF49E35701392	8392B20CF49E35701393	8392B20CF49E35701393	8392B20CF49E35701393	8392B20CF49E35701394	8392B20CF49E35701394	8392B20CF49E35701394	8392B20CF49E35701395	8392B20CF49E35701395	8392B20CF49E35701395	8392B20CF49E35701396	8392B20CF49E35701396	8392B20CF49E35701396	8392B20CF49E35701397	8392B20CF49E35701397	8392B20CF49E35701397
		Position	Position	Position	Position	Position	Position	Position	Position	Position	Position	Position	Position	Position	Position	Position	Position	Position	Position	Position	Position	Position	Position	Position	Position	Position	Position	Position	Position	Position	Position	Position	Position	Position	Position	Position	Position	Position	Position	Position	Position	Position	Position	Position	Position	Position	Position	Position	Position
Frame	Time	X	Y	Z	X	Y	Z	X	Y	Z	X	Y	Z	X	Y	Z	X	Y	Z	X	Y	Z	X	Y	Z	X	Y	Z	X	Y	Z	X	Y	Z	X	Y	Z	X	Y	Z	X	Y	Z	X	Y	Z	X	Y	Z
14408	120.066667	-0.754899	0.634442	0.168531	-0.750662	0.647401	-0.034409	-0.708034	0.865161	-0.042391	-0.703827	0.858509	0.173901	-0.626651	1.168698	0.092863	-0.615528	1.105491	0.090406	-0.437919	0.705320	-0.138727	-0.591154	1.187925	-0.004578	-0.426731	0.723790	0.287888										-0.191357	0.083275	-0.088261	-0.184154	0.084578	0.181215	0.842107	0.664921	-0.074751	0.086983	0.154870	0.074450
14409	120.075000	-0.754891	0.634458	0.168528	-0.750644	0.647422	-0.034408	-0.707955	0.865182	-0.042391	-0.703760	0.858522	0.173898	-0.626588	1.168652	0.092929	-0.615440	1.105433	0.090443	-0.437914	0.705232	-0.138744	-0.591084	1.187893	-0.004514	-0.426814	0.723804	0.288094										-0.191377	0.083350	-0.088259	-0.184159	0.084571	0.181218	0.842054	0.664961	-0.074785	0.086999	0.154857	0.074346
14410	120.083333	-0.754876	0.634478	0.168523	-0.750626	0.647441	-0.034406	-0.707857	0.865222	-0.042356	-0.703690	0.858535	0.173895	-0.626520	1.168597	0.092992	-0.615422	1.105255	0.090283	-0.437898	0.704980	-0.138720	-0.591026	1.187870	-0.004454	-0.426826	0.723708	0.288174										-0.191510	0.083235	-0.088081	-0.184159	0.084569	0.181217	0.841961	0.664973	-0.074809	0.087010	0.154850	0.074245
14411	120.091667	-0.754852	0.634488	0.168512	-0.750610	0.647465	-0.034414	-0.707769	0.865242	-0.042364	-0.703605	0.858545	0.173877	-0.626435	1.168533	0.093044	-0.615125	1.105241	0.090470	-0.437903	0.704903	-0.138759	-0.590984	1.187793	-0.004334	-0.426796	0.723556	0.288178										-0.191294	0.083354	-0.088321	-0.184166	0.084562	0.181203	0.841906	0.665064	-0.074782	0.087075	0.154856	0.074161
14412	120.100000	-0.754829	0.634503	0.168499	-0.750586	0.647482	-0.034418	-0.707677	0.865249	-0.042416	-0.703635	0.858656	0.174088	-0.626343	1.168465	0.093093	-0.615005	1.105203	0.090489	-0.437915	0.704824	-0.138809	-0.590930	1.187715	-0.004214	-0.426827	0.723501	0.288303										-0.191307	0.083377	-0.088337	-0.184167	0.084558	0.181192	0.841849	0.665169	-0.074750	0.087086	0.154846	0.074069
14413	120.108333	-0.754809	0.634521	0.168489	-0.750574	0.647522	-0.034406	-0.707580	0.865280	-0.042407	-0.703423	0.858559	0.173836	-0.626229	1.168390	0.093136	-0.614839	1.105113	0.090425	-0.437938	0.704738	-0.138874	-0.590816	1.187734	-0.004239	-0.426820	0.723390	0.288354										-0.191392	0.083314	-0.088242	-0.184168	0.084565	0.181195	0.841704	0.665279	-0.074586	0.087109	0.154831	0.073989
14414	120.116667	-0.754780	0.634534	0.168475	-0.750538	0.647524	-0.034427	-0.707468	0.865312	-0.042393	-0.703314	0.858564	0.173817	-0.626121	1.168328	0.093169	-0.614707	1.105060	0.090450	-0.437960	0.704662	-0.138949	-0.590722	1.187664	-0.004147	-0.426811	0.723281	0.288392										-0.191325	0.083308	-0.088320	-0.184170	0.084569	0.181196	0.841606	0.665364	-0.074544	0.087137	0.154821	0.073921
14415	120.125000	-0.754755	0.634558	0.168468	-0.750513	0.647548	-0.034428	-0.707334	0.865350	-0.042410	-0.703192	0.858573	0.173806	-0.625998	1.168285	0.093205	-0.614556	1.105010	0.090489	-0.437976	0.704578	-0.139024	-0.590596	1.187705	-0.004184	-0.426765	0.723105	0.288355										-0.191342	0.083297	-0.088307	-0.184170	0.084569	0.181205	0.841534	0.665390	-0.074626	0.087141	0.154811	0.073875
14416	120.133333	-0.754728	0.634584	0.168469	-0.750483	0.647576	-0.034428	-0.707190	0.865393	-0.042434	-0.703238	0.858635	0.173942	-0.625867	1.168243	0.093243	-0.614454	1.104940	0.090572	-0.437980	0.704500	-0.139097	-0.590497	1.187637	-0.004076	-0.426786	0.723038	0.288439										-0.191361	0.083283	-0.088299	-0.184168	0.084573	0.181209	0.841430	0.665498	-0.074583	0.087148	0.154806	0.073847
14417	120.141667	-0.754745	0.634728	0.168559	-0.750474	0.647626	-0.034404	-0.707089	0.865381	-0.042380	-0.703012	0.858627	0.173874	-0.625724	1.168174	0.093274	-0.614234	1.104905	0.090499	-0.437979	0.704420	-0.139173	-0.590325	1.187714	-0.004166	-0.426772	0.722914	0.288447										-0.191477	0.083285	-0.088152	-0.184172	0.084573	0.181219	0.841291	0.665677	-0.074405	0.087147	0.154801	0.073842
14418	120.150000	-0.754656	0.634654	0.168493	-0.750431	0.647633	-0.034420	-0.706949	0.865401	-0.042368	-0.702776	0.858608	0.173799	-0.625537	1.168180	0.093284	-0.614037	1.104887	0.090500	-0.437963	0.704337	-0.139247	-0.590232	1.187601	-0.004000	-0.426761	0.722793	0.288443										-0.191267	0.083402	-0.088385	-0.184179	0.084561	0.181220	0.841173	0.665797	-0.074355	0.087151	0.154797	0.073849
14419	120.158333	-0.754680	0.634768	0.168560	-0.750373	0.647665	-0.034430	-0.706770	0.865441	-0.042374	-0.702627	0.858621	0.173805	-0.625370	1.168177	0.093330	-0.613787	1.104834	0.090476	-0.437941	0.704251	-0.139332	-0.590059	1.187670	-0.004055	-0.426720	0.722610	0.288369										-0.191285	0.083387	-0.088371	-0.184177	0.084555	0.181218	0.841100	0.665864	-0.074452	0.087144	0.154785	0.073856
14420	120.166667	-0.754704	0.634874	0.168621	-0.750325	0.647733	-0.034401	-0.706605	0.865444	-0.042389	-0.702469	0.858637	0.173809	-0.625180	1.168201	0.093342	-0.613678	1.104909	0.090526	-0.437919	0.704158	-0.139427	-0.589879	1.187650	-0.004028	-0.426750	0.722534	0.288425										-0.191437	0.083327	-0.088191	-0.184177	0.084556	0.181207	0.840922	0.666033	-0.074282	0.087136	0.154770	0.073874
14421	120.175000	-0.754674	0.634896	0.168621	-0.750324	0.647799	-0.034351	-0.706425	0.865452	-0.042332	-0.702307	0.858659	0.173819	-0.624966	1.168265	0.093338	-0.613499	1.105010	0.090533	-0.437901	0.704050	-0.139527	-0.589669	1.187783	-0.004105	-0.426744	0.722419	0.288437										-0.191503	0.083226	-0.088126	-0.184174	0.084554	0.181201	0.840780	0.666157	-0.074241	0.087121	0.154755	0.073895
14422	120.183333	-0.754649	0.634924	0.168619	-0.750268	0.647848	-0.034328	-0.706187	0.865453	-0.042361	-0.702135	0.858694	0.173840	-0.624763	1.168359	0.093325	-0.613311	1.105104	0.090512	-0.437882	0.703943	-0.139634	-0.589458	1.187951	-0.004191	-0.426732	0.722322	0.288463										-0.191313	0.083309	-0.088335	-0.184180	0.084560	0.181209	0.840634	0.666280	-0.074203	0.087105	0.154724	0.073913
14423	120.191667	-0.754623	0.634987	0.168643	-0.750119	0.647843	-0.034362	-0.705968	0.865432	-0.042333	-0.701960	0.858736	0.173854	-0.624539	1.168500	0.093295	-0.613142	1.105211	0.090472	-0.437854	0.703835	-0.139734	-0.589240	1.188132	-0.004202	-0.426703	0.722253	0.288528										-0.191258	0.083396	-0.088420	-0.184175	0.084571	0.181211	0.840522	0.666354	-0.074301	0.087053	0.154693	0.073933
14424	120.200000	-0.754588	0.635058	0.168661	-0.750064	0.647938	-0.034299	-0.705770	0.865378	-0.042245	-0.701994	0.858922	0.174088	-0.624290	1.168686	0.093230	-0.612897	1.105432	0.090324	-0.437835	0.703723	-0.139844	-0.589035	1.188315	-0.004212	-0.426650	0.722215	0.288628										-0.191270	0.083389	-0.088405	-0.184174	0.084580	0.181218	0.840347	0.666472	-0.074246	0.087026	0.154665	0.073954
14425	120.208333	-0.754548	0.635114	0.168674	-0.749973	0.648016	-0.034260	-0.705500	0.865378	-0.042195	-0.701656	0.858896	0.173965	-0.624051	1.168888	0.093162	-0.612929	1.105675	0.090464	-0.437817	0.703596	-0.139946	-0.588796	1.188568	-0.004270	-0.426568	0.722207	0.288796										-0.191291	0.083338	-0.088366	-0.184177	0.084579	0.181226	0.840191	0.666608	-0.074197	0.086997	0.154632	0.073982
14426	120.216667	-0.754512	0.635167	0.168686	-0.749868	0.648106	-0.034208	-0.705220	0.865380	-0.042121	-0.701525	0.859031	0.174064	-0.623786	1.169148	0.093106	-0.612702	1.105885	0.090231	-0.437814	0.703647	-0.140108	-0.588524	1.188799	-0.004401	-0.426467	0.722207	0.289021										-0.191298	0.083374	-0.088380	-0.184186	0.084581	0.181231	0.840033	0.666742	-0.074142	0.086975	0.154598	0.074008
14427	120.225000	-0.754471	0.635227	0.168696	-0.749683	0.648203	-0.034134	-0.704940	0.865363	-0.042027	-0.701348	0.859221	0.174180	-0.623549	1.169339	0.093014	-0.612550	1.105989	0.090075	-0.437785	0.703449	-0.140203	-0.588297	1.188972	-0.004492	-0.426365	0.722185	0.289342										-0.191365	0.083351	-0.088286	-0.184182	0.084578	0.181230	0.839873	0.666870	-0.074090	0.086900	0.154550	0.074003
14428	120.233333	-0.754439	0.635272	0.168697	-0.749477	0.648323	-0.034054	-0.704640	0.865358	-0.041942	-0.701090	0.859456	0.174302	-0.623265	1.169505	0.092846	-0.612172	1.106194	0.089935	-0.437759	0.703256	-0.140310	-0.588062	1.189130	-0.004598	-0.426261	0.722136	0.289708										-0.191318	0.083304	-0.088322	-0.184195	0.084571	0.181226	0.839716	0.666991	-0.074036	0.086874	0.154515	0.074009
14429	120.241667	-0.754376	0.635370	0.168719	-0.749288	0.648489	-0.033957	-0.704344	0.865337	-0.041839	-0.700794	0.859729	0.174453	-0.623007	1.169644	0.092723	-0.612060	1.106416	0.089833	-0.437739	0.703156	-0.140441	-0.587847	1.189264	-0.004720	-0.426105	0.722001	0.290029										-0.191312	0.083319	-0.088347	-0.184195	0.084568	0.181212	0.839549	0.667135	-0.073915	0.086852	0.154486	0.074002
14430	120.250000	-0.754326	0.635442	0.168736	-0.749122	0.648679	-0.033843	-0.703998	0.865346	-0.041707	-0.700449	0.860016	0.174582	-0.622736	1.169729	0.092600	-0.611810	1.106492	0.089663	-0.437726	0.703058	-0.140581	-0.587588	1.189391	-0.004939	-0.425992	0.721962	0.290481										-0.191299	0.083379	-0.088383	-0.184196	0.084562	0.181210	0.839454	0.667248	-0.073920	0.086831	0.154454	0.073982
14431	120.258333	-0.754248	0.635428	0.168681	-0.748942	0.648817	-0.033801	-0.703673	0.865310	-0.041585	-0.700172	0.860424	0.174904	-0.622406	1.169717	0.092416	-0.611549	1.106429	0.089333	-0.437714	0.702952	-0.140734	-0.587301	1.189509	-0.005106	-0.425791	0.721862	0.290835										-0.191398	0.083291	-0.088258	-0.184203	0.084578	0.181207	0.839292	0.667360	-0.073798	0.086807	0.154425	0.073960
14432	120.266667	-0.754241	0.635580	0.168767	-0.748774	0.648957	-0.033767	-0.703329	0.865282	-0.041446	-0.699741	0.860697	0.174902	-0.622065	1.169654	0.092219	-0.611093	1.106444	0.089147	-0.437696	0.702856	-0.140896	-0.587057	1.189540	-0.005277	-0.425540	0.721811	0.291144										-0.191500	0.083211	-0.088122	-0.184207	0.084578	0.181212	0.839138	0.667465	-0.073671	0.086789	0.154402	0.073939
14433	120.275000	-0.754171	0.635567	0.168722	-0.748512	0.649090	-0.033746	-0.702930	0.865333	-0.041270	-0.699515	0.861275	0.175424	-0.621670	1.169563	0.092021	-0.610641	1.106356	0.088923	-0.437666	0.702755	-0.141056	-0.586762	1.189531	-0.005513	-0.425212	0.721828	0.291391										-0.191320	0.083279	-0.088329	-0.184117	0.084604	0.181435	0.839055	0.667521	-0.073675	0.086780	0.154394	0.073929
14434	120.283333	-0.754149	0.635800	0.168861	-0.748285	0.649256	-0.033666	-0.702572	0.865319	-0.041110	-0.698945	0.861469	0.175237	-0.621199	1.169448	0.091836	-0.610120	1.106238	0.088718	-0.437622	0.702643	-0.141221	-0.586487	1.189400	-0.005585	-0.424770	0.721903	0.291588										-0.191296	0.083361	-0.088365	-0.184215	0.084588	0.181248	0.838990	0.667567	-0.073688	0.086769	0.154383	0.073919
14435	120.291667	-0.753965	0.635813	0.168793	-0.748093	0.649471	-0.033531	-0.702179	0.865351	-0.040951	-0.698589	0.861900	0.175474	-0.620678	1.169317	0.091674	-0.609502	1.106140	0.088469	-0.437556	0.702513	-0.141391	-0.586140	1.189379	-0.005861	-0.424179	0.722072	0.291738										-0.191470	0.083260	-0.088135	-0.184216	0.084588	0.181251	0.838886	0.667663	-0.073564	0.086766	0.154380	0.073924
14436	120.300000	-0.753774	0.635841	0.168726	-0.747884	0.649644	-0.033435	-0.701808	0.865353	-0.040792	-0.698025	0.862231	0.175530	-0.620088	1.169203	0.091488	-0.608851	1.105997	0.088239	-0.437474	0.702355	-0.141567	-0.585743	1.189394	-0.006186	-0.423448	0.722322	0.291859										-0.191314	0.083287	-0.088293	-0.184216	0.084582	0.181243	0.838858	0.667709	-0.073590	0.086764	0.154378	0.073936
14437	120.308333	-0.753731	0.635987	0.168786	-0.747641	0.649793	-0.033385	-0.701393	0.865397	-0.040726	-0.697653	0.862747	0.175958	-0.619416	1.169155	0.091320	-0.608165	1.105940	0.088036	-0.437398	0.702254	-0.141779	-0.585305	1.189248	-0.006392	-0.422534	0.722695	0.291944										-0.191334	0.083268	-0.088272	-0.184049	0.084611	0.181656	0.838791	0.667754	-0.073546	0.086769	0.154385	0.073950
14438	120.316667	-0.753670	0.636137	0.168843	-0.747470	0.649964	-0.033287	-0.700964	0.865447	-0.040657	-0.697114	0.863067	0.176042	-0.618709	1.169105	0.091122	-0.607455	1.105895	0.087888	-0.437301	0.701957	-0.141964	-0.584832	1.189122	-0.006611	-0.421460	0.723178	0.292011										-0.191301	0.083350	-0.088326	-0.184218	0.084580	0.181230	0.838750	0.667810	-0.073523	0.086773	0.154390	0.073970
14439	120.325000	-0.753564	0.636380	0.168946	-0.747330	0.650104	-0.033220	-0.700611	0.865427	-0.040556	-0.696459	0.863236	0.175919	-0.617915	1.169154	0.090879	-0.606673	1.105911	0.087598	-0.437213	0.701704	-0.142192	-0.584234	1.189189	-0.007086	-0.420189	0.723780	0.291996										-0.191355	0.083252	-0.088262	-0.184219	0.084587	0.181216	0.838711	0.667884	-0.073441	0.086777	0.154400	0.073990
14440	120.333333	-0.753357	0.636468	0.168941	-0.747196	0.650233	-0.033147	-0.700186	0.865472	-0.040555	-0.695821	0.863401	0.175807	-0.617083	1.169246	0.090648	-0.605966	1.105994	0.087455	-0.437119	0.701430	-0.142418	-0.583618	1.189166	-0.007395	-0.418731	0.724454	0.291898										-0.191385	0.083224	-0.088245	-0.184215	0.084593	0.181222	0.838694	0.667882	-0.073485	0.086782	0.154406	0.074008
14441	120.341667	-0.753184	0.636700	0.169017	-0.747044	0.650350	-0.033086	-0.699799	0.865480	-0.040524	-0.695237	0.863686	0.175994	-0.616172	1.169385	0.090355	-0.605159	1.106117	0.087154	-0.437022	0.701111	-0.142643	-0.582914	1.189165	-0.007769	-0.417039	0.725224	0.291748										-0.191268	0.083366	-0.088345	-0.184217	0.084593	0.181227	0.838677	0.667910	-0.073470	0.086789	0.154418	0.074034
14442	120.350000	-0.752978	0.636871	0.169078	-0.746917	0.650497	-0.032986	-0.699405	0.865520	-0.040492	-0.694543	0.863801	0.175885	-0.615240	1.169528	0.090042	-0.604356	1.106323	0.086934	-0.436921	0.700773	-0.142855	-0.582147	1.189205	-0.008173	-0.415190	0.726103	0.291544										-0.191437	0.083288	-0.088131	-0.184219	0.084590	0.181241	0.838663	0.667931	-0.073457	0.086798	0.154429	0.074064
14443	120.358333	-0.752740	0.637052	0.169130	-0.746796	0.650632	-0.032897	-0.699070	0.865485	-0.040395	-0.693867	0.863977	0.175940	-0.614253	1.169766	0.089701	-0.603513	1.106472	0.086567	-0.436830	0.700419	-0.143052	-0.581324	1.189239	-0.008586	-0.413144	0.727031	0.291300										-0.191503	0.083183	-0.088041	-0.184213	0.084587	0.181245	0.838653	0.667940	-0.073445	0.086804	0.154445	0.074098
14444	120.366667	-0.752472	0.637200	0.169137	-0.746667	0.650747	-0.032812	-0.698682	0.865509	-0.040376	-0.693202	0.864164	0.176026	-0.613229	1.170033	0.089345	-0.602700	1.106656	0.086261	-0.436751	0.700059	-0.143244	-0.580723	1.189179	-0.008771	-0.410974	0.728050	0.291031										-0.191321	0.083258	-0.088241	-0.184218	0.084578	0.181243	0.838655	0.667945	-0.073439	0.086815	0.154461	0.074122
14445	120.375000	-0.752208	0.637484	0.169242	-0.746527	0.650859	-0.032733	-0.698335	0.865508	-0.040287	-0.692493	0.864338	0.176092	-0.612173	1.170331	0.088978	-0.601815	1.106930	0.085928	-0.436687	0.699685	-0.143397	-0.579694	1.189229	-0.009255	-0.408657	0.729159	0.290722										-0.191308	0.083323	-0.088292	-0.184216	0.084574	0.181235	0.838660	0.667943	-0.073425	0.086828	0.154471	0.074132
14446	120.383333	-0.752001	0.637842	0.169407	-0.746305	0.650938	-0.032683	-0.698021	0.865464	-0.040191	-0.691798	0.864533	0.176189	-0.611062	1.170625	0.088528	-0.600922	1.107221	0.085539	-0.436650	0.699286	-0.143519	-0.578613	1.189348	-0.009998	-0.406256	0.730361	0.290383										-0.191361	0.083344	-0.088209	-0.184215	0.084570	0.181229	0.838671	0.667939	-0.073413	0.086836	0.154492	0.074131
14447	120.391667	-0.751617	0.637881	0.169312	-0.746139	0.651060	-0.032622	-0.697697	0.865443	-0.040113	-0.691049	0.864706	0.176257	-0.609950	1.170970	0.088073	-0.600051	1.107541	0.085194	-0.436651	0.698887	-0.143608	-0.577627	1.189428	-0.010496	-0.403762	0.731663	0.289995										-0.191326	0.083269	-0.088218	-0.184212	0.084562	0.181211	0.838685	0.667930	-0.073404	0.086842	0.154504	0.074118
14448	120.400000	-0.751327	0.638136	0.169366	-0.745950	0.651186	-0.032564	-0.697376	0.865410	-0.040025	-0.690309	0.864918	0.176356	-0.608834	1.171320	0.087627	-0.599128	1.107787	0.084741	-0.436685	0.698478	-0.143670	-0.576605	1.189494	-0.011064	-0.401188	0.733074	0.289564										-0.191323	0.083241	-0.088203	-0.184210	0.084556	0.181202	0.838741	0.667947	-0.073398	0.086849	0.154515	0.074092
14449	120.408333	-0.751084	0.638505	0.169513	-0.745691	0.651325	-0.032541	-0.697063	0.865360	-0.039962	-0.689517	0.865113	0.176447	-0.607661	1.171662	0.087092	-0.598270	1.108131	0.084378	-0.436762	0.698049	-0.143715	-0.575557	1.189566	-0.011659	-0.398531	0.734575	0.289079										-0.191352	0.083212	-0.088175	-0.184205	0.084556	0.181203	0.838713	0.667932	-0.073318	0.086854	0.154518	0.074051
14450	120.416667	-0.750775	0.638714	0.169558	-0.745463	0.651479	-0.032472	-0.696810	0.865266	-0.039838	-0.688740	0.865347	0.176567	-0.606522	1.172016	0.086580	-0.597331	1.108417	0.083875	-0.436869	0.697622	-0.143753	-0.574487	1.189645	-0.012273	-0.395813	0.736190	0.288564										-0.191359	0.083195	-0.088166	-0.184206	0.084550	0.181205	0.838786	0.667915	-0.073378	0.086861	0.154513	0.074006
14451	120.425000	-0.750463	0.638952	0.169640	-0.745165	0.651627	-0.032388	-0.696489	0.865272	-0.039717	-0.687903	0.865574	0.176672	-0.605347	1.172347	0.086008	-0.596422	1.108687	0.083419	-0.436994	0.697193	-0.143753	-0.573417	1.189634	-0.012965	-0.392975	0.737858	0.288008										-0.191312	0.083249	-0.088216	-0.184204	0.084552	0.181213	0.838773	0.667866	-0.073355	0.086894	0.154520	0.073976
14452	120.433333	-0.750143	0.639200	0.169721	-0.744906	0.651780	-0.032313	-0.696211	0.865242	-0.039583	-0.687075	0.865843	0.176832	-0.604186	1.172622	0.085420	-0.595474	1.108933	0.082915	-0.437127	0.696764	-0.143744	-0.572350	1.189683	-0.013552	-0.390090	0.739613	0.287416										-0.191377	0.083166	-0.088164	-0.184209	0.084541	0.181212	0.838773	0.667929	-0.073215	0.086874	0.154512	0.073933
14453	120.441667	-0.749731	0.639234	0.169621	-0.744634	0.651977	-0.032221	-0.695975	0.865184	-0.039420	-0.686178	0.866086	0.176938	-0.603016	1.172909	0.084794	-0.594522	1.109207	0.082379	-0.437277	0.696336	-0.143731	-0.571267	1.189706	-0.014244	-0.387119	0.741431	0.286784										-0.191367	0.083175	-0.088154	-0.184122	0.084549	0.181422	0.838820	0.667850	-0.073330	0.086938	0.154537	0.073912
14454	120.450000	-0.749368	0.639481	0.169704	-0.744373	0.652161	-0.032141	-0.695686	0.865190	-0.039322	-0.685287	0.866359	0.177066	-0.601850	1.173166	0.084162	-0.593568	1.109449	0.081820	-0.437414	0.695921	-0.143714	-0.570193	1.189699	-0.014941	-0.384115	0.743285	0.286118										-0.191352	0.083180	-0.088139	-0.184206	0.084523	0.181197	0.838842	0.667846	-0.073322	0.086948	0.154542	0.073882
14455	120.458333	-0.749086	0.639867	0.169864	-0.744004	0.652303	-0.032103	-0.695441	0.865181	-0.039178	-0.684482	0.866790	0.177469	-0.600721	1.173378	0.083570	-0.592619	1.109627	0.081284	-0.437545	0.695515	-0.143711	-0.569128	1.189686	-0.015666	-0.380991	0.745053	0.285258										-0.191364	0.083262	-0.088126	-0.184204	0.084524	0.181189	0.838853	0.667878	-0.073258	0.086955	0.154555	0.073851
14456	120.466667	-0.748660	0.640237	0.169945	-0.743758	0.652503	-0.032020	-0.695194	0.865181	-0.039035	-0.683475	0.866920	0.177348	-0.599599	1.173593	0.082929	-0.591661	1.109796	0.080694	-0.437679	0.695116	-0.143726	-0.568065	1.189606	-0.016479	-0.377940	0.746968	0.284505										-0.191115	0.083456	-0.088449	-0.184204	0.084522	0.181169	0.838881	0.667835	-0.073321	0.086956	0.154563	0.073828
14457	120.475000	-0.748346	0.640264	0.169848	-0.743509	0.652691	-0.031961	-0.694929	0.865199	-0.038843	-0.682573	0.867210	0.177502	-0.598436	1.173807	0.082201	-0.590727	1.109980	0.080127	-0.437794	0.694728	-0.143770	-0.567052	1.189625	-0.017106	-0.374855	0.749003	0.283831										-0.191377	0.083150	-0.088130	-0.184203	0.084514	0.181164	0.838895	0.667827	-0.073330	0.086956	0.154566	0.073806
14458	120.483333	-0.747976	0.640580	0.169934	-0.743281	0.652867	-0.031892	-0.694674	0.865182	-0.038753	-0.681755	0.867649	0.177912	-0.597306	1.173982	0.081498	-0.589754	1.110137	0.079489	-0.437914	0.694484	-0.143818	-0.566011	1.189582	-0.017874	-0.371697	0.750913	0.282995										-0.191351	0.083179	-0.088139	-0.184205	0.084514	0.181161	0.838904	0.667818	-0.073339	0.086954	0.154554	0.073794
14459	120.491667	-0.747716	0.641012	0.170107	-0.742969	0.652970	-0.031874	-0.694400	0.865210	-0.038615	-0.680724	0.867763	0.177768	-0.596208	1.174166	0.080843	-0.588834	1.110292	0.078904	-0.437994	0.693976	-0.143909	-0.564986	1.189471	-0.018684	-0.368580	0.752834	0.282082										-0.191410	0.083147	-0.088057	-0.184204	0.084509	0.181174	0.838899	0.667843	-0.073284	0.086950	0.154548	0.073791
14460	120.500000	-0.747332	0.641231	0.170114	-0.742745	0.653105	-0.031836	-0.694147	0.865201	-0.038445	-0.679819	0.868055	0.177948	-0.595100	1.174328	0.080134	-0.587926	1.110392	0.078334	-0.438067	0.693619	-0.143998	-0.563976	1.189426	-0.019405	-0.365483	0.754721	0.281127										-0.191320	0.083185	-0.088161	-0.184209	0.084500	0.181177	0.838910	0.667802	-0.073352	0.086951	0.154528	0.073795
14461	120.508333	-0.746972	0.641456	0.170120	-0.742584	0.653271	-0.031739	-0.693838	0.865240	-0.038301	-0.678916	0.868397	0.178199	-0.593934	1.174399	0.079059	-0.586955	1.110632	0.077719	-0.438106	0.693272	-0.144113	-0.562991	1.189347	-0.020164	-0.362484	0.756688	0.280238										-0.191356	0.083154	-0.088155	-0.184212	0.084490	0.181171	0.838899	0.667835	-0.073293	0.086942	0.154511	0.073798
14462	120.516667	-0.746579	0.641633	0.170112	-0.742368	0.653384	-0.031702	-0.693555	0.865246	-0.038178	-0.677935	0.868574	0.178187	-0.592841	1.174563	0.078384	-0.586081	1.110771	0.077157	-0.438129	0.692932	-0.144236	-0.562043	1.189264	-0.020890	-0.359448	0.758536	0.279199										-0.191272	0.083271	-0.088223	-0.184209	0.084490	0.181173	0.838900	0.667793	-0.073360	0.086934	0.154496	0.073812
14463	120.525000	-0.746323	0.641952	0.170223	-0.742221	0.653512	-0.031595	-0.693260	0.865268	-0.038073	-0.677065	0.868930	0.178459	-0.591849	1.174862	0.078103	-0.585166	1.110899	0.076587	-0.438139	0.692600	-0.144382	-0.561093	1.189146	-0.021685	-0.356501	0.760379	0.278180										-0.191478	0.083164	-0.087985	-0.184210	0.084486	0.181160	0.838894	0.667790	-0.073363	0.086923	0.154485	0.073825
14464	120.533333	-0.746019	0.642323	0.170364	-0.742038	0.653610	-0.031528	-0.692972	0.865271	-0.037953	-0.676091	0.869123	0.178461	-0.590787	1.175002	0.077440	-0.584275	1.111009	0.076057	-0.438126	0.692289	-0.144545	-0.560257	1.188924	-0.022263	-0.353609	0.762170	0.277114										-0.191513	0.083111	-0.087946	-0.184219	0.084483	0.181144	0.838890	0.667783	-0.073371	0.086911	0.154478	0.073828
14465	120.541667	-0.745727	0.642552	0.170421	-0.741898	0.653719	-0.031449	-0.692647	0.865320	-0.037862	-0.675364	0.869641	0.178876	-0.589780	1.175103	0.076759	-0.583340	1.111091	0.075456	-0.438086	0.691977	-0.144724	-0.559264	1.188867	-0.023168	-0.350830	0.763926	0.276053										-0.191379	0.083148	-0.088119	-0.184213	0.084474	0.181134	0.838902	0.667791	-0.073384	0.086897	0.154463	0.073822
14466	120.550000	-0.745444	0.642808	0.170499	-0.741760	0.653812	-0.031374	-0.692348	0.865330	-0.037766	-0.674359	0.869801	0.178957	-0.588782	1.175192	0.076052	-0.582422	1.111179	0.074869	-0.438044	0.691670	-0.144915	-0.558402	1.188690	-0.023899	-0.348061	0.765528	0.274859										-0.191509	0.083112	-0.087955	-0.184216	0.084475	0.181135	0.838885	0.667761	-0.073393	0.086885	0.154450	0.073808
14467	120.558333	-0.745102	0.642906	0.170477	-0.741627	0.653907	-0.031295	-0.692044	0.865349	-0.037647	-0.673549	0.870144	0.179103	-0.587745	1.175266	0.075388	-0.581538	1.111257	0.074400	-0.437981	0.691437	-0.145085	-0.557608	1.188476	-0.024496	-0.345435	0.767131	0.273747										-0.191514	0.083101	-0.087954	-0.184215	0.084469	0.181137	0.838875	0.667779	-0.073335	0.086871	0.154430	0.073790
14468	120.566667	-0.744782	0.643040	0.170473	-0.741483	0.653997	-0.031222	-0.691729	0.865384	-0.037529	-0.672604	0.870357	0.179147	-0.586714	1.175362	0.074783	-0.580643	1.111297	0.073871	-0.437899	0.691088	-0.145293	-0.556783	1.188300	-0.025146	-0.342824	0.768578	0.272528										-0.191520	0.083107	-0.087958	-0.184213	0.084462	0.181137	0.838896	0.667719	-0.073404	0.086865	0.154416	0.073769
14469	120.575000	-0.744505	0.643226	0.170486	-0.741318	0.654115	-0.031160	-0.691392	0.865437	-0.037507	-0.671735	0.870652	0.179335	-0.585634	1.175333	0.073971	-0.579751	1.111326	0.073261	-0.437826	0.690797	-0.145497	-0.555848	1.188231	-0.026066	-0.340363	0.769971	0.271366										-0.191383	0.083146	-0.088143	-0.184216	0.084468	0.181144	0.838915	0.667693	-0.073412	0.086860	0.154399	0.073740
14470	120.583333	-0.744264	0.643419	0.170511	-0.741101	0.654212	-0.031090	-0.691072	0.865477	-0.037423	-0.670844	0.870879	0.179372	-0.584631	1.175347	0.073172	-0.578868	1.111340	0.072732	-0.437752	0.690514	-0.145703	-0.555005	1.188085	-0.026785	-0.337976	0.771268	0.270214										-0.191341	0.083188	-0.088177	-0.184226	0.084462	0.181149	0.838937	0.667661	-0.073418	0.086855	0.154390	0.073710
14471	120.591667	-0.744018	0.643653	0.170557	-0.740959	0.654320	-0.031036	-0.690774	0.865525	-0.037318	-0.670011	0.871219	0.179617	-0.583735	1.175471	0.072921	-0.577979	1.111357	0.072201	-0.437678	0.690259	-0.145908	-0.554196	1.187894	-0.027494	-0.335711	0.772479	0.269073										-0.191432	0.083148	-0.088064	-0.184225	0.084460	0.181139	0.838965	0.667633	-0.073422	0.086860	0.154391	0.073684
14472	120.600000	-0.743776	0.643889	0.170600	-0.740818	0.654437	-0.030982	-0.690466	0.865573	-0.037272	-0.669037	0.871332	0.179475	-0.582777	1.175461	0.072341	-0.577091	1.111356	0.071628	-0.437607	0.690019	-0.146114	-0.553401	1.187764	-0.028136	-0.333602	0.773708	0.268072										-0.191407	0.083141	-0.088145	-0.184228	0.084458	0.181127	0.838993	0.667598	-0.073425	0.086865	0.154400	0.073658
14473	120.608333	-0.743522	0.644095	0.170603	-0.740679	0.654541	-0.030943	-0.690135	0.865665	-0.037210	-0.668282	0.871693	0.179742	-0.581801	1.175471	0.071705	-0.576241	1.111352	0.071171	-0.437548	0.689856	-0.146323	-0.552603	1.187583	-0.028809	-0.331415	0.774693	0.266948										-0.191459	0.083098	-0.088068	-0.184223	0.084455	0.181116	0.839034	0.667577	-0.073434	0.086865	0.154405	0.073623
14474	120.616667	-0.743257	0.644296	0.170609	-0.740541	0.654665	-0.030907	-0.689833	0.865721	-0.037153	-0.667440	0.871913	0.179759	-0.580884	1.175451	0.071153	-0.575394	1.111307	0.070687	-0.437478	0.689567	-0.146565	-0.551836	1.187390	-0.029446	-0.329483	0.775688	0.265855										-0.191524	0.083105	-0.087979	-0.184232	0.084446	0.181111	0.839058	0.667543	-0.073430	0.086867	0.154418	0.073592
14475	120.625000	-0.743121	0.644661	0.170740	-0.740416	0.654761	-0.030879	-0.689522	0.865776	-0.037122	-0.666629	0.872128	0.179786	-0.579928	1.175432	0.070533	-0.574509	1.111269	0.070096	-0.437408	0.689344	-0.146788	-0.551059	1.187199	-0.030111	-0.327597	0.776608	0.264860										-0.191531	0.083113	-0.087982	-0.184231	0.084442	0.181108	0.839093	0.667514	-0.073418	0.086876	0.154420	0.073564
14476	120.633333	-0.742900	0.644914	0.170765	-0.740299	0.654867	-0.030856	-0.689226	0.865827	-0.037102	-0.665794	0.872307	0.179732	-0.578974	1.175413	0.069935	-0.573678	1.111258	0.069621	-0.437339	0.689130	-0.147020	-0.550300	1.187021	-0.030745	-0.325816	0.777473	0.263882										-0.191381	0.083166	-0.088162	-0.184232	0.084434	0.181108	0.839130	0.667488	-0.073417	0.086875	0.154416	0.073532
14477	120.641667	-0.742693	0.645108	0.170754	-0.740159	0.654942	-0.030868	-0.688905	0.865892	-0.037099	-0.665047	0.872511	0.179748	-0.578068	1.175389	0.069417	-0.572838	1.111230	0.069114	-0.437268	0.688928	-0.147246	-0.549531	1.186853	-0.031390	-0.324144	0.778246	0.262959										-0.191455	0.083142	-0.088083	-0.184231	0.084437	0.181114	0.839171	0.667506	-0.073350	0.086876	0.154416	0.073516
14478	120.650000	-0.742350	0.645321	0.170688	-0.740074	0.655031	-0.030847	-0.688624	0.865923	-0.037069	-0.664283	0.872685	0.179701	-0.577135	1.175379	0.068823	-0.572032	1.111240	0.068649	-0.437205	0.688716	-0.147473	-0.548780	1.186701	-0.031986	-0.322541	0.778969	0.262076										-0.191536	0.083127	-0.088005	-0.184232	0.084438	0.181112	0.839191	0.667510	-0.073269	0.086876	0.154415	0.073500
14479	120.658333	-0.742207	0.645356	0.170597	-0.739852	0.655075	-0.030882	-0.688297	0.865993	-0.037146	-0.663518	0.872845	0.179615	-0.576239	1.175371	0.068288	-0.571210	1.111241	0.068127	-0.437143	0.688591	-0.147696	-0.548008	1.186543	-0.032610	-0.321074	0.779608	0.261181										-0.191368	0.083176	-0.088191	-0.184231	0.084434	0.181117	0.839229	0.667485	-0.073252	0.086877	0.154409	0.073493
14480	120.666667	-0.741978	0.645500	0.170517	-0.739741	0.655132	-0.030913	-0.687993	0.866040	-0.037189	-0.662841	0.873050	0.179562	-0.575331	1.175367	0.067715	-0.570395	1.111243	0.067625	-0.437057	0.688312	-0.147923	-0.547243	1.186413	-0.033216	-0.319598	0.780262	0.260466										-0.191289	0.083282	-0.088301	-0.184236	0.084432	0.181111	0.839305	0.667398	-0.073370	0.086873	0.154410	0.073485
14481	120.675000	-0.741846	0.645866	0.170617	-0.739670	0.655251	-0.030894	-0.687680	0.866120	-0.037269	-0.662135	0.873212	0.179446	-0.574441	1.175394	0.067227	-0.569607	1.111237	0.067150	-0.436971	0.688114	-0.148145	-0.546516	1.186296	-0.033797	-0.318230	0.780858	0.259741										-0.191494	0.083169	-0.088044	-0.184236	0.084429	0.181108	0.839307	0.667389	-0.073281	0.086863	0.154411	0.073479
14482	120.683333	-0.741655	0.646060	0.170567	-0.739575	0.655323	-0.030921	-0.687422	0.866139	-0.037351	-0.661489	0.873399	0.179353	-0.573569	1.175400	0.066694	-0.568825	1.111257	0.066663	-0.436876	0.687916	-0.148355	-0.545798	1.186166	-0.034363	-0.316924	0.781427	0.259063										-0.191531	0.083114	-0.088007	-0.184237	0.084417	0.181098	0.839327	0.667394	-0.073194	0.086859	0.154415	0.073480
14483	120.691667	-0.741431	0.646122	0.170405	-0.739487	0.655397	-0.030962	-0.687103	0.866213	-0.037454	-0.660838	0.873545	0.179203	-0.572703	1.175416	0.066178	-0.568092	1.111258	0.066236	-0.436770	0.687718	-0.148563	-0.545075	1.186049	-0.034927	-0.315692	0.781953	0.258446										-0.191377	0.083158	-0.088194	-0.184234	0.084421	0.181091	0.839398	0.667322	-0.073298	0.086849	0.154411	0.073481
14484	120.700000	-0.741205	0.646271	0.170300	-0.739398	0.655460	-0.031007	-0.686804	0.866246	-0.037561	-0.660226	0.873716	0.179071	-0.571881	1.175425	0.065696	-0.567350	1.111174	0.065727	-0.436653	0.687519	-0.148774	-0.544368	1.185930	-0.035504	-0.314588	0.782411	0.257756										-0.191340	0.083182	-0.088208	-0.184238	0.084424	0.181087	0.839375	0.667273	-0.073243	0.086833	0.154408	0.073487
14485	120.708333	-0.741103	0.646607	0.170354	-0.739305	0.655530	-0.031057	-0.686507	0.866275	-0.037725	-0.659622	0.873857	0.178903	-0.571036	1.175410	0.065193	-0.566603	1.111190	0.065252	-0.436530	0.687321	-0.148996	-0.543665	1.185821	-0.036036	-0.313453	0.782899	0.257326										-0.191527	0.083108	-0.088013	-0.184243	0.084415	0.181088	0.839367	0.667330	-0.073092	0.086824	0.154405	0.073497
14486	120.716667	-0.740863	0.646600	0.170131	-0.739217	0.655600	-0.031117	-0.686225	0.866295	-0.037884	-0.659054	0.874019	0.178735	-0.570219	1.175408	0.064700	-0.565917	1.111164	0.064865	-0.436431	0.687269	-0.149202	-0.542997	1.185685	-0.036554	-0.312366	0.783373	0.256939										-0.191382	0.083168	-0.088197	-0.184248	0.084417	0.181090	0.839371	0.667322	-0.073057	0.086814	0.154400	0.073513
14487	120.725000	-0.740725	0.646762	0.170044	-0.739115	0.655667	-0.031186	-0.685905	0.866347	-0.038037	-0.658492	0.874151	0.178543	-0.569417	1.175366	0.064208	-0.565177	1.111134	0.064361	-0.436295	0.686937	-0.149442	-0.542367	1.185511	-0.037028	-0.311399	0.783813	0.256544										-0.191364	0.083175	-0.088207	-0.184241	0.084421	0.181091	0.839415	0.667265	-0.073162	0.086807	0.154392	0.073545
14488	120.733333	-0.740655	0.647110	0.170116	-0.738930	0.655689	-0.031273	-0.685619	0.866362	-0.038192	-0.657965	0.874318	0.178372	-0.568635	1.175320	0.063733	-0.564491	1.111077	0.063936	-0.436179	0.686739	-0.149664	-0.541658	1.185429	-0.037625	-0.310469	0.784224	0.256184										-0.191541	0.083032	-0.088025	-0.184245	0.084424	0.181103	0.839380	0.667312	-0.073002	0.086798	0.154396	0.073588
14489	120.741667	-0.740372	0.647083	0.169856	-0.738852	0.655747	-0.031337	-0.685338	0.866389	-0.038361	-0.657450	0.874468	0.178170	-0.567847	1.175320	0.063246	-0.563780	1.111058	0.063471	-0.436064	0.686540	-0.149886	-0.540993	1.185310	-0.038162	-0.309620	0.784615	0.255858										-0.191470	0.083130	-0.088104	-0.184249	0.084420	0.181082	0.839405	0.667260	-0.073050	0.086791	0.154397	0.073645
14490	120.750000	-0.740282	0.647237	0.169782	-0.738781	0.655807	-0.031401	-0.685045	0.866407	-0.038586	-0.656986	0.874635	0.177986	-0.567002	1.175203	0.062416	-0.563098	1.111022	0.063026	-0.435925	0.686353	-0.150107	-0.540368	1.185150	-0.038608	-0.308826	0.784985	0.255580										-0.191384	0.083170	-0.088192	-0.184246	0.084413	0.181072	0.839417	0.667274	-0.072985	0.086789	0.154403	0.073696
14491	120.758333	-0.740168	0.647413	0.169710	-0.738700	0.655841	-0.031484	-0.684750	0.866449	-0.038774	-0.656492	0.874784	0.177754	-0.566244	1.175170	0.061921	-0.562427	1.111007	0.062569	-0.435805	0.686157	-0.150333	-0.539677	1.185074	-0.039206	-0.308090	0.785334	0.255337										-0.191338	0.083220	-0.088238	-0.184248	0.084410	0.181064	0.839462	0.667212	-0.073049	0.086774	0.154402	0.073740
14492	120.766667	-0.740035	0.647583	0.169642	-0.738647	0.655909	-0.031537	-0.684449	0.866484	-0.038965	-0.656073	0.874955	0.177555	-0.565585	1.175222	0.061816	-0.561778	1.110971	0.062135	-0.435678	0.685943	-0.150555	-0.539023	1.184939	-0.039725	-0.307413	0.785670	0.255143										-0.191462	0.083219	-0.088097	-0.184251	0.084399	0.181065	0.839478	0.667197	-0.072980	0.086765	0.154400	0.073773
14493	120.775000	-0.739934	0.647729	0.169545	-0.738585	0.655959	-0.031610	-0.684165	0.866503	-0.039168	-0.655647	0.875095	0.177321	-0.564855	1.175234	0.061330	-0.561129	1.110953	0.061675	-0.435565	0.685797	-0.150774	-0.538365	1.184816	-0.040242	-0.306855	0.785957	0.254871										-0.191532	0.083109	-0.088017	-0.184250	0.084395	0.181057	0.839523	0.667146	-0.072975	0.086732	0.154388	0.073787
14494	120.783333	-0.739811	0.647859	0.169455	-0.738526	0.656001	-0.031682	-0.683883	0.866516	-0.039428	-0.655249	0.875243	0.177077	-0.564113	1.175229	0.060802	-0.560522	1.110956	0.061294	-0.435436	0.685515	-0.150989	-0.537778	1.184644	-0.040671	-0.306304	0.786262	0.254787										-0.191340	0.083187	-0.088220	-0.184249	0.084396	0.181065	0.839578	0.667094	-0.072966	0.086700	0.154374	0.073785
14495	120.791667	-0.739699	0.648000	0.169370	-0.738402	0.656012	-0.031812	-0.683590	0.866538	-0.039642	-0.654875	0.875387	0.176835	-0.563423	1.175180	0.060356	-0.559889	1.110905	0.060772	-0.435311	0.685306	-0.151197	-0.537101	1.184551	-0.041271	-0.305771	0.786575	0.254817										-0.191306	0.083266	-0.088274	-0.184260	0.084396	0.181068	0.839683	0.666998	-0.073085	0.086697	0.154366	0.073778
14496	120.800000	-0.739585	0.648108	0.169245	-0.738359	0.656073	-0.031866	-0.683302	0.866555	-0.039811	-0.654555	0.875555	0.176619	-0.562649	1.175093	0.059502	-0.559282	1.110893	0.060353	-0.435195	0.685064	-0.151411	-0.536467	1.184421	-0.041796	-0.305278	0.786866	0.254887										-0.191148	0.083445	-0.088506	-0.184258	0.084400	0.181073	0.839689	0.666989	-0.072928	0.086687	0.154365	0.073767
14497	120.808333	-0.739495	0.648226	0.169157	-0.738287	0.656098	-0.031955	-0.683021	0.866548	-0.040076	-0.654201	0.875668	0.176359	-0.562005	1.175135	0.059163	-0.558658	1.110853	0.059876	-0.435066	0.684831	-0.151623	-0.535840	1.184298	-0.042332	-0.304880	0.787110	0.254933										-0.191459	0.083132	-0.088095	-0.184262	0.084399	0.181071	0.839751	0.666936	-0.072903	0.086735	0.154382	0.073764
14498	120.816667	-0.739410	0.648343	0.169068	-0.738244	0.656165	-0.032004	-0.682751	0.866543	-0.040295	-0.653903	0.875819	0.176126	-0.561390	1.175153	0.058849	-0.558003	1.110810	0.059315	-0.434934	0.684596	-0.151834	-0.535213	1.184163	-0.042860	-0.304504	0.787350	0.254995										-0.191383	0.083161	-0.088185	-0.184262	0.084386	0.181068	0.839881	0.666851	-0.073015	0.086733	0.154389	0.073748
14499	120.825000	-0.739331	0.648513	0.169012	-0.738176	0.656190	-0.032092	-0.682468	0.866542	-0.040570	-0.653628	0.875982	0.175893	-0.560744	1.175178	0.058282	-0.557477	1.110801	0.058884	-0.434822	0.684355	-0.152028	-0.534649	1.183957	-0.043321	-0.304162	0.787591	0.255078										-0.191421	0.083189	-0.088131	-0.184263	0.084389	0.181051	0.839918	0.666815	-0.072922	0.086735	0.154402	0.073737
14500	120.833333	-0.739253	0.648628	0.168934	-0.738137	0.656254	-0.032149	-0.682214	0.866522	-0.040787	-0.653327	0.876105	0.175619	-0.560125	1.175162	0.057746	-0.557064	1.110891	0.058578	-0.434710	0.684107	-0.152213	-0.534107	1.183757	-0.043749	-0.303899	0.787800	0.255026										-0.191532	0.083107	-0.088006	-0.184264	0.084383	0.181048	0.839956	0.666775	-0.072829	0.086739	0.154413	0.073729
14501	120.841667	-0.739232	0.648919	0.169002	-0.738083	0.656300	-0.032222	-0.681938	0.866521	-0.041011	-0.653083	0.876246	0.175375	-0.559443	1.175052	0.056845	-0.556542	1.110868	0.058086	-0.434610	0.683863	-0.152387	-0.533497	1.183619	-0.044319	-0.303600	0.788060	0.255095										-0.191392	0.083148	-0.088175	-0.184267	0.084379	0.181037	0.840031	0.666711	-0.072813	0.086739	0.154430	0.073731
14502	120.850000	-0.739110	0.648826	0.168761	-0.737999	0.656304	-0.032326	-0.681669	0.866514	-0.041281	-0.652854	0.876383	0.175137	-0.558940	1.175131	0.056668	-0.556005	1.110840	0.057547	-0.434519	0.683616	-0.152546	-0.532788	1.183548	-0.045083	-0.303326	0.788326	0.255154										-0.191374	0.083167	-0.088180	-0.184268	0.084390	0.181030	0.840174	0.666618	-0.072936	0.086742	0.154451	0.073744
14503	120.858333	-0.739081	0.649015	0.168762	-0.737964	0.656360	-0.032377	-0.681430	0.866489	-0.041499	-0.652640	0.876515	0.174909	-0.558391	1.175135	0.056091	-0.555432	1.110753	0.056994	-0.434438	0.683365	-0.152688	-0.532280	1.183311	-0.045542	-0.303051	0.788613	0.255197										-0.191453	0.083129	-0.088088	-0.184268	0.084388	0.181042	0.840222	0.666564	-0.072851	0.086744	0.154459	0.073758
14504	120.866667	-0.739052	0.649200	0.168772	-0.737822	0.656338	-0.032479	-0.681190	0.866465	-0.041710	-0.652402	0.876635	0.174663	-0.557862	1.175120	0.055542	-0.555002	1.110768	0.056589	-0.434375	0.683106	-0.152817	-0.531767	1.183094	-0.045976	-0.302781	0.788920	0.255235										-0.191532	0.083116	-0.088005	-0.184273	0.084383	0.181043	0.840273	0.666512	-0.072767	0.086744	0.154472	0.073787
14505	120.875000	-0.738962	0.649210	0.168646	-0.737855	0.656406	-0.032518	-0.680965	0.866434	-0.041904	-0.652200	0.876760	0.174439	-0.557308	1.175065	0.054803	-0.554648	1.110791	0.056148	-0.434311	0.682853	-0.152929	-0.531158	1.182995	-0.046673	-0.302518	0.789228	0.255253										-0.191408	0.083135	-0.088173	-0.184268	0.084395	0.181045	0.840423	0.666405	-0.072888	0.086744	0.154479	0.073820
14506	120.883333	-0.738943	0.649377	0.168657	-0.737765	0.656419	-0.032616	-0.680738	0.866403	-0.042093	-0.652029	0.876898	0.174243	-0.556763	1.174987	0.054065	-0.554240	1.110750	0.055669	-0.434247	0.682610	-0.153033	-0.530585	1.182890	-0.047302	-0.302256	0.789548	0.255264										-0.191392	0.083139	-0.088196	-0.184263	0.084391	0.181046	0.840511	0.666329	-0.072873	0.086699	0.154476	0.073850
14507	120.891667	-0.738878	0.649450	0.168586	-0.737682	0.656421	-0.032671	-0.680529	0.866380	-0.042296	-0.651849	0.877016	0.174051	-0.556388	1.175128	0.053902	-0.553745	1.110720	0.055151	-0.434202	0.682366	-0.153120	-0.530064	1.182729	-0.047844	-0.301987	0.789886	0.255275										-0.191405	0.083197	-0.088133	-0.184266	0.084385	0.181039	0.840549	0.666293	-0.072721	0.086696	0.154487	0.073896
14508	120.900000	-0.738727	0.649354	0.168394	-0.737696	0.656482	-0.032717	-0.680307	0.866390	-0.042492	-0.651681	0.877127	0.173881	-0.555945	1.175097	0.053388	-0.553317	1.110715	0.054678	-0.434159	0.682127	-0.153205	-0.529670	1.182445	-0.048170	-0.301656	0.790268	0.255421										-0.191381	0.083158	-0.088165	-0.184263	0.084389	0.181035	0.840716	0.666170	-0.072848	0.086692	0.154505	0.073950
14509	120.908333	-0.738731	0.649528	0.168433	-0.737590	0.656475	-0.032777	-0.680130	0.866364	-0.042645	-0.651478	0.877216	0.173684	-0.555512	1.175106	0.052909	-0.553098	1.110778	0.054419	-0.434119	0.681894	-0.153276	-0.529237	1.182281	-0.048617	-0.301378	0.790612	0.255442										-0.191362	0.083172	-0.088174	-0.184272	0.084385	0.181036	0.840794	0.666077	-0.072830	0.086689	0.154522	0.074009
14510	120.916667	-0.738642	0.649531	0.168330	-0.737559	0.656503	-0.032809	-0.679955	0.866339	-0.042798	-0.651309	0.877319	0.173518	-0.555192	1.175168	0.052467	-0.552740	1.110794	0.054039	-0.434082	0.681658	-0.153337	-0.528784	1.182139	-0.049124	-0.301095	0.790950	0.255451										-0.191375	0.083161	-0.088163	-0.184267	0.084373	0.181040	0.840910	0.666012	-0.072822	0.086685	0.154546	0.074070
14511	120.925000	-0.738689	0.649714	0.168409	-0.737522	0.656525	-0.032837	-0.679806	0.866315	-0.042940	-0.651150	0.877419	0.173352	-0.554792	1.175184	0.051954	-0.552401	1.110774	0.053579	-0.434066	0.681423	-0.153386	-0.528368	1.182020	-0.049581	-0.300884	0.791252	0.255328										-0.191389	0.083209	-0.088183	-0.184272	0.084374	0.181039	0.841006	0.665941	-0.072822	0.086678	0.154569	0.074140
14512	120.933333	-0.738643	0.649811	0.168406	-0.737490	0.656537	-0.032857	-0.679665	0.866283	-0.043079	-0.651028	0.877534	0.173218	-0.554426	1.175195	0.051523	-0.551990	1.110744	0.053217	-0.434048	0.681193	-0.153437	-0.527888	1.181940	-0.050174	-0.300601	0.791607	0.255337										-0.191345	0.083177	-0.088181	-0.184271	0.084379	0.181047	0.841102	0.665875	-0.072824	0.086672	0.154587	0.074215
14513	120.941667	-0.738549	0.649697	0.168238	-0.737460	0.656553	-0.032868	-0.679523	0.866255	-0.043259	-0.650881	0.877618	0.173077	-0.554060	1.175165	0.051099	-0.551677	1.110736	0.052767	-0.434050	0.680974	-0.153477	-0.527464	1.181855	-0.050700	-0.300326	0.791969	0.255346										-0.191360	0.083171	-0.088179	-0.184269	0.084389	0.181048	0.841156	0.665764	-0.072819	0.086667	0.154608	0.074309
14514	120.950000	-0.738561	0.649912	0.168357	-0.737454	0.656610	-0.032829	-0.679427	0.866199	-0.043368	-0.650737	0.877703	0.172953	-0.553728	1.175181	0.050708	-0.551559	1.110876	0.052561	-0.434064	0.680755	-0.153528	-0.527218	1.181626	-0.050905	-0.300045	0.792345	0.255352										-0.191401	0.083258	-0.088150	-0.184270	0.084398	0.181054	0.841279	0.665720	-0.072823	0.086657	0.154635	0.074406
14515	120.958333	-0.738518	0.649963	0.168349	-0.737405	0.656577	-0.032867	-0.679295	0.866185	-0.043477	-0.650565	0.877769	0.172812	-0.553404	1.175169	0.050291	-0.551206	1.110763	0.052141	-0.434073	0.680552	-0.153571	-0.526891	1.181511	-0.051274	-0.299761	0.792735	0.255367										-0.191475	0.083119	-0.088059	-0.184269	0.084401	0.181058	0.841328	0.665617	-0.072820	0.086676	0.154656	0.074519
14516	120.966667	-0.738483	0.650007	0.168346	-0.737378	0.656586	-0.032857	-0.679172	0.866180	-0.043571	-0.650423	0.877847	0.172719	-0.553081	1.175148	0.049860	-0.550975	1.110762	0.051899	-0.434084	0.680362	-0.153618	-0.526515	1.181463	-0.051804	-0.299420	0.793171	0.255518										-0.191404	0.083130	-0.088166	-0.184269	0.084397	0.181059	0.841410	0.665549	-0.072824	0.086686	0.154686	0.074634
14517	120.975000	-0.738451	0.650051	0.168346	-0.737357	0.656601	-0.032841	-0.679074	0.866161	-0.043643	-0.650279	0.877925	0.172631	-0.552819	1.175149	0.049541	-0.550704	1.110740	0.051516	-0.434098	0.680187	-0.153674	-0.526169	1.181385	-0.052283	-0.299076	0.793537	0.255498										-0.191438	0.083173	-0.088091	-0.184273	0.084393	0.181058	0.841480	0.665518	-0.072776	0.086681	0.154715	0.074737
14518	120.983333	-0.738419	0.650089	0.168348	-0.737340	0.656615	-0.032825	-0.678991	0.866138	-0.043704	-0.650140	0.878002	0.172552	-0.552536	1.175106	0.049164	-0.550605	1.110866	0.051314	-0.434131	0.680009	-0.153724	-0.526028	1.181208	-0.052424	-0.298957	0.793881	0.255400										-0.191530	0.083102	-0.087963	-0.184266	0.084387	0.181062	0.841548	0.665488	-0.072726	0.086673	0.154733	0.074831
14519	120.991667	-0.738385	0.650131	0.168354	-0.737329	0.656627	-0.032807	-0.678910	0.866116	-0.043758	-0.649997	0.878062	0.172468	-0.552308	1.175098	0.048837	-0.550257	1.110772	0.050975	-0.434146	0.679859	-0.153769	-0.525771	1.181103	-0.052809	-0.298700	0.794254	0.255400										-0.191397	0.083144	-0.088142	-0.184269	0.084380	0.181055	0.841627	0.665392	-0.072805	0.086665	0.154754	0.074907
14520	121.000000	-0.738288	0.649989	0.168209	-0.737276	0.656628	-0.032821	-0.678839	0.866092	-0.043809	-0.649850	0.878120	0.172390	-0.552089	1.175092	0.048466	-0.550129	1.110846	0.050777	-0.434159	0.679726	-0.153812	-0.525478	1.181070	-0.053311	-0.298233	0.794615	0.255470										-0.191404	0.083128	-0.088138	-0.184267	0.084383	0.181047	0.841692	0.665373	-0.072770	0.086658	0.154770	0.074969
14521	121.008333	-0.738291	0.650115	0.168283	-0.737302	0.656657	-0.032772	-0.678759	0.866072	-0.043867	-0.649716	0.878182	0.172330	-0.551874	1.175088	0.048171	-0.549942	1.110826	0.050440	-0.434166	0.679600	-0.153852	-0.525322	1.180919	-0.053521	-0.298116	0.794941	0.255441										-0.191402	0.083194	-0.088147	-0.184267	0.084388	0.181055	0.841780	0.665280	-0.072848	0.086654	0.154782	0.075017
14522	121.016667	-0.738296	0.650242	0.168361	-0.737326	0.656698	-0.032719	-0.678703	0.866037	-0.043889	-0.649617	0.878265	0.172297	-0.551656	1.175078	0.047823	-0.549800	1.110795	0.050211	-0.434171	0.679489	-0.153886	-0.525153	1.180790	-0.053773	-0.297949	0.795282	0.255552										-0.191528	0.083102	-0.087965	-0.184266	0.084402	0.181059	0.841830	0.665256	-0.072798	0.086653	0.154797	0.075061
14523	121.025000	-0.738269	0.650269	0.168368	-0.737285	0.656679	-0.032727	-0.678630	0.866007	-0.043949	-0.649456	0.878301	0.172232	-0.551487	1.175092	0.047569	-0.549670	1.110820	0.049941	-0.434176	0.679395	-0.153919	-0.524960	1.180744	-0.054126	-0.297822	0.795517	0.255517										-0.191348	0.083178	-0.088164	-0.184265	0.084406	0.181070	0.841897	0.665202	-0.072807	0.086653	0.154802	0.075096
14524	121.033333	-0.738234	0.650295	0.168379	-0.737260	0.656688	-0.032706	-0.678549	0.866000	-0.043991	-0.649330	0.878361	0.172190	-0.551313	1.175076	0.047279	-0.549531	1.110827	0.049706	-0.434188	0.679301	-0.153951	-0.524735	1.180710	-0.054580	-0.297648	0.795772	0.255636										-0.191398	0.083139	-0.088157	-0.184268	0.084406	0.181072	0.842025	0.665110	-0.072956	0.086660	0.154809	0.075128
14525	121.041667	-0.738206	0.650321	0.168392	-0.737265	0.656702	-0.032663	-0.678497	0.865972	-0.044003	-0.649220	0.878426	0.172156	-0.551158	1.175075	0.046988	-0.549393	1.110780	0.049481	-0.434200	0.679213	-0.153976	-0.524590	1.180629	-0.054857	-0.297570	0.795958	0.255655										-0.191535	0.083109	-0.087958	-0.184267	0.084411	0.181075	0.842029	0.665095	-0.072831	0.086660	0.154818	0.075152
14526	121.050000	-0.738179	0.650348	0.168407	-0.737231	0.656701	-0.032654	-0.678449	0.865930	-0.044059	-0.649118	0.878490	0.172118	-0.551035	1.175068	0.046741	-0.549248	1.110772	0.049269	-0.434201	0.679132	-0.154000	-0.524487	1.180527	-0.055100	-0.297360	0.796101	0.255607										-0.191354	0.083190	-0.088167	-0.184264	0.084397	0.181083	0.842150	0.664998	-0.072986	0.086667	0.154823	0.075158
14527	121.058333	-0.738115	0.650284	0.168341	-0.737228	0.656709	-0.032622	-0.678382	0.865939	-0.044093	-0.649029	0.878550	0.172073	-0.550907	1.175052	0.046488	-0.549103	1.110756	0.049064	-0.434191	0.679054	-0.154011	-0.524395	1.180405	-0.055345	-0.297281	0.796285	0.255706										-0.191412	0.083131	-0.088134	-0.184266	0.084394	0.181067	0.842183	0.664962	-0.072940	0.086670	0.154840	0.075157
14528	121.066667	-0.738113	0.650414	0.168429	-0.737209	0.656726	-0.032604	-0.678323	0.865931	-0.044128	-0.648951	0.878608	0.172027	-0.550784	1.175038	0.046236	-0.548999	1.110726	0.048857	-0.434178	0.678981	-0.154034	-0.524283	1.180335	-0.055640	-0.297208	0.796450	0.255795										-0.191409	0.083141	-0.088146	-0.184268	0.084385	0.181063	0.842271	0.664890	-0.073037	0.086672	0.154851	0.075151
14529	121.075000	-0.738082	0.650442	0.168432	-0.737251	0.656769	-0.032547	-0.678286	0.865918	-0.044143	-0.648881	0.878657	0.171982	-0.550689	1.175032	0.046036	-0.548891	1.110718	0.048644	-0.434176	0.678907	-0.154053	-0.524332	1.180133	-0.055653	-0.297293	0.796628	0.255950										-0.191398	0.083205	-0.088151	-0.184266	0.084388	0.181068	0.842296	0.664864	-0.072992	0.086676	0.154865	0.075140
14530	121.083333	-0.738051	0.650467	0.168442	-0.737242	0.656780	-0.032530	-0.678243	0.865892	-0.044205	-0.648817	0.878700	0.171938	-0.550610	1.175020	0.045846	-0.548813	1.110725	0.048529	-0.434139	0.678855	-0.154065	-0.524292	1.180070	-0.055872	-0.297247	0.796761	0.256023										-0.191414	0.083137	-0.088148	-0.184268	0.084404	0.181063	0.842373	0.664800	-0.073083	0.086680	0.154866	0.075126
14531	121.091667	-0.738026	0.650487	0.168445	-0.737234	0.656793	-0.032522	-0.678164	0.865906	-0.044250	-0.648764	0.878734	0.171892	-0.550511	1.175009	0.045612	-0.548729	1.110690	0.048355	-0.434124	0.678799	-0.154090	-0.524259	1.179989	-0.056059	-0.297060	0.796849	0.256012										-0.191351	0.083216	-0.088193	-0.184265	0.084399	0.181071	0.842418	0.664754	-0.073103	0.086679	0.154874	0.075117
14532	121.100000	-0.738007	0.650505	0.168454	-0.737222	0.656807	-0.032514	-0.678126	0.865886	-0.044237	-0.648712	0.878771	0.171852	-0.550441	1.174973	0.045436	-0.548633	1.110679	0.048174	-0.434110	0.678742	-0.154115	-0.524234	1.179910	-0.056245	-0.297033	0.796952	0.256052										-0.191463	0.083228	-0.088049	-0.184261	0.084400	0.181084	0.842401	0.664757	-0.072985	0.086680	0.154868	0.075111
14533	121.108333	-0.737986	0.650521	0.168458	-0.737218	0.656815	-0.032517	-0.678056	0.865874	-0.044330	-0.648670	0.878811	0.171825	-0.550401	1.174947	0.045250	-0.548642	1.110662	0.048110	-0.434093	0.678698	-0.154142	-0.524211	1.179803	-0.056466	-0.297009	0.797042	0.256075										-0.191537	0.083123	-0.087968	-0.184262	0.084403	0.181086	0.842467	0.664698	-0.073075	0.086683	0.154869	0.075099
14534	121.116667	-0.737976	0.650542	0.168460	-0.737209	0.656824	-0.032518	-0.677987	0.865881	-0.044370	-0.648629	0.878847	0.171791	-0.550348	1.174907	0.045079	-0.548528	1.110633	0.047962	-0.434085	0.678786	-0.154129	-0.524224	1.179686	-0.056640	-0.296983	0.797134	0.256088										-0.191545	0.083037	-0.087892	-0.184264	0.084401	0.181083	0.842498	0.664598	-0.073157	0.086679	0.154870	0.075084
14535	121.125000	-0.737923	0.650473	0.168385	-0.737205	0.656833	-0.032528	-0.677936	0.865873	-0.044417	-0.648597	0.878893	0.171753	-0.550325	1.174862	0.044921	-0.548479	1.110566	0.047787	-0.434051	0.678750	-0.154160	-0.524223	1.179597	-0.056828	-0.296957	0.797218	0.256091										-0.191380	0.083171	-0.088172	-0.184263	0.084395	0.181074	0.842546	0.664577	-0.073187	0.086678	0.154866	0.075056
14536	121.133333	-0.737920	0.650551	0.168415	-0.737205	0.656840	-0.032540	-0.677916	0.865826	-0.044451	-0.648534	0.878915	0.171691	-0.550318	1.174816	0.044772	-0.548496	1.110544	0.047676	-0.434026	0.678712	-0.154199	-0.524253	1.179505	-0.057003	-0.296930	0.797295	0.256079										-0.191536	0.083121	-0.087974	-0.184272	0.084397	0.181077	0.842564	0.664524	-0.073211	0.086676	0.154866	0.075020
14537	121.141667	-0.737917	0.650574	0.168407	-0.737200	0.656850	-0.032557	-0.677838	0.865861	-0.044497	-0.648509	0.878953	0.171657	-0.550310	1.174785	0.044639	-0.548445	1.110502	0.047553	-0.433986	0.678684	-0.154236	-0.524269	1.179432	-0.057174	-0.296900	0.797363	0.256071										-0.191466	0.083138	-0.088063	-0.184264	0.084396	0.181058	0.842597	0.664487	-0.073237	0.086669	0.154867	0.074987
14538	121.150000	-0.737842	0.650455	0.168307	-0.737197	0.656860	-0.032578	-0.677782	0.865857	-0.044541	-0.648476	0.878976	0.171617	-0.550304	1.174755	0.044479	-0.548476	1.110510	0.047547	-0.433933	0.678541	-0.154320	-0.524299	1.179356	-0.057336	-0.296869	0.797421	0.256050										-0.191388	0.083171	-0.088162	-0.184263	0.084398	0.181058	0.842625	0.664452	-0.073262	0.086670	0.154866	0.074961
14539	121.158333	-0.737901	0.650540	0.168335	-0.737186	0.656870	-0.032602	-0.677747	0.865831	-0.044576	-0.648450	0.879002	0.171590	-0.550313	1.174687	0.044353	-0.548400	1.110448	0.047393	-0.433907	0.678581	-0.154347	-0.524257	1.179352	-0.057618	-0.296842	0.797471	0.256030										-0.191426	0.083196	-0.088111	-0.184264	0.084398	0.181056	0.842677	0.664437	-0.073290	0.086666	0.154862	0.074933
14540	121.166667	-0.737929	0.650609	0.168373	-0.737170	0.656882	-0.032623	-0.677688	0.865844	-0.044620	-0.648420	0.879019	0.171559	-0.550328	1.174657	0.044244	-0.548407	1.110433	0.047339	-0.433871	0.678497	-0.154418	-0.524276	1.179309	-0.057779	-0.296814	0.797515	0.256001										-0.191541	0.083119	-0.087978	-0.184265	0.084405	0.181063	0.842663	0.664463	-0.073172	0.086667	0.154859	0.074917
14541	121.175000	-0.737932	0.650612	0.168362	-0.737159	0.656897	-0.032648	-0.677646	0.865842	-0.044661	-0.648393	0.879033	0.171530	-0.550356	1.174633	0.044125	-0.548398	1.110407	0.047263	-0.433854	0.678551	-0.154455	-0.524317	1.179242	-0.057896	-0.296784	0.797549	0.255965										-0.191623	0.083022	-0.087790	-0.184268	0.084404	0.181064	0.842716	0.664361	-0.073321	0.086668	0.154857	0.074906
14542	121.183333	-0.737967	0.650653	0.168393	-0.737116	0.656870	-0.032706	-0.677608	0.865839	-0.044704	-0.648260	0.878978	0.171430	-0.550379	1.174599	0.044016	-0.548385	1.110360	0.047149	-0.433822	0.678471	-0.154530	-0.524359	1.179183	-0.058007	-0.296751	0.797579	0.255922										-0.191388	0.083174	-0.088149	-0.184267	0.084399	0.181077	0.842742	0.664330	-0.073333	0.086671	0.154857	0.074896
14543	121.191667	-0.737953	0.650700	0.168402	-0.737117	0.656905	-0.032718	-0.677568	0.865840	-0.044756	-0.648289	0.879021	0.171442	-0.550309	1.174472	0.043537	-0.548386	1.110309	0.047035	-0.433795	0.678465	-0.154592	-0.524529	1.179006	-0.057891	-0.296719	0.797595	0.255865										-0.191618	0.083044	-0.087788	-0.184269	0.084399	0.181076	0.842768	0.664304	-0.073352	0.086670	0.154859	0.074893
14544	121.200000	-0.737932	0.650660	0.168351	-0.737117	0.656936	-0.032731	-0.677560	0.865809	-0.044800	-0.648313	0.879075	0.171462	-0.550426	1.174553	0.043767	-0.548398	1.110278	0.046963	-0.433764	0.678462	-0.154651	-0.524560	1.178950	-0.058020	-0.296684	0.797603	0.255787										-0.191706	0.083018	-0.087693	-0.184269	0.084399	0.181071	0.842797	0.664274	-0.073371	0.086671	0.154867	0.074883
14545	121.208333	-0.737922	0.650637	0.168315	-0.737091	0.656934	-0.032772	-0.677495	0.865847	-0.044858	-0.648290	0.879097	0.171443	-0.550467	1.174525	0.043671	-0.548405	1.110253	0.046859	-0.433727	0.678464	-0.154716	-0.524613	1.178892	-0.058134	-0.296642	0.797597	0.255698										-0.191548	0.083039	-0.087892	-0.184271	0.084400	0.181056	0.842826	0.664244	-0.073402	0.086676	0.154868	0.074871
14546	121.216667	-0.737948	0.650764	0.168396	-0.737045	0.656950	-0.032819	-0.677463	0.865861	-0.044880	-0.648267	0.879117	0.171430	-0.550516	1.174511	0.043574	-0.548443	1.110224	0.046801	-0.433692	0.678467	-0.154780	-0.524653	1.178839	-0.058242	-0.296749	0.797620	0.255666										-0.191390	0.083169	-0.088156	-0.184271	0.084398	0.181055	0.842890	0.664245	-0.073429	0.086676	0.154869	0.074855
14547	121.225000	-0.737929	0.650740	0.168366	-0.737054	0.656974	-0.032827	-0.677444	0.865866	-0.044880	-0.648235	0.879132	0.171418	-0.550554	1.174467	0.043462	-0.548475	1.110199	0.046687	-0.433656	0.678477	-0.154844	-0.524694	1.178774	-0.058335	-0.296705	0.797594	0.255554										-0.191629	0.083022	-0.087797	-0.184274	0.084385	0.181058	0.842871	0.664217	-0.073377	0.086673	0.154868	0.074842
14548	121.233333	-0.737909	0.650720	0.168340	-0.737071	0.657001	-0.032835	-0.677413	0.865874	-0.044906	-0.648194	0.879144	0.171408	-0.550632	1.174417	0.043391	-0.548469	1.110173	0.046606	-0.433622	0.678491	-0.154905	-0.524704	1.178729	-0.058490	-0.296511	0.797539	0.255383										-0.191555	0.083031	-0.087883	-0.184273	0.084390	0.181062	0.842904	0.664151	-0.073449	0.086674	0.154861	0.074830
14549	121.241667	-0.737877	0.650653	0.168287	-0.737011	0.656966	-0.032909	-0.677364	0.865893	-0.044965	-0.648161	0.879157	0.171406	-0.550678	1.174406	0.043224	-0.548506	1.110144	0.046515	-0.433581	0.678512	-0.154962	-0.524637	1.178765	-0.058794	-0.296543	0.797517	0.255314										-0.191483	0.083093	-0.088012	-0.184271	0.084383	0.181068	0.842952	0.664143	-0.073459	0.086677	0.154855	0.074814
14550	121.250000	-0.737844	0.650636	0.168256	-0.736981	0.656973	-0.032953	-0.677330	0.865892	-0.045003	-0.648117	0.879168	0.171399	-0.550747	1.174350	0.043120	-0.548523	1.110098	0.046346	-0.433546	0.678533	-0.155015	-0.524663	1.178716	-0.058907	-0.296581	0.797492	0.255244										-0.191533	0.083056	-0.087878	-0.184268	0.084391	0.181069	0.842977	0.664117	-0.073468	0.086675	0.154847	0.074794
14551	121.258333	-0.737881	0.650792	0.168375	-0.737008	0.657029	-0.032945	-0.677301	0.865905	-0.045001	-0.648072	0.879171	0.171394	-0.550827	1.174319	0.042989	-0.548567	1.110077	0.046256	-0.433509	0.678554	-0.155061	-0.524746	1.178597	-0.058928	-0.296543	0.797459	0.255157										-0.191632	0.083025	-0.087784	-0.184271	0.084393	0.181073	0.842982	0.664082	-0.073457	0.086624	0.154829	0.074753
14552	121.266667	-0.737873	0.650785	0.168363	-0.737009	0.657048	-0.032970	-0.677265	0.865917	-0.045054	-0.648029	0.879180	0.171392	-0.550879	1.174295	0.042824	-0.548644	1.109998	0.046165	-0.433475	0.678587	-0.155103	-0.524833	1.178478	-0.058944	-0.296506	0.797428	0.255076										-0.191559	0.083035	-0.087874	-0.184272	0.084399	0.181069	0.843005	0.664064	-0.073455	0.086669	0.154844	0.074745
14553	121.275000	-0.737792	0.650713	0.168300	-0.736980	0.657025	-0.033029	-0.677240	0.865934	-0.045071	-0.647998	0.879192	0.171393	-0.550951	1.174273	0.042694	-0.548698	1.109982	0.046052	-0.433436	0.678620	-0.155142	-0.524854	1.178429	-0.059069	-0.296468	0.797386	0.254994										-0.191533	0.083059	-0.087871	-0.184268	0.084403	0.181068	0.843048	0.664066	-0.073469	0.086644	0.154839	0.074715
14554	121.283333	-0.737887	0.650900	0.168438	-0.737008	0.657079	-0.033013	-0.677219	0.865952	-0.045092	-0.647953	0.879194	0.171386	-0.551020	1.174228	0.042560	-0.548726	1.109971	0.045925	-0.433402	0.678643	-0.155184	-0.524888	1.178378	-0.059205	-0.296356	0.797388	0.255053										-0.191637	0.083099	-0.087747	-0.184273	0.084395	0.181056	0.843035	0.664106	-0.073339	0.086617	0.154830	0.074682
14555	121.291667	-0.737853	0.650913	0.168433	-0.737011	0.657093	-0.033032	-0.677198	0.865966	-0.045107	-0.647907	0.879196	0.171383	-0.551096	1.174201	0.042395	-0.548766	1.109939	0.045800	-0.433367	0.678673	-0.155217	-0.524858	1.178366	-0.059404	-0.296379	0.797310	0.254862										-0.191633	0.083026	-0.087789	-0.184273	0.084400	0.181051	0.843087	0.664069	-0.073406	0.086613	0.154828	0.074666
14556	121.300000	-0.737837	0.650929	0.168447	-0.736981	0.657061	-0.033082	-0.677177	0.865979	-0.045130	-0.647862	0.879194	0.171381	-0.551164	1.174151	0.042264	-0.548805	1.109905	0.045678	-0.433337	0.678695	-0.155250	-0.524817	1.178359	-0.059603	-0.296183	0.797242	0.254729										-0.191527	0.083054	-0.087878	-0.184272	0.084397	0.181049	0.843133	0.664029	-0.073472	0.086616	0.154819	0.074662
14557	121.308333	-0.737788	0.650869	0.168409	-0.736989	0.657089	-0.033087	-0.677150	0.865986	-0.045152	-0.647827	0.879198	0.171387	-0.551229	1.174125	0.042165	-0.548855	1.109889	0.045597	-0.433315	0.678721	-0.155286	-0.524860	1.178288	-0.059671	-0.296207	0.797229	0.254710										-0.191592	0.083061	-0.087820	-0.184271	0.084393	0.181056	0.843151	0.664000	-0.073465	0.086609	0.154815	0.074656
14558	121.316667	-0.737799	0.650956	0.168468	-0.737044	0.657136	-0.033053	-0.677133	0.865997	-0.045167	-0.647774	0.879186	0.171380	-0.551300	1.174106	0.042064	-0.548906	1.109875	0.045521	-0.433287	0.678745	-0.155317	-0.524828	1.178303	-0.059861	-0.296237	0.797219	0.254698										-0.191698	0.083010	-0.087709	-0.184272	0.084396	0.181068	0.843129	0.664039	-0.073320	0.086603	0.154807	0.074661
14559	121.325000	-0.737779	0.650971	0.168478	-0.736969	0.657110	-0.033126	-0.677102	0.866004	-0.045191	-0.647738	0.879192	0.171388	-0.551372	1.174083	0.041964	-0.549004	1.109882	0.045485	-0.433256	0.678767	-0.155344	-0.524856	1.178264	-0.059941	-0.296018	0.797178	0.254649										-0.191598	0.083048	-0.087800	-0.184270	0.084399	0.181068	0.843195	0.663969	-0.073437	0.086623	0.154812	0.074667
14560	121.333333	-0.737693	0.650829	0.168361	-0.736939	0.657106	-0.033164	-0.677081	0.866014	-0.045210	-0.647684	0.879190	0.171385	-0.551438	1.174056	0.041873	-0.549030	1.109874	0.045446	-0.433232	0.678788	-0.155373	-0.524890	1.178223	-0.060015	-0.295959	0.797156	0.254673										-0.191530	0.083059	-0.087876	-0.184271	0.084411	0.181068	0.843232	0.663979	-0.073428	0.086593	0.154803	0.074659
14561	121.341667	-0.737694	0.650927	0.168435	-0.736929	0.657143	-0.033164	-0.677061	0.866024	-0.045196	-0.647649	0.879207	0.171398	-0.551510	1.174025	0.041798	-0.549096	1.109850	0.045339	-0.433215	0.678817	-0.155411	-0.524923	1.178190	-0.060092	-0.295953	0.797114	0.254631										-0.191593	0.083074	-0.087813	-0.184274	0.084402	0.181058	0.843223	0.663978	-0.073342	0.086583	0.154805	0.074662
14562	121.350000	-0.737721	0.651033	0.168511	-0.736892	0.657148	-0.033197	-0.677033	0.866038	-0.045227	-0.647593	0.879220	0.171404	-0.551581	1.174017	0.041687	-0.549160	1.109834	0.045252	-0.433190	0.678843	-0.155441	-0.525068	1.178072	-0.059961	-0.295963	0.797058	0.254611										-0.191709	0.083024	-0.087699	-0.184272	0.084394	0.181067	0.843208	0.663984	-0.073261	0.086573	0.154810	0.074675
14563	121.358333	-0.737648	0.650976	0.168457	-0.736864	0.657173	-0.033208	-0.677017	0.866054	-0.045229	-0.647547	0.879238	0.171424	-0.551661	1.173993	0.041617	-0.549146	1.109808	0.045160	-0.433187	0.678863	-0.155474	-0.525011	1.178110	-0.060236	-0.295985	0.796990	0.254613										-0.191633	0.083033	-0.087794	-0.184274	0.084395	0.181062	0.843224	0.663975	-0.073248	0.086589	0.154811	0.074691
14564	121.366667	-0.737602	0.650922	0.168401	-0.736835	0.657196	-0.033223	-0.676990	0.866072	-0.045227	-0.647504	0.879261	0.171440	-0.551735	1.174004	0.041541	-0.549215	1.109825	0.045170	-0.433156	0.678894	-0.155500	-0.525078	1.178083	-0.060276	-0.296024	0.796911	0.254634										-0.191498	0.083106	-0.087951	-0.184275	0.084385	0.181056	0.843297	0.663928	-0.073371	0.086604	0.154808	0.074711
14565	121.375000	-0.737621	0.651116	0.168545	-0.736834	0.657259	-0.033205	-0.676970	0.866092	-0.045197	-0.647480	0.879283	0.171458	-0.551802	1.174008	0.041462	-0.549253	1.109819	0.045082	-0.433157	0.678906	-0.155534	-0.525118	1.178057	-0.060336	-0.296219	0.796866	0.254744										-0.191709	0.083009	-0.087706	-0.184272	0.084385	0.181060	0.843275	0.663929	-0.073289	0.086592	0.154807	0.074725
14566	121.383333	-0.737599	0.651134	0.168557	-0.736807	0.657283	-0.033224	-0.676939	0.866108	-0.045221	-0.647452	0.879305	0.171477	-0.551863	1.174023	0.041393	-0.549351	1.109839	0.045030	-0.433121	0.678935	-0.155562	-0.525159	1.178043	-0.060408	-0.296276	0.796786	0.254803										-0.191559	0.083022	-0.087883	-0.184274	0.084385	0.181063	0.843262	0.663940	-0.073213	0.086581	0.154800	0.074742
14567	121.391667	-0.737560	0.651162	0.168567	-0.736758	0.657273	-0.033267	-0.676894	0.866140	-0.045229	-0.647373	0.879288	0.171456	-0.551936	1.174030	0.041325	-0.549368	1.109849	0.045012	-0.433100	0.678950	-0.155586	-0.525215	1.178023	-0.060473	-0.296341	0.796693	0.254875										-0.191614	0.083030	-0.087800	-0.184270	0.084395	0.181065	0.843290	0.663909	-0.073267	0.086571	0.154791	0.074760
14568	121.400000	-0.737433	0.651016	0.168443	-0.736732	0.657300	-0.033283	-0.676842	0.866168	-0.045229	-0.647362	0.879319	0.171474	-0.552015	1.174031	0.041255	-0.549430	1.109852	0.044962	-0.433074	0.678969	-0.155608	-0.525285	1.178003	-0.060535	-0.296418	0.796573	0.254944										-0.191475	0.083121	-0.087934	-0.184264	0.084399	0.181064	0.843343	0.663896	-0.073322	0.086557	0.154783	0.074781
14569	121.408333	-0.737488	0.651210	0.168590	-0.736717	0.657345	-0.033276	-0.676818	0.866172	-0.045232	-0.647311	0.879318	0.171477	-0.552041	1.173975	0.040988	-0.549479	1.109837	0.044903	-0.433063	0.678982	-0.155632	-0.525354	1.177983	-0.060614	-0.296555	0.796372	0.254956										-0.191504	0.083074	-0.087898	-0.184270	0.084398	0.181066	0.843314	0.663859	-0.073310	0.086542	0.154780	0.074806
14570	121.416667	-0.737450	0.651236	0.168616	-0.736677	0.657358	-0.033299	-0.676769	0.866200	-0.045233	-0.647304	0.879354	0.171504	-0.552196	1.174013	0.041099	-0.549537	1.109840	0.044866	-0.433032	0.679009	-0.155647	-0.525434	1.177960	-0.060683	-0.296657	0.796157	0.255109										-0.191550	0.083033	-0.087897	-0.184262	0.084397	0.181073	0.843339	0.663859	-0.073309	0.086524	0.154779	0.074839
14571	121.425000	-0.737427	0.651258	0.168636	-0.736599	0.657394	-0.033278	-0.676759	0.866190	-0.045219	-0.647281	0.879380	0.171530	-0.552287	1.173980	0.041014	-0.549595	1.109801	0.044781	-0.433023	0.679017	-0.155673	-0.525499	1.177946	-0.060793	-0.296831	0.795855	0.255221										-0.191673	0.083061	-0.087733	-0.184268	0.084398	0.181069	0.843319	0.663903	-0.073178	0.086504	0.154772	0.074870
14572	121.433333	-0.737388	0.651277	0.168665	-0.736545	0.657382	-0.033315	-0.676696	0.866239	-0.045218	-0.647250	0.879408	0.171543	-0.552371	1.173940	0.040904	-0.549638	1.109796	0.044700	-0.433000	0.679025	-0.155685	-0.525611	1.177889	-0.060829	-0.297043	0.795501	0.255365										-0.191709	0.083024	-0.087713	-0.184270	0.084390	0.181059	0.843399	0.663851	-0.073320	0.086484	0.154758	0.074902
14573	121.441667	-0.737358	0.651303	0.168697	-0.736513	0.657410	-0.033309	-0.676666	0.866261	-0.045215	-0.647231	0.879440	0.171558	-0.552488	1.173916	0.040847	-0.549717	1.109758	0.044678	-0.432987	0.679042	-0.155706	-0.525712	1.177854	-0.060913	-0.297301	0.795074	0.255533										-0.191544	0.083050	-0.087892	-0.184270	0.084389	0.181058	0.843406	0.663816	-0.073326	0.086466	0.154750	0.074935
14574	121.450000	-0.737319	0.651318	0.168722	-0.736483	0.657440	-0.033303	-0.676634	0.866277	-0.045214	-0.647214	0.879467	0.171565	-0.552591	1.173889	0.040771	-0.549786	1.109635	0.044580	-0.432969	0.679053	-0.155719	-0.525815	1.177810	-0.061005	-0.297590	0.794594	0.255710										-0.191537	0.083057	-0.087891	-0.184271	0.084386	0.181060	0.843445	0.663808	-0.073338	0.086449	0.154740	0.074960
14575	121.458333	-0.737287	0.651340	0.168748	-0.736482	0.657504	-0.033267	-0.676609	0.866287	-0.045213	-0.647191	0.879489	0.171565	-0.552687	1.173815	0.040676	-0.549813	1.109621	0.044485	-0.432958	0.679052	-0.155731	-0.525905	1.177767	-0.061175	-0.297941	0.794003	0.255910										-0.191712	0.083012	-0.087721	-0.184268	0.084382	0.181059	0.843409	0.663817	-0.073211	0.086421	0.154729	0.074984
14576	121.466667	-0.737254	0.651354	0.168777	-0.736461	0.657528	-0.033266	-0.676553	0.866322	-0.045225	-0.647174	0.879502	0.171560	-0.552806	1.173751	0.040603	-0.549901	1.109530	0.044447	-0.432942	0.679055	-0.155739	-0.526030	1.177681	-0.061270	-0.298366	0.793315	0.256119										-0.191560	0.083035	-0.087899	-0.184267	0.084397	0.181064	0.843493	0.663762	-0.073354	0.086405	0.154714	0.075003
14577	121.475000	-0.737184	0.651301	0.168747	-0.736434	0.657551	-0.033263	-0.676501	0.866338	-0.045237	-0.647139	0.879506	0.171553	-0.552920	1.173666	0.040515	-0.549954	1.109463	0.044374	-0.432927	0.679058	-0.155744	-0.526174	1.177553	-0.061350	-0.298924	0.792470	0.256304										-0.191552	0.083038	-0.087892	-0.184268	0.084390	0.181060	0.843512	0.663744	-0.073360	0.086380	0.154697	0.075019
14578	121.483333	-0.737196	0.651421	0.168866	-0.736408	0.657577	-0.033260	-0.676477	0.866325	-0.045197	-0.647105	0.879504	0.171544	-0.553036	1.173575	0.040411	-0.549962	1.109391	0.044342	-0.432920	0.679051	-0.155757	-0.526422	1.177313	-0.061233	-0.299490	0.791584	0.256667										-0.191711	0.083010	-0.087718	-0.184266	0.084390	0.181062	0.843469	0.663766	-0.073232	0.086357	0.154673	0.075040
14579	121.491667	-0.737144	0.651294	0.168799	-0.736382	0.657611	-0.033259	-0.676394	0.866371	-0.045263	-0.647036	0.879472	0.171511	-0.553145	1.173430	0.040334	-0.549961	1.109261	0.044204	-0.432913	0.679048	-0.155767	-0.526445	1.177275	-0.061537	-0.300162	0.790574	0.257047										-0.191640	0.083023	-0.087802	-0.184265	0.084393	0.181064	0.843513	0.663738	-0.073310	0.086329	0.154658	0.075051
14580	121.500000	-0.737156	0.651392	0.168902	-0.736314	0.657622	-0.033296	-0.676337	0.866389	-0.045283	-0.647005	0.879456	0.171496	-0.553241	1.173288	0.040234	-0.549995	1.109152	0.044202	-0.432903	0.679042	-0.155789	-0.526587	1.177143	-0.061629	-0.300920	0.789510	0.257521										-0.191565	0.083045	-0.087897	-0.184263	0.084389	0.181062	0.843495	0.663744	-0.073254	0.086301	0.154635	0.075072
14581	121.508333	-0.737106	0.651308	0.168860	-0.736319	0.657645	-0.033284	-0.676292	0.866397	-0.045270	-0.646973	0.879431	0.171484	-0.553326	1.173169	0.040145	-0.550013	1.109058	0.044196	-0.432897	0.679030	-0.155818	-0.526716	1.176983	-0.061736	-0.301742	0.788379	0.258088										-0.191563	0.083037	-0.087902	-0.184268	0.084388	0.181064	0.843557	0.663694	-0.073404	0.086269	0.154614	0.075086
14582	121.516667	-0.737121	0.651406	0.168953	-0.736326	0.657686	-0.033286	-0.676210	0.866433	-0.045316	-0.646951	0.879401	0.171464	-0.553416	1.173041	0.040038	-0.550013	1.108889	0.044093	-0.432894	0.679013	-0.155858	-0.526830	1.176802	-0.061901	-0.302624	0.787222	0.258744										-0.191713	0.083016	-0.087718	-0.184269	0.084382	0.181060	0.843501	0.663720	-0.073288	0.086238	0.154591	0.075103
14583	121.525000	-0.737107	0.651412	0.168967	-0.736266	0.657690	-0.033343	-0.676139	0.866458	-0.045342	-0.646929	0.879364	0.171437	-0.553491	1.172920	0.039938	-0.550010	1.108802	0.044101	-0.432893	0.679052	-0.155886	-0.526952	1.176613	-0.062014	-0.303569	0.786023	0.259500										-0.191638	0.083027	-0.087814	-0.184266	0.084386	0.181061	0.843557	0.663676	-0.073442	0.086204	0.154566	0.075117
14584	121.533333	-0.737096	0.651463	0.169003	-0.736252	0.657711	-0.033369	-0.676068	0.866493	-0.045378	-0.646901	0.879314	0.171402	-0.553558	1.172793	0.039836	-0.549995	1.108667	0.044047	-0.432889	0.679089	-0.155921	-0.527102	1.176388	-0.062027	-0.304626	0.784742	0.260172										-0.191515	0.083072	-0.087916	-0.184265	0.084395	0.181065	0.843556	0.663665	-0.073462	0.086175	0.154543	0.075133
14585	121.541667	-0.737057	0.651369	0.168930	-0.736233	0.657736	-0.033397	-0.675983	0.866519	-0.045411	-0.646891	0.879284	0.171374	-0.553625	1.172643	0.039729	-0.549972	1.108545	0.043996	-0.432874	0.678980	-0.155992	-0.527188	1.176200	-0.062143	-0.305609	0.783533	0.261175										-0.191626	0.083030	-0.087817	-0.184265	0.084390	0.181063	0.843534	0.663639	-0.073483	0.086144	0.154518	0.075148
14586	121.550000	-0.737085	0.651410	0.168971	-0.736268	0.657793	-0.033381	-0.675904	0.866546	-0.045453	-0.646876	0.879242	0.171330	-0.553662	1.172490	0.039552	-0.549922	1.108407	0.043873	-0.432859	0.678873	-0.156069	-0.527221	1.176033	-0.062368	-0.306772	0.782219	0.261928										-0.191715	0.083011	-0.087728	-0.184263	0.084386	0.181067	0.843486	0.663682	-0.073370	0.086113	0.154498	0.075165
14587	121.558333	-0.737081	0.651440	0.168988	-0.736204	0.657804	-0.033444	-0.675811	0.866572	-0.045495	-0.646867	0.879223	0.171293	-0.553715	1.172352	0.039426	-0.549919	1.108282	0.043867	-0.432848	0.678830	-0.156131	-0.527281	1.175830	-0.062494	-0.307885	0.780975	0.262879										-0.191615	0.083044	-0.087826	-0.184261	0.084397	0.181067	0.843542	0.663639	-0.073532	0.086081	0.154465	0.075190
14588	121.566667	-0.737071	0.651471	0.169002	-0.736235	0.657851	-0.033440	-0.675693	0.866625	-0.045564	-0.646880	0.879216	0.171260	-0.553765	1.172222	0.039293	-0.549890	1.108115	0.043774	-0.432845	0.678781	-0.156197	-0.527324	1.175630	-0.062616	-0.309026	0.779743	0.263845										-0.191566	0.083044	-0.087902	-0.184262	0.084397	0.181067	0.843539	0.663632	-0.073557	0.086045	0.154440	0.075216
14589	121.575000	-0.737037	0.651373	0.168902	-0.736196	0.657872	-0.033499	-0.675607	0.866629	-0.045587	-0.646882	0.879210	0.171210	-0.553804	1.172075	0.039180	-0.549845	1.107978	0.043702	-0.432844	0.678717	-0.156269	-0.527344	1.175418	-0.062756	-0.310234	0.778515	0.264730										-0.191642	0.083025	-0.087816	-0.184266	0.084386	0.181068	0.843508	0.663640	-0.073520	0.085980	0.154405	0.075239
14590	121.583333	-0.737057	0.651510	0.168980	-0.736158	0.657893	-0.033564	-0.675457	0.866691	-0.045637	-0.646896	0.879213	0.171161	-0.553842	1.171904	0.039050	-0.549787	1.107854	0.043636	-0.432853	0.678645	-0.156337	-0.527364	1.175167	-0.062900	-0.311486	0.777326	0.265608										-0.191718	0.083018	-0.087728	-0.184266	0.084397	0.181066	0.843474	0.663646	-0.073483	0.085946	0.154380	0.075262
14591	121.591667	-0.737042	0.651531	0.168963	-0.736145	0.657927	-0.033617	-0.675316	0.866721	-0.045715	-0.646912	0.879211	0.171100	-0.553831	1.171730	0.038933	-0.549736	1.107673	0.043602	-0.432880	0.678539	-0.156398	-0.527378	1.174913	-0.063081	-0.312707	0.776167	0.266521										-0.191532	0.083072	-0.087915	-0.184265	0.084395	0.181070	0.843538	0.663596	-0.073655	0.085886	0.154344	0.075273
14592	121.600000	-0.737033	0.651559	0.168948	-0.736132	0.657967	-0.033671	-0.675162	0.866758	-0.045798	-0.646940	0.879212	0.171037	-0.553786	1.171542	0.038795	-0.549647	1.107554	0.043556	-0.432930	0.678405	-0.156445	-0.527394	1.174720	-0.063156	-0.314068	0.774998	0.267356										-0.191568	0.083035	-0.087923	-0.184266	0.084403	0.181073	0.843539	0.663581	-0.073689	0.085829	0.154309	0.075283
14593	121.608333	-0.736993	0.651484	0.168854	-0.736109	0.658010	-0.033738	-0.675028	0.866765	-0.045851	-0.646977	0.879220	0.170965	-0.553782	1.171350	0.038652	-0.549559	1.107407	0.043511	-0.433012	0.678224	-0.156477	-0.527371	1.174474	-0.063317	-0.315422	0.773854	0.268267										-0.191625	0.083042	-0.087853	-0.184272	0.084402	0.181069	0.843482	0.663592	-0.073591	0.085776	0.154278	0.075297
14594	121.616667	-0.737017	0.651593	0.168907	-0.736085	0.658056	-0.033804	-0.674839	0.866813	-0.045980	-0.647023	0.879230	0.170887	-0.553791	1.171193	0.038540	-0.549449	1.107216	0.043355	-0.433135	0.678003	-0.156495	-0.527355	1.174250	-0.063427	-0.316806	0.772733	0.269229										-0.191720	0.083011	-0.087740	-0.184268	0.084399	0.181072	0.843485	0.663571	-0.073630	0.085748	0.154251	0.075317
14595	121.625000	-0.736979	0.651519	0.168821	-0.736055	0.658108	-0.033863	-0.674639	0.866856	-0.046081	-0.647079	0.879248	0.170801	-0.553818	1.171012	0.038451	-0.549399	1.107091	0.043356	-0.433286	0.677729	-0.156494	-0.527353	1.174010	-0.063473	-0.318217	0.771610	0.270253										-0.191619	0.083058	-0.087851	-0.184268	0.084406	0.181074	0.843524	0.663534	-0.073732	0.085716	0.154232	0.075338
14596	121.633333	-0.736942	0.651443	0.168734	-0.736021	0.658154	-0.033922	-0.674437	0.866870	-0.046193	-0.647136	0.879265	0.170702	-0.553840	1.170832	0.038360	-0.549363	1.106897	0.043338	-0.433475	0.677401	-0.156480	-0.527341	1.173766	-0.063507	-0.319654	0.770508	0.271336										-0.191552	0.083053	-0.087912	-0.184268	0.084393	0.181070	0.843564	0.663498	-0.073837	0.085688	0.154212	0.075355
14597	121.641667	-0.737000	0.651628	0.168860	-0.735990	0.658199	-0.033986	-0.674197	0.866909	-0.046331	-0.647189	0.879278	0.170583	-0.553868	1.170590	0.038248	-0.549306	1.106704	0.043315	-0.433707	0.677002	-0.156448	-0.527290	1.173549	-0.063606	-0.321149	0.769433	0.272519										-0.191648	0.083025	-0.087821	-0.184271	0.084399	0.181078	0.843506	0.663517	-0.073733	0.085661	0.154191	0.075373
14598	121.650000	-0.736996	0.651678	0.168863	-0.735962	0.658250	-0.034046	-0.673949	0.866944	-0.046484	-0.647240	0.879292	0.170449	-0.553925	1.170352	0.038184	-0.549039	1.106253	0.043016	-0.433954	0.676540	-0.156393	-0.527252	1.173319	-0.063690	-0.322620	0.768247	0.273630										-0.191722	0.083023	-0.087734	-0.184270	0.084404	0.181084	0.843542	0.663431	-0.073903	0.085637	0.154177	0.075381
14599	121.658333	-0.736961	0.651610	0.168779	-0.735906	0.658268	-0.034147	-0.673717	0.866968	-0.046656	-0.647281	0.879283	0.170278	-0.553980	1.170102	0.038174	-0.548966	1.106025	0.043029	-0.434242	0.675995	-0.156300	-0.527236	1.173028	-0.063642	-0.324174	0.767070	0.274815										-0.191556	0.083047	-0.087917	-0.184266	0.084394	0.181080	0.843548	0.663409	-0.073941	0.085563	0.154143	0.075374
14600	121.666667	-0.736994	0.651725	0.168850	-0.735905	0.658362	-0.034190	-0.673472	0.866995	-0.046843	-0.647324	0.879277	0.170104	-0.553972	1.169731	0.037819	-0.549091	1.105970	0.043343	-0.434570	0.675376	-0.156190	-0.527247	1.172815	-0.063673	-0.325799	0.765881	0.276031										-0.191717	0.083011	-0.087744	-0.184278	0.084402	0.181074	0.843523	0.663455	-0.073850	0.085541	0.154122	0.075372
14601	121.675000	-0.736988	0.651742	0.168834	-0.735847	0.658385	-0.034296	-0.673197	0.867035	-0.047100	-0.647380	0.879282	0.169931	-0.554097	1.169520	0.038128	-0.549006	1.105642	0.043294	-0.434979	0.674665	-0.156057	-0.527157	1.172566	-0.063651	-0.327537	0.764710	0.277326										-0.191640	0.083018	-0.087842	-0.184273	0.084405	0.181072	0.843525	0.663430	-0.073891	0.085514	0.154102	0.075362
14602	121.683333	-0.736918	0.651575	0.168670	-0.735841	0.658482	-0.034346	-0.672922	0.867096	-0.047312	-0.647447	0.879290	0.169752	-0.554151	1.169257	0.038182	-0.548951	1.105413	0.043353	-0.435451	0.673847	-0.155892	-0.527172	1.172325	-0.063514	-0.329279	0.763452	0.278555										-0.191711	0.083010	-0.087763	-0.184272	0.084409	0.181080	0.843558	0.663344	-0.074062	0.085497	0.154085	0.075361
14603	121.691667	-0.736898	0.651598	0.168652	-0.735726	0.658502	-0.034500	-0.672665	0.867149	-0.047537	-0.647546	0.879334	0.169584	-0.554126	1.168929	0.037889	-0.548791	1.105118	0.043314	-0.435979	0.672899	-0.155714	-0.527089	1.172147	-0.063489	-0.331137	0.762250	0.279857										-0.191562	0.083027	-0.087949	-0.184276	0.084402	0.181076	0.843564	0.663323	-0.074093	0.085476	0.154068	0.075357
14604	121.700000	-0.736921	0.651815	0.168783	-0.735704	0.658610	-0.034559	-0.672407	0.867194	-0.047836	-0.647646	0.879372	0.169375	-0.554159	1.168623	0.037920	-0.548641	1.104796	0.043285	-0.436557	0.671861	-0.155511	-0.526983	1.171953	-0.063452	-0.333292	0.761175	0.281285										-0.191719	0.083004	-0.087765	-0.184277	0.084404	0.181075	0.843535	0.663372	-0.073994	0.085460	0.154055	0.075359
14605	121.708333	-0.736876	0.651861	0.168747	-0.735620	0.658654	-0.034698	-0.672157	0.867242	-0.048110	-0.647755	0.879424	0.169139	-0.554225	1.168319	0.038000	-0.548643	1.104526	0.043421	-0.437193	0.670742	-0.155259	-0.526898	1.171707	-0.063350	-0.335284	0.760028	0.282615										-0.191704	0.083004	-0.087770	-0.184274	0.084402	0.181082	0.843568	0.663290	-0.074157	0.085448	0.154035	0.075355
14606	121.716667	-0.736758	0.651733	0.168544	-0.735560	0.658728	-0.034816	-0.671884	0.867266	-0.048400	-0.647887	0.879481	0.168891	-0.554269	1.167971	0.038090	-0.548409	1.104097	0.043351	-0.437856	0.669550	-0.154945	-0.526838	1.171437	-0.063149	-0.337313	0.758909	0.283937										-0.191707	0.083002	-0.087766	-0.184279	0.084409	0.181088	0.843573	0.663277	-0.074187	0.085440	0.154034	0.075350
14607	121.725000	-0.736727	0.651993	0.168643	-0.735428	0.658775	-0.034972	-0.671542	0.867292	-0.048718	-0.648002	0.879536	0.168608	-0.554337	1.167645	0.038386	-0.548286	1.103780	0.043578	-0.438615	0.668413	-0.154789	-0.526761	1.171138	-0.062975	-0.339346	0.757748	0.285159										-0.191594	0.083044	-0.087876	-0.184277	0.084405	0.181081	0.843558	0.663296	-0.074153	0.085430	0.154027	0.075344
14608	121.733333	-0.736600	0.652064	0.168554	-0.735358	0.658857	-0.035126	-0.671200	0.867284	-0.049019	-0.648164	0.879601	0.168347	-0.554383	1.167285	0.038685	-0.548052	1.103349	0.043561	-0.439458	0.667321	-0.154304	-0.526630	1.170868	-0.062868	-0.341501	0.756721	0.286494										-0.191503	0.083033	-0.087936	-0.184283	0.084408	0.181079	0.843576	0.663250	-0.074252	0.085422	0.154025	0.075332
14609	121.741667	-0.736414	0.651973	0.168358	-0.735271	0.658946	-0.035287	-0.670882	0.867228	-0.049296	-0.648311	0.879650	0.168082	-0.554361	1.166930	0.038786	-0.547854	1.103001	0.043676	-0.440351	0.666134	-0.153825	-0.526460	1.170597	-0.062725	-0.343632	0.755587	0.287663										-0.191586	0.083003	-0.087843	-0.184281	0.084411	0.181091	0.843579	0.663231	-0.074285	0.085419	0.154024	0.075321
14610	121.750000	-0.736317	0.652032	0.168274	-0.735085	0.659023	-0.035520	-0.670577	0.867140	-0.049637	-0.648465	0.879694	0.167825	-0.554335	1.166542	0.038845	-0.547715	1.102699	0.043854	-0.441302	0.665010	-0.153321	-0.526282	1.170300	-0.062496	-0.345811	0.754470	0.288817										-0.191485	0.083020	-0.087932	-0.184276	0.084413	0.181080	0.843585	0.663206	-0.074319	0.085422	0.154019	0.075312
14611	121.758333	-0.736273	0.652154	0.168250	-0.734967	0.659115	-0.035680	-0.670252	0.867074	-0.049864	-0.648561	0.879698	0.167554	-0.554276	1.166174	0.038730	-0.547545	1.102334	0.043840	-0.442274	0.663951	-0.152730	-0.525978	1.170005	-0.062493	-0.348124	0.753580	0.290192										-0.191501	0.082985	-0.087931	-0.184277	0.084396	0.181081	0.843574	0.663212	-0.074290	0.085425	0.154013	0.075300
14612	121.766667	-0.736150	0.652077	0.168061	-0.734840	0.659233	-0.035820	-0.669897	0.867040	-0.050137	-0.648662	0.879702	0.167297	-0.554265	1.165910	0.038891	-0.547372	1.102011	0.043821	-0.443293	0.662929	-0.152091	-0.525623	1.169909	-0.062377	-0.350393	0.752601	0.291427										-0.191514	0.082952	-0.087909	-0.184277	0.084398	0.181078	0.843595	0.663156	-0.074382	0.085431	0.154011	0.075290
14613	121.775000	-0.736031	0.652080	0.167946	-0.734653	0.659320	-0.035991	-0.669592	0.866995	-0.050358	-0.648996	0.879869	0.167200	-0.554205	1.165621	0.038884	-0.547199	1.101804	0.043825	-0.444281	0.662018	-0.151396	-0.525231	1.169714	-0.062281	-0.352682	0.751683	0.292694										-0.191484	0.082974	-0.087902	-0.184274	0.084396	0.181091	0.843604	0.663144	-0.074412	0.085435	0.154012	0.075283
14614	121.783333	-0.735917	0.652074	0.167822	-0.734448	0.659403	-0.036158	-0.669297	0.866958	-0.050535	-0.649208	0.879941	0.167026	-0.554118	1.165402	0.038862	-0.547051	1.101598	0.043853	-0.445276	0.661164	-0.150648	-0.524828	1.169574	-0.062205	-0.354956	0.750792	0.293961										-0.191499	0.082952	-0.087900	-0.184278	0.084405	0.181089	0.843611	0.663126	-0.074436	0.085445	0.154021	0.075267
14615	121.791667	-0.735812	0.652354	0.167854	-0.734188	0.659461	-0.036309	-0.668989	0.866976	-0.050753	-0.649375	0.879997	0.166861	-0.554018	1.165247	0.038828	-0.546867	1.101358	0.043783	-0.446268	0.660346	-0.149826	-0.524385	1.169463	-0.062126	-0.357202	0.749868	0.295136										-0.191518	0.082989	-0.087817	-0.184272	0.084405	0.181089	0.843589	0.663174	-0.074342	0.085449	0.154027	0.075241
14616	121.800000	-0.735630	0.652128	0.167556	-0.733995	0.659563	-0.036439	-0.668729	0.866981	-0.050909	-0.649541	0.880047	0.166710	-0.553907	1.165146	0.038791	-0.546696	1.101275	0.043722	-0.447225	0.659584	-0.148950	-0.524081	1.169410	-0.062007	-0.359509	0.749110	0.296440										-0.191454	0.082979	-0.087878	-0.184272	0.084399	0.181091	0.843632	0.663099	-0.074497	0.085452	0.154037	0.075207
14617	121.808333	-0.735559	0.652175	0.167490	-0.733757	0.659652	-0.036599	-0.668485	0.867000	-0.051061	-0.649711	0.880075	0.166564	-0.553769	1.165122	0.038731	-0.546576	1.101261	0.043739	-0.448153	0.658888	-0.148030	-0.523570	1.169348	-0.061832	-0.361751	0.748280	0.297636										-0.191456	0.082985	-0.087898	-0.184272	0.084405	0.181077	0.843633	0.663114	-0.074468	0.085458	0.154047	0.075181
14618	121.816667	-0.735493	0.652194	0.167424	-0.733567	0.659764	-0.036719	-0.668263	0.867012	-0.051208	-0.649891	0.880097	0.166440	-0.553633	1.165173	0.038676	-0.546552	1.101354	0.043783	-0.449013	0.658240	-0.147057	-0.523188	1.169379	-0.061649	-0.363996	0.747486	0.298805										-0.191497	0.082935	-0.087878	-0.184272	0.084401	0.181075	0.843645	0.663061	-0.074554	0.085462	0.154053	0.075151
14619	121.825000	-0.735522	0.652506	0.167616	-0.733384	0.659878	-0.036828	-0.668062	0.867031	-0.051292	-0.650085	0.880119	0.166342	-0.553588	1.165359	0.038635	-0.546379	1.101486	0.043688	-0.449799	0.657660	-0.146075	-0.522497	1.169604	-0.061770	-0.366249	0.746722	0.299955										-0.191541	0.082936	-0.087782	-0.184274	0.084403	0.181069	0.843628	0.663100	-0.074462	0.085469	0.154048	0.075117
14620	121.833333	-0.735355	0.652239	0.167344	-0.733144	0.659949	-0.036942	-0.667867	0.867048	-0.051417	-0.650301	0.880148	0.166279	-0.553450	1.165547	0.038586	-0.546342	1.101673	0.043652	-0.450508	0.657147	-0.145105	-0.521900	1.169804	-0.061707	-0.368500	0.746004	0.301094										-0.191466	0.082942	-0.087859	-0.184269	0.084391	0.181064	0.843641	0.663077	-0.074491	0.085475	0.154041	0.075086
14621	121.841667	-0.735291	0.652264	0.167331	-0.732924	0.660042	-0.037070	-0.667709	0.867054	-0.051481	-0.650472	0.880127	0.166175	-0.553315	1.165802	0.038577	-0.546333	1.101885	0.043609	-0.451060	0.656638	-0.143870	-0.521338	1.170021	-0.061548	-0.370756	0.745350	0.302203										-0.191460	0.082932	-0.087850	-0.184271	0.084396	0.181070	0.843695	0.662995	-0.074643	0.085553	0.154064	0.075070
14622	121.850000	-0.735307	0.652577	0.167565	-0.732756	0.660147	-0.037158	-0.667576	0.867058	-0.051532	-0.650824	0.880209	0.166185	-0.553173	1.166121	0.038529	-0.546337	1.102170	0.043589	-0.451573	0.656275	-0.142944	-0.520845	1.170207	-0.061236	-0.373008	0.744735	0.303308										-0.191626	0.082888	-0.087668	-0.184274	0.084405	0.181073	0.843668	0.663023	-0.074543	0.085561	0.154064	0.075033
14623	121.858333	-0.735227	0.652607	0.167581	-0.732655	0.660277	-0.037184	-0.667457	0.867067	-0.051572	-0.651052	0.880204	0.166133	-0.553059	1.166427	0.038535	-0.546421	1.102501	0.043635	-0.451943	0.656021	-0.142079	-0.519999	1.170579	-0.061316	-0.375230	0.744151	0.304382										-0.191451	0.082926	-0.087841	-0.184259	0.084401	0.181064	0.843702	0.662974	-0.074627	0.085562	0.154065	0.075000
14624	121.866667	-0.735154	0.652632	0.167603	-0.732526	0.660379	-0.037224	-0.667350	0.867080	-0.051603	-0.651331	0.880207	0.166110	-0.552948	1.166751	0.038548	-0.546531	1.102836	0.043702	-0.452207	0.655866	-0.141294	-0.519444	1.170913	-0.061175	-0.377431	0.743566	0.305414										-0.191425	0.082948	-0.087835	-0.184260	0.084403	0.181076	0.843705	0.662988	-0.074586	0.085569	0.154075	0.074957
14625	121.875000	-0.735050	0.652536	0.167566	-0.732381	0.660456	-0.037260	-0.667263	0.867092	-0.051615	-0.651595	0.880170	0.166079	-0.552883	1.167163	0.038648	-0.546519	1.103143	0.043696	-0.452347	0.655823	-0.140600	-0.519092	1.171140	-0.060761	-0.379687	0.742899	0.306312										-0.191450	0.082897	-0.087839	-0.184251	0.084405	0.181074	0.843757	0.662917	-0.074740	0.085578	0.154074	0.074912
14626	121.883333	-0.735025	0.652641	0.167709	-0.732279	0.660546	-0.037245	-0.667195	0.867116	-0.051622	-0.651907	0.880143	0.166084	-0.552793	1.167551	0.038726	-0.546715	1.103566	0.043854	-0.452389	0.655846	-0.139988	-0.518561	1.171577	-0.060652	-0.381934	0.742252	0.307182										-0.191619	0.082880	-0.087635	-0.184249	0.084408	0.181071	0.843759	0.662892	-0.074757	0.085572	0.154076	0.074864
14627	121.891667	-0.734975	0.652643	0.167792	-0.732131	0.660598	-0.037234	-0.667147	0.867152	-0.051614	-0.652234	0.880102	0.166105	-0.552799	1.167939	0.038913	-0.546866	1.103956	0.043973	-0.452319	0.655956	-0.139479	-0.518101	1.171993	-0.060472	-0.384129	0.741662	0.308092										-0.191390	0.082962	-0.087880	-0.184247	0.084399	0.181071	0.843766	0.662880	-0.074777	0.085573	0.154066	0.074819
14628	121.900000	-0.734806	0.652369	0.167681	-0.731950	0.660630	-0.037245	-0.667121	0.867196	-0.051592	-0.652561	0.880042	0.166130	-0.552802	1.168324	0.039066	-0.546963	1.104296	0.044074	-0.452183	0.656141	-0.139042	-0.517732	1.172378	-0.060159	-0.386334	0.741053	0.308972										-0.191428	0.082937	-0.087828	-0.184249	0.084398	0.181076	0.843792	0.662882	-0.074807	0.085577	0.154057	0.074781
14629	121.908333	-0.734836	0.652461	0.167875	-0.731858	0.660682	-0.037204	-0.667116	0.867253	-0.051563	-0.652898	0.879973	0.166168	-0.552873	1.168712	0.039303	-0.547225	1.104689	0.044278	-0.451953	0.656404	-0.138693	-0.517541	1.172699	-0.059649	-0.388529	0.740440	0.309806										-0.191522	0.082907	-0.087732	-0.184255	0.084394	0.181082	0.843793	0.662869	-0.074826	0.085576	0.154034	0.074742
14630	121.916667	-0.734767	0.652309	0.167885	-0.731773	0.660735	-0.037159	-0.667133	0.867320	-0.051529	-0.653316	0.879923	0.166223	-0.552961	1.169108	0.039528	-0.547517	1.105020	0.044461	-0.451672	0.656692	-0.138411	-0.517323	1.173066	-0.059223	-0.390712	0.739811	0.310619										-0.191622	0.082883	-0.087646	-0.184251	0.084386	0.181086	0.843744	0.662908	-0.074708	0.085567	0.154023	0.074700
14631	121.925000	-0.734832	0.652402	0.168098	-0.731694	0.660784	-0.037102	-0.667168	0.867390	-0.051502	-0.653714	0.879850	0.166267	-0.553113	1.169456	0.039821	-0.547793	1.105416	0.044710	-0.451341	0.657044	-0.138174	-0.517063	1.173575	-0.059107	-0.392914	0.739183	0.311374										-0.191526	0.082902	-0.087728	-0.184247	0.084399	0.181090	0.843788	0.662854	-0.074853	0.085557	0.154012	0.074653
14632	121.933333	-0.734957	0.652208	0.168159	-0.731588	0.660832	-0.037072	-0.667213	0.867465	-0.051467	-0.653752	0.879420	0.165978	-0.553296	1.169869	0.040145	-0.548084	1.105806	0.044972	-0.450986	0.657444	-0.137964	-0.516894	1.174025	-0.058677	-0.395097	0.738537	0.312085										-0.191452	0.082925	-0.087808	-0.184246	0.084401	0.181088	0.843798	0.662857	-0.074881	0.085553	0.153996	0.074604
14633	121.941667	-0.735013	0.652376	0.168433	-0.731548	0.660918	-0.036984	-0.667279	0.867552	-0.051407	-0.654647	0.879721	0.166404	-0.553489	1.170241	0.040438	-0.548408	1.106160	0.045227	-0.450600	0.657850	-0.137770	-0.516723	1.174538	-0.058287	-0.397242	0.737896	0.312741										-0.191527	0.082908	-0.087726	-0.184244	0.084410	0.181093	0.843777	0.662875	-0.074835	0.085537	0.153987	0.074566
14634	121.950000	-0.735044	0.652373	0.168581	-0.731513	0.661005	-0.036897	-0.667378	0.867617	-0.051367	-0.655103	0.879611	0.166431	-0.553728	1.170640	0.040810	-0.548751	1.106561	0.045441	-0.450184	0.658297	-0.137540	-0.516622	1.175004	-0.057791	-0.399386	0.737242	0.313347										-0.191428	0.082934	-0.087821	-0.184234	0.084422	0.181089	0.843748	0.662890	-0.074791	0.085519	0.153971	0.074526
14635	121.958333	-0.735073	0.652347	0.168724	-0.731447	0.661071	-0.036826	-0.667492	0.867687	-0.051366	-0.655649	0.879518	0.166493	-0.554004	1.171054	0.041176	-0.549178	1.106942	0.045782	-0.449776	0.658791	-0.137333	-0.516607	1.175462	-0.057190	-0.401531	0.736625	0.313922										-0.191524	0.082909	-0.087724	-0.184236	0.084414	0.181091	0.843797	0.662832	-0.074947	0.085501	0.153961	0.074489
14636	121.966667	-0.735104	0.652297	0.168850	-0.731405	0.661104	-0.036803	-0.667654	0.867743	-0.051352	-0.656160	0.879374	0.166511	-0.554305	1.171480	0.041585	-0.549614	1.107333	0.046069	-0.449342	0.659317	-0.137106	-0.516635	1.175925	-0.056525	-0.403640	0.736029	0.314480										-0.191456	0.082924	-0.087809	-0.184232	0.084405	0.181086	0.843797	0.662823	-0.074967	0.085485	0.153935	0.074456
14637	121.975000	-0.735140	0.652166	0.168927	-0.731373	0.661127	-0.036770	-0.667863	0.867794	-0.051343	-0.656526	0.879019	0.166336	-0.554641	1.171866	0.041995	-0.550084	1.107724	0.046374	-0.448905	0.659896	-0.136856	-0.516461	1.176593	-0.056147	-0.405718	0.735442	0.315021										-0.191525	0.082912	-0.087731	-0.184240	0.084403	0.181090	0.843756	0.662814	-0.074915	0.085467	0.153922	0.074425
14638	121.983333	-0.735192	0.652062	0.169014	-0.731350	0.661146	-0.036737	-0.668100	0.867840	-0.051340	-0.657105	0.878859	0.166362	-0.554987	1.172288	0.042432	-0.550581	1.108122	0.046654	-0.448452	0.660496	-0.136591	-0.516552	1.177062	-0.055386	-0.407756	0.734902	0.315557										-0.191429	0.082943	-0.087831	-0.184232	0.084405	0.181093	0.843797	0.662797	-0.075003	0.085455	0.153897	0.074394
14639	121.991667	-0.735268	0.651960	0.169097	-0.731351	0.661146	-0.036730	-0.668381	0.867851	-0.051339	-0.657734	0.878721	0.166415	-0.555378	1.172708	0.042908	-0.551104	1.108537	0.046977	-0.448014	0.661118	-0.136281	-0.516574	1.177642	-0.054718	-0.409702	0.734293	0.316025										-0.191446	0.082936	-0.087829	-0.184228	0.084410	0.181102	0.843797	0.662782	-0.075021	0.085440	0.153877	0.074360
14640	122.000000	-0.735372	0.651859	0.169169	-0.731375	0.661127	-0.036748	-0.668691	0.867849	-0.051331	-0.658358	0.878552	0.166449	-0.555760	1.173145	0.043366	-0.551664	1.108925	0.047306	-0.447595	0.661733	-0.135962	-0.516581	1.178258	-0.054079	-0.411628	0.733834	0.316558										-0.191463	0.082923	-0.087818	-0.184227	0.084409	0.181092	0.843799	0.662776	-0.075039	0.085425	0.153862	0.074323
14641	122.008333	-0.735472	0.651730	0.169185	-0.731417	0.661093	-0.036782	-0.669034	0.867856	-0.051280	-0.659039	0.878402	0.166526	-0.556196	1.173556	0.043893	-0.552234	1.109371	0.047664	-0.447211	0.662347	-0.135657	-0.516590	1.178915	-0.053441	-0.413465	0.733443	0.317100										-0.191438	0.082947	-0.087838	-0.184230	0.084412	0.181105	0.843749	0.662809	-0.074923	0.085410	0.153860	0.074295
14642	122.016667	-0.735595	0.651584	0.169187	-0.731464	0.661042	-0.036828	-0.669396	0.867847	-0.051236	-0.659713	0.878226	0.166573	-0.556635	1.173993	0.044424	-0.552843	1.109742	0.048008	-0.446859	0.662930	-0.135377	-0.516579	1.179627	-0.052813	-0.415226	0.733137	0.317639										-0.191495	0.082912	-0.087817	-0.184230	0.084421	0.181107	0.843808	0.662758	-0.075070	0.085398	0.153860	0.074267
14643	122.025000	-0.735672	0.651256	0.169041	-0.731448	0.661008	-0.036846	-0.669771	0.867833	-0.051199	-0.660457	0.878082	0.166663	-0.557149	1.174452	0.045002	-0.553463	1.110176	0.048372	-0.446552	0.663541	-0.135210	-0.516852	1.180250	-0.051933	-0.416873	0.732933	0.318217										-0.191450	0.082961	-0.087840	-0.184236	0.084424	0.181101	0.843814	0.662747	-0.075084	0.085383	0.153851	0.074244
14644	122.033333	-0.735890	0.651235	0.169157	-0.731451	0.660984	-0.036839	-0.670160	0.867812	-0.051173	-0.661151	0.877891	0.166694	-0.557645	1.174881	0.045590	-0.554115	1.110622	0.048736	-0.446270	0.664104	-0.135119	-0.516901	1.180914	-0.051062	-0.418440	0.732875	0.318843										-0.191650	0.082902	-0.087652	-0.184246	0.084425	0.181107	0.843790	0.662700	-0.075092	0.085369	0.153843	0.074224
14645	122.041667	-0.736056	0.651071	0.169149	-0.731454	0.660942	-0.036858	-0.670567	0.867796	-0.051166	-0.661906	0.877719	0.166729	-0.558183	1.175344	0.046198	-0.554984	1.110990	0.048998	-0.446044	0.664641	-0.135112	-0.517069	1.181606	-0.050297	-0.419864	0.733059	0.319565										-0.191659	0.082887	-0.087651	-0.184246	0.084424	0.181110	0.843804	0.662680	-0.075104	0.085360	0.153836	0.074207
14646	122.050000	-0.736233	0.650899	0.169132	-0.731455	0.660855	-0.036913	-0.670983	0.867768	-0.051175	-0.662685	0.877557	0.166757	-0.558759	1.175729	0.046804	-0.555707	1.111389	0.049413	-0.445880	0.665161	-0.135195	-0.517347	1.182397	-0.049425	-0.421141	0.733367	0.320344										-0.191510	0.082933	-0.087832	-0.184246	0.084420	0.181114	0.843859	0.662693	-0.075124	0.085349	0.153828	0.074185
14647	122.058333	-0.736464	0.650727	0.169125	-0.731474	0.660747	-0.036997	-0.671435	0.867734	-0.051164	-0.663435	0.877357	0.166729	-0.559388	1.176120	0.047442	-0.556473	1.111762	0.049745	-0.445794	0.665652	-0.135344	-0.517401	1.183144	-0.048577	-0.422227	0.733920	0.321238										-0.191495	0.082940	-0.087848	-0.184247	0.084425	0.181109	0.843879	0.662671	-0.075140	0.085344	0.153813	0.074164
14648	122.066667	-0.736684	0.650528	0.169083	-0.731589	0.660661	-0.037030	-0.671843	0.867753	-0.051230	-0.664232	0.877180	0.166710	-0.560054	1.176442	0.048074	-0.557045	1.112105	0.050187	-0.445764	0.666114	-0.135516	-0.517418	1.183919	-0.047790	-0.423130	0.734656	0.322211										-0.191658	0.082912	-0.087662	-0.184251	0.084432	0.181102	0.843849	0.662696	-0.075020	0.085337	0.153802	0.074144
14649	122.075000	-0.736920	0.650289	0.169002	-0.731696	0.660568	-0.037095	-0.672292	0.867733	-0.051290	-0.665009	0.876978	0.166651	-0.560770	1.176758	0.048752	-0.557832	1.112428	0.050560	-0.445797	0.666568	-0.135736	-0.517832	1.184563	-0.046665	-0.423822	0.735632	0.323303										-0.191583	0.082915	-0.087752	-0.184251	0.084434	0.181116	0.843923	0.662635	-0.075164	0.085331	0.153799	0.074121
14650	122.083333	-0.737106	0.649914	0.168793	-0.731818	0.660466	-0.037168	-0.672780	0.867692	-0.051354	-0.665785	0.876770	0.166570	-0.561473	1.177079	0.049385	-0.558632	1.112707	0.050901	-0.445883	0.667012	-0.136001	-0.517995	1.185344	-0.045744	-0.424314	0.736757	0.324458										-0.191491	0.082964	-0.087839	-0.184254	0.084442	0.181120	0.843946	0.662618	-0.075171	0.085328	0.153798	0.074104
14651	122.091667	-0.737409	0.649786	0.168779	-0.731967	0.660359	-0.037241	-0.673249	0.867685	-0.051445	-0.666576	0.876566	0.166487	-0.562251	1.177344	0.050076	-0.559460	1.113019	0.051248	-0.446008	0.667477	-0.136329	-0.518067	1.186248	-0.044978	-0.424621	0.738137	0.325718										-0.191517	0.082942	-0.087843	-0.184260	0.084447	0.181124	0.843940	0.662629	-0.075113	0.085317	0.153802	0.074087
14652	122.100000	-0.737704	0.649641	0.168756	-0.732132	0.660241	-0.037321	-0.673731	0.867679	-0.051536	-0.667349	0.876353	0.166386	-0.563052	1.177661	0.050711	-0.560312	1.113290	0.051571	-0.446129	0.667960	-0.136696	-0.518363	1.186913	-0.043780	-0.424774	0.739653	0.327044										-0.191670	0.082933	-0.087655	-0.184268	0.084448	0.181125	0.843983	0.662592	-0.075184	0.085307	0.153805	0.074078
14653	122.108333	-0.737985	0.649462	0.168684	-0.732380	0.660109	-0.037400	-0.674252	0.867663	-0.051643	-0.668117	0.876152	0.166286	-0.563886	1.177891	0.051338	-0.561190	1.113530	0.051800	-0.446229	0.668465	-0.137093	-0.518357	1.187859	-0.043009	-0.424770	0.741441	0.328490										-0.191513	0.082963	-0.087830	-0.184276	0.084447	0.181132	0.843974	0.662604	-0.075119	0.085301	0.153800	0.074065
14654	122.116667	-0.738273	0.649274	0.168613	-0.732586	0.659943	-0.037495	-0.674801	0.867598	-0.051782	-0.668871	0.875948	0.166177	-0.564763	1.178140	0.051941	-0.562078	1.113794	0.052044	-0.446312	0.669033	-0.137546	-0.518616	1.188663	-0.041935	-0.424648	0.743442	0.330034										-0.191531	0.082961	-0.087851	-0.184276	0.084448	0.181132	0.844012	0.662566	-0.075193	0.085295	0.153793	0.074050
14655	122.125000	-0.738480	0.648868	0.168360	-0.732789	0.659782	-0.037586	-0.675382	0.867558	-0.051826	-0.669629	0.875752	0.166092	-0.565679	1.178399	0.052521	-0.563023	1.114058	0.052236	-0.446331	0.669633	-0.138028	-0.518803	1.189461	-0.040883	-0.424380	0.745669	0.331678										-0.191610	0.082957	-0.087759	-0.184287	0.084446	0.181118	0.843995	0.662576	-0.075129	0.085283	0.153790	0.074040
14656	122.133333	-0.738726	0.648659	0.168281	-0.732995	0.659614	-0.037671	-0.675980	0.867501	-0.051906	-0.670363	0.875539	0.165989	-0.566616	1.178675	0.053057	-0.563991	1.114367	0.052393	-0.446294	0.670284	-0.138528	-0.518943	1.190376	-0.039880	-0.423994	0.748116	0.333413										-0.191687	0.082952	-0.087666	-0.184298	0.084448	0.181117	0.843976	0.662587	-0.075073	0.085273	0.153780	0.074026
14657	122.141667	-0.738985	0.648476	0.168210	-0.733197	0.659437	-0.037765	-0.676622	0.867407	-0.051963	-0.671111	0.875358	0.165939	-0.567569	1.178970	0.053604	-0.565015	1.114617	0.052497	-0.446191	0.671017	-0.139040	-0.519141	1.191155	-0.038796	-0.423365	0.750361	0.334952										-0.191537	0.082995	-0.087855	-0.184300	0.084457	0.181117	0.844030	0.662532	-0.075206	0.085266	0.153777	0.074012
14658	122.150000	-0.739240	0.648264	0.168148	-0.733467	0.659276	-0.037792	-0.677319	0.867278	-0.052009	-0.671824	0.875140	0.165869	-0.568617	1.179274	0.054178	-0.566068	1.114931	0.052601	-0.446014	0.671793	-0.139537	-0.519320	1.192056	-0.037763	-0.422839	0.753712	0.337147										-0.191534	0.083003	-0.087849	-0.184310	0.084461	0.181107	0.844037	0.662524	-0.075214	0.085254	0.153773	0.074002
14659	122.158333	-0.739433	0.648231	0.168156	-0.733695	0.659096	-0.037819	-0.678032	0.867182	-0.052041	-0.672561	0.874956	0.165852	-0.569566	1.179599	0.054588	-0.567109	1.115311	0.052707	-0.445764	0.672587	-0.140092	-0.519541	1.192976	-0.036709	-0.422070	0.756830	0.339106										-0.191711	0.082942	-0.087674	-0.184306	0.084464	0.181106	0.844018	0.662539	-0.075153	0.085241	0.153767	0.073989
14660	122.166667	-0.739702	0.647851	0.168037	-0.733921	0.658924	-0.037818	-0.678761	0.867084	-0.052060	-0.673241	0.874743	0.165800	-0.570654	1.179938	0.055187	-0.568067	1.115520	0.052739	-0.445455	0.673464	-0.140666	-0.519779	1.193903	-0.035656	-0.421229	0.760144	0.341110										-0.191707	0.082968	-0.087673	-0.184309	0.084457	0.181115	0.843998	0.662554	-0.075087	0.085232	0.153761	0.073980
14661	122.175000	-0.739948	0.647636	0.168014	-0.734069	0.658685	-0.037867	-0.679539	0.866959	-0.052061	-0.673950	0.874554	0.165819	-0.571736	1.180314	0.055714	-0.569164	1.115930	0.052831	-0.445058	0.674455	-0.141158	-0.520056	1.194813	-0.034579	-0.420161	0.763222	0.342855										-0.191564	0.082986	-0.087850	-0.184314	0.084455	0.181117	0.844054	0.662509	-0.075223	0.085221	0.153756	0.073971
14662	122.183333	-0.740162	0.647444	0.168009	-0.734346	0.658521	-0.037824	-0.680365	0.866785	-0.052045	-0.674617	0.874356	0.165807	-0.572791	1.180685	0.056207	-0.570318	1.116349	0.052961	-0.444583	0.675494	-0.141626	-0.520361	1.195775	-0.033475	-0.419392	0.767546	0.345252										-0.191560	0.082983	-0.087857	-0.184312	0.084458	0.181116	0.844091	0.662533	-0.075228	0.085205	0.153746	0.073965
14663	122.191667	-0.740402	0.647425	0.168147	-0.734546	0.658334	-0.037796	-0.681190	0.866652	-0.051974	-0.675307	0.874188	0.165847	-0.573901	1.181028	0.056766	-0.571472	1.116735	0.053050	-0.444040	0.676611	-0.142112	-0.520730	1.196709	-0.032342	-0.418334	0.771290	0.347189										-0.191705	0.082979	-0.087675	-0.184315	0.084450	0.181109	0.844046	0.662524	-0.075156	0.085194	0.153743	0.073962
14664	122.200000	-0.740434	0.647129	0.168023	-0.734780	0.658159	-0.037720	-0.682005	0.866514	-0.051966	-0.675984	0.874007	0.165862	-0.575041	1.181357	0.057296	-0.572680	1.117189	0.053196	-0.443436	0.677758	-0.142590	-0.521094	1.197698	-0.031254	-0.417231	0.775189	0.349122										-0.191709	0.082987	-0.087678	-0.184318	0.084448	0.181105	0.844028	0.662544	-0.075089	0.085177	0.153735	0.073959
14665	122.208333	-0.740635	0.646919	0.168081	-0.734972	0.657964	-0.037668	-0.682879	0.866323	-0.051884	-0.676677	0.873867	0.165926	-0.576238	1.181781	0.057833	-0.573887	1.117615	0.053295	-0.442774	0.678943	-0.143076	-0.521627	1.198712	-0.030099	-0.416233	0.779619	0.351201										-0.191533	0.083018	-0.087853	-0.184317	0.084444	0.181099	0.844085	0.662492	-0.075217	0.085156	0.153720	0.073951
14666	122.216667	-0.740930	0.646877	0.168263	-0.735162	0.657768	-0.037614	-0.683717	0.866187	-0.051801	-0.677347	0.873708	0.165984	-0.577449	1.182214	0.058402	-0.575159	1.118103	0.053455	-0.442070	0.680170	-0.143546	-0.522004	1.199670	-0.028973	-0.415259	0.784201	0.353251										-0.191711	0.082981	-0.087689	-0.184326	0.084438	0.181095	0.844093	0.662492	-0.075218	0.085134	0.153712	0.073938
14667	122.225000	-0.740994	0.646507	0.168189	-0.735332	0.657565	-0.037550	-0.684561	0.866024	-0.051731	-0.678037	0.873558	0.166037	-0.578716	1.182631	0.058948	-0.576433	1.118509	0.053559	-0.441356	0.681443	-0.144008	-0.522584	1.200638	-0.027747	-0.414100	0.788889	0.355303										-0.191522	0.083029	-0.087870	-0.184319	0.084445	0.181100	0.844076	0.662508	-0.075148	0.085114	0.153696	0.073929
14668	122.233333	-0.741116	0.646347	0.168261	-0.735582	0.657404	-0.037455	-0.685440	0.865835	-0.051607	-0.678503	0.873276	0.165918	-0.580010	1.183037	0.059550	-0.577733	1.118971	0.053702	-0.440627	0.682736	-0.144434	-0.523160	1.201610	-0.026548	-0.413075	0.793487	0.357126										-0.191564	0.082999	-0.087858	-0.184333	0.084442	0.181100	0.844105	0.662479	-0.075212	0.085094	0.153678	0.073915
14669	122.241667	-0.741264	0.646245	0.168376	-0.735780	0.657228	-0.037356	-0.686277	0.865679	-0.051525	-0.679429	0.873278	0.166187	-0.581445	1.183473	0.060088	-0.579152	1.119542	0.053900	-0.439896	0.684076	-0.144830	-0.523871	1.202750	-0.025421	-0.412143	0.798324	0.358896										-0.191633	0.083008	-0.087794	-0.184330	0.084433	0.181094	0.844085	0.662503	-0.075138	0.085074	0.153666	0.073897
14670	122.250000	-0.741194	0.646056	0.168379	-0.735976	0.657055	-0.037250	-0.687144	0.865492	-0.051460	-0.680166	0.873168	0.166279	-0.582786	1.183896	0.060670	-0.580364	1.119902	0.054019	-0.439180	0.685402	-0.145180	-0.524446	1.203679	-0.024234	-0.411271	0.803242	0.360589										-0.191713	0.083000	-0.087703	-0.184330	0.084435	0.181084	0.844067	0.662521	-0.075069	0.085053	0.153650	0.073886
14671	122.258333	-0.741378	0.645870	0.168464	-0.736103	0.656855	-0.037189	-0.688003	0.865311	-0.051374	-0.680861	0.873043	0.166321	-0.584165	1.184302	0.061300	-0.581740	1.120389	0.054246	-0.438469	0.686757	-0.145481	-0.525288	1.204768	-0.023022	-0.410450	0.808211	0.362157										-0.191640	0.083014	-0.087798	-0.184327	0.084423	0.181079	0.844098	0.662500	-0.075137	0.085036	0.153637	0.073873
14672	122.266667	-0.741512	0.645715	0.168578	-0.736261	0.656663	-0.037108	-0.688839	0.865140	-0.051323	-0.681589	0.872953	0.166386	-0.585543	1.184719	0.061904	-0.583122	1.120827	0.054458	-0.437776	0.688097	-0.145749	-0.526060	1.205734	-0.021774	-0.409688	0.813220	0.363632										-0.191566	0.083030	-0.087893	-0.184322	0.084411	0.181071	0.844125	0.662480	-0.075199	0.085014	0.153629	0.073866
14673	122.275000	-0.741630	0.645686	0.168755	-0.736420	0.656505	-0.037016	-0.689729	0.864904	-0.051211	-0.682357	0.872895	0.166453	-0.586992	1.185126	0.062600	-0.584544	1.121268	0.054673	-0.437107	0.689448	-0.145974	-0.526820	1.206625	-0.020483	-0.408997	0.818252	0.364995										-0.191636	0.083016	-0.087813	-0.184328	0.084416	0.181055	0.844108	0.662500	-0.075129	0.084987	0.153612	0.073858
14674	122.283333	-0.741746	0.645614	0.168918	-0.736693	0.656399	-0.036868	-0.690553	0.864733	-0.051166	-0.683090	0.872819	0.166489	-0.588423	1.185402	0.063216	-0.585900	1.121641	0.054840	-0.436446	0.690766	-0.146170	-0.527603	1.207546	-0.019293	-0.408354	0.823328	0.366287										-0.191706	0.083009	-0.087728	-0.184328	0.084421	0.181047	0.844085	0.662530	-0.075058	0.084970	0.153604	0.073850
14675	122.291667	-0.741776	0.645389	0.168952	-0.736862	0.656244	-0.036774	-0.691424	0.864505	-0.051098	-0.683812	0.872717	0.166470	-0.589921	1.185697	0.063878	-0.587434	1.122030	0.055144	-0.435798	0.692074	-0.146317	-0.528530	1.208366	-0.017943	-0.407784	0.828421	0.367489										-0.191606	0.083040	-0.087828	-0.184329	0.084415	0.181049	0.844113	0.662504	-0.075114	0.084942	0.153581	0.073837
14676	122.300000	-0.741820	0.645152	0.168993	-0.737040	0.656086	-0.036678	-0.692253	0.864309	-0.051039	-0.684668	0.872678	0.166547	-0.591448	1.185936	0.064535	-0.588775	1.122308	0.055314	-0.435154	0.693357	-0.146445	-0.529520	1.209200	-0.016642	-0.407127	0.833205	0.368420										-0.191512	0.083054	-0.087933	-0.184330	0.084408	0.181051	0.844139	0.662485	-0.075170	0.084909	0.153550	0.073820
14677	122.308333	-0.742001	0.645132	0.169204	-0.737232	0.655926	-0.036581	-0.693106	0.864062	-0.051018	-0.685460	0.872618	0.166558	-0.592985	1.186164	0.065219	-0.590204	1.122584	0.055579	-0.434546	0.694612	-0.146523	-0.530447	1.210080	-0.015418	-0.406613	0.838742	0.369758										-0.191695	0.083011	-0.087740	-0.184334	0.084401	0.181055	0.844116	0.662514	-0.075093	0.084909	0.153547	0.073817
14678	122.316667	-0.742132	0.644976	0.169320	-0.737421	0.655753	-0.036497	-0.693951	0.863810	-0.051003	-0.686261	0.872551	0.166570	-0.594532	1.186350	0.065885	-0.591614	1.122849	0.055841	-0.433958	0.695851	-0.146577	-0.531423	1.210860	-0.014168	-0.406181	0.843821	0.370712										-0.191540	0.083017	-0.087903	-0.184336	0.084406	0.181064	0.844091	0.662542	-0.075011	0.084874	0.153533	0.073803
14679	122.325000	-0.742257	0.644808	0.169428	-0.737703	0.655610	-0.036364	-0.694774	0.863580	-0.051007	-0.687039	0.872445	0.166527	-0.596080	1.186481	0.066571	-0.593007	1.123029	0.056084	-0.433411	0.696998	-0.146470	-0.532383	1.211592	-0.012881	-0.405832	0.848840	0.371543										-0.191518	0.083018	-0.087916	-0.184337	0.084400	0.181062	0.844117	0.662525	-0.075066	0.084855	0.153512	0.073796
14680	122.333333	-0.742331	0.644467	0.169403	-0.737957	0.655451	-0.036263	-0.695590	0.863342	-0.051020	-0.687959	0.872432	0.166592	-0.597628	1.186587	0.067245	-0.594450	1.123258	0.056389	-0.432912	0.697975	-0.146493	-0.533433	1.212324	-0.011565	-0.405548	0.853816	0.372286										-0.191456	0.083071	-0.087979	-0.184336	0.084398	0.181053	0.844143	0.662503	-0.075122	0.084839	0.153504	0.073788
14681	122.341667	-0.742547	0.644459	0.169649	-0.738202	0.655280	-0.036162	-0.696425	0.863082	-0.051027	-0.688789	0.872315	0.166572	-0.599190	1.186668	0.067916	-0.595993	1.123409	0.056500	-0.432484	0.699062	-0.146376	-0.534412	1.213057	-0.010263	-0.405313	0.858720	0.372942										-0.191545	0.082998	-0.087827	-0.184349	0.084400	0.181043	0.844098	0.662565	-0.074977	0.084808	0.153490	0.073783
14682	122.350000	-0.742714	0.644268	0.169752	-0.738463	0.655102	-0.036067	-0.697221	0.862862	-0.051011	-0.689619	0.872191	0.166542	-0.600769	1.186733	0.068591	-0.597394	1.123608	0.056749	-0.432105	0.700111	-0.146216	-0.535475	1.213768	-0.008929	-0.405281	0.863746	0.373535										-0.191428	0.083008	-0.087918	-0.184349	0.084395	0.181043	0.844101	0.662570	-0.074964	0.084798	0.153485	0.073776
14683	122.358333	-0.742840	0.643899	0.169727	-0.738738	0.654920	-0.035991	-0.698045	0.862579	-0.051018	-0.690522	0.872130	0.166595	-0.602346	1.186807	0.069261	-0.598826	1.123737	0.056952	-0.431796	0.701065	-0.145801	-0.536532	1.214466	-0.007599	-0.405190	0.868443	0.373983										-0.191392	0.083027	-0.087943	-0.184353	0.084399	0.181038	0.844125	0.662549	-0.075016	0.084781	0.153470	0.073763
14684	122.366667	-0.743073	0.643627	0.169782	-0.739023	0.654726	-0.035916	-0.698840	0.862348	-0.051052	-0.691335	0.871986	0.166570	-0.603914	1.186833	0.069934	-0.600284	1.123754	0.057003	-0.431547	0.702002	-0.145520	-0.537582	1.215082	-0.006213	-0.405144	0.873033	0.374362										-0.191579	0.082938	-0.087745	-0.184357	0.084403	0.181038	0.844104	0.662575	-0.074943	0.084769	0.153454	0.073747
14685	122.375000	-0.743287	0.643409	0.169870	-0.739326	0.654541	-0.035808	-0.699628	0.862144	-0.051046	-0.692136	0.871829	0.166548	-0.605577	1.186926	0.070573	-0.601566	1.123928	0.057362	-0.431356	0.702877	-0.145194	-0.538642	1.215813	-0.004950	-0.405158	0.877474	0.374635										-0.191327	0.083022	-0.087978	-0.184365	0.084404	0.181037	0.844108	0.662579	-0.074930	0.084746	0.153447	0.073736
14686	122.383333	-0.743553	0.643178	0.169935	-0.739594	0.654331	-0.035737	-0.700437	0.861895	-0.051027	-0.692994	0.871707	0.166542	-0.607184	1.186953	0.071274	-0.602960	1.123978	0.057569	-0.431230	0.703710	-0.144823	-0.539677	1.216407	-0.003603	-0.405234	0.881794	0.374827										-0.191264	0.083040	-0.088014	-0.184360	0.084403	0.181056	0.844114	0.662581	-0.074914	0.084737	0.153433	0.073721
14687	122.391667	-0.743819	0.642946	0.170031	-0.739864	0.654082	-0.035712	-0.701239	0.861647	-0.051076	-0.693823	0.871580	0.166525	-0.608824	1.187029	0.071877	-0.604558	1.124065	0.057763	-0.431192	0.704446	-0.144387	-0.540834	1.216980	-0.002250	-0.405363	0.885954	0.374936										-0.191258	0.082974	-0.088018	-0.184365	0.084414	0.181051	0.844157	0.662573	-0.074971	0.084718	0.153424	0.073711
14688	122.400000	-0.744174	0.642836	0.170222	-0.740246	0.653880	-0.035617	-0.702070	0.861404	-0.051003	-0.694777	0.871496	0.166585	-0.610403	1.186984	0.072564	-0.605985	1.124123	0.058005	-0.431219	0.705139	-0.143922	-0.541972	1.217572	-0.000921	-0.405522	0.889957	0.374956										-0.191186	0.083023	-0.088050	-0.184373	0.084409	0.181050	0.844125	0.662584	-0.074889	0.084714	0.153424	0.073702
14689	122.408333	-0.744356	0.642433	0.170166	-0.740557	0.653645	-0.035568	-0.702845	0.861198	-0.051018	-0.696145	0.871803	0.167031	-0.611980	1.186939	0.073216	-0.607413	1.124180	0.058281	-0.431342	0.705769	-0.143425	-0.543105	1.218031	0.000380	-0.405738	0.893787	0.374899										-0.191143	0.083004	-0.088073	-0.184375	0.084421	0.181050	0.844170	0.662572	-0.074945	0.084700	0.153410	0.073693
14690	122.416667	-0.744731	0.642359	0.170354	-0.740914	0.653414	-0.035489	-0.703654	0.860952	-0.051041	-0.697045	0.871680	0.167026	-0.613577	1.186828	0.073879	-0.608835	1.124173	0.058541	-0.431535	0.706339	-0.142897	-0.544304	1.218561	0.001677	-0.405992	0.897451	0.374772										-0.191108	0.082996	-0.088087	-0.184375	0.084417	0.181041	0.844150	0.662581	-0.074869	0.084667	0.153398	0.073682
14691	122.425000	-0.745041	0.641994	0.170346	-0.741293	0.653174	-0.035471	-0.704438	0.860737	-0.051105	-0.697997	0.871546	0.167038	-0.615184	1.186711	0.074524	-0.610177	1.124170	0.058822	-0.431830	0.706827	-0.142341	-0.545474	1.218915	0.002938	-0.406294	0.900906	0.374570										-0.191042	0.082994	-0.088152	-0.184379	0.084420	0.181044	0.844180	0.662556	-0.074924	0.084654	0.153397	0.073676
14692	122.433333	-0.745288	0.641636	0.170331	-0.741652	0.652931	-0.035425	-0.705264	0.860492	-0.051127	-0.698910	0.871375	0.167005	-0.616811	1.186515	0.075169	-0.611578	1.124066	0.059079	-0.432218	0.707254	-0.141772	-0.546693	1.219254	0.004194	-0.406622	0.904201	0.374307										-0.191025	0.082979	-0.088134	-0.184381	0.084416	0.181042	0.844173	0.662576	-0.074844	0.084660	0.153390	0.073667
14693	122.441667	-0.745630	0.641374	0.170371	-0.742013	0.652676	-0.035412	-0.706085	0.860255	-0.051122	-0.699865	0.871226	0.167018	-0.618322	1.186354	0.075831	-0.612965	1.124021	0.059396	-0.432719	0.707636	-0.141221	-0.547965	1.219656	0.005435	-0.407022	0.907305	0.373995										-0.190986	0.082972	-0.088169	-0.184381	0.084421	0.181055	0.844185	0.662576	-0.074835	0.084636	0.153377	0.073656
14694	122.450000	-0.745822	0.641093	0.170360	-0.742405	0.652435	-0.035374	-0.706885	0.860054	-0.051138	-0.700785	0.871050	0.166990	-0.619932	1.186151	0.076402	-0.614353	1.123939	0.059650	-0.433315	0.707930	-0.140678	-0.549246	1.220054	0.006647	-0.407443	0.910238	0.373630										-0.190903	0.082992	-0.088238	-0.184381	0.084428	0.181057	0.844196	0.662577	-0.074823	0.084630	0.153374	0.073644
14695	122.458333	-0.746262	0.640798	0.170459	-0.742771	0.652161	-0.035336	-0.707699	0.859814	-0.051161	-0.701736	0.870890	0.167000	-0.621564	1.185889	0.076944	-0.615752	1.123860	0.059922	-0.433997	0.708162	-0.140165	-0.550494	1.220423	0.007866	-0.407918	0.912967	0.373218										-0.190869	0.082993	-0.088269	-0.184383	0.084430	0.181068	0.844206	0.662576	-0.074817	0.084623	0.153369	0.073637
14696	122.466667	-0.746560	0.640527	0.170500	-0.743158	0.651910	-0.035320	-0.708521	0.859577	-0.051193	-0.702672	0.870689	0.166982	-0.623165	1.185820	0.077577	-0.617153	1.123778	0.060171	-0.434772	0.708333	-0.139694	-0.551827	1.220620	0.009102	-0.408418	0.915556	0.372783										-0.190842	0.082986	-0.088296	-0.184380	0.084442	0.181076	0.844291	0.662551	-0.074945	0.084621	0.153361	0.073633
14697	122.475000	-0.746833	0.640245	0.170521	-0.743524	0.651638	-0.035298	-0.709336	0.859371	-0.051208	-0.703615	0.870480	0.166983	-0.624676	1.185540	0.078102	-0.618528	1.123752	0.060416	-0.435669	0.708431	-0.139273	-0.553079	1.220926	0.010256	-0.408952	0.917957	0.372323										-0.190802	0.082987	-0.088324	-0.184388	0.084452	0.181081	0.844258	0.662560	-0.074871	0.084616	0.153365	0.073634
14698	122.483333	-0.747260	0.639926	0.170575	-0.743887	0.651370	-0.035274	-0.710151	0.859175	-0.051231	-0.704541	0.870262	0.166980	-0.626335	1.185463	0.078696	-0.619925	1.123642	0.060621	-0.436637	0.708474	-0.138906	-0.554312	1.221396	0.011354	-0.409509	0.920211	0.371837										-0.190767	0.082985	-0.088378	-0.184389	0.084455	0.181071	0.844228	0.662571	-0.074800	0.084616	0.153363	0.073630
14699	122.491667	-0.747623	0.639635	0.170597	-0.744274	0.651109	-0.035259	-0.711005	0.858937	-0.051208	-0.705478	0.870031	0.167002	-0.627896	1.185233	0.079085	-0.621327	1.123583	0.060861	-0.437690	0.708442	-0.138575	-0.555553	1.221636	0.012415	-0.410086	0.922315	0.371357										-0.190754	0.082989	-0.088381	-0.184391	0.084456	0.181077	0.844271	0.662560	-0.074861	0.084616	0.153362	0.073629
14700	122.500000	-0.747901	0.639333	0.170571	-0.744625	0.650811	-0.035290	-0.711840	0.858715	-0.051196	-0.706393	0.869779	0.167004	-0.629601	1.185123	0.079673	-0.622729	1.123484	0.061090	-0.438824	0.708350	-0.138301	-0.556894	1.221914	0.013487	-0.410672	0.924291	0.370870										-0.190749	0.082992	-0.088382	-0.184391	0.084459	0.181074	0.844283	0.662518	-0.074921	0.084621	0.153360	0.073627
14701	122.508333	-0.748385	0.639035	0.170664	-0.745029	0.650533	-0.035269	-0.712655	0.858529	-0.051211	-0.707311	0.869500	0.167007	-0.631150	1.184915	0.080112	-0.624106	1.123406	0.061302	-0.440045	0.708187	-0.138072	-0.558223	1.221969	0.014540	-0.411267	0.926108	0.370367										-0.190710	0.083024	-0.088217	-0.184386	0.084456	0.181075	0.844284	0.662557	-0.074854	0.084629	0.153362	0.073631
14702	122.516667	-0.748728	0.638723	0.170684	-0.745507	0.650304	-0.035236	-0.713462	0.858343	-0.051176	-0.707954	0.869036	0.166821	-0.632708	1.184732	0.080541	-0.625531	1.123315	0.061542	-0.441320	0.707976	-0.137880	-0.559499	1.222409	0.015488	-0.411845	0.927809	0.369875										-0.190729	0.082998	-0.088398	-0.184385	0.084464	0.181078	0.844257	0.662569	-0.074784	0.084634	0.153366	0.073635
14703	122.525000	-0.749125	0.638406	0.170688	-0.745877	0.650009	-0.035254	-0.714274	0.858129	-0.051121	-0.708660	0.868635	0.166739	-0.634261	1.184505	0.081028	-0.626896	1.123269	0.061758	-0.442673	0.707718	-0.137739	-0.560782	1.222520	0.016573	-0.412444	0.929360	0.369386										-0.190726	0.083015	-0.088313	-0.184384	0.084466	0.181101	0.844317	0.662527	-0.074915	0.084657	0.153365	0.073641
14704	122.533333	-0.749520	0.638058	0.170676	-0.746210	0.649672	-0.035300	-0.715110	0.857896	-0.051108	-0.709495	0.868320	0.166741	-0.635728	1.184337	0.081431	-0.628257	1.123199	0.061990	-0.444093	0.707448	-0.137638	-0.562119	1.222652	0.017632	-0.413053	0.930798	0.368890										-0.190738	0.083008	-0.088406	-0.184383	0.084469	0.181102	0.844339	0.662538	-0.074917	0.084683	0.153373	0.073653
14705	122.541667	-0.749870	0.637750	0.170695	-0.746644	0.649398	-0.035272	-0.715915	0.857689	-0.050997	-0.710438	0.868083	0.166845	-0.637263	1.184193	0.081898	-0.629754	1.123239	0.062163	-0.445553	0.707120	-0.137562	-0.563413	1.222977	0.018587	-0.413583	0.931957	0.368344										-0.190845	0.082954	-0.088308	-0.184380	0.084478	0.181105	0.844273	0.662560	-0.074782	0.084674	0.153375	0.073665
14706	122.550000	-0.750114	0.637442	0.170658	-0.747035	0.649119	-0.035275	-0.716721	0.857444	-0.050924	-0.711379	0.867836	0.166960	-0.638816	1.184072	0.082433	-0.631238	1.123270	0.062396	-0.447083	0.706781	-0.137508	-0.564728	1.223495	0.019520	-0.414135	0.933030	0.367806										-0.190726	0.083030	-0.088434	-0.184377	0.084482	0.181110	0.844276	0.662560	-0.074778	0.084685	0.153380	0.073680
14707	122.558333	-0.750647	0.637111	0.170718	-0.747417	0.648855	-0.035281	-0.717539	0.857194	-0.050782	-0.712234	0.867551	0.167035	-0.640323	1.184031	0.082875	-0.632641	1.123276	0.062599	-0.448663	0.706385	-0.137457	-0.566057	1.223680	0.020469	-0.414818	0.934169	0.367331										-0.190760	0.083022	-0.088422	-0.184379	0.084488	0.181108	0.844336	0.662515	-0.074917	0.084715	0.153390	0.073705
14708	122.566667	-0.751030	0.636798	0.170733	-0.747795	0.648584	-0.035273	-0.718324	0.856947	-0.050669	-0.713137	0.867302	0.167192	-0.641826	1.183987	0.083369	-0.634000	1.123402	0.062804	-0.450306	0.705980	-0.137436	-0.567387	1.224101	0.021359	-0.415396	0.934996	0.366782										-0.190754	0.083061	-0.088253	-0.184377	0.084484	0.181109	0.844350	0.662528	-0.074915	0.084715	0.153396	0.073725
14709	122.575000	-0.751412	0.636425	0.170732	-0.748170	0.648311	-0.035259	-0.719091	0.856693	-0.050531	-0.714043	0.867069	0.167338	-0.643304	1.183935	0.083774	-0.635186	1.123389	0.063003	-0.452025	0.705555	-0.137423	-0.568749	1.224325	0.022247	-0.416038	0.935806	0.366270										-0.190769	0.083057	-0.088435	-0.184377	0.084488	0.181109	0.844283	0.662546	-0.074780	0.084746	0.153408	0.073746
14710	122.583333	-0.751812	0.636100	0.170769	-0.748502	0.648055	-0.035274	-0.719871	0.856420	-0.050326	-0.714909	0.866833	0.167487	-0.644831	1.183784	0.084141	-0.636692	1.123529	0.063136	-0.453812	0.705099	-0.137414	-0.570130	1.224678	0.023127	-0.416690	0.936520	0.365762										-0.190777	0.083076	-0.088259	-0.184382	0.084483	0.181113	0.844284	0.662547	-0.074780	0.084765	0.153416	0.073770
14711	122.591667	-0.752167	0.635831	0.170822	-0.748866	0.647866	-0.035257	-0.720603	0.856176	-0.050150	-0.715819	0.866614	0.167678	-0.646244	1.183872	0.084707	-0.637978	1.123551	0.063380	-0.455687	0.704631	-0.137425	-0.571471	1.224988	0.023906	-0.417360	0.937147	0.365284										-0.190802	0.083067	-0.088436	-0.184381	0.084498	0.181128	0.844358	0.662523	-0.074909	0.084787	0.153435	0.073801
14712	122.600000	-0.752377	0.635480	0.170785	-0.749218	0.647664	-0.035193	-0.721429	0.855821	-0.049918	-0.716756	0.866417	0.167867	-0.647789	1.183921	0.085099	-0.639435	1.123729	0.063435	-0.457656	0.704122	-0.137445	-0.572895	1.225453	0.024713	-0.418025	0.937717	0.364827										-0.190780	0.083105	-0.088458	-0.184380	0.084514	0.181137	0.844285	0.662549	-0.074774	0.084811	0.153459	0.073828
14713	122.608333	-0.752830	0.635173	0.170912	-0.749450	0.647490	-0.035137	-0.722188	0.855537	-0.049710	-0.717591	0.866215	0.168054	-0.649282	1.183832	0.085299	-0.640842	1.123881	0.063540	-0.459729	0.703582	-0.137496	-0.574352	1.225841	0.025288	-0.418709	0.938208	0.364388										-0.190792	0.083106	-0.088485	-0.184378	0.084512	0.181144	0.844287	0.662545	-0.074775	0.084836	0.153469	0.073855
14714	122.616667	-0.753182	0.634870	0.170962	-0.749456	0.647227	-0.034998	-0.723015	0.855164	-0.049497	-0.718463	0.866062	0.168261	-0.650742	1.183965	0.085821	-0.642262	1.124023	0.063660	-0.461896	0.703006	-0.137570	-0.575796	1.226076	0.025986	-0.419401	0.938668	0.363988										-0.190797	0.083106	-0.088506	-0.184378	0.084524	0.181143	0.844360	0.662518	-0.074914	0.084867	0.153491	0.073879
14715	122.625000	-0.753479	0.634608	0.171061	-0.749515	0.646988	-0.034839	-0.723849	0.854806	-0.049273	-0.719306	0.865874	0.168428	-0.652247	1.183936	0.086060	-0.643606	1.124018	0.063835	-0.464176	0.702401	-0.137650	-0.577234	1.226208	0.026562	-0.420099	0.939102	0.363601										-0.190826	0.083115	-0.088384	-0.184377	0.084520	0.181144	0.844326	0.662523	-0.074849	0.084917	0.153510	0.073923
14716	122.633333	-0.753763	0.634309	0.171141	-0.749583	0.646739	-0.034671	-0.724650	0.854465	-0.049152	-0.720152	0.865699	0.168608	-0.653741	1.183991	0.086524	-0.644964	1.124136	0.064089	-0.466541	0.701792	-0.137747	-0.578707	1.226515	0.027070	-0.420813	0.939534	0.363254										-0.190814	0.083118	-0.088494	-0.184371	0.084518	0.181146	0.844334	0.662482	-0.074919	0.084959	0.153538	0.073969
14717	122.641667	-0.754063	0.634060	0.171233	-0.749885	0.646556	-0.034589	-0.725494	0.854107	-0.048992	-0.720987	0.865519	0.168794	-0.655113	1.183806	0.086790	-0.646642	1.124091	0.064151	-0.468992	0.701197	-0.137876	-0.580193	1.226894	0.027437	-0.421540	0.939999	0.362922										-0.190825	0.083139	-0.088517	-0.184369	0.084520	0.181152	0.844333	0.662520	-0.074848	0.084992	0.153567	0.074016
14718	122.650000	-0.754282	0.633833	0.171333	-0.750114	0.646364	-0.034505	-0.726440	0.853691	-0.048708	-0.721780	0.865310	0.168924	-0.656701	1.183788	0.086892	-0.648001	1.124208	0.064278	-0.471470	0.700616	-0.138026	-0.581800	1.227126	0.027787	-0.422269	0.940487	0.362612										-0.190857	0.083129	-0.088495	-0.184374	0.084520	0.181160	0.844300	0.662529	-0.074777	0.085024	0.153592	0.074067
14719	122.658333	-0.754429	0.633558	0.171372	-0.750379	0.646170	-0.034403	-0.727339	0.853328	-0.048561	-0.722576	0.865112	0.169094	-0.658179	1.183772	0.087298	-0.649437	1.124205	0.064475	-0.473967	0.700005	-0.138191	-0.583431	1.227056	0.028067	-0.423011	0.941036	0.362318										-0.190843	0.083142	-0.088519	-0.184365	0.084519	0.181158	0.844302	0.662522	-0.074774	0.085043	0.153613	0.074112
14720	122.666667	-0.754690	0.633354	0.171524	-0.750616	0.645909	-0.034333	-0.728256	0.852948	-0.048464	-0.723325	0.864889	0.169212	-0.659672	1.183602	0.087485	-0.650938	1.124093	0.064681	-0.476447	0.699395	-0.138363	-0.585059	1.227350	0.028209	-0.423743	0.941614	0.362034										-0.190839	0.083155	-0.088545	-0.184359	0.084525	0.181168	0.844309	0.662522	-0.074773	0.085062	0.153631	0.074154
14721	122.675000	-0.754857	0.633114	0.171618	-0.750949	0.645707	-0.034204	-0.729201	0.852596	-0.048248	-0.724083	0.864673	0.169368	-0.661089	1.183548	0.087754	-0.652309	1.124022	0.064830	-0.478868	0.698750	-0.138501	-0.586629	1.227345	0.028302	-0.424299	0.942162	0.361806										-0.190860	0.083170	-0.088531	-0.184363	0.084527	0.181179	0.844348	0.662505	-0.074841	0.085077	0.153648	0.074186
14722	122.683333	-0.755065	0.632899	0.171701	-0.751187	0.645423	-0.034114	-0.730126	0.852253	-0.048087	-0.724737	0.864429	0.169473	-0.662571	1.183265	0.087733	-0.653435	1.123890	0.064771	-0.481238	0.698073	-0.138635	-0.588320	1.227184	0.028418	-0.425016	0.942836	0.361531										-0.190880	0.083161	-0.088507	-0.184361	0.084538	0.181185	0.844388	0.662491	-0.074908	0.085090	0.153659	0.074214
14723	122.691667	-0.755161	0.632896	0.171967	-0.751417	0.645095	-0.033951	-0.731120	0.851855	-0.047893	-0.725416	0.864216	0.169628	-0.663973	1.183228	0.088014	-0.654761	1.123725	0.064782	-0.483548	0.697377	-0.138825	-0.589923	1.227384	0.028437	-0.425718	0.943561	0.361256										-0.190879	0.083182	-0.088527	-0.184359	0.084548	0.181179	0.844356	0.662499	-0.074842	0.085101	0.153675	0.074234
14724	122.700000	-0.755163	0.632774	0.172068	-0.751605	0.644744	-0.033814	-0.732064	0.851491	-0.047725	-0.726045	0.863984	0.169758	-0.665375	1.183045	0.088095	-0.656065	1.123598	0.064804	-0.485806	0.696619	-0.138798	-0.591537	1.227424	0.028413	-0.426408	0.944337	0.360976										-0.190872	0.083192	-0.088571	-0.184357	0.084552	0.181182	0.844323	0.662505	-0.074773	0.085111	0.153684	0.074250
14725	122.708333	-0.755274	0.632613	0.172191	-0.751989	0.644468	-0.033670	-0.732918	0.851225	-0.047623	-0.726712	0.863804	0.169933	-0.666736	1.182920	0.088114	-0.657431	1.123474	0.064862	-0.488018	0.695850	-0.138789	-0.593065	1.227417	0.028316	-0.427081	0.945157	0.360683										-0.190895	0.083192	-0.088565	-0.184355	0.084548	0.181180	0.844346	0.662472	-0.074841	0.085130	0.153694	0.074269
14726	122.716667	-0.755517	0.632410	0.172347	-0.752287	0.644183	-0.033564	-0.733932	0.850788	-0.047356	-0.727325	0.863606	0.170065	-0.668059	1.182837	0.088136	-0.658637	1.123435	0.064793	-0.490210	0.695064	-0.138729	-0.594602	1.227398	0.028277	-0.427745	0.946018	0.360382										-0.190913	0.083192	-0.088552	-0.184347	0.084548	0.181175	0.844404	0.662471	-0.074904	0.085150	0.153706	0.074288
14727	122.725000	-0.755617	0.632239	0.172466	-0.752573	0.643876	-0.033471	-0.734844	0.850429	-0.047204	-0.727879	0.863411	0.170188	-0.669429	1.182740	0.088211	-0.659944	1.123399	0.064804	-0.492358	0.694272	-0.138594	-0.596044	1.227521	0.028120	-0.428406	0.946913	0.360074										-0.190887	0.083220	-0.088594	-0.184347	0.084549	0.181181	0.844338	0.662493	-0.074762	0.085166	0.153722	0.074309
14728	122.733333	-0.755715	0.632084	0.172594	-0.752918	0.643581	-0.033331	-0.735792	0.850008	-0.047015	-0.728461	0.863239	0.170296	-0.670728	1.182645	0.088185	-0.661151	1.123345	0.064728	-0.494467	0.693488	-0.138411	-0.597564	1.227631	0.027995	-0.429064	0.947825	0.359756										-0.190922	0.083214	-0.088574	-0.184344	0.084540	0.181190	0.844347	0.662492	-0.074753	0.085183	0.153744	0.074333
14729	122.741667	-0.755814	0.631941	0.172723	-0.753264	0.643274	-0.033267	-0.736582	0.849723	-0.046950	-0.729050	0.863095	0.170417	-0.671994	1.182591	0.088108	-0.662417	1.123153	0.064771	-0.496514	0.692745	-0.138352	-0.598992	1.227546	0.027831	-0.429706	0.948768	0.359424										-0.190910	0.083227	-0.088592	-0.184342	0.084541	0.181198	0.844359	0.662489	-0.074749	0.085200	0.153759	0.074350
14730	122.750000	-0.755917	0.631788	0.172847	-0.753575	0.642983	-0.033179	-0.737539	0.849269	-0.046728	-0.729661	0.862945	0.170498	-0.673268	1.182451	0.088074	-0.663672	1.123103	0.064577	-0.498478	0.691975	-0.137846	-0.600301	1.227548	0.027583	-0.430343	0.949727	0.359086										-0.190918	0.083254	-0.088394	-0.184340	0.084548	0.181211	0.844443	0.662461	-0.074877	0.085214	0.153780	0.074367
14731	122.758333	-0.755929	0.631642	0.172934	-0.753743	0.642592	-0.033126	-0.738448	0.848832	-0.046625	-0.730252	0.862819	0.170558	-0.674502	1.182415	0.087925	-0.664735	1.123058	0.064472	-0.500350	0.691265	-0.137487	-0.601766	1.227658	0.027515	-0.430977	0.950682	0.358716										-0.190937	0.083235	-0.088564	-0.184338	0.084558	0.181206	0.844383	0.662486	-0.074739	0.085224	0.153795	0.074376
14732	122.766667	-0.756201	0.631411	0.173066	-0.754278	0.642422	-0.032986	-0.739215	0.848499	-0.046642	-0.730829	0.862675	0.170597	-0.675715	1.182336	0.087763	-0.666231	1.123002	0.064356	-0.502120	0.690577	-0.137105	-0.603063	1.227754	0.027300	-0.431596	0.951636	0.358315										-0.190945	0.083239	-0.088581	-0.184342	0.084563	0.181214	0.844393	0.662477	-0.074740	0.085231	0.153802	0.074381
14733	122.775000	-0.756347	0.631242	0.173156	-0.754588	0.642155	-0.032920	-0.740108	0.848030	-0.046520	-0.731410	0.862535	0.170604	-0.676924	1.182254	0.087611	-0.667086	1.122952	0.064064	-0.503775	0.689934	-0.136712	-0.604431	1.227560	0.027024	-0.432201	0.952563	0.357882										-0.190967	0.083235	-0.088560	-0.184342	0.084566	0.181215	0.844463	0.662429	-0.074871	0.085241	0.153805	0.074385
14734	122.783333	-0.756521	0.631053	0.173232	-0.754574	0.641685	-0.032956	-0.741003	0.847556	-0.046443	-0.731967	0.862384	0.170581	-0.678111	1.182244	0.087448	-0.668337	1.122964	0.063755	-0.505319	0.689314	-0.136312	-0.605657	1.227646	0.026796	-0.432801	0.953483	0.357430										-0.190925	0.083249	-0.088637	-0.184338	0.084564	0.181211	0.844415	0.662461	-0.074738	0.085246	0.153803	0.074386
14735	122.791667	-0.756689	0.630891	0.173299	-0.755180	0.641616	-0.032766	-0.741779	0.847182	-0.046472	-0.732578	0.862253	0.170589	-0.679234	1.182148	0.087123	-0.669588	1.122930	0.063621	-0.506746	0.688750	-0.135911	-0.606917	1.227746	0.026416	-0.433382	0.954350	0.356938										-0.190956	0.083259	-0.088589	-0.184337	0.084558	0.181215	0.844422	0.662455	-0.074737	0.085245	0.153806	0.074384
14736	122.800000	-0.756763	0.630774	0.173325	-0.755560	0.641309	-0.032806	-0.742511	0.846809	-0.046507	-0.733174	0.862102	0.170539	-0.680342	1.182190	0.087005	-0.670402	1.122807	0.063367	-0.508083	0.688217	-0.135515	-0.608101	1.227749	0.026156	-0.433963	0.955192	0.356421										-0.190955	0.083261	-0.088621	-0.184333	0.084558	0.181218	0.844463	0.662394	-0.074866	0.085247	0.153816	0.074378
14737	122.808333	-0.757028	0.630566	0.173357	-0.755860	0.641029	-0.032800	-0.743345	0.846348	-0.046487	-0.733761	0.861945	0.170474	-0.681483	1.182111	0.086709	-0.671501	1.122764	0.063062	-0.509303	0.687745	-0.135125	-0.609364	1.227620	0.025854	-0.434543	0.956000	0.355888										-0.190959	0.083267	-0.088624	-0.184333	0.084561	0.181218	0.844483	0.662410	-0.074864	0.085253	0.153823	0.074382
14738	122.816667	-0.757287	0.630342	0.173352	-0.755851	0.640605	-0.032875	-0.744171	0.845898	-0.046495	-0.734378	0.861778	0.170411	-0.682569	1.182085	0.086282	-0.672609	1.122798	0.062763	-0.510426	0.687345	-0.134779	-0.610505	1.227739	0.025464	-0.435108	0.956757	0.355330										-0.190922	0.083328	-0.088479	-0.184327	0.084576	0.181222	0.844435	0.662451	-0.074731	0.085258	0.153833	0.074388
14739	122.825000	-0.757507	0.630178	0.173365	-0.756539	0.640524	-0.032782	-0.744909	0.845507	-0.046579	-0.735012	0.861638	0.170300	-0.683591	1.182101	0.086043	-0.673695	1.122762	0.062435	-0.511461	0.687002	-0.134484	-0.611677	1.227850	0.025010	-0.435671	0.957444	0.354734										-0.190945	0.083302	-0.088635	-0.184335	0.084580	0.181218	0.844479	0.662397	-0.074866	0.085267	0.153845	0.074388
14740	122.833333	-0.757729	0.630006	0.173350	-0.756873	0.640242	-0.032792	-0.745550	0.845212	-0.046743	-0.735627	0.861456	0.170153	-0.684759	1.182127	0.085770	-0.674802	1.122746	0.062141	-0.512408	0.686699	-0.134227	-0.612827	1.227792	0.024571	-0.436234	0.958080	0.354125										-0.190959	0.083291	-0.088636	-0.184326	0.084585	0.181226	0.844483	0.662391	-0.074870	0.085275	0.153856	0.074397
14741	122.841667	-0.757875	0.629839	0.173287	-0.757075	0.639939	-0.032860	-0.746334	0.844771	-0.046805	-0.736280	0.861300	0.170002	-0.685857	1.182139	0.085367	-0.675825	1.122723	0.061745	-0.513273	0.686456	-0.134042	-0.614008	1.227620	0.024184	-0.436792	0.958654	0.353506										-0.190963	0.083297	-0.088653	-0.184324	0.084588	0.181226	0.844485	0.662429	-0.074812	0.085279	0.153858	0.074397
14742	122.850000	-0.758054	0.629700	0.173241	-0.757488	0.639676	-0.032953	-0.747063	0.844376	-0.046918	-0.736934	0.861126	0.169847	-0.686832	1.182070	0.084969	-0.676688	1.122707	0.061519	-0.514056	0.686266	-0.133919	-0.615035	1.227647	0.023826	-0.437358	0.959173	0.352865										-0.190963	0.083300	-0.088660	-0.184329	0.084580	0.181224	0.844456	0.662433	-0.074749	0.085285	0.153857	0.074401
14743	122.858333	-0.758425	0.629478	0.173210	-0.757762	0.639356	-0.033062	-0.747696	0.844066	-0.047145	-0.737608	0.860966	0.169652	-0.687925	1.182014	0.084603	-0.677923	1.122706	0.061048	-0.514755	0.686128	-0.133878	-0.616111	1.227806	0.023326	-0.437803	0.959388	0.352105										-0.190969	0.083297	-0.088665	-0.184327	0.084581	0.181226	0.844519	0.662385	-0.074888	0.085285	0.153861	0.074403
14744	122.866667	-0.758668	0.629308	0.173140	-0.758037	0.639052	-0.033189	-0.748352	0.843717	-0.047313	-0.738255	0.860775	0.169431	-0.688961	1.181992	0.084113	-0.678736	1.122649	0.060777	-0.515405	0.686031	-0.133901	-0.617254	1.227664	0.022754	-0.438216	0.959598	0.351280										-0.190973	0.083294	-0.088670	-0.184329	0.084585	0.181234	0.844539	0.662391	-0.074892	0.085287	0.153862	0.074408
14745	122.875000	-0.758937	0.629110	0.173046	-0.758161	0.638685	-0.033345	-0.748908	0.843331	-0.047502	-0.738926	0.860585	0.169195	-0.690003	1.181980	0.083662	-0.679982	1.122576	0.060301	-0.515985	0.685959	-0.133998	-0.618368	1.227505	0.022328	-0.438804	0.959958	0.350633										-0.190949	0.083323	-0.088616	-0.184330	0.084582	0.181230	0.844513	0.662397	-0.074830	0.085288	0.153868	0.074414
14746	122.883333	-0.759172	0.628888	0.172916	-0.758712	0.638527	-0.033392	-0.749568	0.843057	-0.047721	-0.739603	0.860402	0.168951	-0.691019	1.181960	0.083279	-0.680801	1.122487	0.060018	-0.516522	0.685898	-0.134143	-0.619376	1.227581	0.021770	-0.439389	0.960282	0.349993										-0.190980	0.083308	-0.088682	-0.184328	0.084586	0.181237	0.844525	0.662353	-0.074896	0.085287	0.153874	0.074416
14747	122.891667	-0.759380	0.628745	0.172804	-0.758992	0.638223	-0.033556	-0.750020	0.842818	-0.048059	-0.740255	0.860182	0.168670	-0.692062	1.181876	0.082817	-0.681880	1.122483	0.059626	-0.517019	0.685868	-0.134353	-0.620440	1.227514	0.021304	-0.439974	0.960575	0.349374										-0.190979	0.083314	-0.088679	-0.184323	0.084596	0.181241	0.844532	0.662344	-0.074899	0.085288	0.153875	0.074418
14748	122.900000	-0.759597	0.628592	0.172672	-0.759263	0.637904	-0.033743	-0.750870	0.842441	-0.048284	-0.740950	0.860008	0.168414	-0.692998	1.181797	0.082370	-0.682731	1.122403	0.059249	-0.517504	0.685861	-0.134610	-0.621532	1.227291	0.020844	-0.440559	0.960805	0.348737										-0.190978	0.083321	-0.088687	-0.184318	0.084603	0.181246	0.844571	0.662374	-0.074901	0.085294	0.153883	0.074426
14749	122.908333	-0.759887	0.628401	0.172535	-0.759431	0.637582	-0.033928	-0.751386	0.842211	-0.048633	-0.741615	0.859766	0.168110	-0.694036	1.181787	0.081945	-0.683788	1.122344	0.058821	-0.517959	0.685869	-0.134908	-0.622516	1.227302	0.020320	-0.441197	0.961073	0.348197										-0.190977	0.083325	-0.088695	-0.184314	0.084613	0.181253	0.844549	0.662337	-0.074909	0.085296	0.153889	0.074428
14750	122.916667	-0.760293	0.628146	0.172405	-0.759885	0.637396	-0.034077	-0.751929	0.841983	-0.048991	-0.742287	0.859575	0.167815	-0.695074	1.181747	0.081524	-0.684631	1.122223	0.058498	-0.518414	0.685884	-0.135247	-0.623487	1.227252	0.019860	-0.441735	0.961091	0.347466										-0.190977	0.083331	-0.088705	-0.184314	0.084610	0.181264	0.844556	0.662329	-0.074914	0.085302	0.153888	0.074432
14751	122.925000	-0.760602	0.627950	0.172253	-0.760183	0.637080	-0.034299	-0.752519	0.841687	-0.049227	-0.742945	0.859360	0.167530	-0.695983	1.181658	0.080986	-0.685694	1.122106	0.058082	-0.518827	0.685917	-0.135620	-0.624465	1.227153	0.019324	-0.442307	0.961211	0.346866										-0.190969	0.083341	-0.088719	-0.184190	0.084638	0.181543	0.844563	0.662318	-0.074918	0.085308	0.153885	0.074433
14752	122.933333	-0.760762	0.627831	0.172081	-0.760455	0.636819	-0.034501	-0.753121	0.841395	-0.049474	-0.743604	0.859150	0.167241	-0.696955	1.181501	0.080602	-0.686468	1.122071	0.057742	-0.519247	0.685949	-0.136020	-0.625487	1.226894	0.018884	-0.443088	0.961720	0.346539										-0.190971	0.083339	-0.088723	-0.184046	0.084680	0.181865	0.844601	0.662345	-0.074929	0.085310	0.153882	0.074441
14753	122.941667	-0.761078	0.627642	0.171918	-0.760395	0.636357	-0.034818	-0.753627	0.841179	-0.049835	-0.744287	0.858970	0.166941	-0.697929	1.181450	0.080158	-0.687472	1.121914	0.057322	-0.519657	0.685979	-0.136463	-0.626417	1.226928	0.018413	-0.443457	0.961366	0.345674										-0.190953	0.083352	-0.088756	-0.184035	0.084680	0.182002	0.844571	0.662307	-0.074935	0.085304	0.153890	0.074441
14754	122.950000	-0.761385	0.627459	0.171748	-0.761069	0.636241	-0.034997	-0.753948	0.841031	-0.050111	-0.744917	0.858756	0.166625	-0.698828	1.181285	0.079741	-0.688275	1.121778	0.057042	-0.520058	0.685996	-0.136895	-0.627331	1.226804	0.017940	-0.444017	0.961437	0.345103										-0.190968	0.083349	-0.088716	-0.183980	0.084714	0.182068	0.844575	0.662302	-0.074943	0.085302	0.153891	0.074447
14755	122.958333	-0.761845	0.627220	0.171596	-0.761346	0.635954	-0.035269	-0.754579	0.840669	-0.050471	-0.745533	0.858517	0.166302	-0.699824	1.181214	0.079249	-0.689114	1.121610	0.056664	-0.520468	0.686011	-0.137324	-0.628298	1.226586	0.017557	-0.444670	0.961699	0.344654										-0.190968	0.083354	-0.088747	-0.183953	0.084732	0.182143	0.844586	0.662310	-0.074948	0.085304	0.153894	0.074448
14756	122.966667	-0.762151	0.627050	0.171416	-0.761527	0.635693	-0.035482	-0.755305	0.840435	-0.050745	-0.746130	0.858280	0.165980	-0.700651	1.181050	0.078891	-0.690133	1.121460	0.056212	-0.520884	0.686013	-0.137755	-0.629156	1.226539	0.017116	-0.445097	0.961536	0.343951										-0.190953	0.083389	-0.088561	-0.183931	0.084759	0.182208	0.844570	0.662295	-0.074954	0.085301	0.153902	0.074453
14757	122.975000	-0.762316	0.626909	0.171183	-0.762014	0.635386	-0.035817	-0.755669	0.840187	-0.051092	-0.746727	0.858070	0.165652	-0.701526	1.180865	0.078546	-0.690816	1.121309	0.055900	-0.521333	0.686019	-0.138168	-0.630030	1.226432	0.016738	-0.445666	0.961670	0.343486										-0.190973	0.083371	-0.088728	-0.183953	0.084745	0.182301	0.844571	0.662298	-0.074958	0.085298	0.153906	0.074456
14758	122.983333	-0.762630	0.626730	0.170979	-0.762293	0.635105	-0.036102	-0.756261	0.840041	-0.051483	-0.747290	0.857844	0.165322	-0.702464	1.180832	0.078074	-0.691523	1.121110	0.055611	-0.521760	0.686034	-0.138555	-0.630882	1.226295	0.016413	-0.446136	0.961611	0.342883										-0.190975	0.083369	-0.088752	-0.183933	0.084759	0.182353	0.844568	0.662297	-0.074960	0.085303	0.153899	0.074460
14759	122.991667	-0.762940	0.626568	0.170772	-0.762412	0.634718	-0.036443	-0.756584	0.839703	-0.051709	-0.747844	0.857610	0.165008	-0.703290	1.180640	0.077728	-0.692255	1.121024	0.055251	-0.522206	0.686044	-0.138938	-0.631736	1.226109	0.016086	-0.446726	0.961819	0.342496										-0.190953	0.083382	-0.088782	-0.184077	0.084705	0.181958	0.844571	0.662292	-0.074965	0.085302	0.153905	0.074464
14760	123.000000	-0.763245	0.626405	0.170559	-0.762527	0.634363	-0.036772	-0.756985	0.839564	-0.051990	-0.748415	0.857423	0.164706	-0.703982	1.180381	0.077389	-0.693146	1.120892	0.054772	-0.522669	0.686033	-0.139304	-0.632490	1.226107	0.015752	-0.447126	0.961621	0.341858										-0.190976	0.083366	-0.088762	-0.184006	0.084373	0.182848	0.844571	0.662288	-0.074973	0.085299	0.153898	0.074466
14761	123.008333	-0.763686	0.626184	0.170359	-0.763179	0.634299	-0.036943	-0.757659	0.839354	-0.052328	-0.748928	0.857201	0.164392	-0.704820	1.180213	0.077044	-0.693711	1.120708	0.054568	-0.523125	0.686036	-0.139641	-0.633314	1.225977	0.015471	-0.447693	0.961851	0.341498										-0.190982	0.083369	-0.088769	-0.183713	0.085647	0.180961	0.844569	0.662281	-0.074978	0.085301	0.153896	0.074470
14762	123.016667	-0.763986	0.626048	0.170140	-0.763416	0.634021	-0.037224	-0.758100	0.839080	-0.052641	-0.749454	0.856982	0.164094	-0.705667	1.180145	0.076696	-0.694454	1.120503	0.054267	-0.523586	0.686031	-0.139971	-0.634067	1.225894	0.015177	-0.448095	0.961622	0.340848										-0.190980	0.083375	-0.088779	-0.183698	0.085649	0.180998	0.844571	0.662282	-0.074986	0.085300	0.153893	0.074477
14763	123.025000	-0.764266	0.625925	0.169935	-0.763420	0.633723	-0.037476	-0.758775	0.838752	-0.052826	-0.749946	0.856775	0.163785	-0.706312	1.179923	0.076423	-0.695103	1.120389	0.053944	-0.524070	0.686010	-0.140288	-0.634822	1.225798	0.014932	-0.448532	0.961643	0.340361										-0.190979	0.083377	-0.088778	-0.183682	0.085666	0.181031	0.844576	0.662276	-0.074992	0.085302	0.153894	0.074480
14764	123.033333	-0.764540	0.625805	0.169731	-0.763750	0.633591	-0.037632	-0.759179	0.838613	-0.052979	-0.750467	0.856612	0.163515	-0.707065	1.179760	0.076158	-0.695826	1.120254	0.053694	-0.524567	0.685982	-0.140587	-0.635548	1.225703	0.014682	-0.448959	0.961652	0.339870										-0.190978	0.083384	-0.088785	-0.183671	0.085669	0.181071	0.844580	0.662273	-0.074997	0.085298	0.153903	0.074480
14765	123.041667	-0.764671	0.625725	0.169502	-0.764148	0.633310	-0.037931	-0.759823	0.838481	-0.053472	-0.750999	0.856426	0.163272	-0.707729	1.179631	0.075888	-0.696450	1.120173	0.053425	-0.525073	0.685944	-0.140850	-0.636291	1.225569	0.014463	-0.449442	0.961733	0.339474										-0.190976	0.083390	-0.088787	-0.183633	0.085682	0.181135	0.844586	0.662270	-0.075004	0.085302	0.153909	0.074484
14766	123.050000	-0.764925	0.625594	0.169318	-0.764376	0.633088	-0.038126	-0.760196	0.838250	-0.053706	-0.751483	0.856271	0.163001	-0.708393	1.179587	0.075688	-0.697162	1.120017	0.053215	-0.525600	0.685882	-0.141075	-0.637010	1.225430	0.014271	-0.449821	0.961596	0.338920										-0.190975	0.083391	-0.088773	-0.183613	0.085698	0.181190	0.844590	0.662268	-0.075002	0.085303	0.153917	0.074490
14767	123.058333	-0.765173	0.625452	0.169140	-0.764541	0.632866	-0.038296	-0.760998	0.838115	-0.053898	-0.751968	0.856084	0.162722	-0.709043	1.179450	0.075517	-0.697792	1.119939	0.052988	-0.526175	0.685780	-0.141269	-0.637658	1.225528	0.014063	-0.450425	0.961794	0.338567										-0.190973	0.083408	-0.088761	-0.183583	0.085724	0.181227	0.844599	0.662265	-0.075007	0.085303	0.153921	0.074496
14768	123.066667	-0.765568	0.625266	0.169013	-0.764667	0.632612	-0.038459	-0.761249	0.837877	-0.054214	-0.752484	0.855955	0.162491	-0.709733	1.179415	0.075337	-0.698467	1.119882	0.052832	-0.526759	0.685669	-0.141455	-0.638316	1.225499	0.013863	-0.450834	0.961813	0.338237										-0.190976	0.083416	-0.088766	-0.183576	0.085719	0.181290	0.844604	0.662260	-0.075007	0.085304	0.153918	0.074498
14769	123.075000	-0.765797	0.625078	0.168833	-0.764686	0.632180	-0.038775	-0.761702	0.837805	-0.054321	-0.752934	0.855774	0.162232	-0.710346	1.179301	0.075134	-0.699043	1.119783	0.052574	-0.527356	0.685557	-0.141627	-0.638994	1.225397	0.013684	-0.451055	0.961236	0.337521										-0.190977	0.083406	-0.088778	-0.183561	0.085727	0.181328	0.844611	0.662245	-0.075013	0.085302	0.153917	0.074498
14770	123.083333	-0.766039	0.624918	0.168710	-0.765337	0.632148	-0.038780	-0.762363	0.837462	-0.054526	-0.753428	0.855603	0.162001	-0.710968	1.179196	0.074947	-0.699703	1.119703	0.052427	-0.527971	0.685422	-0.141800	-0.639599	1.225299	0.013468	-0.451662	0.961442	0.337358										-0.190978	0.083399	-0.088798	-0.183568	0.085707	0.181367	0.844610	0.662234	-0.075015	0.085299	0.153899	0.074498
14771	123.091667	-0.766201	0.624801	0.168600	-0.765573	0.631857	-0.038939	-0.762864	0.837449	-0.054859	-0.753741	0.855356	0.161642	-0.711552	1.179062	0.074799	-0.700200	1.119640	0.052223	-0.528603	0.685271	-0.142052	-0.640220	1.225216	0.013263	-0.452090	0.961035	0.336821										-0.190985	0.083406	-0.088799	-0.183550	0.085734	0.181360	0.844617	0.662230	-0.075024	0.085297	0.153901	0.074499
14772	123.100000	-0.766369	0.624682	0.168492	-0.765462	0.631433	-0.039152	-0.763221	0.837184	-0.055101	-0.754084	0.855129	0.161330	-0.712099	1.178917	0.074575	-0.700804	1.119506	0.052032	-0.529246	0.685079	-0.142111	-0.640833	1.225160	0.013065	-0.452326	0.960390	0.336313										-0.190986	0.083400	-0.088809	-0.183549	0.085733	0.181371	0.844621	0.662220	-0.075030	0.085294	0.153900	0.074507
14773	123.108333	-0.766583	0.624526	0.168396	-0.765876	0.631277	-0.039203	-0.763773	0.836950	-0.055254	-0.754764	0.855098	0.161299	-0.712619	1.178838	0.074483	-0.701378	1.119320	0.051865	-0.529893	0.684891	-0.142270	-0.641469	1.225022	0.012879	-0.452960	0.960264	0.336133										-0.190985	0.083404	-0.088812	-0.183551	0.085722	0.181383	0.844627	0.662216	-0.075033	0.085296	0.153903	0.074512
14774	123.116667	-0.766796	0.624370	0.168304	-0.766355	0.631113	-0.039229	-0.764321	0.836729	-0.055392	-0.755163	0.854920	0.161089	-0.713190	1.178694	0.074350	-0.701875	1.119182	0.051662	-0.530558	0.684693	-0.142445	-0.642101	1.224758	0.012682	-0.453243	0.959442	0.335718										-0.190984	0.083419	-0.088795	-0.183534	0.085739	0.181380	0.844598	0.662268	-0.074903	0.085295	0.153910	0.074514
14775	123.125000	-0.767073	0.624187	0.168242	-0.766588	0.630844	-0.039321	-0.764983	0.836655	-0.055664	-0.755541	0.854728	0.160864	-0.713666	1.178465	0.074057	-0.702346	1.119061	0.051484	-0.531205	0.684477	-0.142640	-0.642635	1.224806	0.012426	-0.453810	0.959027	0.335681										-0.190984	0.083415	-0.088807	-0.183524	0.085751	0.181370	0.844620	0.662244	-0.074970	0.085299	0.153913	0.074520
14776	123.133333	-0.767355	0.623988	0.168182	-0.766515	0.630397	-0.039494	-0.765398	0.836495	-0.055887	-0.755905	0.854557	0.160655	-0.714233	1.178284	0.073892	-0.702789	1.118896	0.051242	-0.531840	0.684253	-0.142855	-0.643219	1.224649	0.012201	-0.454603	0.958674	0.335707										-0.190978	0.083425	-0.088819	-0.183523	0.085747	0.181386	0.844645	0.662213	-0.075039	0.085300	0.153917	0.074523
14777	123.141667	-0.767554	0.623814	0.168122	-0.766999	0.630237	-0.039471	-0.765867	0.836298	-0.056052	-0.756093	0.854275	0.160291	-0.714718	1.178073	0.073702	-0.703296	1.118631	0.051071	-0.532473	0.684007	-0.143101	-0.643792	1.224499	0.011972	-0.454764	0.957233	0.335409										-0.190954	0.083465	-0.088847	-0.183531	0.085755	0.181396	0.844649	0.662212	-0.075041	0.085300	0.153916	0.074527
14778	123.150000	-0.767768	0.623700	0.168110	-0.767299	0.630087	-0.039411	-0.766452	0.835980	-0.056194	-0.756642	0.854237	0.160261	-0.715187	1.177869	0.073527	-0.703701	1.118457	0.050872	-0.533108	0.683754	-0.143363	-0.644289	1.224294	0.011683	-0.455504	0.956685	0.335721										-0.190973	0.083442	-0.088809	-0.183535	0.085748	0.181400	0.844652	0.662212	-0.075041	0.085300	0.153917	0.074531
14779	123.158333	-0.767828	0.623584	0.168056	-0.767756	0.629802	-0.039524	-0.766694	0.835910	-0.056327	-0.756979	0.854084	0.160081	-0.715635	1.177622	0.073360	-0.704125	1.118274	0.050741	-0.533724	0.683477	-0.143621	-0.644920	1.224182	0.011485	-0.455891	0.955138	0.335555										-0.190979	0.083433	-0.088834	-0.183528	0.085763	0.181385	0.844654	0.662206	-0.075046	0.085295	0.153913	0.074528
14780	123.166667	-0.768030	0.623440	0.168041	-0.768040	0.629513	-0.039550	-0.767183	0.835714	-0.056489	-0.757292	0.853930	0.159913	-0.716043	1.177376	0.073143	-0.704534	1.118003	0.050563	-0.534349	0.683195	-0.143888	-0.645418	1.224044	0.011216	-0.456674	0.954305	0.335994										-0.190980	0.083419	-0.088836	-0.183544	0.085738	0.181400	0.844655	0.662198	-0.075053	0.085293	0.153906	0.074532
14781	123.175000	-0.768243	0.623286	0.168028	-0.768397	0.629297	-0.039547	-0.767691	0.835543	-0.056643	-0.757607	0.853791	0.159756	-0.716457	1.177141	0.072962	-0.704851	1.117744	0.050321	-0.534990	0.682887	-0.144157	-0.645905	1.223844	0.010949	-0.457084	0.952442	0.335923										-0.190983	0.083425	-0.088844	-0.183542	0.085739	0.181383	0.844635	0.662224	-0.074992	0.085289	0.153900	0.074535
14782	123.183333	-0.768596	0.623084	0.168044	-0.768517	0.629075	-0.039490	-0.768098	0.835357	-0.056773	-0.757885	0.853657	0.159574	-0.716792	1.176902	0.072733	-0.705184	1.117557	0.050157	-0.535644	0.682576	-0.144412	-0.646389	1.223634	0.010663	-0.457718	0.950866	0.336176										-0.190985	0.083431	-0.088851	-0.183545	0.085748	0.181372	0.844615	0.662253	-0.074931	0.085286	0.153900	0.074538
14783	123.191667	-0.768804	0.622941	0.168063	-0.768810	0.628830	-0.039506	-0.768316	0.835181	-0.056837	-0.758159	0.853532	0.159415	-0.717154	1.176725	0.072558	-0.705508	1.117383	0.050007	-0.536310	0.682260	-0.144646	-0.646832	1.223513	0.010385	-0.458488	0.949284	0.336574										-0.190986	0.083435	-0.088845	-0.183545	0.085752	0.181380	0.844653	0.662201	-0.075061	0.085283	0.153898	0.074549
14784	123.200000	-0.768867	0.622831	0.168044	-0.768908	0.628420	-0.039632	-0.768560	0.835059	-0.056864	-0.758221	0.853293	0.159084	-0.717455	1.176543	0.072376	-0.705805	1.117112	0.049774	-0.536991	0.681929	-0.144867	-0.647251	1.223359	0.010095	-0.459100	0.947115	0.336743										-0.190935	0.083519	-0.088901	-0.183547	0.085742	0.181373	0.844652	0.662206	-0.075065	0.085279	0.153899	0.074555
14785	123.208333	-0.769057	0.622672	0.168046	-0.769382	0.628296	-0.039560	-0.769072	0.834807	-0.056998	-0.758626	0.853265	0.159035	-0.717724	1.176324	0.072175	-0.706075	1.116972	0.049591	-0.537706	0.681574	-0.145061	-0.647637	1.223189	0.009823	-0.459849	0.944961	0.337085										-0.190964	0.083478	-0.088866	-0.183551	0.085741	0.181388	0.844652	0.662206	-0.075063	0.085277	0.153896	0.074559
14786	123.216667	-0.769252	0.622522	0.168070	-0.769771	0.628104	-0.039572	-0.769685	0.834785	-0.057198	-0.758970	0.853226	0.158959	-0.717984	1.176155	0.071959	-0.706323	1.116742	0.049420	-0.538435	0.681228	-0.145262	-0.647976	1.222991	0.009506	-0.460854	0.943019	0.337702										-0.190988	0.083447	-0.088844	-0.183543	0.085746	0.181368	0.844650	0.662210	-0.075065	0.085273	0.153899	0.074562
14787	123.225000	-0.769590	0.622312	0.168116	-0.769909	0.627818	-0.039566	-0.769646	0.834587	-0.057217	-0.759177	0.853109	0.158767	-0.718230	1.175961	0.071778	-0.706523	1.116595	0.049224	-0.539164	0.680842	-0.145413	-0.648325	1.222785	0.009186	-0.461619	0.940201	0.337948										-0.190964	0.083484	-0.088874	-0.183560	0.085741	0.181382	0.844644	0.662211	-0.075068	0.085272	0.153890	0.074567
14788	123.233333	-0.769756	0.622176	0.168148	-0.769994	0.627533	-0.039576	-0.770176	0.834445	-0.057380	-0.759395	0.852996	0.158574	-0.718402	1.175743	0.071502	-0.706745	1.116333	0.048970	-0.539926	0.680439	-0.145563	-0.648707	1.222491	0.008855	-0.462438	0.937156	0.338209										-0.190937	0.083520	-0.088909	-0.183547	0.085735	0.181369	0.844641	0.662208	-0.075072	0.085270	0.153882	0.074568
14789	123.241667	-0.769773	0.622096	0.168152	-0.770338	0.627426	-0.039466	-0.770765	0.834298	-0.057468	-0.759641	0.852884	0.158392	-0.718585	1.175574	0.071304	-0.706939	1.116203	0.048814	-0.540680	0.680041	-0.145689	-0.648982	1.222469	0.008510	-0.463538	0.934284	0.338755										-0.190988	0.083456	-0.088865	-0.183546	0.085754	0.181349	0.844640	0.662210	-0.075075	0.085269	0.153880	0.074571
14790	123.250000	-0.769921	0.621967	0.168177	-0.770438	0.627116	-0.039533	-0.770749	0.834280	-0.057472	-0.759873	0.852793	0.158228	-0.718768	1.175414	0.071105	-0.707123	1.116042	0.048677	-0.541452	0.679626	-0.145819	-0.649294	1.222215	0.008187	-0.464489	0.930755	0.339033										-0.190993	0.083455	-0.088875	-0.183548	0.085747	0.181347	0.844634	0.662213	-0.075075	0.085267	0.153880	0.074572
14791	123.258333	-0.770053	0.621852	0.168198	-0.770969	0.627123	-0.039329	-0.771190	0.834069	-0.057734	-0.760087	0.852691	0.158035	-0.718939	1.175153	0.070897	-0.707222	1.115800	0.048474	-0.542216	0.679186	-0.145928	-0.649592	1.222067	0.007834	-0.465624	0.927164	0.339426										-0.190987	0.083461	-0.088883	-0.183560	0.085735	0.181356	0.844634	0.662215	-0.075076	0.085269	0.153875	0.074578
14792	123.266667	-0.770183	0.621743	0.168240	-0.770983	0.626736	-0.039466	-0.771762	0.834111	-0.057732	-0.760316	0.852604	0.157834	-0.719076	1.174940	0.070722	-0.707352	1.115550	0.048287	-0.542984	0.678730	-0.146027	-0.649886	1.221863	0.007433	-0.466841	0.923336	0.339816										-0.190989	0.083458	-0.088884	-0.183560	0.085733	0.181338	0.844631	0.662219	-0.075073	0.085268	0.153872	0.074582
14793	123.275000	-0.770290	0.621636	0.168246	-0.771532	0.626759	-0.039311	-0.771831	0.833833	-0.057951	-0.760404	0.852411	0.157519	-0.719185	1.174716	0.070572	-0.707446	1.115288	0.048085	-0.543730	0.678261	-0.146127	-0.650183	1.221627	0.007091	-0.468098	0.919119	0.340108										-0.190987	0.083465	-0.088876	-0.183558	0.085735	0.181333	0.844607	0.662256	-0.075005	0.085268	0.153875	0.074585
14794	123.283333	-0.770393	0.621534	0.168257	-0.771805	0.626568	-0.039349	-0.772099	0.833645	-0.058130	-0.760508	0.852248	0.157208	-0.719153	1.174348	0.070404	-0.707544	1.115049	0.047943	-0.544482	0.677788	-0.146214	-0.650450	1.221444	0.006715	-0.469427	0.914645	0.340354										-0.190988	0.083466	-0.088883	-0.183576	0.085717	0.181346	0.844619	0.662234	-0.075068	0.085265	0.153876	0.074589
14795	123.291667	-0.770623	0.621387	0.168282	-0.772022	0.626365	-0.039327	-0.772664	0.833459	-0.058329	-0.760958	0.852259	0.157188	-0.719237	1.174097	0.070192	-0.707622	1.114848	0.047785	-0.545217	0.677298	-0.146305	-0.650730	1.221248	0.006350	-0.470981	0.910030	0.340648										-0.190936	0.083547	-0.088948	-0.183574	0.085715	0.181339	0.844593	0.662263	-0.075003	0.085268	0.153872	0.074600
14796	123.300000	-0.770557	0.621364	0.168260	-0.772073	0.626204	-0.039244	-0.772943	0.833508	-0.058396	-0.761232	0.852158	0.156987	-0.719291	1.173890	0.070003	-0.707689	1.114564	0.047594	-0.545940	0.676786	-0.146395	-0.650999	1.221017	0.005945	-0.473111	0.905770	0.341221										-0.190987	0.083483	-0.088876	-0.183572	0.085721	0.181326	0.844605	0.662241	-0.075065	0.085270	0.153877	0.074606
14797	123.308333	-0.770691	0.621263	0.168275	-0.772146	0.625951	-0.039323	-0.772902	0.833213	-0.058650	-0.761256	0.851905	0.156555	-0.719317	1.173602	0.069829	-0.707756	1.114343	0.047447	-0.546663	0.676304	-0.146686	-0.651248	1.220785	0.005563	-0.474944	0.900721	0.341411										-0.190989	0.083473	-0.088904	-0.183571	0.085723	0.181315	0.844597	0.662246	-0.075067	0.085269	0.153878	0.074616
14798	123.316667	-0.770823	0.621181	0.168292	-0.772202	0.625701	-0.039397	-0.772898	0.833011	-0.058712	-0.761490	0.851775	0.156317	-0.719342	1.173359	0.069691	-0.707945	1.114090	0.047438	-0.547357	0.675756	-0.146579	-0.651497	1.220562	0.005179	-0.476899	0.895517	0.341570										-0.190935	0.083555	-0.088972	-0.183571	0.085714	0.181303	0.844594	0.662251	-0.075067	0.085269	0.153874	0.074623
14799	123.325000	-0.770809	0.621150	0.168271	-0.772333	0.625534	-0.039420	-0.773413	0.832913	-0.059079	-0.761686	0.851626	0.156028	-0.719395	1.173130	0.069562	-0.707952	1.113764	0.047307	-0.548054	0.675263	-0.146762	-0.651732	1.220280	0.004744	-0.478975	0.890134	0.341658										-0.190988	0.083472	-0.088921	-0.183574	0.085719	0.181302	0.844589	0.662252	-0.075069	0.085266	0.153871	0.074624
14800	123.333333	-0.770793	0.621111	0.168243	-0.772912	0.625582	-0.039325	-0.773649	0.832865	-0.059185	-0.761922	0.851481	0.155764	-0.719407	1.172863	0.069408	-0.707928	1.113453	0.047176	-0.548740	0.674777	-0.146955	-0.651961	1.220011	0.004329	-0.481165	0.884637	0.341713										-0.190986	0.083477	-0.088932	-0.183570	0.085710	0.181301	0.844544	0.662314	-0.074936	0.085267	0.153868	0.074629
14801	123.341667	-0.770858	0.621048	0.168224	-0.772833	0.625334	-0.039416	-0.773872	0.832840	-0.059295	-0.762164	0.851320	0.155502	-0.719272	1.172500	0.069275	-0.707865	1.113159	0.047055	-0.549390	0.674202	-0.146819	-0.652209	1.219604	0.003936	-0.483462	0.878962	0.341646										-0.190955	0.083514	-0.088962	-0.183568	0.085709	0.181285	0.844578	0.662263	-0.075066	0.085263	0.153869	0.074632
14802	123.350000	-0.770923	0.620974	0.168196	-0.772738	0.625094	-0.039513	-0.774148	0.832603	-0.059706	-0.762471	0.851201	0.155267	-0.719136	1.172086	0.069009	-0.707647	1.112806	0.046799	-0.550019	0.673690	-0.146880	-0.652380	1.219372	0.003467	-0.485866	0.873166	0.341475										-0.190978	0.083486	-0.088947	-0.183574	0.085707	0.181291	0.844578	0.662267	-0.075067	0.085267	0.153868	0.074628
14803	123.358333	-0.771058	0.620851	0.168160	-0.773123	0.625146	-0.039440	-0.774207	0.832438	-0.059867	-0.762694	0.851031	0.154987	-0.719063	1.171830	0.068863	-0.707516	1.112563	0.046719	-0.550645	0.673157	-0.146923	-0.652532	1.218975	0.003041	-0.488156	0.866157	0.340429										-0.190960	0.083511	-0.088976	-0.183573	0.085697	0.181294	0.844577	0.662270	-0.075062	0.085266	0.153869	0.074631
14804	123.366667	-0.771064	0.620826	0.168121	-0.772956	0.624846	-0.039610	-0.774181	0.832457	-0.060065	-0.762914	0.850868	0.154709	-0.718967	1.171525	0.068743	-0.707376	1.112292	0.046597	-0.551267	0.672630	-0.146955	-0.652713	1.218629	0.002634	-0.490890	0.859752	0.339687										-0.190959	0.083504	-0.088767	-0.183578	0.085693	0.181296	0.844538	0.662333	-0.074926	0.085264	0.153876	0.074626
14805	123.375000	-0.771143	0.620746	0.168076	-0.773045	0.624739	-0.039643	-0.774296	0.832341	-0.060395	-0.763130	0.850710	0.154429	-0.718823	1.171301	0.068534	-0.707249	1.111969	0.046465	-0.551848	0.672187	-0.147109	-0.652764	1.218562	0.002202	-0.493783	0.853410	0.338937										-0.190935	0.083531	-0.088882	-0.183571	0.085720	0.181280	0.844575	0.662280	-0.075057	0.085266	0.153873	0.074626
14806	123.383333	-0.771228	0.620673	0.168028	-0.773112	0.624623	-0.039702	-0.774401	0.832346	-0.060590	-0.763325	0.850529	0.154109	-0.718678	1.171102	0.068384	-0.707320	1.111732	0.046493	-0.552422	0.671749	-0.147273	-0.652836	1.218331	0.001829	-0.496831	0.846997	0.338055										-0.190919	0.083570	-0.089004	-0.183587	0.085699	0.181300	0.844575	0.662277	-0.075055	0.085266	0.153868	0.074626
14807	123.391667	-0.771331	0.620600	0.167967	-0.773383	0.624722	-0.039608	-0.774498	0.832290	-0.060774	-0.763575	0.850390	0.153849	-0.718521	1.170879	0.068308	-0.707093	1.111538	0.046397	-0.552955	0.671279	-0.147330	-0.652870	1.218019	0.001425	-0.500067	0.840525	0.337020										-0.190942	0.083510	-0.088906	-0.183575	0.085701	0.181296	0.844556	0.662305	-0.074988	0.085264	0.153866	0.074633
14808	123.400000	-0.771433	0.620529	0.167909	-0.773455	0.624627	-0.039680	-0.774459	0.832336	-0.061078	-0.763852	0.850259	0.153568	-0.718340	1.170617	0.068182	-0.707025	1.111320	0.046378	-0.553471	0.670817	-0.147392	-0.652901	1.217679	0.001042	-0.503458	0.834063	0.335866										-0.190954	0.083502	-0.088781	-0.183576	0.085700	0.181283	0.844573	0.662276	-0.075057	0.085266	0.153867	0.074643
14809	123.408333	-0.771534	0.620461	0.167850	-0.773534	0.624534	-0.039770	-0.774200	0.832307	-0.061326	-0.764088	0.850113	0.153268	-0.718148	1.170415	0.068066	-0.706855	1.110986	0.046365	-0.553943	0.670377	-0.147467	-0.652955	1.217348	0.000674	-0.507029	0.827616	0.334559										-0.191034	0.083503	-0.088892	-0.183582	0.085693	0.181295	0.844574	0.662276	-0.075056	0.085265	0.153860	0.074639
14810	123.416667	-0.771636	0.620387	0.167777	-0.773406	0.624225	-0.040041	-0.774223	0.832287	-0.061419	-0.764326	0.849987	0.152970	-0.717973	1.170150	0.068017	-0.706634	1.110727	0.046336	-0.554403	0.669949	-0.147553	-0.652977	1.217118	0.000312	-0.510732	0.821228	0.333147										-0.190997	0.083469	-0.088961	-0.183568	0.085712	0.181272	0.844571	0.662278	-0.075058	0.085268	0.153856	0.074645
14811	123.425000	-0.771750	0.620307	0.167691	-0.773489	0.624128	-0.040147	-0.774478	0.832390	-0.062018	-0.764536	0.849829	0.152621	-0.717710	1.169900	0.067881	-0.706342	1.110457	0.046357	-0.554846	0.669531	-0.147647	-0.652955	1.216859	-0.000035	-0.514571	0.814945	0.331585										-0.190977	0.083482	-0.088955	-0.183576	0.085706	0.181286	0.844566	0.662280	-0.075058	0.085267	0.153862	0.074636
14812	123.433333	-0.772007	0.620167	0.167621	-0.773925	0.624194	-0.040197	-0.774403	0.832467	-0.062320	-0.764797	0.849688	0.152300	-0.717455	1.169639	0.067796	-0.706054	1.110164	0.046337	-0.555251	0.669147	-0.147765	-0.652948	1.216509	-0.000342	-0.518516	0.808770	0.329945										-0.190923	0.083559	-0.089014	-0.183569	0.085711	0.181283	0.844564	0.662284	-0.075060	0.085272	0.153860	0.074633
14813	123.441667	-0.772153	0.620058	0.167524	-0.773658	0.623925	-0.040378	-0.774338	0.832444	-0.062539	-0.765130	0.849574	0.151987	-0.717252	1.169369	0.067784	-0.705647	1.109785	0.046318	-0.555656	0.668773	-0.147886	-0.652829	1.216133	-0.000641	-0.522547	0.802759	0.328221										-0.191064	0.083469	-0.088764	-0.183573	0.085710	0.181293	0.844544	0.662318	-0.074996	0.085269	0.153868	0.074635
14814	123.450000	-0.772168	0.620023	0.167408	-0.773981	0.624034	-0.040341	-0.773969	0.832647	-0.062959	-0.765389	0.849429	0.151630	-0.717158	1.169201	0.067755	-0.705362	1.109492	0.046400	-0.556043	0.668424	-0.148023	-0.652780	1.215772	-0.000860	-0.526622	0.796886	0.326438										-0.190976	0.083501	-0.088926	-0.183577	0.085718	0.181294	0.844557	0.662296	-0.075066	0.085268	0.153872	0.074641
14815	123.458333	-0.772488	0.619858	0.167335	-0.774271	0.623950	-0.040513	-0.774100	0.832797	-0.063272	-0.765655	0.849279	0.151272	-0.716847	1.168811	0.067697	-0.705021	1.109103	0.046501	-0.556406	0.668084	-0.148196	-0.652716	1.215425	-0.001089	-0.530729	0.791194	0.324563										-0.190975	0.083498	-0.088947	-0.183581	0.085713	0.181306	0.844554	0.662288	-0.075070	0.085272	0.153867	0.074640
14816	123.466667	-0.772686	0.619763	0.167231	-0.774376	0.623871	-0.040631	-0.773762	0.832839	-0.063529	-0.765913	0.849124	0.150897	-0.716560	1.168417	0.067744	-0.704633	1.108706	0.046635	-0.556767	0.667749	-0.148396	-0.652602	1.215002	-0.001291	-0.534852	0.785642	0.322596										-0.190979	0.083493	-0.088941	-0.183584	0.085718	0.181307	0.844553	0.662288	-0.075078	0.085275	0.153865	0.074640
14817	123.475000	-0.772752	0.619710	0.167094	-0.774284	0.623781	-0.040726	-0.773319	0.833112	-0.063804	-0.766141	0.848956	0.150486	-0.716122	1.167865	0.067798	-0.704199	1.108241	0.046761	-0.557085	0.667436	-0.148593	-0.652507	1.214607	-0.001430	-0.539005	0.780231	0.320508										-0.190983	0.083489	-0.088936	-0.183578	0.085723	0.181308	0.844551	0.662287	-0.075085	0.085276	0.153859	0.074641
14818	123.483333	-0.772971	0.619597	0.166972	-0.774192	0.623494	-0.041043	-0.773266	0.833368	-0.064308	-0.766379	0.848796	0.150046	-0.715867	1.167662	0.067929	-0.703734	1.107804	0.046934	-0.557393	0.667114	-0.148808	-0.652380	1.214181	-0.001544	-0.543178	0.774963	0.318317										-0.190985	0.083492	-0.088937	-0.183588	0.085719	0.181323	0.844546	0.662283	-0.075095	0.085276	0.153859	0.074638
14819	123.491667	-0.773214	0.619480	0.166839	-0.774277	0.623403	-0.041204	-0.773273	0.833507	-0.064760	-0.766650	0.848661	0.149632	-0.715487	1.167075	0.067898	-0.703287	1.107377	0.047107	-0.557696	0.666915	-0.149099	-0.652239	1.213917	-0.001661	-0.547431	0.769856	0.315984										-0.190935	0.083563	-0.088986	-0.183583	0.085727	0.181315	0.844544	0.662278	-0.075105	0.085278	0.153865	0.074634
14820	123.500000	-0.773466	0.619356	0.166695	-0.774596	0.623513	-0.041229	-0.773001	0.833754	-0.065205	-0.766907	0.848532	0.149213	-0.715081	1.166538	0.068074	-0.702806	1.106860	0.047258	-0.557958	0.666514	-0.149343	-0.652069	1.213389	-0.001692	-0.551713	0.764885	0.313555										-0.190923	0.083535	-0.089000	-0.183579	0.085734	0.181320	0.844507	0.662333	-0.074979	0.085276	0.153872	0.074630
14821	123.508333	-0.773721	0.619223	0.166546	-0.774698	0.623448	-0.041419	-0.772703	0.833982	-0.065488	-0.767143	0.848403	0.148763	-0.714847	1.166151	0.068090	-0.702274	1.106441	0.047451	-0.558213	0.666322	-0.149519	-0.651982	1.212949	-0.001681	-0.556051	0.760108	0.311032										-0.190988	0.083491	-0.088900	-0.183582	0.085738	0.181336	0.844525	0.662309	-0.075047	0.085283	0.153876	0.074620
14822	123.516667	-0.773979	0.619091	0.166391	-0.775006	0.623405	-0.041642	-0.772307	0.834280	-0.065899	-0.767407	0.848323	0.148342	-0.714350	1.165607	0.068294	-0.701798	1.106004	0.047663	-0.558492	0.666183	-0.149950	-0.651660	1.212619	-0.001654	-0.560405	0.755495	0.308457										-0.190938	0.083566	-0.088954	-0.183586	0.085727	0.181358	0.844543	0.662288	-0.075109	0.085291	0.153878	0.074615
14823	123.525000	-0.774246	0.618975	0.166242	-0.775072	0.623334	-0.041854	-0.772161	0.834473	-0.066284	-0.767905	0.848454	0.148099	-0.714081	1.165302	0.068359	-0.701313	1.105570	0.047852	-0.558748	0.665910	-0.150217	-0.651492	1.212339	-0.001575	-0.564725	0.751118	0.305878										-0.190964	0.083528	-0.088922	-0.183570	0.085756	0.181351	0.844546	0.662288	-0.075112	0.085288	0.153874	0.074608
14824	123.533333	-0.774514	0.618858	0.166074	-0.774981	0.623285	-0.042002	-0.771865	0.834731	-0.066656	-0.768500	0.848674	0.147913	-0.713706	1.164828	0.068540	-0.700745	1.105163	0.047950	-0.559018	0.665662	-0.150501	-0.651162	1.211924	-0.001514	-0.568999	0.746943	0.303347										-0.190937	0.083544	-0.088968	-0.183569	0.085765	0.181355	0.844549	0.662288	-0.075109	0.085286	0.153874	0.074600
14825	123.541667	-0.774774	0.618752	0.165912	-0.775054	0.623226	-0.042221	-0.771383	0.835075	-0.066997	-0.768796	0.848689	0.147491	-0.713276	1.164404	0.068647	-0.700272	1.104724	0.048202	-0.559260	0.665433	-0.150781	-0.650877	1.211604	-0.001388	-0.573180	0.743045	0.300932										-0.190996	0.083494	-0.088883	-0.183568	0.085769	0.181357	0.844551	0.662290	-0.075105	0.085294	0.153876	0.074604
14826	123.550000	-0.775050	0.618655	0.165744	-0.775119	0.623172	-0.042444	-0.771114	0.835300	-0.067420	-0.769052	0.848692	0.147058	-0.712857	1.163978	0.068886	-0.699712	1.104318	0.048362	-0.559471	0.665175	-0.150816	-0.650565	1.211276	-0.001241	-0.577266	0.739372	0.298612										-0.191002	0.083494	-0.088879	-0.183563	0.085766	0.181403	0.844554	0.662286	-0.075103	0.085298	0.153875	0.074608
14827	123.558333	-0.775316	0.618554	0.165569	-0.775294	0.623132	-0.042673	-0.770865	0.835495	-0.067693	-0.769278	0.848735	0.146611	-0.712458	1.163559	0.069051	-0.699230	1.103903	0.048571	-0.559749	0.665003	-0.151212	-0.650249	1.210953	-0.001064	-0.581216	0.736003	0.296461										-0.191004	0.083493	-0.088878	-0.183535	0.085762	0.181484	0.844560	0.662285	-0.075101	0.085303	0.153877	0.074596
14828	123.566667	-0.775568	0.618460	0.165398	-0.775273	0.623108	-0.042864	-0.770526	0.835746	-0.068063	-0.769515	0.848765	0.146133	-0.712016	1.163142	0.069203	-0.698705	1.103503	0.048807	-0.560008	0.664836	-0.151599	-0.649887	1.210669	-0.000875	-0.585046	0.732855	0.294440										-0.190993	0.083500	-0.088696	-0.183492	0.085769	0.181581	0.844563	0.662284	-0.075092	0.085308	0.153886	0.074584
14829	123.575000	-0.775812	0.618362	0.165207	-0.775333	0.623096	-0.043067	-0.769922	0.836004	-0.068440	-0.769826	0.848839	0.145722	-0.711615	1.162745	0.069450	-0.698163	1.103177	0.048998	-0.560233	0.664667	-0.151843	-0.649569	1.210371	-0.000637	-0.588689	0.730042	0.292625										-0.191015	0.083484	-0.088861	-0.183480	0.085757	0.181718	0.844567	0.662284	-0.075087	0.085311	0.153891	0.074572
14830	123.583333	-0.776208	0.618200	0.165027	-0.775181	0.622898	-0.043428	-0.769799	0.836340	-0.068700	-0.769964	0.848862	0.145184	-0.711131	1.162523	0.069775	-0.697612	1.102878	0.049183	-0.560443	0.664510	-0.152075	-0.649155	1.210093	-0.000468	-0.592187	0.727460	0.290974										-0.191014	0.083484	-0.088849	-0.183435	0.085787	0.181797	0.844575	0.662285	-0.075075	0.085317	0.153896	0.074562
14831	123.591667	-0.776364	0.618170	0.164835	-0.775295	0.623008	-0.043533	-0.769417	0.836628	-0.069138	-0.770142	0.848927	0.144702	-0.710713	1.162115	0.069840	-0.697068	1.102552	0.049343	-0.560627	0.664378	-0.152300	-0.648759	1.209953	-0.000183	-0.595470	0.725169	0.289544										-0.191012	0.083488	-0.088827	-0.183422	0.085794	0.181889	0.844563	0.662314	-0.074995	0.085319	0.153907	0.074549
14832	123.600000	-0.776516	0.618157	0.164638	-0.775413	0.623119	-0.043638	-0.769100	0.836929	-0.069581	-0.770462	0.849066	0.144318	-0.710052	1.161762	0.070055	-0.696587	1.102264	0.049519	-0.560754	0.664216	-0.152265	-0.648264	1.209800	0.000119	-0.598594	0.723101	0.288305										-0.191014	0.083489	-0.088806	-0.183415	0.085790	0.181950	0.844586	0.662283	-0.075045	0.085324	0.153902	0.074539
14833	123.608333	-0.776713	0.618126	0.164440	-0.775423	0.623132	-0.043823	-0.768810	0.837145	-0.069858	-0.770643	0.849106	0.143848	-0.709776	1.161622	0.070263	-0.696094	1.102087	0.049666	-0.560905	0.664103	-0.152476	-0.647735	1.209585	0.000370	-0.601492	0.721291	0.287303										-0.191012	0.083482	-0.088807	-0.183392	0.085823	0.181974	0.844589	0.662283	-0.075032	0.085329	0.153902	0.074528
14834	123.616667	-0.776901	0.618101	0.164238	-0.775427	0.623142	-0.044021	-0.768542	0.837357	-0.070163	-0.770732	0.849235	0.143409	-0.709287	1.161481	0.070416	-0.695617	1.101941	0.049857	-0.561025	0.664008	-0.152690	-0.647196	1.209458	0.000677	-0.604222	0.719681	0.286491										-0.191013	0.083483	-0.088815	-0.183382	0.085826	0.181981	0.844594	0.662286	-0.075020	0.085331	0.153901	0.074523
14835	123.625000	-0.776987	0.617964	0.163923	-0.775426	0.623160	-0.044227	-0.768193	0.837631	-0.070506	-0.770932	0.849472	0.143070	-0.708734	1.161242	0.070637	-0.695097	1.101777	0.049962	-0.561136	0.663973	-0.153041	-0.646659	1.209353	0.000944	-0.606714	0.718309	0.285956										-0.191018	0.083483	-0.088799	-0.183374	0.085846	0.181990	0.844574	0.662313	-0.074944	0.085330	0.153902	0.074525
14836	123.633333	-0.777070	0.617839	0.163602	-0.775417	0.623180	-0.044447	-0.767846	0.837931	-0.070856	-0.770832	0.849538	0.142589	-0.708348	1.161143	0.070783	-0.694667	1.101646	0.050112	-0.561228	0.663948	-0.153390	-0.646143	1.209274	0.001248	-0.609002	0.717104	0.285660										-0.191023	0.083476	-0.088809	-0.183371	0.085855	0.182006	0.844594	0.662288	-0.075005	0.085335	0.153904	0.074522
14837	123.641667	-0.777213	0.617811	0.163353	-0.775334	0.623172	-0.044733	-0.767653	0.838078	-0.071098	-0.770837	0.849734	0.142237	-0.707827	1.160958	0.070992	-0.694189	1.101506	0.050259	-0.561266	0.663917	-0.153615	-0.645556	1.209122	0.001483	-0.611014	0.716122	0.285618										-0.191021	0.083473	-0.088799	-0.183376	0.085869	0.182028	0.844594	0.662292	-0.074996	0.085339	0.153908	0.074530
14838	123.650000	-0.777359	0.617779	0.163099	-0.775118	0.623011	-0.045113	-0.767382	0.838304	-0.071348	-0.770790	0.849925	0.141907	-0.707473	1.160853	0.071152	-0.693697	1.101364	0.050400	-0.561283	0.663885	-0.153832	-0.645010	1.209026	0.001759	-0.612829	0.715312	0.285739										-0.191024	0.083470	-0.088794	-0.183357	0.085903	0.182030	0.844592	0.662295	-0.074988	0.085339	0.153915	0.074537
14839	123.658333	-0.777497	0.617735	0.162853	-0.775286	0.623229	-0.045165	-0.767045	0.838575	-0.071533	-0.770695	0.849998	0.141564	-0.706889	1.160624	0.071202	-0.693205	1.101239	0.050482	-0.561291	0.663879	-0.154080	-0.644513	1.208974	0.002044	-0.614524	0.714773	0.286265										-0.191026	0.083476	-0.088777	-0.183363	0.085907	0.182064	0.844555	0.662352	-0.074850	0.085344	0.153925	0.074542
14840	123.666667	-0.777632	0.617683	0.162616	-0.775227	0.623258	-0.045370	-0.766832	0.838761	-0.071782	-0.770602	0.850103	0.141314	-0.706509	1.160553	0.071376	-0.692746	1.101127	0.050604	-0.561281	0.663886	-0.154323	-0.643932	1.208868	0.002346	-0.615744	0.714245	0.286487										-0.191027	0.083468	-0.088778	-0.183359	0.085917	0.182090	0.844590	0.662299	-0.074976	0.085349	0.153928	0.074552
14841	123.675000	-0.777737	0.617644	0.162419	-0.775076	0.623198	-0.045618	-0.766482	0.839020	-0.071940	-0.770447	0.850185	0.141128	-0.705925	1.160330	0.071583	-0.692275	1.101046	0.050716	-0.561259	0.663910	-0.154563	-0.643366	1.208825	0.002670	-0.616848	0.713979	0.287083										-0.191028	0.083470	-0.088772	-0.183347	0.085930	0.182117	0.844606	0.662317	-0.074974	0.085351	0.153928	0.074567
14842	123.683333	-0.777805	0.617635	0.162254	-0.775105	0.623326	-0.045692	-0.766236	0.839203	-0.072090	-0.770117	0.850198	0.140899	-0.705593	1.160342	0.071740	-0.691869	1.100890	0.050860	-0.561225	0.663915	-0.154782	-0.642857	1.208887	0.002953	-0.617858	0.713853	0.287961										-0.190981	0.083509	-0.088837	-0.183319	0.085934	0.182177	0.844590	0.662304	-0.074968	0.085354	0.153927	0.074578
14843	123.691667	-0.777817	0.617661	0.162132	-0.775008	0.623366	-0.045816	-0.765956	0.839350	-0.072210	-0.769927	0.850212	0.140825	-0.705168	1.160251	0.071882	-0.691368	1.100797	0.050913	-0.561191	0.663935	-0.154990	-0.642280	1.208797	0.003239	-0.618494	0.713833	0.288775										-0.191030	0.083470	-0.088759	-0.183294	0.085917	0.182254	0.844566	0.662333	-0.074906	0.085359	0.153932	0.074590
14844	123.700000	-0.777784	0.617724	0.162035	-0.775115	0.623425	-0.045935	-0.765757	0.839497	-0.072291	-0.769736	0.850232	0.140806	-0.704598	1.160103	0.072063	-0.690951	1.100869	0.051101	-0.561156	0.663940	-0.155174	-0.641754	1.209057	0.003499	-0.618947	0.713734	0.289506										-0.191031	0.083471	-0.088753	-0.183264	0.085950	0.182286	0.844586	0.662308	-0.074977	0.085363	0.153931	0.074600
14845	123.708333	-0.777828	0.617756	0.161997	-0.775032	0.623490	-0.045964	-0.765491	0.839651	-0.072326	-0.769436	0.850256	0.140788	-0.704192	1.160063	0.072237	-0.690530	1.100876	0.051192	-0.561126	0.663933	-0.155321	-0.641280	1.208847	0.003894	-0.619180	0.713978	0.290473										-0.191033	0.083463	-0.088774	-0.183238	0.085954	0.182337	0.844600	0.662324	-0.074979	0.085371	0.153931	0.074608
14846	123.716667	-0.777560	0.617931	0.161939	-0.774799	0.623573	-0.045884	-0.765255	0.839772	-0.072290	-0.769182	0.850254	0.140838	-0.703787	1.160024	0.072436	-0.690085	1.100769	0.051230	-0.561105	0.663914	-0.155430	-0.640699	1.208835	0.004182	-0.619283	0.714235	0.291388										-0.191038	0.083457	-0.088768	-0.183225	0.085941	0.182399	0.844544	0.662364	-0.074848	0.085365	0.153941	0.074612
14847	123.725000	-0.777381	0.618069	0.161944	-0.774803	0.623643	-0.045877	-0.765024	0.839865	-0.072255	-0.768846	0.850244	0.140882	-0.703385	1.160074	0.072644	-0.689722	1.100869	0.051437	-0.561094	0.663871	-0.155486	-0.640184	1.209104	0.004417	-0.619240	0.714428	0.292190										-0.191032	0.083453	-0.088747	-0.183501	0.084636	0.184365	0.844587	0.662310	-0.074982	0.085377	0.153949	0.074613
14848	123.733333	-0.777178	0.618203	0.161969	-0.774392	0.623528	-0.045943	-0.764794	0.839942	-0.072178	-0.768612	0.850279	0.141004	-0.702988	1.160087	0.072847	-0.689384	1.100900	0.051546	-0.561095	0.663818	-0.155495	-0.639798	1.209200	0.004800	-0.618979	0.714598	0.292751										-0.191034	0.083449	-0.088754	-0.183205	0.085970	0.182433	0.844593	0.662310	-0.074981	0.085381	0.153951	0.074618
14849	123.741667	-0.776967	0.618337	0.162032	-0.774301	0.623614	-0.045854	-0.764570	0.840029	-0.072036	-0.768253	0.850307	0.141085	-0.702554	1.160147	0.073051	-0.688995	1.101038	0.051660	-0.561112	0.663742	-0.155444	-0.639240	1.209098	0.005094	-0.618784	0.714791	0.293412										-0.191011	0.083468	-0.088784	-0.183344	0.085309	0.183421	0.844599	0.662308	-0.074985	0.085384	0.153959	0.074621
14850	123.750000	-0.776749	0.618467	0.162117	-0.774405	0.623901	-0.045578	-0.764269	0.840159	-0.072019	-0.768028	0.850332	0.141241	-0.702123	1.160175	0.073260	-0.688631	1.101096	0.051770	-0.561142	0.663645	-0.155350	-0.638772	1.209217	0.005421	-0.618547	0.714959	0.293979										-0.191032	0.083456	-0.088757	-0.183488	0.084643	0.184405	0.844603	0.662308	-0.074992	0.085384	0.153957	0.074622
14851	123.758333	-0.776504	0.618609	0.162234	-0.774185	0.623903	-0.045510	-0.764098	0.840164	-0.071832	-0.767716	0.850366	0.141376	-0.701740	1.160327	0.073462	-0.688325	1.101195	0.051927	-0.561190	0.663532	-0.155201	-0.638284	1.209476	0.005663	-0.618286	0.715094	0.294451										-0.191009	0.083474	-0.088778	-0.183488	0.084639	0.184394	0.844607	0.662300	-0.075002	0.085389	0.153961	0.074619
14852	123.766667	-0.776260	0.618748	0.162370	-0.774121	0.624111	-0.045281	-0.763962	0.840154	-0.071588	-0.767512	0.850485	0.141591	-0.701388	1.160447	0.073715	-0.688043	1.101364	0.052082	-0.561254	0.663399	-0.155009	-0.637834	1.209501	0.006010	-0.617992	0.715208	0.294847										-0.191030	0.083448	-0.088759	-0.183483	0.084634	0.184393	0.844609	0.662294	-0.075010	0.085394	0.153960	0.074613
14853	123.775000	-0.776013	0.618873	0.162509	-0.774014	0.624241	-0.045059	-0.763732	0.840214	-0.071499	-0.767280	0.850543	0.141779	-0.701006	1.160600	0.073862	-0.687751	1.101564	0.052224	-0.561335	0.663246	-0.154773	-0.637391	1.209630	0.006291	-0.617793	0.715286	0.295304										-0.191033	0.083451	-0.088770	-0.183345	0.085274	0.183393	0.844610	0.662333	-0.074962	0.085390	0.153953	0.074596
14854	123.783333	-0.775787	0.619002	0.162666	-0.774076	0.624390	-0.044871	-0.763637	0.840176	-0.071250	-0.767061	0.850600	0.141973	-0.700660	1.160740	0.074014	-0.687312	1.101778	0.052244	-0.561420	0.663081	-0.154502	-0.636913	1.209870	0.006474	-0.617434	0.715373	0.295544										-0.191032	0.083449	-0.088783	-0.183495	0.084596	0.184367	0.844612	0.662289	-0.075038	0.085392	0.153955	0.074580
14855	123.791667	-0.775540	0.619114	0.162820	-0.773895	0.624454	-0.044707	-0.763462	0.840178	-0.071062	-0.766754	0.850648	0.142136	-0.700328	1.160906	0.074259	-0.687014	1.101870	0.052345	-0.561501	0.662920	-0.154211	-0.636525	1.209858	0.006760	-0.616888	0.715414	0.295514										-0.191033	0.083440	-0.088784	-0.183482	0.084585	0.184351	0.844612	0.662291	-0.075053	0.085393	0.153953	0.074571
14856	123.800000	-0.775301	0.619208	0.162974	-0.773718	0.624573	-0.044531	-0.763282	0.840208	-0.070822	-0.766509	0.850715	0.142334	-0.700012	1.161020	0.074426	-0.686933	1.101983	0.052612	-0.561591	0.662762	-0.153893	-0.636144	1.209899	0.006951	-0.616450	0.715431	0.295581										-0.191034	0.083445	-0.088797	-0.183173	0.085952	0.182359	0.844611	0.662289	-0.075066	0.085395	0.153953	0.074564
14857	123.808333	-0.775072	0.619286	0.163145	-0.773313	0.624569	-0.044355	-0.763099	0.840248	-0.070653	-0.766102	0.850753	0.142445	-0.699687	1.161123	0.074503	-0.686580	1.102046	0.052705	-0.561672	0.662615	-0.153557	-0.635837	1.210012	0.007131	-0.615956	0.715442	0.295613										-0.191034	0.083449	-0.088786	-0.183481	0.084582	0.184331	0.844612	0.662290	-0.075073	0.085394	0.153950	0.074560
14858	123.816667	-0.774865	0.619364	0.163330	-0.773075	0.624571	-0.044235	-0.763029	0.840237	-0.070349	-0.765880	0.850824	0.142669	-0.699407	1.161217	0.074654	-0.686452	1.102098	0.052930	-0.561750	0.662488	-0.153225	-0.635498	1.210104	0.007259	-0.615426	0.715439	0.295621										-0.191034	0.083444	-0.088802	-0.183476	0.084577	0.184324	0.844616	0.662287	-0.075083	0.085393	0.153955	0.074559
14859	123.825000	-0.774735	0.619405	0.163542	-0.773222	0.624839	-0.043919	-0.762898	0.840232	-0.070122	-0.765786	0.850903	0.142974	-0.699149	1.161300	0.074847	-0.686219	1.102255	0.053087	-0.561796	0.662339	-0.152771	-0.635259	1.210240	0.007362	-0.614922	0.715402	0.295684										-0.191030	0.083446	-0.088798	-0.183477	0.084568	0.184316	0.844620	0.662283	-0.075095	0.085397	0.153952	0.074566
14860	123.833333	-0.774588	0.619470	0.163767	-0.772858	0.624741	-0.043867	-0.762788	0.840237	-0.069895	-0.765530	0.851002	0.143250	-0.698893	1.161381	0.074982	-0.686015	1.102354	0.053238	-0.561886	0.662248	-0.152573	-0.634883	1.210391	0.007443	-0.614259	0.715399	0.295632										-0.191030	0.083445	-0.088803	-0.183475	0.084549	0.184315	0.844627	0.662276	-0.075109	0.085398	0.153948	0.074566
14861	123.841667	-0.774269	0.619569	0.163919	-0.773021	0.625035	-0.043544	-0.762615	0.840331	-0.069722	-0.765357	0.851041	0.143510	-0.698657	1.161546	0.075078	-0.685790	1.102395	0.053374	-0.561920	0.662154	-0.152263	-0.634595	1.210262	0.007589	-0.613711	0.715430	0.295798										-0.191000	0.083461	-0.088829	-0.183332	0.085185	0.183325	0.844617	0.662296	-0.075059	0.085393	0.153954	0.074575
14862	123.850000	-0.774089	0.619637	0.164103	-0.773007	0.625121	-0.043402	-0.762602	0.840281	-0.069344	-0.765074	0.851103	0.143760	-0.698382	1.161559	0.075228	-0.685572	1.102429	0.053471	-0.561940	0.662065	-0.151970	-0.634378	1.210216	0.007722	-0.613002	0.715369	0.295744										-0.191020	0.083443	-0.088812	-0.183479	0.084514	0.184293	0.844610	0.662312	-0.075014	0.085402	0.153952	0.074577
14863	123.858333	-0.773999	0.619711	0.164298	-0.772945	0.625202	-0.043223	-0.762516	0.840302	-0.069117	-0.764835	0.851155	0.144008	-0.698128	1.161594	0.075339	-0.685292	1.102486	0.053601	-0.561940	0.662006	-0.151727	-0.634202	1.210237	0.007827	-0.612344	0.715371	0.295838										-0.191024	0.083441	-0.088819	-0.183480	0.084512	0.184278	0.844654	0.662252	-0.075161	0.085403	0.153952	0.074572
14864	123.866667	-0.773748	0.619800	0.164428	-0.772869	0.625285	-0.043044	-0.762439	0.840331	-0.068899	-0.764630	0.851249	0.144292	-0.697888	1.161610	0.075436	-0.685091	1.102509	0.053755	-0.561936	0.661956	-0.151519	-0.633938	1.210223	0.007854	-0.611680	0.715377	0.295951										-0.191022	0.083438	-0.088822	-0.183185	0.085840	0.182308	0.844663	0.662241	-0.075178	0.085401	0.153955	0.074566
14865	123.875000	-0.773601	0.619859	0.164561	-0.772606	0.625262	-0.042947	-0.762390	0.840385	-0.068645	-0.764401	0.851293	0.144549	-0.697641	1.161655	0.075553	-0.684770	1.102508	0.053833	-0.561928	0.661937	-0.151353	-0.633780	1.210265	0.007969	-0.611017	0.715384	0.296077										-0.191027	0.083435	-0.088825	-0.183485	0.084520	0.184269	0.844668	0.662237	-0.075194	0.085402	0.153953	0.074561
14866	123.883333	-0.773622	0.619886	0.164731	-0.772340	0.625258	-0.042837	-0.762313	0.840447	-0.068377	-0.764110	0.851316	0.144771	-0.697438	1.161694	0.075731	-0.684666	1.102552	0.054035	-0.561917	0.661932	-0.151214	-0.633560	1.210218	0.008050	-0.610364	0.715403	0.296207										-0.191021	0.083440	-0.088840	-0.183487	0.084523	0.184263	0.844671	0.662227	-0.075207	0.085406	0.153948	0.074558
14867	123.891667	-0.773354	0.619974	0.164792	-0.772714	0.625497	-0.042631	-0.762226	0.840523	-0.068198	-0.763901	0.851391	0.145033	-0.697208	1.161705	0.075881	-0.684434	1.102560	0.054169	-0.561896	0.661949	-0.151105	-0.633346	1.210299	0.008072	-0.609741	0.715406	0.296333										-0.190989	0.083480	-0.088868	-0.183341	0.085168	0.183298	0.844670	0.662225	-0.075223	0.085409	0.153946	0.074558
14868	123.900000	-0.773256	0.620019	0.164885	-0.772490	0.625556	-0.042471	-0.762107	0.840677	-0.068032	-0.763387	0.851386	0.145132	-0.696992	1.161734	0.076034	-0.684227	1.102584	0.054389	-0.561879	0.661974	-0.151016	-0.633170	1.210211	0.008181	-0.609143	0.715411	0.296468										-0.191013	0.083448	-0.088822	-0.183198	0.085837	0.182300	0.844669	0.662223	-0.075231	0.085406	0.153939	0.074562
14869	123.908333	-0.773177	0.620060	0.164965	-0.772246	0.625428	-0.042515	-0.762114	0.840720	-0.067779	-0.763251	0.851473	0.145433	-0.696734	1.161793	0.076179	-0.684043	1.102609	0.054551	-0.561863	0.662025	-0.150967	-0.632994	1.210201	0.008269	-0.608578	0.715407	0.296579										-0.191021	0.083452	-0.088849	-0.183495	0.084507	0.184264	0.844664	0.662225	-0.075245	0.085410	0.153939	0.074562
14870	123.916667	-0.773111	0.620105	0.165031	-0.772202	0.625478	-0.042449	-0.762076	0.840831	-0.067501	-0.763100	0.851528	0.145689	-0.696471	1.161813	0.076303	-0.683843	1.102631	0.054728	-0.561863	0.662095	-0.150939	-0.632921	1.210408	0.008371	-0.608049	0.715389	0.296678										-0.191022	0.083458	-0.088858	-0.183207	0.085825	0.182291	0.844659	0.662226	-0.075255	0.085404	0.153933	0.074562
14871	123.925000	-0.773064	0.620135	0.165071	-0.772406	0.625631	-0.042322	-0.762035	0.840954	-0.067354	-0.762932	0.851621	0.145928	-0.696253	1.161799	0.076498	-0.683607	1.102641	0.054874	-0.561869	0.662159	-0.150935	-0.632671	1.210425	0.008433	-0.607565	0.715381	0.296774										-0.190997	0.083471	-0.088887	-0.183367	0.085133	0.183278	0.844655	0.662224	-0.075268	0.085405	0.153935	0.074558
14872	123.933333	-0.773032	0.620168	0.165111	-0.772431	0.625768	-0.042164	-0.762091	0.841008	-0.067109	-0.762676	0.851682	0.146110	-0.696024	1.161813	0.076645	-0.683393	1.102671	0.055124	-0.561892	0.662243	-0.150958	-0.632475	1.210259	0.008600	-0.607114	0.715348	0.296842										-0.191000	0.083475	-0.088665	-0.183506	0.084489	0.184242	0.844652	0.662228	-0.075278	0.085402	0.153937	0.074554
14873	123.941667	-0.773007	0.620176	0.165120	-0.772214	0.625605	-0.042276	-0.762060	0.841102	-0.066955	-0.762480	0.851717	0.146283	-0.695837	1.161872	0.076833	-0.683188	1.102633	0.055283	-0.561932	0.662324	-0.151004	-0.632321	1.210311	0.008669	-0.606698	0.715279	0.296870										-0.191016	0.083456	-0.088767	-0.183498	0.084503	0.184236	0.844646	0.662228	-0.075290	0.085402	0.153930	0.074549
14874	123.950000	-0.772999	0.620185	0.165135	-0.772212	0.625623	-0.042256	-0.762032	0.841226	-0.066769	-0.762288	0.851741	0.146438	-0.695668	1.161934	0.077045	-0.682987	1.102645	0.055468	-0.561992	0.662395	-0.151061	-0.632135	1.210228	0.008776	-0.606335	0.715204	0.296891										-0.191026	0.083448	-0.088868	-0.183216	0.085803	0.182290	0.844655	0.662220	-0.075310	0.085398	0.153921	0.074543
14875	123.958333	-0.772998	0.620180	0.165130	-0.772213	0.625636	-0.042241	-0.761983	0.841337	-0.066723	-0.762141	0.851777	0.146593	-0.695446	1.161924	0.077240	-0.682754	1.102631	0.055622	-0.562065	0.662474	-0.151136	-0.631941	1.210122	0.008954	-0.606010	0.715104	0.296889										-0.191008	0.083475	-0.088900	-0.183208	0.085806	0.182293	0.844649	0.662217	-0.075311	0.085399	0.153911	0.074538
14876	123.966667	-0.773008	0.620178	0.165132	-0.772213	0.625643	-0.042233	-0.761939	0.841458	-0.066633	-0.761994	0.851792	0.146720	-0.695109	1.161807	0.077452	-0.682524	1.102622	0.055792	-0.562148	0.662549	-0.151214	-0.631715	1.210060	0.009100	-0.605712	0.714982	0.296861										-0.191016	0.083453	-0.088855	-0.183499	0.084497	0.184242	0.844645	0.662218	-0.075309	0.085397	0.153904	0.074545
14877	123.975000	-0.773020	0.620176	0.165126	-0.772216	0.625651	-0.042227	-0.762012	0.841484	-0.066433	-0.761823	0.851790	0.146825	-0.694861	1.161812	0.077643	-0.682306	1.102617	0.055978	-0.562250	0.662622	-0.151302	-0.631444	1.210140	0.009178	-0.605472	0.714829	0.296793										-0.190992	0.083480	-0.088896	-0.183345	0.085160	0.183269	0.844648	0.662220	-0.075318	0.085402	0.153898	0.074559
14878	123.983333	-0.773036	0.620171	0.165107	-0.772610	0.625848	-0.042127	-0.762031	0.841560	-0.066302	-0.761693	0.851799	0.146933	-0.694627	1.161818	0.077836	-0.682125	1.102651	0.056204	-0.562367	0.662690	-0.151389	-0.631289	1.210017	0.009394	-0.605264	0.714667	0.296701										-0.191015	0.083451	-0.088869	-0.183203	0.085802	0.182296	0.844660	0.662236	-0.075320	0.085400	0.153900	0.074573
14879	123.991667	-0.773060	0.620171	0.165089	-0.772222	0.625662	-0.042245	-0.761939	0.841732	-0.066344	-0.761341	0.851778	0.146888	-0.694489	1.161897	0.078008	-0.681930	1.102608	0.056342	-0.562483	0.662754	-0.151493	-0.631002	1.209944	0.009545	-0.605106	0.714477	0.296591										-0.191098	0.083434	-0.088769	-0.183345	0.085157	0.183278	0.844625	0.662261	-0.075250	0.085396	0.153908	0.074577
14880	124.000000	-0.773082	0.620167	0.165061	-0.772439	0.625860	-0.042118	-0.762036	0.841737	-0.066177	-0.761237	0.851769	0.146938	-0.694087	1.161809	0.078129	-0.681729	1.102603	0.056501	-0.562610	0.662816	-0.151591	-0.630798	1.209983	0.009723	-0.604977	0.714273	0.296444										-0.191019	0.083460	-0.088866	-0.183498	0.084498	0.184262	0.844613	0.662299	-0.075196	0.085397	0.153913	0.074585
14881	124.008333	-0.773106	0.620165	0.165028	-0.772431	0.625764	-0.042242	-0.761997	0.841846	-0.066166	-0.761277	0.851788	0.147049	-0.693936	1.161823	0.078320	-0.681522	1.102580	0.056652	-0.562740	0.662867	-0.151711	-0.630589	1.209957	0.009897	-0.604890	0.714063	0.296274										-0.191017	0.083457	-0.088869	-0.183210	0.085816	0.182306	0.844638	0.662247	-0.075315	0.085394	0.153915	0.074584
14882	124.016667	-0.773135	0.620159	0.164988	-0.772246	0.625663	-0.042331	-0.762013	0.841898	-0.066163	-0.761195	0.851781	0.147053	-0.693650	1.161752	0.078543	-0.681313	1.102558	0.056824	-0.562871	0.662911	-0.151835	-0.630307	1.209940	0.010050	-0.604851	0.713838	0.296081										-0.190967	0.083498	-0.088950	-0.183212	0.085822	0.182306	0.844635	0.662247	-0.075317	0.085396	0.153910	0.074581
14883	124.025000	-0.773165	0.620141	0.164944	-0.772254	0.625652	-0.042372	-0.761973	0.842015	-0.066165	-0.761151	0.851756	0.147059	-0.693390	1.161767	0.078619	-0.681099	1.102559	0.056904	-0.563006	0.662956	-0.151964	-0.630035	1.209930	0.010220	-0.604845	0.713608	0.295882										-0.191023	0.083449	-0.088793	-0.183359	0.085165	0.183287	0.844611	0.662272	-0.075250	0.085391	0.153906	0.074577
14884	124.033333	-0.773195	0.620122	0.164902	-0.772264	0.625635	-0.042417	-0.762003	0.842044	-0.066120	-0.761125	0.851727	0.147052	-0.693263	1.161934	0.078761	-0.680887	1.102561	0.056987	-0.563087	0.662948	-0.151851	-0.629741	1.209922	0.010410	-0.604878	0.713370	0.295678										-0.191025	0.083458	-0.088888	-0.183502	0.084520	0.184266	0.844637	0.662244	-0.075325	0.085389	0.153897	0.074575
14885	124.041667	-0.773298	0.620094	0.164882	-0.772241	0.625599	-0.042487	-0.761980	0.842108	-0.066166	-0.761282	0.851705	0.147119	-0.692976	1.161911	0.078895	-0.680750	1.102609	0.057118	-0.563248	0.663039	-0.152220	-0.629399	1.209870	0.010570	-0.604941	0.713150	0.295488										-0.191024	0.083454	-0.088891	-0.183503	0.084520	0.184284	0.844637	0.662243	-0.075314	0.085387	0.153889	0.074582
14886	124.050000	-0.773254	0.620083	0.164804	-0.772499	0.625775	-0.042371	-0.762008	0.842155	-0.066168	-0.761092	0.851669	0.147002	-0.692696	1.161891	0.079064	-0.680540	1.102633	0.057189	-0.563347	0.663064	-0.152336	-0.629165	1.209738	0.010762	-0.605030	0.712942	0.295301										-0.191021	0.083453	-0.088895	-0.183205	0.085842	0.182319	0.844598	0.662288	-0.075180	0.085386	0.153884	0.074584
14887	124.058333	-0.773286	0.620073	0.164759	-0.772262	0.625573	-0.042578	-0.761943	0.842240	-0.066161	-0.761101	0.851638	0.146957	-0.692466	1.161948	0.079205	-0.680383	1.102706	0.057282	-0.563436	0.663101	-0.152463	-0.628819	1.209843	0.010936	-0.605144	0.712748	0.295120										-0.191013	0.083461	-0.088797	-0.183500	0.084516	0.184295	0.844631	0.662262	-0.075250	0.085393	0.153883	0.074587
14888	124.066667	-0.773321	0.620070	0.164712	-0.772301	0.625564	-0.042611	-0.761967	0.842262	-0.066258	-0.761316	0.851611	0.146993	-0.692224	1.162051	0.079329	-0.680240	1.102763	0.057358	-0.563514	0.663144	-0.152593	-0.628501	1.209994	0.011134	-0.605268	0.712563	0.294934										-0.191023	0.083460	-0.088882	-0.183493	0.084522	0.184296	0.844656	0.662227	-0.075306	0.085395	0.153883	0.074583
14889	124.075000	-0.773351	0.620064	0.164658	-0.772303	0.625557	-0.042660	-0.761923	0.842331	-0.066361	-0.761223	0.851614	0.146883	-0.692020	1.162129	0.079459	-0.680120	1.102882	0.057483	-0.563568	0.663169	-0.152725	-0.628207	1.210033	0.011328	-0.605422	0.712402	0.294767										-0.191020	0.083462	-0.088882	-0.183493	0.084526	0.184297	0.844666	0.662222	-0.075309	0.085395	0.153896	0.074574
14890	124.083333	-0.773383	0.620058	0.164598	-0.772304	0.625550	-0.042714	-0.761942	0.842352	-0.066393	-0.761363	0.851574	0.146848	-0.691816	1.162199	0.079579	-0.679989	1.102936	0.057569	-0.563609	0.663200	-0.152878	-0.627909	1.210087	0.011503	-0.605581	0.712257	0.294618										-0.191019	0.083467	-0.088866	-0.183203	0.085838	0.182350	0.844640	0.662274	-0.075186	0.085396	0.153904	0.074566
14891	124.091667	-0.773421	0.620048	0.164537	-0.772307	0.625542	-0.042773	-0.761888	0.842392	-0.066486	-0.761401	0.851565	0.146749	-0.691596	1.162297	0.079635	-0.679866	1.103082	0.057667	-0.563632	0.663230	-0.153010	-0.627585	1.210133	0.011639	-0.605757	0.712130	0.294494										-0.191009	0.083461	-0.088801	-0.183487	0.084538	0.184298	0.844693	0.662213	-0.075320	0.085399	0.153899	0.074555
14892	124.100000	-0.773456	0.620035	0.164475	-0.772306	0.625534	-0.042822	-0.761844	0.842424	-0.066590	-0.761432	0.851555	0.146652	-0.691417	1.162372	0.079792	-0.679761	1.103176	0.057699	-0.563648	0.663251	-0.153155	-0.627284	1.210132	0.011829	-0.605930	0.712007	0.294382										-0.191013	0.083455	-0.088900	-0.183488	0.084536	0.184301	0.844705	0.662206	-0.075326	0.085403	0.153891	0.074549
14893	124.108333	-0.773490	0.620024	0.164411	-0.772696	0.625695	-0.042809	-0.761827	0.842418	-0.066728	-0.761470	0.851540	0.146560	-0.691236	1.162464	0.079899	-0.679642	1.103259	0.057783	-0.563645	0.663267	-0.153289	-0.627014	1.210449	0.011922	-0.606111	0.711911	0.294301										-0.190965	0.083511	-0.088959	-0.183196	0.085866	0.182345	0.844697	0.662232	-0.075257	0.085400	0.153893	0.074551
14894	124.116667	-0.773528	0.620009	0.164350	-0.772747	0.625718	-0.042817	-0.761793	0.842428	-0.066813	-0.761496	0.851519	0.146437	-0.691078	1.162498	0.079987	-0.679536	1.103303	0.057827	-0.563637	0.663277	-0.153405	-0.626772	1.210198	0.012155	-0.606292	0.711810	0.294219										-0.191021	0.083453	-0.088892	-0.183493	0.084549	0.184329	0.844717	0.662187	-0.075315	0.085399	0.153893	0.074553
14895	124.125000	-0.773570	0.619996	0.164298	-0.772529	0.625603	-0.042927	-0.761744	0.842481	-0.066857	-0.761454	0.851473	0.146303	-0.690948	1.162569	0.080082	-0.679429	1.103340	0.057852	-0.563627	0.663286	-0.153509	-0.626634	1.210371	0.012294	-0.606470	0.711729	0.294150										-0.191021	0.083459	-0.088899	-0.183349	0.085232	0.183351	0.844730	0.662183	-0.075325	0.085403	0.153890	0.074556
14896	124.133333	-0.773611	0.619980	0.164237	-0.772711	0.625644	-0.042964	-0.761705	0.842504	-0.066942	-0.761506	0.851469	0.146198	-0.690823	1.162609	0.080144	-0.679279	1.103393	0.057851	-0.563617	0.663289	-0.153593	-0.626390	1.210329	0.012403	-0.606634	0.711658	0.294083										-0.190964	0.083530	-0.088947	-0.183499	0.084558	0.184346	0.844759	0.662188	-0.075342	0.085404	0.153891	0.074559
14897	124.141667	-0.773657	0.619971	0.164177	-0.772646	0.625648	-0.042980	-0.761686	0.842497	-0.067089	-0.761554	0.851467	0.146096	-0.690682	1.162632	0.080135	-0.679207	1.103433	0.057882	-0.563606	0.663282	-0.153642	-0.626199	1.210336	0.012488	-0.606795	0.711598	0.294026										-0.190966	0.083505	-0.088966	-0.183494	0.084561	0.184339	0.844750	0.662169	-0.075327	0.085402	0.153898	0.074566
14898	124.150000	-0.773711	0.619955	0.164128	-0.772335	0.625473	-0.043129	-0.761663	0.842518	-0.067186	-0.761610	0.851473	0.145999	-0.690569	1.162699	0.080148	-0.679140	1.103458	0.057887	-0.563590	0.663268	-0.153678	-0.626025	1.210361	0.012567	-0.606942	0.711550	0.293977										-0.191000	0.083469	-0.088714	-0.183496	0.084570	0.184341	0.844768	0.662162	-0.075344	0.085406	0.153905	0.074572
14899	124.158333	-0.773763	0.619939	0.164084	-0.772767	0.625616	-0.043105	-0.761591	0.842548	-0.067284	-0.761619	0.851418	0.145856	-0.690488	1.162728	0.080193	-0.679133	1.103501	0.057911	-0.563580	0.663252	-0.153706	-0.625903	1.210338	0.012673	-0.607069	0.711510	0.293942										-0.191018	0.083458	-0.088897	-0.183494	0.084568	0.184337	0.844782	0.662148	-0.075355	0.085406	0.153908	0.074565
14900	124.166667	-0.773813	0.619917	0.164043	-0.772788	0.625596	-0.043153	-0.761554	0.842547	-0.067351	-0.761665	0.851402	0.145752	-0.690396	1.162774	0.080170	-0.679124	1.103532	0.057930	-0.563562	0.663216	-0.153714	-0.625758	1.210325	0.012708	-0.607193	0.711472	0.293914										-0.191016	0.083463	-0.088904	-0.183488	0.084570	0.184332	0.844794	0.662135	-0.075363	0.085406	0.153907	0.074568
14901	124.175000	-0.773861	0.619890	0.164015	-0.772655	0.625579	-0.043138	-0.761531	0.842551	-0.067466	-0.761737	0.851424	0.145685	-0.690343	1.162772	0.080166	-0.679026	1.103522	0.057864	-0.563544	0.663173	-0.153713	-0.625652	1.210158	0.012747	-0.607313	0.711432	0.293890										-0.190993	0.083479	-0.088938	-0.183336	0.085233	0.183364	0.844788	0.662145	-0.075296	0.085409	0.153907	0.074569
14902	124.183333	-0.773907	0.619857	0.163986	-0.772871	0.625535	-0.043238	-0.761484	0.842557	-0.067566	-0.761767	0.851382	0.145574	-0.690288	1.162799	0.080155	-0.679014	1.103553	0.057865	-0.563521	0.663122	-0.153691	-0.625454	1.210305	0.012734	-0.607425	0.711391	0.293864										-0.191016	0.083453	-0.088902	-0.183487	0.084583	0.184359	0.844828	0.662105	-0.075370	0.085415	0.153908	0.074573
14903	124.191667	-0.774109	0.619827	0.164034	-0.772881	0.625508	-0.043258	-0.761454	0.842548	-0.067638	-0.761796	0.851354	0.145479	-0.690249	1.162822	0.080127	-0.678994	1.103562	0.057833	-0.563493	0.663074	-0.153666	-0.625407	1.210329	0.012780	-0.607516	0.711362	0.293836										-0.191015	0.083458	-0.088902	-0.183486	0.084586	0.184371	0.844858	0.662098	-0.075376	0.085418	0.153908	0.074583
14904	124.200000	-0.773988	0.619805	0.163953	-0.772937	0.625484	-0.043285	-0.761344	0.842608	-0.067812	-0.761877	0.851303	0.145392	-0.690219	1.162843	0.080107	-0.678996	1.103591	0.057811	-0.563467	0.663012	-0.153629	-0.625411	1.210195	0.012850	-0.607601	0.711335	0.293808										-0.191015	0.083454	-0.088898	-0.183491	0.084583	0.184383	0.844886	0.662081	-0.075383	0.085421	0.153913	0.074587
14905	124.208333	-0.774027	0.619794	0.163947	-0.772869	0.625471	-0.043261	-0.761301	0.842562	-0.067811	-0.761959	0.851356	0.145349	-0.690205	1.162864	0.080076	-0.678982	1.103598	0.057758	-0.563437	0.662953	-0.153592	-0.625281	1.210327	0.012804	-0.607682	0.711327	0.293781										-0.191009	0.083466	-0.088802	-0.183340	0.085251	0.183393	0.844875	0.662092	-0.075315	0.085422	0.153915	0.074587
14906	124.216667	-0.774056	0.619783	0.163939	-0.772963	0.625453	-0.043284	-0.761383	0.842500	-0.067852	-0.761945	0.851334	0.145247	-0.690189	1.162916	0.080027	-0.678986	1.103632	0.057719	-0.563409	0.662890	-0.153544	-0.625204	1.210415	0.012802	-0.607760	0.711321	0.293759										-0.191020	0.083461	-0.088890	-0.183489	0.084589	0.184380	0.844881	0.662108	-0.075252	0.085424	0.153928	0.074587
14907	124.225000	-0.774151	0.619776	0.163972	-0.772981	0.625437	-0.043281	-0.761353	0.842478	-0.067956	-0.762026	0.851348	0.145192	-0.690194	1.162974	0.080031	-0.679006	1.103711	0.057662	-0.563383	0.662818	-0.153505	-0.625143	1.210441	0.012803	-0.607828	0.711340	0.293747										-0.191020	0.083466	-0.088890	-0.183342	0.085252	0.183381	0.844929	0.662033	-0.075383	0.085423	0.153933	0.074582
14908	124.233333	-0.774093	0.619769	0.163936	-0.772840	0.625426	-0.043236	-0.761396	0.842429	-0.068019	-0.762128	0.851323	0.145135	-0.690196	1.163020	0.079982	-0.679044	1.103746	0.057616	-0.563363	0.662741	-0.153466	-0.625069	1.210457	0.012780	-0.607900	0.711365	0.293751										-0.191021	0.083456	-0.088887	-0.183491	0.084578	0.184361	0.844915	0.662076	-0.075265	0.085422	0.153931	0.074571
14909	124.241667	-0.774183	0.619772	0.163973	-0.773026	0.625403	-0.043282	-0.761332	0.842406	-0.068067	-0.762082	0.851348	0.145041	-0.690193	1.163110	0.079905	-0.678964	1.103811	0.057498	-0.563345	0.662669	-0.153426	-0.625010	1.210595	0.012733	-0.607965	0.711407	0.293768										-0.191020	0.083460	-0.088884	-0.183344	0.085242	0.183377	0.844950	0.662030	-0.075331	0.085427	0.153930	0.074565
14910	124.250000	-0.774112	0.619767	0.163936	-0.773021	0.625387	-0.043271	-0.761322	0.842375	-0.068111	-0.762109	0.851352	0.144976	-0.690178	1.163176	0.079803	-0.679069	1.103946	0.057490	-0.563331	0.662601	-0.153386	-0.624911	1.210556	0.012711	-0.608032	0.711458	0.293794										-0.191028	0.083460	-0.088893	-0.183485	0.084588	0.184366	0.844984	0.661985	-0.075395	0.085431	0.153925	0.074556
14911	124.258333	-0.774183	0.619725	0.163940	-0.773038	0.625368	-0.043270	-0.761257	0.842399	-0.068217	-0.762173	0.851351	0.144934	-0.690187	1.163237	0.079760	-0.679040	1.103989	0.057355	-0.563324	0.662535	-0.153341	-0.624883	1.210678	0.012677	-0.608093	0.711513	0.293820										-0.191027	0.083459	-0.088892	-0.183489	0.084595	0.184377	0.845001	0.661971	-0.075396	0.085430	0.153930	0.074559
14912	124.266667	-0.774114	0.619763	0.163923	-0.772874	0.625369	-0.043209	-0.761315	0.842318	-0.068177	-0.762231	0.851353	0.144900	-0.690196	1.163288	0.079671	-0.679166	1.104015	0.057304	-0.563318	0.662476	-0.153294	-0.624842	1.210796	0.012648	-0.608161	0.711585	0.293867										-0.191027	0.083460	-0.088892	-0.183493	0.084609	0.184390	0.845020	0.661964	-0.075393	0.085433	0.153933	0.074561
14913	124.275000	-0.774110	0.619771	0.163925	-0.772884	0.625361	-0.043206	-0.761316	0.842297	-0.068223	-0.762224	0.851394	0.144864	-0.690217	1.163339	0.079606	-0.679170	1.104100	0.057210	-0.563321	0.662430	-0.153245	-0.624811	1.210739	0.012621	-0.608225	0.711658	0.293911										-0.191026	0.083461	-0.088891	-0.183486	0.084613	0.184392	0.845040	0.661948	-0.075392	0.085439	0.153933	0.074558
14914	124.283333	-0.774105	0.619781	0.163929	-0.773076	0.625333	-0.043261	-0.761316	0.842275	-0.068263	-0.762244	0.851402	0.144840	-0.690215	1.163398	0.079493	-0.679205	1.104142	0.057163	-0.563322	0.662383	-0.153199	-0.624778	1.210927	0.012570	-0.608287	0.711741	0.293967										-0.191020	0.083458	-0.088880	-0.183486	0.084608	0.184392	0.845078	0.661950	-0.075403	0.085443	0.153942	0.074567
14915	124.291667	-0.774175	0.619785	0.163964	-0.772992	0.625329	-0.043226	-0.761280	0.842247	-0.068226	-0.762262	0.851415	0.144814	-0.690243	1.163410	0.079480	-0.679252	1.104192	0.057110	-0.563329	0.662333	-0.153150	-0.624777	1.210753	0.012511	-0.608353	0.711829	0.294026										-0.191127	0.083410	-0.088768	-0.183488	0.084596	0.184389	0.845088	0.661933	-0.075394	0.085442	0.153950	0.074566
14916	124.300000	-0.774095	0.619785	0.163935	-0.772908	0.625327	-0.043189	-0.761346	0.842216	-0.068290	-0.762279	0.851419	0.144787	-0.690273	1.163444	0.079435	-0.679261	1.104199	0.057042	-0.563335	0.662293	-0.153107	-0.624695	1.210631	0.012464	-0.608407	0.711912	0.294087										-0.191028	0.083457	-0.088880	-0.183179	0.085931	0.182417	0.845098	0.661917	-0.075386	0.085443	0.153959	0.074572
14917	124.308333	-0.774172	0.619787	0.163980	-0.772918	0.625212	-0.043291	-0.761386	0.842169	-0.068260	-0.762295	0.851430	0.144768	-0.690274	1.163501	0.079320	-0.679301	1.104228	0.057001	-0.563348	0.662256	-0.153062	-0.624725	1.210716	0.012410	-0.608463	0.711983	0.294136										-0.191007	0.083464	-0.088779	-0.183481	0.084596	0.184374	0.845126	0.661912	-0.075391	0.085446	0.153960	0.074570
14918	124.316667	-0.774229	0.619704	0.163972	-0.773107	0.625288	-0.043231	-0.761382	0.842149	-0.068308	-0.762310	0.851438	0.144750	-0.690348	1.163548	0.079344	-0.679164	1.104243	0.056896	-0.563356	0.662215	-0.153024	-0.624750	1.210721	0.012383	-0.608518	0.712052	0.294184										-0.191016	0.083461	-0.088879	-0.183481	0.084580	0.184377	0.845152	0.661904	-0.075394	0.085448	0.153961	0.074574
14919	124.325000	-0.774089	0.619767	0.163961	-0.773021	0.625278	-0.043191	-0.761442	0.842094	-0.068275	-0.762344	0.851424	0.144743	-0.690337	1.163599	0.079258	-0.679379	1.104353	0.056903	-0.563371	0.662171	-0.152986	-0.624741	1.210728	0.012342	-0.608563	0.712108	0.294228										-0.191022	0.083453	-0.088881	-0.183341	0.085252	0.183416	0.845160	0.661889	-0.075381	0.085444	0.153955	0.074578
14920	124.333333	-0.774094	0.619761	0.163967	-0.772938	0.625272	-0.043147	-0.761452	0.842064	-0.068276	-0.762344	0.851441	0.144727	-0.690323	1.163644	0.079165	-0.679251	1.104381	0.056796	-0.563387	0.662132	-0.152946	-0.624639	1.210742	0.012262	-0.608602	0.712158	0.294262										-0.191005	0.083462	-0.088698	-0.183485	0.084609	0.184398	0.845135	0.661934	-0.075247	0.085449	0.153956	0.074577
14921	124.341667	-0.774176	0.619757	0.164013	-0.772905	0.625234	-0.043169	-0.761464	0.842038	-0.068298	-0.762356	0.851435	0.144716	-0.690317	1.163720	0.079127	-0.679381	1.104435	0.056774	-0.563408	0.662101	-0.152911	-0.624619	1.210776	0.012230	-0.608644	0.712210	0.294294										-0.191023	0.083457	-0.088883	-0.183487	0.084611	0.184405	0.845199	0.661878	-0.075382	0.085453	0.153954	0.074578
14922	124.350000	-0.774102	0.619744	0.163986	-0.773139	0.625242	-0.043182	-0.761517	0.841996	-0.068272	-0.762408	0.851393	0.144703	-0.690310	1.163785	0.079086	-0.679514	1.104519	0.056779	-0.563428	0.662065	-0.152880	-0.624691	1.210814	0.012245	-0.608681	0.712251	0.294321										-0.191025	0.083458	-0.088880	-0.183485	0.084608	0.184402	0.845214	0.661862	-0.075378	0.085454	0.153959	0.074580
14923	124.358333	-0.774108	0.619739	0.164002	-0.772965	0.625243	-0.043105	-0.761563	0.841963	-0.068271	-0.762417	0.851406	0.144702	-0.690326	1.163813	0.079059	-0.679539	1.104558	0.056746	-0.563450	0.662042	-0.152858	-0.624594	1.210819	0.012155	-0.608711	0.712289	0.294344										-0.191027	0.083458	-0.088882	-0.183486	0.084609	0.184392	0.845197	0.661866	-0.075304	0.085449	0.153961	0.074576
14924	124.366667	-0.774115	0.619731	0.164012	-0.773158	0.625217	-0.043154	-0.761584	0.841939	-0.068267	-0.762459	0.851380	0.144692	-0.690332	1.163848	0.079018	-0.679560	1.104585	0.056715	-0.563467	0.662017	-0.152835	-0.624585	1.210825	0.012117	-0.608738	0.712317	0.294361										-0.191007	0.083470	-0.088701	-0.183479	0.084597	0.184390	0.845247	0.661835	-0.075382	0.085453	0.153962	0.074573
14925	124.375000	-0.774186	0.619689	0.164024	-0.773039	0.625190	-0.043140	-0.761602	0.841922	-0.068289	-0.762458	0.851413	0.144685	-0.690315	1.163882	0.078981	-0.679576	1.104598	0.056666	-0.563487	0.661999	-0.152818	-0.624587	1.210789	0.012073	-0.608753	0.712338	0.294370										-0.191016	0.083464	-0.088792	-0.183486	0.084591	0.184379	0.845242	0.661808	-0.075373	0.085455	0.153961	0.074553
14926	124.383333	-0.774136	0.619713	0.164024	-0.773001	0.625204	-0.043070	-0.761592	0.841934	-0.068194	-0.762522	0.851372	0.144682	-0.690316	1.163886	0.078933	-0.679414	1.104569	0.056558	-0.563501	0.661980	-0.152807	-0.624618	1.210817	0.012016	-0.608773	0.712348	0.294372										-0.191031	0.083466	-0.088887	-0.183485	0.084599	0.184367	0.845233	0.661853	-0.075255	0.085451	0.153970	0.074540
14927	124.391667	-0.774138	0.619700	0.164025	-0.772999	0.625180	-0.043071	-0.761690	0.841870	-0.068257	-0.762516	0.851406	0.144680	-0.690335	1.163851	0.078851	-0.679491	1.104560	0.056558	-0.563511	0.661972	-0.152799	-0.624584	1.210742	0.011944	-0.608794	0.712345	0.294359										-0.191017	0.083465	-0.088793	-0.183483	0.084588	0.184379	0.845266	0.661811	-0.075316	0.085457	0.153969	0.074543
14928	124.400000	-0.774154	0.619692	0.164026	-0.773000	0.625151	-0.043077	-0.761730	0.841857	-0.068254	-0.762541	0.851396	0.144676	-0.690330	1.163829	0.078768	-0.679555	1.104498	0.056523	-0.563519	0.661963	-0.152792	-0.624643	1.210765	0.011905	-0.608815	0.712335	0.294343										-0.191025	0.083462	-0.088883	-0.183481	0.084605	0.184395	0.845319	0.661783	-0.075394	0.085460	0.153967	0.074540
14929	124.408333	-0.774249	0.619672	0.164055	-0.773021	0.625131	-0.043076	-0.761724	0.841876	-0.068304	-0.762578	0.851369	0.144671	-0.690332	1.163810	0.078725	-0.679474	1.104498	0.056501	-0.563520	0.661954	-0.152803	-0.624610	1.210740	0.011835	-0.608845	0.712312	0.294323										-0.191025	0.083460	-0.088884	-0.183484	0.084609	0.184391	0.845318	0.661756	-0.075386	0.085466	0.153968	0.074540
14930	124.416667	-0.774323	0.619595	0.164047	-0.773051	0.625112	-0.043079	-0.761805	0.841836	-0.068236	-0.762576	0.851380	0.144669	-0.690327	1.163807	0.078686	-0.679356	1.104469	0.056406	-0.563529	0.661956	-0.152818	-0.624645	1.210746	0.011825	-0.608878	0.712273	0.294293										-0.191023	0.083457	-0.088879	-0.183485	0.084618	0.184409	0.845352	0.661759	-0.075388	0.085467	0.153969	0.074540
14931	124.425000	-0.774305	0.619629	0.164054	-0.773084	0.625086	-0.043079	-0.761847	0.841825	-0.068257	-0.762585	0.851347	0.144668	-0.690320	1.163810	0.078665	-0.679472	1.104467	0.056431	-0.563540	0.661955	-0.152827	-0.624598	1.210690	0.011772	-0.608923	0.712228	0.294263										-0.191024	0.083452	-0.088878	-0.183483	0.084611	0.184403	0.845347	0.661776	-0.075323	0.085469	0.153972	0.074543
14932	124.433333	-0.774261	0.619591	0.164018	-0.773123	0.625063	-0.043083	-0.761884	0.841814	-0.068274	-0.762422	0.851323	0.144584	-0.690329	1.163824	0.078718	-0.679543	1.104503	0.056463	-0.563556	0.661955	-0.152843	-0.624554	1.210645	0.011715	-0.608979	0.712174	0.294231										-0.191023	0.083460	-0.088888	-0.183485	0.084607	0.184400	0.845340	0.661797	-0.075258	0.085469	0.153975	0.074540
14933	124.441667	-0.774303	0.619567	0.164024	-0.773154	0.625034	-0.043088	-0.761929	0.841804	-0.068230	-0.762526	0.851315	0.144625	-0.690292	1.163814	0.078655	-0.679546	1.104489	0.056464	-0.563578	0.661967	-0.152857	-0.624622	1.210787	0.011705	-0.609032	0.712109	0.294180										-0.191023	0.083455	-0.088884	-0.183346	0.085258	0.183417	0.845402	0.661745	-0.075391	0.085472	0.153973	0.074538
14934	124.450000	-0.774352	0.619545	0.164020	-0.773000	0.624831	-0.043231	-0.761940	0.841820	-0.068266	-0.762594	0.851344	0.144669	-0.690290	1.163798	0.078650	-0.679514	1.104442	0.056446	-0.563604	0.661986	-0.152876	-0.624625	1.210672	0.011707	-0.609092	0.712037	0.294121										-0.190970	0.083532	-0.088939	-0.183489	0.084586	0.184382	0.845407	0.661726	-0.075404	0.085469	0.153974	0.074538
14935	124.458333	-0.774385	0.619524	0.164018	-0.773164	0.624902	-0.043149	-0.761979	0.841824	-0.068247	-0.762433	0.851304	0.144567	-0.690267	1.163784	0.078655	-0.679516	1.104445	0.056463	-0.563634	0.661995	-0.152894	-0.624634	1.210740	0.011648	-0.609158	0.711955	0.294053										-0.191024	0.083462	-0.088877	-0.183489	0.084579	0.184380	0.845391	0.661745	-0.075346	0.085468	0.153980	0.074535
14936	124.466667	-0.774425	0.619503	0.164010	-0.773297	0.624972	-0.043084	-0.761896	0.841917	-0.068325	-0.762631	0.851303	0.144650	-0.690290	1.163731	0.078704	-0.679471	1.104438	0.056469	-0.563659	0.662010	-0.152916	-0.624643	1.210726	0.011659	-0.609226	0.711873	0.293976										-0.191025	0.083460	-0.088884	-0.183486	0.084594	0.184375	0.845375	0.661767	-0.075282	0.085466	0.153978	0.074536
14937	124.475000	-0.774460	0.619483	0.163999	-0.773111	0.624774	-0.043240	-0.761956	0.841891	-0.068307	-0.762633	0.851297	0.144637	-0.690236	1.163735	0.078676	-0.679464	1.104389	0.056471	-0.563681	0.662026	-0.152936	-0.624639	1.210706	0.011642	-0.609293	0.711786	0.293894										-0.191021	0.083468	-0.088797	-0.183487	0.084607	0.184386	0.845376	0.661765	-0.075285	0.085469	0.153975	0.074541
14938	124.483333	-0.774496	0.619459	0.163984	-0.773148	0.624758	-0.043243	-0.762014	0.841869	-0.068283	-0.762602	0.851336	0.144626	-0.690205	1.163727	0.078643	-0.679432	1.104380	0.056499	-0.563703	0.662039	-0.152965	-0.624606	1.210617	0.011621	-0.609364	0.711695	0.293815										-0.191014	0.083482	-0.088713	-0.183491	0.084616	0.184392	0.845376	0.661764	-0.075287	0.085462	0.153973	0.074541
14939	124.491667	-0.774527	0.619442	0.163970	-0.773416	0.624935	-0.043091	-0.761980	0.841909	-0.068260	-0.762630	0.851287	0.144606	-0.690207	1.163678	0.078658	-0.679401	1.104357	0.056510	-0.563722	0.662050	-0.153000	-0.624619	1.210800	0.011556	-0.609445	0.711606	0.293739										-0.191130	0.083429	-0.088793	-0.183335	0.085290	0.183405	0.845377	0.661761	-0.075286	0.085463	0.153972	0.074536
14940	124.500000	-0.774557	0.619425	0.163959	-0.773442	0.624920	-0.043102	-0.761950	0.841997	-0.068359	-0.762636	0.851286	0.144590	-0.690154	1.163716	0.078664	-0.679370	1.104351	0.056544	-0.563723	0.662065	-0.153036	-0.624564	1.210829	0.011565	-0.609526	0.711517	0.293666										-0.191030	0.083461	-0.088890	-0.183191	0.085946	0.182431	0.845376	0.661760	-0.075285	0.085463	0.153966	0.074532
14941	124.508333	-0.774583	0.619411	0.163938	-0.773324	0.624797	-0.043215	-0.762046	0.841933	-0.068288	-0.762620	0.851298	0.144575	-0.690120	1.163703	0.078696	-0.679337	1.104337	0.056547	-0.563734	0.662076	-0.153071	-0.624593	1.210650	0.011581	-0.609614	0.711419	0.293587										-0.191032	0.083465	-0.088897	-0.183488	0.084613	0.184389	0.845375	0.661759	-0.075285	0.085466	0.153961	0.074533
14942	124.516667	-0.774608	0.619408	0.163922	-0.773325	0.624723	-0.043277	-0.762041	0.841959	-0.068317	-0.762633	0.851272	0.144558	-0.690084	1.163683	0.078721	-0.679316	1.104347	0.056620	-0.563739	0.662095	-0.153119	-0.624567	1.210575	0.011610	-0.609696	0.711327	0.293524										-0.191030	0.083460	-0.088898	-0.183484	0.084598	0.184387	0.845419	0.661709	-0.075419	0.085459	0.153967	0.074529
14943	124.525000	-0.774630	0.619407	0.163903	-0.773513	0.624874	-0.043157	-0.761994	0.842029	-0.068360	-0.762636	0.851270	0.144543	-0.690070	1.163661	0.078793	-0.679272	1.104309	0.056640	-0.563752	0.662108	-0.153163	-0.624581	1.210623	0.011578	-0.609783	0.711247	0.293468										-0.191029	0.083463	-0.088897	-0.183340	0.085254	0.183400	0.845387	0.661731	-0.075346	0.085459	0.153965	0.074527
14944	124.533333	-0.774648	0.619407	0.163881	-0.773531	0.624866	-0.043179	-0.762023	0.842029	-0.068293	-0.762634	0.851261	0.144529	-0.690054	1.163629	0.078863	-0.679239	1.104283	0.056691	-0.563750	0.662134	-0.153210	-0.624606	1.210588	0.011612	-0.609854	0.711173	0.293409										-0.191025	0.083461	-0.088899	-0.183487	0.084599	0.184374	0.845420	0.661721	-0.075419	0.085458	0.153971	0.074526
14945	124.541667	-0.774668	0.619402	0.163855	-0.773344	0.624666	-0.043355	-0.761997	0.842060	-0.068336	-0.762636	0.851252	0.144503	-0.690037	1.163597	0.078920	-0.679203	1.104253	0.056746	-0.563756	0.662158	-0.153257	-0.624562	1.210480	0.011601	-0.609933	0.711107	0.293361										-0.191024	0.083465	-0.088891	-0.183484	0.084598	0.184386	0.845389	0.661753	-0.075349	0.085462	0.153969	0.074526
14946	124.550000	-0.774672	0.619397	0.163830	-0.773555	0.624845	-0.043216	-0.762002	0.842032	-0.068389	-0.762629	0.851242	0.144486	-0.689947	1.163571	0.078876	-0.679147	1.104200	0.056782	-0.563773	0.662168	-0.153314	-0.624567	1.210415	0.011611	-0.610010	0.711047	0.293319										-0.191206	0.083421	-0.088698	-0.183484	0.084604	0.184397	0.845361	0.661786	-0.075275	0.085455	0.153971	0.074526
14947	124.558333	-0.774686	0.619390	0.163799	-0.773347	0.624631	-0.043402	-0.761931	0.842093	-0.068323	-0.762623	0.851228	0.144459	-0.689918	1.163496	0.078935	-0.679089	1.104146	0.056832	-0.563758	0.662193	-0.153371	-0.624565	1.210373	0.011635	-0.610087	0.710997	0.293296										-0.191010	0.083489	-0.088926	-0.183344	0.085283	0.183421	0.845379	0.661774	-0.075340	0.085464	0.153969	0.074522
14948	124.566667	-0.774694	0.619386	0.163775	-0.773558	0.624832	-0.043251	-0.761948	0.842092	-0.068374	-0.762607	0.851219	0.144439	-0.689884	1.163429	0.078983	-0.679036	1.104112	0.056894	-0.563736	0.662219	-0.153424	-0.624564	1.210329	0.011659	-0.610163	0.710953	0.293263										-0.191032	0.083459	-0.088893	-0.183488	0.084621	0.184397	0.845421	0.661780	-0.075400	0.085468	0.153961	0.074521
14949	124.575000	-0.774697	0.619387	0.163753	-0.773317	0.624624	-0.043433	-0.761901	0.842117	-0.068420	-0.762594	0.851214	0.144420	-0.689847	1.163376	0.079047	-0.678984	1.104036	0.056918	-0.563724	0.662230	-0.153477	-0.624535	1.210294	0.011639	-0.610233	0.710906	0.293244										-0.191005	0.083503	-0.088929	-0.183490	0.084617	0.184400	0.845381	0.661763	-0.075394	0.085467	0.153959	0.074524
14950	124.583333	-0.774698	0.619398	0.163743	-0.773549	0.624823	-0.043280	-0.761866	0.842142	-0.068468	-0.762569	0.851210	0.144403	-0.689801	1.163330	0.079068	-0.678918	1.103988	0.056940	-0.563727	0.662232	-0.153535	-0.624515	1.210241	0.011678	-0.610299	0.710862	0.293226										-0.191036	0.083457	-0.088721	-0.183488	0.084611	0.184393	0.845330	0.661824	-0.075254	0.085465	0.153959	0.074524
14951	124.591667	-0.774717	0.619405	0.163716	-0.773313	0.624635	-0.043454	-0.761831	0.842147	-0.068430	-0.762540	0.851215	0.144388	-0.689831	1.163436	0.079153	-0.678838	1.103986	0.056959	-0.563697	0.662240	-0.153580	-0.624457	1.210248	0.011696	-0.610362	0.710829	0.293212										-0.191029	0.083463	-0.088901	-0.183489	0.084600	0.184383	0.845373	0.661795	-0.075382	0.085465	0.153957	0.074527
14952	124.600000	-0.774715	0.619422	0.163704	-0.773287	0.624653	-0.043457	-0.761765	0.842188	-0.068488	-0.762512	0.851225	0.144374	-0.689654	1.163333	0.079135	-0.678797	1.103977	0.056998	-0.563684	0.662235	-0.153613	-0.624401	1.210226	0.011736	-0.610423	0.710799	0.293205										-0.191027	0.083469	-0.088902	-0.183489	0.084598	0.184383	0.845351	0.661795	-0.075379	0.085465	0.153966	0.074531
14953	124.608333	-0.774789	0.619408	0.163701	-0.773386	0.624745	-0.043410	-0.761731	0.842197	-0.068483	-0.762477	0.851233	0.144358	-0.689579	1.163335	0.079160	-0.678695	1.104003	0.057016	-0.563677	0.662226	-0.153647	-0.624325	1.210240	0.011765	-0.610478	0.710766	0.293198										-0.191029	0.083475	-0.088891	-0.183482	0.084602	0.184382	0.845318	0.661837	-0.075305	0.085460	0.153968	0.074537
14954	124.616667	-0.774726	0.619447	0.163667	-0.773523	0.624858	-0.043320	-0.761674	0.842210	-0.068470	-0.762443	0.851242	0.144343	-0.689502	1.163333	0.079185	-0.678588	1.103935	0.056989	-0.563667	0.662213	-0.153675	-0.624211	1.210235	0.011753	-0.610530	0.710735	0.293196										-0.191033	0.083467	-0.088896	-0.183483	0.084608	0.184381	0.845307	0.661816	-0.075353	0.085458	0.153968	0.074541
14955	124.625000	-0.774727	0.619457	0.163640	-0.773376	0.624759	-0.043431	-0.761597	0.842222	-0.068493	-0.762403	0.851248	0.144327	-0.689405	1.163316	0.079209	-0.678541	1.103947	0.057027	-0.563658	0.662186	-0.153697	-0.624086	1.210193	0.011758	-0.610578	0.710708	0.293196										-0.191020	0.083468	-0.088804	-0.183484	0.084621	0.184390	0.845313	0.661838	-0.075360	0.085458	0.153966	0.074539
14956	124.633333	-0.774718	0.619469	0.163631	-0.773233	0.624686	-0.043493	-0.761505	0.842243	-0.068549	-0.762362	0.851253	0.144310	-0.689306	1.163306	0.079217	-0.678419	1.103919	0.057009	-0.563654	0.662158	-0.153715	-0.623944	1.210182	0.011762	-0.610622	0.710687	0.293201										-0.191029	0.083467	-0.088902	-0.183484	0.084618	0.184396	0.845276	0.661835	-0.075338	0.085456	0.153953	0.074541
14957	124.641667	-0.774791	0.619451	0.163631	-0.773339	0.624783	-0.043435	-0.761426	0.842254	-0.068562	-0.762313	0.851267	0.144295	-0.689188	1.163292	0.079171	-0.678238	1.103925	0.057005	-0.563640	0.662127	-0.153736	-0.623877	1.210087	0.011789	-0.610658	0.710662	0.293209										-0.191044	0.083449	-0.088897	-0.183492	0.084612	0.184403	0.845260	0.661881	-0.075272	0.085452	0.153950	0.074545
14958	124.650000	-0.774727	0.619500	0.163607	-0.773424	0.624901	-0.043351	-0.761217	0.842287	-0.068510	-0.762268	0.851284	0.144280	-0.689066	1.163280	0.079127	-0.678201	1.103876	0.057011	-0.563631	0.662093	-0.153759	-0.623713	1.210134	0.011761	-0.610688	0.710646	0.293222										-0.191034	0.083457	-0.088899	-0.183188	0.085940	0.182425	0.845221	0.661917	-0.075193	0.085454	0.153939	0.074547
14959	124.658333	-0.774706	0.619524	0.163596	-0.773407	0.624920	-0.043344	-0.761190	0.842286	-0.068552	-0.762170	0.851286	0.144244	-0.688970	1.163258	0.079153	-0.678094	1.103876	0.057034	-0.563613	0.662056	-0.153775	-0.623637	1.210107	0.011783	-0.610708	0.710628	0.293236										-0.191013	0.083464	-0.088713	-0.183486	0.084601	0.184394	0.845236	0.661865	-0.075310	0.085453	0.153943	0.074551
14960	124.666667	-0.774831	0.619490	0.163614	-0.773168	0.624755	-0.043477	-0.761138	0.842287	-0.068593	-0.762047	0.851283	0.144186	-0.688860	1.163254	0.079140	-0.677967	1.103872	0.057014	-0.563597	0.662013	-0.153795	-0.623522	1.210135	0.011753	-0.610727	0.710613	0.293257										-0.191028	0.083461	-0.088891	-0.183483	0.084591	0.184384	0.845231	0.661875	-0.075304	0.085451	0.153946	0.074550
14961	124.675000	-0.774685	0.619577	0.163569	-0.773359	0.624968	-0.043320	-0.760988	0.842330	-0.068646	-0.761750	0.851264	0.144039	-0.688715	1.163250	0.079052	-0.677831	1.103840	0.057016	-0.563575	0.661956	-0.153819	-0.623380	1.210100	0.011722	-0.610751	0.710600	0.293294										-0.191027	0.083466	-0.088880	-0.183479	0.084590	0.184380	0.845211	0.661916	-0.075232	0.085450	0.153953	0.074555
14962	124.683333	-0.774659	0.619608	0.163540	-0.773320	0.624999	-0.043299	-0.760817	0.842386	-0.068694	-0.761615	0.851257	0.144002	-0.688613	1.163211	0.079072	-0.677617	1.103806	0.056976	-0.563558	0.661901	-0.153866	-0.623253	1.210075	0.011663	-0.610774	0.710579	0.293346										-0.191027	0.083465	-0.088892	-0.183188	0.085909	0.182427	0.845218	0.661894	-0.075284	0.085452	0.153958	0.074557
14963	124.691667	-0.774665	0.619635	0.163531	-0.773155	0.624952	-0.043351	-0.760689	0.842352	-0.068605	-0.761713	0.851304	0.144094	-0.688479	1.163198	0.079027	-0.677470	1.103785	0.056937	-0.563539	0.661836	-0.153912	-0.623107	1.210025	0.011620	-0.610808	0.710572	0.293421										-0.191020	0.083473	-0.088798	-0.183474	0.084600	0.184371	0.845212	0.661905	-0.075275	0.085453	0.153957	0.074552
14964	124.700000	-0.774665	0.619662	0.163515	-0.773179	0.625084	-0.043269	-0.760500	0.842353	-0.068675	-0.761584	0.851336	0.144072	-0.688316	1.163185	0.078935	-0.677302	1.103759	0.056896	-0.563528	0.661768	-0.153977	-0.622891	1.209968	0.011521	-0.610847	0.710577	0.293525										-0.191026	0.083470	-0.088888	-0.183476	0.084600	0.184375	0.845227	0.661924	-0.075273	0.085454	0.153958	0.074548
14965	124.708333	-0.774697	0.619686	0.163518	-0.773140	0.625146	-0.043233	-0.760330	0.842337	-0.068702	-0.761480	0.851326	0.144032	-0.688149	1.163172	0.078857	-0.677129	1.103760	0.056945	-0.563530	0.661696	-0.154057	-0.622710	1.209967	0.011445	-0.610890	0.710587	0.293662										-0.191035	0.083456	-0.088887	-0.183470	0.084610	0.184376	0.845206	0.661916	-0.075248	0.085453	0.153954	0.074550
14966	124.716667	-0.774699	0.619710	0.163497	-0.773069	0.625208	-0.043221	-0.760093	0.842364	-0.068714	-0.761325	0.851405	0.144007	-0.687987	1.163171	0.078789	-0.676933	1.103780	0.056953	-0.563546	0.661606	-0.154137	-0.622656	1.210130	0.011361	-0.610920	0.710625	0.293805										-0.191019	0.083469	-0.088701	-0.183476	0.084606	0.184373	0.845203	0.661916	-0.075232	0.085461	0.153952	0.074549
14967	124.725000	-0.774716	0.619747	0.163497	-0.773124	0.625284	-0.043217	-0.759818	0.842408	-0.068720	-0.761142	0.851454	0.143950	-0.687799	1.163178	0.078692	-0.676731	1.103732	0.056934	-0.563576	0.661525	-0.154224	-0.622443	1.209983	0.011306	-0.610935	0.710675	0.293965										-0.191028	0.083466	-0.088798	-0.183478	0.084591	0.184373	0.845202	0.661924	-0.075217	0.085462	0.153946	0.074548
14968	124.733333	-0.774714	0.619803	0.163487	-0.773006	0.625373	-0.043158	-0.759538	0.842447	-0.068840	-0.760891	0.851498	0.143851	-0.687612	1.163139	0.078658	-0.676448	1.103664	0.056858	-0.563625	0.661428	-0.154321	-0.622238	1.209873	0.011184	-0.611076	0.710836	0.294366										-0.191037	0.083461	-0.088884	-0.183475	0.084589	0.184357	0.845205	0.661929	-0.075206	0.085458	0.153955	0.074547
14969	124.741667	-0.774712	0.619867	0.163480	-0.772971	0.625461	-0.043139	-0.759199	0.842535	-0.068829	-0.760789	0.851611	0.143818	-0.687432	1.163138	0.078541	-0.676219	1.103618	0.056833	-0.563624	0.661339	-0.154421	-0.622067	1.209715	0.011034	-0.610987	0.710847	0.294388										-0.191036	0.083460	-0.088880	-0.183477	0.084583	0.184351	0.845208	0.661937	-0.075195	0.085458	0.153963	0.074547
14970	124.750000	-0.774698	0.619929	0.163469	-0.773074	0.625525	-0.043175	-0.758873	0.842606	-0.068873	-0.760539	0.851703	0.143717	-0.687172	1.163005	0.078409	-0.675939	1.103537	0.056792	-0.563631	0.661231	-0.154520	-0.621884	1.209582	0.010944	-0.610886	0.710858	0.294406										-0.191014	0.083476	-0.088693	-0.183475	0.084578	0.184356	0.845210	0.661941	-0.075176	0.085457	0.153971	0.074550
14971	124.758333	-0.774673	0.619989	0.163462	-0.773025	0.625610	-0.043154	-0.758500	0.842700	-0.068972	-0.760328	0.851843	0.143666	-0.686938	1.162939	0.078259	-0.675607	1.103445	0.056707	-0.563621	0.661120	-0.154648	-0.621582	1.209628	0.010730	-0.610842	0.710882	0.294498										-0.191038	0.083462	-0.088869	-0.183467	0.084578	0.184348	0.845211	0.661949	-0.075166	0.085459	0.153973	0.074552
14972	124.766667	-0.774650	0.620063	0.163464	-0.772814	0.625725	-0.043066	-0.758145	0.842810	-0.068965	-0.759917	0.851967	0.143507	-0.686652	1.162814	0.078049	-0.675249	1.103321	0.056599	-0.563584	0.660994	-0.154797	-0.621399	1.209349	0.010559	-0.610798	0.710895	0.294557										-0.191040	0.083457	-0.088862	-0.183469	0.084588	0.184349	0.845184	0.662021	-0.075033	0.085460	0.153976	0.074556
14973	124.775000	-0.774612	0.620126	0.163459	-0.772930	0.625814	-0.043075	-0.757769	0.842926	-0.069026	-0.759796	0.852112	0.143549	-0.686368	1.162701	0.077865	-0.674855	1.103204	0.056475	-0.563530	0.660847	-0.154991	-0.621052	1.209449	0.010344	-0.610823	0.710930	0.294693										-0.191025	0.083465	-0.088774	-0.183328	0.085250	0.183375	0.845214	0.661957	-0.075142	0.085463	0.153968	0.074562
14974	124.783333	-0.774725	0.620176	0.163510	-0.772790	0.625875	-0.043098	-0.757372	0.843031	-0.069070	-0.759537	0.852262	0.143512	-0.686019	1.162615	0.077620	-0.674449	1.103112	0.056334	-0.563457	0.660696	-0.155202	-0.620753	1.209316	0.010172	-0.610710	0.710847	0.294556										-0.190990	0.083529	-0.088916	-0.183466	0.084588	0.184361	0.845213	0.661958	-0.075127	0.085468	0.153960	0.074565
14975	124.791667	-0.774684	0.620240	0.163504	-0.772654	0.626001	-0.043017	-0.756963	0.843180	-0.069069	-0.759126	0.852438	0.143453	-0.685625	1.162508	0.077362	-0.674032	1.102971	0.056267	-0.563376	0.660546	-0.155455	-0.620357	1.209213	0.009901	-0.610719	0.710860	0.294643										-0.191037	0.083460	-0.088848	-0.183470	0.084589	0.184364	0.845213	0.661965	-0.075116	0.085464	0.153962	0.074576
14976	124.800000	-0.774647	0.620310	0.163499	-0.772514	0.626132	-0.042938	-0.756593	0.843258	-0.069015	-0.758828	0.852573	0.143461	-0.685256	1.162413	0.077209	-0.673515	1.102816	0.056094	-0.563283	0.660389	-0.155712	-0.620004	1.209152	0.009677	-0.610722	0.710865	0.294718										-0.191037	0.083455	-0.088856	-0.183465	0.084592	0.184357	0.845207	0.661974	-0.075102	0.085466	0.153960	0.074586
14977	124.808333	-0.774609	0.620376	0.163496	-0.772420	0.626145	-0.043013	-0.756127	0.843421	-0.069044	-0.758600	0.852817	0.143558	-0.684807	1.162320	0.076955	-0.673056	1.102726	0.056033	-0.563193	0.660224	-0.156026	-0.619574	1.208875	0.009426	-0.610568	0.710728	0.294534										-0.191038	0.083453	-0.088843	-0.183316	0.085262	0.183369	0.845202	0.661976	-0.075085	0.085466	0.153967	0.074588
14978	124.816667	-0.774568	0.620445	0.163493	-0.772112	0.626142	-0.043046	-0.755720	0.843533	-0.068979	-0.758191	0.852977	0.143562	-0.684339	1.162271	0.076784	-0.672493	1.102621	0.055920	-0.563102	0.660046	-0.156366	-0.619092	1.208861	0.009147	-0.610392	0.710563	0.294349										-0.191039	0.083454	-0.088839	-0.183467	0.084590	0.184347	0.845196	0.661979	-0.075068	0.085465	0.153963	0.074590
14979	124.825000	-0.774373	0.620557	0.163445	-0.772125	0.626351	-0.042952	-0.755209	0.843708	-0.068952	-0.757768	0.853162	0.143562	-0.683816	1.162174	0.076532	-0.671919	1.102548	0.055831	-0.563024	0.659851	-0.156740	-0.618492	1.208575	0.008820	-0.610325	0.710475	0.294401										-0.191041	0.083447	-0.088837	-0.183320	0.085244	0.183368	0.845183	0.662018	-0.075005	0.085458	0.153968	0.074592
14980	124.833333	-0.774471	0.620580	0.163479	-0.772091	0.626550	-0.042884	-0.754855	0.843841	-0.068911	-0.757349	0.853326	0.143580	-0.683274	1.162084	0.076358	-0.671310	1.102442	0.055782	-0.562984	0.659635	-0.157143	-0.617942	1.208367	0.008527	-0.610239	0.710419	0.294491										-0.191041	0.083447	-0.088837	-0.183469	0.084581	0.184342	0.845187	0.661997	-0.075056	0.085454	0.153970	0.074592
14981	124.841667	-0.774410	0.620649	0.163479	-0.772027	0.626662	-0.042897	-0.754411	0.843969	-0.068862	-0.756969	0.853556	0.143668	-0.682680	1.162043	0.076174	-0.670686	1.102333	0.055686	-0.562948	0.659422	-0.157582	-0.617361	1.208219	0.008271	-0.609989	0.710172	0.294276										-0.191029	0.083449	-0.088736	-0.183466	0.084591	0.184352	0.845173	0.662004	-0.075031	0.085455	0.153966	0.074598
14982	124.850000	-0.774340	0.620723	0.163483	-0.771962	0.626773	-0.042917	-0.753954	0.844122	-0.068812	-0.756430	0.853726	0.143686	-0.682065	1.161981	0.075990	-0.670028	1.102241	0.055633	-0.562944	0.659205	-0.158061	-0.616800	1.208153	0.008035	-0.609717	0.709984	0.294125										-0.191046	0.083438	-0.088824	-0.183473	0.084588	0.184365	0.845162	0.662013	-0.075016	0.085456	0.153958	0.074597
14983	124.858333	-0.774120	0.620866	0.163445	-0.771724	0.626941	-0.042792	-0.753502	0.844299	-0.068719	-0.756031	0.853909	0.143775	-0.681340	1.161957	0.075729	-0.669278	1.102145	0.055587	-0.562990	0.658973	-0.158601	-0.616063	1.207805	0.007761	-0.609547	0.709931	0.294211										-0.191043	0.083435	-0.088808	-0.183326	0.085251	0.183400	0.845121	0.662093	-0.074875	0.085453	0.153961	0.074600
14984	124.866667	-0.774034	0.620970	0.163448	-0.771802	0.627086	-0.042791	-0.753015	0.844475	-0.068661	-0.755598	0.854092	0.143854	-0.680669	1.161892	0.075580	-0.668589	1.102048	0.055566	-0.563057	0.658757	-0.159200	-0.615283	1.207673	0.007476	-0.609351	0.709843	0.294293										-0.191041	0.083441	-0.088796	-0.183462	0.084595	0.184377	0.845132	0.662042	-0.074987	0.085456	0.153951	0.074605
14985	124.875000	-0.773930	0.621076	0.163443	-0.771668	0.627207	-0.042768	-0.752501	0.844687	-0.068574	-0.755085	0.854287	0.143932	-0.679907	1.161810	0.075475	-0.667811	1.101947	0.055526	-0.563166	0.658560	-0.159863	-0.614592	1.207551	0.007246	-0.608909	0.709632	0.294061										-0.191035	0.083436	-0.088724	-0.183465	0.084593	0.184379	0.845115	0.662058	-0.074974	0.085450	0.153945	0.074600
14986	124.883333	-0.773821	0.621192	0.163442	-0.771486	0.627284	-0.042788	-0.751988	0.844880	-0.068536	-0.754555	0.854506	0.144027	-0.679072	1.161774	0.075288	-0.666981	1.101892	0.055514	-0.563308	0.658356	-0.160570	-0.613835	1.207351	0.007018	-0.608556	0.709527	0.294090										-0.191000	0.083452	-0.088871	-0.183465	0.084594	0.184386	0.845107	0.662079	-0.074972	0.085441	0.153947	0.074599
14987	124.891667	-0.773712	0.621317	0.163440	-0.771173	0.627454	-0.042702	-0.751465	0.845100	-0.068407	-0.753949	0.854655	0.144076	-0.678259	1.161695	0.075215	-0.666167	1.101779	0.055581	-0.563493	0.658175	-0.161330	-0.613045	1.207034	0.006805	-0.608280	0.709544	0.294400										-0.191041	0.083432	-0.088797	-0.183462	0.084587	0.184381	0.845088	0.662094	-0.074954	0.085442	0.153943	0.074599
14988	124.900000	-0.773732	0.621393	0.163461	-0.771017	0.627600	-0.042697	-0.750934	0.845321	-0.068355	-0.753460	0.854861	0.144195	-0.677388	1.161651	0.075124	-0.665291	1.101682	0.055584	-0.563724	0.658009	-0.162123	-0.612231	1.207021	0.006608	-0.607686	0.709368	0.294262										-0.191033	0.083423	-0.088811	-0.183466	0.084582	0.184382	0.845069	0.662113	-0.074934	0.085439	0.153936	0.074598
14989	124.908333	-0.773614	0.621530	0.163440	-0.770989	0.627767	-0.042691	-0.750366	0.845566	-0.068250	-0.752905	0.855132	0.144334	-0.676470	1.161581	0.075039	-0.664376	1.101573	0.055665	-0.563998	0.657867	-0.162984	-0.611367	1.206761	0.006365	-0.607154	0.709316	0.294401										-0.191026	0.083424	-0.088713	-0.183460	0.084581	0.184380	0.845054	0.662127	-0.074924	0.085440	0.153933	0.074591
14990	124.916667	-0.773342	0.621739	0.163385	-0.770737	0.627928	-0.042654	-0.749758	0.845862	-0.068236	-0.752256	0.855312	0.144380	-0.675535	1.161533	0.074983	-0.663453	1.101389	0.055699	-0.564312	0.657758	-0.163856	-0.610493	1.206352	0.006207	-0.606697	0.709276	0.294729										-0.191031	0.083421	-0.088774	-0.183460	0.084591	0.184381	0.845041	0.662143	-0.074910	0.085432	0.153934	0.074591
14991	124.925000	-0.773292	0.621897	0.163410	-0.770747	0.628074	-0.042699	-0.749269	0.846053	-0.068079	-0.751726	0.855568	0.144542	-0.674586	1.161486	0.075002	-0.662478	1.101354	0.055742	-0.564666	0.657663	-0.164776	-0.609521	1.206302	0.006028	-0.606024	0.709358	0.295032										-0.191030	0.083422	-0.088794	-0.183463	0.084605	0.184386	0.845029	0.662153	-0.074892	0.085436	0.153937	0.074597
14992	124.933333	-0.773081	0.622050	0.163342	-0.770596	0.628232	-0.042688	-0.748692	0.846288	-0.068015	-0.751063	0.855787	0.144638	-0.673602	1.161471	0.074985	-0.661574	1.101323	0.055888	-0.565059	0.657608	-0.165733	-0.608527	1.206167	0.005851	-0.605143	0.709232	0.295032										-0.191030	0.083424	-0.088788	-0.183463	0.084621	0.184396	0.845021	0.662164	-0.074874	0.085435	0.153929	0.074603
14993	124.941667	-0.772945	0.622210	0.163324	-0.770424	0.628407	-0.042686	-0.748105	0.846556	-0.067859	-0.750488	0.855994	0.144762	-0.672557	1.161447	0.074938	-0.660563	1.101267	0.055933	-0.565508	0.657540	-0.166718	-0.607498	1.205954	0.005667	-0.604421	0.709361	0.295603										-0.191033	0.083422	-0.088787	-0.183465	0.084610	0.184410	0.845012	0.662172	-0.074862	0.085435	0.153927	0.074605
14994	124.950000	-0.772815	0.622390	0.163308	-0.770127	0.628614	-0.042584	-0.747514	0.846794	-0.067772	-0.749833	0.856178	0.144868	-0.671599	1.161508	0.074918	-0.659564	1.101124	0.056035	-0.565973	0.657515	-0.167731	-0.606538	1.205765	0.005558	-0.603338	0.709231	0.295684										-0.191031	0.083414	-0.088788	-0.183461	0.084599	0.184415	0.845012	0.662177	-0.074852	0.085434	0.153923	0.074604
14995	124.958333	-0.772672	0.622551	0.163287	-0.769975	0.628789	-0.042574	-0.746930	0.847076	-0.067629	-0.749195	0.856460	0.145037	-0.670530	1.161410	0.074901	-0.658550	1.101118	0.056173	-0.566502	0.657483	-0.168759	-0.605523	1.205532	0.005395	-0.602323	0.709293	0.296192										-0.191024	0.083417	-0.088700	-0.183468	0.084592	0.184403	0.845010	0.662175	-0.074841	0.085435	0.153925	0.074603
14996	124.966667	-0.772668	0.622665	0.163277	-0.769785	0.628954	-0.042596	-0.746314	0.847348	-0.067568	-0.748452	0.856623	0.145160	-0.669481	1.161454	0.074911	-0.657485	1.101061	0.056258	-0.567043	0.657480	-0.169791	-0.604444	1.205313	0.005212	-0.601056	0.709215	0.296463										-0.191035	0.083406	-0.088794	-0.183469	0.084589	0.184404	0.845014	0.662177	-0.074834	0.085431	0.153927	0.074605
14997	124.975000	-0.772476	0.622850	0.163228	-0.769758	0.629128	-0.042654	-0.745727	0.847628	-0.067401	-0.747831	0.856846	0.145339	-0.668387	1.161368	0.074981	-0.656470	1.100966	0.056380	-0.567628	0.657501	-0.170842	-0.603477	1.205194	0.005107	-0.599857	0.709346	0.297182										-0.191032	0.083412	-0.088786	-0.183469	0.084592	0.184397	0.845025	0.662172	-0.074829	0.085433	0.153929	0.074599
14998	124.983333	-0.772446	0.623026	0.163240	-0.769613	0.629330	-0.042636	-0.745126	0.847909	-0.067282	-0.747160	0.857103	0.145534	-0.667322	1.161378	0.074954	-0.655437	1.100906	0.056501	-0.568229	0.657531	-0.171897	-0.602421	1.204961	0.004945	-0.598390	0.709364	0.297649										-0.191032	0.083406	-0.088793	-0.183466	0.084592	0.184397	0.845040	0.662170	-0.074823	0.085435	0.153937	0.074594
14999	124.991667	-0.772260	0.623182	0.163186	-0.769430	0.629518	-0.042616	-0.744525	0.848194	-0.067145	-0.746358	0.857248	0.145647	-0.666181	1.161264	0.074985	-0.654338	1.100841	0.056613	-0.568856	0.657600	-0.172975	-0.601367	1.204777	0.004818	-0.596632	0.709219	0.297880										-0.191031	0.083409	-0.088790	-0.183323	0.085269	0.183420	0.845062	0.662165	-0.074814	0.085439	0.153941	0.074597
15000	125.000000	-0.772217	0.623340	0.163204	-0.768850	0.629562	-0.042649	-0.743918	0.848480	-0.066992	-0.745649	0.857494	0.145898	-0.665095	1.161261	0.074954	-0.653289	1.100660	0.056695	-0.569493	0.657683	-0.174067	-0.600275	1.204532	0.004694	-0.594866	0.709260	0.298420										-0.191027	0.083405	-0.088781	-0.183459	0.084611	0.184407	0.845084	0.662148	-0.074808	0.085443	0.153944	0.074601
15001	125.008333	-0.771961	0.623501	0.163135	-0.768988	0.629888	-0.042568	-0.743308	0.848777	-0.066788	-0.744849	0.857672	0.146083	-0.663901	1.161124	0.074937	-0.652176	1.100537	0.056808	-0.570123	0.657769	-0.175170	-0.599177	1.204244	0.004545	-0.592989	0.709398	0.299131										-0.191030	0.083409	-0.088785	-0.183462	0.084605	0.184421	0.845111	0.662134	-0.074802	0.085444	0.153951	0.074602
15002	125.016667	-0.771828	0.623665	0.163134	-0.768796	0.630114	-0.042510	-0.742691	0.849094	-0.066611	-0.744071	0.857885	0.146328	-0.662824	1.161071	0.074901	-0.651066	1.100376	0.056949	-0.570747	0.657876	-0.176303	-0.598034	1.203988	0.004374	-0.590829	0.709422	0.299609										-0.191028	0.083407	-0.088786	-0.183461	0.084602	0.184418	0.845134	0.662121	-0.074800	0.085452	0.153952	0.074599
15003	125.025000	-0.771689	0.623821	0.163124	-0.768779	0.630485	-0.042518	-0.742084	0.849388	-0.066456	-0.743273	0.858115	0.146601	-0.661656	1.160985	0.074890	-0.649912	1.100270	0.057012	-0.571370	0.657999	-0.177461	-0.596960	1.203792	0.004283	-0.588551	0.709551	0.300224										-0.191030	0.083404	-0.088782	-0.183467	0.084597	0.184416	0.845161	0.662103	-0.074798	0.085457	0.153954	0.074594
15004	125.033333	-0.771648	0.623765	0.163029	-0.768555	0.630686	-0.042459	-0.741439	0.849742	-0.066244	-0.742377	0.858314	0.146810	-0.660508	1.160920	0.074944	-0.648780	1.100150	0.057105	-0.571968	0.658122	-0.178610	-0.595766	1.203478	0.004131	-0.586139	0.709700	0.300847										-0.191027	0.083398	-0.088788	-0.183464	0.084584	0.184410	0.845184	0.662083	-0.074804	0.085460	0.153959	0.074588
15005	125.041667	-0.771496	0.624143	0.163175	-0.768418	0.630961	-0.042357	-0.740893	0.850018	-0.065970	-0.741356	0.858479	0.147032	-0.659298	1.160866	0.074955	-0.647624	1.100068	0.057230	-0.572562	0.658266	-0.179760	-0.594641	1.203342	0.004036	-0.583581	0.709870	0.301454										-0.191024	0.083395	-0.088780	-0.183461	0.084576	0.184390	0.845210	0.662073	-0.074809	0.085465	0.153969	0.074579
15006	125.050000	-0.771420	0.624280	0.163206	-0.767554	0.630765	-0.042364	-0.740311	0.850318	-0.065730	-0.740563	0.858713	0.147402	-0.658107	1.160812	0.075003	-0.646479	1.099999	0.057316	-0.573135	0.658417	-0.180886	-0.593461	1.203111	0.003960	-0.580907	0.710043	0.302050										-0.191027	0.083392	-0.088792	-0.183460	0.084578	0.184379	0.845226	0.662061	-0.074815	0.085468	0.153975	0.074569
15007	125.058333	-0.771395	0.624578	0.163370	-0.767606	0.631182	-0.042114	-0.739725	0.850617	-0.065485	-0.739637	0.858955	0.147725	-0.656871	1.160775	0.074995	-0.645354	1.099911	0.057422	-0.573873	0.658421	-0.181958	-0.592228	1.202927	0.003852	-0.578105	0.710250	0.302629										-0.191026	0.083396	-0.088788	-0.183467	0.084576	0.184369	0.845245	0.662054	-0.074817	0.085466	0.153983	0.074568
15008	125.066667	-0.771090	0.624837	0.163374	-0.767485	0.631376	-0.042044	-0.739094	0.850993	-0.065250	-0.738707	0.859158	0.148075	-0.655640	1.160712	0.075006	-0.644162	1.099826	0.057509	-0.574232	0.658748	-0.182868	-0.590956	1.202639	0.003733	-0.575206	0.710447	0.303199										-0.191029	0.083398	-0.088785	-0.183473	0.084577	0.184375	0.845262	0.662039	-0.074819	0.085471	0.153986	0.074572
15009	125.075000	-0.770911	0.625019	0.163392	-0.767401	0.631687	-0.041980	-0.738556	0.851273	-0.064905	-0.737719	0.859328	0.148379	-0.654354	1.160678	0.074949	-0.643016	1.099729	0.057589	-0.574939	0.658771	-0.184040	-0.589754	1.202466	0.003666	-0.572196	0.710669	0.303743										-0.191031	0.083399	-0.088785	-0.183467	0.084565	0.184374	0.845274	0.662027	-0.074826	0.085473	0.153987	0.074568
15010	125.083333	-0.770625	0.625001	0.163270	-0.767049	0.631780	-0.041881	-0.738033	0.851528	-0.064573	-0.736750	0.859543	0.148742	-0.653118	1.160621	0.074986	-0.641791	1.099637	0.057656	-0.575449	0.658907	-0.184965	-0.588532	1.202376	0.003574	-0.569090	0.710906	0.304263										-0.191010	0.083411	-0.088612	-0.183474	0.084561	0.184372	0.845289	0.662016	-0.074837	0.085474	0.153991	0.074569
15011	125.091667	-0.770499	0.625183	0.163330	-0.767477	0.632351	-0.041903	-0.737446	0.851847	-0.064269	-0.735655	0.859688	0.149043	-0.651868	1.160545	0.075002	-0.640614	1.099547	0.057707	-0.575902	0.659062	-0.185723	-0.587246	1.202066	0.003514	-0.565873	0.711160	0.304757										-0.191005	0.083415	-0.088723	-0.183474	0.084557	0.184375	0.845302	0.662006	-0.074850	0.085476	0.153986	0.074563
15012	125.100000	-0.770440	0.625533	0.163526	-0.767377	0.632707	-0.041741	-0.736826	0.852191	-0.064017	-0.734748	0.859899	0.149466	-0.650587	1.160445	0.074994	-0.639390	1.099438	0.057728	-0.576355	0.659236	-0.186621	-0.585950	1.201824	0.003419	-0.562569	0.711443	0.305242										-0.191033	0.083390	-0.088783	-0.183476	0.084548	0.184375	0.845316	0.661989	-0.074864	0.085473	0.153987	0.074560
15013	125.108333	-0.770250	0.625790	0.163622	-0.767171	0.632816	-0.041692	-0.736310	0.852436	-0.063598	-0.733615	0.860083	0.149805	-0.649323	1.160339	0.074957	-0.638185	1.099305	0.057786	-0.576771	0.659370	-0.187413	-0.584613	1.201547	0.003304	-0.559153	0.711771	0.305707										-0.191030	0.083395	-0.088792	-0.183322	0.085205	0.183374	0.845326	0.661979	-0.074878	0.085482	0.153989	0.074554
15014	125.116667	-0.770023	0.626000	0.163683	-0.766960	0.633016	-0.041573	-0.735728	0.852739	-0.063292	-0.732450	0.860262	0.150110	-0.648032	1.160244	0.074919	-0.636972	1.099138	0.057849	-0.577175	0.659471	-0.188133	-0.583344	1.201302	0.003241	-0.555669	0.712125	0.306130										-0.191032	0.083394	-0.088793	-0.183465	0.084528	0.184335	0.845340	0.661970	-0.074893	0.085484	0.153990	0.074541
15015	125.125000	-0.769675	0.626067	0.163634	-0.766766	0.633253	-0.041406	-0.735162	0.853006	-0.062973	-0.731446	0.860486	0.150523	-0.646746	1.160074	0.074886	-0.635707	1.098999	0.057876	-0.577557	0.659582	-0.188825	-0.582034	1.201069	0.003103	-0.552085	0.712483	0.306520										-0.191024	0.083383	-0.088781	-0.183470	0.084520	0.184321	0.845340	0.661998	-0.074846	0.085485	0.153994	0.074536
15016	125.133333	-0.769291	0.626303	0.163662	-0.766488	0.633486	-0.041216	-0.734570	0.853334	-0.062577	-0.730536	0.860879	0.151065	-0.645457	1.159955	0.074891	-0.634430	1.098831	0.057912	-0.577914	0.659681	-0.189438	-0.580832	1.200954	0.003027	-0.548458	0.712855	0.306896										-0.191023	0.083380	-0.088789	-0.183466	0.084521	0.184310	0.845365	0.661962	-0.074919	0.085486	0.153998	0.074538
15017	125.141667	-0.769109	0.626551	0.163786	-0.765995	0.633592	-0.041068	-0.733985	0.853631	-0.062252	-0.729391	0.861024	0.151393	-0.644128	1.159755	0.074831	-0.633160	1.098648	0.057932	-0.578258	0.659721	-0.189909	-0.579538	1.200570	0.002921	-0.544773	0.713231	0.307216										-0.191017	0.083386	-0.088779	-0.183180	0.085826	0.182361	0.845360	0.661951	-0.074912	0.085487	0.154000	0.074548
15018	125.150000	-0.768996	0.626935	0.164022	-0.765823	0.633841	-0.040909	-0.733404	0.853912	-0.061942	-0.728313	0.861336	0.151823	-0.642825	1.159585	0.074800	-0.632056	1.098455	0.057853	-0.578598	0.659800	-0.190523	-0.578282	1.200425	0.002805	-0.541065	0.713618	0.307520										-0.190995	0.083396	-0.088590	-0.183473	0.084513	0.184309	0.845361	0.661951	-0.074925	0.085487	0.153999	0.074549
15019	125.158333	-0.768632	0.627096	0.164033	-0.765628	0.634107	-0.040657	-0.732801	0.854241	-0.061571	-0.727274	0.861588	0.152226	-0.641519	1.159423	0.074757	-0.630667	1.098225	0.057894	-0.578867	0.659764	-0.190681	-0.576928	1.200076	0.002675	-0.537305	0.714026	0.307794										-0.191015	0.083381	-0.088769	-0.183472	0.084500	0.184313	0.845355	0.661951	-0.074925	0.085488	0.153994	0.074549
15020	125.166667	-0.768412	0.627276	0.164113	-0.765406	0.634338	-0.040469	-0.732225	0.854522	-0.061241	-0.726044	0.861792	0.152516	-0.640204	1.159243	0.074719	-0.629325	1.098045	0.057965	-0.579116	0.659736	-0.190936	-0.575592	1.199715	0.002566	-0.533528	0.714460	0.308052										-0.191013	0.083383	-0.088769	-0.183191	0.085801	0.182350	0.845352	0.661955	-0.074935	0.085487	0.153995	0.074546
15021	125.175000	-0.768143	0.627540	0.164205	-0.765127	0.634552	-0.040335	-0.731604	0.854838	-0.060935	-0.724933	0.862033	0.152886	-0.638870	1.159072	0.074639	-0.628173	1.097800	0.057848	-0.579317	0.659663	-0.191089	-0.574347	1.199512	0.002467	-0.529711	0.714899	0.308264										-0.191019	0.083384	-0.088767	-0.183347	0.085138	0.183303	0.845335	0.661953	-0.074936	0.085484	0.153994	0.074542
15022	125.183333	-0.767725	0.627811	0.164268	-0.764815	0.634756	-0.040191	-0.731008	0.855114	-0.060596	-0.723908	0.862256	0.153297	-0.637554	1.158869	0.074600	-0.626889	1.097586	0.057868	-0.579435	0.659595	-0.191216	-0.573125	1.199277	0.002352	-0.525884	0.715372	0.308453										-0.191014	0.083383	-0.088775	-0.183500	0.084468	0.184273	0.845329	0.661964	-0.074951	0.085483	0.153989	0.074536
15023	125.191667	-0.767637	0.628238	0.164516	-0.764652	0.635036	-0.039997	-0.730407	0.855418	-0.060227	-0.722602	0.862475	0.153570	-0.636197	1.158676	0.074517	-0.625500	1.097373	0.057901	-0.579454	0.659502	-0.191295	-0.571715	1.198882	0.002178	-0.522028	0.715852	0.308603										-0.190996	0.083389	-0.088798	-0.183350	0.085117	0.183265	0.845286	0.662040	-0.074825	0.085479	0.153991	0.074530
15024	125.200000	-0.767335	0.628311	0.164475	-0.764384	0.635251	-0.039873	-0.729764	0.855727	-0.059948	-0.721434	0.862698	0.153897	-0.634871	1.158404	0.074457	-0.624074	1.097169	0.057925	-0.579345	0.659407	-0.191356	-0.570406	1.198589	0.002039	-0.518155	0.716347	0.308718										-0.191016	0.083371	-0.088771	-0.183215	0.085764	0.182280	0.845296	0.661983	-0.074952	0.085474	0.153987	0.074532
15025	125.208333	-0.767071	0.628558	0.164585	-0.764265	0.635528	-0.039674	-0.729144	0.855973	-0.059639	-0.720367	0.862974	0.154326	-0.633631	1.158244	0.074510	-0.622772	1.096941	0.057933	-0.579165	0.659270	-0.191464	-0.569199	1.198343	0.001939	-0.514279	0.716880	0.308824										-0.191012	0.083376	-0.088771	-0.183204	0.085769	0.182256	0.845283	0.661994	-0.074951	0.085476	0.153987	0.074539
15026	125.216667	-0.766903	0.629004	0.164831	-0.763449	0.635403	-0.039573	-0.728520	0.856218	-0.059334	-0.719142	0.863160	0.154609	-0.632228	1.157960	0.074366	-0.621472	1.096634	0.057903	-0.578705	0.659211	-0.191495	-0.567965	1.198090	0.001791	-0.510413	0.717407	0.308878										-0.190968	0.083398	-0.088825	-0.183501	0.084445	0.184214	0.845262	0.662006	-0.074940	0.085472	0.153979	0.074551
15027	125.225000	-0.766551	0.629271	0.164885	-0.763726	0.635974	-0.039350	-0.727884	0.856447	-0.058988	-0.717986	0.863377	0.154937	-0.630943	1.157774	0.074361	-0.620279	1.096365	0.057810	-0.578145	0.659132	-0.191601	-0.566666	1.197723	0.001679	-0.506548	0.717944	0.308912										-0.191013	0.083370	-0.088760	-0.183207	0.085764	0.182243	0.845245	0.662020	-0.074937	0.085466	0.153977	0.074553
15028	125.233333	-0.766198	0.629560	0.164967	-0.763559	0.636176	-0.039267	-0.727238	0.856658	-0.058709	-0.716846	0.863601	0.155279	-0.629674	1.157587	0.074380	-0.618976	1.096124	0.057812	-0.577630	0.658993	-0.191828	-0.565393	1.197311	0.001527	-0.502697	0.718479	0.308907										-0.191006	0.083382	-0.088731	-0.183215	0.085743	0.182233	0.845228	0.662028	-0.074930	0.085471	0.153971	0.074558
15029	125.241667	-0.765894	0.629609	0.164917	-0.763307	0.636384	-0.039164	-0.726584	0.856857	-0.058424	-0.715689	0.863793	0.155606	-0.628327	1.157386	0.074328	-0.617642	1.095915	0.057776	-0.576828	0.658935	-0.192085	-0.564127	1.197207	0.001302	-0.498877	0.719017	0.308863										-0.191009	0.083366	-0.088752	-0.183374	0.085075	0.183212	0.845214	0.662040	-0.074930	0.085465	0.153964	0.074558
15030	125.250000	-0.765780	0.629990	0.165142	-0.762473	0.636285	-0.039088	-0.725917	0.857041	-0.058167	-0.714585	0.864034	0.155975	-0.626924	1.157191	0.074236	-0.616137	1.095752	0.057872	-0.575781	0.658948	-0.192122	-0.562726	1.196833	0.001113	-0.495065	0.719579	0.308805										-0.190968	0.083391	-0.088782	-0.183228	0.085716	0.182211	0.845164	0.662117	-0.074798	0.085464	0.153964	0.074562
15031	125.258333	-0.765497	0.630233	0.165220	-0.762697	0.636900	-0.038884	-0.725228	0.857272	-0.057814	-0.713470	0.864253	0.156287	-0.625612	1.157037	0.074234	-0.615025	1.095574	0.057764	-0.574980	0.658846	-0.192412	-0.561480	1.196648	0.000966	-0.491304	0.720157	0.308728										-0.191006	0.083356	-0.088749	-0.183241	0.085705	0.182203	0.845172	0.662065	-0.074925	0.085461	0.153965	0.074560
15032	125.266667	-0.765122	0.630314	0.165167	-0.762478	0.637133	-0.038820	-0.724546	0.857433	-0.057570	-0.712525	0.864551	0.156747	-0.624268	1.156919	0.074203	-0.613716	1.095445	0.057753	-0.573972	0.658836	-0.192616	-0.560152	1.196323	0.000803	-0.487558	0.720776	0.308639										-0.191008	0.083353	-0.088736	-0.183247	0.085696	0.182190	0.845156	0.662079	-0.074918	0.085456	0.153971	0.074567
15033	125.275000	-0.764707	0.630584	0.165186	-0.762195	0.637453	-0.038680	-0.723789	0.857655	-0.057378	-0.711282	0.864734	0.156951	-0.622902	1.156791	0.074147	-0.612440	1.095300	0.057759	-0.572844	0.658879	-0.192770	-0.558878	1.196117	0.000666	-0.483835	0.721432	0.308536										-0.190992	0.083374	-0.088763	-0.183256	0.085687	0.182192	0.845139	0.662091	-0.074917	0.085456	0.153968	0.074577
15034	125.283333	-0.764485	0.631061	0.165419	-0.761496	0.637595	-0.038629	-0.723065	0.857823	-0.057116	-0.710184	0.864962	0.157234	-0.621535	1.156676	0.074078	-0.611170	1.095112	0.057751	-0.571727	0.658941	-0.192940	-0.557593	1.195922	0.000493	-0.480266	0.722574	0.308692										-0.191008	0.083363	-0.088715	-0.183265	0.085670	0.182183	0.845093	0.662165	-0.074787	0.085453	0.153963	0.074587
15035	125.291667	-0.764301	0.631253	0.165482	-0.761454	0.638000	-0.038505	-0.722345	0.857968	-0.056909	-0.709082	0.865189	0.157507	-0.620194	1.156612	0.074059	-0.609878	1.095054	0.057764	-0.570839	0.658886	-0.193277	-0.556372	1.195733	0.000345	-0.476510	0.723074	0.308431										-0.191010	0.083353	-0.088719	-0.183259	0.085675	0.182162	0.845088	0.662152	-0.074846	0.085452	0.153961	0.074591
15036	125.300000	-0.763986	0.631591	0.165575	-0.761127	0.638317	-0.038416	-0.721556	0.858167	-0.056727	-0.707992	0.865422	0.157765	-0.618870	1.156543	0.074048	-0.608599	1.094939	0.057751	-0.569659	0.658978	-0.193268	-0.555077	1.195423	0.000221	-0.472768	0.723595	0.308137										-0.191016	0.083350	-0.088720	-0.183282	0.085660	0.182169	0.845085	0.662136	-0.074908	0.085452	0.153955	0.074594
15037	125.308333	-0.763536	0.631745	0.165473	-0.760717	0.638674	-0.038277	-0.720771	0.858378	-0.056524	-0.706908	0.865645	0.157991	-0.617510	1.156475	0.073981	-0.607314	1.094839	0.057760	-0.568827	0.658922	-0.193487	-0.553906	1.195384	0.000045	-0.469205	0.724763	0.308242										-0.190998	0.083360	-0.088727	-0.183271	0.085668	0.182132	0.845055	0.662180	-0.074839	0.085449	0.153953	0.074596
15038	125.316667	-0.763307	0.632104	0.165606	-0.760319	0.638951	-0.038293	-0.720001	0.858583	-0.056304	-0.705845	0.865890	0.158231	-0.616192	1.156400	0.073966	-0.606067	1.094787	0.057763	-0.567874	0.658949	-0.193602	-0.552695	1.195190	-0.000081	-0.465686	0.725950	0.308321										-0.191013	0.083357	-0.088696	-0.183272	0.085652	0.182120	0.845057	0.662159	-0.074902	0.085448	0.153946	0.074591
15039	125.325000	-0.762873	0.632278	0.165539	-0.759963	0.639277	-0.038238	-0.719181	0.858817	-0.056205	-0.704765	0.866118	0.158446	-0.614850	1.156347	0.073877	-0.604795	1.094712	0.057732	-0.566877	0.659014	-0.193645	-0.551431	1.195081	-0.000345	-0.462182	0.726759	0.308094										-0.191022	0.083338	-0.088709	-0.183273	0.085660	0.182087	0.845047	0.662167	-0.074904	0.085451	0.153946	0.074585
15040	125.333333	-0.762356	0.632590	0.165517	-0.759584	0.639601	-0.038188	-0.718349	0.859084	-0.056065	-0.703680	0.866331	0.158621	-0.613539	1.156271	0.073814	-0.603524	1.094598	0.057750	-0.566103	0.659011	-0.193750	-0.550251	1.194844	-0.000466	-0.458706	0.727550	0.307853										-0.191023	0.083336	-0.088700	-0.183283	0.085637	0.182081	0.845036	0.662179	-0.074908	0.085449	0.153944	0.074581
15041	125.341667	-0.762180	0.632939	0.165609	-0.759110	0.639943	-0.038133	-0.717547	0.859319	-0.055899	-0.702636	0.866576	0.158823	-0.612218	1.156205	0.073749	-0.602262	1.094505	0.057716	-0.565231	0.659075	-0.193730	-0.548956	1.194652	-0.000743	-0.455320	0.728382	0.307613										-0.190987	0.083351	-0.088734	-0.183278	0.085641	0.182073	0.845024	0.662186	-0.074906	0.085445	0.153951	0.074586
15042	125.350000	-0.761735	0.633207	0.165571	-0.758712	0.640287	-0.038093	-0.716701	0.859601	-0.055760	-0.701574	0.866802	0.158991	-0.610933	1.156175	0.073693	-0.601016	1.094369	0.057665	-0.564435	0.659119	-0.193664	-0.547758	1.194525	-0.001049	-0.451979	0.729226	0.307374										-0.191016	0.083319	-0.088672	-0.183289	0.085629	0.182075	0.845016	0.662188	-0.074904	0.085447	0.153955	0.074589
15043	125.358333	-0.761306	0.633519	0.165562	-0.758188	0.640586	-0.038104	-0.715854	0.859836	-0.055670	-0.700515	0.867034	0.159151	-0.609686	1.156091	0.073563	-0.599788	1.094321	0.057702	-0.563931	0.659042	-0.193683	-0.546524	1.194313	-0.001246	-0.448702	0.730085	0.307118										-0.191016	0.083321	-0.088663	-0.183293	0.085618	0.182077	0.845008	0.662186	-0.074904	0.085445	0.153955	0.074583
15044	125.366667	-0.760998	0.634040	0.165697	-0.757777	0.640933	-0.038070	-0.714957	0.860104	-0.055590	-0.699457	0.867254	0.159295	-0.608353	1.156032	0.073467	-0.598528	1.094175	0.057659	-0.563172	0.659095	-0.193485	-0.545365	1.194145	-0.001465	-0.445461	0.730922	0.306828										-0.191019	0.083320	-0.088657	-0.183302	0.085594	0.182074	0.845036	0.662224	-0.074913	0.085447	0.153950	0.074577
15045	125.375000	-0.760495	0.634410	0.165671	-0.757361	0.641303	-0.038007	-0.714109	0.860314	-0.055487	-0.698399	0.867482	0.159411	-0.607104	1.155960	0.073329	-0.597281	1.094124	0.057606	-0.562641	0.659065	-0.193349	-0.544101	1.193930	-0.001733	-0.442301	0.731798	0.306537										-0.191007	0.083320	-0.088659	-0.183303	0.085600	0.182069	0.844982	0.662225	-0.074847	0.085445	0.153950	0.074576
15046	125.383333	-0.759987	0.634545	0.165527	-0.756871	0.641611	-0.038027	-0.713225	0.860566	-0.055378	-0.697349	0.867718	0.159551	-0.605778	1.155874	0.073231	-0.596043	1.094047	0.057535	-0.562136	0.659023	-0.193181	-0.542966	1.193771	-0.001967	-0.439180	0.732647	0.306217										-0.191028	0.083305	-0.088621	-0.183326	0.085566	0.182082	0.844992	0.662194	-0.074912	0.085444	0.153951	0.074574
15047	125.391667	-0.759573	0.634953	0.165544	-0.756411	0.641939	-0.038012	-0.712349	0.860778	-0.055352	-0.696285	0.867920	0.159640	-0.604515	1.155818	0.073037	-0.594826	1.093944	0.057475	-0.561664	0.658979	-0.193001	-0.541732	1.193488	-0.002213	-0.436130	0.733510	0.305868										-0.191031	0.083303	-0.088630	-0.183318	0.085589	0.182044	0.844994	0.662188	-0.074921	0.085447	0.153947	0.074571
15048	125.400000	-0.759000	0.635293	0.165459	-0.755960	0.642272	-0.038000	-0.711481	0.860999	-0.055237	-0.695234	0.868155	0.159750	-0.603260	1.155738	0.072884	-0.593622	1.093831	0.057409	-0.561201	0.658927	-0.192825	-0.540550	1.193207	-0.002435	-0.433139	0.734368	0.305527										-0.191006	0.083307	-0.088671	-0.183327	0.085567	0.182036	0.844994	0.662187	-0.074927	0.085446	0.153945	0.074566
15049	125.408333	-0.758655	0.635673	0.165519	-0.755515	0.642631	-0.037976	-0.710565	0.861258	-0.055209	-0.694210	0.868397	0.159859	-0.602032	1.155684	0.072710	-0.592369	1.093761	0.057326	-0.560740	0.658872	-0.192658	-0.539387	1.193089	-0.002763	-0.430202	0.735242	0.305205										-0.191033	0.083290	-0.088624	-0.183314	0.085588	0.182008	0.844980	0.662220	-0.074870	0.085450	0.153947	0.074568
15050	125.416667	-0.758228	0.636002	0.165491	-0.755025	0.642966	-0.037965	-0.709668	0.861502	-0.055136	-0.693158	0.868626	0.159968	-0.600817	1.155593	0.072525	-0.591204	1.093648	0.057250	-0.560255	0.658812	-0.192500	-0.538228	1.192902	-0.003023	-0.427301	0.736145	0.304896										-0.191075	0.083273	-0.088554	-0.183327	0.085574	0.182012	0.845028	0.662216	-0.074940	0.085449	0.153952	0.074572
15051	125.425000	-0.757736	0.636357	0.165440	-0.754583	0.643290	-0.037975	-0.708839	0.861692	-0.055016	-0.692114	0.868847	0.160049	-0.599581	1.155511	0.072331	-0.589994	1.093534	0.057141	-0.559746	0.658772	-0.192383	-0.536958	1.192570	-0.003364	-0.424481	0.737053	0.304630										-0.191006	0.083295	-0.088654	-0.183328	0.085572	0.182004	0.844982	0.662218	-0.074878	0.085447	0.153960	0.074577
15052	125.433333	-0.757450	0.636870	0.165570	-0.754061	0.643601	-0.037984	-0.707935	0.861929	-0.054998	-0.691064	0.869070	0.160138	-0.598368	1.155419	0.072128	-0.588766	1.093439	0.057046	-0.559234	0.658785	-0.192486	-0.535865	1.192418	-0.003645	-0.421682	0.737981	0.304381										-0.191003	0.083289	-0.088648	-0.183331	0.085560	0.182000	0.844992	0.662184	-0.074945	0.085459	0.153965	0.074578
15053	125.441667	-0.756948	0.637130	0.165473	-0.753637	0.643945	-0.037980	-0.707069	0.862134	-0.054926	-0.690030	0.869299	0.160235	-0.597198	1.155325	0.071923	-0.587628	1.093310	0.056918	-0.558662	0.658749	-0.192322	-0.534648	1.192123	-0.004012	-0.418912	0.738884	0.304140										-0.191024	0.083278	-0.088593	-0.183324	0.085577	0.181976	0.844992	0.662191	-0.074944	0.085458	0.153968	0.074581
15054	125.450000	-0.756512	0.637389	0.165392	-0.753213	0.644291	-0.037976	-0.706209	0.862349	-0.054802	-0.688981	0.869529	0.160337	-0.596121	1.155241	0.071637	-0.586343	1.093284	0.056866	-0.558078	0.658718	-0.192172	-0.533647	1.192024	-0.004268	-0.416191	0.739800	0.303908										-0.191001	0.083282	-0.088643	-0.183339	0.085543	0.181987	0.845024	0.662226	-0.074947	0.085461	0.153971	0.074580
15055	125.458333	-0.756080	0.637743	0.165389	-0.752735	0.644587	-0.037982	-0.705362	0.862533	-0.054732	-0.688105	0.869913	0.160626	-0.594901	1.155105	0.071399	-0.585320	1.093047	0.056618	-0.557485	0.658719	-0.192149	-0.532512	1.191757	-0.004617	-0.413496	0.740676	0.303674										-0.191026	0.083267	-0.088590	-0.183342	0.085543	0.181981	0.844986	0.662202	-0.074938	0.085465	0.153972	0.074580
15056	125.466667	-0.755648	0.638030	0.165343	-0.752278	0.644901	-0.038007	-0.704485	0.862762	-0.054717	-0.686883	0.869935	0.160513	-0.593819	1.154984	0.071134	-0.584197	1.092896	0.056498	-0.556879	0.658735	-0.192133	-0.531408	1.191538	-0.004975	-0.410847	0.741532	0.303440										-0.191024	0.083269	-0.088591	-0.183343	0.085561	0.181962	0.844979	0.662205	-0.074934	0.085472	0.153971	0.074584
15057	125.475000	-0.755315	0.638491	0.165426	-0.751818	0.645210	-0.038003	-0.703659	0.862962	-0.054638	-0.686025	0.870346	0.160833	-0.592665	1.154826	0.070920	-0.583033	1.092766	0.056382	-0.556264	0.658746	-0.192140	-0.530363	1.191274	-0.005269	-0.408242	0.742381	0.303220										-0.191047	0.083249	-0.088548	-0.183353	0.085539	0.181975	0.844972	0.662212	-0.074932	0.085470	0.153975	0.074578
15058	125.483333	-0.754968	0.638874	0.165491	-0.751444	0.645555	-0.037933	-0.702850	0.863164	-0.054553	-0.685007	0.870560	0.160954	-0.591506	1.154650	0.070689	-0.581940	1.092477	0.056178	-0.555666	0.658750	-0.192143	-0.529253	1.190992	-0.005649	-0.405694	0.743230	0.303013										-0.191003	0.083263	-0.088587	-0.183358	0.085520	0.181976	0.844965	0.662222	-0.074925	0.085468	0.153975	0.074574
15059	125.491667	-0.754513	0.639231	0.165473	-0.751006	0.645859	-0.037938	-0.702035	0.863379	-0.054478	-0.683983	0.870779	0.161063	-0.590439	1.154486	0.070466	-0.580788	1.092415	0.056183	-0.555047	0.658739	-0.192148	-0.528222	1.190620	-0.005991	-0.403197	0.744041	0.302814										-0.191036	0.083247	-0.088535	-0.183367	0.085522	0.181967	0.844939	0.662259	-0.074861	0.085470	0.153977	0.074572
15060	125.500000	-0.754191	0.639518	0.165475	-0.750553	0.646139	-0.037923	-0.701198	0.863614	-0.054412	-0.682984	0.870995	0.161184	-0.589499	1.154342	0.070197	-0.579813	1.092160	0.055958	-0.554447	0.658729	-0.192167	-0.527345	1.190460	-0.006307	-0.400733	0.744854	0.302626										-0.191004	0.083237	-0.088601	-0.183371	0.085512	0.181966	0.844941	0.662232	-0.074926	0.085467	0.153974	0.074570
15061	125.508333	-0.753802	0.639838	0.165471	-0.750134	0.646413	-0.037923	-0.700410	0.863808	-0.054324	-0.681946	0.871202	0.161295	-0.588463	1.154146	0.069985	-0.578667	1.092044	0.055910	-0.553841	0.658710	-0.192196	-0.526431	1.190224	-0.006645	-0.398365	0.745819	0.302510										-0.191005	0.083236	-0.088587	-0.183369	0.085510	0.181950	0.844925	0.662240	-0.074927	0.085464	0.153973	0.074567
15062	125.516667	-0.753415	0.640119	0.165448	-0.749721	0.646737	-0.037853	-0.699602	0.864036	-0.054245	-0.680933	0.871401	0.161394	-0.587484	1.153941	0.069797	-0.577765	1.091748	0.055698	-0.553259	0.658673	-0.192227	-0.525418	1.189800	-0.007025	-0.395974	0.746614	0.302321										-0.191005	0.083233	-0.088542	-0.183387	0.085505	0.181952	0.844909	0.662252	-0.074924	0.085457	0.153973	0.074570
15063	125.525000	-0.752974	0.640345	0.165394	-0.749373	0.647019	-0.037825	-0.698803	0.864243	-0.054157	-0.679919	0.871602	0.161513	-0.586423	1.153701	0.069626	-0.576713	1.091520	0.055612	-0.552756	0.658584	-0.192301	-0.524660	1.189536	-0.007352	-0.393636	0.747419	0.302134										-0.190996	0.083216	-0.088553	-0.183366	0.085530	0.181917	0.844876	0.662297	-0.074858	0.085461	0.153963	0.074573
15064	125.533333	-0.752576	0.640538	0.165324	-0.748976	0.647287	-0.037817	-0.698007	0.864444	-0.054065	-0.678910	0.871804	0.161627	-0.585535	1.153439	0.069423	-0.575724	1.091288	0.055627	-0.552269	0.658465	-0.192358	-0.523955	1.189290	-0.007693	-0.391306	0.748199	0.301939										-0.191031	0.083194	-0.088484	-0.183372	0.085529	0.181912	0.844868	0.662277	-0.074919	0.085459	0.153962	0.074577
15065	125.541667	-0.752253	0.640922	0.165381	-0.748611	0.647595	-0.037754	-0.697239	0.864666	-0.053941	-0.677921	0.871997	0.161743	-0.584778	1.153149	0.069210	-0.574781	1.090969	0.055519	-0.551645	0.658484	-0.192412	-0.523184	1.188791	-0.008056	-0.389030	0.748988	0.301756										-0.190994	0.083201	-0.088525	-0.183388	0.085504	0.181920	0.844845	0.662297	-0.074920	0.085459	0.153958	0.074578
15066	125.550000	-0.751925	0.641304	0.165449	-0.748264	0.647864	-0.037711	-0.696451	0.864871	-0.053871	-0.676961	0.872203	0.161883	-0.583957	1.152833	0.069073	-0.573851	1.090673	0.055493	-0.551216	0.658351	-0.192462	-0.522680	1.188548	-0.008433	-0.386772	0.749735	0.301573										-0.191144	0.083162	-0.088349	-0.183386	0.085516	0.181896	0.844819	0.662320	-0.074916	0.085454	0.153960	0.074581
15067	125.558333	-0.751519	0.641609	0.165442	-0.747909	0.648119	-0.037701	-0.695660	0.865111	-0.053765	-0.675958	0.872392	0.161999	-0.583064	1.152459	0.068959	-0.572989	1.090298	0.055477	-0.550732	0.658293	-0.192507	-0.522141	1.188115	-0.008763	-0.384589	0.750463	0.301390										-0.190958	0.083199	-0.088557	-0.183390	0.085513	0.181902	0.844791	0.662337	-0.074910	0.085452	0.153961	0.074586
15068	125.566667	-0.751189	0.641884	0.165452	-0.747590	0.648391	-0.037650	-0.694875	0.865351	-0.053664	-0.674969	0.872550	0.162110	-0.582432	1.152126	0.068819	-0.572140	1.089915	0.055541	-0.550287	0.658240	-0.192555	-0.521632	1.187671	-0.009149	-0.382438	0.751155	0.301226										-0.190940	0.083200	-0.088582	-0.183413	0.085460	0.181938	0.844801	0.662388	-0.074911	0.085450	0.153955	0.074587
15069	125.575000	-0.750776	0.642086	0.165405	-0.747213	0.648609	-0.037611	-0.694140	0.865552	-0.053514	-0.674026	0.872740	0.162245	-0.581696	1.151801	0.068729	-0.571286	1.089618	0.055561	-0.549878	0.658188	-0.192590	-0.521239	1.187292	-0.009522	-0.380379	0.751838	0.301099										-0.190944	0.083192	-0.088563	-0.183404	0.085465	0.181908	0.844745	0.662374	-0.074906	0.085445	0.153953	0.074585
15070	125.583333	-0.750426	0.642490	0.165475	-0.746939	0.648898	-0.037524	-0.693371	0.865773	-0.053461	-0.673066	0.872902	0.162347	-0.580893	1.151496	0.068717	-0.570520	1.089294	0.055607	-0.549339	0.658292	-0.192615	-0.520872	1.186873	-0.009915	-0.378368	0.752476	0.300964										-0.190931	0.083182	-0.088588	-0.183404	0.085467	0.181889	0.844720	0.662396	-0.074903	0.085446	0.153945	0.074580
15071	125.591667	-0.750093	0.642764	0.165494	-0.746601	0.649156	-0.037499	-0.692628	0.865994	-0.053324	-0.672158	0.873064	0.162497	-0.579996	1.151288	0.068934	-0.569767	1.088981	0.055645	-0.549076	0.658172	-0.192624	-0.520553	1.186479	-0.010304	-0.376442	0.753051	0.300844										-0.190947	0.083184	-0.088545	-0.183400	0.085473	0.181887	0.844701	0.662421	-0.074890	0.085449	0.153942	0.074584
15072	125.600000	-0.749764	0.643030	0.165512	-0.746234	0.649375	-0.037460	-0.691906	0.866206	-0.053191	-0.671270	0.873231	0.162656	-0.579631	1.150910	0.068412	-0.569058	1.088684	0.055684	-0.548840	0.658051	-0.192619	-0.520257	1.186068	-0.010754	-0.374594	0.753595	0.300737										-0.190945	0.083179	-0.088551	-0.183418	0.085466	0.181896	0.844682	0.662437	-0.074877	0.085450	0.153940	0.074585
15073	125.608333	-0.749436	0.643282	0.165518	-0.745945	0.649613	-0.037403	-0.691186	0.866413	-0.053084	-0.670353	0.873351	0.162763	-0.578954	1.150554	0.068357	-0.568326	1.088301	0.055648	-0.548549	0.658011	-0.192605	-0.519941	1.185608	-0.011264	-0.372797	0.754076	0.300615										-0.190927	0.083181	-0.088549	-0.183416	0.085458	0.181886	0.844628	0.662519	-0.074737	0.085452	0.153938	0.074589
15074	125.616667	-0.749016	0.643327	0.165381	-0.745665	0.649886	-0.037329	-0.690482	0.866619	-0.052957	-0.669448	0.873481	0.162892	-0.578225	1.150197	0.068105	-0.567624	1.087928	0.055597	-0.548277	0.657998	-0.192765	-0.519711	1.185138	-0.011757	-0.371068	0.754505	0.300481										-0.190934	0.083174	-0.088549	-0.183412	0.085463	0.181870	0.844641	0.662479	-0.074858	0.085453	0.153941	0.074592
15075	125.625000	-0.748709	0.643570	0.165399	-0.745296	0.650096	-0.037309	-0.689771	0.866849	-0.052870	-0.668598	0.873648	0.163081	-0.577806	1.149898	0.067832	-0.566961	1.087591	0.055528	-0.547992	0.657966	-0.192651	-0.519444	1.184554	-0.012322	-0.369419	0.754878	0.300345										-0.190937	0.083177	-0.088549	-0.183420	0.085460	0.181866	0.844654	0.662532	-0.074850	0.085452	0.153940	0.074592
15076	125.633333	-0.748394	0.643829	0.165437	-0.744978	0.650343	-0.037247	-0.689127	0.867033	-0.052726	-0.667712	0.873773	0.163204	-0.577305	1.149573	0.067579	-0.566279	1.087155	0.055391	-0.547723	0.657938	-0.192546	-0.519187	1.184064	-0.013001	-0.367828	0.755214	0.300214										-0.190904	0.083184	-0.088593	-0.183411	0.085451	0.181860	0.844633	0.662547	-0.074841	0.085451	0.153947	0.074598
15077	125.641667	-0.748169	0.644273	0.165629	-0.744739	0.650627	-0.037143	-0.688466	0.867242	-0.052547	-0.666862	0.873912	0.163371	-0.576854	1.149086	0.067023	-0.565585	1.086784	0.055220	-0.547466	0.657934	-0.192526	-0.519025	1.183463	-0.013556	-0.366304	0.755505	0.300083										-0.191046	0.083117	-0.088421	-0.183425	0.085443	0.181851	0.844582	0.662580	-0.074765	0.085449	0.153953	0.074595
15078	125.650000	-0.747756	0.644305	0.165506	-0.744466	0.650869	-0.037067	-0.687810	0.867456	-0.052403	-0.666026	0.874060	0.163537	-0.576435	1.148710	0.066666	-0.564991	1.086347	0.055077	-0.547214	0.657936	-0.192660	-0.518899	1.182945	-0.014170	-0.364775	0.755645	0.299811										-0.190925	0.083172	-0.088562	-0.183424	0.085458	0.181827	0.844561	0.662556	-0.074824	0.085450	0.153953	0.074590
15079	125.658333	-0.747453	0.644530	0.165538	-0.744134	0.651075	-0.037029	-0.687379	0.867748	-0.052261	-0.665223	0.874197	0.163711	-0.575952	1.148317	0.066175	-0.564384	1.085982	0.054920	-0.546970	0.657941	-0.192642	-0.518616	1.182355	-0.014896	-0.363367	0.756204	0.299984										-0.190927	0.083169	-0.088560	-0.183427	0.085434	0.181845	0.844571	0.662602	-0.074811	0.085451	0.153947	0.074593
15080	125.666667	-0.747236	0.644971	0.165737	-0.743842	0.651336	-0.036939	-0.686753	0.867961	-0.052135	-0.664425	0.874308	0.163858	-0.575408	1.147960	0.065792	-0.563760	1.085590	0.054731	-0.546735	0.657942	-0.192629	-0.518371	1.181797	-0.015629	-0.362119	0.756226	0.299681										-0.190901	0.083180	-0.088573	-0.183424	0.085442	0.181826	0.844481	0.662645	-0.074659	0.085447	0.153944	0.074600
15081	125.675000	-0.746928	0.645185	0.165787	-0.743584	0.651554	-0.036859	-0.686184	0.868124	-0.051986	-0.663667	0.874445	0.164037	-0.575107	1.147619	0.065267	-0.563152	1.085243	0.054530	-0.546505	0.657943	-0.192620	-0.518234	1.181250	-0.016287	-0.360824	0.756515	0.299649										-0.190898	0.083165	-0.088587	-0.183437	0.085431	0.181815	0.844492	0.662650	-0.074719	0.085449	0.153935	0.074605
15082	125.683333	-0.746618	0.645396	0.165834	-0.743324	0.651758	-0.036773	-0.685587	0.868308	-0.051842	-0.662920	0.874550	0.164175	-0.574672	1.147296	0.064799	-0.562603	1.084883	0.054314	-0.546283	0.657941	-0.192611	-0.518060	1.180749	-0.016974	-0.359603	0.756784	0.299604										-0.190891	0.083160	-0.088604	-0.183443	0.085395	0.181834	0.844502	0.662655	-0.074775	0.085449	0.153928	0.074606
15083	125.691667	-0.746321	0.645608	0.165883	-0.742989	0.651937	-0.036715	-0.685065	0.868462	-0.051653	-0.662193	0.874674	0.164331	-0.574294	1.147006	0.064331	-0.562047	1.084602	0.054098	-0.546068	0.657940	-0.192445	-0.517795	1.180214	-0.017700	-0.358512	0.756820	0.299415										-0.190899	0.083158	-0.088588	-0.183442	0.085418	0.181797	0.844476	0.662676	-0.074762	0.085445	0.153928	0.074613
15084	125.700000	-0.746026	0.645822	0.165935	-0.742807	0.652192	-0.036575	-0.684522	0.868590	-0.051564	-0.661480	0.874778	0.164448	-0.573837	1.146828	0.063933	-0.561487	1.084272	0.053825	-0.545863	0.657935	-0.192440	-0.517530	1.179685	-0.018402	-0.357425	0.757045	0.299400										-0.190906	0.083154	-0.088545	-0.183456	0.085399	0.181814	0.844388	0.662722	-0.074612	0.085441	0.153929	0.074618
15085	125.708333	-0.745685	0.645915	0.165906	-0.742558	0.652364	-0.036517	-0.683994	0.868766	-0.051412	-0.660801	0.874891	0.164563	-0.573485	1.146564	0.063521	-0.560996	1.084003	0.053635	-0.545666	0.657923	-0.192424	-0.517328	1.179228	-0.019068	-0.356439	0.757124	0.299315										-0.190908	0.083151	-0.088567	-0.183440	0.085407	0.181787	0.844368	0.662741	-0.074601	0.085440	0.153933	0.074624
15086	125.716667	-0.745357	0.646003	0.165873	-0.742315	0.652534	-0.036462	-0.683480	0.868900	-0.051301	-0.660148	0.875004	0.164683	-0.573117	1.146300	0.063048	-0.560443	1.083705	0.053368	-0.545480	0.657914	-0.192411	-0.517039	1.178756	-0.019743	-0.355517	0.757189	0.299255										-0.190905	0.083159	-0.088574	-0.183460	0.085385	0.181801	0.844348	0.662763	-0.074589	0.085438	0.153939	0.074625
15087	125.725000	-0.745096	0.646190	0.165909	-0.742041	0.652711	-0.036398	-0.683011	0.869024	-0.051187	-0.659514	0.875128	0.164795	-0.572728	1.146028	0.062577	-0.559947	1.083477	0.053172	-0.545306	0.657891	-0.192400	-0.516839	1.178288	-0.020400	-0.354672	0.757214	0.299191										-0.190887	0.083156	-0.088574	-0.183451	0.085391	0.181790	0.844363	0.662769	-0.074641	0.085436	0.153941	0.074625
15088	125.733333	-0.744896	0.646603	0.166140	-0.741818	0.652880	-0.036313	-0.682512	0.869149	-0.051100	-0.658923	0.875239	0.164898	-0.572335	1.145746	0.062095	-0.559399	1.083189	0.052867	-0.545136	0.657865	-0.192392	-0.516570	1.177842	-0.021019	-0.353906	0.757233	0.299140										-0.190895	0.083144	-0.088561	-0.183471	0.085366	0.181801	0.844315	0.662802	-0.074557	0.085436	0.153939	0.074628
15089	125.741667	-0.744623	0.646780	0.166190	-0.741613	0.653039	-0.036234	-0.682058	0.869265	-0.051005	-0.658365	0.875330	0.164984	-0.571931	1.145420	0.061474	-0.558904	1.082916	0.052601	-0.544964	0.657827	-0.192375	-0.516354	1.177415	-0.021671	-0.353204	0.757229	0.299089										-0.190880	0.083146	-0.088583	-0.183456	0.085386	0.181774	0.844305	0.662783	-0.074599	0.085437	0.153932	0.074630
15090	125.750000	-0.744254	0.646741	0.166073	-0.741446	0.653229	-0.036134	-0.681633	0.869346	-0.050909	-0.657803	0.875414	0.165035	-0.571578	1.145095	0.060843	-0.558410	1.082616	0.052263	-0.544791	0.657785	-0.192368	-0.515992	1.176930	-0.022371	-0.352582	0.757227	0.299037										-0.190891	0.083144	-0.088570	-0.183460	0.085368	0.181770	0.844318	0.662775	-0.074660	0.085439	0.153917	0.074629
15091	125.758333	-0.744067	0.647010	0.166193	-0.741237	0.653381	-0.036098	-0.681191	0.869423	-0.050849	-0.657330	0.875524	0.165121	-0.571207	1.144797	0.060280	-0.557923	1.082341	0.051920	-0.544633	0.657725	-0.192359	-0.515681	1.176466	-0.023036	-0.352023	0.757230	0.298989										-0.190863	0.083146	-0.088614	-0.183459	0.085374	0.181747	0.844280	0.662825	-0.074586	0.085438	0.153914	0.074624
15092	125.766667	-0.743883	0.647284	0.166322	-0.741039	0.653531	-0.036047	-0.680775	0.869515	-0.050812	-0.656861	0.875628	0.165185	-0.570874	1.144523	0.059699	-0.557456	1.082030	0.051557	-0.544477	0.657672	-0.192352	-0.515323	1.176010	-0.023777	-0.351428	0.757120	0.298805										-0.190859	0.083148	-0.088606	-0.183448	0.085390	0.181725	0.844245	0.662872	-0.074510	0.085441	0.153914	0.074632
15093	125.775000	-0.743655	0.647435	0.166358	-0.740801	0.653640	-0.036011	-0.680371	0.869593	-0.050745	-0.656414	0.875726	0.165239	-0.570521	1.144286	0.059097	-0.556966	1.081786	0.051102	-0.544327	0.657605	-0.192352	-0.514989	1.175502	-0.024483	-0.350980	0.757294	0.298895										-0.190893	0.083141	-0.088565	-0.183460	0.085384	0.181722	0.844224	0.662893	-0.074502	0.085443	0.153916	0.074626
15094	125.783333	-0.743445	0.647582	0.166382	-0.740643	0.653770	-0.035972	-0.679989	0.869658	-0.050713	-0.655998	0.875794	0.165243	-0.570138	1.143943	0.058252	-0.556490	1.081512	0.050649	-0.544178	0.657532	-0.192354	-0.514581	1.175060	-0.025336	-0.350482	0.757350	0.298833										-0.190889	0.083134	-0.088569	-0.183474	0.085366	0.181726	0.844245	0.662857	-0.074626	0.085436	0.153917	0.074621
15095	125.791667	-0.743257	0.647722	0.166404	-0.740489	0.653889	-0.035939	-0.679638	0.869721	-0.050691	-0.655627	0.875864	0.165269	-0.569720	1.143682	0.057385	-0.555943	1.081160	0.050053	-0.544034	0.657454	-0.192354	-0.514127	1.174480	-0.026214	-0.349969	0.757432	0.298764										-0.190866	0.083134	-0.088609	-0.183471	0.085358	0.181714	0.844184	0.662931	-0.074495	0.085437	0.153922	0.074617
15096	125.800000	-0.743074	0.647842	0.166416	-0.740344	0.654005	-0.035912	-0.679267	0.869804	-0.050679	-0.655287	0.875933	0.165288	-0.569263	1.143424	0.056430	-0.555453	1.080921	0.049424	-0.543884	0.657373	-0.192354	-0.513598	1.173980	-0.027243	-0.349479	0.757538	0.298687										-0.190892	0.083141	-0.088571	-0.183476	0.085354	0.181719	0.844186	0.662882	-0.074605	0.085438	0.153923	0.074614
15097	125.808333	-0.742987	0.647956	0.166463	-0.740168	0.654106	-0.035915	-0.678940	0.869857	-0.050685	-0.654967	0.875980	0.165297	-0.568901	1.143075	0.055213	-0.554926	1.080591	0.048638	-0.543721	0.657296	-0.192357	-0.512894	1.173278	-0.028348	-0.348967	0.757664	0.298565										-0.190889	0.083138	-0.088566	-0.183477	0.085358	0.181723	0.844184	0.662899	-0.074603	0.085438	0.153921	0.074621
15098	125.816667	-0.742837	0.647867	0.166343	-0.740078	0.654241	-0.035861	-0.678664	0.869893	-0.050668	-0.654686	0.876021	0.165309	-0.568535	1.142657	0.053792	-0.554415	1.080259	0.047796	-0.543557	0.657223	-0.192368	-0.512138	1.172541	-0.029565	-0.348486	0.757803	0.298417										-0.190858	0.083141	-0.088612	-0.183479	0.085346	0.181726	0.844180	0.662916	-0.074607	0.085442	0.153923	0.074625
15099	125.825000	-0.742710	0.648144	0.166467	-0.739865	0.654315	-0.035873	-0.678380	0.869926	-0.050683	-0.654458	0.876088	0.165361	-0.568183	1.142382	0.052377	-0.553910	1.079823	0.046845	-0.543391	0.657154	-0.192384	-0.511354	1.171624	-0.030856	-0.348028	0.757960	0.298242										-0.190875	0.083129	-0.088588	-0.183476	0.085356	0.181705	0.844137	0.662946	-0.074529	0.085436	0.153915	0.074626
15100	125.833333	-0.742520	0.648224	0.166429	-0.739754	0.654396	-0.035871	-0.678093	0.869983	-0.050688	-0.654246	0.876130	0.165373	-0.567900	1.141945	0.050724	-0.553386	1.079412	0.045791	-0.543217	0.657098	-0.192407	-0.510509	1.170642	-0.032282	-0.347605	0.758135	0.298056										-0.190884	0.083127	-0.088564	-0.183477	0.085361	0.181696	0.844135	0.662921	-0.074580	0.085440	0.153909	0.074627
15101	125.841667	-0.742298	0.648095	0.166264	-0.739655	0.654471	-0.035879	-0.677842	0.870005	-0.050712	-0.654031	0.876155	0.165319	-0.567632	1.141470	0.048857	-0.552859	1.078926	0.044623	-0.543026	0.657041	-0.192430	-0.509609	1.169624	-0.033809	-0.347191	0.758332	0.297853										-0.190874	0.083131	-0.088579	-0.183476	0.085348	0.181707	0.844141	0.662933	-0.074583	0.085440	0.153908	0.074632
15102	125.850000	-0.742306	0.648371	0.166399	-0.739563	0.654544	-0.035889	-0.677608	0.870049	-0.050711	-0.653860	0.876197	0.165313	-0.567336	1.141001	0.046856	-0.552383	1.078486	0.043450	-0.542833	0.656997	-0.192463	-0.508624	1.168578	-0.035503	-0.346737	0.758382	0.297502										-0.190857	0.083128	-0.088606	-0.183475	0.085350	0.181699	0.844104	0.663003	-0.074454	0.085441	0.153913	0.074632
15103	125.858333	-0.742239	0.648360	0.166351	-0.739483	0.654608	-0.035906	-0.677383	0.870091	-0.050731	-0.653708	0.876241	0.165299	-0.567124	1.140591	0.044864	-0.551908	1.078087	0.042174	-0.542620	0.656960	-0.192508	-0.507642	1.167513	-0.037138	-0.346445	0.758612	0.297352										-0.190857	0.083125	-0.088608	-0.183481	0.085338	0.181696	0.844108	0.662974	-0.074515	0.085436	0.153913	0.074629
15104	125.866667	-0.742188	0.648337	0.166296	-0.739416	0.654675	-0.035925	-0.677176	0.870121	-0.050750	-0.653582	0.876291	0.165289	-0.566896	1.140210	0.042760	-0.551283	1.077724	0.040924	-0.542414	0.656910	-0.192544	-0.506579	1.166496	-0.038836	-0.346187	0.758836	0.297218										-0.190879	0.083124	-0.088562	-0.183474	0.085351	0.181685	0.844112	0.662949	-0.074571	0.085436	0.153916	0.074626
15105	125.875000	-0.742127	0.648378	0.166277	-0.739348	0.654728	-0.035947	-0.676982	0.870151	-0.050770	-0.653481	0.876327	0.165279	-0.566633	1.139842	0.040561	-0.550973	1.077399	0.039571	-0.542224	0.656852	-0.192586	-0.505511	1.165506	-0.040529	-0.345960	0.758984	0.297047										-0.190856	0.083128	-0.088495	-0.183464	0.085365	0.181678	0.844129	0.662967	-0.074583	0.085436	0.153913	0.074629
15106	125.883333	-0.742175	0.648594	0.166394	-0.739286	0.654781	-0.035975	-0.676791	0.870175	-0.050856	-0.653428	0.876367	0.165270	-0.566438	1.139518	0.038456	-0.550635	1.077069	0.038187	-0.542037	0.656784	-0.192778	-0.504430	1.164534	-0.042176	-0.345719	0.758980	0.296785										-0.191044	0.083069	-0.088371	-0.183480	0.085357	0.181685	0.844108	0.662954	-0.074565	0.085433	0.153910	0.074630
15107	125.891667	-0.742088	0.648528	0.166296	-0.739230	0.654825	-0.035997	-0.676601	0.870219	-0.050901	-0.653387	0.876394	0.165247	-0.566254	1.139104	0.036165	-0.550395	1.076770	0.036807	-0.541859	0.656727	-0.192821	-0.503283	1.163553	-0.043853	-0.345676	0.759230	0.296857										-0.190873	0.083112	-0.088572	-0.183467	0.085355	0.181687	0.844106	0.662995	-0.074512	0.085434	0.153910	0.074635
15108	125.900000	-0.742020	0.648462	0.166200	-0.739186	0.654859	-0.036034	-0.676454	0.870228	-0.050950	-0.653368	0.876415	0.165222	-0.566160	1.138728	0.033879	-0.550149	1.076519	0.035432	-0.541675	0.656659	-0.192716	-0.502236	1.162665	-0.045461	-0.345614	0.759332	0.296829										-0.190869	0.083108	-0.088571	-0.183481	0.085362	0.181692	0.844126	0.662972	-0.074578	0.085435	0.153906	0.074634
15109	125.908333	-0.742056	0.648571	0.166237	-0.739140	0.654895	-0.036070	-0.676334	0.870223	-0.051006	-0.653387	0.876435	0.165185	-0.565997	1.138426	0.031769	-0.549775	1.076084	0.034070	-0.541505	0.656581	-0.192760	-0.501210	1.161729	-0.046945	-0.345503	0.759348	0.296809										-0.190831	0.083113	-0.088604	-0.183479	0.085353	0.181695	0.844113	0.662961	-0.074567	0.085432	0.153908	0.074641
15110	125.916667	-0.742100	0.648670	0.166270	-0.739054	0.654896	-0.036154	-0.676231	0.870215	-0.051069	-0.653426	0.876447	0.165141	-0.565887	1.138083	0.029810	-0.549583	1.075849	0.032774	-0.541334	0.656503	-0.192807	-0.500296	1.160867	-0.048390	-0.345434	0.759359	0.296816										-0.190816	0.083114	-0.088597	-0.183470	0.085369	0.181687	0.844106	0.662952	-0.074562	0.085438	0.153910	0.074643
15111	125.925000	-0.742022	0.648489	0.166085	-0.739029	0.654909	-0.036201	-0.676142	0.870199	-0.051145	-0.653495	0.876457	0.165083	-0.565776	1.137716	0.027913	-0.549437	1.075510	0.031554	-0.541174	0.656429	-0.192844	-0.499466	1.160107	-0.049834	-0.345633	0.759631	0.297028										-0.190836	0.083095	-0.088585	-0.183470	0.085362	0.181712	0.844121	0.662960	-0.074573	0.085439	0.153908	0.074642
15112	125.933333	-0.742053	0.648483	0.166046	-0.739012	0.654917	-0.036252	-0.676079	0.870175	-0.051225	-0.653590	0.876470	0.165019	-0.565717	1.137383	0.026130	-0.549267	1.075233	0.030316	-0.541005	0.656353	-0.192884	-0.498700	1.159291	-0.051153	-0.345798	0.759733	0.297087										-0.190809	0.083099	-0.088409	-0.183467	0.085359	0.181723	0.844134	0.662966	-0.074585	0.085441	0.153919	0.074633
15113	125.941667	-0.742085	0.648468	0.166002	-0.738997	0.654921	-0.036305	-0.676059	0.870133	-0.051309	-0.653700	0.876468	0.164949	-0.565716	1.137061	0.024516	-0.549183	1.074937	0.029247	-0.540844	0.656285	-0.192922	-0.498058	1.158615	-0.052421	-0.345943	0.759850	0.297223										-0.190791	0.083088	-0.088521	-0.183471	0.085366	0.181727	0.844122	0.662995	-0.074518	0.085436	0.153926	0.074637
15114	125.950000	-0.742231	0.648614	0.166090	-0.738995	0.654908	-0.036368	-0.676022	0.870120	-0.051433	-0.653844	0.876467	0.164873	-0.565679	1.136713	0.022909	-0.549125	1.074707	0.028206	-0.540689	0.656225	-0.192959	-0.497497	1.157934	-0.053623	-0.346123	0.759982	0.297381										-0.190775	0.083073	-0.088633	-0.183466	0.085375	0.181723	0.844106	0.663020	-0.074452	0.085437	0.153924	0.074639
15115	125.958333	-0.742237	0.648493	0.165976	-0.738988	0.654868	-0.036444	-0.676034	0.870071	-0.051513	-0.654010	0.876453	0.164789	-0.565726	1.136394	0.021512	-0.549105	1.074381	0.027285	-0.540535	0.656161	-0.192994	-0.497072	1.157116	-0.054510	-0.346341	0.760116	0.297555										-0.190781	0.083070	-0.088495	-0.183458	0.085378	0.181737	0.844139	0.662955	-0.074583	0.085445	0.153923	0.074641
15116	125.966667	-0.742254	0.648374	0.165868	-0.738986	0.654819	-0.036525	-0.676074	0.870009	-0.051640	-0.654227	0.876457	0.164725	-0.565786	1.136030	0.020162	-0.549079	1.074102	0.026352	-0.540401	0.656103	-0.193026	-0.496682	1.156495	-0.055546	-0.346528	0.760112	0.297611										-0.190741	0.083091	-0.088438	-0.183459	0.085384	0.181739	0.844150	0.662962	-0.074592	0.085445	0.153920	0.074646
15117	125.975000	-0.742436	0.648490	0.165942	-0.739021	0.654794	-0.036574	-0.676126	0.869957	-0.051734	-0.654424	0.876445	0.164646	-0.565983	1.135733	0.018912	-0.549052	1.073761	0.025432	-0.540283	0.656041	-0.193050	-0.496388	1.155857	-0.056560	-0.346826	0.760242	0.297819										-0.190751	0.083070	-0.088399	-0.183448	0.085394	0.181738	0.844110	0.663017	-0.074461	0.085442	0.153919	0.074648
15118	125.983333	-0.742517	0.648436	0.165887	-0.739033	0.654733	-0.036657	-0.676208	0.869906	-0.051826	-0.654641	0.876427	0.164565	-0.566204	1.135428	0.017677	-0.549144	1.073555	0.024633	-0.540185	0.655988	-0.193075	-0.496189	1.155255	-0.057452	-0.347240	0.760480	0.298178										-0.190762	0.083049	-0.088558	-0.183454	0.085382	0.181744	0.844156	0.662957	-0.074592	0.085446	0.153917	0.074655
15119	125.991667	-0.742607	0.648372	0.165834	-0.739072	0.654687	-0.036718	-0.676317	0.869842	-0.051920	-0.654882	0.876426	0.164500	-0.566435	1.135104	0.016535	-0.549280	1.073280	0.023950	-0.540105	0.655936	-0.193092	-0.496018	1.154737	-0.058355	-0.347582	0.760552	0.298454										-0.190750	0.083052	-0.088495	-0.183455	0.085403	0.181754	0.844157	0.662951	-0.074597	0.085448	0.153920	0.074655
15120	126.000000	-0.742700	0.648245	0.165737	-0.739119	0.654634	-0.036777	-0.676464	0.869763	-0.051999	-0.655124	0.876398	0.164387	-0.566700	1.134799	0.015514	-0.549402	1.072989	0.023185	-0.540053	0.655879	-0.193096	-0.495969	1.154226	-0.059155	-0.348100	0.760588	0.298666										-0.190738	0.083050	-0.088400	-0.183457	0.085403	0.181762	0.844161	0.662952	-0.074600	0.085445	0.153924	0.074651
15121	126.008333	-0.742809	0.648169	0.165682	-0.739170	0.654574	-0.036832	-0.676602	0.869712	-0.052093	-0.655399	0.876376	0.164308	-0.566964	1.134528	0.014549	-0.549679	1.072790	0.022664	-0.540032	0.655831	-0.193090	-0.495985	1.153815	-0.059920	-0.348636	0.760597	0.298940										-0.190748	0.083051	-0.088481	-0.183452	0.085415	0.181764	0.844134	0.662971	-0.074529	0.085442	0.153926	0.074652
15122	126.016667	-0.742919	0.648084	0.165635	-0.739235	0.654512	-0.036882	-0.676765	0.869654	-0.052176	-0.655692	0.876351	0.164231	-0.567279	1.134289	0.013696	-0.549889	1.072591	0.021990	-0.540029	0.655779	-0.193072	-0.496107	1.153439	-0.060655	-0.349231	0.760564	0.299228										-0.190740	0.083055	-0.088394	-0.183454	0.085425	0.181757	0.844167	0.662949	-0.074599	0.085442	0.153933	0.074653
15123	126.025000	-0.742961	0.647833	0.165464	-0.739312	0.654438	-0.036931	-0.676989	0.869558	-0.052244	-0.656002	0.876304	0.164145	-0.567643	1.134032	0.012901	-0.550115	1.072369	0.021427	-0.540050	0.655715	-0.193041	-0.496311	1.153097	-0.061327	-0.349921	0.760459	0.299530										-0.190736	0.083061	-0.088399	-0.183459	0.085417	0.181778	0.844170	0.662940	-0.074605	0.085441	0.153932	0.074650
15124	126.033333	-0.743187	0.647906	0.165575	-0.739389	0.654332	-0.036988	-0.677177	0.869518	-0.052326	-0.656333	0.876247	0.164063	-0.568024	1.133751	0.012127	-0.550381	1.072148	0.020885	-0.540099	0.655657	-0.193006	-0.496531	1.152684	-0.061975	-0.350722	0.760302	0.299856										-0.190946	0.082978	-0.088149	-0.183446	0.085422	0.181783	0.844130	0.662986	-0.074481	0.085438	0.153928	0.074649
15125	126.041667	-0.743300	0.647788	0.165532	-0.739478	0.654246	-0.037026	-0.677402	0.869441	-0.052410	-0.656693	0.876190	0.163980	-0.568462	1.133521	0.011490	-0.550813	1.072048	0.020542	-0.540170	0.655603	-0.192959	-0.496820	1.152330	-0.062521	-0.351633	0.760078	0.300189										-0.190767	0.083029	-0.088574	-0.183443	0.085430	0.181779	0.844142	0.662951	-0.074541	0.085437	0.153917	0.074650
15126	126.050000	-0.743422	0.647663	0.165498	-0.739579	0.654162	-0.037060	-0.677647	0.869353	-0.052494	-0.657057	0.876125	0.163890	-0.568932	1.133259	0.010836	-0.551218	1.071815	0.020180	-0.540251	0.655545	-0.192903	-0.497155	1.151979	-0.063055	-0.352650	0.759770	0.300559										-0.190767	0.083038	-0.088577	-0.183455	0.085439	0.181794	0.844134	0.662980	-0.074481	0.085438	0.153911	0.074650
15127	126.058333	-0.743484	0.647420	0.165379	-0.739716	0.654075	-0.037073	-0.677941	0.869254	-0.052542	-0.657466	0.876057	0.163818	-0.569451	1.133031	0.010297	-0.551610	1.071616	0.019784	-0.540351	0.655496	-0.192844	-0.497598	1.151658	-0.063542	-0.353807	0.759382	0.300976										-0.190829	0.083055	-0.088301	-0.183450	0.085433	0.181801	0.844158	0.662948	-0.074551	0.085440	0.153909	0.074661
15128	126.066667	-0.743679	0.647425	0.165458	-0.739813	0.653973	-0.037121	-0.678226	0.869168	-0.052616	-0.657860	0.875979	0.163734	-0.570020	1.132820	0.009823	-0.552039	1.071481	0.019469	-0.540462	0.655447	-0.192779	-0.498124	1.151375	-0.063978	-0.355093	0.758895	0.301413										-0.190770	0.083050	-0.088549	-0.183449	0.085454	0.181787	0.844186	0.662916	-0.074627	0.085435	0.153914	0.074663
15129	126.075000	-0.743812	0.647242	0.165409	-0.740039	0.653876	-0.037137	-0.678439	0.869017	-0.052672	-0.658251	0.875890	0.163647	-0.570592	1.132659	0.009382	-0.552666	1.071439	0.019265	-0.540582	0.655398	-0.192710	-0.498707	1.151169	-0.064431	-0.356581	0.758232	0.301861										-0.190777	0.083047	-0.088574	-0.183448	0.085443	0.181804	0.844180	0.662906	-0.074630	0.085434	0.153918	0.074657
15130	126.083333	-0.743946	0.647126	0.165412	-0.740182	0.653767	-0.037162	-0.678681	0.868857	-0.052719	-0.658680	0.875805	0.163584	-0.571268	1.132576	0.009103	-0.553102	1.071362	0.019049	-0.540708	0.655354	-0.192642	-0.499378	1.150998	-0.064838	-0.358229	0.757445	0.302340										-0.190782	0.083055	-0.088570	-0.183450	0.085450	0.181795	0.844196	0.662903	-0.074642	0.085437	0.153924	0.074663
15131	126.091667	-0.744079	0.647005	0.165422	-0.740302	0.653635	-0.037198	-0.679042	0.868758	-0.052735	-0.659048	0.875672	0.163487	-0.571882	1.132534	0.008818	-0.553676	1.071337	0.018903	-0.540846	0.655308	-0.192562	-0.500122	1.150961	-0.065220	-0.360135	0.756453	0.302829										-0.190758	0.083092	-0.088398	-0.183457	0.085434	0.181824	0.844191	0.662924	-0.074582	0.085434	0.153928	0.074668
15132	126.100000	-0.744231	0.646908	0.165467	-0.740458	0.653501	-0.037198	-0.679385	0.868670	-0.052771	-0.659457	0.875569	0.163421	-0.572541	1.132637	0.008605	-0.554292	1.071447	0.018775	-0.540984	0.655270	-0.192490	-0.500930	1.150944	-0.065561	-0.362259	0.755297	0.303313										-0.190760	0.083099	-0.088421	-0.183443	0.085466	0.181802	0.844219	0.662884	-0.074653	0.085427	0.153933	0.074672
15133	126.108333	-0.744342	0.646782	0.165486	-0.740596	0.653378	-0.037192	-0.679747	0.868562	-0.052802	-0.659888	0.875482	0.163376	-0.573275	1.132746	0.008464	-0.555080	1.071596	0.018661	-0.541126	0.655230	-0.192411	-0.501728	1.151001	-0.065812	-0.364754	0.753820	0.303694										-0.190802	0.083071	-0.088575	-0.183446	0.085455	0.181813	0.844212	0.662904	-0.074598	0.085437	0.153931	0.074670
15134	126.116667	-0.744434	0.646675	0.165532	-0.740736	0.653251	-0.037170	-0.680150	0.868440	-0.052799	-0.660339	0.875382	0.163339	-0.573995	1.132878	0.008318	-0.555601	1.071732	0.018453	-0.541277	0.655196	-0.192331	-0.502607	1.151137	-0.066093	-0.367395	0.752379	0.304255										-0.190798	0.083101	-0.088406	-0.183437	0.085475	0.181805	0.844244	0.662862	-0.074668	0.085437	0.153922	0.074669
15135	126.125000	-0.744517	0.646538	0.165540	-0.740922	0.653134	-0.037115	-0.680550	0.868335	-0.052802	-0.660785	0.875275	0.163297	-0.574767	1.133104	0.008245	-0.556373	1.071936	0.018369	-0.541426	0.655160	-0.192246	-0.503494	1.151251	-0.066301	-0.370355	0.750807	0.304841										-0.190908	0.083064	-0.088279	-0.183445	0.085460	0.181817	0.844216	0.662905	-0.074545	0.085437	0.153925	0.074676
15136	126.133333	-0.744593	0.646405	0.165563	-0.741150	0.653038	-0.037065	-0.680964	0.868232	-0.052816	-0.661259	0.875174	0.163251	-0.575552	1.133352	0.008225	-0.557178	1.072222	0.018341	-0.541582	0.655130	-0.192160	-0.504467	1.151379	-0.066437	-0.373561	0.749138	0.305442										-0.190826	0.083084	-0.088588	-0.183450	0.085464	0.181813	0.844228	0.662895	-0.074552	0.085434	0.153928	0.074674
15137	126.141667	-0.744640	0.646308	0.165617	-0.741314	0.652908	-0.037029	-0.681415	0.868096	-0.052835	-0.661765	0.875081	0.163198	-0.576325	1.133635	0.008206	-0.557963	1.072469	0.018308	-0.541742	0.655111	-0.192075	-0.505458	1.151622	-0.066646	-0.377092	0.747353	0.306096										-0.190826	0.083101	-0.088500	-0.183454	0.085451	0.181827	0.844259	0.662861	-0.074624	0.085446	0.153930	0.074671
15138	126.150000	-0.744673	0.646204	0.165681	-0.741470	0.652760	-0.036993	-0.681856	0.867967	-0.052842	-0.662244	0.874948	0.163107	-0.577135	1.133898	0.008246	-0.558745	1.072668	0.018266	-0.541910	0.655087	-0.191983	-0.506468	1.151862	-0.066858	-0.380864	0.745499	0.306812										-0.190802	0.083139	-0.088446	-0.183446	0.085442	0.181832	0.844292	0.662828	-0.074695	0.085445	0.153937	0.074673
15139	126.158333	-0.744706	0.646104	0.165751	-0.741634	0.652616	-0.036954	-0.682313	0.867821	-0.052863	-0.662780	0.874839	0.163030	-0.577958	1.134201	0.008327	-0.559587	1.073045	0.018376	-0.542091	0.655066	-0.191877	-0.507523	1.152137	-0.067078	-0.384965	0.743583	0.307629										-0.190829	0.083110	-0.088622	-0.183443	0.085450	0.181822	0.844267	0.662875	-0.074568	0.085441	0.153947	0.074674
15140	126.166667	-0.744731	0.646000	0.165824	-0.741792	0.652483	-0.036901	-0.682768	0.867677	-0.052894	-0.663346	0.874724	0.162948	-0.578770	1.134449	0.008366	-0.560413	1.073278	0.018449	-0.542277	0.655048	-0.191771	-0.508667	1.152369	-0.067217	-0.389294	0.741588	0.308552										-0.190835	0.083131	-0.088422	-0.183450	0.085451	0.181835	0.844350	0.662834	-0.074707	0.085442	0.153946	0.074672
15141	126.175000	-0.744727	0.645792	0.165797	-0.741976	0.652325	-0.036855	-0.683204	0.867549	-0.052941	-0.664017	0.874644	0.162911	-0.579493	1.134559	0.008465	-0.561188	1.073526	0.018407	-0.542479	0.655028	-0.191653	-0.509750	1.152514	-0.067358	-0.393945	0.739539	0.309587										-0.190851	0.083129	-0.088516	-0.183440	0.085444	0.181831	0.844294	0.662848	-0.074575	0.085444	0.153941	0.074674
15142	126.183333	-0.744789	0.645807	0.165954	-0.742141	0.652233	-0.036758	-0.683659	0.867400	-0.052963	-0.664560	0.874516	0.162780	-0.580305	1.134718	0.008499	-0.561938	1.073675	0.018399	-0.542675	0.655011	-0.191535	-0.510875	1.152673	-0.067550	-0.398850	0.737449	0.310733										-0.191000	0.083119	-0.088240	-0.183453	0.085434	0.181841	0.844309	0.662836	-0.074577	0.085442	0.153939	0.074668
15143	126.191667	-0.744844	0.645723	0.166027	-0.742332	0.652091	-0.036741	-0.684069	0.867284	-0.052998	-0.665200	0.874408	0.162688	-0.581189	1.134842	0.008572	-0.562945	1.073880	0.018577	-0.542888	0.655006	-0.191402	-0.511931	1.152794	-0.067716	-0.404054	0.735353	0.312022										-0.190856	0.083128	-0.088638	-0.183441	0.085444	0.181825	0.844324	0.662818	-0.074584	0.085441	0.153926	0.074667
15144	126.200000	-0.744889	0.645621	0.166064	-0.742465	0.651965	-0.036706	-0.684473	0.867172	-0.053043	-0.665865	0.874296	0.162592	-0.582042	1.134927	0.008574	-0.563561	1.073924	0.018499	-0.543112	0.655008	-0.191270	-0.513042	1.152852	-0.067818	-0.409498	0.733239	0.313387										-0.190878	0.083130	-0.088628	-0.183451	0.085416	0.181843	0.844407	0.662772	-0.074723	0.085445	0.153920	0.074660
15145	126.208333	-0.744860	0.645421	0.165980	-0.742581	0.651811	-0.036700	-0.684891	0.867029	-0.053075	-0.666546	0.874180	0.162490	-0.582937	1.134924	0.008604	-0.564350	1.073983	0.018561	-0.543357	0.655035	-0.191297	-0.514132	1.152914	-0.068013	-0.415216	0.731177	0.314882										-0.190857	0.083150	-0.088566	-0.183437	0.085439	0.181818	0.844392	0.662771	-0.074661	0.085445	0.153922	0.074654
15146	126.216667	-0.745043	0.645472	0.166156	-0.742740	0.651691	-0.036674	-0.685279	0.866925	-0.053128	-0.667228	0.874058	0.162388	-0.583836	1.134917	0.008641	-0.565038	1.073965	0.018549	-0.543591	0.655056	-0.191162	-0.515235	1.152956	-0.068202	-0.421076	0.729129	0.316392										-0.190851	0.083198	-0.088465	-0.183435	0.085447	0.181815	0.844376	0.662780	-0.074594	0.085442	0.153926	0.074655
15147	126.225000	-0.745133	0.645389	0.166189	-0.742930	0.651585	-0.036636	-0.685664	0.866818	-0.053177	-0.667960	0.873931	0.162297	-0.584719	1.134822	0.008709	-0.565865	1.074016	0.018701	-0.543845	0.655087	-0.191025	-0.516311	1.152892	-0.068310	-0.427098	0.727150	0.317929										-0.190891	0.083156	-0.088630	-0.183436	0.085445	0.181823	0.844395	0.662769	-0.074595	0.085441	0.153936	0.074659
15148	126.233333	-0.745244	0.645280	0.166211	-0.743080	0.651467	-0.036649	-0.686037	0.866702	-0.053230	-0.668698	0.873784	0.162206	-0.585633	1.134826	0.008757	-0.566616	1.074056	0.018763	-0.544087	0.655115	-0.190883	-0.517406	1.152844	-0.068409	-0.433198	0.725171	0.319406										-0.190897	0.083161	-0.088636	-0.183434	0.085457	0.181825	0.844413	0.662751	-0.074597	0.085441	0.153942	0.074666
15149	126.241667	-0.745330	0.645034	0.166134	-0.743263	0.651362	-0.036669	-0.686397	0.866612	-0.053291	-0.669473	0.873622	0.162109	-0.586498	1.134731	0.008810	-0.567376	1.074049	0.018876	-0.544326	0.655151	-0.190756	-0.518487	1.152838	-0.068571	-0.439372	0.723255	0.320786										-0.190888	0.083167	-0.088670	-0.183436	0.085447	0.181821	0.844462	0.662718	-0.074666	0.085437	0.153946	0.074665
15150	126.250000	-0.745526	0.644988	0.166204	-0.743457	0.651257	-0.036702	-0.686746	0.866522	-0.053360	-0.670147	0.873296	0.161851	-0.587392	1.134665	0.008860	-0.568135	1.073954	0.018947	-0.544565	0.655197	-0.190640	-0.519505	1.152769	-0.068696	-0.445584	0.721351	0.322041										-0.190907	0.083165	-0.088648	-0.183427	0.085441	0.181824	0.844449	0.662721	-0.074604	0.085437	0.153943	0.074669
15151	126.258333	-0.745709	0.644829	0.166194	-0.743575	0.651106	-0.036784	-0.687091	0.866429	-0.053449	-0.671071	0.873235	0.161880	-0.588186	1.134567	0.009060	-0.568954	1.073985	0.019117	-0.544786	0.655255	-0.190528	-0.520486	1.152828	-0.068920	-0.451818	0.719507	0.323137										-0.190912	0.083173	-0.088661	-0.183430	0.085444	0.181821	0.844501	0.662688	-0.074672	0.085437	0.153939	0.074676
15152	126.266667	-0.745915	0.644651	0.166170	-0.743733	0.650956	-0.036849	-0.687468	0.866317	-0.053512	-0.671862	0.872959	0.161683	-0.589093	1.134545	0.009146	-0.569777	1.073969	0.019273	-0.544990	0.655322	-0.190426	-0.521514	1.152768	-0.069033	-0.457998	0.717699	0.324091										-0.190900	0.083200	-0.088488	-0.183434	0.085445	0.181828	0.844558	0.662652	-0.074742	0.085438	0.153935	0.074685
15153	126.275000	-0.746136	0.644407	0.166087	-0.743942	0.650847	-0.036890	-0.687823	0.866244	-0.053639	-0.672821	0.872816	0.161600	-0.590040	1.134504	0.009279	-0.570738	1.074036	0.019506	-0.545167	0.655412	-0.190265	-0.522634	1.152679	-0.069010	-0.464112	0.715985	0.324894										-0.190915	0.083183	-0.088664	-0.183436	0.085446	0.181836	0.844552	0.662648	-0.074682	0.085443	0.153935	0.074683
15154	126.283333	-0.746414	0.644246	0.166072	-0.744116	0.650722	-0.036971	-0.688209	0.866134	-0.053778	-0.673829	0.872675	0.161496	-0.590982	1.134485	0.009396	-0.571706	1.074102	0.019746	-0.545317	0.655528	-0.190115	-0.523714	1.152601	-0.069009	-0.470119	0.714319	0.325564										-0.190918	0.083175	-0.088672	-0.183427	0.085450	0.181840	0.844546	0.662647	-0.074623	0.085442	0.153944	0.074684
15155	126.291667	-0.746645	0.643961	0.165938	-0.744363	0.650617	-0.037080	-0.688574	0.866066	-0.053912	-0.674954	0.872544	0.161417	-0.591917	1.134477	0.009543	-0.572422	1.074073	0.019978	-0.545448	0.655689	-0.190067	-0.524805	1.152502	-0.068991	-0.476016	0.712754	0.326112										-0.190919	0.083189	-0.088677	-0.183426	0.085455	0.181854	0.844608	0.662619	-0.074693	0.085444	0.153953	0.074692
15156	126.300000	-0.746983	0.643772	0.165882	-0.744606	0.650489	-0.037183	-0.688952	0.865998	-0.054065	-0.675983	0.872357	0.161229	-0.592859	1.134470	0.009719	-0.573274	1.074092	0.020201	-0.545551	0.655875	-0.190028	-0.526066	1.152231	-0.068722	-0.481777	0.711223	0.326499										-0.190885	0.083249	-0.088523	-0.183423	0.085479	0.181861	0.844668	0.662584	-0.074760	0.085450	0.153965	0.074700
15157	126.308333	-0.747312	0.643548	0.165787	-0.744826	0.650307	-0.037339	-0.689343	0.865904	-0.054231	-0.677187	0.872189	0.161091	-0.593884	1.134493	0.009979	-0.574189	1.074141	0.020505	-0.545615	0.656086	-0.190003	-0.527181	1.152095	-0.068652	-0.487409	0.709725	0.326709										-0.190914	0.083218	-0.088683	-0.183433	0.085454	0.181892	0.844632	0.662596	-0.074630	0.085448	0.153975	0.074707
15158	126.316667	-0.747653	0.643317	0.165682	-0.745032	0.650109	-0.037533	-0.689751	0.865822	-0.054406	-0.678393	0.872003	0.160897	-0.594880	1.134514	0.010259	-0.575145	1.074138	0.020878	-0.545655	0.656329	-0.189997	-0.528346	1.151964	-0.068564	-0.492941	0.708206	0.326731										-0.190936	0.083211	-0.088674	-0.183422	0.085457	0.181878	0.844726	0.662541	-0.074772	0.085452	0.153982	0.074707
15159	126.325000	-0.748094	0.643050	0.165586	-0.745305	0.649966	-0.037687	-0.690161	0.865765	-0.054594	-0.679726	0.871854	0.160771	-0.595886	1.134533	0.010539	-0.576144	1.074283	0.021314	-0.545658	0.656604	-0.190075	-0.529493	1.151821	-0.068440	-0.498405	0.706680	0.326506										-0.190935	0.083211	-0.088678	-0.183415	0.085471	0.181876	0.844755	0.662519	-0.074779	0.085456	0.153977	0.074707
15160	126.333333	-0.748505	0.642705	0.165429	-0.745602	0.649776	-0.037879	-0.690609	0.865691	-0.054794	-0.680892	0.871584	0.160504	-0.596923	1.134595	0.010879	-0.577100	1.074389	0.021717	-0.545640	0.656886	-0.189990	-0.530538	1.151833	-0.068463	-0.503882	0.705140	0.326070										-0.190904	0.083228	-0.088729	-0.183407	0.085471	0.181887	0.844781	0.662499	-0.074781	0.085460	0.153978	0.074712
15161	126.341667	-0.748937	0.642303	0.165241	-0.745862	0.649602	-0.038057	-0.691076	0.865674	-0.054963	-0.682321	0.871429	0.160435	-0.597956	1.134686	0.011185	-0.578183	1.074502	0.022211	-0.545447	0.657329	-0.189976	-0.531686	1.151731	-0.068298	-0.509386	0.703644	0.325379										-0.190943	0.083217	-0.088677	-0.183404	0.085486	0.181886	0.844743	0.662509	-0.074651	0.085465	0.153983	0.074716
15162	126.350000	-0.749391	0.641828	0.165031	-0.746115	0.649382	-0.038285	-0.691589	0.865656	-0.055069	-0.683396	0.871103	0.160104	-0.599009	1.134785	0.011555	-0.579265	1.074549	0.022675	-0.545397	0.657669	-0.189985	-0.532851	1.151645	-0.068110	-0.514984	0.702226	0.324500										-0.190948	0.083226	-0.088676	-0.183385	0.085490	0.181896	0.844800	0.662425	-0.074784	0.085464	0.153985	0.074719
15163	126.358333	-0.749952	0.641426	0.164869	-0.746473	0.649202	-0.038462	-0.692230	0.865704	-0.055225	-0.684682	0.870870	0.159954	-0.600169	1.134949	0.012020	-0.580374	1.074685	0.023185	-0.545314	0.658072	-0.190009	-0.534186	1.151437	-0.067665	-0.520786	0.701163	0.323493										-0.190937	0.083233	-0.088695	-0.183383	0.085485	0.181904	0.844839	0.662423	-0.074790	0.085469	0.153991	0.074723
15164	126.366667	-0.750370	0.641017	0.164683	-0.746854	0.649014	-0.038646	-0.692892	0.865790	-0.055372	-0.685814	0.870547	0.159713	-0.601313	1.135123	0.012469	-0.581441	1.074834	0.023698	-0.545229	0.658508	-0.190041	-0.535502	1.151276	-0.067224	-0.526636	0.700081	0.322320										-0.190919	0.083240	-0.088710	-0.183370	0.085512	0.181911	0.844818	0.662454	-0.074655	0.085470	0.154000	0.074729
15165	126.375000	-0.751219	0.640749	0.164745	-0.747181	0.648779	-0.038855	-0.693523	0.865828	-0.055435	-0.687110	0.870327	0.159613	-0.602381	1.135141	0.012956	-0.582564	1.074886	0.024290	-0.545121	0.658959	-0.190080	-0.536572	1.151343	-0.067089	-0.532560	0.699151	0.321060										-0.190941	0.083237	-0.088672	-0.183357	0.085517	0.181916	0.844885	0.662388	-0.074796	0.085469	0.154012	0.074731
15166	126.383333	-0.751815	0.640363	0.164636	-0.747587	0.648543	-0.039053	-0.694208	0.865864	-0.055458	-0.688366	0.870078	0.159518	-0.603567	1.135278	0.013552	-0.583635	1.074978	0.024840	-0.545010	0.659433	-0.190123	-0.537851	1.151314	-0.066693	-0.538534	0.698358	0.319760										-0.190961	0.083229	-0.088641	-0.183353	0.085519	0.181947	0.844886	0.662356	-0.074801	0.085472	0.154019	0.074734
15167	126.391667	-0.752260	0.639804	0.164364	-0.748000	0.648294	-0.039223	-0.694953	0.865870	-0.055448	-0.689470	0.869795	0.159329	-0.604667	1.135354	0.014095	-0.584722	1.075074	0.025450	-0.544920	0.659915	-0.190151	-0.539135	1.151327	-0.066275	-0.544529	0.697717	0.318467										-0.190955	0.083248	-0.088664	-0.183345	0.085531	0.181955	0.844919	0.662356	-0.074805	0.085471	0.154017	0.074730
15168	126.400000	-0.752828	0.639334	0.164177	-0.748410	0.648043	-0.039373	-0.695704	0.865890	-0.055459	-0.690760	0.869599	0.159296	-0.605775	1.135427	0.014681	-0.585800	1.075119	0.026038	-0.544851	0.660400	-0.190172	-0.540417	1.151373	-0.065804	-0.550506	0.697209	0.317173										-0.190947	0.083255	-0.088683	-0.183325	0.085552	0.181968	0.844918	0.662324	-0.074805	0.085471	0.154008	0.074728
15169	126.408333	-0.753321	0.638810	0.163913	-0.748871	0.647731	-0.039566	-0.696501	0.865867	-0.055440	-0.691872	0.869339	0.159117	-0.606925	1.135541	0.015292	-0.586931	1.075328	0.026662	-0.544812	0.660891	-0.190260	-0.541693	1.151459	-0.065364	-0.556426	0.696835	0.315935										-0.190965	0.083248	-0.088654	-0.183321	0.085548	0.181989	0.844949	0.662320	-0.074818	0.085472	0.154008	0.074735
15170	126.416667	-0.753987	0.638499	0.163788	-0.749343	0.647456	-0.039685	-0.697302	0.865862	-0.055421	-0.693180	0.869201	0.159092	-0.608083	1.135686	0.015883	-0.588097	1.075457	0.027283	-0.544811	0.661348	-0.190149	-0.542998	1.151537	-0.064831	-0.562252	0.696557	0.314756										-0.190980	0.083261	-0.088613	-0.183306	0.085572	0.182011	0.844917	0.662358	-0.074694	0.085473	0.154005	0.074736
15171	126.425000	-0.754534	0.638049	0.163473	-0.749799	0.647141	-0.039851	-0.698143	0.865795	-0.055390	-0.694467	0.868982	0.158962	-0.609252	1.135821	0.016507	-0.589291	1.075560	0.027915	-0.544876	0.661767	-0.190075	-0.544278	1.151652	-0.064312	-0.567963	0.696423	0.313703										-0.190975	0.083263	-0.088635	-0.183301	0.085595	0.182039	0.844958	0.662283	-0.074826	0.085472	0.154008	0.074743
15172	126.433333	-0.755298	0.637605	0.163218	-0.750257	0.646815	-0.040031	-0.698993	0.865722	-0.055316	-0.695777	0.868828	0.158847	-0.610470	1.136009	0.017193	-0.590490	1.075849	0.028574	-0.545004	0.662167	-0.189975	-0.545611	1.151768	-0.063788	-0.573411	0.696435	0.312845										-0.190998	0.083258	-0.088606	-0.183275	0.085633	0.182061	0.844972	0.662278	-0.074827	0.085473	0.154009	0.074749
15173	126.441667	-0.755916	0.637038	0.162838	-0.750761	0.646531	-0.040182	-0.699856	0.865611	-0.055311	-0.697175	0.868667	0.158722	-0.611706	1.136219	0.017835	-0.591730	1.075986	0.029205	-0.545197	0.662526	-0.189848	-0.546945	1.151882	-0.063234	-0.578263	0.696603	0.312393										-0.191010	0.083259	-0.088565	-0.183272	0.085648	0.182106	0.844972	0.662304	-0.074765	0.085474	0.154024	0.074758
15174	126.450000	-0.756871	0.636676	0.162677	-0.751224	0.646228	-0.040320	-0.700696	0.865475	-0.055366	-0.698638	0.868473	0.158562	-0.612942	1.136444	0.018436	-0.593003	1.076218	0.029877	-0.545440	0.662848	-0.189705	-0.548256	1.152025	-0.062738	-0.582564	0.696922	0.312243										-0.190980	0.083287	-0.088602	-0.183254	0.085663	0.182138	0.844997	0.662262	-0.074831	0.085474	0.154028	0.074760
15175	126.458333	-0.757629	0.636151	0.162392	-0.751648	0.645875	-0.040530	-0.701549	0.865301	-0.055415	-0.700202	0.868320	0.158474	-0.614210	1.136683	0.019028	-0.594328	1.076468	0.030526	-0.545755	0.663117	-0.189526	-0.549618	1.152158	-0.062170	-0.586058	0.697332	0.312479										-0.191034	0.083253	-0.088535	-0.183255	0.085665	0.182186	0.845008	0.662258	-0.074837	0.085473	0.154031	0.074761
15176	126.466667	-0.758360	0.635588	0.162124	-0.752099	0.645564	-0.040706	-0.702401	0.865111	-0.055439	-0.701690	0.868043	0.158225	-0.615507	1.137004	0.019688	-0.595636	1.076787	0.031157	-0.546080	0.663360	-0.189330	-0.550996	1.152311	-0.061630	-0.588885	0.697743	0.312998										-0.191056	0.083246	-0.088502	-0.183246	0.085668	0.182234	0.845049	0.662282	-0.074846	0.085474	0.154032	0.074766
15177	126.475000	-0.759069	0.635071	0.161948	-0.752507	0.645202	-0.040889	-0.703252	0.864867	-0.055602	-0.703260	0.867754	0.158072	-0.616836	1.137278	0.020245	-0.596981	1.077035	0.031727	-0.546444	0.663542	-0.189111	-0.552368	1.152490	-0.061108	-0.590913	0.698102	0.313802										-0.191026	0.083262	-0.088544	-0.183365	0.085060	0.183222	0.845012	0.662275	-0.074778	0.085472	0.154029	0.074768
15178	126.483333	-0.759706	0.634575	0.161793	-0.752966	0.644882	-0.041067	-0.704098	0.864603	-0.055740	-0.704842	0.867407	0.157902	-0.618206	1.137599	0.020784	-0.598422	1.077323	0.032307	-0.546821	0.663706	-0.188878	-0.553882	1.152597	-0.060440	-0.592384	0.698400	0.314759										-0.191062	0.083246	-0.088463	-0.183490	0.084438	0.184235	0.845037	0.662231	-0.074844	0.085477	0.154024	0.074775
15179	126.491667	-0.760166	0.634012	0.161547	-0.753336	0.644517	-0.041261	-0.704932	0.864348	-0.055883	-0.706372	0.866996	0.157686	-0.619587	1.137988	0.021239	-0.599921	1.077724	0.032853	-0.547195	0.663833	-0.188627	-0.555265	1.152781	-0.059974	-0.593309	0.698618	0.315838										-0.191045	0.083255	-0.088506	-0.183329	0.085115	0.183300	0.845039	0.662226	-0.074849	0.085475	0.154021	0.074784
15180	126.500000	-0.760562	0.633500	0.161324	-0.753698	0.644137	-0.041448	-0.705753	0.864058	-0.056078	-0.707854	0.866543	0.157486	-0.621015	1.138384	0.021707	-0.601405	1.078079	0.033343	-0.547584	0.663934	-0.188354	-0.556653	1.153005	-0.059504	-0.593850	0.698804	0.316957										-0.191069	0.083248	-0.088465	-0.183471	0.084482	0.184321	0.845044	0.662220	-0.074852	0.085479	0.154022	0.074794
15181	126.508333	-0.761118	0.633387	0.161400	-0.754158	0.643815	-0.041573	-0.706589	0.863746	-0.056255	-0.709110	0.865882	0.157168	-0.622470	1.138752	0.022079	-0.602961	1.078454	0.033788	-0.547946	0.664016	-0.188071	-0.557906	1.153381	-0.059295	-0.594001	0.698953	0.318115										-0.191004	0.083296	-0.088531	-0.183447	0.084522	0.184370	0.845052	0.662218	-0.074853	0.085474	0.154033	0.074803
15182	126.516667	-0.761533	0.633040	0.161347	-0.754579	0.643482	-0.041709	-0.707413	0.863419	-0.056427	-0.710592	0.865363	0.156993	-0.623944	1.139126	0.022393	-0.604530	1.078805	0.034184	-0.548292	0.664073	-0.187770	-0.559305	1.153626	-0.058899	-0.593864	0.699059	0.319243										-0.191075	0.083260	-0.088422	-0.183421	0.084560	0.184431	0.845056	0.662216	-0.074858	0.085470	0.154042	0.074815
15183	126.525000	-0.761797	0.632450	0.161146	-0.754960	0.643111	-0.041876	-0.708225	0.863110	-0.056603	-0.712062	0.864895	0.156853	-0.625494	1.139467	0.022711	-0.606150	1.079135	0.034551	-0.548622	0.664121	-0.187468	-0.560692	1.153853	-0.058599	-0.593450	0.699171	0.320362										-0.191047	0.083285	-0.088466	-0.183191	0.085222	0.183566	0.845066	0.662211	-0.074871	0.085474	0.154046	0.074813
15184	126.533333	-0.762328	0.632354	0.161345	-0.755453	0.642787	-0.041932	-0.709080	0.862757	-0.056756	-0.713540	0.864437	0.156715	-0.627058	1.139776	0.022946	-0.607779	1.079443	0.034873	-0.548910	0.664149	-0.187130	-0.562162	1.154030	-0.058237	-0.592834	0.699239	0.321440										-0.191016	0.083287	-0.088530	-0.182944	0.085890	0.182762	0.845070	0.662204	-0.074864	0.085475	0.154047	0.074812
15185	126.541667	-0.762712	0.631993	0.161395	-0.755802	0.642425	-0.042011	-0.709890	0.862461	-0.056843	-0.714888	0.863968	0.156608	-0.628657	1.140030	0.023171	-0.609406	1.079652	0.035174	-0.549155	0.664192	-0.186784	-0.563674	1.154119	-0.057894	-0.592024	0.699274	0.322482										-0.191058	0.083278	-0.088465	-0.182822	0.085914	0.182914	0.845076	0.662201	-0.074867	0.085476	0.154047	0.074812
15186	126.550000	-0.763098	0.631620	0.161484	-0.756260	0.642110	-0.042016	-0.710731	0.862132	-0.056912	-0.716333	0.863633	0.156616	-0.630257	1.140216	0.023344	-0.611025	1.079882	0.035474	-0.549385	0.664237	-0.186410	-0.565164	1.154237	-0.057638	-0.591098	0.699257	0.323454										-0.191087	0.083267	-0.088403	-0.182703	0.085947	0.183058	0.845083	0.662197	-0.074863	0.085477	0.154041	0.074814
15187	126.558333	-0.763428	0.631113	0.161496	-0.756665	0.641804	-0.041946	-0.711567	0.861812	-0.056952	-0.717692	0.863183	0.156573	-0.631945	1.140336	0.023601	-0.612626	1.080015	0.035740	-0.549569	0.664295	-0.186011	-0.566704	1.154297	-0.057388	-0.590083	0.699217	0.324365										-0.191088	0.083264	-0.088417	-0.182586	0.085980	0.183225	0.845087	0.662187	-0.074859	0.085480	0.154043	0.074817
15188	126.566667	-0.763883	0.630816	0.161706	-0.757012	0.641480	-0.041863	-0.712431	0.861483	-0.056873	-0.718845	0.862732	0.156489	-0.633553	1.140390	0.023697	-0.614239	1.080120	0.036059	-0.549712	0.664391	-0.185603	-0.568414	1.154205	-0.056916	-0.589043	0.699140	0.325196										-0.191027	0.083298	-0.088485	-0.182771	0.084653	0.185376	0.845065	0.662249	-0.074723	0.085481	0.154045	0.074816
15189	126.575000	-0.764231	0.630104	0.161701	-0.757423	0.641187	-0.041696	-0.713283	0.861189	-0.056766	-0.720335	0.862472	0.156793	-0.635215	1.140370	0.023923	-0.615802	1.080207	0.036336	-0.549836	0.664510	-0.185175	-0.569967	1.154179	-0.056735	-0.587922	0.699031	0.325984										-0.191035	0.083295	-0.088473	-0.182648	0.084679	0.185562	0.845081	0.662214	-0.074788	0.085479	0.154044	0.074807
15190	126.583333	-0.764760	0.629935	0.162061	-0.757749	0.640899	-0.041507	-0.714186	0.860865	-0.056541	-0.721592	0.862078	0.156990	-0.636858	1.140306	0.024103	-0.617339	1.080101	0.036603	-0.549932	0.664662	-0.184712	-0.571569	1.154152	-0.056537	-0.586982	0.698817	0.326463										-0.191088	0.083265	-0.088412	-0.182229	0.086017	0.183801	0.845092	0.662177	-0.074842	0.085482	0.154043	0.074804
15191	126.591667	-0.765329	0.629391	0.162297	-0.758056	0.640615	-0.041267	-0.715058	0.860620	-0.056276	-0.722688	0.861662	0.157197	-0.638500	1.140180	0.024317	-0.618848	1.080100	0.036893	-0.550005	0.664858	-0.184245	-0.573064	1.154209	-0.056497	-0.585952	0.698640	0.327029										-0.191055	0.083295	-0.088459	-0.182192	0.085383	0.184987	0.845086	0.662175	-0.074837	0.085481	0.154048	0.074796
15192	126.600000	-0.765658	0.629012	0.162530	-0.758417	0.640348	-0.041018	-0.715982	0.860345	-0.055926	-0.723716	0.861207	0.157475	-0.640120	1.140016	0.024458	-0.620340	1.080006	0.037204	-0.550059	0.665075	-0.183750	-0.574723	1.154126	-0.056253	-0.585194	0.698321	0.327265										-0.191027	0.083306	-0.088511	-0.182158	0.084713	0.186198	0.845081	0.662178	-0.074830	0.085475	0.154054	0.074790
15193	126.608333	-0.766143	0.628405	0.162744	-0.758687	0.640093	-0.040770	-0.716914	0.860133	-0.055482	-0.725002	0.860983	0.158121	-0.641743	1.139829	0.024746	-0.621798	1.079911	0.037538	-0.550119	0.665351	-0.183248	-0.576380	1.153966	-0.056051	-0.584636	0.697951	0.327335										-0.191057	0.083295	-0.088439	-0.181699	0.086027	0.184503	0.845066	0.662211	-0.074761	0.085470	0.154050	0.074792
15194	126.616667	-0.766571	0.628072	0.163113	-0.759001	0.639854	-0.040457	-0.717928	0.859873	-0.054966	-0.725645	0.860382	0.158352	-0.643379	1.139643	0.025096	-0.623230	1.079757	0.037919	-0.550192	0.665664	-0.182741	-0.578073	1.153803	-0.055782	-0.584269	0.697541	0.327296										-0.191092	0.083280	-0.088416	-0.181513	0.086061	0.184698	0.845077	0.662177	-0.074818	0.085468	0.154039	0.074806
15195	126.625000	-0.766836	0.627576	0.163306	-0.759203	0.639651	-0.040140	-0.718896	0.859688	-0.054441	-0.726580	0.860022	0.158975	-0.644888	1.139392	0.025421	-0.624620	1.079602	0.038358	-0.550326	0.666034	-0.182255	-0.579756	1.153574	-0.055548	-0.584126	0.697120	0.327165										-0.191099	0.083283	-0.088409	-0.181482	0.085397	0.185888	0.845057	0.662211	-0.074744	0.085464	0.154032	0.074811
15196	126.633333	-0.767075	0.627295	0.163609	-0.759611	0.639457	-0.039848	-0.719897	0.859519	-0.053865	-0.727420	0.859576	0.159541	-0.646434	1.139126	0.025865	-0.625962	1.079428	0.038886	-0.550504	0.666437	-0.181755	-0.581454	1.153349	-0.055254	-0.584157	0.696704	0.327010										-0.191051	0.083318	-0.088477	-0.181474	0.084746	0.187080	0.845069	0.662180	-0.074796	0.085458	0.154025	0.074820
15197	126.641667	-0.767477	0.626875	0.163913	-0.759814	0.639221	-0.039575	-0.720917	0.859378	-0.053180	-0.727810	0.858770	0.159821	-0.647908	1.138857	0.026404	-0.627258	1.079219	0.039499	-0.550760	0.666875	-0.181275	-0.583151	1.153027	-0.054994	-0.584342	0.696292	0.326830										-0.191074	0.083309	-0.088446	-0.181343	0.084757	0.187241	0.845064	0.662184	-0.074785	0.085458	0.154027	0.074828
15198	126.650000	-0.767725	0.626538	0.164183	-0.760091	0.639029	-0.039239	-0.721945	0.859232	-0.052539	-0.728283	0.858155	0.160306	-0.649223	1.138424	0.026969	-0.628473	1.078985	0.040156	-0.551103	0.667334	-0.180821	-0.584902	1.152638	-0.054654	-0.584616	0.695893	0.326648										-0.191102	0.083295	-0.088438	-0.180950	0.086109	0.185433	0.845063	0.662185	-0.074773	0.085458	0.154019	0.074841
15199	126.658333	-0.767915	0.626260	0.164475	-0.760338	0.638899	-0.038860	-0.722935	0.859158	-0.051804	-0.729178	0.857838	0.161069	-0.650637	1.138185	0.027577	-0.629629	1.078834	0.040931	-0.551563	0.667830	-0.180392	-0.586624	1.152270	-0.054333	-0.584948	0.695508	0.326477										-0.191034	0.083335	-0.088552	-0.181124	0.084773	0.187557	0.845052	0.662216	-0.074698	0.085454	0.154031	0.074849
15200	126.666667	-0.768183	0.625886	0.164738	-0.760699	0.638721	-0.038598	-0.723945	0.859043	-0.051093	-0.729912	0.857434	0.161785	-0.652041	1.137975	0.028282	-0.630941	1.078741	0.041668	-0.552124	0.668313	-0.179987	-0.588391	1.151845	-0.053981	-0.585299	0.695128	0.326279										-0.191033	0.083348	-0.088538	-0.180732	0.086121	0.185713	0.845068	0.662184	-0.074752	0.085448	0.154035	0.074860
15201	126.675000	-0.768271	0.625429	0.164864	-0.761005	0.638563	-0.038263	-0.724912	0.858957	-0.050367	-0.730593	0.857061	0.162494	-0.653296	1.137800	0.029019	-0.631998	1.078612	0.042522	-0.552799	0.668772	-0.179591	-0.590206	1.151406	-0.053475	-0.585622	0.694766	0.326084										-0.191106	0.083301	-0.088453	-0.180817	0.085457	0.186784	0.845068	0.662192	-0.074740	0.085456	0.154036	0.074875
15202	126.683333	-0.768427	0.625175	0.165143	-0.761274	0.638395	-0.037984	-0.725893	0.858833	-0.049642	-0.731260	0.856695	0.163194	-0.654518	1.137695	0.029705	-0.633072	1.078555	0.043354	-0.553592	0.669204	-0.179243	-0.591940	1.151049	-0.053019	-0.585897	0.694414	0.325888										-0.191101	0.083307	-0.088463	-0.180629	0.086113	0.185901	0.845108	0.662228	-0.074726	0.085460	0.154041	0.074896
15203	126.691667	-0.768652	0.625139	0.165542	-0.761565	0.638295	-0.037618	-0.726796	0.858752	-0.048924	-0.731934	0.856335	0.163890	-0.655733	1.137732	0.030456	-0.634270	1.078727	0.044366	-0.554473	0.669624	-0.178954	-0.593462	1.150883	-0.052712	-0.586102	0.694073	0.325698										-0.191033	0.083348	-0.088561	-0.180730	0.085452	0.186922	0.845083	0.662196	-0.074714	0.085459	0.154039	0.074911
15204	126.700000	-0.768869	0.624869	0.165793	-0.761927	0.638099	-0.037415	-0.727531	0.858552	-0.048141	-0.732605	0.855998	0.164561	-0.656906	1.137891	0.031204	-0.635126	1.078896	0.045193	-0.555469	0.669949	-0.178632	-0.594969	1.150853	-0.052270	-0.586244	0.693762	0.325540										-0.191096	0.083317	-0.088460	-0.180554	0.086132	0.186004	0.845063	0.662260	-0.074578	0.085457	0.154036	0.074923
15205	126.708333	-0.768993	0.624596	0.166008	-0.762267	0.637932	-0.037125	-0.728408	0.858428	-0.047472	-0.733270	0.855694	0.165218	-0.657992	1.138116	0.032029	-0.636507	1.079231	0.046102	-0.556505	0.670221	-0.178389	-0.596376	1.150886	-0.051894	-0.586294	0.693468	0.325418										-0.191079	0.083332	-0.088521	-0.180556	0.086136	0.186034	0.845111	0.662214	-0.074698	0.085456	0.154034	0.074931
15206	126.716667	-0.768992	0.624397	0.166178	-0.762565	0.637754	-0.036871	-0.729234	0.858318	-0.046843	-0.733919	0.855374	0.165825	-0.659160	1.138493	0.032794	-0.637646	1.079510	0.046849	-0.557627	0.670476	-0.178362	-0.597810	1.150929	-0.051407	-0.586259	0.693178	0.325349										-0.191030	0.083354	-0.088602	-0.180838	0.084820	0.188005	0.845134	0.662227	-0.074692	0.085459	0.154037	0.074936
15207	126.725000	-0.769203	0.624112	0.166398	-0.762743	0.637531	-0.036658	-0.730035	0.858232	-0.046228	-0.734592	0.855107	0.166454	-0.660222	1.138863	0.033503	-0.638775	1.079851	0.047593	-0.558762	0.670604	-0.177963	-0.599204	1.151043	-0.050906	-0.586132	0.692898	0.325334										-0.191028	0.083367	-0.088589	-0.180838	0.084832	0.188011	0.845094	0.662222	-0.074617	0.085450	0.154037	0.074934
15208	126.733333	-0.769422	0.623829	0.166611	-0.763218	0.637435	-0.036385	-0.730823	0.858105	-0.045645	-0.735264	0.854816	0.167022	-0.661251	1.139227	0.034227	-0.639876	1.080235	0.048342	-0.559954	0.670735	-0.177780	-0.600617	1.151135	-0.050301	-0.585927	0.692625	0.325358										-0.191097	0.083336	-0.088507	-0.180566	0.086153	0.186096	0.845113	0.662178	-0.074683	0.085453	0.154036	0.074931
15209	126.741667	-0.769446	0.623432	0.166668	-0.763484	0.637242	-0.036172	-0.731603	0.857952	-0.045126	-0.735828	0.854494	0.167537	-0.662296	1.139593	0.035030	-0.640973	1.080557	0.049103	-0.561150	0.670799	-0.177607	-0.601893	1.151347	-0.049808	-0.585646	0.692389	0.325459										-0.191094	0.083331	-0.088528	-0.180564	0.086158	0.186090	0.845141	0.662185	-0.074683	0.085453	0.154041	0.074928
15210	126.750000	-0.769536	0.623391	0.166943	-0.763782	0.637072	-0.035947	-0.732328	0.857838	-0.044627	-0.736379	0.854176	0.168036	-0.663294	1.139966	0.035843	-0.641994	1.080798	0.049782	-0.562331	0.670858	-0.177453	-0.603145	1.151569	-0.049263	-0.585305	0.692168	0.325617										-0.191027	0.083374	-0.088648	-0.180846	0.084840	0.188036	0.845108	0.662225	-0.074554	0.085451	0.154044	0.074925
15211	126.758333	-0.769561	0.622908	0.166954	-0.763930	0.636815	-0.035800	-0.733071	0.857673	-0.044135	-0.736948	0.853873	0.168522	-0.664289	1.140310	0.036715	-0.643040	1.081168	0.050613	-0.563516	0.670891	-0.177317	-0.604465	1.151777	-0.048611	-0.584912	0.691963	0.325873										-0.191038	0.083382	-0.088637	-0.180565	0.086168	0.186076	0.845146	0.662144	-0.074682	0.085450	0.154041	0.074921
15212	126.766667	-0.769815	0.622692	0.167221	-0.764431	0.636706	-0.035566	-0.733787	0.857502	-0.043708	-0.737430	0.853542	0.168946	-0.665250	1.140708	0.037642	-0.644102	1.081522	0.051480	-0.564666	0.670909	-0.177178	-0.605776	1.152018	-0.047922	-0.584463	0.691760	0.326174										-0.191096	0.083343	-0.088566	-0.180578	0.086154	0.186081	0.845162	0.662125	-0.074683	0.085450	0.154037	0.074916
15213	126.775000	-0.769951	0.622415	0.167376	-0.764673	0.636488	-0.035438	-0.734460	0.857363	-0.043309	-0.737888	0.853208	0.169395	-0.666210	1.141046	0.038672	-0.645091	1.081809	0.052315	-0.565763	0.670931	-0.177069	-0.607116	1.152284	-0.047183	-0.583965	0.691602	0.326537										-0.191054	0.083375	-0.088645	-0.180721	0.085488	0.187041	0.845196	0.662119	-0.074694	0.085450	0.154034	0.074913
15214	126.783333	-0.770080	0.622166	0.167540	-0.764638	0.636174	-0.035349	-0.735156	0.857205	-0.042871	-0.738480	0.852981	0.169851	-0.667130	1.141429	0.039657	-0.646053	1.082076	0.053182	-0.566836	0.670980	-0.177176	-0.608376	1.152590	-0.046543	-0.583454	0.691434	0.326952										-0.191044	0.083384	-0.088675	-0.180570	0.086150	0.186039	0.845168	0.662153	-0.074570	0.085450	0.154034	0.074903
15215	126.791667	-0.770133	0.621916	0.167663	-0.765110	0.636072	-0.035186	-0.735800	0.857078	-0.042510	-0.738882	0.852645	0.170231	-0.668014	1.141748	0.040706	-0.646993	1.082415	0.054109	-0.567813	0.670965	-0.176897	-0.609708	1.152887	-0.045784	-0.582891	0.691291	0.327382										-0.191045	0.083388	-0.088677	-0.180718	0.085478	0.187012	0.845213	0.662065	-0.074707	0.085448	0.154032	0.074895
15216	126.800000	-0.770253	0.621665	0.167744	-0.765587	0.635943	-0.035020	-0.736455	0.856950	-0.042124	-0.739370	0.852395	0.170610	-0.668916	1.142107	0.041816	-0.647874	1.082714	0.054995	-0.568777	0.671008	-0.176829	-0.611096	1.153163	-0.044908	-0.582299	0.691147	0.327844										-0.191043	0.083389	-0.088704	-0.180577	0.086133	0.186037	0.845268	0.662077	-0.074726	0.085449	0.154038	0.074886
15217	126.808333	-0.770540	0.621449	0.167960	-0.765782	0.635737	-0.034904	-0.737055	0.856858	-0.041827	-0.739776	0.852111	0.170962	-0.669729	1.142404	0.042903	-0.648755	1.082952	0.055875	-0.569648	0.671069	-0.176779	-0.612526	1.153394	-0.043962	-0.581673	0.690996	0.328296										-0.191042	0.083397	-0.088720	-0.180588	0.086113	0.186028	0.845241	0.662062	-0.074665	0.085453	0.154044	0.074881
15218	126.816667	-0.770687	0.621264	0.168117	-0.766068	0.635611	-0.034696	-0.737690	0.856734	-0.041438	-0.740202	0.851848	0.171315	-0.670618	1.142774	0.044184	-0.649588	1.083217	0.056800	-0.570477	0.671140	-0.176727	-0.613830	1.153784	-0.043135	-0.581007	0.690837	0.328743										-0.191039	0.083401	-0.088736	-0.180880	0.084792	0.187956	0.845278	0.662012	-0.074744	0.085457	0.154049	0.074882
15219	126.825000	-0.770832	0.621037	0.168265	-0.766526	0.635437	-0.034642	-0.738253	0.856672	-0.041154	-0.740532	0.851557	0.171617	-0.671342	1.143068	0.045220	-0.650415	1.083537	0.057782	-0.571234	0.671218	-0.176689	-0.614965	1.154319	-0.042483	-0.580330	0.690716	0.329179										-0.191037	0.083403	-0.088749	-0.180602	0.086089	0.186004	0.845300	0.661994	-0.074753	0.085458	0.154051	0.074881
15220	126.833333	-0.770981	0.620822	0.168410	-0.766666	0.635173	-0.034585	-0.738852	0.856530	-0.040889	-0.740994	0.851324	0.171958	-0.672134	1.143401	0.046455	-0.651220	1.083799	0.058723	-0.571930	0.671314	-0.176668	-0.616235	1.154760	-0.041605	-0.579635	0.690607	0.329601										-0.191031	0.083414	-0.088770	-0.180604	0.086097	0.185991	0.845323	0.661976	-0.074759	0.085465	0.154054	0.074883
15221	126.841667	-0.770986	0.620627	0.168474	-0.766932	0.635039	-0.034367	-0.739407	0.856454	-0.040593	-0.741323	0.851051	0.172244	-0.672838	1.143732	0.047675	-0.651975	1.084037	0.059666	-0.572559	0.671440	-0.176653	-0.617489	1.155195	-0.040717	-0.578942	0.690526	0.330013										-0.191034	0.083420	-0.088774	-0.180897	0.084765	0.187914	0.845344	0.661950	-0.074766	0.085467	0.154057	0.074882
15222	126.850000	-0.771253	0.620405	0.168668	-0.767165	0.634909	-0.034181	-0.739953	0.856380	-0.040342	-0.741567	0.850716	0.172501	-0.673581	1.144076	0.048907	-0.652725	1.084329	0.060614	-0.573122	0.671578	-0.176651	-0.618806	1.155604	-0.039714	-0.578246	0.690466	0.330402										-0.191035	0.083422	-0.088796	-0.180610	0.086114	0.185931	0.845365	0.661927	-0.074780	0.085467	0.154056	0.074881
15223	126.858333	-0.771415	0.620273	0.168826	-0.767600	0.634770	-0.034113	-0.740476	0.856273	-0.040076	-0.742074	0.850574	0.172822	-0.674227	1.144351	0.050077	-0.653429	1.084530	0.061527	-0.573627	0.671758	-0.176661	-0.620025	1.156033	-0.038834	-0.577547	0.690451	0.330777										-0.191027	0.083430	-0.088818	-0.180624	0.086083	0.185933	0.845388	0.661901	-0.074796	0.085466	0.154050	0.074869
15224	126.866667	-0.771613	0.620065	0.168918	-0.767809	0.634576	-0.034001	-0.740983	0.856206	-0.039825	-0.742319	0.850291	0.173011	-0.674893	1.144623	0.051266	-0.654104	1.084723	0.062430	-0.574078	0.671983	-0.176869	-0.621140	1.156500	-0.038065	-0.576882	0.690460	0.331132										-0.191026	0.083438	-0.088852	-0.180627	0.086095	0.185903	0.845414	0.661875	-0.074817	0.085474	0.154054	0.074867
15225	126.875000	-0.771663	0.620124	0.169135	-0.767921	0.634492	-0.033798	-0.741489	0.856122	-0.039570	-0.742664	0.850047	0.173281	-0.675509	1.144917	0.052450	-0.654734	1.084985	0.063359	-0.574477	0.672163	-0.176693	-0.622359	1.156882	-0.037133	-0.576232	0.690488	0.331464										-0.191040	0.083429	-0.088779	-0.180923	0.084753	0.187864	0.845412	0.661917	-0.074709	0.085470	0.154059	0.074868
15226	126.883333	-0.771669	0.619751	0.169077	-0.768152	0.634364	-0.033696	-0.741945	0.856074	-0.039380	-0.742962	0.849840	0.173473	-0.676129	1.145205	0.053630	-0.655375	1.085208	0.064258	-0.574836	0.672369	-0.176694	-0.623659	1.157163	-0.036074	-0.575603	0.690519	0.331755										-0.191046	0.083427	-0.088879	-0.180626	0.086090	0.185890	0.845436	0.661897	-0.074723	0.085475	0.154067	0.074874
15227	126.891667	-0.771828	0.619604	0.169133	-0.768323	0.634117	-0.033723	-0.742409	0.856009	-0.039160	-0.743284	0.849635	0.173673	-0.676694	1.145451	0.054851	-0.655961	1.085443	0.065107	-0.575144	0.672592	-0.176695	-0.624829	1.157548	-0.035217	-0.575016	0.690548	0.332005										-0.190966	0.083528	-0.088948	-0.180638	0.086078	0.185888	0.845486	0.661804	-0.074867	0.085473	0.154072	0.074876
15228	126.900000	-0.771921	0.619461	0.169190	-0.768760	0.634080	-0.033616	-0.742810	0.855989	-0.039014	-0.743553	0.849422	0.173858	-0.677177	1.145673	0.055857	-0.656562	1.085676	0.065972	-0.575428	0.672824	-0.176693	-0.625881	1.157957	-0.034429	-0.574471	0.690571	0.332218										-0.191021	0.083454	-0.088901	-0.180631	0.086073	0.185891	0.845505	0.661778	-0.074879	0.085475	0.154076	0.074882
15229	126.908333	-0.772191	0.619428	0.169388	-0.768941	0.633975	-0.033569	-0.743251	0.855912	-0.038833	-0.743883	0.849243	0.174044	-0.677745	1.145973	0.056959	-0.657142	1.085916	0.066766	-0.575677	0.673051	-0.176687	-0.626870	1.158407	-0.033758	-0.573932	0.690511	0.332363										-0.191015	0.083461	-0.088912	-0.180932	0.084736	0.187828	0.845508	0.661819	-0.074765	0.085473	0.154078	0.074887
15230	126.916667	-0.772284	0.619469	0.169534	-0.769113	0.633871	-0.033529	-0.743633	0.855885	-0.038683	-0.744161	0.849057	0.174201	-0.678281	1.146241	0.057879	-0.657573	1.086090	0.067469	-0.575899	0.673271	-0.176683	-0.627739	1.158878	-0.033149	-0.573447	0.690437	0.332457										-0.191010	0.083465	-0.088927	-0.180929	0.084728	0.187822	0.845552	0.661730	-0.074900	0.085477	0.154073	0.074893
15231	126.925000	-0.772297	0.619146	0.169382	-0.768957	0.633639	-0.033558	-0.744007	0.855848	-0.038563	-0.744361	0.848844	0.174295	-0.678847	1.146515	0.058965	-0.658322	1.086367	0.068362	-0.576070	0.673524	-0.176773	-0.628841	1.159147	-0.032292	-0.573071	0.690426	0.332532										-0.191010	0.083466	-0.088943	-0.180795	0.085382	0.186833	0.845571	0.661703	-0.074907	0.085474	0.154069	0.074891
15232	126.933333	-0.772391	0.619292	0.169586	-0.769292	0.633731	-0.033411	-0.744393	0.855770	-0.038476	-0.744633	0.848666	0.174444	-0.679333	1.146794	0.059694	-0.658773	1.086586	0.068818	-0.576213	0.673741	-0.176681	-0.629702	1.159605	-0.031759	-0.572747	0.690409	0.332582										-0.190982	0.083476	-0.088765	-0.180942	0.084716	0.187796	0.845589	0.661677	-0.074914	0.085469	0.154065	0.074890
15233	126.941667	-0.772443	0.619187	0.169595	-0.769222	0.633492	-0.033500	-0.744718	0.855736	-0.038348	-0.744821	0.848445	0.174538	-0.679843	1.147059	0.060551	-0.659242	1.086789	0.069446	-0.576337	0.673975	-0.176674	-0.630541	1.159964	-0.031177	-0.572568	0.690523	0.332677										-0.190972	0.083509	-0.088910	-0.180939	0.084716	0.187786	0.845598	0.661690	-0.074859	0.085466	0.154056	0.074889
15234	126.950000	-0.772463	0.619111	0.169616	-0.769631	0.633560	-0.033463	-0.745037	0.855686	-0.038305	-0.745058	0.848268	0.174612	-0.680406	1.147368	0.061426	-0.659868	1.087078	0.070101	-0.576440	0.674205	-0.176654	-0.631337	1.160375	-0.030687	-0.572375	0.690447	0.332676										-0.190955	0.083545	-0.089041	-0.180662	0.086021	0.185841	0.845626	0.661642	-0.074922	0.085465	0.154052	0.074884
15235	126.958333	-0.772488	0.619050	0.169623	-0.769548	0.633439	-0.033456	-0.745380	0.855607	-0.038167	-0.745300	0.848099	0.174700	-0.680802	1.147638	0.061915	-0.660249	1.087274	0.070525	-0.576518	0.674443	-0.176613	-0.632190	1.160691	-0.030091	-0.572227	0.690280	0.332626										-0.190966	0.083513	-0.088938	-0.180805	0.085365	0.186806	0.845667	0.661645	-0.074935	0.085464	0.154060	0.074889
15236	126.966667	-0.772498	0.618990	0.169629	-0.769395	0.633307	-0.033487	-0.745659	0.855552	-0.038131	-0.745548	0.847934	0.174808	-0.681422	1.148021	0.062890	-0.660974	1.087780	0.071310	-0.576573	0.674672	-0.176553	-0.633156	1.161045	-0.029612	-0.572138	0.690092	0.332566										-0.190928	0.083572	-0.088890	-0.180954	0.084693	0.187777	0.845647	0.661687	-0.074802	0.085466	0.154063	0.074888
15237	126.975000	-0.772507	0.618939	0.169630	-0.769798	0.633401	-0.033450	-0.745926	0.855505	-0.038077	-0.745731	0.847746	0.174854	-0.681830	1.148363	0.063387	-0.661357	1.087838	0.071500	-0.576589	0.674891	-0.176471	-0.633838	1.161483	-0.029189	-0.572156	0.689956	0.332533										-0.190925	0.083581	-0.088895	-0.180814	0.085369	0.186778	0.845677	0.661642	-0.074865	0.085465	0.154071	0.074891
15238	126.983333	-0.772507	0.618896	0.169632	-0.769813	0.633369	-0.033467	-0.746191	0.855460	-0.037979	-0.745993	0.847594	0.174923	-0.682289	1.148722	0.064050	-0.661799	1.088093	0.071872	-0.576588	0.675105	-0.176380	-0.634418	1.161773	-0.028668	-0.572227	0.689807	0.332492										-0.190923	0.083587	-0.088900	-0.180668	0.086028	0.185807	0.845691	0.661670	-0.074808	0.085470	0.154071	0.074895
15239	126.991667	-0.772511	0.618862	0.169621	-0.769629	0.633269	-0.033520	-0.746439	0.855393	-0.037975	-0.746144	0.847381	0.174948	-0.682609	1.149089	0.064506	-0.662379	1.088649	0.072443	-0.576564	0.675304	-0.176285	-0.634993	1.162217	-0.028437	-0.572384	0.689724	0.332489										-0.190950	0.083526	-0.088985	-0.180811	0.085356	0.186770	0.845736	0.661625	-0.074880	0.085469	0.154078	0.074893
15240	127.000000	-0.772505	0.618831	0.169613	-0.769432	0.633172	-0.033579	-0.746660	0.855333	-0.037933	-0.746279	0.847180	0.174944	-0.683031	1.149502	0.065042	-0.662786	1.088821	0.072663	-0.576531	0.675496	-0.176176	-0.635624	1.162646	-0.028022	-0.572573	0.689635	0.332475										-0.190916	0.083578	-0.088916	-0.180958	0.084684	0.187744	0.845736	0.661639	-0.074817	0.085470	0.154071	0.074893
15241	127.008333	-0.772502	0.618804	0.169601	-0.769424	0.633163	-0.033611	-0.746902	0.855222	-0.037966	-0.746488	0.847013	0.174954	-0.683361	1.149943	0.065390	-0.663335	1.089224	0.073078	-0.576471	0.675684	-0.176070	-0.636273	1.163027	-0.027533	-0.572735	0.689413	0.332395										-0.190948	0.083535	-0.088894	-0.180813	0.085357	0.186758	0.845769	0.661583	-0.074874	0.085470	0.154073	0.074890
15242	127.016667	-0.772495	0.618775	0.169588	-0.769741	0.633302	-0.033619	-0.747096	0.855169	-0.037951	-0.746695	0.846847	0.174938	-0.683744	1.150414	0.066073	-0.663718	1.089543	0.073370	-0.576390	0.675860	-0.175976	-0.636970	1.163491	-0.027204	-0.572907	0.689186	0.332320										-0.190986	0.083437	-0.089077	-0.180664	0.086001	0.185798	0.845799	0.661532	-0.074929	0.085469	0.154071	0.074895
15243	127.025000	-0.772492	0.618752	0.169561	-0.769635	0.633277	-0.033644	-0.747275	0.855104	-0.038003	-0.746877	0.846687	0.174894	-0.683939	1.150858	0.066425	-0.664298	1.090058	0.073804	-0.576295	0.676015	-0.175894	-0.637321	1.163914	-0.026902	-0.573118	0.689047	0.332282										-0.190930	0.083543	-0.088901	-0.180954	0.084682	0.187738	0.845800	0.661585	-0.074809	0.085470	0.154073	0.074898
15244	127.033333	-0.772330	0.618739	0.169476	-0.769319	0.633135	-0.033744	-0.747434	0.855034	-0.038069	-0.747053	0.846533	0.174833	-0.684231	1.151337	0.066750	-0.664533	1.090339	0.073943	-0.576194	0.676159	-0.175824	-0.637969	1.164344	-0.026542	-0.573339	0.688922	0.332259										-0.190902	0.083577	-0.088931	-0.180951	0.084686	0.187737	0.845819	0.661568	-0.074806	0.085469	0.154068	0.074900
15245	127.041667	-0.772468	0.618691	0.169494	-0.769298	0.633140	-0.033780	-0.747561	0.854983	-0.038089	-0.747272	0.846422	0.174792	-0.684531	1.151854	0.067342	-0.665051	1.090832	0.074407	-0.576089	0.676291	-0.175762	-0.638407	1.164773	-0.026222	-0.573539	0.688837	0.332245										-0.190916	0.083568	-0.089021	-0.180960	0.084683	0.187731	0.845833	0.661556	-0.074797	0.085468	0.154068	0.074901
15246	127.050000	-0.772481	0.618711	0.169491	-0.769279	0.633145	-0.033822	-0.747712	0.854868	-0.038162	-0.747465	0.846297	0.174693	-0.684727	1.152300	0.067721	-0.665295	1.091177	0.074567	-0.575984	0.676418	-0.175715	-0.638778	1.165248	-0.025981	-0.573738	0.688770	0.332236										-0.190906	0.083545	-0.089142	-0.180665	0.086000	0.185777	0.845921	0.661515	-0.074932	0.085468	0.154067	0.074910
15247	127.058333	-0.772409	0.618702	0.169429	-0.769503	0.633314	-0.033762	-0.747793	0.854826	-0.038294	-0.747647	0.846192	0.174623	-0.684878	1.152783	0.068172	-0.665751	1.091632	0.075006	-0.575876	0.676521	-0.175668	-0.639176	1.165649	-0.025664	-0.573914	0.688740	0.332246										-0.190943	0.083531	-0.088980	-0.180964	0.084666	0.187728	0.845878	0.661531	-0.074790	0.085462	0.154074	0.074917
15248	127.066667	-0.772343	0.618702	0.169369	-0.769492	0.633314	-0.033815	-0.747883	0.854759	-0.038342	-0.747814	0.846083	0.174505	-0.685057	1.153210	0.068348	-0.665990	1.092008	0.075237	-0.575754	0.676625	-0.175643	-0.639557	1.166060	-0.025328	-0.574072	0.688747	0.332255										-0.190917	0.083560	-0.089098	-0.180686	0.085982	0.185775	0.845897	0.661515	-0.074785	0.085462	0.154069	0.074922
15249	127.075000	-0.772481	0.618642	0.169371	-0.769264	0.633144	-0.033988	-0.747935	0.854713	-0.038498	-0.747957	0.845990	0.174364	-0.685201	1.153674	0.068847	-0.666283	1.092391	0.075510	-0.575658	0.676708	-0.175635	-0.639868	1.166486	-0.025043	-0.574213	0.688779	0.332243										-0.190916	0.083562	-0.089004	-0.180688	0.085986	0.185764	0.845918	0.661501	-0.074785	0.085461	0.154063	0.074925
15250	127.083333	-0.772375	0.618688	0.169307	-0.769274	0.633140	-0.034055	-0.747981	0.854664	-0.038661	-0.748149	0.845916	0.174204	-0.685155	1.154056	0.069149	-0.666504	1.092737	0.075697	-0.575571	0.676768	-0.175633	-0.640127	1.166938	-0.024818	-0.574334	0.688843	0.332239										-0.190960	0.083489	-0.088850	-0.180963	0.084660	0.187706	0.846009	0.661451	-0.074918	0.085459	0.154066	0.074935
15251	127.091667	-0.772404	0.618675	0.169271	-0.769374	0.633223	-0.034047	-0.748014	0.854646	-0.038782	-0.748304	0.845866	0.174058	-0.685364	1.154513	0.069631	-0.666747	1.093087	0.075966	-0.575497	0.676813	-0.175643	-0.640418	1.167324	-0.024490	-0.574440	0.688916	0.332216										-0.190920	0.083563	-0.088908	-0.180968	0.084668	0.187719	0.845968	0.661463	-0.074775	0.085457	0.154065	0.074932
15252	127.100000	-0.772585	0.618675	0.169304	-0.769267	0.633138	-0.034170	-0.748029	0.854587	-0.038926	-0.748456	0.845826	0.173900	-0.685381	1.154952	0.069854	-0.666945	1.093505	0.076233	-0.575421	0.676838	-0.175651	-0.640604	1.167756	-0.024262	-0.574534	0.689012	0.332185										-0.190910	0.083567	-0.088899	-0.180968	0.084673	0.187731	0.845998	0.661443	-0.074772	0.085457	0.154066	0.074931
15253	127.108333	-0.772529	0.618626	0.169204	-0.769261	0.633134	-0.034226	-0.748042	0.854550	-0.039069	-0.748578	0.845800	0.173731	-0.685378	1.155368	0.070403	-0.667131	1.093794	0.076443	-0.575357	0.676841	-0.175662	-0.640774	1.168182	-0.024017	-0.574624	0.689134	0.332154										-0.190953	0.083505	-0.089038	-0.180677	0.086022	0.185761	0.846095	0.661386	-0.074911	0.085461	0.154072	0.074929
15254	127.116667	-0.772498	0.618635	0.169151	-0.769256	0.633123	-0.034287	-0.748035	0.854504	-0.039256	-0.748815	0.845834	0.173623	-0.685388	1.155772	0.070711	-0.667279	1.094184	0.076696	-0.575306	0.676829	-0.175671	-0.640932	1.168586	-0.023721	-0.574726	0.689263	0.332138										-0.190977	0.083467	-0.088823	-0.180967	0.084682	0.187726	0.846065	0.661390	-0.074769	0.085455	0.154078	0.074926
15255	127.125000	-0.772673	0.618567	0.169144	-0.769374	0.633203	-0.034286	-0.748000	0.854493	-0.039430	-0.748893	0.845826	0.173449	-0.685238	1.156191	0.070973	-0.667389	1.094505	0.076913	-0.575265	0.676796	-0.175674	-0.641044	1.169007	-0.023448	-0.574835	0.689394	0.332124										-0.190921	0.083554	-0.088873	-0.180969	0.084682	0.187725	0.846102	0.661361	-0.074773	0.085466	0.154084	0.074924
15256	127.133333	-0.772714	0.618561	0.169114	-0.769278	0.633104	-0.034406	-0.747987	0.854428	-0.039604	-0.748972	0.845829	0.173268	-0.685251	1.156654	0.071437	-0.667457	1.094806	0.077074	-0.575228	0.676747	-0.175677	-0.641230	1.169365	-0.023016	-0.574959	0.689526	0.332105										-0.190922	0.083543	-0.089036	-0.180669	0.085997	0.185770	0.846142	0.661332	-0.074776	0.085473	0.154087	0.074924
15257	127.141667	-0.772706	0.618561	0.169066	-0.769295	0.633089	-0.034473	-0.747961	0.854390	-0.039742	-0.749086	0.845854	0.173116	-0.684984	1.157061	0.071698	-0.667626	1.095331	0.077421	-0.575191	0.676663	-0.175674	-0.641264	1.169774	-0.022788	-0.575079	0.689656	0.332074										-0.190968	0.083465	-0.088883	-0.180826	0.085334	0.186750	0.846250	0.661264	-0.074914	0.085473	0.154086	0.074919
15258	127.150000	-0.772694	0.618544	0.168991	-0.769322	0.633071	-0.034532	-0.747937	0.854353	-0.039887	-0.749201	0.845891	0.172967	-0.684927	1.157561	0.072103	-0.667738	1.095775	0.077647	-0.575145	0.676566	-0.175664	-0.641150	1.170380	-0.022626	-0.575210	0.689787	0.332033										-0.190977	0.083445	-0.088787	-0.180964	0.084672	0.187717	0.846230	0.661257	-0.074782	0.085475	0.154090	0.074916
15259	127.158333	-0.772839	0.618495	0.168996	-0.769348	0.633051	-0.034597	-0.747909	0.854316	-0.040030	-0.749328	0.845945	0.172831	-0.684648	1.158024	0.072434	-0.667741	1.096168	0.077812	-0.575084	0.676457	-0.175656	-0.641037	1.170912	-0.022428	-0.575341	0.689906	0.331985										-0.190929	0.083538	-0.089019	-0.180833	0.085348	0.186758	0.846275	0.661222	-0.074789	0.085480	0.154089	0.074910
15260	127.166667	-0.772840	0.618500	0.168952	-0.769380	0.633031	-0.034652	-0.747874	0.854274	-0.040174	-0.749445	0.846007	0.172695	-0.684376	1.158531	0.072823	-0.667733	1.096616	0.077985	-0.575006	0.676340	-0.175652	-0.641014	1.171376	-0.022063	-0.575472	0.690031	0.331930										-0.190926	0.083531	-0.089010	-0.180694	0.086009	0.185794	0.846353	0.661121	-0.074932	0.085479	0.154092	0.074903
15261	127.175000	-0.772908	0.618469	0.168916	-0.769535	0.633088	-0.034653	-0.747835	0.854232	-0.040311	-0.749511	0.846055	0.172537	-0.684043	1.159082	0.073150	-0.667627	1.097002	0.078094	-0.574916	0.676202	-0.175651	-0.640813	1.171968	-0.021858	-0.575599	0.690155	0.331888										-0.190978	0.083466	-0.088871	-0.180833	0.085355	0.186772	0.846394	0.661134	-0.074883	0.085480	0.154096	0.074896
15262	127.183333	-0.772976	0.618445	0.168883	-0.769688	0.633146	-0.034652	-0.747788	0.854175	-0.040503	-0.749577	0.846114	0.172381	-0.683713	1.159648	0.073459	-0.667481	1.097476	0.078195	-0.574817	0.676061	-0.175656	-0.640655	1.172509	-0.021558	-0.575724	0.690288	0.331843										-0.190993	0.083461	-0.088950	-0.180973	0.084692	0.187748	0.846402	0.661122	-0.074824	0.085481	0.154099	0.074886
15263	127.191667	-0.773040	0.618424	0.168857	-0.769606	0.633032	-0.034756	-0.747753	0.854112	-0.040621	-0.749591	0.846174	0.172217	-0.683339	1.160241	0.073774	-0.667475	1.097989	0.078437	-0.574683	0.675916	-0.175665	-0.640478	1.173061	-0.021221	-0.575822	0.690435	0.331810										-0.190957	0.083505	-0.088888	-0.180681	0.086045	0.185774	0.846466	0.661066	-0.074909	0.085484	0.154097	0.074879
15264	127.200000	-0.773101	0.618406	0.168830	-0.769892	0.633047	-0.034833	-0.747696	0.854064	-0.040745	-0.749687	0.846268	0.172097	-0.682831	1.160828	0.074142	-0.667426	1.098560	0.078704	-0.574566	0.675760	-0.175688	-0.640218	1.173615	-0.020868	-0.575905	0.690568	0.331770										-0.191000	0.083455	-0.088941	-0.180689	0.086020	0.185789	0.846499	0.660982	-0.074989	0.085482	0.154100	0.074869
15265	127.208333	-0.773149	0.618380	0.168799	-0.769823	0.633043	-0.034821	-0.747610	0.854042	-0.040950	-0.749740	0.846347	0.171968	-0.682409	1.161415	0.074487	-0.667174	1.098996	0.078806	-0.574438	0.675603	-0.175726	-0.639884	1.174201	-0.020595	-0.575973	0.690699	0.331714										-0.191073	0.083442	-0.088748	-0.180828	0.085378	0.186749	0.846497	0.661020	-0.074870	0.085479	0.154101	0.074872
15266	127.216667	-0.773208	0.618377	0.168783	-0.770037	0.632986	-0.034943	-0.747551	0.853994	-0.041105	-0.749787	0.846425	0.171827	-0.681868	1.162002	0.074926	-0.667028	1.099532	0.079073	-0.574317	0.675447	-0.175771	-0.639442	1.174870	-0.020428	-0.576021	0.690848	0.331661										-0.191002	0.083454	-0.088932	-0.180976	0.084708	0.187738	0.846549	0.660926	-0.075006	0.085485	0.154097	0.074873
15267	127.225000	-0.773252	0.618366	0.168762	-0.770069	0.632967	-0.034984	-0.747488	0.853961	-0.041200	-0.749842	0.846514	0.171684	-0.681317	1.162586	0.075297	-0.666935	1.100102	0.079447	-0.574213	0.675293	-0.175826	-0.639032	1.175463	-0.020158	-0.576030	0.691011	0.331592										-0.190937	0.083536	-0.088891	-0.180695	0.086043	0.185797	0.846573	0.660900	-0.075016	0.085486	0.154093	0.074877
15268	127.233333	-0.773279	0.618349	0.168718	-0.770110	0.632954	-0.035032	-0.747441	0.853891	-0.041394	-0.749892	0.846604	0.171533	-0.680592	1.163111	0.075505	-0.666646	1.100580	0.079658	-0.574111	0.675145	-0.175891	-0.638583	1.176051	-0.019919	-0.576018	0.691170	0.331519										-0.190996	0.083454	-0.088915	-0.180683	0.086036	0.185795	0.846630	0.660913	-0.075031	0.085484	0.154092	0.074882
15269	127.241667	-0.773329	0.618357	0.168704	-0.770136	0.632930	-0.035067	-0.747371	0.853878	-0.041576	-0.749943	0.846694	0.171377	-0.680042	1.163682	0.076124	-0.666308	1.101033	0.079845	-0.574028	0.675005	-0.175965	-0.638115	1.176615	-0.019640	-0.575959	0.691342	0.331447										-0.190983	0.083455	-0.088833	-0.180977	0.084712	0.187758	0.846590	0.660923	-0.074915	0.085478	0.154087	0.074882
15270	127.250000	-0.773515	0.618352	0.168738	-0.770076	0.632850	-0.035144	-0.747294	0.853815	-0.041707	-0.749962	0.846778	0.171175	-0.679366	1.164203	0.076486	-0.665939	1.101436	0.080045	-0.573955	0.674878	-0.176044	-0.637626	1.177134	-0.019329	-0.575860	0.691528	0.331379										-0.190942	0.083527	-0.088981	-0.180694	0.086046	0.185826	0.846637	0.660840	-0.075060	0.085476	0.154082	0.074881
15271	127.258333	-0.773390	0.618372	0.168655	-0.770080	0.632830	-0.035173	-0.747205	0.853787	-0.041884	-0.749992	0.846868	0.171008	-0.678686	1.164704	0.076874	-0.665549	1.101897	0.080261	-0.573889	0.674762	-0.176116	-0.637167	1.177649	-0.018980	-0.575727	0.691730	0.331320										-0.190972	0.083486	-0.088942	-0.180979	0.084727	0.187777	0.846656	0.660825	-0.075071	0.085477	0.154086	0.074889
15272	127.266667	-0.773370	0.618360	0.168606	-0.770245	0.632915	-0.035191	-0.747114	0.853763	-0.042107	-0.750021	0.846964	0.170840	-0.677981	1.165137	0.077200	-0.665156	1.102227	0.080458	-0.573843	0.674644	-0.176190	-0.636798	1.178037	-0.018480	-0.575555	0.691931	0.331274										-0.190998	0.083459	-0.088735	-0.180984	0.084732	0.187782	0.846649	0.660873	-0.074955	0.085474	0.154090	0.074899
15273	127.275000	-0.773400	0.618395	0.168601	-0.770172	0.632844	-0.035260	-0.747024	0.853759	-0.042213	-0.750030	0.847066	0.170678	-0.677304	1.165582	0.077600	-0.664719	1.102605	0.080666	-0.573794	0.674518	-0.176274	-0.636252	1.178509	-0.018169	-0.575345	0.692146	0.331226										-0.191007	0.083446	-0.088917	-0.180977	0.084716	0.187777	0.846695	0.660783	-0.075100	0.085476	0.154083	0.074899
15274	127.283333	-0.773409	0.618419	0.168579	-0.770178	0.632842	-0.035302	-0.746959	0.853685	-0.042412	-0.749975	0.847126	0.170535	-0.676648	1.165990	0.078006	-0.664276	1.103013	0.080906	-0.573752	0.674393	-0.176358	-0.635701	1.178979	-0.017832	-0.575100	0.692359	0.331186										-0.191002	0.083457	-0.088922	-0.180977	0.084724	0.187768	0.846713	0.660767	-0.075114	0.085475	0.154078	0.074901
15275	127.291667	-0.773385	0.618432	0.168546	-0.770178	0.632839	-0.035330	-0.746854	0.853670	-0.042608	-0.749974	0.847282	0.170352	-0.675950	1.166381	0.078426	-0.663827	1.103316	0.081134	-0.573716	0.674242	-0.176432	-0.635169	1.179446	-0.017477	-0.574823	0.692589	0.331143										-0.190971	0.083492	-0.088946	-0.180692	0.086051	0.185815	0.846729	0.660748	-0.075124	0.085471	0.154073	0.074908
15276	127.300000	-0.773372	0.618464	0.168523	-0.770170	0.632834	-0.035362	-0.746757	0.853635	-0.042760	-0.749935	0.847394	0.170172	-0.675298	1.166744	0.078987	-0.663370	1.103648	0.081420	-0.573678	0.674086	-0.176506	-0.634503	1.180028	-0.017286	-0.574525	0.692814	0.331107										-0.191001	0.083458	-0.088914	-0.180974	0.084723	0.187772	0.846724	0.660801	-0.075000	0.085464	0.154069	0.074920
15277	127.308333	-0.773357	0.618496	0.168502	-0.770163	0.632832	-0.035390	-0.746660	0.853601	-0.042932	-0.749837	0.847503	0.169994	-0.674592	1.167054	0.079450	-0.662895	1.103872	0.081716	-0.573629	0.673924	-0.176563	-0.633991	1.180461	-0.016868	-0.574186	0.693062	0.331063										-0.190993	0.083464	-0.088831	-0.180832	0.085406	0.186790	0.846763	0.660713	-0.075137	0.085466	0.154067	0.074922
15278	127.316667	-0.773338	0.618535	0.168475	-0.770151	0.632825	-0.035429	-0.746568	0.853565	-0.043080	-0.749777	0.847652	0.169838	-0.673907	1.167312	0.079905	-0.662404	1.104083	0.081997	-0.573559	0.673767	-0.176601	-0.633552	1.180821	-0.016355	-0.573823	0.693321	0.331010										-0.190952	0.083536	-0.088987	-0.180689	0.086086	0.185805	0.846780	0.660693	-0.075152	0.085467	0.154055	0.074914
15279	127.325000	-0.773309	0.618585	0.168446	-0.770099	0.632818	-0.035493	-0.746455	0.853546	-0.043291	-0.749612	0.847769	0.169628	-0.673265	1.167506	0.080410	-0.661899	1.104295	0.082276	-0.573444	0.673641	-0.176605	-0.633025	1.181206	-0.016066	-0.573433	0.693592	0.330945										-0.191068	0.083451	-0.088747	-0.180830	0.085405	0.186790	0.846802	0.660676	-0.075161	0.085461	0.154060	0.074910
15280	127.333333	-0.773277	0.618635	0.168415	-0.770056	0.632805	-0.035543	-0.746365	0.853489	-0.043539	-0.749490	0.847942	0.169434	-0.672641	1.167619	0.080851	-0.661418	1.104348	0.082502	-0.573281	0.673546	-0.176575	-0.632564	1.181569	-0.015598	-0.573022	0.693877	0.330876										-0.191005	0.083452	-0.088752	-0.180986	0.084727	0.187783	0.846820	0.660660	-0.075171	0.085460	0.154059	0.074913
15281	127.341667	-0.773233	0.618695	0.168389	-0.770013	0.632784	-0.035575	-0.746264	0.853466	-0.043722	-0.749263	0.848077	0.169233	-0.672092	1.167670	0.081232	-0.660849	1.104331	0.082584	-0.573061	0.673489	-0.176519	-0.632086	1.181851	-0.015206	-0.572582	0.694160	0.330794										-0.190971	0.083499	-0.088964	-0.180836	0.085390	0.186796	0.846846	0.660639	-0.075177	0.085464	0.154063	0.074908
15282	127.350000	-0.773306	0.618735	0.168402	-0.769989	0.632771	-0.035614	-0.746174	0.853442	-0.043909	-0.749006	0.848209	0.169031	-0.671546	1.167652	0.081535	-0.660435	1.104388	0.082880	-0.572803	0.673469	-0.176460	-0.631617	1.182091	-0.014848	-0.572137	0.694428	0.330713										-0.190948	0.083531	-0.088994	-0.180982	0.084723	0.187770	0.846867	0.660616	-0.075184	0.085465	0.154058	0.074905
15283	127.358333	-0.773129	0.618834	0.168330	-0.769981	0.632772	-0.035660	-0.746076	0.853429	-0.044076	-0.748756	0.848353	0.168835	-0.671103	1.167630	0.081867	-0.660000	1.104373	0.082968	-0.572492	0.673476	-0.176407	-0.631174	1.182330	-0.014493	-0.571685	0.694652	0.330628										-0.191085	0.083430	-0.088842	-0.180828	0.085379	0.186778	0.846892	0.660594	-0.075195	0.085463	0.154059	0.074905
15284	127.366667	-0.773074	0.618917	0.168307	-0.769967	0.632774	-0.035714	-0.745967	0.853421	-0.044279	-0.748422	0.848492	0.168641	-0.670660	1.167613	0.082178	-0.659519	1.104327	0.083044	-0.572146	0.673491	-0.176359	-0.630707	1.182636	-0.014207	-0.571240	0.694842	0.330539										-0.191020	0.083429	-0.088938	-0.180977	0.084702	0.187755	0.846916	0.660569	-0.075200	0.085466	0.154054	0.074908
15285	127.375000	-0.773129	0.618963	0.168307	-0.769953	0.632778	-0.035760	-0.745826	0.853469	-0.044435	-0.748085	0.848628	0.168491	-0.670233	1.167598	0.082350	-0.659117	1.104335	0.083028	-0.571766	0.673526	-0.176350	-0.630283	1.182898	-0.013942	-0.570779	0.695009	0.330436										-0.190944	0.083530	-0.088998	-0.180836	0.085362	0.186783	0.846940	0.660545	-0.075209	0.085464	0.154052	0.074904
15286	127.383333	-0.772924	0.619101	0.168239	-0.769916	0.632786	-0.035803	-0.745766	0.853436	-0.044563	-0.747783	0.848779	0.168365	-0.669815	1.167632	0.082491	-0.658755	1.104352	0.082990	-0.571382	0.673567	-0.176357	-0.629820	1.183214	-0.013743	-0.570334	0.695139	0.330342										-0.190944	0.083492	-0.089024	-0.180679	0.086001	0.185806	0.847004	0.660553	-0.075224	0.085465	0.154056	0.074902
15287	127.391667	-0.772904	0.619180	0.168207	-0.769499	0.632667	-0.035873	-0.745600	0.853505	-0.044661	-0.747405	0.848907	0.168268	-0.669419	1.167680	0.082543	-0.658398	1.104364	0.082849	-0.571023	0.673581	-0.176369	-0.629312	1.183526	-0.013610	-0.569896	0.695240	0.330261										-0.191026	0.083499	-0.088706	-0.180961	0.084671	0.187743	0.846990	0.660504	-0.075231	0.085464	0.154061	0.074896
15288	127.400000	-0.772888	0.619269	0.168181	-0.769421	0.632697	-0.035903	-0.745472	0.853541	-0.044738	-0.747011	0.849031	0.168187	-0.669040	1.167758	0.082533	-0.658091	1.104429	0.082719	-0.570682	0.673606	-0.176392	-0.628843	1.183831	-0.013490	-0.569456	0.695320	0.330186										-0.190923	0.083551	-0.088831	-0.180951	0.084675	0.187741	0.847015	0.660480	-0.075235	0.085465	0.154063	0.074891
15289	127.408333	-0.772665	0.619439	0.168106	-0.769446	0.632828	-0.035868	-0.745326	0.853582	-0.044799	-0.746595	0.849143	0.168109	-0.668714	1.167873	0.082567	-0.657793	1.104478	0.082556	-0.570397	0.673608	-0.176414	-0.628388	1.184123	-0.013426	-0.569039	0.695384	0.330109										-0.190993	0.083464	-0.088870	-0.180797	0.085330	0.186750	0.847042	0.660456	-0.075250	0.085466	0.154067	0.074894
15290	127.416667	-0.772574	0.619557	0.168056	-0.769220	0.632790	-0.035947	-0.745158	0.853633	-0.044887	-0.746087	0.849194	0.168025	-0.668403	1.167977	0.082534	-0.657512	1.104633	0.082309	-0.570151	0.673642	-0.176488	-0.627960	1.184424	-0.013389	-0.568639	0.695438	0.330024										-0.190994	0.083462	-0.088972	-0.180939	0.084660	0.187716	0.847064	0.660425	-0.075266	0.085466	0.154067	0.074891
15291	127.425000	-0.772476	0.619684	0.168024	-0.769239	0.632912	-0.035941	-0.744978	0.853691	-0.044902	-0.745723	0.849357	0.167956	-0.668081	1.168071	0.082440	-0.657155	1.104691	0.082074	-0.569948	0.673664	-0.176554	-0.627636	1.184566	-0.013248	-0.568236	0.695484	0.329936										-0.190939	0.083538	-0.089037	-0.180936	0.084646	0.187710	0.847103	0.660398	-0.075286	0.085467	0.154055	0.074888
15292	127.433333	-0.772362	0.619802	0.167975	-0.769259	0.633041	-0.035937	-0.744776	0.853751	-0.044962	-0.745374	0.849494	0.167913	-0.667717	1.168183	0.082278	-0.656942	1.104818	0.081959	-0.569775	0.673690	-0.176633	-0.627168	1.184845	-0.013366	-0.567844	0.695525	0.329835										-0.190993	0.083462	-0.088982	-0.180649	0.085958	0.185745	0.847157	0.660390	-0.075303	0.085465	0.154060	0.074889
15293	127.441667	-0.772245	0.619939	0.167942	-0.769091	0.633127	-0.035994	-0.744545	0.853835	-0.045057	-0.744920	0.849565	0.167843	-0.667439	1.168252	0.082196	-0.656653	1.104929	0.081770	-0.569608	0.673732	-0.176741	-0.626865	1.184903	-0.013381	-0.567456	0.695593	0.329741										-0.190920	0.083556	-0.088865	-0.180928	0.084631	0.187700	0.847151	0.660323	-0.075311	0.085465	0.154053	0.074890
15294	127.450000	-0.772252	0.620028	0.167936	-0.768929	0.633212	-0.036000	-0.744281	0.853938	-0.045169	-0.744559	0.849671	0.167802	-0.667145	1.168353	0.082044	-0.656384	1.104960	0.081553	-0.569467	0.673767	-0.176875	-0.626356	1.185215	-0.013708	-0.567068	0.695660	0.329633										-0.190934	0.083535	-0.089051	-0.180932	0.084625	0.187709	0.847211	0.660298	-0.075341	0.085468	0.154052	0.074883
15295	127.458333	-0.772094	0.620060	0.167798	-0.768781	0.633299	-0.036023	-0.744110	0.853942	-0.045199	-0.744165	0.849760	0.167741	-0.666826	1.168424	0.081813	-0.656010	1.105007	0.081259	-0.569335	0.673795	-0.177023	-0.625984	1.185428	-0.013728	-0.566686	0.695747	0.329538										-0.190934	0.083536	-0.089053	-0.180776	0.085289	0.186724	0.847220	0.660252	-0.075350	0.085468	0.154059	0.074881
15296	127.466667	-0.771779	0.620135	0.167622	-0.768633	0.633389	-0.036044	-0.743881	0.853990	-0.045281	-0.743762	0.849828	0.167638	-0.666556	1.168497	0.081662	-0.655821	1.105182	0.081109	-0.569203	0.673815	-0.177181	-0.625608	1.185562	-0.013886	-0.566300	0.695821	0.329439										-0.190987	0.083460	-0.088989	-0.180921	0.084630	0.187700	0.847289	0.660241	-0.075389	0.085461	0.154075	0.074892
15297	127.475000	-0.771694	0.620278	0.167583	-0.768129	0.633344	-0.036106	-0.743661	0.854038	-0.045328	-0.743388	0.849915	0.167564	-0.666246	1.168576	0.081480	-0.655524	1.105167	0.080716	-0.569070	0.673822	-0.177356	-0.625249	1.185668	-0.014075	-0.565906	0.695884	0.329347										-0.190920	0.083547	-0.088875	-0.180916	0.084628	0.187707	0.847287	0.660267	-0.075278	0.085470	0.154081	0.074901
15298	127.483333	-0.771475	0.620692	0.167691	-0.768257	0.633533	-0.036100	-0.743436	0.854080	-0.045409	-0.743015	0.850000	0.167487	-0.665957	1.168659	0.081279	-0.655231	1.105323	0.080611	-0.568939	0.673810	-0.177531	-0.625045	1.185688	-0.013972	-0.565507	0.695940	0.329252										-0.190908	0.083557	-0.088887	-0.180913	0.084614	0.187701	0.847321	0.660227	-0.075304	0.085476	0.154081	0.074902
15299	127.491667	-0.771306	0.620608	0.167516	-0.768059	0.633607	-0.036158	-0.743177	0.854146	-0.045484	-0.742620	0.850078	0.167349	-0.665655	1.168748	0.081061	-0.654947	1.105438	0.080412	-0.568814	0.673768	-0.177690	-0.624684	1.185842	-0.014171	-0.565112	0.695998	0.329164										-0.190934	0.083521	-0.089073	-0.180908	0.084610	0.187690	0.847424	0.660157	-0.075467	0.085479	0.154074	0.074899
15300	127.500000	-0.771043	0.621021	0.167587	-0.767906	0.633693	-0.036172	-0.742950	0.854162	-0.045562	-0.742301	0.850186	0.167278	-0.665331	1.168901	0.080811	-0.654627	1.105519	0.080148	-0.568702	0.673705	-0.177837	-0.624309	1.186013	-0.014351	-0.564724	0.696052	0.329065										-0.190922	0.083534	-0.088914	-0.180906	0.084595	0.187680	0.847389	0.660153	-0.075356	0.085480	0.154079	0.074902
15301	127.508333	-0.770892	0.620956	0.167413	-0.767770	0.633813	-0.036179	-0.742708	0.854185	-0.045644	-0.741928	0.850280	0.167185	-0.665048	1.169011	0.080636	-0.654274	1.105686	0.079731	-0.568589	0.673628	-0.177961	-0.623800	1.186313	-0.014755	-0.564350	0.696117	0.328975										-0.190920	0.083542	-0.089002	-0.180911	0.084601	0.187690	0.847490	0.660082	-0.075515	0.085487	0.154079	0.074909
15302	127.516667	-0.770542	0.621131	0.167295	-0.767686	0.633956	-0.036145	-0.742481	0.854205	-0.045702	-0.741653	0.850419	0.167133	-0.664716	1.169151	0.080375	-0.653926	1.105677	0.079404	-0.568485	0.673536	-0.178078	-0.623434	1.186495	-0.014961	-0.563997	0.696184	0.328872										-0.190916	0.083546	-0.089101	-0.180908	0.084589	0.187685	0.847518	0.660043	-0.075535	0.085490	0.154080	0.074909
15303	127.525000	-0.770364	0.621454	0.167367	-0.767509	0.634020	-0.036178	-0.742233	0.854246	-0.045776	-0.741326	0.850530	0.167036	-0.664387	1.169290	0.080168	-0.653803	1.105894	0.079304	-0.568358	0.673438	-0.178168	-0.623049	1.186667	-0.015166	-0.563666	0.696247	0.328751										-0.190934	0.083474	-0.088995	-0.180618	0.085919	0.185715	0.847553	0.660005	-0.075566	0.085490	0.154086	0.074911
15304	127.533333	-0.770305	0.621686	0.167440	-0.767196	0.634139	-0.036097	-0.741983	0.854263	-0.045903	-0.740945	0.850635	0.166940	-0.664038	1.169431	0.079883	-0.653704	1.105906	0.078913	-0.568202	0.673338	-0.178265	-0.622668	1.186848	-0.015378	-0.563355	0.696330	0.328638										-0.190916	0.083532	-0.088925	-0.180906	0.084595	0.187679	0.847517	0.660011	-0.075457	0.085488	0.154092	0.074919
15305	127.541667	-0.770084	0.621857	0.167392	-0.766932	0.634143	-0.036162	-0.741771	0.854279	-0.045914	-0.740640	0.850765	0.166881	-0.663724	1.169559	0.079676	-0.653081	1.106149	0.078580	-0.568022	0.673243	-0.178370	-0.622451	1.186919	-0.015357	-0.563061	0.696411	0.328521										-0.190922	0.083522	-0.088891	-0.180906	0.084605	0.187685	0.847586	0.659959	-0.075533	0.085488	0.154100	0.074932
15306	127.550000	-0.769785	0.621868	0.167208	-0.766946	0.634272	-0.036201	-0.741540	0.854269	-0.046080	-0.740247	0.850861	0.166753	-0.663398	1.169671	0.079455	-0.652811	1.106294	0.078352	-0.567850	0.673136	-0.178471	-0.622085	1.187079	-0.015543	-0.562784	0.696499	0.328404										-0.190912	0.083550	-0.089107	-0.180913	0.084599	0.187687	0.847659	0.659900	-0.075621	0.085488	0.154102	0.074942
15307	127.558333	-0.769482	0.622139	0.167181	-0.766817	0.634354	-0.036210	-0.741307	0.854277	-0.046144	-0.739898	0.850968	0.166669	-0.663034	1.169811	0.079170	-0.652688	1.106450	0.078205	-0.567707	0.672989	-0.178539	-0.621715	1.187234	-0.015777	-0.562514	0.696586	0.328280										-0.190892	0.083559	-0.088934	-0.180899	0.084587	0.187661	0.847653	0.659876	-0.075573	0.085481	0.154101	0.074947
15308	127.566667	-0.769330	0.622424	0.167241	-0.766693	0.634429	-0.036225	-0.741101	0.854247	-0.046234	-0.739587	0.851103	0.166605	-0.662727	1.169950	0.079012	-0.652415	1.106554	0.077936	-0.567548	0.672846	-0.178607	-0.621169	1.187547	-0.016226	-0.562240	0.696668	0.328152										-0.190967	0.083454	-0.088890	-0.180910	0.084569	0.187646	0.847655	0.659850	-0.075526	0.085484	0.154084	0.074946
15309	127.575000	-0.769168	0.622349	0.167100	-0.766551	0.634500	-0.036247	-0.740891	0.854237	-0.046287	-0.739310	0.851246	0.166547	-0.662375	1.170106	0.078792	-0.652104	1.106759	0.077492	-0.567411	0.672681	-0.178643	-0.620898	1.187650	-0.016290	-0.561959	0.696756	0.328014										-0.190904	0.083551	-0.088957	-0.180773	0.085219	0.186669	0.847732	0.659735	-0.075668	0.085483	0.154076	0.074946
15310	127.583333	-0.768988	0.622509	0.167077	-0.766417	0.634572	-0.036258	-0.740665	0.854237	-0.046377	-0.738947	0.851358	0.166433	-0.662041	1.170241	0.078581	-0.651808	1.106920	0.077240	-0.567253	0.672547	-0.178715	-0.620622	1.187732	-0.016372	-0.561691	0.696852	0.327875										-0.190904	0.083542	-0.089136	-0.180619	0.085881	0.185687	0.847820	0.659724	-0.075687	0.085478	0.154073	0.074951
15311	127.591667	-0.768841	0.622637	0.167056	-0.766173	0.634592	-0.036250	-0.740426	0.854259	-0.046452	-0.738659	0.851493	0.166364	-0.661636	1.170394	0.078272	-0.651475	1.106913	0.077041	-0.567096	0.672394	-0.178775	-0.620228	1.187895	-0.016606	-0.561435	0.696955	0.327734										-0.190903	0.083550	-0.088965	-0.180774	0.085206	0.186669	0.847670	0.659637	-0.075732	0.085473	0.154076	0.074951
15312	127.600000	-0.768713	0.622832	0.167062	-0.765883	0.634576	-0.036278	-0.740199	0.854282	-0.046519	-0.738379	0.851640	0.166303	-0.661284	1.170525	0.078064	-0.651240	1.107057	0.076821	-0.566944	0.672236	-0.178833	-0.619848	1.188060	-0.016823	-0.561182	0.697066	0.327609										-0.190908	0.083533	-0.088963	-0.180920	0.084554	0.187631	0.847662	0.659614	-0.075601	0.085478	0.154077	0.074944
15313	127.608333	-0.768419	0.622935	0.166950	-0.765788	0.634639	-0.036275	-0.739978	0.854280	-0.046604	-0.738049	0.851765	0.166222	-0.660905	1.170648	0.077845	-0.650869	1.107146	0.076485	-0.566811	0.672049	-0.178844	-0.619474	1.188207	-0.017013	-0.560945	0.697187	0.327503										-0.190911	0.083540	-0.088957	-0.180656	0.085847	0.185707	0.847752	0.659539	-0.075676	0.085477	0.154082	0.074945
15314	127.616667	-0.768267	0.623084	0.166944	-0.765688	0.634692	-0.036270	-0.739770	0.854286	-0.046640	-0.737687	0.851875	0.166093	-0.660545	1.170754	0.077654	-0.650458	1.107261	0.076131	-0.566662	0.671921	-0.178919	-0.619012	1.188426	-0.017366	-0.560721	0.697304	0.327415										-0.190905	0.083536	-0.089115	-0.180655	0.085842	0.185712	0.847884	0.659499	-0.075751	0.085475	0.154095	0.074954
15315	127.625000	-0.768272	0.623203	0.166991	-0.765732	0.634807	-0.036263	-0.739552	0.854278	-0.046756	-0.737419	0.852000	0.166032	-0.660190	1.170856	0.077429	-0.650294	1.107316	0.075900	-0.566567	0.671739	-0.178935	-0.618578	1.188594	-0.017696	-0.560508	0.697416	0.327340										-0.190912	0.083542	-0.088944	-0.180929	0.084555	0.187626	0.848068	0.659497	-0.075611	0.085480	0.154099	0.074953
15316	127.633333	-0.768154	0.623334	0.166983	-0.765775	0.634922	-0.036257	-0.739267	0.854353	-0.046882	-0.737145	0.852131	0.165972	-0.659817	1.170946	0.077180	-0.649837	1.107434	0.075657	-0.566478	0.671566	-0.178962	-0.618215	1.188685	-0.017919	-0.560306	0.697534	0.327280										-0.190894	0.083546	-0.088941	-0.180933	0.084548	0.187605	0.848174	0.659354	-0.075747	0.085486	0.154088	0.074951
15317	127.641667	-0.767997	0.623441	0.166974	-0.765691	0.634976	-0.036262	-0.739094	0.854325	-0.046924	-0.736856	0.852264	0.165905	-0.659463	1.171016	0.076977	-0.649602	1.107511	0.075513	-0.566398	0.671406	-0.179010	-0.617858	1.188749	-0.018170	-0.560109	0.697642	0.327241										-0.190899	0.083546	-0.089036	-0.180793	0.085216	0.186611	0.848261	0.659281	-0.075753	0.085493	0.154092	0.074955
15318	127.650000	-0.767950	0.623529	0.166925	-0.765608	0.635035	-0.036274	-0.738886	0.854331	-0.046969	-0.736595	0.852398	0.165828	-0.659061	1.171107	0.076676	-0.649333	1.107615	0.075328	-0.566334	0.671247	-0.179045	-0.617532	1.188792	-0.018412	-0.559927	0.697746	0.327217										-0.190910	0.083543	-0.089126	-0.180663	0.085841	0.185638	0.848402	0.659239	-0.075767	0.085502	0.154099	0.074966
15319	127.658333	-0.767922	0.623811	0.167040	-0.765598	0.635156	-0.036249	-0.738701	0.854332	-0.046998	-0.736343	0.852532	0.165763	-0.658712	1.171156	0.076500	-0.648945	1.107717	0.074971	-0.566287	0.671089	-0.179076	-0.617199	1.188800	-0.018647	-0.559761	0.697827	0.327189										-0.190937	0.083494	-0.088917	-0.180944	0.084531	0.187587	0.848286	0.659117	-0.075723	0.085510	0.154121	0.074990
15320	127.666667	-0.767734	0.623719	0.166857	-0.765516	0.635222	-0.036269	-0.738482	0.854358	-0.047071	-0.736100	0.852665	0.165712	-0.658377	1.171216	0.076308	-0.648524	1.107668	0.074770	-0.566252	0.670931	-0.179105	-0.616903	1.188810	-0.018944	-0.559622	0.697904	0.327164										-0.190912	0.083527	-0.089122	-0.180667	0.085856	0.185621	0.848418	0.658998	-0.075806	0.085528	0.154150	0.075006
15321	127.675000	-0.767599	0.623851	0.166793	-0.765437	0.635283	-0.036289	-0.738294	0.854389	-0.047117	-0.735768	0.852780	0.165623	-0.658052	1.171240	0.076092	-0.648273	1.107714	0.074608	-0.566224	0.670786	-0.179115	-0.616655	1.188771	-0.019187	-0.559493	0.697975	0.327149										-0.190939	0.083491	-0.089079	-0.180679	0.085841	0.185632	0.848554	0.658918	-0.075814	0.085537	0.154172	0.075031
15322	127.683333	-0.767460	0.623930	0.166702	-0.765361	0.635340	-0.036313	-0.738106	0.854420	-0.047160	-0.735499	0.852906	0.165561	-0.657683	1.171209	0.075770	-0.647862	1.107664	0.074359	-0.566202	0.670646	-0.179119	-0.616384	1.188727	-0.019490	-0.559386	0.698033	0.327144										-0.190928	0.083512	-0.089094	-0.180687	0.085829	0.185656	0.848674	0.658817	-0.075815	0.085538	0.154190	0.075060
15323	127.691667	-0.767399	0.624030	0.166653	-0.764811	0.635208	-0.036353	-0.737877	0.854509	-0.047205	-0.735241	0.853027	0.165472	-0.657389	1.171155	0.075593	-0.647530	1.107627	0.074158	-0.566184	0.670504	-0.179112	-0.616275	1.188545	-0.019593	-0.559290	0.698081	0.327141										-0.190917	0.083532	-0.088994	-0.180828	0.085189	0.186622	0.848785	0.658767	-0.075707	0.085554	0.154211	0.075075
15324	127.700000	-0.767339	0.624123	0.166602	-0.764933	0.635419	-0.036344	-0.737665	0.854528	-0.047306	-0.734990	0.853151	0.165409	-0.657079	1.171098	0.075349	-0.647182	1.107575	0.073965	-0.566146	0.670372	-0.179105	-0.616101	1.188395	-0.019813	-0.559206	0.698116	0.327141										-0.190916	0.083523	-0.089078	-0.180690	0.085836	0.185642	0.848925	0.658649	-0.075732	0.085564	0.154226	0.075085
15325	127.708333	-0.767276	0.624212	0.166553	-0.764480	0.635136	-0.036468	-0.737469	0.854572	-0.047331	-0.734786	0.853289	0.165367	-0.656806	1.171013	0.075145	-0.646885	1.107469	0.073792	-0.566102	0.670271	-0.179092	-0.615931	1.188259	-0.020086	-0.559127	0.698134	0.327138										-0.190974	0.083420	-0.089029	-0.180689	0.085823	0.185639	0.849170	0.658515	-0.075904	0.085577	0.154241	0.075089
15326	127.716667	-0.767230	0.624310	0.166523	-0.764856	0.635558	-0.036360	-0.737280	0.854608	-0.047408	-0.734521	0.853394	0.165305	-0.656511	1.170922	0.074904	-0.646565	1.107385	0.073637	-0.566038	0.670173	-0.179078	-0.615772	1.188100	-0.020351	-0.559057	0.698149	0.327145										-0.190921	0.083522	-0.088898	-0.180695	0.085835	0.185618	0.849261	0.658399	-0.075780	0.085599	0.154257	0.075093
15327	127.725000	-0.767287	0.624386	0.166534	-0.764822	0.635567	-0.036451	-0.737105	0.854662	-0.047406	-0.734291	0.853500	0.165255	-0.656267	1.170807	0.074749	-0.646226	1.107239	0.073441	-0.565948	0.670093	-0.179063	-0.615618	1.187940	-0.020631	-0.558982	0.698154	0.327133										-0.190912	0.083535	-0.088896	-0.180688	0.085840	0.185616	0.849505	0.658237	-0.075948	0.085609	0.154271	0.075090
15328	127.733333	-0.767225	0.624448	0.166485	-0.764796	0.635589	-0.036524	-0.736931	0.854705	-0.047463	-0.734051	0.853602	0.165174	-0.656013	1.170723	0.074550	-0.645934	1.107151	0.073306	-0.565847	0.670018	-0.179040	-0.615454	1.187815	-0.020942	-0.558907	0.698154	0.327112										-0.190918	0.083518	-0.089072	-0.180692	0.085850	0.185606	0.849682	0.658080	-0.075975	0.085630	0.154289	0.075082
15329	127.741667	-0.767117	0.624530	0.166469	-0.764720	0.635648	-0.036566	-0.736709	0.854761	-0.047567	-0.733751	0.853687	0.165078	-0.655751	1.170643	0.074374	-0.645618	1.107080	0.073123	-0.565735	0.669994	-0.179217	-0.615296	1.187732	-0.021252	-0.558837	0.698146	0.327087										-0.190930	0.083506	-0.089066	-0.180699	0.085843	0.185613	0.849822	0.657902	-0.075999	0.085662	0.154323	0.075085
15330	127.750000	-0.767089	0.624627	0.166453	-0.764641	0.635727	-0.036549	-0.736531	0.854801	-0.047593	-0.733519	0.853792	0.165023	-0.655476	1.170574	0.074157	-0.645333	1.107018	0.072968	-0.565573	0.669889	-0.178978	-0.615092	1.187668	-0.021611	-0.558765	0.698142	0.327055										-0.190906	0.083537	-0.088873	-0.180708	0.085847	0.185630	0.850002	0.657757	-0.076027	0.085669	0.154357	0.075100
15331	127.758333	-0.766997	0.624693	0.166425	-0.764606	0.635781	-0.036574	-0.736339	0.854849	-0.047661	-0.733301	0.853899	0.164978	-0.655249	1.170521	0.074006	-0.645072	1.106955	0.072842	-0.565428	0.669826	-0.178942	-0.614955	1.187518	-0.021888	-0.558690	0.698139	0.327023										-0.190943	0.083487	-0.088919	-0.180710	0.085858	0.185629	0.850194	0.657599	-0.076052	0.085723	0.154402	0.075116
15332	127.766667	-0.766946	0.624768	0.166408	-0.764511	0.635830	-0.036573	-0.736152	0.854894	-0.047732	-0.733091	0.853995	0.164933	-0.655027	1.170479	0.073856	-0.644821	1.106902	0.072725	-0.565273	0.669766	-0.178907	-0.614843	1.187404	-0.022107	-0.558619	0.698137	0.326984										-0.190923	0.083515	-0.089034	-0.180702	0.085867	0.185617	0.850395	0.657431	-0.076088	0.085741	0.154434	0.075122
15333	127.775000	-0.766872	0.624829	0.166391	-0.764442	0.635880	-0.036586	-0.735961	0.854942	-0.047759	-0.732877	0.854083	0.164888	-0.654776	1.170440	0.073684	-0.644539	1.106901	0.072605	-0.565118	0.669694	-0.178870	-0.614739	1.187302	-0.022331	-0.558543	0.698138	0.326947										-0.190949	0.083471	-0.088921	-0.180839	0.085194	0.186598	0.850599	0.657305	-0.076074	0.085770	0.154463	0.075131
15334	127.783333	-0.766787	0.624943	0.166404	-0.764370	0.635932	-0.036592	-0.735797	0.854937	-0.047765	-0.732667	0.854172	0.164834	-0.654536	1.170404	0.073526	-0.644305	1.106875	0.072523	-0.564953	0.669624	-0.178836	-0.614621	1.187202	-0.022587	-0.558464	0.698149	0.326914										-0.190909	0.083531	-0.088862	-0.180701	0.085857	0.185610	0.850839	0.657126	-0.076185	0.085800	0.154497	0.075142
15335	127.791667	-0.766699	0.624994	0.166391	-0.764298	0.635985	-0.036597	-0.735591	0.854979	-0.047852	-0.732476	0.854255	0.164792	-0.654319	1.170374	0.073389	-0.644072	1.106852	0.072435	-0.564765	0.669573	-0.178837	-0.614519	1.187104	-0.022787	-0.558380	0.698172	0.326907										-0.190934	0.083505	-0.089043	-0.180711	0.085848	0.185619	0.851002	0.656970	-0.076168	0.085826	0.154532	0.075154
15336	127.800000	-0.766544	0.625049	0.166281	-0.764224	0.636038	-0.036600	-0.735406	0.855007	-0.047896	-0.732290	0.854336	0.164751	-0.654111	1.170350	0.073258	-0.643817	1.106783	0.072319	-0.564572	0.669530	-0.178846	-0.614422	1.187014	-0.022990	-0.558291	0.698207	0.326887										-0.190984	0.083435	-0.088990	-0.180717	0.085838	0.185637	0.851228	0.656784	-0.076288	0.085852	0.154572	0.075157
15337	127.808333	-0.766423	0.625125	0.166275	-0.763549	0.635750	-0.036652	-0.735199	0.855062	-0.047934	-0.732119	0.854431	0.164721	-0.653892	1.170336	0.073089	-0.643596	1.106842	0.072277	-0.564384	0.669481	-0.178858	-0.614354	1.186903	-0.023159	-0.558192	0.698246	0.326870										-0.191002	0.083418	-0.088995	-0.180855	0.085178	0.186613	0.851355	0.656607	-0.076247	0.085910	0.154622	0.075178
15338	127.816667	-0.766355	0.625202	0.166263	-0.764025	0.636152	-0.036630	-0.735006	0.855098	-0.047973	-0.731951	0.854516	0.164683	-0.653665	1.170317	0.073016	-0.643387	1.106835	0.072231	-0.564198	0.669442	-0.178872	-0.614254	1.186829	-0.023375	-0.558092	0.698300	0.326864										-0.190962	0.083449	-0.088811	-0.180717	0.085857	0.185644	0.851559	0.656419	-0.076346	0.085973	0.154670	0.075205
15339	127.825000	-0.766411	0.625293	0.166329	-0.763357	0.635863	-0.036676	-0.734813	0.855119	-0.048067	-0.731736	0.854586	0.164609	-0.653460	1.170342	0.072918	-0.643183	1.106829	0.072193	-0.564021	0.669411	-0.178891	-0.614183	1.186731	-0.023508	-0.557985	0.698355	0.326865										-0.190953	0.083476	-0.089005	-0.180716	0.085860	0.185651	0.851747	0.656275	-0.076381	0.086002	0.154723	0.075226
15340	127.833333	-0.766344	0.625359	0.166317	-0.763853	0.636269	-0.036585	-0.734622	0.855142	-0.048108	-0.731560	0.854650	0.164542	-0.653280	1.170351	0.072845	-0.642978	1.106848	0.072158	-0.563853	0.669384	-0.178912	-0.614107	1.186663	-0.023645	-0.557882	0.698416	0.326863										-0.190980	0.083435	-0.088971	-0.180724	0.085848	0.185678	0.851917	0.656125	-0.076422	0.086027	0.154775	0.075246
15341	127.841667	-0.766272	0.625419	0.166306	-0.763690	0.636317	-0.036583	-0.734444	0.855167	-0.048111	-0.731366	0.854713	0.164471	-0.653092	1.170361	0.072746	-0.642766	1.106847	0.072090	-0.563703	0.669364	-0.178949	-0.613986	1.186614	-0.023811	-0.557775	0.698480	0.326864										-0.190962	0.083442	-0.088792	-0.180712	0.085863	0.185655	0.852075	0.655986	-0.076470	0.086056	0.154808	0.075258
15342	127.850000	-0.766200	0.625484	0.166300	-0.763670	0.636353	-0.036624	-0.734234	0.855213	-0.048216	-0.731222	0.854792	0.164425	-0.652876	1.170370	0.072661	-0.642566	1.106832	0.071995	-0.563556	0.669325	-0.178962	-0.613875	1.186568	-0.023982	-0.557682	0.698546	0.326872										-0.190925	0.083512	-0.089036	-0.180710	0.085878	0.185635	0.852253	0.655871	-0.076533	0.086084	0.154834	0.075271
15343	127.858333	-0.766135	0.625567	0.166299	-0.763599	0.636403	-0.036628	-0.734075	0.855221	-0.048268	-0.731076	0.854859	0.164368	-0.652699	1.170408	0.072586	-0.642395	1.106856	0.071956	-0.563420	0.669309	-0.179007	-0.613766	1.186534	-0.024094	-0.557584	0.698617	0.326896										-0.190953	0.083474	-0.089005	-0.180712	0.085872	0.185636	0.852435	0.655775	-0.076587	0.086103	0.154871	0.075287
15344	127.866667	-0.766074	0.625645	0.166293	-0.763534	0.636458	-0.036639	-0.733885	0.855264	-0.048337	-0.730941	0.854921	0.164302	-0.652504	1.170406	0.072492	-0.642224	1.106878	0.071902	-0.563291	0.669269	-0.179024	-0.613652	1.186445	-0.024316	-0.557489	0.698684	0.326913										-0.191001	0.083409	-0.088984	-0.180711	0.085877	0.185627	0.852500	0.655662	-0.076485	0.086125	0.154896	0.075292
15345	127.875000	-0.765947	0.625674	0.166259	-0.763468	0.636507	-0.036647	-0.733714	0.855272	-0.048395	-0.730810	0.854987	0.164242	-0.652352	1.170442	0.072441	-0.642061	1.106932	0.071861	-0.563175	0.669229	-0.179044	-0.613558	1.186464	-0.024303	-0.557396	0.698760	0.326935										-0.190959	0.083459	-0.088838	-0.180719	0.085866	0.185640	0.852670	0.655535	-0.076606	0.086139	0.154922	0.075301
15346	127.883333	-0.765926	0.625728	0.166224	-0.763403	0.636556	-0.036648	-0.733534	0.855307	-0.048474	-0.730654	0.855047	0.164172	-0.652182	1.170445	0.072376	-0.641888	1.106911	0.071825	-0.563061	0.669185	-0.179050	-0.613466	1.186433	-0.024393	-0.557303	0.698831	0.326966										-0.190981	0.083428	-0.088985	-0.181002	0.084560	0.187601	0.852795	0.655376	-0.076710	0.086153	0.154948	0.075311
15347	127.891667	-0.765875	0.625826	0.166233	-0.763339	0.636609	-0.036652	-0.733377	0.855329	-0.048536	-0.730545	0.855127	0.164111	-0.652015	1.170439	0.072297	-0.641713	1.106937	0.071768	-0.562945	0.669143	-0.179053	-0.613354	1.186372	-0.024478	-0.557202	0.698897	0.326991										-0.190955	0.083458	-0.089024	-0.180725	0.085870	0.185659	0.852954	0.655308	-0.076754	0.086167	0.154981	0.075333
15348	127.900000	-0.765765	0.625899	0.166241	-0.763277	0.636663	-0.036659	-0.733223	0.855355	-0.048570	-0.730427	0.855189	0.164050	-0.651865	1.170447	0.072262	-0.641554	1.106942	0.071737	-0.562835	0.669096	-0.179052	-0.613241	1.186337	-0.024584	-0.557109	0.698949	0.326996										-0.190932	0.083512	-0.088870	-0.180715	0.085889	0.185643	0.853026	0.655161	-0.076788	0.086182	0.155007	0.075349
15349	127.908333	-0.765694	0.625927	0.166205	-0.763254	0.636737	-0.036650	-0.733055	0.855394	-0.048621	-0.730312	0.855249	0.163994	-0.651706	1.170442	0.072184	-0.641400	1.106938	0.071699	-0.562724	0.669053	-0.179059	-0.613143	1.186293	-0.024659	-0.557015	0.699000	0.327005										-0.190921	0.083514	-0.088873	-0.180723	0.085869	0.185666	0.853123	0.655062	-0.076833	0.086194	0.155025	0.075352
15350	127.916667	-0.765686	0.626027	0.166194	-0.763164	0.636746	-0.036674	-0.732919	0.855396	-0.048678	-0.730202	0.855312	0.163946	-0.651540	1.170402	0.072111	-0.641230	1.106925	0.071640	-0.562615	0.669012	-0.179057	-0.613016	1.186256	-0.024777	-0.556934	0.699048	0.327011										-0.190945	0.083495	-0.089046	-0.180721	0.085881	0.185650	0.853222	0.654970	-0.076872	0.086215	0.155054	0.075362
15351	127.925000	-0.765436	0.626030	0.166103	-0.763141	0.636821	-0.036661	-0.732744	0.855445	-0.048769	-0.730063	0.855352	0.163885	-0.651403	1.170381	0.072071	-0.641083	1.106898	0.071626	-0.562513	0.668971	-0.179056	-0.612914	1.186206	-0.024840	-0.556867	0.699077	0.327008										-0.190989	0.083429	-0.088983	-0.180721	0.085863	0.185662	0.853316	0.654873	-0.076904	0.086231	0.155083	0.075374
15352	127.933333	-0.765389	0.626080	0.166094	-0.763122	0.636888	-0.036648	-0.732607	0.855479	-0.048774	-0.729997	0.855407	0.163855	-0.651255	1.170352	0.072020	-0.640925	1.106862	0.071586	-0.562411	0.668926	-0.179065	-0.612807	1.186154	-0.024903	-0.556808	0.699100	0.326994										-0.190926	0.083514	-0.088865	-0.180724	0.085868	0.185666	0.853413	0.654776	-0.076947	0.086249	0.155112	0.075380
15353	127.941667	-0.765333	0.626105	0.166062	-0.763015	0.636892	-0.036699	-0.732496	0.855470	-0.048825	-0.729866	0.855437	0.163787	-0.651111	1.170319	0.071957	-0.640756	1.106853	0.071541	-0.562321	0.668897	-0.179087	-0.612703	1.186083	-0.024955	-0.556755	0.699105	0.326969										-0.190924	0.083501	-0.089043	-0.180724	0.085854	0.185656	0.853516	0.654682	-0.077000	0.086277	0.155138	0.075336
15354	127.950000	-0.765289	0.626139	0.166052	-0.762967	0.636917	-0.036707	-0.732362	0.855505	-0.048915	-0.729749	0.855465	0.163728	-0.650959	1.170307	0.071922	-0.640616	1.106832	0.071523	-0.562234	0.668867	-0.179105	-0.612556	1.186034	-0.025036	-0.556714	0.699111	0.326951										-0.190979	0.083422	-0.088983	-0.180707	0.085899	0.185638	0.853618	0.654596	-0.077047	0.086302	0.155154	0.075250
15355	127.958333	-0.765257	0.626189	0.166052	-0.762730	0.636862	-0.036724	-0.732252	0.855534	-0.048926	-0.729636	0.855497	0.163681	-0.650813	1.170297	0.071880	-0.640462	1.106812	0.071514	-0.562141	0.668851	-0.179119	-0.612462	1.185966	-0.025045	-0.556673	0.699113	0.326936										-0.190978	0.083433	-0.088893	-0.180855	0.085223	0.186632	0.853689	0.654525	-0.077017	0.086324	0.155160	0.075136
15356	127.966667	-0.765217	0.626220	0.166047	-0.762480	0.636813	-0.036792	-0.732150	0.855564	-0.048938	-0.729553	0.855520	0.163641	-0.650665	1.170291	0.071839	-0.640322	1.106817	0.071490	-0.562050	0.668851	-0.179136	-0.612358	1.185908	-0.025061	-0.556632	0.699115	0.326916										-0.190928	0.083509	-0.088866	-0.180740	0.085837	0.185698	0.853763	0.654453	-0.076992	0.086348	0.155163	0.075003
15357	127.975000	-0.765312	0.626273	0.166119	-0.762713	0.636953	-0.036767	-0.732047	0.855582	-0.048998	-0.729460	0.855537	0.163573	-0.650509	1.170280	0.071802	-0.640185	1.106813	0.071482	-0.561968	0.668850	-0.179143	-0.612165	1.185919	-0.025205	-0.556600	0.699087	0.326883										-0.190936	0.083498	-0.089045	-0.180727	0.085870	0.185663	0.853903	0.654340	-0.077116	0.086319	0.155171	0.074844
15358	127.983333	-0.765148	0.626286	0.166035	-0.762754	0.637009	-0.036726	-0.731922	0.855639	-0.049058	-0.729394	0.855566	0.163539	-0.650345	1.170282	0.071761	-0.640043	1.106817	0.071493	-0.561891	0.668849	-0.179140	-0.612087	1.185840	-0.025139	-0.556567	0.699082	0.326854										-0.190961	0.083444	-0.088811	-0.180721	0.085905	0.185618	0.854050	0.654236	-0.077242	0.086352	0.155203	0.074721
15359	127.991667	-0.765194	0.626333	0.166077	-0.762723	0.637038	-0.036750	-0.731863	0.855634	-0.049083	-0.729338	0.855591	0.163520	-0.650173	1.170296	0.071733	-0.639898	1.106812	0.071476	-0.561818	0.668858	-0.179150	-0.611977	1.185782	-0.025126	-0.556545	0.699065	0.326835										-0.191043	0.083452	-0.088830	-0.180733	0.085865	0.185646	0.854126	0.654144	-0.077219	0.086395	0.155243	0.074611
15360	128.000000	-0.765231	0.626360	0.166102	-0.762743	0.637098	-0.036737	-0.731784	0.855648	-0.049153	-0.729277	0.855604	0.163490	-0.650011	1.170322	0.071731	-0.639756	1.106810	0.071457	-0.561748	0.668878	-0.179171	-0.611789	1.185805	-0.025207	-0.556523	0.699050	0.326813										-0.191004	0.083420	-0.088992	-0.180727	0.085867	0.185635	0.854280	0.654031	-0.077339	0.086445	0.155296	0.074511
15361	128.008333	-0.765193	0.626385	0.166099	-0.762682	0.637090	-0.036766	-0.731722	0.855676	-0.049169	-0.729228	0.855616	0.163451	-0.649849	1.170340	0.071721	-0.639595	1.106821	0.071432	-0.561684	0.668902	-0.179204	-0.611554	1.185834	-0.025314	-0.556515	0.699010	0.326797										-0.190970	0.083408	-0.088816	-0.180733	0.085864	0.185629	0.854408	0.653902	-0.077403	0.086555	0.155364	0.074427
15362	128.016667	-0.765170	0.626390	0.166068	-0.762623	0.637080	-0.036793	-0.731631	0.855735	-0.049184	-0.729186	0.855629	0.163428	-0.649683	1.170368	0.071720	-0.639455	1.106854	0.071438	-0.561623	0.668929	-0.179239	-0.611391	1.185800	-0.025318	-0.556509	0.698983	0.326780										-0.190986	0.083435	-0.088993	-0.180739	0.085849	0.185639	0.854570	0.653802	-0.077456	0.086612	0.155420	0.074321
15363	128.025000	-0.765158	0.626420	0.166068	-0.762611	0.637095	-0.036810	-0.731597	0.855742	-0.049213	-0.729143	0.855644	0.163411	-0.649486	1.170413	0.071680	-0.639310	1.106896	0.071450	-0.561567	0.668959	-0.179268	-0.611224	1.185802	-0.025314	-0.556514	0.698952	0.326784										-0.190997	0.083415	-0.088895	-0.180738	0.085865	0.185640	0.854708	0.653637	-0.077496	0.086680	0.155483	0.074242
15364	128.033333	-0.765138	0.626432	0.166054	-0.762587	0.637125	-0.036802	-0.731518	0.855811	-0.049261	-0.729105	0.855650	0.163384	-0.649322	1.170450	0.071729	-0.639175	1.106929	0.071511	-0.561519	0.668994	-0.179297	-0.611072	1.185801	-0.025310	-0.556520	0.698914	0.326784										-0.190915	0.083534	-0.088863	-0.180740	0.085870	0.185658	0.854898	0.653488	-0.077546	0.086747	0.155554	0.074166
15365	128.041667	-0.765146	0.626453	0.166048	-0.762575	0.637141	-0.036812	-0.731479	0.855844	-0.049280	-0.729074	0.855659	0.163366	-0.649132	1.170538	0.071734	-0.639044	1.106964	0.071535	-0.561475	0.669026	-0.179330	-0.610901	1.185812	-0.025304	-0.556530	0.698873	0.326790										-0.190945	0.083485	-0.088929	-0.180864	0.085212	0.186627	0.855143	0.653339	-0.077620	0.086820	0.155628	0.074097
15366	128.050000	-0.765119	0.626461	0.166042	-0.762642	0.637206	-0.036792	-0.731442	0.855869	-0.049294	-0.729044	0.855664	0.163359	-0.648957	1.170589	0.071766	-0.639056	1.107080	0.071646	-0.561444	0.669055	-0.179357	-0.610723	1.185822	-0.025288	-0.556547	0.698817	0.326788										-0.191001	0.083406	-0.088990	-0.180740	0.085841	0.185669	0.855382	0.653163	-0.077688	0.086935	0.155722	0.074014
15367	128.058333	-0.765097	0.626484	0.166046	-0.762597	0.637188	-0.036815	-0.731424	0.855881	-0.049275	-0.729024	0.855673	0.163353	-0.648772	1.170651	0.071787	-0.638926	1.107134	0.071696	-0.561426	0.669082	-0.179370	-0.610564	1.185812	-0.025239	-0.556569	0.698790	0.326805										-0.190969	0.083441	-0.088893	-0.180728	0.085865	0.185651	0.855631	0.652968	-0.077762	0.087026	0.155821	0.073935
15368	128.066667	-0.765090	0.626479	0.166023	-0.762629	0.637227	-0.036802	-0.731371	0.855920	-0.049312	-0.729000	0.855676	0.163346	-0.648604	1.170697	0.071891	-0.638808	1.107171	0.071739	-0.561406	0.669119	-0.179407	-0.610367	1.185860	-0.025279	-0.556597	0.698747	0.326818										-0.190924	0.083513	-0.089039	-0.180720	0.085876	0.185632	0.855884	0.652748	-0.077830	0.087096	0.155921	0.073852
15369	128.075000	-0.765083	0.626496	0.166024	-0.762587	0.637203	-0.036829	-0.731365	0.855929	-0.049299	-0.728987	0.855671	0.163336	-0.648420	1.170753	0.071919	-0.638677	1.107220	0.071795	-0.561410	0.669144	-0.179520	-0.610192	1.185872	-0.025260	-0.556617	0.698703	0.326821										-0.190986	0.083424	-0.088988	-0.180724	0.085862	0.185625	0.856127	0.652500	-0.077893	0.087180	0.156030	0.073737
15370	128.083333	-0.765186	0.626678	0.166150	-0.762544	0.637175	-0.036857	-0.731354	0.855938	-0.049288	-0.728979	0.855667	0.163326	-0.648264	1.170799	0.071970	-0.638547	1.107268	0.071848	-0.561421	0.669170	-0.179639	-0.610049	1.185879	-0.025225	-0.556640	0.698658	0.326816										-0.190978	0.083415	-0.088806	-0.180745	0.085839	0.185637	0.856367	0.652260	-0.077954	0.087309	0.156147	0.073614
15371	128.091667	-0.765091	0.626489	0.165989	-0.762555	0.637172	-0.036875	-0.731327	0.855973	-0.049320	-0.728969	0.855665	0.163319	-0.648080	1.170853	0.072007	-0.638415	1.107305	0.071896	-0.561418	0.669180	-0.179587	-0.609902	1.185888	-0.025165	-0.556667	0.698613	0.326811										-0.190908	0.083519	-0.088869	-0.180745	0.085859	0.185631	0.856582	0.652117	-0.077890	0.087432	0.156269	0.073489
15372	128.100000	-0.765082	0.626512	0.166011	-0.762560	0.637184	-0.036870	-0.731298	0.856012	-0.049348	-0.728964	0.855661	0.163319	-0.647922	1.170887	0.072084	-0.638301	1.107341	0.071961	-0.561418	0.669172	-0.179507	-0.609767	1.185914	-0.025110	-0.556691	0.698564	0.326806										-0.190929	0.083510	-0.089045	-0.180743	0.085856	0.185629	0.856822	0.651915	-0.077951	0.087578	0.156401	0.073373
15373	128.108333	-0.765101	0.626485	0.165984	-0.762569	0.637182	-0.036882	-0.731291	0.856036	-0.049346	-0.728963	0.855654	0.163318	-0.647751	1.170952	0.072119	-0.638254	1.107349	0.071963	-0.561441	0.669221	-0.179730	-0.609624	1.185924	-0.025050	-0.556720	0.698509	0.326789										-0.190994	0.083430	-0.088993	-0.180726	0.085889	0.185613	0.857084	0.651721	-0.078076	0.087685	0.156512	0.073227
15374	128.116667	-0.765107	0.626478	0.165983	-0.762658	0.637237	-0.036851	-0.731303	0.856040	-0.049288	-0.728966	0.855648	0.163325	-0.647604	1.170989	0.072163	-0.638211	1.107359	0.071963	-0.561458	0.669203	-0.179722	-0.609501	1.185931	-0.024993	-0.556752	0.698455	0.326771										-0.190934	0.083510	-0.088876	-0.180735	0.085902	0.185611	0.857248	0.651558	-0.078059	0.087791	0.156615	0.073070
15375	128.125000	-0.765116	0.626489	0.166001	-0.762632	0.637203	-0.036866	-0.731268	0.856074	-0.049323	-0.728968	0.855647	0.163339	-0.647477	1.171026	0.072267	-0.638016	1.107481	0.072173	-0.561462	0.669222	-0.179739	-0.609387	1.185935	-0.024926	-0.556780	0.698400	0.326758										-0.190961	0.083446	-0.089033	-0.180742	0.085872	0.185629	0.857455	0.651412	-0.078181	0.087893	0.156717	0.072907
15376	128.133333	-0.765135	0.626472	0.165999	-0.762606	0.637177	-0.036872	-0.731243	0.856129	-0.049283	-0.728970	0.855649	0.163360	-0.647346	1.171053	0.072356	-0.637929	1.107484	0.072292	-0.561469	0.669243	-0.179751	-0.609286	1.185943	-0.024860	-0.556812	0.698350	0.326753										-0.190989	0.083446	-0.088991	-0.180734	0.085879	0.185628	0.857638	0.651283	-0.078296	0.087974	0.156817	0.072736
15377	128.141667	-0.765204	0.626560	0.166084	-0.762703	0.637224	-0.036848	-0.731276	0.856100	-0.049255	-0.728972	0.855640	0.163369	-0.647240	1.171062	0.072431	-0.637851	1.107487	0.072357	-0.561475	0.669241	-0.179752	-0.609199	1.185925	-0.024791	-0.556848	0.698288	0.326750										-0.190972	0.083467	-0.088933	-0.180744	0.085863	0.185639	0.857720	0.651136	-0.078335	0.087899	0.157108	0.072503
15378	128.150000	-0.765178	0.626455	0.166016	-0.762718	0.637210	-0.036851	-0.731278	0.856102	-0.049238	-0.728972	0.855625	0.163379	-0.647141	1.171066	0.072508	-0.637777	1.107486	0.072433	-0.561489	0.669213	-0.179730	-0.609141	1.185910	-0.024674	-0.556884	0.698229	0.326749										-0.190950	0.083486	-0.089055	-0.180746	0.085845	0.185631	0.857810	0.651049	-0.078373	0.087995	0.157184	0.072324
15379	128.158333	-0.765177	0.626433	0.166016	-0.762699	0.637168	-0.036865	-0.731252	0.856136	-0.049277	-0.728979	0.855615	0.163389	-0.647058	1.171060	0.072613	-0.637712	1.107447	0.072477	-0.561500	0.669236	-0.179756	-0.609043	1.185903	-0.024652	-0.556934	0.698173	0.326765										-0.190939	0.083448	-0.088850	-0.180734	0.085855	0.185629	0.857878	0.650990	-0.078414	0.088169	0.157155	0.072190
15380	128.166667	-0.765187	0.626423	0.166024	-0.762676	0.637128	-0.036876	-0.731231	0.856190	-0.049242	-0.728989	0.855606	0.163400	-0.646972	1.171072	0.072680	-0.637662	1.107482	0.072595	-0.561517	0.669236	-0.179746	-0.609003	1.185903	-0.024533	-0.556980	0.698113	0.326782										-0.190929	0.083505	-0.089045	-0.180745	0.085835	0.185647	0.857962	0.650988	-0.078440	0.088341	0.157120	0.072072
15381	128.175000	-0.765213	0.626414	0.166032	-0.762768	0.637190	-0.036832	-0.731257	0.856174	-0.049262	-0.728995	0.855609	0.163415	-0.646901	1.171075	0.072748	-0.637594	1.107483	0.072643	-0.561543	0.669213	-0.179717	-0.608940	1.185912	-0.024464	-0.557035	0.698049	0.326803										-0.190994	0.083419	-0.088895	-0.180743	0.085856	0.185650	0.857931	0.650926	-0.078433	0.088397	0.157171	0.071947
15382	128.183333	-0.765224	0.626398	0.166034	-0.762780	0.637188	-0.036818	-0.731261	0.856196	-0.049216	-0.729006	0.855600	0.163425	-0.646839	1.171079	0.072811	-0.637554	1.107446	0.072677	-0.561565	0.669212	-0.179713	-0.608880	1.185924	-0.024391	-0.557085	0.697984	0.326817										-0.190962	0.083451	-0.088811	-0.180731	0.085871	0.185633	0.857926	0.650919	-0.078445	0.088422	0.157208	0.071825
15383	128.191667	-0.765233	0.626384	0.166038	-0.762711	0.637123	-0.036849	-0.731237	0.856248	-0.049199	-0.729013	0.855598	0.163441	-0.646796	1.171077	0.072909	-0.637515	1.107461	0.072733	-0.561584	0.669223	-0.179722	-0.608823	1.185954	-0.024333	-0.557144	0.697931	0.326836										-0.190957	0.083477	-0.089023	-0.180736	0.085882	0.185634	0.857914	0.650939	-0.078463	0.088380	0.157357	0.071672
15384	128.200000	-0.765260	0.626389	0.166053	-0.762799	0.637185	-0.036791	-0.731242	0.856267	-0.049177	-0.729029	0.855610	0.163472	-0.646757	1.171084	0.072978	-0.637496	1.107490	0.072813	-0.561627	0.669201	-0.179707	-0.608783	1.185965	-0.024266	-0.557201	0.697877	0.326855										-0.191154	0.083394	-0.088797	-0.180743	0.085867	0.185637	0.857865	0.650967	-0.078447	0.088514	0.157297	0.071587
15385	128.208333	-0.765273	0.626378	0.166062	-0.762708	0.637165	-0.036752	-0.731274	0.856252	-0.049142	-0.729040	0.855607	0.163491	-0.646727	1.171083	0.073050	-0.637476	1.107503	0.072868	-0.561636	0.669216	-0.179698	-0.608757	1.185971	-0.024192	-0.557258	0.697838	0.326882										-0.190950	0.083488	-0.088928	-0.180751	0.085871	0.185643	0.857816	0.651002	-0.078438	0.088373	0.157542	0.071409
15386	128.216667	-0.765275	0.626359	0.166060	-0.762722	0.637119	-0.036814	-0.731281	0.856273	-0.049070	-0.729053	0.855598	0.163510	-0.646709	1.171080	0.073113	-0.637454	1.107530	0.072936	-0.561665	0.669215	-0.179694	-0.608735	1.185975	-0.024134	-0.557312	0.697803	0.326897										-0.190931	0.083522	-0.089053	-0.180756	0.085864	0.185628	0.857753	0.651041	-0.078435	0.088423	0.157574	0.071289
15387	128.225000	-0.765290	0.626353	0.166066	-0.762794	0.637156	-0.036765	-0.731277	0.856289	-0.049069	-0.729068	0.855584	0.163530	-0.646701	1.171072	0.073184	-0.637449	1.107489	0.072983	-0.561688	0.669221	-0.179695	-0.608757	1.185944	-0.024032	-0.557366	0.697763	0.326921										-0.190953	0.083483	-0.088937	-0.180750	0.085872	0.185612	0.857691	0.651089	-0.078419	0.088463	0.157613	0.071176
15388	128.233333	-0.765304	0.626346	0.166074	-0.762704	0.637219	-0.036649	-0.731311	0.856256	-0.049058	-0.729085	0.855579	0.163562	-0.646695	1.171063	0.073273	-0.637434	1.107484	0.073059	-0.561713	0.669228	-0.179685	-0.608852	1.185810	-0.023792	-0.557410	0.697729	0.326949										-0.190987	0.083437	-0.088995	-0.180753	0.085871	0.185612	0.857624	0.651142	-0.078400	0.088487	0.157644	0.071091
15389	128.241667	-0.765305	0.626336	0.166076	-0.762787	0.637156	-0.036748	-0.731304	0.856295	-0.048991	-0.729108	0.855561	0.163585	-0.646701	1.171065	0.073352	-0.637424	1.107465	0.073142	-0.561726	0.669216	-0.179574	-0.608827	1.185846	-0.023783	-0.557447	0.697695	0.326973										-0.190972	0.083454	-0.088813	-0.180746	0.085877	0.185620	0.857566	0.651190	-0.078377	0.088509	0.157674	0.071026
15390	128.250000	-0.765294	0.626319	0.166072	-0.762422	0.637016	-0.036796	-0.731303	0.856297	-0.049026	-0.729121	0.855532	0.163597	-0.646718	1.171079	0.073443	-0.637421	1.107461	0.073247	-0.561729	0.669209	-0.179465	-0.608747	1.185934	-0.023874	-0.557476	0.697664	0.326999										-0.190934	0.083520	-0.089048	-0.180743	0.085887	0.185629	0.857515	0.651226	-0.078356	0.088530	0.157702	0.070974
15391	128.258333	-0.765228	0.626300	0.166038	-0.762734	0.637181	-0.036682	-0.731293	0.856334	-0.048997	-0.729151	0.855519	0.163627	-0.646704	1.171046	0.073488	-0.637429	1.107459	0.073305	-0.561739	0.669242	-0.179549	-0.608764	1.185930	-0.023806	-0.557492	0.697635	0.327018										-0.190937	0.083514	-0.089049	-0.180746	0.085876	0.185654	0.857490	0.651285	-0.078334	0.088564	0.157751	0.070937
15392	128.266667	-0.765300	0.626310	0.166094	-0.762699	0.637226	-0.036612	-0.731337	0.856315	-0.048912	-0.729175	0.855505	0.163668	-0.646714	1.171056	0.073560	-0.637463	1.107460	0.073409	-0.561728	0.669242	-0.179431	-0.608813	1.185928	-0.023690	-0.557503	0.697604	0.327032										-0.190990	0.083430	-0.088809	-0.180742	0.085876	0.185669	0.857445	0.651304	-0.078308	0.088599	0.157803	0.070909
15393	128.275000	-0.765296	0.626300	0.166103	-0.762781	0.637166	-0.036708	-0.731343	0.856320	-0.048901	-0.729195	0.855484	0.163700	-0.646747	1.171080	0.073667	-0.637481	1.107486	0.073494	-0.561714	0.669276	-0.179427	-0.608842	1.185929	-0.023620	-0.557513	0.697573	0.327050										-0.190915	0.083539	-0.088866	-0.180729	0.085898	0.185647	0.857443	0.651343	-0.078287	0.088649	0.157873	0.070893
15394	128.283333	-0.765158	0.626261	0.166036	-0.762481	0.637043	-0.036742	-0.731331	0.856359	-0.048842	-0.729228	0.855464	0.163732	-0.646772	1.171076	0.073758	-0.637523	1.107462	0.073579	-0.561696	0.669311	-0.179431	-0.608881	1.185918	-0.023537	-0.557517	0.697548	0.327065										-0.190986	0.083439	-0.088982	-0.180738	0.085868	0.185661	0.857448	0.651380	-0.078273	0.088695	0.157945	0.070866
15395	128.291667	-0.765164	0.626250	0.166047	-0.762794	0.637171	-0.036675	-0.731345	0.856344	-0.048843	-0.729301	0.855460	0.163793	-0.646793	1.171083	0.073841	-0.637552	1.107491	0.073670	-0.561688	0.669313	-0.179395	-0.608922	1.185913	-0.023469	-0.557521	0.697505	0.327071										-0.190956	0.083470	-0.089019	-0.180740	0.085861	0.185649	0.857412	0.651402	-0.078190	0.088748	0.158004	0.070829
15396	128.300000	-0.765187	0.626254	0.166073	-0.762840	0.637203	-0.036645	-0.731372	0.856331	-0.048782	-0.729278	0.855425	0.163808	-0.646826	1.171102	0.073927	-0.637579	1.107550	0.073783	-0.561659	0.669363	-0.179411	-0.608962	1.185912	-0.023405	-0.557524	0.697469	0.327085										-0.190909	0.083526	-0.088868	-0.180738	0.085875	0.185645	0.857452	0.651402	-0.078243	0.088801	0.158071	0.070798
15397	128.308333	-0.765252	0.626238	0.166123	-0.762746	0.637163	-0.036677	-0.731386	0.856332	-0.048741	-0.729364	0.855418	0.163888	-0.646858	1.171132	0.074037	-0.637611	1.107543	0.073866	-0.561641	0.669389	-0.179399	-0.609050	1.185880	-0.023288	-0.557540	0.697427	0.327103										-0.190956	0.083479	-0.089015	-0.180742	0.085871	0.185644	0.857463	0.651409	-0.078226	0.088849	0.158151	0.070756
15398	128.316667	-0.765191	0.626199	0.166089	-0.762771	0.637204	-0.036593	-0.731370	0.856373	-0.048701	-0.729356	0.855379	0.163918	-0.646885	1.171116	0.074105	-0.637641	1.107533	0.073952	-0.561618	0.669422	-0.179398	-0.609093	1.185895	-0.023252	-0.557557	0.697379	0.327115										-0.190978	0.083439	-0.088988	-0.180756	0.085857	0.185657	0.857475	0.651407	-0.078214	0.088903	0.158222	0.070698
15399	128.325000	-0.765210	0.626197	0.166114	-0.762783	0.637188	-0.036641	-0.731413	0.856342	-0.048673	-0.729429	0.855362	0.163975	-0.646928	1.171144	0.074225	-0.637668	1.107527	0.074051	-0.561594	0.669451	-0.179396	-0.609186	1.185860	-0.023139	-0.557576	0.697329	0.327125										-0.190970	0.083460	-0.088933	-0.180745	0.085882	0.185651	0.857414	0.651430	-0.078055	0.088959	0.158316	0.070611
15400	128.333333	-0.765221	0.626188	0.166134	-0.762836	0.637209	-0.036585	-0.731405	0.856384	-0.048620	-0.729463	0.855341	0.164026	-0.646963	1.171140	0.074304	-0.637687	1.107556	0.074160	-0.561581	0.669480	-0.179383	-0.609221	1.185883	-0.023110	-0.557597	0.697276	0.327136										-0.190936	0.083509	-0.088865	-0.180737	0.085904	0.185650	0.857461	0.651383	-0.078174	0.089021	0.158421	0.070502
15401	128.341667	-0.765213	0.626160	0.166139	-0.762779	0.637204	-0.036575	-0.731434	0.856372	-0.048582	-0.729495	0.855319	0.164071	-0.646990	1.171153	0.074438	-0.637721	1.107561	0.074273	-0.561567	0.669508	-0.179367	-0.609297	1.185878	-0.023007	-0.557632	0.697231	0.327159										-0.190955	0.083492	-0.088920	-0.180743	0.085891	0.185659	0.857514	0.651418	-0.078161	0.089088	0.158539	0.070346
15402	128.350000	-0.765222	0.626142	0.166148	-0.762754	0.637164	-0.036583	-0.731466	0.856362	-0.048547	-0.729522	0.855295	0.164114	-0.647022	1.171162	0.074559	-0.637753	1.107553	0.074379	-0.561554	0.669536	-0.179355	-0.609378	1.185874	-0.022905	-0.557660	0.697177	0.327182										-0.190937	0.083524	-0.089041	-0.180746	0.085890	0.185649	0.857527	0.651421	-0.078150	0.089132	0.158637	0.070147
15403	128.358333	-0.765234	0.626127	0.166162	-0.762573	0.637147	-0.036538	-0.731488	0.856366	-0.048515	-0.729555	0.855271	0.164155	-0.647047	1.171177	0.074663	-0.637772	1.107589	0.074534	-0.561553	0.669558	-0.179343	-0.609432	1.185871	-0.022828	-0.557697	0.697128	0.327197										-0.190962	0.083476	-0.088933	-0.180741	0.085886	0.185644	0.857502	0.651427	-0.078071	0.089152	0.158699	0.069917
15404	128.366667	-0.765256	0.626124	0.166187	-0.762782	0.637203	-0.036514	-0.731509	0.856366	-0.048477	-0.729589	0.855246	0.164194	-0.647054	1.171211	0.074742	-0.637814	1.107590	0.074666	-0.561550	0.669582	-0.179326	-0.609547	1.185818	-0.022655	-0.557743	0.697087	0.327225										-0.190987	0.083438	-0.088988	-0.181010	0.084557	0.187596	0.857553	0.651415	-0.078137	0.089153	0.158743	0.069661
15405	128.375000	-0.765262	0.626095	0.166191	-0.762745	0.637142	-0.036566	-0.731519	0.856390	-0.048427	-0.729607	0.855219	0.164234	-0.647102	1.171200	0.074889	-0.637846	1.107607	0.074782	-0.561556	0.669611	-0.179310	-0.609560	1.185869	-0.022646	-0.557783	0.697047	0.327253										-0.190950	0.083487	-0.088929	-0.180737	0.085883	0.185640	0.857564	0.651417	-0.078131	0.089140	0.158756	0.069393
[truncated: 6,203 more rows]
[truncated: 531 more columns]
