# Supplementary material for: Musical improvisation enhances interpersonal coordination in subsequent conversation: Motor and speech evidence
Source: PLoS One. 2021 Apr 15;16(4):e0250166. doi: 10.1371/journal.pone.0250166 (PMC8049323; doi:10.1371/journal.pone.0250166)
Supplement: S2 File — (ZIP) [file pone.0250166.s005.zip]

Archive with 56 entries (53 files):
- MI condition/
- MI condition/EDITED_PC 206 T2.csv
- __MACOSX/
- __MACOSX/MI condition/
- __MACOSX/MI condition/._EDITED_PC 206 T2.csv
- MI condition/EDITED_PC 214 T2.csv
- __MACOSX/MI condition/._EDITED_PC 214 T2.csv
- MI condition/EDITED_PC 206 T1.csv
- __MACOSX/MI condition/._EDITED_PC 206 T1.csv
- MI condition/EDITED_PC 214 T1.csv
- __MACOSX/MI condition/._EDITED_PC 214 T1.csv
- MI condition/EDITED_PC 224 T1.csv
- __MACOSX/MI condition/._EDITED_PC 224 T1.csv
- MI condition/EDITED_PC 224 T2.csv
- __MACOSX/MI condition/._EDITED_PC 224 T2.csv
- MI condition/EDITED_PC 226 T2.csv
- __MACOSX/MI condition/._EDITED_PC 226 T2.csv
- MI condition/EDITED_PC 210 T2.csv
- __MACOSX/MI condition/._EDITED_PC 210 T2.csv
- MI condition/EDITED_PC 226 T1.csv
- __MACOSX/MI condition/._EDITED_PC 226 T1.csv
- MI condition/EDITED_PC 210 T1.csv
- __MACOSX/MI condition/._EDITED_PC 210 T1.csv
- MI condition/EDITED_PC 223 T1.csv
- __MACOSX/MI condition/._EDITED_PC 223 T1.csv
- MI condition/EDITED_PC 207 T1.csv
- __MACOSX/MI condition/._EDITED_PC 207 T1.csv
- MI condition/EDITED_PC 219 T1.csv
- __MACOSX/MI condition/._EDITED_PC 219 T1.csv
- MI condition/EDITED_PC 223 T2.csv
- __MACOSX/MI condition/._EDITED_PC 223 T2.csv
- MI condition/EDITED_PC 207 T2.csv
- __MACOSX/MI condition/._EDITED_PC 207 T2.csv
- MI condition/EDITED_PC 219 T2.csv
- __MACOSX/MI condition/._EDITED_PC 219 T2.csv
- MI condition/EDITED_PC 209 T2.csv
- __MACOSX/MI condition/._EDITED_PC 209 T2.csv
- MI condition/EDITED_PC 217 T2.csv
- __MACOSX/MI condition/._EDITED_PC 217 T2.csv
- MI condition/EDITED_PC 205 T2.csv
- __MACOSX/MI condition/._EDITED_PC 205 T2.csv
- MI condition/EDITED_PC 209 T1.csv
- __MACOSX/MI condition/._EDITED_PC 209 T1.csv
- MI condition/EDITED_PC 217 T1.csv
- __MACOSX/MI condition/._EDITED_PC 217 T1.csv
- MI condition/EDITED_PC 205 T1.csv
- __MACOSX/MI condition/._EDITED_PC 205 T1.csv
- MI condition/EDITED_PC 225 T2.csv
- __MACOSX/MI condition/._EDITED_PC 225 T2.csv
- MI condition/EDITED_PC 225 T1.csv
- __MACOSX/MI condition/._EDITED_PC 225 T1.csv
- MI condition/EDITED_PC 203 T1.csv
- __MACOSX/MI condition/._EDITED_PC 203 T1.csv
- MI condition/EDITED_PC 203 T2.csv
- __MACOSX/MI condition/._EDITED_PC 203 T2.csv
- __MACOSX/._MI condition
